# Supplementary material for: Cryptochrome magnetoreception: Time course of photoactivation from non-equilibrium coarse-grained molecular dynamics
Source: Comput Struct Biotechnol J. 2024 Nov 10;26:58–69. doi: 10.1016/j.csbj.2024.11.001 (PMC11725172; doi:10.1016/j.csbj.2024.11.001)
Supplement: Supplementary file 2 — Analysis codes and cg-MD simulation inputs (including initial molecular structures, parameters and topology files) and outputs (final molecular structures) of the 20 replicas. [file mmc2.zip]

Archive with 228 entries (185 files):
- cg-md/00/
- cg-md/00/cg_cry.top
- cg-md/00/mus_00.gro
- cg-md/00/production.gro
- cg-md/00/production.mdp
- cg-md/01/
- cg-md/01/cg_cry.top
- cg-md/01/mus_01.gro
- cg-md/01/production.gro
- cg-md/01/production.mdp
- cg-md/02/
- cg-md/02/cg_cry.top
- cg-md/02/mus_02.gro
- cg-md/02/production.gro
- cg-md/02/production.mdp
- cg-md/03/
- cg-md/03/cg_cry.top
- cg-md/03/mus_03.gro
- cg-md/03/production.gro
- cg-md/03/production.mdp
- cg-md/04/
- cg-md/04/cg_cry.top
- cg-md/04/mus_04.gro
- cg-md/04/production.gro
- cg-md/04/production.mdp
- cg-md/05/
- cg-md/05/cg_cry.top
- cg-md/05/mus_05.gro
- cg-md/05/production.gro
- cg-md/05/production.mdp
- cg-md/06/
- cg-md/06/cg_cry.top
- cg-md/06/mus_06.gro
- cg-md/06/production.gro
- cg-md/06/production.mdp
- cg-md/07/
- cg-md/07/cg_cry.top
- cg-md/07/mus_07.gro
- cg-md/07/production.gro
- cg-md/07/production.mdp
- cg-md/08/
- cg-md/08/cg_cry.top
- cg-md/08/mus_08.gro
- cg-md/08/production.gro
- cg-md/08/production.mdp
- cg-md/09/
- cg-md/09/cg_cry.top
- cg-md/09/mus_09.gro
- cg-md/09/production.gro
- cg-md/09/production.mdp
- cg-md/10/
- cg-md/10/cg_cry.top
- cg-md/10/mus_10.gro
- cg-md/10/production.gro
- cg-md/10/production.mdp
- cg-md/11/
- cg-md/11/cg_cry.top
- cg-md/11/mus_11.gro
- cg-md/11/production.gro
- cg-md/11/production.mdp
- cg-md/12/
- cg-md/12/cg_cry.top
- cg-md/12/mus_12.gro
- cg-md/12/production.gro
- cg-md/12/production.mdp
- cg-md/13/
- cg-md/13/cg_cry.top
- cg-md/13/mus_13.gro
- cg-md/13/production.gro
- cg-md/13/production.mdp
- cg-md/14/
- cg-md/14/cg_cry.top
- cg-md/14/mus_14.gro
- cg-md/14/production.gro
- cg-md/14/production.mdp
- cg-md/15/
- cg-md/15/cg_cry.top
- cg-md/15/mus_15.gro
- cg-md/15/production.gro
- cg-md/15/production.mdp
- cg-md/16/
- cg-md/16/cg_cry.top
- cg-md/16/mus_16.gro
- cg-md/16/production.gro
- cg-md/16/production.mdp
- cg-md/17/
- cg-md/17/cg_cry.top
- cg-md/17/mus_17.gro
- cg-md/17/production.gro
- cg-md/17/production.mdp
- cg-md/18/
- cg-md/18/cg_cry.top
- cg-md/18/mus_18.gro
- cg-md/18/production.gro
- cg-md/18/production.mdp
- cg-md/19/
- cg-md/19/cg_cry.top
- cg-md/19/mus_19.gro
- cg-md/19/production.gro
- cg-md/19/production.mdp
- cg-md/data/
- cg-md/data/00/
- cg-md/data/00/cg_cry.top
- cg-md/data/00/mus_00.gro
- cg-md/data/00/production.gro
- cg-md/data/00/production.mdp
- cg-md/data/01/
- cg-md/data/01/cg_cry.top
- cg-md/data/01/mus_01.gro
- cg-md/data/01/production.gro
- cg-md/data/01/production.mdp
- cg-md/data/02/
- cg-md/data/02/cg_cry.top
- cg-md/data/02/mus_02.gro
- cg-md/data/02/production.gro
- cg-md/data/02/production.mdp
- cg-md/data/03/
- cg-md/data/03/cg_cry.top
- cg-md/data/03/mus_03.gro
- cg-md/data/03/production.gro
- cg-md/data/03/production.mdp
- cg-md/data/04/
- cg-md/data/04/cg_cry.top
- cg-md/data/04/mus_04.gro
- cg-md/data/04/production.gro
- cg-md/data/04/production.mdp
- cg-md/data/05/
- cg-md/data/05/cg_cry.top
- cg-md/data/05/mus_05.gro
- cg-md/data/05/production.gro
- cg-md/data/05/production.mdp
- cg-md/data/06/
- cg-md/data/06/cg_cry.top
- cg-md/data/06/mus_06.gro
- cg-md/data/06/production.gro
- cg-md/data/06/production.mdp
- cg-md/data/07/
- cg-md/data/07/cg_cry.top
- cg-md/data/07/mus_07.gro
- cg-md/data/07/production.gro
- cg-md/data/07/production.mdp
- cg-md/data/08/
- cg-md/data/08/cg_cry.top
- cg-md/data/08/mus_08.gro
- cg-md/data/08/production.gro
- cg-md/data/08/production.mdp
- cg-md/data/09/
- cg-md/data/09/cg_cry.top
- cg-md/data/09/mus_09.gro
- cg-md/data/09/production.gro
- cg-md/data/09/production.mdp
- cg-md/data/10/
- cg-md/data/10/cg_cry.top
- cg-md/data/10/mus_10.gro
- cg-md/data/10/production.gro
- cg-md/data/10/production.mdp
- cg-md/data/11/
- cg-md/data/11/cg_cry.top
- cg-md/data/11/mus_11.gro
- cg-md/data/11/production.gro
- cg-md/data/11/production.mdp
- cg-md/data/12/
- cg-md/data/12/cg_cry.top
- cg-md/data/12/mus_12.gro
- cg-md/data/12/production.gro
- cg-md/data/12/production.mdp
- cg-md/data/13/
- cg-md/data/13/cg_cry.top
- cg-md/data/13/mus_13.gro
- cg-md/data/13/production.gro
- cg-md/data/13/production.mdp
- cg-md/data/14/
- cg-md/data/14/cg_cry.top
- cg-md/data/14/mus_14.gro
- cg-md/data/14/production.gro
- cg-md/data/14/production.mdp
- cg-md/data/15/
- cg-md/data/15/cg_cry.top
- cg-md/data/15/mus_15.gro
- cg-md/data/15/production.gro
- cg-md/data/15/production.mdp
- cg-md/data/16/
- cg-md/data/16/cg_cry.top
- cg-md/data/16/mus_16.gro
- cg-md/data/16/production.gro
- cg-md/data/16/production.mdp
- cg-md/data/17/
- cg-md/data/17/cg_cry.top
- cg-md/data/17/mus_17.gro
- cg-md/data/17/production.gro
- cg-md/data/17/production.mdp
- cg-md/data/18/
- cg-md/data/18/cg_cry.top
- cg-md/data/18/mus_18.gro
- cg-md/data/18/production.gro
- cg-md/data/18/production.mdp
- cg-md/data/19/
- cg-md/data/19/cg_cry.top
- cg-md/data/19/mus_19.gro
- cg-md/data/19/production.gro
- cg-md/data/19/production.mdp
- cg-md/data/itp files/
- cg-md/data/itp files/BB-part-def_VirtGoSites.itp
- cg-md/data/itp files/go-table_VirtGoSites.itp
- cg-md/data/itp files/martini.itp
- cg-md/data/itp files/martini_v2.0_ions.itp
- cg-md/data/itp files/molecule_0.itp
- cg-md/data/itp files/molecule_0_BB-part-def_VirtGoSites.itp
- cg-md/data/itp files/molecule_0_exclusions_VirtGoSites.itp
- cg-md/data/itp files/molecule_0_go4view_harm.itp
- cg-md/data/itp files/molecule_0_go-table_VirtGoSites.itp
- cg-md/data/readme.docx
- cg-md/itp files/
- cg-md/itp files/BB-part-def_VirtGoSites.itp
- cg-md/itp files/go-table_VirtGoSites.itp
- cg-md/itp files/martini.itp
- cg-md/itp files/martini_v2.0_ions.itp
- cg-md/itp files/molecule_0.itp
- cg-md/itp files/molecule_0_BB-part-def_VirtGoSites.itp
- cg-md/itp files/molecule_0_exclusions_VirtGoSites.itp
- cg-md/itp files/molecule_0_go4view_harm.itp
- cg-md/itp files/molecule_0_go-table_VirtGoSites.itp
- cg-md/readme.docx
- code/Code_01.ipynb
- code/Code_02.ipynb
- code/Code_03.ipynb
- code/Code_04.ipynb
- code/readme.docx
