# Supplementary material for: Cryptochrome magnetoreception: Time course of photoactivation from non-equilibrium coarse-grained molecular dynamics
Source: Comput Struct Biotechnol J. 2024 Nov 10;26:58–69. doi: 10.1016/j.csbj.2024.11.001 (PMC11725172; doi:10.1016/j.csbj.2024.11.001)
Supplement: Supplementary file 2 — Analysis codes and cg-MD simulation inputs (including initial molecular structures, parameters and topology files) and outputs (final molecular structures) of the 20 replicas. [file mmc2.zip › cg-md/00/cg_cry.top]

#define GO_VIRT
#include "martini.itp"
#include "molecule_0.itp"
#include "martini_v2.0_ions.itp"

[ system ]
Title of the system in water

[ molecules ]
molecule_0    1
W           17832
NA               325
CL               328
WF               2097
