# Supplementary material for: Cryptochrome magnetoreception: Time course of photoactivation from non-equilibrium coarse-grained molecular dynamics
Source: Comput Struct Biotechnol J. 2024 Nov 10;26:58–69. doi: 10.1016/j.csbj.2024.11.001 (PMC11725172; doi:10.1016/j.csbj.2024.11.001)
Supplement: Supplementary file 2 — Analysis codes and cg-MD simulation inputs (including initial molecular structures, parameters and topology files) and outputs (final molecular structures) of the 20 replicas. [file mmc2.zip › cg-md/00/mus_00.gro]

Title of the system in water t= 1000000.00000 step= 50000000
22551
    1MET     BB    1   0.000   7.840   9.260
    1MET    SC1    2   0.390   7.950   9.410
    2PRO     BB    3  13.840   8.160   9.210
    2PRO    SC1    4  13.710   8.100   8.940
    3HIS     BB    5  13.720   8.400   9.260
    3HIS    SC1    6  13.630   8.590   9.020
    3HIS    SC2    7  13.680   8.740   8.810
    3HIS    SC3    8  13.620   8.850   9.050
    4ARG     BB    9  13.880   8.580   9.460
    4ARG    SC1   10   0.100   8.370   9.660
    4ARG    SC2   11   0.090   8.050   9.740
    4ARG    SCP   12   0.150   7.960   9.770
    5THR     BB   13  13.730   8.820   9.680
    5THR    SC1   14  13.520   8.870   9.540
    5THR    SCP   15  13.470   8.840   9.670
    5THR    SCN   16  13.570   8.900   9.410
    6ILE     BB   17  13.850   9.090   9.890
    6ILE    SC1   18   0.210   9.000  10.010
    7HIS     BB   19  13.710   9.300  10.190
    7HIS    SC1   20  13.610   9.630  10.190
    7HIS    SC2   21  13.440   9.810  10.290
    7HIS    SC3   22  13.680   9.890  10.180
    8LEU     BB   23   0.010   9.380  10.410
    8LEU    SC1   24   0.300   9.260  10.390
    9PHE     BB   25  13.830   9.620  10.640
    9PHE    SC1   26  13.530   9.600  10.640
    9PHE    SC2   27  13.350   9.440  10.540
    9PHE    SC3   28  13.270   9.680  10.640
   10ARG     BB   29  13.840   9.890  10.820
   10ARG    SC1   30   0.240   9.920  10.890
   10ARG    SC2   31   0.440  10.170  10.800
   10ARG    SCP   32   0.440  10.280  10.800
   11LYS     BB   33  13.710  10.110  10.640
   11LYS    SC1   34   0.000  10.340  10.580
   11LYS    SC2   35   0.190  10.440  10.390
   11LYS    SCP   36   0.230  10.510  10.320
   12GLY     BB   37  13.400  10.230  10.600
   13LEU     BB   38  13.180  10.120  10.790
   13LEU    SC1   39  13.320  10.070  11.090
   14ARG     BB   40  12.890  10.160  10.640
   14ARG    SC1   41  12.920  10.430  10.450
   14ARG    SC2   42  13.070  10.680  10.290
   14ARG    SCP   43  13.040  10.570  10.260
   15LEU     BB   44  12.650  10.050  10.440
   15LEU    SC1   45  12.530   9.750  10.500
   16HIS     BB   46  12.490  10.290  10.280
   16HIS    SC1   47  12.440  10.450  10.540
   16HIS    SC2   48  12.500  10.550  10.780
   16HIS    SC3   49  12.240  10.510  10.710
   17ASP     BB   50  12.680  10.420  10.050
   17ASP    SC1   51  12.710  10.690   9.970
   17ASP    SCN   52  12.810  10.700   9.930
   18ASN     BB   53  12.990  10.240   9.930
   18ASN    SC1   54  13.080  10.110  10.180
   18ASN    SCP   55  12.940  10.130  10.190
   18ASN    SCN   56  13.220  10.080  10.180
   19PRO     BB   57  13.220  10.240   9.710
   19PRO    SC1   58  13.110  10.300   9.460
   20THR     BB   59  13.380   9.970   9.800
   20THR    SC1   60  13.640   9.970   9.710
   20THR    SCP   61  13.700  10.030   9.600
   20THR    SCN   62  13.580   9.920   9.830
   21LEU     BB   63  13.190   9.740   9.830
   21LEU    SC1   64  12.980   9.740   9.590
   22LEU     BB   65  13.140   9.470  10.060
   22LEU    SC1   66  12.890   9.540  10.290
   23ALA     BB   67  13.240   9.240   9.890
   24ALA     BB   68  13.200   9.220   9.570
   25LEU     BB   69  13.140   9.310   9.260
   25LEU    SC1   70  12.820   9.320   9.270
   26GLU     BB   71  13.190   9.170   9.020
   26GLU    SC1   72  13.490   9.250   8.800
   26GLU    SCN   73  13.580   9.190   8.780
   27SER     BB   74  13.040   8.840   8.970
   27SER    SC1   75  13.190   8.720   8.820
   27SER    SCP   76  13.240   8.600   8.850
   27SER    SCN   77  13.150   8.850   8.790
   28SER     BB   78  13.080   8.700   9.330
   28SER    SC1   79  12.890   8.840   9.430
   28SER    SCP   80  12.880   8.840   9.570
   28SER    SCN   81  12.890   8.850   9.290
   29GLU     BB   82  13.290   8.490   9.360
   29GLU    SC1   83  13.240   8.300   9.050
   29GLU    SCN   84  13.160   8.310   8.970
   30THR     BB   85  13.380   8.440   9.720
   30THR    SC1   86  13.580   8.290   9.790
   30THR    SCP   87  13.600   8.430   9.780
   30THR    SCN   88  13.560   8.150   9.800
   31ILE     BB   89  13.270   8.670   9.920
   31ILE    SC1   90  12.980   8.720   9.840
   32TYR     BB   91  13.450   8.830  10.100
   32TYR    SC1   92  13.710   8.670  10.150
   32TYR    SC2   93   0.010   8.520  10.110
   32TYR    SC3   94  13.780   8.470  10.320
   33PRO     BB   95  13.380   8.960  10.390
   33PRO    SC1   96  13.110   9.030  10.340
   34VAL     BB   97  13.660   9.050  10.580
   34VAL    SC1   98  13.860   8.880  10.550
   35TYR     BB   99  13.750   9.190  10.960
   35TYR    SC1  100  13.530   9.400  11.030
   35TYR    SC2  101  13.380   9.620  11.080
   35TYR    SC3  102  13.310   9.380  11.190
   36VAL     BB  103   0.090   9.240  11.160
   36VAL    SC1  104   0.180   9.460  11.050
   37LEU     BB  105   0.110   9.280  11.550
   37LEU    SC1  106  13.770   9.470  11.520
   38ASP     BB  107   0.270   9.280  11.790
   38ASP    SC1  108   0.240   9.080  12.020
   38ASP    SCN  109   0.300   9.140  11.950
   39ARG     BB  110   0.540   9.350  11.770
   39ARG    SC1  111   0.750   9.170  11.900
   39ARG    SC2  112   0.720   8.970  12.110
   39ARG    SCP  113   0.640   8.910  12.170
   40ARG     BB  114   0.610   9.680  11.750
   40ARG    SC1  115   0.540   9.710  12.090
   40ARG    SC2  116   0.470   9.410  12.250
   40ARG    SCP  117   0.390   9.350  12.200
   41PHE     BB  118   0.300   9.790  11.620
   41PHE    SC1  119   0.120   9.720  11.820
   41PHE    SC2  120   0.050   9.600  12.060
   41PHE    SC3  121  13.790   9.750  11.920
   42LEU     BB  122   0.220  10.010  11.420
   42LEU    SC1  123  13.910   9.840  11.280
   43ALA     BB  124   0.310  10.220  11.380
   44SER     BB  125   0.620  10.280  11.400
   44SER    SC1  126   0.740  10.320  11.160
   44SER    SCP  127   0.700  10.250  11.280
   44SER    SCN  128   0.790  10.390  11.050
   45ALA     BB  129   0.790  10.160  11.610
   46MET     BB  130   0.770  10.240  11.840
   46MET    SC1  131   1.030  10.120  12.070
   47HIS     BB  132   0.710  10.490  11.980
   47HIS    SC1  133   0.970  10.680  11.950
   47HIS    SC2  134   1.220  10.640  11.880
   47HIS    SC3  135   1.160  10.840  12.050
   48ILE     BB  136   0.510  10.450  12.280
   48ILE    SC1  137   0.610  10.160  12.300
   49GLY     BB  138   0.220  10.500  12.480
   50ALA     BB  139   0.030  10.710  12.580
   51LEU     BB  140  13.760  10.770  12.340
   51LEU    SC1  141  13.640  11.080  12.270
   52ARG     BB  142  13.740  10.590  12.120
   52ARG    SC1  143   0.090  10.680  11.920
   52ARG    SC2  144   0.290  10.620  11.670
   52ARG    SCP  145   0.220  10.540  11.660
   53TRP     BB  146  13.670  10.300  12.290
   53TRP    SC1  147  13.810  10.130  12.120
   53TRP    SC2  148   0.030  10.150  11.900
   53TRP    SC3  149   0.160  10.140  12.140
   53TRP    SC4  150   0.300  10.170  11.910
   54HIS     BB  151  13.330  10.280  12.280
   54HIS    SC1  152  13.230  10.140  12.510
   54HIS    SC2  153  13.230   9.970  12.720
   54HIS    SC3  154  13.070  10.190  12.720
   55PHE     BB  155  13.270  10.380  11.960
   55PHE    SC1  156  13.340  10.650  11.890
   55PHE    SC2  157  13.340  10.920  11.920
   55PHE    SC3  158  13.480  10.810  11.710
   56LEU     BB  159  13.380  10.150  11.810
   56LEU    SC1  160  13.510  10.000  11.560
   57LEU     BB  161  13.140   9.890  11.990
   57LEU    SC1  162  13.370   9.720  12.130
   58GLN     BB  163  12.890  10.030  11.880
   58GLN    SC1  164  12.850  10.290  12.180
   58GLN    SCP  165  12.860  10.240  12.050
   58GLN    SCN  166  12.840  10.340  12.310
   59SER     BB  167  13.010  10.020  11.520
   59SER    SC1  168  12.900  10.110  11.330
   59SER    SCP  169  12.900  10.250  11.330
   59SER    SCN  170  12.890   9.970  11.330
   60LEU     BB  171  13.080   9.700  11.500
   60LEU    SC1  172  13.300   9.570  11.630
   61GLU     BB  173  12.830   9.550  11.650
   61GLU    SC1  174  12.710   9.590  11.990
   61GLU    SCN  175  12.610   9.590  11.960
   62ASPP    BB  176  12.580   9.690  11.410
   62ASPP   SC1  177  12.500   9.940  11.540
   63LEU     BB  178  12.730   9.560  11.160
   63LEU    SC1  179  12.860   9.770  10.970
   64HIS     BB  180  12.690   9.260  11.180
   64HIS    SC1  181  12.940   9.150  11.370
   64HIS    SC2  182  13.090   8.930  11.310
   64HIS    SC3  183  13.140   9.080  11.540
   65LYS     BB  184  12.340   9.250  11.370
   65LYS    SC1  185  12.300   9.380  11.670
   65LYS    SC2  186  12.300   9.570  11.820
   65LYS    SCP  187  12.390   9.590  11.860
   66ASN     BB  188  12.220   9.310  11.020
   66ASN    SC1  189  12.250   9.610  10.970
   66ASN    SCP  190  12.350   9.690  10.920
   66ASN    SCN  191  12.160   9.520  11.030
   67LEU     BB  192  12.380   9.080  10.830
   67LEU    SC1  193  12.540   9.290  10.650
   68SER     BB  194  12.270   8.810  10.750
   68SER    SC1  195  12.250   8.600  10.860
   68SER    SCP  196  12.260   8.660  10.740
   68SER    SCN  197  12.230   8.540  10.990
   69ARG     BB  198  12.100   8.930  10.430
   69ARG    SC1  199  11.890   8.750  10.410
   69ARG    SC2  200  11.730   8.480  10.310
   69ARG    SCP  201  11.740   8.460  10.210
   70LEU     BB  202  12.340   9.080  10.280
   70LEU    SC1  203  12.430   9.390  10.160
   71GLY     BB  204  12.560   8.930  10.290
   72ALA     BB  205  12.700   8.840  10.570
   73ARG     BB  206  12.840   8.800  10.730
   73ARG    SC1  207  12.690   8.780  11.060
   73ARG    SC2  208  12.550   8.790  11.320
   73ARG    SCP  209  12.480   8.830  11.400
   74LEU     BB  210  13.120   8.960  10.820
   74LEU    SC1  211  13.020   9.280  10.840
   75LEU     BB  212  13.410   8.880  10.940
   75LEU    SC1  213  13.480   8.610  10.820
   76VAL     BB  214  13.600   8.850  11.260
   76VAL    SC1  215  13.590   9.030  11.450
   77ILE     BB  216   0.100   8.790  11.240
   77ILE    SC1  217   0.020   8.600  11.010
   78GLN     BB  218   0.260   8.840  11.520
   78GLN    SC1  219  13.890   8.800  11.720
   78GLN    SCP  220   0.000   8.860  11.840
   78GLN    SCN  221  13.870   8.730  11.600
   79GLY     BB  222   0.510   8.850  11.540
   80GLU     BB  223   0.740   8.790  11.520
   80GLU    SC1  224   0.810   8.500  11.760
   80GLU    SCN  225   0.800   8.410  11.820
   81TYR     BB  226   0.900   8.910  11.240
   81TYR    SC1  227   0.690   9.100  11.160
   81TYR    SC2  228   0.590   9.310  11.290
   81TYR    SC3  229   0.660   9.340  11.030
   82GLU     BB  230   1.120   8.820  11.040
   82GLU    SC1  231   1.470   9.000  11.090
   82GLU    SCN  232   1.370   9.020  11.080
   83SER     BB  233   1.090   8.900  10.700
   83SER    SC1  234   1.310   8.890  10.590
   83SER    SCP  235   1.350   8.960  10.700
   83SER    SCN  236   1.260   8.820  10.470
   84VAL     BB  237   0.810   8.980  10.680
   84VAL    SC1  238   0.740   9.180  10.520
   85LEU     BB  239   0.660   8.680  10.560
   85LEU    SC1  240   0.400   8.780  10.420
   86ARG     BB  241   0.840   8.380  10.480
   86ARG    SC1  242   1.030   8.390  10.780
   86ARG    SC2  243   1.220   8.150  10.820
   86ARG    SCP  244   1.320   8.190  10.790
   87ASP     BB  245   0.900   8.090  10.230
   87ASP    SC1  246   0.730   7.890  10.350
   87ASP    SCN  247   0.760   7.790  10.330
   88HIS     BB  248   1.000   8.270   9.990
   88HIS    SC1  249   0.930   8.560  10.080
   88HIS    SC2  250   0.780   8.790  10.100
   88HIS    SC3  251   1.010   8.760  10.240
   89VAL     BB  252   1.320   8.330   9.720
   89VAL    SC1  253   1.510   8.420   9.880
   90GLN     BB  254   1.170   8.230   9.500
   90GLN    SC1  255   1.250   7.880   9.350
   90GLN    SCP  256   1.370   7.940   9.350
   90GLN    SCN  257   1.120   7.810   9.360
   91LYS     BB  258   0.870   8.230   9.480
   91LYS    SC1  259   0.810   7.970   9.650
   91LYS    SC2  260   0.800   7.810   9.850
   91LYS    SCP  261   0.700   7.810   9.810
   92TRP     BB  262   0.620   8.390   9.530
   92TRP    SC1  263   0.550   8.460   9.820
   92TRP    SC2  264   0.450   8.450  10.070
   92TRP    SC3  265   0.480   8.220   9.940
   92TRP    SC4  266   0.370   8.220  10.180
   93ASN     BB  267   0.440   8.440   9.270
   93ASN    SC1  268   0.700   8.420   9.050
   93ASN    SCP  269   0.730   8.550   9.100
   93ASN    SCN  270   0.670   8.290   9.000
   94ILE     BB  271   0.220   8.650   9.100
   94ILE    SC1  272   0.120   8.450   8.890
   95THR     BB  273   0.170   9.040   9.120
   95THR    SC1  274   0.090   9.100   8.870
   95THR    SCP  275   0.010   9.210   8.850
   95THR    SCN  276   0.180   8.990   8.890
   96GLN     BB  277   0.050   9.100   9.350
   96GLN    SC1  278  13.670   9.300   9.270
   96GLN    SCP  279  13.550   9.370   9.280
   96GLN    SCN  280  13.790   9.230   9.260
   97VAL     BB  281   0.160   9.330   9.580
   97VAL    SC1  282   0.420   9.300   9.590
   98THR     BB  283  13.850   9.510   9.800
   98THR    SC1  284  13.630   9.440   9.720
   98THR    SCP  285  13.740   9.480   9.790
   98THR    SCN  286  13.520   9.410   9.640
   99LEU     BB  287   0.130   9.730   9.900
   99LEU    SC1  288   0.370   9.550  10.000
  100ASP     BB  289   0.250  10.040   9.910
  100ASP    SC1  290   0.090  10.320   9.900
  100ASP    SCN  291   0.040  10.270   9.990
  101ALA     BB  292   0.500  10.070   9.990
  102GLU     BB  293   0.610  10.090  10.330
  102GLU    SC1  294   0.250   9.920  10.400
  102GLU    SCN  295   0.150   9.930  10.350
  103MET     BB  296   0.860  10.230  10.280
  103MET    SC1  297   0.770  10.490  10.560
  104GLU     BB  298   1.190  10.310  10.360
  104GLU    SC1  299   1.340  10.230  10.040
  104GLU    SCN  300   1.280  10.290   9.970
  105PRO     BB  301   1.250  10.340  10.650
  105PRO    SC1  302   1.480  10.430  10.790
  106PHE     BB  303   1.000  10.140  10.850
  106PHE    SC1  304   1.210  10.070  11.080
  106PHE    SC2  305   1.300   9.810  11.100
  106PHE    SC3  306   1.280   9.960  11.320
  107TYR     BB  307   0.920   9.830  10.760
  107TYR    SC1  308   0.810   9.750  11.050
  107TYR    SC2  309   0.590   9.780  11.200
  107TYR    SC3  310   0.830   9.790  11.310
  108LYS     BB  311   1.060   9.630  10.670
  108LYS    SC1  312   1.110   9.370  10.830
  108LYS    SC2  313   1.140   9.330  11.060
  108LYS    SCP  314   1.230   9.280  11.110
  109GLU     BB  315   1.300   9.770  10.470
  109GLU    SC1  316   1.570   9.920  10.670
  109GLU    SCN  317   1.680   9.930  10.680
  110MET     BB  318   1.090   9.800  10.210
  110MET    SC1  319   0.770   9.660  10.300
  111GLU     BB  320   1.140   9.750   9.930
  111GLU    SC1  321   0.970  10.070   9.770
  111GLU    SCN  322   0.950  10.060   9.660
  112ALA     BB  323   1.370   9.470   9.870
  113ASN     BB  324   1.290   9.270   9.950
  113ASN    SC1  325   1.210   9.310  10.270
  113ASN    SCP  326   1.140   9.340  10.390
  113ASN    SCN  327   1.270   9.280  10.150
  114ILE     BB  328   0.960   9.240   9.740
  114ILE    SC1  329   0.760   9.270   9.980
  115ARG     BB  330   1.030   9.330   9.470
  115ARG    SC1  331   1.100   9.640   9.420
  115ARG    SC2  332   0.990   9.900   9.310
  115ARG    SCP  333   0.990   9.920   9.420
  116ARG     BB  334   1.140   9.180   9.270
  116ARG    SC1  335   1.130   9.100   8.960
  116ARG    SC2  336   1.070   9.200   8.680
  116ARG    SCP  337   1.060   9.310   8.650
  117LEU     BB  338   1.450   9.110   9.380
  117LEU    SC1  339   1.520   9.410   9.420
  118GLY     BB  340   1.460   8.950   9.620
  119ALA     BB  341   1.240   8.790   9.750
  120GLU     BB  342   0.940   8.760   9.580
  120GLU    SC1  343   1.130   8.670   9.240
  120GLU    SCN  344   1.120   8.760   9.170
  121LEU     BB  345   0.670   8.910   9.510
  121LEU    SC1  346   0.380   8.850   9.610
  122GLY     BB  347   0.680   8.900   9.150
  123PHE     BB  348   0.620   9.170   9.060
  123PHE    SC1  349   0.560   9.210   8.750
  123PHE    SC2  350   0.420   9.170   8.520
  123PHE    SC3  351   0.570   9.400   8.550
  124GLU     BB  352   0.620   9.430   9.200
  124GLU    SC1  353   0.850   9.620   8.910
  124GLU    SCN  354   0.940   9.630   8.970
  125VAL     BB  355   0.370   9.590   9.230
  125VAL    SC1  356   0.170   9.550   9.050
  126LEU     BB  357   0.260   9.830   9.490
  126LEU    SC1  358  13.890   9.790   9.410
  127SER     BB  359   0.500  10.050   9.370
  127SER    SC1  360   0.580  10.020   9.140
  127SER    SCP  361   0.640  10.060   9.020
  127SER    SCN  362   0.520   9.990   9.260
  128ARG     BB  363   0.550  10.240   9.600
  128ARG    SC1  364   0.770  10.480   9.590
  128ARG    SC2  365   0.850  10.780   9.420
  128ARG    SCP  366   0.950  10.790   9.400
  129VAL     BB  367   0.260  10.430   9.460
  129VAL    SC1  368   0.320  10.560   9.240
  130GLY     BB  369  13.880  10.660   9.580
  131HIS     BB  370  13.650  10.610   9.720
  131HIS    SC1  371  13.620  10.540   9.980
  131HIS    SC2  372  13.560  10.310  10.120
  131HIS    SC3  373  13.620  10.540  10.250
  132SER     BB  374  13.360  10.790   9.670
  132SER    SC1  375  13.200  10.720   9.840
  132SER    SCP  376  13.090  10.810   9.820
  132SER    SCN  377  13.310  10.630   9.860
  133LEU     BB  378  13.290  11.080   9.460
  133LEU    SC1  379  13.220  11.280   9.730
  134TYR     BB  380  13.490  11.100   9.260
  134TYR    SC1  381  13.810  11.130   9.340
  134TYR    SC2  382   0.090  11.190   9.510
  134TYR    SC3  383   0.140  11.040   9.290
  135ASP     BB  384  13.520  10.750   9.200
  135ASP    SC1  385  13.290  10.600   9.180
  135ASP    SCN  386  13.280  10.520   9.250
  136THR     BB  387  13.830  10.740   8.970
  136THR    SC1  388  13.860  10.540   8.800
  136THR    SCP  389   0.060  10.590   8.750
  136THR    SCN  390  13.740  10.490   8.840
  137LYS     BB  391  13.790  11.040   8.810
  137LYS    SC1  392  13.490  11.130   8.780
  137LYS    SC2  393  13.310  11.310   8.810
  137LYS    SCP  394  13.260  11.220   8.860
  138ARG     BB  395   0.090  11.190   8.710
  138ARG    SC1  396   0.180  11.180   8.390
  138ARG    SC2  397   0.050  11.310   8.130
  138ARG    SCP  398   0.110  11.330   8.230
  139ILE     BB  399   0.320  11.320   8.900
  139ILE    SC1  400   0.260  11.500   9.140
  140LEU     BB  401   0.570  11.400   8.730
  140LEU    SC1  402   0.650  11.160   8.560
  141ASP     BB  403   0.440  11.730   8.580
  141ASP    SC1  404   0.270  11.690   8.340
  141ASP    SCN  405   0.240  11.600   8.380
  142LEU     BB  406   0.650  12.020   8.670
  142LEU    SC1  407   0.480  12.310   8.710
  143ASN     BB  408   0.910  11.930   8.620
  143ASN    SC1  409   1.160  12.110   8.650
  143ASN    SCP  410   1.040  12.040   8.640
  143ASN    SCN  411   1.280  12.180   8.670
  144GLY     BB  412   1.030  11.610   8.670
  145GLY     BB  413   1.230  11.570   8.790
  146SER     BB  414   1.190  11.700   9.090
  146SER    SC1  415   1.370  11.650   9.260
  146SER    SCP  416   1.460  11.650   9.150
  146SER    SCN  417   1.270  11.660   9.360
  147PRO     BB  418   0.880  11.700   9.220
  147PRO    SC1  419   0.690  11.760   9.040
  148PRO     BB  420   0.850  11.850   9.460
  148PRO    SC1  421   1.050  11.750   9.640
  149LEU     BB  422   0.800  12.160   9.660
  149LEU    SC1  423   0.940  12.250   9.910
  150THR     BB  424   0.520  12.330   9.670
  150THR    SC1  425   0.590  12.550   9.570
  150THR    SCP  426   0.540  12.640   9.670
  150THR    SCN  427   0.650  12.460   9.470
  151TYR     BB  428   0.150  12.410   9.800
  151TYR    SC1  429   0.180  12.650   9.950
  151TYR    SC2  430   0.300  12.770  10.160
  151TYR    SC3  431   0.060  12.860  10.080
  152LYS     BB  432  13.880  12.330   9.610
  152LYS    SC1  433  13.630  12.520   9.640
  152LYS    SC2  434  13.610  12.700   9.800
  152LYS    SCP  435  13.690  12.690   9.870
  153ARG     BB  436  13.750  12.120   9.370
  153ARG    SC1  437  13.440  12.100   9.450
  153ARG    SC2  438  13.140  12.100   9.350
  153ARG    SCP  439  13.180  12.190   9.290
  154PHE     BB  440  13.900  11.850   9.330
  154PHE    SC1  441  13.800  11.680   9.550
  154PHE    SC2  442  13.600  11.730   9.720
  154PHE    SC3  443  13.700  11.480   9.710
  155LEU     BB  444   0.330  11.960   9.370
  155LEU    SC1  445   0.380  11.700   9.540
  156HIS     BB  446   0.390  12.170   9.200
  156HIS    SC1  447   0.700  12.240   9.140
  156HIS    SC2  448   0.920  12.390   9.200
  156HIS    SC3  449   0.950  12.160   9.070
  157ILE     BB  450   0.220  12.470   9.100
  157ILE    SC1  451   0.180  12.670   9.330
  158LEU     BB  452   0.030  12.370   8.900
  158LEU    SC1  453  13.810  12.650   8.800
  159SER     BB  454  13.840  12.030   8.850
  159SER    SC1  455   0.100  11.920   8.890
  159SER    SCP  456   0.050  11.940   9.020
  159SER    SCN  457   0.150  11.900   8.760
  160GLN     BB  458  13.530  11.900   8.920
  160GLN    SC1  459  13.700  11.550   9.010
  160GLN    SCP  460  13.650  11.670   9.060
  160GLN    SCN  461  13.750  11.430   8.960
  161LEU     BB  462  13.330  11.800   8.700
  161LEU    SC1  463  13.400  11.940   8.420
  162GLY     BB  464  13.030  11.710   8.740
  163ASP     BB  465  12.940  11.670   9.000
  163ASP    SC1  466  12.740  11.940   9.060
  163ASP    SCN  467  12.740  11.910   8.950
  164PRO     BB  468  12.890  11.420   9.180
  164PRO    SC1  469  12.880  11.500   9.430
  165GLU     BB  470  12.770  11.120   9.080
  165GLU    SC1  471  13.040  10.950   8.950
  165GLU    SCN  472  13.040  11.060   8.970
  166VAL     BB  473  12.430  10.950   9.230
  166VAL    SC1  474  12.180  11.030   9.220
  167PRO     BB  475  12.410  10.660   9.520
  167PRO    SC1  476  12.350  10.880   9.700
  168VAL     BB  477  12.420  10.330   9.690
  168VAL    SC1  478  12.610  10.200   9.560
  169ARG     BB  479  12.200  10.240   9.880
  169ARG    SC1  480  11.980  10.480   9.820
  169ARG    SC2  481  11.770  10.750   9.870
  169ARG    SCP  482  11.700  10.740   9.960
  170ASN     BB  483  12.140   9.930   9.960
  170ASN    SC1  484  12.150   9.840  10.220
  170ASN    SCP  485  12.170   9.970  10.160
  170ASN    SCN  486  12.130   9.720  10.280
  171LEU     BB  487  12.240   9.680   9.720
  171LEU    SC1  488  12.510   9.720   9.540
  172THR     BB  489  12.220   9.370   9.710
  172THR    SC1  490  12.290   9.290   9.450
  172THR    SCP  491  12.230   9.210   9.550
  172THR    SCN  492  12.360   9.360   9.350
  173ALA     BB  493  12.030   9.240   9.900
  174GLU     BB  494  12.020   8.980   9.910
  174GLU    SC1  495  11.780   8.760   9.710
  174GLU    SCN  496  11.820   8.820   9.630
  175ASP     BB  497  12.220   8.770   9.940
  175ASP    SC1  498  12.120   8.480   9.950
  175ASP    SCN  499  12.100   8.370   9.960
  176PHE     BB  500  12.440   8.780   9.710
  176PHE    SC1  501  12.590   9.070   9.780
  176PHE    SC2  502  12.700   9.310   9.740
  176PHE    SC3  503  12.770   9.170   9.960
  177GLN     BB  504  12.440   8.600   9.540
  177GLN    SC1  505  12.140   8.400   9.470
  177GLN    SCP  506  12.160   8.510   9.560
  177GLN    SCN  507  12.130   8.290   9.390
  178ARG     BB  508  12.700   8.400   9.470
  178ARG    SC1  509  12.690   8.420   9.160
  178ARG    SC2  510  12.760   8.390   8.880
  178ARG    SCP  511  12.860   8.340   8.900
  179CYS     BB  512  12.940   8.210   9.560
  179CYS    SC1  513  12.870   7.950   9.430
  180MET     BB  514  13.010   8.180   9.860
  180MET    SC1  515  13.210   7.900   9.860
  181SER     BB  516  12.830   8.350  10.070
  181SER    SC1  517  12.610   8.440  10.000
  181SER    SCP  518  12.510   8.350  10.020
  181SER    SCN  519  12.720   8.520   9.980
  182PRO     BB  520  12.870   8.420  10.420
  182PRO    SC1  521  13.120   8.570  10.400
  183GLU     BB  522  12.660   8.310  10.590
  183GLU    SC1  523  12.340   8.470  10.420
  183GLU    SCN  524  12.250   8.530  10.400
  184PRO     BB  525  12.680   8.150  10.830
  184PRO    SC1  526  12.580   8.300  11.060
  185GLY     BB  527  12.880   7.940  10.890
  186LEU     BB  528  13.210   7.970  10.950
  186LEU    SC1  529  13.260   8.190  10.700
  187ALA     BB  530  13.360   8.070  11.140
  188GLU     BB  531  13.600   8.030  11.270
  188GLU    SC1  532  13.490   7.750  11.550
  188GLU    SCN  533  13.540   7.770  11.650
  189ARG     BB  534  13.720   8.350  11.320
  189ARG    SC1  535   0.110   8.340  11.480
  189ARG    SC2  536   0.400   8.350  11.530
  189ARG    SCP  537   0.470   8.430  11.530
  190TYR     BB  538  13.460   8.550  11.370
  190TYR    SC1  539  13.190   8.510  11.260
  190TYR    SC2  540  13.000   8.330  11.300
  190TYR    SC3  541  13.040   8.430  11.050
  191ARG     BB  542  13.410   8.610  11.690
  191ARG    SC1  543  13.610   8.390  11.780
  191ARG    SC2  544  13.710   8.130  11.820
  191ARG    SCP  545  13.640   8.220  11.820
  192VAL     BB  546  13.390   8.840  11.940
  192VAL    SC1  547  13.150   8.780  12.050
  193PRO     BB  548  13.610   8.790  12.180
  193PRO    SC1  549  13.830   8.630  12.190
  194VAL     BB  550  13.440   8.880  12.490
  194VAL    SC1  551  13.250   9.050  12.430
  195PRO     BB  552  13.670   8.920  12.730
  195PRO    SC1  553  13.490   9.010  12.930
  196ALA     BB  554  13.890   8.790  12.670
  197ASP     BB  555   0.180   8.970  12.510
  197ASP    SC1  556   0.460   8.930  12.500
  197ASP    SCN  557   0.490   8.890  12.400
  198LEU     BB  558   0.050   9.280  12.520
  198LEU    SC1  559  13.660   9.320  12.360
  199GLU     BB  560   0.060   9.400  12.760
  199GLU    SC1  561   0.150   9.110  13.010
  199GLU    SCN  562   0.180   9.030  13.080
  200ILE     BB  563  13.910   9.660  12.880
  200ILE    SC1  564   0.240   9.750  13.020
  201PRO     BB  565  13.730   9.860  12.740
  201PRO    SC1  566  13.760   9.800  12.470
  202PRO     BB  567  13.740  10.260  12.760
  202PRO    SC1  568   0.010  10.230  12.960
  203GLN     BB  569  13.540  10.460  12.750
  203GLN    SC1  570  13.380  10.330  13.080
  203GLN    SCP  571  13.460  10.220  13.120
  203GLN    SCN  572  13.300  10.440  13.040
  204SER     BB  573  13.290  10.640  12.640
  204SER    SC1  574  13.290  10.730  12.400
  204SER    SCP  575  13.320  10.760  12.530
  204SER    SCN  576  13.260  10.690  12.270
  205LEU     BB  577  12.940  10.700  12.720
  205LEU    SC1  578  12.770  10.510  12.600
  206SER     BB  579  12.930  11.020  12.670
  206SER    SC1  580  13.160  11.120  12.650
  206SER    SCP  581  13.170  11.050  12.530
  206SER    SCN  582  13.150  11.190  12.770
  207PRO     BB  583  12.630  11.050  12.490
  207PRO    SC1  584  12.320  11.070  12.540
  208TRP     BB  585  12.800  10.850  12.240
  208TRP    SC1  586  12.980  11.090  12.150
  208TRP    SC2  587  13.110  11.330  12.190
  208TRP    SC3  588  12.840  11.330  12.170
  208TRP    SC4  589  12.980  11.560  12.200
  209THR     BB  590  12.720  10.740  11.940
  209THR    SC1  591  12.770  10.900  11.750
  209THR    SCP  592  12.650  10.850  11.700
  209THR    SCN  593  12.900  10.950  11.800
  210GLY     BB  594  12.580  10.400  11.770
  211GLY     BB  595  12.550  10.410  11.530
  212GLU     BB  596  12.360  10.400  11.340
  212GLU    SC1  597  12.080  10.270  11.590
  212GLU    SCN  598  12.020  10.230  11.680
  213THR     BB  599  12.170  10.630  11.220
  213THR    SC1  600  11.920  10.600  11.110
  213THR    SCP  601  11.970  10.570  11.240
  213THR    SCN  602  11.880  10.630  10.980
  214GLU     BB  603  12.220  10.890  11.410
  214GLU    SC1  604  12.220  10.740  11.750
  214GLU    SCN  605  12.270  10.770  11.840
  215GLY     BB  606  12.320  11.110  11.270
  216LEU     BB  607  12.210  11.380  11.150
  216LEU    SC1  608  12.310  11.380  10.820
  217ARG     BB  609  12.140  11.530  11.430
  217ARG    SC1  610  11.850  11.590  11.470
  217ARG    SC2  611  11.610  11.750  11.330
  217ARG    SCP  612  11.560  11.660  11.320
  218ARG     BB  613  12.350  11.500  11.630
  218ARG    SC1  614  12.460  11.270  11.770
  218ARG    SC2  615  12.360  11.120  12.010
  218ARG    SCP  616  12.350  11.030  11.950
  219LEU     BB  617  12.510  11.740  11.630
  219LEU    SC1  618  12.810  11.670  11.790
  220GLU     BB  619  12.470  11.980  11.460
  220GLU    SC1  620  12.060  12.010  11.580
  220GLU    SCN  621  12.000  12.040  11.490
  221GLN     BB  622  12.580  12.080  11.270
  221GLN    SC1  623  12.610  11.710  11.110
  221GLN    SCP  624  12.560  11.580  11.090
  221GLN    SCN  625  12.660  11.830  11.130
  222HIS     BB  626  12.570  12.160  10.950
  222HIS    SC1  627  12.890  12.080  10.910
  222HIS    SC2  628  13.090  12.110  10.730
  222HIS    SC3  629  13.130  11.960  10.950
  223LEU     BB  630  12.380  12.290  10.830
  223LEU    SC1  631  12.320  12.220  10.530
  224THR     BB  632  12.220  12.480  11.000
  224THR    SC1  633  12.240  12.450  11.260
  224THR    SCP  634  12.110  12.450  11.290
  224THR    SCN  635  12.380  12.450  11.220
  225ASP     BB  636  12.060  12.800  10.980
  225ASP    SC1  637  11.860  12.770  11.220
  225ASP    SCN  638  11.930  12.820  11.160
  226GLN     BB  639  12.050  12.930  10.760
  226GLN    SC1  640  11.730  13.020  10.580
  226GLN    SCP  641  11.650  12.960  10.690
  226GLN    SCN  642  11.810  13.070  10.480
  227GLY     BB  643  12.230  13.120  10.670
  228TRP     BB  644  12.420  13.340  10.780
  228TRP    SC1  645  12.270  13.540  11.010
  228TRP    SC2  646  12.180  13.700  11.220
  228TRP    SC3  647  12.430  13.580  11.230
  228TRP    SC4  648  12.350  13.750  11.420
  229VAL     BB  649  12.750  13.390  10.820
  229VAL    SC1  650  12.820  13.280  11.050
  230ALA     BB  651  12.850  13.600  10.650
  231ASN     BB  652  13.050  13.730  10.460
  231ASN    SC1  653  12.810  13.800  10.220
  231ASN    SCP  654  12.850  13.680  10.170
  231ASN    SCN  655  12.760   0.000  10.270
  232PHE     BB  656  13.300  13.880  10.620
  232PHE    SC1  657  13.420   0.240  10.530
  232PHE    SC2  658  13.380   0.490  10.430
  232PHE    SC3  659  13.630   0.390  10.430
  233THR     BB  660  13.390  13.740  10.940
  233THR    SC1  661  13.590  13.700  11.020
  233THR    SCP  662  13.670  13.590  10.980
  233THR    SCN  663  13.500  13.800  11.050
  234LYS     BB  664  13.090  13.700  11.090
  234LYS    SC1  665  12.900   0.020  10.980
  234LYS    SC2  666  12.650  13.900  10.970
  234LYS    SCP  667  12.650   0.020  11.070
  235PRO     BB  668  13.120  13.570  11.330
  235PRO    SC1  669  12.910  13.480  11.490
  236ARG     BB  670  13.270  13.260  11.280
  236ARG    SC1  671  13.120  13.040  11.370
  236ARG    SC2  672  13.100  12.740  11.600
  236ARG    SCP  673  13.150  12.670  11.540
  237THR     BB  674  13.560  13.270  11.290
  237THR    SC1  675  13.670  13.200  11.050
  237THR    SCP  676  13.800  13.260  11.050
  237THR    SCN  677  13.540  13.140  11.040
  238ILE     BB  678  13.620  13.480  11.550
  238ILE    SC1  679   0.010  13.470  11.500
  239PRO     BB  680  13.360  13.480  11.790
  239PRO    SC1  681  13.240  13.750  11.780
  240ASN     BB  682  13.230  13.220  11.810
  240ASN    SC1  683  13.450  13.010  11.720
  240ASN    SCP  684  13.520  13.130  11.700
  240ASN    SCN  685  13.380  12.900  11.740
  241SER     BB  686  12.850  13.150  11.810
  241SER    SC1  687  12.790  13.000  12.000
  241SER    SCP  688  12.670  13.010  12.070
  241SER    SCN  689  12.910  12.980  11.920
  242LEU     BB  690  12.610  13.110  11.540
  242LEU    SC1  691  12.430  13.310  11.660
  243LEU     BB  692  12.630  12.980  11.310
  243LEU    SC1  693  12.380  13.070  11.140
  244PRO     BB  694  12.700  12.610  11.270
  244PRO    SC1  695  12.980  12.580  11.080
  245SER     BB  696  12.630  12.490  11.580
  245SER    SC1  697  12.600  12.650  11.760
  245SER    SCP  698  12.480  12.630  11.820
  245SER    SCN  699  12.720  12.680  11.690
  246THR     BB  700  12.880  12.220  11.720
  246THR    SC1  701  13.040  12.340  11.890
  246THR    SCP  702  13.130  12.250  11.960
  246THR    SCN  703  12.950  12.430  11.820
  247THR     BB  704  13.140  12.100  11.440
  247THR    SC1  705  13.220  12.310  11.390
  247THR    SCP  706  13.330  12.240  11.410
  247THR    SCN  707  13.100  12.390  11.380
  248GLY     BB  708  13.030  11.810  11.420
  249LEU     BB  709  13.210  11.590  11.250
  249LEU    SC1  710  13.140  11.450  10.990
  250SER     BB  711  13.440  11.410  11.380
  250SER    SC1  712  13.670  11.430  11.340
  250SER    SCP  713  13.720  11.550  11.390
  250SER    SCN  714  13.620  11.310  11.290
  251PRO     BB  715  13.250  11.170  11.490
  251PRO    SC1  716  13.090  11.300  11.690
  252TYR     BB  717  13.170  10.970  11.240
  252TYR    SC1  718  13.160  10.680  11.390
  252TYR    SC2  719  13.270  10.440  11.470
  252TYR    SC3  720  13.020  10.520  11.560
  253PHE     BB  721  13.390  11.030  11.000
  253PHE    SC1  722  13.390  11.120  10.710
  253PHE    SC2  723  13.420  11.250  10.480
  253PHE    SC3  724  13.260  11.030  10.490
  254SER     BB  725  13.690  10.790  11.150
  254SER    SC1  726  13.740  10.910  11.330
  254SER    SCP  727  13.790  10.960  11.450
  254SER    SCN  728  13.680  10.870  11.210
  255MET     BB  729  13.480  10.540  11.050
  255MET    SC1  730  13.760  10.270  11.110
  256GLY     BB  731  13.330  10.600  10.810
  257CYS     BB  732  13.010  10.690  10.820
  257CYS    SC1  733  12.920  10.490  11.010
  258LEU     BB  734  12.890  10.910  10.730
  258LEU    SC1  735  12.720  11.090  10.910
  259SER     BB  736  12.720  10.990  10.410
  259SER    SC1  737  12.510  11.010  10.480
  259SER    SCP  738  12.550  10.950  10.600
  259SER    SCN  739  12.480  11.070  10.360
  260VAL     BB  740  12.920  11.120  10.090
  260VAL    SC1  741  12.990  11.360  10.180
  261ARG     BB  742  12.730  11.220   9.790
  261ARG    SC1  743  12.810  10.980   9.620
  261ARG    SC2  744  12.900  10.740   9.450
  261ARG    SCP  745  12.980  10.670   9.410
  262THR     BB  746  12.470  11.230  10.020
  262THR    SC1  747  12.260  11.290   9.930
  262THR    SCP  748  12.130  11.250   9.880
  262THR    SCN  749  12.380  11.330   9.990
  263PHE     BB  750  12.520  11.600  10.190
  263PHE    SC1  751  12.640  11.570  10.440
  263PHE    SC2  752  12.790  11.460  10.640
  263PHE    SC3  753  12.690  11.710  10.660
  264PHE     BB  754  12.650  11.690   9.910
  264PHE    SC1  755  12.950  11.720   9.920
  264PHE    SC2  756  13.160  11.790   9.760
  264PHE    SC3  757  13.160  11.850  10.020
  265GLN     BB  758  12.450  11.850   9.780
  265GLN    SC1  759  12.710  11.970   9.510
  265GLN    SCP  760  12.650  12.090   9.490
  265GLN    SCN  761  12.770  11.840   9.530
  266ARG     BB  762  12.440  12.150  10.010
  266ARG    SC1  763  12.150  12.130  10.120
  266ARG    SC2  764  12.070  11.840  10.120
  266ARG    SCP  765  12.050  11.940  10.080
  267LEU     BB  766  12.730  12.170  10.100
  267LEU    SC1  767  12.710  12.030  10.330
  268SER     BB  768  12.930  12.350   9.800
  268SER    SC1  769  13.190  12.380   9.860
  268SER    SCP  770  13.130  12.480   9.930
  268SER    SCN  771  13.250  12.270   9.790
  269ASN     BB  772  12.700  12.550   9.720
  269ASN    SC1  773  12.450  12.380   9.550
  269ASN    SCP  774  12.410  12.260   9.500
  269ASN    SCN  775  12.490  12.510   9.610
  270ILE     BB  776  12.640  12.720  10.010
  270ILE    SC1  777  12.470  12.560  10.220
  271TYR     BB  778  12.910  12.720  10.120
  271TYR    SC1  779  12.880  12.610  10.390
  271TYR    SC2  780  12.810  12.420  10.570
  271TYR    SC3  781  13.030  12.570  10.620
  272ALA     BB  782  13.110  12.860   9.910
  273GLN     BB  783  12.890  13.070   9.760
  273GLN    SC1  784  13.120  13.150   9.440
  273GLN    SCP  785  13.050  13.250   9.370
  273GLN    SCN  786  13.190  13.050   9.500
  274ALA     BB  787  12.700  13.210   9.870
  275LYS     BB  788  12.540  13.220  10.160
  275LYS    SC1  789  12.350  13.410  10.210
  275LYS    SC2  790  12.120  13.470  10.200
  275LYS    SCP  791  12.050  13.530  10.140
  276HIS     BB  792  12.750  13.160  10.370
  276HIS    SC1  793  12.660  12.940  10.560
  276HIS    SC2  794  12.500  12.740  10.650
  276HIS    SC3  795  12.670  12.850  10.820
  277HIS     BB  796  13.010  13.210  10.300
  277HIS    SC1  797  13.150  13.130  10.580
  277HIS    SC2  798  13.270  13.260  10.790
  277HIS    SC3  799  13.170  13.010  10.830
  278SER     BB  800  13.210  13.330  10.120
  278SER    SC1  801  13.120  13.490   9.940
  278SER    SCP  802  13.090  13.570   9.830
  278SER    SCN  803  13.140  13.410  10.050
  279LEU     BB  804  13.480  13.430  10.330
  279LEU    SC1  805  13.550  13.710  10.250
  280PRO     BB  806  13.710  13.360  10.550
  280PRO    SC1  807  13.870  13.610  10.590
  281PRO     BB  808  13.850  13.130  10.550
  281PRO    SC1  809   0.220  13.190  10.470
  282VAL     BB  810  13.690  12.800  10.620
  282VAL    SC1  811  13.900  12.650  10.550
  283SER     BB  812  13.410  12.810  10.360
  283SER    SC1  813  13.530  12.950  10.210
  283SER    SCP  814  13.400  13.000  10.240
  283SER    SCN  815  13.660  12.910  10.180
  284LEU     BB  816  13.410  12.500  10.310
  284LEU    SC1  817  13.200  12.250  10.310
  285GLN     BB  818  13.760  12.380  10.200
  285GLN    SC1  819  13.580  12.160   9.930
  285GLN    SCP  820  13.480  12.110  10.020
  285GLN    SCN  821  13.680  12.200   9.850
  286GLY     BB  822  13.810  12.210  10.470
  287GLN     BB  823  13.570  12.110  10.600
  287GLN    SC1  824  13.430  12.400  10.820
  287GLN    SCP  825  13.510  12.390  10.940
  287GLN    SCN  826  13.350  12.400  10.710
  288LEU     BB  827  13.460  11.880  10.390
  288LEU    SC1  828  13.210  11.710  10.500
  289LEU     BB  829  13.630  11.720  10.210
  289LEU    SC1  830  13.470  11.470  10.100
  290TRP     BB  831  13.870  11.550  10.400
  290TRP    SC1  832   0.040  11.790  10.570
  290TRP    SC2  833   0.210  11.890  10.760
  290TRP    SC3  834   0.300  11.840  10.510
  290TRP    SC4  835   0.440  11.990  10.680
  291ARG     BB  836  13.900  11.230  10.320
  291ARG    SC1  837  13.820  10.960  10.430
  291ARG    SC2  838  13.780  10.790  10.660
  291ARG    SCP  839  13.780  10.840  10.760
  292GLU     BB  840   0.060  11.190  10.000
  292GLU    SC1  841   0.140  10.810  10.020
  292GLU    SCN  842   0.090  10.890  10.090
  293PHE     BB  843   0.270  11.430   9.960
  293PHE    SC1  844   0.170  11.730   9.990
  293PHE    SC2  845   0.100  11.950   9.860
  293PHE    SC3  846   0.130  11.960  10.130
  294PHE     BB  847   0.500  11.360  10.170
  294PHE    SC1  848   0.600  11.660  10.140
  294PHE    SC2  849   0.670  11.900  10.250
  294PHE    SC3  850   0.610  11.890   9.990
  295TYR     BB  851   0.650  11.040  10.080
  295TYR    SC1  852   0.790  11.030  10.330
  295TYR    SC2  853   0.890  10.990  10.570
  295TYR    SC3  854   1.050  10.990  10.360
  296THR     BB  855   0.520  11.030   9.730
  296THR    SC1  856   0.430  10.830   9.640
  296THR    SCP  857   0.410  10.890   9.520
  296THR    SCN  858   0.460  10.760   9.760
  297VAL     BB  859   0.670  11.240   9.580
  297VAL    SC1  860   0.730  11.430   9.760
  298ALA     BB  861   0.700  11.250   9.290
  299SER     BB  862   0.990  11.210   9.120
  299SER    SC1  863   1.040  11.150   8.890
  299SER    SCP  864   1.050  11.080   8.780
  299SER    SCN  865   1.020  11.220   9.010
  300ALA     BB  866   1.190  11.210   9.380
  301THR     BB  867   1.210  11.050   9.640
  301THR    SC1  868   1.150  11.150   9.850
  301THR    SCP  869   1.180  11.030   9.930
  301THR    SCN  870   1.120  11.260   9.770
  302GLN     BB  871   1.560  10.990   9.720
  302GLN    SC1  872   1.550  10.630   9.750
  302GLN    SCP  873   1.430  10.560   9.730
  302GLN    SCN  874   1.670  10.690   9.760
  303ASN     BB  875   1.610  11.100  10.000
  303ASN    SC1  876   1.830  10.920  10.070
  303ASN    SCP  877   1.830  10.870   9.940
  303ASN    SCN  878   1.830  10.970  10.200
  304PHE     BB  879   1.470  11.230  10.180
  304PHE    SC1  880   1.220  11.390  10.210
  304PHE    SC2  881   1.110  11.620  10.110
  304PHE    SC3  882   0.970  11.460  10.270
  305THR     BB  883   1.520  11.180  10.560
  305THR    SC1  884   1.340  11.130  10.700
  305THR    SCP  885   1.380  11.190  10.580
  305THR    SCN  886   1.290  11.080  10.820
  306GLN     BB  887   1.800  11.360  10.540
  306GLN    SC1  888   1.900  11.510  10.860
  306GLN    SCP  889   1.800  11.580  10.920
  306GLN    SCN  890   2.010  11.440  10.800
  307MET     BB  891   2.010  11.470  10.360
  307MET    SC1  892   2.270  11.570  10.540
  308ALA     BB  893   2.010  11.410  10.080
  309GLY     BB  894   1.990  11.390   9.810
  310ASN     BB  895   1.900  11.570   9.560
  310ASN    SC1  896   1.750  11.390   9.350
  310ASN    SCP  897   1.860  11.420   9.280
  310ASN    SCN  898   1.630  11.350   9.430
  311PRO     BB  899   1.790  11.850   9.480
  311PRO    SC1  900   1.880  11.900   9.180
  312ILE     BB  901   1.640  12.000   9.750
  312ILE    SC1  902   1.360  11.950   9.880
  313CYS     BB  903   1.820  11.880   9.980
  313CYS    SC1  904   1.640  11.730  10.160
  314LEU     BB  905   2.080  11.950  10.140
  314LEU    SC1  906   2.330  11.770  10.070
  315GLN     BB  907   2.250  12.180  10.250
  315GLN    SC1  908   2.050  12.460  10.440
  315GLN    SCP  909   1.940  12.370  10.420
  315GLN    SCN  910   2.150  12.560  10.450
  316ILE     BB  911   2.480  12.110  10.470
  316ILE    SC1  912   2.730  12.170  10.310
  317HIS     BB  913   2.380  12.090  10.730
  317HIS    SC1  914   2.110  12.010  10.730
  317HIS    SC2  915   1.870  12.130  10.730
  317HIS    SC3  916   1.900  11.900  10.590
  318TRP     BB  917   2.340  12.250  11.080
  318TRP    SC1  918   2.060  12.380  10.980
  318TRP    SC2  919   1.840  12.500  11.090
  318TRP    SC3  920   2.020  12.650  10.940
  318TRP    SC4  921   1.790  12.760  11.040
  319TYR     BB  922   2.410  12.130  11.320
  319TYR    SC1  923   2.520  12.360  11.520
  319TYR    SC2  924   2.510  12.480  11.770
  319TYR    SC3  925   2.690  12.560  11.580
  320GLU     BB  926   2.530  11.860  11.400
  320GLU    SC1  927   2.360  11.610  11.070
  320GLU    SCN  928   2.260  11.560  11.050
  321ASP     BB  929   2.520  11.850  11.790
  321ASP    SC1  930   2.750  11.680  11.910
  321ASP    SCN  931   2.750  11.570  11.900
  322ALA     BB  932   2.250  11.990  11.860
  323GLU     BB  933   2.270  12.070  12.150
  323GLU    SC1  934   2.530  12.310  12.230
  323GLU    SCN  935   2.540  12.380  12.320
  324ARG     BB  936   2.140  11.870  12.360
  324ARG    SC1  937   2.300  11.950  12.640
  324ARG    SC2  938   2.550  12.050  12.800
  324ARG    SCP  939   2.510  12.050  12.900
  325LEU     BB  940   1.840  11.910  12.400
  325LEU    SC1  941   1.740  11.580  12.460
  326HIS     BB  942   1.720  12.090  12.510
  326HIS    SC1  943   1.850  12.190  12.810
  326HIS    SC2  944   1.880  12.430  12.940
  326HIS    SC3  945   2.060  12.230  12.970
  327LYS     BB  946   1.450  12.210  12.520
  327LYS    SC1  947   1.470  12.500  12.350
  327LYS    SC2  948   1.480  12.710  12.420
  327LYS    SCP  949   1.510  12.800  12.380
  328TRP     BB  950   1.180  12.040  12.550
  328TRP    SC1  951   1.010  12.110  12.300
  328TRP    SC2  952   0.820  12.140  12.110
  328TRP    SC3  953   0.830  11.910  12.260
  328TRP    SC4  954   0.650  11.940  12.060
  329LYS     BB  955   1.240  11.760  12.620
  329LYS    SC1  956   1.170  11.510  12.450
  329LYS    SC2  957   1.150  11.230  12.520
  329LYS    SCP  958   1.110  11.130  12.530
  330THR     BB  959   1.400  11.720  12.930
  330THR    SC1  960   1.450  11.450  12.970
  330THR    SCP  961   1.470  11.310  12.960
  330THR    SCN  962   1.440  11.590  12.970
  331ALA     BB  963   1.500  11.990  13.020
  332GLN     BB  964   1.420  12.240  12.940
  332GLN    SC1  965   1.050  12.150  13.010
  332GLN    SCP  966   1.080  12.120  13.140
  332GLN    SCN  967   1.010  12.180  12.880
  333THR     BB  968   1.390  12.540  13.050
  333THR    SC1  969   1.310  12.520  13.280
  333THR    SCP  970   1.430  12.570  13.340
  333THR    SCN  971   1.190  12.470  13.220
  334GLY     BB  972   1.370  12.810  12.880
  335PHE     BB  973   1.140  13.000  12.750
  335PHE    SC1  974   1.180  13.300  12.780
  335PHE    SC2  975   1.300  13.530  12.700
  335PHE    SC3  976   1.170  13.530  12.930
  336PRO     BB  977   0.860  12.930  12.780
  336PRO    SC1  978   0.730  13.140  13.010
  337TRP     BB  979   0.700  12.860  12.480
  337TRP    SC1  980   0.480  13.010  12.550
  337TRP    SC2  981   0.280  13.190  12.490
  337TRP    SC3  982   0.230  12.920  12.500
  337TRP    SC4  983   0.050  13.090  12.390
  338ILE     BB  984   0.560  12.560  12.400
  338ILE    SC1  985   0.490  12.470  12.110
  339ASP     BB  986   0.800  12.400  12.560
  339ASP    SC1  987   1.070  12.490  12.620
  339ASP    SCN  988   1.110  12.520  12.520
  340ALA     BB  989   0.610  12.190  12.730
  341ILE     BB  990   0.650  11.950  12.710
  341ILE    SC1  991   0.790  11.680  12.680
  342MET     BB  992   0.630  11.850  13.070
  342MET    SC1  993   0.970  11.750  13.240
  343THR     BB  994   0.410  11.610  13.050
  343THR    SC1  995   0.420  11.460  13.280
  343THR    SCP  996   0.480  11.470  13.410
  343THR    SCN  997   0.370  11.440  13.150
  344GLN     BB  998   0.360  11.520  12.810
  344GLN    SC1  999   0.570  11.210  12.800
  344GLN    SCP 1000   0.460  11.180  12.730
  344GLN    SCN 1001   0.690  11.240  12.860
  345LEU     BB 1002   0.110  11.620  12.640
  345LEU    SC1 1003   0.300  11.780  12.440
  346ARG     BB 1004  13.810  11.590  12.810
  346ARG    SC1 1005  13.860  11.610  13.080
  346ARG    SC2 1006  13.690  11.750  13.310
  346ARG    SCP 1007  13.610  11.770  13.380
  347GLN     BB 1008  13.510  11.500  12.750
  347GLN    SC1 1009  13.290  11.660  12.980
  347GLN    SCP 1010  13.190  11.660  12.890
  347GLN    SCN 1011  13.400  11.670  13.080
  348GLU     BB 1012  13.390  11.550  12.500
  348GLU    SC1 1013  13.220  11.920  12.430
  348GLU    SCN 1014  13.190  11.920  12.540
  349GLY     BB 1015  13.660  11.570  12.220
  350TRP     BB 1016  13.770  11.900  12.240
  350TRP    SC1 1017  13.670  11.960  12.550
  350TRP    SC2 1018  13.550  12.050  12.770
  350TRP    SC3 1019  13.650  12.230  12.590
  350TRP    SC4 1020  13.530  12.320  12.820
  351ILE     BB 1021  13.810  12.070  12.040
  351ILE    SC1 1022   0.190  12.070  11.960
  352HIS     BB 1023  13.630  12.150  11.770
  352HIS    SC1 1024  13.430  11.910  11.790
  352HIS    SC2 1025  13.320  11.680  11.860
  352HIS    SC3 1026  13.190  11.910  11.920
  353HIS     BB 1027  13.590  12.450  11.700
  353HIS    SC1 1028  13.620  12.640  11.450
  353HIS    SC2 1029  13.740  12.730  11.220
  353HIS    SC3 1030  13.470  12.720  11.240
  354LEU     BB 1031  13.790  12.650  11.890
  354LEU    SC1 1032  13.660  12.840  12.090
  355ALA     BB 1033   0.170  12.550  11.790
  356ARG     BB 1034   0.190  12.480  11.510
  356ARG    SC1 1035   0.110  12.170  11.460
  356ARG    SC2 1036   0.140  11.950  11.270
  356ARG    SCP 1037   0.060  11.970  11.340
  357HIS     BB 1038   0.420  12.720  11.410
  357HIS    SC1 1039   0.320  12.880  11.150
  357HIS    SC2 1040   0.380  13.000  10.920
  357HIS    SC3 1041   0.140  12.900  10.950
  358ALA     BB 1042   0.610  12.810  11.580
  359VAL     BB 1043   0.800  12.470  11.700
  359VAL    SC1 1044   0.600  12.300  11.680
  360ALA     BB 1045   1.040  12.510  11.590
  361CYS     BB 1046   1.190  12.790  11.650
  361CYS    SC1 1047   0.980  13.000  11.750
  362PHE     BB 1048   1.410  12.800  11.890
  362PHE    SC1 1049   1.310  13.030  12.090
  362PHE    SC2 1050   1.310  13.240  12.260
  362PHE    SC3 1051   1.090  13.080  12.220
  363LEU     BB 1052   1.530  12.510  11.890
  363LEU    SC1 1053   1.330  12.270  11.910
  364THR     BB 1054   1.630  12.490  11.600
  364THR    SC1 1055   1.480  12.410  11.410
  364THR    SCP 1056   1.420  12.300  11.340
  364THR    SCN 1057   1.540  12.520  11.470
  365ARG     BB 1058   1.650  12.910  11.470
  365ARG    SC1 1059   1.430  13.030  11.300
  365ARG    SC2 1060   1.510  13.330  11.210
  365ARG    SCP 1061   1.580  13.420  11.230
  366GLY     BB 1062   1.810  12.990  11.610
  367ASP     BB 1063   1.930  12.840  11.890
  367ASP    SC1 1064   1.810  12.960  12.170
  367ASP    SCN 1065   1.710  12.920  12.150
  368LEU     BB 1066   2.030  12.540  11.890
  368LEU    SC1 1067   1.860  12.310  12.070
  369TRP     BB 1068   2.030  12.400  11.590
  369TRP    SC1 1069   2.160  12.570  11.410
  369TRP    SC2 1070   2.190  12.820  11.300
  369TRP    SC3 1071   2.280  12.770  11.550
  369TRP    SC4 1072   2.300  13.020  11.440
  370ILE     BB 1073   1.890  12.130  11.550
  370ILE    SC1 1074   1.640  12.020  11.680
  371SER     BB 1075   1.860  12.020  11.250
  371SER    SC1 1076   2.020  11.900  11.160
  371SER    SCP 1077   1.950  11.840  11.270
  371SER    SCN 1078   2.090  11.960  11.060
  372TRP     BB 1079   1.560  11.810  11.210
  372TRP    SC1 1080   1.530  11.820  10.920
  372TRP    SC2 1081   1.490  11.820  10.650
  372TRP    SC3 1082   1.390  11.620  10.800
  372TRP    SC4 1083   1.350  11.630  10.530
  373GLU     BB 1084   1.710  11.510  11.300
  373GLU    SC1 1085   1.540  11.230  11.110
  373GLU    SCN 1086   1.550  11.190  11.210
  374GLU     BB 1087   1.630  11.440  11.610
  374GLU    SC1 1088   1.870  11.230  11.750
  374GLU    SCN 1089   1.940  11.310  11.740
  375GLY     BB 1090   1.390  11.630  11.650
  376MET     BB 1091   1.150  11.480  11.520
  376MET    SC1 1092   1.130  11.550  11.210
  377LYS     BB 1093   1.070  11.190  11.680
  377LYS    SC1 1094   1.290  10.960  11.570
  377LYS    SC2 1095   1.540  10.950  11.520
  377LYS    SCP 1096   1.530  11.010  11.430
  378VAL     BB 1097   0.900  11.320  11.940
  378VAL    SC1 1098   1.010  11.550  11.990
  379PHE     BB 1099   0.570  11.300  11.800
  379PHE    SC1 1100   0.580  11.580  11.700
  379PHE    SC2 1101   0.700  11.750  11.520
  379PHE    SC3 1102   0.490  11.830  11.670
  380GLU     BB 1103   0.580  10.980  11.830
  380GLU    SC1 1104   0.750  10.790  11.530
  380GLU    SCN 1105   0.730  10.680  11.520
  381GLU     BB 1106   0.500  10.850  12.110
  381GLU    SC1 1107   0.760  10.880  12.410
  381GLU    SCN 1108   0.810  10.980  12.410
  382LEU     BB 1109   0.270  11.000  12.220
  382LEU    SC1 1110   0.160  11.190  12.500
  383LEU     BB 1111   0.150  11.190  12.010
  383LEU    SC1 1112   0.200  11.510  12.030
  384LEU     BB 1113  13.910  11.130  11.750
  384LEU    SC1 1114  13.660  11.320  11.820
  385ASP     BB 1115   0.170  11.190  11.500
  385ASP    SC1 1116   0.220  11.470  11.360
  385ASP    SCN 1117   0.310  11.530  11.390
  386ALA     BB 1118   0.290  10.950  11.330
  387ASP     BB 1119   0.380  10.690  11.140
  387ASP    SC1 1120   0.160  10.570  10.960
  387ASP    SCN 1121   0.140  10.490  10.890
  388TYR     BB 1122   0.610  10.750  10.930
  388TYR    SC1 1123   0.880  10.810  11.000
  388TYR    SC2 1124   1.120  10.750  10.890
  388TYR    SC3 1125   1.110  10.920  11.100
  389SER     BB 1126   0.390  10.960  10.720
  389SER    SC1 1127   0.400  10.840  10.500
  389SER    SCP 1128   0.430  10.900  10.620
  389SER    SCN 1129   0.370  10.770  10.380
  390ILE     BB 1130   0.460  11.220  10.870
  390ILE    SC1 1131   0.410  11.390  10.620
  391ASN     BB 1132   0.740  11.270  10.980
  391ASN    SC1 1133   0.710  11.280  11.290
  391ASN    SCP 1134   0.590  11.230  11.350
  391ASN    SCN 1135   0.830  11.330  11.240
  392ALA     BB 1136   0.920  11.420  10.760
  393GLY     BB 1137   0.890  11.660  10.680
  394ASN     BB 1138   0.790  11.840  10.950
  394ASN    SC1 1139   0.540  11.750  11.060
  394ASN    SCP 1140   0.600  11.630  11.120
  394ASN    SCN 1141   0.490  11.860  11.000
  395TRP     BB 1142   0.970  12.060  10.960
  395TRP    SC1 1143   1.100  12.110  11.210
  395TRP    SC2 1144   1.200  12.060  11.460
  395TRP    SC3 1145   0.930  12.080  11.420
  395TRP    SC4 1146   1.030  12.020  11.660
  396MET     BB 1147   1.070  12.160  10.670
  396MET    SC1 1148   1.130  12.010  10.330
  397TRP     BB 1149   1.020  12.480  10.570
  397TRP    SC1 1150   0.820  12.500  10.360
  397TRP    SC2 1151   0.590  12.470  10.220
  397TRP    SC3 1152   0.640  12.310  10.430
  397TRP    SC4 1153   0.420  12.280  10.290
  398LEU     BB 1154   1.090  12.640  10.850
  398LEU    SC1 1155   1.150  12.620  11.160
  399SER     BB 1156   1.440  12.520  10.820
  399SER    SC1 1157   1.450  12.280  10.930
  399SER    SCP 1158   1.440  12.180  10.830
  399SER    SCN 1159   1.460  12.370  11.030
  400ALA     BB 1160   1.550  12.610  10.570
  401SER     BB 1161   1.540  12.310  10.360
  401SER    SC1 1162   1.700  12.210  10.290
  401SER    SCP 1163   1.640  12.100  10.220
  401SER    SCN 1164   1.750  12.320  10.350
  402ALA     BB 1165   1.270  12.460  10.110
  403PHE     BB 1166   1.230  12.710  10.100
  403PHE    SC1 1167   0.960  12.790  10.010
  403PHE    SC2 1168   0.690  12.780   9.970
  403PHE    SC3 1169   0.850  12.940   9.810
  404PHE     BB 1170   1.270  12.930  10.350
  404PHE    SC1 1171   1.000  12.990  10.470
  404PHE    SC2 1172   0.780  13.030  10.630
  404PHE    SC3 1173   0.790  13.140  10.380
  405HIS     BB 1174   1.400  13.170  10.290
  405HIS    SC1 1175   1.430  13.190   9.980
  405HIS    SC2 1176   1.460  13.010   9.790
  405HIS    SC3 1177   1.620  13.240   9.800
  406HIS     BB 1178   1.630  13.400  10.430
  406HIS    SC1 1179   1.870  13.390  10.250
  406HIS    SC2 1180   2.120  13.440  10.180
  406HIS    SC3 1181   1.990  13.240  10.060
  407TYR     BB 1182   1.600  13.480  10.750
  407TYR    SC1 1183   1.760  13.730  10.880
  407TYR    SC2 1184   1.870   0.050  10.830
  407TYR    SC3 1185   1.900  13.860  11.070
  408THR     BB 1186   1.240  13.490  10.810
  408THR    SC1 1187   1.140  13.450  10.590
  408THR    SCP 1188   1.120  13.310  10.570
  408THR    SCN 1189   1.150  13.590  10.610
  409ARG     BB 1190   1.170  13.720  11.130
  409ARG    SC1 1191   1.420   0.030  11.120
  409ARG    SC2 1192   1.420   0.330  11.030
  409ARG    SCP 1193   1.510   0.340  11.090
  410ILE     BB 1194   1.120  13.610  11.470
  410ILE    SC1 1195   1.040  13.870  11.620
  411PHE     BB 1196   0.940  13.390  11.460
  411PHE    SC1 1197   0.920  13.150  11.230
  411PHE    SC2 1198   0.800  12.960  11.090
  411PHE    SC3 1199   1.000  13.100  10.970
  412CYS     BB 1200   0.610  13.330  11.620
  412CYS    SC1 1201   0.410  13.280  11.410
  413PRO     BB 1202   0.730  13.470  11.900
  413PRO    SC1 1203   0.970  13.450  11.920
  414VAL     BB 1204   0.540  13.740  12.130
  414VAL    SC1 1205   0.740  13.890  12.050
  415ARG     BB 1206   0.230  13.610  12.250
  415ARG    SC1 1207   0.200  13.680  12.530
  415ARG    SC2 1208   0.150  13.880  12.780
  415ARG    SCP 1209   0.120   0.040  12.860
  416PHE     BB 1210   0.190  13.420  12.030
  416PHE    SC1 1211   0.370  13.180  12.070
  416PHE    SC2 1212   0.590  13.020  12.050
  416PHE    SC3 1213   0.340  12.910  12.060
  417GLY     BB 1214  13.830  13.300  11.980
  418LYS     BB 1215  13.610  13.410  12.190
  418LYS    SC1 1216  13.470  13.200  12.370
  418LYS    SC2 1217  13.380  13.140  12.580
  418LYS    SCP 1218  13.450  13.100  12.500
  419ARG     BB 1219  13.550  13.640  12.390
  419ARG    SC1 1220  13.320  13.830  12.290
  419ARG    SC2 1221  13.240   0.160  12.460
  419ARG    SCP 1222  13.320   0.080  12.460
  420THR     BB 1223  13.690  13.590  12.670
  420THR    SC1 1224  13.800  13.370  12.720
  420THR    SCP 1225  13.800  13.240  12.760
  420THR    SCN 1226  13.800  13.510  12.680
  421ASP     BB 1227  13.530  13.720  12.990
  421ASP    SC1 1228  13.540   0.080  12.880
  421ASP    SCN 1229  13.490   0.090  12.780
  422PRO     BB 1230  13.410  13.510  13.210
  422PRO    SC1 1231  13.310  13.680  13.430
  423GLU     BB 1232  13.450  13.220  13.130
  423GLU    SC1 1233  13.350  12.950  13.460
  423GLU    SCN 1234  13.360  12.840  13.460
  424GLY     BB 1235  13.660  13.010  13.050
  425GLN     BB 1236  13.770  12.900  12.770
  425GLN    SC1 1237  13.590  12.720  12.520
  425GLN    SCP 1238  13.640  12.590  12.530
  425GLN    SCN 1239  13.540  12.850  12.520
  426TYR     BB 1240  13.920  12.600  12.880
  426TYR    SC1 1241   0.100  12.480  12.580
  426TYR    SC2 1242   0.190  12.260  12.450
  426TYR    SC3 1243   0.050  12.450  12.320
  427ILE     BB 1244   0.180  12.650  13.040
  427ILE    SC1 1245   0.460  12.650  12.900
  428ARG     BB 1246   0.130  12.650  13.390
  428ARG    SC1 1247  13.730  12.640  13.420
  428ARG    SC2 1248  13.500  12.570  13.220
  428ARG    SCP 1249  13.410  12.620  13.240
  429LYS     BB 1250   0.280  12.450  13.510
  429LYS    SC1 1251   0.390  12.400  13.790
  429LYS    SC2 1252   0.270  12.320   0.060
  429LYS    SCP 1253   0.260  12.420   0.090
  430TYR     BB 1254   0.480  12.280  13.280
  430TYR    SC1 1255   0.260  12.140  13.110
  430TYR    SC2 1256   0.160  12.040  12.870
  430TYR    SC3 1257  13.910  12.120  13.070
  431LEU     BB 1258   0.750  12.330  13.480
  431LEU    SC1 1259   0.780  12.010  13.560
  432PRO     BB 1260   0.930  12.600  13.620
  432PRO    SC1 1261   1.150  12.510  13.760
  433VAL     BB 1262   0.720  12.710  13.860
  433VAL    SC1 1263   0.850  12.840   0.140
  434LEU     BB 1264   0.490  12.900  13.710
  434LEU    SC1 1265   0.590  12.910  13.410
  435LYS     BB 1266   0.230  12.940  13.880
  435LYS    SC1 1267  13.900  12.730  13.880
  435LYS    SC2 1268  13.660  12.810  13.860
  435LYS    SCP 1269  13.680  12.720  13.910
  436ASN     BB 1270   0.100  13.200   0.040
  436ASN    SC1 1271  13.780  13.230   0.260
  436ASN    SCP 1272  13.800  13.300   0.380
  436ASN    SCN 1273  13.770  13.160   0.140
  437PHE     BB 1274   0.130  13.470  13.830
  437PHE    SC1 1275   0.350  13.440  13.630
  437PHE    SC2 1276   0.620  13.430  13.610
  437PHE    SC3 1277   0.470  13.410  13.380
  438PRO     BB 1278  13.790  13.660  13.720
  438PRO    SC1 1279  13.530  13.540  13.830
  439THR     BB 1280  13.770  13.850  13.500
  439THR    SC1 1281  13.660   0.160  13.460
  439THR    SCP 1282  13.770   0.080  13.450
  439THR    SCN 1283  13.550   0.250  13.480
  440LYS     BB 1284   0.070  13.830  13.250
  440LYS    SC1 1285   0.330  13.900  13.410
  440LYS    SC2 1286   0.520   0.030  13.540
  440LYS    SCP 1287   0.620   0.060  13.560
  441TYR     BB 1288   0.040  13.550  13.130
  441TYR    SC1 1289   0.000  13.350  13.360
  441TYR    SC2 1290   0.100  13.110  13.440
  441TYR    SC3 1291  13.760  13.190  13.510
  442ILE     BB 1292   0.300  13.450  12.940
  442ILE    SC1 1293   0.250  13.140  12.980
  443TYR     BB 1294   0.560  13.580  12.920
  443TYR    SC1 1295   0.720  13.530  12.660
  443TYR    SC2 1296   0.890  13.550  12.460
  443TYR    SC3 1297   0.710  13.350  12.460
  444GLU     BB 1298   0.700  13.730  13.100
  444GLU    SC1 1299   0.570   0.190  13.060
  444GLU    SCN 1300   0.630   0.200  13.160
  445PRO     BB 1301   0.980  13.750  13.340
  445PRO    SC1 1302   1.050  13.480  13.400
  446TRP     BB 1303   1.120   0.040  13.420
  446TRP    SC1 1304   1.280   0.080  13.680
  446TRP    SC2 1305   1.470   0.200  13.840
  446TRP    SC3 1306   1.210   0.270  13.870
  446TRP    SC4 1307   1.390   0.350   0.130
  447THR     BB 1308   0.930   0.340  13.400
  447THR    SC1 1309   1.000   0.530  13.210
  447THR    SCP 1310   0.860   0.500  13.180
  447THR    SCN 1311   1.130   0.550  13.230
  448ALA     BB 1312   0.760   0.440  13.740
  449SER     BB 1313   0.680   0.420   0.130
  449SER    SC1 1314   0.870   0.400   0.300
  449SER    SCP 1315   0.920   0.530   0.300
  449SER    SCN 1316   0.810   0.270   0.310
  450GLU     BB 1317   0.370   0.330   0.110
  450GLU    SC1 1318   0.170   0.310  13.690
  450GLU    SCN 1319   0.070   0.350  13.700
  451GLU     BB 1320   0.330  13.910   0.110
  451GLU    SC1 1321   0.000  13.790   0.270
  451GLU    SCN 1322  13.850  13.800   0.360
  452GLU     BB 1323   0.540  13.750   0.150
  452GLU    SC1 1324   0.850  13.820  13.840
  452GLU    SCN 1325   0.790  13.810  13.740
  453GLN     BB 1326   0.710  13.780   0.400
  453GLN    SC1 1327   1.080  13.890   0.360
  453GLN    SCP 1328   1.180   0.020   0.280
  453GLN    SCN 1329   0.970  13.840   0.440
  454ARG     BB 1330   0.590  13.640   0.630
  454ARG    SC1 1331   0.750  13.610   0.900
  454ARG    SC2 1332   1.070  13.430   1.000
  454ARG    SCP 1333   1.110  13.430   0.900
  455GLN     BB 1334   0.330  13.440   0.520
  455GLN    SC1 1335   0.000  13.540   0.640
  455GLN    SCP 1336  13.900  13.630   0.540
  455GLN    SCN 1337   0.030  13.440   0.740
  456ALA     BB 1338   0.370  13.250   0.360
  457GLY     BB 1339   0.620  13.260   0.170
  458CYS     BB 1340   0.940  13.390   0.240
  458CYS    SC1 1341   1.040  13.370   0.510
  459ILE     BB 1342   1.070  13.370  13.870
  459ILE    SC1 1343   0.950  13.140  13.700
  460ILE     BB 1344   1.390  13.480  13.830
  460ILE    SC1 1345   1.460  13.560   0.200
  461GLY     BB 1346   1.530  13.550  13.610
  462ARG     BB 1347   1.800  13.420  13.540
  462ARG    SC1 1348   2.100  13.530  13.580
  462ARG    SC2 1349   2.410  13.490  13.710
  462ARG    SCP 1350   2.480  13.500  13.790
  463ASP     BB 1351   1.800  13.150  13.710
  463ASP    SC1 1352   2.070  13.030  13.780
  463ASP    SCN 1353   2.090  13.050  13.670
  464TYR     BB 1354   1.460  13.020  13.650
  464TYR    SC1 1355   1.400  12.920   0.010
  464TYR    SC2 1356   1.370  12.750   0.230
  464TYR    SC3 1357   1.330  13.020   0.250
  465PRO     BB 1358   1.380  13.130  13.390
  465PRO    SC1 1359   1.130  13.030  13.230
  466PHE     BB 1360   1.560  13.220  13.120
  466PHE    SC1 1361   1.580  13.510  13.060
  466PHE    SC2 1362   1.490  13.760  13.130
  466PHE    SC3 1363   1.650  13.730  12.920
  467PRO     BB 1364   1.790  12.980  13.060
  467PRO    SC1 1365   1.740  12.800  13.270
  468MET     BB 1366   1.860  12.910  12.810
  468MET    SC1 1367   1.660  13.130  12.620
  469VAL     BB 1368   2.170  12.940  12.730
  469VAL    SC1 1369   2.280  12.760  12.900
  470ASN     BB 1370   2.270  13.070  12.450
  470ASN    SC1 1371   2.120  13.300  12.380
  470ASN    SCP 1372   2.080  13.230  12.270
  470ASN    SCN 1373   2.150  13.370  12.500
  471HIS     BB 1374   2.340  12.800  12.270
  471HIS    SC1 1375   2.190  12.600  12.370
  471HIS    SC2 1376   2.140  12.390  12.530
  471HIS    SC3 1377   1.950  12.560  12.480
  472LYS     BB 1378   2.450  12.870  12.010
  472LYS    SC1 1379   2.750  12.830  12.000
  472LYS    SC2 1380   2.930  12.630  12.100
  472LYS    SCP 1381   2.930  12.630  12.210
  473GLU     BB 1382   2.380  13.170  11.880
  473GLU    SC1 1383   2.600  13.340  12.160
  473GLU    SCN 1384   2.630  13.240  12.120
  474ALA     BB 1385   2.160  13.260  11.840
  475SER     BB 1386   1.870  13.400  11.860
  475SER    SC1 1387   1.770  13.430  12.060
  475SER    SCP 1388   1.830  13.510  11.950
  475SER    SCN 1389   1.710  13.360  12.160
  476ASP     BB 1390   1.860  13.510  11.570
  476ASP    SC1 1391   1.660  13.760  11.520
  476ASP    SCN 1392   1.600  13.680  11.470
  477ARG     BB 1393   2.070  13.450  11.380
  477ARG    SC1 1394   2.420  13.460  11.470
  477ARG    SC2 1395   2.680  13.560  11.650
  477ARG    SCP 1396   2.620  13.500  11.720
  478ASN     BB 1397   2.080  13.400  11.140
  478ASN    SC1 1398   1.940  13.200  10.990
  478ASN    SCP 1399   1.940  13.140  10.860
  478ASN    SCN 1400   1.930  13.250  11.110
  479LEU     BB 1401   2.350  13.510  10.930
  479LEU    SC1 1402   2.160  13.460  10.650
  480GLN     BB 1403   2.540  13.240  11.050
  480GLN    SC1 1404   2.800  13.470  11.170
  480GLN    SCP 1405   2.830  13.580  11.240
  480GLN    SCN 1406   2.760  13.350  11.100
  481LEU     BB 1407   2.570  12.970  10.970
  481LEU    SC1 1408   2.650  12.710  11.150
  482MET     BB 1409   2.360  12.920  10.760
  482MET    SC1 1410   2.440  12.600  10.680
  483ARG     BB 1411   2.450  13.130  10.440
  483ARG    SC1 1412   2.680  13.300  10.580
  483ARG    SC2 1413   2.800  13.620  10.640
  483ARG    SCP 1414   2.800  13.530  10.570
  484ARG     BB 1415   2.480  13.060  10.150
  484ARG    SC1 1416   2.720  13.130  10.030
  484ARG    SC2 1417   3.030  13.120  10.010
  484ARG    SCP 1418   2.930  13.090  10.020
  485VAL     BB 1419   2.260  12.810  10.040
  485VAL    SC1 1420   2.390  12.610  10.140
  486ARG     BB 1421   2.200  12.860   9.760
  486ARG    SC1 1422   2.430  12.990   9.590
  486ARG    SC2 1423   2.460  13.160   9.300
  486ARG    SCP 1424   2.400  13.130   9.210
  487GLU     BB 1425   1.960  12.880   9.650
  487GLU    SC1 1426   2.020  13.260   9.490
  487GLU    SCN 1427   2.120  13.230   9.540
  488GLU     BB 1428   1.930  12.680   9.380
  488GLU    SC1 1429   2.120  12.880   9.090
  488GLU    SCN 1430   2.050  12.960   9.070
  489GLN     BB 1431   2.000  12.330   9.380
  489GLN    SC1 1432   2.180  12.310   9.050
  489GLN    SCP 1433   2.120  12.310   9.180
  489GLN    SCN 1434   2.240  12.310   8.920
  490ARG     BB 1435   2.060  12.270   9.710
  490ARG    SC1 1436   2.210  11.980   9.630
  490ARG    SC2 1437   2.330  11.940   9.360
  490ARG    SCP 1438   2.240  11.910   9.400
  491GLY     BB 1439   2.000  12.420   9.910
  492THR     BB 1440   1.750  12.580   9.970
  492THR    SC1 1441   1.750  12.780  10.140
  492THR    SCP 1442   1.700  12.650  10.120
  492THR    SCN 1443   1.790  12.920  10.160
  493ALA     BB 1444   1.570  12.530   9.720
  494GLN     BB 1445   1.520  12.430   9.420
  494GLN    SC1 1446   1.260  12.130   9.480
  494GLN    SCP 1447   1.140  12.060   9.530
  494GLN    SCN 1448   1.370  12.200   9.440
  495LEU     BB 1449   1.400  12.610   9.270
  495LEU    SC1 1450   1.280  12.600   8.940
  496THR     BB 1451   1.150  12.740   9.450
  496THR    SC1 1452   1.090  12.580   9.620
  496THR    SCP 1453   0.960  12.620   9.610
  496THR    SCN 1454   1.230  12.550   9.630
  497ARG     BB 1455   1.010  13.040   9.410
  497ARG    SC1 1456   1.200  13.240   9.460
  497ARG    SC2 1457   1.270  13.560   9.610
  497ARG    SCP 1458   1.370  13.550   9.570
  998FAD   FLA1 1459   0.460  12.710  10.570
  998FAD   FLA2 1460   0.600  12.570  10.900
  998FAD   FLA3 1461   0.460  12.430  10.830
  998FAD   FLA4 1462   0.710  12.420  11.190
  998FAD   FLA5 1463   0.540  12.190  11.170
  998FAD   RIB1 1464   0.160  12.370  10.960
  998FAD   RIB2 1465  13.890  12.280  10.970
  998FAD   PO4B 1466  13.630  12.190  11.210
  998FAD   PO4A 1467  13.570  11.930  11.340
  998FAD   RBS1 1468  13.670  11.740  10.970
  998FAD   RBS2 1469  13.540  11.620  10.820
  998FAD   ADN3 1470   0.010  11.480  10.910
  998FAD   ADN2 1471  13.830  11.240  10.810
  998FAD   ADN1 1472   0.030  11.190  11.010
    1MET     CA 1473   0.000   7.840   9.260
    2PRO     CA 1474  13.840   8.160   9.210
    3HIS     CA 1475  13.720   8.400   9.260
    4ARG     CA 1476  13.880   8.580   9.460
    5THR     CA 1477  13.730   8.820   9.680
    6ILE     CA 1478  13.850   9.090   9.890
    7HIS     CA 1479  13.710   9.300  10.190
    8LEU     CA 1480   0.010   9.380  10.410
    9PHE     CA 1481  13.830   9.620  10.640
   10ARG     CA 1482  13.840   9.890  10.820
   11LYS     CA 1483  13.710  10.110  10.640
   12GLY     CA 1484  13.400  10.230  10.600
   13LEU     CA 1485  13.180  10.120  10.790
   14ARG     CA 1486  12.890  10.160  10.640
   15LEU     CA 1487  12.650  10.050  10.440
   16HIS     CA 1488  12.490  10.290  10.280
   17ASP     CA 1489  12.680  10.420  10.050
   18ASN     CA 1490  12.990  10.240   9.930
   19PRO     CA 1491  13.220  10.240   9.710
   20THR     CA 1492  13.380   9.970   9.800
   21LEU     CA 1493  13.190   9.740   9.830
   22LEU     CA 1494  13.140   9.470  10.060
   23ALA     CA 1495  13.240   9.240   9.890
   24ALA     CA 1496  13.200   9.220   9.570
   25LEU     CA 1497  13.140   9.310   9.260
   26GLU     CA 1498  13.190   9.170   9.020
   27SER     CA 1499  13.040   8.840   8.970
   28SER     CA 1500  13.080   8.700   9.330
   29GLU     CA 1501  13.290   8.490   9.360
   30THR     CA 1502  13.380   8.440   9.720
   31ILE     CA 1503  13.270   8.670   9.920
   32TYR     CA 1504  13.450   8.830  10.100
   33PRO     CA 1505  13.380   8.960  10.390
   34VAL     CA 1506  13.660   9.050  10.580
   35TYR     CA 1507  13.750   9.190  10.960
   36VAL     CA 1508   0.090   9.240  11.160
   37LEU     CA 1509   0.110   9.280  11.550
   38ASP     CA 1510   0.270   9.280  11.790
   39ARG     CA 1511   0.540   9.350  11.770
   40ARG     CA 1512   0.610   9.680  11.750
   41PHE     CA 1513   0.300   9.790  11.620
   42LEU     CA 1514   0.220  10.010  11.420
   43ALA     CA 1515   0.310  10.220  11.380
   44SER     CA 1516   0.620  10.280  11.400
   45ALA     CA 1517   0.790  10.160  11.610
   46MET     CA 1518   0.770  10.240  11.840
   47HIS     CA 1519   0.710  10.490  11.980
   48ILE     CA 1520   0.510  10.450  12.280
   49GLY     CA 1521   0.220  10.500  12.480
   50ALA     CA 1522   0.030  10.710  12.580
   51LEU     CA 1523  13.760  10.770  12.340
   52ARG     CA 1524  13.740  10.590  12.120
   53TRP     CA 1525  13.670  10.300  12.290
   54HIS     CA 1526  13.330  10.280  12.280
   55PHE     CA 1527  13.270  10.380  11.960
   56LEU     CA 1528  13.380  10.150  11.810
   57LEU     CA 1529  13.140   9.890  11.990
   58GLN     CA 1530  12.890  10.030  11.880
   59SER     CA 1531  13.010  10.020  11.520
   60LEU     CA 1532  13.080   9.700  11.500
   61GLU     CA 1533  12.830   9.550  11.650
   62ASPP    CA 1534  12.580   9.690  11.410
   63LEU     CA 1535  12.730   9.560  11.160
   64HIS     CA 1536  12.690   9.260  11.180
   65LYS     CA 1537  12.340   9.250  11.370
   66ASN     CA 1538  12.220   9.310  11.020
   67LEU     CA 1539  12.380   9.080  10.830
   68SER     CA 1540  12.270   8.810  10.750
   69ARG     CA 1541  12.100   8.930  10.430
   70LEU     CA 1542  12.340   9.080  10.280
   71GLY     CA 1543  12.560   8.930  10.290
   72ALA     CA 1544  12.700   8.840  10.570
   73ARG     CA 1545  12.840   8.800  10.730
   74LEU     CA 1546  13.120   8.960  10.820
   75LEU     CA 1547  13.410   8.880  10.940
   76VAL     CA 1548  13.600   8.850  11.260
   77ILE     CA 1549   0.100   8.790  11.240
   78GLN     CA 1550   0.260   8.840  11.520
   79GLY     CA 1551   0.510   8.850  11.540
   80GLU     CA 1552   0.740   8.790  11.520
   81TYR     CA 1553   0.900   8.910  11.240
   82GLU     CA 1554   1.120   8.820  11.040
   83SER     CA 1555   1.090   8.900  10.700
   84VAL     CA 1556   0.810   8.980  10.680
   85LEU     CA 1557   0.660   8.680  10.560
   86ARG     CA 1558   0.840   8.380  10.480
   87ASP     CA 1559   0.900   8.090  10.230
   88HIS     CA 1560   1.000   8.270   9.990
   89VAL     CA 1561   1.320   8.330   9.720
   90GLN     CA 1562   1.170   8.230   9.500
   91LYS     CA 1563   0.870   8.230   9.480
   92TRP     CA 1564   0.620   8.390   9.530
   93ASN     CA 1565   0.440   8.440   9.270
   94ILE     CA 1566   0.220   8.650   9.100
   95THR     CA 1567   0.170   9.040   9.120
   96GLN     CA 1568   0.050   9.100   9.350
   97VAL     CA 1569   0.160   9.330   9.580
   98THR     CA 1570  13.850   9.510   9.800
   99LEU     CA 1571   0.130   9.730   9.900
  100ASP     CA 1572   0.250  10.040   9.910
  101ALA     CA 1573   0.500  10.070   9.990
  102GLU     CA 1574   0.610  10.090  10.330
  103MET     CA 1575   0.860  10.230  10.280
  104GLU     CA 1576   1.190  10.310  10.360
  105PRO     CA 1577   1.250  10.340  10.650
  106PHE     CA 1578   1.000  10.140  10.850
  107TYR     CA 1579   0.920   9.830  10.760
  108LYS     CA 1580   1.060   9.630  10.670
  109GLU     CA 1581   1.300   9.770  10.470
  110MET     CA 1582   1.090   9.800  10.210
  111GLU     CA 1583   1.140   9.750   9.930
  112ALA     CA 1584   1.370   9.470   9.870
  113ASN     CA 1585   1.290   9.270   9.950
  114ILE     CA 1586   0.960   9.240   9.740
  115ARG     CA 1587   1.030   9.330   9.470
  116ARG     CA 1588   1.140   9.180   9.270
  117LEU     CA 1589   1.450   9.110   9.380
  118GLY     CA 1590   1.460   8.950   9.620
  119ALA     CA 1591   1.240   8.790   9.750
  120GLU     CA 1592   0.940   8.760   9.580
  121LEU     CA 1593   0.670   8.910   9.510
  122GLY     CA 1594   0.680   8.900   9.150
  123PHE     CA 1595   0.620   9.170   9.060
  124GLU     CA 1596   0.620   9.430   9.200
  125VAL     CA 1597   0.370   9.590   9.230
  126LEU     CA 1598   0.260   9.830   9.490
  127SER     CA 1599   0.500  10.050   9.370
  128ARG     CA 1600   0.550  10.240   9.600
  129VAL     CA 1601   0.260  10.430   9.460
  130GLY     CA 1602  13.880  10.660   9.580
  131HIS     CA 1603  13.650  10.610   9.720
  132SER     CA 1604  13.360  10.790   9.670
  133LEU     CA 1605  13.290  11.080   9.460
  134TYR     CA 1606  13.490  11.100   9.260
  135ASP     CA 1607  13.520  10.750   9.200
  136THR     CA 1608  13.830  10.740   8.970
  137LYS     CA 1609  13.790  11.040   8.810
  138ARG     CA 1610   0.090  11.190   8.710
  139ILE     CA 1611   0.320  11.320   8.900
  140LEU     CA 1612   0.570  11.400   8.730
  141ASP     CA 1613   0.440  11.730   8.580
  142LEU     CA 1614   0.650  12.020   8.670
  143ASN     CA 1615   0.910  11.930   8.620
  144GLY     CA 1616   1.030  11.610   8.670
  145GLY     CA 1617   1.230  11.570   8.790
  146SER     CA 1618   1.190  11.700   9.090
  147PRO     CA 1619   0.880  11.700   9.220
  148PRO     CA 1620   0.850  11.850   9.460
  149LEU     CA 1621   0.800  12.160   9.660
  150THR     CA 1622   0.520  12.330   9.670
  151TYR     CA 1623   0.150  12.410   9.800
  152LYS     CA 1624  13.880  12.330   9.610
  153ARG     CA 1625  13.750  12.120   9.370
  154PHE     CA 1626  13.900  11.850   9.330
  155LEU     CA 1627   0.330  11.960   9.370
  156HIS     CA 1628   0.390  12.170   9.200
  157ILE     CA 1629   0.220  12.470   9.100
  158LEU     CA 1630   0.030  12.370   8.900
  159SER     CA 1631  13.840  12.030   8.850
  160GLN     CA 1632  13.530  11.900   8.920
  161LEU     CA 1633  13.330  11.800   8.700
  162GLY     CA 1634  13.030  11.710   8.740
  163ASP     CA 1635  12.940  11.670   9.000
  164PRO     CA 1636  12.890  11.420   9.180
  165GLU     CA 1637  12.770  11.120   9.080
  166VAL     CA 1638  12.430  10.950   9.230
  167PRO     CA 1639  12.410  10.660   9.520
  168VAL     CA 1640  12.420  10.330   9.690
  169ARG     CA 1641  12.200  10.240   9.880
  170ASN     CA 1642  12.140   9.930   9.960
  171LEU     CA 1643  12.240   9.680   9.720
  172THR     CA 1644  12.220   9.370   9.710
  173ALA     CA 1645  12.030   9.240   9.900
  174GLU     CA 1646  12.020   8.980   9.910
  175ASP     CA 1647  12.220   8.770   9.940
  176PHE     CA 1648  12.440   8.780   9.710
  177GLN     CA 1649  12.440   8.600   9.540
  178ARG     CA 1650  12.700   8.400   9.470
  179CYS     CA 1651  12.940   8.210   9.560
  180MET     CA 1652  13.010   8.180   9.860
  181SER     CA 1653  12.830   8.350  10.070
  182PRO     CA 1654  12.870   8.420  10.420
  183GLU     CA 1655  12.660   8.310  10.590
  184PRO     CA 1656  12.680   8.150  10.830
  185GLY     CA 1657  12.880   7.940  10.890
  186LEU     CA 1658  13.210   7.970  10.950
  187ALA     CA 1659  13.360   8.070  11.140
  188GLU     CA 1660  13.600   8.030  11.270
  189ARG     CA 1661  13.720   8.350  11.320
  190TYR     CA 1662  13.460   8.550  11.370
  191ARG     CA 1663  13.410   8.610  11.690
  192VAL     CA 1664  13.390   8.840  11.940
  193PRO     CA 1665  13.610   8.790  12.180
  194VAL     CA 1666  13.440   8.880  12.490
  195PRO     CA 1667  13.670   8.920  12.730
  196ALA     CA 1668  13.890   8.790  12.670
  197ASP     CA 1669   0.180   8.970  12.510
  198LEU     CA 1670   0.050   9.280  12.520
  199GLU     CA 1671   0.060   9.400  12.760
  200ILE     CA 1672  13.910   9.660  12.880
  201PRO     CA 1673  13.730   9.860  12.740
  202PRO     CA 1674  13.740  10.260  12.760
  203GLN     CA 1675  13.540  10.460  12.750
  204SER     CA 1676  13.290  10.640  12.640
  205LEU     CA 1677  12.940  10.700  12.720
  206SER     CA 1678  12.930  11.020  12.670
  207PRO     CA 1679  12.630  11.050  12.490
  208TRP     CA 1680  12.800  10.850  12.240
  209THR     CA 1681  12.720  10.740  11.940
  210GLY     CA 1682  12.580  10.400  11.770
  211GLY     CA 1683  12.550  10.410  11.530
  212GLU     CA 1684  12.360  10.400  11.340
  213THR     CA 1685  12.170  10.630  11.220
  214GLU     CA 1686  12.220  10.890  11.410
  215GLY     CA 1687  12.320  11.110  11.270
  216LEU     CA 1688  12.210  11.380  11.150
  217ARG     CA 1689  12.140  11.530  11.430
  218ARG     CA 1690  12.350  11.500  11.630
  219LEU     CA 1691  12.510  11.740  11.630
  220GLU     CA 1692  12.470  11.980  11.460
  221GLN     CA 1693  12.580  12.080  11.270
  222HIS     CA 1694  12.570  12.160  10.950
  223LEU     CA 1695  12.380  12.290  10.830
  224THR     CA 1696  12.220  12.480  11.000
  225ASP     CA 1697  12.060  12.800  10.980
  226GLN     CA 1698  12.050  12.930  10.760
  227GLY     CA 1699  12.230  13.120  10.670
  228TRP     CA 1700  12.420  13.340  10.780
  229VAL     CA 1701  12.750  13.390  10.820
  230ALA     CA 1702  12.850  13.600  10.650
  231ASN     CA 1703  13.050  13.730  10.460
  232PHE     CA 1704  13.300  13.880  10.620
  233THR     CA 1705  13.390  13.740  10.940
  234LYS     CA 1706  13.090  13.700  11.090
  235PRO     CA 1707  13.120  13.570  11.330
  236ARG     CA 1708  13.270  13.260  11.280
  237THR     CA 1709  13.560  13.270  11.290
  238ILE     CA 1710  13.620  13.480  11.550
  239PRO     CA 1711  13.360  13.480  11.790
  240ASN     CA 1712  13.230  13.220  11.810
  241SER     CA 1713  12.850  13.150  11.810
  242LEU     CA 1714  12.610  13.110  11.540
  243LEU     CA 1715  12.630  12.980  11.310
  244PRO     CA 1716  12.700  12.610  11.270
  245SER     CA 1717  12.630  12.490  11.580
  246THR     CA 1718  12.880  12.220  11.720
  247THR     CA 1719  13.140  12.100  11.440
  248GLY     CA 1720  13.030  11.810  11.420
  249LEU     CA 1721  13.210  11.590  11.250
  250SER     CA 1722  13.440  11.410  11.380
  251PRO     CA 1723  13.250  11.170  11.490
  252TYR     CA 1724  13.170  10.970  11.240
  253PHE     CA 1725  13.390  11.030  11.000
  254SER     CA 1726  13.690  10.790  11.150
  255MET     CA 1727  13.480  10.540  11.050
  256GLY     CA 1728  13.330  10.600  10.810
  257CYS     CA 1729  13.010  10.690  10.820
  258LEU     CA 1730  12.890  10.910  10.730
  259SER     CA 1731  12.720  10.990  10.410
  260VAL     CA 1732  12.920  11.120  10.090
  261ARG     CA 1733  12.730  11.220   9.790
  262THR     CA 1734  12.470  11.230  10.020
  263PHE     CA 1735  12.520  11.600  10.190
  264PHE     CA 1736  12.650  11.690   9.910
  265GLN     CA 1737  12.450  11.850   9.780
  266ARG     CA 1738  12.440  12.150  10.010
  267LEU     CA 1739  12.730  12.170  10.100
  268SER     CA 1740  12.930  12.350   9.800
  269ASN     CA 1741  12.700  12.550   9.720
  270ILE     CA 1742  12.640  12.720  10.010
  271TYR     CA 1743  12.910  12.720  10.120
  272ALA     CA 1744  13.110  12.860   9.910
  273GLN     CA 1745  12.890  13.070   9.760
  274ALA     CA 1746  12.700  13.210   9.870
  275LYS     CA 1747  12.540  13.220  10.160
  276HIS     CA 1748  12.750  13.160  10.370
  277HIS     CA 1749  13.010  13.210  10.300
  278SER     CA 1750  13.210  13.330  10.120
  279LEU     CA 1751  13.480  13.430  10.330
  280PRO     CA 1752  13.710  13.360  10.550
  281PRO     CA 1753  13.850  13.130  10.550
  282VAL     CA 1754  13.690  12.800  10.620
  283SER     CA 1755  13.410  12.810  10.360
  284LEU     CA 1756  13.410  12.500  10.310
  285GLN     CA 1757  13.760  12.380  10.200
  286GLY     CA 1758  13.810  12.210  10.470
  287GLN     CA 1759  13.570  12.110  10.600
  288LEU     CA 1760  13.460  11.880  10.390
  289LEU     CA 1761  13.630  11.720  10.210
  290TRP     CA 1762  13.870  11.550  10.400
  291ARG     CA 1763  13.900  11.230  10.320
  292GLU     CA 1764   0.060  11.190  10.000
  293PHE     CA 1765   0.270  11.430   9.960
  294PHE     CA 1766   0.500  11.360  10.170
  295TYR     CA 1767   0.650  11.040  10.080
  296THR     CA 1768   0.520  11.030   9.730
  297VAL     CA 1769   0.670  11.240   9.580
  298ALA     CA 1770   0.700  11.250   9.290
  299SER     CA 1771   0.990  11.210   9.120
  300ALA     CA 1772   1.190  11.210   9.380
  301THR     CA 1773   1.210  11.050   9.640
  302GLN     CA 1774   1.560  10.990   9.720
  303ASN     CA 1775   1.610  11.100  10.000
  304PHE     CA 1776   1.470  11.230  10.180
  305THR     CA 1777   1.520  11.180  10.560
  306GLN     CA 1778   1.800  11.360  10.540
  307MET     CA 1779   2.010  11.470  10.360
  308ALA     CA 1780   2.010  11.410  10.080
  309GLY     CA 1781   1.990  11.390   9.810
  310ASN     CA 1782   1.900  11.570   9.560
  311PRO     CA 1783   1.790  11.850   9.480
  312ILE     CA 1784   1.640  12.000   9.750
  313CYS     CA 1785   1.820  11.880   9.980
  314LEU     CA 1786   2.080  11.950  10.140
  315GLN     CA 1787   2.250  12.180  10.250
  316ILE     CA 1788   2.480  12.110  10.470
  317HIS     CA 1789   2.380  12.090  10.730
  318TRP     CA 1790   2.340  12.250  11.080
  319TYR     CA 1791   2.410  12.130  11.320
  320GLU     CA 1792   2.530  11.860  11.400
  321ASP     CA 1793   2.520  11.850  11.790
  322ALA     CA 1794   2.250  11.990  11.860
  323GLU     CA 1795   2.270  12.070  12.150
  324ARG     CA 1796   2.140  11.870  12.360
  325LEU     CA 1797   1.840  11.910  12.400
  326HIS     CA 1798   1.720  12.090  12.510
  327LYS     CA 1799   1.450  12.210  12.520
  328TRP     CA 1800   1.180  12.040  12.550
  329LYS     CA 1801   1.240  11.760  12.620
  330THR     CA 1802   1.400  11.720  12.930
  331ALA     CA 1803   1.500  11.990  13.020
  332GLN     CA 1804   1.420  12.240  12.940
  333THR     CA 1805   1.390  12.540  13.050
  334GLY     CA 1806   1.370  12.810  12.880
  335PHE     CA 1807   1.140  13.000  12.750
  336PRO     CA 1808   0.860  12.930  12.780
  337TRP     CA 1809   0.700  12.860  12.480
  338ILE     CA 1810   0.560  12.560  12.400
  339ASP     CA 1811   0.800  12.400  12.560
  340ALA     CA 1812   0.610  12.190  12.730
  341ILE     CA 1813   0.650  11.950  12.710
  342MET     CA 1814   0.630  11.850  13.070
  343THR     CA 1815   0.410  11.610  13.050
  344GLN     CA 1816   0.360  11.520  12.810
  345LEU     CA 1817   0.110  11.620  12.640
  346ARG     CA 1818  13.810  11.590  12.810
  347GLN     CA 1819  13.510  11.500  12.750
  348GLU     CA 1820  13.390  11.550  12.500
  349GLY     CA 1821  13.660  11.570  12.220
  350TRP     CA 1822  13.770  11.900  12.240
  351ILE     CA 1823  13.810  12.070  12.040
  352HIS     CA 1824  13.630  12.150  11.770
  353HIS     CA 1825  13.590  12.450  11.700
  354LEU     CA 1826  13.790  12.650  11.890
  355ALA     CA 1827   0.170  12.550  11.790
  356ARG     CA 1828   0.190  12.480  11.510
  357HIS     CA 1829   0.420  12.720  11.410
  358ALA     CA 1830   0.610  12.810  11.580
  359VAL     CA 1831   0.800  12.470  11.700
  360ALA     CA 1832   1.040  12.510  11.590
  361CYS     CA 1833   1.190  12.790  11.650
  362PHE     CA 1834   1.410  12.800  11.890
  363LEU     CA 1835   1.530  12.510  11.890
  364THR     CA 1836   1.630  12.490  11.600
  365ARG     CA 1837   1.650  12.910  11.470
  366GLY     CA 1838   1.810  12.990  11.610
  367ASP     CA 1839   1.930  12.840  11.890
  368LEU     CA 1840   2.030  12.540  11.890
  369TRP     CA 1841   2.030  12.400  11.590
  370ILE     CA 1842   1.890  12.130  11.550
  371SER     CA 1843   1.860  12.020  11.250
  372TRP     CA 1844   1.560  11.810  11.210
  373GLU     CA 1845   1.710  11.510  11.300
  374GLU     CA 1846   1.630  11.440  11.610
  375GLY     CA 1847   1.390  11.630  11.650
  376MET     CA 1848   1.150  11.480  11.520
  377LYS     CA 1849   1.070  11.190  11.680
  378VAL     CA 1850   0.900  11.320  11.940
  379PHE     CA 1851   0.570  11.300  11.800
  380GLU     CA 1852   0.580  10.980  11.830
  381GLU     CA 1853   0.500  10.850  12.110
  382LEU     CA 1854   0.270  11.000  12.220
  383LEU     CA 1855   0.150  11.190  12.010
  384LEU     CA 1856  13.910  11.130  11.750
  385ASP     CA 1857   0.170  11.190  11.500
  386ALA     CA 1858   0.290  10.950  11.330
  387ASP     CA 1859   0.380  10.690  11.140
  388TYR     CA 1860   0.610  10.750  10.930
  389SER     CA 1861   0.390  10.960  10.720
  390ILE     CA 1862   0.460  11.220  10.870
  391ASN     CA 1863   0.740  11.270  10.980
  392ALA     CA 1864   0.920  11.420  10.760
  393GLY     CA 1865   0.890  11.660  10.680
  394ASN     CA 1866   0.790  11.840  10.950
  395TRP     CA 1867   0.970  12.060  10.960
  396MET     CA 1868   1.070  12.160  10.670
  397TRP     CA 1869   1.020  12.480  10.570
  398LEU     CA 1870   1.090  12.640  10.850
  399SER     CA 1871   1.440  12.520  10.820
  400ALA     CA 1872   1.550  12.610  10.570
  401SER     CA 1873   1.540  12.310  10.360
  402ALA     CA 1874   1.270  12.460  10.110
  403PHE     CA 1875   1.230  12.710  10.100
  404PHE     CA 1876   1.270  12.930  10.350
  405HIS     CA 1877   1.400  13.170  10.290
  406HIS     CA 1878   1.630  13.400  10.430
  407TYR     CA 1879   1.600  13.480  10.750
  408THR     CA 1880   1.240  13.490  10.810
  409ARG     CA 1881   1.170  13.720  11.130
  410ILE     CA 1882   1.120  13.610  11.470
  411PHE     CA 1883   0.940  13.390  11.460
  412CYS     CA 1884   0.610  13.330  11.620
  413PRO     CA 1885   0.730  13.470  11.900
  414VAL     CA 1886   0.540  13.740  12.130
  415ARG     CA 1887   0.230  13.610  12.250
  416PHE     CA 1888   0.190  13.420  12.030
  417GLY     CA 1889  13.830  13.300  11.980
  418LYS     CA 1890  13.610  13.410  12.190
  419ARG     CA 1891  13.550  13.640  12.390
  420THR     CA 1892  13.690  13.590  12.670
  421ASP     CA 1893  13.530  13.720  12.990
  422PRO     CA 1894  13.410  13.510  13.210
  423GLU     CA 1895  13.450  13.220  13.130
  424GLY     CA 1896  13.660  13.010  13.050
  425GLN     CA 1897  13.770  12.900  12.770
  426TYR     CA 1898  13.920  12.600  12.880
  427ILE     CA 1899   0.180  12.650  13.040
  428ARG     CA 1900   0.130  12.650  13.390
  429LYS     CA 1901   0.280  12.450  13.510
  430TYR     CA 1902   0.480  12.280  13.280
  431LEU     CA 1903   0.750  12.330  13.480
  432PRO     CA 1904   0.930  12.600  13.620
  433VAL     CA 1905   0.720  12.710  13.860
  434LEU     CA 1906   0.490  12.900  13.710
  435LYS     CA 1907   0.230  12.940  13.880
  436ASN     CA 1908   0.100  13.200   0.040
  437PHE     CA 1909   0.130  13.470  13.830
  438PRO     CA 1910  13.790  13.660  13.720
  439THR     CA 1911  13.770  13.850  13.500
  440LYS     CA 1912   0.070  13.830  13.250
  441TYR     CA 1913   0.040  13.550  13.130
  442ILE     CA 1914   0.300  13.450  12.940
  443TYR     CA 1915   0.560  13.580  12.920
  444GLU     CA 1916   0.700  13.730  13.100
  445PRO     CA 1917   0.980  13.750  13.340
  446TRP     CA 1918   1.120   0.040  13.420
  447THR     CA 1919   0.930   0.340  13.400
  448ALA     CA 1920   0.760   0.440  13.740
  449SER     CA 1921   0.680   0.420   0.130
  450GLU     CA 1922   0.370   0.330   0.110
  451GLU     CA 1923   0.330  13.910   0.110
  452GLU     CA 1924   0.540  13.750   0.150
  453GLN     CA 1925   0.710  13.780   0.400
  454ARG     CA 1926   0.590  13.640   0.630
  455GLN     CA 1927   0.330  13.440   0.520
  456ALA     CA 1928   0.370  13.250   0.360
  457GLY     CA 1929   0.620  13.260   0.170
  458CYS     CA 1930   0.940  13.390   0.240
  459ILE     CA 1931   1.070  13.370  13.870
  460ILE     CA 1932   1.390  13.480  13.830
  461GLY     CA 1933   1.530  13.550  13.610
  462ARG     CA 1934   1.800  13.420  13.540
  463ASP     CA 1935   1.800  13.150  13.710
  464TYR     CA 1936   1.460  13.020  13.650
  465PRO     CA 1937   1.380  13.130  13.390
  466PHE     CA 1938   1.560  13.220  13.120
  467PRO     CA 1939   1.790  12.980  13.060
  468MET     CA 1940   1.860  12.910  12.810
  469VAL     CA 1941   2.170  12.940  12.730
  470ASN     CA 1942   2.270  13.070  12.450
  471HIS     CA 1943   2.340  12.800  12.270
  472LYS     CA 1944   2.450  12.870  12.010
  473GLU     CA 1945   2.380  13.170  11.880
  474ALA     CA 1946   2.160  13.260  11.840
  475SER     CA 1947   1.870  13.400  11.860
  476ASP     CA 1948   1.860  13.510  11.570
  477ARG     CA 1949   2.070  13.450  11.380
  478ASN     CA 1950   2.080  13.400  11.140
  479LEU     CA 1951   2.350  13.510  10.930
  480GLN     CA 1952   2.540  13.240  11.050
  481LEU     CA 1953   2.570  12.970  10.970
  482MET     CA 1954   2.360  12.920  10.760
  483ARG     CA 1955   2.450  13.130  10.440
  484ARG     CA 1956   2.480  13.060  10.150
  485VAL     CA 1957   2.260  12.810  10.040
  486ARG     CA 1958   2.200  12.860   9.760
  487GLU     CA 1959   1.960  12.880   9.650
  488GLU     CA 1960   1.930  12.680   9.380
  489GLN     CA 1961   2.000  12.330   9.380
  490ARG     CA 1962   2.060  12.270   9.710
  491GLY     CA 1963   2.000  12.420   9.910
  492THR     CA 1964   1.750  12.580   9.970
  493ALA     CA 1965   1.570  12.530   9.720
  494GLN     CA 1966   1.520  12.430   9.420
  495LEU     CA 1967   1.400  12.610   9.270
  496THR     CA 1968   1.150  12.740   9.450
  497ARG     CA 1969   1.010  13.040   9.410
  999W        W 1970   6.210  13.040   7.110
 1000W        W 1971   6.250  13.080  12.060
 1001W        W 1972  10.860   8.040   2.420
 1002W        W 1973   1.650   6.880   3.260
 1003W        W 1974   0.110   7.090   9.960
 1004W        W 1975  11.720   6.150  11.070
 1005W        W 1976   3.770  10.830   6.960
 1006W        W 1977  11.690  12.900   1.060
 1007W        W 1978  12.680   7.110   9.450
 1008W        W 1979   5.250   9.790   9.840
 1009W        W 1980   8.540   3.770   7.590
 1010W        W 1981   4.480   5.390   3.360
 1011W        W 1982  10.490   3.460  12.330
 1012W        W 1983   3.400   7.690   1.810
 1013W        W 1984   1.460   7.700   8.830
 1014W        W 1985   2.540   1.450  13.440
 1015W        W 1986   5.600   3.780  10.370
 1016W        W 1987   7.360  12.580  10.220
 1017W        W 1988  13.210   5.790   2.650
 1018W        W 1989  10.230   6.790  11.520
 1019W        W 1990   9.060   1.670   8.620
 1020W        W 1991  12.770   7.130   5.080
 1021W        W 1992   3.030   6.670  11.040
 1022W        W 1993   7.330   8.330   4.650
 1023W        W 1994  10.520   9.950   6.510
 1024W        W 1995   1.070  10.270   6.010
 1025W        W 1996   6.480   4.880   9.960
 1026W        W 1997   8.410   1.110   7.170
 1027W        W 1998   2.920   3.920   1.010
 1028W        W 1999   1.040  10.470   2.250
 1029W        W 2000   5.350   9.670   6.240
 1030W        W 2001   4.650  11.580   1.760
 1031W        W 2002   8.600  11.660   5.010
 1032W        W 2003   4.530  13.730  11.800
 1033W        W 2004   4.950  10.740   7.880
 1034W        W 2005   0.350   3.930   0.290
 1035W        W 2006   2.910   5.470   6.670
 1036W        W 2007   8.720   2.420  13.030
 1037W        W 2008   3.450  13.780  10.470
 1038W        W 2009   4.030   9.510  11.930
 1039W        W 2010  11.080   9.370   1.920
 1040W        W 2011   1.120   2.300  11.400
 1041W        W 2012  11.850   5.510  11.400
 1042W        W 2013   4.170  12.030  12.250
 1043W        W 2014   1.590   3.150   3.090
 1044W        W 2015   2.360   8.080   1.510
 1045W        W 2016  13.280   2.280  11.860
 1046W        W 2017   2.410   8.900   9.270
 1047W        W 2018   7.050  11.600   8.170
 1048W        W 2019  11.290   8.010   7.030
 1049W        W 2020   3.210   7.850  11.540
 1050W        W 2021  11.740   8.400   3.600
 1051W        W 2022   5.920  13.710  10.790
 1052W        W 2023   2.660   0.110  11.650
 1053W        W 2024  11.460   0.900   6.580
 1054W        W 2025  13.100   8.720   4.280
 1055W        W 2026   2.110   4.580   9.340
 1056W        W 2027   5.230   3.670  10.720
 1057W        W 2028   6.470  10.210   0.940
 1058W        W 2029   6.690   6.230   6.370
 1059W        W 2030   4.140  10.360  10.580
 1060W        W 2031   3.210   2.760   7.890
 1061W        W 2032  10.230   3.220   8.000
 1062W        W 2033   6.580   3.580  12.990
 1063W        W 2034   4.820   5.940  11.490
 1064W        W 2035   3.970  10.170  11.930
 1065W        W 2036   7.040   3.780   5.610
 1066W        W 2037  11.670   3.520   2.930
 1067W        W 2038  12.610  13.510   5.090
 1068W        W 2039   8.890   5.590   8.420
 1069W        W 2040   9.110  10.020   2.440
 1070W        W 2041   6.260   1.670  11.690
 1071W        W 2042  13.460   0.040   1.520
 1072W        W 2043   4.770   3.260  10.050
 1073W        W 2044   8.800   3.250   3.120
 1074W        W 2045   1.730   1.260  12.500
 1075W        W 2046   1.800   5.570   0.640
 1076W        W 2047   6.970   9.430   8.780
 1077W        W 2048   7.260   8.140  13.390
 1078W        W 2049   2.620   6.360   9.570
 1079W        W 2050  12.030  10.860  12.210
 1080W        W 2051   7.950   4.860   0.860
 1081W        W 2052   4.760   8.180   8.990
 1082W        W 2053   2.510  13.700   3.760
 1083W        W 2054   6.850  11.930   1.830
 1084W        W 2055  13.470  11.250   4.360
 1085W        W 2056   4.380   5.850   3.590
 1086W        W 2057  12.640   1.250   6.110
 1087W        W 2058   5.470   1.510   3.390
 1088W        W 2059   1.380  13.190   4.100
 1089W        W 2060   9.770   2.720  12.680
 1090W        W 2061   3.150  10.540  10.740
 1091W        W 2062   2.590  10.450   0.120
 1092W        W 2063   6.540  10.360   6.440
 1093W        W 2064  13.820   4.380  11.400
 1094W        W 2065  11.010  11.600   3.830
 1095W        W 2066   8.020   9.470   5.960
 1096W        W 2067  11.070   8.680   9.030
 1097W        W 2068   8.260  12.330   7.640
 1098W        W 2069   7.390   0.640   9.810
 1099W        W 2070   8.130  12.030  11.850
 1100W        W 2071   1.460   6.590   1.960
 1101W        W 2072   8.730   8.700  13.460
 1102W        W 2073   7.220   8.390   5.320
 1103W        W 2074  10.550   0.970   6.660
 1104W        W 2075  10.600   8.850  12.790
 1105W        W 2076  12.860   1.310   7.260
 1106W        W 2077   6.670   4.540   4.400
 1107W        W 2078   2.370   5.080   1.910
 1108W        W 2079   0.490   9.560  10.670
 1109W        W 2080   5.930   7.520   7.180
 1110W        W 2081  10.090  10.400   4.270
 1111W        W 2082  11.120   2.330   9.690
 1112W        W 2083  12.810   0.030   6.290
 1113W        W 2084   9.100   5.360   8.060
 1114W        W 2085   8.350   3.730   3.890
 1115W        W 2086   2.630   7.370  10.810
 1116W        W 2087   7.680   3.990   0.840
 1117W        W 2088  13.110   6.130  12.430
 1118W        W 2089   1.070   4.850   4.390
 1119W        W 2090   8.310   2.650   7.570
 1120W        W 2091   2.690   0.630  11.800
 1121W        W 2092   2.790   3.500   9.590
 1122W        W 2093   5.440   8.840   7.430
 1123W        W 2094   8.250   3.510  10.050
 1124W        W 2095   6.390   8.860   6.940
 1125W        W 2096   7.050  11.100   6.380
 1126W        W 2097   9.930   2.160   6.760
 1127W        W 2098  10.390   5.410   6.530
 1128W        W 2099   4.100   8.590   3.910
 1129W        W 2100   0.050   9.990   2.210
 1130W        W 2101   6.650  13.240   4.990
 1131W        W 2102   2.610   8.230   1.140
 1132W        W 2103   7.950   2.970   3.340
 1133W        W 2104   3.830   0.320   7.230
 1134W        W 2105   2.530   7.190   0.340
 1135W        W 2106   5.310   0.820   9.530
 1136W        W 2107   1.150   1.500  11.210
 1137W        W 2108   1.390   0.760  12.710
 1138W        W 2109   9.310  12.580   1.170
 1139W        W 2110   3.580   1.500   5.850
 1140W        W 2111   5.190   2.810   0.120
 1141W        W 2112   7.210   0.990  12.880
 1142W        W 2113   2.280   7.450  10.490
 1143W        W 2114   3.260   8.190   6.740
 1144W        W 2115   5.870  13.560   8.560
 1145W        W 2116  11.990   9.760   0.660
 1146W        W 2117   9.690   7.790   3.290
 1147W        W 2118   5.800  11.750   9.220
 1148W        W 2119   5.970   7.750   6.740
 1149W        W 2120  10.420   7.270  10.720
 1150W        W 2121   6.650  12.090  10.820
 1151W        W 2122   4.080   6.480   4.130
 1152W        W 2123   5.160   2.860   3.790
 1153W        W 2124  10.290   7.790  13.680
 1154W        W 2125  12.430  13.880   5.360
 1155W        W 2126   9.550   3.290   4.440
 1156W        W 2127   8.490   2.790   3.110
 1157W        W 2128  10.940  12.990   7.610
 1158W        W 2129  12.800   6.560   2.960
 1159W        W 2130  11.250  11.500   0.840
 1160W        W 2131  11.820   2.530  12.630
 1161W        W 2132   1.110   5.980   5.980
 1162W        W 2133  10.550   6.390   4.550
 1163W        W 2134   4.670   0.060   3.500
 1164W        W 2135   5.330   3.780   9.080
 1165W        W 2136   7.340   6.970   9.340
 1166W        W 2137   3.710   4.580   0.890
 1167W        W 2138  13.060   1.670   8.900
 1168W        W 2139   9.200   2.560   7.250
 1169W        W 2140  13.360  13.790   2.180
 1170W        W 2141   0.890   6.900  13.520
 1171W        W 2142   6.540  10.870   1.830
 1172W        W 2143   6.710   5.950   9.540
 1173W        W 2144   1.990   6.550  12.270
 1174W        W 2145  10.400   5.000   0.790
 1175W        W 2146   5.800   1.330  11.770
 1176W        W 2147   5.480   1.300   6.640
 1177W        W 2148   1.780   4.980  12.290
 1178W        W 2149   1.660   8.050   8.490
 1179W        W 2150   6.110   0.700   3.620
 1180W        W 2151  13.800   3.070   1.370
 1181W        W 2152   6.410   3.210   6.900
 1182W        W 2153  10.040   1.770  12.640
 1183W        W 2154   6.220   0.850   8.890
 1184W        W 2155  11.190   2.430   4.720
 1185W        W 2156   4.600   7.570   4.040
 1186W        W 2157  11.970  13.830  11.650
 1187W        W 2158   0.030   6.760   7.970
 1188W        W 2159   4.320  12.040  10.040
 1189W        W 2160  11.070   2.850   0.640
 1190W        W 2161   0.500   0.590  13.340
 1191W        W 2162  12.650  11.630   1.410
 1192W        W 2163  12.020   4.240   4.840
 1193W        W 2164   6.830   9.480   0.210
 1194W        W 2165   6.770   7.820   5.830
 1195W        W 2166   6.010   5.230   0.830
 1196W        W 2167  12.700   5.680   4.340
 1197W        W 2168   1.760   9.230  12.110
 1198W        W 2169   0.400  10.780   2.860
 1199W        W 2170  11.920  11.490   9.160
 1200W        W 2171  13.850  13.850   7.890
 1201W        W 2172  11.040   6.850   5.630
 1202W        W 2173   2.310  11.480   3.430
 1203W        W 2174   3.170   4.120  12.010
 1204W        W 2175   1.880  12.290   2.100
 1205W        W 2176  11.610   6.060   2.340
 1206W        W 2177   3.000   2.920  10.420
 1207W        W 2178   8.090   1.290  11.560
 1208W        W 2179   3.620   1.980   1.320
 1209W        W 2180   1.960   2.080   7.950
 1210W        W 2181  10.550  10.360  10.960
 1211W        W 2182  12.440  11.890  13.590
 1212W        W 2183  10.230  12.290   5.080
 1213W        W 2184  13.570   5.910   9.210
 1214W        W 2185  10.470   4.640  13.710
 1215W        W 2186   0.480   0.540   9.450
 1216W        W 2187   7.770   8.790   1.420
 1217W        W 2188   9.030  12.250  12.880
 1218W        W 2189   3.420  12.420  12.140
 1219W        W 2190   9.660  10.710   8.040
 1220W        W 2191   1.950   1.290  10.120
 1221W        W 2192   6.470   8.200  13.840
 1222W        W 2193  10.710  13.450   8.420
 1223W        W 2194  10.650   6.320  10.670
 1224W        W 2195   2.670   3.630   5.340
 1225W        W 2196  13.140  13.540   2.550
 1226W        W 2197  13.740  13.620   1.800
 1227W        W 2198  13.790   0.360   4.300
 1228W        W 2199   7.140  13.790   4.110
 1229W        W 2200   7.040   0.650   4.820
 1230W        W 2201   8.440   1.090   1.260
 1231W        W 2202   8.070  12.790   8.980
 1232W        W 2203   6.890   3.380   0.550
 1233W        W 2204  12.890   3.250  12.650
 1234W        W 2205   8.970   2.510  13.460
 1235W        W 2206   4.550   7.520   2.740
 1236W        W 2207   3.440   0.590   3.640
 1237W        W 2208  11.240   7.520   6.770
 1238W        W 2209   9.770   0.330   9.510
 1239W        W 2210  12.270   6.240  11.870
 1240W        W 2211   8.200  12.670   4.000
 1241W        W 2212   7.930   0.640   5.440
 1242W        W 2213   3.160   7.870   4.130
 1243W        W 2214   5.520   8.550  10.450
 1244W        W 2215  12.690   9.170  12.280
 1245W        W 2216   1.300   0.650  13.540
 1246W        W 2217  10.970   2.780  12.110
 1247W        W 2218   2.840   2.110   1.300
 1248W        W 2219   3.790  13.360   1.130
 1249W        W 2220   1.700  11.010   3.820
 1250W        W 2221   9.440   6.350  10.260
 1251W        W 2222  12.210   9.030   0.280
 1252W        W 2223   1.430   5.360  11.010
 1253W        W 2224   1.250   8.550   5.900
 1254W        W 2225   5.760   0.460   0.130
 1255W        W 2226   8.840   0.860   2.510
 1256W        W 2227   2.330   8.260   0.690
 1257W        W 2228   9.990   0.210   5.610
 1258W        W 2229   7.680   9.340  12.640
 1259W        W 2230   7.890   0.750   5.910
 1260W        W 2231   3.190   8.940   2.620
 1261W        W 2232   0.230  10.020   1.660
 1262W        W 2233   0.140  11.090  13.040
 1263W        W 2234   0.040   0.200   8.310
 1264W        W 2235  13.410  10.170   5.950
 1265W        W 2236   8.300   5.610   2.850
 1266W        W 2237   7.980   5.300  11.600
 1267W        W 2238  12.000   6.280   8.300
 1268W        W 2239   9.110   5.160   8.720
 1269W        W 2240   5.920   2.340   3.530
 1270W        W 2241   3.120  10.840  12.450
 1271W        W 2242   0.880  12.520   8.700
 1272W        W 2243  11.950   5.010  11.300
 1273W        W 2244  11.450  10.120   8.620
 1274W        W 2245  13.630  11.860   3.400
 1275W        W 2246   4.980   7.440   4.440
 1276W        W 2247  11.270  10.380   5.220
 1277W        W 2248   0.630   3.310   1.460
 1278W        W 2249   1.820   2.030   6.630
 1279W        W 2250   7.010  12.300  12.780
 1280W        W 2251  11.080   1.250   2.050
 1281W        W 2252  10.480  10.890  10.150
 1282W        W 2253   2.910   4.060   4.300
 1283W        W 2254   7.250   9.960  11.420
 1284W        W 2255   8.600  12.160   1.730
 1285W        W 2256  10.640  12.730  12.530
 1286W        W 2257   4.770   3.200  11.470
 1287W        W 2258  13.090   9.530   4.120
 1288W        W 2259  11.940  12.720   0.620
 1289W        W 2260   0.700   7.920  11.340
 1290W        W 2261  13.680   1.950  11.890
 1291W        W 2262   9.900  13.120   6.670
 1292W        W 2263   4.390   4.050   9.770
 1293W        W 2264   0.320   9.100   6.060
 1294W        W 2265  10.360   3.170   7.410
 1295W        W 2266   2.790   9.550  11.710
 1296W        W 2267   0.390   3.900   4.350
 1297W        W 2268  12.660  11.580   2.450
 1298W        W 2269  12.110   3.720   3.610
 1299W        W 2270   2.850   5.140   9.860
 1300W        W 2271   9.650   1.050  11.050
 1301W        W 2272   9.990   6.150   8.880
 1302W        W 2273   8.370   3.240   3.470
 1303W        W 2274   6.340   5.360   5.480
 1304W        W 2275   8.270  11.300   3.440
 1305W        W 2276   9.310   2.600   5.000
 1306W        W 2277   3.320  12.470  11.680
 1307W        W 2278   6.560   2.360   9.960
 1308W        W 2279   3.130   4.290   4.690
 1309W        W 2280   2.250   8.200  12.690
 1310W        W 2281  13.830   7.280   6.100
 1311W        W 2282   8.700   0.730   7.950
 1312W        W 2283   3.950   2.670   4.240
 1313W        W 2284   1.840   5.900   6.790
 1314W        W 2285   1.930   0.440   1.210
 1315W        W 2286   9.870   6.240  10.020
 1316W        W 2287   4.340   7.250  12.400
 1317W        W 2288   5.280   9.470   1.540
 1318W        W 2289   5.760   4.910   1.280
 1319W        W 2290   2.130   0.970   1.260
 1320W        W 2291   0.020   6.250  13.540
 1321W        W 2292   0.780  11.600   6.990
 1322W        W 2293  11.330  13.510  12.350
 1323W        W 2294   4.060   8.470  11.170
 1324W        W 2295   2.980   0.950  10.840
 1325W        W 2296   2.840   3.040   9.880
 1326W        W 2297  13.670   2.380   6.220
 1327W        W 2298   4.200   7.710   6.740
 1328W        W 2299   9.980   6.930   7.720
 1329W        W 2300   2.570   4.770  10.070
 1330W        W 2301   1.950   3.600   1.450
 1331W        W 2302  12.370  12.940  12.530
 1332W        W 2303   8.160   1.910   6.560
 1333W        W 2304   2.150   1.140  13.580
 1334W        W 2305   5.540  10.300   2.550
 1335W        W 2306   9.530   3.510   6.160
 1336W        W 2307   7.970  10.010  13.160
 1337W        W 2308  13.550   7.930   4.110
 1338W        W 2309  12.870  12.350   6.320
 1339W        W 2310   5.300  13.590   5.180
 1340W        W 2311  13.090   6.890   4.830
 1341W        W 2312   9.370   5.070   0.440
 1342W        W 2313   7.590   0.170   2.290
 1343W        W 2314   7.900  13.780   7.500
 1344W        W 2315   0.470   8.940   1.040
 1345W        W 2316   7.230   6.270  11.960
 1346W        W 2317  13.180  10.500   6.340
 1347W        W 2318  10.500   5.420   1.100
 1348W        W 2319  10.770  10.770   8.710
 1349W        W 2320   8.840   7.740   2.220
 1350W        W 2321   3.880   1.470   1.400
 1351W        W 2322   6.150   4.660   9.230
 1352W        W 2323   6.740  10.980   0.360
 1353W        W 2324   9.470   8.880  10.090
 1354W        W 2325   9.650  13.230   3.680
 1355W        W 2326   1.340   8.370   8.330
 1356W        W 2327   1.760   4.570   1.250
 1357W        W 2328   0.140   0.760   3.390
 1358W        W 2329   2.750   8.230   4.880
 1359W        W 2330  12.190   9.830   6.610
 1360W        W 2331   2.900   3.970   0.460
 1361W        W 2332  13.910  10.020   3.690
 1362W        W 2333  10.900   9.210  12.980
 1363W        W 2334   2.230   7.550   7.770
 1364W        W 2335  11.280   9.930   4.530
 1365W        W 2336   5.620   5.400   1.270
 1366W        W 2337   0.900   0.850   7.490
 1367W        W 2338  10.390  12.380   0.320
 1368W        W 2339  11.660  11.540   1.230
 1369W        W 2340   1.450   3.780   6.550
 1370W        W 2341   1.990   1.060   6.540
 1371W        W 2342   4.340   7.450   0.050
 1372W        W 2343   8.900   1.610  10.160
 1373W        W 2344  10.050   9.880   0.230
 1374W        W 2345  12.610   4.070  13.250
 1375W        W 2346   2.990   9.190   3.980
 1376W        W 2347   4.980   1.010   8.050
 1377W        W 2348   4.080   3.960   0.250
 1378W        W 2349   3.010  10.120   6.320
 1379W        W 2350   9.010   4.560   7.260
 1380W        W 2351   7.130  10.280   6.510
 1381W        W 2352   7.700   1.820  10.120
 1382W        W 2353   1.440   9.750   7.480
 1383W        W 2354   4.670   4.740   6.020
 1384W        W 2355   6.760   2.720   5.310
 1385W        W 2356   4.620   8.720   7.750
 1386W        W 2357  11.600   3.060   2.530
 1387W        W 2358   9.180   8.930   5.030
 1388W        W 2359   3.150   3.080  11.930
 1389W        W 2360   0.690   8.920   2.480
 1390W        W 2361   2.170  10.200   2.840
 1391W        W 2362  12.780   1.700  13.780
 1392W        W 2363  11.100   5.080   4.060
 1393W        W 2364   9.170  11.410   9.610
 1394W        W 2365   6.290   5.210  13.450
 1395W        W 2366  11.200   2.080   8.410
 1396W        W 2367  11.720  12.630  13.590
 1397W        W 2368   5.880   8.810   8.270
 1398W        W 2369   5.110   5.070   9.690
 1399W        W 2370   0.070  13.590   4.540
 1400W        W 2371  11.010   6.740  13.270
 1401W        W 2372   9.910   2.660   7.970
 1402W        W 2373   6.790   7.270   8.740
 1403W        W 2374  11.110  13.160  10.110
 1404W        W 2375   3.720   9.180   7.820
 1405W        W 2376  12.220  11.620   2.800
 1406W        W 2377   1.850   6.450   6.130
 1407W        W 2378   9.790   5.520   4.210
 1408W        W 2379   9.360   7.470   6.380
 1409W        W 2380   7.410   7.060   4.310
 1410W        W 2381   6.450   7.050   9.750
 1411W        W 2382  12.510   4.750   1.610
 1412W        W 2383   8.940   1.740   3.710
 1413W        W 2384   9.840   1.540   4.990
 1414W        W 2385   1.710   2.990   7.520
 1415W        W 2386   5.960  13.690   6.090
 1416W        W 2387   5.970   4.790  12.230
 1417W        W 2388   9.760   3.330   0.910
 1418W        W 2389   5.510   3.590   2.720
 1419W        W 2390   9.220  12.280   8.650
 1420W        W 2391  11.350   3.140   3.500
 1421W        W 2392   3.320   5.100   9.640
 1422W        W 2393   4.490  12.510   9.350
 1423W        W 2394   5.700   2.450   1.120
 1424W        W 2395   4.780   6.820   8.670
 1425W        W 2396   6.860   6.890   8.390
 1426W        W 2397   7.470   8.850   1.010
 1427W        W 2398   3.610   7.630   8.910
 1428W        W 2399  12.600   7.930   0.520
 1429W        W 2400   5.000   1.320   2.600
 1430W        W 2401   7.040   4.030   2.840
 1431W        W 2402  11.150  10.860  13.770
 1432W        W 2403  10.330   8.870   6.820
 1433W        W 2404   9.790   4.270  10.920
 1434W        W 2405   3.560  13.360   0.640
 1435W        W 2406   8.520  10.700  10.500
 1436W        W 2407  11.460  13.700   2.260
 1437W        W 2408   2.610  11.560  12.890
 1438W        W 2409   5.460   5.360   8.090
 1439W        W 2410   0.440   2.730   8.920
 1440W        W 2411   3.400  10.340  13.380
 1441W        W 2412   6.820   4.650  10.360
 1442W        W 2413   3.540  10.500   4.600
 1443W        W 2414   0.060   2.080  13.590
 1444W        W 2415   0.210   5.410   2.930
 1445W        W 2416  12.220   9.550   7.060
 1446W        W 2417   2.700   3.240  12.760
 1447W        W 2418   5.320   1.100   7.190
 1448W        W 2419   0.460   1.930   8.770
 1449W        W 2420   8.810   6.940  12.150
 1450W        W 2421   2.070   2.260  13.290
 1451W        W 2422   4.340  13.420  13.120
 1452W        W 2423   2.780   2.480  11.470
 1453W        W 2424  12.540   7.980  10.230
 1454W        W 2425  13.190   3.240   8.420
 1455W        W 2426  10.750  11.460   7.470
 1456W        W 2427   4.180  13.020   1.820
 1457W        W 2428   9.390   2.460   2.410
 1458W        W 2429   9.330   2.920  11.430
 1459W        W 2430   5.060   9.560  12.980
 1460W        W 2431   8.490   9.550  13.310
 1461W        W 2432   2.130  13.550   6.360
 1462W        W 2433   6.990   7.950   3.380
 1463W        W 2434   8.890  10.630   3.040
 1464W        W 2435   4.890   6.650   3.890
 1465W        W 2436   1.640   1.190   3.070
 1466W        W 2437  13.890   2.210  11.490
 1467W        W 2438   0.200  11.410   0.070
 1468W        W 2439   8.920   0.220  12.330
 1469W        W 2440  12.780  11.800   4.610
 1470W        W 2441  11.760   8.510   4.800
 1471W        W 2442   6.370   6.750   9.330
 1472W        W 2443   7.440   9.640   6.800
 1473W        W 2444   6.780  12.940  12.050
 1474W        W 2445  10.750   9.750   4.580
 1475W        W 2446  10.140  10.830  13.690
 1476W        W 2447   3.550   1.060   9.150
 1477W        W 2448   0.650  12.010   3.930
 1478W        W 2449   5.780  11.960  12.390
 1479W        W 2450   9.920   4.480  12.640
 1480W        W 2451  13.240   2.390   8.020
 1481W        W 2452   8.950   9.900  12.630
 1482W        W 2453   2.580   5.630   1.200
 1483W        W 2454   5.860  13.730   1.500
 1484W        W 2455  11.680   4.270  13.560
 1485W        W 2456   5.010  11.210   1.930
 1486W        W 2457   3.130   8.510   9.010
 1487W        W 2458   0.920   4.860   1.370
 1488W        W 2459   0.750   9.400   2.760
 1489W        W 2460   4.760   8.580   9.420
 1490W        W 2461   0.720   9.470   3.640
 1491W        W 2462   2.220   4.510   1.610
 1492W        W 2463  11.410   6.040  13.150
 1493W        W 2464   6.200   8.280   8.970
 1494W        W 2465   9.200  13.340   6.220
 1495W        W 2466   4.380   3.810  10.820
 1496W        W 2467  10.630  13.810   4.630
 1497W        W 2468   8.520   7.390  12.170
 1498W        W 2469   8.310   0.440  13.400
 1499W        W 2470   7.750   6.440   1.460
 1500W        W 2471   7.310   5.680   3.090
 1501W        W 2472  12.480  13.140   4.140
 1502W        W 2473   6.990   6.030   9.960
 1503W        W 2474  11.840   1.960  11.930
 1504W        W 2475   1.650   5.420   9.370
 1505W        W 2476   7.820   6.210  11.010
 1506W        W 2477   0.550   5.700  10.110
 1507W        W 2478   4.070  12.360   1.100
 1508W        W 2479  10.300   8.330   9.640
 1509W        W 2480   9.360   5.850  10.810
 1510W        W 2481   6.490   0.270  13.330
 1511W        W 2482  11.100   1.800  10.620
 1512W        W 2483   6.670   1.230   4.090
 1513W        W 2484   2.000   6.870   8.210
 1514W        W 2485   2.730   3.130   5.480
 1515W        W 2486  10.700   1.480  10.590
 1516W        W 2487   1.320  13.510   2.750
 1517W        W 2488  11.350   8.250   8.840
 1518W        W 2489   4.660  11.200   7.910
 1519W        W 2490   4.090   1.110   1.700
 1520W        W 2491  10.940  10.140   6.810
 1521W        W 2492   4.710   1.630  11.990
 1522W        W 2493  13.700  12.310   6.610
 1523W        W 2494   2.930   3.860   2.290
 1524W        W 2495   9.520  13.740   3.550
 1525W        W 2496   5.160   6.060  12.580
 1526W        W 2497   1.650  13.450   1.720
 1527W        W 2498   1.850   1.950   6.110
 1528W        W 2499   5.240   1.160  12.840
 1529W        W 2500   5.650  11.790   6.460
 1530W        W 2501   7.850   3.480   3.570
 1531W        W 2502   0.130   2.160   9.420
 1532W        W 2503  13.700  11.480   3.120
 1533W        W 2504  12.140   5.850   4.890
 1534W        W 2505   0.260   8.390  10.640
 1535W        W 2506   0.460   6.630   9.730
 1536W        W 2507   6.290   2.510   3.100
 1537W        W 2508  13.810   5.840   4.290
 1538W        W 2509   5.290   8.160   4.860
 1539W        W 2510   4.640   8.800  12.170
 1540W        W 2511   5.030   9.740  12.260
 1541W        W 2512   4.390   3.200  12.790
 1542W        W 2513  12.840   2.320   3.770
 1543W        W 2514   4.470   7.900   4.430
 1544W        W 2515  12.050   8.910   2.800
 1545W        W 2516  10.030   1.770   2.910
 1546W        W 2517   3.280   2.120   6.260
 1547W        W 2518   1.040   5.830   4.000
 1548W        W 2519   4.030   4.390   3.680
 1549W        W 2520   9.230   9.750   5.790
 1550W        W 2521   2.870  12.520   6.970
 1551W        W 2522   3.590  13.030  11.090
 1552W        W 2523   4.650   5.260   2.310
 1553W        W 2524   4.930   5.640   0.000
 1554W        W 2525  13.870  10.050   6.180
 1555W        W 2526   6.300  10.420   9.290
 1556W        W 2527   5.990  10.320   4.330
 1557W        W 2528   0.820   0.910   1.520
 1558W        W 2529   7.990   1.190   1.450
 1559W        W 2530  12.530   6.140   6.300
 1560W        W 2531   3.510  12.700   9.260
 1561W        W 2532   6.200   2.830   0.250
 1562W        W 2533   6.850  10.140   4.500
 1563W        W 2534   1.950   0.240   0.150
 1564W        W 2535   1.660   7.660   4.420
 1565W        W 2536   0.840   9.780  12.550
 1566W        W 2537   3.040   9.820   3.040
 1567W        W 2538  13.620   2.080   1.300
 1568W        W 2539   1.830  11.960   2.450
 1569W        W 2540   7.710   0.960   8.150
 1570W        W 2541   2.160  12.120   6.640
 1571W        W 2542  10.430   0.570   5.770
 1572W        W 2543   5.440   8.070   4.090
 1573W        W 2544   6.450  12.840   9.840
 1574W        W 2545  12.710   1.250   5.640
 1575W        W 2546  10.010  11.290  11.010
 1576W        W 2547  12.900   5.670  10.870
 1577W        W 2548  10.020   2.430   6.360
 1578W        W 2549   6.440   9.230   9.000
 1579W        W 2550   8.020   3.410  11.960
 1580W        W 2551  13.370  11.870  13.670
 1581W        W 2552   1.190   0.870   1.130
 1582W        W 2553  10.450   1.400  13.420
 1583W        W 2554   3.790   6.030  13.620
 1584W        W 2555  12.800   1.290   4.680
 1585W        W 2556   1.090   6.500  11.450
 1586W        W 2557  10.240   6.820   3.390
 1587W        W 2558  11.830   8.190   5.140
 1588W        W 2559   9.330   0.470   7.220
 1589W        W 2560   4.640   1.830   8.540
 1590W        W 2561   7.640   3.480   1.380
 1591W        W 2562   9.760  11.750  12.680
 1592W        W 2563   9.680   6.560   4.640
 1593W        W 2564  10.500   3.560   4.630
 1594W        W 2565  11.180  11.610  13.420
 1595W        W 2566   6.180   5.220   2.700
 1596W        W 2567  11.490   2.020   9.440
 1597W        W 2568  13.660   3.540   6.930
 1598W        W 2569   0.170  12.430   2.160
 1599W        W 2570   7.440  11.190   7.480
 1600W        W 2571   4.690   8.540   1.110
 1601W        W 2572  10.780   8.120   8.350
 1602W        W 2573  11.760  13.820  12.440
 1603W        W 2574   4.620  10.800   8.310
 1604W        W 2575  10.250   1.480   0.030
 1605W        W 2576   2.930  12.120  11.340
 1606W        W 2577   6.040  11.180   0.340
 1607W        W 2578   1.710   4.570   2.820
 1608W        W 2579  13.880   4.440   9.920
 1609W        W 2580   7.490   0.830   5.660
 1610W        W 2581   9.380   6.640   3.990
 1611W        W 2582   4.240  10.050   5.530
 1612W        W 2583   2.020   6.560  10.200
 1613W        W 2584   5.320  11.960   8.080
 1614W        W 2585   3.330   6.320   8.630
 1615W        W 2586  13.620   5.340   9.290
 1616W        W 2587   5.610   8.410   5.320
 1617W        W 2588   9.010  13.060   6.600
 1618W        W 2589   6.870  11.600  10.760
 1619W        W 2590   3.000   7.180  11.140
 1620W        W 2591   8.150   8.150   4.380
 1621W        W 2592   3.950  12.760   8.840
 1622W        W 2593   0.260   2.280  13.100
 1623W        W 2594   3.630   9.480   8.630
 1624W        W 2595   8.740   6.420   6.770
 1625W        W 2596  10.590  10.640   5.660
 1626W        W 2597   9.010   0.540  12.800
 1627W        W 2598   6.410   4.370  11.910
 1628W        W 2599   6.200  11.530   8.050
 1629W        W 2600  11.650   9.560   4.310
 1630W        W 2601   9.030   7.250   0.040
 1631W        W 2602   3.440  12.230   2.300
 1632W        W 2603   8.670   9.120   2.490
 1633W        W 2604   6.600   8.340   7.630
 1634W        W 2605  10.890  10.200   9.940
 1635W        W 2606   6.910   5.790   6.430
 1636W        W 2607   8.400   5.380   9.240
 1637W        W 2608   3.540   6.680   3.390
 1638W        W 2609   6.720   0.280  12.030
 1639W        W 2610  13.060   2.450   9.150
 1640W        W 2611   6.520  12.490   4.110
 1641W        W 2612   2.310  11.780  13.270
 1642W        W 2613   3.880   3.520  13.340
 1643W        W 2614   4.270  11.830   6.200
 1644W        W 2615  13.170  11.640   4.260
 1645W        W 2616  13.840   6.410  11.900
 1646W        W 2617   0.310  10.320   3.980
 1647W        W 2618   7.170   2.250  12.190
 1648W        W 2619   9.660   2.310   2.840
 1649W        W 2620  11.560   3.600   5.830
 1650W        W 2621   3.110   9.540   7.240
 1651W        W 2622   2.850  11.080   9.730
 1652W        W 2623   6.720  12.290   7.310
 1653W        W 2624   6.310   1.870   7.050
 1654W        W 2625   1.900   9.390   0.530
 1655W        W 2626  13.310   0.530  13.650
 1656W        W 2627   9.780  12.710  13.740
 1657W        W 2628   2.020   7.750   8.720
 1658W        W 2629  11.050   9.010   1.450
 1659W        W 2630  11.610  10.840   7.290
 1660W        W 2631   7.830   7.090   7.720
 1661W        W 2632   7.820   1.730   0.640
 1662W        W 2633  12.940  11.890  13.420
 1663W        W 2634   3.800   6.290  10.820
 1664W        W 2635   4.360   8.260   3.500
 1665W        W 2636   1.470   2.860   7.950
 1666W        W 2637   0.820   7.010   6.920
 1667W        W 2638   8.210   4.350  10.680
 1668W        W 2639   5.440   2.590  11.780
 1669W        W 2640   8.180  12.170   1.450
 1670W        W 2641  10.910   1.750   1.860
 1671W        W 2642   6.970   8.300   5.830
 1672W        W 2643   5.150  13.160   1.720
 1673W        W 2644   4.930   4.520  13.450
 1674W        W 2645   4.450  10.320   5.900
 1675W        W 2646   6.280   3.180   3.670
 1676W        W 2647  10.970  10.990  12.270
 1677W        W 2648  12.560   4.830   7.770
 1678W        W 2649   2.960   2.200   0.350
 1679W        W 2650   3.220   7.550   2.720
 1680W        W 2651  10.440  12.730   7.220
 1681W        W 2652   1.440  11.840   0.540
 1682W        W 2653  11.850   5.900   5.500
 1683W        W 2654   0.940   9.120   0.850
 1684W        W 2655   7.640   9.130   0.640
 1685W        W 2656  12.380   4.330  11.410
 1686W        W 2657   9.180   0.630   0.730
 1687W        W 2658   3.160   5.990   3.120
 1688W        W 2659  12.730  10.030   5.610
 1689W        W 2660   8.640   7.430   8.790
 1690W        W 2661  11.160   5.380  12.240
 1691W        W 2662   8.060   0.860  11.300
 1692W        W 2663  10.030  12.840   4.380
 1693W        W 2664   8.390   2.320   1.060
 1694W        W 2665   9.720   8.290  13.250
 1695W        W 2666   1.540   5.010   5.460
 1696W        W 2667   3.500   9.310  12.250
 1697W        W 2668   9.790   9.610  13.830
 1698W        W 2669   0.240   7.200   2.180
 1699W        W 2670   0.890  10.510   5.590
 1700W        W 2671   3.150   3.420   9.250
 1701W        W 2672   8.280  10.970   3.860
 1702W        W 2673   9.300   4.190   6.970
 1703W        W 2674  10.070   6.740   5.380
 1704W        W 2675   0.670   6.260  11.810
 1705W        W 2676   6.410  13.260   3.460
 1706W        W 2677   4.650  12.630   8.880
 1707W        W 2678   4.160   0.510   0.230
 1708W        W 2679   5.780   0.260   0.600
 1709W        W 2680  11.630  11.700   4.560
 1710W        W 2681   6.320   5.970   4.620
 1711W        W 2682   3.420   6.650   5.240
 1712W        W 2683   2.590   6.750   5.770
 1713W        W 2684  11.930   2.390   3.720
 1714W        W 2685   9.620  12.490   2.890
 1715W        W 2686  11.110   5.740  13.550
 1716W        W 2687   0.010   5.320   7.070
 1717W        W 2688   7.370   9.060   9.350
 1718W        W 2689   2.680   3.110  12.130
 1719W        W 2690   7.950   8.750   0.940
 1720W        W 2691   7.090   3.170   4.340
 1721W        W 2692  10.360   0.860   0.650
 1722W        W 2693  13.690   5.720   5.880
 1723W        W 2694   4.260  11.910   0.440
 1724W        W 2695   3.130   2.310   7.590
 1725W        W 2696   9.240   0.270   5.880
 1726W        W 2697   5.370   1.440   2.920
 1727W        W 2698  10.660   0.400   1.870
 1728W        W 2699  11.750   5.800   4.540
 1729W        W 2700  11.340   7.520   0.320
 1730W        W 2701   0.440   8.480   1.220
 1731W        W 2702   8.610   4.580   1.940
 1732W        W 2703  11.100  11.700   8.390
 1733W        W 2704  12.040   2.650   4.860
 1734W        W 2705   6.660  12.750  11.620
 1735W        W 2706   7.240   6.230   2.390
 1736W        W 2707   3.000   6.190   2.660
 1737W        W 2708   8.750   9.680   8.060
 1738W        W 2709   8.100   2.920   0.060
 1739W        W 2710   4.580   6.650  12.870
 1740W        W 2711  12.340   3.900  11.080
 1741W        W 2712   5.970   7.510  12.840
 1742W        W 2713   9.000   5.870   4.450
 1743W        W 2714  11.510   1.560   4.840
 1744W        W 2715   9.920   6.410   3.160
 1745W        W 2716   0.420   0.910   9.090
 1746W        W 2717   9.500  13.320   2.760
 1747W        W 2718   3.740   5.160   9.970
 1748W        W 2719   2.180   8.480   9.430
 1749W        W 2720   5.490  12.330   7.310
 1750W        W 2721   8.080   4.200   1.210
 1751W        W 2722   8.240  13.430  12.850
 1752W        W 2723   3.150  12.390   1.190
 1753W        W 2724   7.870  13.740   0.060
 1754W        W 2725  11.660   5.370  10.700
 1755W        W 2726   6.410   9.110   5.320
 1756W        W 2727   0.490  10.380   5.300
 1757W        W 2728   1.230   5.290   8.230
 1758W        W 2729   7.080  13.250   7.370
 1759W        W 2730   7.260   0.510  13.670
 1760W        W 2731  11.970   1.180   4.920
 1761W        W 2732   9.810   1.480   0.240
 1762W        W 2733  13.320   5.410  10.750
 1763W        W 2734   8.570   4.290   4.160
 1764W        W 2735   2.910   2.620   4.310
 1765W        W 2736   9.340   5.880   0.660
 1766W        W 2737   5.080   0.010   3.210
 1767W        W 2738   2.270  10.960  11.790
 1768W        W 2739  13.880   6.260   7.890
 1769W        W 2740   4.800   9.910   5.630
 1770W        W 2741   4.290   3.240  12.230
 1771W        W 2742   4.980   3.220   3.490
 1772W        W 2743   4.960   4.840   4.320
 1773W        W 2744   7.890   8.530  10.410
 1774W        W 2745  10.190  12.030   5.930
 1775W        W 2746   7.960   8.140  10.790
 1776W        W 2747   3.030   0.350  11.440
 1777W        W 2748   5.260  11.320  12.010
 1778W        W 2749   0.620  13.560   1.870
 1779W        W 2750  13.590   1.200  11.250
 1780W        W 2751   5.060  10.310   3.840
 1781W        W 2752   3.900  13.120   9.360
 1782W        W 2753  11.820  13.610   3.510
 1783W        W 2754   0.180   6.970   6.410
 1784W        W 2755   1.510   1.760   1.140
 1785W        W 2756   3.670  12.410   7.530
 1786W        W 2757   6.000   7.680   9.060
 1787W        W 2758   4.740   3.010   5.310
 1788W        W 2759   6.260  11.790   7.080
 1789W        W 2760   1.140   3.720  12.530
 1790W        W 2761  13.310   6.100  10.080
 1791W        W 2762   9.270  13.330   3.290
 1792W        W 2763   6.050   4.810  13.710
 1793W        W 2764   3.900   5.660   2.190
 1794W        W 2765   5.230  11.840   8.960
 1795W        W 2766   3.550  10.340   5.490
 1796W        W 2767   9.000   8.990  13.770
 1797W        W 2768   4.370   0.850   4.850
 1798W        W 2769   2.190   6.150   8.620
 1799W        W 2770   4.650   3.560   3.740
 1800W        W 2771   4.070   3.120   7.730
 1801W        W 2772   2.120  11.470   0.300
 1802W        W 2773   6.000  12.940   5.910
 1803W        W 2774   6.950   1.410   7.880
 1804W        W 2775   9.330   5.210   3.320
 1805W        W 2776  11.180   0.880   4.340
 1806W        W 2777   9.170  11.110   3.590
 1807W        W 2778   4.920   5.620   6.190
 1808W        W 2779   5.000   1.160   9.770
 1809W        W 2780  10.200   0.920  11.300
 1810W        W 2781  11.650  11.730   5.070
 1811W        W 2782   4.500   2.180   5.200
 1812W        W 2783   8.300  10.380   8.300
 1813W        W 2784  11.050   8.630  11.630
 1814W        W 2785   3.880   2.680  10.310
 1815W        W 2786   9.620   6.490   7.880
 1816W        W 2787   1.110   0.110  12.420
 1817W        W 2788   6.480   8.980   6.420
 1818W        W 2789  11.020   0.370  13.310
 1819W        W 2790   5.050   0.160   4.490
 1820W        W 2791   9.830   5.610  10.900
 1821W        W 2792   7.300   6.670  12.260
 1822W        W 2793   0.110  10.370   2.660
 1823W        W 2794  10.420  11.120   8.620
 1824W        W 2795  12.740   7.170   4.590
 1825W        W 2796   9.230   7.960   4.040
 1826W        W 2797  10.670  12.000  10.030
 1827W        W 2798  11.050   9.680   2.400
 1828W        W 2799   9.820  12.520   6.620
 1829W        W 2800   7.260   1.970   7.030
 1830W        W 2801   4.380   5.580   8.440
 1831W        W 2802   6.090  12.100  13.090
 1832W        W 2803   3.860   6.860   9.460
 1833W        W 2804   6.000   0.550   8.140
 1834W        W 2805  11.530  10.510   9.060
 1835W        W 2806   1.480   3.460   5.190
 1836W        W 2807   7.450   9.040   3.460
 1837W        W 2808  11.200   7.880   6.040
 1838W        W 2809  10.720   8.860   2.360
 1839W        W 2810   4.700  10.800  12.450
 1840W        W 2811  11.070   4.280   8.940
 1841W        W 2812   8.210   8.530  11.640
 1842W        W 2813   9.140   9.140   0.400
 1843W        W 2814  13.270   8.700   2.050
 1844W        W 2815  12.010   6.760   8.390
 1845W        W 2816   4.440   4.230  12.260
 1846W        W 2817   5.140   5.280   0.330
 1847W        W 2818   3.800  13.910   2.230
 1848W        W 2819  11.300   5.630   1.370
 1849W        W 2820  13.560   6.490   8.680
 1850W        W 2821   5.660  10.110   9.960
 1851W        W 2822   2.860   7.120   8.300
 1852W        W 2823   8.390  12.590   6.130
 1853W        W 2824   6.260  12.860   8.640
 1854W        W 2825  13.000   1.070  12.850
 1855W        W 2826   5.030  13.550   3.650
 1856W        W 2827   3.190   4.350   0.110
 1857W        W 2828  11.460  12.540  11.950
 1858W        W 2829   1.830   3.200   8.730
 1859W        W 2830   0.480   4.480   5.160
 1860W        W 2831   5.950  13.540   7.140
 1861W        W 2832   8.340  13.470   9.690
 1862W        W 2833   6.140   8.940   0.490
 1863W        W 2834   2.280   2.520  11.600
 1864W        W 2835   2.500  13.730  10.270
 1865W        W 2836   5.100   7.800   3.370
 1866W        W 2837   5.920  13.240   6.730
 1867W        W 2838   1.120   9.750   1.850
 1868W        W 2839   6.590   7.950   9.650
 1869W        W 2840   9.950   1.960   1.250
 1870W        W 2841   3.740   7.630   0.050
 1871W        W 2842   3.760   1.350  13.120
 1872W        W 2843   3.650   8.720  10.990
 1873W        W 2844  12.530   4.450  11.890
 1874W        W 2845   6.150   0.940   6.520
 1875W        W 2846   2.360  10.030  11.990
 1876W        W 2847  12.470   2.380   3.450
 1877W        W 2848   8.010  11.440   0.340
 1878W        W 2849   6.130   1.430   8.160
 1879W        W 2850   7.650   9.830   7.230
 1880W        W 2851  10.250   6.510   1.780
 1881W        W 2852   8.400   0.450   9.460
 1882W        W 2853   8.560   0.170   4.900
 1883W        W 2854   5.510   8.250   9.460
 1884W        W 2855   7.210  10.610   0.400
 1885W        W 2856   3.860   3.310   7.130
 1886W        W 2857   0.180   0.340   7.800
 1887W        W 2858   6.340   6.140   2.560
 1888W        W 2859  12.120   1.420   6.130
 1889W        W 2860  11.830   1.120   9.220
 1890W        W 2861  13.400   6.140   0.990
 1891W        W 2862  12.630  13.150   2.280
 1892W        W 2863  11.450  13.000  10.980
 1893W        W 2864   4.040   1.580   2.010
 1894W        W 2865   7.720   2.090   0.190
 1895W        W 2866   0.230   8.450   4.200
 1896W        W 2867   6.530   4.550   9.530
 1897W        W 2868  10.530   1.900  11.350
 1898W        W 2869   6.390   3.800  13.880
 1899W        W 2870   2.460   1.310   4.770
 1900W        W 2871   7.140   8.220   0.370
 1901W        W 2872   9.730   3.400  11.890
 1902W        W 2873   4.660  13.610   6.500
 1903W        W 2874   8.650   7.190   1.810
 1904W        W 2875  11.360   4.530   6.440
 1905W        W 2876   4.250   3.030   5.790
 1906W        W 2877   2.740   1.880   5.690
 1907W        W 2878  11.950   6.680   3.790
 1908W        W 2879   0.550   1.850   6.200
 1909W        W 2880   6.570   0.470   1.570
 1910W        W 2881  12.050  12.540  10.450
 1911W        W 2882   1.560  13.740   6.150
 1912W        W 2883  11.750   2.690  10.680
 1913W        W 2884  10.710   0.150   6.910
 1914W        W 2885   4.150   6.510  11.620
 1915W        W 2886   9.450   9.670  11.680
 1916W        W 2887   0.440   1.450   9.000
 1917W        W 2888   1.470   4.670   5.920
 1918W        W 2889  10.440   6.530   5.160
 1919W        W 2890  10.110  13.200  13.080
 1920W        W 2891   6.940   9.070   3.330
 1921W        W 2892   3.070   8.920   6.600
 1922W        W 2893   8.730   3.230  13.570
 1923W        W 2894   9.160   6.580  11.950
 1924W        W 2895  11.300   1.080   0.460
 1925W        W 2896   5.740   4.840   2.630
 1926W        W 2897  13.700   2.160   9.810
 1927W        W 2898   2.550   6.460   5.330
 1928W        W 2899  11.580  10.370   3.680
 1929W        W 2900   7.970   7.160  11.830
 1930W        W 2901  13.800   6.290  12.880
 1931W        W 2902   8.290   5.160   3.280
 1932W        W 2903   4.130   3.460   0.110
 1933W        W 2904  11.860   3.260   6.140
 1934W        W 2905   7.380  11.610  12.040
 1935W        W 2906  13.860   5.890   1.340
 1936W        W 2907   0.510  13.840   8.950
 1937W        W 2908   2.780   7.410   8.850
 1938W        W 2909   7.530   1.330  10.010
 1939W        W 2910   7.410   3.000  12.900
 1940W        W 2911   4.770   1.630   9.870
 1941W        W 2912   0.810   0.050   3.550
 1942W        W 2913   4.520  12.490   4.540
 1943W        W 2914   8.550   9.830   2.160
 1944W        W 2915   1.590   3.770   1.780
 1945W        W 2916   6.380   5.730   2.850
 1946W        W 2917   8.460  11.520   9.950
 1947W        W 2918   9.950   3.280   6.190
 1948W        W 2919   2.750  11.290  10.700
 1949W        W 2920   1.590   4.390   7.660
 1950W        W 2921  12.310  11.400   8.330
 1951W        W 2922  11.530  11.640   9.930
 1952W        W 2923   8.490   0.860   6.140
 1953W        W 2924  11.910  10.520  13.280
 1954W        W 2925   0.900  12.780   8.060
 1955W        W 2926   1.790   0.280   5.030
 1956W        W 2927   4.830   5.400   3.730
 1957W        W 2928   4.230   7.970  10.700
 1958W        W 2929   2.040  13.910   9.020
 1959W        W 2930  11.130  13.830   7.270
 1960W        W 2931   1.950   7.410   1.110
 1961W        W 2932  13.080   9.160   8.540
 1962W        W 2933   0.270   3.620   9.080
 1963W        W 2934   3.710  10.120  13.680
 1964W        W 2935  13.870   3.860  12.690
 1965W        W 2936   2.400   5.430   7.500
 1966W        W 2937  12.440  13.540   7.430
 1967W        W 2938   7.010   1.120   5.820
 1968W        W 2939   7.260   9.690   3.470
 1969W        W 2940   2.270  12.480   6.170
 1970W        W 2941   1.030  11.310  12.970
 1971W        W 2942  12.390   3.740   7.130
 1972W        W 2943  12.640   7.000  11.350
 1973W        W 2944   5.600  12.380   2.150
 1974W        W 2945   8.750  13.090  13.570
 1975W        W 2946   8.400  10.900   1.080
 1976W        W 2947   2.650   9.470   5.560
 1977W        W 2948   2.580   4.620   9.150
 1978W        W 2949   7.210   8.240   1.320
 1979W        W 2950   3.970   1.280   3.840
 1980W        W 2951   7.040  10.420   7.900
 1981W        W 2952   3.060  13.420  11.960
 1982W        W 2953   6.320  12.830   6.590
 1983W        W 2954   7.710   0.260   3.580
 1984W        W 2955  13.380   5.180   5.760
 1985W        W 2956   0.490   6.830   3.750
 1986W        W 2957   2.820   1.460   9.550
 1987W        W 2958   0.780   3.770  12.110
 1988W        W 2959   4.970   9.180  13.850
 1989W        W 2960  10.150   9.010   5.360
 1990W        W 2961   4.110   3.340   2.740
 1991W        W 2962   8.090   8.190   6.860
 1992W        W 2963   2.770  12.880   6.620
 1993W        W 2964   5.960   2.810   7.600
 1994W        W 2965   7.970   8.330   9.090
 1995W        W 2966   0.890   3.490  12.860
 1996W        W 2967   7.860   5.630   7.660
 1997W        W 2968   4.140   9.410   1.870
 1998W        W 2969   2.890   3.080   4.260
 1999W        W 2970  10.600   2.200   9.120
 2000W        W 2971  10.790  10.210   5.540
 2001W        W 2972  11.870  10.210   6.600
 2002W        W 2973   3.370   3.620   1.390
 2003W        W 2974   1.770   2.590   9.810
 2004W        W 2975  13.390   3.150   1.110
 2005W        W 2976  10.510   0.810   0.130
 2006W        W 2977   7.180   5.320   1.080
 2007W        W 2978   4.780   4.450   0.010
 2008W        W 2979  10.270   2.700   4.790
 2009W        W 2980  12.050  13.240   4.430
 2010W        W 2981   3.450   0.150   4.940
 2011W        W 2982   8.960   0.670   6.900
 2012W        W 2983   4.240  13.890   1.040
 2013W        W 2984   4.390  13.550   6.020
 2014W        W 2985   0.180   7.970   4.070
 2015W        W 2986   8.800   3.710   4.960
 2016W        W 2987   1.680   4.370   9.220
 2017W        W 2988   3.560   3.810  12.180
 2018W        W 2989   8.480   9.470   9.750
 2019W        W 2990   7.510   9.040  13.560
 2020W        W 2991   4.550   9.080   1.670
 2021W        W 2992   9.020   5.410   4.930
 2022W        W 2993  11.600   5.710  13.500
 2023W        W 2994   1.530   7.380   7.670
 2024W        W 2995   3.810   8.990  13.000
 2025W        W 2996   0.690  11.680   0.860
 2026W        W 2997   3.280  12.720   9.760
 2027W        W 2998  13.840   3.900   2.300
 2028W        W 2999  10.090   0.170   7.450
 2029W        W 3000   4.140   7.120   2.830
 2030W        W 3001   4.390   9.840   2.150
 2031W        W 3002   9.560   9.470   0.380
 2032W        W 3003   9.530   7.550   1.240
 2033W        W 3004   9.880   4.860   9.710
 2034W        W 3005   0.290   9.850   7.090
 2035W        W 3006   9.440   6.530   3.070
 2036W        W 3007   0.850   0.360   6.270
 2037W        W 3008   0.320  13.730  11.690
 2038W        W 3009  10.810  11.440   0.490
 2039W        W 3010  10.720   6.500  11.610
 2040W        W 3011   8.170   5.850   5.820
 2041W        W 3012  12.750  12.730   6.620
 2042W        W 3013   7.210   1.060   4.020
 2043W        W 3014   5.550   4.400   2.470
 2044W        W 3015   9.880  13.630   4.420
 2045W        W 3016   8.650  13.190  13.060
 2046W        W 3017  12.740   5.100   8.580
 2047W        W 3018   3.150   6.000   1.610
 2048W        W 3019  12.420   1.730   5.380
 2049W        W 3020  12.420  10.910   7.990
 2050W        W 3021   8.600   9.990   6.470
 2051W        W 3022   1.310   0.580   7.760
 2052W        W 3023  13.800  11.590   4.560
 2053W        W 3024   2.950   2.080  12.170
 2054W        W 3025   4.220   4.010   4.990
 2055W        W 3026  11.240   3.550   2.340
 2056W        W 3027   7.860  11.360   2.110
 2057W        W 3028   0.330   3.660  12.400
 2058W        W 3029  11.130  11.720   4.880
 2059W        W 3030  12.000   8.670   3.260
 2060W        W 3031  10.680   1.060  13.090
 2061W        W 3032  10.850   0.260  11.870
 2062W        W 3033   9.800   1.810   5.380
 2063W        W 3034   7.010  11.430   3.850
 2064W        W 3035   0.470  12.170   1.700
 2065W        W 3036  12.660   1.010   4.260
 2066W        W 3037   4.070   6.650  12.890
 2067W        W 3038  11.480   5.720  11.150
 2068W        W 3039   8.810   1.910   7.730
 2069W        W 3040   0.430   1.480  10.240
 2070W        W 3041   5.150  10.970   6.470
 2071W        W 3042   2.770  12.350   5.940
 2072W        W 3043   2.860   4.950   4.860
 2073W        W 3044   6.160  11.550  13.220
 2074W        W 3045   5.230   7.450   9.370
 2075W        W 3046  12.940   3.010  13.060
 2076W        W 3047   4.800   8.570  10.730
 2077W        W 3048   0.920   2.770   8.640
 2078W        W 3049  11.570  10.370   3.070
 2079W        W 3050   7.690   5.290   8.890
 2080W        W 3051   5.040   9.120   1.830
 2081W        W 3052   7.700  12.050   2.140
 2082W        W 3053   3.140  11.850   1.060
 2083W        W 3054   4.640   3.690   1.140
 2084W        W 3055  11.890   6.710  10.890
 2085W        W 3056  12.720   7.330   6.080
 2086W        W 3057   9.080  13.280   5.740
 2087W        W 3058  10.740   1.820   4.800
 2088W        W 3059   2.840   1.020   8.320
 2089W        W 3060   9.210   5.880  10.070
 2090W        W 3061   9.690   1.720   3.290
 2091W        W 3062   8.450   1.870   9.370
 2092W        W 3063  12.500  13.150   5.390
 2093W        W 3064   4.520   0.050  10.230
 2094W        W 3065  13.010   2.820   0.350
 2095W        W 3066   5.210   9.650   8.030
 2096W        W 3067   7.800  11.060   8.730
 2097W        W 3068   9.720   7.880   9.220
 2098W        W 3069   8.360   9.090   7.400
 2099W        W 3070   5.790   9.060   5.850
 2100W        W 3071  10.610  13.190   1.880
 2101W        W 3072   6.260   8.870  12.200
 2102W        W 3073   8.630   6.120   6.210
 2103W        W 3074  12.290   0.680  13.250
 2104W        W 3075  12.380   0.020   6.560
 2105W        W 3076   5.480  12.840  11.490
 2106W        W 3077   8.720   5.930  12.960
 2107W        W 3078  13.660   0.630  10.000
 2108W        W 3079   1.440  11.290  12.050
 2109W        W 3080   2.440  10.610  11.360
 2110W        W 3081  12.450   8.020   9.230
 2111W        W 3082   6.410  13.530   7.870
 2112W        W 3083   8.960  12.460   1.520
 2113W        W 3084   3.000   1.510   5.890
 2114W        W 3085  10.370   0.430   4.280
 2115W        W 3086   7.890   2.200   6.960
 2116W        W 3087   9.140   7.190   1.000
 2117W        W 3088   0.980   2.440  13.900
 2118W        W 3089  11.060  13.600   4.720
 2119W        W 3090  10.510  10.130   1.790
 2120W        W 3091   2.790   2.740   0.300
 2121W        W 3092   2.840   9.420   1.920
 2122W        W 3093  13.790   6.180   7.410
 2123W        W 3094   4.730   4.930   3.220
 2124W        W 3095  10.600   0.990   7.680
 2125W        W 3096   3.620  13.190   2.600
 2126W        W 3097   7.910   6.560   9.060
 2127W        W 3098  10.720   0.210  11.080
 2128W        W 3099   3.420   0.160   9.210
 2129W        W 3100   1.160   2.960   2.980
 2130W        W 3101   0.520   9.910   4.570
 2131W        W 3102   6.230   8.930   8.670
 2132W        W 3103  10.490   8.670   8.350
 2133W        W 3104   7.260   0.460   6.520
 2134W        W 3105   3.840   8.010  13.710
 2135W        W 3106  12.060   6.280   4.540
 2136W        W 3107   2.940   5.010   9.310
 2137W        W 3108  11.810   0.360  11.450
 2138W        W 3109   0.270   8.410   0.670
 2139W        W 3110   6.340   9.880   4.410
 2140W        W 3111  13.280   6.290   9.060
 2141W        W 3112   2.410   5.460  10.650
 2142W        W 3113   5.530   9.610   6.730
 2143W        W 3114   1.800   2.780   0.780
 2144W        W 3115  11.510   9.910   5.450
 2145W        W 3116   2.960   8.770  12.610
 2146W        W 3117   2.360   7.390   4.070
 2147W        W 3118   8.950   7.830   9.200
 2148W        W 3119   9.510   4.440   7.330
 2149W        W 3120  13.310  12.510   3.890
 2150W        W 3121   6.530  13.720   5.000
 2151W        W 3122   4.750   6.990  12.550
 2152W        W 3123   3.130  11.420  13.100
 2153W        W 3124   3.940   3.370  12.890
 2154W        W 3125   1.260   2.130   6.820
 2155W        W 3126   5.550   5.100   3.040
 2156W        W 3127   8.640   4.140   9.230
 2157W        W 3128   2.880  11.490   0.770
 2158W        W 3129   8.840   1.180  10.510
 2159W        W 3130  12.480   0.870   4.790
 2160W        W 3131   0.170   1.940   6.470
 2161W        W 3132   4.350   3.600   3.140
 2162W        W 3133  11.870   7.200   7.740
 2163W        W 3134   8.320  13.810   0.420
 2164W        W 3135  11.090  12.850   5.370
 2165W        W 3136   5.120  13.450   6.420
 2166W        W 3137   8.970  12.270   9.820
 2167W        W 3138   5.860   8.350   8.560
 2168W        W 3139   1.340   5.910   3.280
 2169W        W 3140  12.400  10.370   9.110
 2170W        W 3141   7.080   6.330   7.180
 2171W        W 3142   1.030   2.260   0.500
 2172W        W 3143   5.630   0.290  13.560
 2173W        W 3144  13.520  13.210   9.760
 2174W        W 3145  11.950   3.910   4.440
 2175W        W 3146   9.300  11.060   8.320
 2176W        W 3147  12.660  10.930   6.050
 2177W        W 3148   1.640   9.230   7.520
 2178W        W 3149   9.040   5.840   9.350
 2179W        W 3150   9.770   0.570  11.170
 2180W        W 3151   1.830   1.890   7.460
 2181W        W 3152   1.180  11.810   8.220
 2182W        W 3153   7.490  10.780  12.170
 2183W        W 3154   4.840  10.700   4.960
 2184W        W 3155   2.620  13.780   1.690
 2185W        W 3156   7.680   5.140   1.290
 2186W        W 3157   9.510   2.970  10.550
 2187W        W 3158   8.880   3.370   5.640
 2188W        W 3159   1.940   1.820  11.540
 2189W        W 3160   7.680   4.820  11.710
 2190W        W 3161   8.330  13.140   3.160
 2191W        W 3162  11.550  13.130  13.510
 2192W        W 3163   9.240   7.110   9.470
 2193W        W 3164   8.110   3.740   9.640
 2194W        W 3165   2.300   0.600   5.950
 2195W        W 3166   6.290   3.470  13.510
 2196W        W 3167  13.280  12.030   3.750
 2197W        W 3168   2.890  10.090   7.220
 2198W        W 3169   5.460   9.430   2.000
 2199W        W 3170   5.970   3.530   3.900
 2200W        W 3171   4.760  11.710   2.650
 2201W        W 3172   5.080  12.950   1.330
 2202W        W 3173   8.980   8.160  12.940
 2203W        W 3174  10.340  13.730   0.190
 2204W        W 3175   3.940   6.140   5.800
 2205W        W 3176  10.010   8.030   3.650
 2206W        W 3177  11.790   9.570  12.250
 2207W        W 3178  11.110   2.460   0.190
 2208W        W 3179   3.230   2.890   0.100
 2209W        W 3180   6.840   6.160   1.550
 2210W        W 3181  11.180   6.170   2.160
 2211W        W 3182   2.130   2.780   1.160
 2212W        W 3183   5.950   8.760   5.270
 2213W        W 3184   6.360   3.190   2.670
 2214W        W 3185   2.310   9.330   8.450
 2215W        W 3186   5.470   6.900  11.270
 2216W        W 3187  12.900   3.820   7.180
 2217W        W 3188   4.980  10.690  10.240
 2218W        W 3189   9.530   5.190   2.810
 2219W        W 3190   4.810   7.810   7.410
 2220W        W 3191  11.840   4.330   6.430
 2221W        W 3192   6.490   7.800  12.630
 2222W        W 3193   5.220   3.080   6.460
 2223W        W 3194   9.030   5.010   1.420
 2224W        W 3195   9.830  11.240   0.800
 2225W        W 3196   7.600  13.000   8.260
 2226W        W 3197   6.930   5.540  10.950
 2227W        W 3198   1.640   0.910   2.610
 2228W        W 3199   0.710   1.480   3.650
 2229W        W 3200   0.370   3.230  12.090
 2230W        W 3201   8.050  10.510   3.900
 2231W        W 3202   5.370   0.120  12.630
 2232W        W 3203   3.230   5.910   9.330
 2233W        W 3204   1.290   5.790   5.360
 2234W        W 3205   1.970   5.760   7.540
 2235W        W 3206   2.940   7.840   5.190
 2236W        W 3207  11.630  12.050   7.560
 2237W        W 3208   2.460   4.920   5.270
 2238W        W 3209   3.430   2.330  11.940
 2239W        W 3210  10.510   1.490   8.530
 2240W        W 3211   6.720   2.560  10.820
 2241W        W 3212  11.430  12.480   1.020
 2242W        W 3213  11.360  12.640  11.430
 2243W        W 3214  12.590   4.610   6.510
 2244W        W 3215   2.940  11.060   7.930
 2245W        W 3216   5.290   1.010  13.350
 2246W        W 3217   5.840  12.980   5.090
 2247W        W 3218   9.050  10.260   9.620
 2248W        W 3219   8.330   0.420   8.310
 2249W        W 3220  10.950   8.370   7.530
 2250W        W 3221   0.830   2.990   7.070
 2251W        W 3222   2.250   5.880  13.420
 2252W        W 3223  10.300   8.300   3.260
 2253W        W 3224  10.210   0.370  11.170
 2254W        W 3225  10.970   5.690  11.240
 2255W        W 3226  10.580   5.460   9.470
 2256W        W 3227  11.980  10.580   4.480
 2257W        W 3228  13.040   9.660  13.040
 2258W        W 3229  11.860   3.690   6.310
 2259W        W 3230   5.440   7.420   7.970
 2260W        W 3231   7.850   3.880   4.650
 2261W        W 3232   6.150   9.500   4.720
 2262W        W 3233   7.730   9.130   6.240
 2263W        W 3234   2.500   2.990   7.110
 2264W        W 3235  11.130  10.920   3.570
 2265W        W 3236   3.220   2.660   8.370
 2266W        W 3237   4.650  13.560   2.580
 2267W        W 3238  13.190   4.520  11.190
 2268W        W 3239  13.590   2.880   6.220
 2269W        W 3240   6.120   6.030  13.910
 2270W        W 3241   9.350   3.490   1.620
 2271W        W 3242   2.270  11.460  12.530
 2272W        W 3243   5.620   5.110   1.730
 2273W        W 3244   8.990   4.800   4.140
 2274W        W 3245   4.490  11.800  12.990
 2275W        W 3246  10.180   2.670  12.220
 2276W        W 3247  10.680   6.970   5.220
 2277W        W 3248   2.970   0.170   0.340
 2278W        W 3249  13.180   6.970  12.010
 2279W        W 3250   6.960   1.080   4.470
 2280W        W 3251   4.470   7.760   8.880
 2281W        W 3252   7.150   6.580   5.120
 2282W        W 3253   4.700  10.530   7.200
 2283W        W 3254  11.780   3.910   3.270
 2284W        W 3255  13.280   2.550   4.400
 2285W        W 3256   0.010   7.400   2.890
 2286W        W 3257   2.160   3.140   6.750
 2287W        W 3258   2.790   7.480   4.380
 2288W        W 3259   3.500   1.520   3.980
 2289W        W 3260   8.290  11.290   0.730
 2290W        W 3261   0.300   4.650  11.530
 2291W        W 3262   9.390   9.760   7.970
 2292W        W 3263   8.620   9.780  11.070
 2293W        W 3264  11.300   2.940   8.770
 2294W        W 3265   3.430   8.130  11.920
 2295W        W 3266   2.460   8.660   7.800
 2296W        W 3267  10.060   7.480   0.670
 2297W        W 3268   6.330  10.900   4.560
 2298W        W 3269   7.050   0.710   8.890
 2299W        W 3270   6.590  11.570  12.160
 2300W        W 3271   0.920   9.190  13.460
 2301W        W 3272  13.080   5.510  12.300
 2302W        W 3273  13.480   7.150   0.790
 2303W        W 3274   9.370  13.630  13.610
 2304W        W 3275  11.130  12.340   2.640
 2305W        W 3276   8.120   7.230   1.920
 2306W        W 3277  11.470  10.500   0.630
 2307W        W 3278   1.190   9.400   5.150
 2308W        W 3279   5.650   6.890   2.730
 2309W        W 3280   4.200  13.240  11.540
 2310W        W 3281  11.370   9.650  11.910
 2311W        W 3282   0.490  10.900   6.710
 2312W        W 3283   5.850  12.590  11.080
 2313W        W 3284  10.190   7.580   9.180
 2314W        W 3285   7.020   8.820  12.110
 2315W        W 3286   1.090   4.760   0.090
 2316W        W 3287   6.670   5.270   1.940
 2317W        W 3288   3.320   7.020  12.700
 2318W        W 3289   1.400   9.440   5.650
 2319W        W 3290  10.900  12.560   9.640
 2320W        W 3291   0.590   6.440   1.060
 2321W        W 3292   9.760   0.800  12.070
 2322W        W 3293   2.370  12.830   4.390
 2323W        W 3294   6.840   3.550  11.330
 2324W        W 3295   0.810   2.280  10.990
 2325W        W 3296   4.250   3.930   3.780
 2326W        W 3297  11.950   9.730   8.730
 2327W        W 3298   6.040   0.480   6.420
 2328W        W 3299  13.080   2.470   3.290
 2329W        W 3300   6.320   4.730   0.240
 2330W        W 3301   5.290   9.880   5.780
 2331W        W 3302  12.960   6.050   7.890
 2332W        W 3303   5.210  12.090  13.110
 2333W        W 3304  13.820   9.220   0.110
 2334W        W 3305   6.820  11.620   2.230
 2335W        W 3306   6.120   7.250  13.860
 2336W        W 3307   1.680   1.650   1.660
 2337W        W 3308   0.190   9.300   7.660
 2338W        W 3309   4.030   5.360   6.580
 2339W        W 3310   3.730   1.150   6.980
 2340W        W 3311   3.170   7.600   7.480
 2341W        W 3312   4.890   8.030  13.460
 2342W        W 3313  13.390   5.830   3.150
 2343W        W 3314   5.500   7.210   6.570
 2344W        W 3315   9.130   4.180   4.020
 2345W        W 3316  12.450   7.040  13.220
 2346W        W 3317   0.160  11.360   2.700
 2347W        W 3318   5.050   5.900  10.960
 2348W        W 3319   9.090   8.990   2.170
 2349W        W 3320   9.240   6.080   3.770
 2350W        W 3321   5.770   7.690   1.260
 2351W        W 3322  13.670   7.750   6.290
 2352W        W 3323  11.180   4.200   9.460
 2353W        W 3324   1.330   2.000  13.500
 2354W        W 3325   0.010   3.800  10.130
 2355W        W 3326   4.090  13.130  10.940
 2356W        W 3327  11.720  11.190  10.630
 2357W        W 3328  13.620   7.890   1.500
 2358W        W 3329   3.550  11.670   5.690
 2359W        W 3330  12.700   4.280  11.060
 2360W        W 3331   4.750  11.290  12.200
 2361W        W 3332  12.100   7.930  13.640
 2362W        W 3333  12.680   5.230   1.800
 2363W        W 3334   9.770   4.860  13.050
 2364W        W 3335   2.280   3.920   6.500
 2365W        W 3336   2.650   6.370  12.700
 2366W        W 3337   5.040  12.620   3.890
 2367W        W 3338  11.860   8.130   7.770
 2368W        W 3339   9.310  12.510   7.980
 2369W        W 3340   1.780   0.480  13.640
 2370W        W 3341   1.810   6.510   8.670
 2371W        W 3342   6.780   6.320  12.440
 2372W        W 3343  12.320   4.010  11.810
 2373W        W 3344  13.720   8.160  10.740
 2374W        W 3345   2.990   5.900   8.790
 2375W        W 3346   0.210   6.200   7.030
 2376W        W 3347   2.640  11.740   9.040
 2377W        W 3348   9.480   7.110   1.850
 2378W        W 3349   7.740   2.870   5.160
 2379W        W 3350   9.070  10.710   7.990
 2380W        W 3351  10.530   7.690  11.890
 2381W        W 3352   6.540   4.980   3.160
 2382W        W 3353   2.060   6.590  10.690
 2383W        W 3354   3.040  10.430   9.780
 2384W        W 3355   1.320   1.130   7.610
 2385W        W 3356  10.680  10.890   3.860
 2386W        W 3357   2.320  12.580   8.600
 2387W        W 3358   1.930  10.690  11.450
 2388W        W 3359  10.150  13.130   7.360
 2389W        W 3360   2.190   1.880   7.090
 2390W        W 3361   2.080   3.750  12.460
 2391W        W 3362   5.750  10.380   9.080
 2392W        W 3363   0.580   0.500   1.750
 2393W        W 3364   5.130   3.220   1.940
 2394W        W 3365   7.790   0.110   0.450
 2395W        W 3366  11.410   5.580   5.420
 2396W        W 3367  13.000   5.550   4.880
 2397W        W 3368   2.280   6.090   5.450
 2398W        W 3369   6.240   7.230   5.580
 2399W        W 3370   0.040   2.790   3.910
 2400W        W 3371   4.790  12.910   9.780
 2401W        W 3372  13.150   2.450  12.350
 2402W        W 3373  12.570   7.630   4.790
 2403W        W 3374  11.580   8.580   0.880
 2404W        W 3375   9.460  13.880  10.770
 2405W        W 3376   8.900   6.180  11.810
 2406W        W 3377   1.190   6.350   4.020
 2407W        W 3378   4.880   2.470   3.890
 2408W        W 3379  12.840   3.850   0.140
 2409W        W 3380   9.780  13.650  13.890
 2410W        W 3381   3.260   7.660   7.000
 2411W        W 3382   6.520  12.550  10.800
 2412W        W 3383   6.960   4.970   9.930
 2413W        W 3384  12.820   2.570   4.210
 2414W        W 3385   8.830   8.150   8.230
 2415W        W 3386   9.230   0.040   9.630
 2416W        W 3387   1.150   6.930   4.270
 2417W        W 3388  11.100   2.320  12.320
 2418W        W 3389   8.830   9.480  12.920
 2419W        W 3390   1.360   0.860   2.200
 2420W        W 3391  13.640   8.810   5.090
 2421W        W 3392  11.640   6.590   3.380
 2422W        W 3393  12.590   8.190   0.980
 2423W        W 3394  13.780   0.040   5.510
 2424W        W 3395   7.570   2.740   3.910
 2425W        W 3396   4.830   0.510   6.150
 2426W        W 3397   3.360   0.690   2.220
 2427W        W 3398   9.400   1.430   9.340
 2428W        W 3399   6.920  13.580   9.050
 2429W        W 3400   7.220   6.210   6.630
 2430W        W 3401   9.740  10.160  13.770
 2431W        W 3402  12.480  12.190   7.230
 2432W        W 3403   0.920   2.690  10.380
 2433W        W 3404   4.810   7.130   9.340
 2434W        W 3405   8.310  11.160   9.610
 2435W        W 3406   1.810   4.690  10.410
 2436W        W 3407   5.620   1.410  10.960
 2437W        W 3408   4.660   5.380   9.720
 2438W        W 3409  12.360  13.910   9.980
 2439W        W 3410   9.430   5.430   3.820
 2440W        W 3411  11.790  10.350  10.740
 2441W        W 3412  13.150   9.060   7.040
 2442W        W 3413   5.530   9.820   2.730
 2443W        W 3414   5.980  12.310  11.450
 2444W        W 3415  11.140   8.520  12.140
 2445W        W 3416   1.870  13.840   7.970
 2446W        W 3417   0.180   0.600  10.740
 2447W        W 3418   6.780   3.930   0.330
 2448W        W 3419   8.080   1.220  12.890
 2449W        W 3420  10.630   1.330   1.820
 2450W        W 3421  10.470   3.610   8.710
 2451W        W 3422   9.510  12.030  11.650
 2452W        W 3423   0.180  10.510   3.200
 2453W        W 3424   4.460  10.550   4.690
 2454W        W 3425  11.980   5.720  10.940
 2455W        W 3426   4.940   4.420   1.320
 2456W        W 3427  11.370  11.430   4.220
 2457W        W 3428  11.610   3.030   6.500
 2458W        W 3429   4.560   5.840   4.090
 2459W        W 3430   0.270   3.970  11.000
 2460W        W 3431   2.720   9.480  10.050
 2461W        W 3432  11.810   3.870   9.810
 2462W        W 3433   3.490   6.420   1.560
 2463W        W 3434  12.400   9.830   5.130
 2464W        W 3435   5.020   2.660  12.600
 2465W        W 3436   3.850  11.850   9.780
 2466W        W 3437  12.440   8.440   4.850
 2467W        W 3438   9.460   1.740   8.900
 2468W        W 3439   4.310   8.110   4.920
 2469W        W 3440   1.350   7.850  10.360
 2470W        W 3441   3.780   3.820   3.590
 2471W        W 3442   5.960   7.490  11.770
 2472W        W 3443   2.230  10.820   0.150
 2473W        W 3444   8.620   9.080   9.430
 2474W        W 3445   2.400   0.130  13.440
 2475W        W 3446   2.250  10.190   4.150
 2476W        W 3447   7.640   0.070   8.640
 2477W        W 3448  12.200  12.910   6.700
 2478W        W 3449   0.240  11.910   2.150
 2479W        W 3450   5.900   0.870  11.780
 2480W        W 3451  12.040  10.230   3.470
 2481W        W 3452   4.090   6.220  13.130
 2482W        W 3453   6.060   6.560   4.610
 2483W        W 3454   7.770   9.980   0.590
 2484W        W 3455  10.520  11.370   9.930
 2485W        W 3456   5.740   0.630   9.730
 2486W        W 3457   6.630   5.680   1.730
 2487W        W 3458   0.570   4.670   0.060
 2488W        W 3459   5.550   3.100   2.900
 2489W        W 3460  10.280  12.790   6.690
 2490W        W 3461   2.700   5.860  12.390
 2491W        W 3462   4.080  12.410  10.320
 2492W        W 3463   8.200  10.640   9.760
 2493W        W 3464   9.520   0.200   0.490
 2494W        W 3465   9.820   9.420  12.880
 2495W        W 3466  12.170   9.830   8.100
 2496W        W 3467   7.990  13.220   5.180
 2497W        W 3468  10.610  10.960  12.640
 2498W        W 3469   0.840  12.390   7.730
 2499W        W 3470   0.160  13.430  11.010
 2500W        W 3471   4.110   2.290   5.600
 2501W        W 3472  11.120   9.990  10.450
 2502W        W 3473  10.650   4.230   1.740
 2503W        W 3474  11.510   7.780   0.680
 2504W        W 3475   9.550   4.190  10.200
 2505W        W 3476   7.140  11.560   7.670
 2506W        W 3477   0.520   2.250  11.470
 2507W        W 3478   3.950   7.480  12.090
 2508W        W 3479  13.830   7.380  11.380
 2509W        W 3480   8.470  10.700   2.070
 2510W        W 3481   9.110   1.240   9.820
 2511W        W 3482   5.920   6.500   9.400
 2512W        W 3483   8.710   0.350   3.950
 2513W        W 3484   8.050  12.170   0.980
 2514W        W 3485  11.990  10.880   4.870
 2515W        W 3486   0.680   6.690  10.240
 2516W        W 3487  11.580   8.880   2.140
 2517W        W 3488   6.100   8.360   7.700
 2518W        W 3489   5.400   3.280  13.730
 2519W        W 3490   7.770   6.060   5.420
 2520W        W 3491  10.300   1.870   8.770
 2521W        W 3492   7.160   1.410  13.140
 2522W        W 3493   0.790   4.970   9.840
 2523W        W 3494   2.640   8.510   9.050
 2524W        W 3495   1.180   4.200  12.330
 2525W        W 3496   6.520  10.190   9.690
 2526W        W 3497   9.610  10.510   5.200
 2527W        W 3498   6.570   3.700  12.320
 2528W        W 3499   9.920   2.000   4.920
 2529W        W 3500   4.330   6.890   0.010
 2530W        W 3501   2.640   7.980  13.060
 2531W        W 3502   2.830  12.800   3.700
 2532W        W 3503  10.470  10.530   4.680
 2533W        W 3504   5.860   4.090  11.000
 2534W        W 3505   0.290   0.790   4.820
 2535W        W 3506   0.380   7.780   1.870
 2536W        W 3507   5.660   1.940   6.300
 2537W        W 3508   0.910   1.230   7.840
 2538W        W 3509  10.550  11.700  13.500
 2539W        W 3510   8.430   6.160  10.310
 2540W        W 3511   9.950  10.770  11.830
 2541W        W 3512  12.340   1.410  11.380
 2542W        W 3513  13.780   3.850   5.750
 2543W        W 3514   6.480   6.280   5.940
 2544W        W 3515   0.400   9.460   3.180
 2545W        W 3516   2.330   0.670   2.320
 2546W        W 3517   2.980  13.910   5.060
 2547W        W 3518   8.310   2.750   1.980
 2548W        W 3519  12.080   9.740   4.510
 2549W        W 3520   7.730   2.740  10.800
 2550W        W 3521   4.570  10.410  10.200
 2551W        W 3522   0.880   0.720   8.100
 2552W        W 3523   7.410  10.890  10.510
 2553W        W 3524   4.960   1.550   8.890
 2554W        W 3525   9.880  12.590   5.410
 2555W        W 3526   4.140   5.170   1.420
 2556W        W 3527  11.560   3.840   9.250
 2557W        W 3528   9.320   8.430  11.080
 2558W        W 3529   1.230   8.290   3.950
 2559W        W 3530   2.410  12.570   0.660
 2560W        W 3531  12.440   0.050   8.490
 2561W        W 3532   9.360   3.580   7.230
 2562W        W 3533   7.340   4.750   9.400
 2563W        W 3534   8.420   4.370   0.240
 2564W        W 3535   6.290   6.030   1.590
 2565W        W 3536   8.810  11.250  10.350
 2566W        W 3537   8.710  11.670   8.110
 2567W        W 3538  10.980   4.090   4.040
 2568W        W 3539  11.640  12.400   2.390
 2569W        W 3540   5.570   1.890   2.800
 2570W        W 3541   5.850   2.440   5.070
 2571W        W 3542   3.610   8.960   0.140
 2572W        W 3543  13.210  11.640   6.230
 2573W        W 3544  12.590   1.440   0.770
 2574W        W 3545   0.490   6.890   4.260
 2575W        W 3546   9.820   2.810   0.820
 2576W        W 3547  11.210   2.460   4.140
 2577W        W 3548   2.050   2.580   8.030
 2578W        W 3549   3.040   6.200   4.610
 2579W        W 3550  11.590   2.240  12.270
 2580W        W 3551  11.770   2.980   8.640
 2581W        W 3552   5.880   3.840   7.300
 2582W        W 3553   7.300  13.270   3.350
 2583W        W 3554   0.970   4.030  13.570
 2584W        W 3555   8.440  11.810  10.740
 2585W        W 3556   2.810   7.270  10.250
 2586W        W 3557   0.970   6.740   3.800
 2587W        W 3558  12.040   2.650   0.330
 2588W        W 3559   2.030   7.440   8.250
 2589W        W 3560  10.220   3.740  12.800
 2590W        W 3561   3.290   4.390  11.290
 2591W        W 3562   6.000   5.670  12.700
 2592W        W 3563  10.880   8.370   7.050
 2593W        W 3564   2.820   8.550   5.270
 2594W        W 3565   3.680   0.570  11.120
 2595W        W 3566   9.570  12.240   5.710
 2596W        W 3567   9.320  13.390   7.450
 2597W        W 3568   0.570   6.910   6.090
 2598W        W 3569  12.030   1.410   5.460
 2599W        W 3570   3.390  10.080   5.980
 2600W        W 3571  10.250  11.910   1.650
 2601W        W 3572   4.790   8.360   9.900
 2602W        W 3573  12.600   8.670  12.150
 2603W        W 3574   0.480  10.360   6.790
 2604W        W 3575  13.690  12.630   0.990
 2605W        W 3576   5.700   9.580   1.100
 2606W        W 3577   5.360   3.410  12.010
 2607W        W 3578  12.070   1.450  11.880
 2608W        W 3579   6.980  10.780  10.410
 2609W        W 3580  12.850   1.960   8.350
 2610W        W 3581   3.370  12.900   5.830
 2611W        W 3582  10.780   7.290   8.650
 2612W        W 3583   3.080   4.090   1.480
 2613W        W 3584  10.820   5.330   1.530
 2614W        W 3585   7.920   0.510   9.550
 2615W        W 3586  13.810   6.790   5.450
 2616W        W 3587   3.310  11.810   7.950
 2617W        W 3588  10.360   7.400   9.580
 2618W        W 3589   6.810  12.880  12.800
 2619W        W 3590  10.030  10.090   9.660
 2620W        W 3591   7.990   0.730   3.650
 2621W        W 3592  12.730   7.110   1.820
 2622W        W 3593   1.740  12.310   6.990
 2623W        W 3594   4.910   7.350   4.940
 2624W        W 3595   1.570  10.770   3.400
 2625W        W 3596   8.110   9.920   6.390
 2626W        W 3597   9.900   8.210   2.420
 2627W        W 3598   5.290   2.920  12.220
 2628W        W 3599   3.090   4.520   9.010
 2629W        W 3600   5.290  10.220  12.160
 2630W        W 3601   3.380   5.970  10.670
 2631W        W 3602   4.480  11.850   8.480
 2632W        W 3603   8.160   6.710   5.050
 2633W        W 3604  12.000   1.170   4.090
 2634W        W 3605   7.790   3.300   3.020
 2635W        W 3606   3.160   0.590   0.540
 2636W        W 3607   5.610   7.970  11.080
 2637W        W 3608  13.470  11.480   7.410
 2638W        W 3609  11.300  11.630   5.360
 2639W        W 3610  11.160  11.930  10.240
 2640W        W 3611   6.600   2.050  12.840
 2641W        W 3612   3.940   4.610   1.370
 2642W        W 3613   0.450   6.450   7.970
 2643W        W 3614  11.860   2.200   6.740
 2644W        W 3615   8.400   1.610  10.300
 2645W        W 3616   7.390   1.100   8.880
 2646W        W 3617   7.830  13.550   6.640
 2647W        W 3618   2.780   4.310  10.100
 2648W        W 3619   0.650  13.250   6.910
 2649W        W 3620   2.200  12.860   5.230
 2650W        W 3621   3.510   3.010  10.380
 2651W        W 3622  10.800   1.670  12.210
 2652W        W 3623   2.140   4.500   0.780
 2653W        W 3624  11.990  12.420   1.050
 2654W        W 3625   7.730   2.380   3.220
 2655W        W 3626  10.020  10.980   9.250
 2656W        W 3627  12.760   7.730   0.920
 2657W        W 3628  10.220   1.600   1.030
 2658W        W 3629   5.510   1.010   8.960
 2659W        W 3630   0.780   5.140   8.820
 2660W        W 3631  12.400   5.590  10.710
 2661W        W 3632   2.870   8.430   6.940
 2662W        W 3633   0.970   4.670   9.530
 2663W        W 3634   9.260   4.980   9.190
 2664W        W 3635   1.400   9.530   8.940
 2665W        W 3636   3.310  13.760   0.490
 2666W        W 3637   7.570   9.550  13.130
 2667W        W 3638   0.360  11.590   7.870
 2668W        W 3639   1.290   4.460  10.400
 2669W        W 3640   7.000   5.580   5.360
 2670W        W 3641   5.460  10.050  11.580
 2671W        W 3642  10.910   6.460  11.100
 2672W        W 3643   6.850   9.110  13.760
 2673W        W 3644   3.030   4.800   1.400
 2674W        W 3645   6.120   2.540   8.100
 2675W        W 3646  12.290  10.490   7.500
 2676W        W 3647   6.360  13.410   5.840
 2677W        W 3648   6.990   8.090   7.830
 2678W        W 3649   4.510   6.870  11.770
 2679W        W 3650  13.380   5.050   3.450
 2680W        W 3651   6.050   6.690  13.860
 2681W        W 3652   9.810   9.280   6.870
 2682W        W 3653   3.980   7.920   4.570
 2683W        W 3654   1.550   9.050   5.920
 2684W        W 3655   2.690   0.190   7.070
 2685W        W 3656  13.550  11.120   3.420
 2686W        W 3657  11.680   7.160   9.950
 2687W        W 3658  13.660   1.670  11.030
 2688W        W 3659  11.980  11.350  12.380
 2689W        W 3660   1.040   2.160   5.380
 2690W        W 3661   0.010   7.090   7.520
 2691W        W 3662   9.920  12.120   3.050
 2692W        W 3663  13.120   7.740   9.000
 2693W        W 3664   7.810   9.610   2.720
 2694W        W 3665   3.320   1.540  12.890
 2695W        W 3666   8.630   5.780   6.650
 2696W        W 3667   8.450   9.890  12.950
 2697W        W 3668   4.370   6.850   8.930
 2698W        W 3669   0.760   0.910   0.800
 2699W        W 3670   6.470   7.420   7.830
 2700W        W 3671   4.730   8.020   3.870
 2701W        W 3672  13.710   2.130  10.330
 2702W        W 3673   8.640   5.980   5.710
 2703W        W 3674   2.390   8.700   3.900
 2704W        W 3675   1.820  13.200   0.270
 2705W        W 3676   0.810   7.440   8.880
 2706W        W 3677   5.150   7.230   8.920
 2707W        W 3678   6.890   2.970   9.480
 2708W        W 3679   3.880  11.890  11.770
 2709W        W 3680   8.850   8.680  11.450
 2710W        W 3681  13.060   2.040  13.570
 2711W        W 3682  10.050   1.390   8.430
 2712W        W 3683   8.200  13.290   9.230
 2713W        W 3684   4.730   9.690   8.140
 2714W        W 3685   0.460   2.360  13.690
 2715W        W 3686  13.780  13.800  11.940
 2716W        W 3687   0.790   0.820   9.740
 2717W        W 3688  13.350   5.700   4.620
 2718W        W 3689   3.450   7.670   6.100
 2719W        W 3690   1.450   3.630   3.370
 2720W        W 3691   2.980   8.650   3.970
 2721W        W 3692   7.940   9.990   3.100
 2722W        W 3693   1.910   0.710  12.840
 2723W        W 3694   7.470   0.730   3.380
 2724W        W 3695  11.090  10.640   0.310
 2725W        W 3696   2.060   2.750   8.960
 2726W        W 3697  10.760   5.300   7.560
 2727W        W 3698  13.790   0.130  12.400
 2728W        W 3699   2.830   6.420   6.160
 2729W        W 3700   8.480   7.360   7.840
 2730W        W 3701   7.100  11.530   3.300
 2731W        W 3702  12.040   3.250   2.690
 2732W        W 3703  11.830   3.360   5.530
 2733W        W 3704   9.590  12.900   3.290
 2734W        W 3705   8.120   9.910   2.370
 2735W        W 3706   5.950  11.040  12.130
 2736W        W 3707   6.140   2.700   6.550
 2737W        W 3708   2.130   1.070   5.610
 2738W        W 3709   6.190   6.910  10.670
 2739W        W 3710  13.080   1.140   6.000
 2740W        W 3711   8.310   1.210   8.440
 2741W        W 3712   9.270  10.370  13.830
 2742W        W 3713   3.960  11.110   5.790
 2743W        W 3714   5.530  10.270   5.520
 2744W        W 3715  13.050   7.250   7.660
 2745W        W 3716   0.250  12.060   6.000
 2746W        W 3717   4.200   3.890  13.650
 2747W        W 3718   7.770   9.510   3.270
 2748W        W 3719   9.890  12.270   7.190
 2749W        W 3720   9.610  12.700   9.380
 2750W        W 3721  12.720   2.640   5.150
 2751W        W 3722  12.670  13.360   3.210
 2752W        W 3723   5.210  10.470   3.100
 2753W        W 3724  11.220   0.310   3.620
 2754W        W 3725   8.600   8.780   7.750
 2755W        W 3726  10.420   2.980   0.290
 2756W        W 3727   6.200   2.720  10.770
 2757W        W 3728   2.760   9.550   0.320
 2758W        W 3729  11.120  13.460  11.090
 2759W        W 3730  12.750  10.870   0.470
 2760W        W 3731  13.280   2.400   5.290
 2761W        W 3732   2.320   7.570   1.450
 2762W        W 3733  13.870   3.000   2.270
 2763W        W 3734   1.380  13.580   7.690
 2764W        W 3735   8.610   8.630   3.750
 2765W        W 3736   6.640   2.490  13.130
 2766W        W 3737   5.690   0.220  10.970
 2767W        W 3738   5.240   7.120  12.080
 2768W        W 3739   4.860   4.930   8.360
 2769W        W 3740   2.090  10.180   7.980
 2770W        W 3741  10.590   1.070   1.060
 2771W        W 3742   8.750   6.280   8.910
 2772W        W 3743   5.020   0.830   7.560
 2773W        W 3744  13.150   9.790   5.600
 2774W        W 3745   2.230   0.860  10.360
 2775W        W 3746   0.590  12.730   6.950
 2776W        W 3747   6.040   7.890  13.640
 2777W        W 3748   8.110   1.190   3.710
 2778W        W 3749   1.710  12.340  13.400
 2779W        W 3750   6.020  10.820   9.130
 2780W        W 3751  12.040  11.440   4.940
 2781W        W 3752   0.400   7.960  13.790
 2782W        W 3753  12.650   9.910   7.140
 2783W        W 3754   3.300   1.990   3.890
 2784W        W 3755  10.190  11.100  12.320
 2785W        W 3756   7.200   7.040   6.060
 2786W        W 3757   0.630   0.170   1.410
 2787W        W 3758   8.360  12.240   2.610
 2788W        W 3759   1.650  12.760   2.130
 2789W        W 3760   1.780   9.080  13.100
 2790W        W 3761   1.790   9.390   7.070
 2791W        W 3762   8.750   1.410   7.500
 2792W        W 3763  13.040   2.300   7.160
 2793W        W 3764   3.670   2.320  12.810
 2794W        W 3765   3.200   1.030   1.880
 2795W        W 3766   5.540  12.140   5.550
 2796W        W 3767  13.900   0.860   7.240
 2797W        W 3768  11.410   8.300   2.360
 2798W        W 3769   1.160  12.150   5.210
 2799W        W 3770   7.240   5.350   9.250
 2800W        W 3771   8.480   4.980   4.810
 2801W        W 3772   7.110   2.200   8.050
 2802W        W 3773   2.940  12.170  11.910
 2803W        W 3774   0.150   3.490   8.120
 2804W        W 3775  10.610  13.760   7.320
 2805W        W 3776  12.500   4.400   4.830
 2806W        W 3777  11.170   3.660   3.580
 2807W        W 3778   5.180   0.030   7.320
 2808W        W 3779   7.930   7.050  12.700
 2809W        W 3780  13.130   6.750   3.760
 2810W        W 3781   9.340   4.080   3.020
 2811W        W 3782   4.650   4.060   7.390
 2812W        W 3783  12.110   1.510   9.330
 2813W        W 3784   7.380   5.640   6.290
 2814W        W 3785  10.370   1.860   5.150
 2815W        W 3786   8.610   0.900   3.000
 2816W        W 3787   0.800  13.550   9.420
 2817W        W 3788  11.650   8.100   5.980
 2818W        W 3789   8.750   6.280  11.340
 2819W        W 3790   1.690   8.750   2.330
 2820W        W 3791   1.900   5.360  10.790
 2821W        W 3792   8.370   6.490   7.170
 2822W        W 3793   2.690   2.590   6.900
 2823W        W 3794   8.900  13.690  10.330
 2824W        W 3795  12.000   5.960   6.920
 2825W        W 3796   2.460   0.260   8.670
 2826W        W 3797  13.070   9.810   1.200
 2827W        W 3798  12.990   0.650   2.310
 2828W        W 3799   0.830   1.760   1.860
 2829W        W 3800   8.900   3.120  10.510
 2830W        W 3801  13.700   9.640   3.460
 2831W        W 3802   4.640  10.040  13.200
 2832W        W 3803  13.730   9.390  13.280
 2833W        W 3804  11.910   7.240  10.840
 2834W        W 3805   7.300  11.660   7.180
 2835W        W 3806  11.060   3.560   4.110
 2836W        W 3807   9.180   7.040  11.380
 2837W        W 3808   6.610   6.900  10.250
 2838W        W 3809   5.060   6.570  11.170
 2839W        W 3810   2.910   2.380   1.710
 2840W        W 3811   5.940   3.660   4.980
 2841W        W 3812   3.740   9.100   7.280
 2842W        W 3813   0.450  12.020   7.670
 2843W        W 3814  13.810   4.470   3.030
 2844W        W 3815   6.810   1.330   2.060
 2845W        W 3816   8.320   9.320   5.040
 2846W        W 3817   1.670   6.300   0.400
 2847W        W 3818   1.490  10.640   2.310
 2848W        W 3819   7.140   8.800   9.800
 2849W        W 3820   4.970   5.880   5.400
 2850W        W 3821   7.270   3.730   0.490
 2851W        W 3822   1.930   3.020   4.170
 2852W        W 3823   6.330   5.450   4.650
 2853W        W 3824   2.370   3.110   9.730
 2854W        W 3825   4.730   5.860   3.200
 2855W        W 3826  11.030   5.340  12.790
 2856W        W 3827   1.500  10.860   8.430
 2857W        W 3828  13.310   0.360  11.040
 2858W        W 3829  13.440   2.570   8.860
 2859W        W 3830   2.430  13.460   0.750
 2860W        W 3831   8.440  12.090   4.750
 2861W        W 3832  13.170  13.850   7.160
 2862W        W 3833   9.840   8.260   8.800
 2863W        W 3834   2.360   0.790   8.510
 2864W        W 3835   5.010   1.400   6.920
 2865W        W 3836  13.170  13.240   8.060
 2866W        W 3837   4.190  13.830  13.310
 2867W        W 3838   5.170   3.360   4.590
 2868W        W 3839   5.930   3.870   3.040
 2869W        W 3840   2.860   5.140   7.440
 2870W        W 3841   0.180   4.100  12.250
 2871W        W 3842  10.110   8.690   8.750
 2872W        W 3843   7.600   6.010   2.170
 2873W        W 3844  13.810   0.060   0.880
 2874W        W 3845   7.550  12.000  13.600
 2875W        W 3846   8.650   2.510   4.290
 2876W        W 3847  12.860   9.330   4.970
 2877W        W 3848   8.600   4.290   7.560
 2878W        W 3849  10.650   0.560   1.010
 2879W        W 3850   4.340   5.850   1.980
 2880W        W 3851   9.370  12.060   6.600
 2881W        W 3852   6.090  13.180  10.300
 2882W        W 3853   1.430   3.490  12.190
 2883W        W 3854   7.170   0.990   6.390
 2884W        W 3855  11.790   1.990  13.860
 2885W        W 3856   1.700  12.910   4.430
 2886W        W 3857   6.350   9.720   3.660
 2887W        W 3858   5.820   7.270  10.460
 2888W        W 3859  13.480   2.430  13.580
 2889W        W 3860   4.590   4.820   6.740
 2890W        W 3861   6.400   5.620   7.630
 2891W        W 3862   3.780   5.250   5.620
 2892W        W 3863   3.770   6.710   0.170
 2893W        W 3864  11.990   3.330   2.190
 2894W        W 3865   0.940   2.190   2.750
 2895W        W 3866   2.340   4.760   3.230
 2896W        W 3867   8.550   7.840   2.690
 2897W        W 3868   5.110   3.740   3.660
 2898W        W 3869   2.770   3.740   9.140
 2899W        W 3870   0.500  13.590  10.530
 2900W        W 3871   3.270   9.030   8.120
 2901W        W 3872   2.140   2.140   9.800
 2902W        W 3873   7.930   1.380   3.220
 2903W        W 3874   1.670   4.290   8.150
 2904W        W 3875  13.890   6.390   5.130
 2905W        W 3876   3.000  12.290  13.110
 2906W        W 3877   3.340   6.980  11.520
 2907W        W 3878   7.590   3.040   1.560
 2908W        W 3879  12.580   2.150   6.000
 2909W        W 3880   6.230  12.020   9.440
 2910W        W 3881   3.210   5.290   5.570
 2911W        W 3882   9.550  13.800   5.470
 2912W        W 3883   9.550   0.970   7.250
 2913W        W 3884  13.260  13.580   9.160
 2914W        W 3885   6.140   1.550   0.380
 2915W        W 3886   6.150  11.270  11.430
 2916W        W 3887  10.060   7.430  13.920
 2917W        W 3888   9.850   9.760   7.660
 2918W        W 3889   5.270  11.640  13.430
 2919W        W 3890   1.160   2.460   3.170
 2920W        W 3891   0.870   0.650   5.710
 2921W        W 3892   3.800   3.990   0.740
 2922W        W 3893   6.260   0.550   0.980
 2923W        W 3894  10.580   4.750  10.060
 2924W        W 3895   1.460  13.700   4.120
 2925W        W 3896   2.960   5.020  12.460
 2926W        W 3897   4.780   8.150  12.100
 2927W        W 3898   6.810   7.550   1.210
 2928W        W 3899  11.410   3.010   6.910
 2929W        W 3900  11.310   5.510   7.430
 2930W        W 3901  12.540   1.750   9.550
 2931W        W 3902   1.390   8.600  11.370
 2932W        W 3903   3.870   9.940   7.350
 2933W        W 3904   8.910   6.610   7.220
 2934W        W 3905   8.830   9.910   4.900
 2935W        W 3906  10.070   9.640   3.540
 2936W        W 3907   6.920   5.970   0.480
 2937W        W 3908   3.750   4.950   2.810
 2938W        W 3909   3.750   5.190   2.400
 2939W        W 3910   8.030   4.920  12.780
 2940W        W 3911  10.830   1.990   6.920
 2941W        W 3912   2.230   6.220   7.770
 2942W        W 3913   5.990   6.080   0.580
 2943W        W 3914   6.400  10.280  11.670
 2944W        W 3915   6.970   7.750   8.820
 2945W        W 3916  13.130   1.400   7.680
 2946W        W 3917   7.870  11.500   8.430
 2947W        W 3918  13.130   9.620   0.710
 2948W        W 3919   3.390   4.020   1.070
 2949W        W 3920   7.870   1.900   7.850
 2950W        W 3921   5.060   5.610  11.810
 2951W        W 3922  12.390   9.330   7.480
 2952W        W 3923   9.520  12.600   6.040
 2953W        W 3924   2.370   3.440   1.700
 2954W        W 3925   8.100   0.380  11.820
 2955W        W 3926   2.330   0.550   3.300
 2956W        W 3927   1.030   3.140   2.030
 2957W        W 3928   6.440   8.310  12.760
 2958W        W 3929  11.460   4.480   4.680
 2959W        W 3930   7.080   0.990   3.520
 2960W        W 3931   9.290   1.930  10.310
 2961W        W 3932   3.660   9.550   1.870
 2962W        W 3933   7.440   4.710  13.190
 2963W        W 3934   7.230   6.430   1.400
 2964W        W 3935   6.940   7.260   4.460
 2965W        W 3936  13.620  13.570   6.160
 2966W        W 3937   9.800   3.860  13.240
 2967W        W 3938   0.810  13.020   1.230
 2968W        W 3939   4.180  12.850   7.980
 2969W        W 3940  12.110   2.920   9.400
 2970W        W 3941   8.720   4.530  10.100
 2971W        W 3942   9.830   9.690   9.420
 2972W        W 3943   0.660   6.500   2.320
 2973W        W 3944   6.620   5.150  10.340
 2974W        W 3945  11.250  11.230   5.630
 2975W        W 3946   9.060   7.680   0.960
 2976W        W 3947   8.220  11.760  12.770
 2977W        W 3948  10.180   4.920  12.800
 2978W        W 3949   9.350   8.450   5.150
 2979W        W 3950   0.620   1.210   1.930
 2980W        W 3951   0.420   3.680  11.700
 2981W        W 3952   2.880   8.680  10.470
 2982W        W 3953  12.120   1.960   6.300
 2983W        W 3954   4.120   5.890  12.730
 2984W        W 3955   0.850   1.150  12.080
 2985W        W 3956   8.740  10.220  10.330
 2986W        W 3957  10.510   0.530  13.220
 2987W        W 3958   6.330   3.890   3.570
 2988W        W 3959  11.640   2.650  13.090
 2989W        W 3960  11.810   6.530   8.800
 2990W        W 3961   9.970   6.650   5.870
 2991W        W 3962  10.300   1.290   2.140
 2992W        W 3963   5.540   7.770  12.520
 2993W        W 3964   0.640  10.560  13.720
 2994W        W 3965   4.550   1.280   8.960
 2995W        W 3966   1.650   7.630  12.970
 2996W        W 3967   5.940   2.830   5.510
 2997W        W 3968   3.880   1.920   3.810
 2998W        W 3969   9.160   7.410   8.920
 2999W        W 3970  13.260   2.620   5.920
 3000W        W 3971   5.910  13.160   8.980
 3001W        W 3972   2.430   3.430   2.980
 3002W        W 3973   1.150  11.190   0.260
 3003W        W 3974  11.600   6.370  10.570
 3004W        W 3975   6.360   0.190   0.680
 3005W        W 3976   8.000   6.390   2.400
 3006W        W 3977   2.010  12.650   2.990
 3007W        W 3978  12.230   4.020   9.660
 3008W        W 3979  12.450   4.850  12.650
 3009W        W 3980   0.290   1.470   3.430
 3010W        W 3981   5.850  12.460   5.880
 3011W        W 3982  12.040   8.790   6.730
 3012W        W 3983  13.240  11.550   0.200
 3013W        W 3984  10.600   6.560  13.510
 3014W        W 3985  11.160  13.920  10.830
 3015W        W 3986   6.250   5.580   9.490
 3016W        W 3987   8.030   3.040   3.880
 3017W        W 3988   9.500   6.340   0.880
 3018W        W 3989   9.200   6.730   4.770
 3019W        W 3990   9.970  10.130   9.050
 3020W        W 3991   2.400   9.880   4.750
 3021W        W 3992   8.390  13.640  10.230
 3022W        W 3993   7.080   9.390  11.940
 3023W        W 3994   5.190   9.430   2.730
 3024W        W 3995   7.550  11.560   8.770
 3025W        W 3996   7.300   1.580   2.460
 3026W        W 3997   6.900   4.420  11.670
 3027W        W 3998   7.630   5.970   9.680
 3028W        W 3999   3.470   1.080   3.740
 3029W        W 4000   7.100   3.150  12.500
 3030W        W 4001   1.270   6.800  13.150
 3031W        W 4002   0.760   7.580   0.550
 3032W        W 4003  13.720   1.070  12.150
 3033W        W 4004   0.770   2.300   6.990
 3034W        W 4005  11.400  12.380   8.740
 3035W        W 4006   1.450   7.270  12.070
 3036W        W 4007   6.970   6.400  13.680
 3037W        W 4008   9.700   7.860  12.400
 3038W        W 4009   7.770   4.450  12.840
 3039W        W 4010   3.120   3.300   7.690
 3040W        W 4011   7.850   0.480  13.680
 3041W        W 4012   6.130   3.390  12.030
 3042W        W 4013   6.620  11.760   4.650
 3043W        W 4014  13.320   3.440   0.570
 3044W        W 4015   8.060   1.880   9.690
 3045W        W 4016   4.980  12.930  11.260
 3046W        W 4017   7.520   0.630   4.350
 3047W        W 4018   4.920  12.830   4.730
 3048W        W 4019  10.250  13.650   0.690
 3049W        W 4020   5.650   3.070  11.850
 3050W        W 4021   0.020   7.730   8.670
 3051W        W 4022   9.170   9.450   0.040
 3052W        W 4023   0.530  12.180   0.570
 3053W        W 4024   7.230  10.650   9.660
 3054W        W 4025   4.500   0.480   3.690
 3055W        W 4026   3.300   1.980   4.800
 3056W        W 4027   8.500  12.180  11.550
 3057W        W 4028   1.830  10.320   0.810
 3058W        W 4029   6.060   2.860   1.950
 3059W        W 4030   5.580  12.740   3.890
 3060W        W 4031   8.050   8.040  12.880
 3061W        W 4032   5.060   2.130   1.770
 3062W        W 4033  12.370  11.450   3.250
 3063W        W 4034  10.000  11.690  10.540
 3064W        W 4035   9.920   2.290   4.480
 3065W        W 4036   3.080  11.120   4.370
 3066W        W 4037   9.720   9.390   0.860
 3067W        W 4038   9.650  13.200   1.000
 3068W        W 4039   3.290   4.320   4.100
 3069W        W 4040   6.800   9.350   6.470
 3070W        W 4041   3.490   9.520   5.800
 3071W        W 4042  10.320  11.190   1.160
 3072W        W 4043  11.010   3.770  13.160
 3073W        W 4044   9.090  12.200   2.130
 3074W        W 4045  12.540   0.830   7.260
 3075W        W 4046  10.860   5.120   1.060
 3076W        W 4047   3.740   8.580  10.030
 3077W        W 4048  10.190   7.290   3.030
 3078W        W 4049   1.680   7.970   5.180
 3079W        W 4050   4.930   2.590   8.350
 3080W        W 4051   5.370   5.440   7.520
 3081W        W 4052   0.250   8.420  12.410
 3082W        W 4053   3.170  11.790  12.230
 3083W        W 4054   1.930   7.290   4.270
 3084W        W 4055   8.420   6.860   5.460
 3085W        W 4056   7.130   5.170   4.920
 3086W        W 4057   5.590   0.520   5.440
 3087W        W 4058  12.530   4.800   8.250
 3088W        W 4059   2.680   1.020   7.260
 3089W        W 4060   4.220   6.680   5.150
 3090W        W 4061   8.200   3.170   8.470
 3091W        W 4062  10.520   3.540   7.730
 3092W        W 4063   8.760  12.620  13.210
 3093W        W 4064   0.250   6.630   9.260
 3094W        W 4065   6.910   6.480  12.910
 3095W        W 4066   5.990  11.450   1.740
 3096W        W 4067   1.060  10.830  13.760
 3097W        W 4068  11.060   8.300   6.270
 3098W        W 4069  12.910   2.850  13.770
 3099W        W 4070   2.110   1.610  13.160
 3100W        W 4071  13.070   2.840   7.230
 3101W        W 4072  11.640   1.040  11.030
 3102W        W 4073  10.330   6.510  11.950
 3103W        W 4074   1.710  10.530   7.870
 3104W        W 4075   3.370   9.170   1.900
 3105W        W 4076   9.860  12.950   2.860
 3106W        W 4077   6.330  13.260   1.340
 3107W        W 4078   7.560   3.180   9.070
 3108W        W 4079   2.250   6.260   9.850
 3109W        W 4080   6.580  11.910   1.400
 3110W        W 4081  11.000  10.280   1.890
 3111W        W 4082   9.610   9.580   3.310
 3112W        W 4083   3.360   4.720   9.380
 3113W        W 4084   3.600  12.740   3.510
 3114W        W 4085   6.370   7.320  10.440
 3115W        W 4086   3.670   3.500   4.540
 3116W        W 4087   4.890   0.860   2.540
 3117W        W 4088  11.680  13.520   7.150
 3118W        W 4089   0.840   2.810   3.430
 3119W        W 4090  13.390  10.360   2.500
 3120W        W 4091   5.790   1.680   7.910
 3121W        W 4092  10.360   3.910   7.370
 3122W        W 4093   8.820   2.110   8.170
 3123W        W 4094   0.640  11.260   6.120
 3124W        W 4095   3.090   2.310   5.640
 3125W        W 4096  11.320  12.090  12.230
 3126W        W 4097   6.690   3.880   1.940
 3127W        W 4098  10.340   3.580   2.490
 3128W        W 4099   9.010   3.450  13.100
 3129W        W 4100   7.660  13.590  11.220
 3130W        W 4101   5.080  10.330   6.560
 3131W        W 4102   9.860   2.190   2.410
 3132W        W 4103   1.410   2.130   8.720
 3133W        W 4104   4.970   3.050   5.820
 3134W        W 4105   1.680   2.000   2.290
 3135W        W 4106   4.130   7.470   0.490
 3136W        W 4107   1.550  10.380  12.210
 3137W        W 4108   6.760   5.700   4.650
 3138W        W 4109  11.580  10.840  13.500
 3139W        W 4110  13.680   4.990   8.340
 3140W        W 4111  10.860   6.130   4.870
 3141W        W 4112  12.450   0.950   3.030
 3142W        W 4113   6.930   3.410   5.960
 3143W        W 4114   6.590  11.460  10.330
 3144W        W 4115   6.610   5.870   4.200
 3145W        W 4116  10.210  11.570  12.050
 3146W        W 4117  10.590   2.500   0.190
 3147W        W 4118   7.300   2.130   6.150
 3148W        W 4119  12.480   6.510   9.200
 3149W        W 4120   9.320   3.150   5.710
 3150W        W 4121   2.380   5.750   0.740
 3151W        W 4122   7.110   8.540   8.490
 3152W        W 4123  12.470   2.140  10.550
 3153W        W 4124   0.700   5.650   2.380
 3154W        W 4125   1.400   6.350  12.530
 3155W        W 4126  10.740  12.050   4.890
 3156W        W 4127   1.440   2.160   6.350
 3157W        W 4128  10.520   5.410   7.020
 3158W        W 4129   2.030   0.160   9.510
 3159W        W 4130   7.710   0.950   2.910
 3160W        W 4131  12.770  12.810   0.270
 3161W        W 4132  10.400   7.270   1.040
 3162W        W 4133   4.010   1.980   9.220
 3163W        W 4134   7.450  12.490  10.750
 3164W        W 4135   3.300   4.310  10.030
 3165W        W 4136   9.630   0.600   4.860
 3166W        W 4137   5.830  13.710   0.470
 3167W        W 4138   7.010   1.620   1.600
 3168W        W 4139  13.570  10.040   1.580
 3169W        W 4140  13.650   2.720   7.830
 3170W        W 4141   7.780  12.260   1.700
 3171W        W 4142   7.920   0.880   8.630
 3172W        W 4143  13.100   1.340   4.310
 3173W        W 4144   5.380   2.410   3.550
 3174W        W 4145  13.660   4.860  11.470
 3175W        W 4146   2.230   8.450   2.460
 3176W        W 4147  12.020  12.430   5.230
 3177W        W 4148   7.490  11.850   7.910
 3178W        W 4149   9.390   8.140   2.410
 3179W        W 4150  11.140   6.980   8.160
 3180W        W 4151   6.470  13.610  12.670
 3181W        W 4152   0.970  13.460  10.020
 3182W        W 4153  13.050  12.610   1.610
 3183W        W 4154  13.000   2.540  13.360
 3184W        W 4155   2.940  10.490  11.240
 3185W        W 4156  11.580   3.970   6.690
 3186W        W 4157   4.950   7.170   9.830
 3187W        W 4158   0.840   3.470   2.400
 3188W        W 4159   2.510   2.270   3.180
 3189W        W 4160  11.630   3.030  11.140
 3190W        W 4161  12.080   5.300   4.440
 3191W        W 4162   7.750   9.410   8.110
 3192W        W 4163   3.000  11.010   8.510
 3193W        W 4164   6.610   9.700   0.940
 3194W        W 4165   7.220   2.400   0.110
 3195W        W 4166   1.160   6.360  12.970
 3196W        W 4167  10.110   4.160  13.570
 3197W        W 4168   1.110   2.680   6.750
 3198W        W 4169   2.060   1.220  12.150
 3199W        W 4170   4.840  11.240   4.940
 3200W        W 4171   6.650   8.970   0.340
 3201W        W 4172   9.430   8.650   9.600
 3202W        W 4173   5.700   6.750  10.450
 3203W        W 4174   0.870   9.910   2.320
 3204W        W 4175   7.050   2.320  11.260
 3205W        W 4176   9.160   5.890  11.350
 3206W        W 4177   8.590   5.050   1.610
 3207W        W 4178   0.950  11.310  13.500
 3208W        W 4179   2.550  13.870  11.170
 3209W        W 4180  11.400   9.450   3.320
 3210W        W 4181   7.050  12.410  13.910
 3211W        W 4182  12.230   6.660   1.540
 3212W        W 4183   1.970   2.840  12.650
 3213W        W 4184   6.470   7.390  11.440
 3214W        W 4185   9.580   5.500  10.510
 3215W        W 4186  11.440   2.110   0.390
 3216W        W 4187  11.080   0.960   1.100
 3217W        W 4188   8.330   1.640   3.800
 3218W        W 4189  11.310   0.840   7.070
 3219W        W 4190   6.680  10.570  10.810
 3220W        W 4191   1.520   4.760  11.820
 3221W        W 4192   0.350   3.660  12.900
 3222W        W 4193  10.840   5.130   5.600
 3223W        W 4194   8.120   8.020  13.430
 3224W        W 4195   3.290  13.390   3.010
 3225W        W 4196   4.400   5.220  11.220
 3226W        W 4197   2.550  12.970  13.650
 3227W        W 4198   7.570   5.090  12.820
 3228W        W 4199   8.380   4.750  10.420
 3229W        W 4200   9.350  11.540   0.760
 3230W        W 4201   7.200  10.580   5.380
 3231W        W 4202   5.370   8.240   6.180
 3232W        W 4203   1.100   5.310  10.660
 3233W        W 4204  13.430  11.340   5.150
 3234W        W 4205   6.590   1.750   5.190
 3235W        W 4206   4.650   3.580   2.720
 3236W        W 4207  10.640   4.190  10.260
 3237W        W 4208   0.660   0.110   5.850
 3238W        W 4209   7.510   9.750   8.660
 3239W        W 4210   4.040   2.950   4.780
 3240W        W 4211   3.920   6.700   8.710
 3241W        W 4212   1.500   6.660   8.260
 3242W        W 4213  11.990   5.350   3.570
 3243W        W 4214   3.960   0.410   8.430
 3244W        W 4215   0.340   2.830   1.410
 3245W        W 4216   7.710  10.700   4.230
 3246W        W 4217   5.920   1.590   0.820
 3247W        W 4218  11.460   7.060  11.220
 3248W        W 4219  13.760   5.250  10.840
 3249W        W 4220   3.320   0.260  13.620
 3250W        W 4221  10.870   2.860   4.130
 3251W        W 4222  11.880   4.040   3.970
 3252W        W 4223  12.190   4.380   0.700
 3253W        W 4224   5.380   3.800  11.620
 3254W        W 4225   9.330   0.260   6.790
 3255W        W 4226   9.030   9.230   7.570
 3256W        W 4227   2.650  13.240   7.240
 3257W        W 4228  12.810   0.390   5.400
 3258W        W 4229  12.540   8.900   9.090
 3259W        W 4230   0.450   5.640   7.060
 3260W        W 4231  13.280  10.310   0.100
 3261W        W 4232   6.230   9.000  11.600
 3262W        W 4233  13.040  12.120   0.810
 3263W        W 4234   0.220  10.170   4.850
 3264W        W 4235   2.930   5.620   8.230
 3265W        W 4236   8.440   7.230  13.370
 3266W        W 4237   5.710   3.210  12.340
 3267W        W 4238  11.230   5.830   7.020
 3268W        W 4239  12.350  13.610   3.680
 3269W        W 4240   1.480   5.610   1.060
 3270W        W 4241  10.080  10.700   0.670
 3271W        W 4242   8.760   1.290  13.370
 3272W        W 4243   6.720   8.460   9.760
 3273W        W 4244   2.720   9.290   9.450
 3274W        W 4245  10.420  12.800   5.280
 3275W        W 4246   9.740   5.200  10.100
 3276W        W 4247  10.260   3.910   2.930
 3277W        W 4248   8.160   7.030  13.800
 3278W        W 4249   4.760   0.150   5.760
 3279W        W 4250   8.490   7.950   0.320
 3280W        W 4251   3.700  12.190   7.090
 3281W        W 4252   5.820   7.050   5.380
 3282W        W 4253   5.090   5.150  11.050
 3283W        W 4254  12.350  12.230   3.590
 3284W        W 4255   5.960   2.380   9.600
 3285W        W 4256   6.030   8.710   2.920
 3286W        W 4257  11.830  12.970   9.750
 3287W        W 4258   9.170   7.710   4.950
 3288W        W 4259   4.160   2.380   0.410
 3289W        W 4260  11.930   0.030   1.790
 3290W        W 4261  11.890   5.330  13.720
 3291W        W 4262   9.360   3.780  12.840
 3292W        W 4263  12.930  12.070   1.490
 3293W        W 4264   0.560  13.450   4.470
 3294W        W 4265   3.290   5.260   5.020
 3295W        W 4266   0.650   2.260   9.640
 3296W        W 4267   4.600   7.520  12.740
 3297W        W 4268  12.740   1.840   3.910
 3298W        W 4269   8.880   9.700   6.780
 3299W        W 4270   9.900  13.780   7.830
 3300W        W 4271   5.440  12.800   4.900
 3301W        W 4272  10.420  11.760  11.260
 3302W        W 4273  11.150  12.680   0.210
 3303W        W 4274  12.510   0.050   1.530
 3304W        W 4275   7.550   6.670   7.840
 3305W        W 4276   7.840   2.900   9.450
 3306W        W 4277   4.780  11.240   4.060
 3307W        W 4278   6.060   6.970  10.210
 3308W        W 4279   8.210  12.990   1.160
 3309W        W 4280  11.300   3.330   0.010
 3310W        W 4281   6.230   3.910  11.860
 3311W        W 4282   3.080   7.400   9.700
 3312W        W 4283   2.240  11.780   2.820
 3313W        W 4284   8.590   3.460   4.540
 3314W        W 4285   6.610   2.300   2.700
 3315W        W 4286   5.180  13.090   9.500
 3316W        W 4287   7.250  10.320  13.880
 3317W        W 4288   7.780  13.000   6.590
 3318W        W 4289   3.230   1.860   0.070
 3319W        W 4290   0.620   6.650  11.340
 3320W        W 4291   4.300  13.040  13.870
 3321W        W 4292  11.840   2.130  10.670
 3322W        W 4293   1.460   5.440   7.450
 3323W        W 4294   7.910   9.060   5.350
 3324W        W 4295   8.880   8.050  13.500
 3325W        W 4296   4.730   1.070  12.680
 3326W        W 4297  10.400   2.740   3.250
 3327W        W 4298   7.530   9.490   9.570
 3328W        W 4299   2.710   3.700   6.160
 3329W        W 4300   2.080   5.160   9.520
 3330W        W 4301   8.640  13.100   7.070
 3331W        W 4302   7.550   2.820   2.440
 3332W        W 4303   5.660  13.480  10.390
 3333W        W 4304  10.720   0.130  10.630
 3334W        W 4305   2.370  12.170   1.790
 3335W        W 4306   7.230   4.830   6.580
 3336W        W 4307   9.060  11.430   4.060
 3337W        W 4308   4.310   8.620   1.440
 3338W        W 4309   3.720   9.400   3.560
 3339W        W 4310  12.680  13.470   1.620
 3340W        W 4311   1.910  10.910   2.920
 3341W        W 4312   6.140   5.300   2.140
 3342W        W 4313   5.970   7.050   3.180
 3343W        W 4314  12.530   2.040   7.360
 3344W        W 4315  10.230   1.760   6.950
 3345W        W 4316   8.870  13.420   1.330
 3346W        W 4317   6.870   2.500   9.550
 3347W        W 4318   3.340   1.990   3.000
 3348W        W 4319   2.570   3.140  13.480
 3349W        W 4320   1.000  10.160   3.560
 3350W        W 4321  13.540   9.900   0.960
 3351W        W 4322   4.960  10.080   6.200
 3352W        W 4323   4.970   9.980   0.900
 3353W        W 4324   9.410  13.820   2.890
 3354W        W 4325   3.790  11.260   4.870
 3355W        W 4326   8.530   5.410   5.110
 3356W        W 4327   7.560   8.780   3.030
 3357W        W 4328   4.040  11.360   6.240
 3358W        W 4329   1.600   2.400  13.300
 3359W        W 4330   7.490   8.150   3.740
 3360W        W 4331   4.990   5.160  13.630
 3361W        W 4332  13.880   7.050  13.250
 3362W        W 4333   3.980   3.900   3.140
 3363W        W 4334   6.640   6.600   0.690
 3364W        W 4335   6.240   9.940   2.390
 3365W        W 4336   1.550   9.380   8.430
 3366W        W 4337   2.850   4.950   5.740
 3367W        W 4338   0.410   1.790  12.870
 3368W        W 4339  10.880  10.750  13.220
 3369W        W 4340  11.290   9.910   6.620
 3370W        W 4341   2.650   7.580   2.440
 3371W        W 4342  12.870   0.830   0.090
 3372W        W 4343   3.430   8.130  12.500
 3373W        W 4344   4.830   3.610  13.020
 3374W        W 4345  13.620   2.110   2.730
 3375W        W 4346   4.630  11.650   0.650
 3376W        W 4347   2.400   2.230   4.870
 3377W        W 4348   1.530   6.980   0.960
 3378W        W 4349  10.420   2.450   8.100
 3379W        W 4350   8.220  12.020   2.090
 3380W        W 4351  10.520   6.300  13.070
 3381W        W 4352  13.380   5.950   8.680
 3382W        W 4353   6.200   1.570   9.350
 3383W        W 4354  10.230  10.110   4.760
 3384W        W 4355   3.290   9.400   9.160
 3385W        W 4356  10.570   6.300   7.440
 3386W        W 4357  12.590  11.740   8.550
 3387W        W 4358   7.150   3.570   5.010
 3388W        W 4359   8.650   2.060   4.530
 3389W        W 4360  11.140   5.950   2.760
 3390W        W 4361   2.890   0.580   7.350
 3391W        W 4362   3.530  13.620   1.800
 3392W        W 4363   8.040   9.070   3.180
 3393W        W 4364   6.770   4.230  13.600
 3394W        W 4365   8.940  13.060   7.500
 3395W        W 4366  11.080   9.730   3.640
 3396W        W 4367  13.700   7.630   3.270
 3397W        W 4368   9.950   2.050   1.790
 3398W        W 4369   3.420   7.630   4.930
 3399W        W 4370   0.830   4.510  13.610
 3400W        W 4371   0.590   2.700  10.780
 3401W        W 4372   2.830   5.450   8.990
 3402W        W 4373  10.010   0.550  12.430
 3403W        W 4374   0.700   9.680   9.670
 3404W        W 4375   9.300   2.560  13.020
 3405W        W 4376   1.130  10.010   8.120
 3406W        W 4377  13.800   0.280   3.740
 3407W        W 4378  13.440   1.010  11.670
 3408W        W 4379   8.890  12.170   2.670
 3409W        W 4380   8.710  13.240   0.170
 3410W        W 4381   7.100  12.350   9.190
 3411W        W 4382  11.810   3.170   7.130
 3412W        W 4383   7.780  12.450   8.700
 3413W        W 4384   2.980   4.070   5.320
 3414W        W 4385   5.120  13.260   0.930
 3415W        W 4386   0.840   4.350   7.540
 3416W        W 4387  12.190  13.200   4.980
 3417W        W 4388   7.410   6.460   1.930
 3418W        W 4389   8.270   8.560  10.830
 3419W        W 4390   0.370   4.260  10.100
 3420W        W 4391   0.630  13.420  10.950
 3421W        W 4392  10.600   9.700   5.350
 3422W        W 4393   9.630   7.950   4.970
 3423W        W 4394   7.610   0.130   4.060
 3424W        W 4395   4.580   8.340   5.550
 3425W        W 4396   3.530  13.390  13.870
 3426W        W 4397   3.700  11.310  13.110
 3427W        W 4398   4.550   1.230   3.310
 3428W        W 4399   4.330  12.140  13.430
 3429W        W 4400   7.670   1.750  12.410
 3430W        W 4401  13.630  11.020  12.780
 3431W        W 4402   7.480   0.390   0.150
 3432W        W 4403  11.970   3.300  12.940
 3433W        W 4404  13.040   0.090  12.920
 3434W        W 4405   6.230  10.010   6.170
 3435W        W 4406   1.070  11.660  13.890
 3436W        W 4407   5.600   9.240  10.480
 3437W        W 4408   8.270   3.880   4.360
 3438W        W 4409   6.400   8.930  13.820
 3439W        W 4410   1.380   4.030  10.100
 3440W        W 4411   5.940   7.890   2.270
 3441W        W 4412   0.640  10.420  13.230
 3442W        W 4413  11.250   4.720   0.950
 3443W        W 4414  10.250   4.070   1.560
 3444W        W 4415  12.620   6.140  11.510
 3445W        W 4416   7.010   6.490  11.410
 3446W        W 4417   5.780  13.700  11.300
 3447W        W 4418   4.650   5.270   0.180
 3448W        W 4419   7.020  11.420   0.900
 3449W        W 4420  13.330   8.590   2.900
 3450W        W 4421  11.180   1.180   2.630
 3451W        W 4422   7.390   8.820  10.340
 3452W        W 4423   4.090  10.310   0.030
 3453W        W 4424   9.910   6.610  11.150
 3454W        W 4425   2.390   6.990  10.570
 3455W        W 4426   4.820   4.410  10.590
 3456W        W 4427  13.180  12.770   8.970
 3457W        W 4428   3.130   7.750   6.500
 3458W        W 4429   1.120   4.400  11.880
 3459W        W 4430   9.040  13.500  10.850
 3460W        W 4431   9.390   3.830   5.050
 3461W        W 4432  13.440   8.860   1.060
 3462W        W 4433  13.710   4.390   4.040
 3463W        W 4434   7.540   6.100   4.930
 3464W        W 4435   2.400  13.010   1.040
 3465W        W 4436  10.450   6.940  13.140
 3466W        W 4437   8.160   4.480   7.460
 3467W        W 4438  12.980   2.550  10.590
 3468W        W 4439   2.450   6.660   2.050
 3469W        W 4440   1.340   8.330   2.430
 3470W        W 4441   4.730   9.110   2.670
 3471W        W 4442  10.080   1.740   7.400
 3472W        W 4443  10.370   6.240   3.090
 3473W        W 4444   0.220   4.930  10.620
 3474W        W 4445   7.210   7.750   1.490
 3475W        W 4446   4.570   7.310   1.430
 3476W        W 4447   5.520  13.290   0.560
 3477W        W 4448   1.070  11.430   0.690
 3478W        W 4449   9.180   6.030   1.130
 3479W        W 4450  12.510   3.910  10.640
 3480W        W 4451   5.810   1.520   2.060
 3481W        W 4452   6.670  13.700   0.750
 3482W        W 4453   4.940   1.760  10.480
 3483W        W 4454   9.420  11.170   0.490
 3484W        W 4455   8.460   0.590   2.660
 3485W        W 4456   6.670   7.840   2.880
 3486W        W 4457   6.100   4.380   5.550
 3487W        W 4458   0.090   1.000   6.140
 3488W        W 4459   8.140   8.690   8.210
 3489W        W 4460   9.270  12.850  13.720
 3490W        W 4461   6.100   2.310   2.640
 3491W        W 4462  11.050  11.470   9.150
 3492W        W 4463   9.830   2.490   4.900
 3493W        W 4464  13.780   7.690  10.950
 3494W        W 4465   4.560   0.540   7.020
 3495W        W 4466   8.080   0.650   1.830
 3496W        W 4467   6.240   7.030  11.720
 3497W        W 4468   6.170   4.750   5.220
 3498W        W 4469   5.240  13.230   4.500
 3499W        W 4470  11.190   9.450   9.410
 3500W        W 4471   9.860  10.810   6.890
 3501W        W 4472  11.740   9.750   7.840
 3502W        W 4473  11.180   8.900   0.710
 3503W        W 4474   5.930  11.000   4.960
 3504W        W 4475  11.890   7.400   8.360
 3505W        W 4476   3.050   3.970   3.390
 3506W        W 4477  11.510   0.540  13.150
 3507W        W 4478   8.290   3.770   3.390
 3508W        W 4479   5.520  11.230   1.580
 3509W        W 4480   1.910   5.810   2.360
 3510W        W 4481   7.040   9.660  10.990
 3511W        W 4482   4.110   7.920   2.430
 3512W        W 4483  12.310   7.670  12.650
 3513W        W 4484   2.270   9.680   0.170
 3514W        W 4485   8.000   5.640  10.320
 3515W        W 4486  12.780   2.180   2.980
 3516W        W 4487   8.430   5.990   3.840
 3517W        W 4488   7.000   9.680   5.990
 3518W        W 4489  11.430   9.490   0.800
 3519W        W 4490   3.250   5.010   6.670
 3520W        W 4491   8.520   7.480   6.990
 3521W        W 4492   9.640   9.960   8.400
 3522W        W 4493   3.680   3.190   5.740
 3523W        W 4494   9.740  10.720   4.270
 3524W        W 4495  12.380   6.100   0.180
 3525W        W 4496   4.210  13.580   0.100
 3526W        W 4497   0.350   3.260  10.750
 3527W        W 4498   8.050  11.620   3.010
 3528W        W 4499   0.960   0.960   3.470
 3529W        W 4500   8.170  12.960   6.940
 3530W        W 4501   9.830  11.660   5.230
 3531W        W 4502  12.060   3.060  10.660
 3532W        W 4503  13.230   6.750   0.570
 3533W        W 4504   9.560   3.070   7.330
 3534W        W 4505   7.580   5.900  13.620
 3535W        W 4506   9.590  12.860   7.380
 3536W        W 4507   1.460   6.240  11.140
 3537W        W 4508   0.590   7.100   0.010
 3538W        W 4509   6.100  10.430   3.140
 3539W        W 4510   5.480  12.320  11.340
 3540W        W 4511   1.140  12.190   4.260
 3541W        W 4512   1.140   7.220   0.530
 3542W        W 4513   3.780  11.100   8.880
 3543W        W 4514  12.050  11.710   8.680
 3544W        W 4515   1.350   9.380   6.230
 3545W        W 4516  11.020  12.940   1.910
 3546W        W 4517  10.890  11.250   1.990
 3547W        W 4518   0.830   3.310   1.020
 3548W        W 4519   9.540   6.150  12.480
 3549W        W 4520   2.050  10.040   6.290
 3550W        W 4521  12.270   0.980   6.350
 3551W        W 4522  11.150  13.130   4.010
 3552W        W 4523  13.590   2.920   1.850
 3553W        W 4524   4.790  13.390   1.330
 3554W        W 4525  10.270   0.950  12.230
 3555W        W 4526  10.120  13.910   9.360
 3556W        W 4527  11.570   3.670   4.040
 3557W        W 4528  12.970  12.050   7.330
 3558W        W 4529  13.150   1.730   6.830
 3559W        W 4530   6.370  11.320   0.730
 3560W        W 4531  10.830   8.700   9.800
 3561W        W 4532   0.830   9.370   6.030
 3562W        W 4533   0.600  11.210   0.790
 3563W        W 4534   1.850   4.660   3.270
 3564W        W 4535   9.640   3.140   1.360
 3565W        W 4536   4.560   1.550   2.470
 3566W        W 4537   4.980  10.240  12.890
 3567W        W 4538   8.320   8.280  12.100
 3568W        W 4539   8.050   2.080   4.840
 3569W        W 4540  13.540   7.310  12.980
 3570W        W 4541   4.220  10.710   1.100
 3571W        W 4542   2.040  11.010   9.480
 3572W        W 4543   0.870  13.570   8.580
 3573W        W 4544   1.580  13.660   1.290
 3574W        W 4545   7.100   1.760  12.270
 3575W        W 4546   7.530   3.110   4.730
 3576W        W 4547  13.260  12.560   4.410
 3577W        W 4548   3.310  13.520  13.120
 3578W        W 4549   6.900   4.970   9.440
 3579W        W 4550  12.480   3.440   2.230
 3580W        W 4551   7.390  12.880   9.250
 3581W        W 4552   1.710   4.030   4.590
 3582W        W 4553   2.250   8.280   6.060
 3583W        W 4554  12.050   6.630   7.920
 3584W        W 4555   6.190  13.590  13.870
 3585W        W 4556   8.000   7.450   0.440
 3586W        W 4557   3.150   5.060  10.630
 3587W        W 4558   7.120   9.220   1.580
 3588W        W 4559   8.140   8.930   0.430
 3589W        W 4560   3.820   1.880   3.300
 3590W        W 4561   6.550   4.850   7.340
 3591W        W 4562  11.730   3.660   2.400
 3592W        W 4563   7.000  12.580   4.490
 3593W        W 4564  12.160   4.460   3.910
 3594W        W 4565   4.460   3.720   9.420
 3595W        W 4566  11.860   6.270   0.160
 3596W        W 4567   1.840   9.350   1.120
 3597W        W 4568  13.570  13.700   9.770
 3598W        W 4569   3.750  13.790  12.380
 3599W        W 4570   2.500  11.160   0.970
 3600W        W 4571   1.330  10.100   1.570
 3601W        W 4572   1.090  13.480   3.250
 3602W        W 4573  10.100   9.790   6.670
 3603W        W 4574   5.260   8.460   5.730
 3604W        W 4575  10.040  12.790   0.240
 3605W        W 4576   2.350   7.750   5.940
 3606W        W 4577  12.800   1.910  12.230
 3607W        W 4578   8.590  12.100   5.850
 3608W        W 4579  13.630  11.750   4.010
 3609W        W 4580   4.590  12.680  12.010
 3610W        W 4581   0.040  12.070   0.440
 3611W        W 4582   8.830   5.020   8.320
 3612W        W 4583  12.420   1.870   1.970
 3613W        W 4584   1.080   8.110   5.620
 3614W        W 4585   8.850   2.480   3.770
 3615W        W 4586   6.200   0.220   3.870
 3616W        W 4587   8.600   5.100   2.170
 3617W        W 4588   3.290   0.870   1.360
 3618W        W 4589   5.350   9.760   7.540
 3619W        W 4590   7.710   7.710   6.660
 3620W        W 4591   7.460   7.520  10.150
 3621W        W 4592   9.240   5.860   4.900
 3622W        W 4593  13.690   9.900   7.070
 3623W        W 4594   9.920  13.610   3.840
 3624W        W 4595   9.620  10.590   9.540
 3625W        W 4596   9.620  12.580   8.420
 3626W        W 4597   9.480   6.970   4.380
 3627W        W 4598  13.190   6.220  11.450
 3628W        W 4599  13.340   3.620   5.660
 3629W        W 4600  11.750   8.100   1.540
 3630W        W 4601   4.200  10.480   8.170
 3631W        W 4602  13.440  12.370   8.570
 3632W        W 4603   7.150   2.660   2.700
 3633W        W 4604   4.070   1.180   4.680
 3634W        W 4605   2.720   0.470   0.690
 3635W        W 4606   7.670   3.750   5.130
 3636W        W 4607  13.160  11.140   1.980
 3637W        W 4608   2.580   7.260   5.740
 3638W        W 4609  12.410   5.310   5.910
 3639W        W 4610   7.440   9.070   4.030
 3640W        W 4611   4.490   4.620   3.650
 3641W        W 4612  12.720   5.860   2.610
 3642W        W 4613  12.360   8.670   2.430
 3643W        W 4614   0.570   8.310   5.700
 3644W        W 4615   3.320  10.880  11.990
 3645W        W 4616  12.530   1.590   8.560
 3646W        W 4617  10.550  10.280   9.020
 3647W        W 4618   1.700  10.560   8.810
 3648W        W 4619   5.040  11.120   7.020
 3649W        W 4620   5.180  10.340   2.230
 3650W        W 4621   5.940   8.280   2.690
 3651W        W 4622   9.240   6.730  10.530
 3652W        W 4623   5.560   6.640   9.910
 3653W        W 4624   4.300   0.500   0.690
 3654W        W 4625  13.410   8.390  13.530
 3655W        W 4626   8.290   2.970   5.970
 3656W        W 4627   3.620   5.920   1.870
 3657W        W 4628   2.110  10.030  13.310
 3658W        W 4629   4.230   0.240   3.220
 3659W        W 4630   4.450  12.910   7.050
 3660W        W 4631   8.600   5.780   9.030
 3661W        W 4632   2.710   0.680  11.320
 3662W        W 4633   1.680   5.900   4.940
 3663W        W 4634   3.410   4.600   2.860
 3664W        W 4635   9.720   3.490  12.850
 3665W        W 4636   3.930   9.930   2.070
 3666W        W 4637  12.950   1.890  10.370
 3667W        W 4638   5.450   2.520   5.340
 3668W        W 4639   4.030   6.510  13.670
 3669W        W 4640   9.900   1.610  10.300
 3670W        W 4641  12.970  13.670   8.280
 3671W        W 4642  11.340   9.430  11.060
 3672W        W 4643  12.070   4.100  10.140
 3673W        W 4644   7.930  10.390   3.440
 3674W        W 4645  12.250   2.900   8.900
 3675W        W 4646   7.630   8.370   1.170
 3676W        W 4647  13.860   7.970  10.260
 3677W        W 4648   5.770  10.710  11.760
 3678W        W 4649   3.820   1.920   5.720
 3679W        W 4650   8.090   3.550   8.820
 3680W        W 4651  13.160  12.180   3.290
 3681W        W 4652   7.900  13.460   3.350
 3682W        W 4653   6.740   2.060  10.860
 3683W        W 4654   0.450   3.830   1.210
 3684W        W 4655   2.160   9.080   4.990
 3685W        W 4656  13.160   5.190   2.460
 3686W        W 4657   7.620  12.940   8.800
 3687W        W 4658   5.170   1.540  13.320
 3688W        W 4659   5.530   8.450  13.650
 3689W        W 4660   6.060   2.450  10.100
 3690W        W 4661   2.430   6.710   6.710
 3691W        W 4662  13.830   2.500   2.450
 3692W        W 4663   6.730  10.640   8.230
 3693W        W 4664   4.400   2.940   0.150
 3694W        W 4665   6.700   0.170   3.350
 3695W        W 4666   5.810  12.020   9.700
 3696W        W 4667   7.470   6.890   1.310
 3697W        W 4668   7.620   2.040   5.250
 3698W        W 4669   7.440  11.040   9.990
 3699W        W 4670   4.240   3.370   0.710
 3700W        W 4671   6.720   8.500   0.690
 3701W        W 4672   4.470   4.750  12.580
 3702W        W 4673  10.530  10.060   0.080
 3703W        W 4674   5.490   7.640   6.890
 3704W        W 4675   1.400   7.070   5.120
 3705W        W 4676   8.580   4.110   0.660
 3706W        W 4677   7.330   9.240   3.010
 3707W        W 4678  12.650   2.880   9.150
 3708W        W 4679   4.930   9.920   9.450
 3709W        W 4680   2.780  10.980  12.990
 3710W        W 4681   6.610   0.630   9.210
 3711W        W 4682   2.450   9.060  13.770
 3712W        W 4683   9.310  10.810   3.210
 3713W        W 4684   0.050   1.740   2.890
 3714W        W 4685  10.420   8.280  12.340
 3715W        W 4686  11.730  11.600   7.670
 3716W        W 4687  13.580   0.320   8.030
 3717W        W 4688   3.810   6.940   5.290
 3718W        W 4689  12.950  10.380   5.880
 3719W        W 4690  13.230   7.990   1.150
 3720W        W 4691   0.510   5.410   6.380
 3721W        W 4692   2.190   8.690   7.220
 3722W        W 4693   2.080  10.190  11.390
 3723W        W 4694  11.500   1.740  12.360
 3724W        W 4695   0.240   7.540   3.290
 3725W        W 4696  12.780  10.310  13.060
 3726W        W 4697  11.210  11.850   3.450
 3727W        W 4698   5.870   1.920   2.350
 3728W        W 4699   1.610  11.970   4.900
 3729W        W 4700   1.570   2.720  10.630
 3730W        W 4701   8.180   1.870   7.140
 3731W        W 4702  10.800   6.340   0.980
 3732W        W 4703  10.430  10.240   3.020
 3733W        W 4704  12.110   9.160  12.630
 3734W        W 4705   7.320   1.520   7.250
 3735W        W 4706  10.200   7.270  11.560
 3736W        W 4707   6.400   1.650  11.130
 3737W        W 4708   7.110   7.150  13.340
 3738W        W 4709  10.490   9.300   7.320
 3739W        W 4710   5.300  11.350  12.990
 3740W        W 4711   6.830  13.610   3.520
 3741W        W 4712   3.920  13.730   5.990
 3742W        W 4713   2.360   2.600  11.130
 3743W        W 4714   6.130   4.880   1.620
 3744W        W 4715   2.130  13.020   8.050
 3745W        W 4716   6.010   8.530  12.910
 3746W        W 4717   7.340   1.460  10.450
 3747W        W 4718   0.550   6.170  10.060
 3748W        W 4719   5.060   9.610   3.890
 3749W        W 4720  13.350   5.510  13.380
 3750W        W 4721   9.330   4.920   7.170
 3751W        W 4722   2.920   4.950   8.830
 3752W        W 4723  11.820  11.760   8.240
 3753W        W 4724   9.320   5.860   8.240
 3754W        W 4725  10.980  13.320  11.610
 3755W        W 4726   2.740   3.360   2.130
 3756W        W 4727   2.340   2.310   1.120
 3757W        W 4728   2.700   2.500   7.490
 3758W        W 4729   5.110  12.070   8.580
 3759W        W 4730   1.380   1.340   2.380
 3760W        W 4731   6.190   7.650   2.610
 3761W        W 4732   6.720   4.690  10.880
 3762W        W 4733   1.480   2.600   6.060
 3763W        W 4734   4.710  11.300  12.800
 3764W        W 4735   7.970   7.060  13.280
 3765W        W 4736  10.150  10.370  13.900
 3766W        W 4737   9.770   5.800   5.660
 3767W        W 4738   6.450   7.020  12.180
 3768W        W 4739   5.960   3.120  12.740
 3769W        W 4740   1.730  12.830   7.800
 3770W        W 4741   2.110   1.270   1.830
 3771W        W 4742   7.530   6.410  13.640
 3772W        W 4743  12.750   0.550   2.780
 3773W        W 4744  10.650   0.240   3.870
 3774W        W 4745  11.070  13.550   0.870
 3775W        W 4746  10.380  11.930  11.740
 3776W        W 4747  10.920   4.810  11.930
 3777W        W 4748   6.290   0.760   9.740
 3778W        W 4749  10.770  11.040   2.450
 3779W        W 4750   4.650  11.360   2.230
 3780W        W 4751   9.910   5.740   8.580
 3781W        W 4752   2.260  10.730   4.900
 3782W        W 4753   1.200   7.790  11.320
 3783W        W 4754   7.050  12.380   4.020
 3784W        W 4755   0.470   5.060   1.610
 3785W        W 4756   8.870   5.620   0.530
 3786W        W 4757   0.350   9.220   4.750
 3787W        W 4758   4.580  13.600   9.860
 3788W        W 4759   2.950   1.420   1.600
 3789W        W 4760   5.390  10.910  11.470
 3790W        W 4761  10.670   7.070   6.530
 3791W        W 4762   4.620   0.200   0.900
 3792W        W 4763   6.470  10.810   7.310
 3793W        W 4764   3.380  12.460   4.420
 3794W        W 4765   5.140   1.440   0.780
 3795W        W 4766   1.850   1.940   5.600
 3796W        W 4767   4.890   6.170   0.180
 3797W        W 4768   1.830  11.850  13.320
 3798W        W 4769  12.260  10.900  13.260
 3799W        W 4770   9.000   4.200   5.000
 3800W        W 4771   9.440   4.260   1.710
 3801W        W 4772   3.400  11.200   2.330
 3802W        W 4773   4.110  10.230   1.130
 3803W        W 4774  13.100   1.800  10.930
 3804W        W 4775  11.290   6.260  11.820
 3805W        W 4776   8.190   3.050  12.980
 3806W        W 4777  12.920   3.420   4.370
 3807W        W 4778  13.910   5.730   2.470
 3808W        W 4779   0.790   4.480  12.850
 3809W        W 4780   9.140   6.930   6.710
 3810W        W 4781  11.890   0.040   5.300
 3811W        W 4782   6.940  11.030   3.340
 3812W        W 4783   2.050   4.540   8.390
 3813W        W 4784  12.050  12.960   3.910
 3814W        W 4785   9.610   7.390  12.140
 3815W        W 4786   2.770   0.620   2.000
 3816W        W 4787   9.840   2.080  13.670
 3817W        W 4788  12.790  10.980   2.320
 3818W        W 4789  10.280   0.600  13.620
 3819W        W 4790  12.680  11.910   3.260
 3820W        W 4791  11.590   1.120  13.160
 3821W        W 4792   1.220   2.930   3.850
 3822W        W 4793   8.550  13.120   7.840
 3823W        W 4794   5.060   6.480  12.860
 3824W        W 4795   1.610   4.450  12.250
 3825W        W 4796  10.800   6.360   9.230
 3826W        W 4797   1.720   4.490   2.330
 3827W        W 4798  11.770  12.160  12.020
 3828W        W 4799   5.720   0.110   5.820
 3829W        W 4800  13.860   9.770   7.480
 3830W        W 4801   4.870   5.890   9.020
 3831W        W 4802   7.760   0.640   0.860
 3832W        W 4803  13.220  10.430   4.100
 3833W        W 4804   4.970   7.950   4.340
 3834W        W 4805  13.070   7.020   6.360
 3835W        W 4806  12.050   7.060   0.060
 3836W        W 4807   5.920   0.570   4.090
 3837W        W 4808   0.650   3.180   8.910
 3838W        W 4809   0.250  11.890   1.050
 3839W        W 4810   0.340   1.080  12.130
 3840W        W 4811   1.470   3.550   1.310
 3841W        W 4812   5.870   7.040   0.360
 3842W        W 4813   9.710  12.880  11.040
 3843W        W 4814   3.200   8.360   3.490
 3844W        W 4815   2.280   5.350   1.510
 3845W        W 4816   7.690   3.710   9.190
 3846W        W 4817  13.660   5.070   2.360
 3847W        W 4818  10.240   5.250   2.870
 3848W        W 4819   9.500  11.240   5.930
 3849W        W 4820   5.180  10.570  12.580
 3850W        W 4821   4.430   7.150   6.660
 3851W        W 4822   8.060  13.830  12.530
 3852W        W 4823   6.150  10.070   6.760
 3853W        W 4824  10.420  12.810   9.480
 3854W        W 4825   5.450  13.640   3.270
 3855W        W 4826   0.840   5.800   7.540
 3856W        W 4827  10.830   2.780   4.680
 3857W        W 4828   2.610   2.070  11.820
 3858W        W 4829   1.980   3.170  11.960
 3859W        W 4830   0.560   5.470  12.510
 3860W        W 4831   6.070  13.600   3.900
 3861W        W 4832  10.750  10.680   9.220
 3862W        W 4833   2.340   9.380   6.920
 3863W        W 4834  12.000   6.910  11.350
 3864W        W 4835   0.750   5.730  11.840
 3865W        W 4836  12.100   4.440   8.360
 3866W        W 4837   4.140  13.680   1.980
 3867W        W 4838   8.050   2.060   5.560
 3868W        W 4839  12.600   2.560  11.300
 3869W        W 4840   4.480   4.250  13.540
 3870W        W 4841   0.720  10.040   5.530
 3871W        W 4842   3.250  13.670   9.640
 3872W        W 4843   4.960  11.080   9.340
 3873W        W 4844   4.240   9.960  10.230
 3874W        W 4845   4.250   1.880   8.210
 3875W        W 4846   8.550   9.050  13.150
 3876W        W 4847   7.470   9.640   0.750
 3877W        W 4848   6.820   6.560   6.770
 3878W        W 4849  11.210   1.970  11.960
 3879W        W 4850   7.710   1.610   6.370
 3880W        W 4851   5.510  10.000   5.070
 3881W        W 4852   8.640   2.780   1.300
 3882W        W 4853   4.880   6.010   8.520
 3883W        W 4854  13.500   1.240  10.330
 3884W        W 4855   9.870   3.460   7.330
 3885W        W 4856   6.860   1.360  10.180
 3886W        W 4857   6.760   0.230   4.270
 3887W        W 4858  11.100   4.720   9.430
 3888W        W 4859   5.030  12.480   0.430
 3889W        W 4860   6.750   6.140  10.460
 3890W        W 4861   5.630   1.700   3.830
 3891W        W 4862   0.210   5.460   1.490
 3892W        W 4863   1.350  10.600   6.930
 3893W        W 4864  13.600   7.890  12.730
 3894W        W 4865   7.140   5.830  10.570
 3895W        W 4866  10.120   3.660   3.350
 3896W        W 4867   4.350  12.050  13.880
 3897W        W 4868   1.330   4.860   4.900
 3898W        W 4869   7.290   1.480   6.640
 3899W        W 4870  12.370  12.700   6.230
 3900W        W 4871   0.960   1.490  11.680
 3901W        W 4872  13.290   1.540  13.680
 3902W        W 4873   3.490   1.270  11.050
 3903W        W 4874   8.320   0.430   5.860
 3904W        W 4875   5.220   8.910   3.140
 3905W        W 4876   9.660   7.550  10.710
 3906W        W 4877   7.010   4.630   4.770
 3907W        W 4878  11.040   9.670  13.910
 3908W        W 4879   9.790   9.650   9.980
 3909W        W 4880   1.120   3.700   7.050
 3910W        W 4881   0.340   1.980   9.880
 3911W        W 4882   6.170  11.370  12.430
 3912W        W 4883   7.760  10.220   7.460
 3913W        W 4884   4.050   9.160  10.780
 3914W        W 4885  11.100   8.550  10.300
 3915W        W 4886   6.600   2.840   6.620
 3916W        W 4887   6.000  12.160   0.670
 3917W        W 4888  13.100   8.000   2.640
 3918W        W 4889  12.520   8.440   1.430
 3919W        W 4890   5.390   7.540   9.830
 3920W        W 4891  11.940  11.670   9.640
 3921W        W 4892   4.550  12.400  10.520
 3922W        W 4893   3.230   0.160   7.880
 3923W        W 4894   4.810  13.610   4.360
 3924W        W 4895  13.270   1.300   5.550
 3925W        W 4896  11.670   0.400  10.960
 3926W        W 4897   2.580   3.920   1.350
 3927W        W 4898   1.000   0.270   7.370
 3928W        W 4899   5.790   8.220   3.240
 3929W        W 4900   2.850   9.010  11.560
 3930W        W 4901  10.980   2.360   8.770
 3931W        W 4902   5.860  11.940  13.580
 3932W        W 4903   9.730   4.910   6.540
 3933W        W 4904  10.520   9.570   8.800
 3934W        W 4905   1.880   7.160   9.330
 3935W        W 4906   5.550   4.980  11.290
 3936W        W 4907   3.640   6.650  12.690
 3937W        W 4908   6.670   4.010  11.620
 3938W        W 4909   1.880   1.580  10.510
 3939W        W 4910   6.290  10.670   9.740
 3940W        W 4911   4.290   3.560   7.920
 3941W        W 4912  12.030   4.250   2.990
 3942W        W 4913   3.830   9.560   4.340
 3943W        W 4914  11.140   0.850  11.790
 3944W        W 4915  11.260   8.430   6.730
 3945W        W 4916   0.530   1.080   8.170
 3946W        W 4917   4.540  11.640   4.870
 3947W        W 4918  10.680  13.180   6.120
 3948W        W 4919   1.150   6.390   9.160
 3949W        W 4920   9.910   5.360   2.450
 3950W        W 4921  13.280  13.110   0.040
 3951W        W 4922   4.610   1.640   7.750
 3952W        W 4923  10.530   5.120   3.240
 3953W        W 4924   7.170   0.540  12.010
 3954W        W 4925   5.650  12.210  12.820
 3955W        W 4926   1.150   2.330   9.650
 3956W        W 4927   3.370   7.850   3.600
 3957W        W 4928   4.450  11.350   6.020
 3958W        W 4929   5.010  12.270   7.080
 3959W        W 4930   1.560   6.630  10.020
 3960W        W 4931   7.550   8.060   5.100
 3961W        W 4932   1.580   3.010   5.280
 3962W        W 4933  13.340  11.410   3.800
 3963W        W 4934   6.490   9.580   8.680
 3964W        W 4935   6.110   1.810   7.520
 3965W        W 4936   0.800   3.440  10.460
 3966W        W 4937   5.410  13.000   6.450
 3967W        W 4938   1.310  13.200   2.040
 3968W        W 4939   5.510   9.860   1.790
 3969W        W 4940   4.410   3.570   5.120
 3970W        W 4941   3.830  11.600  12.230
 3971W        W 4942   9.290  12.010   6.070
 3972W        W 4943   6.680   2.040   8.410
 3973W        W 4944   2.710   5.870   2.850
 3974W        W 4945   5.290  13.720  11.360
 3975W        W 4946   6.730   6.370   5.430
 3976W        W 4947   6.400   3.920  13.370
 3977W        W 4948   3.130   5.330   8.600
 3978W        W 4949   8.980   1.570   9.080
 3979W        W 4950   4.640   4.480   1.800
 3980W        W 4951   0.710   3.700   2.870
 3981W        W 4952   6.210   9.600   5.250
 3982W        W 4953   2.070  10.290   4.650
 3983W        W 4954  10.670   6.690   0.070
 3984W        W 4955   5.020  10.220   9.980
 3985W        W 4956   9.590   6.580   2.580
 3986W        W 4957  10.810   3.720  10.380
 3987W        W 4958   5.490   8.480  11.860
 3988W        W 4959   6.460  13.850  10.790
 3989W        W 4960  13.330   6.760  11.530
 3990W        W 4961   7.230   7.180   8.580
 3991W        W 4962   2.030   1.560   3.140
 3992W        W 4963  12.880   1.980  12.740
 3993W        W 4964   7.510   5.170  10.860
 3994W        W 4965   1.970   6.380   8.160
 3995W        W 4966   6.320   2.830   1.540
 3996W        W 4967   3.670   7.040   1.570
 3997W        W 4968   1.710   6.490   1.090
 3998W        W 4969   0.640  12.650   0.830
 3999W        W 4970  13.230  11.680   4.890
 4000W        W 4971  13.470   3.570   4.410
 4001W        W 4972   3.450   5.390   6.450
 4002W        W 4973   0.750   0.290   7.780
 4003W        W 4974  11.550   3.030   5.880
 4004W        W 4975   4.110   0.230   1.700
 4005W        W 4976   5.780   5.720   7.240
 4006W        W 4977  10.150   3.760   5.070
 4007W        W 4978  10.740  11.070   7.790
 4008W        W 4979  13.710   6.280   3.230
 4009W        W 4980   5.000  13.640   6.860
 4010W        W 4981   2.160   3.280   7.430
 4011W        W 4982  10.160   9.650  11.230
 4012W        W 4983   7.190   5.400  10.070
 4013W        W 4984   9.060  13.810   3.280
 4014W        W 4985  12.210   6.530   6.140
 4015W        W 4986   4.510   4.750  12.030
 4016W        W 4987   0.160   3.310   9.810
 4017W        W 4988   1.040   0.020   2.540
 4018W        W 4989   5.220   0.020  13.570
 4019W        W 4990   3.970   0.340  10.070
 4020W        W 4991  12.660   3.780   5.670
 4021W        W 4992   1.110   1.800   1.390
 4022W        W 4993  11.090  13.070   0.470
 4023W        W 4994   7.220   1.710   9.950
 4024W        W 4995   3.780   5.370   0.300
 4025W        W 4996   7.840   9.960   3.620
 4026W        W 4997   8.770   0.740  13.290
 4027W        W 4998  11.550   3.080  13.290
 4028W        W 4999  12.630  11.340  13.440
 4029W        W 5000   1.500  11.160   8.870
 4030W        W 5001   5.490  12.690   7.640
 4031W        W 5002  11.330   5.690   8.670
 4032W        W 5003   5.450   4.240   9.230
 4033W        W 5004   7.760   8.230  11.980
 4034W        W 5005   5.290   7.510   7.350
 4035W        W 5006   2.420   9.520  12.230
 4036W        W 5007   4.360   7.130  13.040
 4037W        W 5008  13.180   3.410   4.810
 4038W        W 5009   7.910  11.730   1.800
 4039W        W 5010  11.950  12.170  13.780
 4040W        W 5011   1.020   4.550   6.610
 4041W        W 5012   5.590   9.480   3.160
 4042W        W 5013   3.520   4.930   7.830
 4043W        W 5014   0.120   4.750   2.660
 4044W        W 5015   6.180   7.160   0.740
 4045W        W 5016   3.210   2.630   6.010
 4046W        W 5017   2.080   9.290  11.640
 4047W        W 5018   2.390  12.970   1.550
 4048W        W 5019   1.380   1.230   0.170
 4049W        W 5020  11.430  13.060   0.060
 4050W        W 5021   0.080   9.540   5.970
 4051W        W 5022  12.680  10.800  11.280
 4052W        W 5023   2.880   7.960  11.180
 4053W        W 5024   9.850   2.880   6.480
 4054W        W 5025   4.150   2.450   2.430
 4055W        W 5026   4.650   9.670   4.150
 4056W        W 5027   6.680   9.660   9.710
 4057W        W 5028   6.440   2.610   0.730
 4058W        W 5029   7.670   0.210  11.080
 4059W        W 5030   1.840   6.270   4.630
 4060W        W 5031   8.580   8.800   6.810
 4061W        W 5032  13.750   5.750  10.660
 4062W        W 5033   1.360   9.390  13.330
 4063W        W 5034  10.900   6.590   6.460
 4064W        W 5035   6.240  10.290  10.640
 4065W        W 5036   5.910   4.610   4.380
 4066W        W 5037  12.490   1.890   8.000
 4067W        W 5038  12.810   4.200   5.390
 4068W        W 5039   3.170  12.550   6.580
 4069W        W 5040   9.850   1.340   9.420
 4070W        W 5041   3.340  10.660   3.160
 4071W        W 5042   1.650   0.370   8.090
 4072W        W 5043   4.590   9.830   5.160
 4073W        W 5044   5.570  10.980   9.540
 4074W        W 5045   4.740   1.510   3.000
 4075W        W 5046   0.670   7.770   8.560
 4076W        W 5047   9.320   7.580   1.870
 4077W        W 5048  12.340   1.050  13.630
 4078W        W 5049   5.480   2.840   8.360
 4079W        W 5050   2.770  13.310   3.570
 4080W        W 5051   7.670   8.240   4.320
 4081W        W 5052   5.260  10.750   5.940
 4082W        W 5053  12.020   3.790  10.660
 4083W        W 5054  11.000  13.870  11.470
 4084W        W 5055   0.960   8.190   6.680
 4085W        W 5056  11.700   9.900   2.130
 4086W        W 5057   4.970   4.960   2.010
 4087W        W 5058  12.280   6.320   3.740
 4088W        W 5059  11.790   1.490   1.490
 4089W        W 5060   5.940   9.820  13.020
 4090W        W 5061   8.330   8.640   1.620
 4091W        W 5062  13.600   2.310   9.280
 4092W        W 5063   8.050  12.290   7.070
 4093W        W 5064   6.990   8.300   2.570
 4094W        W 5065   1.540  12.550   3.170
 4095W        W 5066   8.430   4.970  13.070
 4096W        W 5067   7.400   9.860   0.260
 4097W        W 5068  10.040   3.130   7.040
 4098W        W 5069   3.180   1.860   8.050
 4099W        W 5070   8.590   8.640   9.050
 4100W        W 5071   6.270   5.350   9.980
 4101W        W 5072   4.200  13.590  10.240
 4102W        W 5073   6.380   7.870   7.060
 4103W        W 5074   6.750   4.050   9.500
 4104W        W 5075   6.780  10.190   1.470
 4105W        W 5076   9.750   7.960   5.890
 4106W        W 5077   7.370   8.270  11.270
 4107W        W 5078  12.480   0.200   5.840
 4108W        W 5079   6.610   3.230   1.550
 4109W        W 5080   6.880   4.470  12.910
 4110W        W 5081   6.430   0.670  12.420
 4111W        W 5082  13.500   8.260   2.490
 4112W        W 5083   8.130   0.020   3.360
 4113W        W 5084   9.270   4.270   0.720
 4114W        W 5085   6.050  11.790   7.550
 4115W        W 5086   6.590   7.670   8.480
 4116W        W 5087   7.560   2.000   8.210
 4117W        W 5088   5.980   4.870   9.860
 4118W        W 5089  10.450  10.300   6.040
 4119W        W 5090   4.950   0.020   9.940
 4120W        W 5091  11.700   2.540   7.750
 4121W        W 5092   3.010  11.520   7.720
 4122W        W 5093   0.910   2.170   8.800
 4123W        W 5094   5.020   6.370  10.660
 4124W        W 5095   3.790  13.780  10.110
 4125W        W 5096  12.400   4.070   2.480
 4126W        W 5097   2.460   9.860   3.210
 4127W        W 5098  13.150   4.410   6.660
 4128W        W 5099   4.560   9.960   8.600
 4129W        W 5100   5.270   6.730   8.710
 4130W        W 5101   8.220   5.770  11.710
 4131W        W 5102   2.620  11.290  13.320
 4132W        W 5103   6.620  10.910   6.640
 4133W        W 5104   1.310   9.960  12.550
 4134W        W 5105  13.540  12.320   8.080
 4135W        W 5106   4.350   1.800   5.510
 4136W        W 5107   3.230   0.620   4.790
 4137W        W 5108  11.850   9.300  11.750
 4138W        W 5109  11.880   1.580  13.100
 4139W        W 5110   0.890  10.840  12.900
 4140W        W 5111   5.390   8.730  11.420
 4141W        W 5112   0.010   6.300   2.580
 4142W        W 5113   0.150   3.510   1.530
 4143W        W 5114   8.790  11.430  10.800
 4144W        W 5115   8.220   7.830  10.320
 4145W        W 5116  11.320   1.140   1.560
 4146W        W 5117   1.810   3.120   9.670
 4147W        W 5118   9.220  10.320  10.100
 4148W        W 5119   3.370   3.560   2.270
 4149W        W 5120   2.440   7.060   9.180
 4150W        W 5121  12.980   3.530   6.030
 4151W        W 5122   9.290   3.560   0.290
 4152W        W 5123  10.010   6.640   2.230
 4153W        W 5124   2.000   8.620  12.880
 4154W        W 5125   6.210   0.930  12.850
 4155W        W 5126   9.760   6.240   8.310
 4156W        W 5127   9.070   7.240   2.190
 4157W        W 5128   7.460   0.320   9.430
 4158W        W 5129   8.110   6.500   3.520
 4159W        W 5130  12.270  10.240   5.380
 4160W        W 5131  12.000   7.370  13.020
 4161W        W 5132   8.950  10.550   6.950
 4162W        W 5133  10.870   3.240   3.710
 4163W        W 5134   3.120  10.650  13.050
 4164W        W 5135   9.000  11.480   5.230
 4165W        W 5136  11.950   0.440   0.330
 4166W        W 5137   3.300   0.030  10.060
 4167W        W 5138  11.080   9.930   5.150
 4168W        W 5139   4.740   1.920   6.550
 4169W        W 5140   4.250   8.730   1.950
 4170W        W 5141   2.830   6.840   8.820
 4171W        W 5142   8.720   7.870  12.170
 4172W        W 5143   5.710   5.350   6.410
 4173W        W 5144   7.130   4.520   0.950
 4174W        W 5145   3.820   9.860   3.840
 4175W        W 5146   0.090   7.140   0.160
 4176W        W 5147   5.910   5.910   2.890
 4177W        W 5148  13.090   0.810  13.260
 4178W        W 5149   3.330  11.300  12.260
 4179W        W 5150   8.860   0.560  11.110
 4180W        W 5151   7.390  13.420   4.580
 4181W        W 5152  10.450   6.050  12.220
 4182W        W 5153   9.650   1.000   0.870
 4183W        W 5154   4.300   3.750   8.440
 4184W        W 5155  13.800   2.490   2.960
 4185W        W 5156   0.520   4.620  12.460
 4186W        W 5157   4.150   4.860   3.410
 4187W        W 5158   5.570   7.200  11.670
 4188W        W 5159   2.260  13.470   7.880
 4189W        W 5160   9.420   4.630   9.580
 4190W        W 5161   6.370  10.330   0.160
 4191W        W 5162   6.190   7.870   7.560
 4192W        W 5163  11.710  13.440   8.110
 4193W        W 5164   2.130   3.180   9.220
 4194W        W 5165   3.770   6.850   7.030
 4195W        W 5166   1.850   0.030  13.470
 4196W        W 5167   4.270   0.590  11.090
 4197W        W 5168   4.510   7.080  10.420
 4198W        W 5169   6.380  11.410   8.520
 4199W        W 5170   7.060   0.260   1.490
 4200W        W 5171   4.390   4.780   4.440
 4201W        W 5172   8.360   1.010   2.380
 4202W        W 5173   6.280   2.720  12.850
 4203W        W 5174   9.300   0.800   5.290
 4204W        W 5175  10.770   5.650  12.480
 4205W        W 5176  13.270  11.070   7.390
 4206W        W 5177   9.120   3.380   7.650
 4207W        W 5178   7.120   5.310   8.130
 4208W        W 5179   5.360   4.720   1.120
 4209W        W 5180   2.330  10.320   8.550
 4210W        W 5181   3.430   6.310   1.000
 4211W        W 5182   1.440  11.080   6.660
 4212W        W 5183   4.400   3.160   7.360
 4213W        W 5184   7.620  11.360  10.380
 4214W        W 5185   7.820   8.230   7.900
 4215W        W 5186   6.350   6.580   6.340
 4216W        W 5187  12.750   3.970  11.490
 4217W        W 5188   9.130   6.310  10.980
 4218W        W 5189  10.560   6.470   5.640
 4219W        W 5190   5.510   9.740  12.100
 4220W        W 5191   3.450  11.650  12.630
 4221W        W 5192  12.490  12.970   8.290
 4222W        W 5193  10.180   7.570   6.020
 4223W        W 5194  10.910   3.260   8.930
 4224W        W 5195   7.500   7.060   0.420
 4225W        W 5196   7.210  10.720   8.270
 4226W        W 5197  12.680   4.880  10.050
 4227W        W 5198  12.670  12.580  12.800
 4228W        W 5199   9.310   0.940  10.710
 4229W        W 5200   5.350   0.130   0.280
 4230W        W 5201   8.080  11.700  11.400
 4231W        W 5202   8.410   2.470   8.220
 4232W        W 5203  10.740   3.590   2.810
 4233W        W 5204  11.240   7.660   4.630
 4234W        W 5205   3.850   4.430   5.360
 4235W        W 5206  13.050   8.170   8.570
 4236W        W 5207  13.380  13.170   5.690
 4237W        W 5208   5.080   3.590  13.470
 4238W        W 5209   8.910   5.520   2.100
 4239W        W 5210   4.060   6.500   9.130
 4240W        W 5211   2.550   5.930   7.300
 4241W        W 5212   8.220   6.070  12.120
 4242W        W 5213   7.590  10.320   2.500
 4243W        W 5214   5.210   5.230  10.160
 4244W        W 5215  10.680   8.500   2.830
 4245W        W 5216   0.470   2.340   7.800
 4246W        W 5217   6.120   8.140   8.200
 4247W        W 5218  10.370  10.970   6.730
 4248W        W 5219   6.530   1.130  11.040
 4249W        W 5220   4.940   8.810   3.560
 4250W        W 5221   0.050  13.020  11.600
 4251W        W 5222   6.470   4.180   8.000
 4252W        W 5223   7.140  12.120  10.990
 4253W        W 5224  12.760   1.290   3.150
 4254W        W 5225   5.950   1.470  10.430
 4255W        W 5226   5.740   9.550   4.970
 4256W        W 5227  11.140  10.860   6.950
 4257W        W 5228   7.470   3.510   0.890
 4258W        W 5229   7.260   1.850   2.000
 4259W        W 5230   7.320  13.200   1.820
 4260W        W 5231   0.980  12.230   1.530
 4261W        W 5232   0.030   1.730  10.130
 4262W        W 5233   6.240   2.040  12.100
 4263W        W 5234  13.410   9.520   8.330
 4264W        W 5235   9.140   5.780   1.600
 4265W        W 5236  11.790   2.710  11.550
 4266W        W 5237   3.380   9.450   2.860
 4267W        W 5238   8.590   5.220   4.190
 4268W        W 5239   6.410   6.510  12.940
 4269W        W 5240   3.170   3.610   8.800
 4270W        W 5241   0.770   5.670   5.240
 4271W        W 5242   0.550   3.810   1.700
 4272W        W 5243   0.330   5.820  13.480
 4273W        W 5244   8.250   3.200  12.480
 4274W        W 5245   1.370   9.410   0.390
 4275W        W 5246   6.550   6.270  11.230
 4276W        W 5247   7.950   8.890   9.480
 4277W        W 5248   0.490   4.600   1.810
 4278W        W 5249   6.970   4.500   0.060
 4279W        W 5250   3.550   5.860   8.970
 4280W        W 5251   1.370  11.940   1.540
 4281W        W 5252   6.440  12.240   1.000
 4282W        W 5253  10.020   2.910  13.710
 4283W        W 5254   9.750   0.660  10.460
 4284W        W 5255   7.240   4.750  10.590
 4285W        W 5256   1.730  11.450   4.840
 4286W        W 5257   1.900   0.640  10.840
 4287W        W 5258  12.020  11.210   8.720
 4288W        W 5259   6.460   1.260  12.410
 4289W        W 5260   5.470   8.000   3.610
 4290W        W 5261   8.400   0.420   3.260
 4291W        W 5262   2.430   8.660  11.490
 4292W        W 5263  10.100   8.310  11.500
 4293W        W 5264  13.690   1.100   1.650
 4294W        W 5265   9.330   6.850   3.470
 4295W        W 5266  10.870   6.570   3.990
 4296W        W 5267  12.090   2.080  10.180
 4297W        W 5268   9.560   5.740   6.110
 4298W        W 5269  12.530  13.190  13.490
 4299W        W 5270   4.210  10.800   7.200
 4300W        W 5271   0.360   5.270   0.210
 4301W        W 5272   2.450   1.470   5.830
 4302W        W 5273  13.810  11.440   3.670
 4303W        W 5274   7.040  10.040   9.700
 4304W        W 5275   3.970   3.930  12.980
 4305W        W 5276   3.740   0.120   5.610
 4306W        W 5277   5.320   5.510  11.350
 4307W        W 5278   6.330   0.070   1.380
 4308W        W 5279   3.000   1.130   9.230
 4309W        W 5280   2.680   3.040   6.030
 4310W        W 5281   9.130  13.240  13.340
 4311W        W 5282  12.630   5.060   3.880
 4312W        W 5283  10.430   6.960   5.630
 4313W        W 5284   2.270   1.000   9.090
 4314W        W 5285   2.510   0.180  12.960
 4315W        W 5286   9.810  10.020   3.470
 4316W        W 5287   5.730   0.760  13.560
 4317W        W 5288   1.800   5.580   3.290
 4318W        W 5289   3.310  12.850   8.500
 4319W        W 5290   1.150  13.040   3.030
 4320W        W 5291   2.630   9.770  13.290
 4321W        W 5292  11.270   5.720  11.650
 4322W        W 5293  13.160   0.240   8.310
 4323W        W 5294  12.450   8.910   1.570
 4324W        W 5295   1.720   1.410   7.380
 4325W        W 5296   7.680   1.870   7.340
 4326W        W 5297   0.070   6.790  11.090
 4327W        W 5298   2.620   4.230   4.650
 4328W        W 5299   8.430   5.370   8.300
 4329W        W 5300   6.790   7.740   3.850
 4330W        W 5301  11.850   3.120   3.810
 4331W        W 5302   3.060   9.370   1.110
 4332W        W 5303   4.490   1.590   5.980
 4333W        W 5304   5.470  13.300  11.180
 4334W        W 5305   5.330   6.090   4.940
 4335W        W 5306   8.550  10.690  13.290
 4336W        W 5307   8.120   4.300   0.630
 4337W        W 5308  12.030   8.820   1.300
 4338W        W 5309   1.690   3.220  10.560
 4339W        W 5310   2.110   1.490   4.470
 4340W        W 5311   9.010   3.830   5.430
 4341W        W 5312   6.680   5.330   7.290
 4342W        W 5313  13.080   4.910   1.590
 4343W        W 5314   1.660   0.670   0.330
 4344W        W 5315   7.750   7.810   4.030
 4345W        W 5316   1.800   1.930  10.910
 4346W        W 5317  12.340  11.540  12.680
 4347W        W 5318  12.160  10.020  10.660
 4348W        W 5319  11.960   7.970   6.500
 4349W        W 5320   8.720   4.440  10.660
 4350W        W 5321   9.320   3.150   3.130
 4351W        W 5322  13.130   0.550  12.700
 4352W        W 5323   5.700  12.800   8.680
 4353W        W 5324  11.140   8.330   4.020
 4354W        W 5325   4.670   2.690  13.010
 4355W        W 5326   8.630  10.890   5.910
 4356W        W 5327  10.600   3.010  12.430
 4357W        W 5328   5.750  12.170   1.150
 4358W        W 5329  12.750  11.200   1.110
 4359W        W 5330   9.090   6.830   1.930
 4360W        W 5331   3.950  10.750   0.300
 4361W        W 5332   6.730  10.330   7.300
 4362W        W 5333   6.260  13.890   5.640
 4363W        W 5334   5.900   6.110   4.440
 4364W        W 5335   3.370   1.100  12.430
 4365W        W 5336   1.930  11.210   5.670
 4366W        W 5337   2.620   5.590  10.120
 4367W        W 5338   1.210  13.920   8.730
 4368W        W 5339   5.180  13.040   0.120
 4369W        W 5340   0.190   7.140  11.810
 4370W        W 5341   0.620   0.070  12.570
 4371W        W 5342   4.530   7.480  10.020
 4372W        W 5343  11.800   1.080   5.900
 4373W        W 5344  11.600  10.070   9.960
 4374W        W 5345  12.980   0.160  13.430
 4375W        W 5346   0.050   7.020   4.490
 4376W        W 5347   2.780   2.270   5.230
 4377W        W 5348   5.760  10.700   8.360
 4378W        W 5349  10.830  10.530   2.270
 4379W        W 5350   8.880   2.940   3.520
 4380W        W 5351   8.120  11.240   1.260
 4381W        W 5352   3.280  12.520   7.240
 4382W        W 5353  12.030  11.850   5.410
 4383W        W 5354  10.170   2.790   8.380
 4384W        W 5355   6.570   9.510  10.220
 4385W        W 5356   4.440   3.240   8.390
 4386W        W 5357   4.540  12.730   6.520
 4387W        W 5358   5.780   3.560   6.210
 4388W        W 5359   6.860   7.380  10.290
 4389W        W 5360  13.290   4.270   5.070
 4390W        W 5361   3.280   4.000   9.110
 4391W        W 5362   0.320   1.440   3.930
 4392W        W 5363   8.180  12.650  12.370
 4393W        W 5364   4.260  13.570   3.400
 4394W        W 5365   3.640   8.100   0.320
 4395W        W 5366   3.260   0.950  13.740
 4396W        W 5367   2.300   1.840   7.580
 4397W        W 5368   7.460   2.530   1.640
 4398W        W 5369  12.600   1.630  10.550
 4399W        W 5370   2.920   5.990  12.880
 4400W        W 5371  10.560   5.710   0.360
 4401W        W 5372   6.930  11.010   9.870
 4402W        W 5373  13.600  12.210   4.180
 4403W        W 5374   0.540   1.810   3.100
 4404W        W 5375   2.430   0.210  12.240
 4405W        W 5376   5.270  13.800   5.670
 4406W        W 5377  13.020   5.210   7.150
 4407W        W 5378   1.680   6.190  13.820
 4408W        W 5379  13.770   1.560  13.710
 4409W        W 5380   7.280   9.310   2.070
 4410W        W 5381   5.660  12.260   7.760
 4411W        W 5382   5.300  11.860   7.180
 4412W        W 5383   7.020   8.990  12.850
 4413W        W 5384  13.360   8.180  10.260
 4414W        W 5385   0.990   9.820   6.290
 4415W        W 5386   1.480   2.870   8.910
 4416W        W 5387   7.600   3.530   8.630
 4417W        W 5388   2.150   8.590   5.000
 4418W        W 5389  12.180   0.600  11.720
 4419W        W 5390   2.350   9.830   8.480
 4420W        W 5391   0.920  13.080   5.160
 4421W        W 5392   8.690  10.010   1.020
 4422W        W 5393   5.680  11.050   6.320
 4423W        W 5394   5.650   3.290   6.590
 4424W        W 5395   3.470  13.130   6.660
 4425W        W 5396  13.340   4.070   4.120
 4426W        W 5397  12.680   8.950   0.600
 4427W        W 5398   6.760   1.460  12.790
 4428W        W 5399   0.650   1.760   4.070
 4429W        W 5400   5.790   4.030   5.480
 4430W        W 5401  13.910   2.810  13.060
 4431W        W 5402   0.580  10.550  10.020
 4432W        W 5403   2.850   4.240   9.360
 4433W        W 5404  12.840  13.620  13.200
 4434W        W 5405  12.170  10.830   6.090
 4435W        W 5406   4.870   1.220   8.460
 4436W        W 5407   3.390  10.670   4.100
 4437W        W 5408   7.940  13.380  11.840
 4438W        W 5409   2.850  11.850   2.750
 4439W        W 5410   2.980  12.100   3.160
 4440W        W 5411   8.080  11.910   0.530
 4441W        W 5412   9.140   7.980  12.550
 4442W        W 5413  10.360   6.000   9.260
 4443W        W 5414   5.140   9.980   8.900
 4444W        W 5415   8.780  11.010   6.910
 4445W        W 5416   0.350   1.270   7.730
 4446W        W 5417  11.970   4.600   8.890
 4447W        W 5418   6.130   3.620   5.470
 4448W        W 5419   7.190   5.660   9.620
 4449W        W 5420   1.580   0.520   3.760
 4450W        W 5421   1.570   9.240   3.660
 4451W        W 5422  10.640  13.380   0.490
 4452W        W 5423   8.280   4.210  12.140
 4453W        W 5424   3.880   6.350   6.270
 4454W        W 5425   5.200  13.300   5.950
 4455W        W 5426   8.810   5.810   7.940
 4456W        W 5427   9.250  12.040   1.080
 4457W        W 5428   6.080   3.470   1.010
 4458W        W 5429   0.260  10.690   1.960
 4459W        W 5430   8.720   6.170  12.430
 4460W        W 5431   1.070   4.110   8.380
 4461W        W 5432   2.510   7.010  12.770
 4462W        W 5433   5.110  11.080   9.880
 4463W        W 5434  11.950  13.370  11.600
 4464W        W 5435  10.770   4.190   3.020
 4465W        W 5436   0.930   1.880  11.340
 4466W        W 5437  13.610   5.700   7.180
 4467W        W 5438   2.550   0.670  13.150
 4468W        W 5439   3.590   8.330   1.080
 4469W        W 5440   7.560   2.720   8.820
 4470W        W 5441   9.820   4.080   3.240
 4471W        W 5442   6.800   8.170  13.440
 4472W        W 5443   9.390   6.260   7.400
 4473W        W 5444  11.540  11.260   4.880
 4474W        W 5445   4.480   6.370  13.660
 4475W        W 5446  12.280  10.600   3.670
 4476W        W 5447   4.510   7.270  13.490
 4477W        W 5448  13.900   1.120   3.720
 4478W        W 5449  11.830  12.720   8.910
 4479W        W 5450  11.030   8.880  12.530
 4480W        W 5451   1.230  10.250   4.840
 4481W        W 5452   7.600   8.170   6.510
 4482W        W 5453   1.400  12.990   6.450
 4483W        W 5454   5.650   3.270   4.680
 4484W        W 5455   4.620  10.650   9.230
 4485W        W 5456   5.460   4.240  11.230
 4486W        W 5457   5.010   0.750   1.900
 4487W        W 5458   6.560   6.300   7.230
 4488W        W 5459   9.690   8.130   1.000
 4489W        W 5460   4.350   3.680   8.930
 4490W        W 5461  12.280   0.410   8.080
 4491W        W 5462   8.460  10.880   1.530
 4492W        W 5463   8.000   2.950   8.000
 4493W        W 5464   1.030  10.230  12.950
 4494W        W 5465   9.220   5.470   6.300
 4495W        W 5466   6.940   2.660   4.320
 4496W        W 5467  12.230   7.600   8.830
 4497W        W 5468   6.600   9.040   5.900
 4498W        W 5469  10.390   6.400   6.100
 4499W        W 5470   7.100  10.170   1.950
 4500W        W 5471  12.380   9.280   2.530
 4501W        W 5472  12.520   4.860   6.090
 4502W        W 5473   7.300   1.430   5.580
 4503W        W 5474   6.470   8.840  12.890
 4504W        W 5475   7.760   1.200   6.740
 4505W        W 5476   7.390   6.250   3.760
 4506W        W 5477   7.530  13.890   1.540
 4507W        W 5478   8.440  13.570   5.180
 4508W        W 5479  10.860  12.160  13.080
 4509W        W 5480   9.590   6.410  10.720
 4510W        W 5481   0.210   6.610  12.990
 4511W        W 5482   0.870   0.870  13.530
 4512W        W 5483  10.550   0.150  13.520
 4513W        W 5484  12.350   4.310   2.030
 4514W        W 5485   0.870  13.780   6.410
 4515W        W 5486   2.870  13.520   0.400
 4516W        W 5487   9.020   5.470   4.210
 4517W        W 5488   8.330   3.230   2.930
 4518W        W 5489   4.590  10.060   4.440
 4519W        W 5490   7.610   5.880  12.970
 4520W        W 5491   2.460   6.130   5.940
 4521W        W 5492  12.490   0.890   1.980
 4522W        W 5493   4.350   0.750   3.300
 4523W        W 5494   5.680   3.260   5.530
 4524W        W 5495   1.490  12.910   1.670
 4525W        W 5496   2.910   6.740  12.850
 4526W        W 5497   0.900  10.040   8.630
 4527W        W 5498   1.130  10.150   7.640
 4528W        W 5499  12.500  13.350   9.370
 4529W        W 5500   3.680   6.180  11.390
 4530W        W 5501   1.560   5.610   2.110
 4531W        W 5502  13.100   9.160  13.810
 4532W        W 5503   8.710   4.100   3.710
 4533W        W 5504   3.590   9.390  13.750
 4534W        W 5505   5.740   7.410   2.350
 4535W        W 5506   6.440   1.130   9.280
 4536W        W 5507   3.750   6.640   4.850
 4537W        W 5508   2.330  10.480  11.860
 4538W        W 5509  11.680   1.450  10.050
 4539W        W 5510   2.980   0.270   2.520
 4540W        W 5511  11.390   4.210   2.340
 4541W        W 5512   4.370   2.350  10.910
 4542W        W 5513   2.550  10.770   0.530
 4543W        W 5514  12.060   0.650  11.040
 4544W        W 5515  11.820  12.520   3.770
 4545W        W 5516   5.890  10.910   3.220
 4546W        W 5517   3.060  13.190  12.880
 4547W        W 5518   8.270  12.480   4.540
 4548W        W 5519  13.120   7.410   4.840
 4549W        W 5520   9.500   1.150   3.170
 4550W        W 5521   0.740   4.940   0.840
 4551W        W 5522   4.240   7.520   3.270
 4552W        W 5523  10.050   4.290   4.100
 4553W        W 5524   8.160  10.590  11.670
 4554W        W 5525   4.910   2.610  12.070
 4555W        W 5526  12.710   7.720   9.830
 4556W        W 5527   7.110   4.790   0.490
 4557W        W 5528  13.400  11.850   2.960
 4558W        W 5529  10.890  12.580   7.930
 4559W        W 5530   6.280   6.030  11.560
 4560W        W 5531   3.140   6.810  11.960
 4561W        W 5532  10.030   8.000   2.880
 4562W        W 5533   8.590   0.310  12.950
 4563W        W 5534   9.170   8.220   1.100
 4564W        W 5535   4.210   4.780   1.810
 4565W        W 5536  13.110  12.680   4.860
 4566W        W 5537   1.110   8.300   0.900
 4567W        W 5538   4.330   4.950   6.310
 4568W        W 5539   6.420   5.880   8.500
 4569W        W 5540   9.590   3.880  11.180
 4570W        W 5541  12.480   0.500  12.120
 4571W        W 5542  11.360   1.600  12.840
 4572W        W 5543   4.670  13.480   4.810
 4573W        W 5544   5.140   8.700   6.410
 4574W        W 5545  13.120  12.940   4.010
 4575W        W 5546  11.680   1.140   4.500
 4576W        W 5547   9.810   8.340   3.230
 4577W        W 5548   5.560   7.170   7.570
 4578W        W 5549   4.330  13.250  12.350
 4579W        W 5550   0.160   2.180   5.950
 4580W        W 5551   5.940   5.990   8.770
 4581W        W 5552   7.650   6.360   8.700
 4582W        W 5553   9.740   4.170   7.800
 4583W        W 5554   9.490   8.320   4.260
 4584W        W 5555   7.550   5.360  11.390
 4585W        W 5556  11.580  10.780   3.350
 4586W        W 5557  13.910  11.490   6.020
 4587W        W 5558   5.820   2.580  12.830
 4588W        W 5559   2.720   9.690   6.310
 4589W        W 5560   2.180   2.690   9.480
 4590W        W 5561   4.450  13.300   2.140
 4591W        W 5562   4.940  11.690  13.820
 4592W        W 5563  10.700   3.340   5.550
 4593W        W 5564   9.110   2.360   4.210
 4594W        W 5565   7.950  12.550  11.910
 4595W        W 5566  13.590   4.920   4.390
 4596W        W 5567  13.350   6.250   2.840
 4597W        W 5568   6.420   9.880   1.460
 4598W        W 5569   4.840   9.220   7.830
 4599W        W 5570  13.520   9.820  13.160
 4600W        W 5571   4.740   9.560   0.200
 4601W        W 5572   7.370   8.070  11.720
 4602W        W 5573   4.710   1.520  10.960
 4603W        W 5574   6.370  11.050  13.360
 4604W        W 5575   3.920   4.860   8.690
 4605W        W 5576   2.060   5.420   4.880
 4606W        W 5577  10.430  11.760   7.820
 4607W        W 5578  10.180   2.000  10.050
 4608W        W 5579   2.750   5.870   3.810
 4609W        W 5580   5.810  10.100  10.420
 4610W        W 5581  11.230  11.660   7.490
 4611W        W 5582   3.820   9.750   0.030
 4612W        W 5583   1.660   0.640   9.590
 4613W        W 5584   3.180   8.250  12.910
 4614W        W 5585  11.450   0.610   9.300
 4615W        W 5586   0.930   9.130   5.590
 4616W        W 5587   8.440   0.810  11.000
 4617W        W 5588   3.510   9.760   3.220
 4618W        W 5589   8.060   3.890   5.490
 4619W        W 5590   1.510   8.920   3.210
 4620W        W 5591   4.660   6.160  13.190
 4621W        W 5592  10.150   7.880   5.140
 4622W        W 5593   3.770   2.750   5.240
 4623W        W 5594   2.150   9.180   8.920
 4624W        W 5595   4.370   2.080   1.970
 4625W        W 5596   3.840   3.940   4.620
 4626W        W 5597  13.890   4.960   7.570
 4627W        W 5598   8.270   5.840  12.770
 4628W        W 5599   2.650   5.140   4.350
 4629W        W 5600   7.650   6.910   6.600
 4630W        W 5601  12.450   5.950   9.110
 4631W        W 5602  11.670   8.000   2.700
 4632W        W 5603   6.430   1.800   6.560
 4633W        W 5604   9.100  13.510   9.290
 4634W        W 5605   7.670   6.770  11.060
 4635W        W 5606   7.490   8.030   9.980
 4636W        W 5607   5.190   0.440  13.320
 4637W        W 5608   0.830  10.750   5.060
 4638W        W 5609   1.950  11.680  12.890
 4639W        W 5610   5.880   1.070   2.790
 4640W        W 5611   3.170   8.220   9.440
 4641W        W 5612  12.650  12.620   2.640
 4642W        W 5613   0.770   4.370   8.030
 4643W        W 5614   7.230   7.480   5.240
 4644W        W 5615   6.410   0.390  10.110
 4645W        W 5616  12.130   8.700   4.290
 4646W        W 5617   3.320   2.810   3.340
 4647W        W 5618   4.640  10.960   3.620
 4648W        W 5619   1.940  12.160   2.940
 4649W        W 5620   9.030   8.810   5.960
 4650W        W 5621   7.130   4.890  11.560
 4651W        W 5622  13.770   5.580   4.790
 4652W        W 5623   6.030  10.850  12.620
 4653W        W 5624   2.540  11.050   2.490
 4654W        W 5625   7.500   9.580   6.190
 4655W        W 5626  11.360  11.270   7.210
 4656W        W 5627   9.960   2.140   8.020
 4657W        W 5628  13.180  12.770  12.120
 4658W        W 5629   7.070   3.250   1.200
 4659W        W 5630  10.840   8.200  11.100
 4660W        W 5631  10.260   2.100   9.510
 4661W        W 5632   9.420   7.980   0.160
 4662W        W 5633   2.900   9.140   4.500
 4663W        W 5634   5.520  11.680   1.760
 4664W        W 5635   8.600  11.780  11.270
 4665W        W 5636  11.120  11.770   1.210
 4666W        W 5637   7.030  12.050   0.420
 4667W        W 5638   1.130   2.520   7.840
 4668W        W 5639   2.500  12.300  13.250
 4669W        W 5640   4.820   1.670   5.030
 4670W        W 5641   2.620   7.550   9.370
 4671W        W 5642   2.550  11.660   2.430
 4672W        W 5643  10.360   4.220  12.670
 4673W        W 5644   9.720   0.220   1.960
 4674W        W 5645   5.920   8.310  13.350
 4675W        W 5646   5.700  11.440  13.530
 4676W        W 5647   8.760   0.480  13.720
 4677W        W 5648   9.470   8.110   7.580
 4678W        W 5649   6.940   2.270   2.020
 4679W        W 5650   4.580   8.810   6.380
 4680W        W 5651   6.510   3.780   6.730
 4681W        W 5652   3.440   0.730   0.900
 4682W        W 5653   7.180   4.090   3.300
 4683W        W 5654   4.360   2.050   6.150
 4684W        W 5655   5.170  13.680   4.700
 4685W        W 5656   7.310   6.320  10.450
 4686W        W 5657  13.340  10.660   7.610
 4687W        W 5658   0.980   6.170   3.540
 4688W        W 5659   2.600  11.110   4.480
 4689W        W 5660   1.640  11.830   8.450
 4690W        W 5661  13.080   5.130   7.620
 4691W        W 5662   4.240   8.320  13.860
 4692W        W 5663   3.590  13.740   7.940
 4693W        W 5664   7.510   5.560  12.610
 4694W        W 5665   8.620   1.410   1.610
 4695W        W 5666  13.830   6.790  11.600
 4696W        W 5667  12.730  12.280  13.680
 4697W        W 5668   6.780   5.650  10.250
 4698W        W 5669   7.540  10.260   7.910
 4699W        W 5670   8.880   8.520   0.790
 4700W        W 5671  12.730  13.670   9.720
 4701W        W 5672   0.170  13.790   3.680
 4702W        W 5673   7.060   4.630   5.280
 4703W        W 5674  11.840   8.570   2.440
 4704W        W 5675  13.660   6.730  10.650
 4705W        W 5676   4.010   9.580  10.980
 4706W        W 5677  12.730  12.700   8.720
 4707W        W 5678   9.730   9.020  11.880
 4708W        W 5679   1.750   1.440  13.520
 4709W        W 5680  13.860   3.340  12.840
 4710W        W 5681   8.410  13.100  12.490
 4711W        W 5682   5.040   0.500   9.150
 4712W        W 5683   4.270  13.740   2.900
 4713W        W 5684   2.670   3.590   0.280
 4714W        W 5685   2.670   2.930  11.660
 4715W        W 5686   1.830   0.710   5.710
 4716W        W 5687   1.890   3.470   8.310
 4717W        W 5688  11.620   5.680   9.680
 4718W        W 5689   3.110   7.230   4.030
 4719W        W 5690   8.080   7.890   5.340
 4720W        W 5691   6.070   7.530   8.160
 4721W        W 5692  12.860   9.850   3.190
 4722W        W 5693  11.470   7.680   1.710
 4723W        W 5694   0.260  13.280   1.120
 4724W        W 5695   9.930  12.370   0.520
 4725W        W 5696  13.540   1.150   3.420
 4726W        W 5697   8.340   7.120   0.640
 4727W        W 5698   1.370   1.080  10.290
 4728W        W 5699  12.770   3.360   6.480
 4729W        W 5700   4.680   2.530   0.280
 4730W        W 5701  12.940   5.640   2.210
 4731W        W 5702   6.730   0.870  12.080
 4732W        W 5703   0.930   9.670  13.560
 4733W        W 5704  11.390  11.960   2.520
 4734W        W 5705   4.580   2.830   9.720
 4735W        W 5706  10.630   5.080  13.710
 4736W        W 5707   7.870   9.600   1.470
 4737W        W 5708   5.500   3.700   5.670
 4738W        W 5709   3.790   6.790  10.440
 4739W        W 5710   7.670   1.660   6.910
 4740W        W 5711   1.400   2.890   2.130
 4741W        W 5712  11.120   0.820  13.300
 4742W        W 5713   9.320  10.260  10.590
 4743W        W 5714   6.860   8.340   3.070
 4744W        W 5715   2.140   6.970   3.360
 4745W        W 5716   2.270   5.440  11.720
 4746W        W 5717  13.130  11.460  13.570
 4747W        W 5718   5.420   2.660   7.480
 4748W        W 5719   0.670   3.170   2.980
 4749W        W 5720   2.600   6.540  10.820
 4750W        W 5721   5.980  10.500   2.390
 4751W        W 5722   5.860   9.770   3.630
 4752W        W 5723   6.060  12.650   4.740
 4753W        W 5724   6.550   0.500   6.450
 4754W        W 5725  10.090  13.500   9.000
 4755W        W 5726   9.320   2.560  11.810
 4756W        W 5727   6.140   6.640   0.710
 4757W        W 5728  12.890   5.990   6.730
 4758W        W 5729  12.860   1.750   4.430
 4759W        W 5730   0.230   0.200  12.090
 4760W        W 5731  10.460   2.750  10.400
 4761W        W 5732   0.570   8.160  12.880
 4762W        W 5733  13.430   3.900  10.610
 4763W        W 5734  13.380   2.140   4.660
 4764W        W 5735  10.750   7.110   3.870
 4765W        W 5736  12.780   0.920   5.200
 4766W        W 5737   0.130   8.070   1.080
 4767W        W 5738   9.740   6.720   1.070
 4768W        W 5739  11.870   2.710   6.880
 4769W        W 5740   3.690   2.540  11.550
 4770W        W 5741  10.210   5.020   6.260
 4771W        W 5742   0.100   0.600   1.860
 4772W        W 5743  12.620   0.770   5.850
 4773W        W 5744   9.060   7.730   0.450
 4774W        W 5745   9.480   8.390   9.210
 4775W        W 5746   3.550  11.590   2.070
 4776W        W 5747   1.670   5.420  13.070
 4777W        W 5748   6.490   5.060   8.180
 4778W        W 5749   0.840   3.360  12.370
 4779W        W 5750   8.640  11.710   4.380
 4780W        W 5751   8.630   9.190   1.510
 4781W        W 5752   8.580   2.250  13.580
 4782W        W 5753   6.440  10.900   8.560
 4783W        W 5754   5.560   1.990  13.620
 4784W        W 5755  11.710   5.190  13.230
 4785W        W 5756  11.980   3.390  11.060
 4786W        W 5757   0.150   4.900  13.910
 4787W        W 5758   5.230  10.650   6.900
 4788W        W 5759  11.220   4.200  13.330
 4789W        W 5760   7.090   6.990   6.650
 4790W        W 5761  13.170   6.580   3.250
 4791W        W 5762  12.830   0.050  11.530
 4792W        W 5763   9.340   0.260  11.260
 4793W        W 5764   5.610   8.000   5.690
 4794W        W 5765   9.030   1.190   5.490
 4795W        W 5766   1.340   3.180  12.650
 4796W        W 5767   0.030   4.150   1.040
 4797W        W 5768   1.680   9.880  11.630
 4798W        W 5769   4.080   7.910   7.770
 4799W        W 5770  12.590   4.060   7.470
 4800W        W 5771  11.390   7.570   1.220
 4801W        W 5772  11.560   6.490   7.550
 4802W        W 5773   7.400  13.650   7.480
 4803W        W 5774   6.510  13.350   2.670
 4804W        W 5775  11.600   5.870   8.130
 4805W        W 5776  13.290  12.400  13.710
 4806W        W 5777  13.670  12.450   4.660
 4807W        W 5778   6.080   0.110   7.010
 4808W        W 5779   7.430   9.590  12.270
 4809W        W 5780   0.810   2.920  12.630
 4810W        W 5781   5.700   5.590   2.080
 4811W        W 5782  13.640  13.330   3.260
 4812W        W 5783   1.200  11.540   6.620
 4813W        W 5784   8.930   1.770  11.870
 4814W        W 5785   9.860   6.620   9.070
 4815W        W 5786   1.390  10.430   3.900
 4816W        W 5787  11.390   8.810  10.590
 4817W        W 5788  11.900   4.510  11.550
 4818W        W 5789   6.250  11.730   4.340
 4819W        W 5790  11.280   3.930  11.480
 4820W        W 5791   7.780   1.050   2.360
 4821W        W 5792   7.250   3.120  13.370
 4822W        W 5793   7.140   7.790  10.420
 4823W        W 5794  10.730   1.050  13.650
 4824W        W 5795  12.630   1.510  12.770
 4825W        W 5796   6.170   5.220   5.060
 4826W        W 5797  10.640  11.360  12.190
 4827W        W 5798  12.610   2.160   4.360
 4828W        W 5799  12.910   0.210  12.050
 4829W        W 5800   7.150   0.960  11.120
 4830W        W 5801   2.300   7.160   7.480
 4831W        W 5802  10.930  10.120   4.220
 4832W        W 5803   3.470   0.700  13.380
 4833W        W 5804   4.970   1.600   8.140
 4834W        W 5805   9.110   0.260   3.690
 4835W        W 5806   6.820   7.640   6.990
 4836W        W 5807  11.730  12.680  13.110
 4837W        W 5808   2.730   0.420   2.930
 4838W        W 5809   3.930   0.000  13.690
 4839W        W 5810   8.830   2.850  11.140
 4840W        W 5811   4.360  13.770   5.090
 4841W        W 5812   7.930   4.650  10.260
 4842W        W 5813   7.800   4.490   3.710
 4843W        W 5814  12.430   5.490  12.610
 4844W        W 5815   2.790   7.300   7.810
 4845W        W 5816   6.030  12.960   0.490
 4846W        W 5817   7.400   0.340   2.980
 4847W        W 5818  13.220   7.450   5.440
 4848W        W 5819  13.320  10.990   0.150
 4849W        W 5820  11.040   6.250  13.510
 4850W        W 5821   7.980  10.960  10.510
 4851W        W 5822  13.310   5.400  11.240
 4852W        W 5823   6.580   2.210   0.960
 4853W        W 5824  10.920  10.920   7.370
 4854W        W 5825   2.700   6.000   9.890
 4855W        W 5826   5.690   2.930   5.070
 4856W        W 5827   0.490   1.570   6.580
 4857W        W 5828   3.630   9.220   1.470
 4858W        W 5829  11.740   2.310   7.220
 4859W        W 5830   8.900  12.670   7.000
 4860W        W 5831   2.780   5.020   8.320
 4861W        W 5832   6.450   2.400  13.700
 4862W        W 5833  13.550   0.570  12.320
 4863W        W 5834   1.420  13.300  11.730
 4864W        W 5835   9.790   3.460   9.640
 4865W        W 5836   7.940   2.460   2.380
 4866W        W 5837   8.960   1.640   9.560
 4867W        W 5838   2.280   6.680   7.860
 4868W        W 5839  13.120   1.850   0.170
 4869W        W 5840  13.270   5.650   7.630
 4870W        W 5841  13.460   9.420  12.750
 4871W        W 5842   0.190   8.670   4.750
 4872W        W 5843   3.230  13.330  11.440
 4873W        W 5844  12.960   5.620   0.490
 4874W        W 5845   9.440   6.990   1.350
 4875W        W 5846  13.160   5.100   3.960
 4876W        W 5847  12.530  10.360   4.960
 4877W        W 5848  10.790   2.080   2.360
 4878W        W 5849  11.140  10.410   3.860
 4879W        W 5850   1.810  11.340   2.050
 4880W        W 5851   9.050   9.650   8.930
 4881W        W 5852   7.960   0.740  13.090
 4882W        W 5853   6.090  13.080   0.970
 4883W        W 5854   5.890  12.160   2.480
 4884W        W 5855   3.170   8.880  13.830
 4885W        W 5856   3.860  13.330   1.630
 4886W        W 5857   3.140   8.450   2.780
 4887W        W 5858   6.130   6.370   3.080
 4888W        W 5859   5.180   3.780  11.200
 4889W        W 5860   4.870   6.580   2.550
 4890W        W 5861  12.270  10.180  13.160
 4891W        W 5862  11.170   3.200   5.100
 4892W        W 5863  10.110  10.890   4.550
 4893W        W 5864   9.250   8.740  10.520
 4894W        W 5865  11.810  10.100   0.260
 4895W        W 5866   3.350   2.330   5.220
 4896W        W 5867   3.980   2.350  11.890
 4897W        W 5868   1.060   0.960  11.570
 4898W        W 5869   9.740   8.000   1.640
 4899W        W 5870  12.440   5.760  11.770
 4900W        W 5871  12.370   9.350   0.630
 4901W        W 5872   0.740   6.510   0.060
 4902W        W 5873   1.540  12.430   5.030
 4903W        W 5874  12.080   8.280   1.250
 4904W        W 5875  12.400   0.300   4.930
 4905W        W 5876   6.570  13.210   0.800
 4906W        W 5877   0.640   9.690   1.740
 4907W        W 5878   5.740   6.680   4.270
 4908W        W 5879   0.070   1.750   5.110
 4909W        W 5880  12.440  12.060   2.750
 4910W        W 5881   6.780   8.780   7.300
 4911W        W 5882   1.790  12.930   3.560
 4912W        W 5883   8.960   9.880  10.610
 4913W        W 5884   1.690   4.070   2.930
 4914W        W 5885   2.860   6.270   2.180
 4915W        W 5886  12.330  12.640   2.050
 4916W        W 5887   4.220   5.120  10.090
 4917W        W 5888  13.870   4.410  13.050
 4918W        W 5889  12.960  10.850   5.670
 4919W        W 5890   1.560   5.080  10.530
 4920W        W 5891  11.460   6.200   3.160
 4921W        W 5892  11.600  12.970   9.310
 4922W        W 5893   3.360   8.840   9.260
 4923W        W 5894   1.480  12.890   2.640
 4924W        W 5895   2.420   1.320   5.280
 4925W        W 5896  13.750   6.990   8.380
 4926W        W 5897   8.890   9.880  13.260
 4927W        W 5898  11.180   9.730   8.270
 4928W        W 5899   2.840   4.190  10.990
 4929W        W 5900  10.250   7.850  12.410
 4930W        W 5901   7.350   8.630   2.430
 4931W        W 5902   9.760   5.210   6.020
 4932W        W 5903  13.070  10.480  13.450
 4933W        W 5904   7.070   6.770   1.710
 4934W        W 5905   7.140   2.340   3.060
 4935W        W 5906   6.700   5.080  11.810
 4936W        W 5907   0.440   6.380  12.200
 4937W        W 5908   4.100   6.380  10.340
 4938W        W 5909   5.190   6.970   7.350
 4939W        W 5910   8.600  11.890   2.360
 4940W        W 5911   8.260   4.710   9.910
 4941W        W 5912   6.180   6.860  12.630
 4942W        W 5913   8.820  13.470   4.310
 4943W        W 5914   6.890   0.850   2.370
 4944W        W 5915  11.430   9.030   7.310
 4945W        W 5916   7.310  13.650  12.940
 4946W        W 5917   4.910   9.980   1.990
 4947W        W 5918   8.300  13.080  13.820
 4948W        W 5919   6.550   3.630   5.720
 4949W        W 5920   6.970   9.800   0.580
 4950W        W 5921   5.410   1.680   2.370
 4951W        W 5922  13.380  13.400   1.420
 4952W        W 5923  13.590   0.360   8.550
 4953W        W 5924  11.490   7.550   3.280
 4954W        W 5925   9.260   7.370   3.460
 4955W        W 5926   1.880   6.100  11.370
 4956W        W 5927  12.770   7.410   8.650
 4957W        W 5928  12.880  13.410   4.170
 4958W        W 5929   9.310   2.180  13.560
 4959W        W 5930   9.230  11.190  10.090
 4960W        W 5931   8.850   4.900  10.430
 4961W        W 5932  11.360  12.690   7.450
 4962W        W 5933   3.420   8.420   0.630
 4963W        W 5934   9.790   1.120  10.570
 4964W        W 5935   3.250   0.680   8.310
 4965W        W 5936   3.140  12.130  13.590
 4966W        W 5937  10.340   2.060   4.080
 4967W        W 5938   4.960   1.880   6.090
 4968W        W 5939   8.250   8.550  13.430
 4969W        W 5940   2.750   2.060  10.590
 4970W        W 5941   6.310   0.650  11.960
 4971W        W 5942   1.630  13.580   8.770
 4972W        W 5943  12.160   0.840   8.670
 4973W        W 5944  10.990  12.590   8.490
 4974W        W 5945   7.170  10.710  10.860
 4975W        W 5946  10.500   3.780  13.220
 4976W        W 5947  12.410   8.650  12.730
 4977W        W 5948   4.090   8.210   1.720
 4978W        W 5949   1.710  10.700   5.600
 4979W        W 5950   4.630   3.430   0.260
 4980W        W 5951   0.130   5.660  12.300
 4981W        W 5952   0.510   8.450   7.790
 4982W        W 5953   3.220   6.650   4.730
 4983W        W 5954   8.140   6.520   8.510
 4984W        W 5955   7.750   2.330   4.070
 4985W        W 5956  11.080  10.900  12.780
 4986W        W 5957   4.040   9.000   1.620
 4987W        W 5958  12.240  11.750   7.880
 4988W        W 5959   5.570  11.470   0.470
 4989W        W 5960   1.310   3.240   2.590
 4990W        W 5961  10.360  10.640  13.110
 4991W        W 5962   6.520   5.370   6.420
 4992W        W 5963  10.460  10.100   4.350
 4993W        W 5964   8.680   9.060   3.960
 4994W        W 5965   1.320  11.150   5.130
 4995W        W 5966   2.340   2.860   7.600
 4996W        W 5967   2.450   5.410   8.280
 4997W        W 5968   1.480   9.540   1.550
 4998W        W 5969   7.600   3.330  10.670
 4999W        W 5970   9.710   8.570  10.390
 5000W        W 5971  11.470   3.620   5.160
 5001W        W 5972   0.050   6.400   1.060
 5002W        W 5973   5.120   2.190   2.380
 5003W        W 5974   8.500   3.660   9.240
 5004W        W 5975  11.210   8.210   2.820
 5005W        W 5976   1.640   6.260   9.190
 5006W        W 5977   5.640   5.030   7.690
 5007W        W 5978   2.320   4.870  12.760
 5008W        W 5979   1.780  13.350   7.840
 5009W        W 5980  12.400   0.180  13.430
 5010W        W 5981   2.800   4.460   5.030
 5011W        W 5982   4.300   5.910  13.440
 5012W        W 5983  12.570   0.680   9.600
 5013W        W 5984   2.430   5.150   9.170
 5014W        W 5985   1.340   1.250  12.140
 5015W        W 5986   3.880   5.290   6.160
 5016W        W 5987   5.920  11.650   3.160
 5017W        W 5988  13.730  11.410   0.350
 5018W        W 5989   3.260   0.280   5.540
 5019W        W 5990  11.680  11.380  13.290
 5020W        W 5991   9.390   5.020   4.960
 5021W        W 5992   1.600   4.390  10.850
 5022W        W 5993  11.420   1.530   1.810
 5023W        W 5994  12.410  10.670  12.890
 5024W        W 5995   7.930   8.190  10.100
 5025W        W 5996   3.800   4.920   7.400
 5026W        W 5997   5.790   4.080   4.780
 5027W        W 5998   2.020   5.830   4.460
 5028W        W 5999  12.620   7.120   2.840
 5029W        W 6000   7.890  11.840   3.400
 5030W        W 6001  13.340  12.540   6.240
 5031W        W 6002   2.650   4.170   8.870
 5032W        W 6003   6.340   1.590   2.080
 5033W        W 6004   2.130   9.970   5.170
 5034W        W 6005   1.050   1.410   3.300
 5035W        W 6006  13.590  12.900   9.270
 5036W        W 6007   4.100   2.790  11.660
 5037W        W 6008   4.380   5.610   1.580
 5038W        W 6009  12.120   7.940   8.490
 5039W        W 6010   1.450   0.420  12.250
 5040W        W 6011   1.010   5.400   4.350
 5041W        W 6012  10.400  10.980   8.150
 5042W        W 6013   7.650  12.020   8.400
 5043W        W 6014  12.700  13.460   0.790
 5044W        W 6015   2.960  10.340   5.340
 5045W        W 6016  11.730   0.920  13.580
 5046W        W 6017  12.880   7.000   4.090
 5047W        W 6018   0.770   4.210   2.690
 5048W        W 6019  13.040   9.910   6.090
 5049W        W 6020   8.940   1.070   3.360
 5050W        W 6021   6.370  12.730   2.230
 5051W        W 6022   3.890   0.390   3.700
 5052W        W 6023   5.610  13.160   7.360
 5053W        W 6024  13.790   8.610  13.830
 5054W        W 6025   8.340   7.830   3.420
 5055W        W 6026   7.460   7.900  10.920
 5056W        W 6027   7.620   9.900  12.680
 5057W        W 6028  10.760   2.000  10.910
 5058W        W 6029  11.990  10.730   5.480
 5059W        W 6030   5.970  10.010   4.850
 5060W        W 6031   9.370   4.970   8.250
 5061W        W 6032  12.470   1.020   2.460
 5062W        W 6033  12.420   3.140   3.060
 5063W        W 6034  11.580   0.790  12.600
 5064W        W 6035   9.880   9.180  13.310
 5065W        W 6036   5.470   2.450   9.450
 5066W        W 6037   5.250   7.400   3.510
 5067W        W 6038   9.950   5.030   0.410
 5068W        W 6039   5.720   7.380   4.700
 5069W        W 6040   5.090   5.650  12.930
 5070W        W 6041   3.350   4.800   4.800
 5071W        W 6042  11.660   4.830  12.850
 5072W        W 6043   6.480  13.070   5.490
 5073W        W 6044   4.840  11.950  13.360
 5074W        W 6045   3.080  10.850   6.910
 5075W        W 6046   7.280   9.580   5.590
 5076W        W 6047   6.500   3.570   3.880
 5077W        W 6048   5.810   8.470  11.190
 5078W        W 6049  10.110  12.990   3.330
 5079W        W 6050   6.660   0.120   1.890
 5080W        W 6051   6.510   1.960   5.690
 5081W        W 6052  11.760  12.230   8.020
 5082W        W 6053   3.900   8.840   9.180
 5083W        W 6054   0.870   3.270   4.070
 5084W        W 6055   3.270  12.200   3.900
 5085W        W 6056   4.250   5.210   8.780
 5086W        W 6057   7.500  12.850   6.170
 5087W        W 6058   6.960   9.000  11.680
 5088W        W 6059  10.970  13.810  13.360
 5089W        W 6060   5.110   4.030   7.200
 5090W        W 6061  10.350  12.350   9.850
 5091W        W 6062   3.180  13.720  13.920
 5092W        W 6063   4.230  13.730   8.940
 5093W        W 6064   9.700   5.280   0.070
 5094W        W 6065  10.700   3.280   0.890
 5095W        W 6066  10.850   7.350   9.620
 5096W        W 6067   3.160   9.820   2.530
 5097W        W 6068   1.320  12.910   4.830
 5098W        W 6069   6.380   0.780   3.220
 5099W        W 6070   7.700   1.750  13.710
 5100W        W 6071  11.580   6.980   8.390
 5101W        W 6072   8.930   6.310   4.830
 5102W        W 6073   8.160   1.330   0.670
 5103W        W 6074   1.060   7.960   7.140
 5104W        W 6075   6.080   5.110   4.430
 5105W        W 6076   6.590  11.450  11.580
 5106W        W 6077  12.080   1.750   9.860
 5107W        W 6078   8.450   7.620   1.980
 5108W        W 6079   2.790   5.340   0.290
 5109W        W 6080   3.120   1.610   2.740
 5110W        W 6081   9.040   5.030   2.870
 5111W        W 6082   0.810  13.070   8.470
 5112W        W 6083   6.670   7.880   4.320
 5113W        W 6084   0.420  10.390   8.790
 5114W        W 6085   4.160   9.210   9.480
 5115W        W 6086   5.280  10.760   1.510
 5116W        W 6087   4.020  10.750  13.630
 5117W        W 6088  13.500   9.130   1.860
 5118W        W 6089   2.030   3.200  10.190
 5119W        W 6090   6.240  12.090   0.040
 5120W        W 6091  11.520   1.980   7.510
 5121W        W 6092  13.210   1.620   4.840
 5122W        W 6093   0.360   6.690  11.850
 5123W        W 6094   5.290  10.540   4.810
 5124W        W 6095   4.790   0.730   5.630
 5125W        W 6096   2.330   1.920   5.930
 5126W        W 6097  13.870   6.870   0.580
 5127W        W 6098   2.050   2.390   7.540
 5128W        W 6099   3.620  12.630  10.190
 5129W        W 6100   9.000   9.890   9.930
 5130W        W 6101   3.840   8.650   1.330
 5131W        W 6102   6.600  13.430   9.400
 5132W        W 6103  10.730   2.450   9.480
 5133W        W 6104   6.570   2.280   6.580
 5134W        W 6105   8.870   1.510   8.190
 5135W        W 6106   3.610   6.550   9.740
 5136W        W 6107   6.680   6.450   8.630
 5137W        W 6108   5.100   2.890   9.650
 5138W        W 6109   8.520   2.820  13.790
 5139W        W 6110   1.540  11.890   4.320
 5140W        W 6111   0.310   2.200   6.850
 5141W        W 6112  12.240   0.190  13.900
 5142W        W 6113   1.820   1.430   2.640
 5143W        W 6114   1.730   6.100   7.830
 5144W        W 6115   3.780   1.370  12.610
 5145W        W 6116  11.880   7.340   7.170
 5146W        W 6117   2.370  10.120   7.200
 5147W        W 6118   0.450   6.980  13.310
 5148W        W 6119  12.790   7.300  13.870
 5149W        W 6120  11.660  13.480  12.760
 5150W        W 6121  11.640   4.220   8.830
 5151W        W 6122   3.890  10.440   6.580
 5152W        W 6123   3.750  11.890   9.320
 5153W        W 6124   7.510  13.360   0.930
 5154W        W 6125  12.740   0.980  10.030
 5155W        W 6126   4.690   5.670   0.400
 5156W        W 6127   8.860  13.290   1.770
 5157W        W 6128  12.770   4.620  11.440
 5158W        W 6129   4.050   3.450   9.300
 5159W        W 6130   9.920   7.000   2.540
 5160W        W 6131  10.270   3.800   8.310
 5161W        W 6132   0.380   8.290   3.710
 5162W        W 6133   7.570  12.340  11.790
 5163W        W 6134   5.940   2.570   4.170
 5164W        W 6135   4.560   3.460   1.750
 5165W        W 6136   5.720   6.890   4.790
 5166W        W 6137   6.320  10.840   0.010
 5167W        W 6138   8.590   1.790   8.500
 5168W        W 6139   6.290   6.200   9.460
 5169W        W 6140   3.410   2.490  10.330
 5170W        W 6141  10.230  11.400   1.660
 5171W        W 6142  13.360  10.280   1.990
 5172W        W 6143   1.840  11.040   5.090
 5173W        W 6144  13.120   9.960   1.690
 5174W        W 6145   6.980   1.440   4.880
 5175W        W 6146  11.210   8.980   5.330
 5176W        W 6147   8.110  12.700   2.920
 5177W        W 6148   9.400   4.630   1.280
 5178W        W 6149   9.860   5.430   6.440
 5179W        W 6150  10.300  13.250  11.940
 5180W        W 6151  10.060   0.510   1.690
 5181W        W 6152   3.620   3.250   7.590
 5182W        W 6153  11.230   4.920  12.620
 5183W        W 6154   1.330   1.960   0.140
 5184W        W 6155   0.370   5.750   5.580
 5185W        W 6156   3.210   6.860   1.430
 5186W        W 6157  11.740   6.360   0.680
 5187W        W 6158   4.620   6.150   2.810
 5188W        W 6159   4.040   0.820   6.630
 5189W        W 6160  10.930   2.730   9.090
 5190W        W 6161   2.720   7.820   1.710
 5191W        W 6162   4.490   6.220   9.240
 5192W        W 6163   9.650   6.570  12.790
 5193W        W 6164   2.120   9.500   3.380
 5194W        W 6165   9.300   6.030   3.210
 5195W        W 6166   0.610  10.950   3.250
 5196W        W 6167   4.520   6.970   5.600
 5197W        W 6168  13.010  11.140   4.080
 5198W        W 6169   0.560   6.850   2.000
 5199W        W 6170   9.030   5.420  11.390
 5200W        W 6171   1.180  13.280   1.450
 5201W        W 6172   7.030   4.310  10.690
 5202W        W 6173   6.040  12.370  10.500
 5203W        W 6174   7.160   8.900   8.830
 5204W        W 6175  12.390  10.450   1.090
 5205W        W 6176   7.170   9.860   7.830
 5206W        W 6177  11.640   4.490   5.630
 5207W        W 6178   6.730   7.140   5.840
 5208W        W 6179   3.670   9.100   2.530
 5209W        W 6180   7.460  10.120   3.260
 5210W        W 6181   3.350   9.130   7.000
 5211W        W 6182  11.420   6.520  11.000
 5212W        W 6183   7.010   8.220   3.800
 5213W        W 6184   9.290  13.730   0.200
 5214W        W 6185   3.150   3.870   6.390
 5215W        W 6186   9.540   4.920   8.760
 5216W        W 6187   5.640   2.570   7.940
 5217W        W 6188  11.500  10.470   4.240
 5218W        W 6189   1.950   6.570   3.550
 5219W        W 6190   4.370   3.290   1.240
 5220W        W 6191  11.370   4.410  11.430
 5221W        W 6192   6.390  12.710   0.720
 5222W        W 6193   4.960  10.850   0.370
 5223W        W 6194   5.710  13.850  13.830
 5224W        W 6195   0.830   7.190   4.000
 5225W        W 6196   1.750   1.300  13.030
 5226W        W 6197   9.920   6.070  12.060
 5227W        W 6198   4.190   9.450   3.900
 5228W        W 6199   4.520   7.020   6.170
 5229W        W 6200  10.940  13.110   8.650
 5230W        W 6201   1.960  12.950   2.500
 5231W        W 6202   1.480   7.110  12.830
 5232W        W 6203   8.680   0.660   4.860
 5233W        W 6204  13.790   5.880   2.920
 5234W        W 6205   6.490  13.070  11.120
 5235W        W 6206  13.030   4.260   0.290
 5236W        W 6207  10.880   8.680  13.490
 5237W        W 6208   5.770   1.530   5.490
 5238W        W 6209   4.400   1.090   2.170
 5239W        W 6210   1.490   8.940   7.100
 5240W        W 6211   1.110   1.190   1.910
 5241W        W 6212   4.020   5.690  13.900
 5242W        W 6213   3.280   1.810  11.810
 5243W        W 6214  10.280  12.630   0.800
 5244W        W 6215  13.040   0.900   4.520
 5245W        W 6216  10.050  10.870   9.780
 5246W        W 6217  10.870  11.650  13.090
 5247W        W 6218  10.790   7.010  12.390
 5248W        W 6219   8.490   0.790  12.860
 5249W        W 6220   5.180  10.980   4.540
 5250W        W 6221   4.390   4.220   8.620
 5251W        W 6222   5.260  11.450   7.940
 5252W        W 6223  12.870   7.720   5.700
 5253W        W 6224   4.760   6.150   6.340
 5254W        W 6225   3.030   6.580   4.240
 5255W        W 6226   3.570   9.290   4.030
 5256W        W 6227   3.030   8.150  10.340
 5257W        W 6228  10.690  13.230   1.020
 5258W        W 6229   7.150   5.470   5.820
 5259W        W 6230  12.070  13.850   5.790
 5260W        W 6231  12.080  13.310   5.750
 5261W        W 6232   1.380   0.030   4.590
 5262W        W 6233   5.010   6.150   2.400
 5263W        W 6234   1.630   1.750   7.010
 5264W        W 6235   1.000   7.010   4.870
 5265W        W 6236   8.410   3.870  10.820
 5266W        W 6237   3.810   3.620   8.530
 5267W        W 6238   7.950  10.580   7.880
 5268W        W 6239  13.040  11.090   3.510
 5269W        W 6240   5.940  10.680  13.150
 5270W        W 6241   4.570  13.000  13.370
 5271W        W 6242   7.840   5.940  12.490
 5272W        W 6243  13.360  13.670   5.630
 5273W        W 6244   9.770   1.120   5.960
 5274W        W 6245   1.670  10.360   8.340
 5275W        W 6246   6.310   1.430   8.890
 5276W        W 6247  10.930   4.760  11.460
 5277W        W 6248  11.370  12.340   3.540
 5278W        W 6249   6.960  12.440  11.900
 5279W        W 6250   5.640   4.020   1.480
 5280W        W 6251   2.520  13.180   8.280
 5281W        W 6252  11.120   0.040   8.800
 5282W        W 6253   3.200   5.610   0.420
 5283W        W 6254  11.870   9.860  11.820
 5284W        W 6255  10.250   3.270   6.590
 5285W        W 6256   1.510  11.490   6.980
 5286W        W 6257  13.050   2.780  11.450
 5287W        W 6258  13.210  12.580   6.700
 5288W        W 6259  10.110   6.560   8.590
 5289W        W 6260   3.410   4.330   5.640
 5290W        W 6261  10.720  10.980   3.260
 5291W        W 6262  10.650   8.580   6.060
 5292W        W 6263  12.660   6.740   0.800
 5293W        W 6264  12.760   4.670   5.580
 5294W        W 6265  10.460   4.830  11.070
 5295W        W 6266   6.770   3.800   8.930
 5296W        W 6267  11.870  12.100  10.630
 5297W        W 6268   0.580  11.570   7.470
 5298W        W 6269  10.680  11.130   9.040
 5299W        W 6270   5.080   1.930   7.710
 5300W        W 6271   4.960   2.530   6.710
 5301W        W 6272   6.720   1.380  11.500
 5302W        W 6273   6.040  13.900  13.440
 5303W        W 6274   3.610   3.080   2.040
 5304W        W 6275   3.990   7.940   3.300
 5305W        W 6276  10.840   5.480   4.220
 5306W        W 6277  13.170  13.570  12.730
 5307W        W 6278   2.510  11.460   7.990
 5308W        W 6279   7.300  13.420  10.430
 5309W        W 6280   5.680   9.900   8.850
 5310W        W 6281   8.530  10.520   3.800
 5311W        W 6282   2.690   9.770   2.220
 5312W        W 6283  12.950   1.000   2.680
 5313W        W 6284   8.160   1.720   2.780
 5314W        W 6285  11.410   8.310   9.990
 5315W        W 6286   6.430  11.910   0.500
 5316W        W 6287   5.020   7.150  11.080
 5317W        W 6288   7.480   3.240   5.230
 5318W        W 6289   2.910  10.840  10.300
 5319W        W 6290   9.950  13.680  12.010
 5320W        W 6291   8.480   2.500  11.500
 5321W        W 6292   2.830  13.500   5.420
 5322W        W 6293   6.870   2.650  13.580
 5323W        W 6294   0.660   4.700   4.080
 5324W        W 6295  13.450  12.380  12.180
 5325W        W 6296   7.410  12.330   7.920
 5326W        W 6297   6.300   4.220  10.870
 5327W        W 6298   2.610   4.740   7.510
 5328W        W 6299   6.070   4.420   2.420
 5329W        W 6300  11.700  10.910   0.150
 5330W        W 6301   9.870  13.610   6.720
 5331W        W 6302   9.830   4.340  13.090
 5332W        W 6303   0.800   2.230   7.490
 5333W        W 6304  11.820   3.050   1.720
 5334W        W 6305   3.460   6.210   4.900
 5335W        W 6306  11.410  11.190  12.490
 5336W        W 6307  11.870   1.470  11.270
 5337W        W 6308   0.150   1.470  12.540
 5338W        W 6309  12.060  10.000   2.550
 5339W        W 6310   0.640   7.380  12.500
 5340W        W 6311   1.640   8.080  12.020
 5341W        W 6312   5.040   7.030   5.420
 5342W        W 6313  12.740   4.830   9.000
 5343W        W 6314  13.120   7.500   6.790
 5344W        W 6315  13.820   0.320   6.820
 5345W        W 6316  10.350  10.330   2.500
 5346W        W 6317  13.880   1.340   5.610
 5347W        W 6318   0.430   6.230  12.700
 5348W        W 6319  10.660   6.530   1.410
 5349W        W 6320  10.890  11.260   6.990
 5350W        W 6321  10.340   1.090  11.730
 5351W        W 6322   4.090   8.210   1.230
 5352W        W 6323   8.000  11.050   6.170
 5353W        W 6324  13.610   6.610  10.130
 5354W        W 6325   1.400   4.470  13.700
 5355W        W 6326  11.400   4.480   1.400
 5356W        W 6327   9.290   5.580   9.680
 5357W        W 6328   2.910   5.230   1.110
 5358W        W 6329   0.330   7.410   5.210
 5359W        W 6330   3.640   7.250   6.330
 5360W        W 6331   0.370   5.090   4.820
 5361W        W 6332   7.540   3.250   4.000
 5362W        W 6333   6.130  12.050   2.970
 5363W        W 6334   1.370   5.890   6.760
 5364W        W 6335   0.350   6.040   2.810
 5365W        W 6336   1.770   2.800   8.350
 5366W        W 6337   3.710  12.650   4.070
 5367W        W 6338   2.260  11.440   8.680
 5368W        W 6339   8.390   6.180   2.020
 5369W        W 6340  10.080   6.050  13.510
 5370W        W 6341   6.830   5.410  11.500
 5371W        W 6342  11.360   8.100  12.320
 5372W        W 6343  11.780  11.260   3.990
 5373W        W 6344   8.680   4.770   0.100
 5374W        W 6345   7.180   3.630   7.310
 5375W        W 6346  11.530   0.890   7.810
 5376W        W 6347   9.200   8.550   1.930
 5377W        W 6348   1.180  12.120   5.850
 5378W        W 6349   0.010   7.390   0.580
 5379W        W 6350  11.710   9.740   6.980
 5380W        W 6351   0.220   4.850   2.200
 5381W        W 6352   6.120  11.290   3.460
 5382W        W 6353   2.730   3.710  10.890
 5383W        W 6354   4.480   1.930   9.580
 5384W        W 6355  12.420   3.090   1.870
 5385W        W 6356  11.030   3.650   4.880
 5386W        W 6357   1.110  11.230   8.360
 5387W        W 6358  11.220   1.680   7.770
 5388W        W 6359  13.760  13.760   6.830
 5389W        W 6360   1.490   9.020   6.580
 5390W        W 6361   3.290  13.920   2.160
 5391W        W 6362   0.860   5.320   7.350
 5392W        W 6363   8.900  11.780   9.850
 5393W        W 6364  10.840  10.510   6.450
 5394W        W 6365  13.860   4.120   0.520
 5395W        W 6366  12.990   5.910   3.630
 5396W        W 6367  10.730   9.900   3.310
 5397W        W 6368   4.250  12.310   8.860
 5398W        W 6369   0.930   5.930   9.290
 5399W        W 6370  13.670   4.360   9.220
 5400W        W 6371   6.940  10.550   6.910
 5401W        W 6372  12.570   1.450   2.240
 5402W        W 6373   4.060   1.590   7.090
 5403W        W 6374   9.840  10.010  12.890
 5404W        W 6375   2.110   8.120  12.200
 5405W        W 6376  13.600   6.710   7.630
 5406W        W 6377   0.810   1.940   6.620
 5407W        W 6378   1.570   5.730   4.220
 5408W        W 6379  13.520   9.680   6.050
 5409W        W 6380  12.210   7.360  11.250
 5410W        W 6381   7.030  11.930  13.550
 5411W        W 6382   3.160  11.950   8.460
 5412W        W 6383   4.090   6.650   5.660
 5413W        W 6384   0.370   7.160  11.350
 5414W        W 6385   7.520   4.610   8.620
 5415W        W 6386   2.670   7.510  11.260
 5416W        W 6387   9.220   6.260   2.740
 5417W        W 6388   3.650   3.000  11.280
 5418W        W 6389  12.290   3.370   0.700
 5419W        W 6390  11.350   9.070   9.090
 5420W        W 6391   6.760  10.270   0.480
 5421W        W 6392   0.220  12.690   5.250
 5422W        W 6393   4.600   5.730   2.460
 5423W        W 6394   5.820   2.140   8.070
 5424W        W 6395   8.460   8.210  12.580
 5425W        W 6396  13.680  13.190   7.150
 5426W        W 6397   1.250  11.960   7.010
 5427W        W 6398   5.260   2.650   2.650
 5428W        W 6399   9.140   9.120   9.520
 5429W        W 6400   4.620  11.740   5.760
 5430W        W 6401   7.260   7.600  12.400
 5431W        W 6402   5.260   8.930   5.990
 5432W        W 6403  11.410   3.400   7.280
 5433W        W 6404  10.040   6.070   2.350
 5434W        W 6405   5.700   4.880   5.270
 5435W        W 6406   4.170  12.090   7.100
 5436W        W 6407  10.960  11.580   9.790
 5437W        W 6408   7.660  12.450  12.300
 5438W        W 6409   1.190  12.760   4.330
 5439W        W 6410   5.120   5.260   2.640
 5440W        W 6411  11.830  11.610  10.890
 5441W        W 6412   3.420   7.160   6.810
 5442W        W 6413   3.270  13.130   0.270
 5443W        W 6414   1.830   8.930   4.670
 5444W        W 6415  11.460   0.440   8.350
 5445W        W 6416  13.880  13.740   3.190
 5446W        W 6417   0.660   2.280   0.830
 5447W        W 6418  11.290   9.860   1.090
 5448W        W 6419  10.290   2.810   6.720
 5449W        W 6420  10.740   8.280  11.970
 5450W        W 6421  12.000   8.160   3.190
 5451W        W 6422   7.800   3.620  12.360
 5452W        W 6423   0.490  11.540   1.770
 5453W        W 6424   2.020   7.100  12.130
 5454W        W 6425   1.440   7.950   7.950
 5455W        W 6426  11.960   6.010   5.940
 5456W        W 6427   0.690   4.860   2.400
 5457W        W 6428   6.860   2.940   0.860
 5458W        W 6429   5.430   7.290   1.970
 5459W        W 6430   6.770   5.420   4.130
 5460W        W 6431   1.940   5.480   6.000
 5461W        W 6432  13.090   8.120   3.820
 5462W        W 6433   8.990  12.310  12.400
 5463W        W 6434   9.770  13.890  11.190
 5464W        W 6435   4.150   6.730   6.550
 5465W        W 6436   8.030   6.270   3.970
 5466W        W 6437   8.440  11.850   2.860
 5467W        W 6438   9.350   9.750   0.960
 5468W        W 6439   0.040   2.770   0.970
 5469W        W 6440  10.850   5.760   7.310
 5470W        W 6441   3.750   4.640   3.230
 5471W        W 6442   9.580   5.640  12.160
 5472W        W 6443   3.660   7.300   5.840
 5473W        W 6444   1.610   7.170   5.720
 5474W        W 6445   0.610  10.720   2.310
 5475W        W 6446   7.810   3.240  12.690
 5476W        W 6447  10.830   5.560   3.290
 5477W        W 6448  11.130   6.660  12.400
 5478W        W 6449   3.110   8.420  12.210
 5479W        W 6450   8.970   1.300   2.920
 5480W        W 6451   6.330   4.660  10.560
 5481W        W 6452  11.320   1.540   0.670
 5482W        W 6453  11.750   5.090   2.620
 5483W        W 6454   4.490   5.520  13.700
 5484W        W 6455   4.270   4.410   0.080
 5485W        W 6456  11.550   0.110   5.630
 5486W        W 6457   3.540   8.730   7.820
 5487W        W 6458  12.740  12.390   9.160
 5488W        W 6459   0.240   3.640  13.820
 5489W        W 6460   6.350   7.390   1.140
 5490W        W 6461   4.890  11.860   3.640
 5491W        W 6462   9.510   2.880   5.350
 5492W        W 6463   9.280   2.710   8.800
 5493W        W 6464   1.500  13.770   8.290
 5494W        W 6465   5.060   5.560   4.880
 5495W        W 6466   6.740   5.380   9.790
 5496W        W 6467   8.550   7.680  13.660
 5497W        W 6468   9.550   2.100   4.130
 5498W        W 6469  11.460   5.550  10.210
 5499W        W 6470  10.280   4.250   3.280
 5500W        W 6471  10.380   0.470   7.190
 5501W        W 6472  13.620   6.640   4.720
 5502W        W 6473   2.340   2.710   0.580
 5503W        W 6474   1.730  12.440   2.600
 5504W        W 6475  11.390   8.000   5.020
 5505W        W 6476   9.320   0.850  11.800
 5506W        W 6477   3.230   8.180   4.950
 5507W        W 6478   8.210  10.590  12.560
 5508W        W 6479   8.670   5.430   3.150
 5509W        W 6480   8.320  13.490  13.380
 5510W        W 6481   2.490   2.840  12.530
 5511W        W 6482   2.470   8.180   5.270
 5512W        W 6483   3.570  10.090   6.430
 5513W        W 6484   9.680   9.080  13.880
 5514W        W 6485   7.610   5.970  10.670
 5515W        W 6486  12.930  13.670   8.770
 5516W        W 6487   0.250   6.640   0.180
 5517W        W 6488   5.460  13.470   9.660
 5518W        W 6489   4.880   5.390   7.310
 5519W        W 6490   5.560   3.530   4.190
 5520W        W 6491  10.520   1.900  12.520
 5521W        W 6492   6.400   7.220   3.480
 5522W        W 6493   4.820  13.180   6.760
 5523W        W 6494  11.960   2.520   9.880
 5524W        W 6495   6.290   4.770   4.700
 5525W        W 6496   5.310  11.610   5.810
 5526W        W 6497  13.580   6.690   1.000
 5527W        W 6498   4.850   6.950   6.890
 5528W        W 6499   4.170  13.520   9.360
 5529W        W 6500  11.720   7.780   6.950
 5530W        W 6501  10.510   4.370   3.820
 5531W        W 6502   1.130   3.090  10.620
 5532W        W 6503   0.240   5.980  11.940
 5533W        W 6504   9.900  10.380   1.640
 5534W        W 6505  13.560   0.880   5.550
 5535W        W 6506   3.260  11.880  10.370
 5536W        W 6507   8.360   6.540   2.770
 5537W        W 6508   3.450   6.860   6.110
 5538W        W 6509   5.840   4.940   7.190
 5539W        W 6510   6.420  11.120  11.960
 5540W        W 6511   6.010   3.300   0.500
 5541W        W 6512  10.120   7.020   6.680
 5542W        W 6513   1.070   7.690   6.700
 5543W        W 6514  11.560   0.290   8.900
 5544W        W 6515   0.390   7.570   0.170
 5545W        W 6516   6.220   5.930   3.270
 5546W        W 6517   5.030   9.720   7.160
 5547W        W 6518  13.190  13.360   7.010
 5548W        W 6519  12.000  10.210   7.780
 5549W        W 6520  13.360   8.760   1.530
 5550W        W 6521   9.590   4.650  10.030
 5551W        W 6522   2.930   0.580  13.480
 5552W        W 6523   3.810   6.580   0.700
 5553W        W 6524   0.400   7.060   3.170
 5554W        W 6525   8.900  10.190  11.330
 5555W        W 6526   8.410   0.620   7.100
 5556W        W 6527   8.970   2.910   5.360
 5557W        W 6528   9.860   1.620   8.000
 5558W        W 6529   1.450   7.730  10.850
 5559W        W 6530   0.280  10.710   8.460
 5560W        W 6531   9.710   3.320   3.990
 5561W        W 6532   1.990   6.910   5.890
 5562W        W 6533   5.110  12.150   0.820
 5563W        W 6534   3.580  12.350   1.780
 5564W        W 6535  11.630   6.060   7.340
 5565W        W 6536  12.200   5.080   1.150
 5566W        W 6537   2.080   8.470   3.490
 5567W        W 6538   3.230   7.670   9.280
 5568W        W 6539  10.980  10.460  10.690
 5569W        W 6540   4.100   1.200   1.080
 5570W        W 6541   6.580   3.310   7.840
 5571W        W 6542   2.400   3.120   3.370
 5572W        W 6543   4.450   9.470   2.900
 5573W        W 6544  12.360  13.530   1.200
 5574W        W 6545   2.350   9.660   9.700
 5575W        W 6546   1.730  10.900   1.390
 5576W        W 6547   2.080   8.080   4.930
 5577W        W 6548  12.810   7.720   3.610
 5578W        W 6549   8.710   7.040  10.810
 5579W        W 6550  13.070   6.500   0.990
 5580W        W 6551   3.210  12.980  11.800
 5581W        W 6552  12.080   0.200   6.230
 5582W        W 6553  10.600  10.100   5.060
 5583W        W 6554  12.630   1.100   7.730
 5584W        W 6555   9.600  11.890   3.440
 5585W        W 6556   7.170   5.820  13.350
 5586W        W 6557   3.700   1.170   6.460
 5587W        W 6558   7.870   5.540  10.820
 5588W        W 6559  13.240   4.240   7.290
 5589W        W 6560   8.010   0.460   4.220
 5590W        W 6561   6.310  11.910   2.400
 5591W        W 6562   6.080  11.610   9.770
 5592W        W 6563  10.880  12.030  13.610
 5593W        W 6564   4.570   6.570   3.460
 5594W        W 6565   5.620   2.660   4.550
 5595W        W 6566  13.260   3.620   1.160
 5596W        W 6567  11.150   3.290   2.780
 5597W        W 6568   7.930  11.210  10.020
 5598W        W 6569   1.620  13.060   9.320
 5599W        W 6570  12.680   3.460   4.810
 5600W        W 6571   0.010   6.190   8.910
 5601W        W 6572   6.680  12.060   5.600
 5602W        W 6573   2.660   3.470   0.790
 5603W        W 6574  11.510   2.430   0.730
 5604W        W 6575  12.210   7.040   1.870
 5605W        W 6576   8.370   6.350   9.830
 5606W        W 6577  10.250  10.570   7.900
 5607W        W 6578   2.990   9.790   5.850
 5608W        W 6579   6.020   7.550  12.330
 5609W        W 6580  12.250   6.820   2.890
 5610W        W 6581  11.160   3.910   2.640
 5611W        W 6582   7.160  11.100   0.540
 5612W        W 6583   5.030  13.690  11.870
 5613W        W 6584   5.570  10.820  10.940
 5614W        W 6585   4.040  10.060  11.070
 5615W        W 6586   9.620   6.830   9.520
 5616W        W 6587   0.860   7.940   9.050
 5617W        W 6588   7.570   7.450   5.960
 5618W        W 6589   9.750  12.970  12.480
 5619W        W 6590  13.260  10.590   0.510
 5620W        W 6591   4.240   2.420   1.510
 5621W        W 6592   7.380   4.440   1.690
 5622W        W 6593   0.300   7.450   9.080
 5623W        W 6594  12.150   2.810  13.080
 5624W        W 6595   6.220   0.210  11.100
 5625W        W 6596  10.790   7.920  13.900
 5626W        W 6597  10.710   4.360   9.310
 5627W        W 6598   3.710   0.640  13.840
 5628W        W 6599   2.730   0.780   2.590
 5629W        W 6600   6.670   0.870   2.800
 5630W        W 6601   9.440   9.910   0.160
 5631W        W 6602   4.630   5.290   1.270
 5632W        W 6603   2.120   6.750   4.280
 5633W        W 6604   0.100   1.510  10.580
 5634W        W 6605  13.790  11.360   0.850
 5635W        W 6606   9.680   2.500  13.840
 5636W        W 6607   8.820   8.240   5.860
 5637W        W 6608   0.700   3.930   7.770
 5638W        W 6609  10.000   3.700   8.820
 5639W        W 6610   9.290   6.790   0.720
 5640W        W 6611   7.270   5.750   0.830
 5641W        W 6612   1.780   0.260   9.950
 5642W        W 6613   8.730  12.830   5.850
 5643W        W 6614   8.780  13.010   5.170
 5644W        W 6615   5.810   1.920   4.820
 5645W        W 6616   5.800  10.460   1.600
 5646W        W 6617   3.800  11.120   3.860
 5647W        W 6618  12.640  12.400   3.160
 5648W        W 6619  11.380  13.760   5.150
 5649W        W 6620   3.140   0.460   6.940
 5650W        W 6621  11.440   7.600  11.430
 5651W        W 6622  11.170   6.260   0.290
 5652W        W 6623   4.720   9.230   3.810
 5653W        W 6624   5.780   3.570   3.440
 5654W        W 6625   3.380   0.630  12.220
 5655W        W 6626   3.580   5.050  10.860
 5656W        W 6627  11.950  11.790  13.460
 5657W        W 6628  13.060   8.760   2.490
 5658W        W 6629  12.670   9.680   2.460
 5659W        W 6630  12.070  10.780   1.900
 5660W        W 6631   0.210   4.600  12.070
 5661W        W 6632   4.800   1.530   9.350
 5662W        W 6633  11.780  13.550   4.930
 5663W        W 6634  10.580   1.010   5.430
 5664W        W 6635   2.050   5.450   7.930
 5665W        W 6636   8.900   1.060  12.890
 5666W        W 6637   7.650   4.090   0.350
 5667W        W 6638   6.400   2.450   1.950
 5668W        W 6639   1.860   0.640   3.170
 5669W        W 6640   5.680  10.260   2.050
 5670W        W 6641   6.440   8.210  10.090
 5671W        W 6642  10.220   2.790   9.400
 5672W        W 6643   7.750  11.950   7.140
 5673W        W 6644   0.950   5.430  12.250
 5674W        W 6645   9.180  10.560  11.060
 5675W        W 6646   9.720  13.290   7.110
 5676W        W 6647   9.460   5.490  13.610
 5677W        W 6648   6.310   6.390   0.300
 5678W        W 6649   1.500   6.750   6.670
 5679W        W 6650   8.810  10.030   5.910
 5680W        W 6651   5.430   8.900   5.500
 5681W        W 6652   6.560   0.530   3.690
 5682W        W 6653  13.680   6.910  12.060
 5683W        W 6654   3.000  12.660   5.590
 5684W        W 6655   8.030   1.640   0.200
 5685W        W 6656   5.540   5.590  11.830
 5686W        W 6657   5.810   4.560   6.540
 5687W        W 6658   6.770   9.580   1.390
 5688W        W 6659   6.550   8.690  11.870
 5689W        W 6660  13.500  11.810   0.480
 5690W        W 6661   6.130   1.740   6.000
 5691W        W 6662  10.180  13.010   1.720
 5692W        W 6663   1.300   4.210   6.850
 5693W        W 6664   0.380   8.850   8.020
 5694W        W 6665   4.280   4.890   2.890
 5695W        W 6666   7.940   8.250  12.450
 5696W        W 6667   8.810  13.780   0.200
 5697W        W 6668  11.460  12.760   0.600
 5698W        W 6669  13.070  11.680   8.220
 5699W        W 6670   8.240   1.910  10.900
 5700W        W 6671   0.510  13.140   9.460
 5701W        W 6672   1.670  10.320   9.270
 5702W        W 6673   2.360   0.080  10.660
 5703W        W 6674   0.080   8.170   1.690
 5704W        W 6675   6.650   4.400  12.450
 5705W        W 6676   9.650   2.200  12.490
 5706W        W 6677   3.880   4.220  13.340
 5707W        W 6678  10.950   4.640   1.360
 5708W        W 6679   2.530   9.140  11.880
 5709W        W 6680   2.470   6.710   8.460
 5710W        W 6681   9.950   2.920   4.450
 5711W        W 6682   4.800   8.650   5.900
 5712W        W 6683   2.750   5.480   5.720
 5713W        W 6684  11.230  12.380  10.480
 5714W        W 6685   1.360   3.940   0.040
 5715W        W 6686   6.460   4.910   4.140
 5716W        W 6687   1.930   7.790  10.970
 5717W        W 6688   9.000   5.260   5.890
 5718W        W 6689   4.350   8.740   8.850
 5719W        W 6690   7.800   7.320   8.390
 5720W        W 6691  11.140   6.600   1.610
 5721W        W 6692   9.740  10.080   4.930
 5722W        W 6693   2.540  11.300   0.480
 5723W        W 6694   2.250  13.710  12.040
 5724W        W 6695  11.120  12.590  10.090
 5725W        W 6696  11.340   5.090   1.320
 5726W        W 6697   5.350  10.980  10.460
 5727W        W 6698   7.200  10.160   5.100
 5728W        W 6699   6.570  11.360   4.290
 5729W        W 6700   5.820  10.670   0.230
 5730W        W 6701   0.940   3.790   0.380
 5731W        W 6702   8.820   8.820   1.800
 5732W        W 6703   6.760   5.490   9.300
 5733W        W 6704  10.500   9.050   6.350
 5734W        W 6705   2.560   4.140   1.850
 5735W        W 6706   3.060   1.870   9.700
 5736W        W 6707   1.520   5.460   5.710
 5737W        W 6708   1.970   7.440   1.740
 5738W        W 6709   0.730  12.260   6.200
 5739W        W 6710  12.930  13.520   7.460
 5740W        W 6711   6.610   4.750  13.640
 5741W        W 6712   8.560   7.780   8.170
 5742W        W 6713   5.700   1.710   8.390
 5743W        W 6714   3.030   6.320  10.600
 5744W        W 6715   5.300   1.820   4.800
 5745W        W 6716   3.350   5.770   4.570
 5746W        W 6717   5.460  13.250  13.610
 5747W        W 6718   5.810  12.070   1.720
 5748W        W 6719   0.800   4.850   7.220
 5749W        W 6720  13.750   1.160  10.780
 5750W        W 6721   6.720  11.990   0.010
 5751W        W 6722   0.940   9.790   7.330
 5752W        W 6723  10.460  11.080   0.680
 5753W        W 6724   6.060  12.500   9.590
 5754W        W 6725   8.690   1.760   7.070
 5755W        W 6726   1.150  13.890   1.320
 5756W        W 6727   9.040   1.650  13.630
 5757W        W 6728   9.990  12.300  10.240
 5758W        W 6729   0.650   4.620   5.820
 5759W        W 6730   1.100  10.600   3.280
 5760W        W 6731   0.390   3.270   6.030
 5761W        W 6732   0.070   4.630   8.850
 5762W        W 6733   3.240   3.310   1.000
 5763W        W 6734   4.840  13.790   8.990
 5764W        W 6735   7.400  11.120   3.550
 5765W        W 6736   6.720   8.560   6.650
 5766W        W 6737  12.670   0.430   1.740
 5767W        W 6738   4.360   6.520   1.320
 5768W        W 6739   4.970  10.470   4.440
 5769W        W 6740   2.060  12.410   4.380
 5770W        W 6741   2.000   8.780   1.840
 5771W        W 6742  10.240  10.830   1.620
 5772W        W 6743   1.980   6.010   5.830
 5773W        W 6744  13.610   4.910  10.460
 5774W        W 6745   4.780   3.160  13.230
 5775W        W 6746   7.880   0.180   5.810
 5776W        W 6747   0.140   0.940  13.140
 5777W        W 6748   3.080   2.980   9.380
 5778W        W 6749  11.890   5.340  10.030
 5779W        W 6750   8.020  10.070   5.580
 5780W        W 6751   7.820  13.610  13.270
 5781W        W 6752   4.570  11.150   0.400
 5782W        W 6753  10.400  12.210   3.140
 5783W        W 6754   5.360   2.320  11.360
 5784W        W 6755  12.880  10.430   8.410
 5785W        W 6756   9.000   2.290   1.520
 5786W        W 6757   1.880  13.640   0.060
 5787W        W 6758   3.070  11.740   3.600
 5788W        W 6759   7.550   9.610  11.770
 5789W        W 6760   2.420   9.300   1.650
 5790W        W 6761   3.150  12.180   9.930
 5791W        W 6762  10.220   4.830   2.580
 5792W        W 6763   9.780  13.300   7.640
 5793W        W 6764   1.100   7.190  12.410
 5794W        W 6765  10.770  10.640   9.770
 5795W        W 6766   5.430   4.820  13.690
 5796W        W 6767  11.070  10.430   8.930
 5797W        W 6768   8.910  10.410   0.340
 5798W        W 6769   0.160   0.930   0.350
 5799W        W 6770   7.690   0.750   6.480
 5800W        W 6771  11.840  11.650  12.830
 5801W        W 6772  12.210   8.190   0.230
 5802W        W 6773   1.600   6.410  13.340
 5803W        W 6774  13.590   6.730   3.540
 5804W        W 6775  13.110   4.760   2.070
 5805W        W 6776   3.590   8.170   5.770
 5806W        W 6777   0.360   1.390   5.230
 5807W        W 6778  11.350  11.560  12.920
 5808W        W 6779   3.260   5.210  10.140
 5809W        W 6780  12.130   1.400  12.700
 5810W        W 6781  11.020   3.920   2.090
 5811W        W 6782   0.840   8.360   6.120
 5812W        W 6783   5.800   8.710   1.930
 5813W        W 6784   7.370  11.860   1.780
 5814W        W 6785   7.790   2.540   0.040
 5815W        W 6786   1.860   5.380  13.550
 5816W        W 6787   8.910   2.460   1.040
 5817W        W 6788   4.600   1.280   4.740
 5818W        W 6789   6.270  10.180  13.130
 5819W        W 6790   3.490   7.130   4.890
 5820W        W 6791   0.290   8.920   4.340
 5821W        W 6792   8.470   7.680  13.110
 5822W        W 6793  10.910  10.090   7.950
 5823W        W 6794   8.810   0.260   9.780
 5824W        W 6795   7.810  11.330   3.270
 5825W        W 6796   9.590   8.700   3.750
 5826W        W 6797  13.260   7.010   8.240
 5827W        W 6798   0.510   7.000   8.900
 5828W        W 6799   4.450  11.510   3.740
 5829W        W 6800   9.610   8.060  10.620
 5830W        W 6801   1.290  12.170   6.490
 5831W        W 6802   9.170   8.200  10.570
 5832W        W 6803   8.680  11.910  12.940
 5833W        W 6804  12.430   3.010   4.930
 5834W        W 6805   2.400   8.560  12.320
 5835W        W 6806   8.750  10.110   6.980
 5836W        W 6807   0.320  11.690   5.670
 5837W        W 6808   7.390   0.340   0.670
 5838W        W 6809   4.950   7.650   8.710
 5839W        W 6810   2.760  13.690   9.200
 5840W        W 6811   2.540   0.650   6.960
 5841W        W 6812  10.140   2.220  12.470
 5842W        W 6813  10.640  11.600   1.400
 5843W        W 6814   3.270   8.510   1.660
 5844W        W 6815  10.820   0.160   3.390
 5845W        W 6816   4.900   5.990   1.910
 5846W        W 6817  12.300   9.410   8.410
 5847W        W 6818   6.910   9.480   6.970
 5848W        W 6819  10.680  10.550   8.070
 5849W        W 6820  11.720  10.820   3.860
 5850W        W 6821   6.930  10.140  11.080
 5851W        W 6822  12.230   2.030   3.950
 5852W        W 6823  10.740  12.680   1.030
 5853W        W 6824  11.840   0.720   9.630
 5854W        W 6825   3.800   3.550   0.490
 5855W        W 6826   6.560   3.240   4.250
 5856W        W 6827   4.850  13.140  12.810
 5857W        W 6828   7.220  11.990  11.490
 5858W        W 6829   6.320  11.770   0.970
 5859W        W 6830  12.110  13.520   5.310
 5860W        W 6831   8.330   8.900   1.210
 5861W        W 6832   3.780   8.230   3.680
 5862W        W 6833   2.970   3.640   3.040
 5863W        W 6834   8.080   3.340   9.330
 5864W        W 6835  12.740  13.070   1.260
 5865W        W 6836  12.840  12.570   4.080
 5866W        W 6837  13.240  12.940   1.200
 5867W        W 6838   6.650   1.740   1.220
 5868W        W 6839   5.400  11.880   3.730
 5869W        W 6840   1.930   3.480   3.870
 5870W        W 6841   7.960   2.290   7.470
 5871W        W 6842  10.030   7.770   1.070
 5872W        W 6843   3.360  10.720  11.540
 5873W        W 6844   5.600   0.430   4.430
 5874W        W 6845  11.200   8.950   9.510
 5875W        W 6846  10.020  12.620   7.590
 5876W        W 6847   0.090   9.680   4.740
 5877W        W 6848   2.360   1.790   5.430
 5878W        W 6849  10.010   5.890  12.560
 5879W        W 6850   2.450  12.200   8.260
 5880W        W 6851   6.980   1.910   9.570
 5881W        W 6852   3.350   3.200   3.050
 5882W        W 6853  12.500  13.080   6.010
 5883W        W 6854   1.690   2.200  11.690
 5884W        W 6855  12.850   2.890   8.280
 5885W        W 6856   5.730   8.560   9.110
 5886W        W 6857   2.140   9.680  12.810
 5887W        W 6858   0.180   6.020   6.050
 5888W        W 6859   8.320  11.640  13.890
 5889W        W 6860  11.140   8.620   1.140
 5890W        W 6861   9.870   7.380   6.430
 5891W        W 6862   8.300   0.070   9.870
 5892W        W 6863   0.770  11.150   2.620
 5893W        W 6864   7.620   4.320   4.650
 5894W        W 6865   9.510  12.960   5.010
 5895W        W 6866   9.530   8.860   8.250
 5896W        W 6867   4.390  11.680  12.000
 5897W        W 6868   6.760  10.140  12.160
 5898W        W 6869   9.120   3.510   4.640
 5899W        W 6870   6.310  12.640  11.270
 5900W        W 6871   7.880   0.030  11.510
 5901W        W 6872   6.760  10.610  13.920
 5902W        W 6873   2.900   8.870   7.780
 5903W        W 6874  11.360   8.060   7.520
 5904W        W 6875   7.300   9.250   6.500
 5905W        W 6876   0.750   8.790   5.970
 5906W        W 6877   4.240   9.840   1.590
 5907W        W 6878   0.470   1.830   9.380
 5908W        W 6879   0.210   0.950   0.850
 5909W        W 6880  12.750   7.230  11.960
 5910W        W 6881   1.190  12.680   5.300
 5911W        W 6882  12.670   5.240   3.000
 5912W        W 6883   8.940   6.110  13.390
 5913W        W 6884  13.810   7.280   8.800
 5914W        W 6885   6.310  11.840   3.440
 5915W        W 6886  13.660   5.580   0.370
 5916W        W 6887   4.720   4.390   6.460
 5917W        W 6888  10.700   6.800   6.040
 5918W        W 6889   1.760   0.950   9.190
 5919W        W 6890   4.610   5.430   2.880
 5920W        W 6891   9.640   6.450   5.490
 5921W        W 6892   3.280   3.930   1.950
 5922W        W 6893  12.090   3.770   2.720
 5923W        W 6894   2.630   7.410   0.750
 5924W        W 6895   8.060  13.890   4.910
 5925W        W 6896   8.590   4.100   1.720
 5926W        W 6897   8.770  11.470   8.660
 5927W        W 6898   3.660   9.620   2.400
 5928W        W 6899  12.610   6.960   0.320
 5929W        W 6900   2.600   5.140   7.870
 5930W        W 6901   5.610  10.790   5.490
 5931W        W 6902   8.760  11.060  12.130
 5932W        W 6903   3.470   7.770   9.770
 5933W        W 6904   0.330   6.060   2.290
 5934W        W 6905   6.440   9.060  10.320
 5935W        W 6906   1.080   0.750  12.210
 5936W        W 6907   9.200   9.830   3.330
 5937W        W 6908  10.390   4.700  12.400
 5938W        W 6909   4.050   9.060   8.710
 5939W        W 6910   4.330   6.030   1.160
 5940W        W 6911   9.810   7.400   9.520
 5941W        W 6912   1.220   4.980   8.580
 5942W        W 6913   3.590   3.080   1.490
 5943W        W 6914   5.450   0.430  10.150
 5944W        W 6915   3.100   2.210   8.550
 5945W        W 6916   4.210   1.080  12.740
 5946W        W 6917   2.650   4.800  11.030
 5947W        W 6918   2.980  11.010   0.590
 5948W        W 6919   2.670   6.320   8.620
 5949W        W 6920  10.420  11.890   9.140
 5950W        W 6921   9.090   9.190  11.610
 5951W        W 6922   5.140  12.400   8.100
 5952W        W 6923   4.860  10.690  11.610
 5953W        W 6924  11.110   3.880   0.600
 5954W        W 6925  12.500   3.520   1.230
 5955W        W 6926   6.340   5.200   0.020
 5956W        W 6927   7.960   2.480   9.000
 5957W        W 6928   4.140   7.010   1.340
 5958W        W 6929   4.840  13.520  13.120
 5959W        W 6930  11.600   6.710   1.020
 5960W        W 6931   2.850   6.850  11.530
 5961W        W 6932  12.170   2.270  13.830
 5962W        W 6933   7.400   3.170   5.740
 5963W        W 6934   0.220   5.490   5.180
 5964W        W 6935   9.070   1.340   1.840
 5965W        W 6936   0.940   6.350   1.350
 5966W        W 6937   9.320  10.150   4.180
 5967W        W 6938   9.210  11.810  12.030
 5968W        W 6939   2.970   2.570   1.130
 5969W        W 6940   5.710   8.130   6.970
 5970W        W 6941   9.000   9.500   2.340
 5971W        W 6942   1.710   7.360  12.460
 5972W        W 6943  12.440  12.700   5.700
 5973W        W 6944  13.030   2.340   0.050
 5974W        W 6945   8.780   3.740   1.380
 5975W        W 6946   3.650   2.630   0.300
 5976W        W 6947   3.650   7.390   5.310
 5977W        W 6948   3.230  12.140   6.940
 5978W        W 6949   1.200   7.620   2.640
 5979W        W 6950  10.620   3.450  10.920
 5980W        W 6951   6.770   5.280  12.250
 5981W        W 6952   5.120  11.720   0.540
 5982W        W 6953   5.940   5.020   0.380
 5983W        W 6954  12.110  10.970  10.810
 5984W        W 6955  12.550   6.580   6.590
 5985W        W 6956   3.110   3.870   9.760
 5986W        W 6957   6.990   4.650  13.330
 5987W        W 6958   1.750   5.890   9.470
 5988W        W 6959  12.500   9.340   6.290
 5989W        W 6960   9.320   3.180   0.770
 5990W        W 6961  12.240   6.180  13.210
 5991W        W 6962   7.680   3.970   3.620
 5992W        W 6963  11.670   7.010   4.090
 5993W        W 6964   5.460  12.530   9.550
 5994W        W 6965  11.730   7.840   3.570
 5995W        W 6966   6.980   5.320   3.170
 5996W        W 6967   8.170   3.130   7.560
 5997W        W 6968   2.470  13.850   0.470
 5998W        W 6969   4.090   9.950   6.510
 5999W        W 6970   7.310  11.260  12.550
 6000W        W 6971   5.050   4.320   7.610
 6001W        W 6972   5.060  12.990  13.550
 6002W        W 6973   5.580   6.430   4.670
 6003W        W 6974  10.680   0.040   8.550
 6004W        W 6975   0.990   8.840   6.950
 6005W        W 6976   8.910   0.610  10.600
 6006W        W 6977   4.560   3.910   0.100
 6007W        W 6978  10.350   7.910   8.040
 6008W        W 6979   7.740   7.620   7.460
 6009W        W 6980   2.680   9.960   4.240
 6010W        W 6981   5.110   5.170   1.560
 6011W        W 6982   1.550   7.120   8.120
 6012W        W 6983   0.960   4.810   1.890
 6013W        W 6984   3.470   3.360  11.660
 6014W        W 6985  13.580   1.370   5.990
 6015W        W 6986   3.970   3.270   8.190
 6016W        W 6987   5.390   4.550   4.330
 6017W        W 6988   6.520  13.030   1.740
 6018W        W 6989   2.160   4.990   6.270
 6019W        W 6990  10.650   4.010   8.960
 6020W        W 6991   0.620   4.790  11.080
 6021W        W 6992   3.990  13.420  11.940
 6022W        W 6993  13.560   7.160   5.690
 6023W        W 6994  13.150   4.050  11.050
 6024W        W 6995   8.680   6.940   6.920
 6025W        W 6996  10.210   0.440   9.720
 6026W        W 6997   5.930  13.770  12.590
 6027W        W 6998   6.020   2.860   2.820
 6028W        W 6999  11.180  10.910   9.080
 6029W        W 7000   7.520   8.390   8.800
 6030W        W 7001   4.310  10.530   6.860
 6031W        W 7002   5.340  11.700  11.020
 6032W        W 7003   8.940   7.680   9.690
 6033W        W 7004   5.540   6.370  12.910
 6034W        W 7005   6.920   3.420   8.600
 6035W        W 7006  12.130  10.590   2.700
 6036W        W 7007   9.950   3.210  10.710
 6037W        W 7008   0.130   5.140   8.000
 6038W        W 7009   7.030   4.440   6.360
 6039W        W 7010   4.840   0.610  10.720
 6040W        W 7011  10.200   1.790  13.470
 6041W        W 7012   8.660   3.400   6.670
 6042W        W 7013   7.620  10.030   1.080
 6043W        W 7014   4.880   0.430   7.410
 6044W        W 7015   9.390   9.400   9.120
 6045W        W 7016  12.710   9.390  13.300
 6046W        W 7017   5.450   6.670   3.860
 6047W        W 7018   8.570   1.490   2.090
 6048W        W 7019   2.170   2.650   6.700
 6049W        W 7020   1.760  11.180  12.700
 6050W        W 7021  10.470   8.510  11.150
 6051W        W 7022   7.540   3.980   2.770
 6052W        W 7023   9.010  12.660   2.580
 6053W        W 7024   2.000   2.450   1.520
 6054W        W 7025   3.240   1.140   8.050
 6055W        W 7026   7.650   9.070   6.830
 6056W        W 7027   8.450   0.240   1.710
 6057W        W 7028   9.100   4.650   8.570
 6058W        W 7029  12.340  13.560  13.220
 6059W        W 7030  12.390   4.470  13.410
 6060W        W 7031  12.420   7.650  13.390
 6061W        W 7032  12.800   5.070   5.790
 6062W        W 7033   3.500   3.650   3.170
 6063W        W 7034  11.040   7.550   5.080
 6064W        W 7035  10.020   7.880   6.370
 6065W        W 7036   0.220   4.020   7.460
 6066W        W 7037   6.470   3.150   0.650
 6067W        W 7038   4.940   5.610  13.400
 6068W        W 7039  12.850   6.720   5.380
 6069W        W 7040   5.800  10.170  11.920
 6070W        W 7041  10.210  13.480   3.400
 6071W        W 7042   5.790   6.120   5.390
 6072W        W 7043   0.470   7.590  12.110
 6073W        W 7044   8.510   5.750   2.250
 6074W        W 7045   7.690   3.320   7.610
 6075W        W 7046   6.030  12.520   4.080
 6076W        W 7047  13.100   9.320  12.020
 6077W        W 7048   4.480  11.260  11.660
 6078W        W 7049  10.720  13.590  10.880
 6079W        W 7050   7.180  11.850   5.510
 6080W        W 7051   9.260   1.210   8.780
 6081W        W 7052  12.890   5.140   3.490
 6082W        W 7053   4.380   2.850   2.380
 6083W        W 7054   8.870   3.380   0.600
 6084W        W 7055  11.560   3.430   9.490
 6085W        W 7056   5.200   5.200   8.540
 6086W        W 7057   4.310  12.030   4.210
 6087W        W 7058   5.770   5.340   3.920
 6088W        W 7059   0.540  12.950   5.560
 6089W        W 7060  11.210   9.220   5.750
 6090W        W 7061  11.480   4.140   4.270
 6091W        W 7062  12.900   0.800   3.170
 6092W        W 7063  10.060  10.760   5.920
 6093W        W 7064   5.620   7.140   3.640
 6094W        W 7065   9.930   1.500   1.820
 6095W        W 7066   3.690   9.490  12.760
 6096W        W 7067   7.160   6.660   9.720
 6097W        W 7068  10.380   3.950   0.030
 6098W        W 7069   7.500   0.640   3.880
 6099W        W 7070   5.310   1.480   1.900
 6100W        W 7071  10.870   4.220   0.030
 6101W        W 7072   1.970   5.010   6.800
 6102W        W 7073  12.550   3.490   3.960
 6103W        W 7074   8.790  13.320   3.300
 6104W        W 7075  11.400   0.770   8.780
 6105W        W 7076   9.460   8.750  13.520
 6106W        W 7077   5.320   5.130   6.140
 6107W        W 7078  13.420   3.390   1.550
 6108W        W 7079  11.470   1.220   4.050
 6109W        W 7080  10.170   3.220  11.200
 6110W        W 7081   2.520   7.540   8.190
 6111W        W 7082   6.930  10.440   1.010
 6112W        W 7083  13.870  12.550   3.050
 6113W        W 7084  11.530  11.240   1.960
 6114W        W 7085   3.080  10.220   2.130
 6115W        W 7086   4.030   6.940  11.370
 6116W        W 7087   9.450   5.530   5.210
 6117W        W 7088   5.180   4.050   3.320
 6118W        W 7089   6.460  11.320   6.980
 6119W        W 7090   4.140   2.000   0.050
 6120W        W 7091   7.530   2.240   7.760
 6121W        W 7092   2.900   1.950  11.400
 6122W        W 7093   8.680   1.850  12.700
 6123W        W 7094  13.580  10.250   9.320
 6124W        W 7095   6.320   4.650   7.900
 6125W        W 7096   2.540  11.050   8.310
 6126W        W 7097   3.010  11.380   2.600
 6127W        W 7098   1.750   4.310  10.060
 6128W        W 7099   5.890   4.340   2.900
 6129W        W 7100   9.090   8.760   7.990
 6130W        W 7101  13.450  13.580   0.530
 6131W        W 7102   3.010   3.410   2.590
 6132W        W 7103  10.430   1.950  10.570
 6133W        W 7104   6.390  11.040   9.430
 6134W        W 7105   7.280   7.710   3.720
 6135W        W 7106   2.760   2.300   6.010
 6136W        W 7107   0.080   1.140   2.030
 6137W        W 7108   2.320   4.830   8.170
 6138W        W 7109   4.630   6.930   5.130
 6139W        W 7110   7.200   8.300   9.580
 6140W        W 7111   4.460   9.380   5.580
 6141W        W 7112  12.760  10.490   5.370
 6142W        W 7113   7.040   1.870  12.780
 6143W        W 7114   3.530   0.160  11.400
 6144W        W 7115   1.050   9.700   3.300
 6145W        W 7116   1.010  12.160   3.610
 6146W        W 7117   7.560   7.200  13.010
 6147W        W 7118   0.910  10.630   2.720
 6148W        W 7119   3.440  13.410  10.810
 6149W        W 7120   2.750  11.920   2.100
 6150W        W 7121   3.820   7.080  12.950
 6151W        W 7122   2.330   7.600  12.030
 6152W        W 7123   4.840   8.320   6.270
 6153W        W 7124   2.750   2.700   8.590
 6154W        W 7125   4.430  11.490   4.340
 6155W        W 7126   8.970   4.420   4.460
 6156W        W 7127  11.260   7.430   8.550
 6157W        W 7128   6.640  13.740   0.260
 6158W        W 7129   1.270  10.440   8.560
 6159W        W 7130   5.510   4.450   7.960
 6160W        W 7131   0.220  11.560   0.580
 6161W        W 7132   9.200   2.550   2.000
 6162W        W 7133   3.880   0.080   4.100
 6163W        W 7134   2.110   7.840  13.090
 6164W        W 7135  11.100  11.910   5.990
 6165W        W 7136   1.300  10.160   2.590
 6166W        W 7137   9.450   4.560   5.730
 6167W        W 7138   0.630   4.300  12.010
 6168W        W 7139   1.520   3.260   3.650
 6169W        W 7140  11.000   1.390   3.230
 6170W        W 7141   3.110   7.150   7.270
 6171W        W 7142  11.190   6.050   9.290
 6172W        W 7143   4.010   9.460   5.780
 6173W        W 7144  12.000  13.490   9.050
 6174W        W 7145  12.500   1.830   1.060
 6175W        W 7146   3.350   6.840  13.700
 6176W        W 7147   6.740  12.000   3.700
 6177W        W 7148   7.410   5.790   5.480
 6178W        W 7149   4.520   2.420  12.380
 6179W        W 7150  11.820   0.930  10.130
 6180W        W 7151   7.670   7.770  12.180
 6181W        W 7152  12.760  10.800   4.940
 6182W        W 7153   3.370   3.930   4.880
 6183W        W 7154   3.880   2.630   0.800
 6184W        W 7155   6.360   2.560  12.070
 6185W        W 7156   5.640  11.270   5.320
 6186W        W 7157   8.230  12.090  11.110
 6187W        W 7158   1.760   2.310   1.070
 6188W        W 7159   2.500   4.060   5.120
 6189W        W 7160  10.710   1.770  13.130
 6190W        W 7161   8.400   5.350   6.490
 6191W        W 7162   1.460  11.280   5.750
 6192W        W 7163   3.170  13.130   5.390
 6193W        W 7164   4.650   4.510   0.910
 6194W        W 7165   5.290  11.460   6.320
 6195W        W 7166   8.170   0.690   1.340
 6196W        W 7167  10.480   8.020  12.780
 6197W        W 7168   2.760   7.560   6.150
 6198W        W 7169  13.560   3.840   0.760
 6199W        W 7170   6.870   7.260  12.190
 6200W        W 7171   9.730   4.890   9.230
 6201W        W 7172   9.420   6.260   5.940
 6202W        W 7173   7.240   3.580   9.020
 6203W        W 7174   0.820   6.090   2.540
 6204W        W 7175  10.290   3.570   7.000
 6205W        W 7176  10.300   6.780   3.850
 6206W        W 7177   3.670   9.400  10.490
 6207W        W 7178   5.470   6.290   9.390
 6208W        W 7179   8.770   8.610   5.030
 6209W        W 7180   6.760  10.080   2.320
 6210W        W 7181   3.780  10.290  10.210
 6211W        W 7182   0.960   4.660  12.280
 6212W        W 7183   3.120   1.220   6.370
 6213W        W 7184   8.280   7.470   8.480
 6214W        W 7185   0.910   3.020  13.220
 6215W        W 7186   2.710  11.690   8.420
 6216W        W 7187  11.650   7.120   5.890
 6217W        W 7188  11.850   7.390   6.610
 6218W        W 7189   7.250   2.290   5.630
 6219W        W 7190  12.100   1.210   0.900
 6220W        W 7191   8.120   5.370   5.980
 6221W        W 7192   9.320   4.770   3.550
 6222W        W 7193   2.600   7.510  13.850
 6223W        W 7194  10.230   5.720   5.460
 6224W        W 7195   6.970   2.110  11.750
 6225W        W 7196   2.790   8.270   7.860
 6226W        W 7197   9.190   9.360   7.090
 6227W        W 7198   4.380   6.810   3.870
 6228W        W 7199   6.870  10.930   0.940
 6229W        W 7200   7.380   2.740   0.510
 6230W        W 7201  10.830   6.120  12.560
 6231W        W 7202   2.020  12.800   4.010
 6232W        W 7203   5.660   9.020   2.880
 6233W        W 7204   1.960   1.530   5.340
 6234W        W 7205  10.280   2.760   1.090
 6235W        W 7206   7.150   1.070   9.920
 6236W        W 7207   2.100   4.670   9.890
 6237W        W 7208  12.280  13.510   6.740
 6238W        W 7209   3.770   9.750   1.410
 6239W        W 7210   2.120  11.200   6.300
 6240W        W 7211   2.860  11.480  11.210
 6241W        W 7212   7.480  10.680   8.690
 6242W        W 7213  11.520  13.100  11.490
 6243W        W 7214   3.390  13.610   1.340
 6244W        W 7215   7.170   6.750   0.700
 6245W        W 7216  13.610   3.440   2.000
 6246W        W 7217   4.700   4.630   7.530
 6247W        W 7218   2.140   2.990   1.600
 6248W        W 7219   1.250   2.960  12.200
 6249W        W 7220  10.880   4.760  10.880
 6250W        W 7221  13.890  10.340   7.030
 6251W        W 7222   6.780   3.970   4.690
 6252W        W 7223   4.480   4.030  11.780
 6253W        W 7224   2.940   0.220   9.180
 6254W        W 7225  11.980   1.060  11.560
 6255W        W 7226   5.720   4.130   4.300
 6256W        W 7227  11.990  10.430   4.010
 6257W        W 7228  10.080   5.130   7.830
 6258W        W 7229   1.950  13.460   3.150
 6259W        W 7230   9.590   5.370   7.900
 6260W        W 7231   3.780  13.360  13.100
 6261W        W 7232   4.230   9.880   5.990
 6262W        W 7233   4.760  12.190   8.980
 6263W        W 7234  10.910   1.340   0.740
 6264W        W 7235   0.280   0.420  12.690
 6265W        W 7236  11.550   5.820   6.090
 6266W        W 7237   6.360  10.580  13.440
 6267W        W 7238   8.020   9.380  10.610
 6268W        W 7239   8.560   4.950   5.830
 6269W        W 7240   2.830   2.110   4.670
 6270W        W 7241  13.440   0.990   7.270
 6271W        W 7242   7.080  10.510   3.350
 6272W        W 7243   9.020  13.490   2.870
 6273W        W 7244  10.420   8.840   9.640
 6274W        W 7245   5.140   8.540  12.890
 6275W        W 7246   1.540   7.620   0.340
 6276W        W 7247  10.990  11.510   7.910
 6277W        W 7248   2.690  11.730  12.410
 6278W        W 7249  11.210   1.270  12.370
 6279W        W 7250   5.800   4.990   6.090
 6280W        W 7251  10.700   1.150   8.150
 6281W        W 7252   1.670   6.540  12.840
 6282W        W 7253   0.130  11.920   4.260
 6283W        W 7254  10.820   9.010   2.860
 6284W        W 7255   6.410   4.620   2.790
 6285W        W 7256   5.000  12.240   2.240
 6286W        W 7257   2.710   2.280  11.030
 6287W        W 7258  11.770   8.510  13.820
 6288W        W 7259   7.270  10.420   2.910
 6289W        W 7260   7.790   4.640  13.690
 6290W        W 7261   9.290   4.750   2.490
 6291W        W 7262   3.070   2.350   9.400
 6292W        W 7263   2.690  13.310  13.330
 6293W        W 7264   3.930  10.450   0.740
 6294W        W 7265   1.020   5.430  12.780
 6295W        W 7266   3.720  13.090   3.830
 6296W        W 7267   6.500  12.980   0.380
 6297W        W 7268   7.570  11.400   1.240
 6298W        W 7269   2.670   7.740  10.440
 6299W        W 7270   1.580   5.290   5.000
 6300W        W 7271   1.960   4.520   0.270
 6301W        W 7272   9.200   2.170   8.710
 6302W        W 7273   0.950   5.150   3.920
 6303W        W 7274  10.200  12.810  12.210
 6304W        W 7275  11.670   2.910  13.740
 6305W        W 7276   4.430  11.050  13.510
 6306W        W 7277  11.370   1.390   8.250
 6307W        W 7278   5.810   5.590   9.060
 6308W        W 7279  10.670  10.650   1.810
 6309W        W 7280   8.910  11.520   2.250
 6310W        W 7281  11.140  13.000   6.180
 6311W        W 7282  13.240   5.910  10.560
 6312W        W 7283   1.390   6.170   8.770
 6313W        W 7284   4.930  10.460   8.690
 6314W        W 7285   6.650   7.830  10.360
 6315W        W 7286  12.410  10.100  12.670
 6316W        W 7287  13.510   3.970   9.720
 6317W        W 7288   2.520   7.780   4.940
 6318W        W 7289   4.150   4.870   5.450
 6319W        W 7290   9.200   3.360  12.590
 6320W        W 7291   7.940   9.180  13.300
 6321W        W 7292   2.240   8.550   1.390
 6322W        W 7293   1.360   1.620   0.530
 6323W        W 7294  12.660   7.410   6.600
 6324W        W 7295   9.770   2.830  11.890
 6325W        W 7296  11.760   2.680   9.040
 6326W        W 7297   6.930  13.240   1.560
 6327W        W 7298   4.230   4.800  11.580
 6328W        W 7299   7.480   4.240   9.580
 6329W        W 7300   4.830   0.920   3.070
 6330W        W 7301  11.780   7.270  12.550
 6331W        W 7302   5.550   9.550  13.120
 6332W        W 7303   5.360   6.230   5.570
 6333W        W 7304   8.880   7.540   5.310
 6334W        W 7305  11.990   6.680  11.790
 6335W        W 7306   3.090   6.400  13.470
 6336W        W 7307   8.070   1.700   5.210
 6337W        W 7308  13.070   7.510   9.480
 6338W        W 7309   8.280   9.590   5.490
 6339W        W 7310  11.190   6.960   3.830
 6340W        W 7311  11.790   2.640  12.050
 6341W        W 7312  12.120   8.920   0.770
 6342W        W 7313   4.210   9.790   2.670
 6343W        W 7314  11.540  13.160   5.200
 6344W        W 7315  12.240  11.800  10.670
 6345W        W 7316  11.460   8.350   1.850
 6346W        W 7317   1.410  11.850  12.100
 6347W        W 7318   8.150   0.860   3.170
 6348W        W 7319   7.500   9.290   5.190
 6349W        W 7320   7.500   8.290   2.950
 6350W        W 7321   2.690   8.660   0.010
 6351W        W 7322   6.250   1.010   4.070
 6352W        W 7323   4.000  12.390   9.800
 6353W        W 7324  10.820   5.080  12.360
 6354W        W 7325   8.480   6.200   9.330
 6355W        W 7326   7.270   2.100   0.510
 6356W        W 7327   8.160   0.070   6.980
 6357W        W 7328   9.220   9.390   5.450
 6358W        W 7329   7.640  11.260   9.230
 6359W        W 7330   1.990   3.960   4.120
 6360W        W 7331   6.080   6.460   1.390
 6361W        W 7332   1.800   9.570  12.450
 6362W        W 7333   0.470   4.400  10.570
 6363W        W 7334   5.670  11.980   8.780
 6364W        W 7335   1.000  13.920   9.780
 6365W        W 7336   1.220   4.850  10.780
 6366W        W 7337   2.810  12.370  10.860
 6367W        W 7338   5.270   8.320   0.130
 6368W        W 7339   2.020   7.760  12.600
 6369W        W 7340   4.650   4.850   5.440
 6370W        W 7341   0.590   3.000  10.330
 6371W        W 7342   1.870   2.590  13.670
 6372W        W 7343  12.380   3.440  10.780
 6373W        W 7344  12.130   6.390  11.260
 6374W        W 7345  12.830  11.310   8.610
 6375W        W 7346   7.800   0.120   2.760
 6376W        W 7347   3.670  11.710   8.320
 6377W        W 7348  12.040   3.920  12.220
 6378W        W 7349   0.450   8.010   0.450
 6379W        W 7350  13.270   1.640   8.390
 6380W        W 7351   9.750  13.400   3.220
 6381W        W 7352   9.770   9.850   0.610
 6382W        W 7353  10.140   3.450  13.540
 6383W        W 7354   5.400   1.760   6.990
 6384W        W 7355   3.550   7.960  10.290
 6385W        W 7356   7.350   6.250   0.570
 6386W        W 7357  13.420  13.390   8.460
 6387W        W 7358   0.150  12.020   4.740
 6388W        W 7359   8.770   3.490  10.880
 6389W        W 7360   6.700   5.740   3.230
 6390W        W 7361  11.840  13.280  11.120
 6391W        W 7362   5.860  10.550   5.910
 6392W        W 7363  11.090   6.530   3.020
 6393W        W 7364   2.710  11.580   1.270
 6394W        W 7365  13.800  12.610   7.110
 6395W        W 7366   8.820  11.100   9.790
 6396W        W 7367   7.580   0.100   4.680
 6397W        W 7368  13.340   4.020   6.870
 6398W        W 7369   9.120   3.840   6.050
 6399W        W 7370  13.260   2.550  10.970
 6400W        W 7371   5.740   0.180   7.410
 6401W        W 7372   0.600  10.930   4.560
 6402W        W 7373   8.920   1.020   7.310
 6403W        W 7374   9.940   0.830   9.570
 6404W        W 7375   5.070  13.630   1.720
 6405W        W 7376   3.280   9.710   4.890
 6406W        W 7377   8.180  10.880  13.030
 6407W        W 7378   2.700  10.130   8.150
 6408W        W 7379  12.510  10.090  11.000
 6409W        W 7380   6.750   2.220   5.350
 6410W        W 7381   3.980   4.010   8.820
 6411W        W 7382   4.460   0.140   6.190
 6412W        W 7383   7.030   9.420   0.960
 6413W        W 7384  12.120   2.020   2.360
 6414W        W 7385   8.010   9.090   2.690
 6415W        W 7386   1.240   0.340   2.090
 6416W        W 7387  12.330   7.080   8.090
 6417W        W 7388   8.140   1.750  12.710
 6418W        W 7389   8.660  12.050   9.460
 6419W        W 7390   6.140   4.310   8.620
 6420W        W 7391   9.820   1.110   2.300
 6421W        W 7392   1.460   4.390   0.260
 6422W        W 7393  11.330   4.750  11.070
 6423W        W 7394   6.210  10.580  12.050
 6424W        W 7395   5.630   9.660  10.180
 6425W        W 7396  12.680  11.740   7.540
 6426W        W 7397   5.330   0.600  12.860
 6427W        W 7398  11.920   7.640   6.070
 6428W        W 7399  11.150   0.940   8.370
 6429W        W 7400   3.880  13.350   6.500
 6430W        W 7401   5.330   7.030   6.070
 6431W        W 7402  13.260  12.100   6.530
 6432W        W 7403   3.210   1.460  13.780
 6433W        W 7404   5.110   4.740   5.840
 6434W        W 7405   4.800  13.090   2.660
 6435W        W 7406   9.550   8.130   3.690
 6436W        W 7407   5.280   1.830   0.050
 6437W        W 7408   9.660  10.670  13.720
 6438W        W 7409   5.100  11.910   6.730
 6439W        W 7410   2.840   8.350   8.620
 6440W        W 7411   2.930   9.320  12.140
 6441W        W 7412   4.860   5.560   8.350
 6442W        W 7413   6.160   4.540   6.980
 6443W        W 7414   0.150   6.630   7.530
 6444W        W 7415   8.010   6.530  13.810
 6445W        W 7416   6.280   3.060   1.110
 6446W        W 7417  12.550   2.960   0.620
 6447W        W 7418  12.880   3.300   0.890
 6448W        W 7419   3.970  11.830   6.600
 6449W        W 7420  10.240  13.810  11.010
 6450W        W 7421   5.740   5.040   4.770
 6451W        W 7422  12.220   7.250   1.380
 6452W        W 7423  12.490   3.970   9.160
 6453W        W 7424  13.310   3.440   3.930
 6454W        W 7425   8.840   3.290   2.640
 6455W        W 7426  10.080   4.660  10.810
 6456W        W 7427   3.260  11.990   1.910
 6457W        W 7428   1.120   4.600   0.540
 6458W        W 7429   4.340   1.900  11.120
 6459W        W 7430   7.770   7.340   6.960
 6460W        W 7431   7.040   2.750  10.440
 6461W        W 7432   7.150   9.870  12.000
 6462W        W 7433  13.460   0.250  11.970
 6463W        W 7434   8.620   3.130   2.120
 6464W        W 7435  11.580   5.850  10.650
 6465W        W 7436  10.480   9.740   0.450
 6466W        W 7437   4.530   8.210  10.470
 6467W        W 7438  12.140   1.010   7.580
 6468W        W 7439  11.490   1.380   2.310
 6469W        W 7440   5.300   4.760  13.190
 6470W        W 7441   4.550   4.730  10.300
 6471W        W 7442   4.650   4.540   9.040
 6472W        W 7443   4.830   0.840   3.550
 6473W        W 7444  12.690   9.000   2.750
 6474W        W 7445   9.960  11.420   2.630
 6475W        W 7446   8.890  12.640   8.840
 6476W        W 7447   9.110   2.560   6.030
 6477W        W 7448   7.170  13.010   6.840
 6478W        W 7449   0.600   7.290   9.990
 6479W        W 7450   1.500   7.140   4.570
 6480W        W 7451  12.910   2.720   2.750
 6481W        W 7452   6.850   1.390   5.380
 6482W        W 7453   6.320   5.470   9.000
 6483W        W 7454  10.590   3.570   5.140
 6484W        W 7455   8.850   6.440   1.780
 6485W        W 7456  11.750  11.580   6.660
 6486W        W 7457   6.440   4.000  12.790
 6487W        W 7458   2.210   5.310   2.320
 6488W        W 7459   6.300   7.830  11.570
 6489W        W 7460   7.060   8.770   2.940
 6490W        W 7461   8.780  10.410   5.120
 6491W        W 7462  11.190   2.420   7.540
 6492W        W 7463   2.790  13.060  11.590
 6493W        W 7464   5.740   0.570   1.030
 6494W        W 7465   2.170  11.750   2.030
 6495W        W 7466  10.270   6.120  10.340
 6496W        W 7467  11.900  13.700   4.480
 6497W        W 7468  10.820   1.640  13.720
 6498W        W 7469  10.270   1.040   5.840
 6499W        W 7470  10.270   3.090   4.010
 6500W        W 7471  11.820   4.380   7.910
 6501W        W 7472   5.820   1.720   0.040
 6502W        W 7473  12.200   0.520   3.200
 6503W        W 7474   6.540   6.600   4.990
 6504W        W 7475  11.700   2.400  10.280
 6505W        W 7476  10.180   7.680  10.730
 6506W        W 7477   5.420  11.390   9.280
 6507W        W 7478   2.140   6.480   5.680
 6508W        W 7479  12.400   0.110  11.780
 6509W        W 7480   0.950   8.660  13.220
 6510W        W 7481   3.180   9.570  12.530
 6511W        W 7482  10.370   0.720   6.240
 6512W        W 7483   0.620   5.420   0.660
 6513W        W 7484  10.690   7.700  10.820
 6514W        W 7485   1.870  11.690  11.990
 6515W        W 7486  13.690   1.690   3.320
 6516W        W 7487  10.220   4.130   8.730
 6517W        W 7488   7.700  11.430   2.580
 6518W        W 7489   5.680   1.430   4.800
 6519W        W 7490   3.510   4.860   5.430
 6520W        W 7491  13.020   7.050  11.010
 6521W        W 7492   4.070  12.500  12.280
 6522W        W 7493  11.380   2.990   7.830
 6523W        W 7494  12.850   4.620   5.100
 6524W        W 7495   6.320   1.900   8.000
 6525W        W 7496   3.940   6.890   6.120
 6526W        W 7497  13.580  10.930  13.560
 6527W        W 7498   6.950  13.450   6.680
 6528W        W 7499  10.490   9.590  13.830
 6529W        W 7500   3.590   2.340   5.660
 6530W        W 7501   4.860   9.140   0.830
 6531W        W 7502   8.960   6.640   6.360
 6532W        W 7503   3.940   8.670   5.710
 6533W        W 7504   9.360  10.340   3.200
 6534W        W 7505   7.970   8.970  10.880
 6535W        W 7506   7.320   0.520  11.370
 6536W        W 7507  13.910   4.600   0.650
 6537W        W 7508  11.570   6.190   9.600
 6538W        W 7509   5.830  10.050   5.900
 6539W        W 7510   6.890  12.420   0.780
 6540W        W 7511  12.470   9.920  13.590
 6541W        W 7512   0.970   8.090   2.730
 6542W        W 7513   7.410   1.980  11.390
 6543W        W 7514  10.140   9.390   7.780
 6544W        W 7515   3.880   6.330   7.300
 6545W        W 7516   1.600   4.870  13.290
 6546W        W 7517   3.140   0.480  10.920
 6547W        W 7518   6.510   7.240   6.790
 6548W        W 7519  11.780  11.130   6.890
 6549W        W 7520   3.260   3.700   8.300
 6550W        W 7521   4.050   6.730   9.990
 6551W        W 7522  12.820   9.330   0.920
 6552W        W 7523   2.290   0.330   4.970
 6553W        W 7524   5.200  13.430   7.290
 6554W        W 7525   2.990   5.950   1.150
 6555W        W 7526  12.990   1.870  11.710
 6556W        W 7527   2.360   0.650   6.480
 6557W        W 7528   1.140   9.760   2.770
 6558W        W 7529  10.980  11.810   4.320
 6559W        W 7530  12.850   5.110  12.560
 6560W        W 7531  12.970   4.670   0.670
 6561W        W 7532   6.600   3.250   9.760
 6562W        W 7533   7.090   1.720   8.260
 6563W        W 7534   0.070   0.380  13.150
 6564W        W 7535  12.970   6.640   5.970
 6565W        W 7536  11.800  10.590   8.050
 6566W        W 7537   2.910   5.560   4.800
 6567W        W 7538  10.130   9.690  12.610
 6568W        W 7539   1.980   9.690   1.540
 6569W        W 7540  10.970   3.750   5.370
 6570W        W 7541  10.230   9.090   2.180
 6571W        W 7542   5.110   1.060   1.500
 6572W        W 7543  11.090   4.080   1.580
 6573W        W 7544   7.000  10.670   4.260
 6574W        W 7545  13.890   6.970   3.970
 6575W        W 7546   8.510   2.940   8.000
 6576W        W 7547   4.300  10.800   5.070
 6577W        W 7548   2.590   4.980   1.430
 6578W        W 7549   0.040   9.850   4.230
 6579W        W 7550  10.740   2.390   3.370
 6580W        W 7551  11.390   6.220  12.430
 6581W        W 7552   0.990   7.270   1.000
 6582W        W 7553   1.670   4.350   7.170
 6583W        W 7554   4.690   0.020   7.190
 6584W        W 7555  10.780  11.950   0.370
 6585W        W 7556   1.250   0.730   9.930
 6586W        W 7557   4.630  13.070   1.700
 6587W        W 7558  11.060  10.220  13.170
 6588W        W 7559  11.710   8.000   0.080
 6589W        W 7560   6.130  13.570  12.140
 6590W        W 7561  13.230   8.920   7.500
 6591W        W 7562   5.580   2.090   9.830
 6592W        W 7563  10.710  11.570  11.720
 6593W        W 7564  12.360   5.690   9.890
 6594W        W 7565   4.170  11.490   2.040
 6595W        W 7566   1.560  12.110   1.000
 6596W        W 7567  11.180   8.000   0.330
 6597W        W 7568   9.700   3.430   5.230
 6598W        W 7569   7.110   9.180   5.940
 6599W        W 7570  10.080   7.020   9.280
 6600W        W 7571   8.940  12.400   6.060
 6601W        W 7572   5.260   8.500   7.030
 6602W        W 7573   1.990   5.440   2.740
 6603W        W 7574  12.090   7.680   9.930
 6604W        W 7575   1.420   7.080   9.630
 6605W        W 7576   3.630  13.310   5.210
 6606W        W 7577   8.910   7.900  11.730
 6607W        W 7578  10.710  10.630   7.020
 6608W        W 7579   8.530   7.370   4.430
 6609W        W 7580  11.530  10.760  10.850
 6610W        W 7581   4.970   9.890   1.490
 6611W        W 7582  11.710  13.740  11.110
 6612W        W 7583  13.710   0.480   5.230
 6613W        W 7584   5.020   4.460   2.130
 6614W        W 7585   0.770   6.810   1.400
 6615W        W 7586  10.540  12.860   4.330
 6616W        W 7587   5.390  12.690   3.440
 6617W        W 7588   4.150   1.370   5.660
 6618W        W 7589  12.210   0.370   9.710
 6619W        W 7590   0.820   3.980  12.900
 6620W        W 7591  13.610   3.800  13.150
 6621W        W 7592  13.780   1.340  12.900
 6622W        W 7593   6.330   3.180  13.060
 6623W        W 7594   3.950   6.220   0.160
 6624W        W 7595   7.970   3.760   2.920
 6625W        W 7596  12.250   6.920   2.370
 6626W        W 7597   3.570   0.780   0.410
 6627W        W 7598   5.350  10.170  10.870
 6628W        W 7599   6.480  11.230   9.830
 6629W        W 7600   3.620   6.460  13.320
 6630W        W 7601  11.420  13.050  12.990
 6631W        W 7602  13.510   3.490  11.510
 6632W        W 7603  10.870   5.790   1.150
 6633W        W 7604   8.370   2.040  10.020
 6634W        W 7605   4.950   8.880  10.010
 6635W        W 7606  10.120   3.970   4.570
 6636W        W 7607   1.000  10.190  13.460
 6637W        W 7608   3.150   4.620  10.900
 6638W        W 7609   0.340   8.060   8.920
 6639W        W 7610   5.860   4.410   9.580
 6640W        W 7611   9.020  11.920   4.160
 6641W        W 7612   7.030  11.720  12.400
 6642W        W 7613   3.030  13.850   6.720
 6643W        W 7614   8.070  11.280  12.670
 6644W        W 7615   7.740   7.850  10.430
 6645W        W 7616   1.720   4.880  11.010
 6646W        W 7617   6.980   7.780   9.940
 6647W        W 7618   1.080  13.510   6.750
 6648W        W 7619  10.630   9.250   1.310
 6649W        W 7620   1.710   9.660   5.240
 6650W        W 7621   5.190   8.400   9.170
 6651W        W 7622   7.690  10.470   9.610
 6652W        W 7623   6.890   1.340  12.180
 6653W        W 7624   2.970   2.580  11.940
 6654W        W 7625  10.540  13.400   9.450
 6655W        W 7626   3.100   9.270  13.510
 6656W        W 7627   1.020  12.560   0.510
 6657W        W 7628  13.870  10.670   7.530
 6658W        W 7629  12.970  11.120   5.230
 6659W        W 7630   6.420   9.830   0.510
 6660W        W 7631  11.310   7.090   3.260
 6661W        W 7632  13.770   6.040  11.520
 6662W        W 7633   8.410   7.670   9.150
 6663W        W 7634   8.880   4.110  10.970
 6664W        W 7635   7.600   0.600   2.580
 6665W        W 7636   8.130  13.460  11.300
 6666W        W 7637   0.410   0.460   8.900
 6667W        W 7638  10.160  12.590   2.940
 6668W        W 7639   1.470   0.260   3.240
 6669W        W 7640   9.090  12.960   0.270
 6670W        W 7641  10.250  10.270   0.490
 6671W        W 7642   2.520   6.250  13.260
 6672W        W 7643   2.510  13.260  12.840
 6673W        W 7644   4.390   0.260   7.560
 6674W        W 7645  11.810  12.950   8.020
 6675W        W 7646  12.020   2.110   7.910
 6676W        W 7647   4.240   1.930   6.690
 6677W        W 7648  10.160   4.270   0.920
 6678W        W 7649  10.670   4.920   7.230
 6679W        W 7650   9.970   0.110   0.340
 6680W        W 7651   5.280   6.700   8.210
 6681W        W 7652   8.250   0.900   6.700
 6682W        W 7653   1.500  12.480   5.620
 6683W        W 7654  12.810  13.770   9.220
 6684W        W 7655  13.010   1.350   0.190
 6685W        W 7656   4.250  10.370   7.410
 6686W        W 7657   0.080   5.430   0.670
 6687W        W 7658   5.320   0.960   8.420
 6688W        W 7659  10.810  11.310   1.030
 6689W        W 7660   8.050   5.230   5.040
 6690W        W 7661   5.240   0.220  11.680
 6691W        W 7662   5.430   4.620  10.900
 6692W        W 7663  11.720   5.620   7.660
 6693W        W 7664   6.110   8.880  13.390
 6694W        W 7665  11.620  13.480   5.600
 6695W        W 7666  10.480   5.070   0.230
 6696W        W 7667   0.720   6.640   3.310
 6697W        W 7668   5.810   1.210   8.550
 6698W        W 7669   0.590  12.590   1.400
 6699W        W 7670  12.430   5.450   4.810
 6700W        W 7671   9.550   6.090  13.490
 6701W        W 7672  10.850   3.740  13.610
 6702W        W 7673  12.220   9.820   7.560
 6703W        W 7674   7.890   3.050   5.630
 6704W        W 7675  12.450  12.050   0.140
 6705W        W 7676  11.510   7.210  12.990
 6706W        W 7677   3.160  12.550   1.620
 6707W        W 7678   3.520   0.110  10.910
 6708W        W 7679  13.390   0.720   3.240
 6709W        W 7680  11.470   5.190   9.780
 6710W        W 7681   2.370  13.170   4.030
 6711W        W 7682   8.290   8.900   2.130
 6712W        W 7683  13.110   3.800   3.060
 6713W        W 7684   1.240   4.110   7.360
 6714W        W 7685   2.640   2.390   2.670
 6715W        W 7686   5.120   2.940  11.750
 6716W        W 7687   8.350   5.050   6.870
 6717W        W 7688   2.220  12.120   4.830
 6718W        W 7689  12.240   8.430  11.440
 6719W        W 7690   1.710   0.960  13.810
 6720W        W 7691  11.210   5.570   3.900
 6721W        W 7692   9.400   5.480   5.710
 6722W        W 7693   9.800  11.210   1.390
 6723W        W 7694   6.350   6.800   5.900
 6724W        W 7695   0.300   0.070   0.610
 6725W        W 7696   4.140   3.750   1.480
 6726W        W 7697  11.600   2.750   4.000
 6727W        W 7698  11.340  13.700   6.820
 6728W        W 7699   2.370   7.730   2.990
 6729W        W 7700  12.890   0.280   0.360
 6730W        W 7701   1.240   2.700   1.680
 6731W        W 7702   5.990   8.250  10.240
 6732W        W 7703  10.090  11.750   6.370
 6733W        W 7704   9.380   8.660   0.840
 6734W        W 7705   4.900   3.020   2.460
 6735W        W 7706   2.860   2.650   6.360
 6736W        W 7707   9.480   7.410  11.150
 6737W        W 7708   8.000   7.480   9.390
 6738W        W 7709   4.390  12.640   0.750
 6739W        W 7710   6.550   4.800  12.200
 6740W        W 7711   6.050   3.990   1.110
 6741W        W 7712   8.300   7.690   6.600
 6742W        W 7713   7.710   3.660   2.230
 6743W        W 7714   4.340   3.300   9.710
 6744W        W 7715   1.320   6.380   0.810
 6745W        W 7716   7.490   6.220  11.460
 6746W        W 7717   6.950   7.430   3.500
 6747W        W 7718  11.340   9.280   8.450
 6748W        W 7719  12.820  10.490   7.880
 6749W        W 7720   0.540   3.040   3.750
 6750W        W 7721   2.110   2.430   2.900
 6751W        W 7722   7.570   7.070  11.590
 6752W        W 7723   1.110  11.140   7.030
 6753W        W 7724   9.440  10.600   6.770
 6754W        W 7725   1.560   9.720   3.240
 6755W        W 7726   9.850  11.360  13.130
 6756W        W 7727   0.300   9.270   2.680
 6757W        W 7728   3.370   8.290   9.880
 6758W        W 7729   9.820   2.690   7.460
 6759W        W 7730   8.990   1.590  13.010
 6760W        W 7731   0.850   7.080  10.480
 6761W        W 7732  13.820   5.930   0.850
 6762W        W 7733   3.400   4.330  12.470
 6763W        W 7734   9.430   6.900  12.330
 6764W        W 7735   2.800   7.910   0.760
 6765W        W 7736   3.220   6.790   0.810
 6766W        W 7737   3.490   3.300  13.140
 6767W        W 7738  11.750  10.530   6.090
 6768W        W 7739  12.060   1.960   3.500
 6769W        W 7740  11.580  10.950   5.820
 6770W        W 7741  10.010  11.310   6.670
 6771W        W 7742  10.910   3.880   4.500
 6772W        W 7743   5.570   2.720   0.490
 6773W        W 7744   4.580   0.600   2.250
 6774W        W 7745   1.200   1.160   2.910
 6775W        W 7746   3.980   3.540  10.630
 6776W        W 7747   4.070  11.440   8.470
 6777W        W 7748  12.680   8.460   4.410
 6778W        W 7749   6.680   8.730  11.320
 6779W        W 7750  12.710   0.960   1.490
 6780W        W 7751  11.260   6.320   0.840
 6781W        W 7752   6.870   1.390   6.340
 6782W        W 7753   9.580   1.230   5.480
 6783W        W 7754   2.670  12.570   1.060
 6784W        W 7755   8.470   8.280   2.960
 6785W        W 7756  10.770   3.910   9.520
 6786W        W 7757   4.540   7.870  13.820
 6787W        W 7758  11.430   0.920  10.470
 6788W        W 7759   7.280   6.650   6.380
 6789W        W 7760  13.670  10.760   6.280
 6790W        W 7761   0.460  10.190   2.050
 6791W        W 7762   4.060   2.470   3.680
 6792W        W 7763   7.970   4.670   7.030
 6793W        W 7764   2.240   2.770  12.080
 6794W        W 7765  10.090   4.610   0.600
 6795W        W 7766  11.920  10.290  10.260
 6796W        W 7767   7.560  13.210  11.480
 6797W        W 7768  13.580   8.470   8.440
 6798W        W 7769   6.260   4.010   2.210
 6799W        W 7770   8.570  13.680   1.800
 6800W        W 7771   6.180   2.610  11.470
 6801W        W 7772  10.130   6.560   7.420
 6802W        W 7773  11.580   8.060  13.470
 6803W        W 7774   6.970   7.900  13.880
 6804W        W 7775   3.870   4.390   0.420
 6805W        W 7776  12.300   3.990   1.130
 6806W        W 7777   5.750   2.420   6.290
 6807W        W 7778   2.080   8.190   1.090
 6808W        W 7779   0.190   7.210   8.030
 6809W        W 7780   8.040   8.630   9.960
 6810W        W 7781   7.880  12.470  10.330
 6811W        W 7782   1.200  13.550   9.080
 6812W        W 7783  11.350   4.560  11.890
 6813W        W 7784  10.450  12.340  12.050
 6814W        W 7785  10.720  10.660   2.860
 6815W        W 7786   6.530  10.410   7.760
 6816W        W 7787   3.610   8.180   1.600
 6817W        W 7788  13.350   5.930   5.030
 6818W        W 7789   9.950  10.200   2.180
 6819W        W 7790   3.080  11.610   8.800
 6820W        W 7791   0.830   5.510   9.710
 6821W        W 7792   3.880  12.050   1.500
 6822W        W 7793   2.710  12.760  13.190
 6823W        W 7794   6.110  11.220  13.770
 6824W        W 7795   9.120   2.370   0.490
 6825W        W 7796  11.440   1.480   5.750
 6826W        W 7797   4.720   4.850  11.020
 6827W        W 7798   9.010   3.800   2.810
 6828W        W 7799   1.500   8.040   7.390
 6829W        W 7800   6.640   3.440  10.250
 6830W        W 7801  13.490   5.260   7.340
 6831W        W 7802   0.970   8.360  11.260
 6832W        W 7803   0.470   5.660   1.920
 6833W        W 7804   8.000  13.020   0.720
 6834W        W 7805   7.170   3.970   1.960
 6835W        W 7806   7.920   7.550  10.840
 6836W        W 7807   8.080   4.490   4.270
 6837W        W 7808   3.530  13.360  12.140
 6838W        W 7809   8.880   3.630  12.230
 6839W        W 7810   9.420   9.570   4.300
 6840W        W 7811   3.510   0.270   2.610
 6841W        W 7812   6.320   4.930   6.160
 6842W        W 7813   8.370   7.430  10.570
 6843W        W 7814   8.870  12.350   0.840
 6844W        W 7815  13.660   3.950   7.250
 6845W        W 7816   4.950   6.010   5.890
 6846W        W 7817  13.280   9.480   3.140
 6847W        W 7818  11.620   8.580   1.400
 6848W        W 7819  10.490   5.710   7.740
 6849W        W 7820   3.200  11.700   3.080
 6850W        W 7821   6.880   3.790  10.470
 6851W        W 7822   3.900   4.430   7.790
 6852W        W 7823   1.630  12.970   0.700
 6853W        W 7824  11.660   7.040   3.590
 6854W        W 7825   3.100   5.210   4.470
 6855W        W 7826   2.970  13.430   1.560
 6856W        W 7827  12.910   7.170   9.910
 6857W        W 7828   0.780   4.570  10.120
 6858W        W 7829   3.620   2.560  10.780
 6859W        W 7830   5.970   1.130   9.270
 6860W        W 7831   4.500  12.320  12.400
 6861W        W 7832   2.890   6.640   2.930
 6862W        W 7833   5.840   0.030   3.560
 6863W        W 7834   9.390   0.560  13.210
 6864W        W 7835   5.690   4.570   5.750
 6865W        W 7836   8.550  11.350   7.190
 6866W        W 7837   1.850  13.360   8.350
 6867W        W 7838  12.340   8.380   8.550
 6868W        W 7839  13.860   3.660   7.700
 6869W        W 7840  13.460  12.380   2.890
 6870W        W 7841   3.020   3.100   8.870
 6871W        W 7842   2.710  12.310   7.810
 6872W        W 7843   0.950   9.220   1.700
 6873W        W 7844   5.810   3.960   2.520
 6874W        W 7845  12.720   4.770   6.990
 6875W        W 7846   5.410   9.770   3.550
 6876W        W 7847   6.000  10.340  11.480
 6877W        W 7848   9.710   0.660   3.080
 6878W        W 7849   9.510  10.460  11.930
 6879W        W 7850   3.010   7.380  11.590
 6880W        W 7851   3.760  11.960   7.790
 6881W        W 7852   1.940   3.630   6.680
 6882W        W 7853   6.850   2.810  12.740
 6883W        W 7854   2.040   5.970   0.440
 6884W        W 7855   4.490   4.020  13.070
 6885W        W 7856  12.030   2.870   7.590
 6886W        W 7857   7.230   7.790   6.760
 6887W        W 7858   7.010  10.220  11.760
 6888W        W 7859  12.890   1.390   3.860
 6889W        W 7860  10.900   2.250   5.920
 6890W        W 7861   5.350  12.950   2.150
 6891W        W 7862   2.830  12.940   1.370
 6892W        W 7863   1.660   5.000   0.990
 6893W        W 7864  11.540  11.250   3.100
 6894W        W 7865  12.290   6.360  13.720
 6895W        W 7866   9.060   8.420  10.040
 6896W        W 7867   7.990   3.580  10.520
 6897W        W 7868   5.530  11.610   9.720
 6898W        W 7869   3.040  10.190   9.070
 6899W        W 7870   5.010  10.070   3.410
 6900W        W 7871   9.400   1.550   5.950
 6901W        W 7872   2.970   1.010   7.650
 6902W        W 7873  13.330   8.780  13.890
 6903W        W 7874   9.920   4.960   5.160
 6904W        W 7875  13.340   3.340   5.280
 6905W        W 7876   4.570  13.100   3.210
 6906W        W 7877   0.050  13.880  11.290
 6907W        W 7878  10.250   4.380   2.750
 6908W        W 7879   6.100  11.790   6.430
 6909W        W 7880  13.360  11.630   9.300
 6910W        W 7881   3.690  12.190  10.640
 6911W        W 7882   8.350   5.790   0.240
 6912W        W 7883  11.660   3.600  10.410
 6913W        W 7884   4.450   7.530   5.010
 6914W        W 7885   9.610   7.670  10.230
 6915W        W 7886  13.050   7.290  11.520
 6916W        W 7887   5.320   0.330   9.640
 6917W        W 7888   8.000   5.790  13.290
 6918W        W 7889   9.010  13.170   2.490
 6919W        W 7890   6.360  13.380  10.670
 6920W        W 7891   8.950   9.350  13.460
 6921W        W 7892  11.450  13.080   1.560
 6922W        W 7893  10.770   0.930   5.890
 6923W        W 7894   2.500   1.250  10.000
 6924W        W 7895   5.480  13.230   8.680
 6925W        W 7896  13.090   7.890   1.670
 6926W        W 7897   9.040   3.990  12.510
 6927W        W 7898  10.200   4.830   7.420
 6928W        W 7899   4.010   5.280   3.580
 6929W        W 7900   6.930   6.530   3.090
 6930W        W 7901   0.350  12.920   2.090
 6931W        W 7902   7.490   6.070   1.170
 6932W        W 7903  11.630   8.890   3.110
 6933W        W 7904   5.600  13.540   9.070
 6934W        W 7905   7.040  13.160   0.910
 6935W        W 7906   6.140  10.990   8.190
 6936W        W 7907  13.330   1.660   1.780
 6937W        W 7908   7.970   6.040   4.440
 6938W        W 7909   7.900   8.710  12.020
 6939W        W 7910  12.560   1.780   6.360
 6940W        W 7911   1.560   6.340   3.240
 6941W        W 7912   3.230  11.770  11.360
 6942W        W 7913  11.470  13.000   2.110
 6943W        W 7914   1.030  10.430  12.480
 6944W        W 7915   6.980  13.710   7.130
 6945W        W 7916   7.480   0.640   5.130
 6946W        W 7917   8.320   8.270  10.410
 6947W        W 7918  11.850   0.650  10.560
 6948W        W 7919   9.150   9.650   2.830
 6949W        W 7920   4.970   3.870   5.290
 6950W        W 7921  11.110   0.190   4.900
 6951W        W 7922   6.390  13.350   8.880
 6952W        W 7923   8.190   0.840   8.110
 6953W        W 7924  10.100   0.720   4.630
 6954W        W 7925   6.030   9.880   8.530
 6955W        W 7926  10.090   9.300   0.360
 6956W        W 7927   9.420  11.080   9.290
 6957W        W 7928  10.620   0.710  11.060
 6958W        W 7929  10.970  10.400  13.700
 6959W        W 7930   7.560   1.740  12.870
 6960W        W 7931  12.720   4.280   0.880
 6961W        W 7932  12.290   7.600   6.830
 6962W        W 7933   7.210  11.760  12.860
 6963W        W 7934  10.930   0.910   9.450
 6964W        W 7935  12.230  11.770   0.480
 6965W        W 7936   1.880  10.450  13.230
 6966W        W 7937  13.620   5.510   1.730
 6967W        W 7938   3.820   1.630  11.100
 6968W        W 7939  13.300   7.720  13.100
 6969W        W 7940   1.930   1.180   4.960
 6970W        W 7941   3.340   8.220   8.620
 6971W        W 7942   1.490   1.900   9.160
 6972W        W 7943   0.540   0.230  10.470
 6973W        W 7944   0.590  12.780   9.080
 6974W        W 7945  10.690   5.930   4.400
 6975W        W 7946   9.590   0.350   7.670
 6976W        W 7947  12.140   8.210  12.710
 6977W        W 7948  13.250   1.810   3.870
 6978W        W 7949   0.680   3.790   3.550
 6979W        W 7950   0.690  10.130   7.840
 6980W        W 7951  10.600   8.830   7.280
 6981W        W 7952   7.550   0.440   6.130
 6982W        W 7953   4.030  13.790  11.590
 6983W        W 7954   0.360   1.680   2.120
 6984W        W 7955  12.550   8.030  11.590
 6985W        W 7956  12.310   1.250  10.140
 6986W        W 7957   3.200   8.480   7.630
 6987W        W 7958  12.740   6.970   6.810
 6988W        W 7959   2.120   7.380   0.610
 6989W        W 7960   7.150   0.400  12.850
 6990W        W 7961  13.060   3.160  11.750
 6991W        W 7962   2.970   2.340   8.080
 6992W        W 7963   0.880   0.600   9.100
 6993W        W 7964   9.290  12.540   6.490
 6994W        W 7965   2.810   2.700   5.700
 6995W        W 7966   6.480   8.860   0.850
 6996W        W 7967   9.250   1.950   7.230
 6997W        W 7968   7.860   9.490   6.620
 6998W        W 7969  10.770   1.200   4.120
 6999W        W 7970   7.090   2.090   4.380
 7000W        W 7971   5.690   9.630   0.570
 7001W        W 7972  13.750   5.850   5.350
 7002W        W 7973  10.510   0.990   4.880
 7003W        W 7974   1.390   7.980   2.960
 7004W        W 7975   8.650  12.500   5.540
 7005W        W 7976   4.690   1.390   6.420
 7006W        W 7977   1.610   9.030  11.690
 7007W        W 7978  13.170   0.910  11.260
 7008W        W 7979  11.410   7.390  11.880
 7009W        W 7980   0.820   9.580   5.430
 7010W        W 7981   7.400  13.030   0.520
 7011W        W 7982   4.710  12.310   8.470
 7012W        W 7983   1.850   7.700   2.730
 7013W        W 7984   8.900   4.730  13.550
 7014W        W 7985  11.310   4.930   5.620
 7015W        W 7986  11.260   9.190   2.920
 7016W        W 7987   8.420   2.870  11.750
 7017W        W 7988   6.260  10.770   3.490
 7018W        W 7989  11.820   8.650   7.220
 7019W        W 7990   1.530  12.690   7.280
 7020W        W 7991  11.390  12.600   1.840
 7021W        W 7992  12.590   6.850   5.790
 7022W        W 7993   0.970   2.910   0.150
 7023W        W 7994  10.580   3.040   1.890
 7024W        W 7995  11.650   1.850   7.030
 7025W        W 7996   2.460   4.380   9.670
 7026W        W 7997   7.620   0.740  11.020
 7027W        W 7998   1.390  10.600   1.730
 7028W        W 7999   2.580  11.030  11.160
 7029W        W 8000   8.520   4.560   1.450
 7030W        W 8001   2.950   1.770  13.370
 7031W        W 8002  12.290   4.130   5.660
 7032W        W 8003   0.130  10.060   6.640
 7033W        W 8004   6.020  13.280  12.660
 7034W        W 8005  13.260   3.190   2.770
 7035W        W 8006   0.540   7.280   3.580
 7036W        W 8007   6.040   4.860   3.100
 7037W        W 8008   9.060   5.860   8.860
 7038W        W 8009   9.850   0.430   4.300
 7039W        W 8010  11.450   3.300   0.560
 7040W        W 8011   0.050  11.420   2.160
 7041W        W 8012   1.630   8.340   3.220
 7042W        W 8013   3.300  11.230   3.910
 7043W        W 8014   2.500  12.700   8.080
 7044W        W 8015   4.370  10.010   7.990
 7045W        W 8016   3.850  10.960   3.180
 7046W        W 8017   8.870   5.370   6.610
 7047W        W 8018  13.620  12.800   6.570
 7048W        W 8019   1.920   0.580  11.830
 7049W        W 8020  11.530   6.000   0.490
 7050W        W 8021   4.510   0.040   1.410
 7051W        W 8022   4.540   7.230  11.320
 7052W        W 8023  11.880   7.300   0.990
 7053W        W 8024  13.910  10.330   5.300
 7054W        W 8025   7.230  12.360   1.800
 7055W        W 8026  13.730   9.250   6.340
 7056W        W 8027   4.930  12.450   1.340
 7057W        W 8028   0.000   0.270  11.650
 7058W        W 8029   8.780   4.190   5.620
 7059W        W 8030  13.790   6.040   0.230
 7060W        W 8031   7.440   1.390  12.090
 7061W        W 8032   7.610   1.290  13.100
 7062W        W 8033   8.490   1.250  12.590
 7063W        W 8034   8.770   6.690  11.600
 7064W        W 8035   8.800  12.740  12.700
 7065W        W 8036   6.310   8.720   7.970
 7066W        W 8037   8.120   7.670   2.480
 7067W        W 8038  11.570   2.850   0.460
 7068W        W 8039   4.960  11.130   1.290
 7069W        W 8040   4.010  11.430  11.800
 7070W        W 8041   7.680   2.920  13.590
 7071W        W 8042   6.350   8.020  13.200
 7072W        W 8043   2.480  10.020   6.580
 7073W        W 8044   6.110   4.060   1.660
 7074W        W 8045  12.050   1.650   7.710
 7075W        W 8046   6.320   5.300  12.970
 7076W        W 8047  10.770   8.870   7.730
 7077W        W 8048   2.010   6.520   3.040
 7078W        W 8049   3.100   7.990   3.000
 7079W        W 8050  10.600   4.020   4.930
 7080W        W 8051   9.280   6.540  13.260
 7081W        W 8052   3.360   0.540  10.050
 7082W        W 8053   9.370  10.390   8.710
 7083W        W 8054  13.720   1.280   7.600
 7084W        W 8055   2.440   7.160   1.210
 7085W        W 8056   6.400   0.300  11.570
 7086W        W 8057   9.360   7.000   7.180
 7087W        W 8058   6.660   2.620   1.220
 7088W        W 8059  13.680  11.770   5.130
 7089W        W 8060   1.880   2.410   5.800
 7090W        W 8061  12.410  12.590   0.580
 7091W        W 8062   1.100   6.980   5.950
 7092W        W 8063   5.770   8.480   3.760
 7093W        W 8064  13.380   5.710   1.290
 7094W        W 8065  10.720   4.900   1.820
 7095W        W 8066   6.830   6.950   7.070
 7096W        W 8067   0.050   2.810   0.460
 7097W        W 8068  13.130   5.270   1.950
 7098W        W 8069   5.130   4.750   7.960
 7099W        W 8070   9.580  12.950  13.330
 7100W        W 8071   2.840   0.830   9.960
 7101W        W 8072   7.900   3.500  11.450
 7102W        W 8073   3.580  10.470  12.880
 7103W        W 8074   5.280   8.050  11.930
 7104W        W 8075   4.260   0.370   4.840
 7105W        W 8076  11.760   3.810  13.770
 7106W        W 8077   4.040   4.770  10.420
 7107W        W 8078   3.260   5.340   9.170
 7108W        W 8079   6.310   6.790  13.430
 7109W        W 8080   1.600   8.620   9.270
 7110W        W 8081   1.060   4.320  13.200
 7111W        W 8082   4.540   5.890  10.150
 7112W        W 8083  10.420  11.080   5.770
 7113W        W 8084   6.530   0.760  13.290
 7114W        W 8085   1.860   5.620   5.310
 7115W        W 8086   0.610   9.360  13.820
 7116W        W 8087  11.110   5.260   5.200
 7117W        W 8088   3.480   5.420   8.110
 7118W        W 8089   7.980   2.670   8.500
 7119W        W 8090   5.170   4.800   0.610
 7120W        W 8091   4.450   3.500  11.760
 7121W        W 8092   0.400   2.580   7.160
 7122W        W 8093   9.150   6.390   2.260
 7123W        W 8094   6.800   0.900   9.600
 7124W        W 8095  11.330   8.480  12.620
 7125W        W 8096   4.960   1.670   5.510
 7126W        W 8097   4.130   7.950   0.290
 7127W        W 8098  13.860  13.730   4.980
 7128W        W 8099   3.450   5.360   7.530
 7129W        W 8100   9.570   9.320   9.550
 7130W        W 8101  11.140   4.750   5.000
 7131W        W 8102   3.160   9.200   4.940
 7132W        W 8103   2.780  12.110   3.940
 7133W        W 8104  10.540  13.510  11.340
 7134W        W 8105   3.530   6.310   4.430
 7135W        W 8106  10.440   0.960   3.750
 7136W        W 8107   5.670   7.450  13.730
 7137W        W 8108  11.430   3.010   9.270
 7138W        W 8109  10.310  13.210   6.430
 7139W        W 8110  10.980   0.590   6.730
 7140W        W 8111   1.930  11.110   3.400
 7141W        W 8112   2.290  13.350   2.710
 7142W        W 8113   1.490   2.870   7.080
 7143W        W 8114   2.380   8.590   5.470
 7144W        W 8115   5.070   9.540  11.750
 7145W        W 8116   7.540   6.510   0.940
 7146W        W 8117   0.180   7.350  13.620
 7147W        W 8118   7.130  13.040   2.870
 7148W        W 8119   7.570   2.490  11.210
 7149W        W 8120   2.680  12.990   0.360
 7150W        W 8121  11.000   7.980   9.270
 7151W        W 8122  11.350   8.850   9.960
 7152W        W 8123   7.690   1.950   2.560
 7153W        W 8124   2.400   2.090   3.660
 7154W        W 8125   8.500   1.930   0.140
 7155W        W 8126   5.200   2.830  11.290
 7156W        W 8127   6.000   5.120   3.550
 7157W        W 8128   4.270   0.050   5.640
 7158W        W 8129   7.250  13.240   4.110
 7159W        W 8130   6.480   7.700   3.390
 7160W        W 8131   3.930  13.380   3.010
 7161W        W 8132   8.180   2.630   4.080
 7162W        W 8133   2.810   8.080   9.030
 7163W        W 8134   7.710   7.430   1.640
 7164W        W 8135   6.960   2.140  13.180
 7165W        W 8136   8.690   0.020  11.190
 7166W        W 8137   1.070   4.110   3.510
 7167W        W 8138   0.290   8.950   0.040
 7168W        W 8139   6.520   7.720   9.000
 7169W        W 8140  13.550   5.750   8.040
 7170W        W 8141  12.450   3.760   4.380
 7171W        W 8142  10.780   2.410   5.480
 7172W        W 8143   4.640   3.170   2.930
 7173W        W 8144   7.170   2.110   8.540
 7174W        W 8145   8.530   3.760   8.730
 7175W        W 8146   0.690  13.120   0.770
 7176W        W 8147   0.150   6.200   9.430
 7177W        W 8148   3.450   7.400  13.100
 7178W        W 8149   7.650  11.340  11.400
 7179W        W 8150  12.920   7.710  13.610
 7180W        W 8151   1.890   4.930   5.800
 7181W        W 8152   7.480   3.550   4.420
 7182W        W 8153  12.070   2.190   4.470
 7183W        W 8154   9.180   3.860   3.610
 7184W        W 8155   0.050  11.660   7.470
 7185W        W 8156   9.410  13.900  12.270
 7186W        W 8157   6.860   9.520  12.370
 7187W        W 8158   3.570   2.230   3.580
 7188W        W 8159   5.820   2.520   9.130
 7189W        W 8160  13.410   7.180   3.300
 7190W        W 8161   3.880   5.130  11.380
 7191W        W 8162   4.790  12.380   4.970
 7192W        W 8163  12.300   4.840   0.730
 7193W        W 8164  13.340   3.100   7.920
 7194W        W 8165   6.270   0.450   4.390
 7195W        W 8166   5.720   3.570  11.180
 7196W        W 8167  12.110   8.690  12.340
 7197W        W 8168   8.230  11.100  13.530
 7198W        W 8169  10.940   3.310   4.510
 7199W        W 8170   3.020   8.040   7.200
 7200W        W 8171   6.980   7.020   0.350
 7201W        W 8172   2.430   2.820   4.360
 7202W        W 8173   3.470   1.610  13.400
 7203W        W 8174   7.660   7.180   2.330
 7204W        W 8175   3.310   7.480   4.470
 7205W        W 8176   7.310   3.190   0.520
 7206W        W 8177   4.770   8.280   4.720
 7207W        W 8178  11.560   8.810   6.790
 7208W        W 8179  11.020   2.580   1.800
 7209W        W 8180  10.850   7.590   6.360
 7210W        W 8181  11.500   8.090   3.190
 7211W        W 8182   7.910   5.070   6.590
 7212W        W 8183   3.420  10.480   9.380
 7213W        W 8184  13.110  10.140   0.720
 7214W        W 8185  12.400   7.690  10.710
 7215W        W 8186   4.450   7.700   1.690
 7216W        W 8187   6.320  13.400   8.370
 7217W        W 8188   1.840  11.770   1.230
 7218W        W 8189   4.170  10.940   6.620
 7219W        W 8190  12.360   6.520   3.290
 7220W        W 8191   8.860   6.990   8.960
 7221W        W 8192  11.680   2.890   1.300
 7222W        W 8193  12.990   8.710  13.510
 7223W        W 8194   6.460   2.470   8.480
 7224W        W 8195   9.330   4.700   4.480
 7225W        W 8196  11.220   7.350  10.020
 7226W        W 8197  12.300  13.910  12.350
 7227W        W 8198   8.010   1.390   9.850
 7228W        W 8199   3.730  13.120   2.090
 7229W        W 8200   1.940   6.960   2.810
 7230W        W 8201   7.640   7.710   5.520
 7231W        W 8202   4.250   7.510   8.540
 7232W        W 8203  12.370  13.110   8.820
 7233W        W 8204  12.640   2.250  13.070
 7234W        W 8205  11.880   5.330   0.730
 7235W        W 8206   5.550  13.650   2.770
 7236W        W 8207   6.320  12.910   3.780
 7237W        W 8208   6.730   1.910   6.210
 7238W        W 8209   1.100  10.230   7.160
 7239W        W 8210   9.110   6.610   1.160
 7240W        W 8211   4.510   3.120   4.840
 7241W        W 8212   3.970   5.300   8.410
 7242W        W 8213   9.770  12.760   0.880
 7243W        W 8214  11.260   9.560   6.180
 7244W        W 8215   2.350   7.920   9.620
 7245W        W 8216   7.560  10.260  11.780
 7246W        W 8217   3.980   9.100   1.110
 7247W        W 8218   4.510  11.150  10.050
 7248W        W 8219   5.270   3.370  12.500
 7249W        W 8220   1.360  13.140   8.030
 7250W        W 8221  12.610   7.420  12.970
 7251W        W 8222   4.110   0.480   5.340
 7252W        W 8223   5.840   4.430  10.590
 7253W        W 8224  12.530   9.410   1.940
 7254W        W 8225   2.570  12.040   5.170
 7255W        W 8226   4.330  11.170   4.760
 7256W        W 8227  12.810  10.900   8.360
 7257W        W 8228  10.110   0.150   4.670
 7258W        W 8229   2.060   6.060   2.890
 7259W        W 8230   4.130  11.270  11.320
 7260W        W 8231   8.810  10.840   7.480
 7261W        W 8232   2.580   5.060  11.530
 7262W        W 8233   5.930   7.230   1.150
 7263W        W 8234  11.770   9.540  10.130
 7264W        W 8235   3.520   8.270   3.130
 7265W        W 8236   3.360   7.730   5.610
 7266W        W 8237   4.530   0.260   5.240
 7267W        W 8238   7.790   0.520   4.760
 7268W        W 8239   5.790   5.610  11.430
 7269W        W 8240   7.760   6.220   7.710
 7270W        W 8241  13.070  12.200  12.890
 7271W        W 8242   4.370   2.360   9.760
 7272W        W 8243   4.490   9.870   1.160
 7273W        W 8244   4.450   2.610   4.060
 7274W        W 8245   1.370   0.580   5.570
 7275W        W 8246   7.840   3.390   8.090
 7276W        W 8247   9.860   7.690  13.340
 7277W        W 8248   0.990  12.490   7.160
 7278W        W 8249   5.180   9.730   0.520
 7279W        W 8250  10.070   6.430   2.690
 7280W        W 8251   4.320  13.750   4.290
 7281W        W 8252  10.850  10.570  10.250
 7282W        W 8253   8.150   5.590   6.880
 7283W        W 8254   8.090  12.200  12.480
 7284W        W 8255  12.040   1.200   2.680
 7285W        W 8256   4.940  12.650   0.890
 7286W        W 8257   6.060   3.640   6.630
 7287W        W 8258   4.300  13.510   1.330
 7288W        W 8259  12.400   4.790  11.110
 7289W        W 8260   4.580   0.250  12.360
 7290W        W 8261  11.100   5.980  10.390
 7291W        W 8262   8.540   4.120   1.180
 7292W        W 8263   0.130   0.260   9.690
 7293W        W 8264   1.290  12.040  13.520
 7294W        W 8265   3.670   1.130  13.550
 7295W        W 8266   4.720  11.810  12.400
 7296W        W 8267  13.400   3.660  10.120
 7297W        W 8268  12.530  10.480   4.110
 7298W        W 8269   4.620  13.600   0.910
 7299W        W 8270  10.380  11.580   0.830
 7300W        W 8271   7.280   9.820  13.640
 7301W        W 8272  10.440   2.440  10.850
 7302W        W 8273   5.530  11.400   2.960
 7303W        W 8274   5.230   6.670   4.320
 7304W        W 8275   6.910   3.090   8.190
 7305W        W 8276  10.560   4.110   6.580
 7306W        W 8277  13.110  11.580   3.300
 7307W        W 8278   1.820   9.810  11.060
 7308W        W 8279   9.930  11.170   6.210
 7309W        W 8280  11.650  10.350   7.090
 7310W        W 8281   7.860   4.880   3.390
 7311W        W 8282  10.320   7.330  13.420
 7312W        W 8283   1.870   9.200   3.100
 7313W        W 8284  12.470   6.890   7.590
 7314W        W 8285  12.100   9.110   2.160
 7315W        W 8286   9.520  10.440   4.600
 7316W        W 8287   9.270  10.060  11.060
 7317W        W 8288   9.600   6.340   3.530
 7318W        W 8289  10.350   2.110   4.670
 7319W        W 8290  12.320   7.640   9.530
 7320W        W 8291   7.250   3.000   8.530
 7321W        W 8292   4.880   0.600   6.640
 7322W        W 8293  11.470  10.450   0.020
 7323W        W 8294   7.560   4.170  12.370
 7324W        W 8295  13.540   1.200   4.500
 7325W        W 8296   8.640   2.740   7.170
 7326W        W 8297   6.230  13.600   0.950
 7327W        W 8298   3.310   4.630  11.730
 7328W        W 8299   6.860   6.860  12.510
 7329W        W 8300  10.490   0.590  11.540
 7330W        W 8301   6.400   5.850   7.120
 7331W        W 8302   2.910  12.970   1.920
 7332W        W 8303   9.540   9.210   3.910
 7333W        W 8304   7.390   2.380  11.690
 7334W        W 8305   4.080  13.050   3.420
 7335W        W 8306  11.350  10.440   6.760
 7336W        W 8307   1.740   8.000  10.160
 7337W        W 8308   7.400   3.500  12.690
 7338W        W 8309  11.710   9.740   9.640
 7339W        W 8310   5.670   6.630   8.480
 7340W        W 8311  12.260   7.630   0.940
 7341W        W 8312  11.360   2.390  12.710
 7342W        W 8313   1.200  12.510   2.780
 7343W        W 8314   6.510  13.700  13.220
 7344W        W 8315  10.310  13.650   6.150
 7345W        W 8316   3.580   1.150   1.110
 7346W        W 8317   8.310   9.930   5.920
 7347W        W 8318   5.680   6.420   8.920
 7348W        W 8319   9.630   8.990   1.170
 7349W        W 8320  10.870  12.050  10.620
 7350W        W 8321   8.000  11.370   4.090
 7351W        W 8322   0.510   5.950   9.630
 7352W        W 8323   6.260   2.950  12.310
 7353W        W 8324   8.780  10.930  10.840
 7354W        W 8325   5.220  12.860   7.220
 7355W        W 8326   3.320   9.850   3.630
 7356W        W 8327   8.800   0.680  10.110
 7357W        W 8328   5.690   4.670   0.690
 7358W        W 8329   2.490   9.870   5.900
 7359W        W 8330   6.170  12.200   8.950
 7360W        W 8331   4.600   8.600   5.080
 7361W        W 8332  12.760   8.360   2.450
 7362W        W 8333  11.770   6.190  13.490
 7363W        W 8334   9.960  11.450   2.100
 7364W        W 8335   6.000   6.150  12.970
 7365W        W 8336   0.570   3.730  13.390
 7366W        W 8337   9.070   2.440   9.130
 7367W        W 8338   7.170  13.310   9.360
 7368W        W 8339  11.030   1.150   6.780
 7369W        W 8340  13.440   8.970  13.410
 7370W        W 8341   8.520  10.040   5.290
 7371W        W 8342   7.860   8.360   8.410
 7372W        W 8343   5.090   3.790   2.820
 7373W        W 8344   1.590   7.850   2.350
 7374W        W 8345   0.900   3.800   5.830
 7375W        W 8346  12.880   4.730   7.440
 7376W        W 8347  11.160   1.600   7.100
 7377W        W 8348   7.960   1.420   8.120
 7378W        W 8349   1.480   8.080   6.720
 7379W        W 8350  13.620   2.100   6.630
 7380W        W 8351  11.670  12.620   1.440
 7381W        W 8352   9.260   3.660  10.820
 7382W        W 8353   6.620  10.120  10.260
 7383W        W 8354   6.060   4.920   5.670
 7384W        W 8355   8.530   3.340   6.210
 7385W        W 8356   0.560   5.670   4.300
 7386W        W 8357   3.330   3.520   6.090
 7387W        W 8358   8.870  12.520   8.310
 7388W        W 8359   6.070   0.460   5.470
 7389W        W 8360  11.730   0.350   3.790
 7390W        W 8361  13.510  12.410   9.090
 7391W        W 8362   4.890   7.960   1.080
 7392W        W 8363   8.020   2.020  12.300
 7393W        W 8364   9.230   1.940   9.290
 7394W        W 8365  10.180   8.270   6.050
 7395W        W 8366   4.430   0.090  13.850
 7396W        W 8367   7.210   6.900  11.190
 7397W        W 8368   0.690   6.870  12.420
 7398W        W 8369   7.470   0.480   8.920
 7399W        W 8370  10.480   2.290   6.230
 7400W        W 8371   0.350   5.260   2.460
 7401W        W 8372   6.720   9.860  11.540
 7402W        W 8373  10.620   4.830   9.050
 7403W        W 8374   4.220  13.210   7.390
 7404W        W 8375  10.960   0.530  11.410
 7405W        W 8376   8.870  10.290   4.060
 7406W        W 8377   6.750  11.520   5.650
 7407W        W 8378  12.120  11.780   7.390
 7408W        W 8379  12.500   3.750   8.650
 7409W        W 8380   7.590  12.400  11.300
 7410W        W 8381   5.880   5.970   9.400
 7411W        W 8382   8.980   5.190   3.800
 7412W        W 8383   3.280   8.810  13.100
 7413W        W 8384   7.260   5.660   4.880
 7414W        W 8385  12.930   8.370   4.830
 7415W        W 8386   4.680   5.460  10.850
 7416W        W 8387   8.030  12.970  11.550
 7417W        W 8388   2.880   4.480   5.710
 7418W        W 8389  10.740   1.320   4.640
 7419W        W 8390   9.320   6.150   1.860
 7420W        W 8391  12.950  13.400   5.460
 7421W        W 8392   5.400   4.510  10.400
 7422W        W 8393  11.840   4.770   3.020
 7423W        W 8394   7.680   8.510   6.880
 7424W        W 8395   7.370  11.320   6.700
 7425W        W 8396  11.700   0.200  13.850
 7426W        W 8397  10.250  12.310   4.070
 7427W        W 8398   5.820   2.790   3.720
 7428W        W 8399  10.460  11.870   5.520
 7429W        W 8400   3.760  11.980   4.480
 7430W        W 8401  13.500   6.940   6.120
 7431W        W 8402   3.290   2.400   0.060
 7432W        W 8403  10.230  13.880   6.980
 7433W        W 8404   9.400   7.010  11.820
 7434W        W 8405   5.270   2.240   2.970
 7435W        W 8406  11.100   3.140  13.470
 7436W        W 8407   5.210   9.290   7.470
 7437W        W 8408  12.510  12.700  13.340
 7438W        W 8409   2.700   3.220   4.930
 7439W        W 8410   2.780  11.020   0.140
 7440W        W 8411   5.070  11.250   0.710
 7441W        W 8412   8.060  11.560   5.900
 7442W        W 8413   4.700   6.800   1.120
 7443W        W 8414   8.050   4.040  12.530
 7444W        W 8415   1.910   1.070   2.230
 7445W        W 8416  13.290   5.810   5.550
 7446W        W 8417   9.720   2.450  11.510
 7447W        W 8418   4.010   5.410  10.890
 7448W        W 8419   1.930   5.350   1.940
 7449W        W 8420  11.640   2.450   0.100
 7450W        W 8421   6.010   4.860   3.960
 7451W        W 8422   4.050   8.820   7.970
 7452W        W 8423  12.510   3.200  12.990
 7453W        W 8424   5.910   2.930   7.010
 7454W        W 8425  12.080   4.150  13.190
 7455W        W 8426   1.640  10.040   2.890
 7456W        W 8427   2.440   2.300   5.610
 7457W        W 8428   5.440  13.710   6.110
 7458W        W 8429   9.200   9.780   3.900
 7459W        W 8430   3.730   2.810   8.350
 7460W        W 8431   1.440   2.440   0.070
 7461W        W 8432   8.610  11.240  13.830
 7462W        W 8433  13.870  13.820   7.340
 7463W        W 8434   1.560  11.340   7.450
 7464W        W 8435   4.700   3.320   4.330
 7465W        W 8436   2.050   0.330   5.440
 7466W        W 8437  13.530   7.450   9.160
 7467W        W 8438   1.490  12.510   0.690
 7468W        W 8439   4.010   7.460  11.400
 7469W        W 8440  11.650   5.130   7.820
 7470W        W 8441   0.570  11.140   2.040
 7471W        W 8442   0.620   3.240   4.690
 7472W        W 8443   5.270   1.870  12.300
 7473W        W 8444   0.200   4.770   3.720
 7474W        W 8445   1.930   9.930   0.450
 7475W        W 8446   3.900   8.380  12.670
 7476W        W 8447   0.620   5.140   4.340
 7477W        W 8448   8.100   1.460   2.300
 7478W        W 8449   3.780  12.350   0.160
 7479W        W 8450   2.300   4.430   6.450
 7480W        W 8451   3.820   8.970  12.470
 7481W        W 8452   5.720  12.010   6.020
 7482W        W 8453   4.230   5.290   2.080
 7483W        W 8454   3.770  10.900   9.330
 7484W        W 8455   7.490   1.480   8.070
 7485W        W 8456   7.640  10.000  12.190
 7486W        W 8457   2.270   2.540  12.850
 7487W        W 8458   7.110  12.800   5.810
 7488W        W 8459   1.660   8.160  13.250
 7489W        W 8460  12.160   7.280  13.540
 7490W        W 8461   1.360  12.940   5.880
 7491W        W 8462   8.720   5.820  11.520
 7492W        W 8463   0.630  10.180   7.290
 7493W        W 8464   6.150   8.770   6.070
 7494W        W 8465   0.910   1.550   4.570
 7495W        W 8466   1.410  12.420   1.850
 7496W        W 8467   7.730   6.280  12.130
 7497W        W 8468   8.220  11.330   1.790
 7498W        W 8469   3.870  11.640   0.030
 7499W        W 8470   3.280  11.340   9.690
 7500W        W 8471   6.580  11.130   3.670
 7501W        W 8472  12.610   3.750   3.570
 7502W        W 8473   4.440  10.680   0.020
 7503W        W 8474   4.920   8.780   8.970
 7504W        W 8475   5.700   0.970   6.300
 7505W        W 8476   6.150   5.800   2.010
 7506W        W 8477   7.720   8.180  13.250
 7507W        W 8478  13.810   8.260   6.110
 7508W        W 8479   4.240  12.500  13.850
 7509W        W 8480   2.000   9.700  11.950
 7510W        W 8481   1.240  13.400   4.840
 7511W        W 8482  11.220   2.480  11.890
 7512W        W 8483   6.050   8.830  10.970
 7513W        W 8484  11.710   1.660   9.100
 7514W        W 8485   4.410  13.790  10.750
 7515W        W 8486   0.330   1.870   3.700
 7516W        W 8487   3.210   5.790   3.600
 7517W        W 8488   4.670   7.630   3.470
 7518W        W 8489  12.860   1.220  13.630
 7519W        W 8490   6.510   6.810   3.240
 7520W        W 8491   0.370   1.030  10.080
 7521W        W 8492   6.550   2.430  12.570
 7522W        W 8493   9.300  12.100   4.660
 7523W        W 8494   2.880   3.170   3.240
 7524W        W 8495   7.650  12.290   5.350
 7525W        W 8496   1.690   5.910  13.420
 7526W        W 8497   1.630   3.820   8.000
 7527W        W 8498   6.290   0.430   8.590
 7528W        W 8499   2.720   6.320  11.310
 7529W        W 8500   7.380  12.850  11.160
 7530W        W 8501   9.120  11.880   9.410
 7531W        W 8502   7.620  13.920   7.080
 7532W        W 8503   3.530   6.380  13.820
 7533W        W 8504   0.350   3.700   5.690
 7534W        W 8505   8.460   5.780   4.280
 7535W        W 8506   8.600  10.170  12.490
 7536W        W 8507   3.000  11.850  12.840
 7537W        W 8508  10.410  12.340   5.600
 7538W        W 8509   4.830  12.200   5.990
 7539W        W 8510   3.520   1.920   9.410
 7540W        W 8511   8.540   2.440  11.020
 7541W        W 8512   6.870   6.720   1.170
 7542W        W 8513  13.600   7.760   2.630
 7543W        W 8514  12.260   2.520  10.790
 7544W        W 8515   8.510  12.270   4.080
 7545W        W 8516   5.660  10.530   0.660
 7546W        W 8517   5.770   9.850   4.370
 7547W        W 8518   3.060   4.450   1.910
 7548W        W 8519   3.690   6.620  11.730
 7549W        W 8520   6.440   2.910   8.110
 7550W        W 8521  12.590   5.590   8.210
 7551W        W 8522   0.720   5.820  13.080
 7552W        W 8523   1.850   8.820  11.360
 7553W        W 8524   7.990   6.610   7.530
 7554W        W 8525   5.250   2.620   6.180
 7555W        W 8526  10.460   9.710   1.390
 7556W        W 8527  13.200   1.470   3.470
 7557W        W 8528  11.670  10.830   2.800
 7558W        W 8529   0.460   8.400   6.640
 7559W        W 8530   6.320   6.220  10.820
 7560W        W 8531   8.540   4.640   7.160
 7561W        W 8532   5.180   3.590   6.690
 7562W        W 8533   6.180   0.080   0.220
 7563W        W 8534   9.240   0.520   4.230
 7564W        W 8535  12.760   8.330   6.650
 7565W        W 8536   8.720   9.250   6.660
 7566W        W 8537   2.040  10.020   1.920
 7567W        W 8538  13.760   3.200   0.760
 7568W        W 8539   2.370   2.500  10.490
 7569W        W 8540   8.270   2.330   9.550
 7570W        W 8541   0.260  13.900   1.950
 7571W        W 8542   2.950   4.620   9.700
 7572W        W 8543  11.370  13.490  13.230
 7573W        W 8544   5.480   4.580   2.020
 7574W        W 8545   5.890   2.490  11.060
 7575W        W 8546   1.320   6.060   4.480
 7576W        W 8547   2.750   9.430   3.390
 7577W        W 8548   7.190   5.530  12.940
 7578W        W 8549  10.030   6.660  10.670
 7579W        W 8550   3.020   5.490  10.430
 7580W        W 8551   9.110  12.150   7.610
 7581W        W 8552   0.210   8.150   6.970
 7582W        W 8553   5.280  11.580  11.490
 7583W        W 8554   8.620  13.350   4.750
 7584W        W 8555   7.900  13.690   5.410
 7585W        W 8556   9.640  13.180   0.020
 7586W        W 8557   2.420   9.850   3.820
 7587W        W 8558   3.240   0.660   9.410
 7588W        W 8559  10.140   3.370  13.080
 7589W        W 8560   9.440   1.770  13.200
 7590W        W 8561   2.500   0.930   3.580
 7591W        W 8562  10.580  10.530   4.140
 7592W        W 8563   9.810  12.690  11.960
 7593W        W 8564   9.090   0.770   2.960
 7594W        W 8565  10.960   4.910   0.620
 7595W        W 8566  12.610   2.920   5.550
 7596W        W 8567   3.650   2.870  11.860
 7597W        W 8568   3.930  11.740  10.470
 7598W        W 8569  10.250   8.240   0.090
 7599W        W 8570   0.610  13.160   3.040
 7600W        W 8571  12.530   5.300   0.790
 7601W        W 8572   2.920  12.360   8.280
 7602W        W 8573  10.130   1.960   6.360
 7603W        W 8574   2.370   3.510   7.040
 7604W        W 8575  13.160   8.150  11.730
 7605W        W 8576  12.150   3.510   1.720
 7606W        W 8577   5.530   2.960   9.250
 7607W        W 8578  11.790  13.380   1.980
 7608W        W 8579  11.670   6.000   5.020
 7609W        W 8580  10.490  13.610   3.790
 7610W        W 8581   6.290   7.730   3.930
 7611W        W 8582  10.080   5.640   6.010
 7612W        W 8583  11.520   7.360   8.070
 7613W        W 8584   3.360  13.410   7.120
 7614W        W 8585   9.080   7.310  12.280
 7615W        W 8586   3.080   7.210   0.080
 7616W        W 8587  12.250   8.320  11.950
 7617W        W 8588   2.000   4.160  12.100
 7618W        W 8589   4.620  11.520   1.170
 7619W        W 8590   1.480   3.400   2.150
 7620W        W 8591   7.190   6.910  13.780
 7621W        W 8592   9.890   6.610   6.860
 7622W        W 8593   7.590   5.460  13.310
 7623W        W 8594   2.590  10.090  11.560
 7624W        W 8595   7.140   4.280   0.500
 7625W        W 8596   0.910  12.150   3.050
 7626W        W 8597   7.080   9.650   1.800
 7627W        W 8598   8.120  11.350   8.940
 7628W        W 8599   8.700   7.190   7.360
 7629W        W 8600   2.400   7.800  10.880
 7630W        W 8601   4.800  11.690   5.310
 7631W        W 8602   1.060   8.310   3.130
 7632W        W 8603   3.270   3.430  13.620
 7633W        W 8604   4.540   8.180   7.630
 7634W        W 8605   1.450  11.120   4.620
 7635W        W 8606  10.460   5.310   5.360
 7636W        W 8607   5.260   6.810   5.020
 7637W        W 8608  10.290   8.770   4.940
 7638W        W 8609   4.170   3.540   5.540
 7639W        W 8610  11.830   0.680   9.030
 7640W        W 8611  11.980   1.670   4.830
 7641W        W 8612   4.760  10.710   1.350
 7642W        W 8613   6.520  10.490   4.380
 7643W        W 8614   8.610  12.320   3.550
 7644W        W 8615  10.750  13.840   0.580
 7645W        W 8616   2.570   8.770   1.690
 7646W        W 8617  12.780   4.400   1.840
 7647W        W 8618   0.570   7.280   6.590
 7648W        W 8619   3.120   7.990   1.480
 7649W        W 8620   4.990   9.270   2.310
 7650W        W 8621   0.920   0.730   2.050
 7651W        W 8622  10.370   1.800   2.040
 7652W        W 8623   9.780   2.800   8.840
 7653W        W 8624   6.180   9.520   1.250
 7654W        W 8625  10.710   9.540   9.380
 7655W        W 8626   4.900  13.870   5.040
 7656W        W 8627   7.810  12.930   3.220
 7657W        W 8628   7.120   2.140   2.590
 7658W        W 8629   4.700  11.550   7.610
 7659W        W 8630  12.580   3.640   9.610
 7660W        W 8631   1.380   8.580   2.820
 7661W        W 8632   3.160   0.260   9.650
 7662W        W 8633  10.410   1.520  10.180
 7663W        W 8634   7.860   4.020  10.740
 7664W        W 8635   3.830   3.290   9.740
 7665W        W 8636   8.550   4.050  12.510
 7666W        W 8637   7.710   4.710  10.780
 7667W        W 8638   9.620   4.650   0.630
 7668W        W 8639   5.670  11.390  10.690
 7669W        W 8640   7.360   4.280   2.390
 7670W        W 8641  10.870   5.780  13.090
 7671W        W 8642   7.190   9.320   0.490
 7672W        W 8643   0.730   0.160   0.900
 7673W        W 8644   5.790   3.510  11.700
 7674W        W 8645   5.460   1.040   9.930
 7675W        W 8646   4.130  13.230   5.140
 7676W        W 8647   5.180  10.290   1.650
 7677W        W 8648   0.640   7.670   4.250
 7678W        W 8649  10.880   6.580   0.520
 7679W        W 8650  10.910  12.930   9.320
 7680W        W 8651   9.950   4.830   5.700
 7681W        W 8652   4.240   1.540   3.570
 7682W        W 8653   2.290   5.710   3.620
 7683W        W 8654   1.630   4.240  11.750
 7684W        W 8655   6.420   3.700  10.640
 7685W        W 8656   6.150  11.880   8.540
 7686W        W 8657  11.810   6.910   6.410
 7687W        W 8658   9.500   2.860   2.690
 7688W        W 8659   8.360   3.800  11.800
 7689W        W 8660   8.000   3.940  11.230
 7690W        W 8661   2.090   4.550  10.920
 7691W        W 8662   6.590   1.350   1.640
 7692W        W 8663   3.650   1.920   8.250
 7693W        W 8664   9.110   5.850  12.660
 7694W        W 8665  12.800   9.570   8.420
 7695W        W 8666   7.250   2.320  10.820
 7696W        W 8667   7.840  12.900  13.650
 7697W        W 8668   3.960   5.880  11.110
 7698W        W 8669   1.960   3.080   7.920
 7699W        W 8670   0.590  10.400   0.320
 7700W        W 8671   4.810   9.390  10.010
 7701W        W 8672   4.650  12.040   7.290
 7702W        W 8673   2.050   6.210  13.100
 7703W        W 8674  13.870  12.020   3.040
 7704W        W 8675   0.410   6.210   7.520
 7705W        W 8676   7.070  11.460   4.350
 7706W        W 8677   5.890   2.360  11.800
 7707W        W 8678   3.000  12.250   2.590
 7708W        W 8679  11.480   0.210  10.480
 7709W        W 8680   7.930   3.250   1.050
 7710W        W 8681   1.250   1.590   9.620
 7711W        W 8682   8.550  10.550   6.620
 7712W        W 8683   6.990  12.090   6.410
 7713W        W 8684  12.920   2.710   7.830
 7714W        W 8685  12.510  12.290   8.710
 7715W        W 8686   0.100   4.020  13.300
 7716W        W 8687   5.320  12.080   1.270
 7717W        W 8688   9.800   2.450   5.430
 7718W        W 8689  13.560  13.890   4.570
 7719W        W 8690  10.300  11.810   5.030
 7720W        W 8691   3.710   0.320   7.750
 7721W        W 8692  12.160   1.470   0.470
 7722W        W 8693  13.530  11.250  13.190
 7723W        W 8694   3.350  13.160   1.760
 7724W        W 8695   2.000   7.590   2.280
 7725W        W 8696   5.270   2.990   0.750
 7726W        W 8697   7.330   7.540   4.260
 7727W        W 8698   4.300  11.560   2.510
 7728W        W 8699   6.780   6.090  11.650
 7729W        W 8700   3.650   4.330  10.450
 7730W        W 8701   6.330  13.310   9.890
 7731W        W 8702   3.530   4.550  13.620
 7732W        W 8703  11.310   0.540  13.680
 7733W        W 8704   8.340  10.200  11.160
 7734W        W 8705   8.280   4.360   7.930
 7735W        W 8706   4.030  13.390  13.540
 7736W        W 8707   2.450   8.840   8.650
 7737W        W 8708   2.840   0.830   1.540
 7738W        W 8709   6.210  10.470   8.230
 7739W        W 8710   4.550   2.620   5.630
 7740W        W 8711   3.400   6.020  13.310
 7741W        W 8712   2.580  11.640   1.730
 7742W        W 8713   3.300   2.080  13.530
 7743W        W 8714  12.110   5.100   0.210
 7744W        W 8715  11.650   3.770   0.350
 7745W        W 8716   1.630  13.090   6.990
 7746W        W 8717   6.940   2.600   8.320
 7747W        W 8718   2.170   3.680   0.390
 7748W        W 8719   7.840   5.500   6.380
 7749W        W 8720   9.920   9.530   7.260
 7750W        W 8721   1.460  11.380   3.580
 7751W        W 8722  12.390  10.520   0.570
 7752W        W 8723   7.890   2.570   3.650
 7753W        W 8724   3.590   2.310   8.550
 7754W        W 8725   6.680   8.910   4.700
 7755W        W 8726   9.570  11.640   6.230
 7756W        W 8727   8.320   9.390   8.240
 7757W        W 8728   5.560   5.770  11.030
 7758W        W 8729   6.640   4.340   9.970
 7759W        W 8730   7.360   9.330   4.680
 7760W        W 8731   5.390  11.680   0.070
 7761W        W 8732   5.770   3.860   8.810
 7762W        W 8733   5.310   2.600  13.030
 7763W        W 8734   9.680   8.530  11.880
 7764W        W 8735   5.920   2.010   0.530
 7765W        W 8736   2.720   5.490   7.150
 7766W        W 8737   2.700   1.070  10.440
 7767W        W 8738   3.970   7.740   1.920
 7768W        W 8739   5.330   7.110   4.530
 7769W        W 8740   3.370   9.310  10.090
 7770W        W 8741   4.000  11.270   4.400
 7771W        W 8742   9.240   3.500  11.360
 7772W        W 8743   7.960   6.000   3.580
 7773W        W 8744   8.600   7.230   5.760
 7774W        W 8745  12.440   2.920   7.950
 7775W        W 8746   8.390   8.390   0.600
 7776W        W 8747  11.550   2.540   1.730
 7777W        W 8748   6.290   0.310  13.770
 7778W        W 8749  13.830   1.240   9.920
 7779W        W 8750  12.090   1.540   3.190
 7780W        W 8751   4.500   7.070   3.250
 7781W        W 8752  10.110  13.470   1.940
 7782W        W 8753  13.100   9.600   7.960
 7783W        W 8754  12.030  13.120   6.310
 7784W        W 8755   3.160   5.770  11.890
 7785W        W 8756  10.200  13.210   3.860
 7786W        W 8757  13.390   3.700   2.590
 7787W        W 8758   8.780  10.460   6.150
 7788W        W 8759   0.430   2.180   4.610
 7789W        W 8760   4.120   0.450   8.950
 7790W        W 8761   8.420   1.720   8.040
 7791W        W 8762  13.210  13.790   4.170
 7792W        W 8763  12.000  10.230   0.770
 7793W        W 8764   6.970  13.200   4.600
 7794W        W 8765   4.320  11.050  12.630
 7795W        W 8766   3.110   1.320  12.040
 7796W        W 8767  13.920   2.690   8.640
 7797W        W 8768   8.240   6.970   7.210
 7798W        W 8769   7.710   5.590   9.320
 7799W        W 8770   4.900   2.060  11.160
 7800W        W 8771  11.000  12.540   6.130
 7801W        W 8772   0.590  13.300   2.420
 7802W        W 8773   8.560   3.050   0.380
 7803W        W 8774   2.990   1.340   5.390
 7804W        W 8775   6.920   7.410   2.920
 7805W        W 8776   1.670   1.680   4.990
 7806W        W 8777   2.850   5.640   4.290
 7807W        W 8778   4.670   7.410   5.450
 7808W        W 8779   1.230   9.470   7.070
 7809W        W 8780   7.400   5.660   7.870
 7810W        W 8781   1.290   9.880  13.160
 7811W        W 8782   4.890   8.780   4.090
 7812W        W 8783   6.950   4.050   5.150
 7813W        W 8784   5.620  12.300  13.340
 7814W        W 8785   2.370   0.570  13.610
 7815W        W 8786   8.370   9.490   6.370
 7816W        W 8787  12.930   5.590   0.990
 7817W        W 8788   9.620   6.500  12.110
 7818W        W 8789   1.190   2.550   5.140
 7819W        W 8790   9.750   5.990  10.490
 7820W        W 8791   6.040   2.910   4.670
 7821W        W 8792  13.700  13.800   4.060
 7822W        W 8793   2.240  12.020   7.880
 7823W        W 8794   3.550   5.140  12.560
 7824W        W 8795   4.180   9.380   2.390
 7825W        W 8796   4.570   0.430   1.780
 7826W        W 8797  11.970   7.390   3.450
 7827W        W 8798   1.060   4.250   5.770
 7828W        W 8799   8.870   2.780  11.690
 7829W        W 8800   5.380  11.350   7.380
 7830W        W 8801   1.960  13.310   0.950
 7831W        W 8802   4.250   5.870   0.460
 7832W        W 8803   7.530   8.600  10.780
 7833W        W 8804   4.780   6.790  10.790
 7834W        W 8805   9.040  10.270   6.530
 7835W        W 8806   5.760   7.040  10.860
 7836W        W 8807   2.970   9.200   3.020
 7837W        W 8808   2.190   4.310   5.900
 7838W        W 8809   5.830   8.740   7.740
 7839W        W 8810   3.380  10.340  11.200
 7840W        W 8811   5.360   5.320  13.190
 7841W        W 8812   2.480   4.860   9.580
 7842W        W 8813   5.050   8.430  10.320
 7843W        W 8814   4.650   9.470   9.510
 7844W        W 8815   9.210   1.410   7.440
 7845W        W 8816  13.020   2.230  11.390
 7846W        W 8817  13.660   4.120  11.040
 7847W        W 8818  10.850   5.300   2.090
 7848W        W 8819   4.590   0.160  11.060
 7849W        W 8820   3.360  12.600  10.880
 7850W        W 8821   8.980   5.080   4.530
 7851W        W 8822   5.400  13.570   2.310
 7852W        W 8823  11.280   4.300   8.010
 7853W        W 8824   3.310   5.200   0.100
 7854W        W 8825   6.700   4.660   1.160
 7855W        W 8826  10.440   8.990   3.710
 7856W        W 8827   4.480   2.480  11.860
 7857W        W 8828   0.170  12.370   0.870
 7858W        W 8829   5.400   2.330   4.800
 7859W        W 8830   1.810   6.750   0.630
 7860W        W 8831   4.970   9.260   8.290
 7861W        W 8832   6.720   7.110  11.770
 7862W        W 8833   9.120   8.790   3.930
 7863W        W 8834  12.370   7.840  11.170
 7864W        W 8835   4.820  13.050   4.110
 7865W        W 8836   8.450   0.110  12.110
 7866W        W 8837  13.570   1.470  11.800
 7867W        W 8838  11.160  12.210   7.740
 7868W        W 8839  12.120   6.130   1.970
 7869W        W 8840   4.630   7.900   5.320
 7870W        W 8841   8.750   8.300   7.750
 7871W        W 8842   9.030   8.840   7.020
 7872W        W 8843   4.430   0.910  13.140
 7873W        W 8844   2.890   4.970   6.970
 7874W        W 8845  10.770   2.260   4.440
 7875W        W 8846   6.690   3.570   2.810
 7876W        W 8847  11.040  11.080   2.890
 7877W        W 8848   3.290  10.350  12.410
 7878W        W 8849   8.410   6.700   0.210
 7879W        W 8850   8.310  12.800  12.880
 7880W        W 8851   0.450   5.950   9.010
 7881W        W 8852   7.190   4.870   1.350
 7882W        W 8853   9.360   8.160   0.600
 7883W        W 8854   5.370   4.140  10.720
 7884W        W 8855   8.270   3.720   4.950
 7885W        W 8856   4.940  12.200   2.770
 7886W        W 8857   4.330   7.370  11.780
 7887W        W 8858  11.860   7.700  11.080
 7888W        W 8859   6.430   2.420  10.470
 7889W        W 8860   9.890   0.010   3.170
 7890W        W 8861   8.480  12.010   6.970
 7891W        W 8862   0.040  13.180   2.470
 7892W        W 8863  13.300   8.360  12.180
 7893W        W 8864   6.510  13.640   6.270
 7894W        W 8865  12.670   7.850   2.380
 7895W        W 8866   1.460   7.190   3.960
 7896W        W 8867   4.630  13.380   9.080
 7897W        W 8868   7.170   8.440   6.920
 7898W        W 8869  10.500   8.170   7.590
 7899W        W 8870   9.580  13.830   7.380
 7900W        W 8871   5.860  11.990  11.900
 7901W        W 8872   9.420   9.940  12.180
 7902W        W 8873   5.490   4.110   7.540
 7903W        W 8874   2.390  13.430   9.790
 7904W        W 8875   3.670  10.350  10.800
 7905W        W 8876   4.520   3.940   5.410
 7906W        W 8877  12.810   7.430   7.290
 7907W        W 8878  11.480   2.890   5.410
 7908W        W 8879  10.610  13.730   1.130
 7909W        W 8880   9.590   0.200  13.890
 7910W        W 8881   9.580  10.180   9.290
 7911W        W 8882   0.410   1.270  12.940
 7912W        W 8883  13.830   3.990   0.020
 7913W        W 8884   1.140   0.830   0.090
 7914W        W 8885   4.270  10.780   6.090
 7915W        W 8886  10.530  13.470   2.370
 7916W        W 8887   6.590  11.610   5.160
[truncated: 614,912 more chars]
