# Supplementary material for: Cryptochrome magnetoreception: Time course of photoactivation from non-equilibrium coarse-grained molecular dynamics
Source: Comput Struct Biotechnol J. 2024 Nov 10;26:58–69. doi: 10.1016/j.csbj.2024.11.001 (PMC11725172; doi:10.1016/j.csbj.2024.11.001)
Supplement: Supplementary file 2 — Analysis codes and cg-MD simulation inputs (including initial molecular structures, parameters and topology files) and outputs (final molecular structures) of the 20 replicas. [file mmc2.zip › cg-md/00/production.gro]

Title of the system in water
22551
    1MET     BB    1   9.478   4.120   0.228 -0.0932 -0.1524  0.2921
    1MET    SC1    2   9.771   4.072  -0.041  0.1372 -0.0144  0.1263
    2PRO     BB    3   9.237   4.267   0.070  0.0199  0.0403 -0.0639
    2PRO    SC1    4   9.166   4.028  -0.111  0.3241  0.1756  0.0125
    3HIS     BB    5   8.937   4.358   0.230  0.2219  0.1619  0.2473
    3HIS    SC1    6   8.750   4.247   0.036 -0.0598 -0.1458  0.0415
    3HIS    SC2    7   8.503   4.328  -0.039 -0.0505 -0.0166  0.1473
    3HIS    SC3    8   8.659   4.193  -0.213 -0.1724 -0.0466  0.0599
    4ARG     BB    9   8.950   4.598   0.340 -0.1635  0.0878 -0.1231
    4ARG    SC1   10   9.167   4.671   0.503 -0.1941  0.0650 -0.4355
    4ARG    SC2   11   9.434   4.544   0.492 -0.0743  0.2296 -0.2696
    4ARG    SCP   12   9.535   4.585   0.479  0.1224 -0.0932  0.0603
    5THR     BB   13   8.614   4.709   0.463  0.1445  0.0004  0.1570
    5THR    SC1   14   8.475   4.503   0.437 -0.2383 -0.1419  0.2426
    5THR    SCP   15   8.357   4.571   0.469  0.0430 -0.2293  0.3891
    5THR    SCN   16   8.593   4.435   0.404 -0.1578 -0.2240 -0.4826
    6ILE     BB   17   8.413   4.978   0.578  0.0058  0.0485 -0.0466
    6ILE    SC1   18   8.583   5.216   0.682 -0.0305  0.0923 -0.0865
    7HIS     BB   19   8.129   5.061   0.809  0.2078 -0.0363 -0.2455
    7HIS    SC1   20   7.834   5.099   0.726  0.0477  0.0633  0.2906
    7HIS    SC2   21   7.683   5.317   0.678 -0.0118 -0.0442 -0.0326
    7HIS    SC3   22   7.569   5.093   0.776 -0.0816 -0.1444 -0.3308
    8LEU     BB   23   8.106   5.414   0.946 -0.2410  0.0828  0.3466
    8LEU    SC1   24   8.377   5.594   1.019  0.4147  0.1917  0.1317
    9PHE     BB   25   7.888   5.447   1.121  0.2694  0.0386 -0.0795
    9PHE    SC1   26   7.746   5.183   1.190  0.0532  0.0383 -0.0052
    9PHE    SC2   27   7.614   4.948   1.172 -0.0163  0.0822 -0.0731
    9PHE    SC3   28   7.743   5.013   1.400  0.2331 -0.1429 -0.1457
   10ARG     BB   29   7.627   5.638   1.125  0.0127  0.1399  0.0620
   10ARG    SC1   30   7.588   5.952   1.131  0.0368 -0.2593 -0.4498
   10ARG    SC2   31   7.494   6.252   0.973 -0.3785  0.0996  0.1403
   10ARG    SCP   32   7.528   6.290   0.875 -0.3374  0.4732  0.2822
   11LYS     BB   33   7.346   5.571   0.980 -0.1917 -0.2531  0.0357
   11LYS    SC1   34   7.354   5.811   0.721 -0.1161 -0.1875  0.1002
   11LYS    SC2   35   7.169   5.858   0.556 -0.3023  0.2229 -0.1956
   11LYS    SCP   36   7.210   5.909   0.468  0.3587  0.0942 -0.0134
   12GLY     BB   37   7.201   5.352   1.103  0.1606 -0.0327 -0.2482
   13LEU     BB   38   7.160   5.221   1.362  0.2401  0.0633 -0.0152
   13LEU    SC1   39   7.161   5.487   1.545  0.0758  0.2367  0.0242
   14ARG     BB   40   7.082   4.864   1.333 -0.1781 -0.2223  0.1317
   14ARG    SC1   41   7.077   4.687   1.574  0.1236  0.0105 -0.0104
   14ARG    SC2   42   6.834   4.633   1.821  0.4296 -0.5389  0.0802
   14ARG    SCP   43   6.759   4.591   1.752  0.4039 -0.1229 -0.1817
   15LEU     BB   44   6.784   4.808   1.151 -0.1730 -0.2443  0.0996
   15LEU    SC1   45   6.862   5.020   0.907  0.0096 -0.1745 -0.0625
   16HIS     BB   46   6.797   4.539   0.995  0.0882 -0.1790 -0.0714
   16HIS    SC1   47   7.037   4.387   1.101 -0.0932  0.1150  0.1297
   16HIS    SC2   48   7.282   4.390   1.214 -0.0791  0.0789  0.1004
   16HIS    SC3   49   7.097   4.212   1.297  0.0533 -0.2024 -0.1866
   17ASP     BB   50   6.809   4.584   0.650 -0.0551 -0.2037  0.1028
   17ASP    SC1   51   6.509   4.621   0.586 -0.1277 -0.2414 -0.3328
   17ASP    SCN   52   6.563   4.534   0.545 -0.5125 -0.4846 -0.3745
   18ASN     BB   53   7.073   4.753   0.584  0.0858  0.0643  0.0227
   18ASN    SC1   54   7.243   4.765   0.828  0.0742  0.1007  0.0612
   18ASN    SCP   55   7.125   4.835   0.856  0.0094 -0.0449  0.2593
   18ASN    SCN   56   7.361   4.694   0.799  0.1682  0.2111  0.2640
   19PRO     BB   57   7.132   4.815   0.288 -0.3552 -0.2281 -0.0578
   19PRO    SC1   58   7.182   4.617   0.094 -0.0480  0.1465  0.0259
   20THR     BB   59   7.474   4.933   0.319 -0.3759  0.0872 -0.0187
   20THR    SC1   60   7.620   5.128   0.221 -0.0821  0.2396 -0.0551
   20THR    SCP   61   7.539   5.236   0.185 -0.1354  0.3051  0.2606
   20THR    SCN   62   7.701   5.020   0.258 -0.2772  0.0091 -0.2532
   21LEU     BB   63   7.597   4.675   0.459  0.1253  0.4610 -0.1150
   21LEU    SC1   64   7.563   4.406   0.320 -0.0228  0.2005  0.1640
   22LEU     BB   65   7.786   4.619   0.712  0.0595  0.1159 -0.1706
   22LEU    SC1   66   7.639   4.523   0.934 -0.0161  0.0188  0.1283
   23ALA     BB   67   8.040   4.511   0.648 -0.1799 -0.0064  0.1817
   24ALA     BB   68   8.039   4.405   0.291  0.2002 -0.0042  0.0960
   25LEU     BB   69   8.028   4.167   0.121 -0.2769 -0.2740  0.0326
   25LEU    SC1   70   7.776   4.208  -0.097 -0.0809  0.1008  0.2058
   26GLU     BB   71   8.207   3.931   0.015 -0.1212  0.1611 -0.0756
   26GLU    SC1   72   8.282   3.946  -0.395 -0.0399  0.0849  0.1202
   26GLU    SCN   73   8.381   3.911  -0.360 -0.1052 -0.1218  0.1095
   27SER     BB   74   8.467   3.826   0.147 -0.1069  0.1165 -0.0556
   27SER    SC1   75   8.665   3.736   0.014 -0.2948  0.1404 -0.0186
   27SER    SCP   76   8.787   3.803   0.028  0.3146 -0.7492 -0.4404
   27SER    SCN   77   8.542   3.670   0.000 -0.1448 -0.0106 -0.2119
   28SER     BB   78   8.522   3.995   0.430 -0.0325  0.1786 -0.1606
   28SER    SC1   79   8.313   4.079   0.536 -0.0798  0.3830  0.1471
   28SER    SCP   80   8.434   4.149   0.532 -0.1961  0.0079 -0.1743
   28SER    SCN   81   8.191   4.008   0.539 -0.2273  0.0673 -0.0294
   29GLU     BB   82   8.774   4.058   0.530 -0.2176 -0.2756 -0.1547
   29GLU    SC1   83   9.005   3.816   0.317 -0.2383  0.3380 -0.1721
   29GLU    SCN   84   8.967   3.919   0.309 -0.2477  0.3300 -0.2355
   30THR     BB   85   8.726   4.291   0.822  0.0283  0.3060 -0.1546
   30THR    SC1   86   8.945   4.387   0.820  0.1267 -0.0221 -0.2226
   30THR    SCP   87   9.019   4.393   0.938  0.2243 -0.1711 -0.2185
   30THR    SCN   88   8.871   4.381   0.701  0.0663 -0.3448 -0.1128
   31ILE     BB   89   8.453   4.379   0.930 -0.2155  0.1887  0.1011
   31ILE    SC1   90   8.213   4.185   0.966 -0.1398  0.0433 -0.1481
   32TYR     BB   91   8.398   4.693   0.949  0.1471  0.1667 -0.0669
   32TYR    SC1   92   8.653   4.804   0.990  0.1776  0.0502 -0.2819
   32TYR    SC2   93   8.854   4.939   1.110  0.2751 -0.2168 -0.1367
   32TYR    SC3   94   8.876   4.868   0.850  0.2620 -0.0369 -0.1886
   33PRO     BB   95   8.205   4.806   1.211 -0.0396 -0.1898  0.2647
   33PRO    SC1   96   8.005   4.593   1.229  0.0285 -0.0959 -0.1303
   34VAL     BB   97   8.222   5.102   1.294 -0.2131  0.0622  0.0628
   34VAL    SC1   98   8.474   5.158   1.235 -0.2542  0.2222  0.0329
   35TYR     BB   99   8.165   5.279   1.585  0.0348 -0.1275  0.0895
   35TYR    SC1  100   7.872   5.410   1.597  0.0678 -0.0297  0.1036
   35TYR    SC2  101   7.623   5.513   1.579  0.0937 -0.0087 -0.1882
   35TYR    SC3  102   7.804   5.624   1.747 -0.0279  0.1108 -0.1345
   36VAL     BB  103   8.343   5.500   1.717 -0.1091 -0.1756 -0.2604
   36VAL    SC1  104   8.533   5.564   1.544 -0.0976 -0.1466 -0.2370
   37LEU     BB  105   8.304   5.780   1.931 -0.1422  0.0110 -0.1385
   37LEU    SC1  106   8.125   5.628   2.147  0.0506  0.0141  0.3405
   38ASP     BB  107   8.459   6.027   2.010  0.1084 -0.0622 -0.0693
   38ASP    SC1  108   8.687   6.019   2.222 -0.4886 -0.1246  0.3377
   38ASP    SCN  109   8.682   5.924   2.166 -0.5196  0.1490 -0.1781
   39ARG     BB  110   8.356   6.298   1.977  0.3951  0.1047 -0.0243
   39ARG    SC1  111   8.253   6.418   2.267  0.5014  0.1240  0.1342
   39ARG    SC2  112   8.069   6.417   2.482 -0.2179  0.5106  0.2788
   39ARG    SCP  113   8.039   6.395   2.585 -0.3599 -0.4936  0.1203
   40ARG     BB  114   8.156   6.426   1.707 -0.3072  0.1143  0.1761
   40ARG    SC1  115   8.336   6.518   1.529  0.1580  0.2616 -0.1398
   40ARG    SC2  116   8.601   6.544   1.382  0.0149 -0.3050 -0.1521
   40ARG    SCP  117   8.684   6.486   1.338  0.2008  0.0464 -0.3092
   41PHE     BB  118   7.970   6.222   1.612  0.2474  0.5314 -0.2231
   41PHE    SC1  119   7.830   6.065   1.856  0.0890  0.1248 -0.1023
   41PHE    SC2  120   7.901   6.073   2.117 -0.0851  0.1745 -0.0556
   41PHE    SC3  121   7.690   5.923   2.039  0.1762 -0.1185 -0.2197
   42LEU     BB  122   7.925   6.139   1.378 -0.0671  0.2008  0.0545
   42LEU    SC1  123   8.013   5.828   1.345 -0.1542  0.1098  0.2877
   43ALA     BB  124   7.956   6.365   1.108 -0.1426  0.5161  0.2690
   44SER     BB  125   8.085   6.701   1.172  0.2087  0.3151  0.2742
   44SER    SC1  126   8.285   6.742   1.028  0.1770 -0.0038 -0.0117
   44SER    SCP  127   8.273   6.658   1.139  0.6413  0.4126  0.1285
   44SER    SCN  128   8.298   6.826   0.917  0.3687  0.4225  0.1019
   45ALA     BB  129   7.962   6.791   1.421 -0.1894 -0.1135 -0.1373
   46MET     BB  130   7.808   6.943   1.570  0.1051  0.0530 -0.1479
   46MET    SC1  131   7.958   7.285   1.623 -0.1436  0.1417  0.0252
   47HIS     BB  132   7.478   7.023   1.683  0.2318 -0.1149 -0.1090
   47HIS    SC1  133   7.520   7.359   1.737  0.3146  0.0358 -0.2712
   47HIS    SC2  134   7.573   7.597   1.853 -0.0366 -0.0697  0.1366
   47HIS    SC3  135   7.399   7.583   1.647 -0.0394  0.0201  0.1324
   48ILE     BB  136   7.464   6.962   2.012 -0.1767 -0.1045  0.2348
   48ILE    SC1  137   7.749   7.076   2.059 -0.1250  0.0228 -0.3107
   49GLY     BB  138   7.406   6.849   2.295  0.0848  0.0180 -0.4679
   50ALA     BB  139   7.155   6.826   2.480  0.2802 -0.0657 -0.2147
   51LEU     BB  140   6.970   6.587   2.410 -0.0132  0.0174 -0.0523
   51LEU    SC1  141   6.660   6.562   2.328  0.2206  0.4719  0.0513
   52ARG     BB  142   7.097   6.410   2.233 -0.1509  0.3576 -0.1633
   52ARG    SC1  143   7.006   6.454   1.967  0.1020  0.0717  0.0848
   52ARG    SC2  144   7.155   6.638   1.741 -0.0565 -0.0145  0.0884
   52ARG    SCP  145   7.100   6.684   1.657 -0.0257  0.2573  0.2049
   53TRP     BB  146   7.346   6.270   2.359 -0.0926 -0.1958 -0.2963
   53TRP    SC1  147   7.620   6.348   2.220  0.3201 -0.0822  0.0330
   53TRP    SC2  148   7.782   6.487   2.056  0.0951 -0.1041 -0.2144
   53TRP    SC3  149   7.519   6.468   2.001  0.0133 -0.1098  0.1544
   53TRP    SC4  150   7.687   6.574   1.819 -0.2449 -0.0846 -0.0764
   54HIS     BB  151   7.329   5.995   2.363 -0.0799 -0.3938 -0.0823
   54HIS    SC1  152   7.477   5.785   2.444 -0.2129  0.0240 -0.2431
   54HIS    SC2  153   7.542   5.557   2.574 -0.0544  0.1893 -0.0250
   54HIS    SC3  154   7.727   5.685   2.425 -0.0915  0.2686 -0.0040
   55PHE     BB  155   7.127   5.904   2.093  0.1602 -0.1186 -0.1484
   55PHE    SC1  156   7.268   6.008   1.844 -0.1755 -0.0814  0.0371
   55PHE    SC2  157   7.415   5.915   1.637 -0.0659  0.0022  0.0766
   55PHE    SC3  158   7.404   6.180   1.687  0.0309 -0.0280  0.2687
   56LEU     BB  159   6.837   5.833   2.280 -0.0365  0.3656  0.0428
   56LEU    SC1  160   6.643   6.088   2.245  0.1368 -0.1555  0.2274
   57LEU     BB  161   7.012   5.593   2.526  0.3282  0.0219 -0.0602
   57LEU    SC1  162   6.930   5.522   2.868 -0.1176 -0.0643  0.2661
   58GLN     BB  163   7.099   5.337   2.411  0.1065  0.2116 -0.1568
   58GLN    SC1  164   7.256   5.204   2.738  0.0159  0.2877 -0.1914
   58GLN    SCP  165   7.309   5.097   2.812  0.1033 -0.2931 -0.5999
   58GLN    SCN  166   7.204   5.310   2.664 -0.3561 -0.1118 -0.0514
   59SER     BB  167   7.332   5.383   2.168  0.1027  0.0612  0.1230
   59SER    SC1  168   7.380   5.527   2.011 -0.0779 -0.4338 -0.0179
   59SER    SCP  169   7.266   5.523   1.929 -0.1120 -0.0059  0.0350
   59SER    SCN  170   7.493   5.532   2.093  0.0000 -0.2526 -0.1001
   60LEU     BB  171   7.573   5.091   2.260 -0.0492 -0.0776  0.3153
   60LEU    SC1  172   7.796   5.252   2.072 -0.3070  0.2444 -0.2980
   61GLU     BB  173   7.391   4.897   2.362 -0.1994 -0.1358 -0.1755
   61GLU    SC1  174   7.594   4.679   2.610 -0.2269 -0.3980  0.1249
   61GLU    SCN  175   7.615   4.587   2.666  0.2910 -0.2298  0.2641
   62ASPP    BB  176   7.168   4.805   2.161 -0.2485 -0.0451  0.0215
   62ASPP   SC1  177   6.921   4.882   2.266  0.1882 -0.2345  0.0702
   63LEU     BB  178   7.400   4.785   1.903  0.3185  0.3707  0.4036
   63LEU    SC1  179   7.432   5.084   1.781  0.2430  0.0844 -0.1523
   64HIS     BB  180   7.620   4.506   2.121  0.1135  0.0898  0.2321
   64HIS    SC1  181   7.886   4.671   2.184 -0.0011 -0.0146 -0.0676
   64HIS    SC2  182   8.013   4.838   2.355  0.1489  0.0082 -0.1991
   64HIS    SC3  183   8.156   4.684   2.185  0.0127 -0.2615 -0.0749
   65LYS     BB  184   7.409   4.355   2.174  0.0740  0.4597 -0.3481
   65LYS    SC1  185   7.362   4.267   2.478 -0.2145 -0.1727 -0.3779
   65LYS    SC2  186   7.410   4.268   2.754  0.1995 -0.0646  0.3662
   65LYS    SCP  187   7.390   4.354   2.820 -0.0097  0.1062  0.1011
   66ASN     BB  188   7.241   4.292   1.822  0.0561 -0.3133  0.3320
   66ASN    SC1  189   6.970   4.112   1.770  0.0321 -0.1828 -0.2560
   66ASN    SCP  190   6.949   4.247   1.736 -0.3224  0.1402 -0.1093
   66ASN    SCN  191   6.991   3.978   1.803  0.1269  0.2539  0.1002
   67LEU     BB  192   7.467   4.252   1.660 -0.0034  0.2125 -0.1912
   67LEU    SC1  193   7.576   4.528   1.529  0.2837 -0.0489 -0.0106
   68SER     BB  194   7.527   3.901   1.763  0.2615 -0.3226 -0.0249
   68SER    SC1  195   7.687   3.879   1.855  0.0213 -0.4618 -0.1428
   68SER    SCP  196   7.786   3.854   1.758  0.1685  0.0019  0.1767
   68SER    SCN  197   7.589   3.904   1.951  0.0821 -0.0446  0.1011
   69ARG     BB  198   7.356   3.781   1.477  0.1145  0.1190  0.1521
   69ARG    SC1  199   7.102   3.691   1.575  0.1537 -0.1819 -0.1114
   69ARG    SC2  200   6.869   3.634   1.811  0.1397  0.3266 -0.3721
   69ARG    SCP  201   6.907   3.710   1.881  0.4327 -0.1908  0.1128
   70LEU     BB  202   7.531   3.942   1.267  0.1427  0.3299  0.1313
   70LEU    SC1  203   7.463   3.988   0.988  0.0727 -0.0003 -0.3105
   71GLY     BB  204   7.801   4.109   1.304  0.2486  0.1067 -0.0344
   72ALA     BB  205   7.866   4.199   1.532 -0.1766 -0.3980  0.0759
   73ARG     BB  206   8.000   4.381   1.741 -0.1670  0.1312  0.1690
   73ARG    SC1  207   8.012   4.210   2.002  0.0856  0.0372 -0.3033
   73ARG    SC2  208   8.167   4.209   2.197 -0.1329  0.2706 -0.0089
   73ARG    SCP  209   8.080   4.251   2.250 -0.1771 -0.0269  0.1790
   74LEU     BB  210   8.181   4.636   1.698 -0.0884  0.2095 -0.3947
   74LEU    SC1  211   7.945   4.840   1.787 -0.1111  0.1119  0.1562
   75LEU     BB  212   8.383   4.907   1.701 -0.0636 -0.0378 -0.1433
   75LEU    SC1  213   8.602   4.772   1.522 -0.1236 -0.4807  0.0909
   76VAL     BB  214   8.495   5.009   1.936 -0.0991 -0.1086  0.2268
   76VAL    SC1  215   8.320   5.167   2.057  0.2489  0.5068 -0.0246
   77ILE     BB  216   8.764   5.244   1.893  0.0503 -0.0112  0.0286
   77ILE    SC1  217   8.819   5.181   1.594  0.3557 -0.0503  0.0904
   78GLN     BB  218   8.792   5.525   1.976  0.1802  0.0639  0.0016
   78GLN    SC1  219   8.563   5.521   2.270  0.1552  0.1951 -0.3403
   78GLN    SCP  220   8.540   5.659   2.280 -0.2285  0.2179 -0.2595
   78GLN    SCN  221   8.585   5.383   2.259 -0.0141  0.2120  0.1577
   79GLY     BB  222   8.960   5.743   1.847  0.0487 -0.1050  0.0190
   80GLU     BB  223   8.980   5.942   1.693  0.1544 -0.0393 -0.1450
   80GLU    SC1  224   8.864   6.274   1.808  0.1548  0.0328  0.4086
   80GLU    SCN  225   8.919   6.358   1.851  0.3366  0.2607 -0.1765
   81TYR     BB  226   8.996   6.003   1.425  0.1108  0.0486  0.1392
   81TYR    SC1  227   8.696   6.055   1.294  0.1315 -0.0896 -0.0216
   81TYR    SC2  228   8.434   6.082   1.236  0.1560 -0.0857 -0.1318
   81TYR    SC3  229   8.512   6.045   1.492  0.0429 -0.1529 -0.1063
   82GLU     BB  230   9.146   6.131   1.193 -0.3589 -0.3175  0.0325
   82GLU    SC1  231   9.481   5.910   1.278 -0.1672 -0.3334  0.3785
   82GLU    SCN  232   9.550   5.911   1.363  0.4648 -0.1002 -0.0622
   83SER     BB  233   8.969   6.224   0.932 -0.0256  0.3387 -0.0767
   83SER    SC1  234   8.859   6.436   0.983  0.0547  0.1826  0.3081
   83SER    SCP  235   8.941   6.427   0.870  0.1274  0.1677 -0.1897
   83SER    SCN  236   8.777   6.444   1.096 -0.1766 -0.0256 -0.3893
   84VAL     BB  237   8.850   5.965   0.791  0.1744  0.1914 -0.0385
   84VAL    SC1  238   8.603   5.912   0.711  0.1599 -0.1077  0.1883
   85LEU     BB  239   9.069   5.716   0.903 -0.0314  0.4069  0.3053
   85LEU    SC1  240   8.849   5.519   1.053  0.0463  0.1036 -0.3268
   86ARG     BB  241   9.372   5.805   0.736  0.1141  0.2390 -0.1322
   86ARG    SC1  242   9.529   5.555   0.808 -0.0053 -0.0948  0.0543
   86ARG    SC2  243   9.617   5.443   1.061 -0.0142 -0.5672 -0.2057
   86ARG    SCP  244   9.510   5.468   1.069  0.0966  0.0922 -0.2090
   87ASP     BB  245   9.367   6.006   0.565 -0.0151  0.2790 -0.2391
   87ASP    SC1  246   9.402   6.312   0.647 -0.2698  0.4192 -0.1512
   87ASP    SCN  247   9.309   6.253   0.640 -0.0908  0.1025 -0.0445
   88HIS     BB  248   9.155   5.936   0.322 -0.0596 -0.0205 -0.2154
   88HIS    SC1  249   8.959   6.166   0.365  0.0857 -0.0578  0.1894
   88HIS    SC2  250   8.709   6.268   0.362  0.0629 -0.1150  0.0004
   88HIS    SC3  251   8.916   6.415   0.269  0.0909 -0.0915  0.0986
   89VAL     BB  252   9.179   5.599   0.325 -0.1597  0.0892  0.1030
   89VAL    SC1  253   8.950   5.535   0.441 -0.2822  0.2851 -0.0236
   90GLN     BB  254   9.416   5.515   0.258 -0.0563  0.1251  0.0238
   90GLN    SC1  255   9.576   5.855   0.100  0.1230  0.0380  0.0641
   90GLN    SCP  256   9.487   5.957   0.065 -0.2451  0.1439  0.4257
   90GLN    SCN  257   9.666   5.753   0.135  0.5112  0.6154  0.0000
   91LYS     BB  258   9.646   5.311   0.177  0.0804  0.1676 -0.1203
   91LYS    SC1  259   9.824   5.450   0.011 -0.2335 -0.0609 -0.2367
   91LYS    SC2  260   9.881   5.646  -0.209 -0.3288  0.1912  0.1261
   91LYS    SCP  261   9.900   5.666  -0.315  0.3393 -0.1973  0.1195
   92TRP     BB  262   9.418   5.032   0.277  0.2926 -0.3498 -0.1039
   92TRP    SC1  263   9.428   5.073   0.558 -0.0764  0.2462  0.0773
   92TRP    SC2  264   9.403   5.036   0.824 -0.0503 -0.2725  0.0190
   92TRP    SC3  265   9.208   5.162   0.687  0.0508  0.2326  0.3103
   92TRP    SC4  266   9.198   5.151   0.956  0.1527 -0.2255  0.3045
   93ASN     BB  267   9.374   4.806   0.074  0.1162  0.1539 -0.3864
   93ASN    SC1  268   9.583   4.587   0.017  0.2468 -0.0970  0.1326
   93ASN    SCP  269   9.663   4.605   0.130 -0.1781  0.0276  0.0371
   93ASN    SCN  270   9.503   4.569  -0.096  0.1330 -0.0620 -0.1747
   94ILE     BB  271   9.001   4.763  -0.043 -0.2253 -0.0726 -0.3497
   94ILE    SC1  272   9.125   4.580  -0.260  0.4042  0.0248 -0.0938
   95THR     BB  273   8.831   4.947   0.037  0.0790 -0.0071  0.0840
   95THR    SC1  274   8.935   5.052   0.275  0.1668 -0.2761  0.0095
   95THR    SCP  275   8.951   4.954   0.177 -0.1220 -0.1426 -0.3621
   95THR    SCN  276   8.918   5.151   0.373  0.2824 -0.4755  0.0625
   96GLN     BB  277   8.536   4.914   0.046 -0.0018 -0.1083 -0.0795
   96GLN    SC1  278   8.227   4.743  -0.121 -0.0009  0.1423  0.1001
   96GLN    SCP  279   8.313   4.850  -0.148 -0.5763  0.5859  0.0225
   96GLN    SCN  280   8.141   4.635  -0.094  0.0746  0.0048 -0.0877
   97VAL     BB  281   8.381   5.181   0.154  0.0141 -0.2114  0.3164
   97VAL    SC1  282   8.528   5.398   0.195 -0.1623 -0.0185 -0.0286
   98THR     BB  283   8.072   5.170   0.347 -0.1024 -0.0992  0.0212
   98THR    SC1  284   8.008   4.915   0.308 -0.1933 -0.0629  0.1489
   98THR    SCP  285   7.889   4.875   0.245  0.1217 -0.0213 -0.3545
   98THR    SCN  286   8.126   4.956   0.372 -0.1931 -0.0751  0.3118
   99LEU     BB  287   7.976   5.440   0.332  0.2247  0.0357 -0.0862
   99LEU    SC1  288   8.230   5.602   0.518  0.1800 -0.1188 -0.1775
  100ASP     BB  289   7.744   5.654   0.227  0.1348 -0.2541 -0.1649
  100ASP    SC1  290   7.468   5.581   0.274  0.1100  0.0430 -0.0527
  100ASP    SCN  291   7.473   5.479   0.316 -0.5088 -0.2212 -0.4730
  101ALA     BB  292   7.812   5.932   0.150 -0.0798 -0.0788  0.1908
  102GLU     BB  293   7.692   6.174   0.188 -0.2981  0.0508  0.0643
  102GLU    SC1  294   7.434   6.245   0.461  0.3444 -0.2013 -0.1771
  102GLU    SCN  295   7.467   6.229   0.564 -0.2416 -0.1902  0.0500
  103MET     BB  296   7.607   6.408   0.010  0.2740  0.1123  0.0581
  103MET    SC1  297   7.198   6.510   0.121  0.2118 -0.0833 -0.0622
  104GLU     BB  298   7.763   6.667   0.046 -0.1434  0.3725  0.0644
  104GLU    SC1  299   7.839   6.916  -0.195  0.1583  0.2708  0.1646
  104GLU    SCN  300   7.897   6.963  -0.114  0.1792  0.2337  0.1716
  105PRO     BB  301   7.654   6.787   0.361 -0.1002  0.2397 -0.2082
  105PRO    SC1  302   7.722   7.065   0.344  0.0876 -0.1666  0.0865
  106PHE     BB  303   7.715   6.578   0.661  0.0324 -0.2924  0.2572
  106PHE    SC1  304   7.692   6.780   0.893 -0.4651 -0.0603 -0.1626
  106PHE    SC2  305   7.592   6.938   1.088  0.0966  0.0364  0.0677
  106PHE    SC3  306   7.742   7.045   0.890  0.1581 -0.1589  0.0063
  107TYR     BB  307   7.958   6.424   0.606 -0.3132 -0.2303  0.0546
  107TYR    SC1  308   7.896   6.092   0.697  0.3572 -0.0253 -0.0314
  107TYR    SC2  309   8.029   5.933   0.870 -0.0118 -0.0279  0.2619
  107TYR    SC3  310   7.847   5.827   0.700 -0.1143  0.0535  0.3199
  108LYS     BB  311   8.180   6.665   0.500 -0.1956 -0.3348 -0.1769
  108LYS    SC1  312   8.106   6.933   0.616  0.1953  0.0236 -0.1378
  108LYS    SC2  313   8.316   7.124   0.593  0.1154 -0.1170  0.4939
  108LYS    SCP  314   8.290   7.202   0.519  0.1432 -0.5379 -0.0140
  109GLU     BB  315   8.299   6.586   0.206  0.3960  0.0967 -0.4099
  109GLU    SC1  316   8.607   6.821   0.186  0.0911 -0.0466  0.1971
  109GLU    SCN  317   8.575   6.925   0.170 -0.1115 -0.1174  0.1050
  110MET     BB  318   8.187   6.376   0.111 -0.0198  0.4912 -0.2690
  110MET    SC1  319   8.213   6.093   0.324  0.0023  0.1953 -0.0383
  111GLU     BB  320   8.104   6.260  -0.117 -0.0982 -0.5067 -0.1039
  111GLU    SC1  321   7.937   6.480  -0.408 -0.0259 -0.3531  0.1799
  111GLU    SCN  322   8.032   6.535  -0.410 -0.4462  0.5701  0.2296
  112ALA     BB  323   8.234   6.040  -0.364 -0.0585  0.1154 -0.3614
  113ASN     BB  324   8.379   6.230  -0.591 -0.0552 -0.0698  0.1160
  113ASN    SC1  325   8.242   6.386  -0.748 -0.3630 -0.1529 -0.0551
  113ASN    SCP  326   8.242   6.327  -0.621  0.6238  0.3188  0.0586
  113ASN    SCN  327   8.243   6.445  -0.875 -0.1386  0.3490  0.0474
  114ILE     BB  328   8.680   6.120  -0.550  0.0242 -0.1630  0.0100
  114ILE    SC1  329   8.829   6.192  -0.813  0.2574 -0.2316  0.1203
  115ARG     BB  330   8.728   6.191  -0.232 -0.3115  0.0497 -0.1541
  115ARG    SC1  331   8.568   6.471  -0.162 -0.1922 -0.2107 -0.1155
  115ARG    SC2  332   8.347   6.673  -0.278  0.0772 -0.3538  0.3410
  115ARG    SCP  333   8.283   6.601  -0.333  0.1539 -0.1507 -0.0484
  116ARG     BB  334   8.963   6.008  -0.128 -0.0579  0.2509  0.0803
  116ARG    SC1  335   9.197   6.161  -0.074 -0.0374 -0.3512 -0.1995
  116ARG    SC2  336   9.355   6.380   0.068  0.0511  0.0447 -0.2999
  116ARG    SCP  337   9.455   6.393   0.026  0.2167 -0.0136  0.0414
  117LEU     BB  338   8.846   5.748  -0.031  0.2165 -0.2530  0.3051
  117LEU    SC1  339   8.622   5.859   0.171 -0.0889 -0.0500  0.0436
  118GLY     BB  340   8.902   5.453  -0.092 -0.2930  0.1705  0.1619
  119ALA     BB  341   9.159   5.299  -0.061 -0.2679  0.0832  0.2068
  120GLU     BB  342   9.372   5.305  -0.264  0.1996 -0.0962  0.0552
  120GLU    SC1  343   9.346   5.677  -0.324  0.0060  0.2341  0.0895
  120GLU    SCN  344   9.441   5.649  -0.372 -0.1457 -0.2495  0.0188
  121LEU     BB  345   9.289   5.099  -0.510 -0.0162  0.0446  0.1027
  121LEU    SC1  346   9.516   4.858  -0.559 -0.2905 -0.2618  0.2415
  122GLY     BB  347   9.009   5.013  -0.472  0.0326  0.2840 -0.0118
  123PHE     BB  348   8.780   5.212  -0.491 -0.1456 -0.0425 -0.1143
  123PHE    SC1  349   8.894   5.456  -0.609 -0.1048  0.1534  0.1320
  123PHE    SC2  350   8.845   5.647  -0.792 -0.2407  0.0824  0.0930
  123PHE    SC3  351   8.948   5.714  -0.552  0.2035  0.1464 -0.1059
  124GLU     BB  352   8.556   5.146  -0.337  0.0054 -0.0392 -0.3111
  124GLU    SC1  353   8.265   5.036  -0.557  0.1125  0.1816 -0.1135
  124GLU    SCN  354   8.244   5.109  -0.477 -0.6391 -0.0285 -0.0377
  125VAL     BB  355   8.413   5.450  -0.260  0.1729 -0.0179 -0.2359
  125VAL    SC1  356   8.524   5.679  -0.334  0.4526 -0.0211  0.1447
  126LEU     BB  357   8.128   5.473  -0.103 -0.1090  0.0219  0.0377
  126LEU    SC1  358   8.202   5.736   0.033 -0.0936 -0.0133 -0.3248
  127SER     BB  359   7.891   5.319  -0.125 -0.2589 -0.1085 -0.2789
  127SER    SC1  360   7.894   5.115  -0.253  0.0722 -0.0348 -0.0095
  127SER    SCP  361   8.016   5.112  -0.322 -0.1644  0.1405 -0.0256
  127SER    SCN  362   7.772   5.118  -0.184 -0.3309  0.1645 -0.3118
  128ARG     BB  363   7.620   5.476  -0.170 -0.4886  0.0989 -0.1668
  128ARG    SC1  364   7.737   5.763  -0.307  0.3228  0.1865  0.0482
  128ARG    SC2  365   7.688   6.066  -0.364 -0.0354  0.2459 -0.1117
  128ARG    SCP  366   7.595   6.123  -0.356 -0.0691  0.1941 -0.1321
  129VAL     BB  367   7.381   5.311  -0.181  0.0798 -0.1965  0.0019
  129VAL    SC1  368   7.405   5.049  -0.206  0.2245 -0.1909  0.0680
  130GLY     BB  369   7.086   5.384  -0.107  0.0334 -0.0183  0.1641
  131HIS     BB  370   6.955   5.361   0.143 -0.3319  0.0203 -0.0716
  131HIS    SC1  371   7.084   5.386   0.391 -0.0321  0.0879  0.0041
  131HIS    SC2  372   7.215   5.288   0.605 -0.1245  0.1469  0.0887
  131HIS    SC3  373   6.986   5.427   0.639 -0.2073  0.0480 -0.0566
  132SER     BB  374   6.663   5.163   0.147  0.2269  0.4332  0.0793
  132SER    SC1  375   6.683   5.045   0.389 -0.0590  0.2798 -0.1060
  132SER    SCP  376   6.585   4.947   0.413 -0.1156 -0.1157  0.1148
  132SER    SCN  377   6.780   5.142   0.365 -0.1912  0.0607  0.4883
  133LEU     BB  378   6.412   5.114  -0.121 -0.0597  0.2234 -0.3603
  133LEU    SC1  379   6.171   5.180   0.066 -0.1567  0.0809 -0.0105
  134TYR     BB  380   6.470   5.266  -0.356  0.0281 -0.0840  0.0431
  134TYR    SC1  381   6.344   5.526  -0.499 -0.1613 -0.0326  0.0667
  134TYR    SC2  382   6.159   5.616  -0.674  0.0232 -0.0438 -0.1393
  134TYR    SC3  383   6.304   5.791  -0.529 -0.0497 -0.0310 -0.0815
  135ASP     BB  384   6.674   5.212  -0.592  0.1437  0.3330  0.2106
  135ASP    SC1  385   6.809   4.942  -0.711 -0.3267 -0.2198  0.1431
  135ASP    SCN  386   6.769   4.977  -0.807  0.0697  0.1431  0.0805
  136THR     BB  387   6.870   5.474  -0.640  0.2621  0.1109  0.0834
  136THR    SC1  388   7.065   5.476  -0.568  0.0818 -0.0068 -0.0028
  136THR    SCP  389   7.013   5.445  -0.442 -0.5532 -0.1349 -0.1394
  136THR    SCN  390   7.117   5.508  -0.694  0.3557  0.0880  0.2482
  137LYS     BB  391   6.666   5.637  -0.841 -0.0286  0.1074 -0.0728
  137LYS    SC1  392   6.919   5.806  -0.962 -0.0599  0.3902  0.2026
  137LYS    SC2  393   6.993   5.718  -1.220 -0.2444  0.1610 -0.0925
  137LYS    SCP  394   7.029   5.670  -1.312  0.0997 -0.1571  0.1739
  138ARG     BB  395   6.516   5.536  -1.063 -0.1762  0.1292 -0.1532
  138ARG    SC1  396   6.524   5.213  -1.064  0.0497 -0.2071 -0.0407
  138ARG    SC2  397   6.560   4.874  -1.111 -0.2796  0.0480  0.0534
  138ARG    SCP  398   6.654   4.893  -1.056  0.3202 -0.1488 -0.7168
  139ILE     BB  399   6.283   5.696  -1.128  0.2524  0.0195  0.3559
  139ILE    SC1  400   6.024   5.576  -1.248  0.2865  0.0994  0.2007
  140LEU     BB  401   6.387   5.990  -1.228  0.3208  0.1491  0.0713
  140LEU    SC1  402   6.483   6.056  -0.928  0.1800 -0.1815 -0.1220
  141ASP     BB  403   6.501   5.975  -1.547  0.1179 -0.1486  0.0068
  141ASP    SC1  404   6.395   6.234  -1.669 -0.4655  0.1435  0.1876
  141ASP    SCN  405   6.290   6.226  -1.701 -0.5214 -0.2435  0.4042
  142LEU     BB  406   6.238   5.782  -1.654  0.1049  0.0659 -0.3037
  142LEU    SC1  407   6.365   5.540  -1.551  0.0245  0.1134  0.2801
  143ASN     BB  408   5.994   5.897  -1.720 -0.1267 -0.1083 -0.4182
  143ASN    SC1  409   5.889   6.149  -1.881  0.1952  0.1398 -0.0602
  143ASN    SCP  410   6.027   6.171  -1.875 -0.2392 -0.1508  0.0849
  143ASN    SCN  411   5.751   6.127  -1.887 -0.2516 -0.1324  0.2738
  144GLY     BB  412   5.926   6.052  -1.399  0.1528 -0.0608 -0.0378
  145GLY     BB  413   6.015   6.270  -1.308  0.0306  0.0777  0.1316
  146SER     BB  414   6.195   6.431  -1.115 -0.0258  0.0391  0.0916
  146SER    SC1  415   6.394   6.558  -1.248  0.1771 -0.0998  0.4698
  146SER    SCP  416   6.414   6.497  -1.372  0.1847 -0.0707  0.1005
  146SER    SCN  417   6.374   6.619  -1.124 -0.0230 -0.0669  0.0665
  147PRO     BB  418   6.074   6.595  -0.857  0.3185  0.0993  0.2456
  147PRO    SC1  419   6.158   6.868  -0.774  0.1792 -0.0351  0.1583
  148PRO     BB  420   6.012   6.396  -0.629  0.1071 -0.1547  0.4141
  148PRO    SC1  421   6.181   6.258  -0.469  0.1754 -0.2942 -0.2464
  149LEU     BB  422   5.721   6.541  -0.508 -0.2388 -0.1054 -0.0162
  149LEU    SC1  423   5.789   6.851  -0.424 -0.0139 -0.1893 -0.0465
  150THR     BB  424   5.430   6.407  -0.531  0.0193  0.0765 -0.0571
  150THR    SC1  425   5.259   6.524  -0.676  0.2562 -0.1369  0.2282
  150THR    SCP  426   5.366   6.535  -0.586 -0.1141  0.1156  0.1452
  150THR    SCN  427   5.153   6.513  -0.766 -0.0021 -0.2605  0.0505
  151TYR     BB  428   5.302   6.163  -0.248 -0.1861  0.3143 -0.2311
  151TYR    SC1  429   5.167   6.341  -0.072  0.1168 -0.1899  0.1420
  151TYR    SC2  430   4.934   6.478  -0.055  0.1611 -0.0777 -0.1023
  151TYR    SC3  431   5.095   6.457   0.161  0.0798  0.1241 -0.0196
  152LYS     BB  432   5.256   5.863  -0.333 -0.1254 -0.1746  0.0263
  152LYS    SC1  433   4.954   5.805  -0.417 -0.1143  0.0239  0.3885
  152LYS    SC2  434   4.741   5.647  -0.420 -0.0741  0.2345  0.0499
  152LYS    SCP  435   4.805   5.723  -0.468  0.1318 -0.1009 -0.2547
  153ARG     BB  436   5.396   5.651  -0.418  0.2639 -0.0180  0.0630
  153ARG    SC1  437   5.413   5.356  -0.287  0.2332 -0.0821  0.0407
  153ARG    SC2  438   5.394   5.008  -0.345  0.4484 -0.2638 -0.2530
  153ARG    SCP  439   5.424   5.109  -0.373 -0.2590  0.1973  0.2862
  154PHE     BB  440   5.718   5.746  -0.470  0.0005  0.1077  0.1858
  154PHE    SC1  441   5.897   5.696  -0.241 -0.2220 -0.1237  0.3233
  154PHE    SC2  442   5.876   5.521  -0.036  0.0862 -0.2155  0.2818
  154PHE    SC3  443   6.119   5.605  -0.118 -0.0361 -0.1260 -0.0032
  155LEU     BB  444   5.733   5.956  -0.662  0.1578 -0.0650 -0.2120
  155LEU    SC1  445   5.941   5.971  -0.896 -0.3611  0.0949 -0.0311
  156HIS     BB  446   5.526   5.860  -0.891  0.1878  0.1279  0.0493
  156HIS    SC1  447   5.462   6.114  -1.038  0.1902  0.0304  0.0846
  156HIS    SC2  448   5.330   6.313  -1.163 -0.0934  0.0131  0.3429
  156HIS    SC3  449   5.574   6.359  -1.057 -0.0054  0.1233  0.1024
  157ILE     BB  450   5.606   5.557  -0.981 -0.1654  0.0581 -0.0775
  157ILE    SC1  451   5.526   5.526  -1.279 -0.0953  0.3541 -0.1294
  158LEU     BB  452   5.577   5.260  -0.790  0.0941  0.3872  0.1110
  158LEU    SC1  453   5.395   5.139  -0.986  0.0730  0.6523 -0.0195
  159SER     BB  454   5.842   5.291  -0.618 -0.1942  0.1704 -0.0073
  159SER    SC1  455   5.919   5.216  -0.408 -0.2384  0.1516 -0.2422
  159SER    SCP  456   6.000   5.237  -0.521  0.1301  0.0568 -0.2619
  159SER    SCN  457   5.839   5.195  -0.295  0.0990  0.0809 -0.2795
  160GLN     BB  458   6.067   5.205  -0.953  0.0369  0.2321 -0.1111
  160GLN    SC1  459   6.281   4.959  -0.712 -0.1294  0.0017 -0.0702
  160GLN    SCP  460   6.321   4.890  -0.598 -0.2279  0.3770  0.0599
  160GLN    SCN  461   6.241   5.029  -0.827  0.0718  0.2330 -0.1381
  161LEU     BB  462   5.860   4.930  -1.017  0.1859 -0.0852  0.0915
  161LEU    SC1  463   5.765   5.076  -1.296  0.0123  0.1345  0.1534
  162GLY     BB  464   5.775   4.763  -0.857  0.0149  0.0791  0.0476
  163ASP     BB  465   5.794   4.775  -0.532  0.2870  0.4209  0.2750
  163ASP    SC1  466   5.599   4.546  -0.370  0.1111 -0.1014  0.2003
  163ASP    SCN  467   5.552   4.508  -0.462  0.4724 -0.2152  0.0427
  164PRO     BB  468   6.065   4.684  -0.341 -0.2090 -0.1612 -0.0788
  164PRO    SC1  469   5.906   4.794  -0.106 -0.2927  0.1895  0.1988
  165GLU     BB  470   6.278   4.420  -0.313  0.0860  0.0982 -0.3882
  165GLU    SC1  471   6.566   4.654  -0.388 -0.0856  0.1255 -0.0322
  165GLU    SCN  472   6.610   4.702  -0.300  0.2437 -0.0719 -0.0719
  166VAL     BB  473   6.216   4.189  -0.096  0.0620 -0.1421 -0.0539
  166VAL    SC1  474   6.165   3.935  -0.149 -0.3857 -0.1111  0.1788
  167PRO     BB  475   6.392   4.205   0.221 -0.2255  0.0312 -0.0195
  167PRO    SC1  476   6.393   3.892   0.258  0.0314  0.0097 -0.2099
  168VAL     BB  477   6.710   4.191   0.466  0.0567  0.0880  0.2358
  168VAL    SC1  478   6.945   4.197   0.344  0.0772 -0.2068  0.2531
  169ARG     BB  479   6.762   4.078   0.768  0.1990  0.0766 -0.0388
  169ARG    SC1  480   6.465   4.042   0.890 -0.0487 -0.0477  0.0879
  169ARG    SC2  481   6.373   4.243   1.082  0.0712  0.0406  0.0790
  169ARG    SCP  482   6.440   4.260   0.996 -0.2458 -0.2490 -0.2599
  170ASN     BB  483   7.018   3.860   0.763 -0.2564  0.1018  0.1843
  170ASN    SC1  484   7.060   3.763   1.062  0.2682 -0.0410  0.4038
  170ASN    SCP  485   6.993   3.849   1.149  0.2586 -0.1490 -0.0752
  170ASN    SCN  486   7.128   3.676   0.975 -0.0141 -0.0925 -0.3507
  171LEU     BB  487   7.226   3.709   0.555  0.1237 -0.1410 -0.1145
  171LEU    SC1  488   7.303   3.874   0.320 -0.3898  0.2333  0.0728
  172THR     BB  489   7.455   3.551   0.699 -0.4557  0.3303 -0.0511
  172THR    SC1  490   7.661   3.490   0.525  0.0440 -0.1384 -0.1338
  172THR    SCP  491   7.697   3.586   0.429 -0.2482 -0.0746 -0.1050
  172THR    SCN  492   7.625   3.395   0.621  0.0939 -0.2178 -0.1122
  173ALA     BB  493   7.438   3.422   0.991  0.0723 -0.3505 -0.0771
  174GLU     BB  494   7.600   3.431   1.233  0.0391  0.1133 -0.1251
  174GLU    SC1  495   7.548   3.038   1.267  0.1579 -0.1244 -0.0603
  174GLU    SCN  496   7.488   2.956   1.310  0.3278 -0.5620 -0.5582
  175ASP     BB  497   7.891   3.607   1.164 -0.1367 -0.0458 -0.1068
  175ASP    SC1  498   7.900   3.681   1.487  0.0646  0.1523 -0.0494
  175ASP    SCN  499   7.868   3.739   1.575 -0.3471 -0.2801  0.1292
  176PHE     BB  500   8.009   3.708   0.924 -0.0126  0.2852  0.3159
  176PHE    SC1  501   7.880   3.914   0.755  0.1261  0.0268 -0.3480
  176PHE    SC2  502   7.778   4.150   0.671 -0.0828 -0.0568 -0.3363
  176PHE    SC3  503   7.802   3.944   0.498 -0.0365 -0.0720 -0.3120
  177GLN     BB  504   8.218   3.571   0.753 -0.0004 -0.0126  0.1302
  177GLN    SC1  505   8.110   3.587   0.360 -0.0111  0.1204  0.1595
  177GLN    SCP  506   8.152   3.469   0.298 -0.0729  0.1375 -0.0701
  177GLN    SCN  507   8.069   3.706   0.421 -0.2296 -0.0121  0.1185
  178ARG     BB  508   8.481   3.580   0.712  0.4194  0.5806  0.1643
  178ARG    SC1  509   8.603   3.484   0.477  0.2314  0.0976  0.3443
  178ARG    SC2  510   8.920   3.320   0.458  0.0027 -0.1361 -0.1275
  178ARG    SCP  511   8.967   3.328   0.557 -0.6651 -0.2100  0.2630
  179CYS     BB  512   8.666   3.736   0.890  0.2320  0.1367  0.1958
  179CYS    SC1  513   8.954   3.705   0.807  0.1439  0.3139  0.1012
  180MET     BB  514   8.615   3.927   1.078  0.0967  0.1545 -0.2414
  180MET    SC1  515   8.901   4.009   1.224 -0.0348  0.4208  0.2132
  181SER     BB  516   8.412   3.816   1.348  0.0582 -0.0907  0.1774
  181SER    SC1  517   8.329   3.580   1.351  0.0504 -0.4517  0.1176
  181SER    SCP  518   8.436   3.631   1.426  0.1007  0.2275 -0.5625
  181SER    SCN  519   8.222   3.530   1.277  0.3411 -0.5276 -0.4363
  182PRO     BB  520   8.326   4.035   1.585 -0.0804  0.1103 -0.1149
  182PRO    SC1  521   8.392   4.277   1.436 -0.2987 -0.0061  0.0809
  183GLU     BB  522   8.276   3.872   1.825  0.0602 -0.0579 -0.1334
  183GLU    SC1  523   8.585   3.640   1.791  0.0213  0.5815 -0.0068
  183GLU    SCN  524   8.562   3.668   1.687  0.3700  0.0330 -0.2763
  184PRO     BB  525   8.129   3.683   1.986  0.0926 -0.1058 -0.1910
  184PRO    SC1  526   8.048   3.419   1.841 -0.1085 -0.1432 -0.0799
  185GLY     BB  527   8.156   3.691   2.279  0.3088 -0.0433 -0.0356
  186LEU     BB  528   8.155   3.863   2.551  0.1230  0.0187 -0.0207
  186LEU    SC1  529   8.229   3.692   2.812 -0.1308  0.0334 -0.1711
  187ALA     BB  530   8.358   4.141   2.704 -0.1900  0.1215 -0.1284
  188GLU     BB  531   8.325   4.443   2.586  0.0613 -0.1087  0.1534
  188GLU    SC1  532   7.946   4.365   2.589 -0.0982 -0.4793 -0.0745
  188GLU    SCN  533   8.002   4.351   2.495  0.4279  0.4189 -0.0070
  189ARG     BB  534   8.551   4.472   2.415  0.3716  0.0354  0.2829
  189ARG    SC1  535   8.807   4.381   2.520 -0.2452 -0.4828  0.0450
  189ARG    SC2  536   9.055   4.386   2.385 -0.5160 -0.2719  0.2374
  189ARG    SCP  537   9.136   4.315   2.404  0.0086  0.1966  0.0448
  190TYR     BB  538   8.658   4.777   2.267 -0.0935 -0.3196 -0.1299
  190TYR    SC1  539   8.900   4.743   2.119  0.1520  0.1601  0.1762
  190TYR    SC2  540   9.002   4.842   1.890  0.2746 -0.2138  0.0609
  190TYR    SC3  541   9.159   4.818   2.109  0.2009 -0.0091  0.1392
  191ARG     BB  542   8.538   4.999   2.442  0.0500 -0.0137 -0.0975
  191ARG    SC1  543   8.388   4.899   2.677  0.0467  0.0097  0.2064
  191ARG    SC2  544   8.141   4.850   2.876 -0.3485  0.0039 -0.0351
  191ARG    SCP  545   8.186   4.951   2.876  0.0589 -0.1571 -0.1027
  192VAL     BB  546   8.750   5.193   2.573  0.1095 -0.1844  0.0585
  192VAL    SC1  547   8.944   5.205   2.394  0.1151 -0.0532  0.0726
  193PRO     BB  548   8.597   5.476   2.748 -0.0311  0.1753  0.0926
  193PRO    SC1  549   8.718   5.723   2.675 -0.1097 -0.3840 -0.0897
  194VAL     BB  550   8.188   5.442   2.701 -0.1301 -0.2941  0.0164
  194VAL    SC1  551   8.155   5.283   2.492  0.0008 -0.0538 -0.1935
  195PRO     BB  552   7.977   5.495   2.950 -0.3279 -0.1371  0.0838
  195PRO    SC1  553   8.077   5.453   3.215 -0.0292  0.1010 -0.3918
  196ALA     BB  554   7.740   5.704   2.959 -0.2038 -0.3619 -0.1524
  197ASP     BB  555   7.850   5.958   2.888  0.1433  0.2357 -0.1420
  197ASP    SC1  556   7.751   6.126   2.641  0.2897  0.1718 -0.0002
  197ASP    SCN  557   7.769   6.234   2.633 -0.0957  0.2362 -0.2382
  198LEU     BB  558   8.153   6.081   2.915  0.0904  0.4177 -0.3407
  198LEU    SC1  559   8.368   5.842   2.984 -0.2554 -0.0804  0.2434
  199GLU     BB  560   8.077   6.428   3.025  0.3508 -0.2273 -0.1204
  199GLU    SC1  561   8.326   6.657   2.833  0.1868 -0.1365  0.4256
  199GLU    SCN  562   8.269   6.575   2.787  0.0865  0.2721 -0.3437
  200ILE     BB  563   7.789   6.403   3.148  0.0969  0.0435  0.0904
  200ILE    SC1  564   7.619   6.659   3.186 -0.0137 -0.0408  0.1700
  201PRO     BB  565   7.592   6.158   3.197  0.3860 -0.3079  0.3375
  201PRO    SC1  566   7.541   6.127   3.515  0.0157 -0.2456 -0.1071
  202PRO     BB  567   7.361   6.131   2.971 -0.4561  0.0487 -0.1210
  202PRO    SC1  568   7.294   5.876   2.884 -0.0122  0.5076  0.0402
  203GLN     BB  569   7.275   6.435   2.832  0.0643  0.2450 -0.2269
  203GLN    SC1  570   7.573   6.587   2.643 -0.1142 -0.2253  0.4144
  203GLN    SCP  571   7.666   6.492   2.687  0.4187 -0.0156  0.1736
  203GLN    SCN  572   7.479   6.681   2.600  0.3461 -0.2569 -0.2243
  204SER     BB  573   7.146   6.589   3.089 -0.0768 -0.1538  0.0141
  204SER    SC1  574   7.194   6.848   3.102 -0.4456 -0.0234  0.0073
  204SER    SCP  575   7.246   6.907   3.218  0.2186  0.2861 -0.0456
  204SER    SCN  576   7.142   6.789   2.986 -0.0743  0.1957  0.1262
  205LEU     BB  577   6.963   6.389   3.302 -0.1792  0.0207  0.0998
  205LEU    SC1  578   6.998   6.250   3.609  0.1256 -0.1019 -0.0656
  206SER     BB  579   6.809   6.091   3.149  0.1789 -0.0870 -0.0253
  206SER    SC1  580   6.647   5.980   3.253  0.1089 -0.0594 -0.2571
  206SER    SCP  581   6.678   5.902   3.365 -0.1233 -0.3477  0.1936
  206SER    SCN  582   6.617   6.058   3.141 -0.1037  0.0990  0.4845
  207PRO     BB  583   6.868   5.974   2.789 -0.1966 -0.0189  0.0053
  207PRO    SC1  584   6.927   6.182   2.624  0.3838  0.1691  0.1774
  208TRP     BB  585   6.553   5.837   2.698 -0.0284 -0.0666  0.1796
  208TRP    SC1  586   6.388   6.072   2.752 -0.1257 -0.1390  0.1779
  208TRP    SC2  587   6.198   6.246   2.832 -0.0631 -0.0028  0.0367
  208TRP    SC3  588   6.422   6.336   2.712  0.0314 -0.1725  0.0814
  208TRP    SC4  589   6.228   6.510   2.783  0.1541 -0.0220  0.0555
  209THR     BB  590   6.514   5.589   2.577  0.0557 -0.2316  0.3111
  209THR    SC1  591   6.269   5.536   2.461  0.2730  0.0001 -0.2059
  209THR    SCP  592   6.278   5.624   2.353 -0.3308  0.0418  0.2123
  209THR    SCN  593   6.260   5.447   2.569  0.6174 -0.3206  0.0406
  210GLY     BB  594   6.667   5.357   2.257 -0.0225  0.0858  0.1591
  211GLY     BB  595   6.508   5.237   2.114  0.0907  0.1221  0.2038
  212GLU     BB  596   6.480   4.982   1.966  0.1544  0.0248 -0.0040
  212GLU    SC1  597   6.451   4.712   2.187 -0.2555  0.0589 -0.0592
  212GLU    SCN  598   6.428   4.611   2.225 -0.5170  0.1637  0.0900
  213THR     BB  599   6.511   5.005   1.608  0.1168  0.0250 -0.2335
  213THR    SC1  600   6.629   5.154   1.501 -0.0581 -0.1119  0.0257
  213THR    SCP  601   6.620   5.266   1.585 -0.1685  0.0579  0.1900
  213THR    SCN  602   6.638   5.042   1.417 -0.0118  0.0441  0.2234
  214GLU     BB  603   6.397   4.724   1.468 -0.1848 -0.0596  0.0278
  214GLU    SC1  604   6.661   4.414   1.429  0.5039  0.1158 -0.1563
  214GLU    SCN  605   6.621   4.407   1.532  0.0155  0.2778 -0.3060
  215GLY     BB  606   6.183   4.626   1.642  0.0245 -0.0817  0.0215
  216LEU     BB  607   6.031   4.583   1.923 -0.0704 -0.0439  0.0426
  216LEU    SC1  608   5.749   4.412   1.904  0.0466  0.0280  0.1409
  217ARG     BB  609   5.925   4.826   2.063 -0.2756  0.3268  0.0582
  217ARG    SC1  610   6.070   5.023   2.258  0.0900  0.0790 -0.0842
  217ARG    SC2  611   6.245   5.034   2.556  0.2583 -0.3291 -0.0212
  217ARG    SCP  612   6.208   5.115   2.620 -0.1069 -0.2779 -0.2624
  218ARG     BB  613   5.665   4.940   1.954 -0.3881  0.2594  0.2073
  218ARG    SC1  614   5.606   5.235   2.053  0.1200 -0.0034 -0.0307
  218ARG    SC2  615   5.376   5.398   2.314  0.0881  0.1119  0.0521
  218ARG    SCP  616   5.473   5.436   2.350  0.1863  0.1079 -0.1880
  219LEU     BB  617   5.629   4.881   1.651  0.0901  0.2674 -0.1559
  219LEU    SC1  618   5.648   5.178   1.557  0.0964  0.0728  0.1707
  220GLU     BB  619   5.593   4.636   1.494 -0.1446  0.0677 -0.3137
  220GLU    SC1  620   5.895   4.582   1.240  0.2231  0.3349 -0.0389
  220GLU    SCN  621   5.963   4.564   1.155  0.0237  0.2111 -0.1798
  221GLN     BB  622   5.279   4.500   1.488 -0.1579 -0.0501  0.0166
  221GLN    SC1  623   5.305   4.283   1.812  0.1591  0.0086  0.0972
  221GLN    SCP  624   5.204   4.225   1.890  0.1528  0.1699  0.2849
  221GLN    SCN  625   5.406   4.340   1.735 -0.1936  0.0236 -0.3049
  222HIS     BB  626   5.081   4.688   1.540  0.1545 -0.0376 -0.1710
  222HIS    SC1  627   5.173   4.896   1.794  0.1013 -0.1049  0.2875
  222HIS    SC2  628   5.205   5.164   1.794 -0.0428 -0.0814 -0.1470
  222HIS    SC3  629   5.133   5.037   2.021  0.0628  0.2399  0.0726
  223LEU     BB  630   4.929   4.853   1.356 -0.2909 -0.0885  0.1029
  223LEU    SC1  631   5.126   5.087   1.285  0.0950  0.3394 -0.1090
  224THR     BB  632   4.606   4.838   1.165  0.2116  0.1108  0.1005
  224THR    SC1  633   4.690   4.827   0.923  0.1132  0.0285  0.4071
  224THR    SCP  634   4.747   4.873   1.043 -0.3648 -0.2990  0.0472
  224THR    SCN  635   4.634   4.782   0.803 -0.1542 -0.0247 -0.1631
  225ASP     BB  636   4.411   4.950   1.342 -0.1393  0.3077  0.0232
  225ASP    SC1  637   4.122   4.826   1.225 -0.2012  0.2612 -0.3127
  225ASP    SCN  638   4.130   4.728   1.175 -0.0471 -0.0931  0.2940
  226GLN     BB  639   4.295   5.251   1.399  0.1367 -0.0560 -0.1787
  226GLN    SC1  640   3.912   5.217   1.429  0.0580 -0.3459 -0.0975
  226GLN    SCP  641   3.993   5.119   1.487 -0.1696  0.0438  0.1466
  226GLN    SCN  642   3.831   5.315   1.370  0.2805  0.2936 -0.0864
  227GLY     BB  643   4.376   5.445   1.324 -0.2109 -0.1339 -0.0986
  228TRP     BB  644   4.408   5.690   1.138 -0.4246  0.3083  0.0751
  228TRP    SC1  645   4.675   5.784   1.205 -0.0515  0.0921 -0.2187
  228TRP    SC2  646   4.904   5.914   1.141 -0.1164  0.2080 -0.2186
  228TRP    SC3  647   4.684   6.054   1.210 -0.1622  0.0943 -0.1303
  228TRP    SC4  648   4.910   6.184   1.140 -0.1447  0.2151  0.1365
  229VAL     BB  649   4.168   5.825   1.012 -0.1922 -0.1633 -0.5805
  229VAL    SC1  650   3.931   5.734   1.088 -0.2623  0.1185 -0.4485
  230ALA     BB  651   4.225   6.181   0.951 -0.2739 -0.2186  0.0240
  231ASN     BB  652   4.330   6.393   0.732 -0.0748 -0.3062  0.0196
  231ASN    SC1  653   4.188   6.413   0.488 -0.2802  0.0668  0.0048
  231ASN    SCP  654   4.320   6.449   0.462 -0.1603  0.1224 -0.2044
  231ASN    SCN  655   4.055   6.377   0.514 -0.1513  0.1796 -0.0761
  232PHE     BB  656   4.437   6.659   0.892  0.1906 -0.0853  0.0603
  232PHE    SC1  657   4.250   6.835   1.000  0.0723 -0.0279 -0.2095
  232PHE    SC2  658   4.059   6.808   1.188  0.0490 -0.1891 -0.2545
  232PHE    SC3  659   4.169   7.050   1.141 -0.1967 -0.0790 -0.2800
  233THR     BB  660   4.705   6.742   0.801 -0.0967  0.1433  0.1114
  233THR    SC1  661   4.735   6.980   0.667 -0.0469  0.0578 -0.0113
  233THR    SCP  662   4.795   6.988   0.541  0.1048  0.2146 -0.0848
  233THR    SCN  663   4.675   6.972   0.793 -0.1127  0.0331 -0.1956
  234LYS     BB  664   4.873   6.654   1.095 -0.0042 -0.3983  0.0635
  234LYS    SC1  665   5.139   6.710   1.092 -0.1210  0.0734 -0.1540
  234LYS    SC2  666   5.324   6.811   1.201 -0.3720  0.0234 -0.6120
  234LYS    SCP  667   5.283   6.709   1.206 -0.1877 -0.1297  0.5390
  235PRO     BB  668   4.747   6.569   1.341  0.2306  0.2126 -0.0017
  235PRO    SC1  669   4.480   6.450   1.316  0.3263 -0.4255 -0.3359
  236ARG     BB  670   4.963   6.427   1.557  0.1421  0.0535  0.0250
  236ARG    SC1  671   5.243   6.363   1.436 -0.1173  0.0906 -0.0145
  236ARG    SC2  672   5.359   6.064   1.423 -0.2155 -0.1574 -0.2732
  236ARG    SCP  673   5.456   6.109   1.400 -0.2850  0.0339 -0.2169
  237THR     BB  674   4.891   6.569   1.811  0.2619  0.1573 -0.2696
  237THR    SC1  675   5.012   6.532   2.080  0.3943 -0.1105 -0.0487
  237THR    SCP  676   5.000   6.412   2.150  0.0350 -0.2823 -0.1252
  237THR    SCN  677   5.024   6.652   2.010 -0.3856 -0.0156  0.2338
  238ILE     BB  678   4.636   6.747   1.842  0.1675  0.2857  0.1233
  238ILE    SC1  679   4.454   6.839   1.609 -0.3277 -0.0436  0.3616
  239PRO     BB  680   4.451   6.717   2.112 -0.0243  0.0303  0.0333
  239PRO    SC1  681   4.184   6.838   2.107  0.0756 -0.0160 -0.0251
  240ASN     BB  682   4.607   6.417   2.310 -0.0813 -0.1472 -0.1372
  240ASN    SC1  683   4.702   6.585   2.506 -0.0718  0.1413  0.1225
  240ASN    SCP  684   4.810   6.496   2.501  0.0428  0.1019 -0.1509
  240ASN    SCN  685   4.594   6.673   2.512 -0.1449 -0.0944 -0.4986
  241SER     BB  686   4.670   6.195   2.102 -0.0006  0.2547  0.0356
  241SER    SC1  687   4.858   6.047   2.109 -0.1538 -0.1765  0.3849
  241SER    SCP  688   4.971   6.120   2.147  0.2257  0.0715  0.0543
  241SER    SCN  689   4.745   5.973   2.071  0.1575  0.1389  0.1244
  242LEU     BB  690   4.490   6.177   1.818 -0.0697 -0.0799  0.1442
  242LEU    SC1  691   4.275   6.440   1.785  0.6299  0.0024  0.0962
  243LEU     BB  692   4.433   5.934   1.575  0.1320  0.0510 -0.1816
  243LEU    SC1  693   4.188   6.097   1.411 -0.2271  0.0896 -0.1904
  244PRO     BB  694   4.688   5.748   1.666 -0.0981  0.0000  0.1578
  244PRO    SC1  695   4.896   5.982   1.649  0.0485  0.2702  0.0017
  245SER     BB  696   4.842   5.480   1.565  0.0863 -0.1755 -0.0480
  245SER    SC1  697   4.783   5.251   1.595  0.0292 -0.0736  0.0938
  245SER    SCP  698   4.802   5.113   1.582 -0.4294 -0.2638  0.0672
  245SER    SCN  699   4.764   5.390   1.607  0.2016 -0.1165 -0.3645
  246THR     BB  700   5.242   5.575   1.499 -0.3130 -0.4117  0.1190
  246THR    SC1  701   5.315   5.523   1.247  0.0495  0.1532 -0.1084
  246THR    SCP  702   5.186   5.535   1.193 -0.0226 -0.1029 -0.0383
  246THR    SCN  703   5.443   5.511   1.302  0.0279 -0.0878 -0.1529
  247THR     BB  704   5.355   5.649   1.834 -0.0369  0.1779  0.4241
  247THR    SC1  705   5.133   5.623   1.942 -0.0359  0.1204  0.0548
  247THR    SCP  706   5.268   5.596   1.916 -0.3609 -0.3164  0.0193
  247THR    SCN  707   4.998   5.650   1.968 -0.2823  0.0435  0.0816
  248GLY     BB  708   5.634   5.686   1.786 -0.0943  0.0985 -0.0746
  249LEU     BB  709   5.821   5.770   1.633  0.1457  0.1239 -0.0968
  249LEU    SC1  710   5.863   5.549   1.392  0.2780 -0.0813  0.0677
  250SER     BB  711   6.045   5.977   1.823  0.3611  0.1130 -0.2383
  250SER    SC1  712   5.883   6.095   1.950 -0.1850  0.1708 -0.0716
  250SER    SCP  713   5.930   6.154   1.832 -0.1454  0.1599 -0.2178
  250SER    SCN  714   5.835   6.037   2.068  0.3049  0.2459  0.0170
  251PRO     BB  715   6.343   5.878   1.779  0.1404  0.2005  0.2777
  251PRO    SC1  716   6.392   5.726   2.029 -0.1584  0.3844  0.1928
  252TYR     BB  717   6.354   5.614   1.547  0.0604  0.1692  0.0168
  252TYR    SC1  718   6.225   5.405   1.715 -0.3082  0.3989 -0.1827
  252TYR    SC2  719   6.025   5.404   1.896 -0.1798  0.0181 -0.0322
  252TYR    SC3  720   6.075   5.184   1.749 -0.0118  0.1834 -0.2303
  253PHE     BB  721   6.335   5.804   1.293 -0.0253  0.2099 -0.1113
  253PHE    SC1  722   6.196   5.660   1.080  0.5559 -0.2889 -0.3345
  253PHE    SC2  723   6.043   5.480   0.950  0.2280 -0.1837 -0.1055
  253PHE    SC3  724   6.112   5.710   0.828 -0.3062  0.0382 -0.0200
  254SER     BB  725   6.544   5.986   1.263 -0.1468  0.0310  0.0692
  254SER    SC1  726   6.583   6.199   1.181  0.1757 -0.1368  0.3685
  254SER    SCP  727   6.712   6.208   1.127  0.1626 -0.3956  0.1382
  254SER    SCN  728   6.454   6.189   1.235  0.0561  0.5523  0.1376
  255MET     BB  729   6.808   5.739   1.298  0.0962 -0.1916 -0.0747
  255MET    SC1  730   7.121   5.982   1.288  0.0418  0.0762  0.0492
  256GLY     BB  731   6.852   5.508   1.175  0.2231  0.0662  0.1339
  257CYS     BB  732   6.569   5.392   1.009 -0.3812  0.0846  0.1693
  257CYS    SC1  733   6.520   5.391   0.696 -0.1180 -0.1795 -0.1675
  258LEU     BB  734   6.422   5.178   1.085 -0.2417 -0.1163 -0.0467
  258LEU    SC1  735   6.202   5.162   1.299  0.0496 -0.0581  0.1060
  259SER     BB  736   6.267   4.945   0.865  0.0589 -0.1966 -0.2008
  259SER    SC1  737   6.276   4.729   0.996 -0.1413  0.2449 -0.3584
  259SER    SCP  738   6.146   4.768   1.032 -0.0773 -0.0015  0.3709
  259SER    SCN  739   6.405   4.689   0.960 -0.2632 -0.1090 -0.2389
  260VAL     BB  740   6.194   5.019   0.577  0.2019  0.2169  0.2896
  260VAL    SC1  741   5.963   5.148   0.593  0.0557 -0.0253  0.1831
  261ARG     BB  742   6.071   4.753   0.368 -0.0836 -0.1648  0.2031
  261ARG    SC1  743   6.265   4.666   0.169  0.0650 -0.1254  0.2864
  261ARG    SC2  744   6.589   4.678   0.099  0.1090  0.0348 -0.0606
  261ARG    SCP  745   6.592   4.726  -0.000  0.3029  0.2211  0.0257
  262THR     BB  746   5.966   4.568   0.649  0.0636 -0.0370  0.0069
  262THR    SC1  747   6.096   4.322   0.597  0.2293  0.0847  0.1602
  262THR    SCP  748   6.022   4.222   0.533 -0.3038 -0.4095  0.2695
  262THR    SCN  749   6.170   4.422   0.661 -0.1761  0.1042 -0.5943
  263PHE     BB  750   5.732   4.709   0.706  0.3030 -0.1753  0.0996
  263PHE    SC1  751   5.688   4.915   0.884  0.2463 -0.0886 -0.0279
  263PHE    SC2  752   5.566   4.938   1.124  0.0204 -0.2171 -0.1273
  263PHE    SC3  753   5.759   5.113   1.053  0.1694 -0.2447  0.1924
  264PHE     BB  754   5.578   4.761   0.357 -0.0849 -0.3719  0.0828
  264PHE    SC1  755   5.613   5.053   0.304 -0.0394 -0.0603  0.0725
  264PHE    SC2  756   5.636   5.321   0.289  0.2376 -0.0803  0.0827
  264PHE    SC3  757   5.626   5.174   0.063 -0.3882 -0.0332  0.0631
  265GLN     BB  758   5.304   4.626   0.356  0.0879  0.1863 -0.2147
  265GLN    SC1  759   5.317   4.500   0.045  0.2245  0.0904  0.0172
  265GLN    SCP  760   5.216   4.427   0.109 -0.2100  0.2047  0.0105
  265GLN    SCN  761   5.419   4.572  -0.018  0.1415 -0.5542 -0.3601
  266ARG     BB  762   5.125   4.724   0.631  0.0916  0.1502 -0.1437
  266ARG    SC1  763   5.240   4.643   0.911 -0.1658  0.2530 -0.0564
  266ARG    SC2  764   5.440   4.436   1.021 -0.1583  0.2630 -0.1512
  266ARG    SCP  765   5.515   4.387   1.084 -0.0383  0.4680 -0.1226
  267LEU     BB  766   5.216   5.072   0.581 -0.1526  0.0578  0.2603
  267LEU    SC1  767   5.280   5.190   0.831  0.2603 -0.1100  0.0525
  268SER     BB  768   5.055   5.084   0.281 -0.0533 -0.2743 -0.1651
  268SER    SC1  769   5.171   4.989   0.088  0.0343 -0.4053 -0.0611
  268SER    SCP  770   5.071   5.044   0.008 -0.1251  0.0808  0.2543
  268SER    SCN  771   5.272   4.933   0.167  0.0455  0.1787  0.1110
  269ASN     BB  772   4.777   4.915   0.344 -0.2359  0.0500 -0.1403
  269ASN    SC1  773   4.741   4.666   0.166  0.0720  0.0925 -0.0007
  269ASN    SCP  774   4.850   4.631   0.246  0.0035  0.1310  0.0546
  269ASN    SCN  775   4.632   4.700   0.086 -0.1104 -0.0434  0.1317
  270ILE     BB  776   4.574   5.052   0.443 -0.1397 -0.3765 -0.0272
  270ILE    SC1  777   4.304   5.126   0.310 -0.2154 -0.1412  0.2472
  271TYR     BB  778   4.701   5.376   0.522  0.2582  0.2657  0.2338
  271TYR    SC1  779   4.781   5.359   0.802  0.0261 -0.1871 -0.1563
  271TYR    SC2  780   4.926   5.489   0.989 -0.0616 -0.1245 -0.1309
  271TYR    SC3  781   4.744   5.304   1.064 -0.0492 -0.1477 -0.1582
  272ALA     BB  782   4.673   5.532   0.334 -0.1184  0.0214 -0.3991
  273GLN     BB  783   4.535   5.479   0.039  0.1473 -0.0486 -0.1251
  273GLN    SC1  784   4.676   5.171  -0.084 -0.0474 -0.0153  0.0153
  273GLN    SCP  785   4.612   5.258  -0.173 -0.4432 -0.2197  0.0465
  273GLN    SCN  786   4.740   5.085   0.005  0.2192  0.3114  0.1242
  274ALA     BB  787   4.352   5.550  -0.115  0.0877  0.0393 -0.3603
  275LYS     BB  788   4.059   5.423  -0.058  0.2085  0.0813  0.1408
  275LYS    SC1  789   4.132   5.088  -0.160 -0.0572  0.0692  0.0274
  275LYS    SC2  790   3.997   4.900  -0.288  0.3502  0.1179 -0.1441
  275LYS    SCP  791   3.935   4.888  -0.198  0.0729 -0.3687 -0.3623
  276HIS     BB  792   3.997   5.534   0.268  0.3814  0.0734  0.1976
  276HIS    SC1  793   3.732   5.690   0.196 -0.0096 -0.0892 -0.0377
  276HIS    SC2  794   3.468   5.747   0.196 -0.0050 -0.0676 -0.0855
  276HIS    SC3  795   3.642   5.918   0.311 -0.0015 -0.0324 -0.1427
  277HIS     BB  796   4.196   5.571   0.460  0.0466  0.1153  0.0519
  277HIS    SC1  797   4.195   5.367   0.682 -0.0373 -0.2847 -0.1634
  277HIS    SC2  798   4.103   5.279   0.919  0.0327 -0.0440 -0.0438
  277HIS    SC3  799   4.360   5.235   0.850  0.0700  0.0704  0.0197
  278SER     BB  800   4.185   5.917   0.480  0.0540 -0.1029 -0.0346
  278SER    SC1  801   3.974   5.982   0.610 -0.0193 -0.2510 -0.2593
  278SER    SCP  802   4.065   6.035   0.702  0.0627  0.3779 -0.2226
  278SER    SCN  803   3.883   5.930   0.518 -0.4209  0.1866  0.3359
  279LEU     BB  804   4.303   6.002   0.223 -0.1200  0.0261  0.0294
  279LEU    SC1  805   4.053   6.031   0.040  0.5119  0.1153 -0.1656
  280PRO     BB  806   4.588   6.055   0.224  0.0329 -0.1588  0.0849
  280PRO    SC1  807   4.794   5.937   0.074  0.1779 -0.0841  0.0299
  281PRO     BB  808   4.676   6.327   0.399  0.1408  0.0826  0.4448
  281PRO    SC1  809   4.629   6.636   0.321 -0.0864 -0.2049  0.1398
  282VAL     BB  810   4.795   6.300   0.663 -0.1724  0.1850 -0.0138
  282VAL    SC1  811   5.039   6.380   0.730 -0.1257  0.0742 -0.0499
  283SER     BB  812   4.793   5.946   0.646  0.0806 -0.1045  0.2038
  283SER    SC1  813   4.600   5.830   0.739 -0.3252 -0.3181 -0.0062
  283SER    SCP  814   4.709   5.783   0.812  0.0252 -0.0496  0.4063
  283SER    SCN  815   4.490   5.878   0.666  0.1209 -0.4786 -0.0458
  284LEU     BB  816   5.092   5.834   0.413 -0.2382 -0.0254  0.0458
  284LEU    SC1  817   5.191   5.514   0.430 -0.0649 -0.3550  0.0459
  285GLN     BB  818   5.234   6.007   0.262 -0.1888 -0.0985  0.0647
  285GLN    SC1  819   5.491   5.791   0.087  0.0018 -0.0697  0.1554
  285GLN    SCP  820   5.612   5.842   0.040  0.0735  0.1851  0.0504
  285GLN    SCN  821   5.369   5.739   0.134 -0.1240  0.4414 -0.1629
  286GLY     BB  822   5.427   6.194   0.412 -0.0656  0.0012  0.3209
  287GLN     BB  823   5.587   6.062   0.620 -0.0933  0.0819 -0.0404
  287GLN    SC1  824   5.321   5.918   0.873  0.2665 -0.1129  0.0065
  287GLN    SCP  825   5.240   5.809   0.838  0.0067  0.2440 -0.2400
  287GLN    SCN  826   5.401   6.027   0.908  0.0679  0.0281  0.3499
  288LEU     BB  827   5.696   5.751   0.622  0.1595  0.1059  0.2501
  288LEU    SC1  828   5.599   5.546   0.849 -0.2394  0.0297 -0.0896
  289LEU     BB  829   5.920   5.804   0.356  0.1150 -0.0285  0.2688
  289LEU    SC1  830   6.109   5.551   0.392 -0.0930 -0.0766  0.1982
  290TRP     BB  831   6.055   6.081   0.452  0.2617  0.1512  0.0721
  290TRP    SC1  832   5.920   6.331   0.437  0.1831 -0.0417 -0.0343
  290TRP    SC2  833   5.813   6.567   0.514  0.0605 -0.0686 -0.1197
  290TRP    SC3  834   6.003   6.561   0.322  0.0034 -0.0457 -0.1774
  290TRP    SC4  835   5.896   6.797   0.400 -0.0789 -0.0676 -0.2228
  291ARG     BB  836   6.318   6.027   0.434 -0.0349  0.0772 -0.1220
  291ARG    SC1  837   6.463   6.001   0.684 -0.3610 -0.3074  0.1345
  291ARG    SC2  838   6.708   5.830   0.836  0.2205  0.3508 -0.5226
  291ARG    SCP  839   6.659   5.890   0.758 -0.1671 -0.1350 -0.7071
  292GLU     BB  840   6.414   5.863   0.192  0.0517 -0.1366  0.0095
  292GLU    SC1  841   6.762   5.782   0.341  0.1071  0.0084  0.2243
  292GLU    SCN  842   6.743   5.755   0.446  0.2182 -0.0273  0.2357
  293PHE     BB  843   6.287   6.073  -0.062  0.2870  0.0657  0.1325
  293PHE    SC1  844   6.014   6.136  -0.036 -0.0193  0.2410  0.1942
  293PHE    SC2  845   5.795   6.102  -0.191  0.2239  0.0279 -0.1123
  293PHE    SC3  846   5.772   6.222   0.049 -0.2407 -0.0591 -0.1044
  294PHE     BB  847   6.511   6.389   0.070 -0.2392 -0.2002  0.0908
  294PHE    SC1  848   6.274   6.555  -0.051 -0.1277 -0.0907  0.0369
  294PHE    SC2  849   6.206   6.695  -0.273 -0.2672  0.2654  0.2945
  294PHE    SC3  850   6.014   6.600  -0.109 -0.1705 -0.1470  0.1813
  295TYR     BB  851   6.764   6.212  -0.029 -0.0915 -0.0122 -0.0913
  295TYR    SC1  852   6.979   6.011  -0.063 -0.0974 -0.2248  0.1082
  295TYR    SC2  853   7.185   5.986   0.109 -0.0037 -0.0109  0.0302
  295TYR    SC3  854   7.197   5.868  -0.134 -0.0122 -0.0720  0.0591
  296THR     BB  855   6.639   6.166  -0.375  0.1702  0.4241 -0.0761
  296THR    SC1  856   6.745   6.020  -0.550  0.0758 -0.2283 -0.0909
  296THR    SCP  857   6.656   5.932  -0.612  0.0462 -0.3304  0.0684
  296THR    SCN  858   6.835   6.107  -0.489 -0.3269  0.1585 -0.0496
  297VAL     BB  859   6.595   6.467  -0.522 -0.0211 -0.0578  0.0771
  297VAL    SC1  860   6.534   6.534  -0.771  0.0355 -0.1779  0.0303
  298ALA     BB  861   6.895   6.585  -0.349 -0.1409  0.0016  0.3889
  299SER     BB  862   7.145   6.466  -0.514 -0.2023  0.4442 -0.0357
  299SER    SC1  863   7.304   6.351  -0.373 -0.1373  0.1398 -0.2693
  299SER    SCP  864   7.219   6.460  -0.390 -0.4801 -0.3762 -0.6368
  299SER    SCN  865   7.389   6.241  -0.355  0.0700  0.1020 -0.0848
  300ALA     BB  866   7.032   6.411  -0.792 -0.2231 -0.0448 -0.0007
  301THR     BB  867   7.010   6.735  -0.920 -0.1304  0.2642  0.1569
  301THR    SC1  868   6.957   6.746  -1.182  0.1990 -0.0786  0.1404
  301THR    SCP  869   6.863   6.762  -1.283  0.1418  0.1946 -0.2179
  301THR    SCN  870   7.052   6.729  -1.080 -0.1231  0.1413  0.0261
  302GLN     BB  871   7.016   6.942  -0.663  0.1675  0.0761  0.1508
  302GLN    SC1  872   6.618   6.969  -0.562 -0.3708  0.3346  0.1613
  302GLN    SCP  873   6.742   7.020  -0.604  0.1015 -0.0242 -0.2023
  302GLN    SCN  874   6.494   6.919  -0.520  0.0913  0.0010 -0.2021
  303ASN     BB  875   7.116   7.061  -0.415 -0.0666 -0.1601  0.0376
  303ASN    SC1  876   7.316   6.861  -0.239 -0.1855 -0.2074  0.0223
  303ASN    SCP  877   7.303   6.826  -0.374  0.3523 -0.6320  0.3109
  303ASN    SCN  878   7.329   6.896  -0.104 -0.0437 -0.1931  0.2475
  304PHE     BB  879   6.971   7.213  -0.188 -0.0975 -0.1601  0.3865
  304PHE    SC1  880   6.810   7.009  -0.041  0.3235 -0.0892 -0.0565
  304PHE    SC2  881   6.784   6.769   0.081  0.0612  0.0915  0.2597
  304PHE    SC3  882   6.583   6.867  -0.070  0.1219  0.1635  0.2243
  305THR     BB  883   7.049   7.474   0.054  0.0324 -0.0406 -0.2306
  305THR    SC1  884   7.032   7.370   0.329 -0.0818 -0.0339 -0.1935
  305THR    SCP  885   7.077   7.427   0.208  0.4741  0.3362  0.2224
  305THR    SCN  886   6.988   7.314   0.449 -0.4909  0.0908 -0.1986
  306GLN     BB  887   7.016   7.732  -0.097 -0.1753 -0.3496  0.1810
  306GLN    SC1  888   7.126   8.105  -0.012 -0.0357 -0.0928  0.1192
  306GLN    SCP  889   7.197   8.113  -0.132 -0.5835 -0.4935 -0.2821
  306GLN    SCN  890   7.055   8.096   0.108 -0.1571 -0.0008  0.0269
  307MET     BB  891   6.907   7.745  -0.419 -0.0442  0.0901  0.0580
  307MET    SC1  892   7.174   7.971  -0.644 -0.2278 -0.2432 -0.5623
  308ALA     BB  893   6.908   7.481  -0.651 -0.5926  0.1660  0.0952
  309GLY     BB  894   6.714   7.378  -0.795  0.0487  0.0469  0.2493
  310ASN     BB  895   6.525   7.421  -1.029  0.1085  0.2043 -0.1019
  310ASN    SC1  896   6.558   7.412  -1.291  0.0716  0.3631  0.3142
  310ASN    SCP  897   6.576   7.283  -1.341 -0.2924  0.0052  0.1608
  310ASN    SCN  898   6.541   7.542  -1.241  0.2929  0.0537  0.2776
  311PRO     BB  899   6.228   7.337  -0.931  0.0707  0.0590  0.3124
  311PRO    SC1  900   6.037   7.210  -1.105  0.3257  0.1263  0.1275
  312ILE     BB  901   6.188   7.430  -0.620  0.1673  0.2482 -0.0664
  312ILE    SC1  902   6.153   7.184  -0.434 -0.2316  0.2970 -0.0696
  313CYS     BB  903   6.363   7.644  -0.491 -0.1213 -0.0444  0.1088
  313CYS    SC1  904   6.567   7.443  -0.341  0.0874 -0.1710 -0.2213
  314LEU     BB  905   6.433   7.935  -0.586  0.0501 -0.1723 -0.3828
  314LEU    SC1  906   6.655   7.923  -0.781  0.0384 -0.4180  0.3031
  315GLN     BB  907   6.338   8.230  -0.594  0.0212  0.1702  0.2216
  315GLN    SC1  908   6.195   8.325  -0.921 -0.0826  0.3430 -0.0206
  315GLN    SCP  909   6.174   8.320  -1.060  0.3324 -0.2990  0.1319
  315GLN    SCN  910   6.216   8.329  -0.783 -0.1555  0.0453  0.2078
  316ILE     BB  911   6.304   8.457  -0.394 -0.0675 -0.1025  0.0782
  316ILE    SC1  912   6.260   8.711  -0.566 -0.0241 -0.0527  0.1405
  317HIS     BB  913   6.436   8.435  -0.126 -0.2968  0.1215 -0.1639
  317HIS    SC1  914   6.540   8.184  -0.044 -0.1652  0.0741  0.1040
  317HIS    SC2  915   6.501   7.922  -0.096 -0.1979  0.0935  0.0288
  317HIS    SC3  916   6.652   7.997   0.115 -0.0631  0.0133 -0.0378
  318TRP     BB  917   6.452   8.639   0.125  0.1956 -0.1042  0.2778
  318TRP    SC1  918   6.372   8.910   0.054 -0.1221 -0.1439  0.3014
  318TRP    SC2  919   6.488   9.135   0.146  0.0799 -0.1507  0.0709
  318TRP    SC3  920   6.229   9.086   0.201  0.0274  0.1462  0.1092
  318TRP    SC4  921   6.346   9.309   0.297  0.3690 -0.1064  0.3007
  319TYR     BB  922   6.534   8.600   0.342 -0.2269 -0.1705  0.3584
  319TYR    SC1  923   6.484   8.843   0.562  0.0922  0.0478 -0.0338
  319TYR    SC2  924   6.569   9.080   0.661  0.2345 -0.0931  0.1902
  319TYR    SC3  925   6.319   8.992   0.715  0.2333 -0.0636  0.2329
  320GLU     BB  926   6.844   8.413   0.298 -0.1057 -0.0104 -0.1665
  320GLU    SC1  927   6.938   8.655  -0.005  0.0772  0.3815  0.1525
  320GLU    SCN  928   6.919   8.762  -0.026  0.5523  0.4036 -0.4150
  321ASP     BB  929   7.002   8.489   0.615  0.2663 -0.1782  0.0521
  321ASP    SC1  930   7.272   8.609   0.511 -0.1278  0.0657 -0.0657
  321ASP    SCN  931   7.206   8.693   0.487 -0.6232 -0.2706 -0.0236
  322ALA     BB  932   6.830   8.561   0.815  0.0331  0.1171  0.0893
  323GLU     BB  933   6.675   8.596   0.992 -0.1510 -0.5071 -0.0786
  323GLU    SC1  934   6.608   8.972   1.173 -0.0941  0.1757  0.1531
  323GLU    SCN  935   6.535   8.941   1.249  0.3441 -0.1165  0.5085
  324ARG     BB  936   6.753   8.436   1.270  0.2148 -0.2701  0.3501
  324ARG    SC1  937   7.033   8.388   1.267  0.2383  0.1108  0.0406
  324ARG    SC2  938   7.241   8.546   1.128 -0.0807 -0.1898  0.1007
  324ARG    SCP  939   7.297   8.484   1.056 -0.4883 -0.0899 -0.3584
  325LEU     BB  940   6.517   8.454   1.464 -0.0349 -0.1320 -0.1449
  325LEU    SC1  941   6.473   8.112   1.489  0.0783  0.0321  0.4447
  326HIS     BB  942   6.258   8.638   1.457  0.0100  0.2713  0.2039
  326HIS    SC1  943   6.093   8.864   1.323 -0.2075  0.1107  0.3253
  326HIS    SC2  944   6.054   9.003   1.095  0.0964 -0.2374  0.0475
  326HIS    SC3  945   5.842   8.929   1.246 -0.1297 -0.1876 -0.2347
  327LYS     BB  946   6.028   8.494   1.695 -0.1703 -0.1618  0.0650
  327LYS    SC1  947   5.774   8.545   1.552  0.2754  0.0297 -0.1805
  327LYS    SC2  948   5.552   8.631   1.531  0.4145  0.4163  0.3460
  327LYS    SCP  949   5.538   8.686   1.437  0.0720 -0.3616 -0.1671
  328TRP     BB  950   6.120   8.209   1.854  0.1278  0.0306  0.0325
  328TRP    SC1  951   5.936   8.008   1.756 -0.2444  0.0466  0.0928
  328TRP    SC2  952   5.854   7.752   1.775 -0.1346  0.0037  0.0042
  328TRP    SC3  953   6.040   7.820   1.592 -0.1906  0.1544  0.0019
  328TRP    SC4  954   5.976   7.561   1.629  0.0118  0.1019 -0.0040
  329LYS     BB  955   6.344   8.249   2.022 -0.0630  0.1822 -0.0008
  329LYS    SC1  956   6.505   8.500   1.948  0.0994  0.1025 -0.1753
  329LYS    SC2  957   6.519   8.742   1.991  0.4309  0.1431 -0.1127
  329LYS    SCP  958   6.498   8.637   2.015  0.2519  0.2737  0.4434
  330THR     BB  959   6.229   8.417   2.311 -0.0253 -0.0885  0.1739
  330THR    SC1  960   6.425   8.521   2.434  0.1298 -0.0001  0.0290
  330THR    SCP  961   6.436   8.626   2.526 -0.2892 -0.0936  0.0437
  330THR    SCN  962   6.413   8.416   2.342 -0.0719 -0.2711  0.2130
  331ALA     BB  963   5.951   8.498   2.245 -0.0219  0.1563  0.1574
  332GLN     BB  964   5.891   8.714   2.105  0.3579  0.1923  0.1059
  332GLN    SC1  965   6.037   8.934   1.832  0.0508  0.1948  0.2061
  332GLN    SCP  966   6.012   8.888   1.702 -0.4835 -0.1694  0.2535
  332GLN    SCN  967   6.062   8.980   1.962  0.2712  0.4693 -0.0747
  333THR     BB  968   5.552   8.859   2.076  0.1013 -0.1511 -0.1801
  333THR    SC1  969   5.590   9.096   2.036  0.0327 -0.1123  0.3079
  333THR    SCP  970   5.509   9.042   2.136 -0.4256  0.0097 -0.2998
  333THR    SCN  971   5.672   9.150   1.936 -0.1306  0.0690 -0.0343
  334GLY     BB  972   5.293   8.715   1.925 -0.0447  0.0434 -0.1858
  335PHE     BB  973   5.103   8.590   1.915  0.0333 -0.0233 -0.0450
  335PHE    SC1  974   4.832   8.506   1.749 -0.3224 -0.0608  0.2138
  335PHE    SC2  975   4.680   8.587   1.541  0.1859 -0.0169 -0.1606
  335PHE    SC3  976   4.679   8.327   1.616  0.0925 -0.0577 -0.2994
  336PRO     BB  977   5.090   8.302   2.100  0.3648  0.1449 -0.1619
  336PRO    SC1  978   4.926   8.366   2.315  0.4089 -0.1040 -0.0025
  337TRP     BB  979   5.094   8.058   1.895 -0.4818  0.1469  0.0561
  337TRP    SC1  980   4.845   7.854   1.919 -0.1159 -0.0155  0.0772
  337TRP    SC2  981   4.617   7.729   1.990 -0.1299 -0.0490 -0.0241
  337TRP    SC3  982   4.642   7.996   2.027 -0.2887  0.0008 -0.2554
  337TRP    SC4  983   4.402   7.877   2.059 -0.1536 -0.1746  0.1797
  338ILE     BB  984   5.326   7.829   2.011  0.1926 -0.1185  0.0995
  338ILE    SC1  985   5.351   7.704   1.729  0.0315 -0.0926  0.0727
  339ASP     BB  986   5.581   8.063   2.049  0.2622  0.0483 -0.2599
  339ASP    SC1  987   5.580   8.349   1.943  0.2266  0.0366  0.2933
  339ASP    SCN  988   5.655   8.271   1.962  0.3128 -0.0566 -0.2664
  340ALA     BB  989   5.776   8.036   2.252  0.1208 -0.2915 -0.0615
  341ILE     BB  990   6.020   7.965   2.304 -0.0712 -0.2797 -0.0854
  341ILE    SC1  991   6.207   7.789   2.129  0.3141 -0.0748  0.1074
  342MET     BB  992   6.169   7.959   2.589  0.3598 -0.0379  0.3763
  342MET    SC1  993   6.526   7.948   2.432 -0.3175 -0.1175 -0.0659
  343THR     BB  994   6.177   7.802   2.861  0.0612  0.2988 -0.1168
  343THR    SC1  995   6.331   7.693   3.018 -0.1524  0.4091  0.0527
  343THR    SCP  996   6.447   7.637   2.963 -0.3486  0.2639 -0.1942
  343THR    SCN  997   6.215   7.750   3.074 -0.2006  0.0020  0.4250
  344GLN     BB  998   6.092   7.484   2.634  0.0162  0.1497  0.1339
  344GLN    SC1  999   5.893   7.156   2.722 -0.4154 -0.4447 -0.1577
  344GLN    SCP 1000   5.876   7.069   2.614 -0.3529 -0.2386  0.3648
  344GLN    SCN 1001   5.909   7.243   2.831  0.3998  0.1505 -0.0224
  345LEU     BB 1002   6.254   7.409   2.462  0.1321 -0.0666 -0.0816
  345LEU    SC1 1003   6.118   7.311   2.172 -0.4511  0.1735  0.1783
  346ARG     BB 1004   6.592   7.483   2.558  0.2148  0.0071 -0.2349
  346ARG    SC1 1005   6.846   7.500   2.425 -0.1255 -0.2675 -0.2943
  346ARG    SC2 1006   7.020   7.786   2.346  0.1953 -0.1461  0.0920
  346ARG    SCP 1007   6.954   7.759   2.262 -0.2331 -0.2172  0.4183
  347GLN     BB 1008   6.566   7.275   2.844  0.1169 -0.3374 -0.0223
  347GLN    SC1 1009   6.917   7.123   2.781  0.1721 -0.1934  0.3684
  347GLN    SCP 1010   6.856   7.061   2.672 -0.0389 -0.4312  0.1591
  347GLN    SCN 1011   6.979   7.184   2.891 -0.1158 -0.6393  0.3226
  348GLU     BB 1012   6.416   7.055   2.808  0.1129  0.1638  0.0727
  348GLU    SC1 1013   6.171   6.892   3.058 -0.2099  0.0342 -0.3094
  348GLU    SCN 1014   6.202   6.996   3.075  0.1512 -0.0747 -0.2146
  349GLY     BB 1015   6.313   6.893   2.522  0.0712  0.1868  0.0619
  350TRP     BB 1016   6.064   6.814   2.420 -0.1264  0.0210  0.1149
  350TRP    SC1 1017   5.985   6.506   2.368 -0.0215 -0.0219  0.0604
  350TRP    SC2 1018   5.949   6.239   2.391 -0.0036 -0.0260  0.0411
  350TRP    SC3 1019   6.191   6.337   2.322  0.0487  0.0060  0.2629
  350TRP    SC4 1020   6.156   6.071   2.352  0.0195 -0.0101  0.0941
  351ILE     BB 1021   5.804   6.893   2.233  0.0470 -0.0494  0.1416
  351ILE    SC1 1022   5.872   6.966   1.940  0.1515 -0.2088  0.1247
  352HIS     BB 1023   5.536   7.019   2.348  0.0408  0.2613  0.2770
  352HIS    SC1 1024   5.620   7.337   2.351 -0.0293  0.1349  0.1023
  352HIS    SC2 1025   5.693   7.572   2.240 -0.1916  0.0930 -0.0985
  352HIS    SC3 1026   5.645   7.557   2.505 -0.0459  0.2535 -0.0615
  353HIS     BB 1027   5.316   7.043   2.158 -0.3297 -0.2393 -0.1865
  353HIS    SC1 1028   5.379   6.819   1.943 -0.0962  0.1476  0.0055
  353HIS    SC2 1029   5.552   6.641   1.837 -0.0369  0.0716  0.2246
  353HIS    SC3 1030   5.348   6.737   1.688  0.0885  0.0260  0.0208
  354LEU     BB 1031   5.336   7.304   1.939  0.0579  0.1330 -0.0975
  354LEU    SC1 1032   5.035   7.415   1.957 -0.0091  0.1168 -0.0800
  355ALA     BB 1033   5.578   7.322   1.827  0.1808 -0.2642 -0.1870
  356ARG     BB 1034   5.603   7.202   1.545  0.0180 -0.1560  0.2978
  356ARG    SC1 1035   5.777   6.948   1.418  0.0016  0.1832  0.0838
  356ARG    SC2 1036   6.080   6.773   1.387 -0.1176  0.1374 -0.0282
  356ARG    SCP 1037   6.060   6.668   1.360 -0.0575  0.1573 -0.1624
  357HIS     BB 1038   5.342   7.298   1.361  0.3458  0.3257 -0.0324
  357HIS    SC1 1039   5.118   7.159   1.504  0.0515 -0.0014  0.1463
  357HIS    SC2 1040   5.021   7.024   1.717 -0.2368  0.2145  0.1568
  357HIS    SC3 1041   4.880   7.033   1.487  0.1788 -0.2177 -0.1350
  358ALA     BB 1042   5.379   7.569   1.306 -0.1356  0.1895  0.0280
  359VAL     BB 1043   5.711   7.599   1.258  0.0180 -0.0815  0.1066
  359VAL    SC1 1044   5.821   7.375   1.169 -0.2453 -0.0941 -0.2088
  360ALA     BB 1045   5.758   7.852   1.130  0.0553 -0.1602  0.0456
  361CYS     BB 1046   5.508   7.989   0.998  0.2038 -0.3878  0.0429
  361CYS    SC1 1047   5.330   7.838   0.857 -0.3526  0.0628 -0.1243
  362PHE     BB 1048   5.486   8.323   1.065 -0.1296  0.1456 -0.1762
  362PHE    SC1 1049   5.258   8.439   1.177  0.0618  0.0854  0.2254
  362PHE    SC2 1050   5.095   8.464   1.391 -0.0310 -0.0747  0.1752
  362PHE    SC3 1051   5.006   8.529   1.145 -0.0333 -0.1990  0.1424
  363LEU     BB 1052   5.805   8.393   1.049 -0.2992  0.2154 -0.0099
  363LEU    SC1 1053   6.009   8.247   1.274 -0.0320  0.0831  0.1666
  364THR     BB 1054   5.855   8.258   0.719  0.1432  0.0467  0.1775
  364THR    SC1 1055   5.914   8.023   0.688  0.0321  0.1954  0.0979
  364THR    SCP 1056   6.052   8.049   0.690  0.0540 -0.1562 -0.1898
  364THR    SCN 1057   5.777   7.997   0.687  0.0388 -0.0754 -0.2079
  365ARG     BB 1058   5.509   8.351   0.550  0.2541  0.0655 -0.2425
  365ARG    SC1 1059   5.441   8.085   0.451 -0.1085 -0.2007 -0.3137
  365ARG    SC2 1060   5.264   7.900   0.322 -0.1678 -0.0463  0.1388
  365ARG    SCP 1061   5.320   7.856   0.238  0.2143  0.0104  0.3442
  366GLY     BB 1062   5.408   8.540   0.719 -0.0039  0.2938  0.1081
  367ASP     BB 1063   5.579   8.777   0.812 -0.2599 -0.2748  0.1831
  367ASP    SC1 1064   5.391   8.945   1.046 -0.0058 -0.3134 -0.2438
  367ASP    SCN 1065   5.288   8.972   1.072  0.0882  0.0052 -0.1589
  368LEU     BB 1066   5.841   8.772   0.733 -0.1461 -0.0296  0.0743
  368LEU    SC1 1067   5.857   9.067   0.528  0.0333  0.2357 -0.1830
  369TRP     BB 1068   6.070   8.604   0.511  0.2091 -0.2741  0.1639
  369TRP    SC1 1069   5.935   8.567   0.285 -0.0100 -0.0329  0.2473
  369TRP    SC2 1070   6.007   8.544   0.025 -0.0430 -0.1117  0.2447
  369TRP    SC3 1071   5.907   8.777   0.118 -0.0297 -0.0830  0.1872
  369TRP    SC4 1072   5.940   8.740  -0.148 -0.0047 -0.1394  0.1981
  370ILE     BB 1073   6.242   8.416   0.631 -0.0006 -0.2004  0.0880
  370ILE    SC1 1074   6.249   8.522   0.922  0.2916  0.0100  0.0092
  371SER     BB 1075   6.278   8.142   0.451  0.0410 -0.0768  0.0483
  371SER    SC1 1076   6.165   8.148   0.234  0.1509  0.1464  0.0062
  371SER    SCP 1077   6.259   8.192   0.327  0.0923  0.1892  0.0726
  371SER    SCN 1078   6.071   8.104   0.140  0.0782 -0.1212  0.2262
  372TRP     BB 1079   6.505   7.931   0.599  0.3384  0.1467  0.0434
  372TRP    SC1 1080   6.461   7.702   0.368  0.1296 -0.0147  0.0520
  372TRP    SC2 1081   6.536   7.574   0.143 -0.2917 -0.0177 -0.0938
  372TRP    SC3 1082   6.466   7.433   0.362 -0.0723 -0.0185 -0.0225
  372TRP    SC4 1083   6.571   7.306   0.148  0.1304  0.0333  0.0440
  373GLU     BB 1084   6.758   8.051   0.649  0.2030  0.0809  0.0318
  373GLU    SC1 1085   7.014   7.852   0.425  0.2370  0.0570 -0.4996
  373GLU    SCN 1086   7.117   7.839   0.461  0.0563  0.1764  0.2209
  374GLU     BB 1087   6.907   8.021   0.954 -0.0574  0.1719  0.1050
  374GLU    SC1 1088   7.268   8.134   0.888 -0.4200 -0.0800  0.0881
  374GLU    SCN 1089   7.315   8.225   0.927 -0.0688 -0.2849  0.1985
  375GLY     BB 1090   6.695   7.762   1.077  0.2524 -0.0270  0.2671
  376MET     BB 1091   6.785   7.552   1.035  0.0069  0.1702 -0.0059
  376MET    SC1 1092   6.730   7.452   0.732 -0.4329  0.1065  0.3286
  377LYS     BB 1093   7.036   7.492   1.294 -0.1681 -0.2177  0.1590
  377LYS    SC1 1094   7.242   7.677   1.086  0.0594  0.1267  0.1348
  377LYS    SC2 1095   7.238   7.655   0.803 -0.1827  0.1621  0.0827
  377LYS    SCP 1096   7.164   7.646   0.722 -0.1863 -0.3287  0.1081
  378VAL     BB 1097   6.818   7.522   1.543  0.1345  0.2444 -0.2040
  378VAL    SC1 1098   6.573   7.622   1.550  0.0787  0.1066 -0.1753
  379PHE     BB 1099   6.738   7.167   1.570 -0.1616  0.1740 -0.1594
  379PHE    SC1 1100   6.449   7.150   1.473  0.0300  0.4124  0.1691
  379PHE    SC2 1101   6.238   7.144   1.642 -0.3179 -0.2178 -0.2440
  379PHE    SC3 1102   6.221   7.280   1.409 -0.0575  0.1585 -0.0551
  380GLU     BB 1103   7.015   7.079   1.633 -0.1585  0.1528 -0.4067
  380GLU    SC1 1104   7.131   6.920   1.337 -0.1667 -0.1384 -0.1104
  380GLU    SCN 1105   7.151   6.844   1.413 -0.3229 -0.0966 -0.0224
  381GLU     BB 1106   7.071   7.131   1.931 -0.2292  0.1798 -0.0282
  381GLU    SC1 1107   7.069   7.499   1.971 -0.0313 -0.0469 -0.2122
  381GLU    SCN 1108   7.001   7.503   2.058  0.4369  0.1109  0.1965
  382LEU     BB 1109   6.879   7.008   2.105 -0.1710  0.3018 -0.0190
  382LEU    SC1 1110   6.720   7.070   2.354 -0.1509 -0.3526 -0.1773
  383LEU     BB 1111   6.669   6.819   1.916 -0.0322  0.3434 -0.2826
  383LEU    SC1 1112   6.390   6.887   2.024 -0.4211 -0.0913  0.1511
  384LEU     BB 1113   6.630   6.626   1.701 -0.0979 -0.2954  0.0360
  384LEU    SC1 1114   6.497   6.392   1.914  0.1904  0.1719  0.4028
  385ASP     BB 1115   6.756   6.605   1.460  0.0902  0.1198 -0.0540
  385ASP    SC1 1116   6.573   6.665   1.239 -0.0622 -0.0047 -0.4255
  385ASP    SCN 1117   6.473   6.665   1.287  0.1098 -0.1681 -0.0257
  386ALA     BB 1118   6.976   6.463   1.328 -0.0143 -0.3163 -0.0822
  387ASP     BB 1119   7.072   6.516   1.045  0.0487 -0.0371 -0.0925
  387ASP    SC1 1120   6.987   6.221   0.900 -0.2233 -0.1161 -0.0771
  387ASP    SCN 1121   7.020   6.235   0.796 -0.1345 -0.0155 -0.0375
  388TYR     BB 1122   7.171   6.645   0.649  0.1602 -0.2199 -0.0773
  388TYR    SC1 1123   7.254   6.920   0.796  0.1667  0.0095  0.0643
  388TYR    SC2 1124   7.274   7.153   0.930  0.0304  0.0697 -0.0177
  388TYR    SC3 1125   7.326   7.145   0.666  0.2641 -0.0415  0.0293
  389SER     BB 1126   6.904   6.549   0.493 -0.2214  0.0449 -0.1183
  389SER    SC1 1127   6.887   6.297   0.432  0.0267  0.0060  0.0285
  389SER    SCP 1128   6.861   6.434   0.443  0.0919 -0.0336 -0.1135
  389SER    SCN 1129   6.913   6.160   0.421 -0.8445 -0.2416 -0.1490
  390ILE     BB 1130   6.624   6.540   0.752 -0.1617 -0.0514  0.0173
  390ILE    SC1 1131   6.382   6.477   0.569 -0.0543 -0.1447 -0.0939
  391ASN     BB 1132   6.732   6.875   0.836  0.0278 -0.1007  0.1724
  391ASN    SC1 1133   6.762   7.044   1.052 -0.0151 -0.2305 -0.4368
  391ASN    SCP 1134   6.850   7.026   1.160  0.2259 -0.4702 -0.1606
  391ASN    SCN 1135   6.675   7.062   0.944 -0.2518  0.1297  0.2890
  392ALA     BB 1136   6.741   7.025   0.540 -0.2509 -0.0740  0.1387
  393GLY     BB 1137   6.395   6.937   0.474  0.3186  0.0975  0.0623
  394ASN     BB 1138   6.211   7.048   0.658 -0.1088 -0.1639 -0.0920
  394ASN    SC1 1139   6.252   6.937   0.930  0.0256 -0.2394  0.1679
  394ASN    SCP 1140   6.238   6.853   1.041 -0.1904 -0.0563  0.5137
  394ASN    SCN 1141   6.266   7.021   0.818  0.0537 -0.6845  0.0405
  395TRP     BB 1142   6.084   7.284   0.577 -0.1099 -0.4892 -0.0666
  395TRP    SC1 1143   6.227   7.529   0.749 -0.1019 -0.1381  0.0778
  395TRP    SC2 1144   6.211   7.723   0.936 -0.0618 -0.0984  0.0402
  395TRP    SC3 1145   6.263   7.468   1.009  0.0050 -0.0743  0.0785
  395TRP    SC4 1146   6.228   7.658   1.198  0.1342 -0.0201  0.0492
  396MET     BB 1147   5.944   7.260   0.265 -0.0662 -0.1055 -0.0720
  396MET    SC1 1148   6.128   7.090   0.026 -0.0551 -0.1059  0.2696
  397TRP     BB 1149   5.635   7.239   0.315  0.1724  0.0469  0.3628
  397TRP    SC1 1150   5.531   6.974   0.271 -0.2906 -0.1000 -0.0114
  397TRP    SC2 1151   5.504   6.711   0.218 -0.2812 -0.0557 -0.2490
  397TRP    SC3 1152   5.614   6.875   0.034 -0.1183  0.0850 -0.0312
  397TRP    SC4 1153   5.601   6.609  -0.012 -0.0953  0.1206 -0.2515
  398LEU     BB 1154   5.580   7.560   0.447  0.0725 -0.0589  0.0536
  398LEU    SC1 1155   5.711   7.565   0.716 -0.1464  0.0669 -0.1811
  399SER     BB 1156   5.782   7.797   0.250  0.3618 -0.0010  0.2803
  399SER    SC1 1157   5.996   7.722   0.328 -0.1032  0.1165  0.3846
  399SER    SCP 1158   6.039   7.712   0.461  0.3525 -0.0962  0.0012
  399SER    SCN 1159   5.954   7.731   0.195 -0.0289 -0.0438  0.1202
  400ALA     BB 1160   5.662   7.771  -0.037  0.0219  0.0867 -0.1548
  401SER     BB 1161   5.860   7.545  -0.180  0.0012 -0.1646 -0.0361
  401SER    SC1 1162   6.116   7.568  -0.113  0.0196  0.0454 -0.0364
  401SER    SCP 1163   6.037   7.683  -0.101 -0.2003 -0.1217 -0.1209
  401SER    SCN 1164   6.195   7.453  -0.124  0.2076  0.1366 -0.0108
  402ALA     BB 1165   5.744   7.283  -0.197 -0.1369  0.1021 -0.4196
  403PHE     BB 1166   5.412   7.341  -0.184 -0.0380 -0.1474 -0.0425
  403PHE    SC1 1167   5.287   7.076  -0.163  0.0199  0.0649  0.1025
  403PHE    SC2 1168   5.303   6.827  -0.268  0.0707  0.0707  0.0959
  403PHE    SC3 1169   5.109   6.887  -0.090 -0.2124  0.1464 -0.2273
  404PHE     BB 1170   5.257   7.532  -0.014  0.0456  0.1141  0.1049
  404PHE    SC1 1171   5.145   7.424   0.214  0.0740  0.2054  0.0185
  404PHE    SC2 1172   5.162   7.329   0.466  0.0433  0.2063  0.0209
  404PHE    SC3 1173   5.034   7.186   0.276  0.1273  0.1726 -0.0109
  405HIS     BB 1174   5.159   7.803  -0.160 -0.1227 -0.3691  0.1031
  405HIS    SC1 1175   5.168   7.720  -0.432  0.0264 -0.0974 -0.0513
  405HIS    SC2 1176   5.163   7.837  -0.676  0.3201  0.1053  0.0345
  405HIS    SC3 1177   5.222   7.574  -0.653  0.2801  0.0828 -0.1123
  406HIS     BB 1178   5.101   8.137  -0.163  0.1945  0.0369  0.0594
  406HIS    SC1 1179   5.377   8.255  -0.070  0.0800 -0.0646 -0.2245
  406HIS    SC2 1180   5.647   8.268  -0.072  0.0746  0.0587 -0.2042
  406HIS    SC3 1181   5.502   8.482   0.005 -0.0243 -0.0821  0.0094
  407TYR     BB 1182   4.846   8.207   0.015  0.0616 -0.0191  0.1089
  407TYR    SC1 1183   4.548   8.180  -0.021  0.0512  0.0642  0.0510
  407TYR    SC2 1184   4.304   8.093  -0.095 -0.0243  0.0532  0.3044
  407TYR    SC3 1185   4.356   8.144   0.165  0.2945 -0.1070  0.2770
  408THR     BB 1186   4.927   8.235   0.337  0.0655 -0.0026  0.1627
  408THR    SC1 1187   5.068   8.427   0.394  0.0152  0.3235  0.2030
  408THR    SCP 1188   4.969   8.527   0.393 -0.0452 -0.0686  0.0950
  408THR    SCN 1189   5.166   8.327   0.395  0.1081  0.0765 -0.0597
  409ARG     BB 1190   4.716   8.018   0.487  0.1415  0.2561  0.0905
  409ARG    SC1 1191   4.495   8.142   0.649 -0.1018  0.2665  0.0441
  409ARG    SC2 1192   4.224   8.271   0.676  0.0480  0.0734  0.0147
  409ARG    SCP 1193   4.206   8.341   0.593 -0.0378  0.0352 -0.0005
  410ILE     BB 1194   4.884   7.771   0.607  0.2342 -0.0855 -0.2213
  410ILE    SC1 1195   4.740   7.497   0.588 -0.0218  0.0298 -0.0114
  411PHE     BB 1196   4.901   7.715   0.943 -0.1456 -0.1057 -0.0762
  411PHE    SC1 1197   5.065   7.444   0.914  0.0012  0.1590 -0.0754
  411PHE    SC2 1198   5.313   7.342   0.886 -0.0855 -0.0619 -0.0578
  411PHE    SC3 1199   5.102   7.177   0.918 -0.2360  0.1239 -0.0745
  412CYS     BB 1200   4.666   7.713   1.100  0.0969  0.1007  0.0084
  412CYS    SC1 1201   4.411   7.679   1.016 -0.3037  0.1319  0.1040
  413PRO     BB 1202   4.707   7.796   1.471  0.1013 -0.1876 -0.1446
  413PRO    SC1 1203   4.885   7.566   1.483 -0.0149 -0.2160  0.0051
  414VAL     BB 1204   4.387   7.928   1.535  0.1480  0.4266 -0.0873
  414VAL    SC1 1205   4.199   8.043   1.388  0.0077  0.1574 -0.1254
  415ARG     BB 1206   4.233   7.591   1.597  0.0078 -0.0485  0.2034
  415ARG    SC1 1207   4.024   7.583   1.354  0.2241 -0.0553  0.0669
  415ARG    SC2 1208   3.952   7.586   1.044  0.1068 -0.1372 -0.0634
  415ARG    SCP 1209   3.955   7.482   1.011  0.0107 -0.0610 -0.3405
  416PHE     BB 1210   4.461   7.369   1.630 -0.0412 -0.2772  0.1463
  416PHE    SC1 1211   4.530   7.279   1.327  0.0199 -0.2870  0.0528
  416PHE    SC2 1212   4.729   7.257   1.146 -0.0192 -0.2134  0.0004
  416PHE    SC3 1213   4.565   7.048   1.192 -0.1130 -0.1801 -0.1721
  417GLY     BB 1214   4.495   7.244   1.908  0.0350 -0.3199  0.0464
  418LYS     BB 1215   4.334   7.321   2.164  0.0518 -0.0483 -0.1523
  418LYS    SC1 1216   4.082   7.469   2.099  0.1511 -0.1211 -0.0062
  418LYS    SC2 1217   3.867   7.535   2.172  0.1015 -0.0914  0.1803
  418LYS    SCP 1218   3.941   7.616   2.183 -0.1428  0.1540  0.1288
  419ARG     BB 1219   4.454   7.397   2.425  0.1222 -0.1037 -0.2607
  419ARG    SC1 1220   4.208   7.678   2.503  0.0401  0.0892 -0.1181
  419ARG    SC2 1221   4.293   7.892   2.812  0.0436  0.1584 -0.1692
  419ARG    SCP 1222   4.287   7.927   2.916  0.4239  0.2737 -0.1725
  420THR     BB 1223   4.756   7.203   2.430  0.0534  0.3290 -0.0844
  420THR    SC1 1224   4.797   7.069   2.262 -0.0010  0.0011 -0.1615
  420THR    SCP 1225   4.852   7.196   2.286  0.2935 -0.0675  0.3802
  420THR    SCN 1226   4.742   6.943   2.238  0.4959 -0.0705 -0.1350
  421ASP     BB 1227   4.709   7.217   2.767 -0.1425  0.4253  0.0323
  421ASP    SC1 1228   4.821   6.945   2.900 -0.4630  0.0135  0.0260
  421ASP    SCN 1229   4.728   6.889   2.915 -0.5052 -0.0311 -0.3195
  422PRO     BB 1230   4.516   7.371   2.919 -0.0646 -0.3212  0.1946
  422PRO    SC1 1231   4.244   7.276   2.839 -0.2488 -0.1559 -0.3041
  423GLU     BB 1232   4.626   7.581   3.113  0.1068 -0.2251  0.0399
  423GLU    SC1 1233   4.295   7.711   3.253  0.4986 -0.1255  0.0220
  423GLU    SCN 1234   4.292   7.763   3.155  0.4213 -0.2863 -0.0649
  424GLY     BB 1235   4.763   7.902   3.120  0.1137  0.1956 -0.1603
  425GLN     BB 1236   5.050   7.859   3.058 -0.0965  0.0942  0.1354
  425GLN    SC1 1237   5.104   7.799   3.459  0.2421 -0.1376  0.0289
  425GLN    SCP 1238   5.166   7.754   3.576 -0.3898 -0.1946  0.0039
  425GLN    SCN 1239   5.043   7.845   3.342  0.0745  0.3081 -0.0638
  426TYR     BB 1240   5.214   7.813   2.849  0.0388  0.2375 -0.6145
  426TYR    SC1 1241   5.179   7.562   2.665 -0.5413  0.0127 -0.2075
  426TYR    SC2 1242   5.213   7.304   2.593  0.4930  0.0728 -0.0835
  426TYR    SC3 1243   5.190   7.495   2.404 -0.0493 -0.0672 -0.1760
  427ILE     BB 1244   5.411   7.966   2.686  0.2908 -0.3971  0.0295
  427ILE    SC1 1245   5.238   8.001   2.431  0.0238  0.0851  0.2628
  428ARG     BB 1246   5.698   7.987   2.814  0.5556  0.0239 -0.1112
  428ARG    SC1 1247   5.737   7.689   3.000 -0.0699  0.3084  0.2438
  428ARG    SC2 1248   5.516   7.455   2.979 -0.3748 -0.2247 -0.2294
  428ARG    SCP 1249   5.525   7.349   3.007  0.1057 -0.1841 -0.1571
  429LYS     BB 1250   5.860   8.204   2.916  0.0779  0.0922 -0.1904
  429LYS    SC1 1251   5.982   8.098   3.226 -0.3083  0.0179  0.3013
  429LYS    SC2 1252   6.194   7.995   3.368 -0.0641 -0.0732 -0.1803
  429LYS    SCP 1253   6.210   8.009   3.476 -0.1407  0.6411 -0.2157
  430TYR     BB 1254   5.892   8.398   2.701 -0.1094 -0.1365 -0.1703
  430TYR    SC1 1255   5.596   8.472   2.606  0.1531 -0.0032 -0.0876
  430TYR    SC2 1256   5.335   8.530   2.645  0.0555 -0.5250  0.1191
  430TYR    SC3 1257   5.432   8.508   2.394 -0.0530 -0.1646  0.0396
  431LEU     BB 1258   5.973   8.691   2.742  0.0383  0.1980  0.2469
  431LEU    SC1 1259   6.284   8.781   2.834 -0.0348  0.1255 -0.2296
  432PRO     BB 1260   5.722   8.877   2.780  0.1650 -0.0402  0.3124
  432PRO    SC1 1261   5.724   9.047   2.551 -0.0148 -0.0459 -0.2793
  433VAL     BB 1262   5.569   8.801   3.029  0.1998  0.0520 -0.0295
  433VAL    SC1 1263   5.640   8.969   3.222  0.1271  0.1468 -0.0843
  434LEU     BB 1264   5.485   8.526   3.145 -0.1160 -0.1049 -0.2506
  434LEU    SC1 1265   5.348   8.249   3.044  0.1362  0.0112  0.1329
  435LYS     BB 1266   5.464   8.523   3.424 -0.0442  0.0397  0.0478
  435LYS    SC1 1267   5.574   8.717   3.688  0.1769  0.3284  0.1179
  435LYS    SC2 1268   5.489   8.749   3.905 -0.1269 -0.1584 -0.4435
  435LYS    SCP 1269   5.585   8.695   3.901 -0.1312 -0.2080 -0.1173
  436ASN     BB 1270   5.233   8.354   3.547  0.1505  0.0248  0.0130
  436ASN    SC1 1271   5.327   8.141   3.748 -0.3839  0.1597  0.2012
  436ASN    SCP 1272   5.464   8.144   3.721  0.0451 -0.0502  0.3246
  436ASN    SCN 1273   5.190   8.138   3.776  0.0119 -0.3920  0.1511
  437PHE     BB 1274   4.951   8.301   3.384 -0.3447  0.1211  0.0366
  437PHE    SC1 1275   4.874   8.471   3.177  0.1802  0.2655  0.1144
  437PHE    SC2 1276   4.996   8.572   2.958 -0.0370 -0.0525 -0.1621
  437PHE    SC3 1277   4.759   8.673   3.040  0.1142  0.1641  0.0188
  438PRO     BB 1278   4.760   8.141   3.559  0.0726  0.2781 -0.1621
  438PRO    SC1 1279   4.845   8.081   3.846  0.1314 -0.1960 -0.0872
  439THR     BB 1280   4.437   8.119   3.526 -0.1906 -0.0136  0.0923
  439THR    SC1 1281   4.339   8.018   3.752 -0.0316 -0.1430  0.0362
  439THR    SCP 1282   4.479   8.016   3.750 -0.1317  0.6291 -0.0730
  439THR    SCN 1283   4.199   8.021   3.753 -0.1609 -0.0698 -0.0206
  440LYS     BB 1284   4.358   8.218   3.227  0.0407  0.1618  0.1402
  440LYS    SC1 1285   4.050   8.089   3.162 -0.0636 -0.2371  0.1172
  440LYS    SC2 1286   3.814   7.972   3.241  0.1547  0.1032  0.0585
  440LYS    SCP 1287   3.733   8.046   3.233  0.5256  0.5889  0.2517
  441TYR     BB 1288   4.413   8.327   2.947 -0.1879 -0.3029  0.0986
  441TYR    SC1 1289   4.337   8.637   2.954 -0.1823 -0.2426 -0.2540
  441TYR    SC2 1290   4.128   8.808   2.958  0.0215  0.0177  0.2828
  441TYR    SC3 1291   4.381   8.904   2.961  0.1554 -0.2968 -0.0965
  442ILE     BB 1292   4.626   8.309   2.707 -0.1485 -0.3349 -0.0999
  442ILE    SC1 1293   4.901   8.170   2.741  0.0070 -0.0297 -0.0830
  443TYR     BB 1294   4.483   8.192   2.460 -0.2433 -0.1080  0.2851
  443TYR    SC1 1295   4.648   7.880   2.463 -0.1063 -0.1771 -0.0102
  443TYR    SC2 1296   4.846   7.713   2.387 -0.0799 -0.2444  0.1978
  443TYR    SC3 1297   4.769   7.721   2.645 -0.1216  0.0238  0.1803
  444GLU     BB 1298   4.187   8.208   2.466  0.1103 -0.1429  0.1164
  444GLU    SC1 1299   3.958   7.992   2.248  0.1243  0.4143 -0.0336
  444GLU    SCN 1300   3.975   7.885   2.268  0.1832  0.4646  0.2207
  445PRO     BB 1301   4.084   8.477   2.530  0.4282 -0.5015  0.1990
  445PRO    SC1 1302   3.809   8.498   2.470 -0.2639  0.0183 -0.1134
  446TRP     BB 1303   4.211   8.739   2.455 -0.4495  0.1415  0.0014
  446TRP    SC1 1304   4.356   8.640   2.178  0.2291 -0.2971  0.2672
  446TRP    SC2 1305   4.436   8.469   1.985 -0.1529  0.0323 -0.2083
  446TRP    SC3 1306   4.179   8.469   2.068 -0.1162  0.2542 -0.0862
  446TRP    SC4 1307   4.262   8.289   1.884 -0.3177  0.0745 -0.0055
  447THR     BB 1308   4.197   9.078   2.378  0.0828  0.1493 -0.0617
  447THR    SC1 1309   4.268   9.102   2.100  0.0691 -0.2112  0.3720
  447THR    SCP 1310   4.324   9.163   1.987 -0.3255 -0.1391 -0.6067
  447THR    SCN 1311   4.212   9.040   2.213  0.3207 -0.0388 -0.2054
  448ALA     BB 1312   4.259   9.255   2.612  0.2947 -0.0325 -0.2489
  449SER     BB 1313   3.935   9.218   2.776 -0.0869  0.0035  0.0762
  449SER    SC1 1314   3.785   9.027   2.655 -0.1742 -0.1629  0.2463
  449SER    SCP 1315   3.735   9.104   2.761 -0.5035  0.2863 -0.1670
  449SER    SCN 1316   3.835   8.950   2.549 -0.0653 -0.2578  0.3970
  450GLU     BB 1317   3.901   9.267   3.101 -0.0591  0.0363 -0.0805
  450GLU    SC1 1318   3.660   9.567   3.109  0.0254 -0.3662  0.2475
  450GLU    SCN 1319   3.738   9.622   3.164 -0.0789  0.3465 -0.1937
  451GLU     BB 1320   4.063   9.194   3.281 -0.1607 -0.1487 -0.0574
  451GLU    SC1 1321   3.922   8.978   3.577 -0.1432 -0.0623  0.4169
  451GLU    SCN 1322   3.919   8.879   3.529  0.3460 -0.1100  0.4275
  452GLU     BB 1323   4.408   9.190   3.377 -0.1473 -0.1587 -0.0991
  452GLU    SC1 1324   4.324   9.450   3.703  0.1674 -0.0128  0.0791
  452GLU    SCN 1325   4.253   9.412   3.779  0.1184  0.3025  0.2084
  453GLN     BB 1326   4.616   9.047   3.378  0.0520  0.0892 -0.3309
  453GLN    SC1 1327   4.787   9.162   3.736  0.1397  0.3635  0.1085
  453GLN    SCP 1328   4.736   9.231   3.625  0.4394 -0.2152 -0.2499
  453GLN    SCN 1329   4.838   9.093   3.846 -0.0241 -0.3321 -0.0962
  454ARG     BB 1330   4.563   8.710   3.476 -0.0534  0.1531  0.0629
  454ARG    SC1 1331   4.282   8.613   3.462  0.0163 -0.0881  0.0117
  454ARG    SC2 1332   3.998   8.573   3.362 -0.0949 -0.0785  0.0484
  454ARG    SCP 1333   3.992   8.648   3.443  0.2332 -0.4123  0.4263
  455GLN     BB 1334   4.779   8.627   3.697  0.0901 -0.1603 -0.0287
  455GLN    SC1 1335   4.480   8.460   3.892  0.1573 -0.5016  0.3521
  455GLN    SCP 1336   4.343   8.434   3.879 -0.1320 -0.0429 -0.0536
  455GLN    SCN 1337   4.617   8.486   3.904 -0.1980  0.3519 -0.0907
  456ALA     BB 1338   5.096   8.825   3.634 -0.0191 -0.0611  0.2167
  457GLY     BB 1339   5.125   8.906   3.374  0.0610  0.2497 -0.0487
  458CYS     BB 1340   4.975   9.140   3.187  0.3988 -0.0619  0.1094
  458CYS    SC1 1341   5.023   9.391   3.315 -0.0539  0.3536 -0.1906
  459ILE     BB 1342   4.925   9.094   2.857 -0.1379  0.2660 -0.0727
  459ILE    SC1 1343   5.223   9.020   2.810 -0.2224 -0.1411 -0.0027
  460ILE     BB 1344   4.753   9.098   2.650  0.0280  0.0361 -0.1445
  460ILE    SC1 1345   4.745   8.801   2.563  0.1640 -0.0693  0.1876
  461GLY     BB 1346   4.698   9.259   2.417 -0.2501 -0.0203  0.2778
  462ARG     BB 1347   4.786   9.532   2.448 -0.3150  0.0045  0.3278
  462ARG    SC1 1348   4.521   9.658   2.591 -0.1117 -0.2097  0.3442
  462ARG    SC2 1349   4.452   9.897   2.845 -0.2869 -0.1820  0.3616
  462ARG    SCP 1350   4.548   9.950   2.841 -0.1218 -0.4688  0.1960
  463ASP     BB 1351   5.019   9.533   2.665 -0.0498  0.0130  0.1931
  463ASP    SC1 1352   4.949   9.641   2.914 -0.1079  0.0725  0.2863
  463ASP    SCN 1353   4.871   9.605   2.845 -0.0168  0.3668  0.0052
  464TYR     BB 1354   5.271   9.330   2.526  0.1229 -0.1699 -0.0153
  464TYR    SC1 1355   5.527   9.499   2.478  0.0153  0.1418 -0.1545
  464TYR    SC2 1356   5.722   9.603   2.634  0.1567  0.1709 -0.3468
  464TYR    SC3 1357   5.630   9.742   2.421 -0.0959  0.1687 -0.2434
  465PRO     BB 1358   5.152   9.140   2.263 -0.2639  0.0430 -0.2065
  465PRO    SC1 1359   5.173   8.893   2.354  0.2842 -0.1028  0.1612
  466PHE     BB 1360   5.081   9.231   1.980 -0.0166 -0.2024 -0.3497
  466PHE    SC1 1361   4.893   9.023   1.905  0.2144 -0.1293 -0.0442
  466PHE    SC2 1362   4.688   8.918   2.046  0.0837  0.0010 -0.1345
  466PHE    SC3 1363   4.647   9.008   1.794  0.2420  0.0678 -0.1376
  467PRO     BB 1364   5.255   9.347   1.815 -0.0611 -0.1041 -0.2219
  467PRO    SC1 1365   5.464   9.534   1.926 -0.0003 -0.0163 -0.0483
  468MET     BB 1366   5.397   9.118   1.551  0.0361  0.1506  0.0216
  468MET    SC1 1367   5.146   8.885   1.529 -0.0687 -0.1812  0.1186
  469VAL     BB 1368   5.473   9.355   1.347  0.3103  0.0915  0.0116
  469VAL    SC1 1369   5.549   9.588   1.448  0.1915  0.2840 -0.3260
  470ASN     BB 1370   5.644   9.378   1.063  0.0144  0.0473 -0.1670
  470ASN    SC1 1371   5.942   9.454   1.060  0.3754  0.0653  0.0260
  470ASN    SCP 1372   5.987   9.332   1.111  0.2698 -0.3438 -0.3456
  470ASN    SCN 1373   5.896   9.576   1.009  0.1798 -0.4652 -0.5623
  471HIS     BB 1374   5.545   9.398   0.759 -0.2805 -0.2699 -0.0374
  471HIS    SC1 1375   5.780   9.534   0.627  0.0962 -0.1547 -0.1895
  471HIS    SC2 1376   5.962   9.561   0.429  0.2209  0.1342 -0.0417
  471HIS    SC3 1377   5.931   9.757   0.612 -0.2873  0.1213 -0.0983
  472LYS     BB 1378   5.430   9.239   0.562  0.0022  0.3959  0.1588
  472LYS    SC1 1379   5.444   9.389   0.295  0.3511  0.3937  0.1144
  472LYS    SC2 1380   5.316   9.492   0.118 -0.1349  0.0822  0.2660
  472LYS    SCP 1381   5.251   9.403   0.111 -0.0330  0.0185 -0.1194
  473GLU     BB 1382   5.149   9.058   0.574  0.1693  0.0459  0.0113
  473GLU    SC1 1383   4.927   9.260   0.298  0.0242  0.0310  0.4137
  473GLU    SCN 1384   4.825   9.277   0.333 -0.2605  0.3953 -0.3715
  474ALA     BB 1385   5.052   8.810   0.667  0.2294  0.0197 -0.1299
  475SER     BB 1386   4.740   8.572   0.705  0.0520 -0.0577 -0.1592
  475SER    SC1 1387   4.579   8.662   0.879 -0.0063 -0.1468 -0.0409
  475SER    SCP 1388   4.594   8.773   0.794  0.0363 -0.1355 -0.3547
  475SER    SCN 1389   4.565   8.552   0.964  0.0365  0.1856  0.0801
  476ASP     BB 1390   4.615   8.621   0.376  0.3175  0.1207  0.1384
  476ASP    SC1 1391   4.315   8.628   0.322  0.1147 -0.1509 -0.4423
  476ASP    SCN 1392   4.378   8.538   0.330  0.1664 -0.1017 -0.2449
  477ARG     BB 1393   4.754   8.808   0.219 -0.0078  0.1122  0.0628
  477ARG    SC1 1394   4.571   9.051   0.095 -0.3673  0.2349  0.0734
  477ARG    SC2 1395   4.466   9.323   0.089 -0.1920  0.2967  0.4117
  477ARG    SCP 1396   4.545   9.257   0.129 -0.2387  0.1971  0.3424
  478ASN     BB 1397   5.031   8.752   0.087  0.1625  0.2518 -0.0635
  478ASN    SC1 1398   4.996   8.659  -0.202 -0.2882  0.1171  0.2347
  478ASN    SCP 1399   4.954   8.750  -0.105 -0.4663 -0.5056 -0.3097
  478ASN    SCN 1400   5.038   8.568  -0.300  0.4808 -0.2602 -0.1814
  479LEU     BB 1401   5.302   8.892   0.109 -0.0205 -0.1308  0.1485
  479LEU    SC1 1402   5.473   8.790   0.326 -0.1279 -0.2677 -0.0528
  480GLN     BB 1403   5.403   8.947  -0.157 -0.3170  0.2456  0.0772
  480GLN    SC1 1404   5.695   9.189  -0.050  0.0651 -0.2192  0.2266
  480GLN    SCP 1405   5.576   9.149  -0.112 -0.2067  0.0218  0.0500
  480GLN    SCN 1406   5.814   9.228   0.013 -0.1281 -0.0405 -0.0579
  481LEU     BB 1407   5.516   8.824  -0.397 -0.2572  0.2550  0.0313
  481LEU    SC1 1408   5.744   8.919  -0.652  0.3996  0.2142 -0.2561
  482MET     BB 1409   5.405   8.480  -0.501 -0.2704  0.1428  0.1844
  482MET    SC1 1410   5.836   8.359  -0.551  0.1083  0.0405  0.0718
  483ARG     BB 1411   5.353   8.445  -0.714  0.0079  0.0790  0.1869
  483ARG    SC1 1412   5.031   8.313  -0.674  0.0183  0.0976 -0.0150
  483ARG    SC2 1413   4.742   8.316  -0.492  0.1576  0.1387  0.1866
  483ARG    SCP 1414   4.788   8.265  -0.407  0.0887 -0.2761  0.0029
  484ARG     BB 1415   5.466   8.673  -0.961  0.1576 -0.0842  0.1544
  484ARG    SC1 1416   5.204   8.725  -1.129 -0.3148 -0.0590  0.1235
  484ARG    SC2 1417   4.886   8.621  -1.118 -0.4142  0.2347  0.1078
  484ARG    SCP 1418   4.990   8.633  -1.152 -0.3488 -0.2231  0.0885
  485VAL     BB 1419   5.685   8.529  -1.027  0.0004 -0.2294 -0.0344
  485VAL    SC1 1420   5.908   8.673  -1.040  0.0188 -0.2741 -0.2526
  486ARG     BB 1421   5.660   8.188  -0.994 -0.1757 -0.5688 -0.1078
  486ARG    SC1 1422   5.872   8.170  -1.258  0.1777 -0.1710  0.0914
  486ARG    SC2 1423   5.911   8.111  -1.582  0.1029 -0.0102  0.2136
  486ARG    SCP 1424   5.926   8.169  -1.490  0.0480  0.0117  0.2091
  487GLU     BB 1425   5.504   7.985  -0.984  0.1167 -0.4311  0.1606
  487GLU    SC1 1426   5.173   8.171  -1.124 -0.2956  0.5316 -0.4187
  487GLU    SCN 1427   5.089   8.102  -1.109 -0.1672  0.3969 -0.2886
  488GLU     BB 1428   5.572   7.752  -1.118  0.0143 -0.0833 -0.0494
  488GLU    SC1 1429   5.477   7.913  -1.465  0.1527 -0.0744 -0.0448
  488GLU    SCN 1430   5.541   7.877  -1.547 -0.1027 -0.1871 -0.2063
  489GLN     BB 1431   5.824   7.691  -1.189  0.0324 -0.0147  0.1264
  489GLN    SC1 1432   6.127   7.601  -1.494  0.1173  0.1039 -0.1171
  489GLN    SCP 1433   6.138   7.479  -1.426 -0.2484 -0.5711 -0.0631
  489GLN    SCN 1434   6.117   7.722  -1.563 -0.3087 -0.3929  0.2515
  490ARG     BB 1435   6.092   7.784  -1.024 -0.2261 -0.0323 -0.2789
  490ARG    SC1 1436   6.312   7.939  -1.217  0.1111  0.1910  0.0116
  490ARG    SC2 1437   6.593   7.880  -1.430 -0.0121 -0.0266 -0.2968
  490ARG    SCP 1438   6.496   7.892  -1.379 -0.0348 -0.0923 -0.3240
  491GLY     BB 1439   5.974   7.883  -0.729  0.2158  0.0729  0.3886
  492THR     BB 1440   5.690   7.782  -0.591 -0.1955  0.0992  0.1666
  492THR    SC1 1441   5.563   7.972  -0.453 -0.2857  0.0039  0.3038
  492THR    SCP 1442   5.555   7.882  -0.560  0.0292  0.3776  0.0558
  492THR    SCN 1443   5.570   8.062  -0.346  0.0815  0.2381  0.1712
  493ALA     BB 1444   5.701   7.506  -0.688  0.0089  0.1309 -0.0563
  494GLN     BB 1445   5.691   7.293  -0.749  0.1623 -0.2519 -0.1251
  494GLN    SC1 1446   5.514   7.268  -1.086 -0.2350 -0.0114  0.3361
  494GLN    SCP 1447   5.651   7.295  -1.071  0.0986 -0.4045  0.3154
  494GLN    SCN 1448   5.378   7.242  -1.101  0.1366 -0.5793  0.2659
  495LEU     BB 1449   5.437   7.078  -0.654  0.1867 -0.0963  0.1110
  495LEU    SC1 1450   5.623   6.868  -0.874  0.0243 -0.0896  0.1457
  496THR     BB 1451   5.179   7.114  -0.690  0.0202 -0.0591 -0.1531
  496THR    SC1 1452   4.955   7.012  -0.561  0.1713  0.3700  0.0026
  496THR    SCP 1453   4.928   7.111  -0.465 -0.4101  0.0928  0.1957
  496THR    SCN 1454   4.983   6.914  -0.656  0.1271  0.0457  0.3821
  497ARG     BB 1455   5.007   7.179  -1.043 -0.0750 -0.3485  0.3844
  497ARG    SC1 1456   5.079   7.493  -1.165  0.2681  0.2542  0.0208
  497ARG    SC2 1457   5.022   7.756  -1.355 -0.4235  0.1091 -0.1756
  497ARG    SCP 1458   5.121   7.784  -1.315 -0.4368 -0.1783  0.0960
  998FAD   FLA1 1459   5.140   6.773   0.468 -0.0747  0.0633  0.1059
  998FAD   FLA2 1460   5.417   6.961   0.657  0.0230 -0.0353 -0.0469
  998FAD   FLA3 1461   5.448   6.756   0.702  0.0780 -0.0307 -0.0632
  998FAD   FLA4 1462   5.676   7.101   0.838 -0.0277  0.0783  0.0249
  998FAD   FLA5 1463   5.776   6.851   0.941  0.0127  0.0785 -0.0136
  998FAD   RIB1 1464   5.486   6.495   0.841 -0.0670  0.0299  0.0179
  998FAD   RIB2 1465   5.478   6.356   0.992 -0.0372 -0.0420 -0.0465
  998FAD   PO4B 1466   5.675   6.476   1.303 -0.1468 -0.2039  0.1877
  998FAD   PO4A 1467   5.762   6.299   1.526 -0.2381 -0.2627  0.1771
  998FAD   RBS1 1468   5.915   6.066   1.256 -0.1570  0.2281  0.0556
  998FAD   RBS2 1469   5.762   5.979   1.098  0.0458 -0.2133  0.0861
  998FAD   ADN3 1470   6.137   6.161   0.962 -0.1912 -0.0460 -0.2952
  998FAD   ADN2 1471   5.956   6.363   0.878 -0.3260 -0.0342  0.0075
  998FAD   ADN1 1472   6.139   6.466   0.984 -0.2898 -0.0614 -0.0281
    1MET     CA 1473   9.478   4.120   0.228  0.0281  0.1039  0.1019
    2PRO     CA 1474   9.237   4.267   0.070  0.1814  0.0354  0.1033
    3HIS     CA 1475   8.937   4.358   0.230 -0.0150 -0.3396  0.3646
    4ARG     CA 1476   8.950   4.598   0.340 -0.3025 -0.1190 -0.3221
    5THR     CA 1477   8.614   4.709   0.463 -0.0243  0.0579  0.0364
    6ILE     CA 1478   8.413   4.978   0.578 -0.0178  0.0221 -0.0156
    7HIS     CA 1479   8.129   5.061   0.809  0.0897 -0.2137  0.1141
    8LEU     CA 1480   8.106   5.414   0.946  0.2602 -0.0023 -0.1716
    9PHE     CA 1481   7.888   5.447   1.121 -0.4915  0.0943  0.0680
   10ARG     CA 1482   7.627   5.638   1.125  0.2934 -0.3520 -0.0574
   11LYS     CA 1483   7.346   5.571   0.980  0.2574 -0.2464  0.0798
   12GLY     CA 1484   7.201   5.352   1.103  0.3819 -0.1173 -0.0200
   13LEU     CA 1485   7.160   5.221   1.362 -0.1355 -0.0304  0.2594
   14ARG     CA 1486   7.082   4.864   1.333  0.1886  0.2064  0.1078
   15LEU     CA 1487   6.784   4.808   1.151 -0.0091  0.0447  0.2282
   16HIS     CA 1488   6.797   4.539   0.995 -0.2789 -0.3088 -0.1742
   17ASP     CA 1489   6.809   4.584   0.650 -0.1278  0.0619  0.1746
   18ASN     CA 1490   7.073   4.753   0.584 -0.1010 -0.1077  0.1591
   19PRO     CA 1491   7.132   4.815   0.288  0.1877 -0.1742  0.3005
   20THR     CA 1492   7.474   4.933   0.319 -0.1368  0.2921 -0.0190
   21LEU     CA 1493   7.597   4.675   0.459  0.2193  0.0018 -0.1110
   22LEU     CA 1494   7.786   4.619   0.712 -0.0189 -0.2078 -0.0485
   23ALA     CA 1495   8.040   4.511   0.648 -0.0491  0.0400 -0.1376
   24ALA     CA 1496   8.039   4.405   0.291  0.2182 -0.0895 -0.0753
   25LEU     CA 1497   8.028   4.167   0.121  0.2231 -0.0235  0.0615
   26GLU     CA 1498   8.207   3.931   0.015 -0.3399 -0.0439 -0.1280
   27SER     CA 1499   8.467   3.826   0.147 -0.1910  0.3688  0.2713
   28SER     CA 1500   8.522   3.995   0.430 -0.1267  0.1363 -0.3731
   29GLU     CA 1501   8.774   4.058   0.530  0.1661  0.1455 -0.1652
   30THR     CA 1502   8.726   4.291   0.822 -0.4273  0.1898 -0.1907
   31ILE     CA 1503   8.453   4.379   0.930 -0.1935 -0.0253 -0.2047
   32TYR     CA 1504   8.398   4.693   0.949  0.1398  0.2434  0.2353
   33PRO     CA 1505   8.205   4.806   1.211 -0.2564 -0.0054 -0.2412
   34VAL     CA 1506   8.222   5.102   1.294 -0.0591  0.1781  0.1137
   35TYR     CA 1507   8.165   5.279   1.585  0.0374  0.2583  0.1038
   36VAL     CA 1508   8.343   5.500   1.717  0.0250 -0.2128  0.0836
   37LEU     CA 1509   8.304   5.780   1.931  0.1194 -0.0322 -0.2327
   38ASP     CA 1510   8.459   6.027   2.010  0.0563  0.0858 -0.2007
   39ARG     CA 1511   8.356   6.298   1.977 -0.2488  0.1978  0.3113
   40ARG     CA 1512   8.156   6.426   1.707 -0.2400  0.0384 -0.1059
   41PHE     CA 1513   7.970   6.222   1.612  0.4065 -0.3740 -0.0053
   42LEU     CA 1514   7.925   6.139   1.378 -0.0727  0.0743 -0.1493
   43ALA     CA 1515   7.956   6.365   1.108 -0.2329 -0.3188  0.1662
   44SER     CA 1516   8.085   6.701   1.172 -0.0676 -0.1010 -0.3501
   45ALA     CA 1517   7.962   6.791   1.421  0.1154  0.0209  0.2080
   46MET     CA 1518   7.808   6.943   1.570  0.0754 -0.3762  0.1033
   47HIS     CA 1519   7.478   7.023   1.683  0.2835  0.2917  0.0134
   48ILE     CA 1520   7.464   6.962   2.012 -0.1904  0.0456  0.2488
   49GLY     CA 1521   7.406   6.849   2.295  0.1426 -0.1162  0.4987
   50ALA     CA 1522   7.155   6.826   2.480 -0.1380 -0.1140 -0.0543
   51LEU     CA 1523   6.970   6.587   2.410 -0.1056  0.0628 -0.0851
   52ARG     CA 1524   7.097   6.410   2.233 -0.0051 -0.0237 -0.1357
   53TRP     CA 1525   7.346   6.270   2.359 -0.1301 -0.2097 -0.0378
   54HIS     CA 1526   7.329   5.995   2.363  0.2941 -0.2909  0.0451
   55PHE     CA 1527   7.127   5.904   2.093  0.2822 -0.1910  0.1424
   56LEU     CA 1528   6.837   5.833   2.280 -0.3822  0.0348  0.1567
   57LEU     CA 1529   7.012   5.593   2.526 -0.0140 -0.3484 -0.1802
   58GLN     CA 1530   7.099   5.337   2.411 -0.1253 -0.0639  0.0067
   59SER     CA 1531   7.332   5.383   2.168 -0.2769 -0.3835 -0.0920
   60LEU     CA 1532   7.573   5.091   2.260  0.5698 -0.2467 -0.0259
   61GLU     CA 1533   7.391   4.897   2.362 -0.1695 -0.0995 -0.0341
   62ASPP    CA 1534   7.168   4.805   2.161 -0.3675  0.1402  0.2791
   63LEU     CA 1535   7.400   4.785   1.903  0.2852 -0.0337 -0.1985
   64HIS     CA 1536   7.620   4.506   2.121 -0.3455 -0.1318 -0.0145
   65LYS     CA 1537   7.409   4.355   2.174  0.0253  0.0342 -0.0754
   66ASN     CA 1538   7.241   4.292   1.822 -0.3119  0.0183  0.1768
   67LEU     CA 1539   7.467   4.252   1.660  0.0602  0.1870  0.0078
   68SER     CA 1540   7.527   3.901   1.763 -0.5081 -0.1231 -0.0707
   69ARG     CA 1541   7.356   3.781   1.477 -0.1067  0.1024  0.0637
   70LEU     CA 1542   7.531   3.942   1.267 -0.1265  0.2728 -0.0043
   71GLY     CA 1543   7.801   4.109   1.304 -0.2332 -0.1573 -0.1779
   72ALA     CA 1544   7.866   4.199   1.532 -0.1121 -0.2428 -0.0077
   73ARG     CA 1545   8.000   4.381   1.741  0.0679  0.3287 -0.2783
   74LEU     CA 1546   8.181   4.636   1.698 -0.3344  0.2022  0.3644
   75LEU     CA 1547   8.383   4.907   1.701  0.2813 -0.0412  0.2167
   76VAL     CA 1548   8.495   5.009   1.936 -0.1212  0.0387 -0.1095
   77ILE     CA 1549   8.764   5.244   1.893 -0.0275  0.1150  0.0512
   78GLN     CA 1550   8.792   5.525   1.976  0.0201  0.1639 -0.1097
   79GLY     CA 1551   8.960   5.743   1.847  0.0445  0.0145  0.1122
   80GLU     CA 1552   8.980   5.942   1.693  0.0091 -0.3788 -0.0108
   81TYR     CA 1553   8.996   6.003   1.425  0.1798  0.3855 -0.0735
   82GLU     CA 1554   9.146   6.131   1.193  0.1012  0.2205  0.2868
   83SER     CA 1555   8.969   6.224   0.932 -0.1544 -0.0600 -0.2334
   84VAL     CA 1556   8.850   5.965   0.791 -0.1925 -0.0502 -0.0225
   85LEU     CA 1557   9.069   5.716   0.903 -0.0007 -0.0490  0.2159
   86ARG     CA 1558   9.372   5.805   0.736 -0.0061  0.0270 -0.0881
   87ASP     CA 1559   9.367   6.006   0.565  0.1149  0.0239  0.3694
   88HIS     CA 1560   9.155   5.936   0.322  0.0929  0.1431  0.1026
   89VAL     CA 1561   9.179   5.599   0.325 -0.2212  0.1887  0.0048
   90GLN     CA 1562   9.416   5.515   0.258 -0.0795  0.2228  0.2789
   91LYS     CA 1563   9.646   5.311   0.177  0.2975  0.2315  0.3958
   92TRP     CA 1564   9.418   5.032   0.277  0.4503 -0.2605 -0.2147
   93ASN     CA 1565   9.374   4.806   0.074 -0.0249  0.0950 -0.2148
   94ILE     CA 1566   9.001   4.763  -0.043  0.3289  0.0760 -0.0035
   95THR     CA 1567   8.831   4.947   0.037  0.0679  0.0452  0.0422
   96GLN     CA 1568   8.536   4.914   0.046 -0.0993  0.0173  0.3857
   97VAL     CA 1569   8.381   5.181   0.154  0.2838 -0.1222  0.0845
   98THR     CA 1570   8.072   5.170   0.347 -0.0959 -0.1087 -0.0355
   99LEU     CA 1571   7.976   5.440   0.332  0.1959  0.0669  0.2150
  100ASP     CA 1572   7.744   5.654   0.227  0.1953  0.1696 -0.0757
  101ALA     CA 1573   7.812   5.932   0.150 -0.2097  0.0177  0.1061
  102GLU     CA 1574   7.692   6.174   0.188 -0.0059  0.0607  0.2631
  103MET     CA 1575   7.607   6.408   0.010  0.2722  0.1079  0.0487
  104GLU     CA 1576   7.763   6.667   0.046 -0.1696  0.1616 -0.2872
  105PRO     CA 1577   7.654   6.787   0.361 -0.0658  0.0530  0.2790
  106PHE     CA 1578   7.715   6.578   0.661 -0.0560  0.0533 -0.0746
  107TYR     CA 1579   7.958   6.424   0.606 -0.2054  0.0351 -0.2153
  108LYS     CA 1580   8.180   6.665   0.500  0.3105 -0.2173  0.0388
  109GLU     CA 1581   8.299   6.586   0.206  0.0644 -0.0024  0.0908
  110MET     CA 1582   8.187   6.376   0.111  0.0335 -0.1220 -0.0196
  111GLU     CA 1583   8.104   6.260  -0.117  0.2450 -0.0136  0.0604
  112ALA     CA 1584   8.234   6.040  -0.364  0.0089 -0.0917 -0.0918
  113ASN     CA 1585   8.379   6.230  -0.591 -0.5239 -0.0969  0.0070
  114ILE     CA 1586   8.680   6.120  -0.550  0.2963 -0.1988  0.0974
  115ARG     CA 1587   8.728   6.191  -0.232  0.2408  0.2764  0.4476
  116ARG     CA 1588   8.963   6.008  -0.128  0.1226  0.2970  0.1856
  117LEU     CA 1589   8.846   5.748  -0.031 -0.0496 -0.2270  0.0512
  118GLY     CA 1590   8.902   5.453  -0.092  0.2811 -0.3489 -0.2330
  119ALA     CA 1591   9.159   5.299  -0.061 -0.1098 -0.1788  0.1294
  120GLU     CA 1592   9.372   5.305  -0.264  0.0917 -0.1036  0.1603
  121LEU     CA 1593   9.289   5.099  -0.510  0.2267  0.0165  0.1303
  122GLY     CA 1594   9.009   5.013  -0.472  0.1215  0.0631  0.1339
  123PHE     CA 1595   8.780   5.212  -0.491 -0.2394 -0.0897  0.0244
  124GLU     CA 1596   8.556   5.146  -0.337  0.0594  0.2027  0.3469
  125VAL     CA 1597   8.413   5.450  -0.260 -0.1394 -0.1985 -0.1296
  126LEU     CA 1598   8.128   5.473  -0.103  0.0730  0.2693 -0.0552
  127SER     CA 1599   7.891   5.319  -0.125 -0.0089  0.1623 -0.1035
  128ARG     CA 1600   7.620   5.476  -0.170 -0.6238 -0.1269 -0.0939
  129VAL     CA 1601   7.381   5.311  -0.181  0.0773 -0.5622  0.1300
  130GLY     CA 1602   7.086   5.384  -0.107  0.0880  0.0150  0.2080
  131HIS     CA 1603   6.955   5.361   0.143 -0.0527  0.1695  0.0591
  132SER     CA 1604   6.663   5.163   0.147  0.0932 -0.3354 -0.1130
  133LEU     CA 1605   6.412   5.114  -0.121  0.2194 -0.3004  0.0304
  134TYR     CA 1606   6.470   5.266  -0.356  0.1392  0.2945  0.4720
  135ASP     CA 1607   6.674   5.212  -0.592  0.2967  0.0462  0.0063
  136THR     CA 1608   6.870   5.474  -0.640 -0.0703  0.2633 -0.3571
  137LYS     CA 1609   6.666   5.637  -0.841  0.0157 -0.1693 -0.0666
  138ARG     CA 1610   6.516   5.536  -1.063  0.0098 -0.1330 -0.0915
  139ILE     CA 1611   6.283   5.696  -1.128  0.1621  0.1033 -0.1304
  140LEU     CA 1612   6.387   5.990  -1.228 -0.0597  0.1603 -0.1461
  141ASP     CA 1613   6.501   5.975  -1.547 -0.1610 -0.1879 -0.1598
  142LEU     CA 1614   6.238   5.782  -1.654  0.1722  0.0473  0.0041
  143ASN     CA 1615   5.994   5.897  -1.720  0.1399  0.1785 -0.1355
  144GLY     CA 1616   5.926   6.052  -1.399  0.1079  0.2205  0.2178
  145GLY     CA 1617   6.015   6.270  -1.308  0.3767 -0.2700 -0.0137
  146SER     CA 1618   6.195   6.431  -1.115 -0.0513  0.0961  0.0394
  147PRO     CA 1619   6.074   6.595  -0.857  0.3230  0.2083 -0.0360
  148PRO     CA 1620   6.012   6.396  -0.629 -0.2130 -0.0059  0.0067
  149LEU     CA 1621   5.721   6.541  -0.508  0.0891  0.1269  0.0231
  150THR     CA 1622   5.430   6.407  -0.531 -0.2234  0.1652  0.1381
  151TYR     CA 1623   5.302   6.163  -0.248  0.2930  0.0498 -0.2290
  152LYS     CA 1624   5.256   5.863  -0.333  0.0524 -0.2620  0.4134
  153ARG     CA 1625   5.396   5.651  -0.418  0.1618  0.1170  0.3256
  154PHE     CA 1626   5.718   5.746  -0.470  0.3375  0.0825  0.1365
  155LEU     CA 1627   5.733   5.956  -0.662  0.0472  0.1141 -0.1433
  156HIS     CA 1628   5.526   5.860  -0.891  0.4201 -0.0433  0.0069
  157ILE     CA 1629   5.606   5.557  -0.981  0.2404 -0.1863 -0.0532
  158LEU     CA 1630   5.577   5.260  -0.790 -0.1398  0.2561  0.0437
  159SER     CA 1631   5.842   5.291  -0.618  0.0980 -0.5355  0.1146
  160GLN     CA 1632   6.067   5.205  -0.953 -0.0334  0.0514  0.2377
  161LEU     CA 1633   5.860   4.930  -1.017  0.0180  0.1813  0.1575
  162GLY     CA 1634   5.775   4.763  -0.857  0.4025  0.4479  0.1051
  163ASP     CA 1635   5.794   4.775  -0.532  0.3146 -0.2707 -0.0989
  164PRO     CA 1636   6.065   4.684  -0.341 -0.2797  0.3886  0.0963
  165GLU     CA 1637   6.278   4.420  -0.313  0.0581  0.0966  0.0119
  166VAL     CA 1638   6.216   4.189  -0.096 -0.2776  0.1196 -0.0262
  167PRO     CA 1639   6.392   4.205   0.221 -0.0568  0.0531  0.2112
  168VAL     CA 1640   6.710   4.191   0.466 -0.0144 -0.0974 -0.0002
  169ARG     CA 1641   6.762   4.078   0.768 -0.2972 -0.0234 -0.2150
  170ASN     CA 1642   7.018   3.860   0.763  0.1271  0.2178  0.3452
  171LEU     CA 1643   7.226   3.709   0.555  0.2690  0.0197 -0.1188
  172THR     CA 1644   7.455   3.551   0.699  0.3153  0.3247 -0.1608
  173ALA     CA 1645   7.438   3.422   0.991  0.1596 -0.0133  0.1508
  174GLU     CA 1646   7.600   3.431   1.233 -0.2096 -0.1784  0.1869
  175ASP     CA 1647   7.891   3.607   1.164 -0.0587 -0.3297 -0.1808
  176PHE     CA 1648   8.009   3.708   0.924 -0.2792 -0.2078  0.1290
  177GLN     CA 1649   8.218   3.571   0.753  0.1092  0.0481 -0.1303
  178ARG     CA 1650   8.481   3.580   0.712  0.1552 -0.4084 -0.1448
  179CYS     CA 1651   8.666   3.736   0.890 -0.0351  0.0472  0.2977
  180MET     CA 1652   8.615   3.927   1.078 -0.1574  0.1109 -0.2923
  181SER     CA 1653   8.412   3.816   1.348 -0.0701 -0.0116  0.2300
  182PRO     CA 1654   8.326   4.035   1.585 -0.1460 -0.1100  0.0148
  183GLU     CA 1655   8.276   3.872   1.825  0.1873  0.3353  0.1148
  184PRO     CA 1656   8.129   3.683   1.986  0.2386  0.2845  0.2482
  185GLY     CA 1657   8.156   3.691   2.279  0.0838  0.3843  0.1569
  186LEU     CA 1658   8.155   3.863   2.551  0.0475 -0.0953 -0.0432
  187ALA     CA 1659   8.358   4.141   2.704  0.2357 -0.1929  0.2203
  188GLU     CA 1660   8.325   4.443   2.586  0.2461 -0.1236 -0.2416
  189ARG     CA 1661   8.551   4.472   2.415  0.0574 -0.4836 -0.0780
  190TYR     CA 1662   8.658   4.777   2.267  0.1451  0.2377  0.0820
  191ARG     CA 1663   8.538   4.999   2.442  0.2636  0.0248 -0.2671
  192VAL     CA 1664   8.750   5.193   2.573  0.4425  0.4361 -0.1260
  193PRO     CA 1665   8.597   5.476   2.748  0.1138 -0.0463 -0.2825
  194VAL     CA 1666   8.188   5.442   2.701 -0.2206  0.0627  0.0180
  195PRO     CA 1667   7.977   5.495   2.950  0.1006 -0.0244 -0.2398
  196ALA     CA 1668   7.740   5.704   2.959 -0.0726 -0.0147  0.1853
  197ASP     CA 1669   7.850   5.958   2.888  0.0928 -0.1115  0.0973
  198LEU     CA 1670   8.153   6.081   2.915 -0.2813 -0.0315  0.3715
  199GLU     CA 1671   8.077   6.428   3.025  0.2601  0.0559 -0.3325
  200ILE     CA 1672   7.789   6.403   3.148  0.3787 -0.1095  0.2972
  201PRO     CA 1673   7.592   6.158   3.197  0.3413  0.0053 -0.0791
  202PRO     CA 1674   7.361   6.131   2.971  0.2503  0.0604  0.0394
  203GLN     CA 1675   7.275   6.435   2.832  0.1192 -0.2075  0.0019
  204SER     CA 1676   7.146   6.589   3.089 -0.1100 -0.1231 -0.2959
  205LEU     CA 1677   6.963   6.389   3.302  0.0414 -0.2168  0.2716
  206SER     CA 1678   6.809   6.091   3.149 -0.0755  0.0864 -0.1352
  207PRO     CA 1679   6.868   5.974   2.789 -0.1278  0.0859 -0.1274
  208TRP     CA 1680   6.553   5.837   2.698  0.1211 -0.1436  0.0380
  209THR     CA 1681   6.514   5.589   2.577 -0.1926  0.2724 -0.1617
  210GLY     CA 1682   6.667   5.357   2.257 -0.1819 -0.1769 -0.1690
  211GLY     CA 1683   6.508   5.237   2.114  0.0042 -0.1376 -0.1554
  212GLU     CA 1684   6.480   4.982   1.966 -0.1563 -0.2237 -0.0379
  213THR     CA 1685   6.511   5.005   1.608 -0.1408 -0.1587 -0.0210
  214GLU     CA 1686   6.397   4.724   1.468 -0.0524  0.0482  0.0270
  215GLY     CA 1687   6.183   4.626   1.642  0.2634 -0.1758  0.1049
  216LEU     CA 1688   6.031   4.583   1.923  0.4486  0.2263 -0.4002
  217ARG     CA 1689   5.925   4.826   2.063  0.1283  0.2947  0.0400
  218ARG     CA 1690   5.665   4.940   1.954  0.1784  0.1480  0.0240
  219LEU     CA 1691   5.629   4.881   1.651  0.0601 -0.2832  0.0936
  220GLU     CA 1692   5.593   4.636   1.494 -0.2459 -0.0934 -0.4083
  221GLN     CA 1693   5.279   4.500   1.488 -0.1424 -0.1635  0.1056
  222HIS     CA 1694   5.081   4.688   1.540 -0.1171  0.3181  0.0061
  223LEU     CA 1695   4.929   4.853   1.356 -0.0985  0.3074 -0.0492
  224THR     CA 1696   4.606   4.838   1.165 -0.0572  0.1126  0.2265
  225ASP     CA 1697   4.411   4.950   1.342 -0.0256 -0.0389  0.3235
  226GLN     CA 1698   4.295   5.251   1.399 -0.2401 -0.1630  0.1798
  227GLY     CA 1699   4.376   5.445   1.324  0.0907 -0.2872  0.1522
  228TRP     CA 1700   4.408   5.690   1.138 -0.0010  0.1066 -0.0399
  229VAL     CA 1701   4.168   5.825   1.012 -0.1570 -0.2390 -0.1903
  230ALA     CA 1702   4.225   6.181   0.951  0.0744  0.0371  0.0234
  231ASN     CA 1703   4.330   6.393   0.732  0.1910  0.3517  0.0632
  232PHE     CA 1704   4.437   6.659   0.892  0.0731  0.1757  0.0630
  233THR     CA 1705   4.705   6.742   0.801  0.0204  0.0500  0.2170
  234LYS     CA 1706   4.873   6.654   1.095  0.1603 -0.0882  0.1459
  235PRO     CA 1707   4.747   6.569   1.341 -0.1855  0.0508  0.2188
  236ARG     CA 1708   4.963   6.427   1.557 -0.0459 -0.2243  0.1393
  237THR     CA 1709   4.891   6.569   1.811  0.0797  0.2334 -0.1705
  238ILE     CA 1710   4.636   6.747   1.842 -0.0042 -0.2295 -0.2761
  239PRO     CA 1711   4.451   6.717   2.112  0.1609  0.0786  0.0520
  240ASN     CA 1712   4.607   6.417   2.310  0.3006  0.3111 -0.2714
  241SER     CA 1713   4.670   6.195   2.102 -0.3750  0.2351 -0.1139
  242LEU     CA 1714   4.490   6.177   1.818  0.0267  0.0418  0.0934
  243LEU     CA 1715   4.433   5.934   1.575 -0.1985 -0.3099 -0.4821
  244PRO     CA 1716   4.688   5.748   1.666 -0.0924 -0.1865  0.0032
  245SER     CA 1717   4.842   5.480   1.565 -0.0783  0.0116  0.3215
  246THR     CA 1718   5.242   5.575   1.499  0.3522 -0.1472 -0.0473
  247THR     CA 1719   5.355   5.649   1.834  0.1180  0.0381  0.3140
  248GLY     CA 1720   5.634   5.686   1.786 -0.3030  0.0378  0.2381
  249LEU     CA 1721   5.821   5.770   1.633  0.0981 -0.0824 -0.0944
  250SER     CA 1722   6.045   5.977   1.823  0.0460 -0.1133 -0.4166
  251PRO     CA 1723   6.343   5.878   1.779 -0.1328  0.2481 -0.0299
  252TYR     CA 1724   6.354   5.614   1.547  0.2265 -0.3313 -0.0047
  253PHE     CA 1725   6.335   5.804   1.293  0.0732 -0.2258 -0.1582
  254SER     CA 1726   6.544   5.986   1.263 -0.3135  0.1428  0.2099
  255MET     CA 1727   6.808   5.739   1.298 -0.0549 -0.0273  0.3145
  256GLY     CA 1728   6.852   5.508   1.175 -0.0429  0.1504 -0.0072
  257CYS     CA 1729   6.569   5.392   1.009 -0.1640 -0.0046 -0.1385
  258LEU     CA 1730   6.422   5.178   1.085 -0.4044  0.0033 -0.1813
  259SER     CA 1731   6.267   4.945   0.865  0.0043  0.0139 -0.0332
  260VAL     CA 1732   6.194   5.019   0.577 -0.0906 -0.2180  0.1628
  261ARG     CA 1733   6.071   4.753   0.368  0.1466  0.1488  0.0798
  262THR     CA 1734   5.966   4.568   0.649 -0.4589  0.1263 -0.2886
  263PHE     CA 1735   5.732   4.709   0.706  0.0497  0.1481 -0.0616
  264PHE     CA 1736   5.578   4.761   0.357 -0.0548  0.1689  0.1135
  265GLN     CA 1737   5.304   4.626   0.356 -0.0282  0.0278  0.1921
  266ARG     CA 1738   5.125   4.724   0.631  0.3149 -0.3719 -0.2320
  267LEU     CA 1739   5.216   5.072   0.581  0.0602 -0.0777  0.0829
  268SER     CA 1740   5.055   5.084   0.281  0.1762 -0.0999  0.1129
  269ASN     CA 1741   4.777   4.915   0.344  0.0393  0.2261  0.1557
  270ILE     CA 1742   4.574   5.052   0.443  0.1174 -0.0723 -0.0225
  271TYR     CA 1743   4.701   5.376   0.522 -0.3101  0.2954 -0.1672
  272ALA     CA 1744   4.673   5.532   0.334  0.2337 -0.0269 -0.1363
  273GLN     CA 1745   4.535   5.479   0.039  0.2222 -0.2724  0.1622
  274ALA     CA 1746   4.352   5.550  -0.115  0.2817  0.1570  0.0794
  275LYS     CA 1747   4.059   5.423  -0.058  0.1316  0.3981  0.0121
  276HIS     CA 1748   3.997   5.534   0.268 -0.1967 -0.2562 -0.1879
  277HIS     CA 1749   4.196   5.571   0.460  0.0789  0.2285 -0.2541
  278SER     CA 1750   4.185   5.917   0.480  0.0404 -0.1126 -0.1901
  279LEU     CA 1751   4.303   6.002   0.223 -0.4210  0.0403 -0.0261
  280PRO     CA 1752   4.588   6.055   0.224 -0.0678 -0.3991 -0.1072
  281PRO     CA 1753   4.676   6.327   0.399 -0.3623  0.1568  0.0578
  282VAL     CA 1754   4.795   6.300   0.663 -0.1212  0.0682  0.5552
  283SER     CA 1755   4.793   5.946   0.646  0.1364  0.0505 -0.1083
  284LEU     CA 1756   5.092   5.834   0.413  0.5158  0.0584  0.1155
  285GLN     CA 1757   5.234   6.007   0.262  0.3566  0.0319  0.1233
  286GLY     CA 1758   5.427   6.194   0.412 -0.1030 -0.1889  0.1560
  287GLN     CA 1759   5.587   6.062   0.620  0.2443  0.1361 -0.2598
  288LEU     CA 1760   5.696   5.751   0.622  0.0166  0.1233  0.4617
  289LEU     CA 1761   5.920   5.804   0.356  0.2822  0.0561 -0.0699
  290TRP     CA 1762   6.055   6.081   0.452 -0.1894  0.1467 -0.2587
  291ARG     CA 1763   6.318   6.027   0.434 -0.2856 -0.1052  0.4483
  292GLU     CA 1764   6.414   5.863   0.192 -0.0013  0.0703 -0.2206
  293PHE     CA 1765   6.287   6.073  -0.062  0.2848  0.3616  0.0872
  294PHE     CA 1766   6.511   6.389   0.070  0.0138 -0.1546  0.2037
  295TYR     CA 1767   6.764   6.212  -0.029 -0.0579 -0.0748 -0.2160
  296THR     CA 1768   6.639   6.166  -0.375 -0.1423  0.1307  0.0641
  297VAL     CA 1769   6.595   6.467  -0.522  0.1273  0.1354 -0.0850
  298ALA     CA 1770   6.895   6.585  -0.349 -0.0477 -0.1131 -0.1465
  299SER     CA 1771   7.145   6.466  -0.514 -0.0520 -0.2192 -0.4150
  300ALA     CA 1772   7.032   6.411  -0.792  0.0969 -0.2321  0.0247
  301THR     CA 1773   7.010   6.735  -0.920  0.1402  0.0666 -0.0503
  302GLN     CA 1774   7.016   6.942  -0.663  0.2008 -0.0297 -0.2825
  303ASN     CA 1775   7.116   7.061  -0.415 -0.1210  0.1626  0.0076
  304PHE     CA 1776   6.971   7.213  -0.188  0.1565  0.0579 -0.1596
  305THR     CA 1777   7.049   7.474   0.054 -0.0484 -0.2425 -0.0502
  306GLN     CA 1778   7.016   7.732  -0.097  0.2509 -0.0494 -0.0496
  307MET     CA 1779   6.907   7.745  -0.419  0.0243  0.5101  0.3712
  308ALA     CA 1780   6.908   7.481  -0.651  0.0888 -0.1555 -0.0270
  309GLY     CA 1781   6.714   7.378  -0.795 -0.2294 -0.0236 -0.3857
  310ASN     CA 1782   6.525   7.421  -1.029 -0.0885 -0.0192  0.0287
  311PRO     CA 1783   6.228   7.337  -0.931  0.1116 -0.2536 -0.2242
  312ILE     CA 1784   6.188   7.430  -0.620 -0.0051 -0.0928 -0.0077
  313CYS     CA 1785   6.363   7.644  -0.491 -0.2179  0.0776 -0.0587
  314LEU     CA 1786   6.433   7.935  -0.586 -0.0792  0.3874 -0.0748
  315GLN     CA 1787   6.338   8.230  -0.594  0.0475  0.2408  0.2997
  316ILE     CA 1788   6.304   8.457  -0.394 -0.1570  0.3323  0.3880
  317HIS     CA 1789   6.436   8.435  -0.126 -0.1691 -0.4267  0.1615
  318TRP     CA 1790   6.452   8.639   0.125 -0.1234  0.0333 -0.2671
  319TYR     CA 1791   6.534   8.600   0.342 -0.1239 -0.1247  0.2250
  320GLU     CA 1792   6.844   8.413   0.298  0.1483 -0.1688 -0.2517
  321ASP     CA 1793   7.002   8.489   0.615 -0.2032  0.0749 -0.1202
  322ALA     CA 1794   6.830   8.561   0.815 -0.1069 -0.2296 -0.1601
  323GLU     CA 1795   6.675   8.596   0.992 -0.2329 -0.0662  0.1677
  324ARG     CA 1796   6.753   8.436   1.270 -0.2868  0.0344  0.1670
  325LEU     CA 1797   6.517   8.454   1.464  0.0860 -0.1284 -0.1338
  326HIS     CA 1798   6.258   8.638   1.457 -0.1165  0.1355 -0.1054
  327LYS     CA 1799   6.028   8.494   1.695  0.0581 -0.0535  0.3003
  328TRP     CA 1800   6.120   8.209   1.854  0.1326 -0.3146  0.0031
  329LYS     CA 1801   6.344   8.249   2.022 -0.2270  0.0146 -0.1537
  330THR     CA 1802   6.229   8.417   2.311  0.0901 -0.3004  0.1585
  331ALA     CA 1803   5.951   8.498   2.245 -0.2060  0.1431  0.2517
  332GLN     CA 1804   5.891   8.714   2.105  0.1427  0.3327 -0.3369
  333THR     CA 1805   5.552   8.859   2.076 -0.0557 -0.2008  0.0608
  334GLY     CA 1806   5.293   8.715   1.925 -0.1694 -0.2783  0.1829
  335PHE     CA 1807   5.103   8.590   1.915  0.0584 -0.4308  0.1307
  336PRO     CA 1808   5.090   8.302   2.100  0.3031 -0.2123  0.2243
  337TRP     CA 1809   5.094   8.058   1.895 -0.0925  0.1295 -0.0813
  338ILE     CA 1810   5.326   7.829   2.011  0.1912  0.0551 -0.3119
  339ASP     CA 1811   5.581   8.063   2.049 -0.2618 -0.2112 -0.1230
  340ALA     CA 1812   5.776   8.036   2.252 -0.1995  0.1071  0.2223
  341ILE     CA 1813   6.020   7.965   2.304 -0.0380  0.0851  0.0252
  342MET     CA 1814   6.169   7.959   2.589  0.0394  0.0194  0.0621
  343THR     CA 1815   6.177   7.802   2.861 -0.0661 -0.2344  0.1536
  344GLN     CA 1816   6.092   7.484   2.634  0.0730 -0.3637  0.3730
  345LEU     CA 1817   6.254   7.409   2.462  0.2805  0.2229  0.0146
  346ARG     CA 1818   6.592   7.483   2.558 -0.0169  0.1229  0.1382
  347GLN     CA 1819   6.566   7.275   2.844  0.2038  0.0654 -0.3015
  348GLU     CA 1820   6.416   7.055   2.808  0.0195  0.0850  0.0194
  349GLY     CA 1821   6.313   6.893   2.522 -0.0364  0.2080 -0.1678
  350TRP     CA 1822   6.064   6.814   2.420 -0.4375  0.0160 -0.0679
  351ILE     CA 1823   5.804   6.893   2.233  0.2614 -0.0097 -0.0263
  352HIS     CA 1824   5.536   7.019   2.348  0.0269 -0.0812 -0.1152
  353HIS     CA 1825   5.316   7.043   2.158  0.2434 -0.0435  0.1313
  354LEU     CA 1826   5.336   7.304   1.939 -0.2054 -0.2259  0.1698
  355ALA     CA 1827   5.578   7.322   1.827  0.2468  0.1306  0.0054
  356ARG     CA 1828   5.603   7.202   1.545 -0.1853 -0.2806 -0.0393
  357HIS     CA 1829   5.342   7.298   1.361 -0.2959  0.0520 -0.2000
  358ALA     CA 1830   5.379   7.569   1.306  0.6092  0.1382 -0.2850
  359VAL     CA 1831   5.711   7.599   1.258  0.0532  0.1075  0.1133
  360ALA     CA 1832   5.758   7.852   1.130 -0.0381  0.1559  0.0798
  361CYS     CA 1833   5.508   7.989   0.998  0.0140 -0.2555  0.1265
  362PHE     CA 1834   5.486   8.323   1.065  0.1221  0.1657 -0.1085
  363LEU     CA 1835   5.805   8.393   1.049  0.0685  0.1752  0.0816
  364THR     CA 1836   5.855   8.258   0.719  0.0314 -0.1688 -0.1815
  365ARG     CA 1837   5.509   8.351   0.550  0.2988  0.0026 -0.0806
  366GLY     CA 1838   5.408   8.540   0.719 -0.2822  0.1010 -0.1130
  367ASP     CA 1839   5.579   8.777   0.812  0.0301  0.0080  0.0287
  368LEU     CA 1840   5.841   8.772   0.733 -0.0561  0.1359 -0.2091
  369TRP     CA 1841   6.070   8.604   0.511 -0.1408 -0.0619  0.1350
  370ILE     CA 1842   6.242   8.416   0.631 -0.0770  0.0362  0.0048
  371SER     CA 1843   6.278   8.142   0.451  0.0684  0.0220  0.2369
  372TRP     CA 1844   6.505   7.931   0.599  0.1571 -0.1788  0.0168
  373GLU     CA 1845   6.758   8.051   0.649 -0.3206  0.0907 -0.0693
  374GLU     CA 1846   6.907   8.021   0.954  0.1882  0.0510 -0.1893
  375GLY     CA 1847   6.695   7.762   1.077 -0.1640  0.1254 -0.4210
  376MET     CA 1848   6.785   7.552   1.035  0.3228  0.2355 -0.2334
  377LYS     CA 1849   7.036   7.492   1.294 -0.1662  0.0629 -0.1250
  378VAL     CA 1850   6.818   7.522   1.543  0.0604  0.0980  0.2338
  379PHE     CA 1851   6.738   7.167   1.570 -0.0610  0.0896 -0.2913
  380GLU     CA 1852   7.015   7.079   1.633 -0.1070  0.0645  0.2855
  381GLU     CA 1853   7.071   7.131   1.931 -0.0942  0.2471  0.0462
  382LEU     CA 1854   6.879   7.008   2.105 -0.0867 -0.0831 -0.1586
  383LEU     CA 1855   6.669   6.819   1.916 -0.0915 -0.0692 -0.2731
  384LEU     CA 1856   6.630   6.626   1.701 -0.0229 -0.0091 -0.0595
  385ASP     CA 1857   6.756   6.605   1.460 -0.0899  0.0325 -0.1107
  386ALA     CA 1858   6.976   6.463   1.328 -0.2503 -0.0412  0.1314
  387ASP     CA 1859   7.072   6.516   1.045 -0.0134 -0.0598  0.1237
  388TYR     CA 1860   7.171   6.645   0.649 -0.1188 -0.2119 -0.1419
  389SER     CA 1861   6.904   6.549   0.493  0.3610  0.0653  0.0805
  390ILE     CA 1862   6.624   6.540   0.752  0.1838  0.1720 -0.0019
  391ASN     CA 1863   6.732   6.875   0.836 -0.1655 -0.0364  0.2544
  392ALA     CA 1864   6.741   7.025   0.540  0.1618 -0.1905 -0.3069
  393GLY     CA 1865   6.395   6.937   0.474  0.1473  0.0056  0.0817
  394ASN     CA 1866   6.211   7.048   0.658 -0.0775  0.0563  0.1398
  395TRP     CA 1867   6.084   7.284   0.577  0.3481 -0.1344  0.1553
  396MET     CA 1868   5.944   7.260   0.265  0.1642  0.2853  0.0595
  397TRP     CA 1869   5.635   7.239   0.315  0.0854  0.0186  0.0831
  398LEU     CA 1870   5.580   7.560   0.447 -0.1117  0.0885  0.2646
  399SER     CA 1871   5.782   7.797   0.250 -0.2215  0.4364  0.3962
  400ALA     CA 1872   5.662   7.771  -0.037  0.0801  0.1098 -0.2888
  401SER     CA 1873   5.860   7.545  -0.180 -0.1082 -0.1674 -0.1800
  402ALA     CA 1874   5.744   7.283  -0.197 -0.3056 -0.0959 -0.3297
  403PHE     CA 1875   5.412   7.341  -0.184  0.0454  0.1390  0.0098
  404PHE     CA 1876   5.257   7.532  -0.014  0.1301  0.0189 -0.1857
  405HIS     CA 1877   5.159   7.803  -0.160 -0.1905 -0.1986 -0.1209
  406HIS     CA 1878   5.101   8.137  -0.163  0.1964 -0.2394  0.3297
  407TYR     CA 1879   4.846   8.207   0.015  0.1504  0.0031  0.0338
  408THR     CA 1880   4.927   8.235   0.337  0.0711 -0.0649 -0.3201
  409ARG     CA 1881   4.716   8.018   0.487 -0.1342  0.3542  0.1350
  410ILE     CA 1882   4.884   7.771   0.607  0.1962 -0.0887 -0.2452
  411PHE     CA 1883   4.901   7.715   0.943 -0.0674 -0.0900 -0.1647
  412CYS     CA 1884   4.666   7.713   1.100  0.1254  0.1104  0.1693
  413PRO     CA 1885   4.707   7.796   1.471 -0.2598 -0.1312  0.1699
  414VAL     CA 1886   4.387   7.928   1.535 -0.0903  0.2638 -0.3749
  415ARG     CA 1887   4.233   7.591   1.597  0.0225 -0.1871 -0.2598
  416PHE     CA 1888   4.461   7.369   1.630 -0.1678  0.4610  0.0973
  417GLY     CA 1889   4.495   7.244   1.908 -0.1921  0.1527  0.1688
  418LYS     CA 1890   4.334   7.321   2.164  0.0071  0.2398  0.1198
  419ARG     CA 1891   4.454   7.397   2.425 -0.2037 -0.3292  0.1106
  420THR     CA 1892   4.756   7.203   2.430 -0.4084 -0.2292  0.1912
  421ASP     CA 1893   4.709   7.217   2.767 -0.1429 -0.1666  0.3296
  422PRO     CA 1894   4.516   7.371   2.919  0.1928 -0.2966  0.1195
  423GLU     CA 1895   4.626   7.581   3.113 -0.2150 -0.2063  0.0374
  424GLY     CA 1896   4.763   7.902   3.120  0.0117  0.1209 -0.0384
  425GLN     CA 1897   5.050   7.859   3.058  0.2059  0.1469 -0.1264
  426TYR     CA 1898   5.214   7.813   2.849  0.0739  0.1370  0.1413
  427ILE     CA 1899   5.411   7.966   2.686  0.0085  0.1596 -0.1363
  428ARG     CA 1900   5.698   7.987   2.814  0.0885  0.1483  0.1142
  429LYS     CA 1901   5.860   8.204   2.916 -0.3836 -0.2155 -0.0376
  430TYR     CA 1902   5.892   8.398   2.701 -0.0232  0.2697  0.1149
  431LEU     CA 1903   5.973   8.691   2.742  0.0937  0.3419 -0.1161
  432PRO     CA 1904   5.722   8.877   2.780 -0.3531 -0.2770 -0.3596
  433VAL     CA 1905   5.569   8.801   3.029  0.0230  0.0230 -0.2661
  434LEU     CA 1906   5.485   8.526   3.145  0.1000  0.3547 -0.3367
  435LYS     CA 1907   5.464   8.523   3.424 -0.3547  0.1799  0.2893
  436ASN     CA 1908   5.233   8.354   3.547 -0.1014 -0.1107  0.0536
  437PHE     CA 1909   4.951   8.301   3.384  0.0295  0.1656  0.0377
  438PRO     CA 1910   4.760   8.141   3.559 -0.0198  0.0294  0.3199
  439THR     CA 1911   4.437   8.119   3.526  0.0254 -0.2378 -0.0222
  440LYS     CA 1912   4.358   8.218   3.227  0.3070 -0.0621  0.0584
  441TYR     CA 1913   4.413   8.327   2.947 -0.0814 -0.1515 -0.0463
  442ILE     CA 1914   4.626   8.309   2.707  0.0969  0.0402 -0.0448
  443TYR     CA 1915   4.483   8.192   2.460  0.2639  0.0077  0.0325
  444GLU     CA 1916   4.187   8.208   2.466 -0.0596  0.1662 -0.3548
  445PRO     CA 1917   4.084   8.477   2.530  0.2888  0.0057  0.0716
  446TRP     CA 1918   4.211   8.739   2.455 -0.2221  0.1788  0.0387
  447THR     CA 1919   4.197   9.078   2.378 -0.1685  0.3430 -0.1484
  448ALA     CA 1920   4.259   9.255   2.612  0.1154 -0.0983  0.1135
  449SER     CA 1921   3.935   9.218   2.776 -0.0385 -0.5904  0.1052
  450GLU     CA 1922   3.901   9.267   3.101  0.1630 -0.4331 -0.0396
  451GLU     CA 1923   4.063   9.194   3.281 -0.0514  0.1461  0.1102
  452GLU     CA 1924   4.408   9.190   3.377  0.1237 -0.1841 -0.0120
  453GLN     CA 1925   4.616   9.047   3.378 -0.1670  0.0825 -0.0166
  454ARG     CA 1926   4.563   8.710   3.476 -0.1029  0.1806 -0.1022
  455GLN     CA 1927   4.779   8.627   3.697  0.0262  0.0082  0.2463
  456ALA     CA 1928   5.096   8.825   3.634  0.0716 -0.0998  0.0914
  457GLY     CA 1929   5.125   8.906   3.374  0.0097  0.0383 -0.1400
  458CYS     CA 1930   4.975   9.140   3.187  0.3137  0.1079  0.0807
  459ILE     CA 1931   4.925   9.094   2.857  0.2297 -0.2162  0.0925
  460ILE     CA 1932   4.753   9.098   2.650  0.0320 -0.2111 -0.0717
  461GLY     CA 1933   4.698   9.259   2.417 -0.1366  0.0407 -0.1628
  462ARG     CA 1934   4.786   9.532   2.448 -0.1351  0.0879 -0.1254
  463ASP     CA 1935   5.019   9.533   2.665 -0.0624  0.1210 -0.5179
  464TYR     CA 1936   5.271   9.330   2.526 -0.1036  0.0106  0.0275
  465PRO     CA 1937   5.152   9.140   2.263  0.0768  0.1077 -0.0971
  466PHE     CA 1938   5.081   9.231   1.980 -0.1660 -0.0303  0.0656
  467PRO     CA 1939   5.255   9.347   1.815  0.2110 -0.2218  0.4920
  468MET     CA 1940   5.397   9.118   1.551  0.0519  0.1339 -0.0498
  469VAL     CA 1941   5.473   9.355   1.347  0.0468 -0.0563 -0.2193
  470ASN     CA 1942   5.644   9.378   1.063 -0.0993  0.2437  0.0144
  471HIS     CA 1943   5.545   9.398   0.759 -0.2919 -0.0171 -0.0141
  472LYS     CA 1944   5.430   9.239   0.562  0.0855 -0.1150  0.1231
  473GLU     CA 1945   5.149   9.058   0.574  0.2134 -0.2885  0.0377
  474ALA     CA 1946   5.052   8.810   0.667 -0.0898 -0.1542  0.0413
  475SER     CA 1947   4.740   8.572   0.705  0.0542 -0.1705  0.4015
  476ASP     CA 1948   4.615   8.621   0.376  0.2972 -0.3339  0.1018
  477ARG     CA 1949   4.754   8.808   0.219  0.1024 -0.1879  0.0772
  478ASN     CA 1950   5.031   8.752   0.087 -0.3293  0.0580 -0.2646
  479LEU     CA 1951   5.302   8.892   0.109 -0.1847  0.1375  0.0631
  480GLN     CA 1952   5.403   8.947  -0.157  0.2992  0.1289  0.0967
  481LEU     CA 1953   5.516   8.824  -0.397  0.1877  0.2478 -0.4958
  482MET     CA 1954   5.405   8.480  -0.501 -0.1172 -0.1544 -0.0960
  483ARG     CA 1955   5.353   8.445  -0.714 -0.0571 -0.0502  0.1425
  484ARG     CA 1956   5.466   8.673  -0.961  0.0875  0.0351  0.1214
  485VAL     CA 1957   5.685   8.529  -1.027 -0.3403  0.1292  0.0880
  486ARG     CA 1958   5.660   8.188  -0.994 -0.1470  0.1959 -0.2029
  487GLU     CA 1959   5.504   7.985  -0.984  0.1811 -0.2345  0.3058
  488GLU     CA 1960   5.572   7.752  -1.118 -0.3765 -0.3587 -0.3271
  489GLN     CA 1961   5.824   7.691  -1.189 -0.5074  0.3568  0.0435
  490ARG     CA 1962   6.092   7.784  -1.024 -0.0323 -0.2293 -0.1417
  491GLY     CA 1963   5.974   7.883  -0.729 -0.3090  0.1143 -0.2192
  492THR     CA 1964   5.690   7.782  -0.591  0.2539 -0.0423  0.0420
  493ALA     CA 1965   5.701   7.506  -0.688 -0.0821  0.0700 -0.0705
  494GLN     CA 1966   5.691   7.293  -0.749  0.2112 -0.1060  0.0330
  495LEU     CA 1967   5.437   7.078  -0.654 -0.4825 -0.2024  0.0888
  496THR     CA 1968   5.179   7.114  -0.690 -0.3176 -0.1877  0.1848
  497ARG     CA 1969   5.007   7.179  -1.043  0.2264  0.0749  0.1213
  999W        W 1970  13.515   6.533   9.746  0.0656  0.1967  0.0157
 1000W        W 1971  13.095  13.129  10.997 -0.3386 -0.0305 -0.2986
 1001W        W 1972   8.894   6.753   9.305 -0.1090 -0.4040 -0.1184
 1002W        W 1973   2.691   7.265  12.004  0.1258  0.0101 -0.0860
 1003W        W 1974   3.145   2.468   7.284 -0.1037 -0.0972  0.2234
 1004W        W 1975   7.146   6.474   7.939  0.1261 -0.2336 -0.1917
 1005W        W 1976   1.006   1.039   5.229 -0.1497 -0.1258  0.3136
 1006W        W 1977  11.634   1.458  12.907 -0.2445  0.1896  0.0098
 1007W        W 1978  11.611  11.068   3.616 -0.1060 -0.1970 -0.0493
 1008W        W 1979  11.626   4.701  10.159  0.0176 -0.1892  0.2410
 1009W        W 1980   3.261   7.758   9.237  0.0673 -0.0931 -0.1103
 1010W        W 1981   7.653  10.909   4.771  0.0222  0.0315 -0.0653
 1011W        W 1982   5.508   9.358   5.634  0.0060  0.0782  0.1881
 1012W        W 1983  12.400   5.271  11.442  0.1079  0.1427  0.0934
 1013W        W 1984   5.365   2.281   6.235 -0.0193  0.0685 -0.1218
 1014W        W 1985   4.418   0.646   1.855  0.1277  0.0225  0.0030
 1015W        W 1986   5.963   6.077   8.148 -0.0367 -0.2647  0.1677
 1016W        W 1987  10.325   4.771  10.678  0.0981  0.2057  0.4053
 1017W        W 1988   2.320   5.833   3.453 -0.2194 -0.0009 -0.3358
 1018W        W 1989  10.634  10.518   7.128 -0.1360 -0.1344 -0.1986
 1019W        W 1990   3.394   9.317   4.318  0.0629  0.2602  0.0728
 1020W        W 1991   1.179  10.645   8.754 -0.0085  0.4386  0.0985
 1021W        W 1992   9.389   0.633   7.515 -0.2986 -0.0425  0.0780
 1022W        W 1993   8.939   4.852  12.083 -0.2546  0.1415 -0.0628
 1023W        W 1994   6.440  13.888  10.171 -0.1682 -0.1460  0.0541
 1024W        W 1995  12.811   5.795   9.099 -0.0563 -0.4716 -0.0708
 1025W        W 1996  11.305   9.860   0.828 -0.1490 -0.1552  0.2417
 1026W        W 1997  11.865   0.408   9.151 -0.1644  0.1740 -0.1120
 1027W        W 1998   7.984   1.818   6.139  0.4217 -0.4641 -0.0750
 1028W        W 1999  11.587   8.250   9.257 -0.0029 -0.1482  0.0135
 1029W        W 2000   8.535   1.482  10.811 -0.1528 -0.0142  0.2700
 1030W        W 2001  12.034  10.007   2.499 -0.0853 -0.0106 -0.0307
 1031W        W 2002   6.114   5.238   8.451  0.0900  0.1699 -0.2689
 1032W        W 2003  12.680   1.639   6.091  0.0480 -0.1575  0.2270
 1033W        W 2004   1.113  13.056  12.036  0.0701  0.3052 -0.0548
 1034W        W 2005   8.842   3.873   6.501  0.1413 -0.1849  0.0418
 1035W        W 2006   7.219   9.257   4.025  0.2331  0.1246  0.0889
 1036W        W 2007   3.144  12.258   2.620  0.1308  0.0807  0.1661
 1037W        W 2008   0.985   6.521  12.887 -0.2752 -0.0308  0.1124
 1038W        W 2009   1.231   7.485   7.391 -0.1503 -0.1800  0.2417
 1039W        W 2010   6.821   1.984   4.955  0.0512  0.0499 -0.1158
 1040W        W 2011  11.423   2.723  13.813  0.2890  0.0315 -0.3407
 1041W        W 2012   1.074   2.915   5.537 -0.3888  0.4859  0.0533
 1042W        W 2013   2.299   0.075   0.381  0.1190  0.0246  0.3906
 1043W        W 2014  11.692   9.798   6.847  0.1317 -0.0119 -0.3007
 1044W        W 2015   8.550   6.227   2.673 -0.1944 -0.1576  0.0516
 1045W        W 2016  12.750   8.868  10.892 -0.0439 -0.2847  0.1859
 1046W        W 2017  13.673  10.296  11.422 -0.5154  0.0003 -0.0439
 1047W        W 2018   7.708   6.257   9.450  0.0397 -0.0378  0.2074
 1048W        W 2019   6.624  10.852   6.533  0.2107  0.1730  0.2015
 1049W        W 2020   9.975   1.452   0.972  0.0654  0.1346  0.1266
 1050W        W 2021   3.236   5.203   8.896  0.0207  0.4202 -0.2245
 1051W        W 2022   5.832   4.330   3.183  0.0141  0.1607  0.2517
 1052W        W 2023   2.464   6.888  10.647 -0.0856  0.0299 -0.0360
 1053W        W 2024   3.153   7.799   2.283  0.0839 -0.3638  0.0933
 1054W        W 2025   3.445   9.222  10.946  0.1624 -0.1099 -0.1412
 1055W        W 2026   9.868  13.100  12.722  0.2300 -0.1296 -0.4753
 1056W        W 2027  10.533   2.225   5.582 -0.0449 -0.1837 -0.4138
 1057W        W 2028  13.183   9.560   5.573 -0.0033  0.2537  0.1288
 1058W        W 2029   3.435  11.501   1.305  0.1065  0.4678  0.2256
 1059W        W 2030   9.770   9.123  10.677 -0.0792 -0.4055 -0.1086
 1060W        W 2031  12.723   7.673  10.595 -0.2686 -0.3414 -0.2177
 1061W        W 2032   8.943  13.888   9.824  0.0663 -0.3365  0.3152
 1062W        W 2033   9.154   0.454   2.949 -0.0313 -0.1525 -0.2108
 1063W        W 2034  13.281   4.445  10.703 -0.1396  0.1591  0.1240
 1064W        W 2035   6.950   2.414   5.263  0.0855 -0.2079  0.0281
 1065W        W 2036   9.960   2.840  11.474  0.1192 -0.0942  0.1949
 1066W        W 2037  10.399  13.569  13.584 -0.1333 -0.2598  0.0102
 1067W        W 2038   4.712  12.128   2.224 -0.0250 -0.1814 -0.3561
 1068W        W 2039   9.099  11.869   6.014  0.0053 -0.3305 -0.2861
 1069W        W 2040  12.052   1.861   4.410 -0.1276  0.4379  0.0205
 1070W        W 2041   4.487  12.974   4.516  0.0072 -0.0371 -0.2423
 1071W        W 2042   0.108   4.945  12.006  0.0329  0.0685 -0.0470
 1072W        W 2043   6.699  10.992   3.911 -0.0265  0.1716 -0.0364
 1073W        W 2044   5.731   4.747   9.884  0.0171 -0.2238  0.0205
 1074W        W 2045  10.761  13.244   3.549 -0.0071  0.2363 -0.4927
 1075W        W 2046   8.375   4.301  11.193  0.0493  0.2087 -0.4096
 1076W        W 2047  12.213   2.206   2.831  0.0776 -0.2421  0.2081
 1077W        W 2048  12.917   5.599   1.994  0.2272 -0.0210  0.0099
 1078W        W 2049   8.580   6.208  11.787  0.0935 -0.1581 -0.2783
 1079W        W 2050  13.178  12.974   9.478 -0.2880 -0.0549 -0.0025
 1080W        W 2051  11.682   4.784   6.298 -0.2226  0.3006  0.1486
 1081W        W 2052   5.989   7.938   6.311 -0.0939  0.0778 -0.3269
 1082W        W 2053  11.614  13.223   5.526  0.2704 -0.3850 -0.0816
 1083W        W 2054   9.664  12.371   8.995  0.1807 -0.0104  0.2377
 1084W        W 2055   8.310   9.684   0.852  0.2251  0.0282 -0.0685
 1085W        W 2056   3.461   9.432   5.345 -0.3386  0.1656 -0.0180
 1086W        W 2057   4.191   9.990   6.395  0.0224  0.1141  0.0393
 1087W        W 2058   6.913  13.131   1.009 -0.1333  0.1408  0.0994
 1088W        W 2059   9.114   6.861   4.997 -0.0286  0.2135 -0.2453
 1089W        W 2060  12.615   4.931   1.887  0.2129 -0.1674 -0.1076
 1090W        W 2061   8.529  11.059   7.560 -0.3493  0.2280 -0.0731
 1091W        W 2062   9.214   4.693  13.084  0.2019  0.2312 -0.0137
 1092W        W 2063   4.928  13.413   9.072 -0.0769 -0.3323  0.0641
 1093W        W 2064   3.278  13.367  13.009 -0.0356 -0.0422 -0.2158
 1094W        W 2065  12.213   7.257   6.208 -0.2425  0.4527  0.2017
 1095W        W 2066   0.702   8.522   4.458  0.2170  0.0200 -0.3231
 1096W        W 2067   3.430   0.854   5.628  0.2480  0.2859 -0.1006
 1097W        W 2068   2.632  10.689   9.341  0.0528 -0.0901  0.2041
 1098W        W 2069   5.691  11.668   0.014 -0.1690  0.1214 -0.0521
 1099W        W 2070   4.410   0.687  11.069  0.4987  0.0036  0.1049
 1100W        W 2071  12.467   1.050   0.376 -0.2929  0.1566 -0.0762
 1101W        W 2072  13.668   9.174   3.370 -0.1981 -0.0927  0.1346
 1102W        W 2073  13.057   5.030   2.016 -0.1579 -0.3110 -0.1690
 1103W        W 2074  13.639   3.958   8.778 -0.0582 -0.1001 -0.1390
 1104W        W 2075   8.769   3.603  12.626  0.0239 -0.0296  0.0124
 1105W        W 2076   6.200   1.377   3.493 -0.1744 -0.5461  0.1395
 1106W        W 2077   4.696   5.023  10.131  0.0477 -0.1051  0.0026
 1107W        W 2078   3.236   7.012   0.912 -0.0710 -0.0736 -0.0997
 1108W        W 2079  10.845   0.134   6.362 -0.5814 -0.3175  0.0650
 1109W        W 2080  11.385   9.188  13.439  0.0709 -0.1230 -0.2252
 1110W        W 2081  10.510   1.377   7.742  0.0599  0.1997  0.0652
 1111W        W 2082   1.026   2.967   2.672 -0.0941  0.0939 -0.1654
 1112W        W 2083   7.837   4.494   3.043 -0.3198  0.4336 -0.1189
 1113W        W 2084   5.676   4.902   2.530 -0.1210  0.1323  0.1813
 1114W        W 2085   1.620   2.126  13.222 -0.2887 -0.1575 -0.0211
 1115W        W 2086  10.876   3.186   6.464 -0.2255 -0.2297 -0.2375
 1116W        W 2087  10.711   8.654   2.277 -0.0947  0.0757  0.0090
 1117W        W 2088   0.445  11.124   1.009 -0.2250  0.0374  0.4667
 1118W        W 2089   9.106  11.261  13.727  0.0582  0.0804 -0.0290
 1119W        W 2090  11.724  13.642   1.291  0.1214 -0.0423  0.2704
 1120W        W 2091   5.250   6.104   3.956 -0.4361 -0.1252  0.0017
 1121W        W 2092  12.915   1.836   7.416 -0.1091 -0.1824  0.1183
 1122W        W 2093   2.522   3.303   4.473  0.1736 -0.1801 -0.1744
 1123W        W 2094   4.919   5.135  13.398 -0.0807 -0.1322  0.0251
 1124W        W 2095   4.034   8.770   6.768  0.0056  0.1943 -0.0753
 1125W        W 2096  10.027   3.777   6.033  0.1826  0.1418  0.0729
 1126W        W 2097   3.827   0.119   8.567  0.2762 -0.2237  0.2851
 1127W        W 2098   2.983  13.010   2.744  0.0973 -0.2698  0.2056
 1128W        W 2099   5.169  12.525   2.422  0.0367  0.2474 -0.0022
 1129W        W 2100   9.371  12.082  11.951 -0.0661  0.0686 -0.3463
 1130W        W 2101   7.252   5.210   5.460  0.1474 -0.1632 -0.2747
 1131W        W 2102   2.582   7.260   9.805  0.2107  0.3185  0.2718
 1132W        W 2103   4.328   9.016   6.402  0.0684  0.0446  0.0662
 1133W        W 2104   6.753   4.712  10.421 -0.1998 -0.0688  0.0342
 1134W        W 2105  11.724  10.785   6.250 -0.0615  0.4315 -0.1963
 1135W        W 2106   9.072   0.882   2.400  0.1219  0.1042  0.1007
 1136W        W 2107   6.955   9.391   2.226  0.0078 -0.1964 -0.2257
 1137W        W 2108   4.813   6.779   8.024 -0.0246  0.0017 -0.2176
 1138W        W 2109   0.108  13.698   6.403 -0.2575  0.1789  0.1660
 1139W        W 2110   3.782   7.024  12.943  0.2573  0.1243 -0.0684
 1140W        W 2111   3.107  11.756  13.141  0.5210 -0.0048 -0.1417
 1141W        W 2112  10.990   6.934   0.710  0.3648  0.0689 -0.2567
 1142W        W 2113   2.360   7.455   7.838  0.1984  0.0544  0.0013
 1143W        W 2114  10.327  12.820   3.387 -0.0609  0.0837 -0.1199
 1144W        W 2115   3.043   5.207   3.498 -0.0710 -0.0093 -0.0444
 1145W        W 2116   1.747   4.588   8.446  0.3624  0.2689 -0.1344
 1146W        W 2117   6.787   8.522   5.074 -0.4965  0.1212 -0.2780
 1147W        W 2118   1.507   8.387   5.135 -0.0957 -0.0490  0.0903
 1148W        W 2119   5.156  11.261   4.839  0.2044 -0.0310 -0.2620
 1149W        W 2120   0.838   6.021  10.796  0.1512 -0.2191  0.1683
 1150W        W 2121   6.069   2.014  12.499 -0.0665 -0.2856 -0.0289
 1151W        W 2122   1.669  11.727   2.747 -0.0702 -0.1609  0.0517
 1152W        W 2123   6.164  10.248  10.614  0.2032 -0.0756  0.0211
 1153W        W 2124   3.042   2.806   0.913 -0.1897  0.1573 -0.4396
 1154W        W 2125   3.216  10.838   6.518 -0.1185  0.1258 -0.0222
 1155W        W 2126  10.370   2.374  12.864 -0.1878  0.0068  0.0045
 1156W        W 2127   1.966   8.826  11.244 -0.1702 -0.1954  0.1674
 1157W        W 2128   3.438   0.857   3.608  0.1958 -0.0990 -0.2934
 1158W        W 2129  13.391   7.204   1.205  0.0183 -0.2081  0.1268
 1159W        W 2130   9.724  12.506   2.974  0.1172  0.2614  0.0736
 1160W        W 2131  13.906   2.381   4.156  0.1451  0.3897  0.2542
 1161W        W 2132   4.229   4.504   4.739  0.2266  0.2290  0.0796
 1162W        W 2133   5.682  13.162   3.969 -0.2028 -0.1321  0.1654
 1163W        W 2134  11.321   2.212   8.415  0.0878 -0.0880  0.1336
 1164W        W 2135  12.894   6.469  11.757  0.1582  0.0721 -0.2438
 1165W        W 2136  10.101   9.970  13.274 -0.0642  0.3495  0.2127
 1166W        W 2137  11.079  11.045  11.901 -0.0091  0.0969  0.0799
 1167W        W 2138  10.966   8.756   8.202  0.0639 -0.1857 -0.0057
 1168W        W 2139  10.043   9.704   8.743  0.2895  0.1753 -0.0150
 1169W        W 2140   7.549   8.670  12.513 -0.0635  0.1705 -0.1265
 1170W        W 2141   6.954  11.957   3.302 -0.1613  0.1053  0.1224
 1171W        W 2142   2.053   6.359   2.575  0.0698 -0.2206 -0.0654
 1172W        W 2143   0.357  12.601   1.051 -0.2745 -0.2493 -0.3456
 1173W        W 2144   1.062   8.329   1.927  0.2442 -0.1877  0.2720
 1174W        W 2145  11.512   5.338  11.137  0.2584 -0.3789  0.1553
 1175W        W 2146  12.887   1.120  11.574  0.3524 -0.2682 -0.1063
 1176W        W 2147   2.800  10.524   5.777 -0.4564  0.0444  0.0708
 1177W        W 2148   3.879  10.484   5.646  0.1828 -0.0243 -0.1109
 1178W        W 2149   3.123  13.183   4.598 -0.3328  0.2461  0.1995
 1179W        W 2150   2.979  13.551  10.403 -0.0498 -0.0084 -0.0594
 1180W        W 2151   4.621   9.858   3.940  0.0514  0.0784  0.0544
 1181W        W 2152   0.517  11.806  11.117  0.1141 -0.1036  0.2705
 1182W        W 2153  13.528   0.454   5.021 -0.1511 -0.1719 -0.3364
 1183W        W 2154   5.039   8.203   0.808  0.3942 -0.0394 -0.1845
 1184W        W 2155   7.778   7.549  11.744 -0.2063 -0.4659  0.1694
 1185W        W 2156  12.651  11.767   8.349  0.3394  0.0299 -0.0417
 1186W        W 2157   2.503   6.001   2.511  0.2944 -0.0976  0.3070
 1187W        W 2158   1.345   7.546   3.306 -0.0181  0.0508  0.2548
 1188W        W 2159   5.647  11.505   6.520 -0.0638 -0.2612 -0.1351
 1189W        W 2160   5.547   4.224   6.526 -0.0029  0.0080  0.1495
 1190W        W 2161   1.499  11.788  11.814 -0.1973 -0.1328  0.2434
 1191W        W 2162   1.418   1.948   9.444 -0.3995 -0.0620 -0.0122
 1192W        W 2163  11.760   0.488  13.800  0.2168 -0.3842  0.0731
 1193W        W 2164  10.120   7.961   2.710  0.3511 -0.1568  0.1982
 1194W        W 2165  10.211   7.120   7.701  0.0563 -0.1042 -0.1481
 1195W        W 2166   0.442   2.267  12.378  0.1826 -0.4632 -0.0496
 1196W        W 2167   6.373   9.512   5.059 -0.0871  0.2670  0.0406
 1197W        W 2168   9.358   8.891   3.834 -0.1229 -0.0536 -0.1098
 1198W        W 2169   0.806   9.886   5.120 -0.0526 -0.0366  0.1744
 1199W        W 2170   6.191   3.434   8.209 -0.1184 -0.0724 -0.0927
 1200W        W 2171   1.145   4.213   3.943  0.1113 -0.2014  0.0552
 1201W        W 2172   8.625   2.190   4.614  0.2570  0.1334  0.0018
 1202W        W 2173  12.093   4.545   9.946  0.0746 -0.3127 -0.0966
 1203W        W 2174   4.077  10.421   9.333  0.4020 -0.0384 -0.0324
 1204W        W 2175  12.820   9.531   0.764  0.2337  0.1238  0.2259
 1205W        W 2176   6.229   8.470   4.225 -0.1790 -0.0151 -0.1888
 1206W        W 2177   7.480   7.584   0.380 -0.2072  0.1652 -0.1238
 1207W        W 2178  11.236  11.348   3.211  0.0550 -0.0407 -0.2460
 1208W        W 2179   7.802   0.302   5.481  0.1804  0.0081  0.0416
 1209W        W 2180   9.291   2.974  12.961 -0.2075 -0.1647 -0.1939
 1210W        W 2181  10.174  12.911  13.091 -0.0388  0.1331 -0.0823
 1211W        W 2182  12.756  11.919   0.020  0.0327 -0.1970 -0.0835
 1212W        W 2183   6.586   3.367   2.256  0.1831 -0.0921  0.1836
 1213W        W 2184   6.063   9.110   4.835  0.2802 -0.1247 -0.0979
 1214W        W 2185   9.088   5.304   4.026  0.0867 -0.1181  0.1842
 1215W        W 2186  11.256  13.076  11.462 -0.0260  0.1148 -0.1017
 1216W        W 2187   7.353   3.306   9.678  0.0847  0.2788 -0.2356
 1217W        W 2188   5.145   2.708   9.216 -0.3346 -0.0578 -0.0856
 1218W        W 2189   0.468   9.501   3.929 -0.0142 -0.1094 -0.1066
 1219W        W 2190   9.559  13.537  11.103 -0.1096  0.0549  0.1444
 1220W        W 2191   8.358   2.548   9.485  0.5603 -0.1794 -0.0730
 1221W        W 2192  11.344   8.939  10.138 -0.0145 -0.1229  0.2238
 1222W        W 2193  11.448  10.233  10.588  0.0893 -0.2086 -0.0533
 1223W        W 2194   8.003   1.249   3.116 -0.1549 -0.1104 -0.0026
 1224W        W 2195   7.072   2.244  10.926  0.0109  0.0624  0.1441
 1225W        W 2196   0.381   6.046  12.356 -0.0129  0.0271 -0.2313
 1226W        W 2197  11.040   1.958   7.429 -0.0077 -0.0775  0.0050
 1227W        W 2198   6.139  10.855   7.226  0.0201  0.1819 -0.0983
 1228W        W 2199   1.720   4.032   9.196 -0.3637  0.3624 -0.1197
 1229W        W 2200   1.230   4.592   5.046 -0.0806  0.0771 -0.0465
 1230W        W 2201   4.089   6.445   3.313 -0.3731 -0.0796  0.0472
 1231W        W 2202   8.853  11.066   3.839 -0.0879  0.2085  0.1753
 1232W        W 2203   2.013  13.183   6.712  0.0688 -0.0344 -0.0375
 1233W        W 2204   7.763   4.363  12.869  0.0189 -0.2543 -0.2645
 1234W        W 2205   3.678  12.830  10.511 -0.1698 -0.3870  0.4176
 1235W        W 2206  10.682  10.387   3.828 -0.2314  0.1566 -0.1497
 1236W        W 2207   5.474  11.699   9.264  0.0788  0.0081  0.1676
 1237W        W 2208   2.483   3.753   2.943 -0.3269 -0.1583  0.1915
 1238W        W 2209   6.953   3.568   3.714 -0.2197 -0.3250  0.2368
 1239W        W 2210   5.253   6.583  10.468 -0.4061  0.6769 -0.2067
 1240W        W 2211   0.351  11.694   3.315 -0.1994 -0.0306  0.1361
 1241W        W 2212   0.967   7.600   7.921 -0.1244  0.1524 -0.3470
 1242W        W 2213  10.082  11.557   4.560 -0.0060  0.0214 -0.1757
 1243W        W 2214   3.980   1.044   0.757  0.1230 -0.2612 -0.0043
 1244W        W 2215   8.601   4.491   3.010 -0.0070  0.0017  0.0526
 1245W        W 2216   5.527  13.805   7.989  0.0611 -0.1519  0.1089
 1246W        W 2217  10.691  11.109   3.533 -0.2084  0.0383 -0.0933
 1247W        W 2218  11.390   3.911   1.940 -0.0034 -0.1543  0.0190
 1248W        W 2219   6.374   4.719   9.507 -0.1926  0.6167  0.1932
 1249W        W 2220   1.949   5.172  13.214 -0.3413  0.1532 -0.3788
 1250W        W 2221  13.810   6.112   4.634  0.1081  0.0500 -0.2772
 1251W        W 2222   8.438   3.950   8.694  0.3264  0.1382 -0.0742
 1252W        W 2223  11.348   1.211   6.682 -0.1632  0.2233 -0.0103
 1253W        W 2224  10.907   2.260  13.155  0.1367  0.3420  0.0828
 1254W        W 2225   5.424   9.416   7.638  0.0441  0.0667 -0.1053
 1255W        W 2226   8.819  10.136  11.755  0.0488  0.3045  0.0788
 1256W        W 2227  12.738   6.789   0.724  0.0782 -0.1410 -0.0134
 1257W        W 2228   0.277   8.178   4.549 -0.1019  0.1471 -0.0568
 1258W        W 2229  13.417   4.922   1.062  0.1660  0.2413 -0.3214
 1259W        W 2230  10.250   6.756   5.926  0.2974  0.0835  0.1859
 1260W        W 2231   5.709   9.652  13.017 -0.2141 -0.1910 -0.0339
 1261W        W 2232   4.664   2.631   8.958 -0.2739  0.1643  0.1968
 1262W        W 2233   4.757   1.666   0.838  0.0598 -0.1113  0.1820
 1263W        W 2234   3.767   5.811  13.639 -0.0743  0.0472 -0.1839
 1264W        W 2235   6.695  10.681   2.667 -0.2040 -0.3928 -0.0276
 1265W        W 2236  12.752   9.593   7.670  0.0570 -0.2365 -0.0785
 1266W        W 2237   5.408   5.922   2.325  0.4895 -0.0846  0.2199
 1267W        W 2238   7.179   2.439  13.135 -0.1361 -0.0643 -0.2381
 1268W        W 2239   7.214  13.533  11.178  0.1835 -0.0061  0.1481
 1269W        W 2240   5.848  13.383  10.768 -0.0911  0.1955 -0.0578
 1270W        W 2241   7.909   3.383   4.157 -0.1250 -0.3221  0.1433
 1271W        W 2242  13.109   1.922   0.477 -0.0648  0.0833 -0.1732
 1272W        W 2243   3.085   9.821  13.800 -0.0743  0.1052  0.2744
 1273W        W 2244   8.339   3.820  11.324  0.2013  0.3142 -0.1605
 1274W        W 2245   1.149   6.604   1.764  0.1734  0.0378 -0.1555
 1275W        W 2246   9.392   8.367  11.138 -0.0262 -0.2966  0.3802
 1276W        W 2247   9.395   8.882  11.910 -0.1260 -0.1020  0.2109
 1277W        W 2248   5.313   2.693   4.324 -0.2521  0.2689 -0.1015
 1278W        W 2249   4.942  13.442  11.301 -0.3489 -0.0907  0.2006
 1279W        W 2250  12.509   3.997   2.149 -0.0118 -0.0222 -0.1196
 1280W        W 2251   9.518   5.998   8.184  0.0664 -0.1341  0.0232
 1281W        W 2252  12.140  12.189  10.434  0.1327  0.0114  0.1482
 1282W        W 2253   3.148   9.816   5.478  0.0652  0.3659 -0.3423
 1283W        W 2254   2.619   0.206   1.485 -0.0685 -0.0462 -0.0121
 1284W        W 2255   1.926  13.582   9.075  0.1340  0.1541  0.2604
 1285W        W 2256  11.984  13.363   9.678 -0.1091 -0.0630  0.2761
 1286W        W 2257  10.236   1.795   4.873  0.2548 -0.0299  0.2228
 1287W        W 2258   8.428   4.868   7.733  0.0094  0.1170 -0.0370
 1288W        W 2259  13.861   6.582  10.903 -0.0032  0.2061  0.3551
 1289W        W 2260   5.225   4.831  11.115 -0.1058  0.0921  0.0175
 1290W        W 2261   0.529   9.521   9.118 -0.3341 -0.0402  0.0272
 1291W        W 2262  11.189   5.756   9.097  0.0058 -0.0726 -0.0291
 1292W        W 2263  12.409   5.561   4.771  0.0799  0.1476  0.0478
 1293W        W 2264  11.997   4.447  10.503  0.1057 -0.3229  0.4499
 1294W        W 2265  12.136   9.435  11.789 -0.0232  0.0986  0.0933
 1295W        W 2266  11.850   6.324   8.819  0.1166 -0.0241 -0.1335
 1296W        W 2267   7.897   8.493   3.957  0.1208  0.0566 -0.1973
 1297W        W 2268   2.913  10.827  11.093  0.1317  0.1216  0.1296
 1298W        W 2269  11.524   2.506   6.475  0.0243  0.1055 -0.2767
 1299W        W 2270   2.675  13.070  10.121 -0.1246  0.2176 -0.2288
 1300W        W 2271   8.375   9.036   2.435  0.0572  0.2332 -0.1490
 1301W        W 2272   3.482   5.285   0.351  0.0368 -0.2997  0.0588
 1302W        W 2273   3.863   7.675   4.800  0.0869  0.5437  0.0171
 1303W        W 2274   8.789  11.189   4.437 -0.0330 -0.0256  0.3405
 1304W        W 2275   8.852   9.803  12.660 -0.1549  0.1238 -0.3117
 1305W        W 2276   3.584   2.281   0.717 -0.2312 -0.1392  0.1080
 1306W        W 2277   8.467   4.688   7.116 -0.1935 -0.2107  0.1475
 1307W        W 2278  13.906  10.502   3.818 -0.1158  0.0296 -0.2710
 1308W        W 2279   5.151   5.810   6.934 -0.2802  0.2739  0.3041
 1309W        W 2280   6.335   0.373  12.193  0.0520  0.1103 -0.0725
 1310W        W 2281   5.168   1.123   1.306 -0.0876 -0.3023 -0.0661
 1311W        W 2282  10.046   6.400   7.856  0.0594  0.2838  0.1294
 1312W        W 2283  11.572   5.615   3.844 -0.0429  0.1233 -0.0856
 1313W        W 2284  10.155   8.332   0.277 -0.0005 -0.2843  0.1621
 1314W        W 2285   8.961  12.386   1.032  0.1156  0.4268  0.2086
 1315W        W 2286   3.726  13.045   9.604 -0.0620  0.0212 -0.4139
 1316W        W 2287   9.608   7.450  13.798 -0.2848  0.2101  0.0807
 1317W        W 2288  11.782  11.729   1.477  0.0888 -0.4404 -0.1976
 1318W        W 2289   9.190  10.553  11.706  0.0554  0.2573  0.1400
 1319W        W 2290   5.297  13.403   6.051  0.0175 -0.2059  0.0659
 1320W        W 2291   3.144   8.267   5.464  0.0298  0.0565  0.0694
 1321W        W 2292   0.061   3.716  11.116  0.0802  0.2389  0.0241
 1322W        W 2293  12.390  10.297  10.374 -0.0247  0.1326 -0.0898
 1323W        W 2294   8.644   3.238  10.311  0.3316 -0.2099 -0.1575
 1324W        W 2295   4.643   1.109   9.194  0.3268 -0.2202 -0.0369
 1325W        W 2296   9.645   0.886   1.731 -0.0275  0.0482  0.0867
 1326W        W 2297  11.831   1.608   3.843  0.0283  0.0268 -0.2083
 1327W        W 2298  10.081   5.791   8.914 -0.3052  0.2136 -0.0607
 1328W        W 2299  12.784   9.264   3.456 -0.1307  0.0608 -0.2958
 1329W        W 2300   5.212   2.382   2.236  0.3336 -0.0853 -0.0245
 1330W        W 2301   6.955  13.566   5.889  0.0396  0.2731 -0.2017
 1331W        W 2302   4.296   7.719   0.536  0.0479 -0.1490 -0.0702
 1332W        W 2303   8.388   2.742   6.097  0.3627  0.0603  0.0686
 1333W        W 2304   1.640  12.204   2.119  0.2331 -0.2136  0.0150
 1334W        W 2305  10.750   4.427   3.102 -0.0014  0.0220 -0.1164
 1335W        W 2306   1.790   9.988   6.565 -0.0734  0.2243  0.3095
 1336W        W 2307  13.849   9.692   3.273  0.2796  0.0726 -0.0174
 1337W        W 2308   0.638   9.560  11.662 -0.1129  0.1780 -0.1673
 1338W        W 2309   0.962  13.195  11.111 -0.1994  0.1323 -0.2475
 1339W        W 2310   6.765   4.678  12.338 -0.1841  0.0660 -0.0204
 1340W        W 2311   9.740   3.870  10.001 -0.0693 -0.3028  0.0830
 1341W        W 2312   8.676  12.852   6.377  0.3840  0.0429 -0.0897
 1342W        W 2313   7.177   7.422   9.468  0.0138 -0.0240 -0.1927
 1343W        W 2314   9.796   3.581   8.631  0.1374  0.4246 -0.0887
 1344W        W 2315   9.886   5.272   9.923  0.0978 -0.0664  0.2158
 1345W        W 2316   0.448   8.431  10.786  0.2480  0.0769  0.2736
 1346W        W 2317   3.904  13.153   8.854 -0.0887  0.2056  0.0555
 1347W        W 2318  10.754   5.971  10.968 -0.0916 -0.1874 -0.3543
 1348W        W 2319   9.236   4.969   7.576 -0.0626  0.0873  0.0645
 1349W        W 2320   8.514   8.732   6.613  0.1376 -0.0736 -0.0421
 1350W        W 2321   6.621   9.866   1.262 -0.2159  0.1553  0.1130
 1351W        W 2322  10.892   4.085   6.253  0.1749 -0.1607  0.2990
 1352W        W 2323   8.708   6.997   1.142  0.2478 -0.0591 -0.0890
 1353W        W 2324   8.251  13.115   5.019  0.1695 -0.0098 -0.1772
 1354W        W 2325   8.560   6.721   4.161 -0.3424  0.0462  0.0551
 1355W        W 2326   5.995   8.856  11.653 -0.2540  0.0847 -0.1466
 1356W        W 2327  11.555   3.820   6.762 -0.0869  0.1093  0.0378
 1357W        W 2328   1.069   6.665   5.802 -0.0485  0.0594 -0.1599
 1358W        W 2329   8.867  13.894   7.981  0.1475  0.1259 -0.0698
 1359W        W 2330   8.946  12.390   6.131  0.3953 -0.1183 -0.0848
 1360W        W 2331   1.444   8.784   8.835  0.1029  0.1709 -0.1077
 1361W        W 2332   5.480  10.711   3.963  0.1235 -0.1837 -0.1548
 1362W        W 2333  13.009   5.298   6.784 -0.0580  0.1645  0.1253
 1363W        W 2334   6.428   0.530   9.340 -0.4552 -0.0364  0.0333
 1364W        W 2335   3.178   2.378   8.744  0.0098  0.1053 -0.0863
 1365W        W 2336   1.403   0.386   6.459 -0.0541  0.4620 -0.1634
 1366W        W 2337  13.588   7.250   2.238 -0.1901  0.1279  0.5348
 1367W        W 2338   5.157   2.963   0.735 -0.0316  0.0846  0.0743
 1368W        W 2339   0.635   5.018  11.897 -0.0016 -0.1894 -0.2378
 1369W        W 2340   7.920   7.961   3.907 -0.0751 -0.0783 -0.2892
 1370W        W 2341   7.573  13.409   8.901  0.0622 -0.4527 -0.1936
 1371W        W 2342   1.708   3.579   1.092 -0.3333  0.2357  0.0927
 1372W        W 2343   0.554   1.033   1.090  0.0220 -0.0422 -0.0507
 1373W        W 2344  12.807   3.237  12.364 -0.1255 -0.3660  0.2434
 1374W        W 2345   5.307  11.668   3.325 -0.2632 -0.0596  0.0383
 1375W        W 2346   0.964   4.072   2.343  0.3397  0.0117  0.4517
 1376W        W 2347   3.671   3.680   1.185  0.0302  0.0955 -0.0829
 1377W        W 2348  11.654   5.371  11.652 -0.1112  0.1020 -0.0681
 1378W        W 2349   4.625   3.087   6.834 -0.2304  0.0114 -0.3116
 1379W        W 2350   6.182   9.113  13.563 -0.1494  0.0130 -0.1333
 1380W        W 2351   1.759   9.607  12.299  0.0399 -0.2650 -0.1680
 1381W        W 2352   1.762   7.775   9.820 -0.0079  0.0082  0.2145
 1382W        W 2353   2.414   3.667  11.231 -0.2835 -0.1317  0.1110
 1383W        W 2354   5.695   9.754  13.844 -0.1691  0.1275 -0.2787
 1384W        W 2355   0.466  10.585  13.780  0.3312  0.1523 -0.1396
 1385W        W 2356   7.912   5.948  13.081  0.0310  0.3807 -0.1004
 1386W        W 2357   2.531  10.183   3.741 -0.1262 -0.0058 -0.0965
 1387W        W 2358   2.186   9.402   6.594 -0.1940 -0.1319  0.1575
 1388W        W 2359   5.015   7.023  11.892 -0.3523 -0.0029  0.1128
 1389W        W 2360   1.929   7.291   9.191  0.0219 -0.0028 -0.1901
 1390W        W 2361   1.377   9.842   4.792  0.0154  0.1148  0.2195
 1391W        W 2362   2.226   3.480   3.370 -0.0240 -0.0210  0.0180
 1392W        W 2363   1.106  11.047   8.390  0.1641 -0.2234 -0.2521
 1393W        W 2364   7.045   2.408   9.580  0.3050 -0.0725  0.0655
 1394W        W 2365  10.494   8.516   8.178 -0.3530  0.2112 -0.2909
 1395W        W 2366  10.694   8.402   7.411 -0.0768  0.0724 -0.0326
 1396W        W 2367   2.631   6.679   5.054 -0.0480  0.1362 -0.0541
 1397W        W 2368  13.276   2.740   1.614  0.0189 -0.0873  0.1012
 1398W        W 2369   5.281   4.607  10.598  0.4237 -0.0119 -0.0539
 1399W        W 2370   2.491   6.317   0.789 -0.0485  0.2207  0.0615
 1400W        W 2371  13.600   5.425   6.840 -0.2111  0.4364 -0.1089
 1401W        W 2372   4.786  12.044   5.053 -0.1874 -0.0819  0.0270
 1402W        W 2373   8.199   5.543   6.473  0.2342 -0.0096 -0.0189
 1403W        W 2374  11.720  12.613   8.672 -0.1014  0.0843 -0.0705
 1404W        W 2375   2.959   8.109   9.359 -0.0074  0.0122 -0.2493
 1405W        W 2376   1.243   5.014  11.390 -0.3511 -0.2584 -0.0824
 1406W        W 2377   1.824   9.707   1.035 -0.2773 -0.0076  0.1358
 1407W        W 2378   1.093   1.800  12.790  0.1825  0.2159  0.2849
 1408W        W 2379   0.851   9.067   6.249  0.2104  0.0104  0.0856
 1409W        W 2380   3.394   9.990   7.596 -0.1332 -0.2167  0.0078
 1410W        W 2381   0.497   8.799  13.286  0.0676  0.2708 -0.0325
 1411W        W 2382   6.373   1.754   6.694  0.0883  0.0123 -0.0293
 1412W        W 2383   0.763   5.929   7.763  0.2168  0.0630  0.1896
 1413W        W 2384   3.211  10.925   8.712 -0.0875 -0.1671  0.0782
 1414W        W 2385   9.358  11.070   0.654 -0.1065  0.2337  0.1925
 1415W        W 2386   5.649   6.010   7.800  0.2041  0.3912 -0.0085
 1416W        W 2387   8.596   5.518   4.887 -0.0370 -0.1999  0.1064
 1417W        W 2388  11.535   6.285  11.165 -0.0374 -0.1951  0.1443
 1418W        W 2389   0.383   5.747  13.705  0.2658  0.1690 -0.1623
 1419W        W 2390   7.297   8.159  12.803  0.0804 -0.2137 -0.1771
 1420W        W 2391   2.104   0.917   2.774  0.3611 -0.3333 -0.0798
 1421W        W 2392   9.407   7.496  12.351  0.0396  0.2619  0.4341
 1422W        W 2393   5.187   2.292   8.890 -0.1929  0.0610 -0.2015
 1423W        W 2394   6.263  13.885   7.381 -0.2554  0.3259 -0.0787
 1424W        W 2395  11.641   7.401   8.917 -0.0444  0.0346  0.0096
 1425W        W 2396   9.918   1.383   6.580  0.0649  0.0507 -0.0813
 1426W        W 2397   8.842   8.070  12.254  0.2140  0.1806 -0.1647
 1427W        W 2398  11.536   8.722   4.079 -0.1152  0.2772 -0.0928
 1428W        W 2399   0.528   7.509   4.475  0.1581 -0.0417  0.0733
 1429W        W 2400   0.265  13.176  10.222 -0.0534  0.0688  0.2945
 1430W        W 2401   8.132  13.734   0.239 -0.0297 -0.1077  0.2647
 1431W        W 2402   2.982   2.266   6.367  0.0806 -0.0018 -0.0875
 1432W        W 2403   5.274   3.493   7.217 -0.2009 -0.1166  0.5055
 1433W        W 2404   3.569   7.483   3.967  0.0719  0.0368 -0.0288
 1434W        W 2405   8.888   7.817   3.547 -0.0010 -0.0519  0.0535
 1435W        W 2406   2.923   1.547   1.414 -0.0907 -0.0748 -0.0948
 1436W        W 2407   4.533  10.502   3.576  0.0369 -0.1878  0.1682
 1437W        W 2408  11.024   2.570   9.934  0.0365  0.1597 -0.1878
 1438W        W 2409   4.219   4.330   5.609  0.1220 -0.1649 -0.2288
 1439W        W 2410   6.599   9.610   7.690 -0.1402  0.1062 -0.1626
 1440W        W 2411  11.892  11.439  12.433  0.3109 -0.0316  0.0439
 1441W        W 2412   5.774   9.506   7.230  0.0475  0.1892  0.3527
 1442W        W 2413  10.718  11.414  11.712 -0.3134  0.0801  0.2954
 1443W        W 2414   7.820   2.886   7.096  0.0345 -0.0536  0.1960
 1444W        W 2415   2.412   5.128  13.535 -0.0010 -0.0231  0.1964
 1445W        W 2416   2.475   5.100   7.952  0.2052  0.0091 -0.0247
 1446W        W 2417   6.465   3.749   3.577  0.1453  0.2679  0.0149
 1447W        W 2418   0.951   6.406   4.238  0.1148  0.2424  0.1654
 1448W        W 2419   5.937  12.216   1.393  0.0018 -0.1858  0.0762
 1449W        W 2420   0.599   5.352   6.960 -0.0908  0.1707  0.2495
 1450W        W 2421   7.054  10.978   9.650 -0.0529 -0.5218  0.3332
 1451W        W 2422  10.019   0.688   2.937 -0.0537 -0.1456 -0.2265
 1452W        W 2423  11.778   7.905  11.086  0.0722  0.3077 -0.1496
 1453W        W 2424   4.385  12.547  11.163 -0.1152  0.0204 -0.1529
 1454W        W 2425   3.379   3.976   3.449  0.0745  0.0140 -0.1269
 1455W        W 2426   2.866   2.931   7.923 -0.0345 -0.0835 -0.1306
 1456W        W 2427   3.930  11.202  12.890  0.1884 -0.1843  0.2047
 1457W        W 2428   5.086   1.091  10.576  0.2486 -0.0507  0.1067
 1458W        W 2429   2.603  12.600  10.963 -0.5053 -0.0220 -0.0209
 1459W        W 2430   9.067   5.866   4.896  0.0874  0.0575 -0.0973
 1460W        W 2431   8.421   4.672   3.809  0.2778 -0.1220  0.1091
 1461W        W 2432   9.876   0.372   6.968 -0.2229  0.2264 -0.0497
 1462W        W 2433  11.938  13.858   1.803  0.3770  0.0670  0.0430
 1463W        W 2434   8.704  13.003  13.681 -0.3578  0.2428  0.3234
 1464W        W 2435   6.546  10.978  11.906 -0.0408 -0.0894  0.1463
 1465W        W 2436  12.657   1.601  13.017 -0.0701 -0.3068 -0.0536
 1466W        W 2437  13.169   1.011  13.445  0.1087 -0.0249  0.1051
 1467W        W 2438   8.090  13.119   6.990  0.1525 -0.1232  0.0117
 1468W        W 2439   8.728   3.569   4.252 -0.2439 -0.0400 -0.1777
 1469W        W 2440  10.679   1.488   5.579 -0.1029 -0.0964 -0.2119
 1470W        W 2441   9.000  13.815   8.473 -0.3305  0.3532  0.2550
 1471W        W 2442   6.971   5.646  10.631  0.0710 -0.3706 -0.2749
 1472W        W 2443  12.323  11.760   4.561 -0.3202  0.1131  0.2598
 1473W        W 2444  13.447  11.668   3.122 -0.0849  0.1797 -0.0062
 1474W        W 2445   3.068   0.177  11.857 -0.1212  0.0984  0.0503
 1475W        W 2446   5.857   5.050   3.839 -0.1035 -0.2617  0.0749
 1476W        W 2447   2.835   3.652   9.493  0.2256  0.3251 -0.1937
 1477W        W 2448   4.640   2.004   4.696  0.0647  0.0641 -0.0106
 1478W        W 2449   1.838   8.657   7.704  0.1810  0.0462 -0.0760
 1479W        W 2450   9.731   0.082  10.927 -0.0455 -0.2908  0.1456
 1480W        W 2451   4.829  13.335  12.247  0.1446  0.0626  0.1482
 1481W        W 2452   1.828   2.776   7.299 -0.0814 -0.4842 -0.3155
 1482W        W 2453   3.020   4.671   1.976  0.1799 -0.0720  0.2089
 1483W        W 2454  11.817  12.765  11.529  0.1814 -0.0685  0.3538
 1484W        W 2455  11.454   2.694   5.984 -0.0384 -0.1996 -0.0038
 1485W        W 2456   2.706  11.561   4.624 -0.1949 -0.2879 -0.1711
 1486W        W 2457   0.625   1.252   3.317  0.3206 -0.1139 -0.3170
 1487W        W 2458   1.110   5.845  10.389  0.1303  0.0781  0.1588
 1488W        W 2459   8.335   8.737   3.721 -0.1053  0.0210  0.2713
 1489W        W 2460  13.268   4.260   2.529 -0.0180  0.2339  0.0432
 1490W        W 2461   9.385   6.680  11.562 -0.0608  0.2314 -0.3860
 1491W        W 2462   1.234  11.974   4.281  0.0235  0.0494  0.0147
 1492W        W 2463  13.123   9.461   9.253 -0.2755 -0.2198 -0.2411
 1493W        W 2464   7.667   3.223  13.497 -0.0637 -0.2825 -0.3875
 1494W        W 2465  10.869   5.684   2.138 -0.0257  0.0697  0.0611
 1495W        W 2466   9.344   3.810   1.132 -0.4980 -0.3337 -0.0248
 1496W        W 2467   2.776   4.445  13.809  0.2411  0.0165  0.2612
 1497W        W 2468   8.346   2.085   7.420 -0.3652  0.0780  0.0502
 1498W        W 2469  12.305   9.792   7.378  0.0372  0.3168 -0.1483
 1499W        W 2470  13.136   4.948   7.767  0.0434  0.2248 -0.1571
 1500W        W 2471   7.787   8.423  10.997 -0.0475  0.0996 -0.0298
 1501W        W 2472   8.316   6.463   6.113 -0.0445  0.1823  0.2161
 1502W        W 2473   2.586  12.336   4.172 -0.0089 -0.2076 -0.2022
 1503W        W 2474  10.818   9.744   5.924  0.1902  0.1426 -0.2434
 1504W        W 2475   2.668   6.553   7.764 -0.0629  0.1225 -0.0679
 1505W        W 2476   9.319   0.042   9.413  0.2631 -0.0230 -0.1660
 1506W        W 2477  13.718   4.301   1.709 -0.1532  0.0218  0.3408
 1507W        W 2478  10.188   8.720   8.544 -0.0539  0.1708  0.1230
 1508W        W 2479   9.804  12.488  10.751  0.3405 -0.0423 -0.1142
 1509W        W 2480   1.900   6.827   7.555  0.1943  0.2145  0.2069
 1510W        W 2481   7.397   2.700   7.563 -0.1957 -0.2328 -0.1787
 1511W        W 2482   5.422   0.163  13.737 -0.0265  0.2052 -0.1273
 1512W        W 2483   4.333  10.259   6.017  0.2328 -0.1771  0.2700
 1513W        W 2484   6.179   6.830   7.793 -0.0530 -0.0029 -0.2065
 1514W        W 2485  10.107   6.199  13.270  0.2450  0.2950 -0.1706
 1515W        W 2486   9.107  10.688   8.496  0.2124  0.1282  0.0061
 1516W        W 2487   5.384  10.247   7.822 -0.2982 -0.1433  0.3482
 1517W        W 2488   3.777   9.613   1.851  0.1123  0.2589 -0.0365
 1518W        W 2489  10.706   6.089   3.491  0.2352  0.0756  0.1310
 1519W        W 2490  12.335   8.188   7.335 -0.0101  0.0330  0.0292
 1520W        W 2491   4.601   2.274  12.549 -0.0005  0.2059  0.0810
 1521W        W 2492   6.329   8.784  12.712  0.0533 -0.2101  0.0997
 1522W        W 2493   6.828   9.130   4.227  0.1889 -0.0903  0.1020
 1523W        W 2494   8.450   3.856  12.290  0.1225 -0.0475 -0.0082
 1524W        W 2495  12.910  13.722  10.406  0.0804  0.0646  0.0883
 1525W        W 2496   2.596   5.035   4.437  0.0741  0.1167 -0.1653
 1526W        W 2497   8.146   4.937   5.652  0.0536  0.2630  0.1789
 1527W        W 2498  13.651  10.219  13.396  0.2618  0.1503 -0.3768
 1528W        W 2499  11.667   1.662   0.579 -0.1205  0.1294 -0.0137
 1529W        W 2500   7.901  13.734   7.724 -0.0009  0.0227  0.0819
 1530W        W 2501  11.830   5.115   7.269 -0.0656  0.0965  0.0419
 1531W        W 2502   0.054   6.547   0.863 -0.1263 -0.1594 -0.3822
 1532W        W 2503   8.703  10.215   9.387 -0.3356 -0.1917 -0.0236
 1533W        W 2504   7.768  10.044   6.318  0.1758  0.2923  0.1144
 1534W        W 2505  10.453  10.813   4.000 -0.0794  0.1069  0.0117
 1535W        W 2506   5.731   8.706   4.942  0.2141 -0.0963  0.2007
 1536W        W 2507  12.810   0.201   8.226  0.1784 -0.1431  0.0434
 1537W        W 2508   6.014   3.669   5.733  0.1743  0.2036 -0.0493
 1538W        W 2509   3.520   8.059   4.660  0.0821 -0.0494  0.1352
 1539W        W 2510   4.890   6.507  12.854 -0.0689  0.1068  0.0474
 1540W        W 2511   1.773  12.321   2.667  0.0694  0.0161 -0.0123
 1541W        W 2512   2.847  13.095  12.927  0.0109 -0.1169  0.1780
 1542W        W 2513  13.485   1.304  11.858  0.0704  0.0612  0.0301
 1543W        W 2514   8.405  10.481   8.993  0.0763  0.3500  0.2845
 1544W        W 2515  12.288   1.782   6.701 -0.2931 -0.2255  0.0504
 1545W        W 2516  13.554  13.671   6.624  0.1324  0.1737  0.3808
 1546W        W 2517   8.500  11.205  12.218 -0.2197  0.3225 -0.0212
 1547W        W 2518   0.648  13.010   0.772  0.3395 -0.0299 -0.2262
 1548W        W 2519   1.205   5.442  12.658  0.2591  0.0343 -0.1783
 1549W        W 2520  12.533  10.525   4.242  0.0960 -0.2094  0.1141
 1550W        W 2521  10.964  10.082  12.879  0.0470 -0.0300  0.0864
 1551W        W 2522  10.916   0.435   5.294 -0.5506  0.1139 -0.2845
 1552W        W 2523  10.911   0.173   7.096 -0.0320 -0.0325 -0.0880
 1553W        W 2524   9.850   4.083   8.884 -0.1690  0.0070 -0.3873
 1554W        W 2525   9.915   7.688   2.108  0.0102 -0.1150 -0.3447
 1555W        W 2526   3.214   9.244   0.026 -0.3022 -0.3139  0.2449
 1556W        W 2527   5.399   6.247  11.512  0.3940 -0.1246 -0.0305
 1557W        W 2528   6.953   1.928   3.900  0.3672 -0.2050  0.2252
 1558W        W 2529   8.463   9.678   0.014  0.2872 -0.3743 -0.0892
 1559W        W 2530   7.868   5.818  11.238 -0.0864  0.0969  0.0913
 1560W        W 2531   7.713  11.374  10.749 -0.1717 -0.0031 -0.2613
 1561W        W 2532  12.700   5.294  13.704  0.1420  0.4779 -0.0948
 1562W        W 2533   0.260   1.421   4.154 -0.2978 -0.0760 -0.0091
 1563W        W 2534   3.872   4.902  12.140 -0.0067 -0.0590 -0.1594
 1564W        W 2535   5.161  13.841  11.170  0.1470  0.2267  0.1532
 1565W        W 2536   1.260   2.600   8.967 -0.2857  0.0153  0.0111
 1566W        W 2537   9.109   3.539  11.538 -0.0966 -0.0438  0.0246
 1567W        W 2538   7.415  10.827  11.026 -0.1271  0.3778  0.0458
 1568W        W 2539   3.713   8.941   4.214  0.3200  0.1802 -0.2419
 1569W        W 2540   3.961  12.284  12.035  0.2688 -0.0811 -0.1563
 1570W        W 2541   6.161   2.924  11.020  0.1700  0.1134 -0.2443
 1571W        W 2542   9.826   0.005  11.938 -0.2999  0.0084 -0.1203
 1572W        W 2543   8.641   9.073   4.655  0.2330 -0.1782  0.2852
 1573W        W 2544   0.069   8.687   9.919 -0.0947  0.0529  0.1090
 1574W        W 2545   0.143   1.284  12.514 -0.1797  0.1372  0.1257
 1575W        W 2546   1.375   5.417   7.323 -0.0918 -0.0456  0.3284
 1576W        W 2547  13.130   5.199  13.400  0.1049 -0.1368 -0.2110
 1577W        W 2548   8.278  11.480   6.339 -0.1993 -0.1929 -0.2418
 1578W        W 2549  10.422   8.280   8.779 -0.1584 -0.2448 -0.6102
 1579W        W 2550   5.647   8.891  11.184  0.2279  0.1035 -0.0883
 1580W        W 2551   6.919  10.497   3.136 -0.1016 -0.2516 -0.1324
 1581W        W 2552   7.251   7.746   8.969 -0.0455 -0.4637 -0.1430
 1582W        W 2553   3.678   6.107   4.746 -0.1862  0.1961 -0.3488
 1583W        W 2554   7.184  13.904  12.396  0.1846 -0.2640  0.0245
 1584W        W 2555   2.972   1.890  11.718  0.2062  0.2587 -0.2992
 1585W        W 2556   2.019   3.040   2.496 -0.2622 -0.1118 -0.1784
 1586W        W 2557   0.036  13.220   3.509 -0.1996  0.1143 -0.2442
 1587W        W 2558   6.530  10.524   4.492  0.0616 -0.1559  0.0329
 1588W        W 2559  10.444   5.069   5.539  0.0419 -0.1004  0.0875
 1589W        W 2560   4.537  13.839   1.268 -0.2897  0.1913  0.0780
 1590W        W 2561   2.389  10.180  12.986 -0.4678  0.0472 -0.0403
 1591W        W 2562   9.559   3.544   9.104  0.0744  0.0223  0.0195
 1592W        W 2563  11.512  11.942   3.104 -0.1809 -0.3435 -0.0749
 1593W        W 2564   1.544   2.363   4.275  0.1355 -0.2890  0.1502
 1594W        W 2565   7.774   9.569  11.934 -0.1161 -0.2011 -0.2825
 1595W        W 2566  13.122  10.809   3.962 -0.1338  0.0012  0.3003
 1596W        W 2567  12.628   1.419   5.218 -0.0096  0.0742 -0.1871
 1597W        W 2568  13.237   7.840  12.010  0.2234  0.0586  0.1084
 1598W        W 2569   9.977  12.859  11.739  0.0507  0.0196  0.2490
 1599W        W 2570  12.846   6.606   4.985  0.0594  0.1666 -0.1230
 1600W        W 2571  10.454   0.376   5.097 -0.1572  0.2254 -0.3078
 1601W        W 2572   4.922   3.589  10.760 -0.0502  0.3302  0.5657
 1602W        W 2573   6.455   5.334  10.512 -0.0505  0.0301 -0.2062
 1603W        W 2574   1.009   2.123  11.886  0.1407 -0.1314 -0.0258
 1604W        W 2575   2.962   0.034   6.141 -0.4453 -0.0198 -0.1191
 1605W        W 2576  10.982  12.250   8.057 -0.1480 -0.0977  0.0376
 1606W        W 2577  10.261  11.209  12.102  0.1897 -0.0735  0.2115
 1607W        W 2578   7.102  12.280  10.514 -0.1109  0.1811 -0.2725
 1608W        W 2579  10.561  12.693  13.288  0.0534 -0.0107 -0.3577
 1609W        W 2580   3.349   9.017   2.822  0.2152  0.1013 -0.1012
 1610W        W 2581   7.824   6.008   9.035 -0.1072 -0.0394 -0.2681
 1611W        W 2582   2.250  11.437   5.335 -0.1489  0.0171  0.0123
 1612W        W 2583  11.099   2.046  12.628  0.1417  0.0740  0.0050
 1613W        W 2584  11.568  13.214  13.240  0.0676  0.2271 -0.1322
 1614W        W 2585  11.206   6.647   9.376 -0.5668  0.3708 -0.2869
 1615W        W 2586  10.786   2.668   2.549 -0.3560  0.1416  0.2980
 1616W        W 2587   8.854  12.276   8.504 -0.0504  0.3256 -0.3220
 1617W        W 2588  11.986   3.248   8.267 -0.0260 -0.2187 -0.2459
 1618W        W 2589   3.440   1.455  12.015 -0.0959 -0.1559 -0.1562
 1619W        W 2590   9.420   9.755   4.425 -0.0306  0.2621 -0.0033
 1620W        W 2591  12.946   4.316   4.835 -0.2389 -0.2831  0.0680
 1621W        W 2592  12.671   5.599  11.170 -0.1256 -0.5017 -0.0822
 1622W        W 2593   5.208   1.011  10.110 -0.2450 -0.0108 -0.0570
 1623W        W 2594  11.575   9.968   0.329 -0.0204 -0.0930 -0.0183
 1624W        W 2595   7.433   9.062   9.835 -0.1957  0.0277 -0.0572
 1625W        W 2596   1.612   4.176   3.633  0.4622  0.1525 -0.2095
 1626W        W 2597   0.906  10.318   4.776  0.0909 -0.0202  0.0907
 1627W        W 2598   1.545   2.132   3.181  0.4959  0.1201  0.1326
 1628W        W 2599   0.799   0.384   2.717 -0.1737  0.1948  0.1635
 1629W        W 2600  11.916   8.487   5.521  0.0335 -0.3335  0.4518
 1630W        W 2601   1.472   5.263  10.954 -0.0925  0.2890 -0.1979
 1631W        W 2602   3.226   0.168   1.512 -0.1321  0.0275 -0.1152
 1632W        W 2603  13.294   9.375   0.870  0.2406 -0.0511  0.2968
 1633W        W 2604   3.867   7.350   8.790  0.2579  0.1207  0.2563
 1634W        W 2605  12.153  11.132   4.259  0.0971  0.2429  0.0269
 1635W        W 2606  10.392   7.652  11.377 -0.0044  0.4373 -0.2031
 1636W        W 2607  11.201   3.487   9.738  0.0027  0.1696 -0.0621
 1637W        W 2608   1.394   6.943   9.622  0.3443 -0.1412 -0.0602
 1638W        W 2609   9.010   8.568  10.806  0.0734 -0.2743 -0.0151
 1639W        W 2610  10.036   7.582   0.114 -0.4343  0.0689 -0.1311
 1640W        W 2611   1.859   8.481   0.845  0.0026  0.1544 -0.0579
 1641W        W 2612   1.406   8.886   5.294  0.0176 -0.1166 -0.0666
 1642W        W 2613   0.041  13.519   9.904  0.0559 -0.3104  0.1050
 1643W        W 2614   4.842   6.369  13.392  0.3225 -0.0081 -0.2502
 1644W        W 2615   2.374   4.189   8.180  0.3774  0.3245 -0.2792
 1645W        W 2616  13.302  10.308   6.144 -0.2534 -0.1432 -0.0915
 1646W        W 2617  10.069  11.761   1.653  0.0810  0.2128  0.1210
 1647W        W 2618   3.857   3.939   5.622  0.4879 -0.2312  0.1178
 1648W        W 2619  12.566   8.100  10.255  0.2898 -0.0327 -0.1976
 1649W        W 2620   3.233   6.727   4.094  0.3567 -0.2282 -0.3610
 1650W        W 2621   1.564   6.054   8.658 -0.5382  0.1092 -0.1849
 1651W        W 2622  13.010   9.734  13.158 -0.3794 -0.0478 -0.0850
 1652W        W 2623   2.401  10.801   2.507  0.1661  0.2451  0.2612
 1653W        W 2624   8.063   9.088   9.364 -0.0722 -0.3246  0.0690
 1654W        W 2625   9.774   6.253   9.773 -0.2445 -0.0738  0.2466
 1655W        W 2626   1.493   8.595  10.895 -0.0376 -0.0926 -0.0896
 1656W        W 2627  13.280  13.063   5.677  0.0912  0.1156  0.2607
 1657W        W 2628   3.272   4.122   5.637 -0.0383 -0.1451  0.1315
 1658W        W 2629   8.877   7.519  12.479  0.3006  0.2329 -0.0893
 1659W        W 2630   6.722   2.080   0.488 -0.0298  0.0318 -0.1858
 1660W        W 2631  12.746   1.251   9.836  0.4021  0.1595  0.2286
 1661W        W 2632   5.864   1.928   6.582 -0.1104 -0.0807 -0.3985
 1662W        W 2633   7.695   3.811  10.727 -0.2819  0.1429 -0.1653
 1663W        W 2634   0.883   2.489  11.279 -0.0431 -0.1185  0.1118
 1664W        W 2635   5.499  12.843   4.351 -0.1386  0.0609  0.2997
 1665W        W 2636  11.661   3.232  12.888 -0.0395 -0.1395  0.1922
 1666W        W 2637  11.262   0.058   9.006  0.1938 -0.0507 -0.0069
 1667W        W 2638  11.814   2.321   2.556  0.0045  0.2302 -0.1985
 1668W        W 2639  12.173   3.966   5.929 -0.0186 -0.2768 -0.2506
 1669W        W 2640  10.198   0.761   2.085  0.3471  0.0274  0.1539
 1670W        W 2641   9.817   7.627  11.379 -0.1196  0.1757 -0.0485
 1671W        W 2642   6.160   9.561  13.883  0.2078  0.0132  0.1024
 1672W        W 2643  13.369   6.258   4.250 -0.1228 -0.0091  0.3447
 1673W        W 2644   4.070   1.640   3.749  0.2702 -0.0156 -0.1469
 1674W        W 2645   0.872  12.900  13.572 -0.3126  0.0656  0.0476
 1675W        W 2646   4.407   3.076   4.940 -0.0423  0.2243  0.0721
 1676W        W 2647  13.801   5.542   7.965 -0.1678  0.0455  0.0023
 1677W        W 2648   9.154   9.937  10.023  0.0458 -0.0320 -0.0071
 1678W        W 2649   0.236   8.686   9.373 -0.1729 -0.1924 -0.0748
 1679W        W 2650  13.363   1.544   7.390 -0.0169 -0.2415 -0.4117
 1680W        W 2651   8.743   3.687  11.881  0.2567 -0.0563  0.1067
 1681W        W 2652   3.675   9.910   2.326  0.2691  0.3774 -0.4046
 1682W        W 2653   7.991   7.089  11.686  0.0267 -0.0264  0.3161
 1683W        W 2654   8.751  12.913   5.824 -0.1468 -0.3107  0.2850
 1684W        W 2655   2.879   1.547   7.722 -0.0255 -0.1175  0.0819
 1685W        W 2656   8.928  12.495   4.702  0.1473  0.3269  0.0171
 1686W        W 2657   5.649   4.213   9.155  0.3323 -0.0372  0.0689
 1687W        W 2658   7.210   1.982   7.148 -0.0546  0.0314  0.1685
 1688W        W 2659   1.768   0.627   1.666 -0.0266  0.1988 -0.0922
 1689W        W 2660   2.852   0.405   9.696 -0.3012 -0.3027  0.1759
 1690W        W 2661   2.595   8.695   7.006  0.2019 -0.1207  0.0334
 1691W        W 2662  10.679   6.288   7.123 -0.1406  0.1085  0.1815
 1692W        W 2663  12.716   1.251  10.989  0.0270  0.0740  0.1734
 1693W        W 2664   0.657  11.308   4.664  0.1307 -0.1097  0.1377
 1694W        W 2665   3.192   8.448   2.098 -0.2330  0.1140 -0.2368
 1695W        W 2666  10.805   4.615  10.940  0.0435 -0.2429  0.1469
 1696W        W 2667  13.592   2.865   6.866 -0.2530 -0.1194  0.1914
 1697W        W 2668   6.883   8.845  11.198  0.2524  0.0483  0.2317
 1698W        W 2669  10.149  12.118  12.382  0.0651 -0.0947 -0.1950
 1699W        W 2670   0.618   3.232   5.462  0.0303  0.0413  0.5056
 1700W        W 2671   8.329   8.497   1.449  0.2247 -0.1519 -0.3032
 1701W        W 2672  11.835   3.038   3.658 -0.0150  0.5445  0.5176
 1702W        W 2673   4.920  12.757  11.290 -0.0542 -0.0036  0.1012
 1703W        W 2674   7.481  13.388  10.742  0.2353 -0.0237 -0.0768
 1704W        W 2675   1.585  12.593   0.532 -0.0373 -0.0491  0.1092
 1705W        W 2676   2.211   5.044  12.827 -0.0554 -0.1408  0.1069
 1706W        W 2677  12.996   2.389   6.287 -0.0704 -0.0765 -0.1418
 1707W        W 2678   4.552   7.269   7.421 -0.0822 -0.2543  0.1792
 1708W        W 2679   5.930   3.546   3.449  0.4205  0.0793  0.1241
 1709W        W 2680   8.764  11.726  10.371 -0.1541 -0.1258 -0.0646
 1710W        W 2681  13.148   0.013   0.029 -0.0132  0.0763  0.1606
 1711W        W 2682  10.410  10.571   9.788  0.0745  0.0054 -0.0308
 1712W        W 2683   6.401   7.240   5.359 -0.1211 -0.1892 -0.2245
 1713W        W 2684  10.924   7.290   4.318 -0.1880 -0.0517  0.2186
 1714W        W 2685   2.915   4.879   9.888 -0.1452 -0.0014  0.2165
 1715W        W 2686  13.729   2.492   0.795  0.1637  0.0883  0.2721
 1716W        W 2687   5.350  12.850  13.623 -0.1576 -0.2096 -0.2991
 1717W        W 2688  10.210   7.475   2.437  0.2577 -0.0345  0.2439
 1718W        W 2689   1.067  11.486   6.609 -0.0578  0.2122 -0.1365
 1719W        W 2690  12.615   8.630  10.471  0.1540 -0.2895 -0.0092
 1720W        W 2691  11.387   0.435   3.271  0.0898 -0.2608 -0.0509
 1721W        W 2692   4.729   2.763   1.584  0.3813 -0.1704  0.2353
 1722W        W 2693   9.449   4.586   9.413  0.2353  0.0961  0.3939
 1723W        W 2694  13.677   8.259   0.954  0.4256  0.0988  0.2767
 1724W        W 2695   8.407   3.223   1.058  0.0580 -0.0882  0.1664
 1725W        W 2696  11.181  12.855   8.384  0.0816  0.0138  0.0094
 1726W        W 2697   3.724   1.086   2.667  0.3216 -0.0132 -0.0914
 1727W        W 2698   5.586   1.263  12.207 -0.0249  0.3270  0.0360
 1728W        W 2699   6.677  11.864   4.214 -0.1716  0.0206  0.0203
 1729W        W 2700   0.484   6.847   6.856 -0.1440 -0.1805 -0.0266
 1730W        W 2701   7.750   8.359  12.924  0.0721 -0.2497  0.5306
 1731W        W 2702   7.519   3.226   7.415 -0.0572  0.3142 -0.0613
 1732W        W 2703   1.728   4.000   0.872  0.0820 -0.1289  0.0353
 1733W        W 2704   5.528   5.423  10.529  0.1955  0.1682 -0.3723
 1734W        W 2705  12.237   4.596   4.394 -0.1109 -0.0052  0.0290
 1735W        W 2706  11.386  10.006   4.781 -0.0349 -0.2515 -0.0030
 1736W        W 2707   8.936  13.213   6.551 -0.1010  0.0764 -0.2457
 1737W        W 2708   3.418   9.633   0.182  0.1633 -0.1276  0.1996
 1738W        W 2709   0.661   3.150   2.395  0.0565 -0.0971 -0.1609
 1739W        W 2710   7.327  11.928  12.853  0.0333 -0.1747  0.0884
 1740W        W 2711  11.004  11.878   0.441  0.0775  0.0874 -0.0590
 1741W        W 2712  13.453  10.206   0.620  0.1435  0.1080 -0.1139
 1742W        W 2713  12.440   0.769   1.608 -0.0683 -0.2629 -0.0334
 1743W        W 2714   1.872   5.043  10.733 -0.1753  0.1318  0.1125
 1744W        W 2715   7.083   6.886   6.095 -0.1022  0.0918  0.0141
 1745W        W 2716   9.741   5.460  12.839 -0.0102 -0.0686 -0.2730
 1746W        W 2717   1.789   3.556   1.613  0.0331  0.1343 -0.0923
 1747W        W 2718  13.560  13.185  13.634 -0.0032 -0.4341 -0.1470
 1748W        W 2719   1.225   1.404   3.394  0.0872  0.2305 -0.1501
 1749W        W 2720   3.982  13.770   5.059  0.2129  0.1025 -0.0765
 1750W        W 2721   6.535   5.120   8.687 -0.0929  0.0235  0.1776
 1751W        W 2722   5.983  13.757   6.937 -0.1562 -0.1595  0.0834
 1752W        W 2723   0.081   5.523   7.532 -0.0647 -0.0400  0.0549
 1753W        W 2724   2.154   2.061   6.400 -0.2079 -0.0204  0.3548
 1754W        W 2725  11.548   9.864   5.226  0.1770  0.1860 -0.0335
 1755W        W 2726   0.825   8.744   4.009 -0.1105  0.0767 -0.0186
 1756W        W 2727   6.392   0.047   0.412  0.2035 -0.0694  0.0680
 1757W        W 2728  12.534   9.994   7.804 -0.0738 -0.1548 -0.1857
 1758W        W 2729   9.187   6.652   1.913  0.0779  0.1523 -0.2832
 1759W        W 2730  11.438   8.632   9.575 -0.0587 -0.1608 -0.2536
 1760W        W 2731   3.098   3.020   6.114  0.1841 -0.4088  0.1692
 1761W        W 2732  10.654   2.959   2.061 -0.1800  0.2779 -0.2753
 1762W        W 2733   8.067   0.569   0.493  0.3392 -0.3753  0.1651
 1763W        W 2734   7.882  10.952   4.297  0.3535  0.0521 -0.0216
 1764W        W 2735   3.992   8.647   8.197 -0.3255  0.4940 -0.1640
 1765W        W 2736  10.148  11.289  13.890  0.2798  0.0598  0.0994
 1766W        W 2737   5.336   3.157   2.563  0.1658  0.1242  0.3266
 1767W        W 2738   2.395  13.153   4.199 -0.1504 -0.0735  0.0974
 1768W        W 2739   7.444   7.012   7.836  0.1224  0.1047 -0.0169
 1769W        W 2740   9.404   8.630   7.324 -0.0429 -0.1072 -0.0497
 1770W        W 2741  11.977  10.349   1.368 -0.1458 -0.2807  0.0446
 1771W        W 2742   4.107   3.988   1.077  0.1023  0.2163 -0.2163
 1772W        W 2743  12.025   6.662   5.467 -0.2095 -0.2433  0.2107
 1773W        W 2744   4.939  12.432   3.520 -0.0550 -0.4091  0.0609
 1774W        W 2745   1.164   2.114   6.042 -0.0787  0.0343  0.0845
 1775W        W 2746   6.439   1.289   2.595  0.1588 -0.2385 -0.1571
 1776W        W 2747  11.952   9.999   4.879 -0.0114 -0.1257 -0.1351
 1777W        W 2748  13.064   1.617   2.589 -0.1580  0.1694 -0.1219
 1778W        W 2749   4.024  11.984   9.297  0.3362  0.3079  0.1476
 1779W        W 2750   9.692   7.153  12.103 -0.1247 -0.2226 -0.0030
 1780W        W 2751   0.573  11.706   7.723  0.1551 -0.1114 -0.2846
 1781W        W 2752   5.621   3.431   9.609 -0.1479 -0.1792  0.0533
 1782W        W 2753  13.782   6.315   2.578 -0.5930  0.0182 -0.0239
 1783W        W 2754   9.930   6.491   0.749  0.2015 -0.2992 -0.1316
 1784W        W 2755   5.671  13.357   0.563 -0.0019  0.2285 -0.2739
 1785W        W 2756   5.082   0.722   1.016  0.0347  0.3473 -0.0333
 1786W        W 2757  12.334   6.500   0.711  0.2249  0.1054  0.0537
 1787W        W 2758  13.739  12.837   2.513 -0.1926  0.0866  0.0788
 1788W        W 2759  10.824   0.515   4.787 -0.0382 -0.2696 -0.3980
 1789W        W 2760   0.318   3.260   7.434 -0.1513 -0.1237  0.1305
 1790W        W 2761  10.278   3.534   5.624 -0.0544 -0.1640  0.4454
 1791W        W 2762   2.581   8.575   3.274 -0.3134 -0.1688 -0.3260
 1792W        W 2763   6.099  12.803  10.557 -0.0584 -0.0923 -0.3402
 1793W        W 2764   3.714   4.552   2.712 -0.0302 -0.1913 -0.2855
 1794W        W 2765   4.470  11.727   0.248 -0.0115 -0.0775  0.0587
 1795W        W 2766  10.518   2.631   9.249 -0.0393 -0.0895  0.1305
 1796W        W 2767   3.414   9.996   1.924 -0.0224  0.0651 -0.3487
 1797W        W 2768   2.798   9.516   0.813 -0.0888 -0.3457 -0.0203
 1798W        W 2769   6.724   2.790   3.438  0.0265  0.1450 -0.0254
 1799W        W 2770   3.484   3.102   3.013 -0.0960  0.1454 -0.1217
 1800W        W 2771   7.670  12.869  11.670 -0.0873  0.2059  0.1057
 1801W        W 2772  13.276   7.397  12.815  0.0313 -0.1476  0.0527
 1802W        W 2773   1.096   9.035   2.585 -0.0351 -0.0423  0.1174
 1803W        W 2774   9.153   4.735   5.647  0.2028 -0.0655  0.1132
 1804W        W 2775  13.467   6.937   7.919  0.0634  0.1948  0.0501
 1805W        W 2776   9.145  11.481   4.695  0.0292 -0.1405  0.3252
 1806W        W 2777   2.551  13.154   0.974  0.0734 -0.1628 -0.2086
 1807W        W 2778   4.928   8.214  11.029 -0.0715  0.1321 -0.1825
 1808W        W 2779  11.390  12.000   1.310  0.3464  0.1041 -0.3370
 1809W        W 2780   9.270   6.985   8.778 -0.1036  0.2135  0.2080
 1810W        W 2781   3.846   4.109   6.358  0.2905 -0.3773  0.0376
 1811W        W 2782   7.740   7.918   0.711 -0.0825 -0.4476  0.2477
 1812W        W 2783   1.805   1.353  12.327 -0.1159  0.2150  0.1778
 1813W        W 2784   5.490   8.747   9.381 -0.1126 -0.0610 -0.1914
 1814W        W 2785   8.397   5.784  10.554  0.1868  0.1417 -0.2498
 1815W        W 2786   9.768  12.826   3.367 -0.0382  0.1311  0.0598
 1816W        W 2787   4.601   7.312   5.230  0.2381 -0.3124 -0.0834
 1817W        W 2788   1.048   5.562   9.985 -0.2676  0.1966 -0.0213
 1818W        W 2789  12.483   4.826   0.441  0.4287 -0.0388  0.1248
 1819W        W 2790   3.118  10.025   3.243  0.0690 -0.0714  0.2100
 1820W        W 2791   1.814   3.121  12.691  0.1522  0.0052 -0.3319
 1821W        W 2792   7.205   7.747  12.414  0.2196  0.0353  0.0388
 1822W        W 2793   4.879  11.461   3.439  0.1579  0.1147  0.1029
 1823W        W 2794   2.349   9.724   3.615 -0.0948 -0.2718  0.1464
 1824W        W 2795   1.192   7.318   9.232 -0.1462 -0.0690  0.0786
 1825W        W 2796   5.483   9.897  13.354  0.1547  0.3501  0.0670
 1826W        W 2797   6.568   8.421  11.167  0.2477 -0.1089  0.1704
 1827W        W 2798  10.966   1.114   7.046  0.0676  0.1013  0.1559
 1828W        W 2799  13.012  11.458   8.230  0.0069 -0.0038 -0.0728
 1829W        W 2800   7.569   1.532   0.833 -0.1920  0.1686  0.0788
 1830W        W 2801  12.307   7.794   7.704  0.3322 -0.0316  0.3438
 1831W        W 2802  10.518   8.179   4.332 -0.3140 -0.0552  0.0634
 1832W        W 2803   2.144   2.256   5.030  0.1009 -0.1566 -0.0345
 1833W        W 2804   8.286   3.022   9.437 -0.2416  0.1557 -0.2754
 1834W        W 2805   0.422   2.745   8.754  0.0706 -0.2612 -0.0885
 1835W        W 2806  10.915  10.900   7.036  0.0454 -0.0226  0.1713
 1836W        W 2807   8.144  12.767   9.743  0.2734  0.5142  0.0726
 1837W        W 2808  12.361   8.336   4.907 -0.2259  0.2122  0.2941
 1838W        W 2809   6.141  10.411  13.487  0.1324  0.4316 -0.2235
 1839W        W 2810   7.523   0.453   8.205 -0.0885  0.0368 -0.2012
 1840W        W 2811   2.040   5.249   0.996  0.1626  0.0129 -0.1873
 1841W        W 2812   4.502  10.102  10.468 -0.0423  0.1162 -0.0794
 1842W        W 2813  12.615  12.717   1.946  0.1685  0.0566 -0.3779
 1843W        W 2814   7.565   4.955   9.659  0.3762  0.2343 -0.0752
 1844W        W 2815   2.837  12.386  12.210  0.1873  0.0174 -0.1643
 1845W        W 2816   7.085   6.513   4.844  0.1883 -0.0281 -0.3303
 1846W        W 2817  12.301  12.825  11.737 -0.2496 -0.0112 -0.2454
 1847W        W 2818   0.656   4.031   7.610  0.1710 -0.0688 -0.4818
 1848W        W 2819  11.840  11.506   4.638 -0.0143 -0.1851 -0.2011
 1849W        W 2820   0.547   2.981   2.871 -0.1764  0.1014 -0.1714
 1850W        W 2821   6.873   2.280   1.369  0.0042  0.0530  0.0144
 1851W        W 2822   1.881   0.290   6.401 -0.2586 -0.3748  0.0507
 1852W        W 2823  13.283   4.132   5.781 -0.1429  0.1954  0.3121
 1853W        W 2824   1.017   2.281   6.974  0.0573  0.0390  0.2488
 1854W        W 2825  10.495   8.722   9.552  0.0596  0.2125  0.0045
 1855W        W 2826   6.421   7.562  10.920 -0.2623  0.1594 -0.0789
 1856W        W 2827   6.505  12.352  12.606 -0.0368  0.0307 -0.2556
 1857W        W 2828   4.927  11.730   9.671 -0.2049 -0.1385  0.0994
 1858W        W 2829  11.794   7.505   5.965  0.0927  0.0620 -0.2491
 1859W        W 2830   3.264   8.515   8.570 -0.2822  0.1917  0.2910
 1860W        W 2831   3.468   5.133   4.770  0.1340  0.0326  0.1152
 1861W        W 2832  11.308   5.680   9.579 -0.1035 -0.0429  0.1804
 1862W        W 2833   8.103   5.539   4.642  0.0453  0.1730  0.4027
 1863W        W 2834  12.749   4.119   2.622  0.4218 -0.1019  0.2097
 1864W        W 2835  13.428   7.443  13.801  0.0326 -0.3078  0.2769
 1865W        W 2836   3.342   6.796   9.700  0.1357 -0.0677  0.1339
 1866W        W 2837   1.461  11.762   6.316 -0.0182  0.0660  0.0954
 1867W        W 2838   1.850   0.966   2.223 -0.1668 -0.2961 -0.1128
 1868W        W 2839  12.596   0.437   8.633 -0.1245 -0.0693 -0.3088
 1869W        W 2840   5.957   2.734   7.212  0.2028  0.1670  0.1029
 1870W        W 2841   6.146   2.517   8.261 -0.3404  0.3053 -0.5064
 1871W        W 2842  11.725   2.811   5.181  0.0945  0.1144  0.0194
 1872W        W 2843  12.768   5.492   4.164  0.1484 -0.2575  0.0916
 1873W        W 2844   8.116   2.504  13.616  0.2080 -0.0330  0.1343
 1874W        W 2845   3.058   2.278   1.943  0.0279  0.1537  0.2768
 1875W        W 2846   1.333   6.156   0.166 -0.1922  0.1369  0.3958
 1876W        W 2847   6.854   0.661   5.180  0.1196  0.0566  0.2327
 1877W        W 2848  10.499   2.949   7.907  0.2306  0.0136 -0.0435
 1878W        W 2849   0.653   1.378   5.022 -0.1629 -0.0057 -0.3486
 1879W        W 2850   0.643   9.925   7.954  0.2346  0.1179  0.0612
 1880W        W 2851   9.622   4.322   3.218  0.1471 -0.0995  0.2342
 1881W        W 2852  11.942   4.951  11.753  0.0890  0.2456 -0.0917
 1882W        W 2853   7.010   4.417   8.141 -0.2070  0.0721  0.1506
 1883W        W 2854  12.368   4.885  12.955 -0.2713  0.0023  0.2249
 1884W        W 2855   5.651   0.327   4.922  0.1407 -0.1931  0.0376
 1885W        W 2856   9.439   9.743  12.364  0.0151 -0.2383  0.1256
 1886W        W 2857   4.852   1.200   7.269 -0.0481 -0.0205 -0.2407
 1887W        W 2858   9.417   4.275  12.845 -0.1850  0.0913 -0.1035
 1888W        W 2859   2.040   6.364  11.721  0.0537  0.3835  0.1364
 1889W        W 2860  12.086   2.471   3.545 -0.0095 -0.1448 -0.3418
 1890W        W 2861  12.049   7.944  11.478  0.2745 -0.1244  0.0894
 1891W        W 2862   0.667   4.810   0.293 -0.0806 -0.1097 -0.2396
 1892W        W 2863   2.091   6.470   7.835  0.2342  0.3147  0.1782
 1893W        W 2864   9.108   2.653  11.519 -0.1134  0.1867  0.0654
 1894W        W 2865  11.625  12.481   3.194  0.0751 -0.0648  0.3136
 1895W        W 2866   0.748  12.665   1.577 -0.2588 -0.0934 -0.3166
 1896W        W 2867  13.618  10.351   6.615  0.0139  0.0756 -0.0355
 1897W        W 2868   3.448  10.990   9.649  0.3775  0.0650  0.0528
 1898W        W 2869  12.082   4.760   3.795  0.1620  0.4165  0.2112
 1899W        W 2870  11.787  12.756   4.257 -0.2073 -0.2092  0.1183
 1900W        W 2871  10.190  13.182   8.740  0.1705  0.0293 -0.2537
 1901W        W 2872   5.269   4.503   7.613  0.0825  0.2701  0.3031
 1902W        W 2873   0.214   9.031   4.907 -0.0090 -0.2206  0.1412
 1903W        W 2874  13.819  11.153   2.279  0.3704 -0.2731 -0.2026
 1904W        W 2875  12.793   5.876   6.150  0.0343 -0.2185  0.0550
 1905W        W 2876  10.518   3.706  12.883 -0.2192 -0.3799  0.4105
 1906W        W 2877   3.397   9.373  12.039  0.0160  0.0000 -0.1904
 1907W        W 2878   3.525   0.416   3.808  0.3716 -0.0405 -0.0911
 1908W        W 2879   9.147  12.513   8.977 -0.4670 -0.0210 -0.0583
 1909W        W 2880  10.438   2.900  13.753  0.0081 -0.0102  0.0150
 1910W        W 2881   1.917   1.576  10.250  0.2745  0.0710  0.0656
 1911W        W 2882  13.744   7.509   2.842  0.0546  0.0696 -0.1759
 1912W        W 2883   3.160   2.553   0.443  0.0479 -0.0060 -0.1419
 1913W        W 2884   9.859   4.929   3.976  0.1123 -0.1891  0.1958
 1914W        W 2885  10.026  12.232  12.851  0.4076 -0.3829  0.2821
 1915W        W 2886   9.794   6.240   0.341  0.0756 -0.0474 -0.0028
 1916W        W 2887   8.960   5.158  12.856 -0.2192 -0.1070  0.1955
 1917W        W 2888  11.730   9.545   4.753  0.0700  0.0273 -0.2480
 1918W        W 2889   5.918  11.606   2.619 -0.0150 -0.1868 -0.0353
 1919W        W 2890   9.203  13.717  13.270  0.1107 -0.0302  0.0649
 1920W        W 2891   3.276   6.658  12.106  0.0425  0.0060  0.1327
 1921W        W 2892   7.395   5.606  12.999  0.0638 -0.0144 -0.2209
 1922W        W 2893  11.425  11.485   7.649  0.0211  0.3239  0.0814
 1923W        W 2894   0.580  11.266  12.371 -0.0825  0.1171 -0.1312
 1924W        W 2895   0.556  10.821   0.592 -0.0217  0.3588 -0.0008
 1925W        W 2896   1.926  10.323   6.993  0.4662  0.1009 -0.3046
 1926W        W 2897   2.588   9.145   2.356  0.1156 -0.3997 -0.1363
 1927W        W 2898   3.601   3.385   7.450 -0.1030  0.0860 -0.2022
 1928W        W 2899   7.491  13.606   5.394  0.2117 -0.2146 -0.0557
 1929W        W 2900   5.181   3.210   0.219 -0.0584 -0.0305  0.1516
 1930W        W 2901  12.138   6.287   6.282  0.3362 -0.3368 -0.0376
 1931W        W 2902   7.834   0.582   4.581  0.1095 -0.0017 -0.1101
 1932W        W 2903   0.573  12.870  10.879  0.1713 -0.0341 -0.0506
 1933W        W 2904  13.599   7.304   9.050  0.2177  0.2948  0.1796
 1934W        W 2905  10.026   1.911   4.395 -0.0414 -0.2880 -0.2174
 1935W        W 2906   6.611  13.770   5.587 -0.2074 -0.1359 -0.2253
 1936W        W 2907   4.952   5.865   4.278  0.1060  0.2030  0.1943
 1937W        W 2908  13.459   6.856   9.312  0.1105  0.2775  0.1039
 1938W        W 2909   7.191   7.704   7.140  0.1506 -0.3931  0.1229
 1939W        W 2910  10.913  11.373   4.646  0.0821 -0.2276 -0.1310
 1940W        W 2911  13.214  12.833   7.718 -0.0073 -0.0928 -0.0069
 1941W        W 2912   1.698   6.175   2.177  0.0483  0.0063  0.0230
 1942W        W 2913   5.655   9.543   9.126  0.1755 -0.1772  0.3634
 1943W        W 2914   9.780   9.117   1.453  0.1846 -0.0203  0.0028
 1944W        W 2915  10.608   0.158   2.549 -0.1385 -0.0077 -0.0692
 1945W        W 2916   5.960   2.375   6.351 -0.1854 -0.0942 -0.0596
 1946W        W 2917  11.474  11.541   8.940  0.0218 -0.0217  0.0043
 1947W        W 2918  13.145   8.208   9.328 -0.2339  0.2692  0.1455
 1948W        W 2919  13.882  10.238   4.405  0.1304  0.0592 -0.0576
 1949W        W 2920   3.752   1.985   2.480 -0.0761  0.2049  0.1521
 1950W        W 2921  10.185   1.927  10.007 -0.0933 -0.1417 -0.1432
 1951W        W 2922   2.649   2.735  10.779 -0.0715 -0.1148  0.0975
 1952W        W 2923  12.515   6.182   7.652 -0.1997  0.0658 -0.2632
 1953W        W 2924   3.210   0.712   0.762 -0.0661 -0.3725 -0.1997
 1954W        W 2925   3.559  10.092   8.086 -0.1649 -0.0294  0.2506
 1955W        W 2926  10.403   1.618   6.468 -0.2194  0.1133  0.0034
 1956W        W 2927   5.024  12.909   4.314  0.1228  0.2703 -0.0031
 1957W        W 2928   0.923   0.750  10.975 -0.2753  0.1617  0.4083
 1958W        W 2929  13.248   0.755   4.789 -0.1079 -0.2964 -0.2431
 1959W        W 2930  13.365  13.408   5.349 -0.2172 -0.0531  0.0023
 1960W        W 2931  13.804   5.474  13.825 -0.0538 -0.0581 -0.2701
 1961W        W 2932   1.741   8.195   3.820  0.2157  0.0231  0.2892
 1962W        W 2933   6.974   2.465   8.001 -0.0759  0.0593  0.0318
 1963W        W 2934   6.144   3.304   6.441  0.2041 -0.2062  0.0696
 1964W        W 2935  10.805  13.061   4.281  0.0753  0.3470 -0.0254
 1965W        W 2936   4.257   7.283   6.923 -0.2710 -0.0113 -0.3408
 1966W        W 2937  11.606  12.391  12.881 -0.0698  0.0786 -0.2383
 1967W        W 2938   0.284  12.067   0.046  0.2578  0.0428  0.0986
 1968W        W 2939   9.511   7.088   3.360  0.1426 -0.1538 -0.0699
 1969W        W 2940   5.851  11.688   1.261 -0.1229 -0.3126 -0.1061
 1970W        W 2941   3.001   1.231   1.910 -0.1747 -0.1364  0.2053
 1971W        W 2942   1.449   5.832  13.115  0.0653 -0.1004  0.3445
 1972W        W 2943   2.749  13.721  11.869  0.1416 -0.0356 -0.1131
 1973W        W 2944  12.094   0.769   5.481 -0.0149  0.2385  0.1287
 1974W        W 2945   6.725  13.274   8.501 -0.1470 -0.2937 -0.1729
 1975W        W 2946   5.667   5.084   5.384 -0.0478  0.0401  0.4416
 1976W        W 2947   2.001  12.388   3.908 -0.3445 -0.2156  0.1390
 1977W        W 2948   5.583  11.586  12.403  0.0009 -0.1415 -0.0004
 1978W        W 2949   0.622   9.483   0.802  0.0860 -0.2579  0.2393
 1979W        W 2950  11.112   7.802   4.350 -0.1930  0.4217 -0.0671
 1980W        W 2951   9.420  11.108  13.360 -0.0053 -0.2274 -0.0916
 1981W        W 2952   7.924   0.445   9.652  0.1247  0.3587  0.3519
 1982W        W 2953   0.272   4.478  13.315  0.4129 -0.1465  0.2653
 1983W        W 2954   3.809   1.615   1.260 -0.0258 -0.0515  0.1737
 1984W        W 2955  11.012   6.748  12.402  0.0868 -0.3630 -0.0609
 1985W        W 2956   8.992   2.355   4.922 -0.1148 -0.2628  0.3770
 1986W        W 2957  10.796   6.567   1.747 -0.0132  0.2957  0.0150
 1987W        W 2958   8.572   4.391  12.337 -0.0962 -0.1691 -0.0398
 1988W        W 2959   3.829   3.603   7.795  0.0589 -0.2819  0.2670
 1989W        W 2960  13.811   3.818   8.129  0.3078 -0.1891  0.1554
 1990W        W 2961   2.530   1.596   3.957 -0.0194 -0.0552  0.2826
 1991W        W 2962   7.709  12.631  13.658 -0.2284 -0.0479 -0.0051
 1992W        W 2963   8.453   1.145   1.086  0.3603 -0.1107 -0.1073
 1993W        W 2964   2.412  10.882   6.126 -0.0456  0.0471  0.1955
 1994W        W 2965   5.220   1.929   4.784 -0.0144 -0.1451  0.1108
 1995W        W 2966   1.104  11.381   8.821 -0.0932 -0.4346 -0.2138
 1996W        W 2967  10.265   4.365   1.483 -0.1068 -0.0446 -0.0791
 1997W        W 2968   9.882  10.635  10.236  0.1888 -0.2068 -0.1578
 1998W        W 2969   8.213   7.299   9.642 -0.1309 -0.1452  0.1250
 1999W        W 2970  12.252   1.458   6.264  0.1486  0.0761  0.2515
 2000W        W 2971  12.607  13.200   6.352  0.2567  0.0362 -0.0038
 2001W        W 2972   2.427   2.329  10.586 -0.0336 -0.0294  0.1829
 2002W        W 2973   3.345   3.430  13.796  0.0496 -0.0357  0.2364
 2003W        W 2974  12.546  13.233   0.513  0.0362 -0.0471 -0.2007
 2004W        W 2975   4.023  13.382   7.348  0.0464 -0.2551  0.0362
 2005W        W 2976  12.011   6.657   0.332 -0.2618 -0.0413  0.1865
 2006W        W 2977   1.911  10.768   2.440 -0.1917 -0.2596 -0.0910
 2007W        W 2978   0.610  11.046  10.537 -0.0605 -0.0020 -0.1604
 2008W        W 2979   2.863   1.985  10.305 -0.1576  0.1765  0.0010
 2009W        W 2980   5.254   4.348   6.951 -0.2782 -0.0755 -0.1714
 2010W        W 2981   4.225  13.517   1.096  0.2461  0.1331  0.0860
 2011W        W 2982   5.495   0.737   6.844  0.1818 -0.0986  0.2603
 2012W        W 2983   1.027   2.372   6.470 -0.1598  0.2677  0.2341
 2013W        W 2984  13.475   1.607   2.217 -0.1335 -0.0296  0.0641
 2014W        W 2985   5.678  11.364   5.123  0.2189 -0.2062 -0.2851
 2015W        W 2986   3.760  12.790   7.931 -0.0366  0.0427 -0.2940
 2016W        W 2987   6.697   2.326   9.120  0.0932 -0.0606  0.1992
 2017W        W 2988  11.975   2.123   5.709  0.0446 -0.1450  0.2034
 2018W        W 2989   5.204   0.831   7.307 -0.0794 -0.1199  0.0723
 2019W        W 2990   9.221   0.128   5.238 -0.0526 -0.4505 -0.3284
 2020W        W 2991  12.438   8.117   8.494  0.1451  0.4551  0.0528
 2021W        W 2992   2.799  10.375   2.315 -0.2061 -0.0143 -0.1278
 2022W        W 2993   0.428   2.786   0.249 -0.1855 -0.3761  0.0790
 2023W        W 2994   4.179  10.238  13.143 -0.1117  0.1251  0.1955
 2024W        W 2995   9.494   3.440  11.212 -0.1607 -0.1428 -0.0983
 2025W        W 2996   1.500  13.557   9.724 -0.1822  0.0544  0.3820
 2026W        W 2997   5.753   2.829   6.787 -0.0007  0.1002  0.1425
 2027W        W 2998   2.940  13.637   8.216  0.0476  0.1091 -0.1325
 2028W        W 2999   0.585   1.589   6.581  0.0849  0.0837 -0.0323
 2029W        W 3000   8.256   8.452   2.260 -0.1311  0.0005 -0.4989
 2030W        W 3001  10.738   6.548   9.346  0.2381  0.2820 -0.4790
 2031W        W 3002   1.150   9.128   4.909 -0.4198 -0.1640  0.1341
 2032W        W 3003   4.360   7.237  13.525 -0.0261 -0.0883  0.1184
 2033W        W 3004  13.592   0.084   0.382  0.1886  0.0580  0.1418
 2034W        W 3005   6.201   9.354   3.799 -0.0195 -0.1790 -0.0420
 2035W        W 3006   4.964  11.420   4.287  0.4633 -0.0670 -0.4308
 2036W        W 3007   7.512   3.051   0.585  0.2145  0.1262  0.3572
 2037W        W 3008   1.374   8.428   1.486  0.3033 -0.1328 -0.2872
 2038W        W 3009   3.211  11.016  11.538 -0.0427  0.0777  0.1214
 2039W        W 3010   9.390   9.463   1.712  0.0871 -0.2138 -0.0092
 2040W        W 3011   1.197   5.941  12.650 -0.1680  0.0643  0.1121
 2041W        W 3012  13.832   1.380   6.500  0.0664  0.1108  0.2012
 2042W        W 3013   5.727  12.705   5.682 -0.2064  0.0481 -0.0862
 2043W        W 3014   6.793  11.026  12.837  0.0804  0.2286 -0.1768
 2044W        W 3015   8.831   4.884   4.000 -0.2095 -0.3461  0.1541
 2045W        W 3016   4.981  10.752  11.474  0.0953 -0.2358  0.0552
 2046W        W 3017   4.295   7.349   5.743 -0.1524 -0.3371 -0.1061
 2047W        W 3018   4.583   8.700   8.493  0.1791 -0.3688 -0.0960
 2048W        W 3019   5.265  12.463  13.035  0.1126 -0.3045  0.0362
 2049W        W 3020   4.507   8.817   4.756 -0.3183  0.0460  0.2374
 2050W        W 3021   4.446  11.111   0.995  0.1406  0.2172  0.0301
 2051W        W 3022   7.556   5.916   8.585 -0.1912  0.1466 -0.2495
 2052W        W 3023   3.456   3.466   6.676  0.0442  0.0693  0.3695
 2053W        W 3024   4.027   5.530   6.954 -0.2203 -0.3643 -0.2287
 2054W        W 3025  10.922  13.491   5.964  0.2409 -0.4699  0.1263
 2055W        W 3026   9.050  12.981   4.976 -0.1394  0.0071 -0.0823
 2056W        W 3027   9.834  12.895  10.184 -0.2281 -0.2113  0.2308
 2057W        W 3028   7.949   6.228   6.808 -0.0850 -0.0159  0.1461
 2058W        W 3029   9.200  11.413   0.291  0.2011 -0.2509  0.0947
 2059W        W 3030   3.850   4.526   0.983  0.0680  0.2278  0.0670
 2060W        W 3031   7.564   7.602   8.510  0.0382 -0.0803 -0.1089
 2061W        W 3032  12.993   4.057   2.192  0.1131 -0.1284 -0.2620
 2062W        W 3033   8.018   1.872   7.165  0.2473  0.1127 -0.1295
 2063W        W 3034   9.286   3.375   8.663  0.0806 -0.1739  0.1061
 2064W        W 3035   3.424  11.883   4.536  0.1442  0.0758 -0.2241
 2065W        W 3036   1.601  13.113   9.862  0.3032  0.1274 -0.0909
 2066W        W 3037   0.904   3.218   4.427 -0.0203 -0.0148 -0.0680
 2067W        W 3038   6.271   1.731   3.148 -0.0499  0.1144  0.0478
 2068W        W 3039  10.336  10.457   9.192 -0.0995 -0.3218  0.2533
 2069W        W 3040  10.728   6.818   5.646  0.0443 -0.1557  0.4192
 2070W        W 3041   1.650   7.564   6.376  0.2870 -0.2030 -0.0780
 2071W        W 3042   2.166   8.388   9.000  0.2255 -0.1979 -0.1699
 2072W        W 3043   7.288   9.044   1.374 -0.1039 -0.1049 -0.3252
 2073W        W 3044   5.195   7.763  11.975 -0.1010  0.0483 -0.2748
 2074W        W 3045   6.540   7.911   5.350 -0.1423  0.1371 -0.0850
 2075W        W 3046  10.175   7.160   6.722  0.2068 -0.0749 -0.2041
 2076W        W 3047   3.811   2.104   3.324 -0.1631  0.1792 -0.2306
 2077W        W 3048   2.634   7.253   4.469  0.2844  0.1819  0.0181
 2078W        W 3049   0.948   2.062  12.356  0.2435  0.3727  0.1541
 2079W        W 3050   1.270   8.297  11.493 -0.1511 -0.0941 -0.1800
 2080W        W 3051   3.046   3.140   1.485  0.0924  0.1177  0.0707
 2081W        W 3052   9.860  11.015   2.126 -0.0927  0.0971 -0.0042
 2082W        W 3053  12.500   0.479   7.118  0.1258 -0.1285  0.2154
 2083W        W 3054   9.937   5.385   2.586  0.0231 -0.2413  0.0016
 2084W        W 3055   9.113   7.463   0.002 -0.3143  0.0613  0.0883
 2085W        W 3056   8.149   7.477   6.379 -0.0183 -0.0762  0.1379
 2086W        W 3057   8.159   3.080  10.009  0.1522 -0.0778  0.0853
 2087W        W 3058  10.539   2.319   9.596 -0.3161  0.1485 -0.2624
 2088W        W 3059  13.370   2.568   4.247 -0.2645 -0.0514 -0.0709
 2089W        W 3060   5.465   0.528  12.828 -0.3200  0.2541 -0.0196
 2090W        W 3061   4.311   1.483  12.420  0.2543  0.1195  0.1503
 2091W        W 3062  10.803   0.373   0.470 -0.0117  0.1632  0.0724
 2092W        W 3063   1.913   3.854   5.190 -0.1403 -0.2455 -0.0529
 2093W        W 3064   1.205   1.571   2.516  0.0331 -0.0962  0.0839
 2094W        W 3065   5.389   6.978   2.955 -0.0053 -0.0449  0.0008
 2095W        W 3066  10.822   9.956  12.415  0.1402 -0.0136  0.3152
 2096W        W 3067   6.180   1.294   6.341 -0.0225 -0.1027 -0.1281
 2097W        W 3068   7.490  13.405  13.664 -0.2109 -0.0424 -0.1833
 2098W        W 3069   1.478   0.614   2.227  0.1823  0.1468 -0.2734
 2099W        W 3070   7.617   3.203  12.971  0.1717  0.2546 -0.0183
 2100W        W 3071   9.815  10.436   6.569 -0.0075  0.0348 -0.3017
 2101W        W 3072   5.847   1.182   9.149  0.2073 -0.0050 -0.0450
 2102W        W 3073   1.836  13.576   5.143  0.0066 -0.4876  0.2552
 2103W        W 3074   1.525   2.703  10.597 -0.0152 -0.1169  0.0091
 2104W        W 3075   8.851   7.140  10.499  0.3618  0.1027 -0.0570
 2105W        W 3076   1.377   2.591   6.815  0.0094 -0.0207 -0.0282
 2106W        W 3077  11.056  11.537   8.533 -0.2294  0.3017 -0.0537
 2107W        W 3078   0.797   8.039  10.773 -0.0677  0.1180  0.2861
 2108W        W 3079   8.449   3.282   2.203 -0.2652 -0.0643 -0.1112
 2109W        W 3080  12.343  13.249   1.039  0.1079  0.0485  0.0486
 2110W        W 3081   1.971   8.252  10.796  0.1059 -0.2038 -0.0478
 2111W        W 3082   9.183   3.048   5.902 -0.1563 -0.0141 -0.2120
 2112W        W 3083  13.376   5.727   9.072  0.0903 -0.0048 -0.0257
 2113W        W 3084   8.423  13.617  10.944 -0.0354 -0.0917  0.1883
 2114W        W 3085   3.423  12.688   9.491  0.1439 -0.0947 -0.2286
 2115W        W 3086   2.682   8.066  13.581  0.1586 -0.0609 -0.1390
 2116W        W 3087  12.459   9.607   2.567  0.0100 -0.2872  0.0080
 2117W        W 3088   0.607   7.187   1.280 -0.1027 -0.0912 -0.1133
 2118W        W 3089   4.840   5.284   9.710 -0.0975  0.2581 -0.0347
 2119W        W 3090   4.841   7.323   8.835 -0.1449 -0.0705  0.0991
 2120W        W 3091   8.181   2.642   8.212  0.0875 -0.0621  0.1428
 2121W        W 3092  12.763   1.117   3.823 -0.1102 -0.0210 -0.1235
 2122W        W 3093   8.747  11.528   2.886 -0.1816  0.0646  0.0052
 2123W        W 3094   1.484   4.598   3.068  0.1281 -0.1831 -0.3567
 2124W        W 3095   9.965  10.588  10.855  0.1419 -0.1853  0.1028
 2125W        W 3096   9.038  10.806   4.185 -0.0502  0.0154 -0.0883
 2126W        W 3097   3.141  11.147   7.455  0.1659  0.1730 -0.3265
 2127W        W 3098   0.885   1.854   5.187  0.1437 -0.0796  0.1564
 2128W        W 3099   4.490  13.668   8.215  0.0877  0.3092  0.0059
 2129W        W 3100   6.392   0.974   3.270  0.0095 -0.0227  0.2560
 2130W        W 3101   3.408   5.503   7.666 -0.0969 -0.2594  0.0486
 2131W        W 3102  10.192  10.497  13.325  0.1388  0.2235  0.0173
 2132W        W 3103   9.514   5.418  12.019 -0.2585 -0.0798  0.1034
 2133W        W 3104  11.009   2.727   5.744  0.1744  0.0162  0.1767
 2134W        W 3105   0.230   5.435   2.570 -0.1549  0.1613 -0.3265
 2135W        W 3106   9.580  12.918   3.796 -0.0711  0.0720 -0.2096
 2136W        W 3107   4.416   2.707   7.846 -0.0732 -0.1850 -0.1639
 2137W        W 3108   8.997   9.111   4.129 -0.0978  0.0020  0.1869
 2138W        W 3109   9.710   0.703   8.868 -0.0746 -0.0619  0.3397
 2139W        W 3110   2.306   3.750   4.789 -0.2162  0.5693 -0.1914
 2140W        W 3111   7.641   1.117   9.239  0.1320 -0.3443 -0.0423
 2141W        W 3112   0.761   5.448   6.035 -0.0104 -0.2054  0.0587
 2142W        W 3113   3.059   1.126   6.161  0.2710  0.0404 -0.0472
 2143W        W 3114   7.344   1.083  10.784  0.0581 -0.1761 -0.1116
 2144W        W 3115   5.765  11.495  11.604 -0.1529 -0.4372 -0.2445
 2145W        W 3116   9.076   5.347  11.295 -0.0429 -0.0155  0.0295
 2146W        W 3117   3.940  10.817  12.537  0.0963  0.3044 -0.1218
 2147W        W 3118   7.198   9.311   2.669  0.2288  0.0822 -0.0756
 2148W        W 3119   8.316  10.355  13.750  0.2203  0.0623  0.1858
 2149W        W 3120   0.458   4.662  12.814 -0.0948 -0.0573 -0.2981
 2150W        W 3121   8.176   1.378  11.968  0.5428  0.0416  0.1109
 2151W        W 3122   3.292  12.929   8.177 -0.0104 -0.1363  0.2631
 2152W        W 3123   3.494   9.777   3.996 -0.2490 -0.0979 -0.2247
 2153W        W 3124   0.856   1.831   1.701 -0.2011 -0.0018 -0.1229
 2154W        W 3125   8.530  10.980   9.736 -0.2823  0.0932 -0.1182
 2155W        W 3126   4.637  10.190   6.579 -0.0199  0.1571 -0.2102
 2156W        W 3127   7.409  13.713   2.322  0.2620  0.1147  0.2535
 2157W        W 3128   3.260  12.295   5.112  0.1772  0.0018  0.2888
 2158W        W 3129  11.968  10.762   7.586 -0.0895 -0.0883 -0.0410
 2159W        W 3130   8.620   4.292   6.768  0.1073 -0.0878 -0.0484
 2160W        W 3131   1.223   9.457   5.976  0.0644  0.0631 -0.1495
 2161W        W 3132   1.197  12.282   0.540 -0.0830  0.3831  0.2866
 2162W        W 3133   0.617   2.108   9.195 -0.1639 -0.1388  0.2155
 2163W        W 3134  11.671   7.168   3.013  0.2341  0.0597 -0.0943
 2164W        W 3135   5.890  12.583   1.021 -0.1652  0.2007  0.2356
 2165W        W 3136   4.633  10.045   9.916  0.1138 -0.0630 -0.0326
 2166W        W 3137   1.854  10.425   8.185  0.0145  0.0108 -0.2623
 2167W        W 3138  10.772   4.172   7.672  0.3246  0.0148 -0.1730
 2168W        W 3139   9.592  11.661  13.674 -0.2480 -0.1980 -0.1004
 2169W        W 3140   8.636   2.704   2.547  0.3939  0.1600  0.1966
 2170W        W 3141   1.567   8.152   8.021 -0.1178 -0.3424  0.0544
 2171W        W 3142  11.386  12.148   3.547  0.0919 -0.0362  0.0009
 2172W        W 3143   9.699   8.408  11.981 -0.0810 -0.0251 -0.0400
 2173W        W 3144   5.437   7.230   6.044 -0.2984  0.2913  0.1871
 2174W        W 3145  10.663  10.786  13.377  0.3155  0.0097  0.0544
 2175W        W 3146   7.994   8.219   2.878  0.1006  0.1826 -0.0216
 2176W        W 3147  11.483  11.152   1.227 -0.3137  0.3198  0.0389
 2177W        W 3148  11.626   4.447   7.646  0.1265  0.0002  0.2473
 2178W        W 3149   3.335   6.566   0.622 -0.0369  0.1046 -0.2426
 2179W        W 3150   9.484   6.418  12.519  0.2802  0.1960 -0.0608
 2180W        W 3151   1.514   0.287  11.464 -0.0357  0.2170  0.0292
 2181W        W 3152   9.394   3.565   2.281 -0.1893  0.1436  0.1250
 2182W        W 3153   7.861  12.048   8.345 -0.2302 -0.1044 -0.3036
 2183W        W 3154   4.622   9.867  13.109 -0.0013 -0.1487 -0.0216
 2184W        W 3155  11.160   8.033   6.092 -0.0197  0.0096 -0.1149
 2185W        W 3156   7.291  13.395  13.163 -0.1728 -0.0629  0.2981
 2186W        W 3157  13.880  12.548  11.984 -0.0587 -0.4820  0.0359
 2187W        W 3158  13.491   3.819  10.072 -0.0175 -0.1084  0.1120
 2188W        W 3159   2.993   0.424   5.700 -0.2835  0.1835 -0.1019
 2189W        W 3160   4.955  13.643   9.843  0.2393  0.0982  0.2740
 2190W        W 3161  12.749   6.119  12.856  0.1042  0.0545  0.1713
 2191W        W 3162   3.640   7.066   4.311 -0.0788  0.4864 -0.1096
 2192W        W 3163   8.462   2.517   9.003  0.0565  0.0705 -0.1847
 2193W        W 3164   6.940   2.102  11.772 -0.3767  0.3202  0.0369
 2194W        W 3165   5.168   4.140   6.060 -0.0592 -0.1227  0.0351
 2195W        W 3166   4.968  13.187   9.631 -0.0409  0.0603  0.4260
 2196W        W 3167  11.957   1.747   1.251 -0.0172  0.2903  0.3354
 2197W        W 3168   3.972  13.740   2.111 -0.0555 -0.2737 -0.2033
 2198W        W 3169  11.152   8.784  13.757  0.0965  0.0427 -0.2323
 2199W        W 3170   4.859   0.126   4.276  0.0497 -0.0611 -0.0296
 2200W        W 3171  11.996   8.948   5.018  0.0182  0.2649 -0.0891
 2201W        W 3172   4.240  10.535   6.488 -0.0061  0.2622 -0.2145
 2202W        W 3173   2.010   1.871  13.643  0.0528 -0.1652  0.1178
 2203W        W 3174  11.228  11.110   0.755 -0.2096  0.1417 -0.2291
 2204W        W 3175   9.673   8.168   8.445 -0.1608 -0.1573  0.0612
 2205W        W 3176  12.884   8.007   2.924 -0.0837 -0.1946 -0.1778
 2206W        W 3177   4.721   3.480   4.967 -0.3765  0.5723 -0.3536
 2207W        W 3178  12.409   2.124  13.056 -0.1818 -0.0734  0.1691
 2208W        W 3179  10.283   5.369   5.941 -0.0692 -0.0379 -0.4387
 2209W        W 3180   5.603   2.246   9.161  0.0292  0.1406 -0.0767
 2210W        W 3181   2.769   1.497   9.018  0.0984 -0.0158  0.1729
 2211W        W 3182   1.763   8.355   4.646 -0.1061  0.2308 -0.1632
 2212W        W 3183   5.824  12.478  10.933  0.2001 -0.0566  0.0992
 2213W        W 3184  12.422  11.344  13.222 -0.1392 -0.3409  0.2707
 2214W        W 3185   4.499   2.623   8.498 -0.0251  0.0363  0.1225
 2215W        W 3186  12.289   1.659   5.761 -0.0807  0.2800  0.1620
 2216W        W 3187   0.721   3.259  10.865  0.3669 -0.3808 -0.1377
 2217W        W 3188  10.300   6.105  10.021 -0.0013 -0.1892 -0.0271
 2218W        W 3189   7.620   0.440   1.781 -0.3319  0.1206 -0.0782
 2219W        W 3190   8.868  10.781   8.040  0.2669  0.0538 -0.0186
 2220W        W 3191  11.801  13.207   8.641  0.1516 -0.0847  0.0654
 2221W        W 3192   6.754   5.656   6.927 -0.1622 -0.1851  0.2604
 2222W        W 3193   4.335  13.274   6.947 -0.2576 -0.0732 -0.1417
 2223W        W 3194  12.711  10.752   5.199  0.3186 -0.1650 -0.0916
 2224W        W 3195   7.593   4.671  10.055 -0.0947 -0.0760 -0.0651
 2225W        W 3196   3.763   9.128   0.717 -0.1331  0.2060  0.1662
 2226W        W 3197   9.098   3.511   2.843 -0.1622  0.0002  0.1914
 2227W        W 3198  13.782   6.565  10.204  0.4169 -0.0751 -0.2813
 2228W        W 3199   2.162   6.675   8.369  0.1090  0.0970  0.1271
 2229W        W 3200   0.477   8.991   3.715 -0.1070 -0.3210 -0.0407
 2230W        W 3201  12.673  12.193  11.083  0.0326 -0.2447  0.0028
 2231W        W 3202   7.725  10.828   5.667  0.0634 -0.0156  0.0421
 2232W        W 3203   7.224  10.607   5.769  0.2560 -0.2311 -0.1570
 2233W        W 3204   2.633   2.376   8.671 -0.2055 -0.1260 -0.0071
 2234W        W 3205  12.540   4.715   8.444  0.2031  0.0697  0.1005
 2235W        W 3206  10.744   0.326  12.893 -0.1121 -0.0872  0.1804
 2236W        W 3207   2.486   1.211   9.551  0.0347  0.0282 -0.0633
 2237W        W 3208  10.297  13.295   7.118  0.3205  0.3208  0.2857
 2238W        W 3209   2.901   8.181   3.357  0.1833 -0.1032  0.0840
 2239W        W 3210   1.442  12.657   2.467  0.1427  0.3981 -0.1087
 2240W        W 3211  12.192   8.200   9.331  0.0374 -0.2792  0.1765
 2241W        W 3212   3.731   5.285   1.894  0.1366 -0.2453 -0.1806
 2242W        W 3213   3.554   8.850   9.945 -0.0762 -0.0611  0.0070
 2243W        W 3214  12.933  11.222   3.667  0.2076 -0.1577 -0.2681
 2244W        W 3215  10.979   9.486   3.174  0.0939  0.1346 -0.1356
 2245W        W 3216   1.343   6.227  10.575 -0.0026 -0.0833 -0.0454
 2246W        W 3217   1.030   2.350   7.453 -0.2467 -0.0566  0.2441
 2247W        W 3218   8.876   6.542   2.914 -0.0069 -0.0074  0.2394
 2248W        W 3219   3.965   5.295   8.453  0.3109  0.1009 -0.2225
 2249W        W 3220   1.617   1.190   3.190 -0.0611  0.2959  0.2594
 2250W        W 3221   2.872   2.400  11.583 -0.0770  0.0183 -0.1034
 2251W        W 3222   3.018   0.535   1.295  0.0973 -0.2964  0.1456
 2252W        W 3223   7.976   6.794   7.524  0.1046  0.0403 -0.0162
 2253W        W 3224  13.112   4.152   5.322 -0.1681  0.4709 -0.0210
 2254W        W 3225   0.168   3.560   6.441 -0.2588  0.0904  0.0659
 2255W        W 3226  12.744  12.074   5.829 -0.0951 -0.0956 -0.2065
 2256W        W 3227   0.223   6.229   9.249 -0.2186 -0.0921  0.2807
 2257W        W 3228  10.554   0.267   8.819 -0.3447 -0.3611 -0.1811
 2258W        W 3229   0.479  13.795  10.024 -0.1933  0.2546  0.3160
 2259W        W 3230   6.550   5.290   6.698  0.0226  0.0050  0.0161
 2260W        W 3231  10.102  11.427   7.577  0.0347 -0.2971  0.0165
 2261W        W 3232  13.310   5.377  12.336  0.0039  0.0139  0.0493
 2262W        W 3233   1.027  10.276   5.473 -0.0769  0.2677 -0.2399
 2263W        W 3234  10.306  10.329   4.113 -0.1951  0.3123  0.1032
 2264W        W 3235  11.002   2.232   0.506 -0.0513  0.0476  0.0498
 2265W        W 3236   1.628   9.981  13.340  0.1258  0.0950 -0.2269
 2266W        W 3237  10.760   2.925   7.398  0.0824 -0.1653  0.0707
 2267W        W 3238   1.428   3.729   3.702  0.1723 -0.1710  0.1719
 2268W        W 3239   1.013  13.744   9.892 -0.0234 -0.1347  0.1322
 2269W        W 3240   2.567  11.699   2.991  0.3366 -0.2509  0.0912
 2270W        W 3241   9.328  13.023   8.250 -0.0064 -0.4334 -0.3403
 2271W        W 3242   3.035   5.274  13.647 -0.2020  0.3200 -0.1525
 2272W        W 3243   1.522  11.193   4.739  0.0772 -0.2188  0.1605
 2273W        W 3244   1.300  13.706   0.151  0.1612 -0.1556 -0.1837
 2274W        W 3245   0.031   1.266  11.620 -0.0516  0.4392  0.0718
 2275W        W 3246  10.295  10.734  12.384 -0.1396 -0.0170  0.0800
 2276W        W 3247   5.804   2.745   4.612 -0.2799  0.0632 -0.1018
 2277W        W 3248   3.698   4.800   5.432  0.2791 -0.2815  0.1498
 2278W        W 3249   2.591   8.883   6.068 -0.0308 -0.2245 -0.0680
 2279W        W 3250   9.629   3.573  12.186  0.5539 -0.4413 -0.1523
 2280W        W 3251   8.276   6.856   8.851  0.2852 -0.0115  0.1194
 2281W        W 3252   6.243   8.396   7.832  0.2887  0.1370  0.2632
 2282W        W 3253  12.665   9.973   4.137 -0.1143 -0.0682  0.2059
 2283W        W 3254   1.868   8.114   7.058  0.4065  0.3495  0.1208
 2284W        W 3255  10.800   8.264   5.094 -0.1528 -0.2447 -0.0247
 2285W        W 3256   5.394  10.429  12.811 -0.4922  0.2298  0.3016
 2286W        W 3257   4.444   5.678   6.656  0.0704 -0.1894  0.1036
 2287W        W 3258  11.632   9.411   3.928  0.0285 -0.0783 -0.2276
 2288W        W 3259   3.445  13.235   9.267 -0.0114  0.2595  0.1495
 2289W        W 3260  11.367   7.937   3.415  0.1532  0.3285 -0.3601
 2290W        W 3261   0.841   7.762  12.112 -0.2297  0.1276 -0.1500
 2291W        W 3262   2.651   5.801   8.470 -0.1797  0.2126  0.3159
 2292W        W 3263   9.929  11.121   8.563  0.0533  0.3771 -0.0680
 2293W        W 3264   7.517  10.807   2.161  0.0212  0.2959 -0.1549
 2294W        W 3265   2.598   5.270   5.328 -0.1991  0.0786  0.2101
 2295W        W 3266   9.426  11.450   9.760  0.0278 -0.2949 -0.2146
 2296W        W 3267  13.236   3.229   2.387 -0.0948  0.2360 -0.0550
 2297W        W 3268   4.589   5.823  13.068 -0.2257 -0.3031 -0.2554
 2298W        W 3269  13.331   1.472   0.522 -0.0963  0.1647  0.0742
 2299W        W 3270  12.291   9.081  11.116 -0.5021 -0.2884  0.0693
 2300W        W 3271   5.686  13.253   5.797  0.3280 -0.2634  0.2536
 2301W        W 3272   4.009   6.239  13.505  0.1196  0.2253  0.0494
 2302W        W 3273   5.616  12.278   2.805 -0.3430  0.2428 -0.0280
 2303W        W 3274  11.733   2.103   4.685  0.0959 -0.0238  0.1262
 2304W        W 3275   4.308   8.191  10.774 -0.2151  0.1008  0.1384
 2305W        W 3276   3.675  11.634   9.129  0.2191 -0.1508 -0.1821
 2306W        W 3277   9.858  11.652   2.108 -0.1396  0.1012 -0.1280
 2307W        W 3278   6.335  13.151  12.041 -0.1682  0.2891 -0.0100
 2308W        W 3279  11.431   5.190   0.405  0.1399  0.1743 -0.4020
 2309W        W 3280   6.694  12.784   0.746 -0.2319 -0.0063 -0.1138
 2310W        W 3281  11.046   9.298  10.444 -0.0589 -0.1254  0.0976
 2311W        W 3282   5.312  13.859   6.323  0.0941  0.1450  0.1081
 2312W        W 3283   8.012   7.971  11.968  0.1600  0.1170  0.0371
 2313W        W 3284   1.406   2.283  12.752 -0.1601  0.1820  0.0177
 2314W        W 3285   5.897  10.353   7.607 -0.0046  0.0018  0.0702
 2315W        W 3286  12.631   5.682   1.583 -0.0643 -0.0930 -0.2021
 2316W        W 3287   9.068  12.819   1.208  0.1128 -0.1899  0.2168
 2317W        W 3288  13.641   2.144  13.847 -0.0222  0.0544  0.2023
 2318W        W 3289   2.752   2.332  12.467 -0.1623 -0.0606 -0.0504
 2319W        W 3290  13.584   3.610   4.820 -0.2394  0.0608  0.2153
 2320W        W 3291  13.356   4.946   8.773 -0.0249  0.2079 -0.1833
 2321W        W 3292   6.881   9.604   3.563 -0.1071 -0.0786  0.1099
 2322W        W 3293  10.905   7.585   6.129 -0.0084  0.1262  0.2530
 2323W        W 3294   0.703   6.700   2.528  0.0601  0.3140 -0.0380
 2324W        W 3295   2.377   1.874  13.255 -0.2708 -0.1182  0.0017
 2325W        W 3296  13.685  11.685  10.905  0.1055 -0.2239  0.1472
 2326W        W 3297  11.544   4.097   1.500 -0.3189 -0.1892 -0.0372
 2327W        W 3298  12.940  10.347   5.558 -0.2770  0.0342 -0.0665
 2328W        W 3299   7.113  12.361   5.795  0.2654  0.0287  0.1278
 2329W        W 3300  12.579   4.561   3.949  0.0645  0.1648 -0.0912
 2330W        W 3301   4.859   5.863   9.664 -0.2157 -0.1951  0.1224
 2331W        W 3302   0.964   9.757  12.275  0.0959 -0.1543  0.0796
 2332W        W 3303   2.418   6.328  12.232 -0.0853  0.0557 -0.1123
 2333W        W 3304   9.955  10.787   6.215  0.2029 -0.0045 -0.0129
 2334W        W 3305  10.530  12.202   5.627  0.0324 -0.1892 -0.0299
 2335W        W 3306   5.780  11.071   2.667  0.1239 -0.0584 -0.0537
 2336W        W 3307  12.238   2.352  10.922 -0.0800 -0.0740  0.0633
 2337W        W 3308   8.829   5.040   6.069  0.3313 -0.2267 -0.2553
 2338W        W 3309  13.440   8.622  10.051 -0.0389  0.2294 -0.1164
 2339W        W 3310  12.524  10.094   5.738  0.0283 -0.1867  0.1718
 2340W        W 3311   9.993   9.891   3.345 -0.0887  0.3424  0.2745
 2341W        W 3312   7.427  11.122   4.112 -0.0526 -0.0781  0.2180
 2342W        W 3313  13.697  10.837  10.249 -0.1026  0.1273  0.0774
 2343W        W 3314   7.260   4.559   8.572 -0.3684 -0.1910  0.0381
 2344W        W 3315   8.663  10.094  10.258 -0.1465  0.0616 -0.0668
 2345W        W 3316   5.221  11.733  13.702 -0.1719  0.3413  0.0576
 2346W        W 3317   6.214   0.290   4.295 -0.3451  0.1475  0.2894
 2347W        W 3318   8.318   2.038   1.509  0.1604  0.0464  0.0526
 2348W        W 3319   3.661  10.826   3.511 -0.3536 -0.3247 -0.0681
 2349W        W 3320   6.868  12.170   6.599  0.0388  0.0735  0.3416
 2350W        W 3321  12.059   9.399  12.368  0.7063 -0.3439 -0.2056
 2351W        W 3322  11.740   6.654   2.875  0.0231 -0.0079  0.3208
 2352W        W 3323  10.893   8.739  11.653  0.1919  0.0081 -0.1676
 2353W        W 3324   5.769   9.223   3.952 -0.2321  0.1140 -0.2136
 2354W        W 3325   7.539  12.377   0.138  0.2463 -0.3687  0.1412
 2355W        W 3326  10.068   5.396  10.402  0.4781 -0.0424 -0.0306
 2356W        W 3327   0.985   4.481   3.108 -0.0870 -0.2652  0.1472
 2357W        W 3328  12.723   7.526   5.942  0.0084 -0.1452  0.2296
 2358W        W 3329   0.279   1.198   1.476  0.0256  0.0952 -0.1137
 2359W        W 3330  11.806   3.095   9.150  0.0017  0.2473 -0.2385
 2360W        W 3331  12.121  10.652   7.116 -0.2018 -0.2421 -0.3635
 2361W        W 3332   1.949   4.030   6.109  0.0779  0.4227 -0.1187
 2362W        W 3333   2.797   9.831   9.607 -0.0142  0.1800 -0.1249
 2363W        W 3334   5.052   0.019   8.994 -0.1164 -0.0124  0.1694
 2364W        W 3335   5.848   2.434  10.766  0.5211  0.0364  0.3290
 2365W        W 3336   3.274  13.164   5.232 -0.0666  0.1393  0.0090
 2366W        W 3337  13.684   7.690   4.867  0.1695 -0.1014 -0.1676
 2367W        W 3338   8.847   9.589   1.710  0.0651  0.4027  0.1612
 2368W        W 3339  10.497   7.689   6.466 -0.0948  0.1553 -0.0686
 2369W        W 3340   4.822   5.583   9.134 -0.0897  0.5641 -0.1222
 2370W        W 3341   6.458  12.731   6.854 -0.0796  0.2484  0.4110
 2371W        W 3342   8.170  10.804   1.260  0.0467 -0.1353  0.1881
 2372W        W 3343  10.942  11.428   9.965  0.2823 -0.2012 -0.3478
 2373W        W 3344   9.842   5.236   8.430  0.2080  0.1405 -0.0746
 2374W        W 3345  11.306  13.610   5.654  0.0297 -0.0852 -0.4184
 2375W        W 3346   1.065   7.274  13.569 -0.3073  0.3680 -0.1152
 2376W        W 3347  12.842   9.204  12.559 -0.2785 -0.1370  0.1608
 2377W        W 3348   4.306   4.691  12.252  0.0686 -0.0310  0.1393
 2378W        W 3349   8.299  11.936  12.056  0.0200  0.2062 -0.0762
 2379W        W 3350   5.876   3.250  12.452 -0.1590  0.2355 -0.1113
 2380W        W 3351   6.938  11.354   4.162 -0.0458 -0.1051  0.0936
 2381W        W 3352   8.101   3.020  13.579 -0.3679  0.0650  0.0029
 2382W        W 3353  12.503   0.092   6.185 -0.0576 -0.3750  0.1881
 2383W        W 3354   4.886  10.530  12.731  0.0468 -0.0849 -0.3295
 2384W        W 3355   2.156   8.833  12.835  0.1310  0.0711 -0.0369
 2385W        W 3356   4.001  11.570   2.487 -0.0853 -0.3131 -0.1613
 2386W        W 3357   7.355   4.693   6.910  0.1735 -0.1248 -0.0395
 2387W        W 3358   7.769  11.687   7.949 -0.0221  0.2576  0.0757
 2388W        W 3359   8.680   4.835   6.602  0.2592  0.1510 -0.1410
 2389W        W 3360  13.728   5.053   3.761  0.3830  0.1223  0.0883
 2390W        W 3361   1.414   7.623  13.821  0.1409 -0.3221  0.0331
 2391W        W 3362   4.427   1.062  12.633 -0.0830  0.2338 -0.0338
 2392W        W 3363   1.416  10.466   7.699  0.1102  0.1102 -0.1366
 2393W        W 3364  10.625  12.033   4.231  0.1569 -0.0141  0.2311
 2394W        W 3365  11.185  10.782   5.232 -0.0302 -0.0198 -0.0654
 2395W        W 3366   2.193   0.737   5.110 -0.1998 -0.1175  0.1944
 2396W        W 3367  11.136   9.640   2.363  0.1552 -0.0447  0.2451
 2397W        W 3368  13.508   9.247  12.990  0.1206 -0.2656 -0.0505
 2398W        W 3369   1.051   7.665   3.818  0.0425  0.1657  0.1565
 2399W        W 3370   8.054  13.136   2.150  0.2967  0.0591 -0.1534
 2400W        W 3371   8.773  10.356   3.425 -0.0217 -0.2790  0.1388
 2401W        W 3372  12.166   5.186   4.576  0.1093  0.2870 -0.1350
 2402W        W 3373   8.074   8.254   3.499  0.0856 -0.1565  0.2507
 2403W        W 3374  12.667  13.145   3.206  0.3273 -0.2939 -0.1213
 2404W        W 3375   3.332  13.289   2.890 -0.3082  0.6672 -0.1513
 2405W        W 3376   1.936  10.202   3.807  0.1968 -0.1610 -0.0983
 2406W        W 3377  11.101   5.937   9.956  0.1937  0.0983  0.3296
 2407W        W 3378   1.445   8.093   5.645 -0.0172 -0.0565  0.1859
 2408W        W 3379   1.393   0.080   6.026 -0.0992 -0.2372  0.3154
 2409W        W 3380   3.370   0.317   4.430  0.0022 -0.1245 -0.1082
 2410W        W 3381  10.276  10.174   0.671  0.1937  0.1160  0.3284
 2411W        W 3382   1.794   4.302   2.725 -0.1347 -0.0014  0.0912
 2412W        W 3383   3.537   4.905  13.346  0.0149 -0.1609  0.1104
 2413W        W 3384   1.601  10.099   8.842 -0.0843 -0.1331 -0.0675
 2414W        W 3385   4.358   7.000  12.103 -0.1464 -0.0378 -0.2802
 2415W        W 3386  10.303   1.859   3.092  0.0279 -0.2404 -0.0476
 2416W        W 3387   2.941   4.353   8.897 -0.3237 -0.0117 -0.1469
 2417W        W 3388  12.477   3.699   8.941  0.0458  0.1583  0.0210
 2418W        W 3389  12.759   7.957   1.129 -0.0510 -0.3412  0.1586
 2419W        W 3390   4.198   9.694   3.287  0.3064 -0.0262  0.3696
 2420W        W 3391   0.626   8.270   3.173 -0.2183 -0.0888  0.2762
 2421W        W 3392  12.212   5.741   7.601  0.4265 -0.2375 -0.1350
 2422W        W 3393   5.945   8.034  10.293  0.3003 -0.2233 -0.2724
 2423W        W 3394  11.682  13.405   1.767  0.0636  0.3131 -0.1749
 2424W        W 3395  11.416   3.336  13.435 -0.2268  0.0240  0.3584
 2425W        W 3396   4.949   3.214   9.491  0.0354  0.2355 -0.0092
 2426W        W 3397  12.534   7.409  12.691 -0.2307 -0.0757 -0.1403
 2427W        W 3398   4.172  12.111   1.442 -0.2946 -0.1208 -0.1486
 2428W        W 3399   3.606  12.759   3.539  0.1190 -0.0346  0.4376
 2429W        W 3400   1.862   9.896   3.254 -0.0633 -0.0972 -0.0292
 2430W        W 3401   2.216   1.469  12.570 -0.2969 -0.5638 -0.0043
 2431W        W 3402  13.609   1.891   4.647  0.3577  0.1063 -0.2116
 2432W        W 3403  11.934   3.483   4.398 -0.2041 -0.2401 -0.0264
 2433W        W 3404   0.049   1.983   8.172 -0.2395 -0.0633 -0.1126
 2434W        W 3405  11.400  13.689  13.396  0.1324  0.0072  0.3683
 2435W        W 3406   3.781   8.606  13.645 -0.0134 -0.0715 -0.0638
 2436W        W 3407   4.343   6.801   7.164 -0.0250  0.3549 -0.1037
 2437W        W 3408   8.460   9.664  10.491  0.1124 -0.0571  0.0084
 2438W        W 3409   8.439  10.127   9.874  0.1017  0.0575  0.2593
 2439W        W 3410  12.279   5.329  10.611 -0.0651 -0.1561  0.0059
 2440W        W 3411   0.688   7.250   3.224  0.2135 -0.1663 -0.0548
 2441W        W 3412   2.241   1.591   9.024  0.0853  0.0491 -0.0454
 2442W        W 3413   3.012  13.153   5.635 -0.0837 -0.1463 -0.1654
 2443W        W 3414  13.900   3.923   2.535  0.1894 -0.0869  0.3213
 2444W        W 3415   4.157   7.923   6.284 -0.0892 -0.2413 -0.0741
 2445W        W 3416   1.379   7.077   5.040 -0.1355 -0.0759 -0.1200
 2446W        W 3417   0.502   5.843   5.839  0.2803  0.1954  0.0486
 2447W        W 3418   7.225   5.026  12.388  0.2231 -0.3293 -0.2805
 2448W        W 3419  12.153  13.425   1.999 -0.1839  0.0452 -0.0183
 2449W        W 3420   5.054   2.768   3.024  0.0781 -0.1923  0.0853
 2450W        W 3421  13.448   0.396   0.044 -0.4457 -0.0805  0.1046
 2451W        W 3422  12.454   7.224  11.510 -0.2502 -0.1825  0.1959
 2452W        W 3423   6.613   3.660   8.659  0.1301 -0.0694 -0.0557
 2453W        W 3424   7.422   3.308   3.094 -0.1543 -0.2159 -0.1113
 2454W        W 3425   1.313   9.937   6.418  0.1023 -0.1857 -0.0430
 2455W        W 3426   2.478  10.740  13.448  0.0151  0.1036  0.2344
 2456W        W 3427   4.096  12.033   2.842 -0.0803  0.1168  0.0078
 2457W        W 3428  10.955   7.364  10.117  0.0682 -0.0909  0.1087
 2458W        W 3429   5.299  10.111   8.287  0.0580 -0.1210 -0.1083
 2459W        W 3430   4.930  10.987  10.265 -0.0131 -0.0788 -0.0154
 2460W        W 3431   8.437   8.838  12.050 -0.3039 -0.1294 -0.0046
 2461W        W 3432   6.086   7.679   5.540  0.3731 -0.3718  0.1359
 2462W        W 3433   6.430  10.799   3.111 -0.2230  0.4007 -0.1792
 2463W        W 3434   0.555   3.662  12.827  0.1485  0.1934 -0.0834
 2464W        W 3435   0.302   8.858   7.966  0.3955 -0.0927  0.0629
 2465W        W 3436   9.808  10.562  13.677  0.0287  0.1075 -0.3551
 2466W        W 3437   4.076   2.606   7.018  0.4222 -0.3397 -0.2429
 2467W        W 3438  10.216   1.739  10.863 -0.1482  0.1044  0.0926
 2468W        W 3439   2.904  11.171   8.973  0.2394  0.1628 -0.0522
 2469W        W 3440   2.719   4.201   5.679 -0.0679 -0.1283 -0.2090
 2470W        W 3441  11.711   4.720   4.805 -0.1240  0.0016  0.0229
 2471W        W 3442   4.005  11.954   5.334  0.0459 -0.0163 -0.0685
 2472W        W 3443   4.254  11.504  12.604  0.1819  0.0310  0.2031
 2473W        W 3444   4.633   3.394  10.067 -0.0096 -0.1475 -0.0242
 2474W        W 3445   6.539   1.323  11.942 -0.1029 -0.4886  0.0323
 2475W        W 3446   1.998   4.640   5.780  0.2980 -0.1420 -0.0569
 2476W        W 3447   2.827   2.055  13.005  0.2458 -0.0842 -0.0228
 2477W        W 3448   0.007  12.025   8.221 -0.1517 -0.1816 -0.1923
 2478W        W 3449   4.318  10.070   5.537 -0.1509  0.0830  0.1514
 2479W        W 3450   6.663   7.658   7.303  0.1894 -0.0837  0.0785
 2480W        W 3451   9.864  12.602  12.581 -0.1069 -0.0918 -0.0756
 2481W        W 3452  10.054   5.915  12.797 -0.1418  0.1773 -0.0413
 2482W        W 3453  13.479   9.249   1.378 -0.4058  0.0363 -0.0186
 2483W        W 3454  12.703   2.424   7.882  0.0618  0.2471 -0.2423
 2484W        W 3455   5.576   8.549  11.577 -0.1444 -0.0234  0.3364
 2485W        W 3456   9.091   2.065   1.146 -0.0795 -0.1193  0.0821
 2486W        W 3457   3.086   2.977   9.954  0.0254  0.0485 -0.0937
 2487W        W 3458   2.322   2.928  11.691 -0.0244 -0.1272 -0.1242
 2488W        W 3459   7.721   5.187   7.368  0.3242 -0.2788 -0.0842
 2489W        W 3460  12.867   7.475  11.706 -0.3532 -0.0164  0.2048
 2490W        W 3461   5.778   8.244   8.609  0.0609 -0.0638  0.1175
 2491W        W 3462   3.461   8.137   7.358  0.3253 -0.1307 -0.0552
 2492W        W 3463   1.526  11.602   8.835 -0.0241  0.0873 -0.4524
 2493W        W 3464   2.873  11.983   3.882 -0.2400  0.2651 -0.1071
 2494W        W 3465   9.047   6.948   0.297 -0.1453 -0.2717 -0.0001
 2495W        W 3466  10.090   6.829   5.106  0.1828 -0.1465 -0.1588
 2496W        W 3467   8.080   6.263  10.995  0.0509  0.2573 -0.4911
 2497W        W 3468   8.298   6.027   9.198  0.2202  0.4407 -0.3082
 2498W        W 3469   9.749   8.675  11.011  0.3821  0.1946  0.4439
 2499W        W 3470  12.383  10.505   2.051  0.1848 -0.1346  0.2041
 2500W        W 3471   5.649  12.639  13.280 -0.1931  0.3132  0.2741
 2501W        W 3472   6.062  11.710  13.252 -0.2556  0.1951  0.3499
 2502W        W 3473   4.804   8.616   6.153 -0.0114  0.0309  0.0313
 2503W        W 3474   3.920   8.893   9.609  0.1988 -0.0040  0.1608
 2504W        W 3475  11.376   0.542   0.840  0.3568  0.0514 -0.0775
 2505W        W 3476   3.196   5.667   5.768 -0.0927 -0.1563 -0.2151
 2506W        W 3477   0.432   8.324   4.084 -0.0768 -0.0223  0.0044
 2507W        W 3478  11.223   6.217   1.697 -0.0688  0.0867 -0.1000
 2508W        W 3479  10.188   3.218  10.000  0.1293  0.2305  0.2152
 2509W        W 3480   5.257   1.241  13.559  0.0291  0.2529  0.1173
 2510W        W 3481   1.675   8.003   3.309 -0.0992  0.0499  0.2155
 2511W        W 3482   2.736   3.445   6.121  0.1230  0.1592  0.0529
 2512W        W 3483   4.684   4.005   0.825  0.0028 -0.1173 -0.1199
 2513W        W 3484   9.391   9.002   6.179  0.1007 -0.0800 -0.0411
 2514W        W 3485   2.365   2.310  10.081  0.2354  0.3557 -0.4520
 2515W        W 3486   3.182  13.131  10.223 -0.1845  0.0229  0.1933
 2516W        W 3487   8.963   5.712   3.577  0.0166 -0.2052 -0.1646
 2517W        W 3488  11.988  10.817   3.201  0.2471  0.1590 -0.1996
 2518W        W 3489   1.619  11.282  10.032 -0.1384 -0.2642  0.2968
 2519W        W 3490   4.309  11.560   1.379 -0.2241  0.0223  0.1824
 2520W        W 3491  13.295  12.652  13.577 -0.1886 -0.1507  0.1160
 2521W        W 3492  10.460  10.516  12.912 -0.1906  0.5222  0.1247
 2522W        W 3493   9.042   3.638   9.292 -0.2449 -0.0002 -0.1409
 2523W        W 3494   0.075   8.895  12.008  0.0787 -0.0500  0.1840
 2524W        W 3495   5.330   1.508   0.028 -0.0306 -0.4078 -0.0064
 2525W        W 3496  11.757  11.050   1.630 -0.0687  0.1912  0.0219
 2526W        W 3497   6.406   9.614  11.453  0.1920 -0.2305  0.0963
 2527W        W 3498  12.864   8.183   9.864 -0.0548 -0.2575 -0.0218
 2528W        W 3499   2.190   2.243  11.033 -0.1759  0.0121 -0.0962
 2529W        W 3500  11.002  11.235   5.089 -0.0790  0.0902  0.0067
 2530W        W 3501   0.560   9.013   7.140 -0.0148  0.0465  0.0727
 2531W        W 3502  10.630  12.244   6.772  0.0332  0.0781  0.0543
 2532W        W 3503   1.729   1.699   3.378  0.0277 -0.1493 -0.2026
 2533W        W 3504   1.995  13.650   3.512  0.0866 -0.2353  0.0560
 2534W        W 3505   7.937   4.723   7.662 -0.4785 -0.2401 -0.2385
 2535W        W 3506  13.031   6.783   1.139  0.2994  0.2686  0.0994
 2536W        W 3507   5.435   2.627   4.895 -0.0204 -0.2843 -0.0297
 2537W        W 3508  12.831   7.205  13.046  0.0710  0.2383 -0.1957
 2538W        W 3509  12.088  10.680   4.116  0.1764 -0.0261  0.1023
 2539W        W 3510  10.653  12.394   4.914 -0.4124 -0.1601  0.1635
 2540W        W 3511   3.829   8.875   6.230 -0.0842 -0.1621  0.1877
 2541W        W 3512   6.428   4.011  13.356  0.0208 -0.0177  0.1747
 2542W        W 3513   7.878   5.700   6.148 -0.1330 -0.1758 -0.0770
 2543W        W 3514   3.771  12.362   8.237 -0.1454 -0.0895  0.3580
 2544W        W 3515   6.209   3.485   9.480 -0.4583  0.2378 -0.0061
 2545W        W 3516   4.296  10.883  13.545  0.1635 -0.1649 -0.1469
 2546W        W 3517   2.700   0.665   0.885  0.1792 -0.1209 -0.2968
 2547W        W 3518   4.882  10.407  13.917 -0.2476  0.1580  0.0250
 2548W        W 3519   5.985   8.524  10.383 -0.0943  0.0098  0.5026
 2549W        W 3520   9.619   9.448   7.008 -0.3569  0.0847 -0.2357
 2550W        W 3521   7.023   7.956   1.458 -0.1145 -0.2839 -0.0889
 2551W        W 3522   8.254  11.978   0.472 -0.1503  0.2796  0.1348
 2552W        W 3523  12.624   6.695   6.194 -0.0236 -0.0391 -0.1486
 2553W        W 3524   0.105   7.442   8.633 -0.1125 -0.1265 -0.0261
 2554W        W 3525  10.430  11.865   3.820 -0.1607 -0.1273  0.0855
 2555W        W 3526   9.195   1.034   6.066 -0.1595  0.1173 -0.0884
 2556W        W 3527   9.870   2.260  11.681  0.1379 -0.2915  0.4113
 2557W        W 3528   5.208   8.742  10.185  0.1466 -0.0696 -0.0469
 2558W        W 3529   5.707  12.803   9.065  0.1881  0.1147 -0.1992
 2559W        W 3530   5.165   5.203  11.415  0.1126 -0.3257 -0.0512
 2560W        W 3531   3.958   6.701   7.835 -0.0643 -0.1754  0.0757
 2561W        W 3532  10.159  11.286   1.853 -0.3063 -0.0313 -0.1019
 2562W        W 3533   5.919   3.402   8.600  0.1104  0.3060  0.1230
 2563W        W 3534   9.175   8.872  11.357 -0.0722 -0.2377  0.0457
 2564W        W 3535   3.640   1.303   0.189  0.2828  0.1486  0.2035
 2565W        W 3536  11.187  12.272   7.044  0.1191 -0.3349  0.1395
 2566W        W 3537   8.573   3.818   9.140  0.0477 -0.0917  0.1532
 2567W        W 3538  11.966   3.972   6.395  0.0592  0.1395 -0.0586
 2568W        W 3539  11.268  10.448   6.380 -0.2599 -0.0693 -0.1882
 2569W        W 3540   0.590   6.837   2.979 -0.2622 -0.0068 -0.0756
 2570W        W 3541   2.605   9.205   7.114 -0.1172 -0.0276  0.0436
 2571W        W 3542  13.806   5.970   8.247 -0.0373  0.1692 -0.1430
 2572W        W 3543   5.137   0.248   7.870  0.1337 -0.1935 -0.3023
 2573W        W 3544   6.960  10.228  12.745 -0.0018  0.6604  0.0906
 2574W        W 3545   6.663   1.332   6.489 -0.0086 -0.1602 -0.0450
 2575W        W 3546  13.740   0.553   0.429 -0.2120  0.0580  0.0297
 2576W        W 3547   1.151   7.389  12.431 -0.0091 -0.0326 -0.0056
 2577W        W 3548   7.157  13.658   1.670 -0.2125 -0.2217 -0.2012
 2578W        W 3549   2.634   9.896   3.217 -0.0360  0.5092  0.1321
 2579W        W 3550   9.628   2.990  11.095 -0.0857 -0.0718  0.0800
 2580W        W 3551   6.024   3.265  11.808 -0.0623 -0.1697 -0.1788
 2581W        W 3552  10.525   4.565  12.078  0.0808 -0.2068  0.3288
 2582W        W 3553   3.360   2.190  11.675  0.0708  0.1173  0.0346
 2583W        W 3554  12.955  11.216   7.771 -0.2226  0.1802 -0.2018
 2584W        W 3555   0.232   1.591  12.963 -0.1436  0.1617  0.1962
 2585W        W 3556   1.554   2.744   0.663 -0.0491 -0.0123 -0.1521
 2586W        W 3557   1.719   9.824   9.394 -0.2131 -0.2482 -0.1296
 2587W        W 3558   6.724  10.694   3.497  0.0303 -0.5780 -0.2831
 2588W        W 3559  12.140   3.996   9.396  0.0515 -0.0309 -0.2857
 2589W        W 3560   7.066   1.973  13.527 -0.1329 -0.1223 -0.1519
 2590W        W 3561   8.037   3.021  12.774 -0.0769  0.0430  0.1889
 2591W        W 3562  11.863   5.598   4.711  0.4949  0.0972  0.2226
 2592W        W 3563   5.488   0.107   0.270 -0.0032  0.1982  0.4261
 2593W        W 3564  13.903   6.296   0.423  0.0761 -0.1069 -0.2136
 2594W        W 3565   4.775   3.416  12.066  0.2214 -0.1138 -0.0873
 2595W        W 3566   0.907   8.762  12.129  0.0981  0.2127 -0.1008
 2596W        W 3567   3.284  10.374   8.874  0.0633 -0.1601  0.2647
 2597W        W 3568   4.010   6.784  12.448 -0.0419  0.0132  0.0836
 2598W        W 3569   3.893   1.470   7.884  0.0970  0.2275  0.1569
 2599W        W 3570   4.824   7.834  11.318  0.1598  0.0062 -0.0398
 2600W        W 3571   4.381   0.694   2.333  0.2760  0.1724 -0.2030
 2601W        W 3572   6.696   0.996  11.534  0.1392  0.3359 -0.0349
 2602W        W 3573   4.676   8.491  12.184 -0.1233  0.0731  0.1490
 2603W        W 3574   4.198   0.451  11.432 -0.0216 -0.0619 -0.1595
 2604W        W 3575   1.057   2.836  10.588 -0.1494 -0.0375 -0.2052
 2605W        W 3576   9.344  12.064   1.122 -0.2767 -0.0240  0.0428
 2606W        W 3577  13.157   4.899   8.334  0.1705 -0.1943  0.0081
 2607W        W 3578   5.058   8.497  10.631  0.3145  0.1683  0.0980
 2608W        W 3579   6.537   0.887  12.066  0.0925  0.0547  0.1319
 2609W        W 3580  10.351   3.495   2.671  0.0173 -0.1310  0.2187
 2610W        W 3581   2.196   0.974   8.558 -0.2873 -0.0535  0.0642
 2611W        W 3582   7.910   2.132  10.356  0.1437  0.2689  0.0015
 2612W        W 3583  11.436   9.988   3.426  0.1877 -0.0444 -0.1426
 2613W        W 3584   0.411   6.644   8.780  0.3663 -0.0459 -0.0901
 2614W        W 3585   2.434  13.687   4.040  0.2109 -0.0986 -0.0238
 2615W        W 3586  11.797   9.271   8.202 -0.0327  0.1660  0.3518
 2616W        W 3587   6.048   8.050  13.683  0.2116 -0.1167  0.0151
 2617W        W 3588   6.645   8.634   7.672  0.1524 -0.0207  0.1497
 2618W        W 3589   8.966   0.711   1.591  0.1841  0.1596 -0.4797
 2619W        W 3590  11.203   1.739   4.650  0.1075  0.1428  0.2414
 2620W        W 3591   9.847  13.325   2.446  0.0949  0.1313  0.2014
 2621W        W 3592   9.004  13.719   0.764  0.4198  0.0667  0.2306
 2622W        W 3593  12.527  10.301  11.896  0.0390 -0.1253  0.0350
 2623W        W 3594  13.843  13.625   2.564  0.1835 -0.0757  0.1869
 2624W        W 3595   4.501   0.586  12.769  0.1972  0.0525 -0.0807
 2625W        W 3596  10.509  10.402   1.999 -0.3437 -0.2983  0.2201
 2626W        W 3597   8.742   3.927  10.950 -0.0105  0.1928 -0.3370
 2627W        W 3598   9.705   6.442  11.982 -0.1965 -0.2444 -0.1364
 2628W        W 3599  11.061   1.707  11.293 -0.1152 -0.4226  0.0702
 2629W        W 3600   3.556   9.533   1.408  0.2521  0.0670 -0.0443
 2630W        W 3601   2.737   7.354   1.083  0.1424 -0.0021 -0.1837
 2631W        W 3602  12.520   8.528   9.517  0.1303 -0.1205 -0.0209
 2632W        W 3603   7.333  13.406   9.783  0.2307  0.2385 -0.0965
 2633W        W 3604   7.099   2.093  12.268 -0.1925 -0.1728 -0.0498
 2634W        W 3605  11.888   7.634   4.574  0.2239  0.1443  0.0483
 2635W        W 3606   8.008   5.499   6.961  0.2756  0.2711 -0.0056
 2636W        W 3607   9.338   6.812  13.304  0.3333 -0.1037  0.1149
 2637W        W 3608   4.838  11.566  10.258 -0.0693 -0.1335  0.1360
 2638W        W 3609   1.399   4.231   7.752  0.0541  0.0097 -0.3553
 2639W        W 3610   1.556   6.930   1.600 -0.1286  0.2198  0.2487
 2640W        W 3611   4.576   1.209   9.729  0.1952  0.0662 -0.0058
 2641W        W 3612   9.536   5.337  11.105 -0.2854 -0.1267 -0.2085
 2642W        W 3613   6.234   5.799   3.199  0.0270  0.1597  0.2340
 2643W        W 3614   0.359   7.279   8.027  0.0297 -0.2848 -0.0929
 2644W        W 3615   6.701   8.262  12.805  0.0302 -0.0964  0.0395
 2645W        W 3616   9.204  10.283  12.114  0.3848  0.4364 -0.0428
 2646W        W 3617   1.738   1.133   8.407  0.0716 -0.1802  0.0177
 2647W        W 3618   7.318   6.064   9.033 -0.1211 -0.3435 -0.0345
 2648W        W 3619   0.984   6.368   8.085  0.0890 -0.0038 -0.2060
 2649W        W 3620   3.143   0.093   3.590 -0.3625 -0.2991 -0.0247
 2650W        W 3621   7.799   4.146   5.856  0.1056 -0.1117 -0.1246
 2651W        W 3622  13.732  11.086   8.420 -0.0952  0.1972 -0.4454
 2652W        W 3623  12.478   2.253   2.311 -0.0971 -0.2571  0.1764
 2653W        W 3624   8.170   3.254   6.796  0.4850  0.1167  0.1029
 2654W        W 3625   4.448   8.275   4.851 -0.0504 -0.0479 -0.0040
 2655W        W 3626   8.418   7.532   8.164 -0.1149  0.1764  0.1551
 2656W        W 3627   9.293   1.743   9.784  0.1976  0.0585 -0.0100
 2657W        W 3628   3.706   1.820   5.076  0.0255 -0.0554 -0.1539
 2658W        W 3629   3.361  13.244   1.032  0.0395  0.0643 -0.0735
 2659W        W 3630  11.697  13.022   4.634 -0.4177  0.1869 -0.0189
 2660W        W 3631  10.739   7.435   1.227  0.0596 -0.0873  0.0317
 2661W        W 3632   4.627   5.822  10.710 -0.2937 -0.0735 -0.1793
 2662W        W 3633   0.785   2.560   8.995 -0.0741 -0.0666 -0.0183
 2663W        W 3634   1.739   1.918   1.143  0.1678  0.1364 -0.0788
 2664W        W 3635   1.822   9.987   8.422  0.2944 -0.0439  0.0449
 2665W        W 3636  11.915  11.807   4.201 -0.0892 -0.3128 -0.0981
 2666W        W 3637   8.311  13.043   9.371  0.5388  0.2603 -0.1627
 2667W        W 3638  10.870   7.851  10.965 -0.0061 -0.2807  0.3166
 2668W        W 3639  12.149   8.933  12.024  0.1822  0.2547  0.2667
 2669W        W 3640   9.089   5.685   2.367 -0.1059  0.3464 -0.0043
 2670W        W 3641   2.068   0.771   3.934  0.2373  0.1241 -0.0491
 2671W        W 3642  10.688  10.822   4.952  0.5474 -0.4481  0.2973
 2672W        W 3643   1.360  11.209  11.812  0.0571 -0.2262 -0.0292
 2673W        W 3644   3.657   2.370   7.310 -0.1637  0.1051  0.0122
 2674W        W 3645   6.885   3.062   4.845  0.2365 -0.2449 -0.0395
 2675W        W 3646   6.024   2.897  12.175  0.0064  0.2346 -0.0339
 2676W        W 3647   5.496   9.721  10.867 -0.0600  0.1213  0.1340
 2677W        W 3648   2.127   2.800  11.080 -0.0178  0.1253 -0.0926
 2678W        W 3649   7.187   7.420  10.277 -0.2927  0.4791  0.0191
 2679W        W 3650   2.556   1.559   4.505  0.2553  0.1650 -0.2293
 2680W        W 3651   1.775   3.820   4.043  0.1857 -0.0021 -0.2315
 2681W        W 3652   6.278  11.725   4.777 -0.1418 -0.2804  0.0866
 2682W        W 3653   5.630  13.198   5.294  0.1341 -0.2601  0.0058
 2683W        W 3654   4.373   1.438  13.210  0.0502  0.1825  0.3969
 2684W        W 3655   2.573   4.598   6.599  0.2850  0.3366  0.2620
 2685W        W 3656   6.643  13.529   2.652  0.1618 -0.1437  0.3543
 2686W        W 3657   7.161   3.455  11.165 -0.1519  0.2736  0.1794
 2687W        W 3658   1.567   9.057  10.957 -0.1758 -0.0699  0.0171
 2688W        W 3659   7.616   3.765  13.390  0.0422 -0.2622 -0.1659
 2689W        W 3660   3.821   6.294   6.894 -0.0830  0.1304  0.1639
 2690W        W 3661   0.606   5.716   2.386  0.1413 -0.1460 -0.0028
 2691W        W 3662  11.689   9.768   8.393  0.1224  0.0948  0.1276
 2692W        W 3663   2.916   6.910  10.168 -0.4657 -0.1976  0.1775
 2693W        W 3664   8.836  13.386  12.214 -0.2776 -0.0603 -0.0145
 2694W        W 3665   0.326   3.241  12.898  0.2321  0.0660  0.0748
 2695W        W 3666  11.740  11.937  11.153 -0.2722  0.1161 -0.0179
 2696W        W 3667   9.621   6.401  13.195 -0.1156  0.0711  0.1450
 2697W        W 3668   9.536  10.380   9.991  0.2301 -0.0925  0.0505
 2698W        W 3669   0.830   3.904   6.757  0.1573 -0.2071  0.0544
 2699W        W 3670  12.726  11.053   6.202  0.0029  0.2431 -0.1747
 2700W        W 3671   7.226   2.870  12.847 -0.1422 -0.3162 -0.0705
 2701W        W 3672   7.583  13.011   6.181 -0.2687 -0.1619 -0.0589
 2702W        W 3673  13.172   2.457   9.921 -0.0851  0.1874  0.1692
 2703W        W 3674   0.256   0.555   8.501  0.0011  0.4394  0.1712
 2704W        W 3675   7.000   9.759   2.571 -0.0386 -0.3706  0.1027
 2705W        W 3676   3.421  10.946   4.254  0.0155  0.1184  0.2225
 2706W        W 3677  11.381   9.506  12.283  0.0200  0.0251  0.2680
 2707W        W 3678   3.715   4.265   7.208 -0.1317  0.0196  0.0218
 2708W        W 3679  11.675  12.653   9.178 -0.1547  0.2150  0.5825
 2709W        W 3680   9.551  13.480  13.023 -0.2198  0.0333  0.0344
 2710W        W 3681  13.249  12.188   1.619  0.3465  0.1442 -0.0590
 2711W        W 3682   2.683   3.514   3.474 -0.1450 -0.1127 -0.0624
 2712W        W 3683   6.886   6.405   9.807 -0.2830  0.1772 -0.0173
 2713W        W 3684  10.356   3.569   0.890  0.1346 -0.0909 -0.0046
 2714W        W 3685  11.633   6.688   7.299 -0.0165  0.1059  0.0926
 2715W        W 3686  13.215   1.104  10.935 -0.0021 -0.1604 -0.3176
 2716W        W 3687   2.184   0.294   8.118 -0.1532 -0.1024 -0.2905
 2717W        W 3688  10.106  13.649  11.614 -0.0941  0.2618 -0.0208
 2718W        W 3689   3.577   0.340   7.906  0.3371 -0.0506 -0.1887
 2719W        W 3690  12.533  11.241  10.328  0.1154 -0.0016 -0.1455
 2720W        W 3691   2.966  13.693   3.915 -0.3281  0.2131 -0.2161
 2721W        W 3692  13.378  11.000   1.463  0.1934 -0.0453  0.0070
 2722W        W 3693   4.554   0.600   8.330  0.1066  0.0955 -0.1683
 2723W        W 3694  13.740   0.179   3.796  0.1021 -0.1126  0.0884
 2724W        W 3695   0.059   0.994   6.762 -0.0406 -0.1164  0.0225
 2725W        W 3696   5.039   9.001   5.400  0.0544  0.2301 -0.1131
 2726W        W 3697   4.508   1.537   3.488  0.1843  0.0497 -0.0883
 2727W        W 3698  12.634   5.896   3.949  0.0881  0.0462  0.0617
 2728W        W 3699   1.905  12.438   9.634  0.0269 -0.1237  0.1238
 2729W        W 3700   7.664   8.524   9.003  0.3617  0.0198  0.0567
 2730W        W 3701  12.200   8.083  11.947 -0.5841 -0.1429  0.1680
 2731W        W 3702   7.534   9.813   4.162  0.0090  0.0215  0.2379
 2732W        W 3703   6.856   9.728  11.247  0.0939 -0.2288 -0.0325
 2733W        W 3704   0.992   0.814   2.551 -0.2505 -0.1543  0.2091
 2734W        W 3705   6.889   6.097   7.176  0.3141  0.0714  0.0987
 2735W        W 3706   9.036   8.351  13.299  0.3529 -0.1007 -0.1076
 2736W        W 3707   2.239   4.888   6.306 -0.0231  0.1668  0.2696
 2737W        W 3708  13.056   1.247   3.364  0.0924 -0.0246  0.0548
 2738W        W 3709   4.720   6.689  10.782 -0.1280 -0.0338 -0.2052
 2739W        W 3710   8.106   8.820   4.787  0.3270 -0.2087 -0.0433
 2740W        W 3711   0.196   1.833   2.823 -0.0206  0.4127  0.1023
 2741W        W 3712   7.037   7.882   5.451 -0.1270 -0.0733  0.5038
 2742W        W 3713  11.726   4.498   3.497 -0.1633 -0.0313  0.1493
 2743W        W 3714   5.919  10.677   0.452  0.1378 -0.1865  0.0904
 2744W        W 3715  13.300   9.795   2.372 -0.2494  0.1179 -0.2468
 2745W        W 3716   8.757  13.540   1.147  0.2175  0.0771  0.0083
 2746W        W 3717   7.591   9.842   0.365  0.2375 -0.1979 -0.1209
 2747W        W 3718   5.767   6.681   2.824 -0.2777  0.1043  0.1495
 2748W        W 3719  12.308   2.628  12.822  0.1347 -0.0365  0.1658
 2749W        W 3720  10.195   5.606   8.482  0.0166 -0.1634 -0.3132
 2750W        W 3721   8.514  11.037  13.563  0.1433 -0.1120 -0.0250
 2751W        W 3722   6.582   7.474   3.326  0.1054  0.0729  0.0814
 2752W        W 3723  10.970  12.179   5.288 -0.2551  0.3479 -0.0188
 2753W        W 3724   4.094  11.631  10.175 -0.2813  0.0010  0.0060
 2754W        W 3725   1.893   7.876  12.695 -0.3486  0.1601 -0.0268
 2755W        W 3726   2.533  13.513   9.826 -0.0317 -0.0157 -0.1205
 2756W        W 3727  12.348   2.895   3.674  0.2844  0.0067  0.1126
 2757W        W 3728   0.333  11.434   2.307  0.2951  0.0995 -0.4188
 2758W        W 3729  12.180   0.191   2.203  0.2544 -0.1517 -0.0278
 2759W        W 3730  11.319  11.507  11.906  0.1400 -0.0738  0.0557
 2760W        W 3731   4.866  11.793   6.167 -0.0468  0.0194  0.2091
 2761W        W 3732   0.462   9.202  13.916  0.0487 -0.3127  0.1231
 2762W        W 3733   1.912  11.855   7.103 -0.0211 -0.3858 -0.1239
 2763W        W 3734   3.664   9.583  13.146  0.0195  0.0800  0.0892
 2764W        W 3735  13.451   6.717   8.847  0.2506 -0.0703 -0.1456
 2765W        W 3736   5.612   3.783   6.130  0.0549  0.1573 -0.1704
 2766W        W 3737  10.829   9.249   5.946 -0.0773  0.2042  0.0789
 2767W        W 3738   0.906  13.671   6.774  0.3757  0.3232  0.2199
 2768W        W 3739   6.947   1.981  13.006  0.2111  0.0647  0.0389
 2769W        W 3740  13.229   5.953   1.087  0.1267 -0.0952 -0.3079
 2770W        W 3741   3.381  11.546   7.700  0.0492  0.2012 -0.0367
 2771W        W 3742  13.269   9.251   2.176  0.3068  0.1155  0.0683
 2772W        W 3743   2.013  12.549   2.163  0.2074 -0.1792  0.1602
 2773W        W 3744   9.081   8.147   7.568 -0.0673  0.0063 -0.1755
 2774W        W 3745   0.078   7.979   2.894  0.2209 -0.1058 -0.1976
 2775W        W 3746   7.085   1.100   1.889 -0.1870  0.2187  0.1237
 2776W        W 3747   0.715   6.193   2.412 -0.0313 -0.0625  0.0027
 2777W        W 3748   1.720   6.894   6.946  0.1063 -0.0055  0.2118
 2778W        W 3749   0.780   4.661  11.444 -0.1985  0.1876 -0.2379
 2779W        W 3750  13.465  10.290   1.248  0.2476 -0.1628 -0.1533
 2780W        W 3751   9.353   8.210  10.656 -0.3200  0.0036 -0.3077
 2781W        W 3752   8.636  12.474  13.683  0.1877  0.0712 -0.0467
 2782W        W 3753   6.423  11.327  10.350  0.1157  0.2645 -0.1350
 2783W        W 3754   1.422   4.357  13.844  0.2229 -0.1240  0.0440
 2784W        W 3755  11.966   4.205  12.361 -0.0023  0.0234 -0.0753
 2785W        W 3756  13.432   9.017   4.874  0.0439 -0.1010  0.1036
 2786W        W 3757  12.872   1.609  11.334 -0.1395  0.3415  0.0020
 2787W        W 3758   7.295  11.177  10.656 -0.0654  0.2447  0.1868
 2788W        W 3759   0.663   1.706  10.789 -0.1057  0.0131 -0.1270
 2789W        W 3760   3.377   1.680   7.702 -0.0557  0.0201 -0.1876
 2790W        W 3761   1.335  13.510  11.059  0.0466  0.0155 -0.1700
 2791W        W 3762   6.376   1.270   2.042  0.2967  0.1712 -0.2491
 2792W        W 3763   0.385   4.830   9.811 -0.2019 -0.4875  0.1282
 2793W        W 3764  12.254  11.336   4.825  0.0176 -0.2023  0.2191
 2794W        W 3765   7.990   8.649   1.783  0.0401 -0.2169  0.0838
 2795W        W 3766  12.427   6.709   1.182  0.0432 -0.0218  0.3383
 2796W        W 3767  13.691   1.670   7.906 -0.0994  0.1566  0.1294
 2797W        W 3768   6.087  10.726   4.558 -0.5660  0.0967 -0.4183
 2798W        W 3769   3.250  11.400   9.279 -0.0822 -0.3644  0.1488
 2799W        W 3770  13.341   7.271  11.775 -0.1164  0.2149 -0.0356
 2800W        W 3771   4.726   2.184   9.665 -0.1083 -0.0258 -0.2076
 2801W        W 3772   2.832   7.756   3.596  0.3301  0.2900  0.0438
 2802W        W 3773   9.805   5.788  13.234  0.1618  0.2223 -0.1511
 2803W        W 3774   1.329   3.490   9.993  0.4371 -0.0006 -0.2901
 2804W        W 3775   0.914   8.807  12.671 -0.0707  0.2188 -0.0183
 2805W        W 3776   3.495   2.720   5.194  0.0844  0.0452  0.3628
 2806W        W 3777   3.288   0.653   6.034 -0.0618  0.1554 -0.0986
 2807W        W 3778   0.509  13.811   7.288 -0.3632  0.0463  0.0220
 2808W        W 3779   1.774   2.405   8.081  0.1267  0.3158  0.1717
 2809W        W 3780   1.371   9.058  12.859  0.2617  0.1201 -0.1722
 2810W        W 3781   6.199   7.349   8.043 -0.4056  0.0316  0.0399
 2811W        W 3782   6.698  12.244   2.950 -0.0529 -0.1681  0.3286
 2812W        W 3783   0.886  12.337   7.332 -0.0596 -0.2914  0.1162
 2813W        W 3784   1.846   5.656   9.502  0.3044  0.5589 -0.2821
 2814W        W 3785  11.976  11.443   1.810  0.0919 -0.2928 -0.0944
 2815W        W 3786   7.169  10.776   2.531  0.4055 -0.0821 -0.0475
 2816W        W 3787  11.285   9.809   2.892  0.0916  0.0238 -0.3774
 2817W        W 3788   9.571   8.869   9.079 -0.0588 -0.0303  0.1241
 2818W        W 3789  12.878  10.654   2.219  0.3680 -0.2185  0.1320
 2819W        W 3790   4.440   3.902  13.339  0.1239 -0.0069 -0.3889
 2820W        W 3791   4.954  12.288   7.683  0.0920 -0.3262  0.1072
 2821W        W 3792   9.638   3.332  13.293 -0.2371 -0.1624  0.0614
 2822W        W 3793   9.107   4.195   7.486  0.1558 -0.3454 -0.2369
 2823W        W 3794   7.392   2.485   5.863  0.1214 -0.2364  0.1114
 2824W        W 3795   7.788   7.629   6.682  0.1167 -0.2061  0.3741
 2825W        W 3796   1.061   6.839   9.243 -0.3838 -0.1338  0.1570
 2826W        W 3797   6.547   7.469  12.177 -0.2777  0.0243  0.3322
 2827W        W 3798   8.197   1.225   9.060 -0.2218 -0.0315 -0.1833
 2828W        W 3799  13.176   3.785  12.831  0.3304  0.1328 -0.1503
 2829W        W 3800   2.328  10.288  10.497 -0.0099 -0.3241  0.0819
 2830W        W 3801  12.950   0.462   5.630  0.3251 -0.1557  0.0467
 2831W        W 3802   6.145  11.263   1.410 -0.2376 -0.0185 -0.0122
 2832W        W 3803   9.747   8.662  10.455  0.0723 -0.1101  0.2664
 2833W        W 3804   5.303  12.361   3.210 -0.0128 -0.2048  0.2638
 2834W        W 3805  10.977  12.723   1.788 -0.0008 -0.3043  0.1080
 2835W        W 3806   1.678   0.019   9.414  0.1139 -0.1311  0.1295
 2836W        W 3807   2.466   8.183   1.637  0.1315  0.2385  0.2475
 2837W        W 3808  13.838   6.912   5.281 -0.1674 -0.0615 -0.0062
 2838W        W 3809  11.329   8.653   0.782  0.0135 -0.0818  0.0468
 2839W        W 3810  13.765   5.500  12.942 -0.3390 -0.2126 -0.4413
 2840W        W 3811   0.491  12.212   7.859  0.0084 -0.0995 -0.0538
 2841W        W 3812   4.509   3.218   5.412  0.0296 -0.0422  0.0879
 2842W        W 3813   5.142   8.830  11.318  0.0661  0.1676  0.1483
 2843W        W 3814   7.447   8.531   0.023 -0.0859  0.3219  0.0066
 2844W        W 3815   0.160   4.906   3.463  0.1073 -0.2176  0.4512
 2845W        W 3816  10.423   2.461  13.515 -0.0462  0.3987  0.1920
 2846W        W 3817   0.612  11.227   6.107  0.0954 -0.0853  0.0043
 2847W        W 3818   3.142  11.957  11.760  0.1734  0.4693 -0.2422
 2848W        W 3819   3.961   8.305  11.161 -0.1432  0.1142 -0.0218
 2849W        W 3820   0.757   7.649  11.245 -0.1835 -0.4577 -0.1508
 2850W        W 3821  10.946   2.903   8.542 -0.2943  0.1236 -0.0418
 2851W        W 3822  10.326   0.797   5.911  0.0051  0.0384  0.1053
 2852W        W 3823  13.806  11.163  11.168  0.0985 -0.2212 -0.2732
 2853W        W 3824  12.162  10.706   6.536  0.0867  0.1590  0.1646
 2854W        W 3825   6.133   1.092  12.296 -0.2153  0.2306  0.0032
 2855W        W 3826  12.804   1.617   6.565  0.0092 -0.1346  0.0370
 2856W        W 3827   4.950   7.274   9.958 -0.2329  0.0632 -0.1187
 2857W        W 3828  12.483   2.924  11.521 -0.0822 -0.0745 -0.2099
 2858W        W 3829   8.090   7.196   1.123  0.5151 -0.0046 -0.0344
 2859W        W 3830  12.125   1.012   3.621  0.1077 -0.3614 -0.1145
 2860W        W 3831   9.233   8.741   9.881  0.1291 -0.1582  0.3977
 2861W        W 3832  11.542  12.927   5.106 -0.0013  0.1851  0.4859
 2862W        W 3833   1.748   8.553   2.612 -0.3063 -0.3205  0.1595
 2863W        W 3834  11.283   2.577   5.121  0.1864  0.1144 -0.0108
 2864W        W 3835   2.244   0.139   6.751 -0.0230  0.1266  0.2061
 2865W        W 3836   5.029   0.997  11.397  0.0495 -0.1442 -0.0845
 2866W        W 3837  11.941   1.380   8.778 -0.0871  0.2160  0.1777
 2867W        W 3838   2.303   2.266   5.589 -0.0639  0.2349 -0.0207
 2868W        W 3839  11.102   0.101   2.493  0.0997 -0.2742 -0.3240
 2869W        W 3840   4.707   4.275  13.603  0.2225  0.0869  0.1170
 2870W        W 3841  10.097   7.784  10.588 -0.1854 -0.2028  0.1775
 2871W        W 3842   2.994   9.249  10.091  0.1245 -0.3361  0.1829
 2872W        W 3843   2.886  12.697  12.675  0.1829  0.2535  0.2577
 2873W        W 3844   3.747   5.609  11.804 -0.0761 -0.0862 -0.0089
 2874W        W 3845  11.521   8.527  12.408 -0.1299  0.3380 -0.4668
 2875W        W 3846   1.606   5.844   0.827 -0.1737 -0.0907  0.3273
 2876W        W 3847   8.571   6.020   3.735  0.1812  0.1143  0.1372
 2877W        W 3848   7.459   1.519   1.322 -0.1646 -0.0161 -0.0125
 2878W        W 3849   4.958  11.282  11.560  0.2315 -0.0777 -0.0889
 2879W        W 3850   5.445   0.845   9.294  0.1280  0.0639 -0.1596
 2880W        W 3851   2.374  13.109   0.095 -0.1536 -0.3067  0.0504
 2881W        W 3852   8.145   9.257   2.979  0.0514 -0.0527 -0.1494
 2882W        W 3853   9.650   9.872   6.683 -0.3435  0.1004  0.0365
 2883W        W 3854   5.458   0.654   1.412 -0.0520  0.0331 -0.0454
 2884W        W 3855   9.834   3.597   0.003 -0.0929 -0.0332  0.0296
 2885W        W 3856  13.201  12.320  11.448  0.1957  0.0732 -0.0594
 2886W        W 3857   3.725   8.051  12.586  0.1519  0.3060  0.0113
 2887W        W 3858  13.764   5.292  12.224 -0.1108 -0.1831 -0.0639
 2888W        W 3859  11.149   3.123   5.992  0.0365  0.1568 -0.0922
 2889W        W 3860   6.105   1.054   5.155 -0.0913  0.1889 -0.1021
 2890W        W 3861  11.358  12.649   7.954 -0.3295  0.1088  0.3209
 2891W        W 3862   0.667   7.951   1.903  0.0416  0.1112 -0.0123
 2892W        W 3863   6.658   3.606   9.222  0.0224 -0.0688  0.2034
 2893W        W 3864   1.164   6.007   8.950  0.0498 -0.0558  0.1965
 2894W        W 3865   9.777   4.160   4.020  0.0317 -0.0200 -0.1216
 2895W        W 3866   7.374  12.596  11.354 -0.1062 -0.2036  0.1270
 2896W        W 3867   6.858   3.759   7.625  0.3069  0.0593  0.1309
 2897W        W 3868   9.674  12.144   2.340 -0.0413  0.1758  0.0368
 2898W        W 3869   7.822   7.561   3.626 -0.0003  0.0513  0.0176
 2899W        W 3870   1.027   4.754   4.066  0.2856  0.0564 -0.1229
 2900W        W 3871  13.842   5.800   9.307 -0.0009 -0.2632  0.0241
 2901W        W 3872   2.463   9.877   6.376 -0.1107 -0.0615  0.2491
 2902W        W 3873  13.533   6.334  13.424 -0.1302 -0.0713  0.1658
 2903W        W 3874  11.795   6.206   7.083 -0.3273  0.3051 -0.3533
 2904W        W 3875   1.963  11.323   4.436 -0.2573  0.2529  0.0961
 2905W        W 3876   4.603   9.543  12.695  0.1711  0.2023  0.1224
 2906W        W 3877   9.972  10.109   8.385  0.0646  0.5584  0.3404
 2907W        W 3878   7.731   0.954  13.093  0.2238 -0.2933  0.0772
 2908W        W 3879   7.040   7.336   3.205  0.2754 -0.2258  0.2279
 2909W        W 3880   9.328  13.573   3.161  0.0152 -0.1551  0.0455
 2910W        W 3881   1.924   2.963   2.027  0.0960 -0.0873 -0.0823
 2911W        W 3882  10.196   0.310  11.732  0.0157  0.1824 -0.2971
 2912W        W 3883   5.554  13.259   1.512  0.1151 -0.3144 -0.2233
 2913W        W 3884  10.063   8.974   4.946 -0.0752 -0.1607  0.3114
 2914W        W 3885  12.275   3.034   0.227 -0.1137  0.3214 -0.0970
 2915W        W 3886   2.251   5.571   4.380 -0.2373 -0.0244  0.2581
 2916W        W 3887   6.628   5.575   9.970  0.3274  0.0042 -0.0814
 2917W        W 3888   4.341   8.953   3.855  0.2996 -0.1059  0.1616
 2918W        W 3889  12.801  10.743   3.503 -0.0884 -0.1666  0.2283
 2919W        W 3890   3.714   4.410   5.835  0.2033 -0.2446 -0.0137
 2920W        W 3891  10.128   3.046   5.894 -0.2996 -0.0064  0.4941
 2921W        W 3892   8.224   0.653  10.625  0.2464  0.0594  0.2161
 2922W        W 3893   8.708  12.840   2.751 -0.5029 -0.1340 -0.3165
 2923W        W 3894  10.456   9.642   3.159  0.1755  0.2956  0.0902
 2924W        W 3895   4.535   1.087  11.291  0.3840 -0.1131 -0.0768
 2925W        W 3896   7.039   0.031   5.388 -0.1203  0.0283 -0.2468
 2926W        W 3897   5.831  12.808  13.685 -0.2881 -0.1547 -0.3151
 2927W        W 3898   1.446   4.637   8.867  0.3155  0.2248  0.2834
 2928W        W 3899   3.013   8.458  12.117  0.3123  0.1161  0.1124
 2929W        W 3900   5.070   4.451   6.435 -0.1356  0.1319  0.2137
 2930W        W 3901   0.538   6.721   9.269 -0.5624  0.1763  0.0386
 2931W        W 3902  13.216   7.636   1.022 -0.0649 -0.0180  0.0654
 2932W        W 3903   1.645  12.102  12.727 -0.0722 -0.2615  0.0672
 2933W        W 3904   1.881  10.919   6.362 -0.0162 -0.1186 -0.1823
 2934W        W 3905  10.939  12.677   2.679 -0.2086  0.1238 -0.2244
 2935W        W 3906   7.404   3.914  12.098 -0.0268  0.1359  0.1265
 2936W        W 3907   1.006   2.642   0.391 -0.0053 -0.0274  0.0802
 2937W        W 3908   2.078   1.021   8.077  0.2080 -0.1921  0.1757
 2938W        W 3909   2.266   8.679   5.284 -0.2405  0.0675 -0.1052
 2939W        W 3910   1.626   5.784   0.327 -0.0216 -0.0036  0.1835
 2940W        W 3911  11.839  11.232   5.111 -0.1375 -0.1854 -0.1999
 2941W        W 3912   0.888   3.428   0.819  0.0129 -0.0931  0.1938
 2942W        W 3913   8.972   3.070   2.992  0.2751  0.0612 -0.1766
 2943W        W 3914   6.013  12.064   8.034 -0.3707  0.0570  0.1975
 2944W        W 3915  10.703   2.106  13.758 -0.2406  0.0881  0.1049
 2945W        W 3916   8.889   5.861  11.861  0.0415  0.0221  0.1706
 2946W        W 3917   4.043   9.638   5.502 -0.1905  0.2041 -0.1146
 2947W        W 3918   3.823   8.997  10.650 -0.1775  0.0684 -0.0570
 2948W        W 3919  10.674   1.817  12.846 -0.1202 -0.0312  0.2704
 2949W        W 3920   3.784   8.515  12.504 -0.1987  0.2825  0.4460
 2950W        W 3921  10.903   4.519   2.067  0.0034 -0.1795  0.0138
 2951W        W 3922   0.429   9.416   8.038  0.2168  0.0586 -0.2539
 2952W        W 3923   4.592   9.897   2.159 -0.0611  0.2144  0.0550
 2953W        W 3924   7.968  11.774  10.603  0.1811 -0.0138 -0.0431
 2954W        W 3925   4.649   4.847   1.814 -0.2249 -0.3299  0.2796
 2955W        W 3926   3.085   7.292   9.799  0.2933 -0.0159  0.1219
 2956W        W 3927  13.083   9.370  10.256 -0.0558  0.0221  0.1711
 2957W        W 3928   8.331  13.170   0.923 -0.1154  0.1002  0.3169
 2958W        W 3929  10.663   8.037  10.548 -0.1643 -0.1010  0.3464
 2959W        W 3930  11.921   5.127  12.670 -0.1718 -0.0823  0.3162
 2960W        W 3931  13.813   3.683   7.450  0.1378  0.4044 -0.4076
 2961W        W 3932   7.248   6.965   0.232 -0.0974 -0.0068  0.1410
 2962W        W 3933   0.720   4.879   2.844  0.2616 -0.0103 -0.1430
 2963W        W 3934  10.877  11.388  12.193 -0.0710  0.1163  0.0214
 2964W        W 3935  12.219   3.369  10.678  0.1109 -0.1579 -0.2149
 2965W        W 3936   2.596   1.865  10.749  0.1550  0.0524 -0.2008
 2966W        W 3937  12.317   5.331   1.743 -0.1039 -0.0309  0.1877
 2967W        W 3938   8.643   2.407  13.850  0.0533  0.1155  0.1179
 2968W        W 3939  12.460   2.352   3.929 -0.0466 -0.1269 -0.0098
 2969W        W 3940   7.044   7.395  12.078 -0.0139 -0.0041  0.1896
 2970W        W 3941   5.678  12.156  13.121  0.1033 -0.1217  0.2377
 2971W        W 3942   6.424   9.871  10.372 -0.4435 -0.0294 -0.0389
 2972W        W 3943   6.932   2.494   4.716 -0.1835  0.2573  0.2955
 2973W        W 3944   0.230   2.472  10.732 -0.2584  0.2907 -0.0694
 2974W        W 3945  12.548   6.810   5.331  0.0780 -0.5069  0.1445
 2975W        W 3946   3.898   2.825   7.424 -0.0107  0.6762 -0.3812
 2976W        W 3947   0.353   1.816   8.462 -0.1202  0.1534 -0.1383
 2977W        W 3948   3.533   6.763  12.535 -0.3300  0.5151 -0.0782
 2978W        W 3949  13.473   6.475   2.059  0.1694  0.3010  0.0715
 2979W        W 3950  12.085   3.877  11.694 -0.1892 -0.0205 -0.0722
 2980W        W 3951   6.613   1.395   3.135 -0.0139 -0.1860  0.1410
 2981W        W 3952   6.470  10.294  13.176  0.2425  0.1132 -0.1220
 2982W        W 3953   1.672   8.325   6.038 -0.0075 -0.1188 -0.0143
 2983W        W 3954   2.063   3.173   0.083  0.2712 -0.0966 -0.2696
 2984W        W 3955   2.680  13.622   1.270 -0.2052 -0.0380 -0.2969
 2985W        W 3956   1.643   5.250  12.309  0.2379  0.0946 -0.2921
 2986W        W 3957  11.202  11.259   2.156  0.1534 -0.2312  0.3568
 2987W        W 3958   6.177   9.441   8.993  0.1367  0.0409 -0.1327
 2988W        W 3959  10.513   2.108  12.465 -0.0146  0.0015  0.0681
 2989W        W 3960  12.158  12.718  10.541  0.0315  0.1716  0.2109
 2990W        W 3961   9.275  10.500   0.675 -0.0892 -0.2129  0.2189
 2991W        W 3962   5.227  13.647   9.417  0.3291  0.1285  0.0063
 2992W        W 3963   1.429   8.163   2.429  0.0221 -0.0634 -0.0911
 2993W        W 3964   4.192   1.825   8.012  0.2216  0.0160 -0.4143
 2994W        W 3965   2.499   1.777   7.165  0.0349  0.2158 -0.4211
 2995W        W 3966   5.176  13.284   4.007 -0.0059  0.1962  0.0313
 2996W        W 3967  13.436  11.318   3.481  0.2618 -0.0943 -0.3750
 2997W        W 3968   1.822   9.013   2.988  0.3022  0.2335 -0.2298
 2998W        W 3969  12.285   8.637   3.391 -0.2486 -0.1036 -0.0538
 2999W        W 3970   6.489   1.012   4.754 -0.0788  0.0007  0.1050
 3000W        W 3971   4.763   0.916   8.718  0.4961 -0.1788 -0.0487
 3001W        W 3972   9.738   9.790  13.906  0.2543 -0.0282  0.1078
 3002W        W 3973   5.141  10.505   1.611  0.3800 -0.2588 -0.0455
 3003W        W 3974   5.588   2.373   6.642 -0.1949  0.0222 -0.1177
 3004W        W 3975   2.683   3.635   5.645  0.2823 -0.0814  0.3110
 3005W        W 3976  12.354   7.128  13.423 -0.0852 -0.1588 -0.1876
 3006W        W 3977  10.863   6.901   9.699  0.2159 -0.2065 -0.1140
 3007W        W 3978   7.270   9.649   1.286  0.0339  0.1599 -0.0962
 3008W        W 3979   4.854   4.445  13.135  0.1169  0.2633 -0.0464
 3009W        W 3980  13.686   0.183   2.524  0.1479 -0.3318  0.0681
 3010W        W 3981  11.847   4.855   9.446  0.1219  0.2080 -0.4759
 3011W        W 3982   6.624   6.526   3.676  0.0743 -0.1927 -0.3233
 3012W        W 3983  10.221  12.594   4.714 -0.1012 -0.3860  0.1732
 3013W        W 3984  10.521   3.416  10.332  0.0485  0.0210  0.3075
 3014W        W 3985   1.274  12.230  13.911  0.0233 -0.0903 -0.3541
 3015W        W 3986   0.977   3.317  12.239  0.1514  0.1874  0.0618
 3016W        W 3987  13.369   9.494   3.089 -0.0407  0.2174 -0.0659
 3017W        W 3988   6.183   0.260   6.184 -0.3063 -0.2515 -0.0150
 3018W        W 3989   9.981  12.955   5.526  0.0350  0.0512 -0.3372
 3019W        W 3990   2.785   2.439   6.884 -0.2268 -0.0003  0.1750
 3020W        W 3991  13.576  10.951   8.874 -0.2021 -0.1896  0.1388
 3021W        W 3992   4.624   7.660   3.640 -0.1329  0.3230  0.0167
 3022W        W 3993   9.770   8.847  13.450 -0.3039 -0.0581 -0.1086
 3023W        W 3994   1.540   0.646   4.456  0.1358  0.0458  0.0808
 3024W        W 3995   7.692   9.666  11.087  0.2906 -0.0409  0.2844
 3025W        W 3996   0.966  12.819   7.255 -0.2196 -0.0899 -0.3220
 3026W        W 3997   7.134   4.164  12.956 -0.2002  0.2536 -0.1691
 3027W        W 3998   9.984   1.634   3.358 -0.1044  0.1315 -0.0355
 3028W        W 3999   0.393   1.089   7.654 -0.3430 -0.1703  0.1426
 3029W        W 4000   1.624   4.723   0.208  0.1102  0.1315  0.0071
 3030W        W 4001   9.969   0.993  12.275 -0.0414  0.0429 -0.0465
 3031W        W 4002   1.275   0.370   8.638  0.4427  0.2646  0.3109
 3032W        W 4003   7.138   1.518   6.425  0.1798 -0.1231 -0.0229
 3033W        W 4004   9.278   8.434   8.323 -0.0291 -0.2809 -0.1874
 3034W        W 4005   8.018   9.298   6.344 -0.2491 -0.0677 -0.1612
 3035W        W 4006  11.828   4.026   3.179 -0.2826  0.2334  0.3587
 3036W        W 4007   5.656  12.311   9.880 -0.1833  0.1572 -0.2150
 3037W        W 4008  13.233   1.969   8.729  0.4076 -0.0012 -0.1731
 3038W        W 4009   1.471   6.355   9.657  0.0346 -0.2583  0.1704
 3039W        W 4010  11.727  10.953  10.073 -0.1383  0.1772 -0.0741
 3040W        W 4011   3.972  11.720   5.797  0.0662  0.1327 -0.0223
 3041W        W 4012   1.906   2.809   7.864  0.0474  0.1686 -0.1172
 3042W        W 4013   2.326  10.249   3.245  0.2261  0.0463 -0.2437
 3043W        W 4014   2.517   2.839  13.337  0.0763 -0.0653 -0.2124
 3044W        W 4015   6.048  11.252   2.277 -0.0841  0.0144 -0.2086
 3045W        W 4016  10.219   9.974   6.508 -0.1617  0.3546  0.1501
 3046W        W 4017   6.420   7.925   7.595  0.2808 -0.1293 -0.0193
 3047W        W 4018  12.773   7.547   9.201 -0.0568 -0.2690  0.2173
 3048W        W 4019  10.536  13.852   5.929 -0.1159 -0.1567  0.2054
 3049W        W 4020  13.471   7.372   3.498  0.0352  0.3868 -0.0482
 3050W        W 4021  10.898   5.909  12.469 -0.0784 -0.0037 -0.1601
 3051W        W 4022   1.437  11.664  12.697 -0.0553 -0.1198 -0.3700
 3052W        W 4023   8.690   4.408   8.819 -0.0176  0.0596  0.1354
 3053W        W 4024   9.519   8.637   0.010  0.2130 -0.0765 -0.3118
 3054W        W 4025   4.072   9.376  13.567  0.0917 -0.1789 -0.0926
 3055W        W 4026   5.895   7.251  11.522 -0.2273 -0.1844 -0.1824
 3056W        W 4027   0.282   3.489   2.233  0.1552 -0.0125 -0.1100
 3057W        W 4028   2.149   8.457  10.377  0.2375 -0.4217  0.1305
 3058W        W 4029   3.262   1.868   6.516  0.2864  0.0690  0.4294
 3059W        W 4030  10.104   7.171   9.376 -0.0442 -0.0404 -0.1183
 3060W        W 4031  11.288   1.108  11.733  0.0855 -0.1359  0.0126
 3061W        W 4032  11.564  11.886   6.696 -0.2073  0.0662  0.2808
 3062W        W 4033  13.790   7.639   3.855  0.2855 -0.1279  0.1496
 3063W        W 4034   3.635   2.514  10.405 -0.0579 -0.0421 -0.1999
 3064W        W 4035  10.476   7.572  10.769  0.3178  0.3703 -0.0740
 3065W        W 4036   0.834   7.029   9.620  0.1312 -0.1720 -0.0653
 3066W        W 4037   2.665   8.181  11.814  0.3176  0.0066 -0.0507
 3067W        W 4038   4.524   4.775  13.567 -0.0918  0.0841  0.0725
 3068W        W 4039  12.803   8.150  12.856  0.3554 -0.2010 -0.0114
 3069W        W 4040   4.623   3.788  13.806 -0.0486 -0.0133 -0.2001
 3070W        W 4041  11.840   5.184   5.050 -0.0161  0.0949  0.4075
 3071W        W 4042   8.985   3.903  12.948  0.0301  0.4633  0.0866
 3072W        W 4043  11.032   2.250  10.916  0.4107 -0.0939  0.0360
 3073W        W 4044   8.963  12.274   9.437  0.0287  0.1215 -0.2667
 3074W        W 4045  13.198  10.988  12.800  0.1419  0.2232 -0.2201
 3075W        W 4046  10.902   3.098   3.246  0.0822  0.1717  0.1299
 3076W        W 4047   2.275   1.720  11.164  0.0968  0.0926 -0.2001
 3077W        W 4048   2.455   4.488   9.035 -0.2731  0.4029  0.2763
 3078W        W 4049   5.815   2.254  12.937 -0.1602 -0.2687 -0.1949
 3079W        W 4050   5.408   3.638   2.697  0.0426  0.0931 -0.0554
 3080W        W 4051  10.468   3.971   6.904  0.1347  0.1146  0.0670
 3081W        W 4052   7.768   6.126  12.666  0.1219 -0.0123 -0.1782
 3082W        W 4053  11.583   4.180  10.577  0.1209  0.2903  0.1087
 3083W        W 4054   0.532   5.146  10.766 -0.0359  0.0618  0.1329
 3084W        W 4055   8.946  12.544   9.922 -0.6307  0.1288  0.2140
 3085W        W 4056   4.219  11.175   7.741  0.0467  0.0034  0.1609
 3086W        W 4057   0.126   8.374   8.035 -0.0356 -0.1170 -0.1929
 3087W        W 4058  11.167  11.712   2.829 -0.1652  0.3984  0.1806
 3088W        W 4059  11.157   1.599   7.132 -0.1361 -0.0178  0.0131
 3089W        W 4060   4.462   0.454   0.191  0.0667  0.0656  0.0803
 3090W        W 4061   9.094   8.438   6.771  0.0830 -0.3168 -0.0475
 3091W        W 4062   0.207  13.283  10.782  0.1277  0.0692  0.1765
 3092W        W 4063   4.634  10.351   9.531 -0.1456 -0.2195 -0.0569
 3093W        W 4064   7.613  12.696   5.038  0.0442  0.0481 -0.2487
 3094W        W 4065  10.096  13.795   4.986 -0.0663  0.3819 -0.4023
 3095W        W 4066   0.880   4.632   7.302 -0.1040 -0.3007  0.2430
 3096W        W 4067  11.343  13.741   6.157 -0.2617 -0.1408 -0.0622
 3097W        W 4068  11.011  10.551  13.130  0.0513  0.1092 -0.2622
 3098W        W 4069   9.051   9.411  12.415 -0.0992 -0.2562  0.1501
 3099W        W 4070   3.362   4.854   1.066 -0.3497  0.0801 -0.0684
 3100W        W 4071  10.336   3.104   5.370 -0.0974  0.1322  0.3937
 3101W        W 4072  10.097   3.294   4.566  0.0112  0.0038  0.1997
 3102W        W 4073   3.595   5.166  10.851 -0.1291  0.0073  0.2375
 3103W        W 4074   2.658   2.541   5.373  0.0106  0.2757 -0.0267
 3104W        W 4075   1.741   2.374   7.600  0.1002 -0.1078  0.3254
 3105W        W 4076   8.857   2.316   2.772 -0.1220  0.2448 -0.0617
 3106W        W 4077  11.773   7.076   4.503 -0.1571  0.0421 -0.0561
 3107W        W 4078   9.810   3.159  11.942  0.0057 -0.1148 -0.2038
 3108W        W 4079   3.015  11.526  12.614  0.2383 -0.0711 -0.0385
 3109W        W 4080   3.779   2.952   2.630 -0.0162  0.2562 -0.2943
 3110W        W 4081   8.132   4.404  13.464  0.0650  0.0239  0.2627
 3111W        W 4082   7.649  12.151   7.867  0.1434  0.1144  0.5027
 3112W        W 4083   6.605   0.054  11.919  0.0952  0.2999 -0.0997
 3113W        W 4084  11.602   9.736   2.534 -0.0453 -0.3158 -0.1379
 3114W        W 4085   3.063   2.496   4.986 -0.1286 -0.1297  0.0979
 3115W        W 4086   1.062   7.503  13.060  0.3156 -0.0856  0.2453
 3116W        W 4087   9.809   5.279  13.368 -0.1301 -0.0159  0.0673
 3117W        W 4088   9.401   1.883   5.876  0.0565 -0.0291  0.0527
 3118W        W 4089  13.468  13.485   3.338  0.1470  0.1276  0.1373
 3119W        W 4090   6.331   2.675   1.346  0.0773  0.2131  0.1602
 3120W        W 4091   7.430  13.215   8.451  0.0759 -0.1827  0.1494
 3121W        W 4092  11.442   2.025  11.130  0.3336  0.0758  0.0019
 3122W        W 4093   6.860   0.561  10.204 -0.1454 -0.2230  0.0763
 3123W        W 4094  13.106   0.040  13.323 -0.0681 -0.0307 -0.0874
 3124W        W 4095   6.786  11.702   5.073  0.1320 -0.2790  0.1517
 3125W        W 4096   0.710   8.557   9.543 -0.4074 -0.1189  0.0035
 3126W        W 4097  12.920   3.649   4.082  0.2432  0.1168  0.3229
 3127W        W 4098   4.791  13.058   8.764  0.0740 -0.1532 -0.0721
 3128W        W 4099   9.211   7.046   4.503 -0.0553  0.1065  0.5951
 3129W        W 4100  13.897   0.835  10.876 -0.0821 -0.2092  0.2125
 3130W        W 4101   4.150   2.473   8.796 -0.2400  0.0692 -0.4411
 3131W        W 4102   2.355   7.129   8.922 -0.1568  0.1144 -0.6176
 3132W        W 4103  11.507   7.747  13.681  0.1199 -0.3632  0.2104
 3133W        W 4104  11.854  11.475  10.029  0.1715 -0.2914 -0.2202
 3134W        W 4105   5.676  12.055  12.185 -0.2920  0.0558 -0.1521
 3135W        W 4106   8.351   7.807   0.569  0.3043 -0.1840 -0.0557
 3136W        W 4107   7.105   4.702   2.713 -0.0329  0.2648  0.1615
 3137W        W 4108  13.909   6.053  10.782 -0.4474  0.0536  0.0157
 3138W        W 4109   9.621   3.053   7.971 -0.0250 -0.0829 -0.0028
 3139W        W 4110   1.538   5.303   6.558 -0.1489  0.0135  0.1012
 3140W        W 4111   1.355   1.407   9.481 -0.1503 -0.2038 -0.0552
 3141W        W 4112   4.199   4.295  13.642 -0.1379 -0.0332 -0.2848
 3142W        W 4113   9.468   5.083  12.836  0.3178  0.0113 -0.3118
 3143W        W 4114   6.180  12.964  11.070  0.0204 -0.1007 -0.2159
 3144W        W 4115  13.437  11.047   0.880  0.1000 -0.0541 -0.1124
 3145W        W 4116  11.365  11.904   8.592 -0.1357 -0.2220  0.0275
 3146W        W 4117   4.493  10.791   7.469 -0.1636  0.1354  0.0698
 3147W        W 4118  13.540   9.827   5.167  0.2651 -0.0282 -0.0775
 3148W        W 4119  11.168   5.732   8.612  0.0875  0.0685 -0.2453
 3149W        W 4120  12.276   5.993   8.847 -0.1399  0.1456 -0.0085
 3150W        W 4121   3.389   4.092  13.205  0.4309 -0.1711 -0.1141
 3151W        W 4122   6.502  12.345   7.949  0.2435 -0.0346 -0.0264
 3152W        W 4123  12.926  12.197   2.563 -0.0101 -0.1405 -0.2715
 3153W        W 4124  12.679  12.189  13.058 -0.0580  0.0939 -0.3015
 3154W        W 4125   4.442  11.893   5.499  0.0313 -0.5192 -0.3299
 3155W        W 4126  11.715   5.956   3.455  0.3201 -0.1105  0.2708
 3156W        W 4127   9.887   9.733   1.534 -0.1613 -0.1075 -0.0672
 3157W        W 4128   5.813   9.341  11.908 -0.1166 -0.1383 -0.1669
 3158W        W 4129   3.795   1.230   9.170  0.1462  0.0877  0.0915
 3159W        W 4130  12.891   2.446   4.121  0.1019  0.0305  0.2428
 3160W        W 4131   5.346   1.603  11.580  0.2401 -0.0798 -0.0722
 3161W        W 4132   8.036   4.930   9.492 -0.3202  0.0244  0.2813
 3162W        W 4133   2.661   9.014   9.752 -0.0112 -0.0930 -0.0059
 3163W        W 4134   5.419  10.439   7.349 -0.2318 -0.1201 -0.2143
 3164W        W 4135  12.940   2.061  12.908 -0.0762 -0.1264 -0.0542
 3165W        W 4136   6.727   6.012   8.208 -0.1107  0.0807  0.2870
 3166W        W 4137   1.554   8.316   7.539  0.0237  0.1291 -0.3603
 3167W        W 4138   2.551   8.545   7.621  0.1410 -0.0289 -0.2278
 3168W        W 4139   6.679  13.735   8.651 -0.2262 -0.1945  0.0854
 3169W        W 4140   7.935   3.875   5.432  0.1238  0.2865  0.2217
 3170W        W 4141  10.881   9.660   7.634 -0.2158 -0.0075  0.0950
 3171W        W 4142   1.070  10.708  13.222  0.0072 -0.5635 -0.0893
 3172W        W 4143   6.563   5.266   5.082 -0.2589 -0.3316  0.1684
 3173W        W 4144   0.989  10.989   7.042 -0.0958 -0.1404  0.0320
 3174W        W 4145   7.328  10.464  13.030 -0.0504  0.1618  0.0017
 3175W        W 4146   5.098   3.642   5.949 -0.2503 -0.0780  0.2125
 3176W        W 4147  13.175   2.117   1.021 -0.1606 -0.3958 -0.0068
 3177W        W 4148  12.536  12.921   0.035 -0.3161  0.1248  0.1506
 3178W        W 4149  11.234   2.715  10.792 -0.1755  0.0119 -0.0624
 3179W        W 4150  12.307   1.657   8.129 -0.2240 -0.3920  0.0146
 3180W        W 4151   0.566   6.316   9.971  0.0730 -0.3965 -0.0627
 3181W        W 4152  13.412   5.586  10.035  0.2083 -0.0157  0.0060
 3182W        W 4153  13.301  12.559   9.721 -0.3105 -0.0790 -0.1710
 3183W        W 4154  10.424   4.359   1.985  0.0367  0.0119  0.1675
 3184W        W 4155   1.567   0.576   3.081 -0.0535 -0.3428  0.1150
 3185W        W 4156   2.049   9.921  12.569  0.0851  0.2432 -0.0409
 3186W        W 4157   0.442   1.755  12.282  0.2538 -0.3230  0.2022
 3187W        W 4158   4.343   4.510   3.690 -0.3637  0.0727  0.2104
 3188W        W 4159   4.172  12.984   3.286  0.0954  0.1015 -0.0168
 3189W        W 4160  12.339  12.765   6.696 -0.1387  0.1164  0.1026
 3190W        W 4161   7.092  12.714  13.123 -0.3187 -0.0475 -0.3121
 3191W        W 4162  10.222   4.245   9.819  0.6069  0.1938 -0.1562
 3192W        W 4163  13.213   4.128   7.870  0.1431 -0.1219 -0.3863
 3193W        W 4164  11.335   8.103   2.904  0.0297 -0.2141 -0.0437
 3194W        W 4165  11.030   6.374  13.306 -0.3571  0.1246  0.1093
 3195W        W 4166   1.991  11.328   8.001 -0.2133  0.2880  0.1208
 3196W        W 4167   2.668  13.598   5.878 -0.1731 -0.1896 -0.4527
 3197W        W 4168   0.519   7.449  13.837 -0.1697 -0.1893  0.1416
 3198W        W 4169   0.268   7.294   4.095 -0.1719 -0.2912 -0.1868
 3199W        W 4170   7.313   0.037   6.326 -0.1308 -0.3763 -0.2740
 3200W        W 4171   9.695  13.145   8.715  0.4480 -0.1765  0.0614
 3201W        W 4172  12.641   0.198  11.370  0.3540 -0.0521 -0.0618
 3202W        W 4173  13.388   7.505   4.532 -0.0436 -0.0547  0.3678
 3203W        W 4174   6.623   2.658   8.441  0.0690  0.0427 -0.2040
 3204W        W 4175   1.567   7.363   8.802  0.5881 -0.1069 -0.3211
 3205W        W 4176   9.621   3.885   3.484  0.1643 -0.2229 -0.2143
 3206W        W 4177   2.887  10.920   6.112 -0.3534  0.1077 -0.2579
 3207W        W 4178   4.766   6.265   3.937 -0.1540 -0.0921  0.2485
 3208W        W 4179  11.501   1.148   7.132 -0.1606 -0.2175  0.0103
 3209W        W 4180  13.562   1.328  13.319  0.2385  0.2341  0.2419
 3210W        W 4181   0.270  10.571   7.218 -0.1994  0.1252 -0.4299
 3211W        W 4182  10.521   2.574   1.791 -0.1009 -0.0856 -0.0697
 3212W        W 4183   2.302  10.333  11.040 -0.0673  0.1255  0.0089
 3213W        W 4184   8.387   2.028  11.075 -0.3757  0.1822 -0.4704
 3214W        W 4185   6.315   1.934   5.060 -0.1283 -0.1810 -0.1255
 3215W        W 4186   8.539   9.379   9.128 -0.1711  0.0175  0.0584
 3216W        W 4187   0.554   5.542  12.575  0.0119 -0.1114  0.0528
 3217W        W 4188   6.370   2.983   7.984  0.1630 -0.4354 -0.1997
 3218W        W 4189   3.803   6.422   8.782 -0.3607  0.1474  0.0990
 3219W        W 4190   4.335   0.498   8.816 -0.0932  0.0509  0.1531
 3220W        W 4191  13.518   9.274   5.415 -0.2746 -0.0705  0.0094
 3221W        W 4192  11.504  10.131   9.274 -0.1892 -0.0583  0.3040
 3222W        W 4193  10.330   7.105   5.571 -0.1471  0.2099  0.1757
 3223W        W 4194   8.654  13.070   1.333  0.0357  0.1869  0.1712
 3224W        W 4195   3.896   5.450   5.938  0.0055  0.0263  0.2673
 3225W        W 4196  13.090   8.590   9.606  0.3198  0.1242 -0.2547
 3226W        W 4197   7.170   0.579  10.702 -0.1156 -0.2557  0.5252
 3227W        W 4198   6.425   9.772   0.353  0.1707 -0.1513 -0.2862
 3228W        W 4199   7.676   1.811   3.032 -0.2696 -0.1789 -0.2549
 3229W        W 4200   8.710   1.833   2.985  0.2420 -0.1162  0.1825
 3230W        W 4201   2.948   9.750   5.071  0.2810  0.0173  0.1580
 3231W        W 4202   8.535  11.213  10.224 -0.1468 -0.0253  0.3679
 3232W        W 4203  12.748  10.987   4.370 -0.0602  0.2068  0.2070
 3233W        W 4204  10.192   9.568  12.958  0.1337 -0.0024  0.1653
 3234W        W 4205   2.910   7.900  12.778 -0.0766  0.0117 -0.0728
 3235W        W 4206   0.959   7.350   0.902 -0.2125  0.1708 -0.0432
 3236W        W 4207   3.851   7.106   0.754 -0.2192 -0.0910  0.3788
 3237W        W 4208  13.144   8.634  13.673  0.1106 -0.0825  0.1807
 3238W        W 4209   7.012   8.686   2.462 -0.1033 -0.2018 -0.0011
 3239W        W 4210  10.512   7.280   4.028  0.0882 -0.2462  0.0998
 3240W        W 4211  11.322   2.872   9.335  0.1497 -0.1750  0.0864
 3241W        W 4212   7.623  13.580  12.368 -0.0738 -0.0148 -0.3029
 3242W        W 4213   6.547   2.197   7.706 -0.0440 -0.4085  0.0084
 3243W        W 4214   9.279  13.911  12.838 -0.1266 -0.0818  0.4253
 3244W        W 4215   7.777   8.757   4.389 -0.3839 -0.0979 -0.2880
 3245W        W 4216  11.958   2.535   6.065 -0.0037  0.0850  0.0139
 3246W        W 4217   0.338   6.539   3.264 -0.0684 -0.2370 -0.0611
 3247W        W 4218   1.534   6.379   6.756 -0.1250  0.0921  0.4146
 3248W        W 4219   4.234   8.550   1.236  0.3939 -0.0025  0.0101
 3249W        W 4220  12.619  12.931   7.817 -0.1159 -0.0278 -0.1170
 3250W        W 4221  12.667  11.993   4.236  0.1924  0.1012 -0.1934
 3251W        W 4222   0.468  12.527  12.189 -0.1026 -0.1452 -0.1612
 3252W        W 4223   3.957  13.293  12.209 -0.0846  0.4010  0.2428
 3253W        W 4224  10.233  10.250   2.519  0.1462 -0.0483  0.2659
 3254W        W 4225   4.571   7.177  10.806 -0.2278 -0.2869  0.1238
 3255W        W 4226   6.324   9.328   7.351  0.0848 -0.3031 -0.1680
 3256W        W 4227  13.503  13.147  11.379 -0.1470  0.0149 -0.2534
 3257W        W 4228   2.404  12.597   6.744 -0.0084 -0.2498 -0.2444
 3258W        W 4229   1.818  13.151   2.389  0.2756 -0.0777 -0.0540
 3259W        W 4230   6.175   2.017  13.271  0.1521 -0.0134  0.2173
 3260W        W 4231  13.511   2.599  12.119  0.3349  0.0745 -0.1916
 3261W        W 4232  13.632   8.292   6.720 -0.0171 -0.0953  0.1290
 3262W        W 4233  12.679   3.850   5.065 -0.1084  0.1795 -0.1666
 3263W        W 4234   6.202  11.463   5.164 -0.0036 -0.0191 -0.1945
 3264W        W 4235   4.696   5.390  10.505  0.0799 -0.2784 -0.0774
 3265W        W 4236  11.855   7.500   0.739  0.3394  0.1908  0.0298
 3266W        W 4237   8.145   7.414   6.994  0.2091 -0.0640 -0.1704
 3267W        W 4238   0.725  10.639  10.851 -0.2254  0.0396  0.0719
 3268W        W 4239   8.930   2.215   9.084 -0.1358 -0.0862 -0.1195
 3269W        W 4240   8.825   3.188   2.537 -0.4007  0.1834  0.0376
 3270W        W 4241   9.376   1.830  12.391 -0.1279  0.2018  0.0489
 3271W        W 4242   5.432  11.161  11.637 -0.0276  0.1106  0.0266
 3272W        W 4243   9.102   9.359   2.127 -0.0477  0.0946  0.2510
 3273W        W 4244   1.261   8.838   9.873 -0.3229  0.3948 -0.0354
 3274W        W 4245  12.817  12.068  11.584  0.1144  0.2266 -0.3542
 3275W        W 4246   2.273  12.407  10.644  0.0961 -0.0412 -0.1425
 3276W        W 4247  10.451  12.299   7.665 -0.0541  0.2187  0.4245
 3277W        W 4248   8.014   0.993  10.118 -0.1965 -0.0695  0.1253
 3278W        W 4249   8.774  10.046   3.870 -0.3119 -0.3525  0.1696
 3279W        W 4250   1.225   0.267   9.663 -0.2615 -0.0977 -0.2485
 3280W        W 4251   9.104   2.513   0.161  0.2306  0.3715  0.3047
 3281W        W 4252  10.800   4.270   7.098 -0.2440 -0.0794 -0.0611
 3282W        W 4253   3.676   4.687   4.915 -0.3059  0.1283  0.2846
 3283W        W 4254  13.399  12.686  12.397 -0.3055 -0.3743 -0.1319
 3284W        W 4255   3.662  11.436   2.128  0.0611 -0.0776 -0.2238
 3285W        W 4256   7.288   7.832   9.832  0.0497 -0.0917 -0.1611
 3286W        W 4257   1.177   9.564   5.197  0.2430  0.1675 -0.1422
 3287W        W 4258  13.707  11.216  10.604 -0.1795 -0.0451 -0.0145
 3288W        W 4259  12.980   2.692   0.358 -0.0659 -0.0753 -0.1040
 3289W        W 4260  11.000   5.384  12.612 -0.0448 -0.0713 -0.1489
 3290W        W 4261   6.590   5.294  11.477  0.1960  0.4332  0.1286
 3291W        W 4262  13.772   4.149  10.322 -0.2474 -0.3768 -0.0806
 3292W        W 4263   4.393  13.353   9.077 -0.2143  0.1024  0.1009
 3293W        W 4264   9.309  11.213  10.838  0.0808  0.1819 -0.1865
 3294W        W 4265   2.536  12.726   7.279 -0.5152 -0.0813  0.4891
 3295W        W 4266   1.909  10.632  12.849  0.1073  0.0630  0.0562
 3296W        W 4267   8.113   5.579   7.450 -0.0453  0.3010 -0.1878
 3297W        W 4268   7.915   9.067   2.550  0.1468  0.1733 -0.1041
 3298W        W 4269  11.555   5.534   1.269 -0.1340 -0.0836 -0.1722
 3299W        W 4270  13.758   3.933   4.095 -0.1144 -0.0966 -0.1056
 3300W        W 4271   7.193   4.553  11.389 -0.5477  0.0859 -0.1770
 3301W        W 4272  12.217   2.155   4.787 -0.2233 -0.1244  0.1329
 3302W        W 4273  11.277  13.604   0.918  0.3494 -0.0101  0.2436
 3303W        W 4274   5.606  11.753   8.107 -0.1416  0.2773 -0.1837
 3304W        W 4275   1.231   7.793   1.094  0.0845  0.2494 -0.0688
 3305W        W 4276   9.799  10.809  13.213 -0.0238  0.0145 -0.0309
 3306W        W 4277   0.892   2.514  12.634 -0.0926 -0.1568 -0.0439
 3307W        W 4278  11.334  12.041   6.040  0.1950 -0.0468  0.0312
 3308W        W 4279   0.384   7.940  13.698  0.1563 -0.2010 -0.2060
 3309W        W 4280   9.927  11.439   2.953  0.1708  0.0148 -0.0929
 3310W        W 4281   5.727  12.899  11.979 -0.1169 -0.0601 -0.3980
 3311W        W 4282  13.602   8.522   9.545  0.0080  0.0495 -0.1033
 3312W        W 4283   2.292  13.211   3.594 -0.0053 -0.1263 -0.2378
 3313W        W 4284  10.350   2.637   6.472  0.1286  0.0912 -0.1122
 3314W        W 4285   2.250   9.529   8.475  0.1057 -0.0667  0.2454
 3315W        W 4286   1.692   9.822  10.486  0.4662 -0.3468 -0.1401
 3316W        W 4287   8.674   3.676   2.607 -0.0301 -0.0886  0.0717
 3317W        W 4288  10.709   9.564   9.050 -0.0192 -0.1767 -0.0938
 3318W        W 4289   9.638   0.198   6.201  0.2506  0.0236  0.0948
 3319W        W 4290  10.295   2.350   0.725 -0.2054  0.1299  0.2212
 3320W        W 4291  11.275   2.513   8.849  0.0422  0.1060 -0.0408
 3321W        W 4292   6.749   2.047  11.280 -0.3839 -0.1507 -0.0814
 3322W        W 4293   3.734   0.851   9.780 -0.0835  0.0486  0.0076
 3323W        W 4294   8.565   9.741   9.562  0.0614  0.0438 -0.0245
 3324W        W 4295   3.834  10.759  10.038  0.2098  0.0056 -0.0691
 3325W        W 4296   6.280  11.033   3.576 -0.0836 -0.0696  0.1398
 3326W        W 4297   6.859   0.587   0.504  0.0781  0.1608  0.3166
 3327W        W 4298   9.258  12.110   2.605  0.2053 -0.0895  0.0156
 3328W        W 4299   3.389   0.517  11.651  0.0390 -0.0002  0.0058
 3329W        W 4300   8.378  12.453   0.335 -0.2327  0.2404  0.0041
 3330W        W 4301  12.407   2.705   3.224 -0.1496 -0.2982 -0.0539
 3331W        W 4302  10.711   2.711  11.507 -0.1898  0.1380  0.1946
 3332W        W 4303   3.353   2.442   4.537  0.0173 -0.0543 -0.1700
 3333W        W 4304   2.446   4.247  11.427  0.0274 -0.1510 -0.4883
 3334W        W 4305   3.407   4.363   6.822 -0.0689 -0.1696  0.3651
 3335W        W 4306   5.302  13.000  13.023  0.0248 -0.2010  0.0377
 3336W        W 4307  13.268   4.667  13.603 -0.0332 -0.3771  0.2114
 3337W        W 4308   6.656   3.530   6.406  0.1592  0.0769 -0.0658
 3338W        W 4309   2.872   8.042  10.945  0.3342  0.4224 -0.2179
 3339W        W 4310   7.673   7.420   9.589  0.0266  0.0721  0.0768
 3340W        W 4311   9.554   6.726   0.372 -0.2848  0.1379  0.1071
 3341W        W 4312   3.359  12.501   7.898 -0.0812  0.1246  0.0859
 3342W        W 4313   0.773  11.312   7.973  0.1216  0.1532 -0.4975
 3343W        W 4314   5.224   0.817   6.388  0.0515  0.3110  0.0378
 3344W        W 4315  12.958   4.807   0.687  0.0395 -0.0403  0.2376
 3345W        W 4316   7.354   0.563   7.061 -0.3656 -0.0870  0.0938
 3346W        W 4317  12.769  13.139   2.169  0.0374 -0.0649  0.1256
 3347W        W 4318   3.778   6.352  12.773 -0.2272 -0.1502  0.0800
 3348W        W 4319  10.569   3.277   0.409 -0.1332 -0.0222 -0.1739
 3349W        W 4320   7.575  12.009   4.526  0.2353  0.1910 -0.0065
 3350W        W 4321   6.647  13.494   2.149  0.2199  0.0824 -0.0659
 3351W        W 4322   1.260   2.446   7.903  0.0256 -0.1416  0.1443
 3352W        W 4323   9.628   5.556   5.299  0.3470 -0.1316  0.0832
 3353W        W 4324  10.682   3.688   6.494  0.0427 -0.0385 -0.1198
 3354W        W 4325   7.726   2.547  11.518  0.0128  0.0180  0.0025
 3355W        W 4326   4.533   8.147   6.080  0.0642 -0.0652 -0.1025
 3356W        W 4327   6.261  11.161   9.374 -0.0957  0.2830  0.0999
 3357W        W 4328   3.558   5.687   8.086 -0.0805  0.1801  0.0262
 3358W        W 4329   9.422   3.356   1.828  0.3396  0.1756  0.1704
 3359W        W 4330   5.521   1.564   5.770 -0.1725  0.3952  0.1340
 3360W        W 4331   7.067   4.705   9.499  0.1061  0.0108 -0.0087
 3361W        W 4332  13.381   0.919   9.169  0.0028 -0.1886  0.0719
 3362W        W 4333  12.919  12.580   1.520  0.0683 -0.2083  0.1632
 3363W        W 4334   3.690   5.271   5.212 -0.1264  0.0271  0.2362
 3364W        W 4335   3.336   9.669  10.554  0.1066  0.0502  0.0841
 3365W        W 4336   3.086   8.648   3.428  0.1292  0.1945 -0.0289
 3366W        W 4337   2.111   0.553   1.287  0.2238 -0.1669 -0.1176
 3367W        W 4338   3.754   6.552  11.822 -0.1285  0.1071 -0.1462
 3368W        W 4339   4.160  10.773   0.388 -0.0900 -0.1451 -0.4847
 3369W        W 4340   8.967   5.796   8.059  0.0250 -0.2817 -0.1707
 3370W        W 4341   9.509  13.834   6.675  0.2896  0.1323 -0.1936
 3371W        W 4342   3.718   2.771   9.603 -0.0673 -0.1958 -0.0089
 3372W        W 4343  11.374   3.558   1.576  0.1698 -0.0962  0.0673
 3373W        W 4344  13.806  12.296   1.464 -0.1473  0.0830 -0.0922
 3374W        W 4345   5.755   0.741   8.847 -0.0771 -0.3963 -0.0647
 3375W        W 4346  10.620   7.721   2.715  0.1638  0.1884  0.4121
 3376W        W 4347   2.569  11.181  13.295 -0.0379  0.0792  0.0796
 3377W        W 4348   6.957   1.788   3.040  0.1233  0.1994  0.2241
 3378W        W 4349  12.273   4.905   5.546  0.2300 -0.0033  0.3011
 3379W        W 4350  13.483   4.571   7.548  0.0303 -0.0959  0.1876
 3380W        W 4351   2.851  12.277   8.972 -0.1366  0.2777  0.1532
 3381W        W 4352  12.645  10.146  12.385  0.0328 -0.2136  0.2232
 3382W        W 4353   8.331   1.773   4.623  0.1597  0.2495 -0.0547
 3383W        W 4354   9.893   5.035  10.779 -0.3848  0.0356  0.1337
 3384W        W 4355  11.089   8.088   7.052  0.0188 -0.1828  0.1001
 3385W        W 4356   3.461   5.417   8.476 -0.2740  0.0580  0.0026
 3386W        W 4357   4.212  12.010   2.398 -0.0830 -0.1964  0.0264
 3387W        W 4358   2.181  12.967   1.965 -0.2892 -0.1072 -0.2642
 3388W        W 4359   6.487   3.131  13.554 -0.0557  0.3768  0.1454
 3389W        W 4360   7.366   4.967   8.283 -0.1943 -0.1702 -0.0249
 3390W        W 4361   8.863   0.994  11.019  0.2503  0.1240 -0.2086
 3391W        W 4362  13.065   6.384   0.812  0.0822 -0.1594  0.0151
 3392W        W 4363  10.731   6.329   2.996 -0.2847  0.0741  0.0460
 3393W        W 4364  10.473  12.007   5.109  0.2142 -0.0114  0.1368
 3394W        W 4365  11.542  12.807  12.665  0.3275 -0.0054  0.0042
 3395W        W 4366   8.879   5.656   5.284  0.0881  0.1360 -0.0526
 3396W        W 4367   6.957   5.608   9.535  0.3410  0.2288  0.1106
 3397W        W 4368   0.946  13.080   1.781 -0.2428  0.1147  0.1879
 3398W        W 4369   2.428  11.121   9.182 -0.0352 -0.2320 -0.0105
 3399W        W 4370   9.755   3.711   5.614  0.1318  0.0024  0.0842
 3400W        W 4371   2.539  12.139  11.028  0.0232 -0.2639 -0.0194
 3401W        W 4372   2.839   8.681   6.608  0.1325 -0.0249 -0.0926
 3402W        W 4373   0.398   4.435  10.700 -0.0353 -0.1032  0.0244
 3403W        W 4374  11.974  12.559   2.504 -0.2459 -0.1760  0.0929
 3404W        W 4375   7.560  12.410   6.011  0.0520  0.1942  0.0683
 3405W        W 4376   7.733   2.437   9.999 -0.0444 -0.3994 -0.1403
 3406W        W 4377  10.477   3.717   3.526 -0.3691  0.0327  0.1815
 3407W        W 4378   0.962   0.327   7.644 -0.1679 -0.1582 -0.1947
 3408W        W 4379  13.163   6.973   4.771  0.0636 -0.2522 -0.1263
 3409W        W 4380  10.603  12.941   4.743 -0.1706 -0.2974 -0.1225
 3410W        W 4381   1.587   6.857   3.031 -0.1753 -0.1573 -0.2407
 3411W        W 4382   0.736   8.637   0.983 -0.3880 -0.1938 -0.0996
 3412W        W 4383  12.181  10.191   4.108  0.3011 -0.0149  0.0062
 3413W        W 4384   7.995   0.063   8.178  0.0747 -0.3192  0.0085
 3414W        W 4385   1.373   1.067   2.185 -0.0851 -0.4354 -0.0201
 3415W        W 4386   8.957  10.322   7.040 -0.1806 -0.1403  0.1749
 3416W        W 4387   7.905   3.550   6.451 -0.0882 -0.2155  0.1899
 3417W        W 4388   4.385   4.019   1.890  0.0371 -0.1253  0.0457
 3418W        W 4389   0.510   4.920   5.993 -0.0788 -0.1952  0.2942
 3419W        W 4390   2.284   7.351  11.581  0.0173  0.3533 -0.1131
 3420W        W 4391   7.842   5.908   5.459  0.0490  0.1793 -0.0343
 3421W        W 4392   9.508   3.144  12.504  0.3807 -0.0186  0.1125
 3422W        W 4393   9.763  11.758   9.849  0.1141 -0.4495 -0.0818
 3423W        W 4394   9.217   9.259   4.544 -0.1440  0.2072  0.2113
 3424W        W 4395   7.275   6.914  12.294  0.0595 -0.2628 -0.0927
 3425W        W 4396  11.505   6.563  12.564  0.1641  0.2837  0.0011
 3426W        W 4397   9.989   6.677   7.432  0.0119  0.0509  0.0835
 3427W        W 4398  13.808   7.087  11.726 -0.1472  0.0411 -0.0910
 3428W        W 4399   5.165  10.694   4.735  0.1358  0.3391 -0.3202
 3429W        W 4400  13.659   3.399   1.264  0.1669  0.0410 -0.2370
 3430W        W 4401   2.151  10.750   9.104 -0.1094 -0.0286  0.6406
 3431W        W 4402   2.075  10.785  10.581  0.1867  0.0567  0.1422
 3432W        W 4403   0.404   1.751   3.232 -0.0148 -0.2385 -0.0642
 3433W        W 4404   2.699   7.607   7.472 -0.2907  0.0779 -0.0417
 3434W        W 4405   3.489   5.991  10.015  0.0128 -0.0898 -0.0184
 3435W        W 4406   1.563   8.259   9.854 -0.0068  0.3049  0.0851
 3436W        W 4407  12.276   9.336   4.746  0.0935 -0.0359  0.3397
 3437W        W 4408   5.516   5.861  11.881  0.0139  0.3043 -0.1288
 3438W        W 4409   3.245   9.261   9.132  0.0543  0.3272 -0.1344
 3439W        W 4410  12.698   0.771  13.636 -0.0197  0.1707  0.1249
 3440W        W 4411  12.538   8.610  10.002 -0.2039 -0.1404 -0.0753
 3441W        W 4412   6.234  13.285   8.358  0.0333  0.0093  0.2874
 3442W        W 4413   3.220   2.038   7.394  0.1884  0.1146 -0.3417
 3443W        W 4414  10.261   9.843   0.260  0.3279  0.1139  0.1623
 3444W        W 4415   4.752   4.496  10.472  0.2085 -0.0090  0.1850
 3445W        W 4416   1.190   7.636   5.594  0.1573 -0.0200 -0.0851
 3446W        W 4417   7.993   2.336   1.765  0.0020 -0.4122  0.2767
 3447W        W 4418   7.906   6.952   2.484 -0.1743  0.1409  0.3246
 3448W        W 4419   1.481  11.161   6.936  0.0121 -0.0246  0.0341
 3449W        W 4420   1.272   7.681  10.631 -0.3117  0.0679 -0.1088
 3450W        W 4421   4.234  11.053  12.216 -0.2592 -0.3590  0.0093
 3451W        W 4422   2.070  12.756   7.035  0.1657  0.0122 -0.1469
 3452W        W 4423   9.429   4.430   8.891  0.0401 -0.0666  0.2536
 3453W        W 4424   3.577   0.462  10.776  0.3254  0.0550 -0.1171
 3454W        W 4425   2.578  10.310   2.822  0.0183 -0.2358 -0.0333
 3455W        W 4426   2.909   6.264   5.777 -0.4125  0.0593 -0.0187
 3456W        W 4427   8.957   3.428  13.085  0.1036  0.0811 -0.1149
 3457W        W 4428   7.418   5.567   3.935  0.1105 -0.1526 -0.1264
 3458W        W 4429  12.762  13.282  10.589 -0.0569  0.0521  0.0910
 3459W        W 4430   0.601   8.384  13.017 -0.0128  0.3602 -0.1880
 3460W        W 4431   3.999   8.971  10.176  0.2218  0.4115 -0.1138
 3461W        W 4432   7.293  12.727  12.632 -0.2035  0.0875  0.3316
 3462W        W 4433  10.363   2.551   7.434  0.0335 -0.1083  0.2371
 3463W        W 4434   6.829   2.462  12.632  0.0031 -0.2215 -0.0252
 3464W        W 4435   4.835   1.131   0.613  0.0748  0.0827  0.3547
 3465W        W 4436  12.075   5.469   9.003 -0.1361 -0.5526 -0.2011
 3466W        W 4437   0.054  13.643  10.425  0.0388  0.0078  0.0478
 3467W        W 4438  10.345  11.720   3.006  0.1595  0.0436  0.0882
 3468W        W 4439   4.433  12.545   0.949  0.1195  0.2949  0.1812
 3469W        W 4440  11.496   3.353   2.052 -0.1429  0.3620 -0.1259
 3470W        W 4441  13.903   0.069  13.376 -0.3243 -0.0510  0.1391
 3471W        W 4442  13.440   5.442   1.148 -0.2324  0.1023 -0.1892
 3472W        W 4443   6.363   4.853  11.127  0.0144  0.0446  0.1612
 3473W        W 4444   4.131   6.476   5.096  0.2208  0.1775 -0.0741
 3474W        W 4445  10.291   0.308   0.442 -0.2173 -0.0871 -0.0513
 3475W        W 4446   6.380   5.417  11.865  0.0934  0.2425  0.0389
 3476W        W 4447   1.708   8.529   9.205 -0.1620 -0.2386  0.1174
 3477W        W 4448   8.178   0.563   3.712  0.0575 -0.0801  0.1051
 3478W        W 4449   9.418  12.502   0.895 -0.0027  0.0085  0.0868
 3479W        W 4450   1.941   1.159   8.956  0.0664 -0.1722  0.0188
 3480W        W 4451   7.015   1.066   3.194  0.0302 -0.2500 -0.2650
 3481W        W 4452  10.342   8.599   5.632  0.0213  0.1814 -0.0706
 3482W        W 4453  11.445   7.763   0.702  0.0392  0.0912  0.1399
 3483W        W 4454   8.312  10.903   8.051 -0.2855 -0.1811 -0.0791
 3484W        W 4455  13.381   0.884   8.649  0.1477  0.2146 -0.0063
 3485W        W 4456   0.637   3.666   6.357 -0.2918 -0.1477 -0.0630
 3486W        W 4457  12.997   8.970   9.924  0.2293  0.3319 -0.0254
 3487W        W 4458   8.192   0.848  13.262 -0.0751 -0.0841 -0.0116
 3488W        W 4459   3.976  13.846   3.104 -0.1802 -0.0580 -0.1958
 3489W        W 4460  13.316  11.271   7.015 -0.0513  0.2660  0.1334
 3490W        W 4461  10.154   3.882   8.462 -0.0160 -0.2722  0.3011
 3491W        W 4462   6.575   7.808  11.350 -0.4760 -0.0845  0.0833
 3492W        W 4463   4.501   5.394   2.649  0.0819 -0.1765  0.0407
 3493W        W 4464   9.135   2.257  11.277  0.1994 -0.0258 -0.3244
 3494W        W 4465  11.361   1.994   3.201 -0.1122  0.3063  0.2975
 3495W        W 4466   4.894  10.142   3.625 -0.3902 -0.0830 -0.1221
 3496W        W 4467   4.514   7.212   0.251 -0.0931 -0.1937  0.1267
 3497W        W 4468   1.738   0.661   8.815  0.1047 -0.1491  0.0378
 3498W        W 4469  11.539   7.901   4.696  0.0016  0.1663 -0.1527
 3499W        W 4470   4.120   9.139   8.705 -0.1745  0.1497  0.1203
 3500W        W 4471   3.855  11.215   1.169  0.1544  0.0183 -0.0827
 3501W        W 4472   9.601   7.680   5.122 -0.3605  0.0589  0.1191
 3502W        W 4473  10.196   1.187   3.201 -0.0775  0.1631  0.1140
 3503W        W 4474   8.045  13.499   3.517  0.1286  0.0411 -0.1443
 3504W        W 4475  10.076  12.117   2.057 -0.1458  0.1740 -0.0300
 3505W        W 4476   9.250   3.009   0.184  0.0311 -0.1055 -0.1681
 3506W        W 4477   6.251   6.296   1.507 -0.0013  0.1181 -0.1140
 3507W        W 4478   5.091   5.702   4.834 -0.0419  0.1186 -0.1578
 3508W        W 4479  11.872  10.772   1.136  0.0083 -0.1595  0.0846
 3509W        W 4480  12.058   4.921  10.435  0.1729 -0.0772 -0.2451
 3510W        W 4481   7.810   1.280   6.161  0.1181 -0.3886  0.0571
 3511W        W 4482   4.564  11.090   7.074 -0.0058 -0.0543 -0.2182
 3512W        W 4483   9.921   0.245   7.487  0.0642 -0.1910  0.1818
 3513W        W 4484   7.201   1.150  11.384  0.0467  0.0594  0.0416
 3514W        W 4485  11.335   9.620  13.827 -0.4032 -0.0022 -0.1246
 3515W        W 4486   1.557   6.946  13.093  0.0630 -0.1619  0.1673
 3516W        W 4487   2.125   9.059   8.032 -0.1163  0.1807  0.1706
 3517W        W 4488   5.364  10.977  13.394  0.1535  0.0698  0.3814
 3518W        W 4489   1.667  11.981  13.708 -0.0437 -0.1474 -0.0325
 3519W        W 4490  13.222   4.477   0.149 -0.1518  0.0671 -0.1500
 3520W        W 4491   9.566   4.170   7.821  0.2425 -0.1984 -0.1111
 3521W        W 4492   3.904   8.119   7.603 -0.0175  0.0630 -0.0768
 3522W        W 4493   5.475   2.626  12.905 -0.0057  0.0099 -0.0009
 3523W        W 4494   9.014   4.084   8.437 -0.2731 -0.0473 -0.0682
 3524W        W 4495   6.774  10.058   9.647  0.1075 -0.0052 -0.3654
 3525W        W 4496  12.501   6.744   8.466  0.1437 -0.0714  0.0690
 3526W        W 4497   9.660   9.464   6.403 -0.0635 -0.1261  0.0795
 3527W        W 4498   1.658   5.719   5.010  0.2290  0.1595 -0.2544
 3528W        W 4499   3.949   1.721  13.082 -0.1241 -0.1533 -0.1672
 3529W        W 4500   9.274   1.731   4.465  0.1694  0.2491 -0.0133
 3530W        W 4501   1.638   4.329   4.099  0.1139 -0.2131  0.2396
 3531W        W 4502   4.832   2.879   4.530 -0.3119 -0.0765  0.2400
 3532W        W 4503   8.169   9.266   4.502  0.2769 -0.2636 -0.1142
 3533W        W 4504   0.679   6.855  11.702 -0.0003 -0.0908 -0.0367
 3534W        W 4505  10.463   2.230   2.814  0.2401  0.0123  0.0327
 3535W        W 4506   7.546   0.760   7.817  0.0860 -0.1813  0.3046
 3536W        W 4507   4.164   1.126  10.626 -0.1197  0.1609 -0.1944
 3537W        W 4508   3.675  12.303   4.891 -0.0659 -0.2244  0.0132
 3538W        W 4509   9.801  12.233   6.221 -0.0490 -0.1433 -0.3514
 3539W        W 4510   4.462   3.786   8.646  0.3863 -0.1320 -0.0327
 3540W        W 4511   4.023   2.324   2.014  0.0221  0.0266 -0.1626
 3541W        W 4512   5.006   9.674  13.332 -0.1388  0.1167 -0.3294
 3542W        W 4513   1.224   6.617  13.350 -0.1573 -0.2211  0.1808
 3543W        W 4514   7.516   9.323   8.043 -0.1216 -0.2005  0.0261
 3544W        W 4515   9.438  10.485   4.450 -0.4735 -0.2318  0.2547
 3545W        W 4516   3.468   3.136   5.405 -0.1472  0.1506 -0.1802
 3546W        W 4517   1.012   0.393   2.196  0.1517  0.4259 -0.1776
 3547W        W 4518  12.605  13.712   8.046  0.0642 -0.2638 -0.1637
 3548W        W 4519   4.895   0.666   9.185  0.3183  0.2045 -0.1490
 3549W        W 4520   4.664  12.678   7.876 -0.0126  0.0956  0.0361
 3550W        W 4521   0.480   1.006  13.829 -0.2278  0.1573 -0.0279
 3551W        W 4522   0.174  10.307   6.864  0.2563 -0.2485 -0.2500
 3552W        W 4523   4.531   0.778  10.520 -0.0997 -0.2807  0.4337
 3553W        W 4524  12.904  13.827   2.898 -0.0957  0.2722 -0.0447
 3554W        W 4525   2.934   4.066  13.512  0.1779  0.3116  0.0460
 3555W        W 4526   9.473  10.238   8.211 -0.0674  0.3538  0.0035
 3556W        W 4527   0.040   7.854   5.338 -0.1579  0.2828  0.0212
 3557W        W 4528   1.639   6.275   5.479  0.1170 -0.2714 -0.3454
 3558W        W 4529   7.666   8.907  10.271 -0.3375 -0.1636  0.0366
 3559W        W 4530   0.375   7.867   0.279  0.0924  0.0314  0.0799
 3560W        W 4531   9.050   9.938   5.821 -0.1718 -0.2643  0.0157
 3561W        W 4532   3.363   6.115   2.118 -0.2715 -0.2468 -0.0726
 3562W        W 4533   3.641  11.404  10.020 -0.1369  0.0904 -0.0215
 3563W        W 4534   6.305   3.009  12.607 -0.0329  0.0585  0.0120
 3564W        W 4535   5.045   2.082   4.275 -0.0013  0.1398 -0.0190
 3565W        W 4536   1.001   5.721   7.359 -0.3204  0.2807 -0.0562
 3566W        W 4537   1.992  10.775   0.533 -0.0726 -0.2069 -0.0571
 3567W        W 4538   6.466   1.589   6.020  0.1279  0.1911  0.0715
 3568W        W 4539   9.575  12.156  11.531  0.0004  0.0989 -0.3978
 3569W        W 4540   9.490   3.847   7.400  0.4629 -0.1740 -0.2109
 3570W        W 4541  11.328   2.257   4.063 -0.3075 -0.0506  0.1910
 3571W        W 4542   4.811   6.716   9.489  0.1756 -0.0720 -0.1668
 3572W        W 4543   8.968   1.476  12.519  0.1821 -0.1825  0.1091
 3573W        W 4544  13.020   4.305   1.546  0.0981  0.0995  0.3812
 3574W        W 4545   6.241   3.678   0.653 -0.2117  0.2930 -0.1668
 3575W        W 4546   3.823  13.739   0.771 -0.3151  0.0980 -0.2332
 3576W        W 4547   6.286   3.170   1.855  0.0794  0.0419  0.4066
 3577W        W 4548   4.895  13.637   6.200 -0.0373 -0.0985  0.1069
 3578W        W 4549   8.331   2.253  12.120  0.0188 -0.2292  0.0855
 3579W        W 4550   6.684   9.293  11.021 -0.1585  0.0986  0.0989
 3580W        W 4551   5.941   6.968   5.289 -0.1390  0.2667 -0.0335
 3581W        W 4552   8.977   4.072  10.041 -0.0884 -0.0834  0.2427
 3582W        W 4553   0.217   6.366   2.191 -0.0722  0.0618 -0.1381
 3583W        W 4554   8.756   5.037   7.338 -0.1979 -0.1946 -0.0042
 3584W        W 4555   7.315   3.918   3.798 -0.2921 -0.0135  0.0258
 3585W        W 4556   8.152   7.764   2.794 -0.0787 -0.2116 -0.1923
 3586W        W 4557   0.837   6.071  13.670 -0.2605  0.0107 -0.1412
 3587W        W 4558   7.204   1.466   2.269  0.0173  0.2431 -0.0775
 3588W        W 4559  11.258   1.655   5.152  0.0080  0.1303  0.1724
 3589W        W 4560  12.533  11.717  11.190 -0.0621  0.0558 -0.1463
 3590W        W 4561  10.595   6.187   2.017 -0.2443 -0.0335 -0.0952
 3591W        W 4562   5.069   4.217  12.721  0.1022 -0.0715  0.1371
 3592W        W 4563   3.353   7.087   4.727 -0.0350 -0.0743  0.0449
 3593W        W 4564   9.802   0.036   8.225  0.0928  0.1820  0.1222
 3594W        W 4565   6.966   9.566   8.396 -0.3053  0.0387  0.0092
 3595W        W 4566   3.163   7.945  11.840 -0.1768 -0.5414 -0.3841
 3596W        W 4567   6.693   9.469   9.964  0.3828  0.1701 -0.5022
 3597W        W 4568   3.675   6.543   2.029 -0.1413  0.1702 -0.1459
 3598W        W 4569   2.203   7.399  13.492  0.1599  0.1488  0.0257
 3599W        W 4570  12.618   7.398  11.039  0.0516 -0.0048 -0.1751
 3600W        W 4571   0.335  12.921  13.433 -0.2308 -0.2514 -0.0224
 3601W        W 4572   6.399   4.094   5.368 -0.0116  0.1744  0.2311
 3602W        W 4573   3.503  10.016  10.969 -0.2004 -0.2310 -0.0068
 3603W        W 4574  12.982  11.179  10.457 -0.3288 -0.2417 -0.0553
 3604W        W 4575  11.943   1.869   2.476 -0.2239 -0.1650  0.0289
 3605W        W 4576   1.711   3.307  11.719  0.2330  0.0423 -0.1769
 3606W        W 4577  12.272   3.850   4.595 -0.1349 -0.0798 -0.0038
 3607W        W 4578   2.437  10.271  13.700  0.1563 -0.0143 -0.0245
 3608W        W 4579   6.412   9.856   9.266  0.0686  0.0179  0.0545
 3609W        W 4580  13.549   2.724   3.780  0.1755 -0.1987  0.1807
 3610W        W 4581   4.411   0.325   4.313 -0.1918  0.1616 -0.3549
 3611W        W 4582   9.962   0.068   6.587 -0.1625 -0.0217 -0.0620
 3612W        W 4583   0.943  13.333   0.991 -0.0729 -0.0977  0.4557
 3613W        W 4584  12.862  13.660   1.633  0.0535  0.0632 -0.0204
 3614W        W 4585  13.486   0.491   3.453  0.0101 -0.1126 -0.0126
 3615W        W 4586   5.540   5.669   4.666 -0.0453  0.1460 -0.2451
 3616W        W 4587   6.140   5.994  10.974 -0.0512  0.0019 -0.1960
 3617W        W 4588   0.335   9.501   1.213 -0.0214  0.1284  0.2859
 3618W        W 4589   5.570   2.114   5.056  0.0740  0.0867 -0.0217
 3619W        W 4590   7.590   8.460   8.160  0.2110  0.1319 -0.1180
 3620W        W 4591  13.331   5.895   5.479 -0.0832 -0.1255 -0.1738
 3621W        W 4592   7.517  13.089   2.861  0.1493 -0.2405 -0.2251
 3622W        W 4593  10.592  10.013   5.551  0.1684  0.2985 -0.2305
 3623W        W 4594   0.901   2.731   2.197  0.0331 -0.2153 -0.0519
 3624W        W 4595   5.060   3.198   3.529 -0.0044 -0.2843 -0.0279
 3625W        W 4596  11.368  12.533   3.853 -0.0329  0.2581  0.0661
 3626W        W 4597   5.992   9.724   9.465  0.2492 -0.2462 -0.1332
 3627W        W 4598   7.250   5.922  13.281  0.3528 -0.2158 -0.0519
 3628W        W 4599  13.370   3.582   9.016 -0.1317  0.2060 -0.0650
 3629W        W 4600   6.142   4.349   9.211 -0.1402 -0.2108  0.0597
 3630W        W 4601   5.760   3.686   7.154  0.0163 -0.1341  0.1899
 3631W        W 4602   6.680   9.365   5.590 -0.2506 -0.2637 -0.4605
 3632W        W 4603  12.621   7.760   9.819  0.0564  0.0629 -0.1542
 3633W        W 4604   9.735   8.614   8.359  0.0020 -0.3406 -0.0875
 3634W        W 4605   4.687   7.821  13.582 -0.0884  0.0289 -0.0790
 3635W        W 4606   8.420   2.671  12.770  0.0977  0.3743 -0.1420
 3636W        W 4607  10.411   4.610   9.389 -0.3491  0.1436  0.1375
 3637W        W 4608   5.211  10.372   3.303  0.0489 -0.0889  0.0699
 3638W        W 4609   3.455   9.961   7.081  0.3099  0.1104  0.1032
 3639W        W 4610   7.409   7.105   4.959  0.0359  0.0129  0.0194
 3640W        W 4611   4.741   5.739   5.184 -0.2304 -0.0404  0.1940
 3641W        W 4612   2.053   0.207  13.841 -0.0128 -0.2040  0.4486
 3642W        W 4613   4.703   0.620  11.453  0.0047 -0.0988  0.0410
 3643W        W 4614   4.654   9.801   1.562 -0.1684  0.2334  0.1580
 3644W        W 4615   9.809   4.524   1.274  0.3176  0.0393  0.0873
 3645W        W 4616   7.043   9.055   5.501  0.1638 -0.2794 -0.0115
 3646W        W 4617   3.977   6.594   6.083  0.1790  0.1141 -0.0951
 3647W        W 4618  10.081   6.996   1.597  0.3777 -0.1116 -0.0688
 3648W        W 4619  10.566  12.799   9.384  0.1152  0.4078  0.1372
 3649W        W 4620   1.802  13.636   8.081  0.0434  0.1622 -0.1744
 3650W        W 4621   4.086   5.980   7.096 -0.2054 -0.2096  0.2289
 3651W        W 4622  12.332   0.900  12.903  0.1079  0.0329  0.1169
 3652W        W 4623   4.056   4.022   3.380 -0.2073 -0.1367  0.0059
 3653W        W 4624   8.537  11.853   2.559 -0.0944 -0.0148  0.1878
 3654W        W 4625  10.483  13.191   9.793 -0.0718  0.0429  0.3460
 3655W        W 4626  12.968   9.402   1.243 -0.1212  0.0708  0.1827
 3656W        W 4627   4.037  13.904   6.426 -0.3001  0.0913 -0.2181
 3657W        W 4628   2.001   9.674  13.099 -0.3757  0.2146  0.1003
 3658W        W 4629   4.685   5.965   6.975 -0.0823 -0.1539  0.0530
 3659W        W 4630   4.812   5.326   6.420 -0.0093  0.0531  0.0354
 3660W        W 4631   0.921   3.405  11.351 -0.1197  0.1245  0.0319
 3661W        W 4632  11.140   9.621   4.962 -0.0199  0.2392  0.0144
 3662W        W 4633   7.194  12.566  13.656 -0.1386  0.3162  0.3683
 3663W        W 4634   1.836  13.823   0.281 -0.1563 -0.0711  0.0269
 3664W        W 4635  13.645   8.472   2.146  0.0509 -0.2573 -0.1705
 3665W        W 4636   8.712   4.829  10.373  0.1247 -0.2374 -0.0140
 3666W        W 4637   5.434   2.575   2.613  0.0779  0.0667 -0.0749
 3667W        W 4638   9.331  10.088  11.612 -0.2547  0.0923 -0.1246
 3668W        W 4639  12.400   7.575   6.604 -0.0655 -0.1552  0.2594
 3669W        W 4640   6.717   7.915   1.876  0.1101 -0.1048 -0.0058
 3670W        W 4641   1.941  11.718  12.804 -0.0468  0.0920  0.1647
 3671W        W 4642  13.369   3.118   7.949 -0.2558 -0.0054 -0.2534
 3672W        W 4643  11.186  13.051   4.728 -0.1076 -0.1863  0.0024
 3673W        W 4644   9.530   5.968   6.752  0.1531 -0.4941  0.1718
 3674W        W 4645   5.641  11.078   2.067  0.2236  0.1728 -0.0411
 3675W        W 4646   2.945   6.346   2.844  0.1809 -0.1027 -0.0265
 3676W        W 4647  13.397   6.035   9.630  0.0893  0.1485  0.0069
 3677W        W 4648   4.991   2.540  11.813 -0.0340 -0.2925  0.1623
 3678W        W 4649   6.543   8.197   4.550  0.1828 -0.1133  0.1726
 3679W        W 4650  13.632   1.034   1.356  0.3260 -0.0397 -0.0400
 3680W        W 4651  13.314   3.319  11.563  0.0093  0.0762 -0.2366
 3681W        W 4652   3.788   2.588   0.410  0.0259 -0.1429  0.4479
 3682W        W 4653   5.498   1.199   7.036 -0.0554  0.3209  0.0412
 3683W        W 4654   8.645  11.537  13.636  0.3482 -0.4231 -0.1121
 3684W        W 4655  11.223  11.574  13.388  0.2758 -0.0304 -0.1128
 3685W        W 4656   6.638   6.571   7.788  0.0637  0.0379 -0.0661
 3686W        W 4657  11.339   4.108   7.189  0.3244  0.1749 -0.0181
 3687W        W 4658   1.734   6.695   9.966 -0.2067 -0.1322 -0.1492
 3688W        W 4659   4.847   1.064   3.540  0.1092 -0.0081  0.1081
 3689W        W 4660   2.904   0.946  10.666  0.1524 -0.0520  0.3381
 3690W        W 4661   6.657  12.877   6.019 -0.5611  0.0999  0.0940
 3691W        W 4662   2.491   3.055   3.199 -0.1131 -0.0929 -0.0232
 3692W        W 4663   3.207   3.651   0.326 -0.1097 -0.0484 -0.1424
 3693W        W 4664  11.864   1.380   9.269 -0.1064  0.2386 -0.0251
 3694W        W 4665  10.021  10.101  10.574 -0.1432  0.0463  0.2107
 3695W        W 4666  10.187  12.427   6.546 -0.1663  0.0580  0.0724
 3696W        W 4667   3.911   8.204   3.692  0.2411  0.2625  0.0117
 3697W        W 4668  10.092   7.347  11.865  0.1066  0.2043  0.0290
 3698W        W 4669   2.423   1.165   3.809  0.0988  0.1968  0.2259
 3699W        W 4670   3.843   1.458  10.401 -0.0504 -0.1079  0.1231
 3700W        W 4671   1.714   4.482   6.163  0.2783 -0.0071 -0.1226
 3701W        W 4672   1.882   1.196   7.621  0.0925 -0.1942  0.1908
 3702W        W 4673  10.313  13.343   3.359  0.2876 -0.0178 -0.0053
 3703W        W 4674   3.381   1.087   9.447  0.0923 -0.3464 -0.3085
 3704W        W 4675  10.253  13.392   6.575 -0.1906 -0.1891 -0.0946
 3705W        W 4676   3.307  12.184   4.160  0.0926 -0.2389  0.1057
 3706W        W 4677   1.868   9.019   6.420 -0.1435 -0.0511  0.2227
 3707W        W 4678  13.789   1.790   1.798 -0.0388 -0.0951 -0.1842
 3708W        W 4679   3.799  10.370   1.180  0.3270  0.2701 -0.2187
 3709W        W 4680   0.763   1.502   7.836 -0.0077 -0.0433 -0.0948
 3710W        W 4681  11.824   5.443   4.234 -0.0802 -0.3000 -0.1574
 3711W        W 4682   7.690   3.712   0.061 -0.1437  0.1008  0.0544
 3712W        W 4683   9.338  12.544   2.320  0.0743  0.0148 -0.2302
 3713W        W 4684  13.880   8.767   0.729  0.0349 -0.2789 -0.1852
 3714W        W 4685  10.485   3.940  11.142  0.4588 -0.0700 -0.2901
 3715W        W 4686   6.908   0.834   6.258 -0.0220 -0.0413  0.1257
 3716W        W 4687  13.745   1.737  11.723 -0.0368  0.2592 -0.0090
 3717W        W 4688  11.868  13.662   2.310  0.0464 -0.2272  0.0160
 3718W        W 4689   5.129   0.780   5.936 -0.2067 -0.1886  0.0691
 3719W        W 4690   2.307  13.454   8.719  0.1507  0.0920 -0.0896
 3720W        W 4691   6.692   1.849   5.415 -0.0058  0.1910  0.0667
 3721W        W 4692   6.044  12.040   0.313  0.2151  0.0122  0.1630
 3722W        W 4693   3.238   1.252  11.030 -0.1680 -0.1496 -0.2354
 3723W        W 4694   7.420  10.904  11.572  0.1497 -0.0323 -0.2829
 3724W        W 4695   8.302   6.731  10.909 -0.2278  0.0791 -0.0255
 3725W        W 4696  12.121   8.201   3.192  0.0255  0.0629 -0.2325
 3726W        W 4697   6.602   1.428   0.584  0.2953 -0.0310 -0.1673
 3727W        W 4698   9.955  13.573   8.501 -0.2238  0.2892  0.3137
 3728W        W 4699   1.923   2.114  12.811  0.0272  0.0683  0.1065
 3729W        W 4700  11.434  10.642   1.414 -0.0189  0.0213  0.0849
 3730W        W 4701  10.427  12.076   8.475  0.3078  0.1952  0.2675
 3731W        W 4702  13.551  11.854  13.405 -0.0829 -0.0081 -0.1437
 3732W        W 4703   6.369   9.788   9.800  0.2478 -0.2736 -0.1428
 3733W        W 4704   3.156  13.162   6.439 -0.0886  0.0789 -0.2976
 3734W        W 4705   4.460   9.466   9.883  0.0151  0.2533  0.4059
 3735W        W 4706   7.756   3.057   6.521 -0.1198 -0.0655 -0.0014
 3736W        W 4707   1.100  12.760   0.686  0.0122 -0.1711  0.1836
 3737W        W 4708   7.487   8.130   8.589 -0.0645  0.1690  0.0238
 3738W        W 4709   9.573  13.043  13.508  0.1539  0.2530 -0.1108
 3739W        W 4710   0.358   3.548   9.907 -0.4495  0.2224 -0.2329
 3740W        W 4711   4.873   9.257   4.469 -0.2025 -0.0791  0.1063
 3741W        W 4712   0.026   0.367  12.164  0.0664 -0.3695 -0.0927
 3742W        W 4713   4.342  12.318   5.092 -0.0468 -0.0842  0.3702
 3743W        W 4714   5.610   1.079   1.578  0.3591 -0.2118  0.2838
 3744W        W 4715  11.153   9.124   8.457  0.2561 -0.1356  0.2288
 3745W        W 4716   0.292   7.843   4.166  0.0696 -0.0043  0.1502
 3746W        W 4717   5.743   2.421   3.586  0.0613 -0.0530  0.1461
 3747W        W 4718   1.768   6.350   0.324  0.4394 -0.0695 -0.3614
 3748W        W 4719   7.768  11.591  10.062 -0.3244 -0.0366 -0.1542
 3749W        W 4720  10.064   6.196   5.717 -0.0873  0.0238  0.2127
 3750W        W 4721  12.331  13.387   8.751 -0.1009 -0.1700  0.2227
 3751W        W 4722  10.396   7.680   0.949 -0.0686  0.1081 -0.2343
 3752W        W 4723  11.348   9.318  11.062 -0.0938  0.2098 -0.0327
 3753W        W 4724   5.334  11.642  11.867 -0.0909  0.0362 -0.0107
 3754W        W 4725  12.129  12.709   0.869 -0.0982  0.0421 -0.0623
 3755W        W 4726   4.958   9.262  10.018  0.1775  0.0738 -0.3561
 3756W        W 4727  13.845   1.584   5.440  0.3259 -0.0002 -0.2739
 3757W        W 4728   0.505  10.900   4.406  0.0535  0.1982  0.3835
 3758W        W 4729   4.364  10.356  12.615  0.1646  0.2844  0.3502
 3759W        W 4730  12.245   3.981   0.138  0.0392 -0.1531  0.0629
 3760W        W 4731  10.381   0.924   4.125  0.1519  0.0991  0.1372
 3761W        W 4732   5.025   9.636   3.734 -0.1009  0.1264  0.3956
 3762W        W 4733   0.061   0.733   1.395  0.0516  0.1700 -0.0272
 3763W        W 4734  10.886  13.348  11.672 -0.2007 -0.0132 -0.0643
 3764W        W 4735   7.203   1.567  13.774  0.0488 -0.2147  0.1649
 3765W        W 4736   2.215   5.688   7.013 -0.0352  0.3471 -0.1712
 3766W        W 4737  12.660  10.580  11.164 -0.0221 -0.2660  0.1361
 3767W        W 4738   0.015  12.267   5.746 -0.3348  0.1160 -0.2303
 3768W        W 4739   7.037  13.696   3.556 -0.0379 -0.1805 -0.3644
 3769W        W 4740   2.888   1.111  11.429 -0.3097 -0.1149  0.1759
 3770W        W 4741   3.466   5.655   4.983 -0.1057  0.1773  0.1185
 3771W        W 4742   9.577  10.397   5.367 -0.0598  0.0596 -0.0808
 3772W        W 4743  10.564   2.860   6.911  0.0454  0.0678 -0.1228
 3773W        W 4744  11.985   0.802  11.125  0.0867  0.1426  0.1215
 3774W        W 4745   7.986   7.390   4.600  0.1274 -0.0315  0.0868
 3775W        W 4746   2.303   8.589  10.886  0.1755  0.1031  0.0234
 3776W        W 4747   4.851   4.707   2.262 -0.0474 -0.1150  0.0909
 3777W        W 4748  12.160   5.468  11.848 -0.2065 -0.0099 -0.0350
 3778W        W 4749   6.310  12.913   0.470  0.0736 -0.0208  0.0776
 3779W        W 4750   9.096   1.451   2.990  0.2325  0.1445  0.0934
 3780W        W 4751  11.714  11.390   6.739 -0.0164 -0.3001  0.0056
 3781W        W 4752  10.439   9.547  12.028 -0.0040 -0.0002 -0.0819
 3782W        W 4753   8.028   4.019  13.105  0.3927 -0.0236  0.1178
 3783W        W 4754   8.653   7.577  10.703 -0.1565  0.1868  0.2395
 3784W        W 4755   3.247   7.748   5.454 -0.2306  0.1588 -0.2688
 3785W        W 4756   0.005   3.707   3.528 -0.0277  0.1266 -0.1973
 3786W        W 4757   8.554  13.186  11.292 -0.1408 -0.0551 -0.1413
 3787W        W 4758   5.662   5.291   7.899  0.0151  0.2879  0.1085
 3788W        W 4759   1.135   3.990   9.715 -0.1262  0.1316 -0.1024
 3789W        W 4760   9.994  12.325   3.458  0.0095  0.1649  0.2112
 3790W        W 4761   7.325   6.324   8.430 -0.1996  0.0522 -0.0891
 3791W        W 4762  12.512   9.259   0.974  0.0127  0.0067  0.0241
 3792W        W 4763   9.392   2.927   8.826 -0.0244  0.1702  0.2748
 3793W        W 4764   3.555  11.420   5.995  0.0451 -0.0340 -0.1450
 3794W        W 4765   6.667   5.003   3.480  0.2634 -0.2436  0.0688
 3795W        W 4766   3.084   8.964  11.283  0.1826  0.2308  0.0133
 3796W        W 4767   6.541  10.776   9.669  0.1829 -0.1757 -0.1765
 3797W        W 4768   0.861   9.565   6.420 -0.2558  0.0151 -0.1063
 3798W        W 4769   1.817   0.953   4.846 -0.0212  0.0758  0.0628
 3799W        W 4770   8.624   8.416   0.713  0.1525  0.0722  0.0659
 3800W        W 4771   7.321   8.928   8.287  0.1708 -0.2551 -0.0593
 3801W        W 4772  13.478  12.562   8.022 -0.2768  0.0761 -0.3087
 3802W        W 4773   2.928   3.732   6.525  0.0570  0.3671 -0.3915
 3803W        W 4774   8.729   6.981   4.599  0.2331  0.1702 -0.1729
 3804W        W 4775   2.029  12.633  10.141 -0.0357  0.0414  0.0460
 3805W        W 4776   4.389  11.544   0.740 -0.2341 -0.2759  0.3202
 3806W        W 4777   7.908   4.802  12.012 -0.3783  0.2360 -0.1558
 3807W        W 4778   8.058   9.558   2.357 -0.2924 -0.0786 -0.1770
 3808W        W 4779   5.518  12.667   0.121  0.0774 -0.0174  0.0517
 3809W        W 4780  10.781  13.859  11.154  0.1453  0.0122 -0.2866
 3810W        W 4781   3.788   3.953  12.375  0.2491  0.0766  0.0482
 3811W        W 4782   4.198   0.619   0.658 -0.1720  0.1520  0.2315
 3812W        W 4783  10.980  12.286   2.374 -0.1280 -0.0169 -0.1124
 3813W        W 4784   3.195  10.552   2.007  0.0431  0.1555 -0.1729
 3814W        W 4785   7.449   2.706   9.677 -0.0321 -0.0913 -0.2316
 3815W        W 4786   5.376  11.972  10.972  0.0954  0.2453  0.1925
 3816W        W 4787   3.249  13.244  10.707 -0.0091 -0.0210 -0.1304
 3817W        W 4788   1.659  13.899   5.542 -0.1933 -0.0245  0.0866
 3818W        W 4789  12.596  10.606   4.755 -0.0689 -0.0729  0.0076
 3819W        W 4790   3.534   7.364   0.368  0.1224 -0.3222 -0.2947
 3820W        W 4791   5.859  11.975  10.807  0.0031 -0.1578  0.2106
 3821W        W 4792  13.123   3.662   6.484 -0.0110  0.1423  0.1364
 3822W        W 4793   1.731   3.586  10.495  0.1783  0.0049 -0.0823
 3823W        W 4794  11.448   7.404   1.815 -0.0254  0.0828  0.0831
 3824W        W 4795  13.351   8.815   2.509  0.3272 -0.2246 -0.0186
 3825W        W 4796   3.032   8.579   6.040 -0.0436  0.5047 -0.2035
 3826W        W 4797   5.686   8.213   6.639 -0.1698  0.0125 -0.2520
 3827W        W 4798   4.523   1.279  10.261 -0.0836 -0.2471  0.0755
 3828W        W 4799   5.144   1.123   8.415 -0.0318 -0.0291 -0.1932
 3829W        W 4800   0.005   7.145   6.104  0.1854 -0.2394  0.1258
 3830W        W 4801   2.288  13.629   0.038  0.0491 -0.0150  0.3082
 3831W        W 4802   4.045  10.478   3.662 -0.4237  0.1674  0.1826
 3832W        W 4803   9.799   2.487   7.184 -0.2738  0.0614  0.0305
 3833W        W 4804   5.610  10.562   4.525 -0.5190 -0.0364  0.0157
 3834W        W 4805   6.920  10.652  11.837  0.1283  0.0345 -0.0389
 3835W        W 4806   4.048  11.866   0.054 -0.0538 -0.0635 -0.4834
 3836W        W 4807  13.037   5.446   2.466  0.3764 -0.1976 -0.3146
 3837W        W 4808   0.391  10.484   4.690 -0.1415  0.0313  0.1992
 3838W        W 4809   1.929   2.804   8.362 -0.0928 -0.0884 -0.2818
 3839W        W 4810   6.168   5.064   4.240 -0.2706  0.1000 -0.1822
 3840W        W 4811   0.551   1.948   4.799  0.3187 -0.1210 -0.0761
 3841W        W 4812   6.764  10.203  11.253  0.0153 -0.2259  0.2252
 3842W        W 4813   7.245   3.013  13.746 -0.1076 -0.2388 -0.2041
 3843W        W 4814   5.721   9.440  10.276 -0.0607 -0.1835 -0.1294
 3844W        W 4815   6.788   0.588   3.191  0.2029  0.0635  0.0795
 3845W        W 4816   3.461  13.658  10.183  0.2310  0.0218 -0.0221
 3846W        W 4817  10.465   5.679   7.234 -0.0200 -0.0731  0.4712
 3847W        W 4818  13.575   8.520   0.380  0.0129  0.0375  0.2838
 3848W        W 4819   5.786   3.621  12.108 -0.1844  0.0148 -0.2261
 3849W        W 4820   3.572   8.103   5.656 -0.0286 -0.1434  0.0762
 3850W        W 4821  11.777  12.361  10.733  0.0647 -0.0704 -0.0693
 3851W        W 4822   6.045   0.764  10.302  0.1433  0.0690 -0.0519
 3852W        W 4823   2.945   1.371   9.500 -0.0608  0.1746 -0.0363
 3853W        W 4824   4.281  12.243   9.639 -0.0228 -0.1948  0.2520
 3854W        W 4825   0.266   0.163   8.151  0.1227 -0.2526 -0.1946
 3855W        W 4826   9.202   4.311   6.571  0.0813  0.2660  0.0078
 3856W        W 4827   1.201  11.830   5.824 -0.0385 -0.1768  0.2974
 3857W        W 4828   9.085  13.001  10.205 -0.0932 -0.0924 -0.1698
 3858W        W 4829   1.462   3.653   9.494  0.4159 -0.1273  0.3551
 3859W        W 4830   1.951   9.890   2.451 -0.1001  0.0031  0.2887
 3860W        W 4831   1.352   3.712   5.131  0.0174 -0.1234 -0.0720
 3861W        W 4832   7.688  11.173   8.110 -0.2089  0.2379 -0.2544
 3862W        W 4833  10.090   2.199  13.749  0.2618 -0.0183  0.0796
 3863W        W 4834  12.712   9.070   6.604 -0.2082  0.2751  0.2084
 3864W        W 4835   5.841   2.270   8.682 -0.0665 -0.1005  0.0347
 3865W        W 4836   4.831   5.526   8.513 -0.4861  0.1285 -0.0983
 3866W        W 4837   8.998   7.319   4.900  0.0996  0.1792 -0.1147
 3867W        W 4838   1.350   7.420  11.963 -0.1399  0.1569 -0.0573
 3868W        W 4839   8.352  13.875   5.668 -0.0179  0.2267  0.0781
 3869W        W 4840  10.384  12.446  12.058 -0.0869 -0.1763  0.2712
 3870W        W 4841   0.725   2.168   8.687 -0.2084 -0.2722  0.0575
 3871W        W 4842   1.738   8.639  12.145  0.0690  0.0910 -0.1611
 3872W        W 4843   1.929   7.772   7.885 -0.1998  0.0443 -0.2516
 3873W        W 4844   7.526   0.595   5.093 -0.1706  0.5316 -0.0101
 3874W        W 4845   0.731   6.094  12.762  0.2506  0.2069 -0.1310
 3875W        W 4846   9.436   2.201   3.615 -0.1124  0.2823 -0.0069
 3876W        W 4847   8.238  10.173  12.326  0.1436 -0.0580  0.5568
 3877W        W 4848   3.206  12.886   3.821  0.0779  0.1130  0.1910
 3878W        W 4849   7.618   4.461   8.125  0.1231 -0.0220 -0.5698
 3879W        W 4850   9.293   0.738   8.043  0.1210 -0.2740 -0.1326
 3880W        W 4851   8.837   4.246  11.877 -0.2977  0.3076  0.2412
 3881W        W 4852  13.744   5.735  10.394 -0.1036 -0.0482  0.0297
 3882W        W 4853   9.893   3.240   6.846  0.0325  0.0146 -0.1920
 3883W        W 4854   3.654   9.868  12.232  0.1610  0.0814  0.1053
 3884W        W 4855   0.223   2.790  12.648 -0.1443 -0.2274  0.2504
 3885W        W 4856   4.761  12.504   4.819 -0.3248  0.3798  0.1185
 3886W        W 4857   1.071   4.884   4.522 -0.1522 -0.1887 -0.4270
 3887W        W 4858   5.745  12.418   0.546 -0.0408 -0.1868 -0.3220
 3888W        W 4859  11.582   0.098   6.496 -0.2858 -0.1871 -0.0623
 3889W        W 4860  13.333   7.307   2.659 -0.1797 -0.0436 -0.0935
 3890W        W 4861   9.160   3.322   9.625  0.1833  0.1587 -0.2273
 3891W        W 4862  13.684   8.583  13.770 -0.3218  0.0352 -0.1944
 3892W        W 4863   9.946   9.458   7.799 -0.0102  0.0424 -0.0310
 3893W        W 4864  12.524  13.850  12.616  0.0421  0.1127  0.0272
 3894W        W 4865  11.369   7.845  13.126 -0.1891  0.3157 -0.3358
 3895W        W 4866  11.665   7.005  11.235 -0.0956 -0.2906  0.6509
 3896W        W 4867   5.224  11.441   8.889  0.0015  0.1355  0.3650
 3897W        W 4868   2.019   8.091  10.048  0.0176  0.0612  0.2322
 3898W        W 4869  12.135   7.402   7.490 -0.1185  0.1958 -0.3502
 3899W        W 4870   7.257   4.355   6.436 -0.0263 -0.1247  0.1439
 3900W        W 4871  11.718   0.506   4.685  0.0211  0.2057  0.1236
 3901W        W 4872   4.383   7.745   6.725 -0.1945 -0.3612  0.0002
 3902W        W 4873   0.153   2.036  11.498  0.2021 -0.0764  0.1862
 3903W        W 4874  13.918  10.275   4.906  0.2926 -0.2146 -0.2397
 3904W        W 4875   2.205  10.536   5.719 -0.0977  0.1047 -0.4628
 3905W        W 4876   5.094   3.006  12.061 -0.1349  0.1766  0.1212
 3906W        W 4877  12.812  11.943   8.920  0.1948 -0.0092 -0.1816
 3907W        W 4878   3.872  11.183  13.483  0.0982 -0.1223 -0.2260
 3908W        W 4879   1.704   3.006  11.307 -0.0916  0.2683 -0.0569
 3909W        W 4880   9.480   0.955   3.298  0.0633  0.1737 -0.0091
 3910W        W 4881  10.092   0.176   5.463  0.2073  0.0073 -0.0332
 3911W        W 4882   8.509   0.668   0.759  0.2441  0.2683  0.2753
 3912W        W 4883   6.047  13.669   0.677 -0.2245 -0.0185 -0.1196
 3913W        W 4884   2.942   1.798   1.985  0.1348  0.1810 -0.1038
 3914W        W 4885   4.484   8.934  12.409  0.0020 -0.1336 -0.3579
 3915W        W 4886   0.949  10.462   6.815 -0.1381  0.3446  0.3038
 3916W        W 4887  13.658   1.844  11.099 -0.0947 -0.2099 -0.2226
 3917W        W 4888  13.300   9.446   3.567 -0.0198  0.4040  0.1405
 3918W        W 4889   9.545  13.637   3.659 -0.0066 -0.2127  0.1366
 3919W        W 4890   1.404   6.189   1.698  0.2435 -0.2477 -0.1049
 3920W        W 4891  10.023   9.784   2.304 -0.0910  0.0128 -0.2555
 3921W        W 4892   9.729  13.702   5.302  0.2749 -0.1481  0.1831
 3922W        W 4893  13.110   5.874  10.911 -0.1887  0.1206  0.1541
 3923W        W 4894  10.282   9.204   3.494 -0.2709 -0.1545 -0.3896
 3924W        W 4895   8.151  12.199   5.273  0.0569 -0.0651 -0.0910
 3925W        W 4896  12.169   4.182   8.915  0.3038 -0.0846  0.1551
 3926W        W 4897   7.477  11.744   2.404  0.2024  0.2213 -0.1333
 3927W        W 4898   2.717  12.597   2.656 -0.0727 -0.1553 -0.2496
 3928W        W 4899   8.647   3.344   9.424 -0.4597  0.1987  0.0259
 3929W        W 4900  10.905   4.037   3.490 -0.3250 -0.0877  0.1645
 3930W        W 4901   5.539  13.467   9.091 -0.0899  0.3273  0.0201
 3931W        W 4902  12.349  12.858   2.322 -0.3596 -0.2327 -0.2673
 3932W        W 4903   3.166   1.355   5.689  0.1597  0.2302  0.0648
 3933W        W 4904   4.380   3.766  12.253  0.4841 -0.1342 -0.1350
 3934W        W 4905   1.506   6.513  13.791 -0.1305  0.1172  0.1575
 3935W        W 4906  10.107  13.537  12.884  0.0019  0.0036  0.0797
 3936W        W 4907   5.108   6.626   5.584  0.0992 -0.0659 -0.1033
 3937W        W 4908   5.388   9.992   6.189 -0.0561 -0.1722 -0.1463
 3938W        W 4909  12.653   3.596  12.931  0.0785 -0.2215  0.1434
 3939W        W 4910   0.225   2.728  13.178 -0.2265  0.5150  0.0260
 3940W        W 4911  11.723   0.491  11.529  0.0254 -0.1812 -0.1815
 3941W        W 4912   2.669   6.083  12.568  0.1224  0.1250  0.1535
 3942W        W 4913  12.072   3.553   9.227 -0.1021  0.2515  0.0460
 3943W        W 4914   9.360   3.396   5.494  0.2409  0.0765  0.1677
 3944W        W 4915   9.185   3.783   3.213  0.2592 -0.0197  0.3135
 3945W        W 4916  11.071   8.669  12.163 -0.1262 -0.0373 -0.2463
 3946W        W 4917   4.293  12.545  12.924 -0.0513  0.1401  0.0182
 3947W        W 4918   6.450  11.120   6.058  0.5195  0.2840  0.1641
 3948W        W 4919   7.836  11.888  12.203 -0.0695 -0.0063  0.0950
 3949W        W 4920  10.073   3.068   2.937 -0.0598  0.2989  0.1540
 3950W        W 4921   1.889  10.610  10.982  0.0273  0.2250 -0.0073
 3951W        W 4922   9.065   1.288   6.527 -0.1483  0.0391  0.0064
 3952W        W 4923   9.044   8.977   5.152  0.0291 -0.1552  0.2207
 3953W        W 4924   9.993   4.526   9.155 -0.0715 -0.2584 -0.2279
 3954W        W 4925  12.300   0.420  10.938  0.0593 -0.0878 -0.4166
 3955W        W 4926   7.603   6.167  11.006 -0.1190 -0.6499 -0.0437
 3956W        W 4927   1.694  12.573   3.481  0.0504 -0.1131  0.2212
 3957W        W 4928  10.608   1.444   3.059 -0.0047 -0.0190 -0.0741
 3958W        W 4929   7.850   9.512   0.680 -0.4160 -0.2886  0.1287
 3959W        W 4930   4.814   5.233   5.181 -0.0290 -0.0164 -0.2862
 3960W        W 4931   6.136   1.534   9.516  0.0792  0.0946  0.0979
 3961W        W 4932  11.881   4.143  10.170  0.0735  0.3633 -0.0331
 3962W        W 4933   8.172   2.609   0.670  0.2310 -0.0550 -0.0323
 3963W        W 4934  12.665   5.639   6.604 -0.0835  0.0618  0.1182
 3964W        W 4935   7.204   2.517  10.029  0.2105 -0.2158  0.0737
 3965W        W 4936   0.867   5.850  12.313  0.0938  0.1974  0.0548
 3966W        W 4937  13.902   5.338   3.285 -0.1655 -0.0815 -0.3686
 3967W        W 4938   6.698   2.809   0.034 -0.4193 -0.1171 -0.3279
 3968W        W 4939   8.536   6.290   3.233  0.0104 -0.1269 -0.1659
 3969W        W 4940   3.571   1.796   0.381  0.2114  0.3405 -0.1921
 3970W        W 4941   9.527  12.950   1.133  0.2465 -0.0480 -0.0350
 3971W        W 4942   6.609  12.608   7.378 -0.0780 -0.0419  0.2702
 3972W        W 4943   9.711  11.136  13.808 -0.0607  0.0841  0.1117
 3973W        W 4944   6.740  10.741  10.946 -0.0176 -0.2581 -0.0882
 3974W        W 4945   8.442   9.406  10.955 -0.2704  0.3045  0.2676
 3975W        W 4946  10.439   3.891   2.257 -0.0703 -0.0024 -0.3712
 3976W        W 4947  13.106   0.458   4.249  0.0663 -0.0734 -0.0016
 3977W        W 4948   5.029  13.728   3.891  0.0475  0.0738 -0.0771
 3978W        W 4949  10.873   4.636  13.183 -0.1062  0.0132  0.1291
 3979W        W 4950  10.260   7.811   9.847 -0.0487  0.4431  0.2931
 3980W        W 4951   2.711  10.962   2.168  0.4183  0.1889 -0.0600
 3981W        W 4952   1.502  12.754   9.435 -0.0040  0.1848  0.0963
 3982W        W 4953   6.228  12.248  10.076 -0.3504 -0.0613  0.2753
 3983W        W 4954  13.349   9.804  11.808 -0.2418  0.2229  0.2197
 3984W        W 4955  13.286   4.464   1.964 -0.0448 -0.0591 -0.0701
 3985W        W 4956   7.745   1.132   8.714 -0.2561  0.1626  0.1676
 3986W        W 4957   7.583   3.957   6.403  0.1419 -0.1177 -0.0242
 3987W        W 4958   8.965   9.099   9.952 -0.0874 -0.1084  0.1750
 3988W        W 4959   0.168   4.421   2.573  0.0713 -0.1822  0.3863
 3989W        W 4960   3.339  10.423  12.796 -0.0594 -0.2182 -0.2440
 3990W        W 4961   2.809   5.154  12.137  0.0804  0.3070 -0.0689
 3991W        W 4962   9.204   6.393  13.442  0.2403  0.0851 -0.2201
 3992W        W 4963   8.228   0.152  10.809 -0.0989 -0.0451  0.0782
 3993W        W 4964  12.492  10.162  10.890  0.0949  0.0712  0.1785
 3994W        W 4965   0.553  11.427   9.036 -0.4787  0.0164  0.0953
 3995W        W 4966   3.520   9.022  12.452  0.1205  0.0400  0.0310
 3996W        W 4967   7.428   9.312   6.281 -0.3423 -0.0069  0.1032
 3997W        W 4968   0.883   6.752   8.835  0.0565 -0.1576 -0.2676
 3998W        W 4969   3.711  10.691   8.947  0.2742 -0.0405  0.2831
 3999W        W 4970   1.015   5.637   3.711 -0.1779 -0.0453 -0.2710
 4000W        W 4971   6.651  10.647   5.770 -0.2357 -0.0120 -0.1314
 4001W        W 4972   1.294  10.795   6.611 -0.0252 -0.1830 -0.0787
 4002W        W 4973   6.707   7.008  10.325  0.3345  0.0456  0.0164
 4003W        W 4974   0.438   1.441   9.263  0.0383  0.0914 -0.1650
 4004W        W 4975   7.540   3.497  12.455 -0.0071  0.1193 -0.2218
 4005W        W 4976   4.077  12.998   9.285 -0.1952 -0.0037 -0.0638
 4006W        W 4977   9.564   7.592   0.363  0.1861 -0.1964 -0.1304
 4007W        W 4978   5.204   0.524  11.363  0.2629 -0.3903  0.2927
 4008W        W 4979   4.899   6.983  11.216  0.0535 -0.2215  0.1191
 4009W        W 4980   9.728   7.928   8.979  0.2826 -0.0526 -0.1187
 4010W        W 4981   2.882  12.030   8.535 -0.1257  0.3436 -0.1305
 4011W        W 4982   0.275   9.505   7.167 -0.0995  0.0634 -0.1675
 4012W        W 4983   9.973   6.360   4.503  0.1265  0.1371 -0.0637
 4013W        W 4984   6.886   7.428   9.019  0.0105  0.0788  0.0866
 4014W        W 4985   9.430   5.878   7.221  0.3393 -0.1417 -0.0067
 4015W        W 4986   8.634   0.986  13.449 -0.1137  0.1209 -0.0890
 4016W        W 4987   4.688  11.032   5.567 -0.1335  0.0302  0.3539
 4017W        W 4988  10.161  10.654   7.368  0.4730  0.0284  0.4010
 4018W        W 4989  13.149   6.470   9.391 -0.0981 -0.1963  0.0186
 4019W        W 4990   8.161   4.734  12.480  0.0339 -0.0760  0.0261
 4020W        W 4991   7.273   0.262   7.489 -0.1785 -0.0068 -0.1211
 4021W        W 4992  13.726   8.082   5.772 -0.0647 -0.0692 -0.0946
 4022W        W 4993   6.696   2.176  13.914 -0.1001  0.1013 -0.1913
 4023W        W 4994   1.593  10.746  13.217 -0.4347  0.1653  0.0870
 4024W        W 4995  12.025  10.933   2.013  0.0154  0.3116 -0.0174
 4025W        W 4996   8.463   7.367   4.812 -0.0131  0.1766 -0.2005
 4026W        W 4997   1.118   7.082  10.592 -0.0640 -0.2889  0.0543
 4027W        W 4998   6.296   8.936  11.246 -0.0145 -0.2225  0.1235
 4028W        W 4999   1.525  12.589  12.076 -0.0855 -0.1049  0.2069
 4029W        W 5000   1.699   6.267   2.945 -0.0818  0.1508 -0.3783
 4030W        W 5001  13.373   9.599   0.096  0.0585 -0.0396  0.0509
 4031W        W 5002   9.712   1.478   4.306  0.2160 -0.0156 -0.1390
 4032W        W 5003   5.045   6.080   5.489 -0.2556  0.0288 -0.0039
 4033W        W 5004   0.363   2.354   9.544  0.2071  0.0406 -0.1037
 4034W        W 5005   9.173   8.237   2.068  0.1117 -0.0627  0.0413
 4035W        W 5006   8.128  13.919   6.893  0.1998  0.3655  0.0541
 4036W        W 5007   1.590   9.168   6.913 -0.0363 -0.0852 -0.2172
 4037W        W 5008   1.320   6.635   4.807 -0.1371  0.2104  0.0839
 4038W        W 5009  12.700   9.673  12.672  0.2185 -0.1141 -0.0610
 4039W        W 5010   0.179  13.219  13.003 -0.0805  0.1228 -0.2420
 4040W        W 5011  10.926   5.255  13.658 -0.3084 -0.0413 -0.0779
 4041W        W 5012   8.056   6.659  11.357 -0.1196 -0.0860 -0.2239
 4042W        W 5013   2.738   2.904   2.761  0.2609 -0.0733  0.1501
 4043W        W 5014   3.650   0.128  12.632  0.1485 -0.1455  0.1276
 4044W        W 5015   0.615  11.111   0.132  0.2074  0.0320  0.3017
 4045W        W 5016   7.713   2.715   0.896  0.2866 -0.1271 -0.5997
 4046W        W 5017   3.297  12.303   8.331 -0.1347 -0.0165  0.4158
 4047W        W 5018   3.976  12.482   3.130 -0.1871  0.1906  0.1564
 4048W        W 5019   1.649   6.132   9.214  0.0628  0.2953 -0.0030
 4049W        W 5020   3.345   4.088   4.063 -0.1767 -0.0931 -0.4182
 4050W        W 5021  12.604   1.158  10.308  0.3119  0.0608 -0.2883
 4051W        W 5022   2.822  12.982  10.607 -0.2612  0.7527 -0.0592
 4052W        W 5023   8.090  12.644   5.036  0.0888  0.0898 -0.2951
 4053W        W 5024   3.720   1.769   5.991  0.0295  0.1125  0.1987
 4054W        W 5025  12.504   9.418   1.457  0.0409 -0.2405  0.0196
 4055W        W 5026   6.890   6.548  12.250  0.0037  0.1851 -0.1089
 4056W        W 5027   0.386  13.452  11.923  0.0832  0.1218 -0.1901
 4057W        W 5028  10.115   4.516  12.520  0.0308 -0.1864  0.0602
 4058W        W 5029   2.379   6.918   0.973 -0.2040  0.2710 -0.0062
 4059W        W 5030   7.199   0.917   9.376  0.0800 -0.1379  0.0342
 4060W        W 5031   6.877  13.612  13.360 -0.2675  0.2031 -0.0731
 4061W        W 5032   8.003  10.231   0.190  0.3633 -0.4089  0.0490
 4062W        W 5033  13.558  13.144   4.231  0.1357 -0.2380 -0.1073
 4063W        W 5034   6.910   8.528   4.487  0.1325 -0.1453  0.2177
 4064W        W 5035   5.443   1.047  12.662 -0.1503 -0.0758  0.1447
 4065W        W 5036  13.495   8.482   8.484  0.1505 -0.1374 -0.0499
 4066W        W 5037   5.122   8.915   4.912 -0.1357 -0.0798 -0.0405
 4067W        W 5038  11.507   1.829   1.507 -0.1520 -0.0204  0.1115
 4068W        W 5039   5.437  13.182   0.060  0.0244  0.0661 -0.0618
 4069W        W 5040   9.925   0.703  11.413  0.0217  0.1108  0.2375
 4070W        W 5041   2.282   3.540   1.454  0.1791  0.0666 -0.0178
 4071W        W 5042  13.026   8.252   7.857  0.1975 -0.1111 -0.1577
 4072W        W 5043   5.991   2.096  10.213 -0.2877  0.2246 -0.1000
 4073W        W 5044   6.183   6.480  11.139 -0.1914  0.0038  0.2448
 4074W        W 5045   1.900   5.911   2.616 -0.1418  0.3210 -0.0666
 4075W        W 5046  10.055   8.483   2.757  0.1347 -0.1228  0.1453
 4076W        W 5047   1.049   7.053   0.430 -0.2046 -0.0176 -0.2702
 4077W        W 5048   6.369   6.194   8.513  0.2100 -0.1658  0.0505
 4078W        W 5049   8.974  13.338   0.113 -0.0551 -0.2591 -0.0515
 4079W        W 5050   4.713  11.384   6.568 -0.0767 -0.0178 -0.1196
 4080W        W 5051   1.066  13.901   3.724 -0.0550 -0.0316  0.0779
 4081W        W 5052   0.928   5.159   3.761 -0.1056 -0.1112 -0.0476
 4082W        W 5053  10.346   9.874  11.576  0.0097  0.0466 -0.3402
 4083W        W 5054  12.933   4.161   4.041  0.2240 -0.0014 -0.0335
 4084W        W 5055   0.217   3.023   2.037 -0.1410  0.0295  0.1081
 4085W        W 5056   7.625   3.620   9.310 -0.1700  0.0882  0.3441
 4086W        W 5057   1.245   7.806   6.116 -0.3662  0.1371  0.0786
 4087W        W 5058   7.375   6.009   5.945  0.2583  0.2926 -0.1166
 4088W        W 5059  12.418   8.382   8.949 -0.2880  0.1016  0.1723
 4089W        W 5060   8.358   7.207   4.305  0.0528 -0.0308  0.0597
 4090W        W 5061  11.270   7.735   9.919  0.1790  0.0234 -0.1664
 4091W        W 5062   7.444  10.219   0.623  0.2247 -0.2142 -0.1555
 4092W        W 5063   4.720   0.317   2.399 -0.0011  0.1703  0.0405
 4093W        W 5064  11.494  11.407   5.902  0.0295 -0.0250  0.1676
 4094W        W 5065  13.359   2.229  13.431 -0.1558  0.2326 -0.2122
 4095W        W 5066  13.779  13.906   5.315  0.2367 -0.0640 -0.2638
 4096W        W 5067   7.157   3.208  13.231  0.0701 -0.0181  0.0562
 4097W        W 5068   2.121  11.476   3.044 -0.0378  0.0671 -0.1805
 4098W        W 5069   0.722   2.545   2.641 -0.0696  0.2753  0.0027
 4099W        W 5070   9.651  11.588   7.815  0.1415  0.0707  0.2307
 4100W        W 5071   7.818   6.456   6.149  0.0546  0.0197  0.1294
 4101W        W 5072   1.125  12.916  10.088 -0.0852  0.1127 -0.0739
 4102W        W 5073   5.994   4.123  10.111 -0.4074  0.0983  0.0571
 4103W        W 5074  13.617  11.687   4.812 -0.1543 -0.3274 -0.0178
 4104W        W 5075  11.777   4.447  11.517 -0.0695 -0.0553 -0.1151
 4105W        W 5076  12.943   9.522   6.839 -0.0363 -0.1611  0.0864
 4106W        W 5077  12.280   1.903  11.650  0.0907  0.1702  0.0364
 4107W        W 5078   7.745  11.648   9.461 -0.1035 -0.1036  0.1408
 4108W        W 5079   2.814   0.707   5.206  0.2945  0.0213 -0.0855
 4109W        W 5080  10.879  10.219   7.494 -0.1683  0.3610  0.0502
 4110W        W 5081  10.467  12.248   6.172 -0.0549  0.2286  0.1091
 4111W        W 5082  12.223  11.663  10.437 -0.1342 -0.1123  0.3309
 4112W        W 5083   1.874  11.546  10.894 -0.0884 -0.1100 -0.0153
 4113W        W 5084   0.496   9.635  11.207  0.2836 -0.1183  0.1721
 4114W        W 5085  12.727  10.755   7.465  0.1902 -0.2638 -0.1532
 4115W        W 5086   5.632  10.921   7.357  0.0447  0.0362  0.1306
 4116W        W 5087   6.219  10.548   0.073 -0.3417  0.4062 -0.5210
 4117W        W 5088  12.199   4.726   5.063  0.1731  0.0547  0.1099
 4118W        W 5089  12.364   3.487  12.463  0.3213 -0.0806 -0.0834
 4119W        W 5090  13.145   1.762   7.862 -0.0276  0.1121 -0.2281
 4120W        W 5091   6.080   6.161  11.597 -0.0660 -0.0017 -0.0803
 4121W        W 5092   4.972  11.119   3.865 -0.3377  0.2363  0.2415
 4122W        W 5093   6.522   6.350  11.496  0.2502  0.2945  0.1019
 4123W        W 5094  10.431   1.609  10.408 -0.1971 -0.4420  0.1981
 4124W        W 5095   7.096   3.335   9.216  0.3979 -0.5638  0.1669
 4125W        W 5096  13.207  12.099   4.117 -0.0799 -0.0277 -0.4760
 4126W        W 5097   5.825   5.650   2.244 -0.1001 -0.1264 -0.1906
 4127W        W 5098   6.925   0.221   5.830  0.3669 -0.2056  0.2270
 4128W        W 5099  13.793   8.685   4.931  0.1988 -0.2490 -0.1307
 4129W        W 5100   0.364   9.680   3.042 -0.1781 -0.0179  0.0422
 4130W        W 5101   0.449  12.532   2.766 -0.1049 -0.1179 -0.0790
 4131W        W 5102   5.322   4.718   6.079  0.1200  0.1045  0.1781
 4132W        W 5103   8.071  11.514   3.169 -0.0454  0.1949 -0.1154
 4133W        W 5104   4.289  12.604   5.971  0.1306  0.1242  0.0243
 4134W        W 5105  11.363  12.359   8.341  0.2013 -0.0118  0.0445
 4135W        W 5106   9.468  12.612   7.715 -0.0088  0.1677 -0.2535
 4136W        W 5107   2.137  10.940   5.411  0.0890 -0.0690  0.0192
 4137W        W 5108  12.081   1.325  11.861  0.0471 -0.1780 -0.0805
 4138W        W 5109  11.106   6.649   8.864 -0.1631 -0.2055 -0.0178
 4139W        W 5110   7.838   8.856  13.854 -0.0782 -0.1732  0.1776
 4140W        W 5111   9.260  11.620  13.317  0.5050 -0.0438  0.0611
 4141W        W 5112   1.301   1.539   6.023 -0.0275  0.1336  0.0702
 4142W        W 5113   4.938   6.211  10.638 -0.1589  0.3761  0.0489
 4143W        W 5114   6.162   3.744  10.446 -0.1126  0.2171  0.0798
 4144W        W 5115  12.257   3.689  11.111  0.1764  0.2609  0.0636
 4145W        W 5116   6.120  12.673   9.618 -0.1574  0.1146  0.2435
 4146W        W 5117   9.277  12.148   4.671  0.2050 -0.0673  0.1790
 4147W        W 5118   2.419   4.257  10.348 -0.3490  0.0859  0.1343
 4148W        W 5119   2.423  13.211   1.513  0.0705 -0.0105 -0.0597
 4149W        W 5120  12.465   2.360  12.375  0.0709 -0.2898 -0.1396
 4150W        W 5121   6.382  11.631   6.028  0.2279  0.0594  0.0895
 4151W        W 5122   9.464  12.678  10.426  0.1643  0.0254 -0.0336
 4152W        W 5123   7.118  12.201   7.599  0.0396  0.3192 -0.3619
 4153W        W 5124   0.093   1.162   1.018  0.0259  0.3403  0.1244
 4154W        W 5125   0.734   2.403   7.849 -0.0353 -0.0298  0.1000
 4155W        W 5126   2.941  13.807  10.842 -0.2349  0.0893  0.1076
 4156W        W 5127   1.956  11.332   6.807 -0.0507 -0.0944  0.0982
 4157W        W 5128  10.507   8.911   6.035  0.2023 -0.0104  0.0186
 4158W        W 5129   1.241   7.958   5.192  0.1404 -0.0870 -0.0443
 4159W        W 5130   5.643   1.156   5.005  0.0881 -0.1829 -0.2872
 4160W        W 5131   7.434   4.867   3.041 -0.2580 -0.2590  0.1429
 4161W        W 5132   5.423   3.814   9.287 -0.3654  0.1836  0.3093
 4162W        W 5133  12.678  13.602   9.059 -0.0509  0.2194 -0.2851
 4163W        W 5134   2.613   3.982   9.802  0.0340 -0.0933  0.1830
 4164W        W 5135   0.960   4.666  10.511 -0.0190 -0.1546  0.3232
 4165W        W 5136   0.755   2.628  11.746  0.1876  0.2010  0.1252
 4166W        W 5137  13.138  11.836   6.989  0.1583 -0.1900  0.1718
 4167W        W 5138   2.711   1.445   3.490  0.1889 -0.0484 -0.1512
 4168W        W 5139  11.838  12.672   6.072 -0.1927  0.0579 -0.1305
 4169W        W 5140   7.283   0.648  11.635  0.2505 -0.0815 -0.3650
 4170W        W 5141   3.529   7.160  11.159 -0.0061  0.0825 -0.1294
 4171W        W 5142  12.726  11.082  12.887  0.2780  0.2714  0.2479
 4172W        W 5143   3.816   4.921   6.015 -0.0230  0.3159  0.2487
 4173W        W 5144   2.591  11.808  12.583  0.1790 -0.0565 -0.2744
 4174W        W 5145   5.457  11.805   2.851 -0.0139  0.0039  0.4536
 4175W        W 5146   6.945   6.927  11.921 -0.0842 -0.3703 -0.1489
 4176W        W 5147   0.704   3.537   7.552 -0.0774  0.0647 -0.0725
 4177W        W 5148   1.281   6.388  10.121 -0.0232 -0.1492  0.0812
 4178W        W 5149  10.573   3.515   5.219 -0.1659 -0.1391 -0.0163
 4179W        W 5150  11.157   7.086   7.438  0.1114 -0.1667 -0.2256
 4180W        W 5151   7.379  10.254   4.043  0.0650 -0.3097 -0.3614
 4181W        W 5152  10.665   7.857   4.800  0.1879 -0.0627  0.1384
 4182W        W 5153  12.159   1.462   3.454 -0.2609  0.1485 -0.2077
 4183W        W 5154   8.090   0.293   6.417  0.0070 -0.0765 -0.0143
 4184W        W 5155   1.642   4.167   4.942 -0.1787  0.2542  0.0345
 4185W        W 5156   8.015   5.909   9.732  0.4622  0.2966  0.0841
 4186W        W 5157   3.354   5.709   9.584 -0.1801  0.2728  0.1552
 4187W        W 5158   6.133   4.629  11.570 -0.4265 -0.2767 -0.0631
 4188W        W 5159   1.331   6.228   5.994 -0.0366 -0.1399 -0.4080
 4189W        W 5160   6.603   1.008   0.323 -0.1656 -0.0120 -0.3109
 4190W        W 5161   9.036   0.556   5.203  0.2004  0.1721  0.1829
 4191W        W 5162   0.750   0.048   5.416 -0.0456  0.0921 -0.2177
 4192W        W 5163   9.278   0.916  13.646  0.0390 -0.2064  0.1849
 4193W        W 5164  11.406  10.917   9.638  0.2809 -0.0926  0.0923
 4194W        W 5165   1.148   5.783   5.851 -0.1755 -0.1700 -0.2335
 4195W        W 5166   5.624   5.819   4.166 -0.3097  0.2353 -0.1179
 4196W        W 5167   4.129   7.884   8.766 -0.0213  0.2178 -0.3608
 4197W        W 5168   8.870  12.666   2.053 -0.1868  0.0792  0.1651
 4198W        W 5169   9.296   4.410   1.877  0.3447 -0.0791 -0.1622
 4199W        W 5170   3.727   0.025   1.719 -0.1933 -0.0930 -0.0408
 4200W        W 5171   1.351   5.892  11.550  0.1173 -0.0486  0.1159
 4201W        W 5172  13.658  11.542   2.674 -0.3141 -0.0186 -0.2727
 4202W        W 5173   9.746  10.881   7.012 -0.1458 -0.1285 -0.0945
 4203W        W 5174  12.489   1.227   5.804  0.0606 -0.1491  0.0500
 4204W        W 5175   3.557  12.358   1.432 -0.1639 -0.1017 -0.2784
 4205W        W 5176  13.465   8.215   8.917  0.2527 -0.0733 -0.0403
 4206W        W 5177   6.955   5.662   4.207  0.0534  0.1234 -0.0166
 4207W        W 5178   1.259   3.902  12.075 -0.4152 -0.0068  0.4179
 4208W        W 5179   8.260   8.277   0.384  0.0175  0.1645  0.0633
 4209W        W 5180   8.680   1.673   1.669 -0.0595  0.0892 -0.2776
 4210W        W 5181  13.676   5.041   6.063  0.0857  0.7012  0.0626
 4211W        W 5182   8.309   1.237   7.942  0.0472 -0.4668  0.0361
 4212W        W 5183   8.294   5.090   3.527  0.4107 -0.0465 -0.0013
 4213W        W 5184   8.895  12.212  10.407  0.1127 -0.1681 -0.1271
 4214W        W 5185   0.795   8.853   7.788 -0.0034  0.3289 -0.2023
 4215W        W 5186  10.330   1.401   4.456 -0.1226  0.1894  0.3481
 4216W        W 5187   9.779  10.162   4.489  0.3168  0.2100  0.2869
 4217W        W 5188   3.785  12.870   2.549 -0.0404 -0.0502 -0.0131
 4218W        W 5189   2.824  12.908   6.849 -0.0294 -0.0163  0.0929
 4219W        W 5190   0.785   6.953  13.141  0.0703 -0.1296 -0.1148
 4220W        W 5191   3.258   3.485   6.226 -0.0705 -0.1819 -0.3667
 4221W        W 5192   0.861   4.677   8.471 -0.2813 -0.2960 -0.0645
 4222W        W 5193   0.887   9.726  10.790  0.1490  0.0206 -0.2448
 4223W        W 5194   3.897   7.925  10.819  0.2946 -0.2067 -0.0500
 4224W        W 5195  10.509  12.221   2.448  0.1686 -0.1285  0.2003
 4225W        W 5196   5.965   9.780  10.635  0.0459 -0.0565  0.2379
 4226W        W 5197   5.192   0.587   3.568  0.1195  0.1886 -0.0785
 4227W        W 5198   9.550   8.686   2.892 -0.1675  0.1735  0.1618
 4228W        W 5199  10.558   9.234  13.165  0.4699 -0.3465 -0.0613
 4229W        W 5200  12.213  13.854   9.616  0.0511 -0.0889  0.4631
 4230W        W 5201  11.717   7.122  10.746  0.3333  0.1149  0.2007
 4231W        W 5202  12.407   0.593  10.441 -0.3193 -0.2299  0.2912
 4232W        W 5203   4.495   3.467   7.254 -0.0897 -0.2454 -0.1862
 4233W        W 5204   7.062   5.853   6.594  0.2794  0.1691 -0.1628
 4234W        W 5205   7.882   3.182   0.101  0.0469 -0.1381  0.3528
 4235W        W 5206   4.597   5.007  11.952 -0.0580 -0.0222  0.0194
 4236W        W 5207  10.072   1.194  11.482  0.1521 -0.4213 -0.2055
 4237W        W 5208   5.139   6.642   4.154  0.3617  0.1080  0.0496
 4238W        W 5209   5.793   1.513   3.282 -0.0526 -0.0252  0.2191
 4239W        W 5210  10.924   6.741   8.240 -0.0918 -0.2243  0.0237
 4240W        W 5211   2.420   1.548  13.844  0.0909  0.1099 -0.1181
 4241W        W 5212  12.817  11.450   8.738  0.2223 -0.0033 -0.2288
 4242W        W 5213   5.447  11.395   2.394  0.0472 -0.3774 -0.1771
 4243W        W 5214  11.519   7.447   4.207  0.0706  0.0290 -0.1141
 4244W        W 5215   7.361   4.889  10.497 -0.3667  0.0210  0.1773
 4245W        W 5216   4.665  10.260   0.818  0.1921  0.0821  0.0412
 4246W        W 5217   2.650  11.634  13.103 -0.1194 -0.1683 -0.1729
 4247W        W 5218   4.619   1.605  11.986  0.1510 -0.0105  0.0033
 4248W        W 5219  10.066  13.898   6.006 -0.1545  0.1674 -0.0346
 4249W        W 5220  10.042   3.865   2.709 -0.0905  0.0055  0.0224
 4250W        W 5221   5.192  13.193   1.974  0.1366 -0.2920 -0.1377
 4251W        W 5222   4.280   6.862   4.708 -0.0780 -0.0997 -0.2050
 4252W        W 5223   4.028   0.164   9.036  0.0278 -0.2471  0.0453
 4253W        W 5224   6.376   8.817  12.094 -0.0846 -0.3237  0.1044
 4254W        W 5225   6.992   6.096  11.251  0.1756  0.1123 -0.2478
 4255W        W 5226   9.372  12.278   0.372 -0.0836 -0.0901 -0.2297
 4256W        W 5227  11.504   7.973  11.607 -0.2945 -0.1476  0.3673
 4257W        W 5228   5.674  13.771   8.752 -0.5565 -0.0688  0.0718
 4258W        W 5229   5.218   5.296   7.650  0.4392  0.0215  0.2154
 4259W        W 5230   7.057   8.909   2.008 -0.0467  0.1547 -0.3979
 4260W        W 5231   3.263   1.295   3.485  0.2099  0.3421 -0.2484
 4261W        W 5232   2.637   3.354  10.794 -0.2411 -0.3053  0.1758
 4262W        W 5233   2.764  13.151   5.194 -0.0847 -0.0463 -0.2233
 4263W        W 5234   2.631   5.525  13.752  0.2136 -0.2006 -0.1838
 4264W        W 5235   7.387   3.525   7.844 -0.1236 -0.0820  0.1421
 4265W        W 5236  11.099   3.189   1.826 -0.2822 -0.0656  0.2492
 4266W        W 5237   8.729  10.818  11.038  0.1475 -0.0813  0.3869
 4267W        W 5238   0.174   2.850   8.156  0.2638 -0.0187  0.1086
 4268W        W 5239  10.787   9.511   5.501 -0.0255 -0.0606  0.2338
 4269W        W 5240   9.021   6.482   5.415  0.0814  0.2529 -0.2146
 4270W        W 5241   8.963   7.119   5.408 -0.2670  0.1294  0.0718
 4271W        W 5242   9.279  11.928  11.153 -0.0644  0.0082  0.0341
 4272W        W 5243  12.317  13.240   6.756  0.0910  0.0137  0.1323
 4273W        W 5244   1.479   9.825  11.965 -0.1609 -0.0309  0.0028
 4274W        W 5245   3.781  12.594   6.835 -0.1295 -0.3213  0.2521
 4275W        W 5246   6.569   8.681   9.699 -0.1837  0.0391 -0.2576
 4276W        W 5247   4.682   8.646  10.941  0.0691 -0.1001  0.0035
 4277W        W 5248   7.272   9.775   0.826 -0.0865  0.1096 -0.4152
 4278W        W 5249   7.174   0.672   3.488  0.0269  0.3010 -0.0201
 4279W        W 5250  13.782   6.307  12.524  0.1527  0.0222 -0.2765
 4280W        W 5251  13.615  12.214  13.837 -0.0047 -0.0388  0.1623
 4281W        W 5252  10.072   4.964   4.568 -0.2112  0.1656  0.1686
 4282W        W 5253   9.015   7.221   3.563  0.0969 -0.2300  0.0586
 4283W        W 5254   5.554   7.510  10.696 -0.1875 -0.0630  0.0081
 4284W        W 5255   4.189   1.349   7.479 -0.0974  0.0331  0.1564
 4285W        W 5256   0.288   2.235  12.942 -0.1742  0.0732  0.1522
 4286W        W 5257  11.893   4.369   0.085  0.3786  0.1709 -0.0457
 4287W        W 5258   1.835  13.523  10.219 -0.2123 -0.5270  0.0690
 4288W        W 5259   3.272   4.682   7.199  0.1205 -0.0711  0.1794
 4289W        W 5260   6.808   8.851   8.451  0.3209 -0.1329  0.4278
 4290W        W 5261   9.041  11.705   9.502 -0.0515 -0.3600  0.2155
 4291W        W 5262   1.257   4.190   2.742 -0.0109  0.0853  0.1535
 4292W        W 5263  12.359   2.177   9.571 -0.1115 -0.0137 -0.2570
 4293W        W 5264   6.095   0.872  13.689  0.1864 -0.0886 -0.1963
 4294W        W 5265  11.519   6.450  13.546 -0.0699  0.0051  0.1715
 4295W        W 5266   3.706   5.324  10.408  0.2262  0.0462 -0.3201
 4296W        W 5267   1.864   0.650   7.341 -0.1484 -0.1386 -0.0328
 4297W        W 5268   8.905   0.753   0.449 -0.0449  0.0252  0.0979
 4298W        W 5269  13.207   2.540   0.809 -0.1209 -0.0901  0.2710
 4299W        W 5270   6.254   7.253   8.550 -0.1956 -0.0152 -0.1800
 4300W        W 5271  10.101  11.669   5.061  0.0072 -0.2264 -0.1270
 4301W        W 5272   1.334  12.349   1.088 -0.1640  0.1849 -0.0869
 4302W        W 5273   0.518   7.798  11.655 -0.1062 -0.0269 -0.3578
 4303W        W 5274  12.962   4.548   5.702  0.1346  0.0797 -0.1520
 4304W        W 5275   1.830   4.219   8.142 -0.1241 -0.2021  0.0034
 4305W        W 5276   0.046   1.508  12.100  0.2070  0.2924  0.3018
 4306W        W 5277   4.986  13.289  13.250 -0.3877 -0.0929  0.3416
 4307W        W 5278  12.085   2.983  13.113 -0.2183  0.3221  0.3459
 4308W        W 5279   5.325   9.761   7.984  0.0239  0.0132  0.5756
 4309W        W 5280   4.023  10.730   7.868  0.1850 -0.1416 -0.3540
 4310W        W 5281   8.901   8.934   3.667  0.3086 -0.1323 -0.2948
 4311W        W 5282   9.901  12.776   8.885  0.2865  0.2342  0.4615
 4312W        W 5283   1.449  10.141   0.668  0.0905 -0.2325 -0.1296
 4313W        W 5284   7.003   4.197  12.121  0.2543  0.0563 -0.0517
 4314W        W 5285   5.101   5.605   3.851 -0.2414 -0.2399  0.0487
 4315W        W 5286  12.788   5.775   3.095  0.0923 -0.0444  0.1904
 4316W        W 5287   2.166   7.089   4.506 -0.1942  0.1589 -0.1160
 4317W        W 5288   5.210   9.525   7.226  0.1560  0.3084 -0.0670
 4318W        W 5289   7.347   7.338   6.175 -0.0269 -0.3820 -0.2293
 4319W        W 5290  12.135   0.757   7.373 -0.0668  0.0080  0.0050
 4320W        W 5291   7.795   8.576   9.871 -0.0179 -0.0597 -0.0112
 4321W        W 5292   4.820  11.573  11.906 -0.0613 -0.1093 -0.2989
 4322W        W 5293   9.665   2.679  11.809 -0.3015  0.0335  0.0826
 4323W        W 5294   8.154   3.506  10.289 -0.3127  0.2182 -0.1745
 4324W        W 5295   5.485  12.332   1.676  0.1445  0.0814 -0.1256
 4325W        W 5296   2.587  10.702  10.337  0.1919 -0.1116 -0.1035
 4326W        W 5297   9.335   9.065   6.656 -0.1798 -0.2536 -0.0913
 4327W        W 5298   6.664  12.857  10.707  0.0224 -0.0158  0.1107
 4328W        W 5299   6.178   9.444   6.370 -0.2331  0.2520 -0.1790
 4329W        W 5300   6.633   8.893  13.558  0.1312  0.0144  0.1958
 4330W        W 5301   8.688   1.329   8.794 -0.0971 -0.3969  0.2816
 4331W        W 5302   0.704   0.522   4.275 -0.0602  0.0655 -0.3253
 4332W        W 5303   5.528   8.016  10.718 -0.0674  0.1938 -0.3230
 4333W        W 5304   7.727  11.234   6.469  0.1991 -0.3563  0.0519
 4334W        W 5305   9.268  13.383   9.379  0.2670 -0.2864 -0.4063
 4335W        W 5306   5.176  10.477   4.249  0.2951  0.3100 -0.3665
 4336W        W 5307   5.851  13.472   1.086  0.3397 -0.1032 -0.3076
 4337W        W 5308   4.098   0.186   5.406  0.0485  0.0797 -0.4067
 4338W        W 5309  10.254   5.261   8.131 -0.4053 -0.2274  0.1613
 4339W        W 5310   2.666  11.855   6.198 -0.0105  0.2346  0.0880
 4340W        W 5311   3.696   7.585  12.998 -0.0366  0.0807  0.0764
 4341W        W 5312   7.238  12.532   5.317 -0.1286 -0.0144 -0.1443
 4342W        W 5313   6.616   5.441   3.223  0.1492 -0.1367  0.0530
 4343W        W 5314   7.667  13.432   0.226 -0.2582 -0.0756 -0.1520
 4344W        W 5315  12.273   8.185   6.445  0.1078 -0.1725  0.0846
 4345W        W 5316   1.733  11.962   5.808  0.0870  0.0046  0.3807
 4346W        W 5317  11.898   8.428   4.137  0.0029 -0.0586  0.1460
 4347W        W 5318  13.526  13.572  13.296 -0.2222 -0.1412  0.1009
 4348W        W 5319   0.264   6.890  13.019 -0.0396  0.2321 -0.1201
 4349W        W 5320   7.546   9.620  12.434  0.2086 -0.2470 -0.0324
 4350W        W 5321   7.090   4.939   7.828 -0.0998  0.4047 -0.3546
 4351W        W 5322   0.191  11.404   5.753 -0.3674  0.0023 -0.2214
 4352W        W 5323   3.858   1.855   0.830 -0.3002 -0.0694  0.2492
 4353W        W 5324  12.351   8.535   3.912  0.1100  0.0286  0.1504
 4354W        W 5325   3.537   4.669   6.349 -0.2035 -0.1532  0.0890
 4355W        W 5326  13.436   3.649   7.049 -0.0738 -0.0590 -0.1256
 4356W        W 5327  13.044  12.875  12.062 -0.2128 -0.0823 -0.0228
 4357W        W 5328   6.394  10.715   8.615 -0.0933 -0.1271 -0.1024
 4358W        W 5329   9.620   2.923   1.510  0.0858  0.0412 -0.0582
 4359W        W 5330  11.335   7.286   0.587  0.0346  0.1688 -0.1023
 4360W        W 5331   8.411   8.287  12.616  0.0234  0.4110 -0.2125
 4361W        W 5332   9.807  13.423   0.517  0.0584 -0.0774  0.0580
 4362W        W 5333   2.519   5.751   7.500  0.1515  0.0559 -0.0017
 4363W        W 5334   1.889  11.214   0.405 -0.1782 -0.1707 -0.0886
 4364W        W 5335   0.132  12.061  13.063  0.0564  0.0357 -0.1306
 4365W        W 5336  13.105   8.391   1.740 -0.0172 -0.2365 -0.1693
 4366W        W 5337   0.838   5.827   8.294  0.2888  0.0671 -0.2305
 4367W        W 5338   8.035   3.282   5.373 -0.1012  0.0015  0.1835
 4368W        W 5339   6.208  13.126   9.928  0.0902  0.1066 -0.0030
 4369W        W 5340   5.312   5.700  11.441  0.0589 -0.0761  0.0689
 4370W        W 5341   6.253  12.535   5.886 -0.2245 -0.0864 -0.0140
 4371W        W 5342   2.830  13.485   6.351 -0.1605 -0.0954  0.0100
 4372W        W 5343   8.985   1.704   9.064  0.1724  0.1751 -0.0489
 4373W        W 5344   1.241   7.810   8.800  0.1827 -0.0184  0.0423
 4374W        W 5345   2.024   4.062   8.568 -0.0785 -0.1817  0.0515
 4375W        W 5346   5.748   3.120   1.907 -0.1602 -0.1180 -0.0169
 4376W        W 5347   9.160  10.887  11.316 -0.1987  0.1983  0.2063
 4377W        W 5348   6.418  11.215   6.976 -0.0564  0.3262  0.0345
 4378W        W 5349   5.413  12.190  10.557 -0.2589 -0.3485 -0.2217
 4379W        W 5350   6.566   7.391   2.022  0.0686  0.2782  0.0189
 4380W        W 5351   5.855  11.489   0.746  0.2551 -0.1740 -0.0781
 4381W        W 5352  12.693   1.309   1.506 -0.0645 -0.2561  0.0444
 4382W        W 5353   2.318   8.274   6.920  0.2320 -0.0769 -0.3254
 4383W        W 5354   8.898   8.984  12.770 -0.1881  0.1100 -0.0094
 4384W        W 5355   8.478  11.960  12.764 -0.1491  0.2007 -0.1314
 4385W        W 5356  11.044  10.886   4.527 -0.0164 -0.2330 -0.0037
 4386W        W 5357   3.929  11.781   9.728 -0.0743 -0.0980  0.1590
 4387W        W 5358   3.407  13.787  10.674 -0.0412 -0.1267 -0.1957
 4388W        W 5359  12.684  13.800  13.575  0.2604 -0.0746  0.0167
 4389W        W 5360   2.050  11.877   5.290 -0.0820  0.3076 -0.2276
 4390W        W 5361  10.357   8.111   5.359 -0.5059 -0.0163 -0.1269
 4391W        W 5362   2.939   3.959  10.300  0.0740  0.1018  0.1437
 4392W        W 5363   3.827   5.364  11.354  0.0381 -0.0360  0.2719
 4393W        W 5364   2.951   0.996   9.029 -0.2080  0.3674 -0.0695
 4394W        W 5365   6.875   4.194  11.179 -0.0213 -0.0843 -0.1297
 4395W        W 5366  10.747   0.522   7.484 -0.0407  0.0897  0.1078
 4396W        W 5367   5.584  12.152   4.773  0.0666  0.1155 -0.1225
 4397W        W 5368  10.682   0.834   1.799  0.0407  0.1190  0.0370
 4398W        W 5369   5.360   3.410   0.882 -0.2309 -0.1069  0.2523
 4399W        W 5370   5.715   6.497   8.087 -0.0459  0.1071  0.1166
 4400W        W 5371  10.187   7.484   5.146  0.1323 -0.1429  0.1256
 4401W        W 5372  12.775  13.037   9.820 -0.0708 -0.1251  0.0104
 4402W        W 5373  11.611   5.790   5.233  0.2040 -0.0944 -0.0740
 4403W        W 5374   2.615   5.358   7.145  0.0897  0.3021  0.0471
 4404W        W 5375   1.941   2.632   1.259  0.3142 -0.1814  0.2578
 4405W        W 5376   8.781   9.694   6.148  0.2772  0.0129 -0.1458
 4406W        W 5377  10.140   9.236   8.271 -0.2582 -0.0105  0.0150
 4407W        W 5378   6.637  13.594   7.584 -0.0963  0.2464  0.2023
 4408W        W 5379   4.431   5.127   6.686  0.0550 -0.1250 -0.2488
 4409W        W 5380  10.450   8.455   6.074  0.0117  0.0242 -0.3836
 4410W        W 5381   8.241   0.840   4.757  0.1390 -0.0949  0.1639
 4411W        W 5382   2.003   5.493   1.850  0.0750  0.0896 -0.0860
 4412W        W 5383   2.513   0.743   9.834 -0.1267  0.1262 -0.0802
 4413W        W 5384   0.660   9.023   9.223  0.2095 -0.0642  0.0834
 4414W        W 5385   1.448   2.449   9.430 -0.0043  0.3032  0.1216
 4415W        W 5386   7.197   3.846   2.164  0.1270  0.1699  0.2363
 4416W        W 5387   3.740  11.422   5.469  0.1963  0.1742  0.0897
 4417W        W 5388  10.125   6.969   0.703  0.0247  0.0763 -0.1913
 4418W        W 5389   6.371  13.276   8.896 -0.1006 -0.0519 -0.4262
 4419W        W 5390  10.470   9.211  13.735  0.1564  0.0248 -0.3214
 4420W        W 5391   0.289   2.587   0.747 -0.0707  0.0366  0.0392
 4421W        W 5392  11.288   6.361   2.658  0.0031  0.2018 -0.2413
 4422W        W 5393   2.335   1.306  10.073  0.2072 -0.0754  0.1724
 4423W        W 5394   1.414  12.398   5.166 -0.3146  0.3280  0.1112
 4424W        W 5395   9.003  13.475  12.867  0.0273 -0.0975  0.0785
 4425W        W 5396   4.379   9.429   9.013 -0.2446 -0.0196  0.2357
 4426W        W 5397   8.944   4.243   7.983  0.0246  0.0151 -0.0204
 4427W        W 5398  11.608  11.509  11.480 -0.0478  0.0633  0.0182
 4428W        W 5399  12.488   5.255   9.036  0.0710 -0.1191 -0.0513
 4429W        W 5400   0.807   4.333  11.068 -0.1877  0.1022 -0.0033
 4430W        W 5401   1.041   1.357   6.413  0.1007  0.0911  0.3192
 4431W        W 5402   5.450   1.134   2.050  0.0208 -0.0446 -0.3662
 4432W        W 5403   0.281   7.107   5.557 -0.0753  0.1770  0.3943
 4433W        W 5404   3.214  11.019   2.099 -0.1654 -0.1613 -0.0643
 4434W        W 5405   0.970   1.308   9.067  0.1531  0.0615  0.3058
 4435W        W 5406   8.509   9.636   8.610 -0.1082  0.1888 -0.0154
 4436W        W 5407   8.698   4.252   7.235 -0.2170 -0.1059  0.0598
 4437W        W 5408   0.731  11.333   9.518 -0.1481  0.0345  0.1426
 4438W        W 5409   2.426   7.715  11.988  0.2786  0.6113  0.0754
 4439W        W 5410  13.306   2.476  12.609  0.0828  0.1121 -0.2285
 4440W        W 5411   2.582   5.692  11.697 -0.0246  0.1270 -0.0341
 4441W        W 5412   9.900   1.922   6.236 -0.1777 -0.1631  0.5304
 4442W        W 5413   3.634   1.435   4.453 -0.1699 -0.3076 -0.2150
 4443W        W 5414   1.901  10.493   3.154 -0.1995 -0.0486 -0.0335
 4444W        W 5415   3.355   6.509   4.508  0.0219  0.0408 -0.0721
 4445W        W 5416   7.173   8.839   2.914  0.0715  0.4019  0.0540
 4446W        W 5417  13.763   2.550  12.931 -0.0232 -0.0811  0.1046
 4447W        W 5418   1.845   1.605  13.014  0.3089  0.2243 -0.0544
 4448W        W 5419   4.794   6.873   8.526 -0.3638  0.1750 -0.0994
 4449W        W 5420   7.505   7.142   3.315 -0.0870 -0.1991  0.1936
 4450W        W 5421   8.049  11.984   6.620 -0.0323  0.1309 -0.2028
 4451W        W 5422   1.146   8.857   4.387 -0.1699  0.0227  0.1769
 4452W        W 5423   9.870   3.521   0.955  0.1497  0.0642 -0.0043
 4453W        W 5424   7.483  10.736   9.418 -0.0405 -0.0817  0.2505
 4454W        W 5425  12.770   4.680  12.022 -0.0908 -0.0118 -0.0951
 4455W        W 5426  13.553  10.574   1.693  0.0243  0.3666 -0.1998
 4456W        W 5427   8.772  12.438   6.598 -0.3175 -0.2265  0.3666
 4457W        W 5428   2.383  12.844  12.826  0.0826 -0.3438  0.1898
 4458W        W 5429   5.683   3.551  10.308  0.0080  0.1263  0.2376
 4459W        W 5430   0.779  11.029   2.284  0.0465 -0.0985  0.2194
 4460W        W 5431   0.281  10.631  12.761  0.3389 -0.0180 -0.0577
 4461W        W 5432   7.763   9.872   2.141 -0.0016  0.1226 -0.0008
 4462W        W 5433   6.639  11.391   1.315 -0.2682  0.3256  0.2063
 4463W        W 5434   2.154   4.146   3.084  0.1297 -0.0839  0.2684
 4464W        W 5435   2.556  10.997   5.673  0.0684  0.0490  0.3249
 4465W        W 5436  10.119   7.269  10.449 -0.1620 -0.1835  0.0236
 4466W        W 5437   9.566   2.020   0.998 -0.1966  0.2055 -0.1395
 4467W        W 5438   6.924  10.096  13.763 -0.1800 -0.3478 -0.4191
 4468W        W 5439   3.179   5.449  12.874  0.0678 -0.3594 -0.1461
 4469W        W 5440   1.521   4.526   6.855 -0.0878 -0.0093  0.0337
 4470W        W 5441   0.047   7.485   6.445  0.0932  0.2969  0.4523
 4471W        W 5442   8.538   7.697  11.177  0.3631  0.0956  0.1581
 4472W        W 5443   1.434  13.765   1.444  0.0482  0.0121  0.0278
 4473W        W 5444   8.836  10.821   0.670 -0.0176 -0.2103  0.1049
 4474W        W 5445   7.775   1.631   0.347 -0.1949  0.1785  0.0743
 4475W        W 5446   9.194   7.500   3.953 -0.2830 -0.1409 -0.0640
 4476W        W 5447  11.174  12.908   7.415  0.2310  0.3968 -0.1204
 4477W        W 5448  12.934   3.732   9.668  0.0540 -0.0856  0.1956
 4478W        W 5449  10.198   9.228  12.261  0.2294  0.0640 -0.0817
 4479W        W 5450   7.069   3.322  12.699  0.1532 -0.0680 -0.1690
 4480W        W 5451   8.498   9.818   4.918  0.1241  0.3574  0.0860
 4481W        W 5452   4.430  12.584  12.047  0.1079  0.2572  0.0389
 4482W        W 5453   2.069   3.967   1.333  0.0515  0.1070 -0.3366
 4483W        W 5454   7.018   5.908   8.569  0.0437  0.0740 -0.1336
 4484W        W 5455  13.551  10.237  10.912 -0.0891 -0.2462  0.2911
 4485W        W 5456   3.376  11.227   1.711  0.2978  0.0602 -0.3315
 4486W        W 5457   9.747   0.056  12.999  0.1270  0.1066 -0.1151
 4487W        W 5458  13.389   3.434   9.724  0.1013 -0.2671  0.2121
 4488W        W 5459  13.845  11.937   3.353 -0.2914  0.1088  0.0190
 4489W        W 5460   1.573   7.443  13.332  0.0469  0.1744 -0.0423
 4490W        W 5461   4.532   5.714   3.076 -0.2914  0.0231  0.4373
 4491W        W 5462   8.123  10.601  13.337  0.2661 -0.1014 -0.0149
 4492W        W 5463   8.198   4.421   4.707 -0.3818  0.0072  0.0165
 4493W        W 5464  11.409   2.739   1.472 -0.2825 -0.1195 -0.0252
 4494W        W 5465   8.025  12.225   0.073  0.2091  0.2653 -0.1802
 4495W        W 5466   0.003   9.900  11.186 -0.0957 -0.0676 -0.0484
 4496W        W 5467   2.763  10.192   4.967  0.2790 -0.0937  0.3857
 4497W        W 5468   5.930   8.370   6.204 -0.2976 -0.1718  0.3470
 4498W        W 5469   5.413   9.244   3.615  0.1818 -0.1905  0.0416
 4499W        W 5470   0.835   8.619  11.580  0.0187 -0.2531  0.1921
 4500W        W 5471   5.338   1.501   1.679 -0.0707  0.3152 -0.2265
 4501W        W 5472   0.583   6.743  12.473 -0.1474  0.0619  0.1403
 4502W        W 5473   0.569  12.589   4.445 -0.0806  0.2456 -0.1515
 4503W        W 5474   7.570   3.747   8.635 -0.4064 -0.0714 -0.1515
 4504W        W 5475   6.386   2.222   1.208 -0.1397  0.1443 -0.2433
 4505W        W 5476   5.305  13.699   4.341 -0.0175 -0.0414 -0.0682
 4506W        W 5477  11.127  13.012   0.681  0.0282  0.0389  0.2341
 4507W        W 5478   2.375   2.493  11.467 -0.1458 -0.2377  0.3678
 4508W        W 5479  10.758   9.821   0.465  0.0716 -0.0678 -0.0549
 4509W        W 5480  11.107   3.418   8.418 -0.1240 -0.2493 -0.1829
 4510W        W 5481   5.116   9.931   8.854  0.0098  0.0035 -0.0312
 4511W        W 5482   0.578   3.095   0.652  0.3358  0.0530  0.2229
 4512W        W 5483  11.769   0.673  13.245 -0.0523 -0.0242 -0.0546
 4513W        W 5484   8.886   4.555   6.144 -0.1197 -0.3784 -0.1714
 4514W        W 5485  13.511   8.676  12.260 -0.3947 -0.0337 -0.1814
 4515W        W 5486   9.147   3.603   5.971  0.1833  0.1948 -0.0863
 4516W        W 5487  12.045   4.816   0.080 -0.3885  0.3259 -0.0989
 4517W        W 5488  12.560  12.635   5.612 -0.1843 -0.2359 -0.4624
 4518W        W 5489   6.175  11.720   1.614  0.3564  0.2402  0.1351
 4519W        W 5490   1.404   6.132  12.247 -0.1003 -0.1629 -0.0463
 4520W        W 5491   2.645  10.251   6.710  0.4021  0.1502  0.0150
 4521W        W 5492   8.573  10.063  11.282 -0.0728 -0.2496 -0.1685
 4522W        W 5493   7.111   7.350   8.510 -0.2030 -0.2316 -0.0522
 4523W        W 5494  12.792   6.073   1.811  0.0072 -0.2178 -0.1465
 4524W        W 5495   7.436   3.486   4.152 -0.0192  0.1383  0.2642
 4525W        W 5496   8.098   1.596  12.387 -0.0080  0.1981  0.1447
 4526W        W 5497   4.647  11.328  12.313  0.1153  0.1031 -0.2341
 4527W        W 5498   0.747  11.620   1.919 -0.2364 -0.0650 -0.1490
 4528W        W 5499   2.950  13.176   7.316 -0.0021 -0.2553  0.0356
 4529W        W 5500  10.011   5.477  11.145 -0.1886  0.1649 -0.0600
 4530W        W 5501   9.926   7.596  12.292 -0.3005  0.0759 -0.0085
 4531W        W 5502   2.566   9.943  10.974  0.0763 -0.1053 -0.1002
 4532W        W 5503   7.915   1.785   1.123 -0.0505  0.2754  0.0335
 4533W        W 5504   5.032   0.996   6.808  0.2426 -0.0221 -0.3300
 4534W        W 5505  12.533   1.683   4.547 -0.3929 -0.3027 -0.0767
 4535W        W 5506   9.122   9.476  12.931  0.1952 -0.0736  0.0289
 4536W        W 5507  11.651   8.854   0.466  0.4194  0.0191 -0.2204
 4537W        W 5508   4.066   8.014   9.866  0.0463  0.1188 -0.0508
 4538W        W 5509   7.621   0.250   6.723 -0.2217 -0.0522  0.0705
 4539W        W 5510   5.387   0.423  13.342  0.2677  0.2382 -0.1487
 4540W        W 5511  13.553   1.426   8.768 -0.1144  0.1865 -0.2319
 4541W        W 5512   0.415   7.814   3.245 -0.0468 -0.0276  0.0112
 4542W        W 5513  11.725  10.839   6.729  0.1793 -0.0059 -0.1627
 4543W        W 5514   2.306   2.038   2.714 -0.0117  0.3679 -0.0951
 4544W        W 5515   1.601   4.277   1.369  0.1374 -0.2266 -0.2000
 4545W        W 5516   9.468   0.815   7.034 -0.0803 -0.2042  0.0227
 4546W        W 5517   3.844  10.516  13.386  0.0473 -0.1452  0.2863
 4547W        W 5518   3.649   4.224  10.609 -0.1096 -0.0503  0.2451
 4548W        W 5519   3.503   0.303   8.891  0.1200 -0.0097  0.0211
 4549W        W 5520   2.220  12.679   1.591  0.0043 -0.1761  0.1043
 4550W        W 5521   5.359   0.034  12.540  0.0740  0.2106  0.1277
 4551W        W 5522  11.187   8.971   5.670  0.1470  0.2221  0.1422
 4552W        W 5523  12.655   5.118  10.302  0.2125 -0.1745  0.1690
 4553W        W 5524   2.731   0.516   6.108 -0.0227  0.0903 -0.5186
 4554W        W 5525   1.499   8.219   2.898 -0.1129 -0.1487 -0.2413
 4555W        W 5526   4.672   7.660   7.939 -0.0014 -0.0252 -0.1998
 4556W        W 5527   1.276  13.157   6.097 -0.0579 -0.0478 -0.1257
 4557W        W 5528   4.332   9.635   6.999  0.0999 -0.4562  0.0620
 4558W        W 5529   3.968  12.895   6.397 -0.1199  0.0754  0.0569
 4559W        W 5530  10.218  13.542   2.135 -0.0080  0.0002 -0.2559
 4560W        W 5531  10.154  12.610   2.120  0.0357 -0.0460  0.4004
 4561W        W 5532   9.414   3.010   4.095 -0.1173  0.1896 -0.1200
 4562W        W 5533  13.429   2.295  10.304  0.0300 -0.1206 -0.0105
 4563W        W 5534   7.365   3.207   8.834 -0.0217 -0.1636  0.1574
 4564W        W 5535   3.768   2.521   3.539  0.0717 -0.1631 -0.1965
 4565W        W 5536   3.235   7.718   8.660  0.0737 -0.0550 -0.0211
 4566W        W 5537   1.351   3.953   4.477 -0.4014 -0.3174  0.1514
 4567W        W 5538   5.152   8.073   7.881  0.1590 -0.0322  0.0305
 4568W        W 5539   8.196   4.086   3.164 -0.1099 -0.0548  0.0891
 4569W        W 5540   9.661   9.439   0.726 -0.1382  0.3815 -0.2175
 4570W        W 5541   7.423   0.071   8.492  0.1932 -0.0379 -0.1546
 4571W        W 5542   0.272  13.777  11.436 -0.3325  0.0618  0.0317
 4572W        W 5543   6.275   1.407   1.024 -0.1167 -0.0508 -0.0430
 4573W        W 5544  12.071   0.368   0.345  0.0353  0.2220  0.2592
 4574W        W 5545   7.457   2.090   1.987 -0.2748 -0.1013  0.1108
 4575W        W 5546   6.431   7.799   4.812 -0.1446 -0.0137 -0.1695
 4576W        W 5547   3.973   4.839  13.166 -0.0812 -0.1934  0.3905
 4577W        W 5548   5.707   5.414  11.332  0.0941 -0.0998 -0.0219
 4578W        W 5549  11.540   2.631   0.485  0.0950  0.0672  0.2374
 4579W        W 5550   7.701   1.539  13.723  0.0530 -0.0472  0.0216
 4580W        W 5551   4.747  10.032  12.613 -0.4077  0.1273 -0.1427
 4581W        W 5552  12.801   2.800  13.698  0.1129  0.4580 -0.2051
 4582W        W 5553  13.197  10.001  12.303 -0.3551 -0.0882 -0.0443
 4583W        W 5554  10.140  10.129   7.429 -0.1604 -0.1261  0.2119
 4584W        W 5555   9.393  11.189  11.711  0.0311  0.0875 -0.0596
 4585W        W 5556   8.784   3.758   4.751  0.1386 -0.3882  0.0296
 4586W        W 5557   3.233   0.624   7.022 -0.1030  0.2509 -0.1742
 4587W        W 5558   2.263   3.944  12.386  0.1121  0.0464 -0.0297
 4588W        W 5559   2.180   9.460   2.148  0.0741 -0.0597  0.1067
 4589W        W 5560   2.208  10.699   7.203  0.0428  0.1900  0.1288
 4590W        W 5561  11.202   6.180   5.166 -0.2693  0.0420  0.1019
 4591W        W 5562  13.419   2.327   5.565  0.0863 -0.0876 -0.2605
 4592W        W 5563   3.225   9.920   4.575 -0.0342 -0.3022  0.1483
 4593W        W 5564   5.974   6.897   8.250 -0.0369  0.1961 -0.1914
 4594W        W 5565   2.686   9.561   8.754  0.0302  0.0395  0.1660
 4595W        W 5566   9.000   1.364   9.863 -0.1976 -0.0050  0.1437
 4596W        W 5567  11.293   9.256   2.704 -0.0591  0.0399 -0.2796
 4597W        W 5568   0.110   5.260   7.073 -0.1481 -0.0878  0.1822
 4598W        W 5569   7.981   8.195   8.672  0.1805 -0.2822 -0.1247
 4599W        W 5570   3.582  10.649   8.120 -0.0495  0.2088 -0.0985
 4600W        W 5571   0.037   0.994  10.002  0.0379  0.1389 -0.0513
 4601W        W 5572   3.220   7.373   3.683  0.1840 -0.2362  0.3336
 4602W        W 5573   0.373  10.467   4.133 -0.1174 -0.1974  0.0931
 4603W        W 5574   4.628  11.822  12.372 -0.0063 -0.0639  0.0985
 4604W        W 5575  12.764  10.513  10.697 -0.0874  0.1938  0.1770
 4605W        W 5576   2.540   5.001   3.417  0.1820 -0.0867 -0.1515
 4606W        W 5577   3.434   3.643   5.575 -0.1953 -0.1307 -0.0617
 4607W        W 5578   7.001   3.806   4.233 -0.1140 -0.1177 -0.1091
 4608W        W 5579   5.572   1.934   9.903  0.2614 -0.1158  0.0398
 4609W        W 5580   9.365  13.156   3.418 -0.1262 -0.2078  0.0159
 4610W        W 5581  13.676   5.663   0.779  0.1018  0.0520 -0.5139
 4611W        W 5582   4.294  10.735   5.752  0.0988  0.1560  0.3067
 4612W        W 5583   3.413   7.452   6.450 -0.0565 -0.1998 -0.2576
 4613W        W 5584   6.452  12.254  11.617 -0.4724 -0.1865  0.0565
 4614W        W 5585  10.593   3.373   7.606 -0.0553 -0.0387 -0.0947
 4615W        W 5586   6.073  12.494  13.009 -0.1550 -0.0138 -0.4063
 4616W        W 5587   4.782   0.207   2.870  0.1179  0.1502 -0.1140
 4617W        W 5588   6.730   4.557   8.515  0.4114  0.0853 -0.3023
 4618W        W 5589  10.763   7.689   7.955 -0.1812  0.1733 -0.0344
 4619W        W 5590   7.706  12.225  11.280  0.0500  0.2748 -0.0609
 4620W        W 5591  11.426   1.421   9.048  0.2552  0.1983  0.1012
 4621W        W 5592   9.774  12.557   5.808  0.0609 -0.0316 -0.1336
 4622W        W 5593   4.740   8.276   9.422 -0.1473  0.0353 -0.2617
 4623W        W 5594   8.293  11.288   4.404  0.1134  0.0549 -0.0728
 4624W        W 5595  11.525  10.209   1.115  0.1484 -0.2676 -0.0471
 4625W        W 5596  12.750   2.055  11.662 -0.3828  0.0724  0.3347
 4626W        W 5597  10.947  10.063   8.393 -0.2074 -0.0577  0.0973
 4627W        W 5598  13.281   8.325   2.467  0.0018  0.0824  0.1240
 4628W        W 5599  11.375   0.103   5.348  0.1563 -0.1917  0.4541
 4629W        W 5600  11.913   4.845  13.076  0.2307 -0.1506  0.0333
 4630W        W 5601   1.146  11.345   6.124  0.2809 -0.0090  0.2835
 4631W        W 5602  11.824   4.734  13.549 -0.0870 -0.1283  0.0487
 4632W        W 5603  11.743   9.385  13.224 -0.3435  0.3329  0.0294
 4633W        W 5604  10.834  10.692   0.644 -0.1611 -0.0378 -0.0521
 4634W        W 5605   4.614   7.493  12.633 -0.1885 -0.0124 -0.0090
 4635W        W 5606   1.394   3.819   1.424  0.0361  0.1690  0.1268
 4636W        W 5607   7.793   0.904  10.604  0.0022 -0.0858  0.0995
 4637W        W 5608   6.421  13.834   2.958  0.0718  0.1573 -0.2087
 4638W        W 5609   1.485   1.423   1.177 -0.1740  0.2441  0.0563
 4639W        W 5610  11.198  12.064   0.858 -0.1598 -0.1020 -0.1569
 4640W        W 5611  13.573   8.528   3.309  0.2387 -0.0996 -0.1723
 4641W        W 5612   5.925   7.372   6.193  0.1177 -0.0725 -0.1619
 4642W        W 5613   5.993   9.723  11.115  0.3166  0.0949  0.0821
 4643W        W 5614  12.770   2.540  12.775 -0.0693 -0.0446 -0.2179
 4644W        W 5615  13.714   1.916   8.585 -0.1927 -0.3725  0.1480
 4645W        W 5616   8.340  12.757   4.499 -0.0065 -0.1360  0.2861
 4646W        W 5617  13.463   5.590   0.319  0.0257 -0.2018  0.2018
 4647W        W 5618   8.881  11.177   8.721  0.1150  0.4591 -0.0660
 4648W        W 5619   6.382   8.401   3.644 -0.0279  0.3762  0.0840
 4649W        W 5620  12.514   1.183  13.283  0.0895 -0.2199  0.0273
 4650W        W 5621   9.916   2.821   9.976 -0.1213  0.1133 -0.3108
 4651W        W 5622  13.233   1.828  11.807  0.2178  0.0848  0.3159
 4652W        W 5623   1.784   1.128  13.711  0.2134  0.1635  0.1316
 4653W        W 5624   0.973   6.395  12.442 -0.1497 -0.1082  0.1200
 4654W        W 5625   5.304  12.431   5.652  0.1966  0.2374 -0.1962
 4655W        W 5626  12.895  11.059  11.278 -0.0434  0.1559 -0.0124
 4656W        W 5627  10.332   1.461   9.950 -0.1241  0.0874  0.3593
 4657W        W 5628  11.380  10.539   4.529  0.0375  0.0919  0.0265
 4658W        W 5629  13.527   5.008  10.774 -0.1737 -0.1508  0.1671
 4659W        W 5630  10.000  12.428   7.496 -0.0618 -0.3191 -0.1770
 4660W        W 5631   2.951   3.986   2.620 -0.1181  0.2099  0.2324
 4661W        W 5632   4.717   7.787   7.047 -0.0318  0.1050 -0.2985
 4662W        W 5633   3.182   8.050   5.028  0.1069 -0.0738 -0.1984
 4663W        W 5634   8.844   0.283   4.882  0.1241 -0.3791 -0.2414
 4664W        W 5635   4.433   5.050   2.281  0.0277  0.2238 -0.2765
 4665W        W 5636   0.737  12.147   1.913  0.3487 -0.0746 -0.3900
 4666W        W 5637   3.698   6.479   9.858  0.5642  0.2779 -0.0871
 4667W        W 5638   9.618  12.147   7.806  0.2536  0.1437 -0.0135
 4668W        W 5639   9.789   4.983  13.741  0.1687 -0.0641 -0.2720
 4669W        W 5640   6.757   0.529  11.854 -0.3605 -0.0233  0.1444
 4670W        W 5641  13.279   0.378   7.884  0.0865  0.1958 -0.0293
 4671W        W 5642  12.580   1.460  11.811 -0.0333  0.0327 -0.1908
 4672W        W 5643   2.922  10.173   4.199  0.2347  0.3270 -0.4518
 4673W        W 5644  12.978  12.952   5.305  0.2805  0.0841 -0.2022
 4674W        W 5645   3.587   1.685   3.576  0.2951 -0.0514 -0.0312
 4675W        W 5646   4.092   5.999  12.417  0.0690  0.1752 -0.0348
 4676W        W 5647   5.273   7.738  11.051 -0.2114 -0.1145  0.1207
 4677W        W 5648  10.445   8.045   7.920 -0.2657 -0.5022  0.1281
 4678W        W 5649   8.537  12.765  10.152 -0.0536  0.1250  0.2285
 4679W        W 5650   4.581   3.762  10.446  0.1838  0.1084 -0.3497
 4680W        W 5651  13.094   4.305   0.713 -0.1843  0.0718 -0.2392
 4681W        W 5652   4.824   1.613  13.394 -0.0356 -0.2272 -0.1285
 4682W        W 5653  11.270   0.757   6.987  0.1183 -0.0422 -0.1382
 4683W        W 5654   4.685   1.275   1.179 -0.1359 -0.1097 -0.2038
 4684W        W 5655   1.351  10.232   5.104  0.0817  0.1135  0.1354
 4685W        W 5656   1.182   3.773  10.403 -0.3913  0.1163  0.4649
 4686W        W 5657   0.160   0.380   3.415 -0.0734  0.0111  0.0528
 4687W        W 5658   3.432   1.337   1.540 -0.0283  0.0738 -0.1451
 4688W        W 5659   2.103   8.891   6.900  0.5568  0.0197 -0.0013
 4689W        W 5660   2.210   8.438   1.973  0.0631 -0.2468 -0.0257
 4690W        W 5661   3.254   5.729  13.672 -0.1237 -0.0269 -0.1588
 4691W        W 5662   2.834  10.646   8.866  0.1054 -0.2188  0.0474
 4692W        W 5663  11.558   7.431   3.649  0.0371  0.2318  0.2214
 4693W        W 5664   9.959   8.522   6.165 -0.2248  0.2151 -0.1461
 4694W        W 5665   6.954   4.247   5.552 -0.1753 -0.2224 -0.1907
 4695W        W 5666   3.916   4.832   3.942 -0.0271 -0.0533  0.1298
 4696W        W 5667  10.655   6.339   5.842 -0.2333  0.0362 -0.0091
 4697W        W 5668   3.611   8.092   9.970 -0.0162 -0.1289  0.1079
 4698W        W 5669   8.830  11.279   7.205  0.2612 -0.1575 -0.3320
 4699W        W 5670   9.343   8.498  11.604 -0.2552  0.0353 -0.0931
 4700W        W 5671  12.706   1.754  10.748 -0.0945 -0.3491  0.2104
 4701W        W 5672   4.665  12.419   9.357 -0.1631 -0.1006  0.1295
 4702W        W 5673   5.935   6.339   6.024  0.4101  0.0066 -0.4076
 4703W        W 5674   1.078   1.833   6.471  0.0660 -0.0116  0.0487
 4704W        W 5675   3.392   1.916   4.697  0.0493  0.0119 -0.4342
 4705W        W 5676   1.554   1.731   1.571  0.0559 -0.0445 -0.1964
 4706W        W 5677   1.530   5.850   3.693  0.2168 -0.1139 -0.0491
 4707W        W 5678  10.415   6.640   0.959 -0.0259  0.3519  0.0331
 4708W        W 5679   1.489   1.043   0.724  0.2042 -0.0921  0.1465
 4709W        W 5680   9.505   2.641   0.385 -0.0954  0.0101 -0.3192
 4710W        W 5681   3.196   0.967   0.256  0.0367 -0.1297 -0.2159
 4711W        W 5682   2.626   3.658  13.325 -0.0777  0.2035  0.1458
 4712W        W 5683  11.899   3.741   8.022  0.0010  0.2933 -0.0344
 4713W        W 5684   9.286   2.079   9.404 -0.1065  0.0879 -0.0228
 4714W        W 5685   6.211  12.730  11.613  0.1147  0.2259  0.0290
 4715W        W 5686  12.428   3.535   7.195  0.0051 -0.1487  0.2317
 4716W        W 5687   0.275   9.669   2.448  0.1395 -0.1975  0.5402
 4717W        W 5688   8.719   4.981  11.065 -0.0260  0.0003  0.0463
 4718W        W 5689   3.815  10.158   3.991 -0.2857  0.2233  0.1008
 4719W        W 5690   7.649   0.824   6.817  0.3329 -0.4029  0.1193
 4720W        W 5691  13.652  12.900   9.615 -0.2589 -0.2165 -0.0049
 4721W        W 5692   2.743   0.865  12.278 -0.2395  0.3553  0.0998
 4722W        W 5693   8.214   6.615   7.095  0.0031 -0.2464  0.2598
 4723W        W 5694   9.695  11.447   8.330 -0.3066  0.1914 -0.0262
 4724W        W 5695  11.226   9.501   5.748 -0.0389  0.0775 -0.1435
 4725W        W 5696  13.024   3.538  13.880 -0.3118 -0.0330  0.1671
 4726W        W 5697  11.983   5.673  12.587  0.1617 -0.1250 -0.1030
 4727W        W 5698   8.377  13.794   7.895  0.2019  0.4081  0.2550
 4728W        W 5699   1.716   9.526   1.557 -0.1239  0.1242 -0.0845
 4729W        W 5700   7.514   7.800  13.854  0.0399 -0.0589  0.1227
 4730W        W 5701  11.712  12.411  12.407 -0.1830 -0.1109  0.1564
 4731W        W 5702  13.026   1.385   1.924 -0.2136 -0.0918  0.2528
 4732W        W 5703   0.122   4.377   6.891 -0.1822  0.1513  0.4088
 4733W        W 5704   6.356  12.354   9.210 -0.0487  0.3062  0.0074
 4734W        W 5705   9.365   1.286  12.751  0.0047  0.2815  0.2330
 4735W        W 5706   3.820   7.516   5.660 -0.0702  0.1121 -0.0259
 4736W        W 5707  10.128  10.374   1.112 -0.2331  0.1530  0.0811
 4737W        W 5708   7.050   9.432   7.911 -0.0887  0.0334  0.0346
 4738W        W 5709  11.845   0.865   8.972 -0.1549  0.2903 -0.0926
 4739W        W 5710   0.806  12.378   0.969 -0.1564  0.0974 -0.0426
 4740W        W 5711   4.745   1.954   6.909  0.1474  0.0952  0.2068
 4741W        W 5712   7.990  13.403   4.664 -0.3487 -0.3008 -0.1963
 4742W        W 5713  12.472  11.186   5.696 -0.0659 -0.1113 -0.0789
 4743W        W 5714  12.134   5.724   5.172  0.0048 -0.0273  0.1966
 4744W        W 5715   7.994   0.904   1.447  0.2584 -0.1820  0.4614
 4745W        W 5716   8.176  11.262   1.491  0.1232  0.2375 -0.1102
 4746W        W 5717   1.965   2.602   3.425 -0.1686 -0.1322  0.0159
 4747W        W 5718   7.146  12.743  10.852  0.0542 -0.0134 -0.0005
 4748W        W 5719  13.581   4.970   1.944 -0.5335 -0.3127  0.0118
 4749W        W 5720   1.825   1.441   4.821 -0.0791  0.3522  0.0574
 4750W        W 5721   8.986  10.520   5.423  0.3777 -0.1672  0.0920
 4751W        W 5722   2.655   6.936  11.608  0.0753 -0.0561  0.0704
 4752W        W 5723  12.264   5.660   4.324 -0.0306  0.5506  0.1552
 4753W        W 5724  10.727   3.987   8.226 -0.1149 -0.0326  0.0677
 4754W        W 5725   9.423  13.496  12.075 -0.0047 -0.1628  0.0690
 4755W        W 5726   8.125   4.248   3.785 -0.0480 -0.1439  0.5632
 4756W        W 5727  13.377   7.014   6.930 -0.2549  0.1813  0.0364
 4757W        W 5728  11.103   3.050   3.733  0.1420  0.4339  0.0641
 4758W        W 5729  12.113  12.414   8.927 -0.0804 -0.0194 -0.0119
 4759W        W 5730   8.265   1.038   7.406  0.2158  0.0074  0.1994
 4760W        W 5731   8.455   4.033   4.473  0.1567 -0.0528 -0.0004
 4761W        W 5732   6.271   5.013   6.375 -0.0636 -0.0484 -0.4315
 4762W        W 5733   5.523   5.290  11.770 -0.0700 -0.2893  0.2155
 4763W        W 5734   1.884   6.168   5.068  0.0471 -0.0549  0.3011
 4764W        W 5735  10.226  13.012   2.491  0.1317 -0.1029  0.2958
 4765W        W 5736   6.062   0.862   6.076  0.2435  0.1555 -0.1328
 4766W        W 5737  13.831   1.578   1.267  0.0422 -0.2649  0.1803
 4767W        W 5738   1.556   3.802   8.093 -0.1773  0.0403  0.1199
 4768W        W 5739   3.264   2.827   5.671 -0.0282 -0.2278  0.0494
 4769W        W 5740  11.211   5.900   3.632 -0.1546  0.0677  0.1007
 4770W        W 5741   2.667   7.386   0.333 -0.1673  0.0048  0.3411
 4771W        W 5742   1.966  13.713   6.463 -0.0883 -0.1446 -0.1804
 4772W        W 5743  10.150  13.134   7.628  0.3618  0.3698  0.0919
 4773W        W 5744   0.293  11.641   9.907 -0.0770  0.1536  0.0610
 4774W        W 5745   6.542  13.049   1.355  0.3080 -0.0349  0.0889
 4775W        W 5746   4.436   7.722  10.811 -0.2998  0.2095 -0.0453
 4776W        W 5747   8.279   4.481  12.899  0.0574 -0.1136  0.1243
 4777W        W 5748   2.512   8.307   0.087  0.0780 -0.1250 -0.1915
 4778W        W 5749   3.539  10.758   7.568 -0.0401  0.0752  0.1444
 4779W        W 5750   3.078   4.951  13.123  0.1405 -0.1555 -0.0767
 4780W        W 5751   9.384   4.332   9.842  0.1165  0.0206  0.1509
 4781W        W 5752  11.061   4.375   8.032  0.5446  0.0673 -0.0331
 4782W        W 5753  13.730   6.398   6.226  0.0288  0.2372 -0.2128
 4783W        W 5754  13.671   7.465   6.903  0.2051 -0.0809  0.1726
 4784W        W 5755   8.417   0.022   3.641  0.3366  0.0423  0.0460
 4785W        W 5756   0.129   1.025   7.242  0.3268  0.1505 -0.0723
 4786W        W 5757  12.921   4.490   8.086 -0.0885 -0.0268 -0.0505
 4787W        W 5758   1.899   4.477   4.586 -0.0260 -0.0868 -0.2975
 4788W        W 5759   1.793  12.066   4.959  0.1378 -0.0520 -0.0100
 4789W        W 5760   8.563   0.343   1.692 -0.0273 -0.0303  0.0076
 4790W        W 5761   3.776  13.155   6.951  0.2504 -0.0435  0.1342
 4791W        W 5762   9.948   0.810   3.579 -0.0123 -0.0434  0.1346
 4792W        W 5763  10.886   8.395   2.932  0.3484 -0.0670  0.0181
 4793W        W 5764  12.745   3.877   1.682 -0.1488 -0.0697 -0.1760
 4794W        W 5765   5.413   3.581  10.709  0.1143 -0.3055  0.2062
 4795W        W 5766  10.580  10.112   9.758 -0.4340  0.0180 -0.1040
 4796W        W 5767   6.389  12.417   8.529 -0.0389  0.0037 -0.0589
 4797W        W 5768   2.079   9.272   1.261  0.4462  0.2889  0.2323
 4798W        W 5769   4.276   2.781   4.463  0.0222 -0.2306  0.1173
 4799W        W 5770  13.293   2.175   7.187 -0.1628 -0.0162 -0.0954
 4800W        W 5771   0.972   6.079   9.833 -0.0692 -0.1770  0.5451
 4801W        W 5772   6.466   9.164  11.709 -0.0432 -0.0426  0.0324
 4802W        W 5773   0.681   1.847   2.607 -0.0189 -0.3245 -0.0181
 4803W        W 5774  11.395   3.360  11.225 -0.1158 -0.1663  0.0474
 4804W        W 5775   1.525  10.766   3.310 -0.1384 -0.0302  0.2657
 4805W        W 5776   0.904   4.464  13.079 -0.0502  0.0066  0.0231
 4806W        W 5777  13.728  10.559   0.894  0.0829  0.2228  0.2475
 4807W        W 5778  11.648   3.617  13.728  0.0680  0.1393  0.0876
 4808W        W 5779   9.397   2.243   2.749  0.0595  0.0267  0.0292
 4809W        W 5780   6.396   9.256   9.539 -0.2883 -0.2209 -0.2358
 4810W        W 5781   6.586  12.133   4.664 -0.4564 -0.2977 -0.2562
 4811W        W 5782   6.392   4.835   3.052  0.2467  0.1106  0.2273
 4812W        W 5783   8.739   6.238   7.843  0.2832 -0.0502 -0.0244
 4813W        W 5784  11.966  13.233   4.251 -0.2253 -0.2645 -0.1774
 4814W        W 5785  13.232   3.275   7.311 -0.2868  0.1245  0.2052
 4815W        W 5786   9.069   4.043   6.097 -0.2582 -0.0261  0.0201
 4816W        W 5787  10.763   7.142   5.997 -0.1484  0.1492  0.0956
 4817W        W 5788   5.470   5.734  10.108 -0.0905  0.0699  0.0513
 4818W        W 5789   3.582   2.941  12.079  0.0216  0.0686  0.2983
 4819W        W 5790   6.472   1.170   1.443  0.0420 -0.2184 -0.1263
 4820W        W 5791  11.325   4.307   0.862  0.2773  0.0712  0.0210
 4821W        W 5792   3.490   9.977  12.690 -0.1624  0.2729  0.2128
 4822W        W 5793   8.812   2.944  13.213  0.0403  0.0208 -0.4972
 4823W        W 5794   6.420   9.117  13.062  0.0250  0.1514  0.4144
 4824W        W 5795   3.084   7.853   6.420 -0.1372 -0.0087 -0.3278
 4825W        W 5796   4.914   1.773   1.783  0.2345 -0.1366  0.0186
[truncated: 1,156,127 more chars]
