# Supplementary material for: Cryptochrome magnetoreception: Time course of photoactivation from non-equilibrium coarse-grained molecular dynamics
Source: Comput Struct Biotechnol J. 2024 Nov 10;26:58–69. doi: 10.1016/j.csbj.2024.11.001 (PMC11725172; doi:10.1016/j.csbj.2024.11.001)
Supplement: Supplementary file 2 — Analysis codes and cg-MD simulation inputs (including initial molecular structures, parameters and topology files) and outputs (final molecular structures) of the 20 replicas. [file mmc2.zip › cg-md/01/mus_01.gro]

Title of the system in water t= 2000000.00000 step= 100000000
22551
    1MET     BB    1  12.050   2.080   6.240
    1MET    SC1    2  12.310   1.870   6.140
    2PRO     BB    3  11.840   2.150   6.130
    2PRO    SC1    4  11.890   2.440   5.990
    3HIS     BB    5  11.550   2.060   6.060
    3HIS    SC1    6  11.460   2.150   5.780
    3HIS    SC2    7  11.330   2.200   5.550
    3HIS    SC3    8  11.600   2.140   5.540
    4ARG     BB    9  11.340   2.010   6.330
    4ARG    SC1   10  11.610   1.920   6.560
    4ARG    SC2   11  11.880   2.090   6.670
    4ARG    SCP   12  11.810   2.170   6.670
    5THR     BB   13  10.960   1.820   6.240
    5THR    SC1   14  11.010   1.780   6.010
    5THR    SCP   15  10.980   1.650   6.030
    5THR    SCN   16  11.050   1.920   5.990
    6ILE     BB   17  10.630   1.800   6.450
    6ILE    SC1   18  10.660   1.940   6.720
    7HIS     BB   19  10.370   1.560   6.520
    7HIS    SC1   20  10.050   1.470   6.480
    7HIS    SC2   21   9.880   1.290   6.380
    7HIS    SC3   22   9.780   1.520   6.480
    8LEU     BB   23  10.180   1.580   6.890
    8LEU    SC1   24  10.290   1.750   7.180
    9PHE     BB   25   9.970   1.350   6.980
    9PHE    SC1   26  10.050   1.120   6.840
    9PHE    SC2   27   9.970   0.950   6.650
    9PHE    SC3   28  10.220   1.050   6.650
   10ARG     BB   29   9.590   1.370   6.940
   10ARG    SC1   30   9.410   1.550   7.160
   10ARG    SC2   31   9.250   1.820   7.170
   10ARG    SCP   32   9.140   1.840   7.160
   11LYS     BB   33   9.420   1.290   6.680
   11LYS    SC1   34   9.100   1.380   6.670
   11LYS    SC2   35   8.860   1.250   6.590
   11LYS    SCP   36   8.750   1.270   6.610
   12GLY     BB   37   9.430   1.030   6.490
   13LEU     BB   38   9.590   0.670   6.530
   13LEU    SC1   39   9.570   0.740   6.840
   14ARG     BB   40   9.570   0.540   6.210
   14ARG    SC1   41   9.300   0.680   6.130
   14ARG    SC2   42   9.080   0.870   5.990
   14ARG    SCP   43   9.060   0.860   5.880
   15LEU     BB   44   9.730   0.450   5.950
   15LEU    SC1   45  10.030   0.350   6.060
   16HIS     BB   46   9.500   0.400   5.760
   16HIS    SC1   47   9.280   0.230   5.950
   16HIS    SC2   48   9.250   0.130   6.200
   16HIS    SC3   49   9.100   0.030   6.000
   17ASP     BB   50   9.420   0.680   5.630
   17ASP    SC1   51   9.140   0.730   5.530
   17ASP    SCN   52   9.210   0.640   5.520
   18ASN     BB   53   9.590   0.990   5.700
   18ASN    SC1   54   9.700   0.960   6.000
   18ASN    SCP   55   9.820   0.950   5.920
   18ASN    SCN   56   9.590   0.970   6.080
   19PRO     BB   57   9.540   1.360   5.720
   19PRO    SC1   58   9.430   1.550   5.530
   20THR     BB   59   9.840   1.520   5.920
   20THR    SC1   60   9.780   1.720   6.040
   20THR    SCP   61   9.840   1.690   6.160
   20THR    SCN   62   9.720   1.740   5.910
   21LEU     BB   63  10.110   1.310   5.850
   21LEU    SC1   64  10.060   1.110   5.590
   22LEU     BB   65  10.320   1.230   6.080
   22LEU    SC1   66  10.180   0.940   6.200
   23ALA     BB   67  10.540   1.390   6.030
   24ALA     BB   68  10.560   1.530   5.700
   25LEU     BB   69  10.660   1.440   5.440
   25LEU    SC1   70  10.390   1.330   5.330
   26GLU     BB   71  10.940   1.500   5.260
   26GLU    SC1   72  10.810   1.830   5.060
   26GLU    SCN   73  10.850   1.750   5.120
   27SER     BB   74  11.100   1.740   5.500
   27SER    SC1   75  10.950   1.900   5.550
   27SER    SCP   76  10.970   1.800   5.450
   27SER    SCN   77  10.940   1.990   5.660
   28SER     BB   78  11.390   1.650   5.610
   28SER    SC1   79  11.560   1.560   5.430
   28SER    SCP   80  11.440   1.550   5.490
   28SER    SCN   81  11.690   1.570   5.370
   29GLU     BB   82  11.500   1.580   5.910
   29GLU    SC1   83  11.820   1.740   5.800
   29GLU    SCN   84  11.740   1.760   5.730
   30THR     BB   85  11.320   1.460   6.180
   30THR    SC1   86  11.430   1.520   6.400
   30THR    SCP   87  11.500   1.460   6.510
   30THR    SCN   88  11.370   1.580   6.290
   31ILE     BB   89  11.020   1.310   6.240
   31ILE    SC1   90  11.080   1.020   6.140
   32TYR     BB   91  10.850   1.400   6.540
   32TYR    SC1   92  11.010   1.590   6.690
   32TYR    SC2   93  11.160   1.810   6.710
   32TYR    SC3   94  11.170   1.620   6.900
   33PRO     BB   95  10.680   1.150   6.640
   33PRO    SC1   96  10.710   0.950   6.410
   34VAL     BB   97  10.510   1.280   6.930
   34VAL    SC1   98  10.660   1.480   7.000
   35TYR     BB   99  10.410   1.170   7.290
   35TYR    SC1  100  10.200   0.980   7.230
   35TYR    SC2  101  10.000   0.820   7.150
   35TYR    SC3  102  10.250   0.740   7.120
   36VAL     BB  103  10.310   1.240   7.620
   36VAL    SC1  104  10.120   1.410   7.560
   37LEU     BB  105  10.240   1.050   7.860
   37LEU    SC1  106   9.990   0.860   7.750
   38ASP     BB  107  10.200   1.250   8.120
   38ASP    SC1  108  10.310   1.230   8.410
   38ASP    SCN  109  10.220   1.180   8.380
   39ARG     BB  110  10.140   1.550   8.000
   39ARG    SC1  111  10.270   1.750   8.210
   39ARG    SC2  112  10.210   2.120   8.170
   39ARG    SCP  113  10.240   2.030   8.120
   40ARG     BB  114   9.830   1.580   7.940
   40ARG    SC1  115   9.660   1.790   8.170
   40ARG    SC2  116   9.410   1.950   8.100
   40ARG    SCP  117   9.420   2.060   8.120
   41PHE     BB  118   9.670   1.350   7.910
   41PHE    SC1  119   9.720   1.150   8.170
   41PHE    SC2  120   9.810   0.900   8.210
   41PHE    SC3  121   9.710   1.040   8.420
   42LEU     BB  122   9.510   1.260   7.630
   42LEU    SC1  123   9.720   1.200   7.410
   43ALA     BB  124   9.230   1.300   7.580
   44SER     BB  125   9.140   1.580   7.770
   44SER    SC1  126   9.270   1.780   7.680
   44SER    SCP  127   9.170   1.700   7.630
   44SER    SCN  128   9.380   1.860   7.720
   45ALA     BB  129   9.070   1.530   8.030
   46MET     BB  130   9.050   1.470   8.280
   46MET    SC1  131   9.380   1.450   8.410
   47HIS     BB  132   8.830   1.200   8.380
   47HIS    SC1  133   8.640   1.420   8.500
   47HIS    SC2  134   8.620   1.640   8.660
   47HIS    SC3  135   8.410   1.470   8.620
   48ILE     BB  136   8.950   0.970   8.450
   48ILE    SC1  137   9.180   0.990   8.650
   49GLY     BB  138   8.930   0.520   8.460
   50ALA     BB  139   8.740   0.270   8.370
   51LEU     BB  140   8.790   0.270   8.050
   51LEU    SC1  141   8.540   0.250   7.910
   52ARG     BB  142   8.990   0.510   7.950
   52ARG    SC1  143   8.860   0.810   7.990
   52ARG    SC2  144   8.850   1.070   7.910
   52ARG    SCP  145   8.840   1.180   7.900
   53TRP     BB  146   9.280   0.380   8.100
   53TRP    SC1  147   9.440   0.630   8.030
   53TRP    SC2  148   9.390   0.870   7.930
   53TRP    SC3  149   9.390   0.830   8.200
   53TRP    SC4  150   9.280   1.060   8.100
   54HIS     BB  151   9.360   0.160   7.960
   54HIS    SC1  152   9.500  13.800   8.030
   54HIS    SC2  153   9.540  13.550   8.120
   54HIS    SC3  154   9.710  13.660   7.950
   55PHE     BB  155   9.290   0.290   7.620
   55PHE    SC1  156   9.010   0.240   7.560
   55PHE    SC2  157   8.820   0.390   7.450
   55PHE    SC3  158   8.770   0.130   7.480
   56LEU     BB  159   9.470   0.400   7.520
   56LEU    SC1  160   9.590   0.700   7.470
   57LEU     BB  161   9.750   0.140   7.640
   57LEU    SC1  162   9.810   0.370   7.870
   58GLN     BB  163   9.680   0.010   7.360
   58GLN    SC1  164   9.360  13.740   7.510
   58GLN    SCP  165   9.280  13.680   7.610
   58GLN    SCN  166   9.440  13.790   7.410
   59SER     BB  167   9.730   0.280   7.130
   59SER    SC1  168   9.600   0.210   6.920
   59SER    SCP  169   9.570   0.090   6.850
   59SER    SCN  170   9.630   0.340   6.980
   60LEU     BB  171   9.980   0.330   7.180
   60LEU    SC1  172  10.090   0.430   7.470
   61GLU     BB  173  10.180   0.020   7.180
   61GLU    SC1  174  10.500  13.830   7.320
   61GLU    SCN  175  10.480  13.890   7.240
   62ASPP    BB  176   9.990  13.860   6.830
   62ASPP   SC1  177   9.810  13.660   6.970
   63LEU     BB  178  10.180   0.230   6.740
   63LEU    SC1  179   9.980   0.470   6.720
   64HIS     BB  180  10.470   0.140   6.780
   64HIS    SC1  181  10.640   0.230   7.010
   64HIS    SC2  182  10.510   0.390   7.180
   64HIS    SC3  183  10.780   0.340   7.210
   65LYS     BB  184  10.490  13.790   6.670
   65LYS    SC1  185  10.420  13.540   6.870
   65LYS    SC2  186  10.260  13.420   7.060
   65LYS    SCP  187  10.220  13.520   7.060
   66ASN     BB  188  10.410  13.860   6.330
   66ASN    SC1  189  10.120  13.840   6.330
   66ASN    SCP  190  10.100  13.800   6.200
   66ASN    SCN  191  10.140  13.880   6.460
   67LEU     BB  192  10.630   0.190   6.320
   67LEU    SC1  193  10.440   0.490   6.330
   68SER     BB  194  10.910   0.030   6.330
   68SER    SC1  195  10.980  13.850   6.520
   68SER    SCP  196  11.100  13.920   6.540
   68SER    SCN  197  10.860  13.790   6.490
   69ARG     BB  198  10.890  13.920   5.970
   69ARG    SC1  199  10.680  13.710   5.990
   69ARG    SC2  200  10.540  13.440   6.110
   69ARG    SCP  201  10.530  13.360   6.040
   70LEU     BB  202  10.870   0.250   5.840
   70LEU    SC1  203  10.580   0.340   5.670
   71GLY     BB  204  10.990   0.470   6.040
   72ALA     BB  205  10.930   0.480   6.270
   73ARG     BB  206  10.940   0.520   6.620
   73ARG    SC1  207  11.030   0.330   6.770
   73ARG    SC2  208  11.220   0.180   7.000
   73ARG    SCP  209  11.270   0.100   7.040
   74LEU     BB  210  10.770   0.750   6.900
   74LEU    SC1  211  10.520   0.640   6.760
   75LEU     BB  212  10.730   0.910   7.110
   75LEU    SC1  213  10.950   1.130   7.060
   76VAL     BB  214  10.750   0.870   7.510
   76VAL    SC1  215  10.520   0.740   7.510
   77ILE     BB  216  10.770   1.230   7.680
   77ILE    SC1  217  10.860   1.390   7.440
   78GLN     BB  218  10.760   1.380   7.940
   78GLN    SC1  219  11.110   1.500   7.900
   78GLN    SCP  220  11.210   1.400   7.890
   78GLN    SCN  221  11.010   1.600   7.910
   79GLY     BB  222  10.660   1.440   8.170
   80GLU     BB  223  10.760   1.750   8.250
   80GLU    SC1  224  10.940   1.760   8.570
   80GLU    SCN  225  11.030   1.710   8.590
   81TYR     BB  226  10.700   1.930   8.080
   81TYR    SC1  227  10.500   1.850   7.860
   81TYR    SC2  228  10.340   1.940   7.660
   81TYR    SC3  229  10.500   1.730   7.620
   82GLU     BB  230  10.720   2.250   8.080
   82GLU    SC1  231  10.990   2.270   8.380
   82GLU    SCN  232  11.090   2.230   8.350
   83SER     BB  233  10.840   2.370   7.820
   83SER    SC1  234  11.000   2.560   7.860
   83SER    SCP  235  10.900   2.470   7.840
   83SER    SCN  236  11.100   2.660   7.880
   84VAL     BB  237  10.780   2.160   7.590
   84VAL    SC1  238  10.580   2.230   7.430
   85LEU     BB  239  10.970   1.930   7.500
   85LEU    SC1  240  10.910   1.860   7.210
   86ARG     BB  241  11.250   1.970   7.680
   86ARG    SC1  242  11.190   1.960   7.980
   86ARG    SC2  243  11.260   1.890   8.250
   86ARG    SCP  244  11.180   1.950   8.310
   87ASP     BB  245  11.420   2.280   7.740
   87ASP    SC1  246  11.660   2.190   7.890
   87ASP    SCN  247  11.670   2.260   7.970
   88HIS     BB  248  11.410   2.460   7.520
   88HIS    SC1  249  11.190   2.370   7.290
   88HIS    SC2  250  11.010   2.310   7.100
   88HIS    SC3  251  10.970   2.520   7.270
   89VAL     BB  252  11.420   2.820   7.450
   89VAL    SC1  253  11.170   2.890   7.520
   90GLN     BB  254  11.490   2.840   7.160
   90GLN    SC1  255  11.410   3.210   7.130
   90GLN    SCP  256  11.480   3.340   7.120
   90GLN    SCN  257  11.340   3.090   7.140
   91LYS     BB  258  11.530   2.610   7.010
   91LYS    SC1  259  11.800   2.550   6.960
   91LYS    SC2  260  12.060   2.620   6.980
   91LYS    SCP  261  11.990   2.620   7.070
   92TRP     BB  262  11.390   2.410   6.840
   92TRP    SC1  263  11.430   2.150   6.990
   92TRP    SC2  264  11.430   1.950   7.180
   92TRP    SC3  265  11.640   2.130   7.160
   92TRP    SC4  266  11.620   1.960   7.370
   93ASN     BB  267  11.390   2.390   6.540
   93ASN    SC1  268  11.700   2.480   6.470
   93ASN    SCP  269  11.770   2.590   6.440
   93ASN    SCN  270  11.620   2.360   6.500
   94ILE     BB  271  11.180   2.450   6.260
   94ILE    SC1  272  11.400   2.530   6.070
   95THR     BB  273  10.940   2.330   5.970
   95THR    SC1  274  11.000   2.510   5.810
   95THR    SCP  275  10.910   2.570   5.720
   95THR    SCN  276  11.100   2.460   5.890
   96GLN     BB  277  10.720   2.220   6.140
   96GLN    SC1  278  10.570   1.990   5.840
   96GLN    SCP  279  10.710   2.000   5.840
   96GLN    SCN  280  10.430   1.980   5.840
   97VAL     BB  281  10.490   2.180   6.300
   97VAL    SC1  282  10.410   2.370   6.470
   98THR     BB  283  10.210   1.950   6.320
   98THR    SC1  284  10.250   1.780   6.120
   98THR    SCP  285  10.260   1.880   6.020
   98THR    SCN  286  10.240   1.680   6.210
   99LEU     BB  287   9.940   1.990   6.490
   99LEU    SC1  288  10.090   2.050   6.750
  100ASP     BB  289   9.570   1.990   6.500
  100ASP    SC1  290   9.380   1.790   6.680
  100ASP    SCN  291   9.480   1.760   6.690
  101ALA     BB  292   9.510   2.250   6.610
  102GLU     BB  293   9.330   2.510   6.530
  102GLU    SC1  294   9.550   2.750   6.320
  102GLU    SCN  295   9.620   2.700   6.390
  103MET     BB  296   9.270   2.710   6.820
  103MET    SC1  297   9.340   3.070   6.660
  104GLU     BB  298   9.220   2.550   7.040
  104GLU    SC1  299   9.110   2.160   6.880
  104GLU    SCN  300   9.140   2.060   6.900
  105PRO     BB  301   9.080   2.420   7.270
  105PRO    SC1  302   8.820   2.600   7.290
  106PHE     BB  303   9.110   2.220   7.390
  106PHE    SC1  304   9.050   2.250   7.700
  106PHE    SC2  305   8.860   2.400   7.810
  106PHE    SC3  306   9.060   2.290   7.960
  107TYR     BB  307   9.450   2.210   7.420
  107TYR    SC1  308   9.640   1.950   7.440
  107TYR    SC2  309   9.910   1.900   7.420
  107TYR    SC3  310   9.730   1.700   7.470
  108LYS     BB  311   9.560   2.460   7.520
  108LYS    SC1  312   9.330   2.630   7.590
  108LYS    SC2  313   9.220   2.890   7.500
  108LYS    SCP  314   9.310   2.830   7.480
  109GLU     BB  315   9.840   2.420   7.660
  109GLU    SC1  316   9.850   2.120   7.850
  109GLU    SCN  317   9.800   2.050   7.910
  110MET     BB  318  10.030   2.510   7.410
  110MET    SC1  319  10.170   2.240   7.210
  111GLU     BB  320   9.990   2.740   7.240
  111GLU    SC1  321   9.620   2.820   7.180
  111GLU    SCN  322   9.620   2.920   7.130
  112ALA     BB  323  10.280   2.930   7.230
  113ASN     BB  324  10.560   2.760   7.240
  113ASN    SC1  325  10.610   2.740   7.530
  113ASN    SCP  326  10.670   2.700   7.400
  113ASN    SCN  327  10.560   2.780   7.650
  114ILE     BB  328  10.550   2.650   6.960
  114ILE    SC1  329  10.580   2.340   6.990
  115ARG     BB  330  10.410   2.820   6.730
  115ARG    SC1  331  10.120   2.710   6.740
  115ARG    SC2  332   9.800   2.750   6.740
  115ARG    SCP  333   9.830   2.850   6.770
  116ARG     BB  334  10.500   3.120   6.640
  116ARG    SC1  335  10.800   3.140   6.510
  116ARG    SC2  336  11.050   3.240   6.620
  116ARG    SCP  337  11.110   3.230   6.710
  117LEU     BB  338  10.550   3.300   6.920
  117LEU    SC1  339  10.510   3.580   6.870
  118GLY     BB  340  10.740   3.170   7.100
  119ALA     BB  341  10.950   2.960   7.030
  120GLU     BB  342  11.010   2.780   6.840
  120GLU    SC1  343  11.350   2.890   6.660
  120GLU    SCN  344  11.350   2.990   6.700
  121LEU     BB  345  10.920   2.640   6.630
  121LEU    SC1  346  10.930   2.320   6.660
  122GLY     BB  347  10.760   2.690   6.350
  123PHE     BB  348  10.570   2.860   6.190
  123PHE    SC1  349  10.650   2.920   5.920
  123PHE    SC2  350  10.690   2.890   5.660
  123PHE    SC3  351  10.690   3.140   5.760
  124GLU     BB  352  10.310   2.680   6.130
  124GLU    SC1  353  10.030   2.900   5.980
  124GLU    SCN  354   9.980   2.810   5.980
  125VAL     BB  355  10.300   2.440   5.930
  125VAL    SC1  356  10.450   2.460   5.710
  126LEU     BB  357  10.020   2.240   5.950
  126LEU    SC1  358  10.060   2.060   5.690
  127SER     BB  359   9.880   2.350   6.160
  127SER    SC1  360   9.950   2.460   6.360
  127SER    SCP  361   9.830   2.540   6.350
  127SER    SCN  362  10.070   2.390   6.370
  128ARG     BB  363   9.540   2.280   6.120
  128ARG    SC1  364   9.500   2.530   5.860
  128ARG    SC2  365   9.550   2.840   5.800
  128ARG    SCP  366   9.650   2.860   5.850
  129VAL     BB  367   9.400   2.040   5.940
  129VAL    SC1  368   9.570   2.030   5.740
  130GLY     BB  369   9.090   2.010   5.900
  131HIS     BB  370   9.030   1.660   5.800
  131HIS    SC1  371   9.240   1.560   6.040
  131HIS    SC2  372   9.410   1.520   6.240
  131HIS    SC3  373   9.260   1.320   6.150
  132SER     BB  374   8.930   1.400   5.610
  132SER    SC1  375   9.070   1.230   5.600
  132SER    SCP  376   9.000   1.260   5.480
  132SER    SCN  377   9.150   1.200   5.710
  133LEU     BB  378   8.610   1.450   5.470
  133LEU    SC1  379   8.440   1.230   5.570
  134TYR     BB  380   8.550   1.680   5.280
  134TYR    SC1  381   8.280   1.760   5.170
  134TYR    SC2  382   8.010   1.740   5.170
  134TYR    SC3  383   8.130   1.980   5.220
  135ASP     BB  384   8.800   1.820   5.190
  135ASP    SC1  385   9.060   1.680   5.090
  135ASP    SCN  386   8.990   1.620   5.140
  136THR     BB  387   8.920   2.000   5.440
  136THR    SC1  388   9.180   2.020   5.410
  136THR    SCP  389   9.130   1.900   5.460
  136THR    SCN  390   9.220   2.140   5.360
  137LYS     BB  391   8.720   2.220   5.500
  137LYS    SC1  392   8.890   2.430   5.650
  137LYS    SC2  393   9.040   2.630   5.650
  137LYS    SCP  394   8.950   2.700   5.640
  138ARG     BB  395   8.490   2.260   5.290
  138ARG    SC1  396   8.570   2.200   5.020
  138ARG    SC2  397   8.560   1.980   4.800
  138ARG    SCP  398   8.520   1.930   4.890
  139ILE     BB  399   8.290   2.470   5.370
  139ILE    SC1  400   8.120   2.650   5.190
  140LEU     BB  401   8.440   2.680   5.560
  140LEU    SC1  402   8.240   2.640   5.790
  141ASP     BB  403   8.680   2.790   5.390
  141ASP    SC1  404   8.790   3.050   5.520
  141ASP    SCN  405   8.880   3.010   5.480
  142LEU     BB  406   8.470   2.950   5.120
  142LEU    SC1  407   8.610   2.700   4.930
  143ASN     BB  408   8.250   3.120   5.240
  143ASN    SC1  409   7.980   3.070   5.170
  143ASN    SCP  410   8.030   3.170   5.240
  143ASN    SCN  411   7.920   2.970   5.090
  144GLY     BB  412   8.260   3.230   5.540
  145GLY     BB  413   8.350   3.080   5.770
  146SER     BB  414   8.210   3.020   6.070
  146SER    SC1  415   8.340   3.100   6.270
  146SER    SCP  416   8.370   3.120   6.410
  146SER    SCN  417   8.320   3.070   6.140
  147PRO     BB  418   7.940   2.770   6.150
  147PRO    SC1  419   7.910   2.840   6.450
  148PRO     BB  420   7.820   2.490   6.090
  148PRO    SC1  421   8.090   2.320   6.130
  149LEU     BB  422   7.560   2.300   6.230
  149LEU    SC1  423   7.480   2.490   6.470
  150THR     BB  424   7.360   2.230   5.980
  150THR    SC1  425   7.410   2.370   5.790
  150THR    SCP  426   7.410   2.300   5.660
  150THR    SCN  427   7.400   2.430   5.910
  151TYR     BB  428   7.230   1.870   5.950
  151TYR    SC1  429   7.020   1.730   6.110
  151TYR    SC2  430   6.960   1.590   6.320
  151TYR    SC3  431   6.830   1.540   6.090
  152LYS     BB  432   7.300   1.730   5.680
  152LYS    SC1  433   7.130   1.480   5.610
  152LYS    SC2  434   6.970   1.300   5.620
  152LYS    SCP  435   6.950   1.290   5.510
  153ARG     BB  436   7.500   1.770   5.450
  153ARG    SC1  437   7.590   1.500   5.330
  153ARG    SC2  438   7.630   1.260   5.070
  153ARG    SCP  439   7.660   1.360   5.060
  154PHE     BB  440   7.750   1.950   5.580
  154PHE    SC1  441   7.900   1.700   5.690
  154PHE    SC2  442   8.090   1.540   5.590
  154PHE    SC3  443   8.090   1.590   5.850
  155LEU     BB  444   7.850   2.190   5.610
  155LEU    SC1  445   8.190   2.090   5.660
  156HIS     BB  446   7.800   2.430   5.440
  156HIS    SC1  447   7.750   2.680   5.580
  156HIS    SC2  448   7.840   2.930   5.640
  156HIS    SC3  449   7.580   2.870   5.660
  157ILE     BB  450   7.720   2.380   5.100
  157ILE    SC1  451   7.670   2.680   5.050
  158LEU     BB  452   7.590   2.140   5.090
  158LEU    SC1  453   7.290   2.080   5.010
  159SER     BB  454   7.760   1.940   4.740
  159SER    SC1  455   7.610   1.710   4.880
  159SER    SCP  456   7.630   1.710   5.020
  159SER    SCN  457   7.590   1.710   4.740
  160GLN     BB  458   8.060   1.950   4.720
  160GLN    SC1  459   8.130   2.310   4.830
  160GLN    SCP  460   8.070   2.430   4.840
  160GLN    SCN  461   8.200   2.190   4.830
  161LEU     BB  462   8.200   1.970   4.430
  161LEU    SC1  463   8.130   2.310   4.320
  162GLY     BB  464   8.260   1.620   4.360
  163ASP     BB  465   8.290   1.430   4.630
  163ASP    SC1  466   8.020   1.440   4.800
  163ASP    SCN  467   8.060   1.360   4.740
  164PRO     BB  468   8.390   1.130   4.840
  164PRO    SC1  469   8.360   1.260   5.110
  165GLU     BB  470   8.580   0.960   4.790
  165GLU    SC1  471   8.400   0.650   4.890
  165GLU    SCN  472   8.400   0.740   4.840
  166VAL     BB  473   8.950   0.880   4.770
  166VAL    SC1  474   9.090   0.890   4.550
  167PRO     BB  475   9.130   0.700   5.020
  167PRO    SC1  476   8.940   0.460   5.040
  168VAL     BB  477   9.450   0.650   4.920
  168VAL    SC1  478   9.600   0.830   4.790
  169ARG     BB  479   9.590   0.470   5.160
  169ARG    SC1  480   9.360   0.320   5.310
  169ARG    SC2  481   9.110   0.240   5.430
  169ARG    SCP  482   9.150   0.320   5.490
  170ASN     BB  483   9.870   0.530   5.240
  170ASN    SC1  484   9.860   0.820   5.280
  170ASN    SCP  485   9.960   0.730   5.320
  170ASN    SCN  486   9.760   0.900   5.230
  171LEU     BB  487  10.210   0.410   5.270
  171LEU    SC1  488  10.340   0.710   5.330
  172THR     BB  489  10.520   0.340   5.060
  172THR    SC1  490  10.460   0.450   4.830
  172THR    SCP  491  10.600   0.430   4.790
  172THR    SCN  492  10.330   0.460   4.880
  173ALA     BB  493  10.780   0.320   5.250
  174GLU     BB  494  10.970   0.340   5.370
  174GLU    SC1  495  11.220   0.130   5.200
  174GLU    SCN  496  11.220   0.170   5.100
  175ASP     BB  497  11.140   0.540   5.510
  175ASP    SC1  498  11.400   0.380   5.610
  175ASP    SCN  499  11.460   0.450   5.560
  176PHE     BB  500  11.090   0.830   5.620
  176PHE    SC1  501  10.820   0.820   5.720
  176PHE    SC2  502  10.600   0.980   5.720
  176PHE    SC3  503  10.650   0.820   5.930
  177GLN     BB  504  11.290   1.020   5.720
  177GLN    SC1  505  11.040   1.310   5.740
  177GLN    SCP  506  11.160   1.270   5.670
  177GLN    SCN  507  10.930   1.350   5.810
  178ARG     BB  508  11.540   1.100   5.700
  178ARG    SC1  509  11.710   0.970   5.480
  178ARG    SC2  510  11.620   0.660   5.330
  178ARG    SCP  511  11.590   0.600   5.410
  179CYS     BB  512  11.710   1.140   5.940
  179CYS    SC1  513  11.960   1.260   5.970
  180MET     BB  514  11.560   1.070   6.210
  180MET    SC1  515  11.690   1.160   6.570
  181SER     BB  516  11.550   0.790   6.250
  181SER    SC1  517  11.480   0.630   6.060
  181SER    SCP  518  11.510   0.580   5.930
  181SER    SCN  519  11.450   0.670   6.190
  182PRO     BB  520  11.350   0.660   6.520
  182PRO    SC1  521  11.220   0.920   6.690
  183GLU     BB  522  11.410   0.350   6.470
  183GLU    SC1  523  11.350   0.130   6.170
  183GLU    SCN  524  11.420   0.110   6.250
  184PRO     BB  525  11.550   0.150   6.640
  184PRO    SC1  526  11.420  13.820   6.720
  185GLY     BB  527  11.820   0.230   6.840
  186LEU     BB  528  11.660   0.450   7.100
  186LEU    SC1  529  11.660   0.760   6.990
  187ALA     BB  530  11.650   0.450   7.350
  188GLU     BB  531  11.470   0.310   7.550
  188GLU    SC1  532  11.480  13.860   7.390
  188GLU    SCN  533  11.390  13.850   7.330
  189ARG     BB  534  11.150   0.330   7.560
  189ARG    SC1  535  11.010   0.030   7.490
  189ARG    SC2  536  11.050  13.640   7.490
  189ARG    SCP  537  11.150  13.590   7.500
  190TYR     BB  538  11.000   0.640   7.600
  190TYR    SC1  539  11.220   0.810   7.550
  190TYR    SC2  540  11.480   0.880   7.500
  190TYR    SC3  541  11.290   1.070   7.510
  191ARG     BB  542  10.840   0.640   7.860
  191ARG    SC1  543  10.660   0.880   8.020
  191ARG    SC2  544  10.690   0.960   8.310
  191ARG    SCP  545  10.620   0.970   8.390
  192VAL     BB  546  10.880   0.390   8.020
  192VAL    SC1  547  10.950   0.140   7.970
  193PRO     BB  548  10.600   0.370   8.280
  193PRO    SC1  549  10.700   0.100   8.400
  194VAL     BB  550  10.310   0.340   8.160
  194VAL    SC1  551  10.290   0.540   7.980
  195PRO     BB  552  10.260   0.010   8.150
  195PRO    SC1  553  10.200  13.900   7.850
  196ALA     BB  554  10.270  13.840   8.380
  197ASP     BB  555  10.150   0.170   8.690
  197ASP    SC1  556  10.430   0.270   8.770
  197ASP    SCN  557  10.360   0.300   8.850
  198LEU     BB  558   9.950   0.350   8.660
  198LEU    SC1  559   9.860   0.450   8.370
  199GLU     BB  560   9.700   0.270   8.930
  199GLU    SC1  561   9.740   0.570   9.220
  199GLU    SCN  562   9.640   0.610   9.200
  200ILE     BB  563   9.650   0.000   8.900
  200ILE    SC1  564   9.690  13.720   9.130
  201PRO     BB  565   9.300  13.880   8.840
  201PRO    SC1  566   9.260  13.590   8.870
  202PRO     BB  567   9.260   0.100   8.560
  202PRO    SC1  568   9.420   0.370   8.580
  203GLN     BB  569   9.140  13.870   8.380
  203GLN    SC1  570   8.890  13.680   8.600
  203GLN    SCP  571   8.780  13.590   8.580
  203GLN    SCN  572   8.990  13.770   8.620
  204SER     BB  573   9.030  13.700   8.130
  204SER    SC1  574   8.970  13.800   7.940
  204SER    SCP  575   8.830  13.800   7.920
  204SER    SCN  576   9.110  13.800   7.960
  205LEU     BB  577   8.920  13.370   8.210
  205LEU    SC1  578   9.180  13.270   8.400
  206SER     BB  579   8.660  13.290   7.950
  206SER    SC1  580   8.480  13.420   7.950
  206SER    SCP  581   8.340  13.460   7.950
  206SER    SCN  582   8.610  13.390   7.950
  207PRO     BB  583   8.890  13.350   7.700
  207PRO    SC1  584   9.210  13.330   7.830
  208TRP     BB  585   8.860  13.590   7.520
  208TRP    SC1  586   8.550  13.620   7.460
  208TRP    SC2  587   8.290  13.570   7.500
  208TRP    SC3  588   8.410  13.790   7.610
  208TRP    SC4  589   8.140  13.780   7.600
  209THR     BB  590   9.020  13.670   7.170
  209THR    SC1  591   8.800  13.720   7.070
  209THR    SCP  592   8.710  13.610   7.090
  209THR    SCN  593   8.880  13.830   7.040
  210GLY     BB  594   9.280  13.640   7.000
  211GLY     BB  595   9.330  13.770   6.780
  212GLU     BB  596   9.340  13.740   6.520
  212GLU    SC1  597   9.700  13.590   6.450
  212GLU    SCN  598   9.700  13.580   6.560
  213THR     BB  599   9.170  13.530   6.350
  213THR    SC1  600   9.270  13.520   6.110
  213THR    SCP  601   9.350  13.600   6.030
  213THR    SCN  602   9.180  13.440   6.190
  214GLU     BB  603   8.880  13.440   6.550
  214GLU    SC1  604   8.990  13.090   6.690
  214GLU    SCN  605   8.900  13.040   6.720
  215GLY     BB  606   8.680  13.580   6.420
  216LEU     BB  607   8.400  13.560   6.290
  216LEU    SC1  608   8.460  13.870   6.150
  217ARG     BB  609   8.210  13.400   6.400
  217ARG    SC1  610   7.970  13.340   6.290
  217ARG    SC2  611   7.690  13.150   6.140
  217ARG    SCP  612   7.590  13.170   6.190
  218ARG     BB  613   8.140  13.440   6.710
  218ARG    SC1  614   8.370  13.460   6.930
  218ARG    SC2  615   8.620  13.290   6.990
  218ARG    SCP  616   8.540  13.220   6.980
  219LEU     BB  617   7.850  13.520   6.780
  219LEU    SC1  618   7.910  13.600   7.070
  220GLU     BB  619   7.610  13.560   6.550
  220GLU    SC1  620   7.400  13.260   6.580
  220GLU    SCN  621   7.440  13.330   6.500
  221GLN     BB  622   7.580  13.720   6.380
  221GLN    SC1  623   7.960  13.850   6.390
  221GLN    SCP  624   7.880  13.740   6.420
  221GLN    SCN  625   8.040   0.040   6.350
  222HIS     BB  626   7.520   0.010   6.150
  222HIS    SC1  627   7.650   0.270   6.250
  222HIS    SC2  628   7.720   0.470   6.430
  222HIS    SC3  629   7.590   0.530   6.200
  223LEU     BB  630   7.520  13.800   5.850
  223LEU    SC1  631   7.570   0.010   5.540
  224THR     BB  632   7.390  13.440   5.670
  224THR    SC1  633   7.640  13.380   5.640
  224THR    SCP  634   7.540  13.380   5.740
  224THR    SCN  635   7.750  13.390   5.540
  225ASP     BB  636   7.070  13.300   5.580
  225ASP    SC1  637   7.190  13.210   5.290
  225ASP    SCN  638   7.190  13.320   5.260
  226GLN     BB  639   6.830  13.360   5.750
  226GLN    SC1  640   6.490  13.170   5.880
  226GLN    SCP  641   6.520  13.300   5.830
  226GLN    SCN  642   6.460  13.040   5.920
  227GLY     BB  643   6.670  13.590   5.610
  228TRP     BB  644   6.430  13.740   5.800
  228TRP    SC1  645   6.170  13.630   5.710
  228TRP    SC2  646   5.930  13.580   5.600
  228TRP    SC3  647   5.990  13.830   5.690
  228TRP    SC4  648   5.730  13.760   5.640
  229VAL     BB  649   6.400   0.090   5.960
  229VAL    SC1  650   6.510   0.100   6.210
  230ALA     BB  651   6.180   0.280   5.880
  231ASN     BB  652   5.900   0.470   5.850
  231ASN    SC1  653   5.770   0.340   5.570
  231ASN    SCP  654   5.800   0.260   5.450
  231ASN    SCN  655   5.740   0.410   5.680
  232PHE     BB  656   5.900   0.720   6.060
  232PHE    SC1  657   5.680   0.880   6.030
  232PHE    SC2  658   5.420   0.830   5.970
  232PHE    SC3  659   5.520   1.080   5.950
  233THR     BB  660   6.000   0.600   6.350
  233THR    SC1  661   5.990   0.760   6.550
  233THR    SCP  662   5.960   0.800   6.420
  233THR    SCN  663   6.030   0.720   6.680
  234LYS     BB  664   6.060   0.310   6.320
  234LYS    SC1  665   5.900   0.030   6.220
  234LYS    SC2  666   5.810  13.820   6.410
  234LYS    SCP  667   5.790  13.740   6.340
  235PRO     BB  668   6.230   0.220   6.580
  235PRO    SC1  669   6.230  13.870   6.620
  236ARG     BB  670   6.480   0.350   6.680
  236ARG    SC1  671   6.720   0.230   6.640
  236ARG    SC2  672   6.910   0.150   6.870
  236ARG    SCP  673   6.990   0.220   6.880
  237THR     BB  674   6.420   0.620   6.800
  237THR    SC1  675   6.500   0.850   6.700
  237THR    SCP  676   6.470   0.740   6.630
  237THR    SCN  677   6.540   0.970   6.780
  238ILE     BB  678   6.150   0.570   7.010
  238ILE    SC1  679   6.090   0.820   7.190
  239PRO     BB  680   6.110   0.230   7.030
  239PRO    SC1  681   5.930   0.080   7.000
  240ASN     BB  682   6.380   0.090   7.100
  240ASN    SC1  683   6.570   0.260   7.200
  240ASN    SCP  684   6.440   0.210   7.200
  240ASN    SCN  685   6.700   0.310   7.190
  241SER     BB  686   6.570  13.710   7.010
  241SER    SC1  687   6.580  13.590   7.190
  241SER    SCP  688   6.590  13.490   7.090
  241SER    SCN  689   6.570  13.690   7.290
  242LEU     BB  690   6.650  13.660   6.690
  242LEU    SC1  691   6.490  13.380   6.610
  243LEU     BB  692   6.800  13.710   6.420
  243LEU    SC1  693   6.710  13.490   6.200
  244PRO     BB  694   7.070  13.840   6.420
  244PRO    SC1  695   7.090   0.180   6.250
  245SER     BB  696   7.200  13.670   6.760
  245SER    SC1  697   7.060  13.520   6.890
  245SER    SCP  698   7.140  13.590   6.990
  245SER    SCN  699   6.980  13.450   6.800
  246THR     BB  700   7.500  13.810   6.990
  246THR    SC1  701   7.420  13.690   7.220
  246THR    SCP  702   7.450  13.830   7.210
  246THR    SCN  703   7.400  13.550   7.240
  247THR     BB  704   7.580   0.140   6.800
  247THR    SC1  705   7.350   0.210   6.730
  247THR    SCP  706   7.440   0.310   6.770
  247THR    SCN  707   7.250   0.110   6.700
  248GLY     BB  708   7.900   0.130   6.860
  249LEU     BB  709   8.100   0.410   6.790
  249LEU    SC1  710   8.170   0.530   6.530
  250SER     BB  711   8.260   0.590   7.050
  250SER    SC1  712   8.230   0.750   7.200
  250SER    SCP  713   8.230   0.880   7.240
  250SER    SCN  714   8.220   0.610   7.160
  251PRO     BB  715   8.470   0.290   7.080
  251PRO    SC1  716   8.360   0.040   7.160
  252TYR     BB  717   8.690   0.430   6.820
  252TYR    SC1  718   8.970   0.380   7.020
  252TYR    SC2  719   9.210   0.470   7.080
  252TYR    SC3  720   9.150   0.210   7.110
  253PHE     BB  721   8.660   0.660   6.790
  253PHE    SC1  722   8.630   0.840   6.570
  253PHE    SC2  723   8.680   0.840   6.310
  253PHE    SC3  724   8.450   0.940   6.390
  254SER     BB  725   8.820   0.880   7.070
  254SER    SC1  726   8.680   0.840   7.290
  254SER    SCP  727   8.630   0.880   7.420
  254SER    SCN  728   8.720   0.800   7.160
  255MET     BB  729   9.080   0.950   6.940
  255MET    SC1  730   9.330   1.020   7.160
  256GLY     BB  731   9.150   0.850   6.620
  257CYS     BB  732   9.090   0.570   6.530
  257CYS    SC1  733   9.250   0.350   6.640
  258LEU     BB  734   8.880   0.420   6.220
  258LEU    SC1  735   8.620   0.370   6.370
  259SER     BB  736   8.780   0.470   5.850
  259SER    SC1  737   8.700   0.230   5.770
  259SER    SCP  738   8.580   0.210   5.840
  259SER    SCN  739   8.820   0.240   5.700
  260VAL     BB  740   8.630   0.780   5.700
  260VAL    SC1  741   8.430   0.780   5.870
  261ARG     BB  742   8.600   0.750   5.360
  261ARG    SC1  743   8.770   0.990   5.290
  261ARG    SC2  744   8.910   1.230   5.140
  261ARG    SCP  745   8.960   1.260   5.060
  262THR     BB  746   8.520   0.410   5.330
  262THR    SC1  747   8.630   0.190   5.300
  262THR    SCP  748   8.620   0.140   5.170
  262THR    SCN  749   8.650   0.240   5.430
  263PHE     BB  750   8.220   0.390   5.500
  263PHE    SC1  751   8.180   0.280   5.770
  263PHE    SC2  752   8.020   0.200   5.970
  263PHE    SC3  753   8.240   0.350   6.030
  264PHE     BB  754   8.110   0.650   5.340
  264PHE    SC1  755   8.060   0.870   5.510
  264PHE    SC2  756   8.010   1.120   5.430
  264PHE    SC3  757   7.910   1.040   5.670
  265GLN     BB  758   7.960   0.550   5.100
  265GLN    SC1  759   7.920   0.910   4.940
  265GLN    SCP  760   8.050   0.870   4.910
  265GLN    SCN  761   7.790   0.940   4.980
  266ARG     BB  762   7.740   0.360   5.270
  266ARG    SC1  763   7.660   0.190   5.010
  266ARG    SC2  764   7.750   0.030   4.750
  266ARG    SCP  765   7.760   0.080   4.640
  267LEU     BB  766   7.640   0.550   5.470
  267LEU    SC1  767   7.730   0.500   5.760
  268SER     BB  768   7.550   0.860   5.370
  268SER    SC1  769   7.450   1.050   5.440
  268SER    SCP  770   7.510   1.160   5.500
  268SER    SCN  771   7.380   0.940   5.380
  269ASN     BB  772   7.380   0.720   5.090
  269ASN    SC1  773   7.450   0.850   4.840
  269ASN    SCP  774   7.450   0.830   4.980
  269ASN    SCN  775   7.460   0.860   4.700
  270ILE     BB  776   7.150   0.580   5.230
  270ILE    SC1  777   7.230   0.310   5.360
  271TYR     BB  778   7.060   0.770   5.480
  271TYR    SC1  779   7.090   0.610   5.720
  271TYR    SC2  780   7.120   0.570   5.980
  271TYR    SC3  781   7.270   0.430   5.810
  272ALA     BB  782   6.760   0.850   5.450
  273GLN     BB  783   6.620   0.710   5.260
  273GLN    SC1  784   6.630   1.060   4.970
  273GLN    SCP  785   6.740   1.090   5.050
  273GLN    SCN  786   6.520   1.030   4.900
  274ALA     BB  787   6.640   0.430   5.130
  275LYS     BB  788   6.780   0.200   5.330
  275LYS    SC1  789   6.770  13.850   5.170
  275LYS    SC2  790   6.880  13.580   5.140
  275LYS    SCP  791   6.980  13.590   5.190
  276HIS     BB  792   6.690   0.280   5.630
  276HIS    SC1  793   6.940   0.110   5.760
  276HIS    SC2  794   7.070  13.840   5.630
  276HIS    SC3  795   7.040  13.820   5.900
  277HIS     BB  796   6.620   0.490   5.760
  277HIS    SC1  797   6.670   0.500   6.070
  277HIS    SC2  798   6.730   0.620   6.300
  277HIS    SC3  799   6.470   0.600   6.220
  278SER     BB  800   6.360   0.730   5.690
  278SER    SC1  801   6.200   0.650   5.510
  278SER    SCP  802   6.230   0.740   5.610
  278SER    SCN  803   6.160   0.550   5.410
  279LEU     BB  804   6.250   1.000   5.850
  279LEU    SC1  805   6.010   1.220   5.760
  280PRO     BB  806   6.300   1.070   6.140
  280PRO    SC1  807   6.040   1.150   6.240
  281PRO     BB  808   6.540   1.140   6.310
  281PRO    SC1  809   6.470   1.450   6.450
  282VAL     BB  810   6.830   1.080   6.360
  282VAL    SC1  811   6.920   1.090   6.610
  283SER     BB  812   6.980   1.010   6.070
  283SER    SC1  813   6.770   0.970   5.920
  283SER    SCP  814   6.650   1.030   5.960
  283SER    SCN  815   6.890   0.900   5.880
  284LEU     BB  816   7.220   1.100   6.000
  284LEU    SC1  817   7.450   0.890   5.870
  285GLN     BB  818   7.370   1.360   6.160
  285GLN    SC1  819   7.600   1.380   5.850
  285GLN    SCP  820   7.510   1.380   5.740
  285GLN    SCN  821   7.680   1.380   5.960
  286GLY     BB  822   7.370   1.310   6.450
  287GLN     BB  823   7.570   1.000   6.420
  287GLN    SC1  824   7.250   0.770   6.400
  287GLN    SCP  825   7.380   0.730   6.430
  287GLN    SCN  826   7.110   0.810   6.370
  288LEU     BB  827   7.820   1.010   6.190
  288LEU    SC1  828   8.000   0.770   6.110
  289LEU     BB  829   8.000   1.250   6.190
  289LEU    SC1  830   8.270   1.200   6.030
  290TRP     BB  831   8.090   1.400   6.430
  290TRP    SC1  832   7.880   1.440   6.620
  290TRP    SC2  833   7.690   1.460   6.810
  290TRP    SC3  834   7.740   1.670   6.640
  290TRP    SC4  835   7.580   1.700   6.860
  291ARG     BB  836   8.400   1.460   6.460
  291ARG    SC1  837   8.570   1.630   6.740
  291ARG    SC2  838   8.890   1.790   6.720
  291ARG    SCP  839   8.970   1.860   6.740
  292GLU     BB  840   8.470   1.620   6.230
  292GLU    SC1  841   8.840   1.680   6.250
  292GLU    SCN  842   8.840   1.690   6.140
  293PHE     BB  843   8.260   1.870   6.180
  293PHE    SC1  844   7.950   1.840   6.200
  293PHE    SC2  845   7.720   1.910   6.070
  293PHE    SC3  846   7.730   1.680   6.210
  294PHE     BB  847   8.340   2.010   6.470
  294PHE    SC1  848   8.090   2.110   6.560
  294PHE    SC2  849   7.820   2.100   6.590
  294PHE    SC3  850   7.940   2.340   6.570
  295TYR     BB  851   8.600   2.130   6.480
  295TYR    SC1  852   8.710   2.320   6.670
  295TYR    SC2  853   8.730   2.520   6.840
  295TYR    SC3  854   8.870   2.530   6.610
  296THR     BB  855   8.600   2.360   6.210
  296THR    SC1  856   8.600   2.240   5.980
  296THR    SCP  857   8.570   2.260   6.110
  296THR    SCN  858   8.630   2.220   5.840
  297VAL     BB  859   8.500   2.640   6.240
  297VAL    SC1  860   8.370   2.640   6.470
  298ALA     BB  861   8.680   2.790   5.980
  299SER     BB  862   9.030   2.680   6.120
  299SER    SC1  863   9.060   2.470   6.110
  299SER    SCP  864   9.020   2.590   6.160
  299SER    SCN  865   9.110   2.350   6.050
  300ALA     BB  866   9.050   2.910   6.370
  301THR     BB  867   8.800   3.060   6.500
  301THR    SC1  868   8.770   3.310   6.500
  301THR    SCP  869   8.680   3.230   6.580
  301THR    SCN  870   8.860   3.380   6.420
  302GLN     BB  871   8.780   2.970   6.870
  302GLN    SC1  872   9.050   3.050   7.110
  302GLN    SCP  873   9.050   3.040   6.970
  302GLN    SCN  874   9.060   3.060   7.250
  303ASN     BB  875   8.560   3.040   7.200
  303ASN    SC1  876   8.640   3.220   7.400
  303ASN    SCP  877   8.680   3.090   7.440
  303ASN    SCN  878   8.610   3.350   7.360
  304PHE     BB  879   8.400   2.820   7.210
  304PHE    SC1  880   8.290   2.610   7.020
  304PHE    SC2  881   8.050   2.530   6.930
  304PHE    SC3  882   8.260   2.360   6.920
  305THR     BB  883   8.270   2.710   7.560
  305THR    SC1  884   8.420   2.490   7.520
  305THR    SCP  885   8.320   2.450   7.600
  305THR    SCN  886   8.520   2.530   7.430
  306GLN     BB  887   8.210   2.860   7.760
  306GLN    SC1  888   8.390   2.650   8.030
  306GLN    SCP  889   8.320   2.560   8.120
  306GLN    SCN  890   8.460   2.730   7.950
  307MET     BB  891   8.060   3.130   7.600
  307MET    SC1  892   7.810   3.140   7.860
  308ALA     BB  893   8.180   3.270   7.410
  309GLY     BB  894   8.150   3.410   7.150
  310ASN     BB  895   8.110   3.310   6.850
  310ASN    SC1  896   8.290   3.080   6.780
  310ASN    SCP  897   8.160   3.080   6.830
  310ASN    SCN  898   8.420   3.080   6.720
  311PRO     BB  899   7.840   3.240   6.710
  311PRO    SC1  900   7.890   3.350   6.430
  312ILE     BB  901   7.580   3.150   6.850
  312ILE    SC1  902   7.560   2.850   6.800
  313CYS     BB  903   7.680   3.100   7.170
  313CYS    SC1  904   7.920   2.940   7.130
  314LEU     BB  905   7.600   3.220   7.390
  314LEU    SC1  906   7.770   3.460   7.510
  315GLN     BB  907   7.360   3.220   7.660
  315GLN    SC1  908   7.400   2.860   7.840
  315GLN    SCP  909   7.440   2.840   7.710
  315GLN    SCN  910   7.360   2.880   7.980
  316ILE     BB  911   7.300   3.390   7.920
  316ILE    SC1  912   7.490   3.550   8.110
  317HIS     BB  913   7.050   3.190   8.070
  317HIS    SC1  914   6.940   3.040   7.830
  317HIS    SC2  915   6.910   3.120   7.580
  317HIS    SC3  916   6.970   2.860   7.630
  318TRP     BB  917   7.060   2.950   8.290
  318TRP    SC1  918   7.010   2.710   8.130
  318TRP    SC2  919   6.940   2.500   7.980
  318TRP    SC3  920   6.760   2.690   8.030
  318TRP    SC4  921   6.690   2.490   7.870
  319TYR     BB  922   7.090   2.920   8.570
  319TYR    SC1  923   6.870   3.090   8.690
  319TYR    SC2  924   6.650   3.200   8.800
  319TYR    SC3  925   6.890   3.230   8.920
  320GLU     BB  926   7.340   2.800   8.730
  320GLU    SC1  927   7.440   3.190   8.780
  320GLU    SCN  928   7.380   3.210   8.870
  321ASP     BB  929   7.350   2.680   8.960
  321ASP    SC1  930   7.290   2.850   9.210
  321ASP    SCN  931   7.190   2.820   9.260
  322ALA     BB  932   7.180   2.370   8.960
  323GLU     BB  933   7.310   2.190   9.080
  323GLU    SC1  934   7.370   2.240   9.430
  323GLU    SCN  935   7.400   2.140   9.430
  324ARG     BB  936   7.550   1.980   9.050
  324ARG    SC1  937   7.810   2.130   9.130
  324ARG    SC2  938   7.750   2.440   9.120
  324ARG    SCP  939   7.760   2.370   9.040
  325LEU     BB  940   7.450   1.730   8.980
  325LEU    SC1  941   7.530   1.650   8.650
  326HIS     BB  942   7.180   1.580   9.150
  326HIS    SC1  943   7.340   1.430   9.350
  326HIS    SC2  944   7.590   1.350   9.440
  326HIS    SC3  945   7.360   1.230   9.540
  327LYS     BB  946   7.050   1.380   8.920
  327LYS    SC1  947   6.780   1.450   8.850
  327LYS    SC2  948   6.550   1.380   9.010
  327LYS    SCP  949   6.580   1.460   8.930
  328TRP     BB  950   7.300   1.230   8.780
  328TRP    SC1  951   7.340   1.190   8.510
  328TRP    SC2  952   7.400   1.130   8.250
  328TRP    SC3  953   7.530   1.010   8.460
  328TRP    SC4  954   7.600   0.950   8.200
  329LYS     BB  955   7.550   1.200   8.970
  329LYS    SC1  956   7.830   1.190   8.800
  329LYS    SC2  957   8.060   1.170   8.820
  329LYS    SCP  958   8.110   1.220   8.900
  330THR     BB  959   7.500   0.960   9.140
  330THR    SC1  960   7.660   0.840   9.250
  330THR    SCP  961   7.740   0.850   9.140
  330THR    SCN  962   7.580   0.830   9.360
  331ALA     BB  963   7.130   0.920   9.180
  332GLN     BB  964   6.900   1.110   9.240
  332GLN    SC1  965   6.810   1.390   9.450
  332GLN    SCP  966   6.860   1.400   9.320
  332GLN    SCN  967   6.760   1.370   9.580
  333THR     BB  968   6.620   0.890   9.300
  333THR    SC1  969   6.710   0.650   9.420
  333THR    SCP  970   6.830   0.670   9.500
  333THR    SCN  971   6.590   0.620   9.350
  334GLY     BB  972   6.440   0.920   9.100
  335PHE     BB  973   6.370   0.850   8.810
  335PHE    SC1  974   6.070   0.870   8.820
  335PHE    SC2  975   5.840   0.970   8.720
  335PHE    SC3  976   5.860   0.710   8.760
  336PRO     BB  977   6.480   0.590   8.640
  336PRO    SC1  978   6.320   0.350   8.690
  337TRP     BB  979   6.630   0.670   8.380
  337TRP    SC1  980   6.590   0.440   8.190
  337TRP    SC2  981   6.510   0.260   8.010
  337TRP    SC3  982   6.690   0.450   7.940
  337TRP    SC4  983   6.590   0.290   7.750
  338ILE     BB  984   6.950   0.690   8.370
  338ILE    SC1  985   7.040   0.730   8.080
  339ASP     BB  986   7.100   0.790   8.610
  339ASP    SC1  987   6.850   0.970   8.770
  339ASP    SCN  988   6.780   1.050   8.760
  340ALA     BB  989   7.260   0.710   8.750
  341ILE     BB  990   7.360   0.490   8.970
  341ILE    SC1  991   7.300   0.470   9.270
  342MET     BB  992   7.600   0.380   8.900
  342MET    SC1  993   7.620   0.010   8.850
  343THR     BB  994   7.780   0.610   8.800
  343THR    SC1  995   7.990   0.720   8.940
  343THR    SCP  996   7.860   0.770   8.900
  343THR    SCN  997   8.110   0.670   8.980
  344GLN     BB  998   7.880   0.550   8.470
  344GLN    SC1  999   8.040   0.850   8.430
  344GLN    SCP 1000   8.110   0.880   8.550
  344GLN    SCN 1001   7.970   0.820   8.310
  345LEU     BB 1002   7.640   0.360   8.430
  345LEU    SC1 1003   7.460   0.460   8.270
  346ARG     BB 1004   7.750   0.050   8.360
  346ARG    SC1 1005   7.500  13.750   8.380
  346ARG    SC2 1006   7.260  13.590   8.480
  346ARG    SCP 1007   7.230  13.610   8.370
  347GLN     BB 1008   8.030  13.820   8.330
  347GLN    SC1 1009   8.000  13.590   8.610
  347GLN    SCP 1010   8.080  13.470   8.630
  347GLN    SCN 1011   7.920  13.700   8.590
  348GLU     BB 1012   8.090  13.780   8.070
  348GLU    SC1 1013   7.910  13.430   7.960
  348GLU    SCN 1014   7.850  13.510   8.010
  349GLY     BB 1015   8.070   0.220   7.940
  350TRP     BB 1016   7.740   0.230   7.860
  350TRP    SC1 1017   7.660  13.870   7.830
  350TRP    SC2 1018   7.470  13.690   7.890
  350TRP    SC3 1019   7.470  13.810   7.650
  350TRP    SC4 1020   7.290  13.620   7.700
  351ILE     BB 1021   7.500   0.370   7.640
  351ILE    SC1 1022   7.410   0.640   7.770
  352HIS     BB 1023   7.420   0.340   7.280
  352HIS    SC1 1024   7.700   0.230   7.270
  352HIS    SC2 1025   7.830   0.020   7.380
  352HIS    SC3 1026   7.960   0.250   7.350
  353HIS     BB 1027   7.220   0.400   7.190
  353HIS    SC1 1028   7.100   0.620   7.010
  353HIS    SC2 1029   6.870   0.750   6.950
  353HIS    SC3 1030   7.000   0.610   6.760
  354LEU     BB 1031   6.970   0.470   7.470
  354LEU    SC1 1032   7.050   0.240   7.670
  355ALA     BB 1033   6.990   0.700   7.590
  356ARG     BB 1034   7.120   0.950   7.350
  356ARG    SC1 1035   7.430   0.920   7.370
  356ARG    SC2 1036   7.650   1.120   7.310
  356ARG    SCP 1037   7.750   1.070   7.290
  357HIS     BB 1038   6.920   1.140   7.340
  357HIS    SC1 1039   6.740   1.170   7.100
  357HIS    SC2 1040   6.470   1.130   7.120
  357HIS    SC3 1041   6.570   1.290   6.930
  358ALA     BB 1042   6.710   1.150   7.600
  359VAL     BB 1043   6.930   1.230   7.850
  359VAL    SC1 1044   7.170   1.130   7.800
  360ALA     BB 1045   6.920   1.550   7.890
  361CYS     BB 1046   6.580   1.630   7.910
  361CYS    SC1 1047   6.450   1.360   7.940
  362PHE     BB 1048   6.580   1.650   8.310
  362PHE    SC1 1049   6.400   1.420   8.460
  362PHE    SC2 1050   6.260   1.300   8.650
  362PHE    SC3 1051   6.280   1.190   8.410
  363LEU     BB 1052   6.850   1.810   8.350
  363LEU    SC1 1053   7.060   1.570   8.390
  364THR     BB 1054   6.830   2.070   8.170
  364THR    SC1 1055   6.970   2.030   7.950
  364THR    SCP 1056   7.070   1.960   7.890
  364THR    SCN 1057   6.860   2.090   8.010
  365ARG     BB 1058   6.490   2.140   8.120
  365ARG    SC1 1059   6.430   2.080   7.820
  365ARG    SC2 1060   6.170   2.110   7.710
  365ARG    SCP 1061   6.230   2.060   7.790
  366GLY     BB 1062   6.400   2.040   8.360
  367ASP     BB 1063   6.480   2.010   8.610
  367ASP    SC1 1064   6.340   1.770   8.800
  367ASP    SCN 1065   6.430   1.720   8.850
  368LEU     BB 1066   6.750   2.090   8.710
  368LEU    SC1 1067   7.030   1.930   8.790
  369TRP     BB 1068   6.920   2.380   8.510
  369TRP    SC1 1069   6.680   2.470   8.410
  369TRP    SC2 1070   6.430   2.570   8.410
  369TRP    SC3 1071   6.630   2.730   8.500
  369TRP    SC4 1072   6.370   2.820   8.510
  370ILE     BB 1073   7.160   2.280   8.370
  370ILE    SC1 1074   7.320   2.020   8.420
  371SER     BB 1075   7.420   2.450   8.180
  371SER    SC1 1076   7.460   2.650   8.310
  371SER    SCP 1077   7.440   2.780   8.260
  371SER    SCN 1078   7.470   2.520   8.350
  372TRP     BB 1079   7.590   2.270   8.000
  372TRP    SC1 1080   7.670   2.460   7.790
  372TRP    SC2 1081   7.800   2.610   7.610
  372TRP    SC3 1082   7.740   2.350   7.550
  372TRP    SC4 1083   7.840   2.510   7.360
  373GLU     BB 1084   7.900   2.420   8.310
  373GLU    SC1 1085   7.890   2.760   8.110
  373GLU    SCN 1086   7.880   2.670   8.170
  374GLU     BB 1087   7.960   2.200   8.400
  374GLU    SC1 1088   8.100   2.260   8.760
  374GLU    SCN 1089   8.030   2.330   8.730
  375GLY     BB 1090   7.770   1.950   8.300
  376MET     BB 1091   7.920   1.820   8.080
  376MET    SC1 1092   7.870   1.910   7.790
  377LYS     BB 1093   8.160   1.680   8.210
  377LYS    SC1 1094   8.390   1.850   8.300
  377LYS    SC2 1095   8.440   2.080   8.470
  377LYS    SCP 1096   8.430   2.060   8.580
  378VAL     BB 1097   8.070   1.410   8.270
  378VAL    SC1 1098   7.800   1.410   8.320
  379PHE     BB 1099   8.160   1.140   8.020
  379PHE    SC1 1100   7.900   1.210   7.880
  379PHE    SC2 1101   7.640   1.190   7.830
  379PHE    SC3 1102   7.770   1.410   7.760
  380GLU     BB 1103   8.400   1.110   8.190
  380GLU    SC1 1104   8.570   1.440   8.020
  380GLU    SCN 1105   8.610   1.360   7.960
  381GLU     BB 1106   8.540   0.870   8.330
  381GLU    SC1 1107   8.470   0.990   8.680
  381GLU    SCN 1108   8.390   0.930   8.710
  382LEU     BB 1109   8.430   0.610   8.210
  382LEU    SC1 1110   8.270   0.380   8.330
  383LEU     BB 1111   8.250   0.690   7.950
  383LEU    SC1 1112   7.940   0.660   8.000
  384LEU     BB 1113   8.380   0.770   7.700
  384LEU    SC1 1114   8.380   0.490   7.540
  385ASP     BB 1115   8.380   1.060   7.590
  385ASP    SC1 1116   8.120   1.180   7.450
  385ASP    SCN 1117   8.040   1.160   7.380
  386ALA     BB 1118   8.620   1.280   7.550
  387ASP     BB 1119   8.780   1.490   7.390
  387ASP    SC1 1120   8.900   1.420   7.110
  387ASP    SCN 1121   8.930   1.440   7.010
  388TYR     BB 1122   8.800   1.820   7.380
  388TYR    SC1 1123   8.680   1.950   7.630
  388TYR    SC2 1124   8.790   1.890   7.870
  388TYR    SC3 1125   8.600   2.080   7.850
  389SER     BB 1126   8.600   1.980   7.120
  389SER    SC1 1127   8.650   2.200   7.180
  389SER    SCP 1128   8.570   2.320   7.160
  389SER    SCN 1129   8.720   2.090   7.190
  390ILE     BB 1130   8.360   1.730   7.140
  390ILE    SC1 1131   8.140   1.680   6.920
  391ASN     BB 1132   8.260   1.840   7.460
  391ASN    SC1 1133   8.260   1.640   7.670
  391ASN    SCP 1134   8.290   1.650   7.530
  391ASN    SCN 1135   8.230   1.630   7.800
  392ALA     BB 1136   8.120   2.090   7.400
  393GLY     BB 1137   7.910   2.040   7.180
  394ASN     BB 1138   7.710   1.810   7.290
  394ASN    SC1 1139   7.860   1.560   7.310
  394ASN    SCP 1140   7.920   1.600   7.430
  394ASN    SCN 1141   7.790   1.530   7.190
  395TRP     BB 1142   7.450   1.950   7.400
  395TRP    SC1 1143   7.380   1.890   7.730
  395TRP    SC2 1144   7.400   1.790   7.980
  395TRP    SC3 1145   7.360   1.630   7.770
  395TRP    SC4 1146   7.410   1.530   8.010
  396MET     BB 1147   7.390   2.180   7.190
  396MET    SC1 1148   7.590   2.380   6.960
  397TRP     BB 1149   7.120   2.060   7.050
  397TRP    SC1 1150   7.150   1.950   6.810
  397TRP    SC2 1151   7.220   1.790   6.620
  397TRP    SC3 1152   7.330   2.030   6.630
  397TRP    SC4 1153   7.380   1.870   6.420
  398LEU     BB 1154   6.950   2.040   7.320
  398LEU    SC1 1155   6.780   1.880   7.550
  399SER     BB 1156   7.020   2.300   7.500
  399SER    SC1 1157   7.260   2.340   7.640
  399SER    SCP 1158   7.360   2.360   7.730
  399SER    SCN 1159   7.150   2.310   7.540
  400ALA     BB 1160   6.970   2.520   7.310
  401SER     BB 1161   7.230   2.700   7.170
  401SER    SC1 1162   7.380   2.740   7.370
  401SER    SCP 1163   7.440   2.670   7.260
  401SER    SCN 1164   7.330   2.810   7.480
  402ALA     BB 1165   7.170   2.570   6.870
  403PHE     BB 1166   6.940   2.530   6.770
  403PHE    SC1 1167   6.980   2.340   6.540
  403PHE    SC2 1168   7.060   2.200   6.330
  403PHE    SC3 1169   6.830   2.140   6.460
  404PHE     BB 1170   6.700   2.420   6.940
  404PHE    SC1 1171   6.600   2.140   6.920
  404PHE    SC2 1172   6.530   1.920   6.770
  404PHE    SC3 1173   6.630   1.890   7.020
  405HIS     BB 1174   6.400   2.570   6.970
  405HIS    SC1 1175   6.400   2.810   6.790
  405HIS    SC2 1176   6.370   3.080   6.770
  405HIS    SC3 1177   6.590   2.960   6.660
  406HIS     BB 1178   6.190   2.590   7.170
  406HIS    SC1 1179   6.020   2.830   7.090
  406HIS    SC2 1180   5.800   2.950   7.000
  406HIS    SC3 1181   6.010   3.100   7.080
  407TYR     BB 1182   6.030   2.520   7.440
  407TYR    SC1 1183   5.980   2.840   7.530
  407TYR    SC2 1184   6.010   3.110   7.530
  407TYR    SC3 1185   6.020   2.970   7.760
  408THR     BB 1186   5.760   2.410   7.620
  408THR    SC1 1187   5.660   2.570   7.820
  408THR    SCP 1188   5.740   2.660   7.750
  408THR    SCN 1189   5.580   2.480   7.900
  409ARG     BB 1190   5.690   2.080   7.730
  409ARG    SC1 1191   5.420   2.160   7.850
  409ARG    SC2 1192   5.140   2.160   7.950
  409ARG    SCP 1193   5.130   2.120   8.050
  410ILE     BB 1194   5.810   1.730   7.610
  410ILE    SC1 1195   5.860   1.730   7.300
  411PHE     BB 1196   5.980   1.510   7.700
  411PHE    SC1 1197   6.260   1.550   7.510
  411PHE    SC2 1198   6.380   1.510   7.270
  411PHE    SC3 1199   6.350   1.760   7.370
  412CYS     BB 1200   5.960   1.230   7.750
  412CYS    SC1 1201   6.190   1.080   7.590
  413PRO     BB 1202   5.860   1.080   8.000
  413PRO    SC1 1203   5.870   1.260   8.240
  414VAL     BB 1204   5.710   0.830   7.950
  414VAL    SC1 1205   5.450   0.840   7.920
  415ARG     BB 1206   5.810   0.500   7.910
  415ARG    SC1 1207   5.580   0.300   8.000
  415ARG    SC2 1208   5.460   0.000   7.980
  415ARG    SCP 1209   5.570   0.010   8.000
  416PHE     BB 1210   6.120   0.510   7.730
  416PHE    SC1 1211   6.350   0.720   7.880
  416PHE    SC2 1212   6.340   0.900   8.090
  416PHE    SC3 1213   6.560   0.880   7.940
  417GLY     BB 1214   6.100   0.390   7.530
  418LYS     BB 1215   5.790   0.250   7.440
  418LYS    SC1 1216   5.640   0.430   7.170
  418LYS    SC2 1217   5.420   0.530   7.080
  418LYS    SCP 1218   5.390   0.620   7.130
  419ARG     BB 1219   5.700   0.060   7.490
  419ARG    SC1 1220   5.390   0.040   7.340
  419ARG    SC2 1221   5.110  13.880   7.210
  419ARG    SCP 1222   5.030   0.010   7.270
  420THR     BB 1223   5.790  13.670   7.330
  420THR    SC1 1224   5.650  13.570   7.150
  420THR    SCP 1225   5.600  13.530   7.270
  420THR    SCN 1226   5.690  13.620   7.020
  421ASP     BB 1227   6.150  13.650   7.470
  421ASP    SC1 1228   6.340  13.850   7.580
  421ASP    SCN 1229   6.300  13.770   7.640
  422PRO     BB 1230   6.310  13.390   7.540
  422PRO    SC1 1231   6.270  13.230   7.280
  423GLU     BB 1232   6.200  13.350   7.880
  423GLU    SC1 1233   6.520  13.170   7.940
  423GLU    SCN 1234   6.610  13.140   7.990
  424GLY     BB 1235   6.320  13.590   8.030
  425GLN     BB 1236   6.620  13.630   8.080
  425GLN    SC1 1237   6.790  13.730   7.770
  425GLN    SCP 1238   6.750  13.640   7.870
  425GLN    SCN 1239   6.820  13.820   7.670
  426TYR     BB 1240   6.800  13.810   8.280
  426TYR    SC1 1241   6.990   0.020   8.190
  426TYR    SC2 1242   7.020   0.280   8.150
  426TYR    SC3 1243   7.220   0.110   8.080
  427ILE     BB 1244   6.740  13.810   8.580
  427ILE    SC1 1245   6.770   0.190   8.650
  428ARG     BB 1246   6.800  13.480   8.710
  428ARG    SC1 1247   6.830  13.310   8.480
  428ARG    SC2 1248   6.740  13.040   8.350
  428ARG    SCP 1249   6.790  12.960   8.290
  429LYS     BB 1250   7.020  13.480   8.910
  429LYS    SC1 1251   7.110  13.300   9.120
  429LYS    SC2 1252   7.280  13.240   9.320
  429LYS    SCP 1253   7.390  13.230   9.280
  430TYR     BB 1254   7.140  13.800   8.970
  430TYR    SC1 1255   7.360  13.730   9.230
  430TYR    SC2 1256   7.380  13.780   9.490
  430TYR    SC3 1257   7.580  13.640   9.360
  431LEU     BB 1258   6.930   0.050   9.050
  431LEU    SC1 1259   6.960   0.100   9.380
  432PRO     BB 1260   6.610  13.890   9.060
  432PRO    SC1 1261   6.510   0.240   9.170
  433VAL     BB 1262   6.500  13.640   9.230
  433VAL    SC1 1263   6.700  13.530   9.350
  434LEU     BB 1264   6.280  13.490   9.000
  434LEU    SC1 1265   6.250  13.790   8.810
  435LYS     BB 1266   6.230  13.210   8.910
  435LYS    SC1 1267   6.570  13.160   8.920
  435LYS    SC2 1268   6.730  13.030   8.900
  435LYS    SCP 1269   6.840  13.000   8.900
  436ASN     BB 1270   5.930  13.060   9.010
  436ASN    SC1 1271   5.970  12.730   9.120
  436ASN    SCP 1272   6.010  12.820   9.010
  436ASN    SCN 1273   5.930  12.650   9.220
  437PHE     BB 1274   5.790  13.240   8.770
  437PHE    SC1 1275   5.770  13.540   8.850
  437PHE    SC2 1276   5.720  13.710   9.060
  437PHE    SC3 1277   5.550  13.700   8.850
  438PRO     BB 1278   5.760  13.080   8.490
  438PRO    SC1 1279   5.940  12.840   8.510
  439THR     BB 1280   5.680  13.170   8.200
  439THR    SC1 1281   5.650  13.070   7.980
  439THR    SCP 1282   5.590  12.980   7.890
  439THR    SCN 1283   5.700  13.160   8.070
  440LYS     BB 1284   5.590  13.530   8.350
  440LYS    SC1 1285   5.390  13.400   8.570
  440LYS    SC2 1286   5.280  13.180   8.670
  440LYS    SCP 1287   5.190  13.170   8.610
  441TYR     BB 1288   5.870  13.650   8.330
  441TYR    SC1 1289   6.080  13.440   8.430
  441TYR    SC2 1290   6.230  13.210   8.460
  441TYR    SC3 1291   6.350  13.460   8.480
  442ILE     BB 1292   5.940   0.000   8.450
  442ILE    SC1 1293   6.240   0.010   8.360
  443TYR     BB 1294   5.820   0.240   8.420
  443TYR    SC1 1295   5.960   0.500   8.400
  443TYR    SC2 1296   6.170   0.530   8.240
  443TYR    SC3 1297   6.050   0.740   8.360
  444GLU     BB 1298   5.540   0.210   8.670
  444GLU    SC1 1299   5.260  13.920   8.460
  444GLU    SCN 1300   5.210   0.090   8.430
  445PRO     BB 1301   5.650   0.310   8.940
  445PRO    SC1 1302   5.920   0.210   8.980
  446TRP     BB 1303   5.360   0.490   9.110
  446TRP    SC1 1304   5.320   0.680   8.900
  446TRP    SC2 1305   5.360   0.920   8.780
  446TRP    SC3 1306   5.110   0.830   8.820
  446TRP    SC4 1307   5.150   1.060   8.680
  447THR     BB 1308   5.070   0.320   9.060
  447THR    SC1 1309   4.890   0.440   9.270
  447THR    SCP 1310   4.870   0.300   9.280
  447THR    SCN 1311   4.910   0.580   9.270
  448ALA     BB 1312   5.100   0.060   8.920
  449SER     BB 1313   4.860  13.880   8.730
  449SER    SC1 1314   4.680   0.070   8.610
  449SER    SCP 1315   4.820   0.060   8.560
  449SER    SCN 1316   4.550   0.090   8.650
  450GLU     BB 1317   4.940  13.560   8.800
  450GLU    SC1 1318   4.860  13.400   8.420
  450GLU    SCN 1319   4.970  13.420   8.400
  451GLU     BB 1320   5.010  13.510   9.080
  451GLU    SC1 1321   4.660  13.520   9.180
  451GLU    SCN 1322   4.670  13.510   9.290
  452GLU     BB 1323   5.270  13.430   9.180
  452GLU    SC1 1324   5.380  13.100   9.120
  452GLU    SCN 1325   5.440  13.020   9.090
  453GLN     BB 1326   5.390  13.510   9.410
  453GLN    SC1 1327   5.440  13.900   9.370
  453GLN    SCP 1328   5.560  13.840   9.390
  453GLN    SCN 1329   5.310   0.030   9.350
  454ARG     BB 1330   5.330  13.350   9.650
  454ARG    SC1 1331   5.050  13.270   9.770
  454ARG    SC2 1332   4.830  13.510   9.730
  454ARG    SCP 1333   4.730  13.490   9.690
  455GLN     BB 1334   5.600  13.130   9.700
  455GLN    SC1 1335   5.550  12.840   9.900
  455GLN    SCP 1336   5.610  12.710   9.870
  455GLN    SCN 1337   5.490  12.960   9.920
  456ALA     BB 1338   5.800  13.150   9.410
  457GLY     BB 1339   5.920  13.420   9.430
  458CYS     BB 1340   5.780  13.650   9.650
  458CYS    SC1 1341   5.830  13.540   9.950
  459ILE     BB 1342   5.890  13.910   9.520
  459ILE    SC1 1343   6.150   0.030   9.350
  460ILE     BB 1344   5.730   0.280   9.670
  460ILE    SC1 1345   5.700   0.460   9.420
  461GLY     BB 1346   5.640   0.340   9.890
  462ARG     BB 1347   5.780   0.490  10.130
  462ARG    SC1 1348   5.790   0.300  10.380
  462ARG    SC2 1349   5.820   0.090  10.610
  462ARG    SCP 1350   5.770   0.010  10.640
  463ASP     BB 1351   6.090   0.580   9.970
  463ASP    SC1 1352   6.120   0.920   9.970
  463ASP    SCN 1353   6.130   1.020  10.030
  464TYR     BB 1354   6.230   0.400   9.690
  464TYR    SC1 1355   6.420   0.220   9.750
  464TYR    SC2 1356   6.640   0.070   9.740
  464TYR    SC3 1357   6.550   0.160   9.980
  465PRO     BB 1358   6.230   0.650   9.480
  465PRO    SC1 1359   6.150   0.550   9.210
  466PHE     BB 1360   6.090   0.950   9.470
  466PHE    SC1 1361   5.840   0.950   9.310
  466PHE    SC2 1362   5.690   0.850   9.120
  466PHE    SC3 1363   5.590   1.040   9.290
  467PRO     BB 1364   6.260   1.200   9.550
  467PRO    SC1 1365   6.500   1.090   9.710
  468MET     BB 1366   6.270   1.400   9.460
  468MET    SC1 1367   6.080   1.290   9.090
  469VAL     BB 1368   6.300   1.690   9.490
  469VAL    SC1 1369   6.520   1.800   9.600
  470ASN     BB 1370   6.120   1.830   9.240
  470ASN    SC1 1371   5.930   1.740   9.090
  470ASN    SCP 1372   5.940   1.710   8.950
  470ASN    SCN 1373   5.910   1.760   9.220
  471HIS     BB 1374   6.280   2.130   9.120
  471HIS    SC1 1375   6.570   2.050   9.160
  471HIS    SC2 1376   6.820   2.070   9.230
  471HIS    SC3 1377   6.730   1.830   9.160
  472LYS     BB 1378   6.310   2.390   8.940
  472LYS    SC1 1379   6.640   2.480   8.940
  472LYS    SC2 1380   6.840   2.690   8.940
  472LYS    SCP 1381   6.950   2.670   8.950
  473GLU     BB 1382   6.100   2.350   8.710
  473GLU    SC1 1383   5.970   2.670   8.710
  473GLU    SCN 1384   5.910   2.580   8.700
  474ALA     BB 1385   5.980   2.070   8.670
  475SER     BB 1386   5.910   1.840   8.470
  475SER    SC1 1387   5.910   1.610   8.540
  475SER    SCP 1388   5.910   1.470   8.520
  475SER    SCN 1389   5.910   1.740   8.560
  476ASP     BB 1390   5.970   1.980   8.160
  476ASP    SC1 1391   6.150   1.750   8.050
  476ASP    SCN 1392   6.100   1.800   8.140
  477ARG     BB 1393   5.850   2.260   8.150
  477ARG    SC1 1394   5.580   2.240   8.350
  477ARG    SC2 1395   5.570   2.330   8.650
  477ARG    SCP 1396   5.650   2.400   8.660
  478ASN     BB 1397   6.000   2.590   8.170
  478ASN    SC1 1398   6.190   2.540   7.910
  478ASN    SCP 1399   6.100   2.520   8.010
  478ASN    SCN 1400   6.280   2.560   7.810
  479LEU     BB 1401   5.930   2.790   8.250
  479LEU    SC1 1402   5.660   2.980   8.060
  480GLN     BB 1403   6.120   3.070   8.230
  480GLN    SC1 1404   6.140   3.290   8.630
  480GLN    SCP 1405   6.150   3.430   8.630
  480GLN    SCN 1406   6.130   3.150   8.620
  481LEU     BB 1407   6.420   3.030   8.100
  481LEU    SC1 1408   6.600   3.180   8.290
  482MET     BB 1409   6.460   3.040   7.840
  482MET    SC1 1410   6.480   2.810   7.490
  483ARG     BB 1411   6.390   3.330   7.710
  483ARG    SC1 1412   6.350   3.540   7.980
  483ARG    SC2 1413   6.190   3.760   8.160
  483ARG    SCP 1414   6.210   3.870   8.140
  484ARG     BB 1415   6.580   3.500   7.570
  484ARG    SC1 1416   6.640   3.820   7.590
  484ARG    SC2 1417   6.660   4.120   7.460
  484ARG    SCP 1418   6.570   4.190   7.430
  485VAL     BB 1419   6.610   3.440   7.270
  485VAL    SC1 1420   6.480   3.220   7.220
  486ARG     BB 1421   6.730   3.530   7.040
  486ARG    SC1 1422   6.900   3.760   7.070
  486ARG    SC2 1423   6.840   4.040   6.930
  486ARG    SCP 1424   6.810   3.940   6.950
  487GLU     BB 1425   6.720   3.480   6.700
  487GLU    SC1 1426   6.540   3.810   6.610
  487GLU    SCN 1427   6.620   3.850   6.660
  488GLU     BB 1428   6.990   3.540   6.580
  488GLU    SC1 1429   7.070   3.880   6.470
  488GLU    SCN 1430   7.120   3.820   6.390
  489GLN     BB 1431   7.210   3.540   6.770
  489GLN    SC1 1432   7.500   3.670   6.570
  489GLN    SCP 1433   7.490   3.540   6.630
  489GLN    SCN 1434   7.500   3.800   6.520
  490ARG     BB 1435   7.260   3.420   7.060
  490ARG    SC1 1436   7.320   3.640   7.300
  490ARG    SC2 1437   7.070   3.600   7.520
  490ARG    SCP 1438   7.010   3.650   7.600
  491GLY     BB 1439   7.120   3.220   7.160
  492THR     BB 1440   6.930   3.050   7.000
  492THR    SC1 1441   6.790   2.870   7.080
  492THR    SCP 1442   6.850   2.740   7.070
  492THR    SCN 1443   6.720   2.990   7.090
  493ALA     BB 1444   7.060   3.020   6.730
  494GLN     BB 1445   7.200   2.990   6.540
  494GLN    SC1 1446   7.360   3.260   6.340
  494GLN    SCP 1447   7.430   3.360   6.270
  494GLN    SCN 1448   7.290   3.160   6.410
  495LEU     BB 1449   7.150   2.770   6.330
  495LEU    SC1 1450   7.440   2.890   6.120
  496THR     BB 1451   6.900   2.670   6.250
  496THR    SC1 1452   6.660   2.620   6.300
  496THR    SCP 1453   6.650   2.540   6.190
  496THR    SCN 1454   6.670   2.710   6.410
  497ARG     BB 1455   6.770   3.080   6.250
  497ARG    SC1 1456   6.590   3.280   6.250
  497ARG    SC2 1457   6.310   3.400   6.400
  497ARG    SCP 1458   6.400   3.380   6.470
  998FAD   FLA1 1459   6.810   1.600   6.780
  998FAD   FLA2 1460   6.950   1.590   7.130
  998FAD   FLA3 1461   7.100   1.510   7.010
  998FAD   FLA4 1462   7.100   1.570   7.440
  998FAD   FLA5 1463   7.350   1.450   7.350
  998FAD   RIB1 1464   7.290   1.180   6.960
  998FAD   RIB2 1465   7.380   1.030   6.850
  998FAD   PO4B 1466   7.550   0.650   6.830
  998FAD   PO4A 1467   7.720   0.710   7.070
  998FAD   RBS1 1468   7.910   1.000   6.890
  998FAD   RBS2 1469   7.990   0.930   6.670
  998FAD   ADN3 1470   8.130   1.220   6.980
  998FAD   ADN2 1471   8.380   1.150   6.860
  998FAD   ADN1 1472   8.420   1.250   7.060
    1MET     CA 1473  12.050   2.080   6.240
    2PRO     CA 1474  11.840   2.150   6.130
    3HIS     CA 1475  11.550   2.060   6.060
    4ARG     CA 1476  11.340   2.010   6.330
    5THR     CA 1477  10.960   1.820   6.240
    6ILE     CA 1478  10.630   1.800   6.450
    7HIS     CA 1479  10.370   1.560   6.520
    8LEU     CA 1480  10.180   1.580   6.890
    9PHE     CA 1481   9.970   1.350   6.980
   10ARG     CA 1482   9.590   1.370   6.940
   11LYS     CA 1483   9.420   1.290   6.680
   12GLY     CA 1484   9.430   1.030   6.490
   13LEU     CA 1485   9.590   0.670   6.530
   14ARG     CA 1486   9.570   0.540   6.210
   15LEU     CA 1487   9.730   0.450   5.950
   16HIS     CA 1488   9.500   0.400   5.760
   17ASP     CA 1489   9.420   0.680   5.630
   18ASN     CA 1490   9.590   0.990   5.700
   19PRO     CA 1491   9.540   1.360   5.720
   20THR     CA 1492   9.840   1.520   5.920
   21LEU     CA 1493  10.110   1.310   5.850
   22LEU     CA 1494  10.320   1.230   6.080
   23ALA     CA 1495  10.540   1.390   6.030
   24ALA     CA 1496  10.560   1.530   5.700
   25LEU     CA 1497  10.660   1.440   5.440
   26GLU     CA 1498  10.940   1.500   5.260
   27SER     CA 1499  11.100   1.740   5.500
   28SER     CA 1500  11.390   1.650   5.610
   29GLU     CA 1501  11.500   1.580   5.910
   30THR     CA 1502  11.320   1.460   6.180
   31ILE     CA 1503  11.020   1.310   6.240
   32TYR     CA 1504  10.850   1.400   6.540
   33PRO     CA 1505  10.680   1.150   6.640
   34VAL     CA 1506  10.510   1.280   6.930
   35TYR     CA 1507  10.410   1.170   7.290
   36VAL     CA 1508  10.310   1.240   7.620
   37LEU     CA 1509  10.240   1.050   7.860
   38ASP     CA 1510  10.200   1.250   8.120
   39ARG     CA 1511  10.140   1.550   8.000
   40ARG     CA 1512   9.830   1.580   7.940
   41PHE     CA 1513   9.670   1.350   7.910
   42LEU     CA 1514   9.510   1.260   7.630
   43ALA     CA 1515   9.230   1.300   7.580
   44SER     CA 1516   9.140   1.580   7.770
   45ALA     CA 1517   9.070   1.530   8.030
   46MET     CA 1518   9.050   1.470   8.280
   47HIS     CA 1519   8.830   1.200   8.380
   48ILE     CA 1520   8.950   0.970   8.450
   49GLY     CA 1521   8.930   0.520   8.460
   50ALA     CA 1522   8.740   0.270   8.370
   51LEU     CA 1523   8.790   0.270   8.050
   52ARG     CA 1524   8.990   0.510   7.950
   53TRP     CA 1525   9.280   0.380   8.100
   54HIS     CA 1526   9.360   0.160   7.960
   55PHE     CA 1527   9.290   0.290   7.620
   56LEU     CA 1528   9.470   0.400   7.520
   57LEU     CA 1529   9.750   0.140   7.640
   58GLN     CA 1530   9.680   0.010   7.360
   59SER     CA 1531   9.730   0.280   7.130
   60LEU     CA 1532   9.980   0.330   7.180
   61GLU     CA 1533  10.180   0.020   7.180
   62ASPP    CA 1534   9.990  13.860   6.830
   63LEU     CA 1535  10.180   0.230   6.740
   64HIS     CA 1536  10.470   0.140   6.780
   65LYS     CA 1537  10.490  13.790   6.670
   66ASN     CA 1538  10.410  13.860   6.330
   67LEU     CA 1539  10.630   0.190   6.320
   68SER     CA 1540  10.910   0.030   6.330
   69ARG     CA 1541  10.890  13.920   5.970
   70LEU     CA 1542  10.870   0.250   5.840
   71GLY     CA 1543  10.990   0.470   6.040
   72ALA     CA 1544  10.930   0.480   6.270
   73ARG     CA 1545  10.940   0.520   6.620
   74LEU     CA 1546  10.770   0.750   6.900
   75LEU     CA 1547  10.730   0.910   7.110
   76VAL     CA 1548  10.750   0.870   7.510
   77ILE     CA 1549  10.770   1.230   7.680
   78GLN     CA 1550  10.760   1.380   7.940
   79GLY     CA 1551  10.660   1.440   8.170
   80GLU     CA 1552  10.760   1.750   8.250
   81TYR     CA 1553  10.700   1.930   8.080
   82GLU     CA 1554  10.720   2.250   8.080
   83SER     CA 1555  10.840   2.370   7.820
   84VAL     CA 1556  10.780   2.160   7.590
   85LEU     CA 1557  10.970   1.930   7.500
   86ARG     CA 1558  11.250   1.970   7.680
   87ASP     CA 1559  11.420   2.280   7.740
   88HIS     CA 1560  11.410   2.460   7.520
   89VAL     CA 1561  11.420   2.820   7.450
   90GLN     CA 1562  11.490   2.840   7.160
   91LYS     CA 1563  11.530   2.610   7.010
   92TRP     CA 1564  11.390   2.410   6.840
   93ASN     CA 1565  11.390   2.390   6.540
   94ILE     CA 1566  11.180   2.450   6.260
   95THR     CA 1567  10.940   2.330   5.970
   96GLN     CA 1568  10.720   2.220   6.140
   97VAL     CA 1569  10.490   2.180   6.300
   98THR     CA 1570  10.210   1.950   6.320
   99LEU     CA 1571   9.940   1.990   6.490
  100ASP     CA 1572   9.570   1.990   6.500
  101ALA     CA 1573   9.510   2.250   6.610
  102GLU     CA 1574   9.330   2.510   6.530
  103MET     CA 1575   9.270   2.710   6.820
  104GLU     CA 1576   9.220   2.550   7.040
  105PRO     CA 1577   9.080   2.420   7.270
  106PHE     CA 1578   9.110   2.220   7.390
  107TYR     CA 1579   9.450   2.210   7.420
  108LYS     CA 1580   9.560   2.460   7.520
  109GLU     CA 1581   9.840   2.420   7.660
  110MET     CA 1582  10.030   2.510   7.410
  111GLU     CA 1583   9.990   2.740   7.240
  112ALA     CA 1584  10.280   2.930   7.230
  113ASN     CA 1585  10.560   2.760   7.240
  114ILE     CA 1586  10.550   2.650   6.960
  115ARG     CA 1587  10.410   2.820   6.730
  116ARG     CA 1588  10.500   3.120   6.640
  117LEU     CA 1589  10.550   3.300   6.920
  118GLY     CA 1590  10.740   3.170   7.100
  119ALA     CA 1591  10.950   2.960   7.030
  120GLU     CA 1592  11.010   2.780   6.840
  121LEU     CA 1593  10.920   2.640   6.630
  122GLY     CA 1594  10.760   2.690   6.350
  123PHE     CA 1595  10.570   2.860   6.190
  124GLU     CA 1596  10.310   2.680   6.130
  125VAL     CA 1597  10.300   2.440   5.930
  126LEU     CA 1598  10.020   2.240   5.950
  127SER     CA 1599   9.880   2.350   6.160
  128ARG     CA 1600   9.540   2.280   6.120
  129VAL     CA 1601   9.400   2.040   5.940
  130GLY     CA 1602   9.090   2.010   5.900
  131HIS     CA 1603   9.030   1.660   5.800
  132SER     CA 1604   8.930   1.400   5.610
  133LEU     CA 1605   8.610   1.450   5.470
  134TYR     CA 1606   8.550   1.680   5.280
  135ASP     CA 1607   8.800   1.820   5.190
  136THR     CA 1608   8.920   2.000   5.440
  137LYS     CA 1609   8.720   2.220   5.500
  138ARG     CA 1610   8.490   2.260   5.290
  139ILE     CA 1611   8.290   2.470   5.370
  140LEU     CA 1612   8.440   2.680   5.560
  141ASP     CA 1613   8.680   2.790   5.390
  142LEU     CA 1614   8.470   2.950   5.120
  143ASN     CA 1615   8.250   3.120   5.240
  144GLY     CA 1616   8.260   3.230   5.540
  145GLY     CA 1617   8.350   3.080   5.770
  146SER     CA 1618   8.210   3.020   6.070
  147PRO     CA 1619   7.940   2.770   6.150
  148PRO     CA 1620   7.820   2.490   6.090
  149LEU     CA 1621   7.560   2.300   6.230
  150THR     CA 1622   7.360   2.230   5.980
  151TYR     CA 1623   7.230   1.870   5.950
  152LYS     CA 1624   7.300   1.730   5.680
  153ARG     CA 1625   7.500   1.770   5.450
  154PHE     CA 1626   7.750   1.950   5.580
  155LEU     CA 1627   7.850   2.190   5.610
  156HIS     CA 1628   7.800   2.430   5.440
  157ILE     CA 1629   7.720   2.380   5.100
  158LEU     CA 1630   7.590   2.140   5.090
  159SER     CA 1631   7.760   1.940   4.740
  160GLN     CA 1632   8.060   1.950   4.720
  161LEU     CA 1633   8.200   1.970   4.430
  162GLY     CA 1634   8.260   1.620   4.360
  163ASP     CA 1635   8.290   1.430   4.630
  164PRO     CA 1636   8.390   1.130   4.840
  165GLU     CA 1637   8.580   0.960   4.790
  166VAL     CA 1638   8.950   0.880   4.770
  167PRO     CA 1639   9.130   0.700   5.020
  168VAL     CA 1640   9.450   0.650   4.920
  169ARG     CA 1641   9.590   0.470   5.160
  170ASN     CA 1642   9.870   0.530   5.240
  171LEU     CA 1643  10.210   0.410   5.270
  172THR     CA 1644  10.520   0.340   5.060
  173ALA     CA 1645  10.780   0.320   5.250
  174GLU     CA 1646  10.970   0.340   5.370
  175ASP     CA 1647  11.140   0.540   5.510
  176PHE     CA 1648  11.090   0.830   5.620
  177GLN     CA 1649  11.290   1.020   5.720
  178ARG     CA 1650  11.540   1.100   5.700
  179CYS     CA 1651  11.710   1.140   5.940
  180MET     CA 1652  11.560   1.070   6.210
  181SER     CA 1653  11.550   0.790   6.250
  182PRO     CA 1654  11.350   0.660   6.520
  183GLU     CA 1655  11.410   0.350   6.470
  184PRO     CA 1656  11.550   0.150   6.640
  185GLY     CA 1657  11.820   0.230   6.840
  186LEU     CA 1658  11.660   0.450   7.100
  187ALA     CA 1659  11.650   0.450   7.350
  188GLU     CA 1660  11.470   0.310   7.550
  189ARG     CA 1661  11.150   0.330   7.560
  190TYR     CA 1662  11.000   0.640   7.600
  191ARG     CA 1663  10.840   0.640   7.860
  192VAL     CA 1664  10.880   0.390   8.020
  193PRO     CA 1665  10.600   0.370   8.280
  194VAL     CA 1666  10.310   0.340   8.160
  195PRO     CA 1667  10.260   0.010   8.150
  196ALA     CA 1668  10.270  13.840   8.380
  197ASP     CA 1669  10.150   0.170   8.690
  198LEU     CA 1670   9.950   0.350   8.660
  199GLU     CA 1671   9.700   0.270   8.930
  200ILE     CA 1672   9.650   0.000   8.900
  201PRO     CA 1673   9.300  13.880   8.840
  202PRO     CA 1674   9.260   0.100   8.560
  203GLN     CA 1675   9.140  13.870   8.380
  204SER     CA 1676   9.030  13.700   8.130
  205LEU     CA 1677   8.920  13.370   8.210
  206SER     CA 1678   8.660  13.290   7.950
  207PRO     CA 1679   8.890  13.350   7.700
  208TRP     CA 1680   8.860  13.590   7.520
  209THR     CA 1681   9.020  13.670   7.170
  210GLY     CA 1682   9.280  13.640   7.000
  211GLY     CA 1683   9.330  13.770   6.780
  212GLU     CA 1684   9.340  13.740   6.520
  213THR     CA 1685   9.170  13.530   6.350
  214GLU     CA 1686   8.880  13.440   6.550
  215GLY     CA 1687   8.680  13.580   6.420
  216LEU     CA 1688   8.400  13.560   6.290
  217ARG     CA 1689   8.210  13.400   6.400
  218ARG     CA 1690   8.140  13.440   6.710
  219LEU     CA 1691   7.850  13.520   6.780
  220GLU     CA 1692   7.610  13.560   6.550
  221GLN     CA 1693   7.580  13.720   6.380
  222HIS     CA 1694   7.520   0.010   6.150
  223LEU     CA 1695   7.520  13.800   5.850
  224THR     CA 1696   7.390  13.440   5.670
  225ASP     CA 1697   7.070  13.300   5.580
  226GLN     CA 1698   6.830  13.360   5.750
  227GLY     CA 1699   6.670  13.590   5.610
  228TRP     CA 1700   6.430  13.740   5.800
  229VAL     CA 1701   6.400   0.090   5.960
  230ALA     CA 1702   6.180   0.280   5.880
  231ASN     CA 1703   5.900   0.470   5.850
  232PHE     CA 1704   5.900   0.720   6.060
  233THR     CA 1705   6.000   0.600   6.350
  234LYS     CA 1706   6.060   0.310   6.320
  235PRO     CA 1707   6.230   0.220   6.580
  236ARG     CA 1708   6.480   0.350   6.680
  237THR     CA 1709   6.420   0.620   6.800
  238ILE     CA 1710   6.150   0.570   7.010
  239PRO     CA 1711   6.110   0.230   7.030
  240ASN     CA 1712   6.380   0.090   7.100
  241SER     CA 1713   6.570  13.710   7.010
  242LEU     CA 1714   6.650  13.660   6.690
  243LEU     CA 1715   6.800  13.710   6.420
  244PRO     CA 1716   7.070  13.840   6.420
  245SER     CA 1717   7.200  13.670   6.760
  246THR     CA 1718   7.500  13.810   6.990
  247THR     CA 1719   7.580   0.140   6.800
  248GLY     CA 1720   7.900   0.130   6.860
  249LEU     CA 1721   8.100   0.410   6.790
  250SER     CA 1722   8.260   0.590   7.050
  251PRO     CA 1723   8.470   0.290   7.080
  252TYR     CA 1724   8.690   0.430   6.820
  253PHE     CA 1725   8.660   0.660   6.790
  254SER     CA 1726   8.820   0.880   7.070
  255MET     CA 1727   9.080   0.950   6.940
  256GLY     CA 1728   9.150   0.850   6.620
  257CYS     CA 1729   9.090   0.570   6.530
  258LEU     CA 1730   8.880   0.420   6.220
  259SER     CA 1731   8.780   0.470   5.850
  260VAL     CA 1732   8.630   0.780   5.700
  261ARG     CA 1733   8.600   0.750   5.360
  262THR     CA 1734   8.520   0.410   5.330
  263PHE     CA 1735   8.220   0.390   5.500
  264PHE     CA 1736   8.110   0.650   5.340
  265GLN     CA 1737   7.960   0.550   5.100
  266ARG     CA 1738   7.740   0.360   5.270
  267LEU     CA 1739   7.640   0.550   5.470
  268SER     CA 1740   7.550   0.860   5.370
  269ASN     CA 1741   7.380   0.720   5.090
  270ILE     CA 1742   7.150   0.580   5.230
  271TYR     CA 1743   7.060   0.770   5.480
  272ALA     CA 1744   6.760   0.850   5.450
  273GLN     CA 1745   6.620   0.710   5.260
  274ALA     CA 1746   6.640   0.430   5.130
  275LYS     CA 1747   6.780   0.200   5.330
  276HIS     CA 1748   6.690   0.280   5.630
  277HIS     CA 1749   6.620   0.490   5.760
  278SER     CA 1750   6.360   0.730   5.690
  279LEU     CA 1751   6.250   1.000   5.850
  280PRO     CA 1752   6.300   1.070   6.140
  281PRO     CA 1753   6.540   1.140   6.310
  282VAL     CA 1754   6.830   1.080   6.360
  283SER     CA 1755   6.980   1.010   6.070
  284LEU     CA 1756   7.220   1.100   6.000
  285GLN     CA 1757   7.370   1.360   6.160
  286GLY     CA 1758   7.370   1.310   6.450
  287GLN     CA 1759   7.570   1.000   6.420
  288LEU     CA 1760   7.820   1.010   6.190
  289LEU     CA 1761   8.000   1.250   6.190
  290TRP     CA 1762   8.090   1.400   6.430
  291ARG     CA 1763   8.400   1.460   6.460
  292GLU     CA 1764   8.470   1.620   6.230
  293PHE     CA 1765   8.260   1.870   6.180
  294PHE     CA 1766   8.340   2.010   6.470
  295TYR     CA 1767   8.600   2.130   6.480
  296THR     CA 1768   8.600   2.360   6.210
  297VAL     CA 1769   8.500   2.640   6.240
  298ALA     CA 1770   8.680   2.790   5.980
  299SER     CA 1771   9.030   2.680   6.120
  300ALA     CA 1772   9.050   2.910   6.370
  301THR     CA 1773   8.800   3.060   6.500
  302GLN     CA 1774   8.780   2.970   6.870
  303ASN     CA 1775   8.560   3.040   7.200
  304PHE     CA 1776   8.400   2.820   7.210
  305THR     CA 1777   8.270   2.710   7.560
  306GLN     CA 1778   8.210   2.860   7.760
  307MET     CA 1779   8.060   3.130   7.600
  308ALA     CA 1780   8.180   3.270   7.410
  309GLY     CA 1781   8.150   3.410   7.150
  310ASN     CA 1782   8.110   3.310   6.850
  311PRO     CA 1783   7.840   3.240   6.710
  312ILE     CA 1784   7.580   3.150   6.850
  313CYS     CA 1785   7.680   3.100   7.170
  314LEU     CA 1786   7.600   3.220   7.390
  315GLN     CA 1787   7.360   3.220   7.660
  316ILE     CA 1788   7.300   3.390   7.920
  317HIS     CA 1789   7.050   3.190   8.070
  318TRP     CA 1790   7.060   2.950   8.290
  319TYR     CA 1791   7.090   2.920   8.570
  320GLU     CA 1792   7.340   2.800   8.730
  321ASP     CA 1793   7.350   2.680   8.960
  322ALA     CA 1794   7.180   2.370   8.960
  323GLU     CA 1795   7.310   2.190   9.080
  324ARG     CA 1796   7.550   1.980   9.050
  325LEU     CA 1797   7.450   1.730   8.980
  326HIS     CA 1798   7.180   1.580   9.150
  327LYS     CA 1799   7.050   1.380   8.920
  328TRP     CA 1800   7.300   1.230   8.780
  329LYS     CA 1801   7.550   1.200   8.970
  330THR     CA 1802   7.500   0.960   9.140
  331ALA     CA 1803   7.130   0.920   9.180
  332GLN     CA 1804   6.900   1.110   9.240
  333THR     CA 1805   6.620   0.890   9.300
  334GLY     CA 1806   6.440   0.920   9.100
  335PHE     CA 1807   6.370   0.850   8.810
  336PRO     CA 1808   6.480   0.590   8.640
  337TRP     CA 1809   6.630   0.670   8.380
  338ILE     CA 1810   6.950   0.690   8.370
  339ASP     CA 1811   7.100   0.790   8.610
  340ALA     CA 1812   7.260   0.710   8.750
  341ILE     CA 1813   7.360   0.490   8.970
  342MET     CA 1814   7.600   0.380   8.900
  343THR     CA 1815   7.780   0.610   8.800
  344GLN     CA 1816   7.880   0.550   8.470
  345LEU     CA 1817   7.640   0.360   8.430
  346ARG     CA 1818   7.750   0.050   8.360
  347GLN     CA 1819   8.030  13.820   8.330
  348GLU     CA 1820   8.090  13.780   8.070
  349GLY     CA 1821   8.070   0.220   7.940
  350TRP     CA 1822   7.740   0.230   7.860
  351ILE     CA 1823   7.500   0.370   7.640
  352HIS     CA 1824   7.420   0.340   7.280
  353HIS     CA 1825   7.220   0.400   7.190
  354LEU     CA 1826   6.970   0.470   7.470
  355ALA     CA 1827   6.990   0.700   7.590
  356ARG     CA 1828   7.120   0.950   7.350
  357HIS     CA 1829   6.920   1.140   7.340
  358ALA     CA 1830   6.710   1.150   7.600
  359VAL     CA 1831   6.930   1.230   7.850
  360ALA     CA 1832   6.920   1.550   7.890
  361CYS     CA 1833   6.580   1.630   7.910
  362PHE     CA 1834   6.580   1.650   8.310
  363LEU     CA 1835   6.850   1.810   8.350
  364THR     CA 1836   6.830   2.070   8.170
  365ARG     CA 1837   6.490   2.140   8.120
  366GLY     CA 1838   6.400   2.040   8.360
  367ASP     CA 1839   6.480   2.010   8.610
  368LEU     CA 1840   6.750   2.090   8.710
  369TRP     CA 1841   6.920   2.380   8.510
  370ILE     CA 1842   7.160   2.280   8.370
  371SER     CA 1843   7.420   2.450   8.180
  372TRP     CA 1844   7.590   2.270   8.000
  373GLU     CA 1845   7.900   2.420   8.310
  374GLU     CA 1846   7.960   2.200   8.400
  375GLY     CA 1847   7.770   1.950   8.300
  376MET     CA 1848   7.920   1.820   8.080
  377LYS     CA 1849   8.160   1.680   8.210
  378VAL     CA 1850   8.070   1.410   8.270
  379PHE     CA 1851   8.160   1.140   8.020
  380GLU     CA 1852   8.400   1.110   8.190
  381GLU     CA 1853   8.540   0.870   8.330
  382LEU     CA 1854   8.430   0.610   8.210
  383LEU     CA 1855   8.250   0.690   7.950
  384LEU     CA 1856   8.380   0.770   7.700
  385ASP     CA 1857   8.380   1.060   7.590
  386ALA     CA 1858   8.620   1.280   7.550
  387ASP     CA 1859   8.780   1.490   7.390
  388TYR     CA 1860   8.800   1.820   7.380
  389SER     CA 1861   8.600   1.980   7.120
  390ILE     CA 1862   8.360   1.730   7.140
  391ASN     CA 1863   8.260   1.840   7.460
  392ALA     CA 1864   8.120   2.090   7.400
  393GLY     CA 1865   7.910   2.040   7.180
  394ASN     CA 1866   7.710   1.810   7.290
  395TRP     CA 1867   7.450   1.950   7.400
  396MET     CA 1868   7.390   2.180   7.190
  397TRP     CA 1869   7.120   2.060   7.050
  398LEU     CA 1870   6.950   2.040   7.320
  399SER     CA 1871   7.020   2.300   7.500
  400ALA     CA 1872   6.970   2.520   7.310
  401SER     CA 1873   7.230   2.700   7.170
  402ALA     CA 1874   7.170   2.570   6.870
  403PHE     CA 1875   6.940   2.530   6.770
  404PHE     CA 1876   6.700   2.420   6.940
  405HIS     CA 1877   6.400   2.570   6.970
  406HIS     CA 1878   6.190   2.590   7.170
  407TYR     CA 1879   6.030   2.520   7.440
  408THR     CA 1880   5.760   2.410   7.620
  409ARG     CA 1881   5.690   2.080   7.730
  410ILE     CA 1882   5.810   1.730   7.610
  411PHE     CA 1883   5.980   1.510   7.700
  412CYS     CA 1884   5.960   1.230   7.750
  413PRO     CA 1885   5.860   1.080   8.000
  414VAL     CA 1886   5.710   0.830   7.950
  415ARG     CA 1887   5.810   0.500   7.910
  416PHE     CA 1888   6.120   0.510   7.730
  417GLY     CA 1889   6.100   0.390   7.530
  418LYS     CA 1890   5.790   0.250   7.440
  419ARG     CA 1891   5.700   0.060   7.490
  420THR     CA 1892   5.790  13.670   7.330
  421ASP     CA 1893   6.150  13.650   7.470
  422PRO     CA 1894   6.310  13.390   7.540
  423GLU     CA 1895   6.200  13.350   7.880
  424GLY     CA 1896   6.320  13.590   8.030
  425GLN     CA 1897   6.620  13.630   8.080
  426TYR     CA 1898   6.800  13.810   8.280
  427ILE     CA 1899   6.740  13.810   8.580
  428ARG     CA 1900   6.800  13.480   8.710
  429LYS     CA 1901   7.020  13.480   8.910
  430TYR     CA 1902   7.140  13.800   8.970
  431LEU     CA 1903   6.930   0.050   9.050
  432PRO     CA 1904   6.610  13.890   9.060
  433VAL     CA 1905   6.500  13.640   9.230
  434LEU     CA 1906   6.280  13.490   9.000
  435LYS     CA 1907   6.230  13.210   8.910
  436ASN     CA 1908   5.930  13.060   9.010
  437PHE     CA 1909   5.790  13.240   8.770
  438PRO     CA 1910   5.760  13.080   8.490
  439THR     CA 1911   5.680  13.170   8.200
  440LYS     CA 1912   5.590  13.530   8.350
  441TYR     CA 1913   5.870  13.650   8.330
  442ILE     CA 1914   5.940   0.000   8.450
  443TYR     CA 1915   5.820   0.240   8.420
  444GLU     CA 1916   5.540   0.210   8.670
  445PRO     CA 1917   5.650   0.310   8.940
  446TRP     CA 1918   5.360   0.490   9.110
  447THR     CA 1919   5.070   0.320   9.060
  448ALA     CA 1920   5.100   0.060   8.920
  449SER     CA 1921   4.860  13.880   8.730
  450GLU     CA 1922   4.940  13.560   8.800
  451GLU     CA 1923   5.010  13.510   9.080
  452GLU     CA 1924   5.270  13.430   9.180
  453GLN     CA 1925   5.390  13.510   9.410
  454ARG     CA 1926   5.330  13.350   9.650
  455GLN     CA 1927   5.600  13.130   9.700
  456ALA     CA 1928   5.800  13.150   9.410
  457GLY     CA 1929   5.920  13.420   9.430
  458CYS     CA 1930   5.780  13.650   9.650
  459ILE     CA 1931   5.890  13.910   9.520
  460ILE     CA 1932   5.730   0.280   9.670
  461GLY     CA 1933   5.640   0.340   9.890
  462ARG     CA 1934   5.780   0.490  10.130
  463ASP     CA 1935   6.090   0.580   9.970
  464TYR     CA 1936   6.230   0.400   9.690
  465PRO     CA 1937   6.230   0.650   9.480
  466PHE     CA 1938   6.090   0.950   9.470
  467PRO     CA 1939   6.260   1.200   9.550
  468MET     CA 1940   6.270   1.400   9.460
  469VAL     CA 1941   6.300   1.690   9.490
  470ASN     CA 1942   6.120   1.830   9.240
  471HIS     CA 1943   6.280   2.130   9.120
  472LYS     CA 1944   6.310   2.390   8.940
  473GLU     CA 1945   6.100   2.350   8.710
  474ALA     CA 1946   5.980   2.070   8.670
  475SER     CA 1947   5.910   1.840   8.470
  476ASP     CA 1948   5.970   1.980   8.160
  477ARG     CA 1949   5.850   2.260   8.150
  478ASN     CA 1950   6.000   2.590   8.170
  479LEU     CA 1951   5.930   2.790   8.250
  480GLN     CA 1952   6.120   3.070   8.230
  481LEU     CA 1953   6.420   3.030   8.100
  482MET     CA 1954   6.460   3.040   7.840
  483ARG     CA 1955   6.390   3.330   7.710
  484ARG     CA 1956   6.580   3.500   7.570
  485VAL     CA 1957   6.610   3.440   7.270
  486ARG     CA 1958   6.730   3.530   7.040
  487GLU     CA 1959   6.720   3.480   6.700
  488GLU     CA 1960   6.990   3.540   6.580
  489GLN     CA 1961   7.210   3.540   6.770
  490ARG     CA 1962   7.260   3.420   7.060
  491GLY     CA 1963   7.120   3.220   7.160
  492THR     CA 1964   6.930   3.050   7.000
  493ALA     CA 1965   7.060   3.020   6.730
  494GLN     CA 1966   7.200   2.990   6.540
  495LEU     CA 1967   7.150   2.770   6.330
  496THR     CA 1968   6.900   2.670   6.250
  497ARG     CA 1969   6.770   3.080   6.250
  999W        W 1970  10.970  10.870  12.800
 1000W        W 1971   6.440   4.110   8.510
 1001W        W 1972   7.940  12.740   3.690
 1002W        W 1973  10.750   5.340   9.670
 1003W        W 1974   9.640   1.420   9.870
 1004W        W 1975   9.760   3.830   0.570
 1005W        W 1976  11.320   7.120  13.870
 1006W        W 1977   8.890   7.340   9.870
 1007W        W 1978   6.760   7.880   4.100
 1008W        W 1979  13.850   8.970   3.340
 1009W        W 1980   4.320   6.250   3.220
 1010W        W 1981  13.320   9.580   7.180
 1011W        W 1982  10.350   9.630   8.110
 1012W        W 1983   0.120   7.310  11.620
 1013W        W 1984  13.810  11.170   6.500
 1014W        W 1985  13.340   7.710  11.310
 1015W        W 1986  13.740   6.210  13.150
 1016W        W 1987   9.700  12.940  10.810
 1017W        W 1988   3.820  10.410  13.540
 1018W        W 1989   7.620  12.010   9.710
 1019W        W 1990   8.940   4.180  10.700
 1020W        W 1991   3.260  12.910  10.390
 1021W        W 1992   8.880  13.830   0.900
 1022W        W 1993  13.640   1.440  11.300
 1023W        W 1994   8.380   7.770  10.740
 1024W        W 1995  12.860   1.660  11.170
 1025W        W 1996   4.820   9.140   5.190
 1026W        W 1997   2.970   0.740  13.010
 1027W        W 1998  10.510  12.120   2.700
 1028W        W 1999  13.150   6.740   3.290
 1029W        W 2000   4.070  10.760   5.680
 1030W        W 2001   8.340   5.990   5.530
 1031W        W 2002  12.100  10.790   7.990
 1032W        W 2003   8.780   6.290   5.100
 1033W        W 2004   2.110   2.150   4.950
 1034W        W 2005   3.180   3.440   4.740
 1035W        W 2006  12.210  12.930  12.170
 1036W        W 2007   9.750   2.270   8.400
 1037W        W 2008   8.060   2.160   3.080
 1038W        W 2009  12.030   2.270   4.340
 1039W        W 2010   2.720  11.940   6.410
 1040W        W 2011   3.770  11.430   9.210
 1041W        W 2012  13.680  11.340   1.440
 1042W        W 2013   0.260  13.700  11.940
 1043W        W 2014   9.350  12.310   2.700
 1044W        W 2015  12.010   9.180   8.050
 1045W        W 2016   9.680   1.630  11.290
 1046W        W 2017   9.930   8.420   6.140
 1047W        W 2018   5.060   9.880   8.590
 1048W        W 2019   6.650   2.530   4.120
 1049W        W 2020  11.730  10.890   8.340
 1050W        W 2021  13.870   5.770   0.880
 1051W        W 2022   1.970  12.480  11.870
 1052W        W 2023  11.810   9.210   0.620
 1053W        W 2024   1.960  13.600   4.400
 1054W        W 2025   5.500   0.160   4.820
 1055W        W 2026  13.830   6.150  11.360
 1056W        W 2027   1.000  13.400   7.180
 1057W        W 2028   0.620   0.190   9.970
 1058W        W 2029   9.060   8.080  11.550
 1059W        W 2030   7.440  11.420  13.340
 1060W        W 2031   5.710   7.140   7.750
 1061W        W 2032   8.750  11.350  10.010
 1062W        W 2033   0.600  11.890   7.550
 1063W        W 2034  12.830   2.210   7.210
 1064W        W 2035   7.410   9.290   4.600
 1065W        W 2036   8.100  13.190   7.210
 1066W        W 2037   8.420  11.880   4.040
 1067W        W 2038   5.500   6.300   1.610
 1068W        W 2039   3.370   1.060   8.510
 1069W        W 2040  11.540   2.100   0.120
 1070W        W 2041  11.410   6.720  11.090
 1071W        W 2042   2.280   0.710   7.120
 1072W        W 2043   1.910   8.560   6.100
 1073W        W 2044   4.680   8.060  10.160
 1074W        W 2045   3.120  12.840   0.580
 1075W        W 2046   0.890   0.440   5.780
 1076W        W 2047  12.800   1.100   2.860
 1077W        W 2048  11.410  13.180   5.490
 1078W        W 2049  12.130   7.340   6.050
 1079W        W 2050   4.150   1.580   5.960
 1080W        W 2051   2.690   5.140   2.370
 1081W        W 2052   0.040   5.660   4.920
 1082W        W 2053   6.960   7.960   3.450
 1083W        W 2054  11.550   8.540   6.460
 1084W        W 2055   8.610   4.610   9.660
 1085W        W 2056   2.100   8.710   1.840
 1086W        W 2057   0.900  10.690   7.380
 1087W        W 2058   1.600   0.060   6.680
 1088W        W 2059   0.330  11.550   5.240
 1089W        W 2060   3.320   0.320   5.560
 1090W        W 2061   3.160   6.210  10.920
 1091W        W 2062   3.310   3.630   6.990
 1092W        W 2063  11.170  12.410   3.950
 1093W        W 2064   3.230   1.370   0.220
 1094W        W 2065  10.780   4.990   7.510
 1095W        W 2066   2.490   5.260   6.440
 1096W        W 2067   1.670   4.350   6.490
 1097W        W 2068  10.260   5.260  11.970
 1098W        W 2069  11.820   2.980  11.220
 1099W        W 2070   2.020   9.300   6.730
 1100W        W 2071  13.170   3.920   6.330
 1101W        W 2072  11.020  13.290   2.060
 1102W        W 2073  13.020   8.610   3.720
 1103W        W 2074   5.660  11.920   3.730
 1104W        W 2075  10.530   8.450  10.650
 1105W        W 2076   0.080   0.790   0.630
 1106W        W 2077   0.390   1.100   6.900
 1107W        W 2078   0.480   4.130   8.240
 1108W        W 2079   9.730   1.870   7.000
 1109W        W 2080   8.230  10.460   5.930
 1110W        W 2081  13.540  12.380   7.350
 1111W        W 2082   0.610   3.250  12.160
 1112W        W 2083  10.960   2.780   8.280
 1113W        W 2084   1.560   9.920   2.030
 1114W        W 2085  12.390   0.410   6.040
 1115W        W 2086   6.600   0.090  12.660
 1116W        W 2087  10.650  11.580  10.040
 1117W        W 2088   6.400   7.250   0.800
 1118W        W 2089  12.280  13.040   0.140
 1119W        W 2090   8.600   8.970  13.250
 1120W        W 2091   0.430   8.450  13.720
 1121W        W 2092   6.540  11.990   4.070
 1122W        W 2093  11.170   0.280  11.680
 1123W        W 2094   6.250   9.780   9.370
 1124W        W 2095   0.660   0.330  11.470
 1125W        W 2096   8.140   6.000   2.640
 1126W        W 2097  12.750  12.950   0.620
 1127W        W 2098   4.060   7.440   1.240
 1128W        W 2099   0.950   6.650   9.640
 1129W        W 2100   5.000   0.230   9.990
 1130W        W 2101   5.010   0.790   0.820
 1131W        W 2102   2.470   2.790   4.780
 1132W        W 2103   3.450  12.300   3.620
 1133W        W 2104   2.420  12.450   7.600
 1134W        W 2105  13.560   5.630   9.310
 1135W        W 2106   4.330   1.990  10.020
 1136W        W 2107   7.820   8.610   2.230
 1137W        W 2108  13.230  12.130   9.400
 1138W        W 2109   2.830   4.450  12.310
 1139W        W 2110   7.050   8.270   9.950
 1140W        W 2111   1.640   7.110   7.010
 1141W        W 2112  12.530  12.730   7.010
 1142W        W 2113  11.730   9.580   3.150
 1143W        W 2114  13.240   5.940   6.150
 1144W        W 2115  12.000  12.320   9.870
 1145W        W 2116   4.470   5.300   5.090
 1146W        W 2117  10.840   3.980   2.640
 1147W        W 2118   7.690   5.620   1.240
 1148W        W 2119   1.890  10.510  10.070
 1149W        W 2120  10.410   1.340   1.850
 1150W        W 2121   3.210   7.060  13.040
 1151W        W 2122   5.920   8.950   0.190
 1152W        W 2123   5.980   7.070   0.700
 1153W        W 2124   9.610   4.520  12.590
 1154W        W 2125  12.560   4.920   6.530
 1155W        W 2126   0.200  13.040  10.840
 1156W        W 2127   8.000  12.090   4.900
 1157W        W 2128   2.930   4.600   0.290
 1158W        W 2129   5.250   5.060   6.440
 1159W        W 2130   7.570   4.830   8.080
 1160W        W 2131   5.330  13.370   1.600
 1161W        W 2132   0.440   8.380   1.770
 1162W        W 2133   2.860   1.860   5.930
 1163W        W 2134  10.220   9.700  13.880
 1164W        W 2135  13.350  11.320   1.910
 1165W        W 2136  12.800   7.820   2.790
 1166W        W 2137   6.640   9.330   9.200
 1167W        W 2138   3.710  11.490   6.840
 1168W        W 2139   1.570  12.880   4.630
 1169W        W 2140   6.370   6.150   1.200
 1170W        W 2141   8.900  10.250   2.490
 1171W        W 2142   6.960   5.570   6.840
 1172W        W 2143   7.920   3.000  12.000
 1173W        W 2144   9.980  10.500  10.060
 1174W        W 2145  12.330  11.940  11.140
 1175W        W 2146   8.960  12.270   6.310
 1176W        W 2147   6.610  13.200   9.910
 1177W        W 2148   2.100   4.490   7.790
 1178W        W 2149  13.070  12.090   5.310
 1179W        W 2150   6.540   1.100  13.670
 1180W        W 2151   4.020   6.280   2.510
 1181W        W 2152   2.570   9.050   2.660
 1182W        W 2153   6.870   9.690   2.120
 1183W        W 2154   6.470   5.610  11.840
 1184W        W 2155   2.850  10.840   9.070
 1185W        W 2156   2.520  10.790  12.420
 1186W        W 2157  13.140   8.700  11.170
 1187W        W 2158   2.730   0.220  13.610
 1188W        W 2159   3.800   1.140   7.110
 1189W        W 2160   0.890   6.220   2.860
 1190W        W 2161   6.910   8.490   5.760
 1191W        W 2162   3.060   0.330   7.420
 1192W        W 2163  10.040   7.110   6.120
 1193W        W 2164   9.470  11.520  10.970
 1194W        W 2165   8.510   5.600  13.760
 1195W        W 2166  13.090   3.240   2.410
 1196W        W 2167   3.170   1.240  13.630
 1197W        W 2168   5.760   1.170   5.180
 1198W        W 2169   1.340   9.530   3.290
 1199W        W 2170   9.080   3.550   1.630
 1200W        W 2171   0.620  13.850   9.530
 1201W        W 2172   5.490   6.270   5.120
 1202W        W 2173   7.570   1.770   1.260
 1203W        W 2174   5.450  11.270  13.770
 1204W        W 2175   1.350  10.360   4.840
 1205W        W 2176   8.140   2.800   3.610
 1206W        W 2177   8.870   0.440  10.360
 1207W        W 2178   2.400   0.080   9.030
 1208W        W 2179   7.960  11.090  10.310
 1209W        W 2180   4.990   5.320  11.700
 1210W        W 2181   1.100   2.720   7.850
 1211W        W 2182   5.590   2.150   4.930
 1212W        W 2183   6.470   5.050   4.570
 1213W        W 2184   0.410  10.640   9.390
 1214W        W 2185   4.600  13.820   3.610
 1215W        W 2186   4.620  13.490   5.710
 1216W        W 2187   3.550  11.310   8.520
 1217W        W 2188   3.080  13.350  11.250
 1218W        W 2189   2.780  13.600   3.120
 1219W        W 2190   5.250   1.490   5.080
 1220W        W 2191   0.350   0.570  13.500
 1221W        W 2192  10.270   4.720  11.340
 1222W        W 2193   7.080   4.850   7.960
 1223W        W 2194   2.580   9.540   9.640
 1224W        W 2195   1.970  12.800   1.370
 1225W        W 2196   2.540   1.110   6.890
 1226W        W 2197   7.030   8.610  12.100
 1227W        W 2198   0.870   8.210   6.920
 1228W        W 2199  13.550   7.450  10.800
 1229W        W 2200   4.420  12.570   0.640
 1230W        W 2201   0.080   1.470  13.090
 1231W        W 2202   4.080  12.550  10.060
 1232W        W 2203  11.020   7.500   9.710
 1233W        W 2204   3.450  12.380   5.800
 1234W        W 2205   4.910   7.890   2.570
 1235W        W 2206   4.970   6.110   4.400
 1236W        W 2207   4.160   3.730   1.030
 1237W        W 2208   5.790   2.040   6.770
 1238W        W 2209  13.300  11.090   6.630
 1239W        W 2210   1.730   0.630   3.090
 1240W        W 2211   7.850  13.590   1.750
 1241W        W 2212   2.410   0.060   1.670
 1242W        W 2213   0.920  11.250  13.250
 1243W        W 2214   9.590   9.210   8.350
 1244W        W 2215   0.710   5.870   9.160
 1245W        W 2216   4.800  11.270   5.160
 1246W        W 2217   6.540   6.290   0.540
 1247W        W 2218   8.150   8.130   9.020
 1248W        W 2219  13.210  10.410   2.910
 1249W        W 2220  11.250   1.110   5.210
 1250W        W 2221   5.510   5.610   3.830
 1251W        W 2222   7.730   9.750   1.060
 1252W        W 2223   9.730   6.870   6.470
 1253W        W 2224   5.830   0.840   3.400
 1254W        W 2225  11.100   1.800   3.240
 1255W        W 2226   8.440  11.900   8.430
 1256W        W 2227   0.250   2.530  13.280
 1257W        W 2228   6.710  13.160  11.280
 1258W        W 2229  10.500  13.320  10.730
 1259W        W 2230  12.020  11.330  11.590
 1260W        W 2231   5.600   1.200  12.840
 1261W        W 2232   5.130  12.450   8.120
 1262W        W 2233  10.420  11.530   0.100
 1263W        W 2234   6.730  11.310   5.450
 1264W        W 2235  13.240   6.010   1.430
 1265W        W 2236   0.100   0.430   4.870
 1266W        W 2237   7.540  11.960   4.130
 1267W        W 2238   8.570   6.080   3.320
 1268W        W 2239   0.310   9.550   2.490
 1269W        W 2240   0.980   2.780  10.020
 1270W        W 2241  13.390  13.070  13.480
 1271W        W 2242   4.800  12.460  13.550
 1272W        W 2243   6.520  11.280  13.520
 1273W        W 2244   8.350  12.280   8.770
 1274W        W 2245   9.100   9.010   9.400
 1275W        W 2246   2.080   9.970   6.470
 1276W        W 2247  13.640  10.440  10.670
 1277W        W 2248   0.100  10.730   7.720
 1278W        W 2249  12.180   7.760   5.150
 1279W        W 2250   2.810  10.300  13.770
 1280W        W 2251   4.580  12.810  13.850
 1281W        W 2252   0.420  12.250   3.050
 1282W        W 2253   6.260   8.910   0.570
 1283W        W 2254  13.060   7.790   1.110
 1284W        W 2255   0.950   5.790   8.750
 1285W        W 2256   8.740  11.040   0.300
 1286W        W 2257   0.430  13.450   6.410
 1287W        W 2258  12.140   4.870   7.070
 1288W        W 2259   8.490   4.030   0.720
 1289W        W 2260   0.820   9.480   4.960
 1290W        W 2261   4.080   3.090  11.140
 1291W        W 2262   6.220  11.970   8.410
 1292W        W 2263   5.210  10.800  12.350
 1293W        W 2264   4.510   6.070   6.200
 1294W        W 2265   8.730   4.430  13.910
 1295W        W 2266  11.840   8.000   8.230
 1296W        W 2267  10.490  12.390  10.490
 1297W        W 2268   2.160   7.180   4.550
 1298W        W 2269   5.820   2.000   3.200
 1299W        W 2270  10.760  11.860   2.210
 1300W        W 2271   2.180   0.370   2.450
 1301W        W 2272   3.260  10.220  12.970
 1302W        W 2273   5.260   8.120   9.350
 1303W        W 2274   0.060   2.200   4.790
 1304W        W 2275   2.540   4.940  12.950
 1305W        W 2276   3.640   0.550  12.430
 1306W        W 2277   8.970  13.750  10.140
 1307W        W 2278   0.900  13.740   5.240
 1308W        W 2279   2.090  11.390   8.980
 1309W        W 2280   3.740   2.610  12.320
 1310W        W 2281   2.330   2.600   3.840
 1311W        W 2282   8.620   2.490   0.050
 1312W        W 2283   6.080   3.730   5.860
 1313W        W 2284   3.070   3.060   2.020
 1314W        W 2285   8.700   8.100   3.550
 1315W        W 2286   6.600   9.250   6.960
 1316W        W 2287  13.120  11.840  11.530
 1317W        W 2288   5.850   6.380   7.350
 1318W        W 2289   0.820  12.180   4.110
 1319W        W 2290   5.540   5.370  12.490
 1320W        W 2291   7.930   7.290   1.020
 1321W        W 2292   4.550   3.230  11.100
 1322W        W 2293   2.740   8.220  13.570
 1323W        W 2294   9.260   5.530   4.340
 1324W        W 2295   0.820  10.110   1.750
 1325W        W 2296   7.040  12.720  12.130
 1326W        W 2297  10.350   6.540   9.370
 1327W        W 2298  12.140  11.790   3.890
 1328W        W 2299   4.560   9.480   9.300
 1329W        W 2300   0.170   4.380   7.860
 1330W        W 2301  12.100   7.630  13.020
 1331W        W 2302   2.660   4.020   7.090
 1332W        W 2303   7.890  11.800   2.700
 1333W        W 2304   8.650   9.940   7.590
 1334W        W 2305  13.000  11.930   8.520
 1335W        W 2306   1.640   3.970  11.860
 1336W        W 2307   4.440  10.300  13.490
 1337W        W 2308  13.440   0.490   1.940
 1338W        W 2309   4.670   0.260  10.550
 1339W        W 2310   6.500   4.340  12.970
 1340W        W 2311   5.070   5.660   4.570
 1341W        W 2312  12.610   9.620   0.020
 1342W        W 2313   3.010  11.300   9.250
 1343W        W 2314   2.910   4.010  13.580
 1344W        W 2315   4.660   3.100  10.600
 1345W        W 2316   7.810  12.520   5.160
 1346W        W 2317   5.770  13.240  11.440
 1347W        W 2318   7.090   6.290  11.880
 1348W        W 2319   5.750   4.730  10.280
 1349W        W 2320   1.510   3.380   9.490
 1350W        W 2321   5.790  12.590   0.550
 1351W        W 2322   1.610   4.570  12.810
 1352W        W 2323   5.330   0.430   7.570
 1353W        W 2324   5.680  10.930   0.890
 1354W        W 2325  11.850   7.660  10.150
 1355W        W 2326   8.380   2.140   9.790
 1356W        W 2327   0.480   5.960   5.960
 1357W        W 2328  13.800   1.990   1.350
 1358W        W 2329  11.350   0.280   0.720
 1359W        W 2330  12.600  10.720   2.010
 1360W        W 2331   0.170   5.260  11.080
 1361W        W 2332   6.060  11.910   6.630
 1362W        W 2333   3.530   2.240   3.920
 1363W        W 2334  10.720   5.500   2.670
 1364W        W 2335   6.720   3.630  11.600
 1365W        W 2336   7.250   2.720   4.800
 1366W        W 2337   7.070   2.770  11.280
 1367W        W 2338  11.380  11.310   8.320
 1368W        W 2339   7.360  10.850   1.670
 1369W        W 2340  11.750  10.630   5.360
 1370W        W 2341  13.010   3.610   2.010
 1371W        W 2342  10.500  11.860   8.630
 1372W        W 2343   5.550   0.610   5.200
 1373W        W 2344   6.430  10.960   9.990
 1374W        W 2345  13.560   2.750   6.920
 1375W        W 2346   3.580   7.220  11.940
 1376W        W 2347   6.460  11.610   6.220
 1377W        W 2348   3.550  10.810   1.260
 1378W        W 2349   4.310  10.730   4.000
 1379W        W 2350  11.520  11.250   9.980
 1380W        W 2351   5.480   4.890   6.840
 1381W        W 2352  12.230   6.480   5.630
 1382W        W 2353  11.580   4.440  13.640
 1383W        W 2354   9.930   2.920  12.470
 1384W        W 2355   9.950   5.310   1.690
 1385W        W 2356   0.880  10.440  10.800
 1386W        W 2357  12.050   2.900  11.710
 1387W        W 2358  13.270  10.400  10.980
 1388W        W 2359   7.510   5.760   3.940
 1389W        W 2360   7.370   5.940   1.490
 1390W        W 2361   6.910   6.810   5.520
 1391W        W 2362   8.700   1.040   0.910
 1392W        W 2363   1.840   6.170   6.570
 1393W        W 2364   5.520  10.220   6.530
 1394W        W 2365   8.560   7.470   7.530
 1395W        W 2366   7.010   8.400  13.360
 1396W        W 2367  13.770  13.110   5.130
 1397W        W 2368   8.490   1.500   9.640
 1398W        W 2369   4.600   1.710   3.410
 1399W        W 2370   3.980   8.610   3.520
 1400W        W 2371   3.210   2.320   0.950
 1401W        W 2372   3.210   7.510   7.390
 1402W        W 2373   5.170   5.040   0.420
 1403W        W 2374   4.130  12.610  10.890
 1404W        W 2375   6.000   4.330   8.710
 1405W        W 2376  11.650   9.980   9.320
 1406W        W 2377   2.750  13.150   0.470
 1407W        W 2378   2.820   6.070   8.160
 1408W        W 2379   2.680   7.960  10.820
 1409W        W 2380   3.010   4.070   3.800
 1410W        W 2381   2.330  11.360   8.520
 1411W        W 2382  12.370  11.780   2.540
 1412W        W 2383  11.580   4.110   4.790
 1413W        W 2384   9.650   1.090   9.310
 1414W        W 2385   3.240   3.850  13.250
 1415W        W 2386  11.570   7.390   2.740
 1416W        W 2387  10.880   7.760   3.050
 1417W        W 2388   7.880   5.690  12.110
 1418W        W 2389   4.700  10.910   0.770
 1419W        W 2390   1.800   0.860  13.420
 1420W        W 2391  12.530   2.020  13.150
 1421W        W 2392   1.810  13.780   8.130
 1422W        W 2393  13.340   3.240   5.550
 1423W        W 2394   9.260   9.360   7.720
 1424W        W 2395   1.630   1.060   9.610
 1425W        W 2396   3.760   5.160   8.390
 1426W        W 2397   6.310   7.830   7.670
 1427W        W 2398   2.400  10.420   9.830
 1428W        W 2399   3.570   0.930   0.920
 1429W        W 2400  13.350  13.720   5.710
 1430W        W 2401   1.030   9.940  10.140
 1431W        W 2402   4.500   5.840   2.650
 1432W        W 2403   4.950   1.710   7.230
 1433W        W 2404   5.720   9.660  13.870
 1434W        W 2405   7.170   3.740  10.850
 1435W        W 2406  12.480  12.360   6.200
 1436W        W 2407   3.590   3.090   1.200
 1437W        W 2408   0.550   0.130  12.440
 1438W        W 2409   5.910   7.570   7.980
 1439W        W 2410  10.790   3.840   1.080
 1440W        W 2411   1.610   1.410   3.880
 1441W        W 2412   0.140  12.120  11.670
 1442W        W 2413   1.520  10.170   6.600
 1443W        W 2414   0.530   3.530   2.300
 1444W        W 2415   1.440   6.280   1.040
 1445W        W 2416  13.310   5.620   0.990
 1446W        W 2417   6.520  12.810   4.000
 1447W        W 2418  10.090   0.120   9.200
 1448W        W 2419   0.460   3.650   4.520
 1449W        W 2420   6.880  12.060  12.890
 1450W        W 2421   8.540  12.760  12.820
 1451W        W 2422  12.890   3.080   9.900
 1452W        W 2423   7.540  12.170  11.080
 1453W        W 2424   2.390  10.150   7.600
 1454W        W 2425   4.260   3.670   2.460
 1455W        W 2426   6.800  13.150  12.400
 1456W        W 2427   1.100   3.850   6.920
 1457W        W 2428  11.880  13.470   7.260
 1458W        W 2429   1.150   8.700   3.330
 1459W        W 2430  12.890   7.780   4.370
 1460W        W 2431  10.570   2.750   2.110
 1461W        W 2432   0.210   2.720   0.300
 1462W        W 2433   2.630   5.660  13.870
 1463W        W 2434   3.020   0.660   2.390
 1464W        W 2435   8.900   8.590   9.620
 1465W        W 2436  10.710  12.470   0.990
 1466W        W 2437   8.560   9.980   3.660
 1467W        W 2438   2.930   1.320   9.200
 1468W        W 2439   9.330   5.550   6.650
 1469W        W 2440   5.100   5.100   9.750
 1470W        W 2441  11.720  11.620   2.490
 1471W        W 2442   9.330  13.260   1.750
 1472W        W 2443   6.780   3.650   2.110
 1473W        W 2444   1.480  13.920   7.670
 1474W        W 2445   3.280   8.190  11.940
 1475W        W 2446  12.730   2.640   2.380
 1476W        W 2447   0.550   9.120  12.920
 1477W        W 2448   1.290   2.700   3.600
 1478W        W 2449  12.180   1.750  12.930
 1479W        W 2450   1.940   1.560  10.570
 1480W        W 2451  12.380   7.300   9.220
 1481W        W 2452   4.570  12.190  11.970
 1482W        W 2453   4.980  13.830   5.050
 1483W        W 2454  11.340  10.200   0.060
 1484W        W 2455   0.440   6.160   3.680
 1485W        W 2456  10.410   2.100   4.860
 1486W        W 2457  13.910   3.960   3.520
 1487W        W 2458   2.260  12.640   6.740
 1488W        W 2459   0.970  10.190   3.660
 1489W        W 2460   7.130  11.990   9.910
 1490W        W 2461  10.270   3.880   6.110
 1491W        W 2462   5.260   9.890   2.570
 1492W        W 2463   3.360  13.130   1.340
 1493W        W 2464  11.410  11.850  11.410
 1494W        W 2465  11.660   9.350   1.580
 1495W        W 2466   4.710   2.880  13.450
 1496W        W 2467   5.400   3.260  11.830
 1497W        W 2468   1.820   3.870   4.790
 1498W        W 2469   1.230   2.960   0.580
 1499W        W 2470   3.680  11.200   0.000
 1500W        W 2471   4.170   9.190   7.060
 1501W        W 2472   9.130   1.830   0.650
 1502W        W 2473   8.520   6.910   3.360
 1503W        W 2474   3.620   4.320   8.860
 1504W        W 2475   5.560   2.520  11.100
 1505W        W 2476   5.880   4.970  11.240
 1506W        W 2477   3.850   6.830   5.980
 1507W        W 2478   2.520   7.210   1.420
 1508W        W 2479   8.410   7.540  12.340
 1509W        W 2480   1.500   5.570  12.670
 1510W        W 2481   1.400   4.970   0.570
 1511W        W 2482  11.620  11.200   8.800
 1512W        W 2483   4.810   3.090   7.900
 1513W        W 2484   8.290   0.130  13.290
 1514W        W 2485   9.040   6.520   2.310
 1515W        W 2486  12.880   4.290   4.690
 1516W        W 2487   3.260   3.010  10.000
 1517W        W 2488   3.900   8.670   9.010
 1518W        W 2489  11.730  13.290   8.780
 1519W        W 2490   7.490   8.540  10.230
 1520W        W 2491  10.260   4.750   6.370
 1521W        W 2492   8.330   1.830  11.260
 1522W        W 2493   4.330  11.770   1.540
 1523W        W 2494   0.840   8.350   4.420
 1524W        W 2495  12.930   2.950   3.340
 1525W        W 2496   6.780   6.890   9.740
 1526W        W 2497   7.020   5.180   1.730
 1527W        W 2498  12.250   2.850   7.690
 1528W        W 2499   1.750   7.830   5.170
 1529W        W 2500  13.550   4.200  11.560
 1530W        W 2501  12.310  12.090   0.700
 1531W        W 2502   8.460   4.230   9.360
 1532W        W 2503   3.710  12.350   4.080
 1533W        W 2504   3.560  10.410   4.880
 1534W        W 2505   7.980   3.820   0.960
 1535W        W 2506  12.010   2.290   2.840
 1536W        W 2507   3.500   2.830   8.590
 1537W        W 2508   9.520   9.800   2.010
 1538W        W 2509   0.260   1.950  10.950
 1539W        W 2510   1.470   7.180   1.090
 1540W        W 2511   7.760  12.510   9.810
 1541W        W 2512   1.040   0.340   2.020
 1542W        W 2513   6.380   0.510   3.440
 1543W        W 2514   2.510  13.400   2.520
 1544W        W 2515  13.170   8.890  13.370
 1545W        W 2516   8.830   9.640   7.950
 1546W        W 2517   6.710   5.750   8.340
 1547W        W 2518   2.650   9.280  13.820
 1548W        W 2519   7.290  13.730   0.630
 1549W        W 2520   6.170   3.800   8.770
 1550W        W 2521   2.340   4.060   6.720
 1551W        W 2522  11.520   4.510   2.080
 1552W        W 2523   4.490  11.020   7.010
 1553W        W 2524   7.230  10.660  12.160
 1554W        W 2525   2.890  11.940   6.970
 1555W        W 2526   8.890  12.200   7.130
 1556W        W 2527   2.650   4.830   7.250
 1557W        W 2528   4.860   8.390   5.800
 1558W        W 2529  11.140   3.430   1.020
 1559W        W 2530   4.690  11.740   1.200
 1560W        W 2531   6.660   7.420   8.510
 1561W        W 2532   3.250  12.420  11.480
 1562W        W 2533   1.830   0.800   4.000
 1563W        W 2534  10.050   5.790   5.340
 1564W        W 2535  13.540  12.780   4.350
 1565W        W 2536   1.410   8.240   0.790
 1566W        W 2537  10.610  10.620   3.690
 1567W        W 2538   6.510  10.870   5.290
 1568W        W 2539   8.210  13.590  12.830
 1569W        W 2540   1.640  11.170   4.780
 1570W        W 2541  11.570   1.670   7.800
 1571W        W 2542   1.130   5.810   9.820
 1572W        W 2543   0.140   5.790   9.940
 1573W        W 2544   4.000   9.790   9.870
 1574W        W 2545   9.900   3.140   5.500
 1575W        W 2546  12.850  12.030  10.050
 1576W        W 2547   8.160  12.300   3.990
 1577W        W 2548  11.310   9.500  11.520
 1578W        W 2549   8.580   9.480   6.170
 1579W        W 2550   2.500   1.590  13.150
 1580W        W 2551   9.870   4.900  10.970
 1581W        W 2552   1.160   1.350   5.940
 1582W        W 2553  11.840  11.230   6.230
 1583W        W 2554  13.090  10.240   9.910
 1584W        W 2555   8.390  12.320   4.520
 1585W        W 2556  11.100   6.660   9.440
 1586W        W 2557   3.340   4.180   1.080
 1587W        W 2558   5.130   5.320   2.920
 1588W        W 2559  10.650   9.410  13.900
 1589W        W 2560   7.250   3.000   2.440
 1590W        W 2561   8.640  13.260   1.050
 1591W        W 2562   6.830   1.450   2.200
 1592W        W 2563   5.820   2.310   4.100
 1593W        W 2564   7.590   4.850  13.260
 1594W        W 2565  12.200  11.230  12.110
 1595W        W 2566   2.660   2.450   9.780
 1596W        W 2567  13.260   8.380  10.350
 1597W        W 2568  10.550   1.390  11.140
 1598W        W 2569  12.790   7.050   9.280
 1599W        W 2570   5.550   0.310   6.240
 1600W        W 2571   8.970   1.490   1.050
 1601W        W 2572  10.000   8.030   6.480
 1602W        W 2573   1.550  13.690   8.550
 1603W        W 2574   3.010  13.630   5.230
 1604W        W 2575   8.940   7.120   6.390
 1605W        W 2576   6.280  13.370   1.490
 1606W        W 2577  12.490   4.390  13.250
 1607W        W 2578  12.870   8.110   6.140
 1608W        W 2579   5.950   7.060   2.540
 1609W        W 2580   9.410   1.060   2.440
 1610W        W 2581   4.350  13.250  10.590
 1611W        W 2582   5.580  10.000   3.340
 1612W        W 2583   9.350   3.190   3.380
 1613W        W 2584   4.080   6.010  10.870
 1614W        W 2585   0.590   7.240   4.320
 1615W        W 2586   7.670   2.690   9.510
 1616W        W 2587   3.060  13.000  10.870
 1617W        W 2588  11.650   3.610   8.440
 1618W        W 2589  12.480  13.340   5.490
 1619W        W 2590  13.120  11.870   7.870
 1620W        W 2591   5.100   4.970   8.720
 1621W        W 2592   5.360   4.690   1.300
 1622W        W 2593  10.940  10.110  11.080
 1623W        W 2594  10.430   5.610  11.200
 1624W        W 2595   3.130   4.570   1.290
 1625W        W 2596   7.100  12.120   2.400
 1626W        W 2597   6.090   8.670   7.110
 1627W        W 2598  11.640   9.510   9.430
 1628W        W 2599   8.680  10.070  11.310
 1629W        W 2600   3.400   5.760   2.250
 1630W        W 2601   8.470   5.150  11.070
 1631W        W 2602  13.810  12.530   1.930
 1632W        W 2603   2.960  11.530   1.410
 1633W        W 2604   4.670   5.320   2.800
 1634W        W 2605   9.570   8.210   9.890
 1635W        W 2606  11.040   0.790  13.530
 1636W        W 2607   3.910   7.830   9.230
 1637W        W 2608   2.130   7.120   4.080
 1638W        W 2609  10.800   3.190   1.730
 1639W        W 2610   1.310   6.870  13.340
 1640W        W 2611   1.690  12.100  13.630
 1641W        W 2612   2.910  10.690   2.780
 1642W        W 2613   4.700   6.100   0.800
 1643W        W 2614   9.980   4.530   2.780
 1644W        W 2615   1.050   8.030   9.640
 1645W        W 2616   7.600   4.240   9.590
 1646W        W 2617   0.540   9.500  11.470
 1647W        W 2618   1.140   9.070   0.350
 1648W        W 2619   5.670   8.470   7.790
 1649W        W 2620  10.040   0.560   1.910
 1650W        W 2621   1.790  12.040   3.240
 1651W        W 2622   4.890  12.020  13.880
 1652W        W 2623  13.040   8.240   4.530
 1653W        W 2624   7.020  10.550   9.430
 1654W        W 2625   6.410   8.950   3.930
 1655W        W 2626  13.830   8.940  11.710
 1656W        W 2627  11.420   7.370   4.570
 1657W        W 2628   6.220   7.510  11.990
 1658W        W 2629  11.260   4.130   4.020
 1659W        W 2630  13.670   6.530  10.940
 1660W        W 2631   1.130   0.170  11.630
 1661W        W 2632   6.110  12.900   8.070
 1662W        W 2633   6.650   5.880   0.070
 1663W        W 2634   0.800  11.160   5.240
 1664W        W 2635  11.090   6.460   0.820
 1665W        W 2636   8.270  11.260   9.910
 1666W        W 2637   8.460  11.250   7.110
 1667W        W 2638   9.880   4.080   1.520
 1668W        W 2639   4.420   9.990   4.640
 1669W        W 2640   2.790   7.870   6.370
 1670W        W 2641   2.760   6.790   0.960
 1671W        W 2642   9.770   6.580  11.490
 1672W        W 2643   1.930   3.120   1.460
 1673W        W 2644   4.930   8.260   1.400
 1674W        W 2645  12.610   0.620  13.490
 1675W        W 2646  11.930   8.250   1.210
 1676W        W 2647  13.170   9.540  12.140
 1677W        W 2648   1.710   3.370  10.510
 1678W        W 2649   3.610   9.540   1.160
 1679W        W 2650   5.340   4.870   3.130
 1680W        W 2651   1.580   1.360   7.110
 1681W        W 2652   8.510   9.610   3.120
 1682W        W 2653  11.910   5.580   9.280
 1683W        W 2654   1.380  10.630  10.920
 1684W        W 2655   6.370  12.540   0.900
 1685W        W 2656   1.380   8.280   3.500
 1686W        W 2657  11.830   3.710   2.290
 1687W        W 2658   6.410  10.040   5.090
 1688W        W 2659   6.070   4.340  12.030
 1689W        W 2660   8.490   0.220  12.520
 1690W        W 2661   0.010  11.840   7.850
 1691W        W 2662  12.180   3.840   2.670
 1692W        W 2663   6.950   3.030  11.770
 1693W        W 2664  11.930   1.340   8.210
 1694W        W 2665   8.030  11.710  11.870
 1695W        W 2666   5.550   3.030   9.380
 1696W        W 2667  12.330  13.760  11.200
 1697W        W 2668   6.770   6.310  13.130
 1698W        W 2669  12.590   0.950   9.420
 1699W        W 2670  11.440  10.240   6.740
 1700W        W 2671  13.170   7.610   4.740
 1701W        W 2672   1.400  10.160   1.110
 1702W        W 2673  13.490   3.840  11.220
 1703W        W 2674  12.370  13.110   2.730
 1704W        W 2675   8.410  13.080  10.120
 1705W        W 2676   4.300  13.420   9.570
 1706W        W 2677   1.640   6.670   1.280
 1707W        W 2678   0.810   4.500  12.130
 1708W        W 2679  10.010   4.900   3.130
 1709W        W 2680  11.900   0.570   4.880
 1710W        W 2681   3.660  11.880   6.000
 1711W        W 2682  13.750  12.410  12.030
 1712W        W 2683  11.620  13.860   3.470
 1713W        W 2684   5.180  10.560  10.160
 1714W        W 2685   3.740  12.800  11.740
 1715W        W 2686  11.960  10.300   8.570
 1716W        W 2687  13.780   5.000  12.180
 1717W        W 2688  12.710   5.490  10.280
 1718W        W 2689  13.720   7.840   0.500
 1719W        W 2690   1.540   2.220   9.490
 1720W        W 2691   2.580   0.190   3.240
 1721W        W 2692   7.090  11.680   3.260
 1722W        W 2693   2.440  10.570  11.950
 1723W        W 2694   4.120   0.340   2.540
 1724W        W 2695   4.590   0.040   7.720
 1725W        W 2696   4.540   3.910   9.270
 1726W        W 2697   4.210   3.070   8.920
 1727W        W 2698  13.440   9.420   3.070
 1728W        W 2699   8.350   8.850   5.700
 1729W        W 2700   4.770  12.560   1.460
 1730W        W 2701   2.620   2.320   5.910
 1731W        W 2702  12.850   2.190   2.280
 1732W        W 2703  13.590   1.230  10.570
 1733W        W 2704   1.460   6.500   6.650
 1734W        W 2705   4.300   8.010   8.970
 1735W        W 2706   7.320  10.950  11.800
 1736W        W 2707   5.020   5.050  10.730
 1737W        W 2708   5.160   6.160   8.070
 1738W        W 2709  13.260   5.030   3.010
 1739W        W 2710  11.250   4.560  11.400
 1740W        W 2711   4.990   3.310  13.570
 1741W        W 2712  11.480   5.830   8.080
 1742W        W 2713   2.630  13.260   9.250
 1743W        W 2714  12.240   7.990  12.690
 1744W        W 2715   8.760   1.650  13.570
 1745W        W 2716  10.580  10.640  13.640
 1746W        W 2717   8.350   9.400  13.280
 1747W        W 2718  12.510   1.720  12.560
 1748W        W 2719  12.640   6.670   1.430
 1749W        W 2720   3.700   9.040   7.700
 1750W        W 2721  12.730   1.830  12.010
 1751W        W 2722   2.470   5.720  13.200
 1752W        W 2723  11.530   4.320   5.240
 1753W        W 2724   5.270   2.450   3.970
 1754W        W 2725   4.050  12.760   3.240
 1755W        W 2726  10.460   0.910   9.770
 1756W        W 2727   1.730  12.480   8.580
 1757W        W 2728   3.720   7.750   5.010
 1758W        W 2729  10.020  10.410  11.700
 1759W        W 2730  10.840  11.740  13.210
 1760W        W 2731   8.970   3.990   5.130
 1761W        W 2732   8.470   9.500   3.850
 1762W        W 2733   2.450   9.810   5.980
 1763W        W 2734  12.290  13.370   4.060
 1764W        W 2735   2.050   6.900  12.150
 1765W        W 2736   5.340   9.340  12.560
 1766W        W 2737   3.660   1.290  13.820
 1767W        W 2738  13.180  10.280   5.070
 1768W        W 2739  10.180   9.800   7.520
 1769W        W 2740   9.690   3.730   6.270
 1770W        W 2741   0.020   5.190   2.090
 1771W        W 2742   6.610   4.110  13.420
 1772W        W 2743   8.720   8.680  11.450
 1773W        W 2744   3.160   3.080   1.520
 1774W        W 2745   3.500   5.860  11.180
 1775W        W 2746   2.850   4.530   1.700
 1776W        W 2747  10.060  12.570   4.280
 1777W        W 2748   9.040   4.140   4.610
 1778W        W 2749  10.860  13.150  11.890
 1779W        W 2750  10.200   5.050   8.540
 1780W        W 2751   7.490   6.510   1.330
 1781W        W 2752  12.660   5.430   6.520
 1782W        W 2753   2.170   8.330   3.260
 1783W        W 2754   3.960   7.520  12.050
 1784W        W 2755   2.250   5.780   9.910
 1785W        W 2756   4.990  11.190  12.250
 1786W        W 2757  13.390  11.060   5.660
 1787W        W 2758   2.240   4.490   8.560
 1788W        W 2759   3.570   0.190   6.650
 1789W        W 2760  12.270   3.050  11.000
 1790W        W 2761   9.520   4.600   7.470
 1791W        W 2762  13.290  10.540  12.500
 1792W        W 2763   0.910   8.890   1.720
 1793W        W 2764   8.730  10.590  11.540
 1794W        W 2765   6.360  12.750   8.700
 1795W        W 2766   7.810  10.820   4.480
 1796W        W 2767  10.490   0.170   3.370
 1797W        W 2768  13.050   7.220   3.400
 1798W        W 2769   0.200   6.610   3.780
 1799W        W 2770   5.110  13.910  10.580
 1800W        W 2771   9.810  11.650   3.100
 1801W        W 2772   0.610   1.610   4.420
 1802W        W 2773  11.590   9.950   3.560
 1803W        W 2774  13.360   9.800  10.090
 1804W        W 2775   1.440   1.010   1.670
 1805W        W 2776   0.650   1.310   0.270
 1806W        W 2777  12.110   1.190   7.770
 1807W        W 2778   5.220   9.850  12.680
 1808W        W 2779   5.620   9.370   1.780
 1809W        W 2780   3.240  10.270   1.720
 1810W        W 2781   2.920  10.490  12.270
 1811W        W 2782   4.360   2.610   2.500
 1812W        W 2783   9.130   4.710   2.440
 1813W        W 2784   8.820   6.890   0.880
 1814W        W 2785   6.750  12.330   9.980
 1815W        W 2786   4.990   6.250   6.850
 1816W        W 2787   0.310   7.470   2.000
 1817W        W 2788  10.840   3.900  13.370
 1818W        W 2789   4.700  13.260  13.480
 1819W        W 2790   4.950   1.800  13.280
 1820W        W 2791  13.420   5.880   6.920
 1821W        W 2792  12.680   0.010  10.780
 1822W        W 2793  12.030   1.390   9.800
 1823W        W 2794   1.130  12.570   9.360
 1824W        W 2795   5.080   0.360   8.000
 1825W        W 2796   9.750   1.280   2.920
 1826W        W 2797  12.450   8.060   7.350
 1827W        W 2798  11.040  13.820   3.380
 1828W        W 2799   8.680   3.670   7.890
 1829W        W 2800  11.260   5.210   1.440
 1830W        W 2801   8.580   7.630  13.250
 1831W        W 2802   3.730  10.230  12.310
 1832W        W 2803   1.660   2.370   4.410
 1833W        W 2804   2.260  12.770   8.710
 1834W        W 2805  11.060   8.630   9.380
 1835W        W 2806   2.400   4.310  13.320
 1836W        W 2807   4.600   9.660   5.220
 1837W        W 2808   5.580  11.220  12.350
 1838W        W 2809  11.450   7.020  10.310
 1839W        W 2810  13.360  11.940   1.750
 1840W        W 2811   5.370  13.470   7.520
 1841W        W 2812   4.430   0.090  10.110
 1842W        W 2813  11.730   8.460  11.540
 1843W        W 2814  11.210  13.730   2.880
 1844W        W 2815   0.060  10.790  10.440
 1845W        W 2816  12.610   4.440  12.200
 1846W        W 2817   1.700  12.580  10.800
 1847W        W 2818   8.970  10.000   6.150
 1848W        W 2819   5.610   2.660  13.160
 1849W        W 2820   3.130   0.340   2.020
 1850W        W 2821   6.380   5.100  12.960
 1851W        W 2822  11.950   7.700   2.900
 1852W        W 2823   4.800   5.120  13.690
 1853W        W 2824   1.190  11.120   1.680
 1854W        W 2825  12.440   9.420   0.570
 1855W        W 2826  12.330  11.250   7.800
 1856W        W 2827   3.950   6.880   7.700
 1857W        W 2828   1.340   2.220  12.300
 1858W        W 2829   7.010   3.690   5.560
 1859W        W 2830  11.330  12.810   5.090
 1860W        W 2831   0.560  13.900   6.580
 1861W        W 2832   2.220   8.470  10.110
 1862W        W 2833   6.560   8.150  13.500
 1863W        W 2834   0.850   0.370   9.580
 1864W        W 2835   5.900  11.490  10.850
 1865W        W 2836  10.620   2.830   1.490
 1866W        W 2837   1.730   5.430  11.140
 1867W        W 2838   1.270   6.500  11.430
 1868W        W 2839   9.300   5.410  13.710
 1869W        W 2840   5.120   4.130   4.720
 1870W        W 2841   7.930   9.650  10.570
 1871W        W 2842   9.200  11.120   0.200
 1872W        W 2843   4.940  12.980   3.350
 1873W        W 2844   3.080   0.670  11.750
 1874W        W 2845   3.030   8.360  10.770
 1875W        W 2846  10.030   3.970  11.790
 1876W        W 2847   3.220   3.020   3.730
 1877W        W 2848   8.920   1.170   2.290
 1878W        W 2849  12.240   1.540   1.590
 1879W        W 2850   7.530  10.870   0.120
 1880W        W 2851  13.540   9.780   1.160
 1881W        W 2852  12.170   2.710  12.820
 1882W        W 2853  13.140  11.520   1.430
 1883W        W 2854  13.750   3.730   4.620
 1884W        W 2855  10.260  11.360   3.360
 1885W        W 2856  12.470   9.890   0.770
 1886W        W 2857  11.220   9.780  13.690
 1887W        W 2858   6.960   1.870   3.030
 1888W        W 2859  12.420  11.530   9.650
 1889W        W 2860   3.330  11.460   6.030
 1890W        W 2861  11.110  12.310   1.390
 1891W        W 2862  12.120   1.020   2.040
 1892W        W 2863   6.280  11.210  10.800
 1893W        W 2864   7.970  13.090   1.850
 1894W        W 2865   0.220   0.100   6.230
 1895W        W 2866  13.450   6.670   8.720
 1896W        W 2867   0.980   5.940   4.840
 1897W        W 2868  12.040  10.440   9.170
 1898W        W 2869   6.960   3.690  12.800
 1899W        W 2870  10.740   0.080  11.600
 1900W        W 2871   3.210  12.780   0.030
 1901W        W 2872   8.630   6.650  12.180
 1902W        W 2873   8.160  12.220   5.380
 1903W        W 2874  12.760   8.410  11.440
 1904W        W 2875   3.610   7.680   7.680
 1905W        W 2876   1.830   3.310   7.220
 1906W        W 2877   4.030   5.840   0.620
 1907W        W 2878  13.910   0.580  13.110
 1908W        W 2879   8.690  10.760   0.730
 1909W        W 2880  10.150   2.510   8.680
 1910W        W 2881   2.550   1.990  12.410
 1911W        W 2882   2.090  13.680   6.570
 1912W        W 2883   1.390   2.940  10.390
 1913W        W 2884   8.950   4.860   1.950
 1914W        W 2885   1.730   8.120   5.540
 1915W        W 2886   3.640   3.240   3.500
 1916W        W 2887  11.870   0.440   0.210
 1917W        W 2888   9.720   0.190   1.770
 1918W        W 2889   0.880  11.500   2.400
 1919W        W 2890   7.840  10.030   9.240
 1920W        W 2891   2.530  12.750   9.180
 1921W        W 2892   6.640   6.460   2.660
 1922W        W 2893   7.370   9.050   4.990
 1923W        W 2894   5.630   8.820   6.700
 1924W        W 2895   2.000   3.680   1.370
 1925W        W 2896   0.660   1.480   6.870
 1926W        W 2897   3.700   0.100  11.480
 1927W        W 2898   6.070  10.090  10.190
 1928W        W 2899   1.000   9.090   8.910
 1929W        W 2900   5.530   2.580  13.700
 1930W        W 2901   0.480   6.170   0.520
 1931W        W 2902   4.140   7.070  11.200
 1932W        W 2903   2.540   4.490  12.820
 1933W        W 2904   0.230   9.310   6.740
 1934W        W 2905  12.260   8.890   9.900
 1935W        W 2906   5.930   6.410   5.450
 1936W        W 2907   5.090   5.180   4.700
 1937W        W 2908   8.690   2.670   2.080
 1938W        W 2909  11.620   7.240   5.930
 1939W        W 2910   1.110   7.860   4.280
 1940W        W 2911   1.680   8.600   3.250
 1941W        W 2912  11.840   2.770   1.020
 1942W        W 2913   7.510   3.570   3.820
 1943W        W 2914   2.150  11.270   0.360
 1944W        W 2915  12.300  12.860  10.600
 1945W        W 2916   5.510   2.190   3.530
 1946W        W 2917  11.690   8.600  13.900
 1947W        W 2918   5.790   2.270   9.920
 1948W        W 2919   3.350   6.520  13.120
 1949W        W 2920   2.560   2.410   3.370
 1950W        W 2921   6.410   9.810   0.810
 1951W        W 2922  10.460  12.690   4.610
 1952W        W 2923  11.230  12.390   0.910
 1953W        W 2924   8.980   8.910   3.500
 1954W        W 2925   0.600   5.380   2.290
 1955W        W 2926  12.790   6.110  12.760
 1956W        W 2927   5.660   8.020   9.010
 1957W        W 2928  13.500   6.660  12.650
 1958W        W 2929   7.080  10.380   1.730
 1959W        W 2930   4.800   4.130   3.520
 1960W        W 2931   2.760   7.170  12.120
 1961W        W 2932   6.520   1.130  12.700
 1962W        W 2933   8.590   3.460   6.960
 1963W        W 2934   2.370   7.940   0.670
 1964W        W 2935   4.400   0.490  13.400
 1965W        W 2936  11.740  13.580   7.720
 1966W        W 2937   3.910  12.720   0.660
 1967W        W 2938  12.000   1.980   4.780
 1968W        W 2939   7.050   6.110   1.870
 1969W        W 2940   7.380   1.540   3.060
 1970W        W 2941   3.760  10.790  12.170
 1971W        W 2942   4.290  12.990  11.800
 1972W        W 2943   8.270  13.860   0.960
 1973W        W 2944   2.280  12.270   0.110
 1974W        W 2945   8.710   4.740   0.430
 1975W        W 2946   0.130  13.210  10.000
 1976W        W 2947  13.270   4.500   8.240
 1977W        W 2948  12.960  12.120   3.300
 1978W        W 2949   3.720   6.560   8.080
 1979W        W 2950   1.380   2.120  10.850
 1980W        W 2951   5.260  11.830   9.340
 1981W        W 2952   8.230  11.750   2.330
 1982W        W 2953   0.460  13.400   1.040
 1983W        W 2954   2.950  11.030   6.380
 1984W        W 2955   8.100   7.600   7.780
 1985W        W 2956   1.180   1.220   5.420
 1986W        W 2957  12.610   2.500  12.990
 1987W        W 2958  11.360   9.800   1.810
 1988W        W 2959  11.040  10.410   9.130
 1989W        W 2960   4.320  11.660   2.070
 1990W        W 2961   7.930   2.180   1.210
 1991W        W 2962   0.570   4.850   1.260
 1992W        W 2963   7.610   9.380  10.210
 1993W        W 2964   7.940  13.120   8.730
 1994W        W 2965  10.300   9.270   9.380
 1995W        W 2966   0.520  12.450  11.500
 1996W        W 2967   9.030   5.660   8.290
 1997W        W 2968   5.980  11.330   8.400
 1998W        W 2969   2.670   1.880   7.910
 1999W        W 2970  10.730  10.850   4.950
 2000W        W 2971   8.570   7.690   8.010
 2001W        W 2972  13.180  10.450  10.330
 2002W        W 2973   6.640   0.650  10.570
 2003W        W 2974  10.150   4.470  11.810
 2004W        W 2975   2.710   4.950   5.470
 2005W        W 2976  13.850   1.370   3.620
 2006W        W 2977   8.410  12.820   1.500
 2007W        W 2978   7.940  13.030  11.600
 2008W        W 2979   4.980  12.080   1.550
 2009W        W 2980   8.900   4.990   1.020
 2010W        W 2981  12.440   8.050   3.110
 2011W        W 2982  10.430   5.980  12.550
 2012W        W 2983  12.280   6.030   8.520
 2013W        W 2984   9.730  10.840   7.930
 2014W        W 2985   1.470   9.380   2.230
 2015W        W 2986   0.170   9.490   9.130
 2016W        W 2987  11.470   1.880  11.240
 2017W        W 2988   7.860  11.360   3.610
 2018W        W 2989   9.270   1.130   9.690
 2019W        W 2990   7.740   3.090   3.280
 2020W        W 2991   1.180   2.670  12.480
 2021W        W 2992   5.590  10.020   1.220
 2022W        W 2993   9.080   0.990   1.770
 2023W        W 2994   9.270   4.960  11.780
 2024W        W 2995  12.950   6.760   8.690
 2025W        W 2996   4.270   2.850   3.040
 2026W        W 2997   2.390   0.830  12.760
 2027W        W 2998   8.350   3.660   6.430
 2028W        W 2999   3.850   4.620   9.620
 2029W        W 3000   6.730   8.470  10.860
 2030W        W 3001   2.740   9.360   8.790
 2031W        W 3002   1.060  12.940   4.790
 2032W        W 3003   8.440   1.260   2.540
 2033W        W 3004   4.330   2.560   5.270
 2034W        W 3005  11.090  13.680  11.830
 2035W        W 3006   0.990   3.330  11.180
 2036W        W 3007   4.380   3.420   6.270
 2037W        W 3008   0.740   8.710  12.480
 2038W        W 3009  10.020  10.190   5.700
 2039W        W 3010   5.310  12.740   0.550
 2040W        W 3011   2.910   8.760   0.810
 2041W        W 3012  11.930   4.830   2.850
 2042W        W 3013   8.960  10.780   4.950
 2043W        W 3014  13.760  11.660   6.420
 2044W        W 3015  10.540  10.020  11.890
 2045W        W 3016   1.590   0.800   2.610
 2046W        W 3017   7.860   2.140  12.120
 2047W        W 3018  12.790   4.740   6.010
 2048W        W 3019   8.230   8.080  10.220
 2049W        W 3020  12.770  12.520  12.940
 2050W        W 3021  10.210   4.710   4.010
 2051W        W 3022  10.290   2.840   5.440
 2052W        W 3023   2.680   3.240   4.690
 2053W        W 3024   7.980   0.500   4.600
 2054W        W 3025   0.670   8.720   3.450
 2055W        W 3026   9.680   8.270   1.250
 2056W        W 3027   2.230  10.120   8.460
 2057W        W 3028   1.150   9.640   0.240
 2058W        W 3029   7.890   9.340   3.230
 2059W        W 3030  10.100   3.570  12.320
 2060W        W 3031   7.850   4.840   7.130
 2061W        W 3032   1.940   4.390  12.130
 2062W        W 3033   6.230   6.050   7.170
 2063W        W 3034  13.510   1.540   8.210
 2064W        W 3035   3.520  12.780   3.240
 2065W        W 3036   2.890   3.050   2.840
 2066W        W 3037  10.580   2.320   9.960
 2067W        W 3038  10.260   9.300   3.640
 2068W        W 3039   1.490   3.810   5.220
 2069W        W 3040  13.690   2.980   6.040
 2070W        W 3041   4.100   4.970  13.830
 2071W        W 3042   4.590  13.240   7.080
 2072W        W 3043  10.540   8.270   6.210
 2073W        W 3044   0.450   8.650   8.300
 2074W        W 3045  13.890   3.910  13.130
 2075W        W 3046   8.510  12.800   4.410
 2076W        W 3047  10.360   4.220  10.440
 2077W        W 3048   4.740   7.580   6.370
 2078W        W 3049  12.280  13.170  12.780
 2079W        W 3050  12.380  10.190   4.150
 2080W        W 3051   5.500   1.790   4.480
 2081W        W 3052  11.600  13.690   5.290
 2082W        W 3053  10.610   0.850   9.290
 2083W        W 3054   0.210  13.850   9.930
 2084W        W 3055   4.560   0.130   9.110
 2085W        W 3056   4.610   8.000   0.930
 2086W        W 3057   5.910   1.500   4.520
 2087W        W 3058   5.890   6.510   3.490
 2088W        W 3059  10.000   1.460  12.390
 2089W        W 3060  13.420   4.100   5.870
 2090W        W 3061   2.460   3.590   6.850
 2091W        W 3062  10.950  13.690   8.240
 2092W        W 3063   0.860   1.080  12.890
 2093W        W 3064   4.180  12.610   8.410
 2094W        W 3065   0.490   5.950  12.160
 2095W        W 3066  10.410   5.950  10.350
 2096W        W 3067   7.550   7.310   5.490
 2097W        W 3068   1.310   9.430   0.660
 2098W        W 3069   4.520  11.320  12.140
 2099W        W 3070   3.900   6.350   0.520
 2100W        W 3071   9.380   1.300  12.440
 2101W        W 3072  13.500   8.700   3.550
 2102W        W 3073  11.780   4.500   9.180
 2103W        W 3074   1.220   2.750  13.020
 2104W        W 3075   3.540   9.830   1.990
 2105W        W 3076   9.500   1.950  11.680
 2106W        W 3077   9.630   9.970  10.880
 2107W        W 3078  12.770   9.930  10.220
 2108W        W 3079   2.040   1.210   3.780
 2109W        W 3080   8.470   1.040   2.080
 2110W        W 3081  12.220  12.310  10.800
 2111W        W 3082  11.770   4.430   8.270
 2112W        W 3083   2.540   5.360   8.020
 2113W        W 3084  12.340  10.730  12.180
 2114W        W 3085   6.940   9.550   0.420
 2115W        W 3086  11.140   8.960   7.390
 2116W        W 3087   4.720  12.910   7.930
 2117W        W 3088   4.450   1.560  12.510
 2118W        W 3089   5.180   2.450  11.970
 2119W        W 3090  12.430   8.630   7.130
 2120W        W 3091   2.820   3.280   6.710
 2121W        W 3092   5.130   4.420  12.250
 2122W        W 3093   4.020   4.650   1.000
 2123W        W 3094  13.070   1.510  12.490
 2124W        W 3095  10.430   2.590  11.540
 2125W        W 3096   2.050  11.470   4.840
 2126W        W 3097   0.260   6.480  11.180
 2127W        W 3098   5.240  11.600   1.540
 2128W        W 3099   1.500   4.350   3.160
 2129W        W 3100   0.110  12.710   4.910
 2130W        W 3101  11.710  12.820  13.050
 2131W        W 3102  12.850   5.820   3.430
 2132W        W 3103  12.660   2.550   5.390
 2133W        W 3104  13.030  13.910  13.310
 2134W        W 3105   4.940   1.610  11.580
 2135W        W 3106   3.690  11.260   7.600
 2136W        W 3107   8.710   8.640   0.450
 2137W        W 3108   3.960  12.350   1.670
 2138W        W 3109   5.450  13.840   1.970
 2139W        W 3110  12.730   1.760   5.250
 2140W        W 3111   2.270  12.020   4.770
 2141W        W 3112   2.110   5.030  12.020
 2142W        W 3113   2.000   4.730   8.200
 2143W        W 3114   7.420   7.990   5.110
 2144W        W 3115  12.680   4.220   1.480
 2145W        W 3116  11.120   3.590  12.220
 2146W        W 3117  13.770   3.450   7.640
 2147W        W 3118   7.740   7.380   1.460
 2148W        W 3119   9.310   4.030   0.450
 2149W        W 3120   7.900  12.280   8.470
 2150W        W 3121   3.010   4.360  12.770
 2151W        W 3122  11.210   0.660   7.090
 2152W        W 3123  11.670   3.180   4.120
 2153W        W 3124   0.480  10.000   4.300
 2154W        W 3125   3.400   4.840   4.810
 2155W        W 3126   6.680   5.860   5.620
 2156W        W 3127   2.880   9.490  13.320
 2157W        W 3128  12.880  10.640   8.620
 2158W        W 3129   4.020   8.090   0.390
 2159W        W 3130  11.390   0.250   3.200
 2160W        W 3131   6.550   8.690   6.010
 2161W        W 3132   0.360   2.400   0.730
 2162W        W 3133   6.030  13.730   1.140
 2163W        W 3134   5.720   0.500  12.360
 2164W        W 3135   3.850   6.930   9.760
 2165W        W 3136   1.150  13.410  10.380
 2166W        W 3137   3.840   1.670   8.420
 2167W        W 3138   9.160   6.070  13.280
 2168W        W 3139   2.120   6.430  11.870
 2169W        W 3140  13.230   9.170   8.390
 2170W        W 3141   2.210   8.970  11.060
 2171W        W 3142   5.700  11.120   5.270
 2172W        W 3143  13.520   6.630   8.210
 2173W        W 3144   3.300   6.700   5.370
 2174W        W 3145   9.780   9.490   7.800
 2175W        W 3146   2.930  10.510   4.620
 2176W        W 3147  11.740   4.490  11.010
 2177W        W 3148   6.800   3.600   8.000
 2178W        W 3149   0.950  10.190  12.060
 2179W        W 3150   2.850  12.380  12.200
 2180W        W 3151  11.670   6.130  10.660
 2181W        W 3152   1.460   1.100   2.990
 2182W        W 3153  13.230   9.410   7.680
 2183W        W 3154  11.650   3.810  11.550
 2184W        W 3155   1.520   6.230   9.850
 2185W        W 3156   6.720  13.600  11.600
 2186W        W 3157  10.430   9.460   5.080
 2187W        W 3158  11.140   2.280  11.030
 2188W        W 3159   2.960   5.400   6.190
 2189W        W 3160  12.270  11.500   5.830
 2190W        W 3161   5.370   5.980   6.660
 2191W        W 3162   2.020   0.720   4.460
 2192W        W 3163  12.270   2.630  13.320
 2193W        W 3164   0.340   9.770   5.750
 2194W        W 3165   0.520  13.070   3.540
 2195W        W 3166   8.660   5.600  11.220
 2196W        W 3167  11.500  12.940   1.250
 2197W        W 3168   8.360   1.300  11.030
 2198W        W 3169   7.480   9.960  10.040
 2199W        W 3170   3.760   4.040   1.640
 2200W        W 3171   5.170   5.320   8.300
 2201W        W 3172   4.850   4.650  12.610
 2202W        W 3173   8.530   8.090  11.960
 2203W        W 3174   9.900  12.430   3.440
 2204W        W 3175  11.820  10.350   8.030
 2205W        W 3176  13.630  13.480   2.310
 2206W        W 3177   6.400  10.530   4.940
 2207W        W 3178   3.470   9.960  11.950
 2208W        W 3179  10.070   6.750  13.280
 2209W        W 3180   6.310   2.000   5.590
 2210W        W 3181   0.470   3.370  11.090
 2211W        W 3182   0.160   2.300   2.430
 2212W        W 3183   1.160   6.720   0.310
 2213W        W 3184  13.280   5.120   1.170
 2214W        W 3185   2.360   1.050   4.550
 2215W        W 3186  12.380   4.710  12.630
 2216W        W 3187  11.640   6.170   7.670
 2217W        W 3188   2.890   8.540   1.590
 2218W        W 3189   6.870  10.160   4.760
 2219W        W 3190   3.040   7.660  10.440
 2220W        W 3191   6.290   3.740   1.100
 2221W        W 3192   1.740   5.750   7.170
 2222W        W 3193   5.090   1.290   9.120
 2223W        W 3194  10.170   2.400   5.200
 2224W        W 3195   3.210   4.990  12.250
 2225W        W 3196   8.790   4.870  11.850
 2226W        W 3197  12.360   2.690   2.730
 2227W        W 3198   3.530   2.790   6.420
 2228W        W 3199  10.010  10.290   9.080
 2229W        W 3200   1.360   6.960   6.560
 2230W        W 3201   0.460   1.950  10.040
 2231W        W 3202   4.290   3.780  13.370
 2232W        W 3203  12.130   5.640   6.120
 2233W        W 3204   1.590   1.920  10.430
 2234W        W 3205   9.840   8.100   2.450
 2235W        W 3206   5.810  11.990   8.060
 2236W        W 3207  11.650  12.510   4.180
 2237W        W 3208   5.120   3.930   2.960
 2238W        W 3209   0.840   6.820   5.220
 2239W        W 3210   9.340   0.540  10.230
 2240W        W 3211  12.140   1.880   3.170
 2241W        W 3212  11.480  13.280   2.800
 2242W        W 3213  10.180   8.480   6.580
 2243W        W 3214   4.890  12.400   4.240
 2244W        W 3215   2.670   3.150   5.730
 2245W        W 3216   5.690   1.680   5.050
 2246W        W 3217   7.160   6.400   4.270
 2247W        W 3218   2.980   3.150   0.430
 2248W        W 3219   6.410   9.880   8.870
 2249W        W 3220   3.170   5.970  10.430
 2250W        W 3221   4.020   9.280   1.170
 2251W        W 3222   5.600   1.710  13.710
 2252W        W 3223   2.920   8.280   5.220
 2253W        W 3224   8.790   7.440  10.790
 2254W        W 3225  13.090  12.630   9.360
 2255W        W 3226   6.840   6.590  13.560
 2256W        W 3227  11.400   7.830   9.790
 2257W        W 3228   5.570   0.720   0.990
 2258W        W 3229   0.290   8.080  12.770
 2259W        W 3230  10.400   7.480   6.040
 2260W        W 3231  10.070  10.980  12.440
 2261W        W 3232   5.460  12.130  12.650
 2262W        W 3233  13.370   2.720   3.130
 2263W        W 3234  13.450   7.940  10.520
 2264W        W 3235   7.960  13.280  11.080
 2265W        W 3236  10.830   5.000   2.460
 2266W        W 3237   9.740  11.150   7.530
 2267W        W 3238  12.480   4.720   2.660
 2268W        W 3239   9.540  12.960   8.580
 2269W        W 3240  10.640   7.900   8.980
 2270W        W 3241   5.240   0.430   9.610
 2271W        W 3242  13.810   4.250   8.450
 2272W        W 3243   3.930   8.770  13.880
 2273W        W 3244   3.620   4.280   4.250
 2274W        W 3245  11.950   0.020   7.330
 2275W        W 3246   0.480   2.360  11.960
 2276W        W 3247   8.370   8.080  12.410
 2277W        W 3248   0.420   5.710   2.970
 2278W        W 3249   9.580  12.450  10.030
 2279W        W 3250  10.060  11.270   6.570
 2280W        W 3251   9.830   4.930   1.990
 2281W        W 3252   7.850   9.980   5.190
 2282W        W 3253  10.850   0.890   1.840
 2283W        W 3254   3.620   0.340   0.780
 2284W        W 3255   4.900  13.700  13.340
 2285W        W 3256   1.080  11.930   3.640
 2286W        W 3257  11.650  13.080   7.450
 2287W        W 3258   1.380   1.590   5.040
 2288W        W 3259  11.380  11.850   0.310
 2289W        W 3260   0.390   6.240   8.520
 2290W        W 3261   7.470   7.940   6.190
 2291W        W 3262   2.480  10.690   4.560
 2292W        W 3263   6.820  13.050   4.430
 2293W        W 3264  13.610  13.140   1.290
 2294W        W 3265  10.250   4.790   3.490
 2295W        W 3266   0.540   1.970   6.650
 2296W        W 3267   4.890   4.950   6.100
 2297W        W 3268  10.770   2.820   2.690
 2298W        W 3269   5.090  12.710  10.200
 2299W        W 3270  11.060   3.430   7.490
 2300W        W 3271  13.000   9.510   2.470
 2301W        W 3272   5.940  12.640   6.330
 2302W        W 3273   4.630   1.110   6.670
 2303W        W 3274   7.560   3.590  11.190
 2304W        W 3275   6.930   6.860   7.510
 2305W        W 3276   0.970   6.980   3.450
 2306W        W 3277   7.110  11.830   3.910
 2307W        W 3278   8.880   5.110  12.820
 2308W        W 3279   2.760   1.130   3.200
 2309W        W 3280   7.450   2.880   1.550
 2310W        W 3281  12.370   0.640   9.800
 2311W        W 3282   5.330   6.930   4.560
 2312W        W 3283  11.460   5.460   5.640
 2313W        W 3284   9.830  11.600   0.990
 2314W        W 3285   7.180   7.660   0.660
 2315W        W 3286  10.250   2.150  11.310
 2316W        W 3287  12.490   8.370   1.150
 2317W        W 3288  11.550   6.500   0.010
 2318W        W 3289  10.280   3.830   9.080
 2319W        W 3290  13.070  10.250   4.460
 2320W        W 3291   9.940   5.010  13.500
 2321W        W 3292  11.690   5.150   6.840
 2322W        W 3293  13.230   2.570  10.550
 2323W        W 3294   3.050  12.150   6.100
 2324W        W 3295   6.230   0.180   5.360
 2325W        W 3296   7.660   3.150   8.330
 2326W        W 3297   5.180  13.600   4.510
 2327W        W 3298   0.190   1.530   6.630
 2328W        W 3299  10.020   2.580   8.120
 2329W        W 3300   6.870   5.410   2.130
 2330W        W 3301   7.290  13.840   1.730
 2331W        W 3302   0.370   0.840   0.160
 2332W        W 3303   9.890   9.830   5.240
 2333W        W 3304   6.340  12.930   4.430
 2334W        W 3305   7.170  11.430  11.620
 2335W        W 3306  12.090   7.310  11.090
 2336W        W 3307  13.030  13.480   2.260
 2337W        W 3308   6.170   4.910   4.190
 2338W        W 3309   0.970   9.090   0.970
 2339W        W 3310   8.200   5.330   1.540
 2340W        W 3311   1.910  11.220   8.030
 2341W        W 3312   1.420   1.500  13.620
 2342W        W 3313   2.120  10.240   3.780
 2343W        W 3314   3.030   0.570   3.180
 2344W        W 3315   6.390   9.570   1.880
 2345W        W 3316   2.000  10.590  11.740
 2346W        W 3317   8.480   2.480   4.530
 2347W        W 3318   3.530   4.420   5.300
 2348W        W 3319   4.350  11.280   9.250
 2349W        W 3320  13.530   7.440  13.480
 2350W        W 3321  11.620  11.150   1.300
 2351W        W 3322   8.810  10.530   5.350
 2352W        W 3323   9.720  11.090  10.170
 2353W        W 3324   0.870   3.340   2.720
 2354W        W 3325  11.390  11.680   2.840
 2355W        W 3326  11.380   3.570   4.090
 2356W        W 3327   7.600   0.270  12.540
 2357W        W 3328  12.930   9.080  12.360
 2358W        W 3329   6.770   8.710   3.100
 2359W        W 3330   5.770  11.980  12.240
 2360W        W 3331   7.880  12.570   0.770
 2361W        W 3332  13.620  11.450   3.800
 2362W        W 3333   1.840   2.320   2.370
 2363W        W 3334   8.150   2.580   2.740
 2364W        W 3335  12.640   2.080   5.680
 2365W        W 3336   7.750   8.350   1.100
 2366W        W 3337   0.250   8.350  13.260
 2367W        W 3338  12.070  11.150   8.540
 2368W        W 3339   4.310  10.520   1.410
 2369W        W 3340  10.220   2.830   3.810
 2370W        W 3341   1.660  12.140   7.300
 2371W        W 3342  10.990   5.950   2.520
 2372W        W 3343   9.460  12.180   0.380
 2373W        W 3344   4.630   8.950   0.480
 2374W        W 3345   0.240   9.460   3.160
 2375W        W 3346   4.700   5.820   1.950
 2376W        W 3347   0.740   9.880  10.530
 2377W        W 3348   5.210   9.000  10.230
 2378W        W 3349   6.010   9.800   1.120
 2379W        W 3350  12.580   2.550   6.850
 2380W        W 3351   4.370  13.900   4.090
 2381W        W 3352   8.360   7.160  13.340
 2382W        W 3353   2.980   8.810  10.960
 2383W        W 3354  12.320   4.550  10.700
 2384W        W 3355   3.150   4.990   7.300
 2385W        W 3356   5.520   9.910   3.850
 2386W        W 3357  10.840   6.550   7.840
 2387W        W 3358   3.730   6.710   7.220
 2388W        W 3359   1.850  13.150  13.690
 2389W        W 3360  12.910   3.160   9.350
 2390W        W 3361   0.380  12.800  13.710
 2391W        W 3362   6.000   1.450  10.300
 2392W        W 3363  12.330   8.070   6.170
 2393W        W 3364   6.550   2.290  12.440
 2394W        W 3365  13.090  12.560  11.740
 2395W        W 3366   8.830   5.270  13.610
 2396W        W 3367   5.460   7.720   7.290
 2397W        W 3368   9.760   4.740  13.140
 2398W        W 3369   5.130   6.710   6.570
 2399W        W 3370  12.990   3.060  10.440
 2400W        W 3371  10.790   8.930  13.860
 2401W        W 3372   1.760  11.980   1.490
 2402W        W 3373   3.320  12.390   2.600
 2403W        W 3374  12.520   6.830   8.370
 2404W        W 3375   2.310   7.600  11.120
 2405W        W 3376   2.240   4.710  12.380
 2406W        W 3377   8.680  12.510   5.420
 2407W        W 3378   8.680   8.340  10.250
 2408W        W 3379   6.460   0.670   1.550
 2409W        W 3380   6.580   6.960  11.400
 2410W        W 3381   1.790   4.720  10.320
 2411W        W 3382   7.640   7.450   0.590
 2412W        W 3383   9.850   5.870   2.340
 2413W        W 3384   1.990   6.200   8.010
 2414W        W 3385  12.570  13.030  11.720
 2415W        W 3386   8.220   0.080   1.510
 2416W        W 3387   9.150  13.260   4.240
 2417W        W 3388  11.650   4.630   7.540
 2418W        W 3389   3.390   1.810   4.800
 2419W        W 3390   6.560   3.690  10.610
 2420W        W 3391   2.190  10.970   4.910
 2421W        W 3392   6.720   4.830   7.320
 2422W        W 3393   0.870   3.940  12.910
 2423W        W 3394   6.320   5.550   2.770
 2424W        W 3395   8.320  11.080   1.630
 2425W        W 3396   4.140   6.140   1.010
 2426W        W 3397  10.620  11.870   6.630
 2427W        W 3398   7.500   7.950  11.390
 2428W        W 3399   3.020   5.930  11.350
 2429W        W 3400   0.250   1.660   0.400
 2430W        W 3401  13.590   8.400   5.410
 2431W        W 3402  11.490   0.220  13.340
 2432W        W 3403   9.410   0.050   4.810
 2433W        W 3404   1.350  12.400   6.080
 2434W        W 3405  10.070   8.710   4.410
 2435W        W 3406   4.870   7.940  11.990
 2436W        W 3407   8.590  10.730   6.870
 2437W        W 3408   9.800   1.060  12.110
 2438W        W 3409   9.630  11.630   1.430
 2439W        W 3410  11.510  12.550  12.600
 2440W        W 3411  13.030  12.470   0.480
 2441W        W 3412  13.480   3.280   3.300
 2442W        W 3413   8.930  12.470   5.870
 2443W        W 3414   9.970   6.960  13.740
 2444W        W 3415   2.040   1.870   8.670
 2445W        W 3416   0.160   8.160   0.200
 2446W        W 3417   1.470   2.080   5.280
 2447W        W 3418   5.200  11.590  13.130
 2448W        W 3419   3.820   2.670  12.880
 2449W        W 3420   7.980   5.580   6.520
 2450W        W 3421   5.520   5.250   5.430
 2451W        W 3422  13.510  12.070   2.590
 2452W        W 3423   5.420   6.860  11.500
 2453W        W 3424   7.200   0.680  12.340
 2454W        W 3425   8.940   0.960  11.730
 2455W        W 3426   9.260   0.320  12.370
 2456W        W 3427   4.950   1.760  11.100
 2457W        W 3428   2.300   0.660  10.560
 2458W        W 3429  13.670   9.640  10.430
 2459W        W 3430   8.110   8.630   3.350
 2460W        W 3431   5.980  13.010   6.010
 2461W        W 3432   8.430   0.110  12.020
 2462W        W 3433   5.170  12.970   8.240
 2463W        W 3434   0.040   1.410   2.240
 2464W        W 3435   8.670   5.280   9.110
 2465W        W 3436   9.480   4.030   4.930
 2466W        W 3437   5.410   6.840   1.840
 2467W        W 3438  11.150   0.650   2.930
 2468W        W 3439   9.350   6.330  12.370
 2469W        W 3440   4.190  13.770   4.590
 2470W        W 3441   3.280   5.570   6.600
 2471W        W 3442  10.910  10.730   5.450
 2472W        W 3443   6.580  12.660   9.140
 2473W        W 3444  10.770   0.180  12.180
 2474W        W 3445   5.170   2.400   5.590
 2475W        W 3446  13.350   3.120   0.680
 2476W        W 3447   8.920   7.590  13.690
 2477W        W 3448   3.530   1.500  13.360
 2478W        W 3449   6.050   0.120   2.700
 2479W        W 3450   9.450   8.480   5.060
 2480W        W 3451   7.430   0.110  13.630
 2481W        W 3452  10.360   7.130   2.100
 2482W        W 3453   1.630   5.250   4.870
 2483W        W 3454   0.830  11.730   5.160
 2484W        W 3455  12.610  10.800   7.700
 2485W        W 3456   3.750   5.970  12.210
 2486W        W 3457   7.150  11.810  13.640
 2487W        W 3458   0.680   3.980   1.050
 2488W        W 3459  12.980  10.950   2.720
 2489W        W 3460  12.270  13.200   1.910
 2490W        W 3461   5.480   1.930   5.930
 2491W        W 3462   9.150   8.910   5.190
 2492W        W 3463  10.320   5.210   9.920
 2493W        W 3464   7.710   3.910  10.820
 2494W        W 3465   1.970  12.190   8.960
 2495W        W 3466  12.850   6.400   3.490
 2496W        W 3467   5.850  12.710   3.390
 2497W        W 3468  12.590  13.860   0.200
 2498W        W 3469  10.200  10.870   3.390
 2499W        W 3470   6.170  10.810   4.550
 2500W        W 3471   8.490  10.290   7.220
 2501W        W 3472  13.920  10.580   5.160
 2502W        W 3473   3.990  11.090   7.210
 2503W        W 3474   3.750   8.170   1.660
 2504W        W 3475   2.770  10.020  12.680
 2505W        W 3476  13.400   6.900   9.250
 2506W        W 3477  10.200  11.890   0.360
 2507W        W 3478   9.730  11.220   8.280
 2508W        W 3479   0.220  11.580   5.780
 2509W        W 3480   2.030   1.130   7.000
 2510W        W 3481   5.470   3.140   1.940
 2511W        W 3482   9.840   0.130   5.510
 2512W        W 3483   7.980   7.260   5.090
 2513W        W 3484  11.670  10.430   6.080
 2514W        W 3485   8.250   7.510   2.880
 2515W        W 3486   2.860  13.810  10.970
 2516W        W 3487   8.700   1.790  11.590
 2517W        W 3488  10.410   8.370  12.020
 2518W        W 3489   2.280   3.230   6.030
 2519W        W 3490   0.220   4.890   5.150
 2520W        W 3491   3.460   1.460   3.700
 2521W        W 3492   6.790  10.440  11.300
 2522W        W 3493   7.970  13.830   5.270
 2523W        W 3494   2.340   7.260  12.510
 2524W        W 3495  12.330   6.530   3.420
 2525W        W 3496   7.030  10.920  11.380
 2526W        W 3497  10.930   4.460   1.800
 2527W        W 3498  13.070  13.460  10.010
 2528W        W 3499  13.280   3.220  11.920
 2529W        W 3500   9.840   8.850   9.920
 2530W        W 3501  12.250  10.350   7.740
 2531W        W 3502   6.080  13.270  13.000
 2532W        W 3503   9.890   6.510   5.190
 2533W        W 3504   0.840  12.490   3.100
 2534W        W 3505  13.100   3.180   7.980
 2535W        W 3506   8.310   2.870   0.320
 2536W        W 3507  12.530  10.000   1.300
 2537W        W 3508   9.490   0.990   0.700
 2538W        W 3509  12.630  11.680   5.480
 2539W        W 3510   6.490   6.310   5.200
 2540W        W 3511  11.090   4.580  12.830
 2541W        W 3512  11.400   6.530   3.430
 2542W        W 3513   1.850   5.790   4.260
 2543W        W 3514  11.020   8.060   9.470
 2544W        W 3515  12.610  10.340   9.100
 2545W        W 3516   7.700  13.410  11.920
 2546W        W 3517   2.730   5.550   3.830
 2547W        W 3518  10.960  11.340  11.670
 2548W        W 3519  10.030   2.280   2.180
 2549W        W 3520   4.870   5.290   4.260
 2550W        W 3521   1.460   1.080   8.570
 2551W        W 3522   6.880   4.140   2.120
 2552W        W 3523   1.630   7.330   9.360
 2553W        W 3524   8.960   7.280  12.890
 2554W        W 3525   1.530  10.310   0.540
 2555W        W 3526   8.610  11.100   6.540
 2556W        W 3527   5.260   8.150   0.980
 2557W        W 3528   3.290   4.090  10.100
 2558W        W 3529   4.040   9.770   5.220
 2559W        W 3530  11.020   9.570  12.050
 2560W        W 3531  10.000   2.560   9.640
 2561W        W 3532  11.420   3.960   6.850
 2562W        W 3533  12.680   7.030   2.350
 2563W        W 3534  12.800   2.790   7.220
 2564W        W 3535   5.770   3.420   4.170
 2565W        W 3536  10.410   3.530   4.220
 2566W        W 3537   0.410  13.370   7.320
 2567W        W 3538   7.880   4.220  13.190
 2568W        W 3539  12.600   7.960   2.250
 2569W        W 3540   7.470   6.600   8.250
 2570W        W 3541   0.760   1.750   6.030
 2571W        W 3542   1.330  10.690   6.600
 2572W        W 3543   6.270   4.410   7.670
 2573W        W 3544  12.570   8.170  13.450
 2574W        W 3545   0.830   6.310  12.440
 2575W        W 3546  12.930   4.760   5.440
 2576W        W 3547   9.660  11.530   9.960
 2577W        W 3548   4.490  11.890  11.350
 2578W        W 3549   5.270  11.130  12.850
 2579W        W 3550   9.940  11.860   7.210
 2580W        W 3551   5.130   6.740  12.700
 2581W        W 3552   8.280  11.360   2.620
 2582W        W 3553   8.870   3.890   1.990
 2583W        W 3554   5.380   3.010   9.890
 2584W        W 3555   4.960   8.410   7.290
 2585W        W 3556   0.350   4.030   0.080
 2586W        W 3557   2.220   9.530   9.220
 2587W        W 3558  10.990   4.810   8.690
 2588W        W 3559  12.490  11.590  10.820
 2589W        W 3560   2.520   6.270   4.370
 2590W        W 3561  12.480   0.040  10.330
 2591W        W 3562   7.360  13.450  12.710
 2592W        W 3563  13.280   4.490   7.020
 2593W        W 3564  11.970   6.640  13.000
 2594W        W 3565   6.550  13.490  12.080
 2595W        W 3566  11.130   1.050   8.040
 2596W        W 3567   5.540   9.850  11.340
 2597W        W 3568   2.920   4.020   0.670
 2598W        W 3569   6.630   5.270  13.330
 2599W        W 3570   3.850   0.090   0.420
 2600W        W 3571  12.830   8.630  12.580
 2601W        W 3572   1.720   4.560   8.600
 2602W        W 3573   3.600   7.020   0.810
 2603W        W 3574  12.500   9.750   5.560
 2604W        W 3575  13.540   2.150   4.370
 2605W        W 3576   7.590   2.070  13.720
 2606W        W 3577   6.840  11.980   6.050
 2607W        W 3578   3.990   0.530   0.240
 2608W        W 3579   2.630   6.240   6.420
 2609W        W 3580   7.640  10.420   1.690
 2610W        W 3581   4.670   7.710   3.980
 2611W        W 3582  12.890   0.610  13.040
 2612W        W 3583   5.090   8.740   8.570
 2613W        W 3584   1.790  10.250  10.600
 2614W        W 3585   3.870   7.970   8.540
 2615W        W 3586   6.780   9.990   7.200
 2616W        W 3587  11.190   1.990   4.680
 2617W        W 3588   4.120  13.320  13.440
 2618W        W 3589   7.320   4.050  10.060
 2619W        W 3590  12.500   3.520   1.690
 2620W        W 3591   3.300   0.730   7.230
 2621W        W 3592  11.100   9.070   9.080
 2622W        W 3593   2.140   6.970   7.920
 2623W        W 3594   2.390   4.560   1.290
 2624W        W 3595   7.960   9.480  12.840
 2625W        W 3596   5.350   8.770   8.100
 2626W        W 3597   3.120  13.350  10.130
 2627W        W 3598  10.780   9.160   4.840
 2628W        W 3599   0.280   4.800   1.880
 2629W        W 3600   2.600  10.370   9.360
 2630W        W 3601   8.350   2.770  13.040
 2631W        W 3602   0.260   9.890   0.080
 2632W        W 3603   8.340  13.690   3.370
 2633W        W 3604   5.820   2.220   6.320
 2634W        W 3605   8.740  10.240   0.720
 2635W        W 3606  11.900  12.440   3.130
 2636W        W 3607   2.720  12.870  13.790
 2637W        W 3608   8.160   7.570   4.700
 2638W        W 3609   0.640   3.000   2.120
 2639W        W 3610   7.450  12.520   2.470
 2640W        W 3611   3.690  13.410   3.960
 2641W        W 3612   1.600  13.870   5.680
 2642W        W 3613   8.420   8.710   8.770
 2643W        W 3614  10.690  11.150  11.220
 2644W        W 3615  10.800   0.850   5.200
 2645W        W 3616   3.090   0.810   9.300
 2646W        W 3617   3.950   2.340   9.880
 2647W        W 3618  11.510  10.580  11.820
 2648W        W 3619  12.550   8.440   7.640
 2649W        W 3620  10.690  13.570   4.550
 2650W        W 3621   9.720  10.470   3.830
 2651W        W 3622   3.260  13.540   1.110
 2652W        W 3623   0.530   6.540   5.560
 2653W        W 3624  12.340   5.580  11.320
 2654W        W 3625   2.770   1.380   6.330
 2655W        W 3626   2.460   1.870  10.010
 2656W        W 3627  13.040   9.980  11.080
 2657W        W 3628  10.440   3.050  10.550
 2658W        W 3629   1.500   7.440   6.220
 2659W        W 3630   2.370   8.810   4.430
 2660W        W 3631   1.330   9.740   8.250
 2661W        W 3632  11.940   5.290   4.800
 2662W        W 3633   0.250   4.670   8.270
 2663W        W 3634   3.440  12.340   1.220
 2664W        W 3635   6.210   3.100  13.000
 2665W        W 3636  12.920   1.380   3.340
 2666W        W 3637   2.740   6.010   2.500
 2667W        W 3638   1.400   9.200   5.270
 2668W        W 3639  13.540   4.200   9.810
 2669W        W 3640   9.560   5.440   0.760
 2670W        W 3641   8.390  11.480  10.400
 2671W        W 3642   3.560   2.630   9.800
 2672W        W 3643   9.840   6.440   9.570
 2673W        W 3644   0.640   8.160   5.340
 2674W        W 3645   6.310   4.050  13.880
 2675W        W 3646   1.350  11.780  13.800
 2676W        W 3647   4.280   6.390  11.550
 2677W        W 3648   9.330   6.420   0.170
 2678W        W 3649   0.390   7.540  11.950
 2679W        W 3650   0.080  12.440   5.360
 2680W        W 3651   7.270   1.140  12.130
 2681W        W 3652  13.410  12.540   9.730
 2682W        W 3653   1.830   4.350   1.720
 2683W        W 3654  12.290  11.140  12.900
 2684W        W 3655  12.040   7.960  13.390
 2685W        W 3656   5.330  13.820   9.840
 2686W        W 3657   5.870   3.570  11.110
 2687W        W 3658   9.120   0.720   2.230
 2688W        W 3659   9.260   6.220   4.770
 2689W        W 3660   7.310  13.130  11.720
 2690W        W 3661   3.330   3.080   6.900
 2691W        W 3662   6.590   0.380  11.020
 2692W        W 3663  13.100  10.770   7.510
 2693W        W 3664   6.940  12.280  13.720
 2694W        W 3665   0.040  11.190   7.310
 2695W        W 3666   7.850   5.020  13.690
 2696W        W 3667   4.210   3.070   6.000
 2697W        W 3668  13.210   3.360  11.360
 2698W        W 3669   4.890   0.010  12.340
 2699W        W 3670  10.600   2.900  12.390
 2700W        W 3671   7.920  10.520  10.550
 2701W        W 3672   5.240   9.450   2.100
 2702W        W 3673   3.510  13.790   3.730
 2703W        W 3674   9.210  10.830   1.660
 2704W        W 3675   2.800   1.490   0.490
 2705W        W 3676   5.370   0.150  12.250
 2706W        W 3677  12.090  11.070   2.130
 2707W        W 3678  12.260   0.180  12.640
 2708W        W 3679   3.600  11.550   5.640
 2709W        W 3680   4.690  12.500   8.260
 2710W        W 3681   2.830   6.610   6.160
 2711W        W 3682   3.560  13.290  10.390
 2712W        W 3683  11.650  12.320   8.090
 2713W        W 3684   4.430   3.830   9.930
 2714W        W 3685   5.980  11.790   3.280
 2715W        W 3686  13.650   4.780   7.580
 2716W        W 3687   4.730  12.260   7.830
 2717W        W 3688  10.110   9.910  11.650
 2718W        W 3689  13.030  13.070  11.010
 2719W        W 3690  12.250   8.650   2.000
 2720W        W 3691   3.540  12.910   4.820
 2721W        W 3692   4.810   3.560  10.760
 2722W        W 3693   5.590  12.620  10.920
 2723W        W 3694   6.010   7.220   6.630
 2724W        W 3695  12.820   5.280  11.940
 2725W        W 3696   8.520  13.530   4.100
 2726W        W 3697  13.770   5.970   8.900
 2727W        W 3698   8.670   4.070   1.290
 2728W        W 3699  12.530   9.540   6.530
 2729W        W 3700   6.480  12.540  11.320
 2730W        W 3701   4.870  13.120   9.350
 2731W        W 3702   4.280  12.010   7.660
 2732W        W 3703  10.560   3.670   1.820
 2733W        W 3704   3.820  13.610  12.450
 2734W        W 3705  11.540  10.520   0.640
 2735W        W 3706   1.950   5.350   2.260
 2736W        W 3707   7.090   8.820  13.090
 2737W        W 3708   9.990   7.780   2.970
 2738W        W 3709   9.180  13.120   2.230
 2739W        W 3710   3.270   1.030   3.220
 2740W        W 3711   6.190   3.110  10.000
 2741W        W 3712   3.150  12.230   4.000
 2742W        W 3713   7.140   0.050   2.470
 2743W        W 3714   2.200   7.120   8.390
 2744W        W 3715   1.630  10.950  12.100
 2745W        W 3716   1.290  11.400   8.770
 2746W        W 3717   4.760   3.350   0.530
 2747W        W 3718   9.610   8.780  11.700
 2748W        W 3719  12.070   8.850   2.510
 2749W        W 3720   9.990  13.010   7.340
 2750W        W 3721  11.860   6.640  12.070
 2751W        W 3722  13.750  12.350   4.590
 2752W        W 3723   3.120   6.500   6.530
 2753W        W 3724   7.410   9.360   8.190
 2754W        W 3725   5.200  11.390   9.070
 2755W        W 3726   7.570  11.430   2.820
 2756W        W 3727   7.050   4.580   5.090
 2757W        W 3728   4.210   5.080   0.750
 2758W        W 3729   4.700   2.490   7.850
 2759W        W 3730   7.020   9.000   1.620
 2760W        W 3731  11.160   2.980   6.180
 2761W        W 3732  10.340  12.760   9.080
 2762W        W 3733  11.690   7.930  11.510
 2763W        W 3734   9.880   2.460   4.180
 2764W        W 3735   6.400   9.400   3.820
 2765W        W 3736   7.540  11.150   2.070
 2766W        W 3737   6.940  10.850   9.810
 2767W        W 3738   0.620  13.180  10.030
 2768W        W 3739   0.270   7.020   2.370
 2769W        W 3740   8.230   9.200   6.470
 2770W        W 3741   3.410   4.580   3.280
 2771W        W 3742   2.600   4.000   9.460
 2772W        W 3743   7.010   3.380   2.690
 2773W        W 3744  12.440   6.890   5.720
 2774W        W 3745  13.610  12.910   5.920
 2775W        W 3746  13.050   4.510  10.280
 2776W        W 3747  11.790  10.860   5.860
 2777W        W 3748   4.460   5.910   4.630
 2778W        W 3749  11.370  10.440   8.240
 2779W        W 3750   2.460   8.210   6.460
 2780W        W 3751   7.580   6.970   4.980
 2781W        W 3752   7.600  13.280   8.380
 2782W        W 3753   0.910  12.200   0.140
 2783W        W 3754   0.000   6.610   4.740
 2784W        W 3755   3.650   6.860   5.080
 2785W        W 3756  13.510   7.640   1.300
 2786W        W 3757   7.860   5.980   5.210
 2787W        W 3758   3.250   8.140  12.830
 2788W        W 3759  13.560   4.280  12.570
 2789W        W 3760  10.880   1.410   1.870
 2790W        W 3761   6.710   7.360   7.610
 2791W        W 3762   8.990   3.280   7.820
 2792W        W 3763  13.550  10.610   1.300
 2793W        W 3764   2.050   0.830   9.870
 2794W        W 3765   6.680  12.150   7.040
 2795W        W 3766   5.450   9.290   9.560
 2796W        W 3767   3.290  12.130  13.770
 2797W        W 3768   7.400   5.130   9.340
 2798W        W 3769  10.740  12.130   3.850
 2799W        W 3770  10.700  10.300  10.360
 2800W        W 3771   4.730   1.440  12.980
 2801W        W 3772  11.620  11.970  10.040
 2802W        W 3773  13.300   5.680   7.520
 2803W        W 3774   8.140   3.550   5.170
 2804W        W 3775   5.430  12.700   2.540
 2805W        W 3776  13.350   5.180   4.000
 2806W        W 3777  12.950   7.330   0.740
 2807W        W 3778  12.800   9.930   4.210
 2808W        W 3779   8.160   3.230  13.870
 2809W        W 3780   2.740   3.530   2.020
 2810W        W 3781  12.500   7.840   6.610
 2811W        W 3782   3.300  13.400  10.800
 2812W        W 3783  10.570   6.560   4.290
 2813W        W 3784   0.710   6.490   9.160
 2814W        W 3785   4.700   6.830   6.810
 2815W        W 3786   9.770   9.560  12.030
 2816W        W 3787  10.400   9.850   1.970
 2817W        W 3788   8.670  11.270   4.270
 2818W        W 3789  11.800   9.650   5.010
 2819W        W 3790   4.810   2.780   8.290
 2820W        W 3791  11.830   5.520   1.240
 2821W        W 3792   4.090   2.390   1.540
 2822W        W 3793   7.980   6.000   4.010
 2823W        W 3794   5.630   5.810   5.190
 2824W        W 3795  12.070   9.200  11.760
 2825W        W 3796  10.530   3.740   2.950
 2826W        W 3797   5.190   2.170   9.470
 2827W        W 3798   1.100   9.730  13.580
 2828W        W 3799   0.780   7.280  13.030
 2829W        W 3800   2.320   0.070   6.240
 2830W        W 3801   2.620   5.620  11.120
 2831W        W 3802   4.150   7.450  13.620
 2832W        W 3803  12.980   0.510   1.650
 2833W        W 3804  12.480   9.960  12.420
 2834W        W 3805   9.240   0.180  10.760
 2835W        W 3806   4.880  11.240  11.770
 2836W        W 3807   8.890  11.770   4.070
 2837W        W 3808   8.610   8.610   3.390
 2838W        W 3809  11.170   3.470  11.630
 2839W        W 3810   6.950   9.570   0.920
 2840W        W 3811   3.940   0.960  12.410
 2841W        W 3812   7.280   0.560  12.870
 2842W        W 3813   7.900   5.850   6.920
 2843W        W 3814   8.890   3.620  11.810
 2844W        W 3815   1.250   9.360  12.940
 2845W        W 3816   6.890   1.920   1.380
 2846W        W 3817   9.570   5.060  11.350
 2847W        W 3818  13.010   0.970   8.640
 2848W        W 3819   4.570   0.180  11.880
 2849W        W 3820   0.760   7.120  13.490
 2850W        W 3821   6.600   6.270   8.360
 2851W        W 3822  13.870  12.330   9.580
 2852W        W 3823   3.880   1.210   3.720
 2853W        W 3824   8.300   9.540   7.890
 2854W        W 3825  12.790   7.650   3.260
 2855W        W 3826   1.790   6.070   3.850
 2856W        W 3827  10.960  10.070  10.000
 2857W        W 3828  11.020   6.740  13.630
 2858W        W 3829  10.610   7.040  13.230
 2859W        W 3830   6.670   9.360   4.260
 2860W        W 3831   5.320   2.060  10.880
 2861W        W 3832   3.060  11.500   5.510
 2862W        W 3833   4.940   9.590   8.980
 2863W        W 3834   7.720   8.360   3.050
 2864W        W 3835   5.590   7.170   5.670
 2865W        W 3836   4.080  10.020  12.930
 2866W        W 3837  13.630   4.940   5.430
 2867W        W 3838   5.600   9.100   0.520
 2868W        W 3839   2.980   1.240  10.640
 2869W        W 3840  11.780   6.750   5.130
 2870W        W 3841  12.550   5.090   5.710
 2871W        W 3842   2.570   8.190   0.150
 2872W        W 3843   3.920   4.740   7.800
 2873W        W 3844   8.520   1.940   0.040
 2874W        W 3845   8.060   8.060   8.090
 2875W        W 3846  12.400  11.080   4.690
 2876W        W 3847   7.140   9.130   1.130
 2877W        W 3848   9.200   5.180   2.580
 2878W        W 3849   8.520   1.110   3.740
 2879W        W 3850  13.500  12.160   5.580
 2880W        W 3851   6.090  12.740  13.150
 2881W        W 3852   0.130   8.490   8.720
 2882W        W 3853   8.870   3.130   4.900
 2883W        W 3854  13.780   3.760   8.760
 2884W        W 3855   4.360  13.070   0.840
 2885W        W 3856   0.540   0.060   8.260
 2886W        W 3857   2.400   3.450   8.460
 2887W        W 3858   2.170   0.380   2.940
 2888W        W 3859   5.880   3.520   3.240
 2889W        W 3860   2.910   5.490   4.530
 2890W        W 3861   6.410   7.270  12.370
 2891W        W 3862   8.160  12.590   7.480
 2892W        W 3863   0.290   8.600   5.210
 2893W        W 3864   8.380   9.040  11.280
 2894W        W 3865   9.350  13.740   0.740
 2895W        W 3866  13.470   5.850   0.080
 2896W        W 3867  10.850   6.010   7.080
 2897W        W 3868   5.000  10.950   4.800
 2898W        W 3869   6.130   7.360   3.470
 2899W        W 3870   9.250   6.980  12.640
 2900W        W 3871   3.370   3.370  13.380
 2901W        W 3872   8.320   5.720  12.410
 2902W        W 3873   2.870  13.900   1.840
 2903W        W 3874   9.370   3.560   8.610
 2904W        W 3875  11.540   4.240  12.810
 2905W        W 3876   4.700   8.030   5.370
 2906W        W 3877  11.960   6.020   0.890
 2907W        W 3878   3.880   4.090   1.090
 2908W        W 3879   9.920   6.110   1.630
 2909W        W 3880   2.130  12.340  13.500
 2910W        W 3881   2.740   9.820   0.690
 2911W        W 3882  11.160  12.650  11.620
 2912W        W 3883   3.160  10.010   4.500
 2913W        W 3884  11.930   8.880  11.350
 2914W        W 3885   4.480   0.470   5.400
 2915W        W 3886   0.430   3.670   2.810
 2916W        W 3887   3.470   9.450   9.150
 2917W        W 3888   5.870   1.890   0.770
 2918W        W 3889   6.280   3.020  12.530
 2919W        W 3890   1.420   6.620   1.810
 2920W        W 3891   3.120   8.510   3.060
 2921W        W 3892   5.790   8.020   7.770
 2922W        W 3893   7.590  12.210   1.000
 2923W        W 3894  11.270   3.880  13.060
 2924W        W 3895  10.540  10.410   4.200
 2925W        W 3896   2.510   0.170   0.200
 2926W        W 3897   7.600   6.360  11.890
 2927W        W 3898   0.550  13.450   8.170
 2928W        W 3899  11.010   7.650   9.190
 2929W        W 3900   8.690   2.230  11.860
 2930W        W 3901   9.950   5.010   6.940
 2931W        W 3902   0.830   3.120   7.880
 2932W        W 3903  12.180   5.510   0.310
 2933W        W 3904   4.710   7.800  13.600
 2934W        W 3905  10.220  10.140   9.480
 2935W        W 3906   3.510  13.180   5.600
 2936W        W 3907   3.110   1.170   5.510
 2937W        W 3908   1.810   9.740  10.590
 2938W        W 3909   5.790  12.710   7.630
 2939W        W 3910   8.740  11.840  12.810
 2940W        W 3911   8.030   1.430  10.690
 2941W        W 3912   3.700  13.310   2.510
 2942W        W 3913   9.790   6.340   2.890
 2943W        W 3914   4.400   1.620   0.510
 2944W        W 3915  11.560   0.840  13.390
 2945W        W 3916   7.410   2.560  13.700
 2946W        W 3917  11.400   8.310   2.640
 2947W        W 3918  11.040  12.710  10.080
 2948W        W 3919   1.210   8.910   8.090
 2949W        W 3920   7.560   1.650   3.770
 2950W        W 3921   0.150   5.780  11.770
 2951W        W 3922   5.480   3.730   3.840
 2952W        W 3923   9.890  10.680   7.210
 2953W        W 3924  12.780  13.880   7.090
 2954W        W 3925  12.320   2.200  12.740
 2955W        W 3926  13.610   3.910   7.570
 2956W        W 3927   9.080   2.740   2.370
 2957W        W 3928   9.640   9.210  13.490
 2958W        W 3929   1.750   6.880   4.890
 2959W        W 3930   4.970   3.360   3.270
 2960W        W 3931  10.010  11.100   7.060
 2961W        W 3932   1.180   3.210   1.620
 2962W        W 3933   9.650   6.650   0.490
 2963W        W 3934  13.290  11.230  11.190
 2964W        W 3935   7.820   2.820   8.600
 2965W        W 3936   0.320  12.880  11.340
 2966W        W 3937  11.970   2.150  13.810
 2967W        W 3938   6.210  13.170   2.700
 2968W        W 3939  13.070   4.740  11.320
 2969W        W 3940   4.150   5.380   2.750
 2970W        W 3941  13.070   6.930   9.690
 2971W        W 3942   1.980   0.650  12.550
 2972W        W 3943  11.640   7.220   4.090
 2973W        W 3944   0.200   2.480  11.590
 2974W        W 3945  13.090   6.710   2.200
 2975W        W 3946   1.760   1.020   7.410
 2976W        W 3947   9.790   5.600  11.270
 2977W        W 3948   2.230   9.820  12.590
 2978W        W 3949   8.940   7.210   1.620
 2979W        W 3950   4.940   8.710   9.070
 2980W        W 3951   9.450   9.980   1.560
 2981W        W 3952   5.880   8.200  13.030
 2982W        W 3953   1.540  13.230   8.350
 2983W        W 3954   6.460  12.690   9.870
 2984W        W 3955   9.950   9.050  11.980
 2985W        W 3956   6.810   9.090   0.660
 2986W        W 3957   5.300  10.120   7.710
 2987W        W 3958   6.590   9.110   1.500
 2988W        W 3959   2.700   4.710  11.180
 2989W        W 3960   0.110   3.840   7.320
 2990W        W 3961   6.450  12.960   6.360
 2991W        W 3962   3.570  11.960   0.920
 2992W        W 3963   2.070   6.770  13.840
 2993W        W 3964   8.260   6.090   1.820
 2994W        W 3965   6.730  11.900   7.480
 2995W        W 3966  10.270   2.930   1.130
 2996W        W 3967   9.660  13.820  10.800
 2997W        W 3968  11.630  13.500   5.860
 2998W        W 3969   3.060   4.390  11.260
 2999W        W 3970   5.970   4.020  11.330
 3000W        W 3971  12.310   1.650   8.190
 3001W        W 3972   0.260  10.680   8.580
 3002W        W 3973  12.450  11.760  13.430
 3003W        W 3974   1.190   6.160   3.720
 3004W        W 3975   1.990  13.890  11.950
 3005W        W 3976   0.130   5.030  13.790
 3006W        W 3977   6.770  10.310  12.170
 3007W        W 3978  12.880   7.670  12.890
 3008W        W 3979  12.150   5.070   0.530
 3009W        W 3980   0.110   2.210  12.370
 3010W        W 3981   0.760   7.780  12.740
 3011W        W 3982   6.910   6.730   8.420
 3012W        W 3983   2.230   3.390   1.770
 3013W        W 3984   4.710  13.560  13.880
 3014W        W 3985  12.520   4.960   3.590
 3015W        W 3986   7.250   4.430   6.090
 3016W        W 3987  10.780   6.240   3.260
 3017W        W 3988   1.550   5.770  12.250
 3018W        W 3989   8.630  12.310  10.050
 3019W        W 3990  13.190  13.130   2.520
 3020W        W 3991   4.810   0.640  10.240
 3021W        W 3992   0.030   6.220  12.130
 3022W        W 3993   9.690   1.220  11.630
 3023W        W 3994  11.920  13.650   6.770
 3024W        W 3995  13.340  12.400   6.010
 3025W        W 3996   2.720   9.550  10.100
 3026W        W 3997   4.280  10.080   8.020
 3027W        W 3998  11.910   5.070  11.890
 3028W        W 3999  10.700   5.350  12.600
 3029W        W 4000   4.070   6.610   0.070
 3030W        W 4001   5.630   1.190  10.670
 3031W        W 4002   4.780   9.560   0.300
 3032W        W 4003   1.230   1.360   4.150
 3033W        W 4004  13.260   9.220   4.360
 3034W        W 4005   9.980   2.360  11.700
 3035W        W 4006   4.550   0.540   7.800
 3036W        W 4007   5.230   3.160  12.470
 3037W        W 4008   7.470   5.320  11.440
 3038W        W 4009  10.500  12.500   6.840
 3039W        W 4010   4.830   1.230   7.100
 3040W        W 4011   2.460   1.930   1.210
 3041W        W 4012   6.810   0.240   1.610
 3042W        W 4013  11.130   1.720   0.140
 3043W        W 4014   3.370   0.080   8.920
 3044W        W 4015   0.060   1.020   4.130
 3045W        W 4016   9.690   1.550  10.360
 3046W        W 4017  11.520   2.030   2.840
 3047W        W 4018   0.210  12.680   0.580
 3048W        W 4019   4.380   9.560   0.010
 3049W        W 4020   7.860   7.810   1.260
 3050W        W 4021  12.210   6.410   9.690
 3051W        W 4022   4.950   1.490   8.580
 3052W        W 4023  12.720   8.670   5.370
 3053W        W 4024   0.360   3.630   3.850
 3054W        W 4025   3.690   1.740  10.240
 3055W        W 4026  12.600   4.620   7.430
 3056W        W 4027  12.880   7.050  11.640
 3057W        W 4028   0.520   5.040   5.560
 3058W        W 4029   0.240   7.540   9.840
 3059W        W 4030   2.470   0.750   0.940
 3060W        W 4031  11.880  13.320  13.160
 3061W        W 4032   1.330  12.470   4.890
 3062W        W 4033   8.270   3.190   1.300
 3063W        W 4034   8.440   4.170   6.400
 3064W        W 4035   4.620  10.800   0.070
 3065W        W 4036   4.440   9.890   6.470
 3066W        W 4037   2.010   9.600   5.770
 3067W        W 4038   6.820   7.560  12.440
 3068W        W 4039  13.590   8.330   7.520
 3069W        W 4040  13.820  12.830   9.670
 3070W        W 4041   3.690   3.060  11.530
 3071W        W 4042   7.550   3.340  12.120
 3072W        W 4043  12.200   5.990   6.440
 3073W        W 4044   4.640  12.620   9.410
 3074W        W 4045   6.660  11.230   8.230
 3075W        W 4046  13.710   1.770   4.650
 3076W        W 4047  13.820  11.580   3.380
 3077W        W 4048   1.300   6.030  12.700
 3078W        W 4049  10.630   6.080  11.300
 3079W        W 4050  12.140   5.840  12.790
 3080W        W 4051   4.960   7.270   9.140
 3081W        W 4052  12.410   8.560   6.080
 3082W        W 4053   4.080   9.980   2.480
 3083W        W 4054   6.550   4.500   3.300
 3084W        W 4055   0.610   4.340  10.800
 3085W        W 4056  13.300   2.360   8.630
 3086W        W 4057   4.280   0.270  13.810
 3087W        W 4058   7.950  12.150  10.580
 3088W        W 4059   0.280   4.980  12.430
 3089W        W 4060  11.610  12.540   8.830
 3090W        W 4061   2.060   1.260   5.630
 3091W        W 4062   4.010  10.230  10.120
 3092W        W 4063   1.050   4.680  13.640
 3093W        W 4064   4.220  13.010   4.450
 3094W        W 4065  13.040  11.710   4.500
 3095W        W 4066   8.480   4.950  10.550
 3096W        W 4067   2.210  12.700   6.250
 3097W        W 4068   8.690   8.170   1.290
 3098W        W 4069   6.990   3.520   6.070
 3099W        W 4070  10.920   3.010   4.810
 3100W        W 4071   2.590   1.860  11.920
 3101W        W 4072   2.680  10.020   9.910
 3102W        W 4073   0.240  13.290   1.510
 3103W        W 4074   3.780   8.480   1.300
 3104W        W 4075   9.630   9.220  12.920
 3105W        W 4076   3.390  13.690   5.610
 3106W        W 4077  10.900   5.950   3.720
 3107W        W 4078   8.100   7.540  13.080
 3108W        W 4079   2.240  12.030   3.470
 3109W        W 4080   5.250   3.190   8.200
 3110W        W 4081  10.090   9.650   4.760
 3111W        W 4082   3.760  13.390   0.210
 3112W        W 4083   5.720   1.210   9.870
 3113W        W 4084   5.730   5.670   3.380
 3114W        W 4085   8.400   7.740   3.790
 3115W        W 4086   1.420  13.860   4.280
 3116W        W 4087   7.480  12.690  11.840
 3117W        W 4088   4.680   5.730  10.220
 3118W        W 4089   1.350  10.820  13.420
 3119W        W 4090   2.580  12.210   0.980
 3120W        W 4091   7.360  10.910  13.530
 3121W        W 4092   3.490   7.090  10.650
 3122W        W 4093   3.480   0.810   5.290
 3123W        W 4094  12.640  11.120   8.670
 3124W        W 4095   4.340   6.730   3.500
 3125W        W 4096   0.070  10.900   9.020
 3126W        W 4097   1.130   9.870   4.950
 3127W        W 4098   1.490   3.160   4.000
 3128W        W 4099   1.920   4.270   6.900
 3129W        W 4100   1.500  12.850   1.660
 3130W        W 4101  13.110   6.410   3.960
 3131W        W 4102   9.820  10.720   2.130
 3132W        W 4103   3.300   7.140   8.990
 3133W        W 4104   0.540   5.680   4.710
 3134W        W 4105  11.590  10.780  10.830
 3135W        W 4106   0.490   2.520   9.040
 3136W        W 4107  11.260   0.500  12.180
 3137W        W 4108  11.420   9.180   1.100
 3138W        W 4109  12.570   6.030  10.420
 3139W        W 4110   3.240   9.210   8.810
 3140W        W 4111   9.050   7.430   7.300
 3141W        W 4112   4.590   9.880   4.070
 3142W        W 4113   6.970   2.570   9.390
 3143W        W 4114   6.390   7.120  10.490
 3144W        W 4115   2.340   5.140   9.040
 3145W        W 4116  13.570  13.860   7.590
 3146W        W 4117   1.880   3.810   6.590
 3147W        W 4118   6.610  11.720  13.840
 3148W        W 4119   0.050   9.880   4.540
 3149W        W 4120  10.110   0.690   1.100
 3150W        W 4121   3.470  12.520   6.780
 3151W        W 4122   3.810   8.820  12.280
 3152W        W 4123   5.780   7.570   4.460
 3153W        W 4124  10.210  11.760   6.370
 3154W        W 4125   7.650   8.590   8.680
 3155W        W 4126  13.160   6.550   5.450
 3156W        W 4127   9.910   0.370  10.820
 3157W        W 4128   9.540   9.880  10.370
 3158W        W 4129   6.760   5.280   1.240
 3159W        W 4130   3.450  10.890   4.120
 3160W        W 4131   1.670   5.100   9.900
 3161W        W 4132   6.370   1.940  10.430
 3162W        W 4133  12.540   1.020  10.390
 3163W        W 4134   8.490  11.480  11.820
 3164W        W 4135  12.200   0.560   3.920
 3165W        W 4136   7.480  12.220   4.710
 3166W        W 4137   8.160  13.120   8.240
 3167W        W 4138   5.550   7.380   8.230
 3168W        W 4139  12.380   8.760  10.450
 3169W        W 4140   5.580   2.190  13.300
 3170W        W 4141   9.960   1.310   4.160
 3171W        W 4142  10.700   9.140   8.600
 3172W        W 4143  12.050  10.920  12.540
 3173W        W 4144   1.840   7.270   5.800
 3174W        W 4145   2.530  10.380   8.870
 3175W        W 4146   4.270  12.460   7.890
 3176W        W 4147  11.080  10.270   0.480
 3177W        W 4148   8.520  11.930  11.980
 3178W        W 4149   6.750   1.800  12.950
 3179W        W 4150   9.500   5.080   1.620
 3180W        W 4151  12.430   6.960   2.780
 3181W        W 4152  12.120   3.600  10.810
 3182W        W 4153  12.490   3.190  10.170
 3183W        W 4154   0.970  11.900   1.500
 3184W        W 4155   1.590   6.510   3.690
 3185W        W 4156   8.410   7.160   4.790
 3186W        W 4157   5.990   9.440   0.340
 3187W        W 4158   6.020   7.130   8.160
 3188W        W 4159  10.320  10.620   8.540
 3189W        W 4160   5.870   4.860  12.410
 3190W        W 4161   6.990   6.410   7.340
 3191W        W 4162   3.040   2.080   7.650
 3192W        W 4163   3.380  12.480   7.710
 3193W        W 4164  12.830  13.170   9.340
 3194W        W 4165  11.800   3.170  10.780
 3195W        W 4166   0.950   0.000  12.240
 3196W        W 4167   1.080   6.150   8.330
 3197W        W 4168   8.920   7.850   7.550
 3198W        W 4169   8.050   5.190   1.100
 3199W        W 4170  11.920  12.620  10.360
 3200W        W 4171   1.430   9.210   9.180
 3201W        W 4172   8.370  13.760   5.660
 3202W        W 4173   2.680   0.500   1.990
 3203W        W 4174   8.420   8.670   2.960
 3204W        W 4175  13.420   3.700   2.350
 3205W        W 4176  12.040   6.040  12.260
 3206W        W 4177   2.650  12.010   3.890
 3207W        W 4178   0.420   6.160  12.950
 3208W        W 4179   4.330   5.500   2.150
 3209W        W 4180   3.620  11.860   9.330
 3210W        W 4181   3.750   1.740  13.000
 3211W        W 4182   5.470   8.870   9.220
 3212W        W 4183   9.280   8.830   3.930
 3213W        W 4184  13.800   0.790   8.140
 3214W        W 4185   6.210   1.520   4.990
 3215W        W 4186   8.520   7.200   9.110
 3216W        W 4187   9.480   4.360   1.550
 3217W        W 4188   0.800   6.580  10.530
 3218W        W 4189  11.910  10.030   4.070
 3219W        W 4190   4.560   1.460   1.920
 3220W        W 4191  11.210  10.980   5.090
 3221W        W 4192  10.370   5.460   5.050
 3222W        W 4193   5.010   3.070   4.830
 3223W        W 4194  13.430   0.800   6.490
 3224W        W 4195  11.610  10.470   2.740
 3225W        W 4196   1.230   0.090  12.630
 3226W        W 4197   7.200   8.340   1.100
 3227W        W 4198  10.280   2.670  12.040
 3228W        W 4199   6.370  12.150  13.770
 3229W        W 4200   6.270   6.850   3.420
 3230W        W 4201   2.740   4.950   1.160
 3231W        W 4202   6.220   7.160   7.700
 3232W        W 4203  12.890   4.720  13.360
 3233W        W 4204   4.350   0.540   2.190
 3234W        W 4205   5.920   9.230   2.750
 3235W        W 4206   6.700   1.110   1.620
 3236W        W 4207   9.010   4.300  13.470
 3237W        W 4208   5.580   2.470   5.340
 3238W        W 4209  12.600   7.220  13.090
 3239W        W 4210  11.080  11.280  12.520
 3240W        W 4211   8.420   1.440   0.010
 3241W        W 4212   5.230  11.590  12.530
 3242W        W 4213   1.090   1.760   4.390
 3243W        W 4214   0.660   2.730   8.610
 3244W        W 4215   8.620   1.710   2.480
 3245W        W 4216   7.260  13.050   8.760
 3246W        W 4217   2.820  13.820   6.310
 3247W        W 4218  10.050   3.840   4.100
 3248W        W 4219   2.050   1.980   7.300
 3249W        W 4220  10.900   7.940   8.160
 3250W        W 4221   9.800   8.300  12.540
 3251W        W 4222   4.000   6.000   8.500
 3252W        W 4223   3.800  10.200   3.380
 3253W        W 4224  11.020   5.830  13.340
 3254W        W 4225   8.260  13.100  13.120
 3255W        W 4226   5.220   1.230  10.260
 3256W        W 4227  13.440   7.550   0.250
 3257W        W 4228   3.340  10.940   2.680
 3258W        W 4229  11.900   4.180   2.200
 3259W        W 4230   5.480   8.420  12.310
 3260W        W 4231  11.770  10.710   3.780
 3261W        W 4232   2.920  13.580   0.680
 3262W        W 4233  10.840   2.020  10.320
 3263W        W 4234   1.080   2.840   1.970
 3264W        W 4235   7.180   8.750  10.730
 3265W        W 4236   0.710   2.000   0.390
 3266W        W 4237   3.240   5.320   8.360
 3267W        W 4238   5.560   3.590  12.270
 3268W        W 4239   5.740   5.510   8.330
 3269W        W 4240   4.790   3.260  12.220
 3270W        W 4241   2.930   4.730  11.680
 3271W        W 4242   8.690   0.210   4.750
 3272W        W 4243   6.830   2.030   4.700
 3273W        W 4244   4.970   1.420   2.800
 3274W        W 4245   7.470   2.960  11.700
 3275W        W 4246   7.490  12.390   1.980
 3276W        W 4247   5.840   6.230   4.440
 3277W        W 4248  10.320   7.330  13.530
 3278W        W 4249   3.790   8.020   9.690
 3279W        W 4250   5.960   4.340  10.550
 3280W        W 4251   2.340  13.820  11.020
 3281W        W 4252   8.110  10.050  10.260
 3282W        W 4253   0.900   0.530   8.800
 3283W        W 4254   5.890  13.070  10.260
 3284W        W 4255   5.990  12.210   0.930
 3285W        W 4256   8.650   9.890  12.210
 3286W        W 4257   0.980   8.080   5.000
 3287W        W 4258  13.690   0.640  10.360
 3288W        W 4259  13.420  10.850  10.510
 3289W        W 4260   0.220   5.540   1.330
 3290W        W 4261  13.730   4.930   3.830
 3291W        W 4262   6.680   2.860   4.990
 3292W        W 4263   3.880   5.220   7.790
 3293W        W 4264  11.420   4.830   9.940
 3294W        W 4265   5.790   2.010   2.330
 3295W        W 4266   0.420   6.950   3.280
 3296W        W 4267   9.770   8.460   7.510
 3297W        W 4268   3.730   4.130   5.640
 3298W        W 4269   3.130  13.050   1.870
 3299W        W 4270   7.890   6.120   1.270
 3300W        W 4271   0.710   5.390  11.940
 3301W        W 4272   9.130   5.490   1.110
 3302W        W 4273   7.600   0.270   1.030
 3303W        W 4274   7.410   6.430   1.890
 3304W        W 4275   6.890   9.250  10.480
 3305W        W 4276   9.540  13.330   0.460
 3306W        W 4277   2.340  11.680   5.190
 3307W        W 4278  11.340   8.950   2.390
 3308W        W 4279   5.980   8.440   6.020
 3309W        W 4280   1.650   4.820   9.480
 3310W        W 4281   2.180  10.870  13.250
 3311W        W 4282   9.040   6.380  11.960
 3312W        W 4283  12.180   0.680  11.270
 3313W        W 4284   8.410   6.680   1.210
 3314W        W 4285   4.870  10.770   9.810
 3315W        W 4286   6.990   6.310   0.060
 3316W        W 4287  12.400   3.660   9.920
 3317W        W 4288   2.290   8.430   8.540
 3318W        W 4289   0.650   0.470   6.360
 3319W        W 4290   5.530   6.660   3.800
 3320W        W 4291  10.120   1.370  11.880
 3321W        W 4292  10.350   8.330   8.860
 3322W        W 4293  11.170  12.770  12.140
 3323W        W 4294   8.820  10.170  12.620
 3324W        W 4295   4.030   6.790   2.400
 3325W        W 4296  10.800  12.820   9.210
 3326W        W 4297   6.510   2.280   7.380
 3327W        W 4298   5.460  13.870   6.810
 3328W        W 4299   5.890  11.580   1.520
 3329W        W 4300  13.100   4.630   1.450
 3330W        W 4301   4.250   6.960   1.020
 3331W        W 4302  10.430   5.890  13.240
 3332W        W 4303   4.800   4.320   2.950
 3333W        W 4304  13.530   1.690  11.730
 3334W        W 4305  10.690   5.580  13.660
 3335W        W 4306  11.240   8.600   1.310
 3336W        W 4307   6.430   2.920   5.440
 3337W        W 4308  13.640   7.540   8.600
 3338W        W 4309  11.880   5.790  11.020
 3339W        W 4310  10.960   6.710   3.170
 3340W        W 4311  11.490   2.640   1.730
 3341W        W 4312   1.990   3.900   1.870
 3342W        W 4313   5.230   2.940   5.310
 3343W        W 4314   1.540   3.050  12.610
 3344W        W 4315   1.260   7.110   3.930
 3345W        W 4316   9.830  12.610   6.110
 3346W        W 4317   1.450   6.850  11.150
 3347W        W 4318   6.800   4.860   8.460
 3348W        W 4319   1.360  10.720   9.400
 3349W        W 4320   4.940   1.930   5.970
 3350W        W 4321  12.250  13.220   6.770
 3351W        W 4322  11.900  11.200   0.530
 3352W        W 4323   4.400  10.920   5.330
 3353W        W 4324   4.970   4.220   9.350
 3354W        W 4325   4.390  11.550   4.920
 3355W        W 4326   1.330   8.610   8.800
 3356W        W 4327   7.730   9.100  12.500
 3357W        W 4328  12.690   9.560   4.870
 3358W        W 4329   3.620   7.080   6.440
 3359W        W 4330  12.350   1.500   2.870
 3360W        W 4331  11.630   9.030   6.800
 3361W        W 4332   1.220   6.480   3.350
 3362W        W 4333   6.880  11.200   9.470
 3363W        W 4334  13.480   6.240  10.590
 3364W        W 4335  13.650  12.450  13.050
 3365W        W 4336   7.220   0.910   4.310
 3366W        W 4337   2.470   6.970  11.320
 3367W        W 4338   1.390   8.390   1.220
 3368W        W 4339   1.080   5.060   8.830
 3369W        W 4340   3.890  13.150   6.350
 3370W        W 4341  10.530   6.870  13.710
 3371W        W 4342   4.880   5.160   7.940
 3372W        W 4343   6.120   7.730   4.840
 3373W        W 4344   0.680   3.550   1.250
 3374W        W 4345  12.020   1.340   5.480
 3375W        W 4346  10.280  13.850   5.270
 3376W        W 4347   4.120   1.540   3.500
 3377W        W 4348   4.070   3.490   5.180
 3378W        W 4349   6.640   7.840   4.620
 3379W        W 4350   4.480  11.660   0.150
 3380W        W 4351  12.710   5.880   5.500
 3381W        W 4352  12.260   3.490   3.530
 3382W        W 4353   8.570   0.580  11.730
 3383W        W 4354   8.330   4.150  11.470
 3384W        W 4355   0.260   2.570   8.400
 3385W        W 4356   9.250  10.150   5.240
 3386W        W 4357   3.100   5.840   3.760
 3387W        W 4358   3.290   1.970  12.860
 3388W        W 4359   6.510   9.590   2.430
 3389W        W 4360  13.630   5.460  11.000
 3390W        W 4361  13.910   2.420   8.870
 3391W        W 4362   7.530   8.050  10.010
 3392W        W 4363  12.200   0.690   2.890
 3393W        W 4364   8.370   9.700   2.660
 3394W        W 4365   4.760   1.220   9.470
 3395W        W 4366  12.120   4.100   1.020
 3396W        W 4367  12.780   3.610   7.610
 3397W        W 4368   5.880   9.860   6.260
 3398W        W 4369  11.880   1.520   1.180
 3399W        W 4370  13.250   0.940   6.030
 3400W        W 4371  10.830   9.960   9.000
 3401W        W 4372   6.150   8.990   9.910
 3402W        W 4373   2.990   5.230  11.870
 3403W        W 4374   1.790   9.990   4.090
 3404W        W 4375   7.050   5.820   2.280
 3405W        W 4376  13.690   9.020   4.510
 3406W        W 4377   0.530   6.650   2.120
 3407W        W 4378   1.910   7.430   4.920
 3408W        W 4379   8.020   0.270  10.750
 3409W        W 4380   6.590  13.260   3.030
 3410W        W 4381   4.060   9.170  11.870
 3411W        W 4382   5.880  11.100   6.360
 3412W        W 4383  10.180   0.550   9.510
 3413W        W 4384   2.380   2.960   8.620
 3414W        W 4385   2.530   0.000   6.730
 3415W        W 4386   7.380   5.950  12.060
 3416W        W 4387  13.910  11.060  13.570
 3417W        W 4388   4.250   1.240  10.410
 3418W        W 4389  13.450   2.190   8.120
 3419W        W 4390  13.770   8.780  12.250
 3420W        W 4391   6.080   7.450  10.220
 3421W        W 4392   0.790   4.780  10.560
 3422W        W 4393  11.660   5.860  12.660
 3423W        W 4394   5.110   3.680   2.030
 3424W        W 4395  11.970   0.220  11.050
 3425W        W 4396   2.250   9.670   8.180
 3426W        W 4397   1.850  11.930  11.150
 3427W        W 4398   6.480   2.820  10.280
 3428W        W 4399   4.470  13.510  10.020
 3429W        W 4400   2.020   5.340   4.500
 3430W        W 4401   4.020   7.710   3.520
 3431W        W 4402   6.280   8.160   9.750
 3432W        W 4403   5.530   4.400   6.910
 3433W        W 4404   8.600   6.400  10.150
 3434W        W 4405   2.200  12.630   0.450
 3435W        W 4406   3.610   0.920   1.590
 3436W        W 4407  13.110   5.060   3.500
 3437W        W 4408  11.160  11.810  11.880
 3438W        W 4409   9.090   0.490  11.440
 3439W        W 4410   0.210   0.470   8.670
 3440W        W 4411   3.400   3.160  10.560
 3441W        W 4412   2.470   5.540  12.710
 3442W        W 4413  12.240  12.890   5.510
 3443W        W 4414   2.520   2.680   2.850
 3444W        W 4415  13.830   4.970  10.760
 3445W        W 4416   4.230   9.790   7.510
 3446W        W 4417   5.060   4.820   8.250
 3447W        W 4418   6.210   3.820   2.790
 3448W        W 4419   5.610   1.410   8.940
 3449W        W 4420   4.590   2.080   0.630
 3450W        W 4421   7.100  13.370   3.060
 3451W        W 4422   7.470  11.450   3.320
 3452W        W 4423   5.870   0.170  12.020
 3453W        W 4424  12.300   1.540   3.980
 3454W        W 4425   8.830  12.830   1.970
 3455W        W 4426   0.160   4.200  12.660
 3456W        W 4427   1.330   2.390   2.370
 3457W        W 4428  12.110  11.650   3.370
 3458W        W 4429  13.250   7.600   3.050
 3459W        W 4430   5.130  10.560   4.510
 3460W        W 4431   0.670   0.710  11.040
 3461W        W 4432   8.110   9.730   3.480
 3462W        W 4433   8.060   8.770   8.430
 3463W        W 4434   2.970   8.350   7.680
 3464W        W 4435   4.940   2.820   4.040
 3465W        W 4436   6.450   2.470   9.410
 3466W        W 4437   0.160   0.650   3.780
 3467W        W 4438   9.270   6.380   1.440
 3468W        W 4439   8.440   4.220   1.920
 3469W        W 4440   6.580   8.340   8.230
 3470W        W 4441   7.790  10.300   1.050
 3471W        W 4442  12.170   6.840   8.000
 3472W        W 4443   8.620   9.980   0.250
 3473W        W 4444  10.280  11.850   8.190
 3474W        W 4445   5.770   9.460   0.820
 3475W        W 4446  10.360   0.890   2.110
 3476W        W 4447   3.150   5.570   3.310
 3477W        W 4448  12.430  13.350   6.300
 3478W        W 4449   7.480   9.280   7.380
 3479W        W 4450   0.460   5.040   6.590
 3480W        W 4451   5.950   5.780   1.230
 3481W        W 4452  11.870   5.960   2.830
 3482W        W 4453   7.230   1.710  11.260
 3483W        W 4454   0.500   2.600  10.080
 3484W        W 4455   4.720   6.550   8.800
 3485W        W 4456   9.110   8.180   1.650
 3486W        W 4457  10.220   6.180   2.590
 3487W        W 4458  13.200   6.280   0.100
 3488W        W 4459   6.690   6.870   6.040
 3489W        W 4460  12.380   8.860   3.040
 3490W        W 4461   0.120   6.220   1.280
 3491W        W 4462  11.290   4.020  13.660
 3492W        W 4463   2.350   6.450   7.220
 3493W        W 4464   5.670   0.930   6.960
 3494W        W 4465  10.930   1.440  10.860
 3495W        W 4466   0.990  12.730   7.600
 3496W        W 4467   9.570  10.200   0.450
 3497W        W 4468   5.290  10.490   1.810
 3498W        W 4469   7.640   9.290   5.840
 3499W        W 4470   8.640   6.220   8.690
 3500W        W 4471   3.850   9.270   9.920
 3501W        W 4472   5.880  11.280   4.520
 3502W        W 4473  12.990   5.410   9.210
 3503W        W 4474   4.730   6.740  12.990
 3504W        W 4475  13.650   3.960   7.040
 3505W        W 4476   1.990   5.690  13.410
 3506W        W 4477  11.860   9.860   8.720
 3507W        W 4478  13.100   2.590   8.070
 3508W        W 4479   0.470   1.200   8.040
 3509W        W 4480   7.730   2.780   0.090
 3510W        W 4481   5.620   5.210  12.020
 3511W        W 4482   4.730   8.290   4.400
 3512W        W 4483  10.970  11.050   7.100
 3513W        W 4484   0.040   7.910   4.610
 3514W        W 4485   6.470   9.100  11.800
 3515W        W 4486  11.960   1.030  12.970
 3516W        W 4487   4.070   7.100   0.140
 3517W        W 4488   1.660   9.810   0.420
 3518W        W 4489   7.790   6.250   6.140
 3519W        W 4490   9.380   6.460  10.720
 3520W        W 4491   8.790  11.060   1.370
 3521W        W 4492  13.030  10.330   6.070
 3522W        W 4493   2.770   0.760  11.330
 3523W        W 4494   5.100   7.200   8.330
 3524W        W 4495   6.740  11.560  10.760
 3525W        W 4496  10.270   5.510   0.050
 3526W        W 4497   9.860  11.920   2.690
 3527W        W 4498  13.100   4.760  13.840
 3528W        W 4499   3.470  13.760  13.890
 3529W        W 4500   4.510   5.260   5.600
 3530W        W 4501   2.100   9.130   5.850
 3531W        W 4502   9.170   2.950   9.100
 3532W        W 4503   7.800   0.540   1.450
 3533W        W 4504   1.430   6.110   6.960
 3534W        W 4505   3.510   9.850   3.600
 3535W        W 4506   1.370   5.420   0.840
 3536W        W 4507   4.730  11.000   5.680
 3537W        W 4508  10.980   5.420   3.740
 3538W        W 4509   7.550   0.950   1.550
 3539W        W 4510   3.460   4.960   2.800
 3540W        W 4511   4.240  10.070   3.090
 3541W        W 4512   0.990   3.420   3.190
 3542W        W 4513   6.340   0.810  10.950
 3543W        W 4514   1.810   5.040   0.890
 3544W        W 4515   3.680   7.760   2.060
 3545W        W 4516   5.970  11.880  12.990
 3546W        W 4517   6.740   4.590   2.310
 3547W        W 4518   2.160   3.640  10.570
 3548W        W 4519  12.700   6.560   0.910
 3549W        W 4520   3.020   4.870   3.170
 3550W        W 4521  11.780   7.180  12.080
 3551W        W 4522   6.990  13.840   7.320
 3552W        W 4523   5.960   6.880   5.660
 3553W        W 4524  12.010  13.390  12.270
 3554W        W 4525   5.610   9.020   5.920
 3555W        W 4526   0.730   8.500   4.950
 3556W        W 4527   5.250   4.510  12.860
 3557W        W 4528  11.340  10.010   6.240
 3558W        W 4529  11.660   5.490   2.200
 3559W        W 4530   7.530  13.430   8.870
 3560W        W 4531  13.210   7.830   9.520
 3561W        W 4532   5.260   0.190   4.290
 3562W        W 4533  11.650   3.590   9.060
 3563W        W 4534   1.210   6.990  10.720
 3564W        W 4535  11.740   4.180   8.710
 3565W        W 4536   8.670   7.730   7.050
 3566W        W 4537   7.520  13.370   4.400
 3567W        W 4538   5.020   7.500  10.070
 3568W        W 4539   8.330   6.240   9.120
 3569W        W 4540   7.140  13.280   0.330
 3570W        W 4541   1.580  13.570  12.540
 3571W        W 4542   4.970   1.540   3.780
 3572W        W 4543   8.480   8.570   9.350
 3573W        W 4544   0.800   9.650  12.170
 3574W        W 4545   9.010   3.190   8.700
 3575W        W 4546  13.300   5.480   1.530
 3576W        W 4547  13.330   9.910   6.210
 3577W        W 4548   4.950   7.110  11.450
 3578W        W 4549   5.620   5.180  13.840
 3579W        W 4550  11.360  10.860   5.560
 3580W        W 4551   5.700   7.890  10.440
 3581W        W 4552   4.860   7.000   6.220
 3582W        W 4553  11.970   6.390   4.830
 3583W        W 4554   0.210   1.490   3.990
 3584W        W 4555  13.750   1.790   7.280
 3585W        W 4556   8.150  13.650  11.980
 3586W        W 4557   0.770  10.230   2.640
 3587W        W 4558   4.580  10.890   1.230
 3588W        W 4559   1.490   9.420   7.380
 3589W        W 4560  13.480  13.750   9.800
 3590W        W 4561   6.620   6.580   8.770
 3591W        W 4562   7.510  10.500  11.740
 3592W        W 4563   5.720   1.500   6.080
 3593W        W 4564   6.000   7.700  11.170
 3594W        W 4565   0.450  12.650   3.360
 3595W        W 4566   0.960  12.610   1.530
 3596W        W 4567   2.880   7.670   5.890
 3597W        W 4568   0.110  11.480   2.950
 3598W        W 4569   5.830  11.990  13.700
 3599W        W 4570   0.590   9.090   9.150
 3600W        W 4571   9.580   1.160   1.620
 3601W        W 4572   4.180   3.790  11.980
 3602W        W 4573   0.800   3.750   8.940
 3603W        W 4574   5.300   2.380   0.200
 3604W        W 4575   8.820   3.850   9.330
 3605W        W 4576   5.630   3.730   2.230
 3606W        W 4577  11.230   6.650  12.580
 3607W        W 4578   4.700  10.360   9.390
 3608W        W 4579   0.170   3.260  12.500
 3609W        W 4580  13.500  13.870   3.960
 3610W        W 4581  13.000  13.900   0.870
 3611W        W 4582   5.540   8.080   2.050
 3612W        W 4583   6.050  10.880   7.190
 3613W        W 4584   3.900   6.260   8.900
 3614W        W 4585  11.950   0.250   9.660
 3615W        W 4586   9.510   7.920   6.690
 3616W        W 4587   1.610   6.610  11.900
 3617W        W 4588   6.290   5.030   2.760
 3618W        W 4589  12.400   6.570   2.430
 3619W        W 4590  12.370   9.730   4.410
 3620W        W 4591   8.690   9.280   2.740
 3621W        W 4592   9.100   1.400   4.350
 3622W        W 4593   3.950   9.550   0.260
 3623W        W 4594  13.440   0.380   2.500
 3624W        W 4595   1.110   0.420  12.150
 3625W        W 4596   1.110  10.330   7.020
 3626W        W 4597  10.430   2.310  12.330
 3627W        W 4598  12.520   2.220  12.200
 3628W        W 4599   7.500  12.020   6.900
 3629W        W 4600   4.540  13.040   9.750
 3630W        W 4601   0.440  10.400   6.580
 3631W        W 4602   6.120   9.200   2.270
 3632W        W 4603  13.840  10.600   8.230
 3633W        W 4604   3.450   7.960   7.220
 3634W        W 4605  10.220   1.440   3.160
 3635W        W 4606  13.030   4.210  13.480
 3636W        W 4607   4.100   1.460   0.010
 3637W        W 4608   5.500   4.350   0.900
 3638W        W 4609   6.620  10.820   2.370
 3639W        W 4610  10.310   1.030   4.410
 3640W        W 4611  12.570  12.490   1.470
 3641W        W 4612   9.210   2.240  12.650
 3642W        W 4613   0.970   9.510  11.210
 3643W        W 4614   7.350  11.300   1.430
 3644W        W 4615   4.890   3.430   7.120
 3645W        W 4616   7.060  10.140  10.290
 3646W        W 4617  12.120   1.200   8.650
 3647W        W 4618  10.570   3.440   8.940
 3648W        W 4619   6.500  10.290   6.210
 3649W        W 4620   0.770   0.900   6.650
 3650W        W 4621   5.230   5.640  11.230
 3651W        W 4622   4.330   2.180   4.380
 3652W        W 4623   0.660   8.100   9.150
 3653W        W 4624   5.020   5.170  11.220
 3654W        W 4625   4.580   4.600   2.590
 3655W        W 4626   5.470   6.320  12.350
 3656W        W 4627  13.150  13.210   7.050
 3657W        W 4628   1.090   5.500   2.570
 3658W        W 4629  13.200   9.510   1.490
 3659W        W 4630   1.450   2.440   1.080
 3660W        W 4631  13.220   2.570  13.870
 3661W        W 4632  13.830   8.250   5.000
 3662W        W 4633  11.400   2.160   9.260
 3663W        W 4634   1.170   7.400   3.510
 3664W        W 4635   9.330   4.360   5.920
 3665W        W 4636   1.420   0.390   6.980
 3666W        W 4637   1.950   8.980   3.460
 3667W        W 4638  13.910   0.900  10.730
 3668W        W 4639  12.290   7.520   0.260
 3669W        W 4640  10.110  13.490   9.370
 3670W        W 4641   4.750   7.180   3.130
 3671W        W 4642  10.190   4.200   8.630
 3672W        W 4643  11.550   9.700   7.610
 3673W        W 4644  11.950   1.790   1.890
 3674W        W 4645   8.960   2.300   4.690
 3675W        W 4646   5.800   8.310   7.020
 3676W        W 4647   4.590   7.840  11.540
 3677W        W 4648  10.060  11.370  13.650
 3678W        W 4649   9.430   3.350  13.130
 3679W        W 4650   4.620   8.940   9.390
 3680W        W 4651   3.170   2.630   2.250
 3681W        W 4652  10.200   3.540   6.470
 3682W        W 4653   8.280   8.930  12.360
 3683W        W 4654  13.470   6.960  10.980
 3684W        W 4655   9.700   3.420  12.760
 3685W        W 4656   8.610  11.600   9.010
 3686W        W 4657   3.120  11.330   2.820
 3687W        W 4658   3.970   2.140  12.130
 3688W        W 4659   6.320   1.550  13.040
 3689W        W 4660   8.770  12.980   5.880
 3690W        W 4661   1.530   9.640  13.310
 3691W        W 4662   0.390   9.090  10.180
 3692W        W 4663  12.970   2.960   5.530
 3693W        W 4664   0.450  13.000  13.140
 3694W        W 4665  10.750   8.620   8.900
 3695W        W 4666   1.420   5.780   4.010
 3696W        W 4667   8.680   3.750  12.710
 3697W        W 4668   1.170  12.270   2.800
 3698W        W 4669  13.660   4.340   8.960
 3699W        W 4670   1.580   0.170  10.800
 3700W        W 4671   8.200   5.670   1.180
 3701W        W 4672  13.410  13.650   0.720
 3702W        W 4673   8.610   0.920  12.080
 3703W        W 4674   3.110   7.890   7.710
 3704W        W 4675   6.310  11.410  10.050
 3705W        W 4676   2.850   4.390   9.560
 3706W        W 4677   3.780   0.160  13.840
 3707W        W 4678  10.760  13.030   8.690
 3708W        W 4679  11.960   5.360   5.330
 3709W        W 4680   7.720   3.100  12.550
 3710W        W 4681   0.840   6.730   3.040
 3711W        W 4682  12.590   7.120   0.230
 3712W        W 4683   5.480   9.320   8.200
 3713W        W 4684   8.340  13.200  13.610
 3714W        W 4685   4.660   8.450   8.420
 3715W        W 4686   4.290   1.380   6.390
 3716W        W 4687  13.740   4.640   8.090
 3717W        W 4688   8.900   5.550   2.410
 3718W        W 4689   6.060   0.940  12.670
 3719W        W 4690   9.210   8.790   0.520
 3720W        W 4691  11.940   9.320   1.080
 3721W        W 4692   7.510   6.310   7.210
 3722W        W 4693   5.510  13.880  10.260
 3723W        W 4694   1.350   3.340   5.200
 3724W        W 4695   6.650  13.850   4.070
 3725W        W 4696  10.250   3.510   8.540
 3726W        W 4697   1.470   7.910  11.120
 3727W        W 4698   0.300   2.460   3.390
 3728W        W 4699   4.560   4.840   6.450
 3729W        W 4700   3.710   8.670   3.110
 3730W        W 4701  10.550  10.980   5.790
 3731W        W 4702   9.460  12.770   5.850
 3732W        W 4703  11.050   9.440   5.330
 3733W        W 4704   3.150   8.440   7.180
 3734W        W 4705   4.220   1.720  10.400
 3735W        W 4706   5.880   4.930   1.140
 3736W        W 4707   3.110  10.090   3.440
 3737W        W 4708   4.100   4.060  13.040
 3738W        W 4709  12.080   3.640   8.710
 3739W        W 4710   9.280   4.780   9.410
 3740W        W 4711  10.260  11.780  12.310
 3741W        W 4712   5.120  12.040   6.070
 3742W        W 4713   8.010   8.690   9.030
 3743W        W 4714  10.260   1.150   1.140
 3744W        W 4715   5.780   5.780   0.600
 3745W        W 4716   4.900  10.470   0.540
 3746W        W 4717   0.660   1.920   2.550
 3747W        W 4718   7.200  13.160   4.040
 3748W        W 4719   0.380   9.880   8.860
 3749W        W 4720   3.520   0.360   7.590
 3750W        W 4721  10.170  13.460   0.950
 3751W        W 4722   0.300  11.900   0.100
 3752W        W 4723   0.010   6.190   2.190
 3753W        W 4724   8.770   3.300   1.920
 3754W        W 4725   5.220   6.790   0.510
 3755W        W 4726   6.570   5.970   2.990
 3756W        W 4727   7.740   0.050   1.470
 3757W        W 4728   5.390   1.230   3.570
 3758W        W 4729   3.240   4.820   0.580
 3759W        W 4730   6.440   1.570   4.050
 3760W        W 4731  13.010  13.380  12.310
 3761W        W 4732   1.150  11.260   4.520
 3762W        W 4733   1.000   7.160   6.990
 3763W        W 4734   8.870  10.270  13.750
 3764W        W 4735   9.140   3.860  13.400
 3765W        W 4736   7.960   7.800   9.840
 3766W        W 4737   3.440   5.010   8.040
 3767W        W 4738  11.350   1.420   3.500
 3768W        W 4739   9.290  12.940   0.360
 3769W        W 4740   9.300   1.340   4.800
 3770W        W 4741  10.980   2.060  13.690
 3771W        W 4742  10.410   0.170   2.630
 3772W        W 4743  12.720   6.360  10.860
 3773W        W 4744   6.370   0.880   4.310
 3774W        W 4745  10.480  12.420   4.150
 3775W        W 4746   5.670   8.560  11.870
 3776W        W 4747   5.830  10.120   9.780
 3777W        W 4748   9.580   1.040  10.180
 3778W        W 4749   5.300  12.870  13.060
 3779W        W 4750  13.120  11.190   0.810
 3780W        W 4751   4.140  10.120   0.970
 3781W        W 4752   8.440   9.360   8.310
 3782W        W 4753  13.860   7.550   0.930
 3783W        W 4754   0.720   4.030   5.420
 3784W        W 4755   8.520   5.720   1.570
 3785W        W 4756   0.800   4.460   1.410
 3786W        W 4757   9.700   0.600  12.780
 3787W        W 4758   0.030   5.340   5.360
 3788W        W 4759   7.570   1.540  12.230
 3789W        W 4760  13.150   5.100   4.510
 3790W        W 4761   1.100  10.960  10.680
 3791W        W 4762  13.120  10.280  11.500
 3792W        W 4763   3.460   7.690   9.420
 3793W        W 4764   4.700   3.490   2.260
 3794W        W 4765   7.010   1.450   1.160
 3795W        W 4766  11.340  11.410   7.360
 3796W        W 4767   9.060   0.900  10.410
 3797W        W 4768   7.460   4.240   4.180
 3798W        W 4769   9.680   3.800  12.150
 3799W        W 4770   5.100   6.600  10.460
 3800W        W 4771   7.930  11.750   8.310
 3801W        W 4772  10.010   0.050   3.330
 3802W        W 4773   1.820  10.180   1.440
 3803W        W 4774   0.300   9.670  12.240
 3804W        W 4775   2.850   1.510   1.940
 3805W        W 4776   3.080  10.360  11.350
 3806W        W 4777   4.240   1.620  12.950
 3807W        W 4778  12.720  10.080   5.250
 3808W        W 4779  12.170   4.430  11.230
 3809W        W 4780  12.560  13.880   5.440
 3810W        W 4781   7.940   9.130  12.020
 3811W        W 4782   0.780   9.580  13.180
 3812W        W 4783   2.570   2.310   4.690
 3813W        W 4784   5.510   2.370   1.470
 3814W        W 4785   0.020  12.240  13.730
 3815W        W 4786   3.090   5.050   1.480
 3816W        W 4787   8.910   9.060   2.200
 3817W        W 4788   1.110  13.480  13.400
 3818W        W 4789  12.010  10.290   3.560
 3819W        W 4790   9.270   9.170   6.560
 3820W        W 4791   9.500   6.710   4.980
 3821W        W 4792  11.860  12.960   2.090
 3822W        W 4793   2.170   2.090  12.080
 3823W        W 4794  10.360   6.510   7.850
 3824W        W 4795  12.220   3.900   1.930
 3825W        W 4796  10.840   9.640   6.110
 3826W        W 4797   2.440  12.640  11.880
 3827W        W 4798   8.970   3.570   5.590
 3828W        W 4799   1.710   8.550   0.480
 3829W        W 4800   6.320   2.290   6.520
 3830W        W 4801  11.830   0.740   4.190
 3831W        W 4802   0.100  10.160   6.880
 3832W        W 4803   5.120  12.580   5.910
 3833W        W 4804   4.580   1.770   5.690
 3834W        W 4805  13.750   0.200   2.880
 3835W        W 4806   5.660   0.780   7.430
 3836W        W 4807  12.580   6.070  13.610
 3837W        W 4808   1.990  10.820   0.520
 3838W        W 4809   1.990  11.450   3.570
 3839W        W 4810   2.710   5.880  10.700
 3840W        W 4811  13.580   9.950  10.960
 3841W        W 4812   4.570   2.260   4.950
 3842W        W 4813  13.300   3.950   9.160
 3843W        W 4814   2.360  12.800  10.070
 3844W        W 4815  11.350   4.260   0.720
 3845W        W 4816   2.040   3.280  10.970
 3846W        W 4817   5.670   8.080  12.610
 3847W        W 4818  13.910   2.750  13.790
 3848W        W 4819   6.920  13.180   6.550
 3849W        W 4820  11.590  12.010   6.770
 3850W        W 4821   1.010   1.360   0.990
 3851W        W 4822   2.710   0.190   4.470
 3852W        W 4823  12.610   2.620  13.800
 3853W        W 4824  12.920   6.450  13.680
 3854W        W 4825   8.230   4.500   3.860
 3855W        W 4826   4.270   5.250   9.340
 3856W        W 4827  12.030   3.260   3.150
 3857W        W 4828  13.020  10.100   6.550
 3858W        W 4829   0.810   2.950   5.880
 3859W        W 4830   9.790   0.870   0.210
 3860W        W 4831  12.480   1.070   8.980
 3861W        W 4832   1.720  12.660   6.570
 3862W        W 4833   3.540  10.730  11.340
 3863W        W 4834   4.300   6.390   8.480
 3864W        W 4835   1.590   7.600   8.760
 3865W        W 4836   3.390   4.720   1.700
 3866W        W 4837   9.000   8.800   6.920
 3867W        W 4838   6.940   4.460  11.290
 3868W        W 4839  13.680   3.760   0.670
 3869W        W 4840   9.180   2.650  13.420
 3870W        W 4841   9.260  11.700   0.270
 3871W        W 4842   7.680   3.860   0.480
 3872W        W 4843   2.370   3.120   2.970
 3873W        W 4844  12.150   0.110   5.740
 3874W        W 4845   2.030  11.480   6.170
 3875W        W 4846   1.640   6.240   7.490
 3876W        W 4847  12.480   9.550  13.380
 3877W        W 4848   1.880   9.750  11.830
 3878W        W 4849  10.730   6.100   7.980
 3879W        W 4850   6.000   5.010   5.570
 3880W        W 4851   2.830   4.340   2.460
 3881W        W 4852  11.920  11.020  10.350
 3882W        W 4853   8.870  13.790  10.710
 3883W        W 4854   1.510   5.850  13.570
 3884W        W 4855   1.050   4.240   3.380
 3885W        W 4856   5.570   8.670   6.280
 3886W        W 4857   0.590   6.230   2.370
 3887W        W 4858  11.890   9.550   7.170
 3888W        W 4859  11.570   3.660  12.000
 3889W        W 4860   7.400   2.460   1.960
 3890W        W 4861   4.790   2.490   0.350
 3891W        W 4862   7.360  13.800  11.670
 3892W        W 4863   8.290   7.380   3.340
 3893W        W 4864  13.910   6.890   7.970
 3894W        W 4865  11.730  10.360  13.670
 3895W        W 4866   9.290  12.050   7.970
 3896W        W 4867   6.330   5.990  13.120
 3897W        W 4868  11.230   5.290   9.690
 3898W        W 4869  10.420   1.730   0.920
 3899W        W 4870   2.850   0.160   5.370
 3900W        W 4871  12.820  13.650   9.610
 3901W        W 4872   9.550  10.590  11.760
 3902W        W 4873   4.680   8.220   0.160
 3903W        W 4874   8.540   9.820   4.850
 3904W        W 4875  10.060  11.430   7.880
 3905W        W 4876   4.280  10.540  10.560
 3906W        W 4877  12.000   7.180   2.860
 3907W        W 4878   7.650   5.220   6.400
 3908W        W 4879  11.140   1.280   3.900
 3909W        W 4880   2.090  12.810   5.690
 3910W        W 4881   3.240   0.320  13.740
 3911W        W 4882   3.560   7.680   8.870
 3912W        W 4883  12.360   1.760   9.920
 3913W        W 4884  10.280   1.450   0.480
 3914W        W 4885  13.430   9.660   2.610
 3915W        W 4886  12.850   3.720   6.720
 3916W        W 4887   0.750  12.260   1.840
 3917W        W 4888  13.290   0.500   0.090
 3918W        W 4889   4.080   3.510  11.490
 3919W        W 4890   6.340   9.740  13.390
 3920W        W 4891   8.350  11.090   3.550
 3921W        W 4892  11.090  13.790   0.580
 3922W        W 4893   3.320   1.970  11.600
 3923W        W 4894   9.130   1.640   8.770
 3924W        W 4895   4.970   2.660  12.360
 3925W        W 4896   0.670   4.650   6.890
 3926W        W 4897   9.070  11.180  11.890
 3927W        W 4898  13.150   0.040   5.320
 3928W        W 4899   9.260   7.150   3.600
 3929W        W 4900   9.660   6.570  10.050
 3930W        W 4901  11.320   1.400   8.330
 3931W        W 4902   8.190  12.730  11.280
 3932W        W 4903  11.260   5.850   6.790
 3933W        W 4904   9.460  11.080  10.610
 3934W        W 4905  10.450   4.830  11.950
 3935W        W 4906   0.040   0.990  13.710
 3936W        W 4907   0.030   1.290   0.180
 3937W        W 4908   1.920   7.850  11.970
 3938W        W 4909   4.680   1.890   4.700
 3939W        W 4910  12.200  11.250  10.020
 3940W        W 4911   2.410   9.740   2.000
 3941W        W 4912   7.120   9.670  12.210
 3942W        W 4913   4.650   1.320   4.230
 3943W        W 4914   2.870  12.350   1.580
 3944W        W 4915   8.690   9.120   6.570
 3945W        W 4916   0.510   6.460   1.440
 3946W        W 4917   8.840   3.320   0.580
 3947W        W 4918  11.940   5.800   5.670
 3948W        W 4919  11.100   2.470  13.350
 3949W        W 4920   4.450   5.040   0.270
 3950W        W 4921   4.100   8.940  12.640
 3951W        W 4922   5.840   7.800   6.770
 3952W        W 4923   6.260  13.680   3.820
 3953W        W 4924  11.950   1.460   0.690
 3954W        W 4925   4.320   1.570   9.460
 3955W        W 4926  11.770  11.550   0.940
 3956W        W 4927   1.920   4.310   3.390
 3957W        W 4928   4.620   7.080   2.240
 3958W        W 4929   7.050  12.190  10.410
 3959W        W 4930   7.370  13.350  10.320
 3960W        W 4931   2.710  12.370  13.800
 3961W        W 4932  13.770   0.910   2.120
 3962W        W 4933   0.940  12.170   5.760
 3963W        W 4934   6.610   2.940   4.490
 3964W        W 4935   3.720   5.270   4.940
 3965W        W 4936  12.170   9.740  11.170
 3966W        W 4937  11.360  13.630   3.860
 3967W        W 4938   2.800   6.760   1.480
 3968W        W 4939   3.380   5.190   6.320
 3969W        W 4940   6.390   0.750   0.590
 3970W        W 4941   2.730   4.980  10.240
 3971W        W 4942  11.320  12.970   8.840
 3972W        W 4943   7.720   3.630   7.020
 3973W        W 4944   4.700   4.890   4.600
 3974W        W 4945  11.070  12.770   5.700
 3975W        W 4946   2.600   0.510   6.790
 3976W        W 4947   6.150   5.860   8.200
 3977W        W 4948   2.850  11.190  13.370
 3978W        W 4949   7.090   4.930   1.190
 3979W        W 4950  10.540  12.740  10.100
 3980W        W 4951   3.400   0.230   7.140
 3981W        W 4952   1.180  11.990  11.920
 3982W        W 4953  13.700   2.850   4.390
 3983W        W 4954   4.390   8.990  12.280
 3984W        W 4955  12.230   4.130   5.630
 3985W        W 4956   6.970   7.470   7.120
 3986W        W 4957   7.590   9.810   3.300
 3987W        W 4958  11.140  11.350   8.800
 3988W        W 4959   1.160   8.150   5.440
 3989W        W 4960   3.530   9.030  11.080
 3990W        W 4961  12.510  10.910   2.410
 3991W        W 4962   9.810   5.250  10.030
 3992W        W 4963  11.610   4.940  11.370
 3993W        W 4964  11.520   8.060   6.460
 3994W        W 4965  11.950  13.250  11.820
 3995W        W 4966   5.450   8.840   1.820
 3996W        W 4967  12.040   3.930   9.100
 3997W        W 4968   2.860   3.850   5.390
 3998W        W 4969   3.680   6.440  13.590
 3999W        W 4970   6.470   4.810   3.740
 4000W        W 4971   6.990   0.210   4.870
 4001W        W 4972  13.470   1.390   6.430
 4002W        W 4973   7.920   9.510   2.360
 4003W        W 4974   4.190   4.010  12.450
 4004W        W 4975  12.080   5.850  13.510
 4005W        W 4976   5.110   4.630   4.850
 4006W        W 4977   9.550   8.460   2.130
 4007W        W 4978   7.420   4.570   1.090
 4008W        W 4979   6.290   2.990   9.460
 4009W        W 4980   8.470   7.730   9.890
 4010W        W 4981  11.660  11.720   1.960
 4011W        W 4982   2.630  10.910  13.000
 4012W        W 4983  12.990   3.870   1.540
 4013W        W 4984   3.030   7.340   9.390
 4014W        W 4985   0.810  11.220   8.710
 4015W        W 4986  10.630   7.310   8.920
 4016W        W 4987   9.260   9.990   7.730
 4017W        W 4988  12.640   0.150  13.550
 4018W        W 4989   8.240   7.200  10.710
 4019W        W 4990   2.020   1.350   9.650
 4020W        W 4991   8.010   4.020   5.570
 4021W        W 4992  13.810   7.610  10.250
 4022W        W 4993  12.950   0.980  11.810
 4023W        W 4994  11.380   6.270   2.500
 4024W        W 4995   2.540   3.110  11.100
 4025W        W 4996  13.420   5.350   9.770
 4026W        W 4997   8.530  11.850  13.690
 4027W        W 4998  10.700   5.240   0.120
 4028W        W 4999   3.610   9.340   0.680
 4029W        W 5000  11.630   2.440   8.890
 4030W        W 5001  11.770   8.720   9.810
 4031W        W 5002   0.430   2.130   8.020
 4032W        W 5003  13.820   3.590   5.520
 4033W        W 5004   0.880   1.290   7.730
 4034W        W 5005   3.100   7.120  11.760
 4035W        W 5006   9.490   2.480  11.690
 4036W        W 5007   2.010   5.630  12.320
 4037W        W 5008  13.770   4.060  12.200
 4038W        W 5009   9.090   3.630   0.180
 4039W        W 5010   1.250   8.940   2.130
 4040W        W 5011  13.610   1.410   8.700
 4041W        W 5012  12.870   2.850   2.860
 4042W        W 5013   0.270   8.360   9.170
 4043W        W 5014  12.330   3.960   0.600
 4044W        W 5015  11.340  13.580   1.770
 4045W        W 5016   2.330   8.630   8.950
 4046W        W 5017  13.730  12.350  12.520
 4047W        W 5018  11.660  10.350  13.210
 4048W        W 5019   2.110  10.590   8.330
 4049W        W 5020  12.660   7.700   5.930
 4050W        W 5021  10.940   0.460   3.440
 4051W        W 5022  12.300  10.510   7.240
 4052W        W 5023  12.560  11.330   3.790
 4053W        W 5024   3.320   0.420   2.680
 4054W        W 5025   2.480   8.200   9.200
 4055W        W 5026   5.840   6.880   7.310
 4056W        W 5027  10.040  13.140   1.310
 4057W        W 5028  11.470   4.970   8.880
 4058W        W 5029   2.650  11.990  10.090
 4059W        W 5030   9.820   9.040  10.420
 4060W        W 5031   1.300  13.440   4.050
 4061W        W 5032   0.910   1.100   7.130
 4062W        W 5033   0.840   6.900  12.620
 4063W        W 5034   6.210  12.980   5.040
 4064W        W 5035   3.570   6.570   2.720
 4065W        W 5036   0.910   4.720  11.070
 4066W        W 5037  10.680  12.720  10.890
 4067W        W 5038  12.810   6.340   2.370
 4068W        W 5039  12.670   2.600   7.770
 4069W        W 5040  11.500  11.260   5.850
 4070W        W 5041  12.000   1.180   6.980
 4071W        W 5042  11.230   5.390   6.920
 4072W        W 5043   3.160   2.320  10.650
 4073W        W 5044   1.890   3.990   2.380
 4074W        W 5045   3.460   6.420  12.110
 4075W        W 5046   8.070   6.090   7.340
 4076W        W 5047   3.490   3.620   3.200
 4077W        W 5048   4.600   9.280   3.630
 4078W        W 5049   6.730   1.590  11.360
 4079W        W 5050   9.500   3.350   7.140
 4080W        W 5051   2.580   8.940   2.060
 4081W        W 5052   2.250   1.810  12.740
 4082W        W 5053   3.490   7.530   6.910
 4083W        W 5054   0.700  12.670  12.390
 4084W        W 5055   3.440   7.730  13.220
 4085W        W 5056   3.960   6.320  10.540
 4086W        W 5057   2.370   8.160   3.730
 4087W        W 5058   2.410   2.330   7.110
 4088W        W 5059   7.610  10.490   7.270
 4089W        W 5060   1.410   1.870   0.020
 4090W        W 5061   2.820   1.160  12.830
 4091W        W 5062   2.720   1.340   5.820
 4092W        W 5063  10.180   2.490   1.360
 4093W        W 5064   7.700   9.670   4.610
 4094W        W 5065  13.480  11.510   8.540
 4095W        W 5066   4.420   4.800   1.720
 4096W        W 5067  13.900   9.900   3.350
 4097W        W 5068   0.020   9.260  12.220
 4098W        W 5069   7.460   0.640  11.740
 4099W        W 5070   7.310   5.100   7.030
 4100W        W 5071   1.250   0.800   8.960
 4101W        W 5072   9.470   7.430   8.590
 4102W        W 5073   2.830   6.380   5.340
 4103W        W 5074   9.130  10.420   3.760
 4104W        W 5075   3.820   6.820   1.850
 4105W        W 5076   5.640   7.810   6.290
 4106W        W 5077   0.300   1.550   6.100
 4107W        W 5078   6.790   4.140  12.590
 4108W        W 5079  10.990   1.310  11.700
 4109W        W 5080   3.070  13.450   8.030
 4110W        W 5081   4.670   6.820   9.580
 4111W        W 5082   5.150   3.220   2.290
 4112W        W 5083   1.680   8.770   5.120
 4113W        W 5084  10.490   5.840   2.360
 4114W        W 5085   1.900   2.680  10.200
 4115W        W 5086   6.780   9.250  11.280
 4116W        W 5087   0.140   3.840   6.760
 4117W        W 5088   9.620   1.830   9.630
 4118W        W 5089   4.120   8.750   0.460
 4119W        W 5090   2.930   8.850   9.020
 4120W        W 5091   0.010   2.000   6.700
 4121W        W 5092   9.450   1.910  10.160
 4122W        W 5093  12.290   1.500  11.330
 4123W        W 5094   7.450   7.990   1.400
 4124W        W 5095   9.560   5.350  10.920
 4125W        W 5096   0.510   1.040   0.700
 4126W        W 5097  11.880   7.840   8.710
 4127W        W 5098   7.130   3.330  12.520
 4128W        W 5099   6.020   9.750   3.650
 4129W        W 5100   1.750   9.210  11.100
 4130W        W 5101   7.500   8.430  13.560
 4131W        W 5102   9.760  10.750   8.540
 4132W        W 5103  13.400  10.980   3.670
 4133W        W 5104  13.390   3.270   1.910
 4134W        W 5105   3.900   3.840   7.880
 4135W        W 5106  13.170  10.560   9.510
 4136W        W 5107   7.870   2.280   9.670
 4137W        W 5108   9.950   9.430  11.510
 4138W        W 5109   8.240   1.020  11.810
 4139W        W 5110   4.320   5.680   5.430
 4140W        W 5111   6.110   9.190   5.130
 4141W        W 5112   5.470  10.320   4.230
 4142W        W 5113   8.780  13.160   1.560
 4143W        W 5114  13.150  10.140   3.930
 4144W        W 5115  12.880   5.960   3.940
 4145W        W 5116  10.600   4.540   2.270
 4146W        W 5117  13.560   9.520   8.190
 4147W        W 5118  11.260   0.170   3.790
 4148W        W 5119   4.640   4.710   7.940
 4149W        W 5120  13.780  10.970   8.590
 4150W        W 5121  10.720  10.250  12.860
 4151W        W 5122   2.750   1.050   2.120
 4152W        W 5123   3.370   3.630  12.310
 4153W        W 5124   7.550  10.610   9.040
 4154W        W 5125   3.070   6.480   1.920
 4155W        W 5126   1.120   3.780   3.570
 4156W        W 5127   1.340   3.110   7.570
 4157W        W 5128  13.540  13.130  10.990
 4158W        W 5129  12.550  12.030   1.280
 4159W        W 5130   5.440   4.320   3.060
 4160W        W 5131   1.550   3.370   8.470
 4161W        W 5132   7.450   7.350   3.780
 4162W        W 5133   5.540  13.220  11.870
 4163W        W 5134   1.580   9.830   4.800
 4164W        W 5135  13.700   2.180   0.520
 4165W        W 5136  13.780  12.680  11.090
 4166W        W 5137  11.380   2.270   2.070
 4167W        W 5138   9.560   2.710   2.300
 4168W        W 5139   7.200   5.100  12.240
 4169W        W 5140   2.390   4.450   7.120
 4170W        W 5141   5.920   9.150  12.650
 4171W        W 5142   7.040   7.720   5.260
 4172W        W 5143   6.620   6.580   1.040
 4173W        W 5144  12.900  12.090  12.000
 4174W        W 5145   9.600  10.710   1.360
 4175W        W 5146  12.650   6.430   2.920
 4176W        W 5147   3.630   5.400   2.730
 4177W        W 5148   7.140  12.030   7.270
 4178W        W 5149   0.000   7.360   5.950
 4179W        W 5150   0.190   7.480   2.520
 4180W        W 5151   8.610   1.650   1.440
 4181W        W 5152   5.250  10.980   8.790
 4182W        W 5153   9.940   9.970   8.690
 4183W        W 5154   1.390  10.090  13.420
 4184W        W 5155   4.430  13.550  11.000
 4185W        W 5156   5.530   8.250   0.530
 4186W        W 5157   8.330   3.070  11.250
 4187W        W 5158  13.830   4.660   0.150
 4188W        W 5159  12.210   7.970  12.180
 4189W        W 5160   2.550  13.040   6.320
 4190W        W 5161  12.630   7.560  11.000
 4191W        W 5162  13.300   9.540   2.100
 4192W        W 5163   8.850  11.470  13.250
 4193W        W 5164   1.480   2.240   1.510
 4194W        W 5165   4.870  13.030   8.870
 4195W        W 5166  12.140   6.070  10.060
 4196W        W 5167   1.300   5.760   1.840
 4197W        W 5168   0.030   3.890  11.760
 4198W        W 5169   9.300  10.560   3.320
 4199W        W 5170   2.590   5.900   8.720
 4200W        W 5171  11.090   4.600  13.670
 4201W        W 5172   4.540   2.030  13.070
 4202W        W 5173   5.630  11.100   6.990
 4203W        W 5174   8.920  10.890   9.260
 4204W        W 5175   4.360  12.830  13.370
 4205W        W 5176   1.840   5.490   6.260
 4206W        W 5177   6.380   7.330  11.020
 4207W        W 5178   0.420   8.450   6.180
 4208W        W 5179   4.700   8.610   4.760
 4209W        W 5180   3.870  12.760   1.920
 4210W        W 5181   9.570   5.700   9.940
 4211W        W 5182   5.360  13.500   4.990
 4212W        W 5183   5.460   3.750   1.700
 4213W        W 5184  10.650   3.740   7.300
 4214W        W 5185   3.910   1.080   8.560
 4215W        W 5186  10.130   7.460   8.860
 4216W        W 5187   0.430  12.140  10.650
 4217W        W 5188  12.470   2.040   2.790
 4218W        W 5189   7.280  12.190   0.560
 4219W        W 5190   8.490  13.630   4.620
 4220W        W 5191   8.680   6.350   1.560
 4221W        W 5192   8.240   4.690   0.010
 4222W        W 5193  13.410   5.810   1.940
 4223W        W 5194  11.140   7.070   9.860
 4224W        W 5195   1.400   3.170   2.780
 4225W        W 5196   9.750   5.040   8.290
 4226W        W 5197   3.100   0.560   6.820
 4227W        W 5198   0.860   1.070   5.090
 4228W        W 5199  13.630   5.720  13.100
 4229W        W 5200  13.520   6.130   7.490
 4230W        W 5201  11.080  13.150  11.410
 4231W        W 5202   8.240  11.660   5.840
 4232W        W 5203   2.600   2.830   4.200
 4233W        W 5204  10.420   2.130  13.520
 4234W        W 5205   7.890   9.390   8.260
 4235W        W 5206   4.550   3.010   2.150
 4236W        W 5207  10.480  11.650   7.770
 4237W        W 5208   9.630   8.010   7.790
 4238W        W 5209  10.660  13.700   7.830
 4239W        W 5210   3.570   9.710  11.440
 4240W        W 5211   3.390   5.830   0.480
 4241W        W 5212   3.340  11.770  12.870
 4242W        W 5213   9.070   9.590   0.460
 4243W        W 5214  13.650   0.240   5.700
 4244W        W 5215   2.040   2.370  11.490
 4245W        W 5216   1.740   7.290  11.880
 4246W        W 5217  13.340   1.080  12.820
 4247W        W 5218   0.900   2.270   7.910
 4248W        W 5219   0.870  11.120   6.660
 4249W        W 5220   4.560   8.740  13.910
 4250W        W 5221   6.540   0.710   7.400
 4251W        W 5222  10.760   6.470   0.020
 4252W        W 5223   7.490   5.800   2.580
 4253W        W 5224  10.800   4.610   9.120
 4254W        W 5225   0.280   1.040  11.210
 4255W        W 5226   6.900   5.810   3.320
 4256W        W 5227   9.500   8.870   3.460
 4257W        W 5228   6.450   4.150   2.470
 4258W        W 5229   7.380  11.040   8.790
 4259W        W 5230   5.600  13.280   2.640
 4260W        W 5231  11.820   0.160  10.510
 4261W        W 5232  13.000   9.880   5.740
 4262W        W 5233  10.680  12.560   6.020
 4263W        W 5234  11.420  13.410   4.360
 4264W        W 5235   1.960   2.240   1.790
 4265W        W 5236   1.910   7.720   9.150
 4266W        W 5237   8.990  13.860   5.070
 4267W        W 5238   2.360   7.710   2.430
 4268W        W 5239   8.960   1.990   2.770
 4269W        W 5240  12.620   2.750   3.570
 4270W        W 5241   2.150  13.790   8.570
 4271W        W 5242  13.430  11.050  13.830
 4272W        W 5243   8.890  10.350   9.410
 4273W        W 5244   6.440   1.330   4.460
 4274W        W 5245   8.860  11.070  12.330
 4275W        W 5246  11.600   1.080   0.590
 4276W        W 5247   3.800  13.600   2.120
 4277W        W 5248   4.220   1.180   9.030
 4278W        W 5249   6.080  10.260   2.700
 4279W        W 5250   9.840   7.340   3.230
 4280W        W 5251  12.680   5.600   5.950
 4281W        W 5252  10.500  13.230   1.820
 4282W        W 5253   3.080   3.890   7.340
 4283W        W 5254  10.460  12.340  12.400
 4284W        W 5255   5.970   0.650   0.100
 4285W        W 5256   2.390   5.910   0.890
 4286W        W 5257  10.600   1.780   9.920
 4287W        W 5258   7.370  11.690   7.600
 4288W        W 5259  12.020   3.470  10.360
 4289W        W 5260  10.300   3.590   3.350
 4290W        W 5261  10.690  12.690  12.140
 4291W        W 5262   1.440   1.780  13.140
 4292W        W 5263  11.160   7.120   8.960
 4293W        W 5264   8.110  10.700   1.330
 4294W        W 5265  12.950  12.240   6.420
 4295W        W 5266   4.210   5.130   6.670
 4296W        W 5267   8.390   4.660   6.470
 4297W        W 5268   9.930   9.040  12.460
 4298W        W 5269   8.670  11.590  12.320
 4299W        W 5270   1.400  10.450  13.760
 4300W        W 5271   2.060   3.670  13.810
 4301W        W 5272   4.280   7.900  13.820
 4302W        W 5273  11.800   3.500   2.750
 4303W        W 5274  12.610   3.280   1.170
 4304W        W 5275   8.780  13.520   5.970
 4305W        W 5276  12.660  11.920   9.460
 4306W        W 5277   7.800  13.110   0.880
 4307W        W 5278   1.040  10.150   8.350
 4308W        W 5279   4.430   4.840  13.410
 4309W        W 5280   3.300   9.080   1.000
 4310W        W 5281   5.640   4.720   6.420
 4311W        W 5282  11.710   5.050   8.460
 4312W        W 5283  12.260   9.900   5.010
 4313W        W 5284   0.110   6.540   2.490
 4314W        W 5285   9.450   9.340  12.370
 4315W        W 5286  11.050   6.120   4.620
 4316W        W 5287  12.710   4.690   1.120
 4317W        W 5288  13.440   7.050  10.020
 4318W        W 5289   8.710   6.590   8.340
 4319W        W 5290   4.650  13.750   6.370
 4320W        W 5291   2.760   6.400  10.580
 4321W        W 5292  11.640   9.050   0.150
 4322W        W 5293   0.680   4.540  13.280
 4323W        W 5294   5.390   6.680   7.530
 4324W        W 5295  10.970   9.570   0.810
 4325W        W 5296   3.450   8.510  11.090
 4326W        W 5297   2.790   5.720   9.690
 4327W        W 5298   6.540   4.320  12.130
 4328W        W 5299   1.090  10.570   1.890
 4329W        W 5300   8.880  10.600   4.330
 4330W        W 5301   0.450   3.810  13.230
 4331W        W 5302   9.840   9.220  10.930
 4332W        W 5303  10.640   2.680   5.050
 4333W        W 5304   9.350   7.150   6.690
 4334W        W 5305   1.130   4.640  13.050
 4335W        W 5306  13.760   9.050   6.540
 4336W        W 5307  10.360   3.240  10.060
 4337W        W 5308  10.220  13.630   1.830
 4338W        W 5309  10.400   5.920   9.170
 4339W        W 5310   3.870   1.900   4.300
 4340W        W 5311   4.280  11.220   5.750
 4341W        W 5312   7.240   9.660  10.410
 4342W        W 5313   7.280  10.510   9.930
 4343W        W 5314  10.340   4.890   2.690
 4344W        W 5315   3.950   9.660   0.870
 4345W        W 5316   3.950   3.740  10.010
 4346W        W 5317   5.810   6.660   2.970
 4347W        W 5318  10.900  12.410   9.470
 4348W        W 5319   1.920   3.500   5.350
 4349W        W 5320   1.760   3.080   3.550
 4350W        W 5321   0.570  11.120   3.940
 4351W        W 5322   9.020   4.280   9.490
 4352W        W 5323   1.340   7.180   5.720
 4353W        W 5324   2.620   7.330   8.500
 4354W        W 5325   1.520   2.550   1.930
 4355W        W 5326   8.280   4.670   0.550
 4356W        W 5327   5.940   0.880   1.930
 4357W        W 5328   2.820   3.520   5.040
 4358W        W 5329   0.320   7.590  12.890
 4359W        W 5330   3.140   1.160   9.650
 4360W        W 5331   3.390   1.290   1.230
 4361W        W 5332   1.000   1.260   9.730
 4362W        W 5333   1.830   3.360   4.910
 4363W        W 5334   4.280  13.450  12.640
 4364W        W 5335   6.920   5.740  12.010
 4365W        W 5336   2.510  13.820   2.740
 4366W        W 5337   8.030   6.100  11.860
 4367W        W 5338   1.440   5.250   3.590
 4368W        W 5339   1.950  13.220   8.030
 4369W        W 5340   2.780  10.160   7.200
 4370W        W 5341  12.560   4.230   0.960
 4371W        W 5342   8.380  12.700   5.780
 4372W        W 5343   0.080   5.710  11.230
 4373W        W 5344   6.630  12.990   1.310
 4374W        W 5345   9.390   7.050  10.390
 4375W        W 5346  10.250   8.750  10.370
 4376W        W 5347   6.290   9.100   7.750
 4377W        W 5348  10.770  10.840   8.840
 4378W        W 5349   6.460  10.570   5.760
 4379W        W 5350   8.390  10.480  13.870
 4380W        W 5351   4.480   7.430  10.440
 4381W        W 5352   1.790   9.040  11.530
 4382W        W 5353   2.140  12.200   9.410
 4383W        W 5354   9.140   4.610  10.460
 4384W        W 5355   1.430  12.100  13.130
 4385W        W 5356   9.760   2.800   4.580
 4386W        W 5357   3.340   5.300  11.130
 4387W        W 5358   3.210   0.410  12.640
 4388W        W 5359  12.950   5.130   1.490
 4389W        W 5360   1.820  11.020   6.280
 4390W        W 5361  13.720   6.340  13.800
 4391W        W 5362   4.580   8.910   2.220
 4392W        W 5363   1.070   3.700   6.030
 4393W        W 5364   1.060   7.300   5.310
 4394W        W 5365   0.570   6.970   7.180
 4395W        W 5366   5.160  12.370   2.210
 4396W        W 5367   5.210   2.670   7.010
 4397W        W 5368   1.500  11.920   6.870
 4398W        W 5369   6.190  11.100  11.820
 4399W        W 5370   0.430   6.290  10.040
 4400W        W 5371   2.780   0.290  12.850
 4401W        W 5372  12.790   9.750  13.030
 4402W        W 5373  11.080  12.900   3.240
 4403W        W 5374   3.790  11.180   3.160
 4404W        W 5375   9.690   5.450   9.520
 4405W        W 5376   1.730   6.570   3.220
 4406W        W 5377  10.720  11.860  12.620
 4407W        W 5378  12.050  13.820  10.140
 4408W        W 5379   4.570   6.280   7.620
 4409W        W 5380   4.500   2.500  13.840
 4410W        W 5381   2.240   0.720  11.120
 4411W        W 5382   5.400   7.550   7.720
 4412W        W 5383  11.020  10.670   0.760
 4413W        W 5384   0.290   9.670  10.410
 4414W        W 5385   9.640  10.700   0.380
 4415W        W 5386   4.470   4.410  11.550
 4416W        W 5387   7.790   3.770   9.560
 4417W        W 5388  13.820  12.650   0.070
 4418W        W 5389   5.490  13.800   1.150
 4419W        W 5390  12.050  13.220   9.310
 4420W        W 5391   6.690   4.880   1.490
 4421W        W 5392   0.850  11.620  11.720
 4422W        W 5393   3.690  13.830   7.580
 4423W        W 5394   2.380   6.220   1.420
 4424W        W 5395   2.830  13.440  10.540
 4425W        W 5396   8.050  10.420   7.500
 4426W        W 5397   7.220  12.330   3.870
 4427W        W 5398   5.970   6.190   0.780
 4428W        W 5399   4.960   2.580   1.410
 4429W        W 5400   8.540   9.420  12.580
 4430W        W 5401   5.050  13.590   6.040
 4431W        W 5402   1.970   1.050   7.850
 4432W        W 5403   4.870  13.390  11.240
 4433W        W 5404  12.630   1.330  13.590
 4434W        W 5405   8.440   8.020   8.600
 4435W        W 5406   4.320   8.980   4.770
 4436W        W 5407   1.560   2.000   2.080
 4437W        W 5408   7.970   8.850  11.570
 4438W        W 5409  11.770   8.040  12.380
 4439W        W 5410  13.560   7.110   6.920
 4440W        W 5411  11.870  13.190   5.370
 4441W        W 5412  12.990   1.120  10.170
 4442W        W 5413  13.500   0.950  11.100
 4443W        W 5414   3.890   2.030   7.470
 4444W        W 5415  10.680   0.540  11.840
 4445W        W 5416   4.560  12.690   6.980
 4446W        W 5417   5.700   8.480   1.530
 4447W        W 5418  11.330   7.140   2.340
 4448W        W 5419   6.490  10.120   5.670
 4449W        W 5420  13.210   2.840   9.510
 4450W        W 5421   9.500   5.940   2.720
 4451W        W 5422   0.850   6.220  11.900
 4452W        W 5423   4.930  10.770  11.610
 4453W        W 5424   5.360   4.840  11.090
 4454W        W 5425  13.530   3.170   4.000
 4455W        W 5426   7.340   8.570   4.270
 4456W        W 5427   6.160   7.980  10.210
 4457W        W 5428   2.950   3.110   1.010
 4458W        W 5429   0.530   8.980   5.550
 4459W        W 5430   0.200  11.320  12.690
 4460W        W 5431   2.300  12.110  11.880
 4461W        W 5432   1.200  10.900   7.020
 4462W        W 5433   0.400   8.260  11.540
 4463W        W 5434  12.140   1.360  10.390
 4464W        W 5435   0.350  12.660   2.650
 4465W        W 5436   6.460   4.230  10.410
 4466W        W 5437   6.220   4.110  12.480
 4467W        W 5438   9.540   7.110   0.790
 4468W        W 5439   8.000  12.530   6.580
 4469W        W 5440   5.250  12.510   1.760
 4470W        W 5441   8.710  12.750   1.050
 4471W        W 5442  10.650  10.600   0.340
 4472W        W 5443   9.440   0.940  11.200
 4473W        W 5444   3.860   9.430   6.780
 4474W        W 5445   7.840  12.470  11.530
 4475W        W 5446   2.890   4.320   5.460
 4476W        W 5447   1.790   8.630   1.010
 4477W        W 5448   2.680  11.090   4.700
 4478W        W 5449   6.030  12.350  11.030
 4479W        W 5450  12.860   4.980   2.480
 4480W        W 5451  11.930  12.520   3.700
 4481W        W 5452  11.110   8.520  12.860
 4482W        W 5453  11.910   9.010   3.980
 4483W        W 5454  10.380   2.480   4.150
 4484W        W 5455   0.580  11.660  10.010
 4485W        W 5456   1.300  12.440   0.740
 4486W        W 5457  10.090   1.660  12.850
 4487W        W 5458   1.900   6.940   9.600
 4488W        W 5459  12.930   9.670   9.730
 4489W        W 5460   6.350  11.250   6.570
 4490W        W 5461   2.970   5.200   6.660
 4491W        W 5462   8.150  11.690   0.390
 4492W        W 5463  10.210   9.090   4.070
 4493W        W 5464   0.410   5.710   6.680
 4494W        W 5465  10.940   3.710  13.870
 4495W        W 5466  10.410  13.870   1.140
 4496W        W 5467  13.410   1.290   1.780
 4497W        W 5468   4.540   6.970   9.110
 4498W        W 5469  10.140   6.600   6.730
 4499W        W 5470   7.250   8.250   0.580
 4500W        W 5471   6.270   2.480   1.210
 4501W        W 5472  13.280   6.070  13.560
 4502W        W 5473   2.050   4.270  12.610
 4503W        W 5474   1.300   7.710  12.700
 4504W        W 5475   6.060   4.090  13.010
 4505W        W 5476   7.670   2.590   2.390
 4506W        W 5477   4.210   8.860  10.480
 4507W        W 5478  11.520  11.390   4.980
 4508W        W 5479  11.840   8.160  11.930
 4509W        W 5480   5.920   2.490   3.160
 4510W        W 5481   0.160  10.590  13.410
 4511W        W 5482  12.570   2.480   3.100
 4512W        W 5483   4.950   4.420   1.970
 4513W        W 5484  11.070  12.170   5.990
 4514W        W 5485  13.760   0.520   4.430
 4515W        W 5486   5.590   7.110   1.060
 4516W        W 5487  12.420   3.520  11.240
 4517W        W 5488  10.090   1.920  12.220
 4518W        W 5489  10.630   2.570  13.280
 4519W        W 5490   5.360   2.330   4.510
 4520W        W 5491   9.280  10.410   4.830
 4521W        W 5492   1.480  10.230   3.850
 4522W        W 5493  13.380  11.040  13.340
 4523W        W 5494   2.770   6.740  10.960
 4524W        W 5495   0.510   5.940   4.250
 4525W        W 5496   8.530  13.160   3.470
 4526W        W 5497  11.820   0.210   0.670
 4527W        W 5498   9.710   6.910   7.000
 4528W        W 5499   9.090   8.700   2.520
 4529W        W 5500   8.510   5.110   0.030
 4530W        W 5501   3.690   2.480  10.790
 4531W        W 5502   4.240   8.560   5.030
 4532W        W 5503  11.460  13.100   1.770
 4533W        W 5504   3.380   8.930   2.890
 4534W        W 5505   3.490  13.480   8.960
 4535W        W 5506  10.150   9.180  10.090
 4536W        W 5507   7.050   3.800  13.890
 4537W        W 5508   1.410   3.570   4.730
 4538W        W 5509  11.000   6.940   0.810
 4539W        W 5510   2.610   5.850   3.500
 4540W        W 5511   3.010   5.880  13.330
 4541W        W 5512  10.890   0.460   4.120
 4542W        W 5513  10.640   5.540  10.670
 4543W        W 5514   5.330   2.270  12.430
 4544W        W 5515   4.890   4.140   0.270
 4545W        W 5516   7.880  12.770   7.940
 4546W        W 5517   4.110  10.790  11.200
 4547W        W 5518   9.540  10.060  13.180
 4548W        W 5519   0.160   3.310   1.100
 4549W        W 5520   0.110  12.920   5.580
 4550W        W 5521   1.260   0.760   3.300
 4551W        W 5522   6.940   9.860  11.820
 4552W        W 5523   9.720   9.080   8.850
 4553W        W 5524   2.760  10.320   5.380
 4554W        W 5525  12.620   7.650   3.970
 4555W        W 5526   5.370   7.590   9.330
 4556W        W 5527   2.000   5.260   6.730
 4557W        W 5528   1.020   4.710   1.030
 4558W        W 5529   1.200   3.670   2.770
 4559W        W 5530   0.920  12.260   5.190
 4560W        W 5531   3.520  13.840  12.920
 4561W        W 5532   3.280   5.620   9.430
 4562W        W 5533   4.760   8.070   6.690
 4563W        W 5534   5.600  12.150  10.820
 4564W        W 5535   0.690   5.280   2.900
 4565W        W 5536   5.340   2.130  11.390
 4566W        W 5537   4.000   6.340   1.460
 4567W        W 5538   4.640   7.070   5.630
 4568W        W 5539   3.480  11.890   3.840
 4569W        W 5540  10.800   9.540  11.210
 4570W        W 5541   5.070   3.010   6.680
 4571W        W 5542   6.220   3.760  13.470
 4572W        W 5543   4.200  10.060   8.750
 4573W        W 5544   4.600   0.370   6.230
 4574W        W 5545   7.320   5.520   1.870
 4575W        W 5546   1.870   2.420  13.470
 4576W        W 5547   5.250  12.940   1.990
 4577W        W 5548  12.070  13.030   7.190
 4578W        W 5549  12.160  10.280   5.450
 4579W        W 5550   9.090  12.060   3.450
 4580W        W 5551  13.800   9.890   8.760
 4581W        W 5552   5.010   2.700   9.640
 4582W        W 5553   3.180   5.740   5.780
 4583W        W 5554   8.770   2.640   1.520
 4584W        W 5555  12.670  10.450  11.240
 4585W        W 5556   1.860   6.110   2.970
 4586W        W 5557   0.220  12.900   2.030
 4587W        W 5558   6.580   6.340   9.810
 4588W        W 5559  12.650   0.410   7.210
 4589W        W 5560   8.560   7.730  12.780
 4590W        W 5561  12.580   0.140   4.660
 4591W        W 5562   9.260   2.630   3.390
 4592W        W 5563   5.690  13.060  10.750
 4593W        W 5564   2.910  13.790   4.010
 4594W        W 5565   7.260   7.110   8.510
 4595W        W 5566   2.430   4.860   7.890
 4596W        W 5567   0.010   0.320   2.020
 4597W        W 5568   8.790   5.160   4.280
 4598W        W 5569   4.170   8.350   8.650
 4599W        W 5570   5.330   5.420   8.780
 4600W        W 5571   1.570   2.670  11.450
 4601W        W 5572   8.140   3.780   0.450
 4602W        W 5573   9.220  11.320   7.340
 4603W        W 5574   9.500   4.200   6.390
 4604W        W 5575   6.580   2.500  11.170
 4605W        W 5576   1.910   8.390   7.640
 4606W        W 5577  13.360   2.670   2.630
 4607W        W 5578   3.810   1.410   6.660
 4608W        W 5579  10.320  10.620   9.440
 4609W        W 5580   7.510   6.190  10.970
 4610W        W 5581   4.410   6.220   0.340
 4611W        W 5582   6.420   2.230  11.880
 4612W        W 5583   7.840   5.530   2.740
 4613W        W 5584  10.050  13.620   8.760
 4614W        W 5585  11.160   9.830   6.700
 4615W        W 5586   6.970  10.840   5.480
 4616W        W 5587  13.460   7.100  12.450
 4617W        W 5588   0.300  11.190   8.660
 4618W        W 5589   8.770   0.090   3.250
 4619W        W 5590  13.350   1.540   4.920
 4620W        W 5591  12.550   3.800   7.090
 4621W        W 5592   0.630   4.050  12.310
 4622W        W 5593   0.490   9.330  11.920
 4623W        W 5594   1.470   0.440  13.410
 4624W        W 5595   4.550  12.360  11.510
 4625W        W 5596   0.400   6.610   9.650
 4626W        W 5597  11.910   0.240   3.170
 4627W        W 5598   8.580   6.850   1.740
 4628W        W 5599  13.520   5.990   3.130
 4629W        W 5600   2.810   4.230   1.270
 4630W        W 5601   7.920  10.860   3.700
 4631W        W 5602   6.070   8.680   5.320
 4632W        W 5603   0.020  10.530   0.930
 4633W        W 5604   6.020  13.760  12.790
 4634W        W 5605   7.370   5.730  11.130
 4635W        W 5606   0.610  13.020   5.610
 4636W        W 5607   9.610  10.000   4.920
 4637W        W 5608  13.850   7.920   9.800
 4638W        W 5609  13.390  12.180  11.820
 4639W        W 5610  13.550   0.150  13.240
 4640W        W 5611   5.340  13.510  11.480
 4641W        W 5612   7.070   2.100   5.500
 4642W        W 5613   6.890   3.920   1.100
 4643W        W 5614   9.120   4.630   0.740
 4644W        W 5615   3.030  12.170   8.590
 4645W        W 5616  12.140   0.810   6.140
 4646W        W 5617   2.920  12.230   7.640
 4647W        W 5618   9.610  10.600   0.900
 4648W        W 5619   4.160   5.570   4.390
 4649W        W 5620   0.410   7.990   5.790
 4650W        W 5621   5.830   7.750   5.350
 4651W        W 5622  10.750   6.710   9.810
 4652W        W 5623   6.950   7.870  13.650
 4653W        W 5624   2.360   1.400   0.040
 4654W        W 5625   8.920   8.360  11.960
 4655W        W 5626   4.880   8.650   6.870
 4656W        W 5627  11.750   6.100   6.170
 4657W        W 5628   2.040   0.620  13.100
 4658W        W 5629  10.080   3.300   3.860
 4659W        W 5630   9.810  11.470   5.710
 4660W        W 5631   7.640   4.730   9.630
 4661W        W 5632   8.040   8.330   9.440
 4662W        W 5633  12.360   8.500   8.130
 4663W        W 5634  11.120   7.490   4.220
 4664W        W 5635   4.890   9.810   1.760
 4665W        W 5636  12.410   4.660   8.940
 4666W        W 5637   9.690   2.350   7.010
 4667W        W 5638  11.850  10.530  10.490
 4668W        W 5639   0.960   1.760  10.090
 4669W        W 5640   8.310   4.250   0.230
 4670W        W 5641   1.100   6.410   5.400
 4671W        W 5642   2.480   5.280  13.500
 4672W        W 5643   1.300  13.160  12.540
 4673W        W 5644   5.460   5.790   1.440
 4674W        W 5645   1.510   1.540   2.690
 4675W        W 5646   4.360  12.550   4.320
 4676W        W 5647   2.430   7.320  10.190
 4677W        W 5648   7.130   6.590   6.110
 4678W        W 5649   1.880   1.640  13.900
 4679W        W 5650   5.130   7.030  12.230
 4680W        W 5651   3.300   5.840   7.770
 4681W        W 5652  12.690   8.710  12.100
 4682W        W 5653  10.830   8.550  12.470
 4683W        W 5654   3.100   6.850  10.560
 4684W        W 5655   6.920   7.770   2.930
 4685W        W 5656  12.690   2.710   9.590
 4686W        W 5657   8.100   4.450   9.600
 4687W        W 5658   0.220  13.160   6.010
 4688W        W 5659  13.750   8.410   4.560
 4689W        W 5660  12.390   7.770  10.120
 4690W        W 5661   8.540  13.590  13.260
 4691W        W 5662   1.050  11.240   4.020
 4692W        W 5663   9.240   2.000   9.240
 4693W        W 5664   6.030   7.430   3.950
 4694W        W 5665   3.010   8.670  13.700
 4695W        W 5666   3.660   3.360   7.800
 4696W        W 5667   1.360   8.510   7.760
 4697W        W 5668   1.200   8.850   1.310
 4698W        W 5669  12.370   6.850   3.810
 4699W        W 5670   5.580   1.180   6.450
 4700W        W 5671   0.710   4.510   9.520
 4701W        W 5672  10.970   5.150   4.240
 4702W        W 5673   1.850   9.520   4.210
 4703W        W 5674  12.150   3.350   1.360
 4704W        W 5675   0.330   5.560   8.270
 4705W        W 5676   2.520   9.100  10.230
 4706W        W 5677  11.100   5.660  12.520
 4707W        W 5678  11.310   3.070  11.970
 4708W        W 5679   9.390  12.420   4.740
 4709W        W 5680   7.110   9.480   5.900
 4710W        W 5681  13.530   5.620   0.520
 4711W        W 5682   3.860  11.850   6.540
 4712W        W 5683   0.310   5.440   0.250
 4713W        W 5684  13.500   8.710   7.910
 4714W        W 5685   1.320   5.070  11.200
 4715W        W 5686   7.240   8.800   5.430
 4716W        W 5687   1.630  12.520   2.120
 4717W        W 5688  12.830   0.220   3.340
 4718W        W 5689   0.440   3.160   5.550
 4719W        W 5690   6.640   6.990   5.050
 4720W        W 5691   1.730  13.480   0.090
 4721W        W 5692  13.470   6.740   0.100
 4722W        W 5693   1.680  12.670   3.390
 4723W        W 5694   0.870   8.290   5.840
 4724W        W 5695   8.670   5.900   2.830
 4725W        W 5696   5.170  12.860  13.560
 4726W        W 5697   6.830   0.140  10.630
 4727W        W 5698  10.760   2.670   9.640
 4728W        W 5699   5.840   5.320   7.420
 4729W        W 5700  10.540   6.900   3.840
 4730W        W 5701   9.580   8.730  12.700
 4731W        W 5702   7.500   6.780   6.470
 4732W        W 5703   3.100   1.030   5.020
 4733W        W 5704   9.030   0.600  10.910
 4734W        W 5705   0.330   0.590   4.290
 4735W        W 5706  12.050   4.990  13.440
 4736W        W 5707   9.600   9.420   2.390
 4737W        W 5708  12.840   8.040   6.900
 4738W        W 5709   7.280  11.750  12.630
 4739W        W 5710   5.810   0.890  13.170
 4740W        W 5711   4.990   6.130   9.990
 4741W        W 5712   7.900   7.240   3.150
 4742W        W 5713   7.700   9.520   7.810
 4743W        W 5714  13.400   7.520   0.850
 4744W        W 5715   9.710   0.100  12.700
 4745W        W 5716  10.170   3.010   8.390
 4746W        W 5717   3.860   1.860   0.090
 4747W        W 5718   9.110   6.300   6.450
 4748W        W 5719   4.440   9.980  12.510
 4749W        W 5720   4.060   9.990  13.740
 4750W        W 5721  11.500   5.270  12.230
 4751W        W 5722   8.300   5.730   9.910
 4752W        W 5723   9.040  12.770   4.330
 4753W        W 5724  12.880  12.160   5.810
 4754W        W 5725   5.410   0.050   5.330
 4755W        W 5726   2.900   3.470   7.180
 4756W        W 5727   4.010   6.830  12.640
 4757W        W 5728   0.750   2.970  13.190
 4758W        W 5729  12.550   9.100   6.300
 4759W        W 5730   0.970  12.320   8.900
 4760W        W 5731   4.500  11.480   8.660
 4761W        W 5732  11.400  13.080  11.750
 4762W        W 5733   8.210   6.430   8.650
 4763W        W 5734   3.560  11.030  11.760
 4764W        W 5735   3.800   8.880   0.960
 4765W        W 5736   2.610   9.580  12.430
 4766W        W 5737   8.610   0.130   9.920
 4767W        W 5738  10.060   9.280   6.040
 4768W        W 5739  12.710  10.400  12.350
 4769W        W 5740   5.490  11.700   4.550
 4770W        W 5741  11.240  11.580  12.870
 4771W        W 5742   7.190   8.200   9.390
 4772W        W 5743  12.600   7.300   3.600
 4773W        W 5744   1.930   9.560   2.070
 4774W        W 5745   8.440  12.720   3.710
 4775W        W 5746   2.090   1.040   8.810
 4776W        W 5747   3.160   1.770   6.320
 4777W        W 5748   2.980  10.960   5.320
 4778W        W 5749   6.750   7.570   0.960
 4779W        W 5750   3.030  10.010   5.630
 4780W        W 5751   3.610   9.360   2.730
 4781W        W 5752   4.010   3.010   7.690
 4782W        W 5753   4.700  11.350   4.570
 4783W        W 5754   6.460   6.350  12.670
 4784W        W 5755   2.530  12.650  13.430
 4785W        W 5756   9.620   2.160  12.960
 4786W        W 5757   0.160   9.450   8.660
 4787W        W 5758   6.530   3.660   0.690
 4788W        W 5759   7.090  10.780   6.230
 4789W        W 5760   3.010  13.580   2.690
 4790W        W 5761   6.420  11.320  12.690
 4791W        W 5762   9.200   0.220   3.050
 4792W        W 5763   7.280   9.940   7.370
 4793W        W 5764   5.330   3.160   7.050
 4794W        W 5765   7.880   9.570   8.820
 4795W        W 5766   3.920  12.370   5.840
 4796W        W 5767   5.780  12.860  12.740
 4797W        W 5768   5.450   9.370   2.590
 4798W        W 5769  12.210   5.330  10.910
 4799W        W 5770   8.170   5.050   5.100
 4800W        W 5771   9.880  12.210   3.970
 4801W        W 5772   2.090  13.260   1.570
 4802W        W 5773   8.220  10.100   8.930
 4803W        W 5774   4.320   3.360   8.050
 4804W        W 5775  10.250   2.630  12.710
 4805W        W 5776  13.040   4.460   3.360
 4806W        W 5777   0.600  13.640   2.570
 4807W        W 5778   2.030  10.470   1.060
 4808W        W 5779   1.560   8.720  11.200
 4809W        W 5780   0.780   1.820  13.230
 4810W        W 5781   6.300   7.220   2.150
 4811W        W 5782  13.830   5.680   2.910
 4812W        W 5783  12.420  13.170   9.670
 4813W        W 5784   3.570  13.130   2.020
 4814W        W 5785   2.500   7.020   0.030
 4815W        W 5786   7.580   1.400  11.390
 4816W        W 5787   0.080   0.480   0.090
 4817W        W 5788  11.050   8.460   4.700
 4818W        W 5789   8.270   8.210   6.400
 4819W        W 5790   5.830   0.970   4.400
 4820W        W 5791   7.260   4.390   2.270
 4821W        W 5792  10.530  11.500   5.860
 4822W        W 5793   4.180  12.540   5.420
 4823W        W 5794   5.010   8.100  13.310
 4824W        W 5795   1.470  13.170   2.620
 4825W        W 5796   1.820  10.490   4.090
 4826W        W 5797   8.640   8.330   0.820
 4827W        W 5798   1.220   5.290   4.160
 4828W        W 5799   1.840  11.120  13.490
 4829W        W 5800   3.200   3.680   0.490
 4830W        W 5801   6.460  12.590   3.520
 4831W        W 5802   9.550   6.240   7.660
 4832W        W 5803   8.460  11.960   6.310
 4833W        W 5804   7.500   0.390   2.660
 4834W        W 5805   4.440   3.890  11.490
 4835W        W 5806   1.360   8.430   2.430
 4836W        W 5807  11.230   8.740   0.240
 4837W        W 5808   4.120   3.840   2.920
 4838W        W 5809   5.650   7.990   2.900
 4839W        W 5810   4.710   9.100   6.870
 4840W        W 5811  13.530   9.120   7.430
 4841W        W 5812   9.470   5.410   8.060
 4842W        W 5813   7.290   0.140  10.420
 4843W        W 5814   4.200   8.490  12.390
 4844W        W 5815   4.130   0.690   5.150
 4845W        W 5816  10.600  11.060   7.370
 4846W        W 5817  13.150   4.790  10.770
 4847W        W 5818  13.140   6.020   0.520
 4848W        W 5819   1.870   9.440   0.840
 4849W        W 5820   3.930  12.130   8.060
 4850W        W 5821   8.600   6.990  11.020
 4851W        W 5822   9.450   3.380   0.450
 4852W        W 5823   2.310   1.720  13.610
 4853W        W 5824   6.250   3.200  11.020
 4854W        W 5825   2.190  13.350  11.200
 4855W        W 5826   7.870   9.260   1.000
 4856W        W 5827  10.530   2.410  10.990
 4857W        W 5828   0.100  12.250  11.160
 4858W        W 5829   5.290   0.520  10.280
 4859W        W 5830   8.680   9.760   0.680
 4860W        W 5831   4.210  13.610   1.200
 4861W        W 5832   9.020   8.150   5.760
 4862W        W 5833   4.160   0.230  11.670
 4863W        W 5834  10.740  10.260  13.390
 4864W        W 5835   9.270  11.700   6.950
 4865W        W 5836   5.960   5.630   2.410
 4866W        W 5837  11.510  11.010   0.800
 4867W        W 5838   3.510   2.570  13.640
 4868W        W 5839  13.110  12.620   5.600
 4869W        W 5840   0.970  10.830   4.200
 4870W        W 5841   1.870   3.890  13.430
 4871W        W 5842  12.020  12.560   9.160
 4872W        W 5843   6.900  12.640   9.600
 4873W        W 5844   5.460   1.720  13.240
 4874W        W 5845  10.590   0.250   7.680
 4875W        W 5846  13.860  12.860  12.870
 4876W        W 5847  10.420   2.300   1.750
 4877W        W 5848  11.230   5.030   8.300
 4878W        W 5849  11.240  10.670   6.870
 4879W        W 5850   6.560   9.720  12.100
 4880W        W 5851   2.890  11.850   9.080
 4881W        W 5852  11.510   6.760   1.540
 4882W        W 5853  13.540   9.470   6.370
 4883W        W 5854  12.450   2.000   0.170
 4884W        W 5855   4.350   5.070   2.390
 4885W        W 5856   9.720   4.150   8.230
 4886W        W 5857   2.210   5.730   6.540
 4887W        W 5858  12.110  11.870   5.470
 4888W        W 5859  11.720  10.710   9.980
 4889W        W 5860  13.470  12.010   1.230
 4890W        W 5861  13.500   1.550   7.680
 4891W        W 5862  11.900   3.520  11.240
 4892W        W 5863   9.600  11.670  11.430
 4893W        W 5864   2.130   1.040   3.150
 4894W        W 5865   3.760   4.080  10.280
 4895W        W 5866   1.800   4.440   7.320
 4896W        W 5867   6.380   1.840   4.630
 4897W        W 5868   6.210  12.140   4.460
 4898W        W 5869   1.400   3.900   3.180
 4899W        W 5870   9.980  12.150   2.240
 4900W        W 5871   2.580   2.320   4.180
 4901W        W 5872  10.230   6.280  13.100
 4902W        W 5873   0.840   5.610  11.040
 4903W        W 5874  12.970  13.460   5.560
 4904W        W 5875   2.630   7.100   0.500
 4905W        W 5876   6.570   4.220   5.790
 4906W        W 5877   7.370   5.120  13.720
 4907W        W 5878   0.200   5.990   2.590
 4908W        W 5879   4.030  11.730  11.300
 4909W        W 5880   7.850   1.440  13.060
 4910W        W 5881   8.000   8.640   7.430
 4911W        W 5882  10.330  12.460   3.160
 4912W        W 5883  12.480  13.880   3.040
 4913W        W 5884   5.370   9.950   1.780
 4914W        W 5885   4.030   7.170   4.340
 4915W        W 5886   9.080   8.600  12.370
 4916W        W 5887   5.440   1.850   6.420
 4917W        W 5888   7.270  10.890  10.880
 4918W        W 5889   1.580   4.330   2.170
 4919W        W 5890   7.610  11.580  13.820
 4920W        W 5891   7.090   4.100   3.150
 4921W        W 5892   2.200   2.260   9.710
 4922W        W 5893  13.130   3.020   5.980
 4923W        W 5894   7.460   7.950  13.750
 4924W        W 5895   9.790   7.980  13.470
 4925W        W 5896   4.880   7.200   0.270
 4926W        W 5897   4.800   2.400  12.820
 4927W        W 5898   6.370   9.330  12.260
 4928W        W 5899  12.720   1.790   3.170
 4929W        W 5900  10.490  12.720  13.690
 4930W        W 5901  11.160   7.270   8.480
 4931W        W 5902   8.830   9.350  12.930
 4932W        W 5903  12.160   8.670   5.080
 4933W        W 5904   9.410   8.950   2.120
 4934W        W 5905  11.780   4.880   7.980
 4935W        W 5906  10.940   9.870  11.560
 4936W        W 5907  12.980   6.090   0.960
 4937W        W 5908   2.010   6.700   2.800
 4938W        W 5909   9.070  10.880   6.510
 4939W        W 5910  12.370   8.140   4.030
 4940W        W 5911   6.080   9.120   4.390
 4941W        W 5912  10.340   0.980   0.270
 4942W        W 5913   7.440   5.930   9.550
 4943W        W 5914   7.470   1.550   9.920
 4944W        W 5915   4.670  12.100   2.140
 4945W        W 5916  12.220   0.160   1.440
 4946W        W 5917   2.540   9.680  12.940
 4947W        W 5918   0.370  12.430   4.420
 4948W        W 5919   9.980   3.570   9.900
 4949W        W 5920  12.830   7.530   2.390
 4950W        W 5921   3.680   1.910  10.760
 4951W        W 5922   1.750   0.300   1.060
 4952W        W 5923   0.720  12.340   2.540
 4953W        W 5924   1.000   9.110   3.070
 4954W        W 5925   1.380  10.790   3.960
 4955W        W 5926   4.610  10.090   0.800
 4956W        W 5927  11.630   6.390   2.920
 4957W        W 5928  13.520  11.670   8.060
 4958W        W 5929  12.590   0.730   2.000
 4959W        W 5930  10.190   1.360  10.780
 4960W        W 5931   8.810   0.100  13.170
 4961W        W 5932   6.030   5.470  11.380
 4962W        W 5933  10.390   4.170   1.740
 4963W        W 5934   8.730  10.700   3.840
 4964W        W 5935   4.520   0.100  13.170
 4965W        W 5936  11.390   4.020   9.820
 4966W        W 5937  13.180   4.280   5.450
 4967W        W 5938   2.060   8.180   0.240
 4968W        W 5939   4.350  10.570   8.850
 4969W        W 5940   3.820   3.320   9.160
 4970W        W 5941   9.360   6.600   6.760
 4971W        W 5942   4.100   3.690   4.700
 4972W        W 5943   3.980   2.600   8.460
 4973W        W 5944   1.170  13.870   9.600
 4974W        W 5945  12.180  11.990   6.300
 4975W        W 5946  10.630   9.650  13.420
 4976W        W 5947   9.620   8.360   3.470
 4977W        W 5948   9.030   6.310   6.940
 4978W        W 5949  12.920   5.760   1.740
 4979W        W 5950   5.680   4.210  11.710
 4980W        W 5951   8.780   0.470  12.180
 4981W        W 5952  12.000   4.070  13.640
 4982W        W 5953   9.790   2.810  11.990
 4983W        W 5954   7.860  13.410  10.170
 4984W        W 5955   0.340   2.300   9.590
 4985W        W 5956  13.680   9.180  10.540
 4986W        W 5957   1.540  13.220  10.120
 4987W        W 5958   4.740  12.890   0.410
 4988W        W 5959  10.810   9.850  13.860
 4989W        W 5960   9.480   4.420   2.830
 4990W        W 5961   4.750  13.640  11.740
 4991W        W 5962  13.450  12.100   4.260
 4992W        W 5963   7.380   9.520   0.670
 4993W        W 5964   8.870   3.910  12.210
 4994W        W 5965  12.520   3.680   3.910
 4995W        W 5966   4.560   7.840   1.450
 4996W        W 5967  12.150   6.480   8.340
 4997W        W 5968  13.650   1.520   1.050
 4998W        W 5969  10.470  12.940   5.750
 4999W        W 5970  12.810  11.220   9.730
 5000W        W 5971  11.530   7.000   5.480
 5001W        W 5972   0.640   3.040   4.530
 5002W        W 5973   6.350   5.660   8.720
 5003W        W 5974   5.780  10.400   6.920
 5004W        W 5975  10.220  12.460   8.280
 5005W        W 5976   4.600   1.300   3.130
 5006W        W 5977   9.170   6.970   9.950
 5007W        W 5978   3.890   8.600   1.810
 5008W        W 5979   4.280   9.000   3.330
 5009W        W 5980   2.450   4.520   0.480
 5010W        W 5981   8.200   9.720  11.200
 5011W        W 5982   3.130   5.220   5.410
 5012W        W 5983   0.570   7.850   4.640
 5013W        W 5984   8.890   9.990   1.120
 5014W        W 5985   0.940  10.760   6.270
 5015W        W 5986   8.240   9.410  11.630
 5016W        W 5987   4.820   1.800   5.170
 5017W        W 5988  12.250  10.300  13.910
 5018W        W 5989   8.270   5.600   3.030
 5019W        W 5990  13.450  11.790   0.610
 5020W        W 5991   4.540   1.160   0.170
 5021W        W 5992   0.960   5.320   3.710
 5022W        W 5993  13.880  10.690   2.090
 5023W        W 5994   8.540  11.110   8.890
 5024W        W 5995   3.130   8.810  12.460
 5025W        W 5996  12.030   0.660   1.340
 5026W        W 5997  12.650   8.150   5.690
 5027W        W 5998   2.320  12.460  11.450
 5028W        W 5999  11.650   1.530  12.100
 5029W        W 6000   1.900  13.370   2.790
 5030W        W 6001  13.250  12.200   0.850
 5031W        W 6002   9.820   8.820   3.070
 5032W        W 6003   0.580   3.990  10.370
 5033W        W 6004   1.710  10.850  13.060
 5034W        W 6005   2.590   9.070  10.750
 5035W        W 6006   5.680  12.250   0.230
 5036W        W 6007   2.730   0.380   6.340
 5037W        W 6008  13.470  11.380  10.670
 5038W        W 6009   5.870  12.980   2.270
 5039W        W 6010  12.290  12.750   0.750
 5040W        W 6011   7.140   9.150   2.460
 5041W        W 6012  13.660   0.830   0.200
 5042W        W 6013   8.050   0.780  13.750
 5043W        W 6014   4.650   5.240   6.980
 5044W        W 6015  11.000   6.730   2.610
 5045W        W 6016   3.490  11.510  10.490
 5046W        W 6017   0.780   5.000  12.330
 5047W        W 6018   5.850   5.270   2.660
 5048W        W 6019   4.170   0.700   5.740
 5049W        W 6020   6.720   8.990  10.860
 5050W        W 6021   4.490   0.000   9.650
 5051W        W 6022   4.690   6.470  13.420
 5052W        W 6023   9.520   4.930   0.520
 5053W        W 6024   3.970  11.290  10.210
 5054W        W 6025   5.890  12.050   1.370
 5055W        W 6026   2.280   6.700   9.240
 5056W        W 6027   6.390  10.070   2.280
 5057W        W 6028   5.580   0.160  12.780
 5058W        W 6029   5.700   3.220   6.110
 5059W        W 6030   5.680  11.450   7.930
 5060W        W 6031  12.690  10.260   3.680
 5061W        W 6032   4.040   9.990  11.440
 5062W        W 6033   6.170   7.370   8.570
 5063W        W 6034  10.660   8.760   4.540
 5064W        W 6035   4.370   8.890   5.370
 5065W        W 6036   5.510  10.470   7.420
 5066W        W 6037   2.020   3.540   8.810
 5067W        W 6038   3.850   2.660  11.260
 5068W        W 6039   0.990   0.870   0.780
 5069W        W 6040   7.840   8.230   1.630
 5070W        W 6041   5.100  10.350   2.680
 5071W        W 6042   1.730   3.850   9.140
 5072W        W 6043   2.580   9.360   6.650
 5073W        W 6044   4.010  11.420   1.570
 5074W        W 6045  11.400   9.440   3.650
 5075W        W 6046   7.010   3.480  10.430
 5076W        W 6047   2.820  11.660   9.590
 5077W        W 6048  11.790  10.650   7.030
 5078W        W 6049   1.650  11.130  11.250
 5079W        W 6050   5.310   6.110  10.400
 5080W        W 6051  12.400   9.220  10.290
 5081W        W 6052   9.490   7.110   1.920
 5082W        W 6053  12.030   5.230   5.790
 5083W        W 6054   9.640  11.110  13.400
 5084W        W 6055   4.030   9.780  12.360
 5085W        W 6056   4.790   4.710   0.190
 5086W        W 6057   7.500  12.110   6.080
 5087W        W 6058   6.910   3.010   3.590
 5088W        W 6059   8.810   5.340   8.560
 5089W        W 6060   3.190   3.970   9.450
 5090W        W 6061   7.080   1.900   0.880
 5091W        W 6062  13.580   5.110   9.400
 5092W        W 6063  12.850   5.000  12.390
 5093W        W 6064  10.870   8.510   0.500
 5094W        W 6065   4.330   6.040   3.900
 5095W        W 6066  13.690  11.860   9.620
 5096W        W 6067  11.130  10.120   1.000
 5097W        W 6068  11.350   7.540  13.390
 5098W        W 6069  10.340   2.920   9.650
 5099W        W 6070   4.390  11.840   2.540
 5100W        W 6071   1.240  12.280   1.230
 5101W        W 6072   7.180   6.500   2.830
 5102W        W 6073   0.200  13.870  11.410
 5103W        W 6074   3.040   5.250   2.850
 5104W        W 6075   9.780   1.220  10.960
 5105W        W 6076   3.220   8.340  12.390
 5106W        W 6077   7.390   8.310   6.500
 5107W        W 6078   6.550   5.570  12.360
 5108W        W 6079   2.330   6.940   8.830
 5109W        W 6080  12.570  12.180   5.370
 5110W        W 6081   2.400   3.580   6.380
 5111W        W 6082   7.880   4.570   4.260
 5112W        W 6083   6.850   5.900   8.850
 5113W        W 6084  12.180  13.550   2.860
 5114W        W 6085   5.020   6.230   8.590
 5115W        W 6086   8.460   1.440  11.960
 5116W        W 6087  10.080  13.460   5.010
 5117W        W 6088  11.390   7.290   7.730
 5118W        W 6089   9.960  10.450   4.300
 5119W        W 6090   1.990  13.190   7.080
 5120W        W 6091  12.000   5.500   7.720
 5121W        W 6092   2.680   3.210   1.660
 5122W        W 6093   5.720   3.210  10.210
 5123W        W 6094   1.480   3.260  10.970
 5124W        W 6095   5.730   7.960  12.080
 5125W        W 6096  12.090   0.700   2.420
 5126W        W 6097   3.970   4.540   5.670
 5127W        W 6098  13.920  10.760   0.040
 5128W        W 6099   3.840   3.400   6.240
 5129W        W 6100   7.200   9.120   4.180
 5130W        W 6101   5.520  10.950  10.280
 5131W        W 6102  13.210   6.720   4.340
 5132W        W 6103   4.300   7.130   1.510
 5133W        W 6104  13.020   0.430   2.170
 5134W        W 6105   5.350   3.010   2.710
 5135W        W 6106  10.330   8.390  10.000
 5136W        W 6107   6.710   2.970   9.300
 5137W        W 6108   0.200   7.860   9.280
 5138W        W 6109   5.530   5.070   9.030
 5139W        W 6110   4.150  12.650   0.140
 5140W        W 6111   5.940   8.100  10.860
 5141W        W 6112   7.340  12.140   0.060
 5142W        W 6113   6.540   4.920   0.400
 5143W        W 6114   0.130  12.920   4.210
 5144W        W 6115  12.260   8.390  13.140
 5145W        W 6116   2.410  13.300   3.590
 5146W        W 6117  13.160  12.330  13.840
 5147W        W 6118   6.090   6.900  11.380
 5148W        W 6119   3.670  12.500   7.250
 5149W        W 6120   7.550   0.500   0.030
 5150W        W 6121   6.290   6.920  11.830
 5151W        W 6122   3.830  10.690   0.080
 5152W        W 6123  11.160  12.050   6.440
 5153W        W 6124   2.430  13.670  12.000
 5154W        W 6125  13.440   5.970  11.040
 5155W        W 6126   0.380  11.150   5.660
 5156W        W 6127  10.150   4.590  13.740
 5157W        W 6128   7.260   4.740   8.940
 5158W        W 6129  13.080  10.580   3.720
 5159W        W 6130   8.150   5.850   9.470
 5160W        W 6131  13.600   6.480   1.340
 5161W        W 6132   5.730   7.820   3.980
 5162W        W 6133   2.170  13.010   3.210
 5163W        W 6134   8.110   3.620   4.070
 5164W        W 6135   1.750   4.860  13.190
 5165W        W 6136   8.810   7.800   8.840
 5166W        W 6137   3.410   5.950   1.320
 5167W        W 6138  11.580  10.110   2.380
 5168W        W 6139   6.610   0.300   2.620
 5169W        W 6140   3.100   5.030   5.880
 5170W        W 6141   8.800   6.780  11.690
 5171W        W 6142   2.060   1.040  10.770
 5172W        W 6143   9.250   4.090   8.370
 5173W        W 6144  12.310   3.360   4.950
 5174W        W 6145   7.920   7.130   8.310
 5175W        W 6146   1.600   1.890   8.410
 5176W        W 6147   3.360   0.380   9.950
 5177W        W 6148   4.580   5.050  11.000
 5178W        W 6149   8.570  10.800   5.700
 5179W        W 6150   6.330   2.180   1.700
 5180W        W 6151  13.740   3.340  10.210
 5181W        W 6152   2.690   4.910  12.160
 5182W        W 6153   6.090   9.330   1.330
 5183W        W 6154  12.810   3.330   0.700
 5184W        W 6155  10.400   4.530   0.240
 5185W        W 6156   2.710   5.420   5.190
 5186W        W 6157   2.340   2.300   8.750
 5187W        W 6158   3.790  13.850   4.180
 5188W        W 6159   2.510   8.700   6.390
 5189W        W 6160  10.320   8.730   1.700
 5190W        W 6161  10.700  10.610   2.530
 5191W        W 6162   0.880   6.660   1.740
 5192W        W 6163   7.300   9.340   0.080
 5193W        W 6164  11.840   7.590  13.660
 5194W        W 6165   1.080   9.400   7.060
 5195W        W 6166   2.100   0.290   6.770
 5196W        W 6167   1.880  11.530  11.420
 5197W        W 6168  13.200   2.850   1.070
 5198W        W 6169   2.720   2.880   3.350
 5199W        W 6170   1.940   6.490  12.350
 5200W        W 6171  11.140   6.120  11.290
 5201W        W 6172   6.270  11.850  12.150
 5202W        W 6173   2.030  10.740   7.870
 5203W        W 6174  12.430   1.630   0.630
 5204W        W 6175   7.530  12.550   6.700
 5205W        W 6176   5.730   7.300  11.290
 5206W        W 6177  11.930  13.270   1.500
 5207W        W 6178  10.170   7.260   4.000
 5208W        W 6179   2.050   0.150   4.660
 5209W        W 6180   1.790   0.650  10.680
 5210W        W 6181   4.660   7.200  11.980
 5211W        W 6182   1.180   7.070  13.820
 5212W        W 6183   0.810  11.290   0.470
 5213W        W 6184   5.100   6.160   1.180
 5214W        W 6185   8.340  13.650   9.490
 5215W        W 6186   8.950   1.050   3.520
 5216W        W 6187   7.610  13.380   0.530
 5217W        W 6188   5.160  11.800   1.020
 5218W        W 6189  10.360   9.650   6.290
 5219W        W 6190   9.310   5.380  12.510
 5220W        W 6191   5.450   5.610  11.840
 5221W        W 6192  13.880   1.950   7.960
 5222W        W 6193  11.080   6.690   1.300
 5223W        W 6194   0.720   3.960   9.500
 5224W        W 6195  13.040   8.340   7.570
 5225W        W 6196   7.200   4.790   2.570
 5226W        W 6197  12.500   8.200   5.190
 5227W        W 6198  10.250  12.880  13.260
 5228W        W 6199  11.820  12.920   5.790
 5229W        W 6200   7.090   3.180  11.010
 5230W        W 6201  10.660   4.580   7.070
 5231W        W 6202  13.300   3.500   6.760
 5232W        W 6203  11.240  13.920  10.560
 5233W        W 6204   5.960   1.780   4.100
 5234W        W 6205   9.970  10.540  12.190
 5235W        W 6206  11.400   3.220   1.420
 5236W        W 6207   8.490   3.520   2.500
 5237W        W 6208  13.640   3.560  12.090
 5238W        W 6209   1.100  13.480   4.780
 5239W        W 6210   8.100  13.530   2.190
 5240W        W 6211   2.690  10.210   4.900
 5241W        W 6212  11.510   5.760  12.150
 5242W        W 6213  13.000   7.660   1.850
 5243W        W 6214  10.160   9.650   5.620
 5244W        W 6215   5.510   7.230   0.540
 5245W        W 6216  11.920  11.670   5.010
 5246W        W 6217   6.110   6.300  10.030
 5247W        W 6218  10.530   0.440   1.130
 5248W        W 6219  12.730  13.420   6.940
 5249W        W 6220   3.420   7.340   4.270
 5250W        W 6221  11.430   9.160   3.250
 5251W        W 6222   2.360   5.740   4.380
 5252W        W 6223  11.330   5.650  12.960
 5253W        W 6224   9.160   3.780  12.760
 5254W        W 6225   4.670   6.350   8.090
 5255W        W 6226   7.060   8.180  12.360
 5256W        W 6227   6.730  10.330  12.630
 5257W        W 6228   5.260   1.730  12.260
 5258W        W 6229  13.690   0.700   2.920
 5259W        W 6230  13.820   8.200  13.640
 5260W        W 6231   2.940   7.600   6.830
 5261W        W 6232   6.500   3.740   5.540
 5262W        W 6233   9.060   8.620   2.000
 5263W        W 6234   7.940  11.840   3.690
 5264W        W 6235   5.370  12.290   1.260
 5265W        W 6236  13.420   7.030   4.670
 5266W        W 6237   9.770   2.930   4.020
 5267W        W 6238   9.150   6.030   4.300
 5268W        W 6239   4.020   3.470   0.110
 5269W        W 6240   3.940   2.790   9.540
 5270W        W 6241   1.540   5.420  13.790
 5271W        W 6242   3.300  11.020   3.150
 5272W        W 6243   2.920   3.550  13.510
 5273W        W 6244   3.120  11.670  10.090
 5274W        W 6245   3.690   7.440  11.020
 5275W        W 6246   2.990   5.730   1.680
 5276W        W 6247   2.180   2.640   5.170
 5277W        W 6248   6.890   8.290   4.430
 5278W        W 6249  11.410   4.620   8.530
 5279W        W 6250   3.330  12.510   5.110
 5280W        W 6251   8.450  12.130  10.450
 5281W        W 6252   7.940   4.390   6.340
 5282W        W 6253   3.590  12.820   2.510
 5283W        W 6254   1.300   2.620   4.660
 5284W        W 6255   1.160  10.910  11.250
 5285W        W 6256   8.910   8.620   1.420
 5286W        W 6257   0.840  12.760  12.860
 5287W        W 6258  12.610  11.060   5.130
 5288W        W 6259   0.170   3.260   4.630
 5289W        W 6260   3.930   9.260  11.360
 5290W        W 6261   6.670  10.480   7.570
 5291W        W 6262   1.390   2.540   6.750
 5292W        W 6263  12.080   1.730   8.630
 5293W        W 6264   1.640   4.900   1.660
 5294W        W 6265   9.030   0.330   4.070
 5295W        W 6266   4.960   2.960  10.170
 5296W        W 6267  12.280  12.910  13.230
 5297W        W 6268   0.970   3.470   5.550
 5298W        W 6269   8.700  10.020   2.930
 5299W        W 6270  11.030   2.610   2.010
 5300W        W 6271   5.160   8.950   7.140
 5301W        W 6272   9.870   5.090   5.490
 5302W        W 6273  11.890   8.230   5.110
 5303W        W 6274   8.350  12.820   2.120
 5304W        W 6275   8.910   7.010   9.510
 5305W        W 6276  12.590   4.390   8.310
 5306W        W 6277   5.850  12.230   9.800
 5307W        W 6278   7.780   9.000   7.690
 5308W        W 6279   9.430   9.250  11.770
 5309W        W 6280   1.370   7.640   3.930
 5310W        W 6281   9.430   3.930  10.700
 5311W        W 6282   5.140  11.920   3.020
 5312W        W 6283   8.270   3.760  13.910
 5313W        W 6284   7.150  11.190   4.130
 5314W        W 6285   3.970   2.870   0.850
 5315W        W 6286   6.120  10.270   9.020
 5316W        W 6287  11.730  12.170   5.650
 5317W        W 6288  11.920   3.310   6.240
 5318W        W 6289  10.610   7.870   9.710
 5319W        W 6290   9.860   1.510   1.790
 5320W        W 6291   5.180  11.400   2.970
 5321W        W 6292   5.110   9.610   5.610
 5322W        W 6293   4.860   8.970   0.930
 5323W        W 6294  10.160  11.990   0.890
 5324W        W 6295   6.070   1.640   1.590
 5325W        W 6296   2.630   2.150   2.970
 5326W        W 6297   6.660   1.510   0.040
 5327W        W 6298   0.860  13.320   0.370
 5328W        W 6299   8.670   3.930   0.210
 5329W        W 6300   5.540   0.780   9.750
 5330W        W 6301   3.990  13.310   4.800
 5331W        W 6302   5.210  12.880   1.410
 5332W        W 6303   5.660   6.050   8.140
 5333W        W 6304   8.690   1.870   0.910
 5334W        W 6305   3.090  12.370   0.310
 5335W        W 6306  13.360  13.630  13.110
 5336W        W 6307   8.900   8.740   0.920
 5337W        W 6308   9.980   7.550   6.280
 5338W        W 6309  13.440   7.150  13.070
 5339W        W 6310  10.870   4.970   5.050
 5340W        W 6311   2.630   6.430   4.910
 5341W        W 6312  12.370   0.380   0.400
 5342W        W 6313   3.530   4.950  10.010
 5343W        W 6314   0.910  11.340  11.120
 5344W        W 6315   8.860   7.640  11.820
 5345W        W 6316  11.420  11.600   6.300
 5346W        W 6317   4.770   8.280   2.890
 5347W        W 6318   5.480   1.290   7.690
 5348W        W 6319   8.290   6.970   2.820
 5349W        W 6320   7.730   9.710   7.340
 5350W        W 6321   2.210  12.780   7.300
 5351W        W 6322  12.610   5.190   7.010
 5352W        W 6323   9.430  13.800   1.520
 5353W        W 6324   9.340  12.890   2.750
 5354W        W 6325   1.390   5.920   2.860
 5355W        W 6326  11.970   0.150   3.770
 5356W        W 6327  12.170   4.410   3.880
 5357W        W 6328   5.060   4.630   7.710
 5358W        W 6329   2.500   8.240   9.690
 5359W        W 6330  10.840   0.960   3.180
 5360W        W 6331   0.860   2.580   4.350
 5361W        W 6332   1.230   9.540   8.860
 5362W        W 6333   2.440   3.700  10.980
 5363W        W 6334  13.070   9.140   7.300
 5364W        W 6335   2.420   1.610   6.580
 5365W        W 6336  11.640   3.550  13.740
 5366W        W 6337   7.780   3.520   9.160
 5367W        W 6338   7.010   9.400   4.930
 5368W        W 6339   8.850   6.560  11.260
 5369W        W 6340   5.460  12.500   6.280
 5370W        W 6341  11.520   7.240  11.030
 5371W        W 6342   8.470  10.770   7.370
 5372W        W 6343   9.930  10.290  13.030
 5373W        W 6344  13.470  13.260   5.560
 5374W        W 6345  13.730   7.510   9.350
 5375W        W 6346   1.810   3.840  10.150
 5376W        W 6347   9.790  13.200   7.780
 5377W        W 6348   7.640  11.710   4.640
 5378W        W 6349   8.960   4.270   6.360
 5379W        W 6350  12.530  11.810   3.530
 5380W        W 6351   5.190  13.040  11.540
 5381W        W 6352   3.130   9.770   8.000
 5382W        W 6353   6.230   7.390  13.170
 5383W        W 6354  11.990   2.230  13.120
 5384W        W 6355   4.320  13.740   6.910
 5385W        W 6356  12.240   0.460   0.890
 5386W        W 6357   7.000   0.880   9.690
 5387W        W 6358  11.950   4.890  10.940
 5388W        W 6359   1.370  13.230   0.320
 5389W        W 6360  10.320   8.570   7.080
 5390W        W 6361   7.010   2.600   2.260
 5391W        W 6362   5.420   2.190   0.970
 5392W        W 6363  10.330   3.390   5.590
 5393W        W 6364   0.090   9.680   8.250
 5394W        W 6365  10.430   4.930  12.430
 5395W        W 6366   0.240   2.870   0.830
 5396W        W 6367   0.070   8.460  11.850
 5397W        W 6368   0.560   6.020  11.290
 5398W        W 6369   5.200   6.970   1.420
 5399W        W 6370   9.910   4.170   9.070
 5400W        W 6371   1.350  12.850   3.000
 5401W        W 6372  12.010   3.950   8.330
 5402W        W 6373   8.850   3.490  13.160
 5403W        W 6374   5.050   0.900   9.860
 5404W        W 6375  12.260   4.510   1.330
 5405W        W 6376  12.080   2.290   1.000
 5406W        W 6377   8.670   8.370   1.770
 5407W        W 6378   2.630  13.340   7.870
 5408W        W 6379   8.450   3.480  11.530
 5409W        W 6380   3.360  11.200   1.530
 5410W        W 6381   8.790   9.210  11.650
 5411W        W 6382   4.350   7.180   4.760
 5412W        W 6383   4.740  12.170   5.180
 5413W        W 6384   3.760  11.170   8.100
 5414W        W 6385   0.830  13.910  12.890
 5415W        W 6386   8.550  13.770   8.290
 5416W        W 6387  12.840  10.350  10.760
 5417W        W 6388  10.220   5.470   2.660
 5418W        W 6389   3.600   7.630  10.030
 5419W        W 6390   5.970   8.230   5.520
 5420W        W 6391   2.100   7.340   7.110
 5421W        W 6392  13.730   3.420   6.460
 5422W        W 6393   1.200   3.020   8.790
 5423W        W 6394   2.220  11.590   7.610
 5424W        W 6395   7.590   2.300   8.670
 5425W        W 6396  11.700   9.820   1.400
 5426W        W 6397   2.790   3.280   6.220
 5427W        W 6398   0.570  12.140   8.690
 5428W        W 6399   2.230   0.800   6.640
 5429W        W 6400   9.730   4.730   6.590
 5430W        W 6401   1.500  13.460   4.520
 5431W        W 6402   6.430   4.370  11.620
 5432W        W 6403  12.420   1.370   7.420
 5433W        W 6404  12.690   4.410  13.730
 5434W        W 6405   4.510   8.190  12.700
 5435W        W 6406   4.400   8.830   3.800
 5436W        W 6407  13.220   6.010  12.960
 5437W        W 6408   5.170   7.040   7.800
 5438W        W 6409  13.830   7.060   2.720
 5439W        W 6410   5.510   4.910   8.490
 5440W        W 6411   9.510  11.830   2.340
 5441W        W 6412   5.270   0.710   3.500
 5442W        W 6413   6.420   0.940  11.830
 5443W        W 6414   8.630   0.350  10.750
 5444W        W 6415   3.860   9.600  13.630
 5445W        W 6416   4.460   2.480  13.310
 5446W        W 6417   8.710  12.390  11.910
 5447W        W 6418   2.970   2.700  11.790
 5448W        W 6419  10.480   7.900   5.590
 5449W        W 6420   4.630  12.970   8.410
 5450W        W 6421   4.480   9.990   1.330
 5451W        W 6422   5.730   9.300  10.050
 5452W        W 6423  10.170   1.580   9.070
 5453W        W 6424   4.550  12.710   7.480
 5454W        W 6425  12.050   7.390   6.960
 5455W        W 6426   5.060   5.930  10.890
 5456W        W 6427   6.910   2.110  12.100
 5457W        W 6428  12.430   4.000  10.910
 5458W        W 6429   4.230   8.300   6.040
 5459W        W 6430  11.600   2.180   9.750
 5460W        W 6431   0.150  11.990   8.280
 5461W        W 6432   0.840   8.960  11.980
 5462W        W 6433   4.710   7.030   5.150
 5463W        W 6434  12.240  10.010   9.020
 5464W        W 6435   4.640   2.030   8.040
 5465W        W 6436  12.280   4.910   7.710
 5466W        W 6437   8.060   0.110  12.870
 5467W        W 6438  10.600   2.120   3.850
 5468W        W 6439   2.450   3.910   1.080
 5469W        W 6440   6.950   1.470  12.240
 5470W        W 6441   2.060  13.850   0.200
 5471W        W 6442  13.830   7.340   0.430
 5472W        W 6443   8.940   5.860   6.770
 5473W        W 6444   6.350   2.820   2.940
 5474W        W 6445  11.040   0.380  12.690
 5475W        W 6446  12.920   0.500   4.490
 5476W        W 6447   1.570  10.710   0.260
 5477W        W 6448  12.000   0.260   8.850
 5478W        W 6449   0.010   1.270   8.240
 5479W        W 6450   3.970  12.300   6.780
 5480W        W 6451   3.630   6.070   3.800
 5481W        W 6452   8.450  11.820  13.190
 5482W        W 6453   1.390   8.740   9.400
 5483W        W 6454   4.150   6.100   7.080
 5484W        W 6455   3.900   7.860  10.640
 5485W        W 6456  11.450   5.130   6.060
 5486W        W 6457   1.210   0.790   9.580
 5487W        W 6458   7.820  11.330   5.570
 5488W        W 6459   0.190   4.240   7.050
 5489W        W 6460   6.670   5.990   2.510
 5490W        W 6461   3.420   2.160  11.130
 5491W        W 6462   6.150   4.660   9.090
 5492W        W 6463  12.220   5.510   8.880
 5493W        W 6464   0.710   6.780   1.060
 5494W        W 6465  10.860   6.830   8.620
 5495W        W 6466  12.560   0.660   7.650
 5496W        W 6467   3.690   7.880  11.720
 5497W        W 6468  11.860   1.080  12.340
 5498W        W 6469   7.880   2.810  11.080
 5499W        W 6470   3.440   3.700   8.390
 5500W        W 6471   5.990  12.150   1.920
 5501W        W 6472  12.240   5.080   4.530
 5502W        W 6473   1.600   5.810   1.070
 5503W        W 6474   4.180   2.540   3.440
 5504W        W 6475   8.370   3.750   2.070
 5505W        W 6476   9.710   4.140  13.050
 5506W        W 6477   7.740  10.410  10.130
 5507W        W 6478  10.480   1.690  11.530
 5508W        W 6479  12.420   9.370   8.260
 5509W        W 6480   1.470   0.350  10.310
 5510W        W 6481   6.860  12.760  13.710
 5511W        W 6482  10.850   1.450   1.010
 5512W        W 6483   1.890   1.370  11.100
 5513W        W 6484   4.150  10.770   0.960
 5514W        W 6485   9.890   7.600   2.380
 5515W        W 6486   9.900   7.080   0.320
 5516W        W 6487   9.160  10.710  10.730
 5517W        W 6488   6.060   0.110   3.580
 5518W        W 6489   7.390  10.560  10.460
 5519W        W 6490   8.530   7.290   2.580
 5520W        W 6491   5.700   4.700  13.630
 5521W        W 6492   7.650   9.090   2.480
 5522W        W 6493   3.210   1.640   9.920
 5523W        W 6494   4.400   0.050  12.610
 5524W        W 6495   9.370  13.920   4.280
 5525W        W 6496   4.920   7.980   7.090
 5526W        W 6497   9.790  12.150   4.640
 5527W        W 6498   7.280   9.870   6.340
 5528W        W 6499   1.920   1.750   2.490
 5529W        W 6500  11.830   0.580   5.770
 5530W        W 6501   8.910  12.590   2.750
 5531W        W 6502   1.020  10.280   6.500
 5532W        W 6503  12.270   5.350   7.370
 5533W        W 6504   7.540   5.190   7.450
 5534W        W 6505   2.610   4.100   5.060
 5535W        W 6506   1.810   5.860   8.310
 5536W        W 6507   4.570   5.400   4.620
 5537W        W 6508   5.560   8.970   5.060
 5538W        W 6509  11.130   5.580   5.990
 5539W        W 6510   7.870   1.350   1.390
 5540W        W 6511  13.440   5.410   8.930
 5541W        W 6512   6.420   1.000  10.370
 5542W        W 6513   2.510   5.110   5.920
 5543W        W 6514   2.700   3.610  11.820
 5544W        W 6515  12.130  12.140   3.470
 5545W        W 6516   1.720   0.370  11.240
 5546W        W 6517   8.260  13.080  10.690
 5547W        W 6518   0.350  12.730   9.820
 5548W        W 6519   8.030   9.620   9.450
 5549W        W 6520   8.060  12.260  11.110
 5550W        W 6521   4.080   4.020   2.070
 5551W        W 6522   8.870   6.640   0.170
 5552W        W 6523   4.340  10.680   9.700
 5553W        W 6524   1.180   1.110  11.860
 5554W        W 6525   2.890   1.490   6.840
 5555W        W 6526   2.910  13.530  11.750
 5556W        W 6527   6.620   5.720  11.360
 5557W        W 6528   8.770  13.590  11.280
 5558W        W 6529   1.990   8.690   5.500
 5559W        W 6530  10.490  12.370   0.530
 5560W        W 6531  10.160  13.470  11.970
 5561W        W 6532   5.390   9.110   4.350
 5562W        W 6533   7.050   5.470  13.470
 5563W        W 6534  11.580   8.180   3.530
 5564W        W 6535  13.390   7.740   8.970
 5565W        W 6536  13.630   0.580   8.650
 5566W        W 6537   7.850   6.990  10.660
 5567W        W 6538  13.300  13.760  10.480
 5568W        W 6539   1.260   9.130  11.110
 5569W        W 6540  12.370   5.550   5.550
 5570W        W 6541   0.060   7.180   7.210
 5571W        W 6542  11.520   0.010   0.330
 5572W        W 6543   2.070  12.260   2.150
 5573W        W 6544   3.380   4.660  12.600
 5574W        W 6545   7.150   1.210   4.680
 5575W        W 6546   0.310   7.840   1.190
 5576W        W 6547   2.130   4.020   7.920
 5577W        W 6548   8.670  12.660   0.400
 5578W        W 6549   3.080  11.080   7.430
 5579W        W 6550   9.200   2.220  13.230
 5580W        W 6551   3.760   4.470  12.250
 5581W        W 6552  10.680   8.660   1.300
 5582W        W 6553   6.120   8.350  13.550
 5583W        W 6554   8.950   0.760   9.870
 5584W        W 6555  10.630  11.820   4.830
 5585W        W 6556   2.420   1.290   9.980
 5586W        W 6557  12.720  12.600  10.910
 5587W        W 6558   2.720   5.350   3.280
 5588W        W 6559   2.590  11.110   2.850
 5589W        W 6560   1.790   1.580  12.790
 5590W        W 6561  12.770   3.340   7.160
 5591W        W 6562   1.930  13.840  11.370
 5592W        W 6563   2.650   7.370  11.670
 5593W        W 6564  12.960   7.640   6.490
 5594W        W 6565   7.330   5.440  11.900
 5595W        W 6566  12.160  10.150   9.550
 5596W        W 6567   1.290   6.280  13.340
 5597W        W 6568  13.450   2.610  12.360
 5598W        W 6569   8.060   5.230   2.080
 5599W        W 6570  13.720  10.480  12.160
 5600W        W 6571   6.280  10.100   4.610
 5601W        W 6572   4.160  10.480   4.960
 5602W        W 6573   3.440   9.240  11.550
 5603W        W 6574  13.380  12.860   2.090
 5604W        W 6575  12.910   8.240   9.540
 5605W        W 6576  12.470   6.880   8.890
 5606W        W 6577   8.110   4.480   5.830
 5607W        W 6578   5.430   3.280   6.510
 5608W        W 6579  12.900   9.690   7.350
 5609W        W 6580   5.190   3.790   0.510
 5610W        W 6581  11.640   2.590   0.160
 5611W        W 6582  12.140  12.810   4.110
 5612W        W 6583   9.880   4.520   5.650
 5613W        W 6584  11.200  10.300  13.030
 5614W        W 6585   6.850   0.510   8.990
 5615W        W 6586   9.460   4.790   5.720
 5616W        W 6587  13.870   1.360   1.550
 5617W        W 6588   1.740   3.860  12.880
 5618W        W 6589  13.480   1.140  11.830
 5619W        W 6590   3.180   7.180   5.630
 5620W        W 6591  11.750   6.320   5.760
 5621W        W 6592   3.700   1.210  12.900
 5622W        W 6593   0.150  10.330   9.750
 5623W        W 6594   1.550   9.380   0.140
 5624W        W 6595  13.610  12.700   5.380
 5625W        W 6596  12.210  10.580   5.070
 5626W        W 6597   8.570  13.700   1.310
 5627W        W 6598   4.940  11.030   3.310
 5628W        W 6599  10.150  13.000  11.020
 5629W        W 6600   2.010  11.810   7.090
 5630W        W 6601  13.080  11.370  12.580
 5631W        W 6602   5.740  11.580  13.400
 5632W        W 6603   3.060   9.640  13.770
 5633W        W 6604   2.180   8.470   4.030
 5634W        W 6605   3.760   3.940  12.740
 5635W        W 6606   7.980   5.280  10.060
 5636W        W 6607  13.550   4.690   3.390
 5637W        W 6608   9.920   1.480   9.440
 5638W        W 6609  12.900  11.240  10.740
 5639W        W 6610   3.650   2.290   5.650
 5640W        W 6611   0.380   4.510  12.360
 5641W        W 6612  11.240   5.220   4.760
 5642W        W 6613   6.020  12.420   8.180
 5643W        W 6614   8.040   1.840   3.940
 5644W        W 6615   4.680   6.660   3.150
 5645W        W 6616  13.480   3.320   4.480
 5646W        W 6617  13.830   2.510  12.030
 5647W        W 6618  11.200   8.750   2.830
 5648W        W 6619  11.990   0.290  11.560
 5649W        W 6620   0.970   8.890   6.660
 5650W        W 6621   3.190   9.600  11.890
 5651W        W 6622  10.440   3.830   3.780
 5652W        W 6623   5.440   6.970  10.090
 5653W        W 6624  10.800  11.900   0.110
 5654W        W 6625  12.090   2.320   8.700
 5655W        W 6626  13.720  13.630  10.220
 5656W        W 6627   4.970   9.430   8.400
 5657W        W 6628   0.660   2.130   4.410
 5658W        W 6629   0.730   9.130  10.980
 5659W        W 6630  12.490   3.850   8.950
 5660W        W 6631   4.540   6.580   6.390
 5661W        W 6632  12.220   3.110   0.930
 5662W        W 6633   3.310   6.130   5.380
 5663W        W 6634   7.690   4.590   3.790
 5664W        W 6635   5.960  13.480   0.230
 5665W        W 6636   1.800   2.570   9.730
 5666W        W 6637   9.040  11.620   4.610
 5667W        W 6638   2.720   4.790   6.320
 5668W        W 6639   8.020   1.550   9.720
 5669W        W 6640   8.210   7.450   7.210
 5670W        W 6641   3.210   8.450   8.160
 5671W        W 6642   2.540  10.550   4.050
 5672W        W 6643   5.900  11.490  12.030
 5673W        W 6644  12.620   3.490  13.150
 5674W        W 6645   8.890   5.590  12.090
 5675W        W 6646   2.810  13.750   9.150
 5676W        W 6647   4.170  12.170   2.160
 5677W        W 6648   6.390   4.690   8.650
 5678W        W 6649   9.040   3.580  10.860
 5679W        W 6650   0.180   5.460   7.800
 5680W        W 6651   2.650   6.550   8.990
 5681W        W 6652   9.420   5.530   7.590
 5682W        W 6653   8.380   9.820   9.830
 5683W        W 6654   4.260   2.460  12.800
 5684W        W 6655  12.910   9.390   6.890
 5685W        W 6656   7.550   1.000  10.490
 5686W        W 6657   0.360  12.980  12.650
 5687W        W 6658  11.300  11.430   1.660
 5688W        W 6659  12.780   7.990   0.730
 5689W        W 6660  12.990   9.170   9.710
 5690W        W 6661   6.780  13.620   2.450
 5691W        W 6662   9.680   4.340   8.680
 5692W        W 6663   2.310   0.400   4.220
 5693W        W 6664   8.250   8.740  10.010
 5694W        W 6665  12.090  10.210   4.670
 5695W        W 6666   7.340  12.370   9.410
 5696W        W 6667  10.400   4.220   4.240
 5697W        W 6668   7.190   9.920   1.790
 5698W        W 6669  13.170  13.690  12.660
 5699W        W 6670   1.100   1.480  12.830
 5700W        W 6671  10.560  11.190   3.010
 5701W        W 6672   5.650   3.280   3.600
 5702W        W 6673  13.870   0.040   2.430
 5703W        W 6674  13.470   3.590   1.540
 5704W        W 6675  10.360  11.410   5.030
 5705W        W 6676   2.350   3.250  12.030
 5706W        W 6677   9.810   9.700   8.260
 5707W        W 6678   3.680  12.720   3.730
 5708W        W 6679  10.590  11.990   6.130
 5709W        W 6680   0.930  10.050   4.530
 5710W        W 6681   8.710   6.420  13.140
 5711W        W 6682   8.460   3.890   4.950
 5712W        W 6683   4.170  12.840   2.740
 5713W        W 6684   7.820   7.720   5.290
 5714W        W 6685  13.740  13.790   6.050
 5715W        W 6686  11.870   8.300  11.080
 5716W        W 6687  10.520  12.600   8.650
 5717W        W 6688   9.420  12.500   8.320
 5718W        W 6689   9.630  13.000  13.740
 5719W        W 6690   4.880   7.490   5.460
 5720W        W 6691   0.540   2.980   6.380
 5721W        W 6692  10.460   7.390   6.570
 5722W        W 6693  12.950   3.540   3.160
 5723W        W 6694   0.470   8.020   9.660
 5724W        W 6695  10.010   5.120   3.810
 5725W        W 6696   5.310   7.800  11.900
 5726W        W 6697   9.470  10.320   4.360
 5727W        W 6698  10.440   1.820   2.940
 5728W        W 6699   4.080   7.120   5.220
 5729W        W 6700   7.530  12.010   8.580
 5730W        W 6701   0.390   8.470   3.170
 5731W        W 6702  10.690   6.360  12.870
 5732W        W 6703   4.670  11.320   9.990
 5733W        W 6704   9.140   7.200  11.790
 5734W        W 6705   1.070   4.970   8.300
 5735W        W 6706   1.850   3.800   3.330
 5736W        W 6707  12.870   9.050   2.290
 5737W        W 6708   4.370  12.920   9.150
 5738W        W 6709  11.080   9.440   8.740
 5739W        W 6710   2.090  11.090   7.570
 5740W        W 6711  13.540  12.470   9.210
 5741W        W 6712   5.490   3.680   9.270
 5742W        W 6713  10.590   5.000   8.870
 5743W        W 6714  12.280  11.610  10.360
 5744W        W 6715  10.000   3.220   6.880
 5745W        W 6716   7.770  10.050   0.480
 5746W        W 6717   2.380   3.750   4.710
 5747W        W 6718   8.910   7.310   0.610
 5748W        W 6719   4.510   9.150   2.710
 5749W        W 6720   8.110   3.490  12.530
 5750W        W 6721  10.490   3.700   9.960
 5751W        W 6722  12.170   1.010   3.760
 5752W        W 6723  10.580  13.170   2.330
 5753W        W 6724  12.650   4.730   9.930
 5754W        W 6725   4.020   0.310   6.900
 5755W        W 6726  13.580   9.350   8.650
 5756W        W 6727   2.190   9.660   5.250
 5757W        W 6728   2.760   0.670   4.640
 5758W        W 6729  13.300   8.260   3.530
 5759W        W 6730   8.380   9.070   4.130
 5760W        W 6731   9.830   9.910  13.660
 5761W        W 6732   8.810   0.950   2.790
 5762W        W 6733   9.660   6.950   9.740
 5763W        W 6734   2.210   2.550   4.400
 5764W        W 6735   3.700   5.270   3.910
 5765W        W 6736   2.490  13.150   4.500
 5766W        W 6737   2.010   1.390   0.760
 5767W        W 6738   1.660  10.350   9.140
 5768W        W 6739   7.680   5.200   5.390
 5769W        W 6740  13.730   5.100  13.120
 5770W        W 6741   6.570   1.140   2.980
 5771W        W 6742   2.370   4.390   1.760
 5772W        W 6743  11.580  11.480   0.030
 5773W        W 6744  13.830   3.200  11.100
 5774W        W 6745   7.810   2.610  12.440
 5775W        W 6746   2.170   1.680   0.370
 5776W        W 6747   7.820   0.930  11.550
 5777W        W 6748  13.740  13.490   3.690
 5778W        W 6749   3.750   7.180  10.240
 5779W        W 6750   7.880  11.130  12.570
 5780W        W 6751   9.270  11.980   4.410
 5781W        W 6752   5.530  11.370   8.680
 5782W        W 6753   3.610  11.760  10.090
 5783W        W 6754   1.230   5.710  11.780
 5784W        W 6755   6.780  13.520   3.450
 5785W        W 6756   2.430   6.720   4.130
 5786W        W 6757   6.930   4.090   9.180
 5787W        W 6758  11.180   9.140   1.530
 5788W        W 6759  10.010   5.840   2.850
 5789W        W 6760   2.400   1.390  11.800
 5790W        W 6761   5.990   9.110   3.690
 5791W        W 6762   9.200   3.590   2.240
 5792W        W 6763  11.530   4.690   7.000
 5793W        W 6764  12.660   0.300  11.150
 5794W        W 6765   0.750  12.530   6.820
 5795W        W 6766   9.540  10.260  10.130
 5796W        W 6767   8.950   9.590   1.490
 5797W        W 6768   6.440   6.880   9.120
 5798W        W 6769   4.680   0.950  13.130
 5799W        W 6770   8.360  11.930  11.480
 5800W        W 6771  13.470   8.760   0.320
 5801W        W 6772   2.040  12.630   9.180
 5802W        W 6773   9.590   1.650  12.050
 5803W        W 6774   5.330   0.230  11.010
 5804W        W 6775  12.830   2.520   8.570
 5805W        W 6776   3.380   1.790  13.840
 5806W        W 6777  11.520  10.040  11.800
 5807W        W 6778  11.000   9.880   2.680
 5808W        W 6779   1.450   0.620   8.420
 5809W        W 6780   4.460  13.180   7.590
 5810W        W 6781   2.020   1.830   9.520
 5811W        W 6782   4.470   1.670  11.740
 5812W        W 6783   9.820  13.330   1.690
 5813W        W 6784   9.290   3.160   2.430
 5814W        W 6785  13.720  11.450   6.920
 5815W        W 6786   2.030  10.040   9.020
 5816W        W 6787   9.040  11.260  11.090
 5817W        W 6788   7.750   8.950   6.610
 5818W        W 6789   3.150   1.490   4.460
 5819W        W 6790   8.200  10.240  12.260
 5820W        W 6791  10.380   3.890  12.630
 5821W        W 6792   1.230  10.920  10.190
 5822W        W 6793   6.500   8.640  12.040
 5823W        W 6794  13.400   7.480  12.700
 5824W        W 6795   2.740   1.420   8.130
 5825W        W 6796   4.350   8.920   6.480
 5826W        W 6797  10.400   1.710  10.480
 5827W        W 6798  10.280   5.940   7.810
 5828W        W 6799   7.450   5.300   8.190
 5829W        W 6800   1.290  10.460  10.450
 5830W        W 6801  13.500   2.190   6.910
 5831W        W 6802   4.000   8.690   6.180
 5832W        W 6803   8.360  12.450   9.290
 5833W        W 6804   0.180   1.880   4.350
 5834W        W 6805   0.740   9.520   3.100
 5835W        W 6806  10.690  11.690   3.550
 5836W        W 6807   3.820   9.250   5.430
 5837W        W 6808  13.480   6.980  10.500
 5838W        W 6809   0.980  12.700   5.380
 5839W        W 6810  11.000   0.680   9.630
 5840W        W 6811  12.940  13.310  11.450
 5841W        W 6812   4.420   2.440   8.360
 5842W        W 6813   3.290  11.810   6.410
 5843W        W 6814   6.550   3.180   0.650
 5844W        W 6815  11.270   7.090  13.330
 5845W        W 6816  12.590  10.190   5.770
 5846W        W 6817  13.370   4.680  11.740
 5847W        W 6818   1.660  12.150   2.450
 5848W        W 6819   4.770   6.490   0.530
 5849W        W 6820   5.330  13.720   2.470
 5850W        W 6821  13.480   7.500   7.300
 5851W        W 6822   4.710   2.260   5.490
 5852W        W 6823   5.570   7.470  12.140
 5853W        W 6824  13.200   8.680   6.290
 5854W        W 6825   1.350   4.580   8.200
 5855W        W 6826  12.680   4.600   2.180
 5856W        W 6827   1.960   7.430   7.580
 5857W        W 6828   6.140   8.600   9.550
 5858W        W 6829   6.860   3.760   4.730
 5859W        W 6830   0.650  10.800  10.380
 5860W        W 6831  10.770   6.760  12.560
 5861W        W 6832   4.920  13.110   5.770
 5862W        W 6833   3.640   6.410   2.250
 5863W        W 6834   7.740   3.950   5.040
 5864W        W 6835   9.820   6.490  12.820
 5865W        W 6836   5.130   2.810   8.700
 5866W        W 6837   6.840   1.290  11.780
 5867W        W 6838   5.390   7.860   8.110
 5868W        W 6839   2.070   3.850   9.630
 5869W        W 6840   5.010   2.830   5.750
 5870W        W 6841   1.090   7.350   4.410
 5871W        W 6842   9.150   9.010  12.750
 5872W        W 6843   1.790  11.440   8.540
 5873W        W 6844   8.600  11.570  11.270
 5874W        W 6845   0.160  11.960   9.990
 5875W        W 6846   5.380   7.890   6.820
 5876W        W 6847   9.150   8.390  10.040
 5877W        W 6848   5.750   1.710   3.640
 5878W        W 6849  11.850   5.170   6.320
 5879W        W 6850   3.500  12.220   8.430
 5880W        W 6851  12.290   7.920   1.260
 5881W        W 6852   6.760  12.480   1.170
 5882W        W 6853   6.110   9.980   6.930
 5883W        W 6854   2.850  11.340   3.240
 5884W        W 6855  12.080   1.460   2.330
 5885W        W 6856  10.990  12.720  13.450
 5886W        W 6857  13.490   0.200   0.970
 5887W        W 6858  12.050  11.620   8.990
 5888W        W 6859   6.630  11.200  11.150
 5889W        W 6860   0.910  10.600  11.730
 5890W        W 6861   5.680  12.410  11.900
 5891W        W 6862  12.520  12.430   0.390
 5892W        W 6863   3.130   4.420   2.910
 5893W        W 6864   2.700  13.870   8.670
 5894W        W 6865  10.680   9.670   5.580
 5895W        W 6866   4.950   4.340  10.570
 5896W        W 6867   5.450   5.260   1.220
 5897W        W 6868   6.140   5.210  11.810
 5898W        W 6869   4.480  13.540   2.290
 5899W        W 6870   9.380   3.510  13.660
 5900W        W 6871   3.290  12.540  10.920
 5901W        W 6872  10.870  11.350   9.250
 5902W        W 6873   6.110  13.230   4.090
 5903W        W 6874   9.870   8.790   5.760
 5904W        W 6875   8.110   2.510   0.660
 5905W        W 6876  11.770  11.960   3.140
 5906W        W 6877   2.930   3.150  13.090
 5907W        W 6878   2.280  13.520   3.130
 5908W        W 6879  10.190   3.640  10.380
 5909W        W 6880   2.840   9.950   9.450
 5910W        W 6881   6.540   5.640   7.080
 5911W        W 6882   8.670   4.530  11.500
 5912W        W 6883  13.830   3.650   4.070
 5913W        W 6884  12.830   5.920   2.930
 5914W        W 6885   0.400   0.450   5.330
 5915W        W 6886   8.840  13.710   5.540
 5916W        W 6887   4.920   5.050   7.490
 5917W        W 6888   5.640   4.610  12.050
 5918W        W 6889   9.540   0.720  11.640
 5919W        W 6890  13.710   5.380   1.160
 5920W        W 6891   6.620   9.480  10.870
 5921W        W 6892   7.850   0.620   3.080
 5922W        W 6893   6.090  10.830   5.610
 5923W        W 6894   8.040   9.180   1.550
 5924W        W 6895   0.620   9.220   2.650
 5925W        W 6896  12.940  11.680   5.010
 5926W        W 6897   3.870   6.660  10.220
 5927W        W 6898   3.290   7.810   6.560
 5928W        W 6899   4.210  13.640   7.610
 5929W        W 6900   6.240   2.530   5.230
 5930W        W 6901   5.010   1.330  13.370
 5931W        W 6902  13.800   3.790  12.650
 5932W        W 6903   5.830   2.780  12.690
 5933W        W 6904   1.960   1.630   4.710
 5934W        W 6905   6.440   8.230   1.570
 5935W        W 6906   9.930  11.430  11.760
 5936W        W 6907  13.270   4.930  12.180
 5937W        W 6908   4.490   0.760  10.700
 5938W        W 6909   2.730   9.200  12.810
 5939W        W 6910   2.670   8.940  13.460
 5940W        W 6911   9.980   1.240   3.630
 5941W        W 6912   3.970   2.200   7.030
 5942W        W 6913   9.300  10.820   8.280
 5943W        W 6914  11.670   1.790   9.100
 5944W        W 6915   2.210   4.130   7.460
 5945W        W 6916   1.690   4.190   8.200
 5946W        W 6917   9.370   7.110   7.570
 5947W        W 6918  11.420   6.900   4.430
 5948W        W 6919   0.910  11.640   2.860
 5949W        W 6920   2.990   2.850  10.380
 5950W        W 6921  13.840   9.490   0.330
 5951W        W 6922  11.560  13.890  10.090
 5952W        W 6923   0.690   8.830   6.030
 5953W        W 6924  10.320  11.400   8.330
 5954W        W 6925  11.380  12.360   3.170
 5955W        W 6926   2.750   4.280  10.090
 5956W        W 6927   6.950   4.160  13.090
 5957W        W 6928  12.100   1.930   3.750
 5958W        W 6929   7.750  11.100   9.130
 5959W        W 6930  10.910   7.310  13.620
 5960W        W 6931   9.430   3.850   7.350
 5961W        W 6932   8.660  12.670   3.250
 5962W        W 6933   4.530  13.910   5.380
 5963W        W 6934   8.870   1.510   2.910
 5964W        W 6935   3.450   4.320   3.760
 5965W        W 6936   0.500   1.240   3.220
 5966W        W 6937   3.820   5.220   4.420
 5967W        W 6938   2.770   3.200   3.790
 5968W        W 6939   2.080   7.920   7.080
 5969W        W 6940  12.460   3.530   3.080
 5970W        W 6941   6.770   4.510   7.740
 5971W        W 6942   8.270  11.390   4.010
 5972W        W 6943   2.600  12.970  10.640
 5973W        W 6944   7.490  10.300   6.780
 5974W        W 6945  11.010   1.730   9.550
 5975W        W 6946   1.820  12.560  11.310
 5976W        W 6947   7.170   6.340   0.550
 5977W        W 6948   3.690   9.020   6.000
 5978W        W 6949   9.250   0.240   1.950
 5979W        W 6950   9.950   5.090   0.900
 5980W        W 6951   6.080  13.310  11.880
 5981W        W 6952   5.060   1.060   6.290
 5982W        W 6953   0.050   4.390   3.280
 5983W        W 6954   8.610   8.950   6.110
 5984W        W 6955   1.550   1.060   4.360
 5985W        W 6956   5.570   5.870  10.900
 5986W        W 6957  13.220   9.420  13.250
 5987W        W 6958  11.430   3.330   4.560
 5988W        W 6959   9.850   6.240  12.300
 5989W        W 6960   9.250   2.320   8.400
 5990W        W 6961   7.100   8.820  13.640
 5991W        W 6962   6.380  10.100   7.460
 5992W        W 6963  12.380   6.550   9.250
 5993W        W 6964   5.520   9.540   5.800
 5994W        W 6965  10.620   6.190   7.520
 5995W        W 6966   0.630   7.220   9.770
 5996W        W 6967   6.690  10.070   1.850
 5997W        W 6968  13.710   7.200   8.960
 5998W        W 6969   8.970   3.780   4.220
 5999W        W 6970  13.840   7.520   6.860
 6000W        W 6971   9.260   4.090   0.940
 6001W        W 6972   9.060  13.250   3.610
 6002W        W 6973   2.960   9.210   6.980
 6003W        W 6974   5.240   5.250  13.520
 6004W        W 6975   4.200  11.100  10.760
 6005W        W 6976   7.000  10.450  11.720
 6006W        W 6977  10.300   8.480   3.120
 6007W        W 6978  10.710   9.360   9.060
 6008W        W 6979  12.070   0.880   7.380
 6009W        W 6980  13.760  10.890  13.120
 6010W        W 6981   1.340  11.520   3.690
 6011W        W 6982   8.610   3.450   5.190
 6012W        W 6983   1.730   8.290  11.350
 6013W        W 6984   8.750   6.940  12.600
 6014W        W 6985  12.410   2.230  13.590
 6015W        W 6986  10.100   4.210   0.600
 6016W        W 6987  12.970  12.660   4.160
 6017W        W 6988   2.010   7.800   2.890
 6018W        W 6989   3.340  11.980  10.660
 6019W        W 6990   3.410   6.460   4.940
 6020W        W 6991  12.570  13.160  12.390
 6021W        W 6992   0.630   8.830  10.560
 6022W        W 6993  11.900   9.080   4.980
 6023W        W 6994  13.310   0.100  10.910
 6024W        W 6995   9.120   1.750  12.400
 6025W        W 6996   2.050   9.950  10.940
 6026W        W 6997   6.830  12.410   7.600
 6027W        W 6998   5.960   0.560   0.660
 6028W        W 6999   0.310   7.900  13.700
 6029W        W 7000  13.460   4.110   8.020
 6030W        W 7001  12.310   0.650   8.690
 6031W        W 7002   9.200   0.920   9.190
 6032W        W 7003   9.020  13.590  13.150
 6033W        W 7004   8.600   6.320   6.640
 6034W        W 7005  12.440   1.460  10.790
 6035W        W 7006   5.720  12.970   4.240
 6036W        W 7007   1.430  10.430   6.190
 6037W        W 7008  13.500   8.590  11.630
 6038W        W 7009   5.760  12.110   5.340
 6039W        W 7010  12.150  13.720  10.710
 6040W        W 7011   5.930   0.030   0.680
 6041W        W 7012   3.230   5.910  11.850
 6042W        W 7013   8.070   0.550  11.640
 6043W        W 7014   9.050   7.660   6.690
 6044W        W 7015   0.960  11.080   2.660
 6045W        W 7016  10.310   4.170   2.210
 6046W        W 7017   0.720   2.800  12.720
 6047W        W 7018  12.480   9.500  11.660
 6048W        W 7019  11.580   9.490   4.520
 6049W        W 7020   9.800   2.200   9.960
 6050W        W 7021   8.720   8.850  12.770
 6051W        W 7022   1.650  11.620   5.610
 6052W        W 7023   5.610  11.570  12.880
 6053W        W 7024   6.900   2.430   0.580
 6054W        W 7025  11.430   7.840   2.870
 6055W        W 7026  12.020  13.630   5.540
 6056W        W 7027   7.460   5.350  13.080
 6057W        W 7028   8.070   2.820   4.730
 6058W        W 7029   7.440  13.790   2.860
 6059W        W 7030   5.520   5.600   9.690
 6060W        W 7031  11.990   0.780   0.540
 6061W        W 7032  12.790   9.440   4.240
 6062W        W 7033   7.120   0.210  12.570
 6063W        W 7034   6.120   5.950  13.630
 6064W        W 7035   0.850  11.700  13.550
 6065W        W 7036   3.850   4.910   2.560
 6066W        W 7037   5.500   1.480   4.080
 6067W        W 7038   3.610   9.950   1.510
 6068W        W 7039   6.660   8.230   9.350
 6069W        W 7040  13.290   5.860   2.620
 6070W        W 7041  10.300  11.790   2.420
 6071W        W 7042   3.150  13.400   4.790
 6072W        W 7043   1.160   5.410  12.150
 6073W        W 7044   2.090   5.970   3.490
 6074W        W 7045   7.840  11.380   2.390
 6075W        W 7046   9.340  12.690   6.470
 6076W        W 7047   9.860   6.050   3.370
 6077W        W 7048   3.650   3.840   0.240
 6078W        W 7049  10.390   8.080   2.510
 6079W        W 7050  11.420   5.740   0.750
 6080W        W 7051   5.970   2.590   6.650
 6081W        W 7052   1.670   9.830   2.970
 6082W        W 7053   2.540  10.600   7.840
 6083W        W 7054  10.180  13.490   4.390
 6084W        W 7055   6.080   1.040   4.820
 6085W        W 7056   4.650   5.310   3.290
 6086W        W 7057  12.480   0.090   3.670
 6087W        W 7058   8.220   9.550   1.830
 6088W        W 7059  13.540   8.910   2.960
 6089W        W 7060   5.210  12.440  10.590
 6090W        W 7061   2.710  10.990   9.550
 6091W        W 7062   6.330  12.090  10.030
 6092W        W 7063   3.180   2.620  11.020
 6093W        W 7064   2.660  11.960   1.400
 6094W        W 7065   2.760   1.640  12.680
 6095W        W 7066   4.710   0.410  11.380
 6096W        W 7067   1.570   1.440   6.560
 6097W        W 7068  11.880   2.480   7.430
 6098W        W 7069   7.460  11.900   3.530
 6099W        W 7070  10.030   2.980   9.260
 6100W        W 7071   9.290   8.360   6.950
 6101W        W 7072   1.580  13.420  10.610
 6102W        W 7073   7.710  13.680   0.950
 6103W        W 7074   8.080   1.090  12.300
 6104W        W 7075   4.510   6.880   4.370
 6105W        W 7076   9.790  11.350   5.220
 6106W        W 7077  10.730   1.090  12.080
 6107W        W 7078   3.830   7.310   3.270
 6108W        W 7079   5.150   5.520  10.660
 6109W        W 7080   5.900  13.920   5.070
 6110W        W 7081   1.110  13.600   2.580
 6111W        W 7082   4.590   9.990   9.080
 6112W        W 7083   5.290   8.160   0.100
 6113W        W 7084   2.340   9.960   9.460
 6114W        W 7085   9.550   6.950  10.840
 6115W        W 7086   5.980   4.480   6.720
 6116W        W 7087   4.120   8.830   1.380
 6117W        W 7088  11.000  12.010   2.880
 6118W        W 7089  12.730  12.090   8.050
 6119W        W 7090   0.900  10.160  13.730
 6120W        W 7091   0.870   2.910   5.410
 6121W        W 7092   6.240  10.420  11.370
 6122W        W 7093   8.270   6.590  13.310
 6123W        W 7094  12.260   2.780  10.450
 6124W        W 7095   8.370   4.810   3.320
 6125W        W 7096   6.480   6.290  13.510
 6126W        W 7097   1.690   9.730  12.340
 6127W        W 7098  13.290   4.100   0.550
 6128W        W 7099   5.930   4.190   7.180
 6129W        W 7100   6.700   9.020  10.000
 6130W        W 7101   2.020   9.180   7.750
 6131W        W 7102   4.490  10.960   4.820
 6132W        W 7103   9.810   3.810   8.640
 6133W        W 7104  11.770   2.360   3.780
 6134W        W 7105  11.800   7.120  13.320
 6135W        W 7106  11.420   4.440   0.230
 6136W        W 7107   8.690   8.020   5.060
 6137W        W 7108  13.660   4.420   5.590
 6138W        W 7109  10.430  10.160   7.860
 6139W        W 7110   7.070   0.000   3.370
 6140W        W 7111  12.070  10.910   2.700
 6141W        W 7112  13.510  13.550   5.140
 6142W        W 7113   9.380   7.230  13.140
 6143W        W 7114  11.580   1.100   1.320
 6144W        W 7115  10.740   0.580  11.330
 6145W        W 7116  10.350   2.580   9.220
 6146W        W 7117   1.760  12.600  13.830
 6147W        W 7118   6.710   4.110   3.490
 6148W        W 7119   5.900  12.510   4.360
 6149W        W 7120   7.550  12.230   1.520
 6150W        W 7121   0.210  13.810  10.450
 6151W        W 7122  10.090   7.950   7.490
 6152W        W 7123  12.770   1.370   0.870
 6153W        W 7124  12.910  11.950   9.010
 6154W        W 7125  13.080   6.830  12.370
 6155W        W 7126   2.460   0.810  10.100
 6156W        W 7127   9.050  11.600  11.470
 6157W        W 7128   7.410  13.740  12.310
 6158W        W 7129   2.700   4.400   6.700
 6159W        W 7130   2.040  10.320   0.530
 6160W        W 7131  12.640   9.460  12.650
 6161W        W 7132   4.180   3.210   7.010
 6162W        W 7133   8.820   5.660   4.290
 6163W        W 7134  10.260   0.290  11.960
 6164W        W 7135   0.460   8.790  11.650
 6165W        W 7136  11.830   7.990   1.640
 6166W        W 7137  12.010   8.290   8.590
 6167W        W 7138  12.130   4.540  13.680
 6168W        W 7139   2.840  11.120   1.640
 6169W        W 7140   1.770   1.450   8.630
 6170W        W 7141   3.130   3.090  11.340
 6171W        W 7142   4.310   6.030   2.210
 6172W        W 7143   3.490   4.820   4.150
 6173W        W 7144   9.390   7.060   9.210
 6174W        W 7145   2.390  13.520   8.890
 6175W        W 7146  10.210   9.880  13.190
 6176W        W 7147   8.460   7.920   0.540
 6177W        W 7148   4.830   4.170   4.240
 6178W        W 7149   7.710   6.860   2.730
 6179W        W 7150   2.790   9.860   2.350
 6180W        W 7151   0.100   9.420   4.750
 6181W        W 7152  11.170   1.450  10.470
 6182W        W 7153   9.030   8.180   6.480
 6183W        W 7154   1.850  10.020  13.480
 6184W        W 7155   1.580   0.470   7.470
 6185W        W 7156  12.790   2.050   6.220
 6186W        W 7157   2.400   6.910  13.380
 6187W        W 7158   4.640   2.830   3.490
 6188W        W 7159  11.470   9.840  13.220
 6189W        W 7160  12.550   0.230   1.870
 6190W        W 7161   0.110   8.560   3.600
 6191W        W 7162   7.930   8.930  12.960
 6192W        W 7163   9.310   2.600  12.140
 6193W        W 7164  12.220  12.090   2.890
 6194W        W 7165   4.640   1.520   8.990
 6195W        W 7166   3.080   9.750   1.790
 6196W        W 7167   4.820  13.740  12.820
 6197W        W 7168   4.880   1.710   0.800
 6198W        W 7169   3.160   8.170  10.310
 6199W        W 7170  12.370   2.390   9.350
 6200W        W 7171   5.680  12.620   6.770
 6201W        W 7172   4.770   6.180  10.490
 6202W        W 7173   9.780   6.490   8.610
 6203W        W 7174   4.950  13.260   4.780
 6204W        W 7175   8.630  13.240   5.500
 6205W        W 7176   2.220   8.770  10.520
 6206W        W 7177   0.820   8.690   7.070
 6207W        W 7178   3.350   9.990   9.290
 6208W        W 7179  11.590  11.770   8.090
 6209W        W 7180   3.170  13.370   4.030
 6210W        W 7181   2.900   9.450   9.300
 6211W        W 7182   5.610  12.680   5.830
 6212W        W 7183   3.480   2.410   3.070
 6213W        W 7184   7.310   8.720   3.840
 6214W        W 7185   1.850   3.770   0.860
 6215W        W 7186   5.280   6.410   0.200
 6216W        W 7187  13.110   1.470  11.990
 6217W        W 7188  12.650  12.590   5.130
 6218W        W 7189   5.040   3.960  10.960
 6219W        W 7190   0.670   9.450   8.790
 6220W        W 7191   5.860  10.350   0.310
 6221W        W 7192   9.190   9.090  13.240
 6222W        W 7193   5.680   5.920  11.400
 6223W        W 7194   3.860  11.200  11.240
 6224W        W 7195   3.440   9.440   7.570
 6225W        W 7196  12.220   6.800   1.180
 6226W        W 7197   3.850   4.210   0.590
 6227W        W 7198   4.860   7.830  12.500
 6228W        W 7199   5.220   3.870  11.940
 6229W        W 7200   2.470   6.460   1.890
 6230W        W 7201  11.720   7.760   4.950
 6231W        W 7202   7.210   7.600   8.480
 6232W        W 7203   9.290   9.710   9.940
 6233W        W 7204   0.690   1.930   3.980
 6234W        W 7205   2.760   3.470   0.740
 6235W        W 7206   7.790   6.970   7.860
 6236W        W 7207   7.000  10.100  13.020
 6237W        W 7208  12.700  10.490   2.780
 6238W        W 7209   6.070   9.500   6.940
 6239W        W 7210   0.240   2.670   2.110
 6240W        W 7211   7.370   8.650   2.460
 6241W        W 7212   4.250   3.610  12.840
 6242W        W 7213  10.610  13.560  12.170
 6243W        W 7214   7.820   3.520   5.560
 6244W        W 7215   6.960   8.420   7.280
 6245W        W 7216  10.070  13.530   7.500
 6246W        W 7217  12.630  12.550  11.960
 6247W        W 7218   1.640   5.750   6.670
 6248W        W 7219  11.470   9.010   9.450
 6249W        W 7220   9.610  12.180   7.530
 6250W        W 7221   9.920   4.060  12.520
 6251W        W 7222   9.160   4.440  11.830
 6252W        W 7223   3.940   7.350   0.730
 6253W        W 7224   0.450  13.000  12.160
 6254W        W 7225   5.130   2.360  13.160
 6255W        W 7226  11.850   1.800  10.060
 6256W        W 7227   5.350   2.720   1.050
 6257W        W 7228   6.020  10.030  13.010
 6258W        W 7229  13.240   5.440  10.220
 6259W        W 7230  12.690   8.180  12.900
 6260W        W 7231   5.160   8.320  11.920
 6261W        W 7232  13.360  13.700   2.720
 6262W        W 7233   9.490   3.490   3.050
 6263W        W 7234   6.770   0.530  13.580
 6264W        W 7235  12.370  12.370   9.510
 6265W        W 7236   8.510   4.770   5.600
 6266W        W 7237   9.470  12.680  11.160
 6267W        W 7238   4.180   2.020   3.480
 6268W        W 7239   0.550  12.870   6.580
 6269W        W 7240   6.970   9.610   9.620
 6270W        W 7241  13.470  12.840   7.210
 6271W        W 7242   0.900   3.670   5.030
 6272W        W 7243  11.050   6.940   7.610
 6273W        W 7244   3.990   1.440  12.540
 6274W        W 7245   1.040   1.720   6.590
 6275W        W 7246   8.060  13.370   5.400
 6276W        W 7247   1.870   0.160   8.950
 6277W        W 7248   7.850   0.300  13.470
 6278W        W 7249   2.680  13.210   4.050
 6279W        W 7250   7.260   7.380   9.480
 6280W        W 7251   5.810  10.050   7.420
 6281W        W 7252   9.510   8.790   6.810
 6282W        W 7253   3.400   8.590   1.040
 6283W        W 7254   9.270   9.860   2.450
 6284W        W 7255   8.120   5.580   7.310
 6285W        W 7256  13.040   0.760   7.330
 6286W        W 7257   1.130   4.200   9.610
 6287W        W 7258   9.390  11.980  10.650
 6288W        W 7259   0.950  13.500   6.240
 6289W        W 7260   9.200  12.490   5.210
 6290W        W 7261   0.840   8.990   5.150
 6291W        W 7262   6.610   3.500   3.560
 6292W        W 7263   5.340   4.090  12.620
 6293W        W 7264  12.170   0.950  10.780
 6294W        W 7265   5.840  13.070   6.470
 6295W        W 7266   0.710   2.630   9.530
 6296W        W 7267   2.490  12.630   2.810
 6297W        W 7268   7.690  12.120   2.400
 6298W        W 7269   6.810   7.040  10.270
 6299W        W 7270   6.380   5.430   4.910
 6300W        W 7271  13.540   8.970   0.820
 6301W        W 7272   5.150   5.860   2.190
 6302W        W 7273   0.370   2.190   2.900
 6303W        W 7274  11.950  13.130   2.950
 6304W        W 7275   7.350  11.240   6.310
 6305W        W 7276   8.960   0.930  12.430
 6306W        W 7277  13.050   1.810  11.590
 6307W        W 7278   8.530  11.500   1.330
 6308W        W 7279  12.790   6.260  13.230
 6309W        W 7280   9.360  11.560   3.340
 6310W        W 7281   3.520   8.270  10.660
 6311W        W 7282  12.930   6.540   9.290
 6312W        W 7283   1.280   7.300  12.940
 6313W        W 7284   7.200   4.110   0.310
 6314W        W 7285  12.310   0.100   6.970
 6315W        W 7286  11.900   9.110   3.490
 6316W        W 7287  10.280   8.520  13.160
 6317W        W 7288   2.630   2.040  12.930
 6318W        W 7289   9.220   8.250   7.560
 6319W        W 7290   1.300   1.760   6.170
 6320W        W 7291   3.460   4.770   8.530
 6321W        W 7292  10.690  13.370  10.080
 6322W        W 7293   6.600   1.690   0.810
 6323W        W 7294   2.170   0.710   5.750
 6324W        W 7295   5.120   5.340  12.250
 6325W        W 7296   7.910   3.010   0.800
 6326W        W 7297   2.120   9.010  13.590
 6327W        W 7298   9.080   5.700   9.820
 6328W        W 7299   1.590   1.510  12.340
 6329W        W 7300   0.010   8.810   5.530
 6330W        W 7301   0.900   8.690   9.240
 6331W        W 7302   0.240   3.220   2.660
 6332W        W 7303   1.950   0.430  10.240
 6333W        W 7304   5.440   3.060   3.190
 6334W        W 7305   9.490  12.890   9.300
 6335W        W 7306   7.090   3.810   3.540
 6336W        W 7307   0.740   6.170   7.880
 6337W        W 7308   8.090  10.590  13.070
 6338W        W 7309   5.270  13.800  13.040
 6339W        W 7310   2.480  13.280  10.220
 6340W        W 7311   5.010   8.460   2.500
 6341W        W 7312   0.260   9.170  10.710
 6342W        W 7313   0.550  13.390  11.240
 6343W        W 7314  10.770   2.140   0.220
 6344W        W 7315   4.060   1.120   6.030
 6345W        W 7316   8.540   0.880  10.670
 6346W        W 7317   2.350   4.530   4.230
 6347W        W 7318  13.710   3.020  12.140
 6348W        W 7319   1.640  11.930   3.670
 6349W        W 7320   6.330   5.000  10.680
 6350W        W 7321  12.580  12.370   3.120
 6351W        W 7322   3.220   7.650  11.920
 6352W        W 7323   1.920   3.060   8.420
 6353W        W 7324   4.030   5.600   8.140
 6354W        W 7325   1.760   9.980   6.060
 6355W        W 7326   3.430   2.140   1.410
 6356W        W 7327   7.130   0.340   2.940
 6357W        W 7328   0.730  13.070   6.170
 6358W        W 7329   5.530  12.010  13.240
 6359W        W 7330   4.120  13.130   2.200
 6360W        W 7331   0.210   7.090   8.660
 6361W        W 7332  12.210   0.030   9.280
 6362W        W 7333   7.820   9.730  11.540
 6363W        W 7334  10.830  13.070  12.490
 6364W        W 7335   3.190  10.210   4.010
 6365W        W 7336   2.730   7.410   1.000
 6366W        W 7337   0.270   1.680   8.190
 6367W        W 7338   5.380   9.810   9.060
 6368W        W 7339   8.920   1.370  12.090
 6369W        W 7340  10.260   6.470  11.350
 6370W        W 7341  13.550  13.760   3.250
 6371W        W 7342  11.360  13.670   2.350
 6372W        W 7343   1.350   7.370   4.840
 6373W        W 7344   3.360  10.460   2.600
 6374W        W 7345  10.130   2.130  12.690
 6375W        W 7346   8.140   3.690   7.700
 6376W        W 7347  13.350   8.700   7.230
 6377W        W 7348   3.660   3.750   6.520
 6378W        W 7349  10.920   7.870   2.560
 6379W        W 7350  12.060  12.800  11.510
 6380W        W 7351   2.440  13.100   8.270
 6381W        W 7352   6.570   1.470   5.330
 6382W        W 7353  12.350   7.730   0.730
 6383W        W 7354   3.180   4.950   0.070
 6384W        W 7355  11.250  12.050  13.190
 6385W        W 7356  13.270  10.540  11.950
 6386W        W 7357   6.470  12.070   0.960
 6387W        W 7358  10.430   4.950   6.840
 6388W        W 7359   7.190   6.210   3.300
 6389W        W 7360   7.350   0.370   1.450
 6390W        W 7361   6.680   8.290  11.330
 6391W        W 7362   7.760   0.870   0.290
 6392W        W 7363   2.410   1.530   7.150
 6393W        W 7364   5.440   4.220   2.510
 6394W        W 7365   2.250   5.100   1.290
 6395W        W 7366   0.400  11.810   9.030
 6396W        W 7367   3.260  13.710   9.380
 6397W        W 7368  10.220   8.410   7.640
 6398W        W 7369   3.650   3.450   4.900
 6399W        W 7370  11.780   1.790   8.230
 6400W        W 7371   8.090   4.650  13.450
 6401W        W 7372   8.490   1.600   3.920
 6402W        W 7373  13.620   0.450   3.810
 6403W        W 7374   1.320   0.900   3.860
 6404W        W 7375   8.110  12.110  12.230
 6405W        W 7376   7.930  10.190   8.470
 6406W        W 7377   2.140   1.920   0.790
 6407W        W 7378   0.130  10.080   7.400
 6408W        W 7379   6.450  11.390   3.630
 6409W        W 7380   4.530   7.640  12.150
 6410W        W 7381   8.550   3.030   4.450
 6411W        W 7382   2.740   6.260   1.030
 6412W        W 7383   5.000  13.860   3.270
 6413W        W 7384   7.750   3.790   1.420
 6414W        W 7385   3.450   0.320   3.300
 6415W        W 7386   9.630   0.320  13.160
 6416W        W 7387   8.800  11.840   8.080
 6417W        W 7388   0.180   7.450   1.510
 6418W        W 7389  11.700  12.730   0.810
 6419W        W 7390   2.960   1.780   4.980
 6420W        W 7391   2.030  10.210   2.840
 6421W        W 7392  13.720   8.600  13.320
 6422W        W 7393  13.310  11.190   9.880
 6423W        W 7394  13.210   1.260   4.060
 6424W        W 7395   1.930   6.710  11.050
 6425W        W 7396   0.440   1.950   0.830
 6426W        W 7397   7.610   0.260   9.820
 6427W        W 7398   7.540   0.260   3.230
 6428W        W 7399   4.080  12.110   3.820
 6429W        W 7400   1.680   4.860  11.880
 6430W        W 7401   9.430   9.770   0.080
 6431W        W 7402   5.890   1.280   7.240
 6432W        W 7403   9.380   5.330   4.960
 6433W        W 7404  10.000   8.300   8.450
 6434W        W 7405   8.910   0.000  12.320
 6435W        W 7406  11.760  13.740   6.310
 6436W        W 7407  10.690   0.070   0.720
 6437W        W 7408  11.020   3.090  10.340
 6438W        W 7409  12.580   4.150   7.540
 6439W        W 7410   9.470   4.360   5.370
 6440W        W 7411   5.200   9.590   3.030
 6441W        W 7412  11.430   9.640   2.330
 6442W        W 7413   5.670  11.560   9.130
 6443W        W 7414  13.410   5.550  13.530
 6444W        W 7415   8.480  10.870   5.210
 6445W        W 7416   3.010   3.150   4.320
 6446W        W 7417  13.330   8.000   5.230
 6447W        W 7418   2.620   9.860   5.380
 6448W        W 7419   8.950   9.220   8.250
 6449W        W 7420   8.160   6.160  10.130
 6450W        W 7421   5.080  12.510   7.490
 6451W        W 7422   7.560  11.380   8.000
 6452W        W 7423   7.850   6.160  13.450
 6453W        W 7424   4.390   8.330   9.680
 6454W        W 7425   9.570   4.920   9.750
 6455W        W 7426  10.300   9.540   3.070
 6456W        W 7427   2.980  11.910  12.170
 6457W        W 7428   3.540  12.360  11.920
 6458W        W 7429   5.810   8.570  12.660
 6459W        W 7430   2.570   5.790   7.710
 6460W        W 7431   3.760   4.950  12.340
 6461W        W 7432   1.640   5.270  12.220
 6462W        W 7433   9.590   4.970   2.820
 6463W        W 7434   4.500   4.920   8.900
 6464W        W 7435   7.050   8.390  12.800
 6465W        W 7436  12.490   9.880   7.760
 6466W        W 7437  13.760   5.490   1.740
 6467W        W 7438   3.010   2.320  11.410
 6468W        W 7439  13.560   0.970   3.800
 6469W        W 7440   7.370  12.820   9.630
 6470W        W 7441   1.990   2.320   9.250
 6471W        W 7442   5.810  10.910  10.790
 6472W        W 7443  10.170   7.000  12.390
 6473W        W 7444   2.820   5.230   9.540
 6474W        W 7445   4.450  12.020   4.640
 6475W        W 7446   7.860   2.760   1.230
 6476W        W 7447   1.880  11.900   1.000
 6477W        W 7448   6.280   8.770  12.480
 6478W        W 7449   1.610   5.410  13.180
 6479W        W 7450   5.870   8.860  10.310
 6480W        W 7451   8.160   7.780   9.420
 6481W        W 7452   8.610   2.900   9.210
 6482W        W 7453  12.900  12.630   6.060
 6483W        W 7454   5.800  10.730   6.010
 6484W        W 7455   6.880   6.180   0.950
 6485W        W 7456   4.640   0.500   2.640
 6486W        W 7457   6.810  10.870  11.910
 6487W        W 7458  11.210   0.630  11.270
 6488W        W 7459   6.140   3.790  10.330
 6489W        W 7460  12.710   9.610  11.180
 6490W        W 7461  11.330  13.180   0.180
 6491W        W 7462   1.870   5.990   9.600
 6492W        W 7463   9.940  11.320  11.280
 6493W        W 7464  13.660   0.980   9.470
 6494W        W 7465   0.640   7.060   1.460
 6495W        W 7466  10.540  11.620  11.290
 6496W        W 7467  12.770   0.520   0.070
 6497W        W 7468  12.380   5.830   1.160
 6498W        W 7469  10.260   3.390  10.870
 6499W        W 7470   1.840   4.440  11.660
 6500W        W 7471  12.200   7.200  12.270
 6501W        W 7472   1.710   2.330   7.310
 6502W        W 7473   7.980  12.480   1.270
 6503W        W 7474   3.940   1.090   5.510
 6504W        W 7475  10.610   8.170  13.220
 6505W        W 7476   2.870   1.650  10.260
 6506W        W 7477   4.650   4.270   4.700
 6507W        W 7478   1.980  10.780   4.480
 6508W        W 7479   9.960   3.460   5.900
 6509W        W 7480  13.480   9.740  11.390
 6510W        W 7481  12.990  10.370   1.350
 6511W        W 7482  11.730   7.400   0.210
 6512W        W 7483   0.710   1.760   7.920
 6513W        W 7484  12.350   1.330   1.110
 6514W        W 7485   4.000  11.290  12.120
 6515W        W 7486   7.260  12.820   6.380
 6516W        W 7487   8.240   4.310   4.450
 6517W        W 7488   8.890   8.050  12.970
 6518W        W 7489   0.860   4.870   5.210
 6519W        W 7490  13.000   1.070  11.040
 6520W        W 7491   8.300  12.700  13.490
 6521W        W 7492   5.680   4.440  13.140
 6522W        W 7493   8.130  11.540  12.360
 6523W        W 7494  11.050   6.280   2.870
 6524W        W 7495   3.560   7.060   2.750
 6525W        W 7496   0.460  12.710   8.830
 6526W        W 7497   0.480  10.360  11.770
 6527W        W 7498   2.470   8.880   1.570
 6528W        W 7499   9.950   7.900   1.450
 6529W        W 7500   4.740   1.150  10.480
 6530W        W 7501   0.760   1.630  11.000
 6531W        W 7502   0.560   0.730   3.350
 6532W        W 7503   4.500   6.170   6.720
 6533W        W 7504   0.670  12.050  11.910
 6534W        W 7505   7.550   8.800   1.160
 6535W        W 7506  10.630   6.630   0.990
 6536W        W 7507   5.430   4.440  10.790
 6537W        W 7508   2.370  10.380   6.410
 6538W        W 7509   7.260  10.460  11.250
 6539W        W 7510  11.180   2.130   2.500
 6540W        W 7511  11.250   6.480   8.520
 6541W        W 7512   4.420   7.900   9.440
 6542W        W 7513   0.940   4.620  10.020
 6543W        W 7514   6.020   9.400   5.990
 6544W        W 7515   1.620   4.940   5.710
 6545W        W 7516  12.850   4.960   3.950
 6546W        W 7517  13.610   6.280   6.610
 6547W        W 7518  11.600  12.360   9.570
 6548W        W 7519   5.600   5.600  10.480
 6549W        W 7520   1.920   1.270  13.610
 6550W        W 7521   4.470  13.920  11.390
 6551W        W 7522   9.780   4.600   3.770
 6552W        W 7523   5.140   7.860   6.410
 6553W        W 7524   6.800   3.390   0.270
 6554W        W 7525  12.270  13.630   1.590
 6555W        W 7526   1.650  11.050   7.210
 6556W        W 7527   6.710   3.300   5.730
 6557W        W 7528   5.140  10.800   0.980
 6558W        W 7529   0.380   5.340  12.750
 6559W        W 7530   3.560   8.000  11.250
 6560W        W 7531   2.970   5.520  10.360
 6561W        W 7532  11.900   1.200   3.260
 6562W        W 7533  11.110   1.460   2.350
 6563W        W 7534   3.210   5.170   2.360
 6564W        W 7535   2.010  13.620   5.010
 6565W        W 7536   9.120   6.930   7.150
 6566W        W 7537   2.830   3.630  11.340
 6567W        W 7538   1.590   1.990   4.660
 6568W        W 7539  13.420   6.410   4.670
 6569W        W 7540   3.560   1.940   5.250
 6570W        W 7541   6.130   2.350  10.430
 6571W        W 7542  11.560  10.260  12.300
 6572W        W 7543   4.110   3.770   0.490
 6573W        W 7544   2.910   6.340   8.560
 6574W        W 7545   9.520   4.910  10.240
 6575W        W 7546   4.650   6.480   5.950
 6576W        W 7547  12.940  13.390   8.940
 6577W        W 7548  12.100  13.310   5.930
 6578W        W 7549  13.200  13.560   4.760
 6579W        W 7550   8.030   5.750   2.220
 6580W        W 7551  12.820   5.330  13.790
 6581W        W 7552   0.890   3.350   0.390
 6582W        W 7553   8.660   3.050  13.830
 6583W        W 7554   7.870   0.980  13.330
 6584W        W 7555   0.360   7.010  12.060
 6585W        W 7556   7.190  12.930   6.880
 6586W        W 7557   5.890   9.820   8.350
 6587W        W 7558   3.350   9.440   3.230
 6588W        W 7559   0.070   1.250   7.750
 6589W        W 7560   4.740   5.900   3.710
 6590W        W 7561  13.860   3.650   2.590
 6591W        W 7562   3.060   3.860  12.690
 6592W        W 7563   1.610   8.250   9.070
 6593W        W 7564   7.110  11.010   1.110
 6594W        W 7565  11.420   7.640   1.530
 6595W        W 7566   5.660  13.640   4.620
 6596W        W 7567   7.660   4.770  11.660
 6597W        W 7568   8.430   9.800   6.990
 6598W        W 7569   7.270   2.200   4.580
 6599W        W 7570   0.550   7.780   8.390
 6600W        W 7571  12.000   6.510   0.590
 6601W        W 7572   7.620  12.360   5.600
 6602W        W 7573   3.740  13.160   2.970
 6603W        W 7574   8.290   0.780   1.450
 6604W        W 7575   1.440   1.180  13.130
 6605W        W 7576   8.700  13.720  12.750
 6606W        W 7577  13.330  12.790   3.080
 6607W        W 7578   2.210   3.560   2.970
 6608W        W 7579   1.900   7.500  12.340
 6609W        W 7580   2.200  12.320  10.100
 6610W        W 7581  11.790  11.220   1.800
 6611W        W 7582  11.660   5.260   3.620
 6612W        W 7583   7.070   4.960  13.210
 6613W        W 7584   8.160   7.360   8.690
 6614W        W 7585   6.010  10.310   6.430
 6615W        W 7586   8.740   1.480   4.740
 6616W        W 7587  12.330   3.480   2.250
 6617W        W 7588   9.910   4.440   3.290
 6618W        W 7589   6.070   3.650   4.810
 6619W        W 7590   2.560   6.840   5.340
 6620W        W 7591  11.610   0.950   4.680
 6621W        W 7592   0.160   2.640   2.920
 6622W        W 7593  10.450   5.890   6.680
 6623W        W 7594   1.200  11.310   0.740
 6624W        W 7595  13.890   5.450  13.470
 6625W        W 7596   9.350   5.350   8.530
 6626W        W 7597   3.020   4.760   2.560
 6627W        W 7598  11.370   3.790   7.320
 6628W        W 7599   9.120   4.810   2.910
 6629W        W 7600   2.570   7.330   4.270
 6630W        W 7601  13.680   6.190   2.670
 6631W        W 7602   9.430   4.930  10.760
 6632W        W 7603   9.700  12.370  11.960
 6633W        W 7604   6.900   8.210   2.720
 6634W        W 7605   1.460   8.110   0.330
 6635W        W 7606   1.840   5.210   5.350
 6636W        W 7607   0.830   5.910   6.830
 6637W        W 7608   9.930  13.890  10.360
 6638W        W 7609   2.180   3.910  11.520
 6639W        W 7610  13.170   5.130  11.570
 6640W        W 7611   4.730   4.230   7.670
 6641W        W 7612   3.910   7.620   8.110
 6642W        W 7613   4.490   8.180  12.160
 6643W        W 7614   4.540   0.900   6.240
 6644W        W 7615   5.690   0.010   3.980
 6645W        W 7616   2.560  10.800   5.610
 6646W        W 7617  10.130   1.290  11.350
 6647W        W 7618   4.020   0.360   9.940
 6648W        W 7619   5.110   8.340   6.370
 6649W        W 7620   0.350  13.630   5.930
 6650W        W 7621  12.730  13.120  10.090
 6651W        W 7622   8.620  12.470   4.090
 6652W        W 7623   6.730   5.410   6.450
 6653W        W 7624   2.930  11.660   2.290
 6654W        W 7625   1.110   5.830  13.910
 6655W        W 7626   6.070   5.590   7.000
 6656W        W 7627   7.480   5.620   6.680
 6657W        W 7628   7.320   0.720   0.460
 6658W        W 7629   6.100  10.820   6.710
 6659W        W 7630   4.730  10.710  13.500
 6660W        W 7631   3.520   0.400  11.870
 6661W        W 7632  11.790   6.100   9.670
 6662W        W 7633   6.300  10.900   3.720
 6663W        W 7634   0.700  11.290   4.400
 6664W        W 7635  10.390   9.760   9.200
 6665W        W 7636   8.690  10.840  11.060
 6666W        W 7637   3.510   9.170  12.060
 6667W        W 7638   9.600  11.940   5.890
 6668W        W 7639  13.100   9.370  13.740
 6669W        W 7640  10.570   7.260   9.770
 6670W        W 7641   7.770   1.400  10.260
 6671W        W 7642   9.810  12.630   9.630
 6672W        W 7643   8.340  11.950   9.250
 6673W        W 7644   6.500   7.020   2.590
 6674W        W 7645   2.520   4.330   4.670
 6675W        W 7646   2.280  13.590   8.150
 6676W        W 7647  10.560   6.110  10.780
 6677W        W 7648   6.340   7.960   1.010
 6678W        W 7649   6.300   1.110  11.380
 6679W        W 7650  12.550   1.930   9.420
 6680W        W 7651  11.930  10.030   7.520
 6681W        W 7652   0.240  10.740   6.850
 6682W        W 7653   6.190   5.840   3.210
 6683W        W 7654   5.140   2.510   2.650
 6684W        W 7655  11.850   2.810   2.000
 6685W        W 7656   6.400   0.090   4.920
 6686W        W 7657   2.780   4.080  13.100
 6687W        W 7658   5.230  11.270  11.420
 6688W        W 7659   5.000   0.630   3.020
 6689W        W 7660   1.550   6.150   2.010
 6690W        W 7661  10.900   7.500   2.180
 6691W        W 7662  13.530  10.870  10.950
 6692W        W 7663   8.420   6.870   6.680
 6693W        W 7664  13.530  12.100  13.440
 6694W        W 7665   2.400   2.420  13.720
 6695W        W 7666   9.660  10.070  11.840
 6696W        W 7667  13.290  10.010  10.540
 6697W        W 7668   5.090  10.000   4.110
 6698W        W 7669   1.620  12.680   7.080
 6699W        W 7670   4.410  12.160  10.090
 6700W        W 7671  11.790  10.250   0.240
 6701W        W 7672   0.640   7.070   1.980
 6702W        W 7673   8.750   0.600   3.690
 6703W        W 7674  11.140   4.950  13.140
 6704W        W 7675  13.480  10.710   9.860
 6705W        W 7676   3.800   1.410   7.560
 6706W        W 7677   8.420   0.530   8.710
 6707W        W 7678  11.710   4.040   3.750
 6708W        W 7679  12.420  10.300   6.330
 6709W        W 7680   6.800   5.360   9.900
 6710W        W 7681   1.060   7.130   6.160
 6711W        W 7682   6.440   0.600  12.970
 6712W        W 7683   3.230   5.900   8.250
 6713W        W 7684   5.420   0.730   0.510
 6714W        W 7685  10.900  12.940  13.900
 6715W        W 7686   6.540   5.600  12.910
 6716W        W 7687   1.940  12.020  13.210
 6717W        W 7688   7.900   0.010   2.530
 6718W        W 7689  13.460  13.770   8.580
 6719W        W 7690   0.620   1.270   5.840
 6720W        W 7691  10.750  11.170   3.530
 6721W        W 7692  12.640   4.250  10.370
 6722W        W 7693   7.770   4.240   1.110
 6723W        W 7694  10.900   6.210   1.190
 6724W        W 7695   0.800  11.140  11.580
 6725W        W 7696  13.360   4.650  12.930
 6726W        W 7697  10.610   3.760  10.790
 6727W        W 7698  11.930   8.590   3.370
 6728W        W 7699  10.360  10.530  13.190
 6729W        W 7700   0.000  11.520   9.160
 6730W        W 7701  10.970  10.940   9.890
 6731W        W 7702   4.010   5.790   6.700
 6732W        W 7703   4.900   4.370  13.770
 6733W        W 7704   4.080  11.260   8.830
 6734W        W 7705   3.680  10.660   3.250
 6735W        W 7706  11.110   3.200  11.230
 6736W        W 7707  12.330   3.600  12.760
 6737W        W 7708   3.030   6.780   4.870
 6738W        W 7709  12.290  10.750   8.720
 6739W        W 7710   9.780  13.210  13.320
 6740W        W 7711   4.350  12.960  12.830
 6741W        W 7712  13.430  12.200   0.300
 6742W        W 7713   3.250   9.000   7.400
 6743W        W 7714   5.100   9.840  10.880
 6744W        W 7715  11.780   0.430  12.450
 6745W        W 7716   2.010   7.110  10.060
 6746W        W 7717   1.040  12.150  13.540
 6747W        W 7718  10.220  13.690   2.900
 6748W        W 7719   4.530  13.320   6.190
 6749W        W 7720   0.560   7.910   2.160
 6750W        W 7721   9.180   2.780   9.820
 6751W        W 7722  12.050   4.750  12.970
 6752W        W 7723  10.780   0.890   1.180
 6753W        W 7724   8.640   8.020   9.330
 6754W        W 7725   4.700  12.660  10.430
 6755W        W 7726  13.720  11.970   6.860
 6756W        W 7727   7.950  11.360   6.990
 6757W        W 7728   3.030   9.390   2.770
 6758W        W 7729  10.170  10.390   3.430
 6759W        W 7730   3.580   4.530   0.800
 6760W        W 7731   4.800   2.520   2.160
 6761W        W 7732   0.250   0.490   5.810
 6762W        W 7733   8.840   6.060   5.600
 6763W        W 7734  10.590  10.500   6.160
 6764W        W 7735   9.600   4.400   0.630
 6765W        W 7736   4.270   3.230   1.030
 6766W        W 7737   0.780   2.700  12.110
 6767W        W 7738  10.480   1.600   8.690
 6768W        W 7739   0.040   7.130  10.070
 6769W        W 7740   5.400  10.330  13.520
 6770W        W 7741   7.490   4.170   6.430
 6771W        W 7742   4.390  13.060   4.000
 6772W        W 7743   8.390   3.070  11.800
 6773W        W 7744   8.790   9.740   2.410
 6774W        W 7745   7.680   5.560   9.280
 6775W        W 7746   6.210   5.600   9.170
 6776W        W 7747   5.500  10.090   8.210
 6777W        W 7748  12.940   0.800   4.880
 6778W        W 7749  12.870   3.190   6.580
 6779W        W 7750   2.450  10.260   2.300
 6780W        W 7751   1.260   3.030   6.900
 6781W        W 7752   9.220   0.190   1.110
 6782W        W 7753  11.040   7.880   4.540
 6783W        W 7754  10.360   8.210   5.220
 6784W        W 7755   4.290  11.100   4.320
 6785W        W 7756  11.960   7.050   9.010
 6786W        W 7757   9.330  11.200   7.890
 6787W        W 7758  12.270   0.400  10.700
 6788W        W 7759   6.790   7.880   8.190
 6789W        W 7760   3.630   5.910   5.000
 6790W        W 7761   7.410   6.000   0.890
 6791W        W 7762   2.030   4.240   0.850
 6792W        W 7763   4.460   5.180   6.060
 6793W        W 7764  12.940  12.170   4.290
 6794W        W 7765  11.390   4.920   4.270
 6795W        W 7766  12.640  12.270   8.680
 6796W        W 7767   2.300   6.240   2.720
 6797W        W 7768   7.320   2.290   3.500
 6798W        W 7769  10.860   8.200   1.380
 6799W        W 7770   5.540  10.140  10.190
 6800W        W 7771  11.440   6.160   0.990
 6801W        W 7772   7.300  10.030  11.450
 6802W        W 7773   7.990   1.760   8.690
 6803W        W 7774   0.250  11.160  10.160
 6804W        W 7775  13.180   8.290  10.830
 6805W        W 7776   8.210   1.670  12.710
 6806W        W 7777   9.650  11.140   1.640
 6807W        W 7778  13.710   7.270   6.450
 6808W        W 7779  11.400   0.190   9.700
 6809W        W 7780   5.810   5.710   2.870
 6810W        W 7781   1.770  10.960   6.770
 6811W        W 7782  11.420   6.000   4.270
 6812W        W 7783   9.620  10.240   7.460
 6813W        W 7784   6.440   9.440   9.650
 6814W        W 7785   5.440   7.960   1.510
 6815W        W 7786   7.760   7.930  10.440
 6816W        W 7787   3.470   2.180  12.370
 6817W        W 7788  10.640  13.420   5.130
 6818W        W 7789   7.100  10.080   9.730
 6819W        W 7790   0.010   2.870   6.490
 6820W        W 7791  13.770   8.100   8.840
 6821W        W 7792   0.420   7.440  11.150
 6822W        W 7793  12.840   5.940   8.380
 6823W        W 7794   3.940   2.510   7.930
 6824W        W 7795   6.460   8.100   7.270
 6825W        W 7796   4.380  13.030  12.300
 6826W        W 7797   2.380   1.520   8.780
 6827W        W 7798   2.890   0.530   0.090
 6828W        W 7799  10.780   6.280   9.370
 6829W        W 7800   2.690   7.250  10.970
 6830W        W 7801   2.900  13.360  12.280
 6831W        W 7802   3.250   2.670   1.270
 6832W        W 7803   0.780  10.370   4.110
 6833W        W 7804   7.150  13.270   4.730
 6834W        W 7805   1.510   1.520   4.560
 6835W        W 7806   4.020   1.060  11.900
 6836W        W 7807   8.730   9.740  11.730
 6837W        W 7808  10.400   2.520   2.590
 6838W        W 7809   3.440  13.770   0.530
 6839W        W 7810   5.180  10.170  10.530
 6840W        W 7811   1.880   0.490  12.050
 6841W        W 7812   5.480   8.470  13.210
 6842W        W 7813   6.180   7.910   0.050
 6843W        W 7814   9.290   5.800  12.280
 6844W        W 7815   8.080   4.900   4.610
 6845W        W 7816   8.720  13.470   3.130
 6846W        W 7817   3.190   6.810  12.210
 6847W        W 7818   2.430   8.970   6.920
 6848W        W 7819   9.700  11.790   0.530
 6849W        W 7820   7.290   9.010  10.320
 6850W        W 7821   9.230  10.180  11.560
 6851W        W 7822  12.010  12.440   0.350
 6852W        W 7823   1.130   4.390   5.890
 6853W        W 7824   4.660   3.480   1.770
 6854W        W 7825   2.290   2.860   9.760
 6855W        W 7826   6.310   1.590   0.450
 6856W        W 7827   7.140  10.460  13.440
 6857W        W 7828   6.280   6.840   6.430
 6858W        W 7829  13.050  11.530   8.240
 6859W        W 7830  10.060  10.430   7.600
 6860W        W 7831   5.670   0.250   1.620
 6861W        W 7832  13.670   6.760   6.620
 6862W        W 7833   8.090   4.470   7.370
 6863W        W 7834  13.010   6.620  12.850
 6864W        W 7835  10.600   4.250   7.440
 6865W        W 7836   1.100  13.420   9.320
 6866W        W 7837   3.120  10.730   1.480
 6867W        W 7838   5.670   9.130   2.170
 6868W        W 7839  13.050   7.150   2.000
 6869W        W 7840  13.270  12.000  10.490
 6870W        W 7841  12.540   1.290   5.380
 6871W        W 7842   8.640  12.370  13.330
 6872W        W 7843  11.670   0.690  11.010
 6873W        W 7844   9.050   6.380  13.660
 6874W        W 7845  13.460  10.440   0.110
 6875W        W 7846   6.840  10.880   2.910
 6876W        W 7847   9.440  13.550   5.190
 6877W        W 7848  13.210   0.760  11.470
 6878W        W 7849   4.480   2.940  10.150
 6879W        W 7850   9.890  10.170   1.900
 6880W        W 7851   1.290   0.820   2.090
 6881W        W 7852  13.810  11.630  10.400
 6882W        W 7853   4.030  12.900   8.790
 6883W        W 7854   1.730   1.240   5.330
 6884W        W 7855   1.060   7.940  10.820
 6885W        W 7856   2.740   9.390   2.190
 6886W        W 7857   7.460   6.250  13.800
 6887W        W 7858  11.110  12.660  10.570
 6888W        W 7859  10.510  13.880  10.120
 6889W        W 7860   0.650   5.780   0.280
 6890W        W 7861   2.940   2.190  11.960
 6891W        W 7862   2.800   6.070   1.990
 6892W        W 7863   1.330  12.010   8.860
 6893W        W 7864   4.510   8.720  12.780
 6894W        W 7865  12.270   5.100   8.610
 6895W        W 7866  12.000   7.850   7.220
 6896W        W 7867  13.340   3.330  12.380
 6897W        W 7868   8.570   5.030   4.680
 6898W        W 7869   5.590   8.660   7.300
 6899W        W 7870  11.990   1.050   0.960
 6900W        W 7871   4.180   4.560  10.470
 6901W        W 7872   7.530   1.780  10.390
 6902W        W 7873   8.230  11.260   2.090
 6903W        W 7874   2.300   4.010  10.100
 6904W        W 7875   7.820   7.990   6.580
 6905W        W 7876   6.770   7.060  13.890
 6906W        W 7877   3.080  11.520  10.830
 6907W        W 7878  11.850   7.930  10.590
 6908W        W 7879   5.790   1.450   9.480
 6909W        W 7880   9.860  12.250   8.010
 6910W        W 7881  12.750   0.880   5.880
 6911W        W 7882   6.890   9.820   5.140
 6912W        W 7883   5.910   3.430   7.880
 6913W        W 7884  12.620   5.450   2.780
 6914W        W 7885   4.280  11.170   9.730
 6915W        W 7886  12.790   1.670   8.360
 6916W        W 7887  13.420  11.870   3.600
 6917W        W 7888   6.720   6.600   4.780
 6918W        W 7889   6.600   1.710  10.900
 6919W        W 7890   4.200  10.740  13.640
 6920W        W 7891   9.470  13.260   6.730
 6921W        W 7892  11.160   4.230  12.370
 6922W        W 7893   3.780   9.210  10.420
 6923W        W 7894   7.230  13.760   4.720
 6924W        W 7895   1.550   1.010  13.820
 6925W        W 7896   5.860   8.270   2.530
 6926W        W 7897   4.980  10.720   1.480
 6927W        W 7898   0.160   4.980   5.990
 6928W        W 7899   8.540  10.900   4.670
 6929W        W 7900   0.810  10.190   3.170
 6930W        W 7901   1.350   8.760   0.810
 6931W        W 7902  11.760   8.190   3.030
 6932W        W 7903  11.360  12.930   4.510
 6933W        W 7904   7.890  13.700   9.800
 6934W        W 7905   4.480  11.880   3.610
 6935W        W 7906  11.130  13.740   9.310
 6936W        W 7907   3.980   4.610   9.110
 6937W        W 7908   5.440   4.190   8.990
 6938W        W 7909   0.360   9.670   3.950
 6939W        W 7910   9.770  11.570   6.260
 6940W        W 7911   8.420   3.860  11.870
 6941W        W 7912   0.850   6.330   8.740
 6942W        W 7913  13.400   1.890  11.270
 6943W        W 7914   5.000   6.470   9.580
 6944W        W 7915  13.140   0.230   2.900
 6945W        W 7916   3.580   8.390  11.570
 6946W        W 7917   7.860  10.870   1.780
 6947W        W 7918   7.900   5.130   9.450
 6948W        W 7919   9.340  10.190   9.700
 6949W        W 7920   8.880   4.290   0.460
 6950W        W 7921  13.350   5.980   8.040
 6951W        W 7922   7.630  12.120  10.200
 6952W        W 7923   7.980   6.680   0.660
 6953W        W 7924  13.910   9.080   8.920
 6954W        W 7925   2.480   5.830   1.710
 6955W        W 7926   5.740  12.510   1.510
 6956W        W 7927   8.460  12.490   6.260
 6957W        W 7928   0.320  11.020  13.060
 6958W        W 7929   9.030   4.640   5.340
 6959W        W 7930   1.250   3.790   1.040
 6960W        W 7931   5.000   1.030   5.790
 6961W        W 7932   1.740   3.690   2.760
 6962W        W 7933   2.830   7.240  10.480
 6963W        W 7934  12.430   5.120  10.500
 6964W        W 7935   8.650   9.490   0.200
 6965W        W 7936   1.830   0.660   7.020
 6966W        W 7937   4.560   9.660   3.020
 6967W        W 7938  11.520  11.210   7.800
 6968W        W 7939   8.240   4.930   2.490
 6969W        W 7940   3.420   6.620   4.430
 6970W        W 7941   2.640   0.480   5.830
 6971W        W 7942   3.400   2.640  11.490
 6972W        W 7943   8.490  12.360   1.270
 6973W        W 7944   0.870  13.470   5.750
 6974W        W 7945   7.710   1.810  13.310
 6975W        W 7946   8.880   7.920   8.370
 6976W        W 7947  12.540   2.050   7.990
 6977W        W 7948   6.400   7.080   5.540
 6978W        W 7949   8.880   8.710   5.680
 6979W        W 7950  13.190   7.540   5.410
 6980W        W 7951   6.620   1.710  11.940
 6981W        W 7952   2.620   7.030   2.400
 6982W        W 7953   2.930   9.960   6.150
 6983W        W 7954   8.020  10.970   7.280
 6984W        W 7955  13.600  12.020  11.400
 6985W        W 7956   9.960   5.670   9.120
 6986W        W 7957   5.280   7.160   4.960
 6987W        W 7958  13.320   9.180   2.610
 6988W        W 7959  13.700   1.570   0.530
 6989W        W 7960   7.180   8.360   3.490
 6990W        W 7961   4.290   6.680   3.990
 6991W        W 7962   2.000   4.960   8.690
 6992W        W 7963   4.040   4.570  13.370
 6993W        W 7964   8.280   8.600   1.990
 6994W        W 7965   3.940   5.310   0.370
 6995W        W 7966   0.350   5.240   9.910
 6996W        W 7967   2.390  11.730   0.710
 6997W        W 7968   0.840   9.730   7.960
 6998W        W 7969  11.850   4.860   1.390
 6999W        W 7970   3.210  13.220   3.100
 7000W        W 7971  11.280   1.130   2.010
 7001W        W 7972  10.180   3.950  10.890
 7002W        W 7973  10.640  12.300   9.880
 7003W        W 7974   2.150   7.470  11.620
 7004W        W 7975   7.060   2.590   3.800
 7005W        W 7976   1.050   0.900  13.280
 7006W        W 7977  12.490   8.940  11.640
 7007W        W 7978  10.970   3.920   7.610
 7008W        W 7979  13.690   4.540  12.160
 7009W        W 7980   5.640  12.430   3.930
 7010W        W 7981   2.050  12.280   6.370
 7011W        W 7982   6.330  13.200   0.440
 7012W        W 7983   6.070   7.780   8.970
 7013W        W 7984   4.040   7.590  10.230
 7014W        W 7985   1.750   3.190   8.990
 7015W        W 7986   7.290  13.160   7.440
 7016W        W 7987  11.300  12.430   9.180
 7017W        W 7988   1.340   6.340  13.870
 7018W        W 7989   0.270   9.040   2.340
 7019W        W 7990  11.650  11.490   3.260
 7020W        W 7991   9.000   3.540   8.280
 7021W        W 7992   8.920   4.530   3.240
 7022W        W 7993  10.810  13.770  12.590
 7023W        W 7994  11.240   1.540   4.870
 7024W        W 7995   8.890   6.440  10.790
 7025W        W 7996  10.980   5.050  10.080
 7026W        W 7997   9.360   8.090  13.190
 7027W        W 7998  10.480   8.160   1.700
 7028W        W 7999  11.500   2.210  13.530
 7029W        W 8000  10.350   5.520   8.790
 7030W        W 8001  12.000   1.980   0.410
 7031W        W 8002  13.690   0.360   6.220
 7032W        W 8003   1.620  13.900  13.830
 7033W        W 8004   2.050   2.570   3.120
 7034W        W 8005   0.370   5.710  10.800
 7035W        W 8006  13.060   6.690  10.570
 7036W        W 8007   1.200  13.540   3.490
 7037W        W 8008   3.130  10.920  13.010
 7038W        W 8009  12.950  12.000  13.530
 7039W        W 8010   1.870   9.250  13.180
 7040W        W 8011   3.810   6.850  12.170
 7041W        W 8012   4.080   9.200   0.680
 7042W        W 8013   1.260   0.680  10.710
 7043W        W 8014   2.120   7.820   3.430
 7044W        W 8015   9.600  13.430   8.590
 7045W        W 8016   5.010  13.450  12.230
 7046W        W 8017   6.330   1.490  13.560
 7047W        W 8018   5.050   4.580   4.340
 7048W        W 8019  10.820  12.410   0.060
 7049W        W 8020   2.870  13.450   3.620
 7050W        W 8021  10.550   2.060   8.540
 7051W        W 8022   7.620  13.590   3.930
 7052W        W 8023   2.280  12.420  12.280
 7053W        W 8024   7.000   0.740   1.480
 7054W        W 8025   4.130   9.730   9.410
 7055W        W 8026   4.900   3.380   2.730
 7056W        W 8027   9.180   9.190   7.150
 7057W        W 8028  10.410  10.680  10.400
 7058W        W 8029   3.710   5.010   0.720
 7059W        W 8030   7.850  10.580   0.460
 7060W        W 8031  11.560   9.570   0.350
 7061W        W 8032   4.280   8.320   6.510
 7062W        W 8033  12.130   5.290  12.860
 7063W        W 8034   7.460  10.870   5.250
 7064W        W 8035   1.400   7.530  12.220
 7065W        W 8036   8.450  13.790   8.780
 7066W        W 8037  10.890   3.980   6.690
 7067W        W 8038   0.900   2.950   3.900
 7068W        W 8039   6.340   7.940  13.130
 7069W        W 8040   7.190   7.860   9.700
 7070W        W 8041  12.670   0.430   5.600
 7071W        W 8042   3.180   7.290   2.470
 7072W        W 8043  13.270   7.610   7.710
 7073W        W 8044  10.670   3.210  13.900
 7074W        W 8045   8.840   9.130   0.630
 7075W        W 8046   6.020  12.570  10.140
 7076W        W 8047   1.250   8.050   8.780
 7077W        W 8048  11.440  13.830   1.000
 7078W        W 8049  11.030   3.550   4.780
 7079W        W 8050  13.250   1.620   5.400
 7080W        W 8051   7.760   3.280   1.240
 7081W        W 8052   6.910  12.890   4.990
 7082W        W 8053   0.590  12.180   3.510
 7083W        W 8054   8.490   9.370  12.060
 7084W        W 8055   6.570  12.620   7.090
 7085W        W 8056   0.020  12.810  12.320
 7086W        W 8057   5.750  11.980   4.240
 7087W        W 8058   7.690  12.290   3.680
 7088W        W 8059   7.580   6.110   4.420
 7089W        W 8060   2.160   2.870  13.560
 7090W        W 8061   7.670   2.120   4.170
 7091W        W 8062   9.410  11.100   5.520
 7092W        W 8063   4.250   7.110   8.040
 7093W        W 8064   4.540   7.420  13.320
 7094W        W 8065   6.950   6.820  13.100
 7095W        W 8066   8.660  11.370   2.330
 7096W        W 8067   5.840   7.070  11.770
 7097W        W 8068   9.880   2.610  11.160
 7098W        W 8069   8.090   8.880  10.880
 7099W        W 8070  13.820   4.850   6.450
 7100W        W 8071   2.250   8.640   7.310
 7101W        W 8072  12.350   1.150   0.670
 7102W        W 8073  12.790   4.860   3.180
 7103W        W 8074  12.170  10.490  13.520
 7104W        W 8075   0.030  13.800   1.230
 7105W        W 8076   3.400   6.840  10.080
 7106W        W 8077   5.300  10.210  11.100
 7107W        W 8078   0.650  10.960   4.790
 7108W        W 8079   8.620   3.260  10.430
 7109W        W 8080   7.180   3.810  12.350
 7110W        W 8081   4.180  11.590   4.470
 7111W        W 8082  10.810  13.030  10.420
 7112W        W 8083   1.020   6.970   4.760
 7113W        W 8084  12.040   9.010   9.020
 7114W        W 8085   7.890   1.660   3.140
 7115W        W 8086   0.510   7.960   4.150
 7116W        W 8087   4.290   5.650  11.540
 7117W        W 8088   2.200   3.870   5.200
 7118W        W 8089   5.110   7.250   0.940
 7119W        W 8090   8.210   9.780   8.470
 7120W        W 8091   0.170   6.000  10.360
 7121W        W 8092  10.300  11.990  10.020
 7122W        W 8093  12.520   3.060   5.360
 7123W        W 8094  12.090   0.980   4.610
 7124W        W 8095  13.270  10.710   4.790
 7125W        W 8096   3.920   8.740  11.200
 7126W        W 8097  10.720  12.040   1.740
 7127W        W 8098  11.950   8.110   9.190
 7128W        W 8099   8.340   6.190  12.260
 7129W        W 8100  12.910   4.320   5.850
 7130W        W 8101   4.750   6.330  12.710
 7131W        W 8102  12.180   0.940  13.430
 7132W        W 8103   0.200   7.790   3.710
 7133W        W 8104   5.550  11.500  10.110
 7134W        W 8105   8.210   1.460   3.520
 7135W        W 8106  11.110   9.480   7.610
 7136W        W 8107   2.090  13.700   2.390
 7137W        W 8108   4.880  10.430   7.740
 7138W        W 8109  10.910   7.120   6.680
 7139W        W 8110  10.520   7.580   2.750
 7140W        W 8111  10.750   0.070  13.070
 7141W        W 8112  12.810   3.870   0.650
 7142W        W 8113   0.300   7.730   0.660
 7143W        W 8114   6.010   9.410   8.090
 7144W        W 8115   5.870   5.370   8.830
 7145W        W 8116   0.840   7.550   1.890
 7146W        W 8117   9.140   5.610   2.840
 7147W        W 8118  12.460   9.100  13.080
 7148W        W 8119   2.120  11.050  12.790
 7149W        W 8120   2.280  11.210   5.380
 7150W        W 8121   0.810   8.220  12.390
 7151W        W 8122   2.890   9.730   6.940
 7152W        W 8123   1.240   0.550   2.830
 7153W        W 8124  11.710   1.170  10.590
 7154W        W 8125   5.620   9.220   6.400
 7155W        W 8126  11.880   6.490  10.960
 7156W        W 8127  11.900  10.600   3.130
 7157W        W 8128  11.860   5.430  13.630
 7158W        W 8129   4.800  11.120   2.620
 7159W        W 8130   6.170   7.120   3.010
 7160W        W 8131   4.630   0.780   3.220
 7161W        W 8132   0.730   4.640   3.060
 7162W        W 8133  10.560   6.840  12.030
 7163W        W 8134   1.030  13.860   3.090
 7164W        W 8135   0.980   4.220   9.150
 7165W        W 8136   9.390   8.650   9.630
 7166W        W 8137   2.850   7.180   6.010
 7167W        W 8138   9.810   3.320   8.530
 7168W        W 8139   9.030   2.380  11.500
 7169W        W 8140   5.640   4.630   8.950
 7170W        W 8141  12.000   8.380   3.820
 7171W        W 8142  13.550   6.880  11.830
 7172W        W 8143   3.640   9.880   4.850
 7173W        W 8144   8.470  12.430   1.800
 7174W        W 8145   0.360   3.110   3.710
 7175W        W 8146   9.580   2.900   0.450
 7176W        W 8147   1.810   0.420   8.010
 7177W        W 8148   0.610   3.040   9.810
 7178W        W 8149   6.470   5.160   6.080
 7179W        W 8150   0.670   9.510   4.410
 7180W        W 8151  12.190  12.470   7.330
 7181W        W 8152  12.860  12.840   8.940
 7182W        W 8153   4.820   7.090   8.720
 7183W        W 8154   0.340   5.130  13.260
 7184W        W 8155   9.330   4.020   8.860
 7185W        W 8156  13.360  10.920  12.240
 7186W        W 8157   9.100   9.910  11.110
 7187W        W 8158   0.540   8.640  11.180
 7188W        W 8159   2.970   4.750   7.690
 7189W        W 8160   8.430  12.170   7.340
 7190W        W 8161   6.880   8.050  13.080
 7191W        W 8162   1.430   8.130   2.020
 7192W        W 8163   5.960   7.720  12.890
 7193W        W 8164   3.030   1.680   7.240
 7194W        W 8165   1.510   8.810   3.720
 7195W        W 8166   7.230   7.790   7.440
 7196W        W 8167   4.230   6.570   6.910
 7197W        W 8168   4.250   5.040   4.290
 7198W        W 8169   0.380   7.930  12.300
 7199W        W 8170   2.640   8.250  10.250
 7200W        W 8171   1.850  10.140   3.340
 7201W        W 8172   5.240  13.330  13.510
 7202W        W 8173   7.980   8.520  10.400
 7203W        W 8174   4.130   2.060   8.590
 7204W        W 8175   4.880   5.120  13.150
 7205W        W 8176   6.320  11.560   7.960
 7206W        W 8177  12.450   0.780   6.620
 7207W        W 8178   2.070   0.270  10.860
 7208W        W 8179   3.260   1.820   0.430
 7209W        W 8180  11.750   3.570   3.500
 7210W        W 8181   8.480  12.180   2.700
 7211W        W 8182   6.930   5.700   3.810
 7212W        W 8183  13.030  13.720   3.210
 7213W        W 8184  10.270   7.990   6.990
 7214W        W 8185  11.940  10.030  13.430
 7215W        W 8186   2.040  12.170   0.600
 7216W        W 8187   8.620   8.300   8.940
 7217W        W 8188   3.100   1.210   1.630
 7218W        W 8189   5.650   5.810  12.250
 7219W        W 8190  12.390  10.150  10.480
 7220W        W 8191   3.810   3.300   9.680
 7221W        W 8192  13.080  10.010   2.490
 7222W        W 8193   4.210   9.690   7.030
 7223W        W 8194   4.810  12.870  13.190
 7224W        W 8195   2.230   8.510   6.820
 7225W        W 8196   4.290  12.280   3.340
 7226W        W 8197   9.010   3.610   3.180
 7227W        W 8198  11.360   6.250   9.760
 7228W        W 8199   0.430   8.510   5.690
 7229W        W 8200   5.290   3.690   7.180
 7230W        W 8201   2.280   6.890   4.950
 7231W        W 8202   1.770   7.780  13.830
 7232W        W 8203   6.890  12.950   6.040
 7233W        W 8204   0.770   2.650   0.490
 7234W        W 8205   2.450  11.930   7.870
 7235W        W 8206   0.440  11.670   8.530
 7236W        W 8207   5.080   2.560  11.490
 7237W        W 8208   9.960   9.220   4.490
 7238W        W 8209   0.900   1.050   8.810
 7239W        W 8210   9.310   6.460  12.870
 7240W        W 8211  10.630   3.020   0.790
 7241W        W 8212  13.020   8.700   8.780
 7242W        W 8213  10.280  10.810   2.780
 7243W        W 8214   9.950  12.270   0.530
 7244W        W 8215   5.570   6.770   5.350
 7245W        W 8216   4.690   4.850   2.130
 7246W        W 8217   2.860   6.570   7.980
 7247W        W 8218   9.820  11.700  13.420
 7248W        W 8219   7.500  11.500   3.900
 7249W        W 8220  12.830   7.590   0.260
 7250W        W 8221   7.300  11.380   0.880
 7251W        W 8222   0.720   2.050  10.530
 7252W        W 8223  12.310   6.700   7.470
 7253W        W 8224   0.630  11.010   2.280
 7254W        W 8225   5.560   4.130  12.220
 7255W        W 8226   0.480  13.510   5.360
 7256W        W 8227   8.590   3.450   0.230
 7257W        W 8228   9.410   5.090   2.170
 7258W        W 8229  13.730   8.530   8.320
 7259W        W 8230  11.540   2.050   3.380
 7260W        W 8231   1.110   8.250   9.160
 7261W        W 8232   6.270  11.610  11.700
 7262W        W 8233   4.580   5.320  10.540
 7263W        W 8234   6.980   1.360   9.900
 7264W        W 8235   5.000  10.270   7.270
 7265W        W 8236   2.100  13.470  11.680
 7266W        W 8237   1.740   3.610   0.300
 7267W        W 8238   5.790  11.490   6.760
 7268W        W 8239   6.190  10.240  13.450
 7269W        W 8240   2.720  13.050   2.270
 7270W        W 8241   5.650   0.600  10.730
 7271W        W 8242   0.510   1.050   4.330
 7272W        W 8243  10.920   0.200   3.020
 7273W        W 8244   7.640   8.420   8.230
 7274W        W 8245  11.080   2.170   3.590
 7275W        W 8246  13.360   8.140   7.920
 7276W        W 8247   4.190  12.310   2.840
 7277W        W 8248  11.820  10.080   6.470
 7278W        W 8249   0.180   6.980   1.830
 7279W        W 8250   0.290   3.480   9.020
 7280W        W 8251   3.960   6.080  11.350
 7281W        W 8252   8.320  11.090  13.880
 7282W        W 8253   1.560   8.130   7.480
 7283W        W 8254   0.280  10.180   5.290
 7284W        W 8255   9.560   7.210  12.260
 7285W        W 8256   0.970   3.620   4.470
 7286W        W 8257   5.400   0.400  13.180
 7287W        W 8258   3.480   2.750   5.610
 7288W        W 8259   5.840  13.030   0.350
 7289W        W 8260   5.280   2.750   2.230
 7290W        W 8261   6.840   4.250  13.810
 7291W        W 8262   0.210   2.980  10.740
 7292W        W 8263   9.670   4.860   4.820
 7293W        W 8264  12.820   2.750   1.410
 7294W        W 8265   5.690   4.200   6.380
 7295W        W 8266   5.780   2.050  11.200
 7296W        W 8267   7.970  10.210  12.780
 7297W        W 8268   7.130   5.810  11.560
 7298W        W 8269   7.790   6.170   1.740
 7299W        W 8270   1.130   4.590   8.700
 7300W        W 8271   6.090   1.200   6.710
 7301W        W 8272  12.500   1.550   8.850
 7302W        W 8273  10.500   9.200   8.190
 7303W        W 8274  13.260   6.640   1.720
 7304W        W 8275   2.240   5.020   9.540
 7305W        W 8276   8.050  12.700   4.220
 7306W        W 8277   3.440   9.780   4.110
 7307W        W 8278   2.500   9.240   7.930
 7308W        W 8279   2.700  10.680   6.740
 7309W        W 8280   6.110   4.650   4.670
 7310W        W 8281   0.470   8.550   4.130
 7311W        W 8282   4.320   0.820   8.660
 7312W        W 8283  11.950   6.020   4.470
 7313W        W 8284  13.380  12.830   1.560
 7314W        W 8285   7.920   6.630   6.670
 7315W        W 8286   4.080   4.710   0.480
 7316W        W 8287   7.660   1.040   3.850
 7317W        W 8288   6.440   0.950   2.010
 7318W        W 8289   4.990   5.120  12.700
 7319W        W 8290   2.870   5.940  12.810
 7320W        W 8291   7.060   1.990  12.610
 7321W        W 8292   5.020   5.700   1.200
 7322W        W 8293  13.590   9.090   6.040
 7323W        W 8294   8.690   2.640  13.420
 7324W        W 8295   3.940   5.300   1.150
 7325W        W 8296  12.060  11.190   3.140
 7326W        W 8297  11.040  12.780   1.250
 7327W        W 8298   1.080   4.300  11.300
 7328W        W 8299   2.980   5.540   7.940
 7329W        W 8300   2.060   7.180   0.250
 7330W        W 8301   8.220   7.920   5.000
 7331W        W 8302  12.140   6.920   6.770
 7332W        W 8303   4.730  10.780   4.340
 7333W        W 8304  13.430   5.020   1.620
 7334W        W 8305   9.630  12.760  12.260
 7335W        W 8306  12.890   3.660  13.620
 7336W        W 8307   2.380   7.710   1.890
 7337W        W 8308   2.070   3.480   3.690
 7338W        W 8309  11.350  10.670   4.110
 7339W        W 8310  12.310   7.520   5.570
 7340W        W 8311   2.680  11.540  13.720
 7341W        W 8312   1.720   2.910   6.650
 7342W        W 8313  10.710   8.430   5.560
 7343W        W 8314   4.250   2.220   5.850
 7344W        W 8315  10.200   8.490   4.840
 7345W        W 8316  12.130   9.960   6.040
 7346W        W 8317   9.670   2.420  13.410
 7347W        W 8318   7.570   0.810   3.430
 7348W        W 8319   4.590   3.920   2.060
 7349W        W 8320   2.590   9.240   7.400
 7350W        W 8321   3.880   1.820   9.690
 7351W        W 8322   2.590   6.820   4.600
 7352W        W 8323   7.320   4.190   5.100
 7353W        W 8324  12.230   9.960   8.300
 7354W        W 8325  13.690   6.170  10.150
 7355W        W 8326   7.020   9.790   8.800
 7356W        W 8327  13.030  11.420   3.020
 7357W        W 8328   8.630   4.690   2.720
 7358W        W 8329  12.560   8.700   2.420
 7359W        W 8330   2.370  10.240   0.120
 7360W        W 8331   6.700  11.150   6.210
 7361W        W 8332   9.410  12.320   6.080
 7362W        W 8333   5.110   1.400  10.780
 7363W        W 8334   8.770   7.360   3.540
 7364W        W 8335   6.520  12.460   4.320
 7365W        W 8336   8.490  13.910  10.440
 7366W        W 8337  10.300   8.780   6.220
 7367W        W 8338   8.500   9.070   9.140
 7368W        W 8339  10.460   2.100   0.610
 7369W        W 8340  11.960  11.960   9.460
 7370W        W 8341   9.730  12.680   3.840
 7371W        W 8342  12.300   7.930   2.630
 7372W        W 8343   2.100   0.290   9.400
 7373W        W 8344  11.950   5.610   9.910
 7374W        W 8345   1.960   6.170   7.030
 7375W        W 8346  10.880  11.390   8.300
 7376W        W 8347   8.670   9.520  11.260
 7377W        W 8348  11.670   7.790   3.310
 7378W        W 8349  12.750   7.330   4.600
 7379W        W 8350  10.420   1.970   5.340
 7380W        W 8351  11.970   4.170  10.520
 7381W        W 8352  11.720   3.230   1.040
 7382W        W 8353   1.130   6.020   2.420
 7383W        W 8354   1.520   8.260   5.100
 7384W        W 8355  11.610  13.110  12.240
 7385W        W 8356   9.790   7.620   1.030
 7386W        W 8357   0.150   6.250   4.080
 7387W        W 8358  10.690  10.160   2.330
 7388W        W 8359   6.070   4.650  12.950
 7389W        W 8360   4.010   7.340  10.640
 7390W        W 8361  12.800   2.610   1.900
 7391W        W 8362   2.320   8.300   4.550
 7392W        W 8363  10.250  13.040   9.900
 7393W        W 8364   7.470  10.060   1.370
 7394W        W 8365   1.090  10.440   0.780
 7395W        W 8366   6.230   8.480   0.160
 7396W        W 8367  11.650   4.060   2.710
 7397W        W 8368   6.800   5.590   7.550
 7398W        W 8369   3.390   0.040   5.120
 7399W        W 8370   4.350   2.180   7.650
 7400W        W 8371   4.690   3.840   6.730
 7401W        W 8372   5.860  11.390   9.630
 7402W        W 8373   9.010   2.150   8.810
 7403W        W 8374   3.030  12.730  12.710
 7404W        W 8375   7.600  12.880   9.160
 7405W        W 8376   2.310   5.360   5.500
 7406W        W 8377  12.770   2.690   6.330
 7407W        W 8378   4.870   9.980  12.230
 7408W        W 8379   7.260   4.180   8.780
 7409W        W 8380   5.940   1.680   9.850
 7410W        W 8381   3.520   9.930   5.740
 7411W        W 8382  10.460   5.790   8.310
 7412W        W 8383  13.000   9.120  12.920
 7413W        W 8384   6.220   3.990  10.830
 7414W        W 8385  12.760   8.980   3.980
 7415W        W 8386   2.380  12.110   6.710
 7416W        W 8387  12.970  11.670   3.510
 7417W        W 8388  11.130   1.300   0.610
 7418W        W 8389   5.950  13.900   2.030
 7419W        W 8390  10.420   5.390   5.560
 7420W        W 8391   1.080   3.190   9.610
 7421W        W 8392   7.480   7.530   9.900
 7422W        W 8393  10.400   8.950  13.380
 7423W        W 8394   5.160   7.900  10.290
 7424W        W 8395   3.830   6.640  13.070
 7425W        W 8396  11.210   9.710  11.000
 7426W        W 8397  12.360   6.000   5.920
 7427W        W 8398   5.390   3.490   2.890
 7428W        W 8399   6.860   5.380   0.110
 7429W        W 8400   1.960   5.120   3.660
 7430W        W 8401  10.120   8.870   7.530
 7431W        W 8402   8.970  13.550   0.410
 7432W        W 8403   6.410   1.370   1.180
 7433W        W 8404   2.020   7.340  13.620
 7434W        W 8405   2.170   7.320  13.130
 7435W        W 8406  11.910   1.640   6.310
 7436W        W 8407   4.550  11.030  11.410
 7437W        W 8408  11.940  12.410   6.370
 7438W        W 8409   5.830   3.580   6.470
 7439W        W 8410  12.320   3.990  12.300
 7440W        W 8411  10.830  13.600  10.550
 7441W        W 8412   9.060   2.750  12.610
 7442W        W 8413   0.340   4.620   7.390
 7443W        W 8414   4.910   4.500   5.770
 7444W        W 8415   1.350   4.140  10.030
 7445W        W 8416   5.110  10.070   3.640
 7446W        W 8417  10.670  13.500  11.550
 7447W        W 8418   9.710  12.080   8.980
 7448W        W 8419  12.090   2.180   9.760
 7449W        W 8420   1.950  12.840   1.840
 7450W        W 8421   3.090  12.090   0.770
 7451W        W 8422   7.360   3.360  10.040
 7452W        W 8423  10.070   3.380   8.970
 7453W        W 8424   2.820   7.920  12.770
 7454W        W 8425   3.190   6.750   2.360
 7455W        W 8426  11.300  12.760   7.950
 7456W        W 8427   8.970  12.750   7.070
 7457W        W 8428   3.110   8.600   4.860
 7458W        W 8429   1.380  11.280  12.920
 7459W        W 8430   1.880   4.820   4.750
 7460W        W 8431   3.640   8.690   7.070
 7461W        W 8432   6.520   9.190   4.790
 7462W        W 8433  12.060   4.320   2.710
 7463W        W 8434   3.200   2.000   3.060
 7464W        W 8435   1.920  12.520   9.720
 7465W        W 8436   0.160   5.780   3.870
 7466W        W 8437   4.820  11.540  13.630
 7467W        W 8438   4.310   3.110   5.460
 7468W        W 8439   8.980   9.650  12.530
 7469W        W 8440   1.270   6.750   8.450
 7470W        W 8441   2.520   0.580  13.250
 7471W        W 8442   1.090   2.360   1.850
 7472W        W 8443   4.100  10.790  10.170
 7473W        W 8444  10.460   7.650   8.150
 7474W        W 8445   4.170   9.200   5.800
 7475W        W 8446   0.380  12.550  10.930
 7476W        W 8447  10.380   6.290   5.480
 7477W        W 8448   4.760   0.760   4.170
 7478W        W 8449   5.800   9.820   4.590
 7479W        W 8450   8.860  12.520   4.790
 7480W        W 8451   7.210   4.600  13.590
 7481W        W 8452   7.980   8.060   5.990
 7482W        W 8453   3.800  11.450   6.280
 7483W        W 8454   2.430   1.540  12.280
 7484W        W 8455   9.420  10.740   7.580
 7485W        W 8456   2.300   6.740   1.450
 7486W        W 8457   1.710   4.150   7.700
 7487W        W 8458   4.360   9.610   6.100
 7488W        W 8459  10.250   9.040   3.210
 7489W        W 8460   2.520   4.030   4.230
 7490W        W 8461   6.830   0.560  11.880
 7491W        W 8462  13.430   9.370   9.840
 7492W        W 8463   3.770   2.370   1.170
 7493W        W 8464  10.670   6.920   4.740
 7494W        W 8465   2.150   6.010   7.540
 7495W        W 8466   9.640   0.530  13.720
 7496W        W 8467   9.780   2.000   5.300
 7497W        W 8468   6.450   4.290   9.030
 7498W        W 8469   5.410  13.250  10.260
 7499W        W 8470   7.130   6.850   0.420
 7500W        W 8471   8.050   5.430   4.670
 7501W        W 8472   6.750   4.740  12.810
 7502W        W 8473   9.870   7.050  10.190
 7503W        W 8474   8.470  11.620   0.730
 7504W        W 8475   6.200   6.620   0.490
 7505W        W 8476   6.990   8.000   6.070
 7506W        W 8477  11.230  10.900  11.620
 7507W        W 8478   1.160   2.950   3.160
 7508W        W 8479  12.390   2.510   7.350
 7509W        W 8480   1.670   0.260  11.690
 7510W        W 8481   6.660  10.300   9.120
 7511W        W 8482   5.240   0.510  11.400
 7512W        W 8483   3.560   2.490   9.320
 7513W        W 8484   1.380   8.280  10.040
 7514W        W 8485   5.980   5.580  10.130
 7515W        W 8486   2.910  11.350   8.590
 7516W        W 8487   6.270  13.000  12.240
 7517W        W 8488   4.920   6.650   7.740
 7518W        W 8489  13.540  10.900   5.150
 7519W        W 8490   0.630  10.320   8.620
 7520W        W 8491  13.820  11.330   7.750
 7521W        W 8492   5.610  11.790   9.670
 7522W        W 8493   4.540  11.660   5.950
 7523W        W 8494   1.940   5.060  11.420
 7524W        W 8495   8.160  12.860   5.330
 7525W        W 8496   3.380   9.280   6.550
 7526W        W 8497   4.000   1.720  13.420
 7527W        W 8498  10.210   5.500  13.450
 7528W        W 8499  13.900  13.160  11.960
 7529W        W 8500   2.190   9.120   9.450
 7530W        W 8501   2.200   6.560  10.210
 7531W        W 8502   2.010   1.100  10.280
 7532W        W 8503  11.490   7.980   5.320
 7533W        W 8504  12.440   2.030   4.180
 7534W        W 8505  13.680   2.850   1.980
 7535W        W 8506   4.510   3.580   5.390
 7536W        W 8507   6.840   4.090  11.660
 7537W        W 8508  12.820   8.360   8.060
 7538W        W 8509  11.230   1.040  10.790
 7539W        W 8510   3.450   3.150  12.420
 7540W        W 8511   0.180   3.890   4.940
 7541W        W 8512   7.460   1.480  10.780
 7542W        W 8513   1.800   9.060   2.010
 7543W        W 8514   5.290   1.980   5.320
 7544W        W 8515   8.800   9.570  10.110
 7545W        W 8516  13.660   9.300   1.360
 7546W        W 8517  10.620   8.550   2.080
 7547W        W 8518  12.450   4.430   6.990
 7548W        W 8519   0.600  13.400   4.900
 7549W        W 8520   5.580  10.190   2.850
 7550W        W 8521   1.840   3.240   7.900
 7551W        W 8522   7.040   8.980   5.920
 7552W        W 8523   1.920   6.310   4.250
 7553W        W 8524   5.950   8.930   9.210
 7554W        W 8525  11.670   7.390  12.890
 7555W        W 8526  10.210   6.690   0.260
 7556W        W 8527  12.490   0.870   1.010
 7557W        W 8528   6.460   5.450  11.000
 7558W        W 8529   9.030   8.750   6.370
 7559W        W 8530  12.220   9.600  12.140
 7560W        W 8531  12.800   1.550   4.310
 7561W        W 8532  13.430   6.660   2.610
 7562W        W 8533   9.590   7.440   7.050
 7563W        W 8534   8.000   4.250   0.650
 7564W        W 8535   1.530   6.650   9.530
 7565W        W 8536   2.870  13.150   5.540
 7566W        W 8537   8.380  10.430  11.250
 7567W        W 8538   9.190  11.950   7.370
 7568W        W 8539   5.180   6.660   4.160
 7569W        W 8540  13.910   3.190   0.090
 7570W        W 8541  11.350   0.940   8.700
 7571W        W 8542   9.920   3.560   1.520
 7572W        W 8543   6.690   0.480  12.380
 7573W        W 8544   8.490   5.020   8.060
 7574W        W 8545   2.060   8.280  11.760
 7575W        W 8546   4.200   0.190   5.730
 7576W        W 8547  12.970  12.910  12.570
 7577W        W 8548  11.300  11.900   0.810
 7578W        W 8549  13.800   9.380   0.840
 7579W        W 8550   7.140  11.390   1.890
 7580W        W 8551   5.360   3.560  10.890
 7581W        W 8552   9.590   5.650   3.590
 7582W        W 8553   3.450  13.320   8.470
 7583W        W 8554   5.210   0.920  10.670
 7584W        W 8555   8.370  11.820  10.820
 7585W        W 8556   8.320   5.350   9.580
 7586W        W 8557  10.680  12.840   6.470
 7587W        W 8558   0.770   2.620   3.500
 7588W        W 8559   7.250  11.840  13.130
 7589W        W 8560  12.710   4.920  10.930
 7590W        W 8561   8.660   9.790   5.790
 7591W        W 8562   4.990  12.000   2.530
 7592W        W 8563  10.300  11.950   4.090
 7593W        W 8564   2.150  11.630   4.380
 7594W        W 8565   1.490   2.950   8.090
 7595W        W 8566  13.040  12.390   2.920
 7596W        W 8567   2.530  12.340   2.360
 7597W        W 8568   1.390   7.850   9.220
 7598W        W 8569   2.580   9.920   6.490
 7599W        W 8570   1.030   7.940  10.350
 7600W        W 8571   4.370   7.860   7.370
 7601W        W 8572  13.300   5.380   0.150
 7602W        W 8573   9.640   9.910  11.410
 7603W        W 8574   6.040   8.980   6.280
 7604W        W 8575  10.250   6.350   8.360
 7605W        W 8576   5.420   9.070   0.960
 7606W        W 8577   2.260   8.880  13.160
 7607W        W 8578   1.310   9.830   7.760
 7608W        W 8579   1.170   4.120   5.510
 7609W        W 8580  13.510  13.260  12.310
 7610W        W 8581  12.590   7.730   4.760
 7611W        W 8582   5.630   6.540  12.780
 7612W        W 8583  11.240   7.920   7.790
 7613W        W 8584  11.820  10.070   3.150
 7614W        W 8585   6.730   9.930  10.680
 7615W        W 8586  12.390   1.290  12.780
 7616W        W 8587   7.040   6.840   1.450
 7617W        W 8588   2.450  10.710   1.210
 7618W        W 8589   3.790   1.740   2.470
 7619W        W 8590  12.280   3.580   0.960
 7620W        W 8591  11.630   1.540   2.530
 7621W        W 8592   5.340   7.110   3.780
 7622W        W 8593  13.690   7.250   5.540
 7623W        W 8594   8.850   4.110  11.680
 7624W        W 8595   6.380   7.060  12.850
 7625W        W 8596   8.560   9.520   9.440
 7626W        W 8597  13.520   4.770   4.250
 7627W        W 8598   7.180   5.740  13.890
 7628W        W 8599  12.150   3.960  11.390
 7629W        W 8600   3.880  13.110  12.630
 7630W        W 8601   9.380   6.700   7.890
 7631W        W 8602   9.420   1.660   2.880
 7632W        W 8603  11.690  13.200   9.710
 7633W        W 8604   7.520   0.290   0.550
 7634W        W 8605   6.550  11.040  13.100
 7635W        W 8606   1.120   5.910   0.500
 7636W        W 8607   8.490   9.430   5.170
 7637W        W 8608   1.640  11.940   2.020
 7638W        W 8609   5.200   1.140   8.170
 7639W        W 8610   7.080   5.150   7.510
 7640W        W 8611   2.680  10.610  13.380
 7641W        W 8612   3.910  13.210   1.060
 7642W        W 8613  12.060   9.340   9.950
 7643W        W 8614  11.770  13.430   1.990
 7644W        W 8615   5.220   0.550   3.960
 7645W        W 8616   4.760   8.540   5.250
 7646W        W 8617   9.950   8.510   8.040
 7647W        W 8618   8.960   6.690   4.830
 7648W        W 8619   3.470   0.070  13.390
 7649W        W 8620   9.330  11.930   6.390
 7650W        W 8621   8.790   3.760  11.250
 7651W        W 8622   9.670   2.940   7.770
 7652W        W 8623   7.690   9.800  11.040
 7653W        W 8624   5.310   0.880   4.390
 7654W        W 8625   5.180   4.480   0.470
 7655W        W 8626   1.030   9.390   8.400
 7656W        W 8627   7.640   7.210  11.600
 7657W        W 8628   1.090   9.820   2.930
 7658W        W 8629  11.450   1.270   9.690
 7659W        W 8630  12.750   5.400  10.960
 7660W        W 8631   0.600   5.560  12.400
 7661W        W 8632   2.880   5.240  12.530
 7662W        W 8633  13.120   5.510   3.080
 7663W        W 8634   5.480  12.900   7.320
 7664W        W 8635   1.080   7.810   2.260
 7665W        W 8636  13.690  11.180  10.210
 7666W        W 8637   1.380  10.630   7.420
 7667W        W 8638   0.260  11.000   8.140
 7668W        W 8639   9.100   7.220   2.790
 7669W        W 8640  13.750  10.970  11.400
 7670W        W 8641  13.410   6.090   5.710
 7671W        W 8642   9.070   5.040   8.930
 7672W        W 8643  11.850  11.740   0.510
 7673W        W 8644   6.990  12.620   2.580
 7674W        W 8645   8.930   3.650   1.150
 7675W        W 8646   4.100   1.690  10.920
 7676W        W 8647   3.810   8.740  10.740
 7677W        W 8648  10.220   2.910   4.350
 7678W        W 8649   5.110   3.760   9.570
 7679W        W 8650   9.550   9.460   4.310
 7680W        W 8651   1.770   6.590   0.750
 7681W        W 8652   8.820   5.100   9.590
 7682W        W 8653   9.640   7.710   9.630
 7683W        W 8654   5.930   7.090  12.240
 7684W        W 8655  13.010  11.340  11.590
 7685W        W 8656  12.030   5.880  11.570
 7686W        W 8657   6.700   8.340   8.830
 7687W        W 8658   7.610   9.110   8.660
 7688W        W 8659   7.440   8.800  11.770
 7689W        W 8660   5.610   1.550   6.820
 7690W        W 8661   7.060   3.240   0.720
 7691W        W 8662   4.360   4.720   9.410
 7692W        W 8663   3.120  10.790  11.630
 7693W        W 8664   1.570   2.750   8.570
 7694W        W 8665  11.020   4.470   9.920
 7695W        W 8666  13.350   0.220   3.480
 7696W        W 8667   4.320  10.390  11.640
 7697W        W 8668  10.290  11.850   1.920
 7698W        W 8669   1.910   6.030   8.890
 7699W        W 8670   0.990  11.320   6.220
 7700W        W 8671  10.570   9.240   2.770
 7701W        W 8672  13.190   5.200   5.040
 7702W        W 8673  12.620   3.860   3.400
 7703W        W 8674   2.290   8.790   7.880
 7704W        W 8675   1.290   4.020   4.830
 7705W        W 8676   8.160  11.540  12.920
 7706W        W 8677  10.960   9.770   2.220
 7707W        W 8678   7.690   6.640  10.160
 7708W        W 8679   4.150  13.380   2.770
 7709W        W 8680  10.490   7.850   6.500
 7710W        W 8681  13.330   0.820   4.310
 7711W        W 8682  13.450   8.030   8.430
 7712W        W 8683   5.830  13.380   5.090
 7713W        W 8684  12.880  11.030   3.420
 7714W        W 8685  13.810  11.240   5.930
 7715W        W 8686  11.550  11.710   8.880
 7716W        W 8687   5.160   5.740  13.240
 7717W        W 8688  12.060  10.390  12.490
 7718W        W 8689   9.000   3.140  12.230
 7719W        W 8690   1.060   5.450  13.580
 7720W        W 8691   5.650   2.520   1.960
 7721W        W 8692   9.050  11.010   9.760
 7722W        W 8693   2.610  11.000   3.850
 7723W        W 8694   0.820  12.760  11.220
 7724W        W 8695   2.610   5.390  10.670
 7725W        W 8696  13.410   9.930  11.890
 7726W        W 8697   1.420  12.280   0.070
 7727W        W 8698  11.530  12.530   5.980
 7728W        W 8699   0.480   0.050   1.260
 7729W        W 8700   5.860   6.270  11.120
 7730W        W 8701   7.800   6.240   8.400
 7731W        W 8702  11.520  13.520  11.960
 7732W        W 8703   3.580   3.720   7.480
 7733W        W 8704   0.200   9.460  12.670
 7734W        W 8705   9.650   0.420   2.780
 7735W        W 8706   0.930   2.290   6.680
 7736W        W 8707   5.010  10.540   5.630
 7737W        W 8708  10.490   7.230   8.490
 7738W        W 8709   1.970   3.690   7.560
 7739W        W 8710   4.720   3.440  10.220
 7740W        W 8711   7.090  13.530  11.990
 7741W        W 8712   0.200  13.730   6.900
 7742W        W 8713  10.650   7.600  10.180
 7743W        W 8714   6.480  11.300   2.070
 7744W        W 8715   0.210   1.130  10.220
 7745W        W 8716  12.510   4.950  13.620
 7746W        W 8717   8.270   0.910  11.340
 7747W        W 8718  11.500  11.150   3.910
 7748W        W 8719   0.410   4.900   0.350
 7749W        W 8720   3.310   2.390   5.260
 7750W        W 8721   5.970   9.970   4.170
 7751W        W 8722  12.470   7.640   7.160
 7752W        W 8723   6.620  12.040   8.030
 7753W        W 8724   5.440   4.540   1.760
 7754W        W 8725   9.520  10.060   6.120
 7755W        W 8726   2.080   6.610   4.580
 7756W        W 8727  10.380   9.200  10.680
 7757W        W 8728   5.700  10.320   1.600
 7758W        W 8729   9.940   2.500   0.390
 7759W        W 8730   7.610  13.450   4.930
 7760W        W 8731   4.700   3.100   9.750
 7761W        W 8732   4.680   4.630   8.520
 7762W        W 8733   0.170   1.490  10.600
 7763W        W 8734   9.780   0.690   1.480
 7764W        W 8735   1.570   6.590   4.560
 7765W        W 8736  13.200   9.010   1.560
 7766W        W 8737  13.430  10.750   8.960
 7767W        W 8738  12.920   6.780   2.710
 7768W        W 8739  11.690   5.110  13.080
 7769W        W 8740   4.810  11.160   9.000
 7770W        W 8741   3.940   1.300   2.370
 7771W        W 8742   3.700   9.900   8.940
 7772W        W 8743   4.470   4.000   3.850
 7773W        W 8744   3.810  10.710   3.840
 7774W        W 8745   2.280   3.260   5.030
 7775W        W 8746   4.150   0.070  12.180
 7776W        W 8747  13.830   9.420  13.210
 7777W        W 8748  10.060  11.110   2.450
 7778W        W 8749  12.450   5.720   4.030
 7779W        W 8750  10.630  12.040   3.220
 7780W        W 8751   6.720   4.090   5.290
 7781W        W 8752   7.140   7.350   3.220
 7782W        W 8753   9.560   1.440  12.900
 7783W        W 8754  11.630   1.360  10.170
 7784W        W 8755   7.210   8.760   0.790
 7785W        W 8756   2.630   2.750   8.940
 7786W        W 8757   3.090   4.120   0.150
 7787W        W 8758   1.040   3.780  10.200
 7788W        W 8759   5.740   4.220   3.880
 7789W        W 8760   2.430   2.340   1.650
 7790W        W 8761  10.540  12.720   2.010
 7791W        W 8762   9.290   7.400  11.050
 7792W        W 8763  11.590   0.510   3.660
 7793W        W 8764   0.450   0.810  12.120
 7794W        W 8765  12.890   9.270   1.850
 7795W        W 8766   8.830   7.120   4.990
 7796W        W 8767  12.950   1.290   5.110
 7797W        W 8768   5.210   6.480  13.110
 7798W        W 8769  10.930   2.390   1.600
 7799W        W 8770   9.600   8.790  13.200
 7800W        W 8771   7.900   0.010   3.500
 7801W        W 8772   1.190   0.530   7.890
 7802W        W 8773   1.210   9.790   6.770
 7803W        W 8774   8.780   3.090   2.360
 7804W        W 8775   0.430   8.340   1.260
 7805W        W 8776   9.420   7.480   2.240
 7806W        W 8777   9.620  11.290   3.630
 7807W        W 8778  11.590   4.020   9.310
 7808W        W 8779  11.320   6.190   3.770
 7809W        W 8780  12.130   9.380   5.740
 7810W        W 8781   9.570  13.210   3.830
 7811W        W 8782   1.380  11.160   6.530
 7812W        W 8783   2.920   9.470   5.310
 7813W        W 8784  10.330   3.400   1.030
 7814W        W 8785  12.870   9.100  11.270
 7815W        W 8786   6.090   9.990   3.180
 7816W        W 8787  10.360  12.610  11.280
 7817W        W 8788   7.420  11.200   4.570
 7818W        W 8789   5.540   2.730   8.960
 7819W        W 8790   0.140   2.130   5.440
 7820W        W 8791   0.050  10.050  12.500
 7821W        W 8792   4.560   5.200   9.760
 7822W        W 8793   0.800   3.680  11.950
 7823W        W 8794   8.840  12.100   7.690
 7824W        W 8795   7.640   8.470  11.470
 7825W        W 8796  10.290   6.250   2.110
 7826W        W 8797   0.800   9.520  12.680
 7827W        W 8798  11.490   0.440  13.830
 7828W        W 8799   4.500   8.790   4.290
 7829W        W 8800   4.790   0.990   2.610
 7830W        W 8801   6.560   3.710   6.080
 7831W        W 8802   5.450  12.850   0.070
 7832W        W 8803   8.690  12.470   2.300
 7833W        W 8804  11.250   9.200  11.120
 7834W        W 8805  12.330   6.080  11.160
 7835W        W 8806   4.580  12.580   8.800
 7836W        W 8807   4.900   0.390  13.310
 7837W        W 8808   1.640  11.240  13.920
 7838W        W 8809   6.570   0.700   9.980
 7839W        W 8810   6.480  12.800   7.600
 7840W        W 8811   6.640   3.310  12.700
 7841W        W 8812   9.850  13.090  11.900
 7842W        W 8813   3.440  13.230   3.580
 7843W        W 8814   3.130   9.380   1.390
 7844W        W 8815  12.110   4.800   1.840
 7845W        W 8816   4.190  11.420   6.780
 7846W        W 8817   3.620  12.970   6.010
 7847W        W 8818   3.570   1.410   5.650
 7848W        W 8819   5.910   7.200  10.820
 7849W        W 8820   9.200   9.080   8.750
 7850W        W 8821   3.610  11.320   1.940
 7851W        W 8822  10.700   6.090  13.670
 7852W        W 8823   3.900  12.310   7.610
 7853W        W 8824   2.000   3.650  11.930
 7854W        W 8825   3.240  11.860   2.720
 7855W        W 8826  10.280   2.860  10.980
 7856W        W 8827  13.870   2.650   3.880
 7857W        W 8828   5.590  13.440   4.180
 7858W        W 8829  11.700   4.250  11.470
 7859W        W 8830   7.540   5.610   7.200
 7860W        W 8831  12.520   9.060   6.930
 7861W        W 8832   9.370  11.060   3.180
 7862W        W 8833   0.980   4.380   3.960
 7863W        W 8834   3.570   8.280   2.150
 7864W        W 8835  12.920   6.300   8.820
 7865W        W 8836   4.830   2.520  10.250
 7866W        W 8837   1.200   8.970   7.580
 7867W        W 8838   0.370   0.120   4.530
 7868W        W 8839   0.260   0.480  12.650
 7869W        W 8840   0.090   5.900   1.740
 7870W        W 8841  12.030   9.480   7.630
 7871W        W 8842   2.400   0.510   1.430
 7872W        W 8843  10.260   4.300   3.740
 7873W        W 8844   1.430   2.310  13.750
 7874W        W 8845  13.630   5.300   4.470
 7875W        W 8846  12.680   4.380   5.300
 7876W        W 8847   4.230  11.210   6.290
 7877W        W 8848   9.530   5.830   4.080
 7878W        W 8849   8.310   8.020   1.700
 7879W        W 8850   6.500  11.670   5.690
 7880W        W 8851   0.470   3.180   5.020
 7881W        W 8852  13.830  12.250   1.490
 7882W        W 8853   7.490   6.020   0.360
 7883W        W 8854   2.890   5.010  13.340
 7884W        W 8855  11.700  11.780  12.990
 7885W        W 8856   1.750   5.700   1.600
 7886W        W 8857   4.150   4.570   8.660
 7887W        W 8858   3.090   7.120   8.520
 7888W        W 8859   5.960   2.650   9.200
 7889W        W 8860   6.020   1.660   6.430
 7890W        W 8861  11.320   7.320  11.830
 7891W        W 8862  10.270   0.730   8.550
 7892W        W 8863  11.540   6.080   4.880
 7893W        W 8864  12.980   7.470  13.380
 7894W        W 8865   6.050   4.270   8.130
 7895W        W 8866   8.850   3.960   2.470
 7896W        W 8867  13.290  12.090   4.730
 7897W        W 8868  13.450  12.820  12.550
 7898W        W 8869  13.510   6.730   5.080
 7899W        W 8870   5.310  10.490   3.130
 7900W        W 8871   9.170   6.490   7.400
 7901W        W 8872   4.740   0.600   5.830
 7902W        W 8873  13.260   8.690   4.510
 7903W        W 8874   5.110   5.080   2.090
 7904W        W 8875   5.840  11.870   0.580
 7905W        W 8876   0.010  12.520  10.600
 7906W        W 8877   4.430   1.370   7.420
 7907W        W 8878   6.210   1.830  12.280
 7908W        W 8879   3.240  13.340   0.290
 7909W        W 8880   7.920   7.500   3.720
 7910W        W 8881   7.400  12.230  12.830
 7911W        W 8882   7.630   6.510   3.070
 7912W        W 8883  12.690   0.350   9.440
 7913W        W 8884  12.690   8.660  10.970
 7914W        W 8885   0.860   6.970   0.590
 7915W        W 8886   2.480   3.390   4.240
 7916W        W 8887   9.110  12.760   0.780
[truncated: 614,912 more chars]
