# Supplementary material for: Cryptochrome magnetoreception: Time course of photoactivation from non-equilibrium coarse-grained molecular dynamics
Source: Comput Struct Biotechnol J. 2024 Nov 10;26:58–69. doi: 10.1016/j.csbj.2024.11.001 (PMC11725172; doi:10.1016/j.csbj.2024.11.001)
Supplement: Supplementary file 2 — Analysis codes and cg-MD simulation inputs (including initial molecular structures, parameters and topology files) and outputs (final molecular structures) of the 20 replicas. [file mmc2.zip › cg-md/01/production.gro]

Title of the system in water
22551
    1MET     BB    1  11.674   6.943   8.738  0.0732 -0.0481  0.0418
    1MET    SC1    2  11.356   7.145   8.556 -0.1685  0.1078 -0.0970
    2PRO     BB    3  11.573   6.630   8.813 -0.3777 -0.3289 -0.0882
    2PRO    SC1    4  11.280   6.691   8.735  0.0310  0.1662  0.0739
    3HIS     BB    5  11.536   6.370   9.081 -0.1070  0.1864  0.0038
    3HIS    SC1    6  11.823   6.365   9.179  0.0247 -0.1053  0.0969
    3HIS    SC2    7  12.082   6.306   9.223  0.0049 -0.0777  0.2572
    3HIS    SC3    8  11.925   6.384   9.428 -0.1131 -0.0264  0.1487
    4ARG     BB    9  11.547   6.125   8.866  0.4522 -0.2586  0.3642
    4ARG    SC1   10  11.372   6.202   8.608  0.0869 -0.2755 -0.0551
    4ARG    SC2   11  11.170   6.321   8.424  0.2604  0.0379 -0.1552
    4ARG    SCP   12  11.136   6.270   8.333  0.0940  0.0476 -0.1013
    5THR     BB   13  11.336   5.823   8.911  0.1761 -0.1065  0.1211
    5THR    SC1   14  11.381   5.740   9.162 -0.1356  0.0417 -0.6266
    5THR    SCP   15  11.444   5.726   9.038 -0.4181 -0.1894 -0.0838
    5THR    SCN   16  11.318   5.754   9.287 -0.1560  0.1270  0.0198
    6ILE     BB   17  11.291   5.472   8.800  0.0694 -0.0350 -0.0018
    6ILE    SC1   18  11.283   5.511   8.492  0.2605  0.2371  0.0240
    7HIS     BB   19  11.009   5.239   8.819  0.1165 -0.2191  0.0551
    7HIS    SC1   20  11.012   4.993   9.037 -0.1703  0.2118 -0.0394
    7HIS    SC2   21  10.961   4.753   9.149  0.0032  0.2211  0.0626
    7HIS    SC3   22  11.128   4.771   8.937  0.0482  0.2594  0.1010
    8LEU     BB   23  11.009   5.073   8.546  0.0718  0.0255 -0.0187
    8LEU    SC1   24  11.023   5.211   8.229  0.0031 -0.1777 -0.4498
    9PHE     BB   25  10.762   4.816   8.574 -0.0624  0.2705 -0.0285
    9PHE    SC1   26  10.605   4.812   8.857  0.1183  0.0482 -0.1932
    9PHE    SC2   27  10.355   4.892   8.919  0.0164 -0.0594 -0.4505
    9PHE    SC3   28  10.560   4.946   9.087 -0.1500  0.1779 -0.3173
   10ARG     BB   29  10.847   4.508   8.623  0.1089  0.3758  0.1231
   10ARG    SC1   30  10.686   4.383   8.345 -0.5764 -0.0141 -0.0153
   10ARG    SC2   31  10.772   4.220   8.094 -0.1788 -0.2789  0.2714
   10ARG    SCP   32  10.872   4.176   8.079 -0.1288 -0.0516 -0.2509
   11LYS     BB   33  10.847   4.335   8.844  0.0084  0.0688 -0.0620
   11LYS    SC1   34  10.939   4.002   8.766  0.0557 -0.2479  0.0580
   11LYS    SC2   35  10.843   3.905   8.553 -0.0191  0.3578 -0.1824
   11LYS    SCP   36  10.792   3.895   8.456  0.2636  0.3776 -0.3467
   12GLY     BB   37  10.713   4.319   9.075 -0.1380 -0.0458  0.0433
   13LEU     BB   38  10.457   4.461   9.257 -0.1685 -0.1047  0.5797
   13LEU    SC1   39  10.216   4.426   9.042 -0.0966  0.1741 -0.0486
   14ARG     BB   40  10.509   4.442   9.560 -0.1913  0.0698  0.2660
   14ARG    SC1   41  10.747   4.220   9.538  0.0877  0.1697 -0.1914
   14ARG    SC2   42  10.912   4.011   9.633  0.4066 -0.4882  0.0502
   14ARG    SCP   43  10.856   3.976   9.721  0.2795 -0.0688  0.1569
   15LEU     BB   44  10.555   4.531   9.839 -0.1074  0.0578 -0.1925
   15LEU    SC1   45  10.369   4.784   9.887 -0.1565  0.0743  0.1514
   16HIS     BB   46  10.704   4.331  10.021 -0.1213 -0.2109 -0.0176
   16HIS    SC1   47  10.531   4.099  10.008  0.2281 -0.0980 -0.0099
   16HIS    SC2   48  10.401   3.879  10.097 -0.0583  0.1625  0.2403
   16HIS    SC3   49  10.297   4.024   9.894  0.2243 -0.0272 -0.0494
   17ASP     BB   50  11.008   4.331  10.009 -0.2925  0.3086  0.0517
   17ASP    SC1   51  11.124   4.062  10.122  0.1079  0.1287 -0.1183
   17ASP    SCN   52  11.025   4.017  10.107  0.2660 -0.2486 -0.1570
   18ASN     BB   53  11.176   4.477   9.780  0.0628  0.1124  0.2085
   18ASN    SC1   54  10.993   4.618   9.607 -0.4029 -0.3314  0.2763
   18ASN    SCP   55  10.999   4.678   9.733  0.1179 -0.0275  0.1646
   18ASN    SCN   56  10.987   4.557   9.481 -0.1672 -0.3180  0.3106
   19PRO     BB   57  11.480   4.515   9.645  0.0396  0.1049 -0.2731
   19PRO    SC1   58  11.638   4.515   9.900 -0.2940  0.1131 -0.2127
   20THR     BB   59  11.443   4.730   9.373  0.0573 -0.1686  0.2538
   20THR    SC1   60  11.519   4.658   9.136 -0.1743  0.2972  0.2215
   20THR    SCP   61  11.603   4.769   9.147  0.0062  0.1541 -0.1926
   20THR    SCN   62  11.436   4.546   9.125  0.0207  0.1318 -0.0836
   21LEU     BB   63  11.291   4.972   9.514  0.0407 -0.3327  0.0275
   21LEU    SC1   64  11.344   4.974   9.814 -0.2450  0.0522 -0.2625
   22LEU     BB   65  10.978   5.158   9.460  0.1845 -0.0518  0.1157
   22LEU    SC1   66  10.737   4.977   9.558  0.1239  0.2455 -0.0335
   23ALA     BB   67  11.127   5.438   9.442 -0.0280 -0.0968  0.0638
   24ALA     BB   68  11.478   5.488   9.537 -0.0251 -0.1373 -0.0019
   25LEU     BB   69  11.585   5.523   9.808  0.3448  0.1619 -0.5014
   25LEU    SC1   70  11.325   5.470  10.014  0.1507 -0.2846  0.2154
   26GLU     BB   71  11.752   5.809   9.845  0.1309 -0.1678 -0.0867
   26GLU    SC1   72  12.014   5.628  10.047 -0.0488  0.0952  0.2178
   26GLU    SCN   73  12.048   5.670   9.951 -0.1117  0.1474  0.2174
   27SER     BB   74  11.689   6.106   9.797 -0.0237 -0.1181 -0.0358
   27SER    SC1   75  11.709   6.310   9.912 -0.0044 -0.2014 -0.0346
   27SER    SCP   76  11.827   6.376   9.876 -0.1429  0.2035  0.1947
   27SER    SCN   77  11.590   6.245   9.948  0.0365 -0.1992  0.0751
   28SER     BB   78  11.353   6.056   9.632  0.0837  0.3751  0.0081
   28SER    SC1   79  11.226   5.882   9.739  0.1119  0.0954  0.2849
   28SER    SCP   80  11.360   5.909   9.708 -0.0649  0.0253  0.2610
   28SER    SCN   81  11.092   5.855   9.769 -0.0755  0.0746  0.2585
   29GLU     BB   82  11.302   6.276   9.450  0.0361 -0.1353 -0.0022
   29GLU    SC1   83  11.428   6.564   9.570 -0.0755  0.0807 -0.1190
   29GLU    SCN   84  11.470   6.615   9.482 -0.2485  0.3065 -0.0795
   30THR     BB   85  11.086   6.154   9.226  0.0806  0.1827  0.2271
   30THR    SC1   86  11.066   6.221   8.964  0.0845  0.0998 -0.0055
   30THR    SCP   87  11.170   6.311   8.989  0.1598  0.0979 -0.0398
   30THR    SCN   88  10.961   6.131   8.940 -0.0375  0.3095  0.0092
   31ILE     BB   89  10.944   5.861   9.298  0.2687 -0.0372 -0.0728
   31ILE    SC1   90  10.744   5.873   9.536 -0.2137  0.0723 -0.4671
   32TYR     BB   91  10.876   5.667   9.055  0.1165  0.1798 -0.0694
   32TYR    SC1   92  10.873   5.806   8.781  0.0353  0.1950  0.4043
   32TYR    SC2   93  10.729   5.996   8.654 -0.2811 -0.2079  0.1343
   32TYR    SC3   94  10.934   5.873   8.527 -0.2859 -0.2730  0.1887
   33PRO     BB   95  10.607   5.473   8.988 -0.2914  0.3092  0.1932
   33PRO    SC1   96  10.567   5.360   9.288  0.0626  0.0584  0.0112
   34VAL     BB   97  10.570   5.281   8.643  0.2363 -0.0457  0.0492
   34VAL    SC1   98  10.678   5.475   8.498 -0.3375  0.2007 -0.0772
   35TYR     BB   99  10.271   5.128   8.463 -0.4274  0.0607  0.1254
   35TYR    SC1  100  10.192   4.870   8.516 -0.1744 -0.1061  0.0919
   35TYR    SC2  101  10.009   4.675   8.550  0.0567 -0.3220  0.1246
   35TYR    SC3  102  10.269   4.626   8.601  0.1300 -0.0275  0.0522
   36VAL     BB  103  10.331   5.099   8.131 -0.1076 -0.0890 -0.1714
   36VAL    SC1  104  10.569   4.982   8.133  0.0757  0.2682 -0.1815
   37LEU     BB  105  10.052   5.066   7.989  0.0906 -0.1957 -0.3305
   37LEU    SC1  106   9.845   4.861   8.158 -0.1429 -0.1095 -0.0447
   38ASP     BB  107  10.125   4.944   7.702  0.2554  0.0471  0.2996
   38ASP    SC1  108  10.358   4.986   7.531 -0.2919 -0.0549  0.1302
   38ASP    SCN  109  10.445   4.940   7.482  0.0003 -0.0112  0.5541
   39ARG     BB  110   9.878   4.926   7.575 -0.0769  0.1485  0.0613
   39ARG    SC1  111   9.747   5.029   7.311  0.1294 -0.0182 -0.0831
   39ARG    SC2  112   9.552   5.283   7.326 -0.4851  0.0069  0.5048
   39ARG    SCP  113   9.643   5.263   7.268 -0.6665 -0.3985  0.3188
   40ARG     BB  114   9.683   4.662   7.746 -0.0986 -0.2013 -0.1394
   40ARG    SC1  115   9.435   4.680   7.591  0.1202 -0.1769  0.0600
   40ARG    SC2  116   9.287   4.921   7.482 -0.0884  0.2013 -0.0935
   40ARG    SCP  117   9.223   4.832   7.479 -0.0037  0.1354  0.0152
   41PHE     BB  118   9.899   4.432   7.765  0.2222 -0.0473  0.0287
   41PHE    SC1  119  10.106   4.488   7.995  0.2694  0.0649 -0.3397
   41PHE    SC2  120  10.209   4.327   8.186 -0.1289  0.0181 -0.1540
   41PHE    SC3  121  10.275   4.589   8.180 -0.1232  0.0229  0.0592
   42LEU     BB  122  10.033   4.422   7.450  0.2757 -0.3821 -0.3326
   42LEU    SC1  123   9.765   4.482   7.298  0.1270 -0.0145 -0.0744
   43ALA     BB  124  10.322   4.521   7.431  0.2143  0.0183  0.1105
   44SER     BB  125  10.471   4.444   7.716 -0.0562  0.0010 -0.0247
   44SER    SC1  126  10.619   4.634   7.796  0.0947 -0.0149  0.0925
   44SER    SCP  127  10.525   4.726   7.747 -0.1641  0.2119 -0.2935
   44SER    SCN  128  10.712   4.542   7.845 -0.4626  0.0331 -0.0407
   45ALA     BB  129  10.364   4.091   7.780 -0.1372 -0.1645  0.3867
   46MET     BB  130  10.216   3.956   7.618 -0.1810  0.0453 -0.0722
   46MET    SC1  131  10.258   4.058   7.251  0.1170 -0.0484 -0.1258
   47HIS     BB  132  10.009   3.678   7.557 -0.2028 -0.3336 -0.3514
   47HIS    SC1  133  10.191   3.534   7.337  0.1070 -0.1894 -0.1645
   47HIS    SC2  134  10.263   3.345   7.158 -0.0054 -0.1275 -0.2769
   47HIS    SC3  135  10.428   3.552   7.209  0.0992 -0.2324 -0.1851
   48ILE     BB  136   9.790   3.697   7.550 -0.0559 -0.0196 -0.0353
   48ILE    SC1  137   9.729   3.997   7.506  0.0712  0.0191  0.0481
   49GLY     BB  138   9.503   3.654   7.752 -0.3363 -0.0855 -0.3216
   50ALA     BB  139   9.329   3.466   7.941  0.0154 -0.1577 -0.0065
   51LEU     BB  140   9.372   3.393   8.233 -0.2835 -0.0105 -0.0088
   51LEU    SC1  141   9.514   3.119   8.354 -0.4596  0.0509 -0.1133
   52ARG     BB  142   9.597   3.586   8.308 -0.0511 -0.3737  0.1567
   52ARG    SC1  143   9.848   3.501   8.140  0.2895 -0.3811  0.0947
   52ARG    SC2  144  10.165   3.551   8.040 -0.1675  0.1702 -0.3736
   52ARG    SCP  145  10.132   3.448   8.020 -0.4714  0.2085 -0.1423
   53TRP     BB  146   9.501   3.893   8.322 -0.2605 -0.1045 -0.1195
   53TRP    SC1  147   9.307   3.979   8.099 -0.0074 -0.0267  0.1391
   53TRP    SC2  148   9.197   4.036   7.859  0.0880 -0.0272  0.0948
   53TRP    SC3  149   9.442   4.131   7.921  0.0428  0.0145  0.2117
   53TRP    SC4  150   9.340   4.171   7.675  0.1967 -0.0938  0.1289
   54HIS     BB  151   9.241   3.840   8.568  0.1229 -0.2304  0.3063
   54HIS    SC1  152   9.032   3.764   8.361  0.4877  0.0119 -0.1534
   54HIS    SC2  153   8.934   3.760   8.110  0.3363 -0.1151 -0.0941
   54HIS    SC3  154   8.919   3.539   8.264  0.1186  0.0594  0.1435
   55PHE     BB  155   9.519   3.843   8.799 -0.0655  0.1200  0.0572
   55PHE    SC1  156   9.681   3.639   8.825 -0.1137  0.2330 -0.1487
   55PHE    SC2  157   9.681   3.373   8.778 -0.3178  0.2126 -0.0446
   55PHE    SC3  158   9.881   3.527   8.682 -0.0751 -0.0114  0.0876
   56LEU     BB  159   9.593   4.181   8.709 -0.0876 -0.0372  0.0097
   56LEU    SC1  160   9.866   4.276   8.715  0.2560 -0.0899 -0.2138
   57LEU     BB  161   9.268   4.284   8.905  0.1690 -0.2518 -0.0267
   57LEU    SC1  162   8.958   4.192   8.788  0.2814  0.5480  0.1345
   58GLN     BB  163   9.350   4.200   9.171 -0.1029 -0.1801  0.0522
   58GLN    SC1  164   9.129   4.349   9.482 -0.0112  0.0892 -0.1764
   58GLN    SCP  165   9.068   4.324   9.358 -0.1524  0.0360  0.0284
   58GLN    SCN  166   9.190   4.374   9.606 -0.2368  0.2376  0.0315
   59SER     BB  167   9.694   4.285   9.190 -0.0067  0.0351 -0.0058
   59SER    SC1  168   9.865   4.316   9.322  0.0781 -0.3445  0.1411
   59SER    SCP  169   9.847   4.316   9.461  0.0070  0.2869  0.1057
   59SER    SCN  170   9.883   4.315   9.183 -0.0416 -0.1621  0.0941
   60LEU     BB  171   9.581   4.660   9.053  0.0941 -0.2011  0.1559
   60LEU    SC1  172   9.848   4.784   8.959 -0.0454 -0.1996  0.2906
   61GLU     BB  173   9.412   4.695   9.264 -0.2577  0.3525  0.0723
   61GLU    SC1  174   9.137   4.967   9.227 -0.1248  0.2353 -0.1116
   61GLU    SCN  175   9.209   4.929   9.300 -0.1571 -0.3693 -0.3435
   62ASPP    BB  176   9.630   4.659   9.575 -0.2518  0.2187  0.0853
   62ASPP   SC1  177   9.542   4.467   9.762 -0.1632  0.0992 -0.0094
   63LEU     BB  178   9.838   4.865   9.414 -0.3333 -0.0355 -0.1624
   63LEU    SC1  179  10.131   4.765   9.373 -0.0063  0.1100  0.0096
   64HIS     BB  180   9.621   5.128   9.418 -0.2343 -0.2004 -0.2980
   64HIS    SC1  181   9.586   5.231   9.141  0.2261  0.2752 -0.0242
   64HIS    SC2  182   9.609   5.450   8.985 -0.0848  0.1982 -0.1870
   64HIS    SC3  183   9.430   5.258   8.922  0.1018 -0.0505  0.0189
   65LYS     BB  184   9.562   5.144   9.740  0.0834  0.0255  0.3229
   65LYS    SC1  185   9.248   5.034   9.711  0.1371 -0.0979  0.2877
   65LYS    SC2  186   9.122   4.825   9.690  0.1503 -0.0261 -0.1985
   65LYS    SCP  187   9.154   4.810   9.586 -0.1744  0.1025 -0.3270
   66ASN     BB  188   9.876   5.093   9.914  0.1911 -0.1597 -0.2326
   66ASN    SC1  189   9.880   4.825   9.994 -0.0102 -0.2859  0.0171
   66ASN    SCP  190   9.853   4.698   9.941  0.3406  0.2408 -0.3808
   66ASN    SCN  191   9.906   4.951  10.047 -0.1259  0.2279 -0.0892
   67LEU     BB  192  10.015   5.329   9.833 -0.2198  0.1227 -0.3817
   67LEU    SC1  193  10.225   5.203   9.605 -0.1316  0.1594  0.1015
   68SER     BB  194   9.823   5.589   9.742  0.1051  0.1627 -0.2384
   68SER    SC1  195   9.757   5.595   9.507  0.1250 -0.2565  0.3857
   68SER    SCP  196   9.640   5.668   9.486 -0.0531  0.2594 -0.0983
   68SER    SCN  197   9.875   5.521   9.528 -0.1879  0.0885  0.0769
   69ARG     BB  198   9.861   5.743  10.008  0.1789  0.0744 -0.2795
   69ARG    SC1  199   9.652   5.978  10.089 -0.0224  0.3783 -0.1918
   69ARG    SC2  200   9.595   6.319  10.040  0.4106 -0.0830  0.1332
   69ARG    SCP  201   9.664   6.370   9.972  0.4239  0.0155  0.2175
   70LEU     BB  202  10.161   5.742  10.130  0.1753  0.3218 -0.2604
   70LEU    SC1  203  10.186   5.767  10.493 -0.0650  0.2957  0.0312
   71GLY     BB  204  10.336   5.782   9.856 -0.0034  0.2495 -0.0729
   72ALA     BB  205  10.274   5.678   9.629  0.1062 -0.0409 -0.0336
   73ARG     BB  206  10.224   5.714   9.346  0.2583  0.0817  0.2059
   73ARG    SC1  207  10.437   5.898   9.129  0.2048  0.1224  0.3142
   73ARG    SC2  208  10.556   6.194   9.018  0.1447  0.2336 -0.0313
   73ARG    SCP  209  10.490   6.276   8.987  0.0929  0.2174  0.0329
   74LEU     BB  210  10.108   5.502   9.068  0.0240  0.2060 -0.1558
   74LEU    SC1  211  10.079   5.206   9.146 -0.2831 -0.1172 -0.0856
   75LEU     BB  212  10.126   5.521   8.777 -0.2685  0.0786  0.1275
   75LEU    SC1  213  10.301   5.730   8.672  0.0228 -0.0688 -0.2483
   76VAL     BB  214   9.876   5.444   8.571 -0.3151  0.0071 -0.0908
   76VAL    SC1  215   9.836   5.191   8.640  0.1943 -0.0593  0.0030
   77ILE     BB  216   9.957   5.456   8.183  0.2241 -0.0510  0.0395
   77ILE    SC1  217  10.142   5.704   8.211 -0.0711  0.1490  0.2833
   78GLN     BB  218   9.837   5.468   7.839  0.2822 -0.0129 -0.0792
   78GLN    SC1  219   9.579   5.176   7.847  0.1856 -0.1165  0.1403
   78GLN    SCP  220   9.696   5.226   7.789 -0.0157 -0.1406  0.1326
   78GLN    SCN  221   9.462   5.126   7.905 -0.2992  0.1406 -0.1735
   79GLY     BB  222  10.026   5.447   7.592 -0.1126 -0.0644 -0.1534
   80GLU     BB  223  10.184   5.497   7.414  0.1487 -0.1253  0.4418
   80GLU    SC1  224   9.964   5.439   7.055 -0.0529 -0.0368 -0.1861
   80GLU    SCN  225   9.968   5.335   7.091  0.2249  0.1152  0.3209
   81TYR     BB  226  10.517   5.574   7.414  0.0615  0.2209 -0.1788
   81TYR    SC1  227  10.616   5.479   7.660 -0.3517  0.0432 -0.2763
   81TYR    SC2  228  10.718   5.452   7.909 -0.1196  0.0396 -0.3699
   81TYR    SC3  229  10.451   5.448   7.872 -0.1638  0.2302 -0.0974
   82GLU     BB  230  10.634   5.828   7.243 -0.1278 -0.1388 -0.1465
   82GLU    SC1  231  10.758   5.676   6.929 -0.1178 -0.0408 -0.0953
   82GLU    SCN  232  10.712   5.751   6.862  0.3889  0.0719 -0.3680
   83SER     BB  233  10.603   6.086   7.413 -0.1423 -0.3267  0.1551
   83SER    SC1  234  10.737   6.303   7.359 -0.2152 -0.0219 -0.1068
   83SER    SCP  235  10.775   6.265   7.230  0.0543  0.2544 -0.0955
   83SER    SCN  236  10.699   6.342   7.488  0.3651 -0.4157  0.2213
   84VAL     BB  237  10.461   6.017   7.687 -0.0137 -0.1784 -0.0887
   84VAL    SC1  238  10.216   5.923   7.651 -0.0505 -0.0564 -0.1628
   85LEU     BB  239  10.698   5.930   7.900  0.4272 -0.2331 -0.1770
   85LEU    SC1  240  10.578   5.834   8.198  0.0691  0.1379  0.0408
   86ARG     BB  241  10.891   6.106   7.987  0.2979 -0.2315 -0.0279
   86ARG    SC1  242  10.746   6.324   8.223 -0.1501  0.2691 -0.2125
   86ARG    SC2  243  10.532   6.501   8.287  0.5298 -0.2615 -0.0483
   86ARG    SCP  244  10.562   6.402   8.326  0.1572 -0.4221 -0.1209
   87ASP     BB  245  11.022   6.318   7.806  0.1212  0.0548  0.0401
   87ASP    SC1  246  11.153   6.543   7.992 -0.0765  0.2908  0.1163
   87ASP    SCN  247  11.118   6.556   8.095  0.2669  0.0279  0.2864
   88HIS     BB  248  11.170   6.217   7.579 -0.0665 -0.0924 -0.0028
   88HIS    SC1  249  11.038   5.925   7.542  0.0181 -0.1758  0.1692
   88HIS    SC2  250  11.025   5.671   7.633  0.1579 -0.2933 -0.1255
   88HIS    SC3  251  11.104   5.720   7.379 -0.2382  0.0210 -0.1989
   89VAL     BB  252  11.364   6.371   7.413 -0.0119 -0.0403  0.1077
   89VAL    SC1  253  11.442   6.326   7.164 -0.5166  0.0053 -0.0702
   90GLN     BB  254  11.627   6.464   7.702 -0.2648  0.0864 -0.4263
   90GLN    SC1  255  11.451   6.821   7.715  0.2413 -0.1431  0.0114
   90GLN    SCP  256  11.422   6.684   7.717  0.0754 -0.0898 -0.3829
   90GLN    SCN  257  11.481   6.958   7.714 -0.3164  0.0061 -0.1189
   91LYS     BB  258  11.772   6.405   7.968  0.0400 -0.0364 -0.0897
   91LYS    SC1  259  12.110   6.334   8.045 -0.0181 -0.0729  0.0236
   91LYS    SC2  260  12.375   6.311   8.025 -0.0670 -0.1250 -0.0614
   91LYS    SCP  261  12.306   6.341   7.945 -0.0792 -0.0833 -0.0352
   92TRP     BB  262  11.602   6.245   8.154 -0.3063  0.1742  0.0502
   92TRP    SC1  263  11.390   6.076   8.024  0.0278 -0.1058  0.0970
   92TRP    SC2  264  11.292   5.845   7.923 -0.0805 -0.0202  0.0036
   92TRP    SC3  265  11.253   5.906   8.183 -0.1280 -0.0660  0.0072
   92TRP    SC4  266  11.141   5.684   8.077 -0.1287 -0.0346 -0.0586
   93ASN     BB  267  11.837   6.283   8.449 -0.2052  0.1220 -0.2550
   93ASN    SC1  268  11.896   6.587   8.449 -0.2330  0.4512 -0.0395
   93ASN    SCP  269  11.868   6.649   8.571  0.4335  0.0833  0.3079
   93ASN    SCN  270  11.923   6.525   8.326  0.0665  0.1557  0.1831
   94ILE     BB  271  11.930   6.177   8.706 -0.2327 -0.1816  0.1215
   94ILE    SC1  272  12.238   6.191   8.733 -0.2332 -0.0099  0.0523
   95THR     BB  273  11.974   5.836   8.882 -0.0886 -0.1242  0.1698
   95THR    SC1  274  12.173   5.826   9.060 -0.0773 -0.0610  0.2076
   95THR    SCP  275  12.167   5.704   8.991 -0.0946  0.2085 -0.2381
   95THR    SCN  276  12.179   5.948   9.129  0.4152 -0.3337  0.7991
   96GLN     BB  277  11.760   5.623   8.853 -0.1335  0.0767  0.1675
   96GLN    SC1  278  11.835   5.456   9.181 -0.0636 -0.1358  0.2007
   96GLN    SCP  279  11.837   5.442   9.041 -0.4993 -0.3029 -0.1247
   96GLN    SCN  280  11.833   5.471   9.320  0.0592  0.2624 -0.1520
   97VAL     BB  281  11.730   5.367   8.715 -0.2919 -0.2431  0.1613
   97VAL    SC1  282  11.782   5.350   8.456  0.0381  0.2597  0.1789
   98THR     BB  283  11.543   5.098   8.856  0.1382  0.0223  0.1242
   98THR    SC1  284  11.467   5.150   9.093  0.2720 -0.0229 -0.0794
   98THR    SCP  285  11.460   5.120   9.229  0.2132 -0.0716 -0.1591
   98THR    SCN  286  11.475   5.179   8.956  0.1332 -0.2224 -0.1976
   99LEU     BB  287  11.591   4.898   8.663 -0.5610  0.1773  0.1899
   99LEU    SC1  288  11.455   4.972   8.362 -0.0603 -0.0617 -0.2070
  100ASP     BB  289  11.552   4.503   8.647 -0.0962  0.1110  0.0398
  100ASP    SC1  290  11.314   4.358   8.709  0.1064  0.1982 -0.0552
  100ASP    SCN  291  11.269   4.438   8.770 -0.1957  0.2953 -0.3720
  101ALA     BB  292  11.718   4.212   8.453 -0.0278 -0.1631  0.2349
  102GLU     BB  293  11.539   4.202   8.284  0.3181  0.1694 -0.0503
  102GLU    SC1  294  11.214   4.085   8.284 -0.0815 -0.0288 -0.2982
  102GLU    SCN  295  11.126   4.070   8.220 -0.3468  0.0073  0.0278
  103MET     BB  296  11.600   4.344   7.964  0.0163  0.1037  0.1436
  103MET    SC1  297  11.740   4.627   8.127 -0.1427  0.2751  0.0094
  104GLU     BB  298  11.610   4.272   7.678  0.1636 -0.0888 -0.0422
  104GLU    SC1  299  11.986   4.359   7.599 -0.2519  0.0218  0.0019
  104GLU    SCN  300  12.011   4.299   7.510  0.0146  0.1235 -0.0010
  105PRO     BB  301  11.402   4.057   7.552 -0.0748 -0.0322  0.0731
  105PRO    SC1  302  11.587   3.893   7.433 -0.2659  0.0170 -0.1851
  106PHE     BB  303  11.130   4.131   7.736 -0.0699  0.2303  0.1234
  106PHE    SC1  304  10.867   4.011   7.627 -0.0138 -0.1330 -0.1283
  106PHE    SC2  305  10.691   3.854   7.496 -0.0718 -0.0784 -0.1167
  106PHE    SC3  306  10.698   4.119   7.446  0.0283 -0.0848 -0.1390
  107TYR     BB  307  11.093   4.392   7.739 -0.0248  0.0267  0.1353
  107TYR    SC1  308  11.112   4.545   8.007  0.1478  0.1466 -0.0632
  107TYR    SC2  309  10.989   4.722   8.170 -0.0217 -0.0298  0.0046
  107TYR    SC3  310  11.202   4.582   8.259  0.1317  0.1595 -0.0594
  108LYS     BB  311  11.115   4.628   7.518  0.3220  0.1957 -0.1373
  108LYS    SC1  312  10.807   4.621   7.368  0.0094 -0.1517  0.0926
  108LYS    SC2  313  10.706   4.793   7.255 -0.2327  0.1255 -0.1047
  108LYS    SCP  314  10.631   4.863   7.295 -0.2240 -0.0053  0.1602
  109GLU     BB  315  11.316   4.738   7.436 -0.3026  0.3154  0.1341
  109GLU    SC1  316  11.252   4.908   7.082 -0.0162  0.0382  0.0287
  109GLU    SCN  317  11.162   4.970   7.083 -0.2221 -0.2361 -0.0987
  110MET     BB  318  11.541   4.890   7.632 -0.4357  0.2017 -0.1960
  110MET    SC1  319  11.326   4.952   7.917  0.1619  0.1953 -0.0909
  111GLU     BB  320  11.786   4.863   7.658  0.0793 -0.0912 -0.0073
  111GLU    SC1  321  11.869   4.737   7.289  0.0948  0.2144  0.2760
  111GLU    SCN  322  11.843   4.657   7.360 -0.0589  0.1410  0.1419
  112ALA     BB  323  11.974   4.990   7.883  0.0622 -0.3298  0.0700
  113ASN     BB  324  11.944   5.334   7.852 -0.3227  0.0211 -0.0938
  113ASN    SC1  325  12.122   5.417   8.122 -0.1335  0.0668 -0.1948
  113ASN    SCP  326  12.214   5.520   8.146  0.1935 -0.1803 -0.3879
  113ASN    SCN  327  12.030   5.315   8.097 -0.1974  0.0435  0.0614
  114ILE     BB  328  11.635   5.429   7.798  0.2212 -0.0279 -0.0529
  114ILE    SC1  329  11.490   5.356   8.063  0.3954 -0.2944 -0.0264
  115ARG     BB  330  11.475   5.384   7.507 -0.2363  0.1899 -0.2043
  115ARG    SC1  331  11.214   5.219   7.456  0.2572  0.2260 -0.1413
  115ARG    SC2  332  10.901   5.275   7.342  0.3681 -0.3655  0.2316
  115ARG    SCP  333  10.803   5.226   7.348 -0.2661  0.6082  0.1001
  116ARG     BB  334  11.637   5.505   7.281 -0.0946  0.0122 -0.2938
  116ARG    SC1  335  11.710   5.209   7.130  0.0335  0.0458 -0.0493
  116ARG    SC2  336  11.719   5.027   6.896  0.3146 -0.6179  0.1258
  116ARG    SCP  337  11.707   4.984   6.997 -0.1357  0.0721  0.4449
  117LEU     BB  338  11.588   5.840   7.324  0.1194  0.0598 -0.1106
  117LEU    SC1  339  11.490   5.852   7.004  0.0760 -0.2048  0.0669
  118GLY     BB  340  11.630   5.972   7.568 -0.0152  0.1717 -0.2034
  119ALA     BB  341  11.763   5.918   7.754 -0.0901 -0.1119  0.1784
  120GLU     BB  342  11.840   5.845   7.976 -0.2074  0.2180 -0.1959
  120GLU    SC1  343  12.230   5.865   7.843 -0.4057 -0.1384 -0.1477
  120GLU    SCN  344  12.171   5.958   7.845 -0.1422  0.0527  0.3389
  121LEU     BB  345  11.914   5.813   8.269 -0.0835  0.3843 -0.0689
  121LEU    SC1  346  11.657   5.846   8.425 -0.1640  0.1115  0.0398
  122GLY     BB  347  12.191   5.864   8.346 -0.5214  0.1773 -0.2670
  123PHE     BB  348  12.308   5.669   8.556  0.1741  0.5291 -0.2432
  123PHE    SC1  349  12.554   5.737   8.747  0.0201 -0.2367 -0.1727
  123PHE    SC2  350  12.813   5.783   8.689  0.1089 -0.3594  0.1101
  123PHE    SC3  351  12.672   5.966   8.828 -0.0485 -0.1534 -0.3041
  124GLU     BB  352  12.221   5.387   8.615 -0.1888 -0.4144  0.0705
  124GLU    SC1  353  12.569   5.229   8.550  0.0178  0.0377  0.1562
  124GLU    SCN  354  12.653   5.165   8.520 -0.0948 -0.1120  0.1466
  125VAL     BB  355  12.230   5.267   8.881  0.1442  0.1112 -0.2803
  125VAL    SC1  356  12.285   5.361   9.122  0.1113  0.0265 -0.2394
  126LEU     BB  357  12.024   4.977   8.862  0.0588 -0.0681  0.2285
  126LEU    SC1  358  11.931   4.970   9.121 -0.1986 -0.0913  0.0230
  127SER     BB  359  12.075   4.825   8.589 -0.3704  0.1589  0.3179
  127SER    SC1  360  12.105   4.957   8.334  0.1128 -0.0302 -0.1406
  127SER    SCP  361  12.083   5.081   8.396 -0.2839 -0.1702 -0.0952
  127SER    SCN  362  12.127   4.833   8.273  0.1976  0.1190 -0.5529
  128ARG     BB  363  11.998   4.534   8.561  0.0824 -0.0016 -0.3139
  128ARG    SC1  364  12.171   4.436   8.354 -0.1774 -0.0784 -0.2329
  128ARG    SC2  365  12.215   4.582   8.095 -0.0407  0.2588  0.2025
  128ARG    SCP  366  12.294   4.623   8.031  0.2588 -0.1127  0.2978
  129VAL     BB  367  11.997   4.402   8.903  0.0992 -0.1540  0.0428
  129VAL    SC1  368  12.191   4.550   9.006  0.0518 -0.0426 -0.0268
  130GLY     BB  369  11.841   4.266   9.001 -0.1135  0.0733  0.1866
  131HIS     BB  370  11.706   4.188   9.272 -0.1135  0.1338 -0.1590
  131HIS    SC1  371  11.395   4.199   9.159 -0.0866  0.0478 -0.4087
  131HIS    SC2  372  11.174   4.306   9.271  0.0217 -0.1232 -0.0118
  131HIS    SC3  373  11.170   4.051   9.182  0.0985 -0.1778  0.1376
  132SER     BB  374  11.612   3.914   9.546 -0.1480 -0.1792  0.3164
  132SER    SC1  375  11.405   3.999   9.654  0.1689  0.0493  0.1550
  132SER    SCP  376  11.526   3.965   9.591  0.1951  0.7382  0.3283
  132SER    SCN  377  11.285   4.034   9.716 -0.3140 -0.0053 -0.1556
  133LEU     BB  378  11.819   3.716   9.777 -0.1222  0.0859  0.3692
  133LEU    SC1  379  11.672   3.482   9.811 -0.1487 -0.0313 -0.1136
  134TYR     BB  380  12.061   3.745   9.638 -0.0701 -0.0118  0.1530
  134TYR    SC1  381  12.055   3.489   9.411 -0.0930 -0.0002 -0.0726
  134TYR    SC2  382  11.912   3.259   9.417  0.0904 -0.1128  0.1259
  134TYR    SC3  383  12.132   3.277   9.262 -0.0292 -0.0038 -0.0348
  135ASP     BB  384  12.129   4.010   9.530 -0.1259 -0.3553 -0.3318
  135ASP    SC1  385  11.993   4.255   9.741  0.4293 -0.3164  0.2244
  135ASP    SCN  386  12.071   4.268   9.664  0.0336 -0.1541 -0.2037
  136THR     BB  387  12.254   4.165   9.304  0.3880  0.3542  0.0724
  136THR    SC1  388  12.255   3.987   9.093 -0.1630 -0.1853  0.0797
  136THR    SCP  389  12.301   3.914   9.203 -0.1492 -0.0746  0.1725
  136THR    SCN  390  12.208   4.060   8.983  0.0831 -0.1963 -0.0109
  137LYS     BB  391  12.394   4.439   9.439 -0.0866 -0.1884 -0.0909
  137LYS    SC1  392  12.452   4.358   9.738  0.5650  0.1071  0.1409
  137LYS    SC2  393  12.479   4.292   9.949 -0.2270  0.3671  0.0836
  137LYS    SCP  394  12.520   4.224  10.024  0.0215  0.3024 -0.0963
  138ARG     BB  395  12.670   4.416   9.308  0.3089  0.2004  0.2096
  138ARG    SC1  396  12.797   4.676   9.334 -0.5470 -0.0100 -0.2369
  138ARG    SC2  397  13.013   4.875   9.233  0.0180  0.0531 -0.1615
  138ARG    SCP  398  12.953   4.818   9.161 -0.0843  0.1403 -0.1468
  139ILE     BB  399  12.754   4.086   9.263 -0.0207 -0.5606 -0.0667
  139ILE    SC1  400  12.895   4.022   9.532 -0.0463 -0.2295  0.0305
  140LEU     BB  401  12.907   3.990   9.076  0.0063  0.0189  0.2072
  140LEU    SC1  402  13.197   3.902   9.182 -0.1599 -0.0822 -0.0250
  141ASP     BB  403  13.135   4.256   8.871  0.5046 -0.0045  0.0510
  141ASP    SC1  404  12.986   4.510   8.918  0.5074  0.0920 -0.3534
  141ASP    SCN  405  12.989   4.610   8.962  0.0622  0.0712 -0.2325
  142LEU     BB  406  13.288   4.063   8.692 -0.0157  0.1519  0.1048
  142LEU    SC1  407  13.586   4.091   8.715 -0.1109 -0.1314 -0.1413
  143ASN     BB  408  13.162   3.807   8.604  0.0900 -0.0798 -0.0104
  143ASN    SC1  409  13.433   3.637   8.433 -0.1548 -0.3611  0.1730
  143ASN    SCP  410  13.508   3.626   8.315  0.3801  0.4056 -0.0196
  143ASN    SCN  411  13.359   3.647   8.551 -0.2580  0.0602 -0.3619
  144GLY     BB  412  12.910   3.806   8.508 -0.2114 -0.1107  0.1630
  145GLY     BB  413  12.689   3.888   8.706  0.2483  0.0556 -0.0125
  146SER     BB  414  12.595   3.616   8.935 -0.1763  0.0177  0.2255
  146SER    SC1  415  12.394   3.541   9.012 -0.2180 -0.2707  0.3403
  146SER    SCP  416  12.412   3.668   8.955 -0.0903 -0.1086  0.0005
  146SER    SCN  417  12.377   3.414   9.068  0.0185 -0.2167 -0.2030
  147PRO     BB  418  12.804   3.342   8.858  0.0020 -0.0392  0.1417
  147PRO    SC1  419  13.048   3.456   8.893  0.2179 -0.0330  0.0661
  148PRO     BB  420  12.776   3.159   8.617  0.0004 -0.0442  0.0619
  148PRO    SC1  421  12.890   3.329   8.391  0.5042 -0.0357  0.4654
  149LEU     BB  422  12.703   2.903   8.574  0.1924 -0.0221 -0.2425
  149LEU    SC1  423  12.484   2.826   8.351  0.1074 -0.0702 -0.2549
  150THR     BB  424  12.708   2.645   8.817  0.1291 -0.0891  0.2608
  150THR    SC1  425  12.508   2.528   8.852 -0.0911 -0.1144  0.1364
  150THR    SCP  426  12.403   2.557   8.765  0.2274 -0.2766 -0.0242
  150THR    SCN  427  12.614   2.499   8.940 -0.0675 -0.0587  0.4203
  151TYR     BB  428  12.916   2.713   9.058  0.0387 -0.0034  0.0519
  151TYR    SC1  429  12.748   2.657   9.321 -0.1378  0.4704  0.0845
  151TYR    SC2  430  12.527   2.645   9.475 -0.0467  0.0570  0.1932
  151TYR    SC3  431  12.771   2.611   9.586  0.0224 -0.2118 -0.0295
  152LYS     BB  432  13.111   2.914   9.092 -0.0550 -0.2360 -0.1051
  152LYS    SC1  433  13.228   2.987   8.750 -0.0105 -0.1437  0.0840
  152LYS    SC2  434  13.313   3.156   8.532 -0.0078  0.0029 -0.4239
  152LYS    SCP  435  13.205   3.167   8.545 -0.0496 -0.4101 -0.2798
  153ARG     BB  436  12.931   3.093   9.336 -0.0072  0.0200  0.2783
  153ARG    SC1  437  13.041   3.056   9.649  0.1095 -0.5282  0.1357
  153ARG    SC2  438  13.364   3.000   9.836  0.2567  0.4321  0.3916
  153ARG    SCP  439  13.418   2.913   9.875  0.2996  0.1730 -0.1568
  154PHE     BB  440  12.656   3.259   9.329 -0.0350  0.2966 -0.1488
  154PHE    SC1  441  12.503   3.058   9.130 -0.0916 -0.3496  0.1005
  154PHE    SC2  442  12.365   3.029   8.900 -0.0604  0.0912  0.0174
  154PHE    SC3  443  12.305   2.875   9.113 -0.3173 -0.0906 -0.1797
  155LEU     BB  444  12.543   3.419   9.558  0.0494 -0.3861 -0.0280
  155LEU    SC1  445  12.517   3.695   9.422  0.6547 -0.0932  0.1089
  156HIS     BB  446  12.733   3.358   9.817 -0.0570  0.0874 -0.3873
  156HIS    SC1  447  12.635   3.107   9.918 -0.0895  0.1953  0.1097
  156HIS    SC2  448  12.487   2.939  10.069 -0.1171  0.1790  0.0649
  156HIS    SC3  449  12.454   2.944   9.801  0.0876  0.0486  0.0344
  157ILE     BB  450  13.019   3.507   9.757 -0.2450  0.0443 -0.1655
  157ILE    SC1  451  12.997   3.575   9.455 -0.0201 -0.0333 -0.2012
  158LEU     BB  452  13.323   3.543   9.783 -0.1488  0.1013 -0.2707
  158LEU    SC1  453  13.506   3.697   9.565 -0.1551 -0.0394 -0.2439
  159SER     BB  454  13.334   3.628  10.121  0.1651 -0.1175 -0.3603
  159SER    SC1  455  13.522   3.593  10.211 -0.2762 -0.3107 -0.2413
  159SER    SCP  456  13.659   3.578  10.237 -0.2056  0.0666  0.3522
  159SER    SCN  457  13.386   3.607  10.186 -0.0967 -0.0632 -0.4319
  160GLN     BB  458  13.044   3.722  10.227 -0.4915  0.2325  0.2510
  160GLN    SC1  459  13.133   3.630  10.570 -0.1171  0.6433  0.0787
  160GLN    SCP  460  13.113   3.718  10.677 -0.0506 -0.1915 -0.3871
  160GLN    SCN  461  13.154   3.542  10.463 -0.0467 -0.4086 -0.2108
  161LEU     BB  462  12.932   3.999  10.203  0.5836 -0.1292 -0.0367
  161LEU    SC1  463  13.111   4.270  10.293  0.3688 -0.0961 -0.1554
  162GLY     BB  464  12.639   4.010  10.373  0.4854 -0.3778 -0.0801
  163ASP     BB  465  12.512   3.736  10.383 -0.2117  0.1646 -0.2268
  163ASP    SC1  466  12.649   3.474  10.335  0.0511  0.1812 -0.2975
  163ASP    SCN  467  12.544   3.476  10.300 -0.1011 -0.3140  0.0262
  164PRO     BB  468  12.236   3.710  10.509 -0.2029  0.2166 -0.1668
  164PRO    SC1  469  12.101   3.632  10.763 -0.0575  0.0143 -0.1712
  165GLU     BB  470  11.982   3.924  10.404 -0.1158 -0.0608  0.0416
  165GLU    SC1  471  12.162   3.963  10.072  0.2928 -0.1937 -0.1368
  165GLU    SCN  472  12.196   3.864  10.104 -0.0842 -0.3405 -0.1305
  166VAL     BB  473  11.724   4.136  10.543 -0.1598  0.1693 -0.1199
  166VAL    SC1  474  11.830   4.188  10.780 -0.1275  0.1801 -0.1366
  167PRO     BB  475  11.398   4.238  10.475 -0.0295  0.2730 -0.0623
  167PRO    SC1  476  11.260   4.029  10.584  0.2322 -0.2689  0.0528
  168VAL     BB  477  11.145   4.499  10.416 -0.1887  0.2425  0.1411
  168VAL    SC1  478  11.270   4.659  10.246  0.0774  0.0256  0.1256
  169ARG     BB  479  10.821   4.553  10.443  0.3348 -0.1542 -0.3105
  169ARG    SC1  480  10.719   4.248  10.456 -0.0067 -0.2637 -0.1977
  169ARG    SC2  481  10.737   3.924  10.435 -0.4277 -0.3087 -0.7364
  169ARG    SCP  482  10.761   4.027  10.404 -0.1394 -0.0866  0.0055
  170ASN     BB  483  10.631   4.770  10.472 -0.2088 -0.0355 -0.0041
  170ASN    SC1  484  10.416   4.872  10.648  0.2445 -0.1747 -0.1465
  170ASN    SCP  485  10.553   4.894  10.663  0.2184 -0.1251 -0.3381
  170ASN    SCN  486  10.278   4.851  10.632  0.1423  0.1816 -0.1351
  171LEU     BB  487  10.699   5.011  10.269 -0.2027  0.2678 -0.0927
  171LEU    SC1  488  10.872   4.861  10.005  0.2410 -0.0505  0.1056
  172THR     BB  489  10.482   5.215  10.219  0.4926  0.2081  0.0312
  172THR    SC1  490  10.241   5.095  10.234  0.2672 -0.4452  0.2945
  172THR    SCP  491  10.249   5.096  10.374  0.2652 -0.1208 -0.1309
  172THR    SCN  492  10.233   5.093  10.094 -0.1233 -0.2240 -0.1134
  173ALA     BB  493  10.536   5.524  10.289  0.1741 -0.1862  0.1626
  174GLU     BB  494  10.772   5.564  10.499  0.2021  0.0546  0.0547
  174GLU    SC1  495  10.754   5.233  10.702 -0.1524 -0.3387 -0.1559
  174GLU    SCN  496  10.853   5.187  10.692 -0.0245 -0.0384 -0.4508
  175ASP     BB  497  11.019   5.684  10.361 -0.1456  0.0667  0.3425
  175ASP    SC1  498  11.105   5.901  10.548 -0.0513  0.1295 -0.5437
  175ASP    SCN  499  11.188   5.857  10.491  0.1464 -0.3458  0.0124
  176PHE     BB  500  10.914   5.826  10.061  0.1114  0.3822  0.1318
  176PHE    SC1  501  10.849   5.587   9.915  0.0755  0.0764 -0.0632
  176PHE    SC2  502  10.674   5.426   9.788  0.0874 -0.0716  0.1043
  176PHE    SC3  503  10.889   5.320   9.913  0.2425  0.0998 -0.0123
  177GLN     BB  504  10.899   6.070  10.105  0.1629  0.0982 -0.0317
  177GLN    SC1  505  10.642   6.154  10.422  0.1626 -0.1612 -0.1123
  177GLN    SCP  506  10.706   6.262  10.361  0.1113  0.4049  0.2654
  177GLN    SCN  507  10.579   6.045  10.484  0.1109  0.0635 -0.3018
  178ARG     BB  508  11.015   6.321   9.882 -0.2085  0.0671  0.0137
  178ARG    SC1  509  11.231   6.369  10.064 -0.5074 -0.2466  0.0538
  178ARG    SC2  510  11.367   6.102  10.219 -0.0313 -0.3171  0.0278
  178ARG    SCP  511  11.262   6.083  10.243 -0.0504  0.0820  0.3755
  179CYS     BB  512  10.933   6.516   9.610 -0.0700  0.1438 -0.1742
  179CYS    SC1  513  11.033   6.790   9.641  0.1246  0.0759  0.0785
  180MET     BB  514  10.766   6.426   9.412 -0.2039  0.1042 -0.1709
  180MET    SC1  515  10.631   6.696   9.249  0.0794 -0.1772 -0.3168
  181SER     BB  516  10.491   6.286   9.541 -0.0847  0.1012 -0.0192
  181SER    SC1  517  10.501   6.345   9.829 -0.0018  0.2864  0.0606
  181SER    SCP  518  10.370   6.395   9.835 -0.2727 -0.1675 -0.0616
  181SER    SCN  519  10.631   6.295   9.822 -0.2170 -0.0685  0.2271
  182PRO     BB  520  10.166   6.170   9.431 -0.0647  0.3078  0.1651
  182PRO    SC1  521  10.154   6.362   9.205 -0.1459 -0.1031 -0.3459
  183GLU     BB  522   9.935   6.051   9.637  0.1897 -0.3749  0.0556
  183GLU    SC1  523   9.950   6.489   9.742 -0.2530  0.5074 -0.3175
  183GLU    SCN  524   9.866   6.460   9.807  0.2384 -0.2359  0.1424
  184PRO     BB  525   9.644   6.160   9.552  0.1899 -0.1190  0.1899
  184PRO    SC1  526   9.410   6.012   9.683 -0.4357 -0.1565 -0.1578
  185GLY     BB  527   9.707   6.371   9.314 -0.0274  0.3661 -0.0796
  186LEU     BB  528   9.692   6.378   8.992 -0.0339  0.1243  0.0094
  186LEU    SC1  529   9.431   6.204   8.960 -0.2396 -0.1265 -0.2339
  187ALA     BB  530   9.843   6.416   8.739  0.0473 -0.0846  0.1496
  188GLU     BB  531   9.811   6.296   8.483 -0.0180  0.2008  0.1546
  188GLU    SC1  532   9.657   6.458   8.206 -0.7309 -0.4728 -0.0461
  188GLU    SCN  533   9.689   6.369   8.150 -0.0145 -0.3373  0.0445
  189ARG     BB  534   9.765   5.988   8.410 -0.0400 -0.0163 -0.1169
  189ARG    SC1  535   9.705   5.920   8.093  0.0836 -0.1859 -0.3167
  189ARG    SC2  536   9.441   6.020   8.001 -0.0176 -0.1419  0.0947
  189ARG    SCP  537   9.467   6.125   8.021 -0.0428 -0.1430  0.1337
  190TYR     BB  538   9.642   5.793   8.595 -0.2044 -0.1668 -0.0131
  190TYR    SC1  539   9.774   5.833   8.855 -0.0189 -0.1262  0.0910
  190TYR    SC2  540   9.974   6.006   8.908 -0.3210  0.2272  0.1214
  190TYR    SC3  541   9.828   5.902   9.110 -0.1373 -0.0788  0.1040
  191ARG     BB  542   9.468   5.586   8.471  0.3091 -0.0815 -0.0573
  191ARG    SC1  543   9.340   5.566   8.189  0.1288 -0.0105  0.0967
  191ARG    SC2  544   9.032   5.673   8.121 -0.2594  0.2769 -0.4802
  191ARG    SCP  545   8.995   5.602   8.045  0.0263  0.0478 -0.4221
  192VAL     BB  546   9.145   5.548   8.650  0.2131  0.0939  0.2592
  192VAL    SC1  547   9.131   5.798   8.735  0.0497  0.1520  0.0665
  193PRO     BB  548   8.992   5.302   8.499 -0.1171 -0.3280 -0.1515
  193PRO    SC1  549   8.749   5.410   8.356 -0.1690 -0.1052 -0.2983
  194VAL     BB  550   9.229   5.105   8.473  0.0091  0.1494 -0.1656
  194VAL    SC1  551   9.431   5.091   8.302 -0.1021 -0.2787 -0.2745
  195PRO     BB  552   9.243   4.783   8.641  0.1273  0.3762 -0.1166
  195PRO    SC1  553   9.499   4.651   8.576  0.1673 -0.2163  0.0943
  196ALA     BB  554   8.949   4.651   8.613  0.0738 -0.0132  0.0414
  197ASP     BB  555   8.970   4.738   8.233  0.1454  0.1410 -0.0648
  197ASP    SC1  556   8.741   4.950   8.217 -0.0228 -0.1259 -0.3546
  197ASP    SCN  557   8.672   4.964   8.132 -0.0051  0.0353 -0.3466
  198LEU     BB  558   9.091   4.629   7.987  0.0478  0.3571  0.1464
  198LEU    SC1  559   9.401   4.619   8.077 -0.0450  0.1970  0.0242
  199GLU     BB  560   8.854   4.408   7.727  0.6054 -0.0529  0.2165
  199GLU    SC1  561   9.036   4.484   7.394 -0.2515 -0.6108  0.2027
  199GLU    SCN  562   8.974   4.554   7.336  0.2176  0.1578  0.4823
  200ILE     BB  563   8.732   4.154   7.852 -0.1078 -0.0245  0.1255
  200ILE    SC1  564   8.821   4.233   8.138  0.2333  0.2730 -0.0540
  201PRO     BB  565   8.568   3.859   7.787 -0.1722  0.4378  0.0178
  201PRO    SC1  566   8.514   3.737   7.548  0.0359 -0.5157  0.3444
  202PRO     BB  567   8.428   3.719   8.083  0.0068  0.3455  0.0726
  202PRO    SC1  568   8.515   3.902   8.331  0.1292  0.2178  0.0414
  203GLN     BB  569   8.389   3.454   8.068 -0.1205 -0.1154 -0.1640
  203GLN    SC1  570   8.654   3.351   7.827 -0.1425 -0.1529  0.1482
  203GLN    SCP  571   8.544   3.271   7.795  0.0961  0.2878 -0.1585
  203GLN    SCN  572   8.765   3.431   7.858 -0.0351  0.2154  0.5734
  204SER     BB  573   8.385   3.244   8.334 -0.0989 -0.0416 -0.0665
  204SER    SC1  574   8.227   3.140   8.458  0.2607  0.1190 -0.1359
  204SER    SCP  575   8.188   3.009   8.488  0.0261 -0.2049  0.1467
  204SER    SCN  576   8.266   3.271   8.427 -0.1970 -0.1355  0.1521
  205LEU     BB  577   8.653   3.298   8.580  0.3362  0.0922 -0.3296
  205LEU    SC1  578   8.728   3.570   8.694 -0.1159 -0.1462  0.1728
  206SER     BB  579   8.737   3.017   8.790 -0.2606 -0.1136 -0.2047
  206SER    SC1  580   8.963   2.918   8.777 -0.3004  0.1689 -0.0236
  206SER    SCP  581   9.096   2.911   8.734  0.3828  0.4093  0.0793
  206SER    SCN  582   8.830   2.925   8.821  0.2276 -0.2523 -0.2263
  207PRO     BB  583   8.764   3.227   9.095 -0.0615 -0.3685  0.3137
  207PRO    SC1  584   8.645   3.151   9.326  0.3366  0.1370 -0.0452
  208TRP     BB  585   9.079   3.267   9.189  0.0422  0.1016  0.1045
  208TRP    SC1  586   9.253   3.040   9.160  0.0383 -0.1196  0.0057
  208TRP    SC2  587   9.392   2.823   9.079  0.0637 -0.0419 -0.1622
  208TRP    SC3  588   9.439   3.064   8.966 -0.0554  0.0266 -0.0679
  208TRP    SC4  589   9.566   2.845   8.874 -0.0513  0.1026 -0.2469
  209THR     BB  590   9.338   3.506   9.349 -0.2647 -0.2000 -0.0565
  209THR    SC1  591   9.568   3.393   9.285 -0.0581  0.1404 -0.2330
  209THR    SCP  592   9.623   3.357   9.409  0.0836 -0.0627 -0.0249
  209THR    SCN  593   9.513   3.429   9.162 -0.0968  0.1527  0.1143
  210GLY     BB  594   9.365   3.836   9.459 -0.0906  0.0599  0.2620
  211GLY     BB  595   9.551   3.995   9.550 -0.1136  0.3913 -0.2066
  212GLU     BB  596   9.827   3.980   9.745 -0.0927 -0.0251 -0.4483
  212GLU    SC1  597  10.053   3.676   9.690  0.1722  0.4282 -0.1500
  212GLU    SCN  598   9.988   3.746   9.743 -0.0485  0.0388  0.1515
  213THR     BB  599   9.854   3.960  10.113  0.0392 -0.2043  0.3589
  213THR    SC1  600   9.917   4.180  10.170 -0.0101 -0.2322 -0.2828
  213THR    SCP  601   9.827   4.074  10.150 -0.1351 -0.2292  0.2911
  213THR    SCN  602  10.006   4.285  10.190 -0.1375 -0.1896  0.1022
  214GLU     BB  603   9.897   3.682  10.174 -0.0239  0.1002  0.0861
  214GLU    SC1  604   9.555   3.522  10.242  0.1112 -0.0174 -0.0972
  214GLU    SCN  605   9.507   3.568  10.330  0.1775 -0.2869  0.0909
  215GLY     BB  606  10.034   3.502  10.147 -0.1409  0.1317  0.1058
  216LEU     BB  607  10.124   3.167  10.189 -0.3238  0.0505 -0.0677
  216LEU    SC1  608  10.431   3.101  10.153 -0.4129  0.0446 -0.0926
  217ARG     BB  609   9.913   3.014  10.184 -0.1256  0.4294  0.3303
  217ARG    SC1  610   9.951   2.714  10.274  0.2248  0.0491  0.0167
  217ARG    SC2  611   9.736   2.536  10.393  0.3754 -0.2299 -0.2019
  217ARG    SCP  612   9.661   2.493  10.324  0.1921  0.1666 -0.2815
  218ARG     BB  613   9.645   3.056  10.005 -0.0862 -0.0767  0.0083
  218ARG    SC1  614   9.381   3.071  10.187 -0.0667 -0.3883 -0.2273
  218ARG    SC2  615   9.051   3.165  10.198  0.1393  0.1738 -0.1189
  218ARG    SCP  616   9.152   3.142  10.162  0.2620  0.0643  0.2504
  219LEU     BB  617   9.641   2.849   9.784  0.0122  0.0350 -0.0338
  219LEU    SC1  618   9.573   2.947   9.527  0.3953 -0.2939 -0.1952
  220GLU     BB  619   9.686   2.512   9.832 -0.0800 -0.1418 -0.1069
  220GLU    SC1  620   9.372   2.502  10.022 -0.1060 -0.3406 -0.0624
  220GLU    SCN  621   9.441   2.497  10.108 -0.1227  0.0906 -0.0017
  221GLN     BB  622   9.930   2.453   9.644 -0.1178 -0.0320 -0.2498
  221GLN    SC1  623   9.868   2.636   9.332 -0.1610 -0.0303  0.0909
  221GLN    SCP  624   9.794   2.737   9.393  0.1907 -0.1233  0.2865
  221GLN    SCN  625   9.943   2.534   9.271 -0.0116 -0.1501  0.0792
  222HIS     BB  626  10.147   2.645   9.784  0.2007 -0.2293  0.1795
  222HIS    SC1  627  10.112   2.960   9.690 -0.0461  0.0313 -0.1943
  222HIS    SC2  628   9.981   3.172   9.588  0.0229  0.1359 -0.0689
  222HIS    SC3  629  10.242   3.193   9.651 -0.0015  0.0527  0.0640
  223LEU     BB  630  10.443   2.668   9.927  0.1507 -0.1085 -0.0210
  223LEU    SC1  631  10.632   2.840   9.757  0.1205 -0.0609 -0.2228
  224THR     BB  632  10.420   2.601  10.230  0.3344 -0.4559  0.0352
  224THR    SC1  633  10.453   2.727  10.436  0.0618 -0.4759 -0.0891
  224THR    SCP  634  10.542   2.830  10.403 -0.5733  0.2360  0.1711
  224THR    SCN  635  10.363   2.624  10.468 -0.1092 -0.2100  0.1013
  225ASP     BB  636  10.250   2.301  10.267  0.0697 -0.1364 -0.0648
  225ASP    SC1  637  10.018   2.231  10.078 -0.1933  0.3868 -0.1557
  225ASP    SCN  638  10.041   2.144  10.015  0.3111  0.2029  0.2170
  226GLN     BB  639  10.333   2.082  10.495  0.3844  0.0763  0.0468
  226GLN    SC1  640  10.579   2.294  10.677 -0.1677 -0.0190 -0.0420
  226GLN    SCP  641  10.443   2.289  10.646  0.1730 -0.2426  0.3874
  226GLN    SCN  642  10.716   2.299  10.709  0.3435  0.4549 -0.2951
  227GLY     BB  643  10.340   1.698  10.352 -0.1215 -0.2342  0.3593
  228TRP     BB  644  10.517   1.675  10.043  0.0055 -0.1420  0.2318
  228TRP    SC1  645  10.446   1.909   9.878 -0.0757 -0.0247 -0.0938
  228TRP    SC2  646  10.468   2.177   9.861 -0.2266 -0.0134 -0.1174
  228TRP    SC3  647  10.590   2.020   9.679 -0.1207  0.0381 -0.0914
  228TRP    SC4  648  10.623   2.288   9.670  0.0040  0.0302  0.0911
  229VAL     BB  649  10.795   1.580  10.098  0.0192  0.0094 -0.0798
  229VAL    SC1  650  10.881   1.618  10.346 -0.2056  0.0572 -0.0068
  230ALA     BB  651  10.945   1.315   9.987 -0.1557 -0.1239  0.0927
  231ASN     BB  652  11.077   1.152   9.797  0.0431  0.1562 -0.0164
  231ASN    SC1  653  11.321   0.998   9.882 -0.1985 -0.0535  0.3556
  231ASN    SCP  654  11.416   1.099   9.897 -0.2401  0.3684 -0.0767
  231ASN    SCN  655  11.226   0.896   9.867 -0.0512  0.1730  0.0226
  232PHE     BB  656  11.067   1.189   9.492 -0.2576 -0.1341  0.4341
  232PHE    SC1  657  11.310   1.086   9.322  0.2571  0.0539  0.1454
  232PHE    SC2  658  11.482   0.883   9.275  0.5372  0.2725  0.1917
  232PHE    SC3  659  11.484   1.101   9.116 -0.1870 -0.0061 -0.2499
  233THR     BB  660  10.714   1.169   9.363 -0.2673  0.1674 -0.3848
  233THR    SC1  661  10.718   1.260   9.115  0.0836  0.3777 -0.1854
  233THR    SCP  662  10.640   1.152   9.072  0.3226  0.1309  0.0546
  233THR    SCN  663  10.795   1.368   9.158  0.1948  0.1580  0.2212
  234LYS     BB  664  10.556   1.072   9.596 -0.0476  0.3490  0.2142
  234LYS    SC1  665  10.654   0.856   9.768 -0.2014 -0.2376 -0.0743
  234LYS    SC2  666  10.795   0.812  10.022  0.0739 -0.2278  0.3333
  234LYS    SCP  667  10.757   0.720   9.974 -0.1387 -0.0772  0.1917
  235PRO     BB  668  10.285   1.249   9.682  0.1856 -0.0178  0.0398
  235PRO    SC1  669  10.273   1.196   9.979  0.1262 -0.1575 -0.0133
  236ARG     BB  670  10.191   1.420   9.489 -0.1349  0.1493 -0.5439
  236ARG    SC1  671  10.095   1.695   9.481 -0.2726 -0.0729 -0.1361
  236ARG    SC2  672  10.043   1.994   9.638  0.8195 -0.4047 -0.0820
  236ARG    SCP  673  10.050   2.036   9.739 -0.1402 -0.1523 -0.0264
  237THR     BB  674  10.242   1.300   9.142 -0.0664 -0.1604  0.0115
  237THR    SC1  675  10.331   1.560   9.022  0.0326  0.0907  0.1424
  237THR    SCP  676  10.397   1.679   8.991 -0.3011  0.0239  0.1883
  237THR    SCN  677  10.264   1.441   9.053 -0.1254 -0.1060  0.0783
  238ILE     BB  678  10.206   1.031   8.963  0.1436 -0.1132  0.3746
  238ILE    SC1  679  10.470   0.919   8.845 -0.1780 -0.1249 -0.3906
  239PRO     BB  680   9.878   0.890   8.946  0.0684 -0.0111 -0.0983
  239PRO    SC1  681   9.865   0.923   8.661  0.3292 -0.0106  0.0761
  240ASN     BB  682   9.706   1.026   9.146  0.0864 -0.2751  0.0942
  240ASN    SC1  683   9.636   0.920   9.451  0.2209  0.2466 -0.2188
  240ASN    SCP  684   9.747   0.843   9.486  0.0922 -0.2578  0.4040
  240ASN    SCN  685   9.524   0.997   9.416  0.1063 -0.3095  0.2408
  241SER     BB  686   9.661   1.369   9.194 -0.2773  0.1458  0.2427
  241SER    SC1  687   9.808   1.504   9.042  0.0714  0.2611  0.0859
  241SER    SCP  688   9.864   1.425   8.941  0.2065 -0.0266 -0.0171
  241SER    SCN  689   9.753   1.584   9.143  0.0839  0.1689 -0.2340
  242LEU     BB  690   9.624   1.488   9.494 -0.2150  0.0359 -0.1066
  242LEU    SC1  691   9.741   1.319   9.694  0.0174 -0.1048  0.1097
  243LEU     BB  692   9.578   1.788   9.466 -0.1204  0.3342 -0.1839
  243LEU    SC1  693   9.430   1.806   9.179  0.3756 -0.0660  0.1693
  244PRO     BB  694   9.549   2.041   9.622 -0.2374 -0.0293 -0.0137
  244PRO    SC1  695   9.605   1.991   9.910  0.0745  0.1806  0.1331
  245SER     BB  696   9.648   2.220   9.263  0.0197  0.0201  0.0542
  245SER    SC1  697   9.423   2.297   9.207  0.0513 -0.0070  0.2331
  245SER    SCP  698   9.542   2.344   9.151  0.0653  0.0968 -0.1643
  245SER    SCN  699   9.304   2.249   9.263  0.0374  0.2044 -0.1302
  246THR     BB  700   9.901   2.119   9.155 -0.0823 -0.0450  0.1165
  246THR    SC1  701  10.009   1.930   9.005  0.0608  0.1964 -0.2398
  246THR    SCP  702  10.047   1.837   8.907 -0.2176  0.2000 -0.1676
  246THR    SCN  703   9.970   2.023   9.102 -0.1764  0.2159 -0.1665
  247THR     BB  704  10.270   2.282   9.249 -0.0472  0.1614  0.0313
  247THR    SC1  705  10.403   2.059   9.236  0.1668 -0.3767  0.1710
  247THR    SCP  706  10.266   2.040   9.213 -0.2630  0.2612  0.1080
  247THR    SCN  707  10.540   2.077   9.259 -0.2340  0.2688 -0.0637
  248GLY     BB  708  10.340   2.555   9.290 -0.1253  0.1595  0.0392
  249LEU     BB  709  10.355   2.847   9.244 -0.2191  0.1698  0.2755
  249LEU    SC1  710  10.631   3.029   9.325 -0.1379  0.2924 -0.0151
  250SER     BB  711  10.377   3.021   8.889  0.1647 -0.1996 -0.1389
  250SER    SC1  712  10.431   2.986   8.675  0.2182 -0.5727 -0.3135
  250SER    SCP  713  10.500   2.878   8.617 -0.2385  0.1458 -0.2402
  250SER    SCN  714  10.363   3.094   8.732 -0.4767 -0.2046  0.1617
  251PRO     BB  715  10.126   3.217   9.003  0.1350  0.0164  0.1196
  251PRO    SC1  716   9.903   3.083   9.128 -0.0723 -0.0303  0.2633
  252TYR     BB  717  10.224   3.425   9.190  0.2032 -0.1226  0.0857
  252TYR    SC1  718  10.064   3.690   9.119  0.2338 -0.1152 -0.2510
  252TYR    SC2  719   9.845   3.818   9.211  0.2597 -0.0593 -0.2663
  252TYR    SC3  720   9.985   3.921   9.005  0.3707 -0.0307 -0.1777
  253PHE     BB  721  10.493   3.471   9.064 -0.0313 -0.0726 -0.0977
  253PHE    SC1  722  10.784   3.526   9.218  0.1036  0.3014 -0.2071
  253PHE    SC2  723  10.958   3.699   9.330  0.1371  0.1323  0.0086
  253PHE    SC3  724  11.046   3.464   9.230  0.0409  0.0682  0.0726
  254SER     BB  725  10.467   3.645   8.766  0.1902  0.1457 -0.0246
  254SER    SC1  726  10.349   3.506   8.603 -0.1621 -0.1130  0.3649
  254SER    SCP  727  10.226   3.562   8.567 -0.1361  0.1315 -0.0963
  254SER    SCN  728  10.471   3.449   8.640 -0.3281 -0.2448 -0.0061
  255MET     BB  729  10.463   3.925   8.906  0.0753  0.1968 -0.0545
  255MET    SC1  730  10.352   4.146   8.634 -0.1581 -0.2520  0.1200
  256GLY     BB  731  10.607   3.976   9.098  0.0670 -0.0905  0.1203
  257CYS     BB  732  10.456   3.817   9.434  0.0052 -0.3390 -0.4044
  257CYS    SC1  733  10.267   4.006   9.412  0.5309 -0.2532  0.0341
  258LEU     BB  734  10.615   3.640   9.700 -0.1887  0.0561  0.1543
  258LEU    SC1  735  10.705   3.365   9.676  0.1595  0.0023  0.0405
  259SER     BB  736  10.841   3.665  10.008  0.5675  0.0866  0.2218
  259SER    SC1  737  10.705   3.523  10.158  0.1662 -0.0387  0.1193
  259SER    SCP  738  10.693   3.411  10.075  0.2321 -0.2978  0.0299
  259SER    SCN  739  10.717   3.635  10.240 -0.0197  0.1395 -0.4937
  260VAL     BB  740  11.142   3.600   9.909 -0.0003 -0.0777  0.1745
  260VAL    SC1  741  11.220   3.379   9.786  0.1281 -0.0372  0.1825
  261ARG     BB  742  11.330   3.604  10.206 -0.0514  0.1156  0.3279
  261ARG    SC1  743  11.518   3.830  10.194  0.0860 -0.0222  0.2023
  261ARG    SC2  744  11.645   4.080  10.071 -0.4531 -0.1043  0.2284
  261ARG    SCP  745  11.671   4.032   9.975  0.0187 -0.2399  0.3954
  262THR     BB  746  11.115   3.498  10.411 -0.1124  0.1790 -0.0054
  262THR    SC1  747  11.041   3.587  10.617 -0.0612  0.1478 -0.3573
  262THR    SCP  748  11.164   3.519  10.619 -0.0031 -0.5219 -0.1268
  262THR    SCN  749  10.919   3.655  10.615  0.4222  0.3232  0.1919
  263PHE     BB  750  11.265   3.174  10.418 -0.0162 -0.3027  0.2626
  263PHE    SC1  751  11.098   3.005  10.244  0.1126 -0.0051 -0.0641
  263PHE    SC2  752  10.896   2.845  10.164  0.0010  0.1517 -0.1027
  263PHE    SC3  753  10.930   3.087  10.049  0.0985  0.2034  0.0325
  264PHE     BB  754  11.564   3.037  10.353  0.0038  0.1404 -0.2516
  264PHE    SC1  755  11.497   3.027  10.031 -0.2847  0.2570  0.0207
  264PHE    SC2  756  11.359   2.882   9.850 -0.0272  0.1084 -0.0609
  264PHE    SC3  757  11.590   3.002   9.779 -0.0025  0.1765  0.1296
  265GLN     BB  758  11.836   2.946  10.345  0.1686  0.1480 -0.0070
  265GLN    SC1  759  11.838   2.700  10.640  0.0709  0.2569 -0.0506
  265GLN    SCP  760  11.798   2.790  10.740  0.1206  0.1334  0.0884
  265GLN    SCN  761  11.877   2.610  10.540  0.0179 -0.1131  0.2635
  266ARG     BB  762  11.996   2.934  10.070  0.1201 -0.3049 -0.0589
  266ARG    SC1  763  12.063   3.197   9.895 -0.1737  0.1421  0.0213
  266ARG    SC2  764  12.266   3.395   9.970  0.5078 -0.2858  0.0028
  266ARG    SCP  765  12.301   3.432  10.068 -0.2350  0.1316  0.1899
  267LEU     BB  766  12.024   2.696   9.846  0.0951 -0.0298 -0.1750
  267LEU    SC1  767  12.066   2.856   9.572 -0.0053  0.4630  0.0184
  268SER     BB  768  11.792   2.483  10.034 -0.0475  0.0472 -0.1133
  268SER    SC1  769  11.935   2.335  10.168  0.0203  0.2106 -0.1364
  268SER    SCP  770  11.967   2.471  10.174 -0.0932  0.1964  0.5546
  268SER    SCN  771  11.902   2.199  10.161 -0.1939  0.2356 -0.1026
  269ASN     BB  772  11.472   2.439  10.042 -0.0068 -0.1394 -0.3903
  269ASN    SC1  773  11.306   2.565  10.287  0.1202  0.0389  0.1259
  269ASN    SCP  774  11.372   2.521  10.171 -0.2279  0.3258 -0.0944
  269ASN    SCN  775  11.240   2.608  10.402  0.3610  0.1026  0.3522
  270ILE     BB  776  11.290   2.373   9.792  0.0631  0.2140  0.0619
  270ILE    SC1  777  11.026   2.533   9.764 -0.0567  0.0657  0.3069
  271TYR     BB  778  11.354   2.161   9.593  0.1255 -0.0694  0.0222
  271TYR    SC1  779  11.124   2.063   9.452 -0.0830 -0.0032  0.1686
  271TYR    SC2  780  11.067   1.973   9.203  0.1853 -0.0971  0.1380
  271TYR    SC3  781  10.882   2.112   9.342 -0.0337 -0.2059 -0.0392
  272ALA     BB  782  11.605   1.977   9.646  0.4088 -0.3123  0.2502
  273GLN     BB  783  11.751   1.908   9.846  0.2176 -0.2408  0.1077
  273GLN    SC1  784  12.029   1.633   9.753  0.2922  0.3588  0.2577
  273GLN    SCP  785  12.026   1.515   9.829 -0.2588  0.0318 -0.1224
  273GLN    SCN  786  12.033   1.750   9.678  0.3049  0.0500 -0.0901
  274ALA     BB  787  11.583   1.968  10.131 -0.0435  0.1018 -0.1108
  275LYS     BB  788  11.333   1.959  10.176 -0.0433  0.2208 -0.2385
  275LYS    SC1  789  11.178   2.093  10.444 -0.1585  0.1935 -0.0635
  275LYS    SC2  790  11.045   2.150  10.657  0.0908 -0.0689 -0.1719
  275LYS    SCP  791  10.978   2.214  10.717  0.3962  0.5828 -0.4230
  276HIS     BB  792  11.127   1.906   9.938 -0.0561  0.0996  0.5131
  276HIS    SC1  793  10.919   2.117  10.014 -0.0931  0.0310  0.0331
  276HIS    SC2  794  10.871   2.337  10.162  0.1709 -0.0741  0.2852
  276HIS    SC3  795  10.757   2.102  10.229  0.0703 -0.0640  0.1523
  277HIS     BB  796  11.175   1.709   9.746 -0.0778  0.0172 -0.3457
  277HIS    SC1  797  10.922   1.634   9.573 -0.0835 -0.1160  0.0150
  277HIS    SC2  798  10.771   1.674   9.353  0.0221 -0.0371 -0.0442
  277HIS    SC3  799  10.657   1.582   9.579 -0.0890 -0.1098 -0.1287
  278SER     BB  800  11.424   1.534   9.828  0.1072  0.3774 -0.2877
  278SER    SC1  801  11.409   1.428  10.078 -0.1649  0.1454  0.0955
  278SER    SCP  802  11.426   1.517  10.184  0.3655  0.1467  0.0082
  278SER    SCN  803  11.391   1.339   9.971 -0.2232  0.0701  0.1520
  279LEU     BB  804  11.582   1.479   9.596 -0.0027  0.2707 -0.0671
  279LEU    SC1  805  11.718   1.189   9.652  0.1753  0.1523  0.1389
  280PRO     BB  806  11.350   1.628   9.281 -0.0820  0.3816 -0.2233
  280PRO    SC1  807  11.148   1.511   9.123  0.0369 -0.1511  0.0775
  281PRO     BB  808  11.646   1.726   9.050  0.0818 -0.2736  0.0969
  281PRO    SC1  809  11.496   1.907   8.936  0.1647  0.1795 -0.3031
  282VAL     BB  810  11.882   1.562   9.195  0.0214  0.0374 -0.1681
  282VAL    SC1  811  11.965   1.376   9.025 -0.0114 -0.0485 -0.0911
  283SER     BB  812  12.034   1.826   9.313 -0.1155  0.0345 -0.0099
  283SER    SC1  813  12.291   1.801   9.360  0.2977 -0.2010 -0.2124
  283SER    SCP  814  12.209   1.697   9.406 -0.2420  0.1103  0.5075
  283SER    SCN  815  12.373   1.905   9.314 -0.1777  0.0042  0.3793
  284LEU     BB  816  11.902   2.164   9.216  0.3756 -0.0618 -0.1214
  284LEU    SC1  817  12.055   2.435   9.135 -0.1361  0.2017  0.0437
  285GLN     BB  818  11.607   2.319   9.213 -0.0637  0.0566 -0.0638
  285GLN    SC1  819  11.651   2.542   9.523  0.3004 -0.1166  0.1071
  285GLN    SCP  820  11.661   2.624   9.636  0.1162  0.3071 -0.3086
  285GLN    SCN  821  11.642   2.461   9.409  0.2306 -0.1339 -0.0147
  286GLY     BB  822  11.358   2.370   9.078 -0.0295  0.1218 -0.1103
  287GLN     BB  823  11.167   2.585   9.155 -0.0595 -0.2879 -0.1107
  287GLN    SC1  824  10.833   2.627   9.320 -0.2719 -0.1079  0.3282
  287GLN    SCP  825  10.742   2.540   9.260 -0.0316 -0.1329 -0.2646
  287GLN    SCN  826  10.924   2.715   9.381  0.0715 -0.4501  0.0553
  288LEU     BB  827  11.295   2.825   9.402  0.2162  0.1007  0.0353
  288LEU    SC1  828  11.069   3.015   9.499  0.0518  0.0840 -0.0427
  289LEU     BB  829  11.533   2.956   9.235  0.0468  0.0344  0.0122
  289LEU    SC1  830  11.806   2.838   9.179 -0.0253  0.0797  0.0112
  290TRP     BB  831  11.349   3.042   8.966  0.2924 -0.1977  0.3166
  290TRP    SC1  832  11.457   2.833   8.785  0.1934  0.1475  0.0979
  290TRP    SC2  833  11.364   2.662   8.598  0.0848  0.1459  0.1530
  290TRP    SC3  834  11.603   2.781   8.564  0.1015  0.0844  0.0512
  290TRP    SC4  835  11.513   2.605   8.381  0.0812 -0.0659  0.2038
  291ARG     BB  836  11.415   3.347   8.894  0.1955  0.0177 -0.1706
  291ARG    SC1  837  11.351   3.671   8.899  0.1067  0.2235  0.2632
  291ARG    SC2  838  11.456   3.902   8.715 -0.0924 -0.4905  0.0288
  291ARG    SCP  839  11.560   3.935   8.705 -0.2403  0.1403  0.1247
  292GLU     BB  840  11.745   3.411   8.959  0.1356  0.1307 -0.0856
  292GLU    SC1  841  11.827   3.768   9.047  0.0991 -0.1774  0.1394
  292GLU    SCN  842  11.874   3.764   8.947  0.2008  0.3120  0.1415
  293PHE     BB  843  11.940   3.291   8.816  0.0377 -0.1451  0.3272
  293PHE    SC1  844  11.934   3.004   8.705  0.2960  0.0826  0.1754
  293PHE    SC2  845  12.014   2.836   8.510 -0.0454  0.0040  0.0967
  293PHE    SC3  846  12.044   2.766   8.769  0.3220  0.0679  0.0772
  294PHE     BB  847  11.731   3.375   8.457  0.0120  0.2269 -0.0188
  294PHE    SC1  848  11.843   3.206   8.236  0.0431 -0.2418 -0.1891
  294PHE    SC2  849  11.885   3.230   7.971 -0.0676 -0.3154 -0.2141
  294PHE    SC3  850  12.078   3.127   8.130  0.0750 -0.0886 -0.2353
  295TYR     BB  851  11.760   3.684   8.406  0.0267 -0.2197 -0.0058
  295TYR    SC1  852  11.693   3.734   8.131 -0.0964  0.1313  0.1315
  295TYR    SC2  853  11.543   3.570   7.977  0.1313  0.1272 -0.0930
  295TYR    SC3  854  11.501   3.837   7.970 -0.0806  0.1019  0.0935
  296THR     BB  855  12.096   3.768   8.640 -0.2632 -0.1438 -0.0935
  296THR    SC1  856  12.133   4.009   8.628 -0.1066 -0.0267 -0.1125
  296THR    SCP  857  12.166   3.954   8.752 -0.3877 -0.1665 -0.0367
  296THR    SCN  858  12.099   4.064   8.504 -0.3983  0.0935  0.0784
  297VAL     BB  859  12.358   3.614   8.427 -0.3445  0.2495  0.2518
  297VAL    SC1  860  12.364   3.371   8.532 -0.0415  0.0535 -0.1885
  298ALA     BB  861  12.239   3.627   8.167  0.0715  0.0093 -0.1160
  299SER     BB  862  12.184   3.971   8.086  0.2962  0.3090  0.0505
  299SER    SC1  863  12.021   4.121   8.092  0.2693  0.1467 -0.0718
  299SER    SCP  864  12.076   4.016   8.017  0.0900  0.1019  0.1462
  299SER    SCN  865  11.965   4.226   8.166  0.2475  0.1667  0.1749
  300ALA     BB  866  12.505   4.078   8.280  0.0185  0.0921 -0.2127
  301THR     BB  867  12.712   3.913   8.080  0.4236 -0.1268 -0.0150
  301THR    SC1  868  12.934   4.039   8.062 -0.1336 -0.3635  0.1542
  301THR    SCP  869  12.955   4.121   7.950 -0.3960 -0.4082 -0.3470
  301THR    SCN  870  12.913   3.957   8.173 -0.2594  0.2099  0.1613
  302GLN     BB  871  12.689   3.549   7.925  0.0605 -0.0949 -0.3961
  302GLN    SC1  872  12.534   3.226   8.069  0.1485  0.0387 -0.1501
  302GLN    SCP  873  12.434   3.299   8.133  0.0417  0.1306 -0.0786
  302GLN    SCN  874  12.635   3.153   8.005  0.0949 -0.2613  0.4212
  303ASN     BB  875  12.429   3.574   7.700  0.3711 -0.1690  0.2506
  303ASN    SC1  876  12.564   3.703   7.467  0.0307  0.2092  0.0250
  303ASN    SCP  877  12.501   3.688   7.591 -0.1884  0.2132  0.0133
  303ASN    SCN  878  12.628   3.717   7.343  0.1567 -0.1496  0.1367
  304PHE     BB  879  12.227   3.328   7.614 -0.1320  0.0678 -0.1360
  304PHE    SC1  880  12.268   3.066   7.714 -0.0363 -0.0055 -0.0142
  304PHE    SC2  881  12.337   2.839   7.585  0.0510 -0.0629  0.1313
  304PHE    SC3  882  12.259   2.829   7.843  0.0596  0.0735  0.1399
  305THR     BB  883  11.935   3.276   7.367 -0.1282 -0.0086 -0.2169
  305THR    SC1  884  11.720   3.341   7.461 -0.3527  0.3737 -0.0168
  305THR    SCP  885  11.667   3.225   7.403  0.0438 -0.1822 -0.0885
  305THR    SCN  886  11.772   3.458   7.519 -0.1131  0.0087 -0.3194
  306GLN     BB  887  12.070   3.043   7.205  0.0671  0.3968 -0.1794
  306GLN    SC1  888  11.796   2.869   7.040  0.1839 -0.1105  0.2378
  306GLN    SCP  889  11.892   2.944   6.971 -0.0870  0.2897  0.2205
  306GLN    SCN  890  11.700   2.794   7.108 -0.1385  0.3446  0.2090
  307MET     BB  891  12.315   2.975   7.130 -0.0109  0.1584  0.1790
  307MET    SC1  892  12.190   2.552   7.154 -0.0278  0.0592  0.3525
  308ALA     BB  893  12.572   3.127   7.185 -0.0869 -0.1872 -0.2605
  309GLY     BB  894  12.670   3.173   7.419 -0.1693 -0.1439  0.1045
  310ASN     BB  895  12.793   3.059   7.671 -0.0924 -0.1193 -0.4319
  310ASN    SC1  896  13.071   3.264   7.772  0.5621 -0.1466  0.3274
  310ASN    SCP  897  13.183   3.344   7.745  0.3032  0.0432 -0.1873
  310ASN    SCN  898  12.959   3.184   7.799 -0.0526  0.5577 -0.0645
  311PRO     BB  899  12.762   2.828   7.849 -0.4002  0.1664 -0.0852
  311PRO    SC1  900  12.917   2.845   8.134  0.1582 -0.2560 -0.3395
  312ILE     BB  901  12.695   2.492   7.746 -0.0907  0.1744 -0.0276
  312ILE    SC1  902  12.517   2.448   7.996  0.0342  0.2895  0.0828
  313CYS     BB  903  12.619   2.507   7.462 -0.0525  0.0421 -0.0550
  313CYS    SC1  904  12.709   2.705   7.295 -0.0591  0.1884  0.0626
  314LEU     BB  905  12.576   2.220   7.318 -0.2000  0.1761  0.0134
  314LEU    SC1  906  12.857   2.078   7.354  0.1680  0.2790 -0.2394
  315GLN     BB  907  12.503   2.242   6.977  0.1362  0.1626  0.3005
  315GLN    SC1  908  12.721   2.547   6.805  0.1735 -0.2187  0.2178
  315GLN    SCP  909  12.796   2.469   6.717  0.5773 -0.0011  0.1867
  315GLN    SCN  910  12.646   2.626   6.894  0.2681  0.0939 -0.1487
  316ILE     BB  911  12.266   2.110   6.906 -0.1789  0.0346 -0.0276
  316ILE    SC1  912  12.130   2.085   7.183 -0.1226  0.2978  0.0268
  317HIS     BB  913  12.104   2.000   6.714 -0.1287 -0.2459 -0.0773
  317HIS    SC1  914  11.904   1.824   6.841 -0.0888 -0.1182 -0.1508
  317HIS    SC2  915  11.712   1.635   6.849 -0.1309 -0.0682  0.1553
  317HIS    SC3  916  11.714   1.833   7.032  0.1931 -0.0472  0.1344
  318TRP     BB  917  11.924   2.174   6.495  0.0994 -0.2133  0.0800
  318TRP    SC1  918  12.100   2.429   6.534  0.0517 -0.0186 -0.1539
  318TRP    SC2  919  12.277   2.616   6.616  0.1680 -0.1001 -0.2161
  318TRP    SC3  920  12.018   2.684   6.575  0.1631 -0.0006 -0.0357
  318TRP    SC4  921  12.190   2.865   6.678  0.2790 -0.1007 -0.0506
  319TYR     BB  922  11.655   2.295   6.439  0.0225  0.2102 -0.1490
  319TYR    SC1  923  11.559   2.545   6.525 -0.0608 -0.0645  0.3916
  319TYR    SC2  924  11.507   2.802   6.589 -0.0662  0.0084  0.1075
  319TYR    SC3  925  11.304   2.629   6.552 -0.0892  0.0976 -0.2203
  320GLU     BB  926  11.534   2.198   6.151 -0.1646  0.0222  0.1188
  320GLU    SC1  927  11.637   1.914   5.863  0.2506 -0.1337  0.4554
  320GLU    SCN  928  11.571   1.830   5.833  0.4250 -0.1717  0.1357
  321ASP     BB  929  11.298   2.387   6.039 -0.1168 -0.3950 -0.0593
  321ASP    SC1  930  11.195   2.245   5.792 -0.3060 -0.0930 -0.0556
  321ASP    SCN  931  11.239   2.323   5.728  0.1055 -0.3416 -0.1148
  322ALA     BB  932  11.037   2.252   6.299 -0.1885  0.0416  0.1959
  323GLU     BB  933  10.827   2.148   6.248 -0.0695  0.0180  0.0311
  323GLU    SC1  934  10.737   2.069   5.910 -0.3283 -0.2743 -0.1761
  323GLU    SCN  935  10.776   2.005   5.990 -0.0423 -0.1614 -0.2142
  324ARG     BB  936  10.551   2.295   6.350 -0.0228 -0.0552  0.0423
  324ARG    SC1  937  10.389   2.492   6.236  0.2217  0.2253  0.0466
  324ARG    SC2  938  10.361   2.524   5.912  0.8053  0.1278 -0.2254
  324ARG    SCP  939  10.369   2.415   5.918 -0.0464 -0.0397 -0.5575
  325LEU     BB  940  10.432   2.173   6.581 -0.3191 -0.0550 -0.0278
  325LEU    SC1  941  10.554   2.268   6.888 -0.2323  0.3631 -0.1346
  326HIS     BB  942  10.340   1.901   6.587 -0.0637 -0.1959  0.1149
  326HIS    SC1  943  10.508   1.732   6.342  0.0156  0.0094  0.0121
  326HIS    SC2  944  10.733   1.658   6.212 -0.0998  0.0916 -0.2403
  326HIS    SC3  945  10.535   1.478   6.253  0.0978 -0.0433  0.1820
  327LYS     BB  946  10.292   1.764   6.840 -0.0210 -0.2224 -0.0442
  327LYS    SC1  947  10.452   1.517   6.838  0.0682  0.0184  0.0374
  327LYS    SC2  948  10.373   1.276   6.724 -0.1307  0.1697 -0.1223
  327LYS    SCP  949  10.464   1.294   6.782 -0.1627  0.3090 -0.1136
  328TRP     BB  950  10.102   1.944   6.977  0.1048  0.2601 -0.3339
  328TRP    SC1  951  10.185   1.982   7.283  0.1281  0.0763 -0.1273
  328TRP    SC2  952  10.172   2.111   7.520  0.1831 -0.0276 -0.0666
  328TRP    SC3  953  10.375   2.162   7.350  0.1227  0.0754 -0.1093
  328TRP    SC4  954  10.355   2.300   7.581  0.0568  0.1219 -0.1426
  329LYS     BB  955   9.972   2.171   6.914 -0.3310  0.1761 -0.2320
  329LYS    SC1  956   9.872   2.364   7.145  0.0250 -0.0281 -0.1080
  329LYS    SC2  957   9.734   2.555   7.139 -0.2220 -0.1109 -0.1756
  329LYS    SCP  958   9.759   2.658   7.108 -0.1741 -0.0338  0.0953
  330THR     BB  959   9.865   2.151   6.615 -0.0694  0.2684  0.2733
  330THR    SC1  960   9.976   2.306   6.438 -0.3114  0.1612  0.1829
  330THR    SCP  961   9.989   2.176   6.489  0.2347 -0.0849  0.0086
  330THR    SCN  962   9.964   2.436   6.387 -0.3627 -0.0025  0.3211
  331ALA     BB  963   9.888   1.829   6.503  0.1525  0.0567  0.0262
  332GLN     BB  964   9.980   1.569   6.603  0.0716  0.2903 -0.2226
  332GLN    SC1  965  10.012   1.385   6.245 -0.1223  0.0955  0.2270
  332GLN    SCP  966   9.914   1.392   6.345 -0.0626 -0.4127 -0.0769
  332GLN    SCN  967  10.110   1.378   6.145  0.2253  0.0162  0.1603
  333THR     BB  968   9.792   1.304   6.689  0.2002 -0.0550  0.0162
  333THR    SC1  969   9.579   1.298   6.536 -0.0316 -0.0726 -0.3381
  333THR    SCP  970   9.527   1.178   6.587  0.2091 -0.1390 -0.1050
  333THR    SCN  971   9.631   1.418   6.486  0.0022  0.1341  0.3012
  334GLY     BB  972   9.963   1.050   6.836  0.0565 -0.3433  0.4704
  335PHE     BB  973   9.981   0.969   7.158  0.2453  0.2630 -0.1561
  335PHE    SC1  974  10.221   0.755   7.159  0.0400  0.0664  0.1842
  335PHE    SC2  975  10.208   0.485   7.159 -0.1697  0.0745  0.2607
  335PHE    SC3  976  10.441   0.609   7.214 -0.0500 -0.0906  0.1355
  336PRO     BB  977   9.814   1.103   7.412 -0.0607 -0.3439  0.2200
  336PRO    SC1  978   9.554   0.976   7.469 -0.0748  0.0017 -0.1205
  337TRP     BB  979  10.008   1.214   7.693  0.2106 -0.1883  0.2418
  337TRP    SC1  980   9.925   1.077   7.968  0.0525 -0.3554  0.0104
  337TRP    SC2  981   9.805   1.032   8.206 -0.0042 -0.2825 -0.0041
  337TRP    SC3  982   9.665   1.141   8.002  0.0948 -0.1653 -0.0111
  337TRP    SC4  983   9.540   1.078   8.233  0.0972  0.3036  0.1276
  338ILE     BB  984  10.011   1.515   7.604 -0.0921 -0.1098  0.0360
  338ILE    SC1  985  10.152   1.730   7.777 -0.0287 -0.1037 -0.0225
  339ASP     BB  986   9.900   1.622   7.368  0.1441 -0.0208 -0.2318
  339ASP    SC1  987  10.004   1.457   7.119 -0.0148  0.2823  0.1467
  339ASP    SCN  988   9.972   1.448   7.014  0.1824  0.1219  0.0942
  340ALA     BB  989   9.708   1.866   7.322 -0.2125 -0.1333 -0.1409
  341ILE     BB  990   9.648   2.097   7.509 -0.1084  0.1467 -0.0263
  341ILE    SC1  991   9.795   2.107   7.782  0.0075 -0.3377 -0.0627
  342MET     BB  992   9.386   2.274   7.398 -0.5746  0.0129 -0.2822
  342MET    SC1  993   9.419   2.207   7.002  0.1572 -0.2938  0.0590
  343THR     BB  994   9.427   2.622   7.522  0.0079 -0.0356 -0.2405
  343THR    SC1  995   9.253   2.749   7.430  0.3242  0.0427  0.0739
  343THR    SCP  996   9.311   2.796   7.548  0.0638 -0.0009 -0.2118
  343THR    SCN  997   9.195   2.702   7.312 -0.3159  0.1032 -0.0732
  344GLN     BB  998   9.580   2.557   7.773 -0.3543  0.0119  0.3344
  344GLN    SC1  999   9.942   2.555   7.603  0.0214 -0.4735 -0.2222
  344GLN    SCP 1000  10.016   2.670   7.575  0.1152 -0.1104 -0.5525
  344GLN    SCN 1001   9.867   2.440   7.630 -0.0635  0.1234  0.0292
  345LEU     BB 1002   9.465   2.405   7.992  0.0419  0.2085 -0.0661
  345LEU    SC1 1003   9.348   2.105   8.023 -0.1251  0.0656 -0.0490
  346ARG     BB 1004   9.124   2.575   7.993  0.0115 -0.1134 -0.1511
  346ARG    SC1 1005   9.001   2.465   7.734 -0.1372  0.3196 -0.0325
  346ARG    SC2 1006   8.852   2.258   7.585 -0.0395  0.3475 -0.0230
  346ARG    SCP 1007   8.776   2.294   7.656 -0.3227 -0.0995 -0.0610
  347GLN     BB 1008   9.093   2.613   8.308 -0.0763  0.0242  0.2557
  347GLN    SC1 1009   9.010   3.008   8.277 -0.1912  0.0888  0.2176
  347GLN    SCP 1010   9.074   2.955   8.165 -0.1752  0.1147 -0.0152
  347GLN    SCN 1011   8.945   3.061   8.390 -0.0840 -0.1363  0.1598
  348GLU     BB 1012   9.325   2.634   8.481 -0.0564  0.0164 -0.1088
  348GLU    SC1 1013   9.279   2.439   8.794  0.2588  0.0165  0.1294
  348GLU    SCN 1014   9.295   2.338   8.754  0.6434  0.1750 -0.1856
  349GLY     BB 1015   9.601   2.639   8.382  0.1001 -0.3672  0.4217
  350TRP     BB 1016   9.780   2.308   8.320 -0.0798  0.1262  0.1183
  350TRP    SC1 1017   9.613   2.188   8.558 -0.0584 -0.0412  0.0477
  350TRP    SC2 1018   9.567   2.026   8.769  0.0447 -0.1048  0.0221
  350TRP    SC3 1019   9.586   1.922   8.520  0.0297 -0.0432 -0.0051
  350TRP    SC4 1020   9.520   1.763   8.728  0.1780 -0.1232 -0.0180
  351ILE     BB 1021  10.061   2.155   8.352 -0.0685 -0.2422 -0.0252
  351ILE    SC1 1022  10.189   2.149   8.070  0.1046 -0.0005  0.0449
  352HIS     BB 1023  10.259   2.201   8.638  0.1173  0.0126  0.2353
  352HIS    SC1 1024  10.073   2.396   8.781 -0.0518  0.0093  0.0138
  352HIS    SC2 1025   9.995   2.627   8.897 -0.1129 -0.0823  0.1581
  352HIS    SC3 1026   9.810   2.449   8.816 -0.0850  0.0985 -0.3355
  353HIS     BB 1027  10.378   1.976   8.701 -0.0436 -0.0570 -0.0240
  353HIS    SC1 1028  10.672   1.918   8.720  0.1821  0.2153  0.0691
  353HIS    SC2 1029  10.879   1.750   8.677  0.0246  0.0483 -0.0532
  353HIS    SC3 1030  10.773   1.774   8.924  0.0372 -0.0460 -0.0384
  354LEU     BB 1031  10.274   1.724   8.473 -0.0475 -0.0884  0.1410
  354LEU    SC1 1032  10.008   1.655   8.582 -0.0128 -0.0571 -0.0153
  355ALA     BB 1033  10.416   1.689   8.264 -0.1261  0.0255  0.1998
  356ARG     BB 1034  10.709   1.731   8.224 -0.0296 -0.0856  0.0356
  356ARG    SC1 1035  10.772   2.090   8.283 -0.0196  0.0883 -0.2901
  356ARG    SC2 1036  10.717   2.404   8.375 -0.1177  0.1307 -0.1407
  356ARG    SCP 1037  10.735   2.513   8.379 -0.3862  0.2169 -0.5406
  357HIS     BB 1038  10.804   1.501   8.036 -0.0262 -0.0363  0.1170
  357HIS    SC1 1039  11.056   1.370   8.154 -0.1197 -0.2084 -0.0267
  357HIS    SC2 1040  11.227   1.240   8.318  0.0644  0.1048  0.0362
  357HIS    SC3 1041  11.275   1.249   8.053 -0.0444 -0.1026  0.0080
  358ALA     BB 1042  10.516   1.448   7.808 -0.3542 -0.0629 -0.3464
  359VAL     BB 1043  10.645   1.794   7.673 -0.0618  0.1225  0.0949
  359VAL    SC1 1044  10.608   1.984   7.854 -0.0578  0.1192  0.0992
  360ALA     BB 1045  10.922   1.760   7.620 -0.1824 -0.0018 -0.3385
  361CYS     BB 1046  10.997   1.469   7.471  0.1266 -0.1040 -0.0837
  361CYS    SC1 1047  10.917   1.220   7.646 -0.1693  0.0182 -0.1418
  362PHE     BB 1048  10.902   1.397   7.155 -0.1025  0.0698  0.2237
  362PHE    SC1 1049  10.782   1.163   7.082  0.0382  0.0021  0.0072
  362PHE    SC2 1050  10.692   0.916   7.020 -0.0624  0.0975 -0.2408
  362PHE    SC3 1051  10.577   1.056   7.220  0.1191 -0.1272  0.0294
  363LEU     BB 1052  10.919   1.704   7.066 -0.1059  0.0006  0.0311
  363LEU    SC1 1053  10.741   1.922   7.206 -0.2673  0.2408  0.1766
  364THR     BB 1054  11.223   1.820   7.036 -0.2002 -0.2208 -0.0063
  364THR    SC1 1055  11.303   1.921   7.267 -0.2579  0.0741 -0.0430
  364THR    SCP 1056  11.294   1.984   7.392 -0.2485  0.1531 -0.1243
  364THR    SCN 1057  11.312   1.859   7.142 -0.0215 -0.0183 -0.0267
  365ARG     BB 1058  11.366   1.462   7.151  0.1074  0.0205  0.0602
  365ARG    SC1 1059  11.556   1.483   7.330 -0.0959 -0.0047  0.3389
  365ARG    SC2 1060  11.850   1.473   7.313 -0.4666 -0.0855 -0.1392
  365ARG    SCP 1061  11.890   1.383   7.361  0.2400  0.1709 -0.1279
  366GLY     BB 1062  11.262   1.354   6.947 -0.0453  0.2377  0.0718
  367ASP     BB 1063  11.125   1.413   6.690 -0.2813 -0.0858 -0.1964
  367ASP    SC1 1064  10.847   1.346   6.657 -0.4032  0.0570 -0.4250
  367ASP    SCN 1065  10.752   1.350   6.713 -0.0558 -0.0158  0.2647
  368LEU     BB 1066  11.106   1.760   6.548 -0.2284 -0.0198  0.0461
  368LEU    SC1 1067  10.872   1.942   6.639  0.2128  0.1455 -0.1130
  369TRP     BB 1068  11.380   1.939   6.623 -0.1980 -0.1612  0.0835
  369TRP    SC1 1069  11.575   1.784   6.465  0.1444  0.1323 -0.3653
  369TRP    SC2 1070  11.697   1.641   6.271 -0.2893 -0.0639 -0.5065
  369TRP    SC3 1071  11.554   1.515   6.462 -0.0298  0.1414 -0.1640
  369TRP    SC4 1072  11.684   1.371   6.274 -0.2476 -0.0667 -0.1609
  370ILE     BB 1073  11.374   2.166   6.799 -0.1374 -0.0636  0.1373
  370ILE    SC1 1074  11.103   2.299   6.869 -0.0613  0.0982  0.1279
  371SER     BB 1075  11.563   2.351   6.972 -0.0954  0.1527  0.1407
  371SER    SC1 1076  11.803   2.360   6.930 -0.3010  0.0355 -0.0182
  371SER    SCP 1077  11.664   2.345   6.936  0.0979  0.0853  0.6119
  371SER    SCN 1078  11.943   2.375   6.923  0.0666  0.2619 -0.1635
  372TRP     BB 1079  11.397   2.561   7.228  0.3516 -0.1287 -0.1732
  372TRP    SC1 1080  11.584   2.613   7.413 -0.1273 -0.0866  0.0782
  372TRP    SC2 1081  11.830   2.659   7.515  0.0061  0.0867 -0.3052
  372TRP    SC3 1082  11.649   2.859   7.502 -0.0996  0.0012 -0.1786
  372TRP    SC4 1083  11.877   2.892   7.643 -0.1708 -0.0077 -0.0606
  373GLU     BB 1084  11.298   2.844   7.094  0.2475  0.2978  0.1625
  373GLU    SC1 1085  11.342   3.143   7.263 -0.4719  0.1397  0.3509
  373GLU    SCN 1086  11.397   3.211   7.331  0.2009 -0.1914  0.2194
  374GLU     BB 1087  10.994   2.804   6.968 -0.0342  0.1967 -0.2051
  374GLU    SC1 1088  11.051   3.053   6.674 -0.3822  0.0076 -0.1781
  374GLU    SCN 1089  11.054   2.943   6.663 -0.2066 -0.0087 -0.0152
  375GLY     BB 1090  10.874   2.604   7.163  0.0633 -0.1672  0.3750
  376MET     BB 1091  10.844   2.768   7.431 -0.3211 -0.2120  0.1671
  376MET    SC1 1092  11.114   2.797   7.586 -0.1792  0.1699  0.1388
  377LYS     BB 1093  10.618   3.045   7.351 -0.1760  0.2826 -0.0459
  377LYS    SC1 1094  10.850   3.211   7.276 -0.1492  0.0107  0.0230
  377LYS    SC2 1095  10.880   3.338   7.068 -0.1270  0.1716 -0.3405
  377LYS    SCP 1096  10.791   3.300   7.121  0.0853  0.0320 -0.0568
  378VAL     BB 1097  10.343   2.826   7.347  0.0082 -0.0859  0.2505
  378VAL    SC1 1098  10.386   2.624   7.181 -0.2969 -0.1272  0.2149
  379PHE     BB 1099  10.261   2.922   7.706 -0.0551 -0.3009  0.1065
  379PHE    SC1 1100  10.395   2.706   7.836  0.0687 -0.0672  0.0374
  379PHE    SC2 1101  10.473   2.478   7.956  0.0678 -0.0716  0.0297
  379PHE    SC3 1102  10.654   2.633   7.829  0.0444 -0.1454 -0.0961
  380GLU     BB 1103  10.201   3.185   7.676 -0.0047 -0.2527  0.1492
  380GLU    SC1 1104  10.494   3.434   7.691 -0.3365  0.4142  0.3635
  380GLU    SCN 1105  10.492   3.495   7.599  0.3368 -0.0870 -0.0769
  381GLU     BB 1106   9.870   3.254   7.725  0.1439 -0.0743 -0.1122
  381GLU    SC1 1107   9.813   2.995   7.422  0.4379  0.0680 -0.5866
  381GLU    SCN 1108   9.789   2.987   7.315 -0.0679 -0.2928 -0.4848
  382LEU     BB 1109   9.705   3.062   7.913  0.0195  0.0715  0.1909
  382LEU    SC1 1110   9.399   2.955   7.902  0.0997 -0.2343  0.1862
  383LEU     BB 1111   9.935   2.974   8.124 -0.2901 -0.1555 -0.1717
  383LEU    SC1 1112   9.933   2.699   8.054 -0.4228  0.0007 -0.0459
  384LEU     BB 1113  10.094   3.136   8.341 -0.2677  0.0346  0.1075
  384LEU    SC1 1114   9.944   2.986   8.586 -0.1876  0.2638 -0.1616
  385ASP     BB 1115  10.414   3.117   8.194  0.1332  0.1275  0.0616
  385ASP    SC1 1116  10.651   2.885   8.230 -0.0318  0.1117  0.1265
  385ASP    SCN 1117  10.687   2.789   8.269 -0.0378 -0.0051 -0.1388
  386ALA     BB 1118  10.591   3.382   8.158 -0.0553 -0.1499  0.0269
  387ASP     BB 1119  10.719   3.703   8.067 -0.1553 -0.0125  0.2395
  387ASP    SC1 1120  10.491   3.838   8.211 -0.2162  0.0620 -0.0892
  387ASP    SCN 1121  10.480   3.914   8.290 -0.3380 -0.0493  0.0047
  388TYR     BB 1122  11.012   3.762   8.051  0.4724 -0.0206  0.1115
  388TYR    SC1 1123  11.134   3.634   7.790 -0.2110  0.0591  0.1105
  388TYR    SC2 1124  11.031   3.537   7.561 -0.2070  0.0069  0.1306
  388TYR    SC3 1125  11.298   3.539   7.598 -0.2136 -0.1068  0.1887
  389SER     BB 1126  11.147   3.521   8.226  0.0509 -0.3469  0.1876
  389SER    SC1 1127  11.267   3.588   8.427  0.1552  0.0711  0.2111
  389SER    SCP 1128  11.310   3.455   8.423  0.1212 -0.3009  0.1534
  389SER    SCN 1129  11.224   3.722   8.431  0.1884 -0.2796  0.1657
  390ILE     BB 1130  11.078   3.194   8.240  0.2460 -0.0829  0.0315
  390ILE    SC1 1131  11.274   3.129   8.471  0.3566 -0.0349 -0.0480
  391ASN     BB 1132  11.057   3.145   7.950  0.0093  0.2466 -0.2318
  391ASN    SC1 1133  10.805   3.089   7.833  0.1684 -0.0692  0.4112
  391ASN    SCP 1134  10.732   3.199   7.786 -0.0521  0.0828 -0.0655
  391ASN    SCN 1135  10.877   2.979   7.880 -0.3341 -0.1785 -0.2236
  392ALA     BB 1136  11.415   3.107   7.853  0.0002 -0.1476 -0.1025
  393GLY     BB 1137  11.489   2.904   7.998  0.1373  0.1257  0.2866
  394ASN     BB 1138  11.345   2.629   7.949  0.1653  0.0185  0.2005
  394ASN    SC1 1139  11.081   2.659   8.111 -0.0934  0.2486  0.0119
  394ASN    SCP 1140  11.003   2.597   8.013  0.0536 -0.0849 -0.1314
  394ASN    SCN 1141  11.160   2.722   8.208 -0.3120  0.3075 -0.0729
  395TRP     BB 1142  11.454   2.423   7.831  0.1657  0.1149 -0.0868
  395TRP    SC1 1143  11.228   2.267   7.661  0.1101  0.0843 -0.0886
  395TRP    SC2 1144  11.037   2.220   7.477  0.0084 -0.2223  0.0886
  395TRP    SC3 1145  10.972   2.337   7.711  0.0534 -0.2426  0.1112
  395TRP    SC4 1146  10.780   2.284   7.529  0.0444 -0.0525  0.0626
  396MET     BB 1147  11.780   2.302   7.913  0.1518 -0.1802  0.2549
  396MET    SC1 1148  11.921   2.609   8.084  0.2341 -0.4682 -0.0323
  397TRP     BB 1149  11.697   2.015   8.074  0.0206  0.0554 -0.0932
  397TRP    SC1 1150  11.641   2.137   8.364  0.1070  0.0258  0.1932
  397TRP    SC2 1151  11.621   2.261   8.604  0.3024 -0.2062  0.3340
  397TRP    SC3 1152  11.841   2.296   8.452  0.0477  0.1913  0.0355
  397TRP    SC4 1153  11.815   2.429   8.685 -0.0522  0.4776 -0.1346
  398LEU     BB 1154  11.596   1.842   7.854  0.0436 -0.2673 -0.3031
  398LEU    SC1 1155  11.362   1.626   7.743 -0.3665  0.1183  0.0796
  399SER     BB 1156  11.692   1.929   7.522 -0.1026 -0.1457  0.0920
  399SER    SC1 1157  11.704   2.160   7.432 -0.2580 -0.2907  0.0024
  399SER    SCP 1158  11.718   2.041   7.505 -0.3782  0.0970  0.2442
  399SER    SCN 1159  11.690   2.278   7.358  0.0999 -0.1542 -0.2923
  400ALA     BB 1160  12.014   1.871   7.605  0.0190 -0.0162 -0.2411
  401SER     BB 1161  12.191   2.123   7.728  0.1371 -0.2100 -0.0256
  401SER    SC1 1162  12.176   2.335   7.603 -0.0340 -0.0329  0.3292
  401SER    SCP 1163  12.105   2.351   7.483 -0.0870  0.0523 -0.2533
  401SER    SCN 1164  12.246   2.319   7.723  0.3749  0.0471 -0.5129
  402ALA     BB 1165  12.188   2.112   8.077  0.1717  0.0042 -0.0267
  403PHE     BB 1166  12.208   1.939   8.277 -0.0749  0.0639  0.1380
  403PHE    SC1 1167  12.095   1.967   8.565  0.1201 -0.2148 -0.1174
  403PHE    SC2 1168  12.079   1.780   8.759  0.0248 -0.1078 -0.0204
  403PHE    SC3 1169  12.101   2.041   8.825  0.1008 -0.0794 -0.1548
  404PHE     BB 1170  12.099   1.629   8.151  0.2707  0.2957  0.0736
  404PHE    SC1 1171  11.877   1.601   8.368 -0.0985 -0.0310 -0.0122
  404PHE    SC2 1172  11.611   1.602   8.320 -0.1188 -0.0164  0.0979
  404PHE    SC3 1173  11.715   1.767   8.507  0.0150  0.2378 -0.1925
  405HIS     BB 1174  12.282   1.571   7.951 -0.1216  0.1641 -0.0275
  405HIS    SC1 1175  12.513   1.764   7.952 -0.1248  0.1009 -0.0640
  405HIS    SC2 1176  12.618   1.956   7.793 -0.3423  0.2399 -0.0451
  405HIS    SC3 1177  12.656   1.965   8.061 -0.1684  0.1321 -0.0642
  406HIS     BB 1178  12.261   1.334   7.683 -0.0780 -0.0325  0.0827
  406HIS    SC1 1179  12.353   1.526   7.478  0.0956  0.2654  0.2783
  406HIS    SC2 1180  12.331   1.632   7.230  0.3765  0.0109  0.1386
  406HIS    SC3 1181  12.426   1.783   7.433  0.3036  0.1713  0.0552
  407TYR     BB 1182  12.091   1.135   7.621  0.0882 -0.1984 -0.0427
  407TYR    SC1 1183  12.098   0.874   7.520  0.0172 -0.2892 -0.0214
  407TYR    SC2 1184  12.238   0.722   7.347 -0.1368 -0.0468 -0.3720
  407TYR    SC3 1185  11.980   0.663   7.400 -0.0067 -0.3012  0.0232
  408THR     BB 1186  11.802   1.153   7.757 -0.0799 -0.0572 -0.1763
  408THR    SC1 1187  11.745   1.376   7.890 -0.2067  0.2491 -0.0765
  408THR    SCP 1188  11.801   1.332   8.010 -0.1768  0.4692  0.0120
  408THR    SCN 1189  11.689   1.420   7.769 -0.1493  0.2186 -0.0956
  409ARG     BB 1190  11.574   0.867   7.778 -0.4980 -0.4726 -0.0077
  409ARG    SC1 1191  11.374   1.071   7.603  0.1371 -0.1051 -0.0952
  409ARG    SC2 1192  11.222   1.008   7.357 -0.1093 -0.1957 -0.4231
  409ARG    SCP 1193  11.264   1.017   7.255  0.2846  0.2407 -0.2585
  410ILE     BB 1194  11.316   0.711   7.895  0.3480  0.0745  0.5027
  410ILE    SC1 1195  11.468   0.445   7.938 -0.0268 -0.2045  0.1705
  411PHE     BB 1196  11.043   0.807   7.899 -0.0391  0.1408  0.1784
  411PHE    SC1 1197  10.908   0.704   7.646 -0.0757 -0.0797  0.0750
  411PHE    SC2 1198  10.907   0.448   7.560 -0.0631 -0.0946  0.1191
  411PHE    SC3 1199  10.839   0.648   7.392  0.0391 -0.1162  0.0515
  412CYS     BB 1200  10.795   0.943   8.046  0.0996 -0.1745 -0.0731
  412CYS    SC1 1201  10.750   1.034   8.314 -0.0608  0.1160 -0.3987
  413PRO     BB 1202  10.478   0.845   7.947 -0.1185 -0.5663 -0.2437
  413PRO    SC1 1203  10.420   1.014   7.704  0.0723 -0.0195  0.0176
  414VAL     BB 1204  10.339   0.570   7.944 -0.0637 -0.0056 -0.0220
  414VAL    SC1 1205  10.372   0.431   7.720 -0.0434 -0.0307 -0.0036
  415ARG     BB 1206  10.068   0.544   8.124  0.2295  0.0201 -0.0854
  415ARG    SC1 1207   9.980   0.254   8.064 -0.0079 -0.0139  0.4718
  415ARG    SC2 1208   9.750  -0.005   7.997 -0.1907  0.1768  0.1098
  415ARG    SCP 1209   9.668  -0.012   7.924 -0.1114  0.4716 -0.0235
  416PHE     BB 1210  10.208   0.688   8.379 -0.0518 -0.0657  0.0155
  416PHE    SC1 1211  10.285   1.015   8.351  0.0473  0.1342 -0.4070
  416PHE    SC2 1212  10.154   1.236   8.432  0.1513  0.0255  0.0880
  416PHE    SC3 1213  10.309   1.245   8.212  0.0806  0.4175  0.0472
  417GLY     BB 1214  10.203   0.539   8.629  0.1791 -0.1105  0.1126
  418LYS     BB 1215   9.981   0.302   8.611 -0.0592  0.1605  0.2070
  418LYS    SC1 1216  10.112   0.109   8.812 -0.2178  0.1717  0.0718
  418LYS    SC2 1217  10.226  -0.147   8.870 -0.0669  0.0258  0.5114
  418LYS    SCP 1218  10.146  -0.221   8.885  0.4208 -0.6860  0.1690
  419ARG     BB 1219   9.711   0.372   8.670  0.4156  0.0881 -0.0018
  419ARG    SC1 1220   9.617   0.441   8.969 -0.0834 -0.1561 -0.2307
  419ARG    SC2 1221   9.372   0.579   9.068 -0.1093 -0.2021  0.0533
  419ARG    SCP 1222   9.316   0.573   8.974  0.2992  0.0042 -0.2360
  420THR     BB 1223   9.566   0.607   8.489  0.3441  0.3957  0.0194
  420THR    SC1 1224   9.632   0.618   8.250 -0.3363  0.0635  0.0920
  420THR    SCP 1225   9.698   0.741   8.262  0.2581  0.0605 -0.2611
  420THR    SCN 1226   9.565   0.496   8.238  0.7279 -0.1967 -0.3783
  421ASP     BB 1227   9.384   0.839   8.679 -0.0824  0.0810  0.1595
  421ASP    SC1 1228   9.106   0.705   8.690  0.1298  0.1690  0.0941
  421ASP    SCN 1229   9.213   0.686   8.707  0.1667  0.1327 -0.1443
  422PRO     BB 1230   9.427   1.243   8.723  0.1380  0.2368 -0.1956
  422PRO    SC1 1231   9.647   1.352   8.593 -0.1008  0.2253 -0.2258
  423GLU     BB 1232   9.138   1.434   8.845  0.0878 -0.0545 -0.0653
  423GLU    SC1 1233   8.839   1.215   8.860 -0.0681 -0.1682 -0.0043
  423GLU    SCN 1234   8.908   1.209   8.945 -0.3532 -0.1620  0.2433
  424GLY     BB 1235   9.026   1.610   8.615 -0.3119  0.1737  0.3060
  425GLN     BB 1236   9.138   1.736   8.365 -0.1109 -0.2655  0.2635
  425GLN    SC1 1237   9.127   2.114   8.428 -0.0398 -0.1375  0.0220
  425GLN    SCP 1238   9.230   2.161   8.510  0.2555  0.0618 -0.3552
  425GLN    SCN 1239   9.025   2.067   8.345 -0.0995 -0.0000  0.1009
  426TYR     BB 1240   9.302   1.575   8.199 -0.2787  0.0509  0.1011
  426TYR    SC1 1241   9.629   1.590   8.187 -0.0778  0.1004  0.2170
  426TYR    SC2 1242   9.793   1.785   8.096 -0.3906  0.0727 -0.4644
  426TYR    SC3 1243   9.884   1.531   8.118 -0.1450  0.1837 -0.1202
  427ILE     BB 1244   9.084   1.377   7.968 -0.0660  0.0122  0.0770
  427ILE    SC1 1245   9.214   1.133   7.827  0.0741  0.1330 -0.0059
  428ARG     BB 1246   8.759   1.446   7.950  0.1461 -0.1110 -0.0450
  428ARG    SC1 1247   8.692   1.490   8.245 -0.3322 -0.3130  0.0708
  428ARG    SC2 1248   8.530   1.403   8.501 -0.0210  0.1606 -0.3317
  428ARG    SCP 1249   8.440   1.427   8.443  0.0026  0.1222 -0.3848
  429LYS     BB 1250   8.802   1.761   7.811  0.0999 -0.3543 -0.2285
  429LYS    SC1 1251   8.822   2.047   8.065 -0.0206  0.0737  0.0073
  429LYS    SC2 1252   8.720   2.302   8.194  0.1966  0.2093  0.2008
  429LYS    SCP 1253   8.760   2.398   8.158  0.4894  0.0017 -0.0887
  430TYR     BB 1254   9.044   1.821   7.667 -0.1474  0.3524  0.1612
  430TYR    SC1 1255   9.291   1.661   7.644  0.1544  0.1375  0.1368
  430TYR    SC2 1256   9.540   1.621   7.740  0.1611 -0.2547 -0.0242
  430TYR    SC3 1257   9.435   1.449   7.561 -0.1878 -0.0328 -0.0441
  431LEU     BB 1258   8.965   1.728   7.304  0.0285 -0.0312  0.1116
  431LEU    SC1 1259   9.242   1.783   7.199 -0.0538 -0.0117 -0.0954
  432PRO     BB 1260   8.785   1.422   7.380 -0.2510  0.2138  0.3922
  432PRO    SC1 1261   8.551   1.470   7.225  0.3240  0.0380 -0.0778
  433VAL     BB 1262   8.947   1.229   7.446 -0.3525 -0.0254 -0.0690
  433VAL    SC1 1263   9.100   1.081   7.288 -0.0923  0.2337 -0.0689
  434LEU     BB 1264   8.690   0.960   7.551 -0.2220  0.0213 -0.0371
  434LEU    SC1 1265   8.747   0.983   7.847 -0.1048 -0.3491  0.0914
  435LYS     BB 1266   8.407   1.012   7.506 -0.1308  0.1641 -0.4958
  435LYS    SC1 1267   8.194   1.088   7.321  0.2235  0.0033  0.1066
  435LYS    SC2 1268   8.146   1.114   7.034 -0.0396 -0.1691  0.0618
  435LYS    SCP 1269   8.106   1.117   6.932 -0.1213  0.2534  0.0859
  436ASN     BB 1270   8.225   0.733   7.737  0.1603  0.0441  0.0417
  436ASN    SC1 1271   7.921   0.704   7.728  0.0918  0.0587 -0.0230
  436ASN    SCP 1272   7.886   0.585   7.662  0.0344  0.2560  0.0002
  436ASN    SCN 1273   7.956   0.823   7.793 -0.1119  0.1310  0.3160
  437PHE     BB 1274   8.455   0.527   7.767 -0.1024 -0.0783  0.2722
  437PHE    SC1 1275   8.332   0.270   7.831  0.2623  0.1435  0.1703
  437PHE    SC2 1276   8.124   0.164   7.967  0.1193 -0.0983 -0.2202
  437PHE    SC3 1277   8.342   0.013   7.913  0.1272 -0.0414 -0.3517
  438PRO     BB 1278   8.687   0.490   8.004  0.1632  0.1416  0.1009
  438PRO    SC1 1279   8.569   0.606   8.247  0.3011 -0.2597  0.2360
  439THR     BB 1280   8.875   0.252   8.116  0.0968 -0.0365 -0.1844
  439THR    SC1 1281   8.813   0.018   8.138  0.5584  0.0493 -0.2993
  439THR    SCP 1282   8.940   0.016   8.196  0.0626  0.3174 -0.0994
  439THR    SCN 1283   8.686   0.020   8.079  0.0334 -0.0571 -0.0617
  440LYS     BB 1284   9.143   0.386   8.277  0.0813  0.1172  0.4089
  440LYS    SC1 1285   9.381   0.191   8.342  0.1552 -0.2521 -0.2375
  440LYS    SC2 1286   9.338  -0.093   8.410 -0.0358 -0.0531 -0.2389
  440LYS    SCP 1287   9.391  -0.181   8.372 -0.3134 -0.4480  0.1796
  441TYR     BB 1288   9.159   0.650   8.077 -0.2832 -0.3232  0.1354
  441TYR    SC1 1289   9.082   0.915   8.244 -0.0116  0.2374  0.2636
  441TYR    SC2 1290   9.110   1.143   8.386 -0.4293  0.4370  0.0469
  441TYR    SC3 1291   8.863   1.050   8.328 -0.2675 -0.0962  0.1555
  442ILE     BB 1292   9.311   0.657   7.818  0.0557  0.0642 -0.2000
  442ILE    SC1 1293   9.083   0.680   7.609 -0.0437  0.1764 -0.0804
  443TYR     BB 1294   9.505   0.384   7.830 -0.0059 -0.1802  0.0556
  443TYR    SC1 1295   9.731   0.519   7.649  0.0984 -0.0662  0.5267
  443TYR    SC2 1296   9.928   0.563   7.470 -0.1827 -0.0942  0.2008
  443TYR    SC3 1297   9.929   0.695   7.705  0.1974 -0.0617  0.1885
  444GLU     BB 1298   9.378   0.167   7.673 -0.1507 -0.0263 -0.2118
  444GLU    SC1 1299   9.258  -0.080   7.921  0.0202  0.0480  0.0015
  444GLU    SCN 1300   9.249   0.006   7.853 -0.1331 -0.3200 -0.5028
  445PRO     BB 1301   9.329   0.243   7.388  0.0540  0.2264  0.1585
  445PRO    SC1 1302   9.399   0.533   7.289  0.1256  0.4028  0.0613
  446TRP     BB 1303   9.491   0.095   7.110  0.1196  0.2417 -0.3285
  446TRP    SC1 1304   9.707   0.072   7.312 -0.0808 -0.1945  0.2500
  446TRP    SC2 1305   9.908   0.103   7.490  0.0683 -0.0007  0.0521
  446TRP    SC3 1306   9.961   0.104   7.225 -0.1728 -0.1198  0.0014
  446TRP    SC4 1307  10.160   0.146   7.402 -0.0050 -0.0633 -0.1970
  447THR     BB 1308   9.350  -0.138   6.860  0.1392  0.0988  0.4885
  447THR    SC1 1309   9.575  -0.136   6.706  0.0066 -0.1725 -0.0758
  447THR    SCP 1310   9.551  -0.018   6.635  0.0426  0.0206  0.0247
  447THR    SCN 1311   9.599  -0.254   6.777 -0.3204 -0.1332 -0.0976
  448ALA     BB 1312   9.170  -0.325   7.037 -0.2156 -0.2844  0.0842
  449SER     BB 1313   9.098  -0.214   7.409  0.0595  0.2658  0.1916
  449SER    SC1 1314   9.336  -0.337   7.497 -0.1333  0.1355 -0.1555
  449SER    SCP 1315   9.221  -0.293   7.564 -0.1972 -0.0451  0.0375
  449SER    SCN 1316   9.451  -0.381   7.431 -0.3813 -0.0445 -0.2916
  450GLU     BB 1317   8.824  -0.313   7.403  0.0906  0.0356  0.3726
  450GLU    SC1 1318   8.745  -0.345   7.786 -0.2393 -0.2122  0.1605
  450GLU    SCN 1319   8.812  -0.432   7.795 -0.0430 -0.0798  0.0486
  451GLU     BB 1320   8.665  -0.398   7.159  0.1237 -0.0203 -0.2638
  451GLU    SC1 1321   8.469  -0.759   7.026  0.4546 -0.3465 -0.2069
  451GLU    SCN 1322   8.497  -0.728   7.128 -0.4589  0.1109  0.0145
  452GLU     BB 1323   8.560  -0.155   6.934 -0.1813  0.1671  0.0987
  452GLU    SC1 1324   8.858  -0.197   6.654 -0.1997 -0.0844 -0.0049
  452GLU    SCN 1325   8.822  -0.252   6.566 -0.2666  0.1198 -0.1100
  453GLN     BB 1326   8.531   0.084   7.023  0.0109 -0.0296  0.0840
  453GLN    SC1 1327   8.924   0.146   7.080  0.2882  0.1471  0.2126
  453GLN    SCP 1328   9.050   0.159   7.139  0.1741  0.2626 -0.3831
  453GLN    SCN 1329   8.798   0.133   7.020  0.1941 -0.0982 -0.3576
  454ARG     BB 1330   8.432   0.163   7.296 -0.2976  0.0752 -0.0895
  454ARG    SC1 1331   8.407  -0.111   7.462 -0.3279  0.2018 -0.0370
  454ARG    SC2 1332   8.251  -0.400   7.362 -0.1164 -0.1286  0.1736
  454ARG    SCP 1333   8.320  -0.344   7.296 -0.0612 -0.0039  0.3313
  455GLN     BB 1334   8.226   0.383   7.358 -0.2411 -0.2239 -0.0520
  455GLN    SC1 1335   7.973   0.212   7.458 -0.2094  0.0851  0.3062
  455GLN    SCP 1336   7.979   0.243   7.594 -0.3151 -0.0227  0.2164
  455GLN    SCN 1337   7.967   0.181   7.322 -0.2454  0.3654  0.1180
  456ALA     BB 1338   8.195   0.618   7.248  0.2273  0.1315  0.0407
  457GLY     BB 1339   8.359   0.685   7.009 -0.0353  0.1105  0.1050
  458CYS     BB 1340   8.566   0.453   6.811 -0.3675 -0.0443  0.0125
  458CYS    SC1 1341   8.303   0.475   6.569 -0.1867 -0.2411 -0.1160
  459ILE     BB 1342   8.851   0.532   6.769 -0.1040  0.0219 -0.3096
  459ILE    SC1 1343   8.998   0.704   6.980  0.3595 -0.3729 -0.2943
  460ILE     BB 1344   9.106   0.406   6.600  0.0915 -0.1361 -0.0404
  460ILE    SC1 1345   9.339   0.390   6.805  0.0066 -0.0933  0.0606
  461GLY     BB 1346   9.192   0.547   6.343  0.2016  0.1122  0.1737
  462ARG     BB 1347   8.908   0.708   6.237 -0.1784  0.2377 -0.0836
  462ARG    SC1 1348   8.726   0.471   6.264  0.0463 -0.2585  0.3951
  462ARG    SC2 1349   8.725   0.193   6.344  0.5141 -0.2006 -0.0180
  462ARG    SCP 1350   8.676   0.143   6.259 -0.4063 -0.1021  0.3333
  463ASP     BB 1351   8.856   0.945   6.516  0.2032  0.2506 -0.0584
  463ASP    SC1 1352   8.544   0.900   6.542  0.2873  0.1960 -0.2692
  463ASP    SCN 1353   8.562   0.990   6.602 -0.0612  0.1948 -0.1395
  464TYR     BB 1354   9.167   0.975   6.657 -0.0359 -0.0249 -0.0561
  464TYR    SC1 1355   9.161   1.258   6.745  0.0832  0.0140  0.1224
  464TYR    SC2 1356   9.176   1.527   6.729 -0.3374  0.0284 -0.2167
  464TYR    SC3 1357   9.008   1.411   6.906  0.0481 -0.0261  0.1275
  465PRO     BB 1358   9.435   0.850   6.700  0.2377  0.2626 -0.3284
  465PRO    SC1 1359   9.483   0.879   7.005 -0.2076 -0.0758  0.3667
  466PHE     BB 1360   9.743   0.718   6.511  0.1805  0.1775  0.2294
  466PHE    SC1 1361   9.831   0.557   6.736 -0.0005  0.0481  0.0166
  466PHE    SC2 1362   9.827   0.489   6.997  0.0895  0.0126  0.0090
  466PHE    SC3 1363   9.911   0.311   6.812 -0.0029  0.0271 -0.0479
  467PRO     BB 1364   9.908   0.927   6.343  0.2380  0.0888 -0.0575
  467PRO    SC1 1365   9.907   0.835   6.059 -0.1106 -0.1339 -0.2051
  468MET     BB 1366  10.268   0.859   6.487 -0.0198 -0.1684  0.1755
  468MET    SC1 1367  10.363   0.587   6.689 -0.0629  0.3406  0.0137
  469VAL     BB 1368  10.403   1.019   6.265 -0.1203 -0.1892 -0.0278
  469VAL    SC1 1369  10.378   1.054   6.004  0.0280  0.1130 -0.0053
  470ASN     BB 1370  10.726   0.991   6.352 -0.0020 -0.1586  0.0321
  470ASN    SC1 1371  10.834   0.791   6.563  0.0883 -0.0998  0.0833
  470ASN    SCP 1372  10.877   0.877   6.461 -0.0425 -0.4066 -0.3261
  470ASN    SCN 1373  10.792   0.706   6.666  0.0690 -0.2237 -0.1229
  471HIS     BB 1374  10.859   1.165   6.107 -0.3543  0.0102 -0.2617
  471HIS    SC1 1375  10.833   1.310   5.814  0.1198 -0.1243  0.2600
  471HIS    SC2 1376  10.843   1.575   5.766 -0.0563 -0.1455  0.0932
  471HIS    SC3 1377  11.042   1.415   5.680 -0.0011 -0.0819  0.1020
  472LYS     BB 1378  11.210   1.234   6.161 -0.2840 -0.3811 -0.0536
  472LYS    SC1 1379  11.232   1.529   6.144  0.0525  0.3062 -0.1336
  472LYS    SC2 1380  11.192   1.818   6.048 -0.2310  0.2960  0.0890
  472LYS    SCP 1381  11.085   1.824   6.027 -0.2271 -0.1819 -0.2124
  473GLU     BB 1382  11.324   1.056   6.361 -0.1653  0.1121  0.1483
  473GLU    SC1 1383  11.563   0.906   6.111  0.1151  0.0839  0.1018
  473GLU    SCN 1384  11.667   0.917   6.145  0.4085 -0.0562 -0.5729
  474ALA     BB 1385  11.335   0.967   6.539 -0.4484  0.1689  0.1559
  475SER     BB 1386  11.368   0.859   6.886  0.0082  0.3348  0.3149
  475SER    SC1 1387  11.159   0.735   6.967 -0.1278 -0.1264  0.0971
  475SER    SCP 1388  11.173   0.743   6.828 -0.2645  0.0905 -0.1048
  475SER    SCN 1389  11.146   0.727   7.107 -0.2538 -0.0560 -0.1113
  476ASP     BB 1390  11.630   0.978   6.979 -0.1008  0.1159 -0.0730
  476ASP    SC1 1391  11.702   1.033   7.278 -0.3219  0.1501  0.1756
  476ASP    SCN 1392  11.756   1.108   7.219  0.2860 -0.0991  0.3348
  477ARG     BB 1393  11.784   1.159   6.756 -0.2303  0.0507 -0.0822
  477ARG    SC1 1394  11.874   0.936   6.516 -0.0854 -0.1861  0.1428
  477ARG    SC2 1395  11.715   0.621   6.487  0.1378  0.1112  0.1977
  477ARG    SCP 1396  11.711   0.511   6.491 -0.0453  0.1030  0.0071
  478ASN     BB 1397  12.053   1.300   6.864 -0.0632  0.1246 -0.2557
  478ASN    SC1 1398  12.182   1.150   7.070 -0.0429  0.1288  0.1384
  478ASN    SCP 1399  12.092   1.076   6.993  0.2826 -0.0813 -0.0345
  478ASN    SCN 1400  12.271   1.225   7.148 -0.0182 -0.0961  0.3431
  479LEU     BB 1401  12.231   1.503   6.736 -0.0094  0.0698 -0.2047
  479LEU    SC1 1402  12.120   1.566   6.426 -0.0798  0.1176  0.1996
  480GLN     BB 1403  12.541   1.462   6.719 -0.1718 -0.0817 -0.2634
  480GLN    SC1 1404  12.695   1.814   6.892  0.1095 -0.0235  0.2369
  480GLN    SCP 1405  12.654   1.728   6.789  0.3537  0.2013  0.0437
  480GLN    SCN 1406  12.737   1.899   6.995 -0.1283  0.4332  0.0583
  481LEU     BB 1407  12.662   1.222   6.891 -0.0958  0.1601 -0.0284
  481LEU    SC1 1408  12.542   0.930   6.896  0.3279 -0.2087  0.1322
  482MET     BB 1409  12.652   1.284   7.218 -0.0442 -0.1899  0.1265
  482MET    SC1 1410  12.673   1.018   7.393  0.2008 -0.2358  0.0460
  483ARG     BB 1411  12.855   1.541   7.251  0.1547 -0.1909 -0.0375
  483ARG    SC1 1412  13.054   1.456   6.985  0.0026 -0.2462 -0.0667
  483ARG    SC2 1413  13.228   1.340   6.746  0.0423 -0.2241  0.1876
  483ARG    SCP 1414  13.270   1.336   6.644 -0.6577  0.0167 -0.1796
  484ARG     BB 1415  12.855   1.568   7.613 -0.3403 -0.0778 -0.1621
  484ARG    SC1 1416  12.782   1.344   7.774 -0.0735 -0.0040  0.2996
  484ARG    SC2 1417  12.587   1.148   7.978  0.2051 -0.1215 -0.4728
  484ARG    SCP 1418  12.683   1.188   8.013  0.0779 -0.2737  0.1762
  485VAL     BB 1419  13.184   1.679   7.680 -0.1591 -0.2921 -0.0397
  485VAL    SC1 1420  13.252   1.705   7.425 -0.2889  0.0302 -0.0458
  486ARG     BB 1421  13.298   1.742   7.959 -0.0787  0.0340 -0.2943
  486ARG    SC1 1422  13.623   1.783   7.914  0.0590 -0.4026 -0.0977
  486ARG    SC2 1423  13.808   2.011   7.823  0.0287 -0.4461  0.0428
  486ARG    SCP 1424  13.833   2.019   7.717 -0.1722  0.6286 -0.0416
  487GLU     BB 1425  13.088   1.791   8.147 -0.0792  0.3695  0.2901
  487GLU    SC1 1426  12.862   1.491   8.237 -0.4277 -0.4587 -0.5843
  487GLU    SCN 1427  12.757   1.476   8.266 -0.4462  0.1838 -0.0857
  488GLU     BB 1428  13.057   1.931   8.401  0.1709 -0.1818 -0.0862
  488GLU    SC1 1429  13.026   1.665   8.690  0.0952  0.2090  0.4421
  488GLU    SCN 1430  13.016   1.773   8.703  0.0129  0.2394  0.1761
  489GLN     BB 1431  13.253   2.098   8.534 -0.1625 -0.0360 -0.5951
  489GLN    SC1 1432  12.997   2.195   8.818  0.0603  0.0442  0.1400
  489GLN    SCP 1433  12.997   2.311   8.739  0.6907 -0.0295  0.0650
  489GLN    SCN 1434  12.997   2.079   8.897  0.0285 -0.2161 -0.1780
  490ARG     BB 1435  13.454   2.230   8.335 -0.0211 -0.1720  0.0714
  490ARG    SC1 1436  13.741   2.277   8.549  0.0295 -0.3872 -0.0194
  490ARG    SC2 1437  14.039   2.440   8.608  0.3142  0.3348  0.5175
  490ARG    SCP 1438  13.940   2.478   8.577  0.1457 -0.4576 -0.4679
  491GLY     BB 1439  13.459   2.213   8.097 -0.0839  0.0898 -0.0254
  492THR     BB 1440  13.132   2.263   7.933  0.1516 -0.1207 -0.1068
  492THR    SC1 1441  13.150   2.144   7.712  0.2342 -0.1358 -0.1356
  492THR    SCP 1442  13.162   2.241   7.611 -0.1068 -0.1013 -0.1557
  492THR    SCN 1443  13.137   2.048   7.812  0.3182 -0.1056 -0.0981
  493ALA     BB 1444  12.988   2.377   8.106 -0.1766  0.3023 -0.0556
  494GLN     BB 1445  12.832   2.406   8.366 -0.2098  0.2753  0.3011
  494GLN    SC1 1446  13.172   2.587   8.491 -0.3518  0.0446  0.3766
  494GLN    SCP 1447  13.299   2.532   8.471  0.0635  0.2217 -0.1385
  494GLN    SCN 1448  13.044   2.642   8.511 -0.0202 -0.0480  0.1092
  495LEU     BB 1449  12.643   2.256   8.444 -0.3030  0.0199  0.3649
  495LEU    SC1 1450  12.338   2.365   8.453 -0.3937 -0.0067  0.0034
  496THR     BB 1451  12.600   1.932   8.654 -0.3670  0.0798 -0.1815
  496THR    SC1 1452  12.554   1.734   8.500  0.0809 -0.0887  0.0087
  496THR    SCP 1453  12.610   1.611   8.537  0.0430 -0.1034 -0.1453
  496THR    SCN 1454  12.499   1.857   8.464 -0.0573 -0.0811  0.0746
  497ARG     BB 1455  12.551   2.031   8.951  0.2639  0.0954 -0.1482
  497ARG    SC1 1456  12.688   2.176   9.187  0.3772  0.0413 -0.1686
  497ARG    SC2 1457  12.646   2.125   9.499 -0.0167  0.1991  0.0565
  497ARG    SCP 1458  12.613   2.159   9.400  0.2491  0.1891 -0.0423
  998FAD   FLA1 1459  11.267   1.541   8.650  0.1031  0.0618 -0.0374
  998FAD   FLA2 1460  11.206   1.751   8.333  0.3960  0.0080 -0.0405
  998FAD   FLA3 1461  11.259   1.891   8.484  0.5175 -0.0627 -0.1218
  998FAD   FLA4 1462  11.159   1.966   8.067  0.2556  0.0705 -0.0599
  998FAD   FLA5 1463  11.221   2.205   8.214  0.1687  0.0732 -0.0271
  998FAD   RIB1 1464  11.121   2.152   8.639 -0.1228  0.1853  0.1334
  998FAD   RIB2 1465  11.039   2.321   8.721  0.2835  0.2854  0.3616
  998FAD   PO4B 1466  10.693   2.316   8.931  0.0433 -0.1951 -0.1681
  998FAD   PO4A 1467  10.538   2.550   8.831 -0.1506 -0.1987  0.1129
  998FAD   RBS1 1468  10.882   2.780   8.808 -0.0210 -0.2687  0.0017
  998FAD   RBS2 1469  10.948   2.863   8.596  0.0077  0.0355  0.1254
  998FAD   ADN3 1470  10.873   3.183   8.871 -0.0244 -0.0717  0.1636
  998FAD   ADN2 1471  10.800   3.314   8.630  0.1899 -0.3510 -0.0620
  998FAD   ADN1 1472  10.946   3.454   8.750  0.1367 -0.2389 -0.1261
    1MET     CA 1473  11.674   6.943   8.738  0.1088 -0.2091 -0.1490
    2PRO     CA 1474  11.573   6.630   8.813 -0.0702  0.0396  0.0828
    3HIS     CA 1475  11.536   6.370   9.081 -0.0273  0.0177  0.1061
    4ARG     CA 1476  11.547   6.125   8.866  0.0265  0.0006  0.0985
    5THR     CA 1477  11.336   5.823   8.911  0.0170 -0.1619  0.0451
    6ILE     CA 1478  11.291   5.472   8.800  0.2677  0.2455 -0.1792
    7HIS     CA 1479  11.009   5.239   8.819 -0.1225  0.1804  0.3136
    8LEU     CA 1480  11.009   5.073   8.546 -0.1468  0.1894  0.0030
    9PHE     CA 1481  10.762   4.816   8.574 -0.1669  0.2256 -0.0441
   10ARG     CA 1482  10.847   4.508   8.623 -0.1719  0.1611  0.4168
   11LYS     CA 1483  10.847   4.335   8.844  0.1440 -0.0877  0.1996
   12GLY     CA 1484  10.713   4.319   9.075  0.1320 -0.2119  0.2909
   13LEU     CA 1485  10.457   4.461   9.257  0.0356 -0.1013 -0.1527
   14ARG     CA 1486  10.509   4.442   9.560  0.2609 -0.1949  0.0606
   15LEU     CA 1487  10.555   4.531   9.839  0.2027  0.0032 -0.0068
   16HIS     CA 1488  10.704   4.331  10.021 -0.1582  0.2549 -0.2505
   17ASP     CA 1489  11.008   4.331  10.009 -0.0680  0.2051 -0.0756
   18ASN     CA 1490  11.176   4.477   9.780  0.0440 -0.2406 -0.0332
   19PRO     CA 1491  11.480   4.515   9.645  0.1351 -0.0460 -0.3988
   20THR     CA 1492  11.443   4.730   9.373  0.2131 -0.2890 -0.2491
   21LEU     CA 1493  11.291   4.972   9.514 -0.3829  0.0104  0.1668
   22LEU     CA 1494  10.978   5.158   9.460  0.3309  0.3644  0.2428
   23ALA     CA 1495  11.127   5.438   9.442 -0.2868  0.0480  0.0305
   24ALA     CA 1496  11.478   5.488   9.537 -0.2328  0.0868  0.1784
   25LEU     CA 1497  11.585   5.523   9.808  0.1884  0.0977 -0.2279
   26GLU     CA 1498  11.752   5.809   9.845 -0.0381  0.0632  0.0549
   27SER     CA 1499  11.689   6.106   9.797 -0.5888 -0.0084  0.0073
   28SER     CA 1500  11.353   6.056   9.632 -0.4323 -0.2996 -0.1112
   29GLU     CA 1501  11.302   6.276   9.450 -0.0987  0.3481 -0.1249
   30THR     CA 1502  11.086   6.154   9.226  0.1422 -0.3068 -0.0448
   31ILE     CA 1503  10.944   5.861   9.298 -0.1942  0.1991 -0.2085
   32TYR     CA 1504  10.876   5.667   9.055  0.0548 -0.1301  0.0664
   33PRO     CA 1505  10.607   5.473   8.988  0.1336 -0.0070  0.0421
   34VAL     CA 1506  10.570   5.281   8.643  0.0504  0.0612  0.1958
   35TYR     CA 1507  10.271   5.128   8.463  0.4011 -0.2520  0.1969
   36VAL     CA 1508  10.331   5.099   8.131  0.1534 -0.0682  0.4389
   37LEU     CA 1509  10.052   5.066   7.989 -0.2493  0.0296  0.2425
   38ASP     CA 1510  10.125   4.944   7.702 -0.1121  0.1535  0.0598
   39ARG     CA 1511   9.878   4.926   7.575 -0.0190  0.0726 -0.4434
   40ARG     CA 1512   9.683   4.662   7.746  0.1520 -0.1758 -0.0724
   41PHE     CA 1513   9.899   4.432   7.765 -0.4381 -0.2867 -0.4067
   42LEU     CA 1514  10.033   4.422   7.450 -0.1368  0.2501  0.3502
   43ALA     CA 1515  10.322   4.521   7.431  0.3209 -0.0079 -0.2676
   44SER     CA 1516  10.471   4.444   7.716 -0.1020 -0.0492 -0.1978
   45ALA     CA 1517  10.364   4.091   7.780 -0.0279 -0.2194 -0.3278
   46MET     CA 1518  10.216   3.956   7.618  0.1559  0.0262 -0.1080
   47HIS     CA 1519  10.009   3.678   7.557 -0.0211  0.0172  0.0878
   48ILE     CA 1520   9.790   3.697   7.550  0.0507  0.1327  0.2384
   49GLY     CA 1521   9.503   3.654   7.752 -0.3220  0.0624  0.0833
   50ALA     CA 1522   9.329   3.466   7.941 -0.4551 -0.0571  0.2060
   51LEU     CA 1523   9.372   3.393   8.233 -0.0237  0.1376  0.4024
   52ARG     CA 1524   9.597   3.586   8.308 -0.3444 -0.1872  0.1485
   53TRP     CA 1525   9.501   3.893   8.322  0.0804 -0.1801  0.2162
   54HIS     CA 1526   9.241   3.840   8.568 -0.3140  0.2629 -0.1755
   55PHE     CA 1527   9.519   3.843   8.799  0.0931  0.0060  0.2356
   56LEU     CA 1528   9.593   4.181   8.709 -0.0107 -0.1397  0.0635
   57LEU     CA 1529   9.268   4.284   8.905 -0.0180 -0.1231  0.2596
   58GLN     CA 1530   9.350   4.200   9.171  0.3080 -0.0861 -0.2843
   59SER     CA 1531   9.694   4.285   9.190 -0.1145  0.4922  0.0532
   60LEU     CA 1532   9.581   4.660   9.053 -0.1169 -0.1493 -0.1125
   61GLU     CA 1533   9.412   4.695   9.264 -0.4537  0.0392  0.3577
   62ASPP    CA 1534   9.630   4.659   9.575 -0.4592 -0.1193  0.1206
   63LEU     CA 1535   9.838   4.865   9.414  0.4835  0.5519  0.2061
   64HIS     CA 1536   9.621   5.128   9.418 -0.1471 -0.1909 -0.2885
   65LYS     CA 1537   9.562   5.144   9.740  0.3144  0.0229 -0.1757
   66ASN     CA 1538   9.876   5.093   9.914 -0.1153 -0.0270  0.3523
   67LEU     CA 1539  10.015   5.329   9.833 -0.2580  0.0460  0.1497
   68SER     CA 1540   9.823   5.589   9.742  0.3164  0.2052 -0.2048
   69ARG     CA 1541   9.861   5.743  10.008  0.0142  0.0568  0.2084
   70LEU     CA 1542  10.161   5.742  10.130 -0.0926 -0.1410 -0.0323
   71GLY     CA 1543  10.336   5.782   9.856  0.1304  0.3249 -0.0231
   72ALA     CA 1544  10.274   5.678   9.629  0.1006 -0.0201  0.1031
   73ARG     CA 1545  10.224   5.714   9.346 -0.0455  0.0271 -0.0607
   74LEU     CA 1546  10.108   5.502   9.068 -0.0850  0.1014  0.5129
   75LEU     CA 1547  10.126   5.521   8.777 -0.1604 -0.3912 -0.3136
   76VAL     CA 1548   9.876   5.444   8.571  0.0339 -0.1470 -0.1294
   77ILE     CA 1549   9.957   5.456   8.183 -0.0809 -0.2027  0.1461
   78GLN     CA 1550   9.837   5.468   7.839 -0.3800  0.3743  0.3429
   79GLY     CA 1551  10.026   5.447   7.592  0.3071 -0.2226 -0.1841
   80GLU     CA 1552  10.184   5.497   7.414  0.3528  0.1922 -0.2062
   81TYR     CA 1553  10.517   5.574   7.414 -0.5007  0.1049 -0.2017
   82GLU     CA 1554  10.634   5.828   7.243 -0.2523 -0.3792  0.1549
   83SER     CA 1555  10.603   6.086   7.413 -0.0862  0.0304  0.2148
   84VAL     CA 1556  10.461   6.017   7.687  0.1835  0.1241  0.2101
   85LEU     CA 1557  10.698   5.930   7.900  0.3351  0.0083  0.0714
   86ARG     CA 1558  10.891   6.106   7.987 -0.0075  0.0026 -0.3510
   87ASP     CA 1559  11.022   6.318   7.806  0.1410  0.0262  0.0298
   88HIS     CA 1560  11.170   6.217   7.579  0.2296  0.1249  0.0399
   89VAL     CA 1561  11.364   6.371   7.413  0.3026  0.0435  0.1370
   90GLN     CA 1562  11.627   6.464   7.702  0.2011 -0.0226 -0.2421
   91LYS     CA 1563  11.772   6.405   7.968 -0.1675 -0.0667  0.0463
   92TRP     CA 1564  11.602   6.245   8.154 -0.3568 -0.3382 -0.1935
   93ASN     CA 1565  11.837   6.283   8.449 -0.4759  0.2815 -0.0916
   94ILE     CA 1566  11.930   6.177   8.706 -0.0867 -0.0591  0.1162
   95THR     CA 1567  11.974   5.836   8.882  0.0003  0.2515 -0.0900
   96GLN     CA 1568  11.760   5.623   8.853 -0.2254 -0.3211  0.2114
   97VAL     CA 1569  11.730   5.367   8.715  0.1619  0.0456  0.1273
   98THR     CA 1570  11.543   5.098   8.856 -0.0781  0.1179  0.2457
   99LEU     CA 1571  11.591   4.898   8.663 -0.0924  0.1454 -0.3257
  100ASP     CA 1572  11.552   4.503   8.647  0.2918 -0.0743 -0.0208
  101ALA     CA 1573  11.718   4.212   8.453 -0.1965  0.2025 -0.0917
  102GLU     CA 1574  11.539   4.202   8.284 -0.0396 -0.1301 -0.0697
  103MET     CA 1575  11.600   4.344   7.964  0.0974 -0.0657 -0.0505
  104GLU     CA 1576  11.610   4.272   7.678 -0.2887 -0.0693 -0.0124
  105PRO     CA 1577  11.402   4.057   7.552 -0.0970 -0.0044 -0.0282
  106PHE     CA 1578  11.130   4.131   7.736  0.2768  0.1253  0.1480
  107TYR     CA 1579  11.093   4.392   7.739 -0.1923 -0.0163  0.0015
  108LYS     CA 1580  11.115   4.628   7.518  0.0039 -0.0729 -0.1722
  109GLU     CA 1581  11.316   4.738   7.436  0.4009 -0.1704  0.1278
  110MET     CA 1582  11.541   4.890   7.632  0.1692 -0.2024  0.2725
  111GLU     CA 1583  11.786   4.863   7.658 -0.0830  0.2786 -0.0441
  112ALA     CA 1584  11.974   4.990   7.883  0.0183 -0.0573 -0.0347
  113ASN     CA 1585  11.944   5.334   7.852 -0.0111  0.0354 -0.0512
  114ILE     CA 1586  11.635   5.429   7.798  0.1451  0.1615 -0.3129
  115ARG     CA 1587  11.475   5.384   7.507  0.0561  0.0239 -0.2068
  116ARG     CA 1588  11.637   5.505   7.281  0.2416 -0.0066 -0.0019
  117LEU     CA 1589  11.588   5.840   7.324  0.0070 -0.0129  0.1395
  118GLY     CA 1590  11.630   5.972   7.568  0.1124 -0.2883 -0.0037
  119ALA     CA 1591  11.763   5.918   7.754 -0.1530 -0.2970 -0.1527
  120GLU     CA 1592  11.840   5.845   7.976  0.2210 -0.2646 -0.3728
  121LEU     CA 1593  11.914   5.813   8.269  0.3239 -0.0306  0.0557
  122GLY     CA 1594  12.191   5.864   8.346 -0.0421 -0.0903 -0.1464
  123PHE     CA 1595  12.308   5.669   8.556 -0.0901  0.0101 -0.0847
  124GLU     CA 1596  12.221   5.387   8.615  0.3615  0.1759 -0.2754
  125VAL     CA 1597  12.230   5.267   8.881  0.0723  0.1691 -0.1271
  126LEU     CA 1598  12.024   4.977   8.862 -0.3992  0.2536 -0.0796
  127SER     CA 1599  12.075   4.825   8.589  0.0879  0.2799 -0.1550
  128ARG     CA 1600  11.998   4.534   8.561 -0.1320  0.4314 -0.3568
  129VAL     CA 1601  11.997   4.402   8.903 -0.0225 -0.0020 -0.1141
  130GLY     CA 1602  11.841   4.266   9.001  0.1116 -0.1131  0.0449
  131HIS     CA 1603  11.706   4.188   9.272  0.1352 -0.1008  0.0239
  132SER     CA 1604  11.612   3.914   9.546 -0.1842 -0.0648 -0.1045
  133LEU     CA 1605  11.819   3.716   9.777 -0.0307  0.0252  0.3964
  134TYR     CA 1606  12.061   3.745   9.638 -0.0424 -0.1163  0.0304
  135ASP     CA 1607  12.129   4.010   9.530  0.1384 -0.0885  0.0497
  136THR     CA 1608  12.254   4.165   9.304 -0.0102  0.1410  0.1588
  137LYS     CA 1609  12.394   4.439   9.439  0.1095  0.2653 -0.2164
  138ARG     CA 1610  12.670   4.416   9.308  0.0288  0.1914 -0.3477
  139ILE     CA 1611  12.754   4.086   9.263 -0.1458 -0.2544  0.0783
  140LEU     CA 1612  12.907   3.990   9.076  0.0810 -0.1915  0.0557
  141ASP     CA 1613  13.135   4.256   8.871  0.0399 -0.2150 -0.3155
  142LEU     CA 1614  13.288   4.063   8.692  0.1300 -0.2654 -0.0645
  143ASN     CA 1615  13.162   3.807   8.604 -0.2084 -0.1365  0.3852
  144GLY     CA 1616  12.910   3.806   8.508  0.0922 -0.1027  0.3965
  145GLY     CA 1617  12.689   3.888   8.706  0.0521  0.0689 -0.4357
  146SER     CA 1618  12.595   3.616   8.935  0.1383  0.1411  0.1211
  147PRO     CA 1619  12.804   3.342   8.858 -0.1159 -0.0294  0.1317
  148PRO     CA 1620  12.776   3.159   8.617  0.0801  0.0581 -0.0424
  149LEU     CA 1621  12.703   2.903   8.574  0.0026 -0.1080  0.3891
  150THR     CA 1622  12.708   2.645   8.817  0.0990 -0.1178  0.0333
  151TYR     CA 1623  12.916   2.713   9.058 -0.2145 -0.2604  0.2190
  152LYS     CA 1624  13.111   2.914   9.092  0.2056 -0.1173  0.1207
  153ARG     CA 1625  12.931   3.093   9.336  0.0789  0.1485 -0.0219
  154PHE     CA 1626  12.656   3.259   9.329 -0.0892 -0.0382  0.1582
  155LEU     CA 1627  12.543   3.419   9.558 -0.1685 -0.1641  0.0137
  156HIS     CA 1628  12.733   3.358   9.817 -0.2560  0.3741  0.2146
  157ILE     CA 1629  13.019   3.507   9.757 -0.1399 -0.1899  0.0223
  158LEU     CA 1630  13.323   3.543   9.783  0.0334 -0.1555  0.0088
  159SER     CA 1631  13.334   3.628  10.121 -0.2010 -0.1564  0.0321
  160GLN     CA 1632  13.044   3.722  10.227 -0.0674 -0.0940 -0.4386
  161LEU     CA 1633  12.932   3.999  10.203 -0.0253 -0.0595 -0.2586
  162GLY     CA 1634  12.639   4.010  10.373 -0.0028 -0.3082 -0.1153
  163ASP     CA 1635  12.512   3.736  10.383  0.2369  0.1352  0.0553
  164PRO     CA 1636  12.236   3.710  10.509  0.1672 -0.1832  0.0578
  165GLU     CA 1637  11.982   3.924  10.404  0.0155  0.4019 -0.0463
  166VAL     CA 1638  11.724   4.136  10.543 -0.1320  0.0480 -0.1447
  167PRO     CA 1639  11.398   4.238  10.475 -0.4171  0.0416  0.2516
  168VAL     CA 1640  11.145   4.499  10.416  0.0445 -0.1642 -0.0643
  169ARG     CA 1641  10.821   4.553  10.443  0.1907  0.0602  0.0698
  170ASN     CA 1642  10.631   4.770  10.472 -0.1992  0.1324  0.0862
  171LEU     CA 1643  10.699   5.011  10.269  0.2754 -0.0489 -0.0381
  172THR     CA 1644  10.482   5.215  10.219 -0.1685  0.1224  0.4021
  173ALA     CA 1645  10.536   5.524  10.289 -0.1126  0.0477  0.2936
  174GLU     CA 1646  10.772   5.564  10.499 -0.1300 -0.2157 -0.0422
  175ASP     CA 1647  11.019   5.684  10.361 -0.2430  0.2643  0.0601
  176PHE     CA 1648  10.914   5.826  10.061 -0.0088 -0.1191  0.2291
  177GLN     CA 1649  10.899   6.070  10.105  0.0120 -0.0345  0.2822
  178ARG     CA 1650  11.015   6.321   9.882  0.2814 -0.1092  0.0379
  179CYS     CA 1651  10.933   6.516   9.610  0.0105 -0.0837 -0.4414
  180MET     CA 1652  10.766   6.426   9.412  0.1647  0.3354 -0.3032
  181SER     CA 1653  10.491   6.286   9.541 -0.0199 -0.1184 -0.1411
  182PRO     CA 1654  10.166   6.170   9.431  0.2139  0.1191 -0.1645
  183GLU     CA 1655   9.935   6.051   9.637 -0.0677 -0.3117 -0.1410
  184PRO     CA 1656   9.644   6.160   9.552 -0.2771  0.1139 -0.1117
  185GLY     CA 1657   9.707   6.371   9.314 -0.3746  0.3953  0.2622
  186LEU     CA 1658   9.692   6.378   8.992 -0.1314  0.3872  0.1012
  187ALA     CA 1659   9.843   6.416   8.739  0.2048 -0.0386  0.0915
  188GLU     CA 1660   9.811   6.296   8.483 -0.4187 -0.1114  0.1573
  189ARG     CA 1661   9.765   5.988   8.410 -0.4224 -0.0242 -0.2346
  190TYR     CA 1662   9.642   5.793   8.595 -0.0841  0.2138 -0.0453
  191ARG     CA 1663   9.468   5.586   8.471 -0.0389  0.2103 -0.1212
  192VAL     CA 1664   9.145   5.548   8.650  0.1912  0.1160 -0.1879
  193PRO     CA 1665   8.992   5.302   8.499 -0.1121  0.2186 -0.1274
  194VAL     CA 1666   9.229   5.105   8.473  0.1494 -0.0150  0.2330
  195PRO     CA 1667   9.243   4.783   8.641  0.0565  0.0332 -0.2213
  196ALA     CA 1668   8.949   4.651   8.613 -0.0535 -0.0498  0.1513
  197ASP     CA 1669   8.970   4.738   8.233 -0.0753 -0.5851  0.1671
  198LEU     CA 1670   9.091   4.629   7.987  0.1282  0.0342  0.0594
  199GLU     CA 1671   8.854   4.408   7.727  0.0074 -0.1283  0.3030
  200ILE     CA 1672   8.732   4.154   7.852  0.1988 -0.1578  0.2245
  201PRO     CA 1673   8.568   3.859   7.787  0.1979  0.0562 -0.1956
  202PRO     CA 1674   8.428   3.719   8.083 -0.0055 -0.3791  0.1990
  203GLN     CA 1675   8.389   3.454   8.068  0.1395  0.0147 -0.0586
  204SER     CA 1676   8.385   3.244   8.334  0.0784 -0.0340 -0.4794
  205LEU     CA 1677   8.653   3.298   8.580  0.0559  0.0669  0.1113
  206SER     CA 1678   8.737   3.017   8.790  0.1779  0.0318 -0.0600
  207PRO     CA 1679   8.764   3.227   9.095 -0.0078 -0.0672 -0.0330
  208TRP     CA 1680   9.079   3.267   9.189 -0.3100 -0.0189  0.0511
  209THR     CA 1681   9.338   3.506   9.349  0.3328 -0.3797 -0.0664
  210GLY     CA 1682   9.365   3.836   9.459 -0.2326  0.1638  0.0470
  211GLY     CA 1683   9.551   3.995   9.550  0.2048  0.1373  0.0413
  212GLU     CA 1684   9.827   3.980   9.745 -0.0036 -0.3525 -0.2208
  213THR     CA 1685   9.854   3.960  10.113 -0.2185 -0.2148 -0.3118
  214GLU     CA 1686   9.897   3.682  10.174 -0.1071  0.0403  0.1593
  215GLY     CA 1687  10.034   3.502  10.147 -0.2394 -0.1952  0.0828
  216LEU     CA 1688  10.124   3.167  10.189 -0.0856  0.0829  0.1676
  217ARG     CA 1689   9.913   3.014  10.184 -0.5349 -0.2428 -0.2176
  218ARG     CA 1690   9.645   3.056  10.005  0.1876 -0.0484 -0.1126
  219LEU     CA 1691   9.641   2.849   9.784 -0.1367  0.2817 -0.1070
  220GLU     CA 1692   9.686   2.512   9.832 -0.1169 -0.1040  0.0588
  221GLN     CA 1693   9.930   2.453   9.644 -0.0390  0.0473  0.2955
  222HIS     CA 1694  10.147   2.645   9.784 -0.1312  0.0190 -0.0224
  223LEU     CA 1695  10.443   2.668   9.927 -0.0563 -0.1565  0.2882
  224THR     CA 1696  10.420   2.601  10.230  0.1681 -0.1989 -0.0007
  225ASP     CA 1697  10.250   2.301  10.267  0.0240  0.0164 -0.1227
  226GLN     CA 1698  10.333   2.082  10.495 -0.1100 -0.1822 -0.2549
  227GLY     CA 1699  10.340   1.698  10.352 -0.0747  0.1600 -0.0084
  228TRP     CA 1700  10.517   1.675  10.043  0.2222  0.2550 -0.1720
  229VAL     CA 1701  10.795   1.580  10.098  0.0611 -0.0808  0.1024
  230ALA     CA 1702  10.945   1.315   9.987  0.1568 -0.0156  0.1818
  231ASN     CA 1703  11.077   1.152   9.797 -0.3340  0.0527 -0.0494
  232PHE     CA 1704  11.067   1.189   9.492  0.2766  0.0794 -0.0911
  233THR     CA 1705  10.714   1.169   9.363  0.1252  0.4154 -0.1841
  234LYS     CA 1706  10.556   1.072   9.596 -0.0401  0.4152  0.1945
  235PRO     CA 1707  10.285   1.249   9.682 -0.0559 -0.1496  0.1373
  236ARG     CA 1708  10.191   1.420   9.489  0.1101  0.5529 -0.1262
  237THR     CA 1709  10.242   1.300   9.142 -0.0999 -0.0396  0.3634
  238ILE     CA 1710  10.206   1.031   8.963 -0.1740  0.0724  0.1915
  239PRO     CA 1711   9.878   0.890   8.946  0.0417 -0.1769 -0.2404
  240ASN     CA 1712   9.706   1.026   9.146 -0.0023 -0.0453  0.1619
  241SER     CA 1713   9.661   1.369   9.194  0.2839 -0.5155 -0.2023
  242LEU     CA 1714   9.624   1.488   9.494 -0.3974  0.1030  0.1860
  243LEU     CA 1715   9.578   1.788   9.466  0.0411  0.2911  0.0886
  244PRO     CA 1716   9.549   2.041   9.622 -0.0271 -0.4469  0.1510
  245SER     CA 1717   9.648   2.220   9.263  0.0982 -0.0308  0.4735
  246THR     CA 1718   9.901   2.119   9.155  0.2282 -0.2914 -0.1328
  247THR     CA 1719  10.270   2.282   9.249  0.2071  0.1432 -0.1184
  248GLY     CA 1720  10.340   2.555   9.290  0.2915 -0.0536 -0.0769
  249LEU     CA 1721  10.355   2.847   9.244 -0.1890  0.0682  0.0460
  250SER     CA 1722  10.377   3.021   8.889 -0.0437  0.0310 -0.1337
  251PRO     CA 1723  10.126   3.217   9.003  0.1138 -0.1884 -0.1334
  252TYR     CA 1724  10.224   3.425   9.190 -0.2655  0.2374 -0.1437
  253PHE     CA 1725  10.493   3.471   9.064  0.1435  0.0637 -0.1714
  254SER     CA 1726  10.467   3.645   8.766 -0.0111  0.1122 -0.1513
  255MET     CA 1727  10.463   3.925   8.906  0.1151 -0.3141  0.0803
  256GLY     CA 1728  10.607   3.976   9.098  0.0989 -0.2269 -0.0923
  257CYS     CA 1729  10.456   3.817   9.434 -0.0044 -0.1237 -0.2606
  258LEU     CA 1730  10.615   3.640   9.700 -0.1193  0.1343  0.0538
  259SER     CA 1731  10.841   3.665  10.008 -0.0000  0.4552  0.5505
  260VAL     CA 1732  11.142   3.600   9.909 -0.0633  0.3840 -0.1389
  261ARG     CA 1733  11.330   3.604  10.206  0.2204  0.0962 -0.0018
  262THR     CA 1734  11.115   3.498  10.411 -0.1110  0.3575  0.0351
  263PHE     CA 1735  11.265   3.174  10.418  0.0075  0.0569  0.0922
  264PHE     CA 1736  11.564   3.037  10.353 -0.0109  0.2115 -0.3127
  265GLN     CA 1737  11.836   2.946  10.345 -0.1444 -0.1646  0.2128
  266ARG     CA 1738  11.996   2.934  10.070 -0.2154 -0.0743 -0.0886
  267LEU     CA 1739  12.024   2.696   9.846 -0.3210 -0.2494 -0.0644
  268SER     CA 1740  11.792   2.483  10.034  0.3739  0.0365 -0.1759
  269ASN     CA 1741  11.472   2.439  10.042  0.0994 -0.2812 -0.1775
  270ILE     CA 1742  11.290   2.373   9.792  0.2359 -0.1376  0.0557
  271TYR     CA 1743  11.354   2.161   9.593  0.0602  0.2015  0.4468
  272ALA     CA 1744  11.605   1.977   9.646 -0.1204 -0.3087  0.1241
  273GLN     CA 1745  11.751   1.908   9.846  0.0362 -0.1172 -0.2014
  274ALA     CA 1746  11.583   1.968  10.131  0.4788 -0.0189  0.2067
  275LYS     CA 1747  11.333   1.959  10.176  0.4046  0.0454  0.4666
  276HIS     CA 1748  11.127   1.906   9.938  0.0215 -0.0677  0.1118
  277HIS     CA 1749  11.175   1.709   9.746  0.0822 -0.0731 -0.0270
  278SER     CA 1750  11.424   1.534   9.828  0.0059  0.0600  0.0422
  279LEU     CA 1751  11.582   1.479   9.596  0.1551  0.0663 -0.1029
  280PRO     CA 1752  11.350   1.628   9.281 -0.0246  0.0922 -0.2044
  281PRO     CA 1753  11.646   1.726   9.050 -0.0728 -0.1620  0.1208
  282VAL     CA 1754  11.882   1.562   9.195 -0.0139  0.2121  0.0253
  283SER     CA 1755  12.034   1.826   9.313  0.0347 -0.2811 -0.1431
  284LEU     CA 1756  11.902   2.164   9.216 -0.3063 -0.1659 -0.5915
  285GLN     CA 1757  11.607   2.319   9.213 -0.1536 -0.1177 -0.1036
  286GLY     CA 1758  11.358   2.370   9.078  0.0023  0.2301 -0.0206
  287GLN     CA 1759  11.167   2.585   9.155  0.2896 -0.0148 -0.0412
  288LEU     CA 1760  11.295   2.825   9.402  0.0856 -0.2429  0.0366
  289LEU     CA 1761  11.533   2.956   9.235 -0.2059  0.0198 -0.0436
  290TRP     CA 1762  11.349   3.042   8.966  0.1438 -0.1311  0.1564
  291ARG     CA 1763  11.415   3.347   8.894 -0.1403 -0.0948 -0.2069
  292GLU     CA 1764  11.745   3.411   8.959 -0.1934 -0.0292  0.0057
  293PHE     CA 1765  11.940   3.291   8.816  0.2215  0.2108  0.0787
  294PHE     CA 1766  11.731   3.375   8.457  0.0811  0.1249  0.2442
  295TYR     CA 1767  11.760   3.684   8.406 -0.2380 -0.1215 -0.0775
  296THR     CA 1768  12.096   3.768   8.640 -0.2093 -0.0383 -0.0590
  297VAL     CA 1769  12.358   3.614   8.427  0.0790  0.1607 -0.1616
  298ALA     CA 1770  12.239   3.627   8.167 -0.0296 -0.0742  0.1577
  299SER     CA 1771  12.184   3.971   8.086  0.0368 -0.4721  0.2741
  300ALA     CA 1772  12.505   4.078   8.280  0.3117 -0.3495  0.0965
  301THR     CA 1773  12.712   3.913   8.080 -0.2833  0.2295 -0.1998
  302GLN     CA 1774  12.689   3.549   7.925 -0.3465  0.1585  0.0105
  303ASN     CA 1775  12.429   3.574   7.700 -0.1870 -0.0402 -0.1782
  304PHE     CA 1776  12.227   3.328   7.614 -0.1638 -0.0433 -0.0556
  305THR     CA 1777  11.935   3.276   7.367  0.1992  0.0858 -0.0815
  306GLN     CA 1778  12.070   3.043   7.205  0.1529  0.2709  0.1223
  307MET     CA 1779  12.315   2.975   7.130 -0.0923  0.0167 -0.1963
  308ALA     CA 1780  12.572   3.127   7.185 -0.1949  0.2670 -0.1103
  309GLY     CA 1781  12.670   3.173   7.419  0.0415 -0.1535 -0.1128
  310ASN     CA 1782  12.793   3.059   7.671 -0.1234 -0.0653 -0.2679
  311PRO     CA 1783  12.762   2.828   7.849  0.0063 -0.2094 -0.1901
  312ILE     CA 1784  12.695   2.492   7.746  0.0632  0.2933 -0.0305
  313CYS     CA 1785  12.619   2.507   7.462 -0.0051 -0.2488  0.3278
  314LEU     CA 1786  12.576   2.220   7.318  0.3583 -0.0628  0.1078
  315GLN     CA 1787  12.503   2.242   6.977  0.2935  0.2007  0.1503
  316ILE     CA 1788  12.266   2.110   6.906 -0.1776  0.3322 -0.2351
  317HIS     CA 1789  12.104   2.000   6.714  0.0112  0.0187  0.2207
  318TRP     CA 1790  11.924   2.174   6.495 -0.1178 -0.2969  0.0224
  319TYR     CA 1791  11.655   2.295   6.439 -0.3117 -0.6044 -0.2412
  320GLU     CA 1792  11.534   2.198   6.151  0.1271 -0.0115  0.0877
  321ASP     CA 1793  11.298   2.387   6.039 -0.1462  0.3035 -0.1316
  322ALA     CA 1794  11.037   2.252   6.299  0.1289 -0.0872 -0.1747
  323GLU     CA 1795  10.827   2.148   6.248  0.1682  0.0531  0.0291
  324ARG     CA 1796  10.551   2.295   6.350 -0.0518  0.1628 -0.2443
  325LEU     CA 1797  10.432   2.173   6.581 -0.0759  0.0468 -0.4085
  326HIS     CA 1798  10.340   1.901   6.587  0.3594  0.0441 -0.0590
  327LYS     CA 1799  10.292   1.764   6.840  0.0055 -0.0313  0.2045
  328TRP     CA 1800  10.102   1.944   6.977 -0.0863 -0.0289  0.0970
  329LYS     CA 1801   9.972   2.171   6.914 -0.0396 -0.1001  0.0284
  330THR     CA 1802   9.865   2.151   6.615  0.2490  0.0318 -0.2615
  331ALA     CA 1803   9.888   1.829   6.503 -0.2736  0.0700  0.2780
  332GLN     CA 1804   9.980   1.569   6.603  0.1816  0.1774 -0.0288
  333THR     CA 1805   9.792   1.304   6.689  0.1497  0.2662 -0.1304
  334GLY     CA 1806   9.963   1.050   6.836 -0.1366 -0.3762 -0.2110
  335PHE     CA 1807   9.981   0.969   7.158  0.0342  0.0842 -0.0948
  336PRO     CA 1808   9.814   1.103   7.412  0.0756 -0.1237  0.0018
  337TRP     CA 1809  10.008   1.214   7.693 -0.2841 -0.1934 -0.0699
  338ILE     CA 1810  10.011   1.515   7.604  0.0959 -0.0379 -0.1551
  339ASP     CA 1811   9.900   1.622   7.368 -0.2792 -0.2175 -0.3711
  340ALA     CA 1812   9.708   1.866   7.322  0.1000 -0.0788  0.1101
  341ILE     CA 1813   9.648   2.097   7.509  0.2714 -0.1281 -0.1683
  342MET     CA 1814   9.386   2.274   7.398 -0.1011 -0.0150  0.0692
  343THR     CA 1815   9.427   2.622   7.522 -0.0208 -0.2084 -0.0531
  344GLN     CA 1816   9.580   2.557   7.773 -0.1265  0.1092 -0.0371
  345LEU     CA 1817   9.465   2.405   7.992  0.1459 -0.0643 -0.2662
  346ARG     CA 1818   9.124   2.575   7.993  0.0475  0.1326  0.1294
  347GLN     CA 1819   9.093   2.613   8.308 -0.0160  0.1922 -0.0777
  348GLU     CA 1820   9.325   2.634   8.481  0.0711 -0.2899  0.2803
  349GLY     CA 1821   9.601   2.639   8.382 -0.3303 -0.4288 -0.0566
  350TRP     CA 1822   9.780   2.308   8.320 -0.0228 -0.0797 -0.0805
  351ILE     CA 1823  10.061   2.155   8.352 -0.2474  0.2199  0.0382
  352HIS     CA 1824  10.259   2.201   8.638 -0.1429  0.1297 -0.1471
  353HIS     CA 1825  10.378   1.976   8.701  0.0237  0.1320 -0.1426
  354LEU     CA 1826  10.274   1.724   8.473 -0.1761 -0.0898 -0.0291
  355ALA     CA 1827  10.416   1.689   8.264 -0.0676 -0.0881  0.3051
  356ARG     CA 1828  10.709   1.731   8.224  0.0652 -0.3734 -0.3520
  357HIS     CA 1829  10.804   1.501   8.036  0.0006  0.0868  0.5124
  358ALA     CA 1830  10.516   1.448   7.808  0.1099  0.0700 -0.2131
  359VAL     CA 1831  10.645   1.794   7.673 -0.1692  0.0838  0.0051
  360ALA     CA 1832  10.922   1.760   7.620  0.0977  0.0070  0.2863
  361CYS     CA 1833  10.997   1.469   7.471  0.0917 -0.0203  0.1394
  362PHE     CA 1834  10.902   1.397   7.155 -0.3144  0.0266  0.0833
  363LEU     CA 1835  10.919   1.704   7.066 -0.2880 -0.1849  0.0096
  364THR     CA 1836  11.223   1.820   7.036  0.2777  0.4679  0.3495
  365ARG     CA 1837  11.366   1.462   7.151 -0.0079 -0.1386  0.2928
  366GLY     CA 1838  11.262   1.354   6.947 -0.0753  0.1278 -0.1762
  367ASP     CA 1839  11.125   1.413   6.690  0.0070  0.1074 -0.0707
  368LEU     CA 1840  11.106   1.760   6.548 -0.0150  0.0838 -0.2132
  369TRP     CA 1841  11.380   1.939   6.623  0.1114 -0.0329 -0.2324
  370ILE     CA 1842  11.374   2.166   6.799 -0.0273 -0.1512  0.0413
  371SER     CA 1843  11.563   2.351   6.972 -0.0660 -0.0947 -0.3843
  372TRP     CA 1844  11.397   2.561   7.228 -0.0511  0.4340 -0.0288
  373GLU     CA 1845  11.298   2.844   7.094 -0.2179  0.0198  0.1048
  374GLU     CA 1846  10.994   2.804   6.968  0.3184  0.3192  0.0911
  375GLY     CA 1847  10.874   2.604   7.163  0.1010  0.0790  0.1801
  376MET     CA 1848  10.844   2.768   7.431 -0.3488  0.0148  0.1794
  377LYS     CA 1849  10.618   3.045   7.351 -0.1668  0.1080  0.0090
  378VAL     CA 1850  10.343   2.826   7.347  0.0740  0.1087  0.2816
  379PHE     CA 1851  10.261   2.922   7.706  0.1857  0.0443  0.3915
  380GLU     CA 1852  10.201   3.185   7.676  0.1621  0.0473 -0.0807
  381GLU     CA 1853   9.870   3.254   7.725 -0.1989  0.0304 -0.2609
  382LEU     CA 1854   9.705   3.062   7.913 -0.1921  0.0227  0.2313
  383LEU     CA 1855   9.935   2.974   8.124  0.0911  0.3404 -0.1633
  384LEU     CA 1856  10.094   3.136   8.341 -0.2142  0.1164  0.0298
  385ASP     CA 1857  10.414   3.117   8.194  0.4112  0.0963  0.0003
  386ALA     CA 1858  10.591   3.382   8.158 -0.3014  0.0724  0.0345
  387ASP     CA 1859  10.719   3.703   8.067  0.0124  0.1385 -0.2837
  388TYR     CA 1860  11.012   3.762   8.051 -0.0234  0.3388 -0.0428
  389SER     CA 1861  11.147   3.521   8.226 -0.5121 -0.0686  0.0106
  390ILE     CA 1862  11.078   3.194   8.240  0.1825 -0.0486 -0.2611
  391ASN     CA 1863  11.057   3.145   7.950 -0.1471  0.1698  0.0874
  392ALA     CA 1864  11.415   3.107   7.853  0.0034 -0.2188  0.1303
  393GLY     CA 1865  11.489   2.904   7.998  0.1052  0.0943 -0.0006
  394ASN     CA 1866  11.345   2.629   7.949  0.0607  0.0352 -0.1372
  395TRP     CA 1867  11.454   2.423   7.831 -0.0488 -0.3265  0.2230
  396MET     CA 1868  11.780   2.302   7.913 -0.1540 -0.1277  0.2041
  397TRP     CA 1869  11.697   2.015   8.074 -0.1479 -0.1025 -0.0058
  398LEU     CA 1870  11.596   1.842   7.854  0.0453 -0.3749  0.1942
  399SER     CA 1871  11.692   1.929   7.522  0.1001  0.1454 -0.2725
  400ALA     CA 1872  12.014   1.871   7.605 -0.0789 -0.3283  0.2296
  401SER     CA 1873  12.191   2.123   7.728  0.3127  0.2296 -0.2051
  402ALA     CA 1874  12.188   2.112   8.077  0.2756  0.2312 -0.0682
  403PHE     CA 1875  12.208   1.939   8.277 -0.1200  0.0837  0.1945
  404PHE     CA 1876  12.099   1.629   8.151  0.0257  0.1503  0.1071
  405HIS     CA 1877  12.282   1.571   7.951  0.1936 -0.3512 -0.0934
  406HIS     CA 1878  12.261   1.334   7.683  0.1110 -0.2851  0.1789
  407TYR     CA 1879  12.091   1.135   7.621  0.0290  0.1098  0.3727
  408THR     CA 1880  11.802   1.153   7.757 -0.2496 -0.2043  0.1864
  409ARG     CA 1881  11.574   0.867   7.778 -0.2677 -0.0820  0.0136
  410ILE     CA 1882  11.316   0.711   7.895 -0.0489  0.3563  0.1450
  411PHE     CA 1883  11.043   0.807   7.899 -0.0866  0.6127  0.0116
  412CYS     CA 1884  10.795   0.943   8.046  0.1769  0.4609  0.1429
  413PRO     CA 1885  10.478   0.845   7.947 -0.0877  0.1277  0.0291
  414VAL     CA 1886  10.339   0.570   7.944  0.1082 -0.1472 -0.0243
  415ARG     CA 1887  10.068   0.544   8.124 -0.0255  0.1160 -0.0529
  416PHE     CA 1888  10.208   0.688   8.379 -0.1041 -0.1362 -0.1503
  417GLY     CA 1889  10.203   0.539   8.629  0.1848 -0.0648  0.1308
  418LYS     CA 1890   9.981   0.302   8.611 -0.1199  0.3591 -0.0728
  419ARG     CA 1891   9.711   0.372   8.670  0.0280  0.2987 -0.2058
  420THR     CA 1892   9.566   0.607   8.489  0.1835 -0.0198  0.2406
  421ASP     CA 1893   9.384   0.839   8.679 -0.1223  0.1460 -0.1298
  422PRO     CA 1894   9.427   1.243   8.723  0.0017  0.0812  0.2219
  423GLU     CA 1895   9.138   1.434   8.845  0.2152  0.0210  0.2429
  424GLY     CA 1896   9.026   1.610   8.615  0.0322  0.1880  0.1310
  425GLN     CA 1897   9.138   1.736   8.365  0.5454  0.3773 -0.1552
  426TYR     CA 1898   9.302   1.575   8.199 -0.3348  0.0339  0.0533
  427ILE     CA 1899   9.084   1.377   7.968  0.2608  0.0279  0.2062
  428ARG     CA 1900   8.759   1.446   7.950 -0.2981  0.0848  0.2776
  429LYS     CA 1901   8.802   1.761   7.811  0.0932  0.1334  0.0684
  430TYR     CA 1902   9.044   1.821   7.667 -0.4037 -0.0286 -0.2537
  431LEU     CA 1903   8.965   1.728   7.304  0.0686 -0.2302 -0.2007
  432PRO     CA 1904   8.785   1.422   7.380  0.2883  0.0726 -0.0587
  433VAL     CA 1905   8.947   1.229   7.446  0.1379  0.0346 -0.0183
  434LEU     CA 1906   8.690   0.960   7.551 -0.0415  0.5178 -0.0776
  435LYS     CA 1907   8.407   1.012   7.506  0.3383 -0.3841 -0.4538
  436ASN     CA 1908   8.225   0.733   7.737 -0.0552 -0.1908 -0.0233
  437PHE     CA 1909   8.455   0.527   7.767 -0.2581  0.3034  0.4613
  438PRO     CA 1910   8.687   0.490   8.004  0.2040 -0.0826  0.0633
  439THR     CA 1911   8.875   0.252   8.116 -0.2879 -0.1110  0.3873
  440LYS     CA 1912   9.143   0.386   8.277  0.0967  0.1284  0.0885
  441TYR     CA 1913   9.159   0.650   8.077  0.0933  0.2100 -0.2149
  442ILE     CA 1914   9.311   0.657   7.818 -0.0646  0.0625  0.0849
  443TYR     CA 1915   9.505   0.384   7.830 -0.0843 -0.0751 -0.1099
  444GLU     CA 1916   9.378   0.167   7.673  0.1106  0.1356  0.1104
  445PRO     CA 1917   9.329   0.243   7.388  0.0762 -0.0469 -0.3621
  446TRP     CA 1918   9.491   0.095   7.110  0.3301 -0.1043 -0.1338
  447THR     CA 1919   9.350  -0.138   6.860 -0.0031  0.2053 -0.4596
  448ALA     CA 1920   9.170  -0.325   7.037  0.0935 -0.1751  0.0149
  449SER     CA 1921   9.098  -0.214   7.409  0.0543  0.0534  0.1993
  450GLU     CA 1922   8.824  -0.313   7.403 -0.0361 -0.2349  0.0687
  451GLU     CA 1923   8.665  -0.398   7.159 -0.0667  0.1003  0.1587
  452GLU     CA 1924   8.560  -0.155   6.934 -0.0740 -0.0265  0.1134
  453GLN     CA 1925   8.531   0.084   7.023  0.1136  0.3088 -0.2533
  454ARG     CA 1926   8.432   0.163   7.296 -0.3341 -0.0189  0.1427
  455GLN     CA 1927   8.226   0.383   7.358 -0.2115 -0.1558 -0.0011
  456ALA     CA 1928   8.195   0.618   7.248  0.0952 -0.3395  0.3401
  457GLY     CA 1929   8.359   0.685   7.009 -0.2146 -0.1026 -0.2980
  458CYS     CA 1930   8.566   0.453   6.811 -0.4025 -0.0112  0.1152
  459ILE     CA 1931   8.851   0.532   6.769  0.0205 -0.0260 -0.0751
  460ILE     CA 1932   9.106   0.406   6.600 -0.0319 -0.1742  0.1046
  461GLY     CA 1933   9.192   0.547   6.343  0.0381 -0.2898  0.0158
  462ARG     CA 1934   8.908   0.708   6.237 -0.0636 -0.0737 -0.1532
  463ASP     CA 1935   8.856   0.945   6.516 -0.2291 -0.0529  0.0171
  464TYR     CA 1936   9.167   0.975   6.657 -0.0315  0.0030 -0.0540
  465PRO     CA 1937   9.435   0.850   6.700 -0.1023  0.0377  0.1181
  466PHE     CA 1938   9.743   0.718   6.511 -0.1593 -0.3748  0.0433
  467PRO     CA 1939   9.908   0.927   6.343 -0.4725  0.1452  0.1131
  468MET     CA 1940  10.268   0.859   6.487 -0.0680  0.0850  0.1051
  469VAL     CA 1941  10.403   1.019   6.265 -0.1486  0.2036 -0.2186
  470ASN     CA 1942  10.726   0.991   6.352 -0.0319 -0.0634 -0.0031
  471HIS     CA 1943  10.859   1.165   6.107 -0.2489 -0.0848 -0.2620
  472LYS     CA 1944  11.210   1.234   6.161 -0.1127 -0.2862 -0.1929
  473GLU     CA 1945  11.324   1.056   6.361  0.0774 -0.0974  0.1074
  474ALA     CA 1946  11.335   0.967   6.539  0.2445 -0.0743  0.1322
  475SER     CA 1947  11.368   0.859   6.886  0.2112  0.0509 -0.1235
  476ASP     CA 1948  11.630   0.978   6.979 -0.1291  0.1654 -0.1821
  477ARG     CA 1949  11.784   1.159   6.756  0.0338 -0.0972  0.4253
  478ASN     CA 1950  12.053   1.300   6.864  0.0028 -0.2597 -0.2197
  479LEU     CA 1951  12.231   1.503   6.736 -0.0703  0.2256 -0.0549
  480GLN     CA 1952  12.541   1.462   6.719  0.0242  0.2830 -0.1384
  481LEU     CA 1953  12.662   1.222   6.891 -0.3432  0.2564  0.1165
  482MET     CA 1954  12.652   1.284   7.218 -0.4469 -0.2505 -0.2247
  483ARG     CA 1955  12.855   1.541   7.251  0.1831 -0.1990 -0.1903
  484ARG     CA 1956  12.855   1.568   7.613  0.3167  0.1042 -0.0855
  485VAL     CA 1957  13.184   1.679   7.680 -0.1473 -0.1443  0.3067
  486ARG     CA 1958  13.298   1.742   7.959 -0.2714  0.1002  0.0043
  487GLU     CA 1959  13.088   1.791   8.147  0.0429  0.2229  0.1273
  488GLU     CA 1960  13.057   1.931   8.401 -0.2463  0.3689  0.0029
  489GLN     CA 1961  13.253   2.098   8.534 -0.0600 -0.0937  0.2691
  490ARG     CA 1962  13.454   2.230   8.335  0.3868  0.1682  0.1854
  491GLY     CA 1963  13.459   2.213   8.097 -0.1139  0.2178  0.1296
  492THR     CA 1964  13.132   2.263   7.933  0.1263  0.0737  0.0787
  493ALA     CA 1965  12.988   2.377   8.106 -0.0234  0.1618 -0.0361
  494GLN     CA 1966  12.832   2.406   8.366  0.0698 -0.1766  0.2741
  495LEU     CA 1967  12.643   2.256   8.444 -0.1873 -0.4557 -0.1070
  496THR     CA 1968  12.600   1.932   8.654  0.0104 -0.1436  0.0442
  497ARG     CA 1969  12.551   2.031   8.951  0.4259 -0.0563  0.1401
  999W        W 1970   1.731  11.692   6.137  0.2879 -0.0327  0.2388
 1000W        W 1971  12.760   5.138  11.451 -0.0007  0.2051  0.1262
 1001W        W 1972   4.627  11.924   0.037 -0.1184  0.3824  0.1358
 1002W        W 1973   5.905   5.263   2.641 -0.3013 -0.0012  0.1181
 1003W        W 1974   6.815  13.853  10.898 -0.0716 -0.1424 -0.0638
 1004W        W 1975   3.647   8.255   7.455 -0.0176  0.0519 -0.0809
 1005W        W 1976   8.365  10.773  12.660 -0.0575 -0.1787  0.2391
 1006W        W 1977   4.042   0.959   9.638  0.1543 -0.0018 -0.2011
 1007W        W 1978  12.637  12.384   7.621  0.1052  0.0647  0.0872
 1008W        W 1979  11.422   6.590   6.319  0.3730  0.2314  0.2248
 1009W        W 1980   5.637   7.982   2.788 -0.0693 -0.0223  0.1165
 1010W        W 1981   8.553  10.233  11.740 -0.1971  0.1899  0.0702
 1011W        W 1982   5.111   8.222   2.682  0.3484 -0.0536 -0.2076
 1012W        W 1983   1.065  12.182   6.495 -0.2229 -0.1494  0.1060
 1013W        W 1984   9.118   5.989   3.632  0.0217 -0.0172  0.0954
 1014W        W 1985  10.456   3.570   2.547 -0.0153  0.2612 -0.0856
 1015W        W 1986   6.438   8.207   5.493 -0.0266 -0.2582  0.0488
 1016W        W 1987  12.045   2.006   2.326  0.0282 -0.5447  0.2485
 1017W        W 1988  13.218   6.377  11.101 -0.1053  0.0177  0.0344
 1018W        W 1989   2.562   4.486   0.020  0.2155 -0.0371 -0.1767
 1019W        W 1990   7.039   1.588  10.653  0.2517  0.0316 -0.0405
 1020W        W 1991   8.736   9.485   5.968 -0.0397  0.1763 -0.1581
 1021W        W 1992  10.585   7.124   0.540 -0.0531  0.0523 -0.1747
 1022W        W 1993   4.886   7.000   2.516  0.0798 -0.3464  0.2014
 1023W        W 1994   7.849   1.181   3.137  0.2385  0.1934  0.2422
 1024W        W 1995  12.062  12.723   8.696 -0.1050 -0.0408  0.0232
 1025W        W 1996   2.846   7.239  12.724  0.0674 -0.1399  0.0877
 1026W        W 1997   5.263   2.489   7.748 -0.0897  0.0451 -0.0612
 1027W        W 1998  10.905   2.120  12.003 -0.2900  0.0236 -0.2908
 1028W        W 1999   2.026   0.926   6.022  0.1808 -0.1067 -0.1286
 1029W        W 2000  10.611   7.220   7.675  0.2192 -0.1090  0.0987
 1030W        W 2001   3.437  12.074  12.391  0.0802 -0.0909 -0.1089
 1031W        W 2002   9.629  13.386   2.656  0.1123  0.0044  0.2171
 1032W        W 2003  11.291  13.759   2.903  0.0249 -0.2711 -0.2419
 1033W        W 2004  12.567   8.222  13.427  0.2737 -0.0691 -0.0489
 1034W        W 2005   6.253  11.905  12.319  0.2557 -0.0501  0.0600
 1035W        W 2006  13.657   9.058   6.480 -0.1948 -0.3156  0.1401
 1036W        W 2007   4.438   8.481   8.096  0.3165  0.0485  0.1474
 1037W        W 2008   3.692  13.065   3.380 -0.0511 -0.3647  0.3007
 1038W        W 2009   8.065   5.216  11.397  0.1772  0.0781  0.0352
 1039W        W 2010   8.616   0.392  12.035 -0.0564 -0.0625 -0.0126
 1040W        W 2011   4.892  11.990  12.405  0.1047  0.0963  0.2326
 1041W        W 2012   2.787   6.779   9.576 -0.3398 -0.3878 -0.0616
 1042W        W 2013   4.905   1.334  11.271 -0.0639 -0.0283 -0.0325
 1043W        W 2014   4.698   8.599  11.263 -0.0168  0.0028 -0.2047
 1044W        W 2015   1.945   8.376   6.610  0.0403  0.0514  0.0835
 1045W        W 2016   0.096   6.614   7.394  0.1056 -0.0209 -0.1379
 1046W        W 2017   5.158   3.142   3.128  0.1850  0.1091 -0.3788
 1047W        W 2018   1.127   7.917   4.415  0.0655 -0.1773 -0.0218
 1048W        W 2019  13.584  10.971   5.902 -0.1499 -0.2351  0.2362
 1049W        W 2020   7.244   1.874   1.510 -0.1498 -0.2641 -0.0354
 1050W        W 2021  12.980   6.549  12.059  0.3118 -0.2129  0.3085
 1051W        W 2022  10.957  10.346   3.257  0.0998 -0.1967 -0.2373
 1052W        W 2023   5.886   2.969   7.382 -0.1864 -0.0777  0.0120
 1053W        W 2024   4.088   1.985  13.793  0.3376  0.1354 -0.0028
 1054W        W 2025   4.662  10.430  13.478 -0.0542  0.1598 -0.0497
 1055W        W 2026  12.094   3.305   0.417 -0.0188  0.2158  0.0568
 1056W        W 2027   6.913   3.660   5.323 -0.3138 -0.2524 -0.1320
 1057W        W 2028   6.905   4.221   7.920 -0.3380  0.2681 -0.2027
 1058W        W 2029   4.418  12.579   7.459  0.1764 -0.3958  0.1839
 1059W        W 2030   7.192   9.637   0.042  0.2223  0.1297  0.0633
 1060W        W 2031  12.155  11.873   2.611 -0.2141  0.1020  0.3896
 1061W        W 2032   0.718  10.316   5.306 -0.1197  0.1081  0.2059
 1062W        W 2033   3.344   5.070   4.423  0.4190  0.0293  0.1113
 1063W        W 2034   8.771  11.840   7.055 -0.0637  0.1686  0.0688
 1064W        W 2035   8.229   4.660  13.402 -0.1119 -0.2679  0.1852
 1065W        W 2036   0.334   8.570  13.540 -0.0895 -0.0639  0.0007
 1066W        W 2037   1.563   1.463  10.770  0.2312  0.0731  0.0964
 1067W        W 2038   7.758   6.681   6.166  0.0386 -0.1244  0.1947
 1068W        W 2039   5.516  11.760   6.082 -0.0678 -0.1343  0.2320
 1069W        W 2040  10.474   4.583  13.871  0.1900 -0.1350 -0.0367
 1070W        W 2041   6.194  10.699  11.015 -0.0793 -0.3398 -0.0567
 1071W        W 2042  12.391  10.127   8.123  0.1512  0.1793  0.0769
 1072W        W 2043   7.690   6.037   9.471 -0.4984  0.1279 -0.0229
 1073W        W 2044   0.095   1.534   9.432 -0.1097  0.1499  0.1904
 1074W        W 2045   0.789   2.147   3.494  0.1223  0.2670  0.0364
 1075W        W 2046   2.761  13.164   4.927 -0.0183 -0.0375 -0.0880
 1076W        W 2047   4.188   4.759   4.005 -0.4436  0.0214  0.0032
 1077W        W 2048  12.074   5.513   1.195  0.1157 -0.0838  0.0930
 1078W        W 2049   8.222   2.781   7.126  0.0115 -0.3323  0.1610
 1079W        W 2050   8.672   9.340   7.663  0.1068  0.0325 -0.1551
 1080W        W 2051  10.197   6.762  10.172 -0.2479 -0.2029  0.0435
 1081W        W 2052  13.338   7.923  13.193 -0.4131 -0.0737  0.0995
 1082W        W 2053   7.643   9.102  12.258 -0.1475  0.0067 -0.2375
 1083W        W 2054   7.964   4.569  12.609  0.0504  0.2931  0.3847
 1084W        W 2055   2.274   8.303  11.676 -0.0721 -0.0250  0.4319
 1085W        W 2056   5.062  12.018   6.493  0.0426 -0.0051 -0.1193
 1086W        W 2057  12.142   8.110  10.949  0.0072 -0.0450  0.3679
 1087W        W 2058   3.931  11.755   7.589  0.0915  0.1998 -0.2435
 1088W        W 2059  12.716   4.713  11.765  0.1989  0.1827  0.0374
 1089W        W 2060   0.133  12.424   4.577 -0.2706 -0.0921 -0.2186
 1090W        W 2061   2.713  12.070   9.337  0.4417  0.1501 -0.0260
 1091W        W 2062   1.899   7.205  13.868 -0.1527  0.1968  0.2266
 1092W        W 2063   3.611  13.252   7.898  0.1071 -0.0777 -0.1556
 1093W        W 2064  10.303   2.738   4.061  0.1165 -0.0378  0.0772
 1094W        W 2065   4.914  13.057   8.048  0.0438 -0.3396 -0.2579
 1095W        W 2066  11.821  12.529   1.890  0.0596  0.0098 -0.2167
 1096W        W 2067   9.632   8.410   1.222 -0.0942  0.0104  0.4478
 1097W        W 2068   9.084   0.261   2.946  0.1829 -0.2842 -0.2366
 1098W        W 2069   4.388   1.315  10.358 -0.3185 -0.1985  0.0345
 1099W        W 2070   4.889  12.887   3.231  0.2284 -0.1122  0.0006
 1100W        W 2071  10.988  10.772   5.893  0.1761  0.0227  0.0066
 1101W        W 2072   3.222   5.859   7.361 -0.1180 -0.1118  0.2662
 1102W        W 2073  10.326   5.245  12.524  0.0481 -0.1381 -0.2072
 1103W        W 2074   9.171   3.922   6.759 -0.2511  0.0910 -0.0890
 1104W        W 2075   2.733  10.009  13.742  0.4244 -0.1122 -0.3551
 1105W        W 2076  13.741   8.658  13.760  0.0313  0.2469 -0.0923
 1106W        W 2077  13.685   2.619  10.400  0.0433  0.2016 -0.3197
 1107W        W 2078   9.543  12.527   2.375 -0.2116  0.1679 -0.0283
 1108W        W 2079   7.642   2.887   5.108 -0.3524 -0.0840 -0.1949
 1109W        W 2080  11.007   8.211   2.561 -0.1239 -0.1073  0.1690
 1110W        W 2081   2.300   1.909  12.725 -0.0493  0.0679 -0.3711
 1111W        W 2082   4.465   8.279   2.223  0.1259 -0.1279  0.1073
 1112W        W 2083  13.045   0.549   5.295  0.0141 -0.3540 -0.2964
 1113W        W 2084   0.870   3.516   8.552  0.0162 -0.0968  0.3427
 1114W        W 2085  10.249   0.594   2.777 -0.0761 -0.0111  0.0544
 1115W        W 2086   1.534   5.862   6.870 -0.1731 -0.0399 -0.4608
 1116W        W 2087   1.622   2.817   1.221  0.0065  0.3985  0.0781
 1117W        W 2088  13.127   2.865  13.009  0.2481 -0.2109 -0.0288
 1118W        W 2089   6.972  13.731   8.171 -0.1191  0.0953 -0.0376
 1119W        W 2090   0.172   9.361   3.194 -0.1183 -0.0991 -0.1958
 1120W        W 2091   9.753   1.942   2.347 -0.1990  0.1277  0.2718
 1121W        W 2092   6.817   3.358   4.932  0.0889 -0.0076 -0.1274
 1122W        W 2093   2.949   7.562   7.606  0.0623  0.0944  0.1847
 1123W        W 2094   7.750   1.459  12.778  0.3356  0.1092  0.3017
 1124W        W 2095   7.293   9.875  10.038  0.0623  0.2059 -0.0464
 1125W        W 2096   6.744   8.957   4.666  0.1015 -0.3172 -0.3749
 1126W        W 2097  12.052  11.491  12.192 -0.1475  0.3990  0.2024
 1127W        W 2098   1.977  10.912  12.366 -0.1918 -0.1183 -0.0075
 1128W        W 2099   9.973   8.877   4.549 -0.0537 -0.1982  0.0870
 1129W        W 2100   0.121   9.389   2.361 -0.1937  0.1286  0.1729
 1130W        W 2101   9.638   3.463   9.772  0.1075 -0.4840 -0.0512
 1131W        W 2102   6.915   9.514   9.828  0.0491  0.2340  0.2240
 1132W        W 2103   4.694   5.271   2.335  0.0607  0.3118 -0.0446
 1133W        W 2104  10.120   5.498  11.249 -0.2507 -0.1440 -0.1828
 1134W        W 2105   9.357   5.445   4.284  0.1753 -0.1876 -0.2661
 1135W        W 2106   3.300   4.516   8.164  0.1077 -0.1136 -0.4497
 1136W        W 2107   1.370   5.565   2.692 -0.1776 -0.0628 -0.1016
 1137W        W 2108   5.712   2.420   3.085  0.0757 -0.0674  0.0103
 1138W        W 2109   2.197   1.680  13.657 -0.0024 -0.0943  0.0885
 1139W        W 2110   7.765  11.669   6.559 -0.1709  0.1095 -0.1044
 1140W        W 2111   3.781   8.109   1.713 -0.2791 -0.1627  0.0268
 1141W        W 2112   8.940  10.432  13.631 -0.3577 -0.0215 -0.0626
 1142W        W 2113  11.097   2.500  13.244 -0.1031 -0.2277 -0.0019
 1143W        W 2114   7.591   1.314   9.505 -0.0734 -0.3576  0.3074
 1144W        W 2115   2.245  12.936   6.931  0.1214 -0.2281 -0.0510
 1145W        W 2116   9.509   2.532   3.301  0.1440  0.1869  0.0515
 1146W        W 2117   9.149  10.952   2.058  0.1074  0.4597 -0.2428
 1147W        W 2118   2.076   8.809  10.030  0.2219 -0.1010  0.0229
 1148W        W 2119   1.979  11.802   6.738  0.3217 -0.1425 -0.0748
 1149W        W 2120  12.380   2.763   2.882 -0.4754 -0.1620 -0.3473
 1150W        W 2121  12.897   1.331  10.104 -0.0303 -0.0889  0.2206
 1151W        W 2122   1.729  13.157   9.166  0.0534  0.3474 -0.3649
 1152W        W 2123   0.594   4.815   5.612  0.0965 -0.1830  0.0428
 1153W        W 2124  11.333   7.145   1.406 -0.1595 -0.0222  0.2024
 1154W        W 2125   1.929   2.221   0.735  0.1479 -0.0736 -0.0448
 1155W        W 2126  12.400  13.322   7.533 -0.0649 -0.0270 -0.1152
 1156W        W 2127  13.590   9.435   6.892  0.0128  0.1298  0.0463
 1157W        W 2128   7.290  11.093  12.442  0.2423  0.2348  0.0914
 1158W        W 2129   5.518   5.389   9.871  0.0430  0.1400 -0.2819
 1159W        W 2130   7.326   0.101  10.244 -0.1293 -0.2544 -0.1061
 1160W        W 2131   2.679  12.104  12.765 -0.0382  0.0469  0.0438
 1161W        W 2132   5.180  13.436  10.776  0.2442 -0.3050  0.0159
 1162W        W 2133   5.547   4.426   2.852 -0.1646  0.1306  0.1813
 1163W        W 2134   3.059  11.938  10.511  0.3387  0.3172  0.2946
 1164W        W 2135   3.317   3.463   9.014 -0.1895  0.1489 -0.0368
 1165W        W 2136   2.477   3.864   3.075 -0.0630  0.2002 -0.1914
 1166W        W 2137   6.345  12.666   0.115  0.1341  0.1840  0.0022
 1167W        W 2138  13.093   6.967  10.448  0.2913 -0.2133 -0.2189
 1168W        W 2139  10.828  10.959   7.560  0.1915  0.1866  0.0366
 1169W        W 2140   8.838  10.349   0.946 -0.2568 -0.1293  0.5398
 1170W        W 2141   4.774   2.664  10.749 -0.0376 -0.1208 -0.0239
 1171W        W 2142   6.407   1.069  10.257 -0.2520 -0.2443  0.1241
 1172W        W 2143   4.962   4.147   8.429  0.1200  0.4630  0.1956
 1173W        W 2144   8.595   6.393   1.568 -0.0506  0.0236  0.1621
 1174W        W 2145   3.635   3.241   6.191 -0.3085 -0.0062 -0.0483
 1175W        W 2146   6.863   5.171   8.757  0.0664  0.0201  0.0338
 1176W        W 2147   7.748  13.456   7.382 -0.1538 -0.0478 -0.0078
 1177W        W 2148   7.603  10.864   0.504 -0.0971  0.0061  0.0381
 1178W        W 2149  11.092   5.211   0.015  0.1449 -0.0489  0.3280
 1179W        W 2150   5.079  12.212   1.560 -0.1135 -0.2014  0.2268
 1180W        W 2151  13.305  12.843   2.075  0.3574 -0.0063 -0.0496
 1181W        W 2152   6.324   7.812   1.622 -0.1472  0.2549  0.0486
 1182W        W 2153  12.729  11.458   5.009 -0.0820 -0.0276 -0.2302
 1183W        W 2154   8.012  13.211  12.230 -0.0081 -0.2442 -0.2214
 1184W        W 2155  10.802  13.656  13.104  0.1922  0.2311  0.1734
 1185W        W 2156   0.225   7.775   3.817 -0.0170 -0.0597  0.0836
 1186W        W 2157   9.021   9.288   3.310  0.1371  0.1377  0.0765
 1187W        W 2158  12.370  11.483  13.735  0.0018  0.0718  0.0635
 1188W        W 2159  13.858   4.577   6.743 -0.1026 -0.0856 -0.1311
 1189W        W 2160   9.282   5.945   2.032  0.1224 -0.0007 -0.0691
 1190W        W 2161   7.730   6.182  11.043  0.0169 -0.0467  0.0183
 1191W        W 2162   8.437   6.000   0.069 -0.2059  0.3075  0.1168
 1192W        W 2163   4.800   3.441   3.083  0.3406 -0.2014 -0.0420
 1193W        W 2164   8.846   3.901  12.406  0.0237 -0.1344 -0.0887
 1194W        W 2165   5.015  10.068   0.628 -0.1908 -0.1051  0.1893
 1195W        W 2166   4.213  13.229   1.300  0.2142  0.3712  0.0806
 1196W        W 2167  11.840   7.311   0.130  0.0955 -0.3750  0.1148
 1197W        W 2168   7.718  12.446   6.260  0.1844 -0.2276  0.0820
 1198W        W 2169  10.232   5.344  10.738  0.0399  0.1282 -0.0314
 1199W        W 2170   2.211  12.956   8.933 -0.3950  0.0101  0.0281
 1200W        W 2171   8.574  12.325   9.735 -0.0576 -0.0091 -0.1671
 1201W        W 2172   8.264   0.565   0.266 -0.2159  0.0381 -0.3454
 1202W        W 2173  12.644  10.074   4.078  0.2787 -0.2346  0.1871
 1203W        W 2174   9.866   0.507  13.334  0.1510  0.2029  0.2930
 1204W        W 2175   2.479  10.121  12.682 -0.1168 -0.3137  0.0212
 1205W        W 2176   7.388   2.325   2.486  0.0767 -0.2236 -0.2581
 1206W        W 2177   2.100   9.548   9.740 -0.0650 -0.1750 -0.0496
 1207W        W 2178  11.340   4.203   3.623  0.1271 -0.1157 -0.3957
 1208W        W 2179   6.510   7.080   9.533  0.0291  0.1224  0.0642
 1209W        W 2180   5.333   9.108   3.736  0.5250  0.2014  0.2480
 1210W        W 2181   3.023   6.422   4.471  0.0966 -0.0999 -0.2019
 1211W        W 2182   1.409   6.966   8.374  0.2692  0.2201 -0.1379
 1212W        W 2183   5.753  10.906  10.927  0.1393  0.0895  0.0608
 1213W        W 2184   3.898  13.700   2.613  0.2570 -0.2963  0.2338
 1214W        W 2185   9.141  10.523  12.818  0.0874 -0.0475 -0.0189
 1215W        W 2186   3.496   1.977   4.518  0.2769  0.2433 -0.4849
 1216W        W 2187  13.874  10.059  11.206 -0.2047  0.0357  0.0710
 1217W        W 2188   5.754   2.024  10.783  0.0460  0.6472 -0.3037
 1218W        W 2189  12.014   9.550   9.826  0.2620  0.0100  0.0780
 1219W        W 2190   1.126   1.379   7.342 -0.1279 -0.3793  0.0951
 1220W        W 2191   8.455   4.783   2.019 -0.1533  0.3376 -0.0235
 1221W        W 2192  12.495  13.043   2.448  0.4203 -0.0380 -0.0533
 1222W        W 2193   8.373  13.051  12.630  0.1773 -0.0806  0.2801
 1223W        W 2194   1.545   4.961   3.259  0.0781  0.2995 -0.1768
 1224W        W 2195   8.947   6.494   4.543 -0.0481 -0.0142 -0.0884
 1225W        W 2196   5.152  13.826  11.725  0.0019 -0.2209  0.1232
 1226W        W 2197   8.321   1.843   5.554  0.1090  0.5126  0.0748
 1227W        W 2198   7.949   4.980   5.758 -0.1164 -0.0381 -0.2525
 1228W        W 2199   8.646   0.853   0.574  0.0303  0.1248  0.0049
 1229W        W 2200   9.875   1.202  13.859 -0.1108 -0.0014 -0.2170
 1230W        W 2201   3.524   8.880   2.346  0.2106 -0.0383  0.0772
 1231W        W 2202   6.633   9.002  10.016 -0.2945 -0.0563  0.0550
 1232W        W 2203   1.164   5.007   8.704  0.0849  0.1966  0.3439
 1233W        W 2204   4.774  12.933   2.246  0.1004  0.1874 -0.0445
 1234W        W 2205  11.052  11.682   8.820  0.0368  0.3545 -0.1258
 1235W        W 2206   5.982   6.066  13.916 -0.2914  0.4473 -0.0830
 1236W        W 2207   5.734   9.253   3.430  0.1197 -0.0326 -0.2584
 1237W        W 2208   7.594   5.792  12.685  0.0525  0.1283  0.0985
 1238W        W 2209  10.477   0.838   5.340  0.0619  0.1770 -0.0896
 1239W        W 2210   5.685   7.398   0.336 -0.1100  0.0353  0.0622
 1240W        W 2211   9.751   5.063   5.115  0.0057  0.1300 -0.0054
 1241W        W 2212   9.131   5.870  10.135  0.0046  0.2811 -0.1184
 1242W        W 2213  10.208   2.888   0.167 -0.0322  0.1682  0.0846
 1243W        W 2214  11.604   4.649   0.739 -0.1832  0.0393 -0.0515
 1244W        W 2215  12.970   7.867  10.525 -0.1696 -0.1712  0.1100
 1245W        W 2216   9.749   9.061   3.714  0.1611  0.0912 -0.0081
 1246W        W 2217   9.221   8.404   2.468 -0.1564 -0.0108  0.1069
 1247W        W 2218  10.960  12.865   2.097 -0.1233 -0.1075  0.1906
 1248W        W 2219   0.492  13.347   7.490 -0.1892 -0.2989  0.1462
 1249W        W 2220  12.861   2.129   4.803  0.1046  0.1525 -0.5606
 1250W        W 2221  10.594   0.796   2.381  0.0717  0.0022  0.0045
 1251W        W 2222   0.473   1.975   6.549  0.1243 -0.2185 -0.0999
 1252W        W 2223   6.389  12.187   7.583 -0.2440 -0.1288  0.1130
 1253W        W 2224   3.640  10.384  10.134  0.3467 -0.0121  0.2304
 1254W        W 2225   3.508   3.363   0.399 -0.0223 -0.2917 -0.2245
 1255W        W 2226  11.263  11.014   9.352  0.0088  0.0365  0.2119
 1256W        W 2227   5.439   7.536  12.133 -0.1501 -0.3211  0.6754
 1257W        W 2228   7.846   9.936   6.893 -0.1591  0.1908  0.1974
 1258W        W 2229   8.136   1.728  10.307 -0.0572  0.1473  0.1604
 1259W        W 2230   7.958   6.551   4.393  0.2385 -0.3874  0.0684
 1260W        W 2231   8.336   6.188   7.718  0.1963 -0.0862 -0.0313
 1261W        W 2232   4.066  12.228   6.670  0.2210  0.0836 -0.1769
 1262W        W 2233  11.763  11.959   8.046  0.1163 -0.2123  0.0980
 1263W        W 2234   1.577  13.002   6.224 -0.0785 -0.1048  0.0587
 1264W        W 2235   8.051   3.757  10.437  0.0798 -0.0102 -0.2705
 1265W        W 2236   1.585   6.404  11.028  0.0928 -0.1036 -0.0555
 1266W        W 2237   9.649  13.510   4.551  0.2276  0.2392  0.1475
 1267W        W 2238  13.260   1.425   9.648  0.1766  0.1376 -0.2003
 1268W        W 2239   5.511   6.600   5.266  0.3404  0.0561 -0.1827
 1269W        W 2240  12.471  12.118   0.961  0.0169  0.0645  0.0743
 1270W        W 2241   4.287   2.007   0.327  0.0195  0.0709 -0.1664
 1271W        W 2242   7.759   0.193   8.361 -0.1423 -0.1769 -0.2329
 1272W        W 2243  10.780   0.834  13.096  0.2808  0.2904 -0.2815
 1273W        W 2244   7.066  13.112  11.416  0.1358 -0.0159  0.0686
 1274W        W 2245  11.470   2.164  13.215 -0.0122  0.3421  0.1217
 1275W        W 2246   3.184   5.650  12.536 -0.1229  0.0347 -0.1713
 1276W        W 2247   0.843  12.242  11.376  0.2631  0.1330 -0.1745
 1277W        W 2248   1.156   4.747   4.161 -0.3360 -0.0982 -0.1206
 1278W        W 2249   1.414   9.929   6.017  0.1072 -0.0975 -0.0779
 1279W        W 2250   5.182  13.323   1.530  0.0827 -0.0231  0.2031
 1280W        W 2251   5.684  10.648   9.564  0.0649 -0.1467  0.1599
 1281W        W 2252  12.589  13.458  10.430  0.0042 -0.2124 -0.0501
 1282W        W 2253   7.995   4.960  12.920  0.2077 -0.0303  0.1274
 1283W        W 2254   6.459   0.364   8.943  0.2925  0.1731  0.1237
 1284W        W 2255  13.068  10.245   7.986 -0.3472 -0.0449 -0.1377
 1285W        W 2256  12.888   5.652  11.222  0.0969 -0.3363 -0.2705
 1286W        W 2257   1.182   2.020   2.309  0.0123  0.1857  0.0869
 1287W        W 2258  13.749   1.304   9.826  0.1417  0.0109  0.1271
 1288W        W 2259   4.730   7.600   3.306  0.0024 -0.2683  0.1724
 1289W        W 2260   6.900   0.707  10.482 -0.2894 -0.0081 -0.1945
 1290W        W 2261   3.701   5.132   0.861  0.1046 -0.2011 -0.0412
 1291W        W 2262  12.408   7.448   2.232 -0.1036 -0.0579  0.0328
 1292W        W 2263   9.517  13.857   2.901  0.0449  0.1177 -0.1748
 1293W        W 2264   5.963   1.273  12.508 -0.0845 -0.1185  0.2097
 1294W        W 2265  11.302   0.107  11.399  0.3205 -0.3303  0.0821
 1295W        W 2266   2.221   0.733   4.383 -0.0941  0.0075 -0.2250
 1296W        W 2267   0.947   5.534  13.000  0.0080  0.2079  0.0835
 1297W        W 2268  11.959   8.443   0.809  0.2415  0.0235 -0.0347
 1298W        W 2269   5.494   9.589   3.735  0.0584  0.2068  0.0286
 1299W        W 2270   5.920   4.938   4.008  0.1008  0.2103 -0.3268
 1300W        W 2271   2.934   0.243   1.419  0.0467 -0.2200  0.0221
 1301W        W 2272   0.471   9.096   0.825 -0.0424 -0.1988  0.3022
 1302W        W 2273  10.986  10.606   9.537  0.2912  0.0452 -0.1765
 1303W        W 2274   6.286   5.961   3.821 -0.0386 -0.1365  0.1315
 1304W        W 2275   0.670   6.147   6.232 -0.1325 -0.0493  0.1394
 1305W        W 2276   7.735  12.876   3.112 -0.0140 -0.2894 -0.2135
 1306W        W 2277  11.775  11.210   9.100  0.0356  0.0887 -0.0916
 1307W        W 2278   7.873  11.812   1.492  0.0071  0.0709  0.0142
 1308W        W 2279   0.273   8.144  13.230  0.1554 -0.2005 -0.1332
 1309W        W 2280  12.812   6.546   4.854 -0.0357 -0.0150  0.2475
 1310W        W 2281   1.290   1.423   2.318  0.6338  0.0457 -0.1557
 1311W        W 2282   0.575   6.497   7.572 -0.0262  0.3614  0.0267
 1312W        W 2283   6.589   7.093   1.515  0.0868 -0.1122 -0.3375
 1313W        W 2284   7.018   8.308   5.721 -0.3469  0.0574  0.0844
 1314W        W 2285   4.742   7.943   7.137  0.1120 -0.2229 -0.0340
 1315W        W 2286   5.145   0.871   5.511  0.0451 -0.0715  0.2191
 1316W        W 2287  13.725   9.914  12.072 -0.1292 -0.0223 -0.0194
 1317W        W 2288   4.157  10.249   6.969 -0.1016  0.4673  0.3863
 1318W        W 2289  11.581   4.815   3.292 -0.1841  0.1004  0.1108
 1319W        W 2290   5.980   2.833   6.433  0.3123  0.2386 -0.5131
 1320W        W 2291   9.109   7.934  11.840 -0.0902 -0.2630  0.2366
 1321W        W 2292  10.677   0.947   1.374 -0.3237  0.0356  0.0279
 1322W        W 2293   4.841  11.228   5.654 -0.1652 -0.0629 -0.0877
 1323W        W 2294   9.788   3.245   0.772  0.1545 -0.0930 -0.1354
 1324W        W 2295  12.283   0.315   8.579  0.1566  0.0263  0.0428
 1325W        W 2296   6.601   6.244  10.122 -0.1884  0.1429  0.0969
 1326W        W 2297  11.633   4.111   0.671 -0.0166 -0.3537 -0.1086
 1327W        W 2298  13.794   7.882   9.758 -0.0116 -0.1158 -0.0737
 1328W        W 2299   3.040   9.485   4.523 -0.1169  0.1678 -0.0184
 1329W        W 2300   7.553   9.832  11.064 -0.2451 -0.2450 -0.3158
 1330W        W 2301   5.608   8.089   4.618 -0.3621  0.1641  0.2433
 1331W        W 2302  10.067   2.008  12.290 -0.0295  0.3264  0.0285
 1332W        W 2303   0.391   3.340  11.349  0.3345 -0.3231 -0.3110
 1333W        W 2304   0.339   7.943   0.236 -0.2136  0.1010 -0.2231
 1334W        W 2305   3.227   0.657   9.513  0.0233 -0.0368  0.1163
 1335W        W 2306   6.977   5.309   9.311 -0.2840 -0.0115 -0.1961
 1336W        W 2307   7.739   3.069   8.280 -0.0700  0.2469  0.0072
 1337W        W 2308   8.808   0.474   1.323 -0.0924 -0.0463  0.0138
 1338W        W 2309   6.094   9.544   1.862  0.0061  0.0060  0.0276
 1339W        W 2310   0.326   4.174   8.134 -0.0144  0.1854  0.0290
 1340W        W 2311   9.581   8.628  12.933  0.0315 -0.0909  0.2683
 1341W        W 2312   7.971   9.145   3.031 -0.1150  0.0120  0.4762
 1342W        W 2313   9.209  10.890  11.460 -0.0111  0.2741 -0.2731
 1343W        W 2314   4.803   8.251   6.720 -0.0575 -0.5392  0.0580
 1344W        W 2315  11.677  12.383  13.470 -0.2728  0.1156 -0.2251
 1345W        W 2316   7.783   7.538  13.145 -0.0343 -0.3002  0.1944
 1346W        W 2317  10.408  12.076   1.282  0.1974  0.3464 -0.3822
 1347W        W 2318   2.995   5.898  12.069  0.1768 -0.1634 -0.1197
 1348W        W 2319  10.256  12.224   1.754  0.1009  0.3541  0.0927
 1349W        W 2320   4.351  12.358   9.214 -0.1998  0.0401  0.2164
 1350W        W 2321   2.043   1.806  10.102  0.0802 -0.0822 -0.3722
 1351W        W 2322   6.723   3.865   8.376 -0.1811 -0.2558 -0.3414
 1352W        W 2323   0.912   2.487  10.600 -0.0578  0.2817  0.2931
 1353W        W 2324   7.055   1.798  11.783  0.2055 -0.1434 -0.0916
 1354W        W 2325  13.535   4.494   6.383 -0.0607 -0.0327 -0.0557
 1355W        W 2326  11.135  12.928   5.121 -0.0570  0.3364  0.0006
 1356W        W 2327  12.056  11.610   1.015 -0.1199 -0.1413  0.1505
 1357W        W 2328  12.561  10.309  12.952 -0.2114  0.1382 -0.0193
 1358W        W 2329  11.939  11.789   8.522 -0.1027  0.2909 -0.0458
 1359W        W 2330   7.500   1.272   5.792 -0.3232  0.1829  0.1912
 1360W        W 2331   6.717   8.661   9.105 -0.0411  0.1946 -0.1494
 1361W        W 2332   2.607   0.591   0.150 -0.5631 -0.3433 -0.2134
 1362W        W 2333  11.199   5.831   2.576 -0.2377 -0.0929 -0.0119
 1363W        W 2334   5.694   2.739  13.469 -0.3404 -0.0127 -0.0900
 1364W        W 2335  11.559   1.573   2.658  0.0880  0.1894  0.1367
 1365W        W 2336   9.389   3.230   7.479  0.6354  0.1993 -0.3580
 1366W        W 2337  12.886  11.604  11.545  0.0417 -0.2094 -0.1606
 1367W        W 2338   9.170   8.793  13.652 -0.1452 -0.4092  0.0806
 1368W        W 2339   5.140   4.417   3.773 -0.0726 -0.2397  0.1960
 1369W        W 2340   7.300   0.124   0.965  0.2247  0.0764  0.0899
 1370W        W 2341   7.024   7.628  11.345 -0.2437  0.3009  0.1173
 1371W        W 2342   1.735  12.956   0.107 -0.1131 -0.3203 -0.1404
 1372W        W 2343   2.721  13.602   4.535 -0.2471  0.2789 -0.1514
 1373W        W 2344  11.425   4.531  10.892 -0.0476  0.0221  0.2144
 1374W        W 2345   9.310   3.519   3.356  0.1469  0.1362  0.0149
 1375W        W 2346   3.801   9.236   4.839  0.1798 -0.2242  0.1679
 1376W        W 2347   5.983   2.309   3.691  0.2045  0.0523 -0.0739
 1377W        W 2348  10.212   0.910   0.235  0.2938  0.0330  0.2434
 1378W        W 2349  12.953   9.622   8.795  0.0837  0.1792  0.0511
 1379W        W 2350   2.730   0.433  12.504  0.2641  0.0332  0.0231
 1380W        W 2351   4.412   7.739   4.626 -0.2187  0.1448 -0.0510
 1381W        W 2352   6.529   3.873   2.165 -0.0235  0.5528 -0.1209
 1382W        W 2353   9.282  10.039   5.422 -0.1111 -0.3822  0.0566
 1383W        W 2354  12.923   5.823  10.112  0.1957  0.2540 -0.0982
 1384W        W 2355  13.756  13.089   6.909 -0.2003  0.1163 -0.3673
 1385W        W 2356  12.240  10.207  11.274  0.1450  0.1861 -0.1646
 1386W        W 2357   9.908  12.305  12.485 -0.1086 -0.2195  0.1181
 1387W        W 2358   8.105  10.413   0.197 -0.1507  0.0135  0.1484
 1388W        W 2359  10.671   8.407  11.329  0.2104 -0.1390  0.0719
 1389W        W 2360   7.472   8.238  12.849 -0.6819  0.2422  0.4286
 1390W        W 2361   9.135  12.057   4.151  0.1025 -0.0276  0.1091
 1391W        W 2362  10.329   8.332   7.146 -0.0245  0.1610 -0.1496
 1392W        W 2363   0.416   3.014   9.675 -0.1621 -0.1323  0.1397
 1393W        W 2364  11.951   0.300   1.266 -0.1297 -0.2242  0.1960
 1394W        W 2365   3.082   0.650  12.840  0.0337  0.0287 -0.0916
 1395W        W 2366   0.729   6.168   1.013  0.3649  0.2688 -0.2524
 1396W        W 2367   4.809  12.158   4.986  0.1068 -0.0831  0.1242
 1397W        W 2368   8.604  12.706  11.407 -0.2158  0.2387 -0.0038
 1398W        W 2369  11.992   9.391   5.121 -0.0353 -0.1450 -0.1271
 1399W        W 2370   7.604   3.437  11.213  0.2969  0.2131 -0.0691
 1400W        W 2371  12.383  11.010   2.224 -0.0011  0.0385 -0.1523
 1401W        W 2372   3.590   3.204   4.863 -0.2961 -0.0844 -0.1770
 1402W        W 2373   7.841   0.832   4.785  0.3482 -0.1018  0.2585
 1403W        W 2374   4.143  11.217   3.813  0.0955  0.0877 -0.2247
 1404W        W 2375  11.547   5.528  13.426 -0.0360  0.1849  0.0176
 1405W        W 2376   2.452  10.526   3.170 -0.0195 -0.2531  0.0448
 1406W        W 2377   5.368   0.883   2.696 -0.0397 -0.2468 -0.1157
 1407W        W 2378   4.944  11.560   0.286  0.1041  0.0094  0.1535
 1408W        W 2379   2.396   1.706   8.367 -0.0810 -0.3553 -0.4358
 1409W        W 2380  11.822  11.891  11.346 -0.0342 -0.1117 -0.0142
 1410W        W 2381   2.658   1.938   9.970 -0.1534  0.0172  0.3765
 1411W        W 2382   9.498   1.352   7.092 -0.0673 -0.2746  0.2598
 1412W        W 2383   7.974  12.680  12.944 -0.2479  0.0558  0.0734
 1413W        W 2384  10.725   1.561  11.215 -0.0099 -0.1767  0.0319
 1414W        W 2385   8.452  13.693   9.657 -0.3519 -0.2419  0.0432
 1415W        W 2386   3.885   7.858   9.844  0.0606 -0.0598  0.1453
 1416W        W 2387  12.693  10.254   6.771  0.0273  0.1123  0.1389
 1417W        W 2388  13.535  12.492   9.198  0.1733 -0.1176 -0.2741
 1418W        W 2389  12.570   7.885   0.348 -0.3301  0.1760  0.0263
 1419W        W 2390   6.329  12.781   8.286  0.3061  0.2223  0.3024
 1420W        W 2391  10.044   8.325   9.065  0.1309  0.0045  0.3965
 1421W        W 2392  11.645  12.059  13.839 -0.0829  0.0025 -0.1545
 1422W        W 2393   4.009   9.569   3.472 -0.0790  0.2256 -0.1753
 1423W        W 2394   8.521  11.818   9.004  0.1556 -0.0304 -0.4312
 1424W        W 2395   8.528   6.091  10.325  0.4564 -0.4458  0.3306
 1425W        W 2396  11.998   6.897   1.067  0.0499  0.1157  0.2083
 1426W        W 2397   2.907  11.297   8.132 -0.1545 -0.0836 -0.0713
 1427W        W 2398   8.617  13.916   8.976 -0.0592  0.1010  0.1392
 1428W        W 2399   8.357  12.893   2.342  0.4152  0.1226 -0.2231
 1429W        W 2400   6.479  11.106   5.527 -0.2706 -0.0101  0.0487
 1430W        W 2401  10.273  10.774   6.955 -0.1203  0.2485  0.0324
 1431W        W 2402   0.443  12.929   6.617 -0.1382 -0.0173 -0.1007
 1432W        W 2403  13.202  11.317   4.722  0.0015  0.0390  0.2107
 1433W        W 2404  10.293   5.314   6.006 -0.3770 -0.1696  0.0356
 1434W        W 2405   7.817   9.535   0.707 -0.2337 -0.2983  0.0449
 1435W        W 2406   8.161   2.670   9.638 -0.2862 -0.3299 -0.2049
 1436W        W 2407   4.345   7.535   8.318  0.1636 -0.0657  0.0626
 1437W        W 2408  12.870  13.474   7.352  0.1536  0.3313 -0.1036
 1438W        W 2409   7.046   0.406   3.372 -0.3830  0.1238 -0.0806
 1439W        W 2410  12.465   1.336  11.044 -0.1270  0.1993  0.1671
 1440W        W 2411  13.557   7.103   7.918 -0.0405 -0.0965 -0.1134
 1441W        W 2412   2.377   2.019  10.385  0.0392  0.1644  0.1645
 1442W        W 2413   6.128   9.544  12.755  0.1488 -0.1657  0.0285
 1443W        W 2414  12.206  12.113  11.620 -0.1205  0.2544 -0.0729
 1444W        W 2415   3.621   2.349   3.429 -0.0836 -0.0971  0.0883
 1445W        W 2416   6.884   8.825   8.675  0.1316 -0.1879  0.1582
 1446W        W 2417   0.677   5.305   6.951  0.6063  0.2844  0.0449
 1447W        W 2418  10.603   5.707   3.353  0.1004 -0.0084 -0.3312
 1448W        W 2419   1.070   3.623   3.280 -0.2931  0.0617  0.4970
 1449W        W 2420  12.989   3.075   2.290  0.1320 -0.0001  0.1332
 1450W        W 2421   1.839   6.510  10.573 -0.0977  0.1047  0.3631
 1451W        W 2422   7.486   7.916  13.662  0.0545 -0.0876  0.0062
 1452W        W 2423   5.432  13.871  10.895 -0.1364 -0.1470 -0.0039
 1453W        W 2424   3.374   4.560   7.258 -0.2647 -0.0060 -0.0373
 1454W        W 2425  12.203   2.703   5.632 -0.0967 -0.3203  0.0050
 1455W        W 2426   9.051   5.843   5.043 -0.0279 -0.2408 -0.1410
 1456W        W 2427   8.799   4.067   9.248 -0.1437  0.1698 -0.0312
 1457W        W 2428   9.655   0.198   0.946  0.0153  0.2374 -0.0755
 1458W        W 2429   0.459   3.733   3.255 -0.3429 -0.1329 -0.1760
 1459W        W 2430  13.796   7.151   7.498  0.3337  0.2060  0.2246
 1460W        W 2431   5.957   7.651   2.593  0.1438  0.0852  0.0526
 1461W        W 2432   0.850   9.061   8.831 -0.2215 -0.4817 -0.1032
 1462W        W 2433   9.246  13.537   5.930 -0.2067  0.0351 -0.0796
 1463W        W 2434   9.840   7.023   6.225  0.1191  0.0612  0.1197
 1464W        W 2435   4.912   4.130   0.727 -0.4147 -0.0742  0.2038
 1465W        W 2436   9.291   6.125   8.464 -0.0622  0.1774  0.3579
 1466W        W 2437   8.464   5.466  13.919  0.0888  0.0275  0.0899
 1467W        W 2438   9.636   5.107   6.759  0.0814  0.1502  0.1528
 1468W        W 2439   1.366  11.987   6.108  0.0072 -0.0774  0.2738
 1469W        W 2440   8.821   3.138   6.680  0.0899 -0.2147  0.1371
 1470W        W 2441  13.679   8.893   9.559  0.0578  0.2546 -0.2221
 1471W        W 2442  10.136  11.210   1.995  0.0200 -0.1508  0.4358
 1472W        W 2443  13.450   5.390   1.874 -0.3061 -0.0087  0.1086
 1473W        W 2444   5.926   2.134   8.508 -0.1452  0.0173  0.0924
 1474W        W 2445   4.528  11.344   6.691  0.1814  0.1249 -0.2748
 1475W        W 2446  11.136  10.389  12.346 -0.0522  0.1440  0.1466
 1476W        W 2447  10.316   1.462  13.805  0.1023  0.0469  0.0527
 1477W        W 2448   8.728  10.607   7.153  0.0494 -0.2147  0.1052
 1478W        W 2449   3.161  13.619  10.803  0.3127 -0.0585 -0.1923
 1479W        W 2450  11.074   0.680   9.569 -0.2496 -0.3544  0.2431
 1480W        W 2451  12.165   2.515  12.585 -0.2892  0.0497  0.2928
 1481W        W 2452   5.916   3.801   9.513  0.0871 -0.2231  0.0822
 1482W        W 2453   8.204   9.355  13.407  0.0580  0.1300  0.2002
 1483W        W 2454   9.639  13.093   1.133  0.0079 -0.2732  0.1222
 1484W        W 2455  10.910  11.279   9.114  0.3045 -0.4374  0.0451
 1485W        W 2456  11.785  12.059   5.620  0.1893 -0.0123 -0.4305
 1486W        W 2457   5.343   7.557  10.804  0.0459  0.1238  0.3677
 1487W        W 2458   6.838   5.765   0.413 -0.1953 -0.1761 -0.4495
 1488W        W 2459   7.135   5.950   7.618  0.0196 -0.2700  0.0689
 1489W        W 2460   0.837   2.992   5.005  0.0285  0.2459  0.1709
 1490W        W 2461  12.618  12.804   3.274  0.0858 -0.0242  0.0320
 1491W        W 2462   0.242  13.756   4.673 -0.2711 -0.0530  0.0997
 1492W        W 2463   1.057  12.063   6.979 -0.2468 -0.0836  0.3337
 1493W        W 2464  13.453  12.911  10.590  0.1195  0.3078 -0.3155
 1494W        W 2465   4.222   2.246  10.444 -0.0975 -0.0840 -0.0234
 1495W        W 2466   2.164  11.955   5.096  0.0369  0.0209  0.2931
 1496W        W 2467  13.305   6.558   5.677  0.2005 -0.0464 -0.1412
 1497W        W 2468  11.700   5.776   2.605  0.2422 -0.1691 -0.4056
 1498W        W 2469   9.449   0.290   0.432  0.3729  0.0775 -0.1425
 1499W        W 2470   5.868   0.531   4.294  0.0940 -0.0066 -0.2370
 1500W        W 2471   8.438   6.481   1.029  0.0383  0.3133  0.1680
 1501W        W 2472   1.050   9.923   1.680 -0.0058  0.0369 -0.1272
 1502W        W 2473   7.988   6.470   9.889  0.4589  0.0123  0.0581
 1503W        W 2474   9.287   4.329   1.503 -0.1340  0.0641  0.0009
 1504W        W 2475   5.247   8.853   9.034  0.1505  0.3538  0.0221
 1505W        W 2476  10.719  13.787   3.140 -0.0853  0.3440 -0.1274
 1506W        W 2477   3.378   4.482  11.119  0.3632 -0.1480  0.0463
 1507W        W 2478   4.147  13.034  10.392  0.1585  0.3280  0.1799
 1508W        W 2479  13.377   4.346   1.955 -0.1465 -0.4471  0.0060
 1509W        W 2480  10.021   7.079   1.757  0.3745 -0.0502  0.2513
 1510W        W 2481   4.968   6.980   0.660  0.1677  0.2252 -0.1173
 1511W        W 2482   0.547  11.974   2.251  0.1172  0.1973  0.1000
 1512W        W 2483   3.210  13.197   9.311 -0.1296  0.3052 -0.1585
 1513W        W 2484   0.510   1.511   5.638  0.1713 -0.1838  0.3018
 1514W        W 2485   4.066   3.296   7.439  0.3433  0.4545 -0.2254
 1515W        W 2486   4.195   7.616   8.875 -0.1567 -0.0829  0.0796
 1516W        W 2487   9.214  13.000   8.352  0.0603 -0.0610  0.0243
 1517W        W 2488   8.342  12.089   2.012 -0.0141 -0.0857  0.2297
 1518W        W 2489   1.773  10.825  10.127  0.3133 -0.0909 -0.2421
 1519W        W 2490   9.855   9.338   6.036  0.4197  0.1517 -0.0962
 1520W        W 2491   0.250   5.125   5.397  0.0913  0.0099  0.0368
 1521W        W 2492   6.416  12.354   3.872 -0.1329  0.2303  0.1941
 1522W        W 2493   7.744   9.592  13.241  0.1907 -0.2651 -0.0328
 1523W        W 2494  10.891  13.530   0.190 -0.3879  0.1094 -0.4549
 1524W        W 2495  11.930  13.712   8.065 -0.2378 -0.0225  0.0091
 1525W        W 2496   3.041  12.239   7.070 -0.2259 -0.0925 -0.0814
 1526W        W 2497   5.620   9.308   5.335 -0.3219 -0.1469  0.3181
 1527W        W 2498  11.832  10.382   3.742  0.0062 -0.2596  0.1642
 1528W        W 2499   4.478   9.170   9.156 -0.3818  0.0665 -0.0635
 1529W        W 2500   1.995   5.174  10.756  0.1900 -0.0348 -0.0162
 1530W        W 2501   8.621   7.767   9.739  0.1516  0.2557  0.0544
 1531W        W 2502   6.882   7.122   3.938 -0.0471  0.0345  0.1460
 1532W        W 2503   7.101   0.869   6.064 -0.1763  0.2192 -0.0178
 1533W        W 2504   9.158  13.058   5.146  0.1907 -0.0738 -0.0808
 1534W        W 2505   4.619   3.757   1.501  0.2389  0.2041 -0.2247
 1535W        W 2506  13.185  11.850   0.738 -0.3743  0.1745 -0.1658
 1536W        W 2507  11.418  12.001   4.343  0.2532  0.1219 -0.1318
 1537W        W 2508  12.474   5.909   3.091 -0.1418  0.3402 -0.1101
 1538W        W 2509   2.313   0.704   8.125  0.1697  0.0293  0.3407
 1539W        W 2510   4.363   3.221   1.673 -0.1821 -0.0300 -0.1730
 1540W        W 2511   9.137   0.028   4.695 -0.0199 -0.1819  0.3711
 1541W        W 2512   7.374  13.536   3.115  0.0339  0.1384 -0.1774
 1542W        W 2513  12.815  13.496   2.757 -0.0100  0.1302  0.0255
 1543W        W 2514  10.029   5.389   0.058 -0.1571  0.1585 -0.1079
 1544W        W 2515   6.296   2.735  10.168  0.4415  0.5095 -0.1638
 1545W        W 2516   0.177   6.118  10.559 -0.0856  0.2294 -0.1248
 1546W        W 2517  12.921  12.064   3.142  0.0837  0.3065  0.1893
 1547W        W 2518  10.563   1.340   8.658  0.4942 -0.1909  0.0619
 1548W        W 2519   4.783   2.286   1.485  0.0536  0.2639 -0.0238
 1549W        W 2520  10.707   7.983  13.288  0.1578 -0.0275  0.0682
 1550W        W 2521   3.200   6.852   9.430  0.2116  0.1660  0.2688
 1551W        W 2522  10.144   7.159  12.119  0.0158  0.0593  0.2992
 1552W        W 2523   6.194   3.750   9.048  0.0556 -0.2692 -0.1468
 1553W        W 2524   2.774  12.894  10.404 -0.0931 -0.0962 -0.3607
 1554W        W 2525   5.408   3.166  12.618 -0.1393  0.2702  0.0781
 1555W        W 2526  11.097   3.936   6.207  0.1193 -0.0978 -0.2680
 1556W        W 2527   8.737  11.406   0.849 -0.1605  0.0465  0.0035
 1557W        W 2528   9.525  10.425   6.424  0.0918 -0.0697 -0.0545
 1558W        W 2529   1.161   8.867  11.114 -0.1313  0.2325  0.0087
 1559W        W 2530  13.258   5.434   8.705  0.1448 -0.1122 -0.2460
 1560W        W 2531  12.342  12.046  10.618 -0.1167 -0.0504  0.5876
 1561W        W 2532   9.175  13.662   9.043  0.1971  0.0250 -0.0053
 1562W        W 2533   3.850  11.931   2.449 -0.0184  0.1374 -0.2385
 1563W        W 2534   9.159   3.647   6.313  0.3017  0.1753  0.1718
 1564W        W 2535  12.899   2.749   3.383 -0.3430  0.1671 -0.2256
 1565W        W 2536   5.780   4.396   9.556  0.2127  0.0193 -0.0348
 1566W        W 2537   3.385   5.694  11.907 -0.0190  0.0198  0.0804
 1567W        W 2538   5.688   7.471   5.837 -0.0447  0.1083  0.0836
 1568W        W 2539   4.441   0.164   0.688  0.2352 -0.0921 -0.1980
 1569W        W 2540  13.156  11.853  12.616  0.1776 -0.0907 -0.0322
 1570W        W 2541  11.386  13.055   9.988 -0.0430 -0.0601 -0.0701
 1571W        W 2542   9.941  11.169   5.960 -0.4443 -0.2362  0.3066
 1572W        W 2543   1.318   2.960   3.680  0.0099 -0.0818  0.3606
 1573W        W 2544   4.626  10.413   5.193  0.0185  0.0575  0.0472
 1574W        W 2545   0.877   2.368  10.101  0.1698  0.1504 -0.0735
 1575W        W 2546  13.757  12.870   3.754  0.2354 -0.1426 -0.0781
 1576W        W 2547  13.825   6.689   7.852 -0.0662 -0.0528 -0.1379
 1577W        W 2548   0.524  11.330   2.184 -0.0076 -0.0128 -0.3350
 1578W        W 2549   6.582   8.797   7.717 -0.1736 -0.2538 -0.2076
 1579W        W 2550  10.399  10.191   3.688 -0.2610  0.2126  0.0319
 1580W        W 2551  10.036   9.198  12.524  0.0347 -0.0495 -0.1121
 1581W        W 2552  12.464   2.895  11.343 -0.2223  0.1699  0.1215
 1582W        W 2553  12.794   0.102  13.321 -0.2521  0.3417 -0.0248
 1583W        W 2554   0.036   8.766   6.075  0.0225 -0.1525 -0.2411
 1584W        W 2555   4.683   6.532   0.523 -0.1508  0.0685 -0.0149
 1585W        W 2556  13.543   5.010   6.645 -0.7001  0.2309  0.1923
 1586W        W 2557  12.602   3.953   5.738  0.1128 -0.0817  0.1865
 1587W        W 2558  11.187   7.754  12.376  0.2176  0.3175  0.0029
 1588W        W 2559  12.021  13.589   5.358  0.2798  0.1096 -0.0093
 1589W        W 2560   3.830   4.448   7.743 -0.0752  0.1427  0.1438
 1590W        W 2561   7.208   5.226   6.576  0.2224  0.1595  0.2068
 1591W        W 2562   4.133   3.912  11.304  0.0648  0.0359  0.3844
 1592W        W 2563   3.033   0.237   5.571  0.0658 -0.0407  0.0081
 1593W        W 2564   7.048  11.161  13.220 -0.3028 -0.3244  0.1099
 1594W        W 2565   1.131   2.694   0.438  0.0072 -0.0492  0.2625
 1595W        W 2566  11.589   5.483  12.049 -0.0996  0.2049 -0.3674
 1596W        W 2567   3.071   4.324   6.794 -0.2516  0.0270 -0.0148
 1597W        W 2568   4.993   8.463  13.867 -0.0182  0.3056  0.3834
 1598W        W 2569   9.997   1.301  10.393  0.0568 -0.2269 -0.0667
 1599W        W 2570   9.493   9.160  13.698  0.0456 -0.0536  0.4981
 1600W        W 2571  12.054   9.083   1.724  0.0978 -0.0182 -0.0447
 1601W        W 2572   3.803   4.619   9.717 -0.1092 -0.1096  0.1519
 1602W        W 2573   1.486   7.164   7.926 -0.0395  0.0624  0.1036
 1603W        W 2574  13.368   4.525   5.761  0.0898 -0.1652 -0.0520
 1604W        W 2575   2.693   0.935  13.088 -0.2850 -0.1134 -0.0770
 1605W        W 2576   2.300   2.709   4.925 -0.3542  0.0400  0.0392
 1606W        W 2577   5.177  12.927  11.229  0.1095  0.1422 -0.2777
 1607W        W 2578  13.095  10.796   9.608 -0.1538 -0.3573  0.1599
 1608W        W 2579   8.780  12.314  13.622 -0.1747 -0.1127  0.0311
 1609W        W 2580   6.471   2.187   8.755 -0.0449  0.0394 -0.2917
 1610W        W 2581   3.415   8.179  13.728 -0.1478  0.0553  0.5908
 1611W        W 2582   2.438   8.095   4.830 -0.0984  0.1359 -0.1704
 1612W        W 2583  11.591   4.590   3.800  0.4072  0.1236 -0.0034
 1613W        W 2584   7.800   1.908   4.984  0.0507  0.1097 -0.1108
 1614W        W 2585  12.907   0.149   6.648 -0.0340 -0.1052  0.1064
 1615W        W 2586   4.436   1.307  11.828  0.2663  0.1465 -0.2560
 1616W        W 2587   6.782   4.606   7.150  0.0355 -0.0697 -0.0247
 1617W        W 2588   2.511  10.322  12.052  0.1879  0.0213  0.0460
 1618W        W 2589  12.946  12.386   2.090 -0.0597 -0.4648 -0.3254
 1619W        W 2590   5.671  10.044   0.044  0.0945 -0.1029  0.2872
 1620W        W 2591   4.591   0.895   9.700 -0.3565 -0.1512  0.1704
 1621W        W 2592   5.827  12.404   0.830 -0.0307 -0.0440  0.0222
 1622W        W 2593  13.881   1.951   5.829  0.1826 -0.1014  0.0608
 1623W        W 2594   4.287   9.688   6.926 -0.1110 -0.0086  0.0933
 1624W        W 2595  11.204   0.544  10.089  0.3767 -0.2281  0.1811
 1625W        W 2596  11.196   6.868   2.405 -0.3439 -0.0529  0.2375
 1626W        W 2597  11.685   7.012   6.327  0.1410 -0.0113 -0.2930
 1627W        W 2598   1.111   2.944   0.856 -0.0208  0.0960 -0.0561
 1628W        W 2599  10.706  13.151   4.835 -0.1080  0.0952 -0.2131
 1629W        W 2600   9.196   1.123   1.363  0.1320  0.0135  0.0093
 1630W        W 2601  11.631   0.421  11.126 -0.2784 -0.2111  0.3496
 1631W        W 2602   6.612   6.120  12.717 -0.3063 -0.2028  0.1609
 1632W        W 2603  12.905  10.892  10.150 -0.3590  0.1817 -0.1676
 1633W        W 2604   5.287   9.894   6.945  0.4468  0.2215  0.0281
 1634W        W 2605   8.172   0.120  12.040  0.2665 -0.0341 -0.0820
 1635W        W 2606   2.706   8.185   7.501  0.2747 -0.3700  0.3166
 1636W        W 2607   6.262   2.655   7.017  0.0877  0.0714 -0.0893
 1637W        W 2608   3.135  13.274   7.998 -0.0008  0.3083  0.2275
 1638W        W 2609   5.168   6.542  12.999  0.1481 -0.2135  0.2994
 1639W        W 2610  10.086   0.412   4.323  0.3206 -0.3054 -0.0709
 1640W        W 2611   7.322   6.457   6.172 -0.0782  0.1855  0.1458
 1641W        W 2612   3.851   2.793  13.728  0.1671 -0.0240 -0.1852
 1642W        W 2613  11.699   9.978   1.800 -0.3132 -0.1069 -0.0794
 1643W        W 2614   2.589   9.988   7.208  0.0253 -0.1804 -0.1376
 1644W        W 2615   3.760   3.014  10.204 -0.0865  0.2781  0.0722
 1645W        W 2616   7.436   5.598   7.530  0.0902 -0.0397 -0.0075
 1646W        W 2617   1.211   7.887  13.426  0.2639  0.1232  0.0021
 1647W        W 2618   1.378   6.678  10.657 -0.2900  0.1344  0.2605
 1648W        W 2619   0.828   4.974   2.214  0.0860  0.1839  0.0137
 1649W        W 2620   5.846   9.373   6.012 -0.0661 -0.2005  0.1302
 1650W        W 2621  13.580   5.757   9.584 -0.1378 -0.2312 -0.0339
 1651W        W 2622   9.015  11.974   0.602 -0.3163  0.0534  0.2280
 1652W        W 2623   2.283  10.880   8.675  0.0111 -0.0386  0.2227
 1653W        W 2624   8.862   8.648   2.682  0.2136  0.3459 -0.1039
 1654W        W 2625   8.396  10.163   7.910  0.0805  0.1934  0.2040
 1655W        W 2626   1.076   8.486   4.077 -0.1112  0.1016 -0.2184
 1656W        W 2627   5.642   3.760   2.688 -0.2200  0.0534  0.0693
 1657W        W 2628  12.181   8.437   2.780  0.4049 -0.1452 -0.3023
 1658W        W 2629   3.305  11.001   7.972  0.3296  0.0909  0.0676
 1659W        W 2630   9.104   5.152   7.930 -0.0125 -0.1341 -0.1613
 1660W        W 2631   5.999   7.249   6.797 -0.0645 -0.1956 -0.0029
 1661W        W 2632  13.914   4.943   2.740 -0.3527 -0.0005  0.1290
 1662W        W 2633   7.550  10.023   5.983 -0.0880 -0.2497  0.0060
 1663W        W 2634   8.892   0.418   9.128  0.0929 -0.1261 -0.3023
 1664W        W 2635   6.856   8.582  11.708 -0.1155  0.0696 -0.0585
 1665W        W 2636   6.395   6.090  12.332 -0.0590  0.1998 -0.2804
 1666W        W 2637   1.977   0.613   5.651  0.1018  0.1929  0.0777
 1667W        W 2638  10.424   6.363   2.570 -0.1528 -0.1629  0.1492
 1668W        W 2639  10.482   8.906  13.218 -0.3884  0.1403  0.2999
 1669W        W 2640   2.679   3.774   1.188  0.2008 -0.2629  0.3277
 1670W        W 2641   0.607   3.119   2.561 -0.1726  0.2298  0.1148
 1671W        W 2642   2.989  12.915  11.476 -0.2259 -0.0598 -0.0005
 1672W        W 2643   2.795   3.514  11.385  0.1954 -0.0074 -0.1963
 1673W        W 2644   2.035  13.337   4.137 -0.1579 -0.0011 -0.1104
 1674W        W 2645  13.618   1.188  13.826 -0.1544 -0.1494 -0.0810
 1675W        W 2646   5.953  12.045   6.539 -0.2584  0.0533  0.2956
 1676W        W 2647   3.312   6.041   6.325 -0.0998  0.0217  0.1631
 1677W        W 2648   5.756  13.432  11.557  0.3597  0.1765  0.1350
 1678W        W 2649   4.512  10.764  13.858  0.1076 -0.0760  0.0198
 1679W        W 2650   8.706   6.098   4.848  0.1091  0.1512 -0.1175
 1680W        W 2651   2.268  10.595  10.195  0.1357 -0.0531 -0.1927
 1681W        W 2652   9.098  12.767  11.268  0.1781 -0.1147  0.2011
 1682W        W 2653   7.449   6.682   5.144  0.0471  0.2120 -0.1322
 1683W        W 2654  13.742   3.673   5.384  0.1037  0.0333 -0.1388
 1684W        W 2655  12.729  13.292   1.199 -0.0536  0.1915  0.1465
 1685W        W 2656   7.175   0.185  11.063  0.2903  0.2118  0.0069
 1686W        W 2657   1.937   0.567  11.813  0.0236 -0.1460  0.0082
 1687W        W 2658   6.800   9.891   1.627 -0.1979 -0.2170 -0.1058
 1688W        W 2659   4.190   5.035   7.729 -0.0111  0.1592 -0.2147
 1689W        W 2660  12.884   0.585   3.974 -0.0028  0.0524  0.2240
 1690W        W 2661   4.789  10.464   9.155  0.2056  0.1129  0.0405
 1691W        W 2662   3.093   2.641   4.057  0.4610  0.0592 -0.2052
 1692W        W 2663   0.956   5.039   5.190 -0.0978 -0.0161 -0.3966
 1693W        W 2664   5.045   9.888  10.672  0.4439 -0.1168  0.1441
 1694W        W 2665   3.590   8.087   7.908 -0.1179  0.1211 -0.1859
 1695W        W 2666   0.268  10.971   9.493 -0.2388 -0.2035  0.1330
 1696W        W 2667   5.209  12.018   5.323 -0.0910 -0.2858  0.1398
 1697W        W 2668  12.840   6.370   0.928  0.1109 -0.3009  0.0314
 1698W        W 2669   7.600  12.964  12.190 -0.0742 -0.3165  0.2416
 1699W        W 2670   0.408   3.107   0.062  0.0096 -0.1523 -0.1684
 1700W        W 2671   4.235  11.216   5.768 -0.1850  0.0715 -0.0840
 1701W        W 2672  11.743  13.492   9.871 -0.0769  0.0125  0.0018
 1702W        W 2673  10.707   6.656   2.283 -0.0040 -0.3945 -0.1320
 1703W        W 2674   3.661   4.024   2.546 -0.0268  0.0433  0.0273
 1704W        W 2675  10.487   4.720   1.508  0.1111  0.0972  0.0093
 1705W        W 2676  13.881   6.695   5.823  0.1368  0.0409  0.1803
 1706W        W 2677   6.674   5.367   5.781  0.0999  0.1519 -0.2465
 1707W        W 2678   0.302  10.155   4.361 -0.0941  0.0745  0.2512
 1708W        W 2679  10.499   8.842   3.920  0.0377  0.0314 -0.0770
 1709W        W 2680  12.821   8.961   3.386  0.0735 -0.3203  0.0512
 1710W        W 2681   5.226   3.475   2.732  0.0662  0.2398  0.1820
 1711W        W 2682  12.975  10.294  12.563 -0.0813  0.2206  0.1919
 1712W        W 2683  11.396   4.943   4.654 -0.4576  0.3706  0.2776
 1713W        W 2684   2.337  10.810  13.337 -0.2299  0.0824 -0.0246
 1714W        W 2685   4.792  10.160   3.753 -0.1294  0.2155 -0.0303
 1715W        W 2686   3.234   8.084   6.644 -0.1342  0.0201 -0.2252
 1716W        W 2687   2.097   4.263  13.362 -0.3103  0.1271  0.2586
 1717W        W 2688   1.305   8.231   8.711 -0.0591 -0.0301  0.1460
 1718W        W 2689  12.989  10.248  12.007  0.3398 -0.0472  0.0183
 1719W        W 2690   0.513   2.067  10.982  0.1728  0.2963  0.3153
 1720W        W 2691   4.816   3.931  12.320  0.0134  0.2063 -0.1065
 1721W        W 2692  12.903   4.077  11.230  0.0004  0.0285 -0.2812
 1722W        W 2693   0.597   2.628   7.437 -0.0287 -0.0627 -0.0533
 1723W        W 2694   7.430   4.660   2.456 -0.1033 -0.1191 -0.1140
 1724W        W 2695   8.273   7.818   1.513 -0.1954 -0.2889 -0.0251
 1725W        W 2696  13.247   6.907   8.786 -0.0090 -0.1568  0.0062
 1726W        W 2697   0.898   6.735   5.682  0.2660 -0.0963  0.0483
 1727W        W 2698   1.007   6.509  12.655  0.0569  0.2019  0.0280
 1728W        W 2699   5.685   9.692   9.555  0.1720  0.1881  0.0545
 1729W        W 2700  12.832   5.008   4.564 -0.0274 -0.2186 -0.1617
 1730W        W 2701   7.538   3.353   6.210 -0.0060 -0.0058  0.1310
 1731W        W 2702   6.304   4.104   8.358 -0.1220 -0.4390  0.1316
 1732W        W 2703   0.051   7.912   9.294 -0.3679  0.2404 -0.1346
 1733W        W 2704   5.231   3.563   9.256 -0.2240 -0.2640  0.0620
 1734W        W 2705  13.071   0.781  12.624  0.0653 -0.0052 -0.3006
 1735W        W 2706  12.067  11.105   3.036 -0.0901 -0.0375 -0.3445
 1736W        W 2707  13.394  11.494  10.340 -0.0860  0.2781 -0.0426
 1737W        W 2708   3.568   9.123  10.660 -0.0695 -0.0974  0.2861
 1738W        W 2709   7.118   0.689   6.581 -0.1744  0.0295  0.3078
 1739W        W 2710   1.746   0.912  10.095 -0.0596 -0.0177 -0.0398
 1740W        W 2711  10.227   9.540   4.152  0.1465 -0.0071  0.1727
 1741W        W 2712   8.202   2.350   5.263 -0.0690 -0.1493 -0.1172
 1742W        W 2713   5.670  13.147   8.494 -0.4531 -0.1199  0.0471
 1743W        W 2714   8.752   3.504   3.384  0.3585  0.0452  0.1742
 1744W        W 2715   7.761   1.772  12.174 -0.2274 -0.0170 -0.2476
 1745W        W 2716   9.447   4.883   5.435 -0.1607  0.2430  0.1764
 1746W        W 2717   9.577   2.040  11.841  0.2630  0.0493 -0.4904
 1747W        W 2718  13.301   3.391  13.599 -0.1656 -0.1966  0.2419
 1748W        W 2719   9.026   1.146   0.835 -0.2464 -0.1242  0.0687
 1749W        W 2720  13.908   3.853   3.017 -0.0880 -0.1320 -0.1340
 1750W        W 2721  11.297  10.939   6.267  0.0780 -0.3476 -0.0282
 1751W        W 2722   9.657  12.224  13.405 -0.1125  0.0346  0.0416
 1752W        W 2723  11.345   8.117   8.890  0.0808  0.1107  0.1893
 1753W        W 2724   4.448   0.925   0.943  0.0987  0.1349  0.0670
 1754W        W 2725  11.619   8.451   3.773 -0.1184 -0.1599 -0.0643
 1755W        W 2726   8.185   7.811   0.951  0.2003  0.1097  0.0950
 1756W        W 2727   7.018  10.052   5.983  0.0633 -0.0685  0.2257
 1757W        W 2728   9.594  10.495   4.708  0.3404 -0.0216 -0.0558
 1758W        W 2729   4.880   6.444   7.913  0.6219 -0.1953  0.1917
 1759W        W 2730   3.137   1.261  11.387  0.1407  0.0961  0.2054
 1760W        W 2731   3.947   7.323  11.920 -0.1470 -0.2853  0.3065
 1761W        W 2732   2.966   7.407  10.313  0.2086 -0.1726 -0.1384
 1762W        W 2733  10.594   5.326   3.745 -0.3686 -0.3056  0.2062
 1763W        W 2734   9.526   9.968   9.267  0.0950  0.0205  0.3003
 1764W        W 2735   2.978   3.087   9.173 -0.1071  0.1548 -0.0264
 1765W        W 2736   5.008  12.541   5.326 -0.0410 -0.0164 -0.1582
 1766W        W 2737   3.610   8.196   1.208 -0.4675  0.1319 -0.4351
 1767W        W 2738  12.098  13.696   7.519  0.1462  0.1750  0.1651
 1768W        W 2739   0.952   6.147   0.238  0.0333  0.0087  0.1888
 1769W        W 2740   9.236   0.165   5.215 -0.2520 -0.0824  0.2187
 1770W        W 2741   7.970   0.475  11.275 -0.0306  0.0621 -0.2179
 1771W        W 2742   0.991   5.264   6.497 -0.0134 -0.0141  0.0360
 1772W        W 2743   8.282   2.529   6.502  0.1430 -0.2468  0.2249
 1773W        W 2744  12.428  10.753  12.706 -0.0813  0.0610 -0.2044
 1774W        W 2745   6.346   3.420  12.358 -0.1498 -0.0531 -0.0458
 1775W        W 2746  10.643   3.907   1.693 -0.1300  0.0754  0.1279
 1776W        W 2747  12.489   0.659  10.037 -0.3316 -0.0297  0.0022
 1777W        W 2748   3.085  12.012   0.013  0.1298  0.0526 -0.3873
 1778W        W 2749  13.052   3.236  10.194  0.0245 -0.0833 -0.2581
 1779W        W 2750  11.993   3.012  11.309  0.1640 -0.1258  0.1064
 1780W        W 2751   0.516   6.287   0.012  0.1254  0.0006  0.0988
 1781W        W 2752   8.333   5.771  13.534  0.1353  0.0504 -0.2437
 1782W        W 2753   2.910   3.655  13.521  0.3125  0.4203  0.2797
 1783W        W 2754   7.753   0.245   1.455 -0.2519  0.0459  0.1948
 1784W        W 2755   9.241   3.073   5.055  0.1428  0.1249 -0.1619
 1785W        W 2756   9.540   7.838   8.483  0.1161  0.1387  0.0489
 1786W        W 2757   2.722  12.860  13.302 -0.0646 -0.4144  0.0181
 1787W        W 2758  10.635   9.307   2.717 -0.0075 -0.1527 -0.0071
 1788W        W 2759   0.398  13.387   4.957  0.4324  0.2509 -0.0453
 1789W        W 2760  10.004  10.560   9.759  0.0578 -0.0109 -0.2206
 1790W        W 2761   8.398   3.161   5.271  0.0154 -0.0681  0.0034
 1791W        W 2762   5.867   2.688   0.513  0.2115  0.2550 -0.1363
 1792W        W 2763   4.873   1.589   4.073  0.0262 -0.2527 -0.2277
 1793W        W 2764   5.769  11.134   9.690 -0.0966  0.0370  0.2684
 1794W        W 2765   8.260  12.551   6.332 -0.3825  0.0457 -0.0200
 1795W        W 2766   4.045  12.773   5.439  0.0975  0.0571 -0.2049
 1796W        W 2767   5.921  11.756  11.602 -0.1945  0.1152  0.0485
 1797W        W 2768  13.758   7.978   8.626  0.0370 -0.0677  0.2894
 1798W        W 2769  13.416  10.700   9.963 -0.2447 -0.3779  0.3030
 1799W        W 2770  10.894  10.137   9.712 -0.0168 -0.1835 -0.1830
 1800W        W 2771   8.369   1.810  11.444 -0.2014 -0.2531  0.1623
 1801W        W 2772   7.273   2.719   0.188 -0.0482 -0.0485  0.0849
 1802W        W 2773   3.369   4.079   9.564 -0.0281 -0.2249 -0.0808
 1803W        W 2774   0.229  11.537   3.556  0.0077  0.0977 -0.3891
 1804W        W 2775   1.428   2.647   5.394 -0.0323 -0.0266  0.0331
 1805W        W 2776   8.830  10.270  10.824 -0.0658  0.1547  0.2688
 1806W        W 2777   9.506   4.524   5.094  0.0877  0.4534  0.0092
 1807W        W 2778   0.211   9.847   7.694 -0.0348  0.2229 -0.0269
 1808W        W 2779   0.284  13.396   4.278  0.0637  0.0214 -0.0575
 1809W        W 2780   6.984  11.273   5.057  0.2027  0.1482  0.2384
 1810W        W 2781   8.528   7.971   3.293  0.0549  0.0204 -0.0802
 1811W        W 2782  10.744   0.613   1.891 -0.0188 -0.1002  0.0251
 1812W        W 2783  10.433   6.585   7.036  0.1379  0.2814  0.4535
 1813W        W 2784   9.789  12.873  11.846 -0.0091  0.1235  0.2922
 1814W        W 2785   2.850   4.731   3.260  0.1273 -0.3734 -0.3035
 1815W        W 2786   3.245   2.214   7.095  0.0617  0.0791  0.0391
 1816W        W 2787  13.078   9.485  10.406 -0.1077  0.2248 -0.2592
 1817W        W 2788  10.697  11.231  10.300 -0.0187  0.0483 -0.0399
 1818W        W 2789   6.121  11.427   0.917  0.1485 -0.1830  0.1423
 1819W        W 2790   3.823  10.848   7.718  0.0953  0.2217  0.1803
 1820W        W 2791  11.305   4.385   0.450  0.2017  0.0590 -0.1818
 1821W        W 2792   0.862  13.097   4.509 -0.0825  0.4009  0.0441
 1822W        W 2793   6.752   6.384   8.260 -0.0600 -0.6761  0.0292
 1823W        W 2794   5.740   9.907   2.047 -0.0865  0.1341  0.0899
 1824W        W 2795   7.885   8.079   8.520 -0.0116 -0.0551 -0.1130
 1825W        W 2796   4.591   2.203   5.795 -0.0595  0.5046  0.0742
 1826W        W 2797  11.279   8.355   3.376  0.2694  0.3021 -0.0810
 1827W        W 2798   5.750  12.303   3.612 -0.1729  0.2801 -0.4271
 1828W        W 2799   6.719   6.329   5.592  0.1289  0.3453  0.0810
 1829W        W 2800   0.021   6.736  10.212  0.0112  0.3348 -0.0654
 1830W        W 2801  13.796   3.287   8.453 -0.0199 -0.1915  0.0174
 1831W        W 2802   5.148   5.957  11.878  0.0092  0.0014  0.0946
 1832W        W 2803  10.842  10.030   6.266  0.2419  0.1014  0.1635
 1833W        W 2804   9.298  13.441   0.388 -0.1864  0.1530 -0.2070
 1834W        W 2805   5.178   7.524   2.022  0.0078 -0.0241  0.0575
 1835W        W 2806  13.075  13.455   5.335 -0.0121  0.0212  0.2168
 1836W        W 2807  13.440   9.574   2.303 -0.0584 -0.1420 -0.0419
 1837W        W 2808   1.420  10.584   1.105  0.0668  0.2471 -0.0387
 1838W        W 2809   3.074  11.799  12.618  0.0724 -0.3973 -0.1076
 1839W        W 2810   6.826   1.060   6.442  0.0910  0.1302 -0.0843
 1840W        W 2811  13.772   0.201   3.032 -0.0431 -0.0794  0.0296
 1841W        W 2812   8.732  12.201   8.267 -0.0637 -0.0208  0.0805
 1842W        W 2813   8.210  11.577   0.890 -0.1763  0.2797 -0.2012
 1843W        W 2814  11.927   3.162  12.357  0.0823  0.1032 -0.0231
 1844W        W 2815   9.766   6.038   4.463  0.0420 -0.1203  0.1276
 1845W        W 2816  13.199   0.671   3.582 -0.1831  0.0303  0.0822
 1846W        W 2817   6.393   2.878  12.181  0.1863  0.0798 -0.2718
 1847W        W 2818  11.454  12.255  10.544  0.0742 -0.3988 -0.2949
 1848W        W 2819   2.047  12.151   8.260 -0.3696 -0.0444 -0.2158
 1849W        W 2820   0.186  11.955   4.944  0.0062 -0.0693  0.1511
 1850W        W 2821  11.361   9.731  11.288  0.0658  0.1224  0.1690
 1851W        W 2822  12.539   6.723   1.120 -0.1849  0.0318 -0.1150
 1852W        W 2823   9.248   5.840   4.560  0.2325 -0.1078 -0.3813
 1853W        W 2824  10.751   7.803   5.975 -0.0895  0.0766  0.1074
 1854W        W 2825   9.665   3.937   1.946  0.0346  0.1592 -0.0549
 1855W        W 2826   2.532   4.360   3.046 -0.4422 -0.0882 -0.0001
 1856W        W 2827   1.026   4.208   9.806  0.2022  0.1646 -0.0235
 1857W        W 2828  12.381   7.379   3.984  0.0817  0.0094 -0.0022
 1858W        W 2829   6.498   2.205   2.500  0.2385  0.3080 -0.0834
 1859W        W 2830  12.519  13.787   8.494  0.0860 -0.3394 -0.0356
 1860W        W 2831  11.388   8.287   4.248 -0.1693  0.0566  0.0314
 1861W        W 2832   8.529  11.581   9.424 -0.3800  0.0238 -0.1676
 1862W        W 2833   2.708   2.990   3.983 -0.0902  0.0659 -0.0238
 1863W        W 2834   8.045  13.006   7.562  0.0429 -0.2982 -0.1337
 1864W        W 2835  11.835  13.241   4.434  0.2237 -0.0897  0.0534
 1865W        W 2836   0.652   7.796   4.091 -0.2177  0.0060  0.0236
 1866W        W 2837   4.791   9.100   3.581 -0.4814  0.2708  0.0887
 1867W        W 2838  10.321   4.727   3.017 -0.0666  0.1208  0.0622
 1868W        W 2839  13.820   9.328  11.665 -0.2656  0.0053 -0.1800
 1869W        W 2840   8.514   3.775   5.911 -0.0772 -0.1279 -0.0762
 1870W        W 2841   7.102   9.380   1.528 -0.0204 -0.4752  0.2154
 1871W        W 2842   3.806   9.237   9.269 -0.0920  0.1212 -0.1680
 1872W        W 2843   3.358   5.068  12.444  0.2537 -0.3172  0.1241
 1873W        W 2844  13.517   3.746   4.420 -0.3400 -0.1646 -0.0862
 1874W        W 2845   3.347  13.513   2.668 -0.0625  0.0559  0.0094
 1875W        W 2846  12.976   0.890   7.861  0.1291  0.1754 -0.1196
 1876W        W 2847   8.103  13.452   5.717  0.2642 -0.3620 -0.1017
 1877W        W 2848  12.701  12.875  12.683 -0.0237  0.0133 -0.0555
 1878W        W 2849   3.828   4.938   4.311  0.0254  0.1108  0.0625
 1879W        W 2850   2.238   1.212   3.622  0.1311 -0.1050 -0.0638
 1880W        W 2851   2.224   3.155   2.304 -0.1760  0.0996 -0.2213
 1881W        W 2852   0.347   5.068   7.771 -0.1379  0.0555  0.1255
 1882W        W 2853   8.967  13.146  11.468  0.2524 -0.1247 -0.0232
 1883W        W 2854  12.759   0.702  13.290  0.0717  0.0918  0.0274
 1884W        W 2855  11.379   7.310   5.090 -0.0739 -0.1181  0.0517
 1885W        W 2856   9.097   7.413  12.231  0.2129  0.1058  0.1322
 1886W        W 2857   2.231  13.352   3.345  0.1393 -0.2367  0.5845
 1887W        W 2858  11.070  10.495   0.013 -0.1702  0.2441  0.1056
 1888W        W 2859   4.883   0.341  13.413 -0.3738 -0.2781 -0.4036
 1889W        W 2860   1.359   7.917  13.871 -0.0126 -0.0152  0.0688
 1890W        W 2861   6.148   1.452  13.430 -0.1607 -0.0966 -0.1387
 1891W        W 2862  12.699  11.223  12.935  0.1538  0.1347  0.0926
 1892W        W 2863   9.539   2.494   2.419 -0.0867 -0.0737 -0.1237
 1893W        W 2864   7.778   3.083   5.850  0.0025  0.0306 -0.3439
 1894W        W 2865  11.013  13.443   8.359  0.1422  0.3617 -0.0084
 1895W        W 2866  11.425  12.134   8.803  0.1659  0.0521 -0.1412
 1896W        W 2867   0.817   8.027   8.584  0.2362 -0.2149  0.0336
 1897W        W 2868   2.295  11.320   9.443 -0.0977 -0.0232  0.1038
 1898W        W 2869   7.563   3.584   7.639  0.0827 -0.1054 -0.0969
 1899W        W 2870   9.733   2.793   1.945 -0.3799 -0.5201 -0.1331
 1900W        W 2871  12.766   9.535   0.410  0.1948  0.2857 -0.2425
 1901W        W 2872   6.980   0.866   7.477 -0.0424  0.2468  0.0288
 1902W        W 2873  11.625  11.179  12.157  0.1253  0.0170  0.1246
 1903W        W 2874   6.206   6.098   4.321  0.1574  0.1180 -0.0236
 1904W        W 2875   2.650  12.303   0.821  0.0038 -0.0499 -0.2195
 1905W        W 2876   9.158   3.363   8.667 -0.0522  0.1047  0.0104
 1906W        W 2877   7.872  13.547  12.651  0.0083  0.1686 -0.2690
 1907W        W 2878  13.228   2.207   4.326 -0.1525  0.3933  0.1924
 1908W        W 2879   3.495  10.887  10.150 -0.0748  0.0829  0.0198
 1909W        W 2880   8.064   0.272   1.088 -0.0938  0.0391  0.4096
 1910W        W 2881   0.693  12.060  10.867  0.4473 -0.1406  0.2186
 1911W        W 2882  11.887   0.921   0.401  0.0212  0.0312 -0.3491
 1912W        W 2883   3.233   8.420  12.387 -0.2219 -0.1603 -0.1094
 1913W        W 2884   0.948   6.239  12.251 -0.4006  0.2661  0.0196
 1914W        W 2885   7.713   4.357   4.172  0.3620  0.0607  0.1729
 1915W        W 2886  12.727   4.450   5.374  0.1447  0.1984 -0.0147
 1916W        W 2887   1.817  11.532   0.378  0.3167 -0.3085  0.2208
 1917W        W 2888   1.098   2.177  12.961 -0.1876 -0.1424 -0.0598
 1918W        W 2889   4.865   8.567   9.873 -0.0599  0.0181 -0.1634
 1919W        W 2890   3.632   0.771  10.462  0.1794  0.0464  0.0105
 1920W        W 2891  10.228  12.745   9.721 -0.1857  0.0530 -0.0350
 1921W        W 2892   6.574  10.997   9.984 -0.0112 -0.0657  0.2405
 1922W        W 2893   5.092   3.019   8.612  0.0229 -0.2047  0.0598
 1923W        W 2894   0.431   9.399   2.740 -0.2224 -0.0887 -0.3840
 1924W        W 2895   7.382   1.632   4.355  0.0615 -0.0957  0.1299
 1925W        W 2896  11.967   0.125   2.295  0.0512 -0.0371  0.0898
 1926W        W 2897   7.041   0.204   4.884  0.1809 -0.1060  0.3174
 1927W        W 2898  10.214   4.129   4.263  0.0597  0.0031  0.1970
 1928W        W 2899   2.758   6.032  10.799 -0.2008  0.2186 -0.1109
 1929W        W 2900  13.692   7.972   2.132 -0.1488  0.0564  0.0134
 1930W        W 2901  11.101  13.573   3.658 -0.1444 -0.4182  0.2821
 1931W        W 2902   1.892   7.900   0.190 -0.1583 -0.1153  0.3828
 1932W        W 2903   5.190  13.000   5.689 -0.1035 -0.0483 -0.1663
 1933W        W 2904  11.775   5.441   3.945 -0.3344 -0.1097  0.1719
 1934W        W 2905   5.430   2.225   5.708 -0.0856  0.0208 -0.2166
 1935W        W 2906  11.553   0.612   9.697  0.0407 -0.0850 -0.2567
 1936W        W 2907   2.536   9.798   9.499 -0.0845 -0.3792  0.0848
 1937W        W 2908   6.812  10.974  12.216 -0.0128 -0.0083 -0.1350
 1938W        W 2909   2.803   2.467  12.490 -0.5186  0.0464 -0.1371
 1939W        W 2910   9.465   2.492  12.093  0.3319 -0.0258 -0.2507
 1940W        W 2911   3.096   5.451   2.046 -0.1136  0.0745 -0.2088
 1941W        W 2912  11.646   5.926   4.127 -0.1534 -0.1204 -0.0187
 1942W        W 2913   9.585   6.892   1.997 -0.0437  0.0010 -0.1303
 1943W        W 2914   9.848  10.379   7.710 -0.1888 -0.2183  0.2428
 1944W        W 2915   3.605  10.246  12.077  0.2874 -0.0422  0.0311
 1945W        W 2916   0.485   4.891   0.899  0.0149  0.1399  0.1550
 1946W        W 2917   1.428  13.617   6.988 -0.1234  0.3060 -0.2713
 1947W        W 2918   1.703   7.824  12.090  0.1526  0.3854 -0.0957
 1948W        W 2919   7.229   9.761   6.320 -0.0666  0.0733  0.2711
 1949W        W 2920   3.023  12.661   0.687 -0.2478 -0.0017  0.3116
 1950W        W 2921   6.930  10.625  13.156 -0.1509  0.2279 -0.1830
 1951W        W 2922   4.519   9.437  10.406  0.1520  0.2039  0.1197
 1952W        W 2923   3.427   5.590   3.431  0.4315 -0.1988 -0.1155
 1953W        W 2924   0.094   7.353  11.818 -0.1860 -0.1036 -0.0557
 1954W        W 2925   7.209   2.468   3.336 -0.2800  0.0805  0.0507
 1955W        W 2926  11.234   7.754   0.769 -0.3399  0.0414 -0.0096
 1956W        W 2927   5.461   7.343   6.529 -0.2909  0.4942  0.2525
 1957W        W 2928   5.991   7.893  10.203 -0.0584 -0.0186  0.3071
 1958W        W 2929   1.568   4.125  10.758  0.0024  0.0272  0.2266
 1959W        W 2930  12.893   7.226   2.285 -0.2204 -0.1032 -0.1529
 1960W        W 2931  10.174  12.569   6.330  0.5096  0.1767  0.0546
 1961W        W 2932  10.310   8.797   5.994 -0.0534  0.1003  0.0211
 1962W        W 2933  10.778   0.021  11.082  0.3482 -0.0585 -0.0389
 1963W        W 2934   1.456   3.057   5.015 -0.0456 -0.1061 -0.2795
 1964W        W 2935  10.225   9.707   3.628 -0.0815  0.1268 -0.1568
 1965W        W 2936  11.353   0.206   1.980 -0.2366  0.6423 -0.1245
 1966W        W 2937   1.157   0.427   4.835 -0.0347 -0.0619  0.1815
 1967W        W 2938   9.354   9.866   0.443 -0.2217  0.0877  0.1518
 1968W        W 2939   1.743   4.094  12.082 -0.1984  0.0909  0.1842
 1969W        W 2940   3.758  12.037   0.912 -0.1369  0.2325  0.0401
 1970W        W 2941   8.939   4.888  13.248  0.3268 -0.0920  0.0223
 1971W        W 2942   2.855  13.225   7.599  0.1058 -0.1839 -0.0666
 1972W        W 2943  13.055   7.576   4.712  0.0846 -0.0415  0.0855
 1973W        W 2944   7.955  11.755   4.496 -0.0297 -0.0127  0.0092
 1974W        W 2945   7.902   1.969   9.910  0.0957 -0.0211  0.1228
 1975W        W 2946   9.492  12.498  12.692  0.0311  0.1049 -0.0253
 1976W        W 2947   6.511   6.319   2.117 -0.0506  0.0034  0.0836
 1977W        W 2948  10.964   9.526   0.749  0.1061 -0.0390 -0.2208
 1978W        W 2949  10.045   4.780   0.637  0.3133  0.4931  0.0222
 1979W        W 2950   7.443  11.938   6.912 -0.0121 -0.0901 -0.0630
 1980W        W 2951  11.274   3.853   0.967 -0.1155 -0.1841 -0.1986
 1981W        W 2952   7.684   9.147   9.802 -0.1272  0.0612 -0.1274
 1982W        W 2953   6.435   0.288   9.995  0.1529  0.1453  0.0536
 1983W        W 2954   8.988   6.103   1.630 -0.0993 -0.0861 -0.2970
 1984W        W 2955   9.395   4.938   4.394  0.1529  0.2049 -0.0040
 1985W        W 2956   8.580   1.731   8.952 -0.0602  0.0461  0.0549
 1986W        W 2957  11.659   6.960  13.554 -0.0132 -0.2295 -0.1895
 1987W        W 2958   9.817  12.574  11.174 -0.0115  0.0893 -0.0065
 1988W        W 2959   4.403   2.038   2.832  0.1362  0.0769  0.0783
 1989W        W 2960   6.651   4.411   3.444  0.0553  0.0404  0.1050
 1990W        W 2961   3.688  13.800   1.610 -0.1023 -0.0088  0.1429
 1991W        W 2962  12.081   2.207   3.631  0.0408 -0.0831  0.3115
 1992W        W 2963   9.402   7.550  11.705  0.0002  0.0470 -0.1213
 1993W        W 2964   5.946   1.694  10.433  0.2328  0.0638  0.0105
 1994W        W 2965   7.878   2.571   3.948 -0.0625 -0.0837  0.0083
 1995W        W 2966   5.097   3.648   3.454  0.2186 -0.3931  0.3848
 1996W        W 2967   2.584  10.880   5.564 -0.2713  0.1292  0.0793
 1997W        W 2968   8.643   8.297   6.413 -0.1062 -0.2810  0.1374
 1998W        W 2969  12.169   4.384   4.454  0.2163 -0.2897 -0.2840
 1999W        W 2970   2.952   3.506   1.946  0.1316 -0.0703  0.0906
 2000W        W 2971   4.443   7.466  11.955 -0.0350  0.0187  0.0478
 2001W        W 2972   5.801   7.946   8.859 -0.4282  0.0800 -0.0034
 2002W        W 2973   8.369   4.820   4.613  0.0448  0.0837 -0.0523
 2003W        W 2974   1.607   0.449  13.112  0.1112  0.0552 -0.1923
 2004W        W 2975   9.556   0.140  13.129 -0.1749  0.2267 -0.1734
 2005W        W 2976  11.175   3.712  11.534 -0.4694  0.1220 -0.1607
 2006W        W 2977   5.422  11.073  12.596 -0.0369 -0.1352 -0.0402
 2007W        W 2978   5.838   2.527  12.959 -0.1413  0.1211 -0.1260
 2008W        W 2979   1.615  11.407   6.907  0.0604 -0.0052  0.0128
 2009W        W 2980  11.304   2.608   3.443 -0.0714  0.0789  0.1615
 2010W        W 2981   3.136   9.189   8.642  0.1026  0.0793  0.1412
 2011W        W 2982  13.234   8.386   6.272 -0.3836  0.1011 -0.0441
 2012W        W 2983  13.732  13.179   9.205 -0.0718  0.0144  0.0552
 2013W        W 2984   5.134   9.541   0.866  0.1871  0.0735 -0.1003
 2014W        W 2985   1.699   0.857  13.472 -0.0227  0.0725  0.1128
 2015W        W 2986   0.267  12.602   7.686 -0.0716 -0.1417  0.2002
 2016W        W 2987   9.559  13.015   5.801 -0.2295  0.0435 -0.1518
 2017W        W 2988   2.236   4.858   9.651  0.1778  0.1300 -0.0226
 2018W        W 2989  13.029   8.973  13.054 -0.0694  0.2693  0.0717
 2019W        W 2990   7.683   3.512   4.405  0.1389 -0.0645 -0.1405
 2020W        W 2991   4.543   3.435   0.061  0.3718  0.0214  0.0335
 2021W        W 2992   7.653   1.627   3.138 -0.2055 -0.1383  0.0078
 2022W        W 2993   5.964   0.336   0.873 -0.1458  0.3023 -0.0427
 2023W        W 2994   7.812   5.041   2.433 -0.1596  0.1686 -0.1203
 2024W        W 2995   1.691  11.865   1.713 -0.1883  0.2230 -0.1891
 2025W        W 2996  10.378  12.601   3.307 -0.3102 -0.0471 -0.2611
 2026W        W 2997  12.462   5.389   7.779  0.1626  0.0777  0.2793
 2027W        W 2998  10.788   2.439   4.253 -0.0184 -0.2921 -0.2552
 2028W        W 2999   0.587   8.035   6.216 -0.1457  0.0668 -0.0442
 2029W        W 3000   3.681   2.693   9.798 -0.3147  0.1851 -0.0354
 2030W        W 3001  12.040   6.155   4.591 -0.2081 -0.2123 -0.0127
 2031W        W 3002   9.014   0.246  13.501  0.1592 -0.2402 -0.2468
 2032W        W 3003   4.583   0.771   4.134  0.1218 -0.0649 -0.1821
 2033W        W 3004   6.338   2.797   4.396 -0.2122 -0.0160  0.1256
 2034W        W 3005   8.186  12.796  10.879 -0.2485  0.2877  0.0769
 2035W        W 3006   4.414  10.422   9.457  0.2989  0.0383 -0.1117
 2036W        W 3007   8.258  10.691  13.148  0.1163  0.2747  0.2069
 2037W        W 3008   8.279  12.327  11.260 -0.1896  0.1207 -0.0383
 2038W        W 3009   4.478  10.780  10.749 -0.3444  0.1994 -0.1126
 2039W        W 3010   9.703   2.227   0.301 -0.2298  0.2825  0.1512
 2040W        W 3011   2.546   4.115  10.284 -0.2547  0.1193  0.0886
 2041W        W 3012   6.177  10.119   8.378  0.0569 -0.0096  0.1975
 2042W        W 3013   9.987   8.874  13.685 -0.0252 -0.3276  0.0979
 2043W        W 3014  10.171  13.880   5.455  0.2537  0.0509 -0.2098
 2044W        W 3015   4.798   7.771   5.454  0.2508  0.0085  0.0038
 2045W        W 3016   9.040  13.362   9.542 -0.2354 -0.0486  0.0555
 2046W        W 3017  12.267   4.384   3.970  0.1396 -0.0743  0.2373
 2047W        W 3018   5.429  10.812   4.783  0.0925 -0.1927 -0.0114
 2048W        W 3019   8.906  12.789   7.679 -0.3384  0.0156  0.1408
 2049W        W 3020   0.579   6.381  11.868 -0.1750 -0.1032 -0.0050
 2050W        W 3021   0.066   9.663   9.960  0.1471 -0.0881 -0.2278
 2051W        W 3022   9.821  13.136   8.426  0.0804  0.0846 -0.2567
 2052W        W 3023  12.281   4.990   9.457 -0.0714 -0.3685  0.2196
 2053W        W 3024  11.285  10.037   8.840 -0.0010  0.2238 -0.2482
 2054W        W 3025  10.340  12.803  12.105  0.0176  0.0692  0.0539
 2055W        W 3026   3.875   7.705  11.655 -0.2257 -0.2411  0.1537
 2056W        W 3027   4.315   5.429   3.277 -0.0290 -0.0050  0.0775
 2057W        W 3028  10.045  10.709   3.506  0.1871  0.3092 -0.0693
 2058W        W 3029  10.149  11.910   9.944 -0.1572  0.2411  0.0611
 2059W        W 3030   1.495   0.027  10.955  0.1823  0.2103 -0.2347
 2060W        W 3031   5.414   3.980   9.495  0.1019  0.3547  0.0326
 2061W        W 3032   8.742   0.975   9.713  0.2219 -0.0049  0.3347
 2062W        W 3033   3.234  13.602   5.761 -0.0790  0.1218  0.1208
 2063W        W 3034   9.987   3.507  11.092 -0.3338  0.0903 -0.0183
 2064W        W 3035   8.609  12.521  10.944  0.1194  0.4418 -0.3583
 2065W        W 3036   3.785  12.010   5.079 -0.0516  0.1730  0.0111
 2066W        W 3037   2.798   2.815   9.572  0.3309  0.1597 -0.1189
 2067W        W 3038   6.950   0.652   4.172 -0.0418 -0.4097 -0.0726
 2068W        W 3039   3.020   3.701   9.471  0.2005  0.0324  0.0518
 2069W        W 3040   3.637   4.881   1.290 -0.1571  0.0468  0.4967
 2070W        W 3041   2.524   3.383   1.605  0.1264 -0.1477  0.1027
 2071W        W 3042   8.796  12.089   2.918 -0.2186 -0.0133  0.1173
 2072W        W 3043   7.535   4.857   7.814 -0.2357 -0.0936 -0.0122
 2073W        W 3044   1.949   7.790   5.798  0.2600 -0.2268 -0.0254
 2074W        W 3045   1.004   5.584   7.225 -0.1916 -0.0317  0.1071
 2075W        W 3046  10.666  10.058   2.980 -0.1717 -0.1917 -0.1301
 2076W        W 3047   1.071   4.778  12.202 -0.0750  0.0840  0.4866
 2077W        W 3048   9.808   9.115   2.425  0.1669  0.2093 -0.1180
 2078W        W 3049   3.987   7.011   9.761  0.3075  0.0675  0.0300
 2079W        W 3050   7.847   8.109   5.959 -0.1045  0.2368 -0.2510
 2080W        W 3051  12.614   5.827   1.767  0.0582 -0.0378 -0.0655
 2081W        W 3052  10.962   0.269   3.843  0.3678 -0.1999 -0.0245
 2082W        W 3053   8.328   3.744  12.527 -0.0220 -0.0680  0.4468
 2083W        W 3054  11.219   8.607   0.404 -0.5110 -0.0275  0.0853
 2084W        W 3055   3.198   8.267   7.667  0.0361 -0.0892 -0.1449
 2085W        W 3056   2.835   1.899  11.588  0.5394  0.0667 -0.0577
 2086W        W 3057   1.368   8.359  13.610  0.0944 -0.4615 -0.1090
 2087W        W 3058   7.104   5.896   2.221  0.3779 -0.1891  0.0094
 2088W        W 3059  12.294   2.802   0.472 -0.2178 -0.0194 -0.4417
 2089W        W 3060  13.750   4.120  13.471  0.0584  0.3152 -0.1465
 2090W        W 3061   7.866  12.785   2.210 -0.1288 -0.2140  0.1839
 2091W        W 3062   5.729  12.886   9.069  0.1019  0.0443  0.0119
 2092W        W 3063   9.236  11.173   9.912 -0.1950 -0.1888  0.1402
 2093W        W 3064  11.181   7.236   7.009  0.1890  0.1180  0.0367
 2094W        W 3065   9.420   8.507  10.416  0.1497  0.0322  0.2022
 2095W        W 3066   9.838   0.056  10.695 -0.4230 -0.1569 -0.1519
 2096W        W 3067   6.600   6.941  12.246  0.1721  0.4301  0.2123
 2097W        W 3068   8.113  12.772   1.400 -0.0906  0.1040  0.0269
 2098W        W 3069   3.603  10.075   7.477 -0.0571  0.3244 -0.1488
 2099W        W 3070   1.541  13.115   7.859  0.0275 -0.2299  0.3200
 2100W        W 3071   9.679   6.244   1.403  0.4458 -0.0523 -0.0981
 2101W        W 3072   9.650   8.213   2.382  0.0043  0.1847  0.0161
 2102W        W 3073   0.089   8.778   9.211  0.0891 -0.1166 -0.0589
 2103W        W 3074   5.887   0.772   3.402 -0.1809 -0.0221  0.1319
 2104W        W 3075   7.428  13.675  13.485 -0.0919  0.2625 -0.2492
 2105W        W 3076   3.734   4.804   8.121  0.3232  0.2823  0.1959
 2106W        W 3077  11.944  11.390   1.449 -0.0505  0.1303 -0.0066
 2107W        W 3078   0.769   1.308   1.146  0.0475  0.1369  0.1731
 2108W        W 3079   1.897   2.727   8.494  0.1487  0.4681 -0.0008
 2109W        W 3080  13.772   2.665  13.321 -0.0131 -0.0142  0.0297
 2110W        W 3081   7.253   3.479   5.769 -0.1867  0.0232  0.1431
 2111W        W 3082   5.869  10.328   2.192 -0.0780 -0.0710 -0.0896
 2112W        W 3083  11.906  11.654   9.917 -0.0008 -0.0126 -0.2114
 2113W        W 3084  11.443   7.191   8.081 -0.0147 -0.1254  0.1071
 2114W        W 3085   6.946  10.781  11.531 -0.0101 -0.2611 -0.1626
 2115W        W 3086  13.738   3.640  13.755 -0.0935  0.0375  0.1506
 2116W        W 3087  10.702   8.670   5.183 -0.0307  0.1211  0.1514
 2117W        W 3088  12.458   0.347   6.703  0.3042 -0.1438 -0.1791
 2118W        W 3089   8.868  10.844  10.968  0.1974 -0.0295  0.0590
 2119W        W 3090   3.465  12.365   4.611 -0.0944 -0.2386  0.0146
 2120W        W 3091   6.930   9.996   7.968  0.2159  0.1136  0.2099
 2121W        W 3092   3.746   8.493   2.034  0.1017  0.4711  0.2665
 2122W        W 3093   2.132   5.043   4.230  0.1703 -0.0189  0.1383
 2123W        W 3094   6.671  12.372   5.898  0.0054  0.0019  0.3776
 2124W        W 3095   3.367   5.280  11.417 -0.0821  0.0172  0.0938
 2125W        W 3096  13.662   9.019   1.282 -0.2050 -0.1011 -0.1241
 2126W        W 3097   7.136   7.179  10.961 -0.1091 -0.0048 -0.0093
 2127W        W 3098   1.749   6.046  11.801 -0.1925  0.2601  0.0937
 2128W        W 3099  12.981   3.603  11.065 -0.0125 -0.3681  0.0416
 2129W        W 3100   8.937  11.000   2.598  0.0266  0.2830  0.0745
 2130W        W 3101  11.924  11.988   5.154  0.0531  0.2526 -0.1554
 2131W        W 3102   7.777   6.125  10.392  0.0185 -0.2358  0.0654
 2132W        W 3103  13.183   1.171   7.476  0.0042 -0.1991 -0.0981
 2133W        W 3104   0.334   2.264   6.172 -0.2351 -0.1390 -0.0576
 2134W        W 3105  12.785  12.030   0.586  0.0472 -0.0903 -0.3528
 2135W        W 3106   0.001   2.440   8.098  0.0472  0.1788  0.3952
 2136W        W 3107  13.257   7.886   3.802  0.0172  0.0682  0.0907
 2137W        W 3108   0.185   8.349  10.121 -0.1454  0.5052 -0.2017
 2138W        W 3109   8.033  13.492   6.370 -0.0378  0.1467 -0.2536
 2139W        W 3110   2.882   4.022  11.267 -0.4568  0.0860 -0.0349
 2140W        W 3111   9.478  10.632  11.791  0.0079 -0.0022  0.0949
 2141W        W 3112   5.277   2.262   2.286  0.1466  0.1580 -0.1636
 2142W        W 3113   9.379   5.503  12.912 -0.0159 -0.1494 -0.0988
 2143W        W 3114   8.068   9.529   1.243 -0.0083 -0.0745 -0.1459
 2144W        W 3115   2.748   5.497  10.745 -0.3937 -0.3000 -0.3439
 2145W        W 3116  11.078  10.935  10.394  0.1285  0.0509  0.1919
 2146W        W 3117  13.005   7.376   6.641  0.2266 -0.0135  0.2291
 2147W        W 3118  11.754   3.590  11.112 -0.1095 -0.0029 -0.0144
 2148W        W 3119   4.902  12.653   7.642 -0.0040 -0.0543 -0.0711
 2149W        W 3120   4.877   9.339   1.209 -0.1872  0.0433  0.0309
 2150W        W 3121   3.506   0.628  10.944  0.2246  0.0563 -0.0798
 2151W        W 3122   8.801   6.058   5.941 -0.0037  0.3478  0.3451
 2152W        W 3123  12.491  11.844   8.767  0.3428 -0.0429  0.1002
 2153W        W 3124   7.678   0.716  13.298 -0.1905 -0.2157  0.0007
 2154W        W 3125  13.720  12.983  12.434 -0.1470 -0.0832 -0.0330
 2155W        W 3126  11.479   1.033  13.464 -0.1407 -0.1159 -0.0326
 2156W        W 3127  12.704   6.278   1.987  0.1028  0.0150 -0.0359
 2157W        W 3128   1.684   8.819   1.331 -0.1717 -0.3423  0.2710
 2158W        W 3129  10.421   0.094   9.351  0.2241 -0.0347  0.2925
 2159W        W 3130   5.123   7.693   6.856 -0.0659  0.1256  0.3584
 2160W        W 3131   3.558   0.679   8.401  0.2811  0.2899 -0.1586
 2161W        W 3132   0.626   1.838   3.121  0.0188 -0.1957  0.2869
 2162W        W 3133  12.765   7.343   8.026  0.2727  0.3858  0.2260
 2163W        W 3134   9.063   6.396   9.845 -0.2251 -0.2345 -0.0239
 2164W        W 3135   1.372  12.268   3.296 -0.2462 -0.0692 -0.1382
 2165W        W 3136  12.521   3.688   4.653  0.0342 -0.2743 -0.1719
 2166W        W 3137   2.003  12.748   0.912 -0.1100  0.0783  0.3186
 2167W        W 3138   4.548   3.146   3.917  0.2082  0.1359  0.1386
 2168W        W 3139   3.282  13.358   1.025  0.1903 -0.2002  0.0513
 2169W        W 3140  10.129   3.962   2.773  0.1516  0.3972  0.1497
 2170W        W 3141   9.339   8.364   4.338  0.1638 -0.4004  0.0676
 2171W        W 3142  10.413   0.380   5.701 -0.2857 -0.0173 -0.1114
 2172W        W 3143   1.970  13.129   7.373 -0.0497 -0.2932 -0.1482
 2173W        W 3144   7.943   1.694   4.527  0.1927 -0.2739 -0.2139
 2174W        W 3145  11.945   2.387   0.544  0.1000 -0.2081 -0.2526
 2175W        W 3146   5.935   4.878   1.443 -0.2151  0.0317 -0.0712
 2176W        W 3147   3.576   8.355   9.074  0.3298  0.0701  0.2212
 2177W        W 3148   3.760   1.627   7.177  0.2251  0.2523 -0.2251
 2178W        W 3149   8.653   3.587   5.452  0.1051  0.1858  0.2257
 2179W        W 3150  11.136   7.270   5.544 -0.3054 -0.2704 -0.3825
 2180W        W 3151  12.482   0.700   7.802 -0.4255 -0.1925 -0.0380
 2181W        W 3152  10.951   0.285   5.764 -0.2653  0.2258  0.0821
 2182W        W 3153  10.087   2.007   4.604  0.3656 -0.2943 -0.3221
 2183W        W 3154   5.935  10.752  11.444 -0.0776  0.1596 -0.1798
 2184W        W 3155  10.634  11.585  13.573  0.1525  0.3064 -0.1619
 2185W        W 3156  12.670   6.242   9.288  0.0240  0.2529 -0.2179
 2186W        W 3157   1.741  11.046   7.226 -0.3112  0.1113  0.1566
 2187W        W 3158   5.115   8.709   2.696  0.1967  0.2699  0.0504
 2188W        W 3159   7.405   1.395   1.562 -0.0563 -0.1054  0.1773
 2189W        W 3160  13.278   3.039   3.151 -0.0752  0.0085 -0.0826
 2190W        W 3161   7.855   4.149   4.978  0.2492  0.0001 -0.3491
 2191W        W 3162   1.448   8.811  13.418 -0.1060 -0.0174 -0.2865
 2192W        W 3163  12.631  12.297   9.129 -0.1281  0.2133 -0.1190
 2193W        W 3164   6.492  12.043   6.328 -0.0253  0.1524 -0.4642
 2194W        W 3165  11.648   7.572   2.122  0.1465 -0.0768  0.2702
 2195W        W 3166   9.757   8.088  12.951 -0.2007  0.3718  0.0301
 2196W        W 3167   3.985  10.077   8.244  0.1095 -0.1944 -0.1893
 2197W        W 3168   6.791  11.413  13.576  0.1337 -0.1032 -0.0747
 2198W        W 3169   8.768   0.169   0.927 -0.2065  0.2478  0.0891
 2199W        W 3170   6.356   2.265   4.182 -0.0186 -0.0509  0.3236
 2200W        W 3171  11.254  10.415   9.183 -0.1463  0.0973  0.3739
 2201W        W 3172  12.308   1.242   0.554  0.0919 -0.2723  0.1121
 2202W        W 3173   7.318   3.413   5.198 -0.0998  0.2398 -0.2993
 2203W        W 3174  12.281   8.667   4.381  0.2715  0.0489  0.0060
 2204W        W 3175   0.212   8.618   8.755 -0.1697  0.1106 -0.0121
 2205W        W 3176   6.329   7.747  13.261 -0.0935  0.0202  0.0641
 2206W        W 3177  10.926   5.589   4.689 -0.1658  0.0378  0.2812
 2207W        W 3178  10.608  10.833   7.982  0.0442 -0.1364  0.0476
 2208W        W 3179   7.656  10.567   8.304  0.2401 -0.1961 -0.4607
 2209W        W 3180   3.177   7.942   6.140  0.2721  0.2121 -0.1280
 2210W        W 3181   6.430   1.307   1.701  0.0751  0.2067  0.3420
 2211W        W 3182  10.156   6.223  10.127  0.0894  0.0529  0.1364
 2212W        W 3183  13.583   3.145   5.103 -0.0739 -0.0116 -0.1851
 2213W        W 3184  11.117   8.222   5.920 -0.3797  0.1048 -0.0379
 2214W        W 3185   8.505   8.294  11.154  0.0122  0.2566  0.1478
 2215W        W 3186   5.120   2.291   1.079 -0.0652 -0.0892 -0.1023
 2216W        W 3187  13.659  12.037   0.566 -0.0901  0.2105 -0.0958
 2217W        W 3188   4.511   5.469   8.153  0.2081 -0.0183 -0.1715
 2218W        W 3189   4.927   4.961   7.233 -0.0578  0.0078 -0.2155
 2219W        W 3190  11.992   9.591   8.194 -0.0224  0.5864 -0.0682
 2220W        W 3191   6.322   7.817  12.515  0.0590 -0.2780  0.3685
 2221W        W 3192   2.040   6.518   4.129  0.3362 -0.0192 -0.2149
 2222W        W 3193   4.671   3.940   5.169  0.1313 -0.0101 -0.0541
 2223W        W 3194   3.847  10.477   8.766 -0.0973 -0.4178 -0.0473
 2224W        W 3195  11.598   0.914  12.196  0.1901  0.0228  0.1369
 2225W        W 3196   9.034  10.934   0.666  0.1108 -0.1499  0.2927
 2226W        W 3197  12.432   3.469   4.117  0.1348  0.0577  0.0815
 2227W        W 3198  13.036   1.162   3.839 -0.1485 -0.0232  0.4267
 2228W        W 3199   9.378   6.548   1.596  0.1758  0.0686 -0.2019
 2229W        W 3200   1.096  10.318  10.832 -0.1001  0.0055  0.0635
 2230W        W 3201   0.924   4.226   4.139  0.3738 -0.2216 -0.0711
 2231W        W 3202   3.195   9.815   4.897 -0.1334 -0.4085  0.2458
 2232W        W 3203   9.237   5.167  13.534  0.1841  0.4355  0.3526
 2233W        W 3204   4.832   7.412   8.072  0.0395 -0.1814 -0.0998
 2234W        W 3205  11.738   6.014  10.803 -0.0785 -0.1832 -0.2391
 2235W        W 3206   4.552   2.298   1.059  0.1833  0.2900  0.1126
 2236W        W 3207   3.508   0.292  13.334 -0.1193 -0.2343  0.1280
 2237W        W 3208   7.397   3.207   0.193 -0.2438  0.0731 -0.0523
 2238W        W 3209   2.063   6.072   3.946 -0.3037 -0.2324  0.2720
 2239W        W 3210   6.353   8.479   3.849  0.2556 -0.3123 -0.1205
 2240W        W 3211   9.048   2.281   6.180  0.1937  0.1607  0.1278
 2241W        W 3212   1.277  12.485   8.080  0.1724  0.4237  0.0040
 2242W        W 3213   9.857   6.441   0.317  0.0873  0.1472  0.0745
 2243W        W 3214   0.929   2.634   3.591 -0.1984  0.0347 -0.0511
 2244W        W 3215   6.161   2.371   2.841 -0.0059  0.1572 -0.0088
 2245W        W 3216   3.036   4.572   0.254  0.2495 -0.0459 -0.0865
 2246W        W 3217  13.552   7.308  13.887 -0.0143 -0.0033  0.1708
 2247W        W 3218   1.528   8.146   2.656 -0.0082  0.0266  0.1680
 2248W        W 3219   5.375  13.007  13.483 -0.0375 -0.1370  0.2043
 2249W        W 3220   6.115  12.626   7.485  0.1060 -0.0641 -0.1482
 2250W        W 3221   3.889   8.817   9.029 -0.0749 -0.1436  0.0571
 2251W        W 3222   1.123   9.557   7.587  0.0853  0.3983  0.2387
 2252W        W 3223   1.542   7.023   4.882 -0.0561  0.0307  0.0398
 2253W        W 3224   5.738  10.761  12.368 -0.1089 -0.2725 -0.0800
 2254W        W 3225   9.155   7.721   9.767  0.1877 -0.2222 -0.2207
 2255W        W 3226  12.959  13.285  11.923 -0.4815 -0.0827  0.1227
 2256W        W 3227  11.726   6.473  13.465 -0.0667 -0.0831 -0.2798
 2257W        W 3228   3.220   0.820   2.256 -0.0213  0.2560  0.3103
 2258W        W 3229   7.283  12.569  12.041  0.0784  0.0599 -0.1612
 2259W        W 3230  12.742   8.059   3.553  0.3452  0.0416 -0.2633
 2260W        W 3231   2.816  11.026   8.525  0.4355 -0.0603 -0.2786
 2261W        W 3232   7.190  12.222  13.875 -0.2654 -0.1362 -0.0146
 2262W        W 3233   7.439   0.368   0.543 -0.2058 -0.1390 -0.0430
 2263W        W 3234   6.786  11.947  12.290  0.1930 -0.4798  0.0428
 2264W        W 3235   8.732   5.034   4.834  0.1133 -0.1766  0.0551
 2265W        W 3236  13.389   7.911  11.354  0.0938 -0.0681 -0.3959
 2266W        W 3237   7.067   7.995   4.231 -0.1030 -0.0657 -0.0303
 2267W        W 3238   6.893   8.709  12.223  0.2772 -0.0738 -0.4350
 2268W        W 3239   3.053   8.973   1.218 -0.1627 -0.3064  0.0165
 2269W        W 3240   3.515   1.487   1.427  0.0523  0.1003  0.0661
 2270W        W 3241   3.736   1.199   7.513 -0.0396 -0.2768  0.0796
 2271W        W 3242   9.432   4.207   0.661 -0.4351  0.0913  0.3091
 2272W        W 3243   5.795   5.055   2.233  0.3670 -0.0714  0.0654
 2273W        W 3244   3.975  11.068   2.893  0.1990  0.0917 -0.1827
 2274W        W 3245   5.493  11.526  11.269 -0.2244  0.1129  0.1541
 2275W        W 3246   8.710   4.237   2.013 -0.1285  0.0087  0.0882
 2276W        W 3247   4.421   0.875  10.678 -0.1359  0.0817  0.0975
 2277W        W 3248   2.188  10.116   0.077 -0.0758  0.3539 -0.1042
 2278W        W 3249   6.147  12.213  10.920  0.1441 -0.1870 -0.0321
 2279W        W 3250  10.516   9.754   5.982 -0.4002 -0.1209 -0.0852
 2280W        W 3251   4.438  10.604   7.156  0.1252  0.1114  0.0235
 2281W        W 3252  13.114  11.472  13.236 -0.3295  0.1486  0.2964
 2282W        W 3253   3.568   3.206   8.389  0.2143  0.0311  0.3439
 2283W        W 3254   4.178   0.733   1.911  0.2942  0.5364 -0.2030
 2284W        W 3255  11.319   1.906   1.012 -0.3041 -0.1010 -0.0160
 2285W        W 3256   9.780  12.562   7.610 -0.1134 -0.0257 -0.0175
 2286W        W 3257  13.521   9.183  13.131 -0.0643 -0.2331 -0.1407
 2287W        W 3258   1.134  13.109  13.828  0.2569  0.0822 -0.3311
 2288W        W 3259   9.764  12.944   2.483  0.1042 -0.2432  0.2802
 2289W        W 3260   6.788   0.040  11.446  0.0542 -0.2241  0.1468
 2290W        W 3261   0.874  13.664  12.245  0.3007  0.0311  0.1316
 2291W        W 3262   6.472  10.678   2.924 -0.0354  0.0790 -0.3138
 2292W        W 3263   0.813   7.958   2.417  0.0194  0.1519 -0.1204
 2293W        W 3264   0.164   8.555   4.466  0.1330 -0.1533  0.2193
 2294W        W 3265   4.552   3.232  13.138  0.0274  0.1667  0.2530
 2295W        W 3266   7.631  12.460   4.788  0.0298 -0.0242  0.0886
 2296W        W 3267  10.103   6.542  11.150 -0.1482 -0.0304 -0.1316
 2297W        W 3268   0.991   1.941  10.952 -0.0933  0.4142  0.0590
 2298W        W 3269  12.090   5.706   7.420 -0.1034  0.1460 -0.1165
 2299W        W 3270   2.128  11.104  11.515  0.1745  0.0268 -0.0744
 2300W        W 3271  12.326   7.746   7.143 -0.1497 -0.1310  0.0845
 2301W        W 3272  11.121   1.025   1.221  0.3597  0.0973  0.2822
 2302W        W 3273   1.763   5.686   1.860  0.1987  0.0754 -0.2592
 2303W        W 3274  10.014   7.738   0.634 -0.1203  0.0525 -0.3723
 2304W        W 3275   8.149  12.523   2.675 -0.1308 -0.3546  0.3623
 2305W        W 3276   4.647  11.020   8.672  0.0401 -0.0662  0.0187
 2306W        W 3277   1.536   1.550  13.036  0.1391 -0.1860 -0.0390
 2307W        W 3278  12.732  12.120   9.602 -0.0214 -0.0453  0.1462
 2308W        W 3279   9.361   4.738  10.756  0.1170 -0.4306  0.1717
 2309W        W 3280   5.708   7.637   4.874  0.0803 -0.0987  0.0511
 2310W        W 3281   4.555  11.126   7.369 -0.0558 -0.1023  0.0629
 2311W        W 3282   8.222   1.118   2.796  0.2061 -0.1055  0.0901
 2312W        W 3283  12.197   3.955   3.263  0.2237 -0.1092 -0.0417
 2313W        W 3284   0.918   3.975   8.706 -0.0346  0.2772  0.0453
 2314W        W 3285  12.940  13.158   8.786  0.0149 -0.0325  0.1564
 2315W        W 3286   2.556   1.394   9.699 -0.0712 -0.1766 -0.1385
 2316W        W 3287   2.879  10.870  12.560  0.1567  0.0345 -0.1542
 2317W        W 3288   1.102   3.088   5.431  0.3003  0.0717  0.0936
 2318W        W 3289   8.646   6.618  13.245  0.0061 -0.1394 -0.1794
 2319W        W 3290   8.154   4.317  11.720 -0.1378  0.0993  0.1582
 2320W        W 3291   4.138   2.066   3.254  0.1064 -0.0323 -0.1983
 2321W        W 3292   7.425   8.965   3.178 -0.0191  0.1970  0.0678
 2322W        W 3293   2.122   4.361   5.544 -0.0001  0.1756 -0.2077
 2323W        W 3294   8.490  10.748  11.805  0.0830 -0.1985 -0.3881
 2324W        W 3295   6.945   4.989  11.835  0.4694  0.0436 -0.2114
 2325W        W 3296  13.882  11.036   3.433 -0.1309 -0.1627 -0.2075
 2326W        W 3297  10.732  12.401   0.976  0.1581 -0.1543 -0.0961
 2327W        W 3298   1.378  10.235   5.595 -0.4373 -0.1249  0.1472
 2328W        W 3299   7.382   1.786   9.974 -0.1369 -0.1094  0.1589
 2329W        W 3300   6.751   4.658   7.784 -0.2265 -0.0612  0.1170
 2330W        W 3301   6.616   0.060   2.614 -0.1048 -0.1209  0.2583
 2331W        W 3302   7.287   5.971   4.297  0.4112 -0.2321 -0.1132
 2332W        W 3303   1.304   8.296   7.283  0.0711  0.0674  0.2099
 2333W        W 3304   3.595   2.001   7.534 -0.1288  0.0039  0.1556
 2334W        W 3305  11.915   7.721   8.076  0.2596 -0.1299  0.1224
 2335W        W 3306   4.917   7.214   9.746 -0.1787  0.1316  0.3023
 2336W        W 3307   4.140   9.507  11.667  0.0636  0.3061  0.1974
 2337W        W 3308  12.986   5.618  10.706 -0.1235 -0.0433 -0.2921
 2338W        W 3309   5.351   3.919   3.067  0.0817  0.1216  0.0708
 2339W        W 3310  10.472   9.750  11.309 -0.2513  0.0239  0.2000
 2340W        W 3311   8.166  10.437   5.038  0.1746  0.2023 -0.2198
 2341W        W 3312   3.000   7.491  13.738  0.0453  0.1330 -0.0075
 2342W        W 3313   7.660  12.457   2.586 -0.0908  0.0501 -0.2294
 2343W        W 3314   3.482  13.686  12.582 -0.0770 -0.0300 -0.0904
 2344W        W 3315   8.089   3.969   3.835 -0.1025 -0.0219 -0.0352
 2345W        W 3316   2.160   5.433   9.592 -0.2780 -0.0725 -0.0312
 2346W        W 3317   0.033  12.070   7.175  0.3380 -0.0715  0.0413
 2347W        W 3318   4.525   5.397   5.662 -0.3238  0.1252  0.0370
 2348W        W 3319   8.506   3.266  12.802  0.0056  0.1300  0.1231
 2349W        W 3320   5.193   9.153   1.604 -0.0851 -0.2849 -0.1200
 2350W        W 3321   6.685   6.181   3.579  0.3461 -0.0059 -0.2272
 2351W        W 3322   0.036   3.896   5.764 -0.0713  0.1154 -0.2831
 2352W        W 3323   5.187  13.368  11.555 -0.0465  0.0004 -0.0903
 2353W        W 3324   7.306  13.238   1.652  0.0536  0.0322 -0.1666
 2354W        W 3325   8.019   8.043  11.200 -0.1367  0.1675 -0.2770
 2355W        W 3326   6.415   4.842   3.182  0.0880 -0.1235  0.2191
 2356W        W 3327   6.304   3.972   5.625  0.0051 -0.1981  0.1581
 2357W        W 3328   7.362   6.345  13.438 -0.0984  0.1152 -0.2565
 2358W        W 3329  10.035   9.562   8.467  0.0485 -0.0481  0.1418
 2359W        W 3330  13.026  11.998  13.214 -0.0172  0.1777 -0.3875
 2360W        W 3331   4.474  11.702  12.899  0.2357  0.0415  0.2902
 2361W        W 3332   5.499   3.317   0.196  0.1018 -0.0150  0.0091
 2362W        W 3333  11.277   7.992   2.994 -0.0054 -0.0858  0.0242
 2363W        W 3334   1.976  10.419  11.011 -0.1535 -0.1926  0.2566
 2364W        W 3335   3.332   1.392   2.358 -0.0390  0.1662  0.1138
 2365W        W 3336  13.506  11.495   0.586  0.2466 -0.3699 -0.0818
 2366W        W 3337   7.136   2.974   1.293 -0.1963  0.3469 -0.0654
 2367W        W 3338   9.685   6.354   7.279  0.0950 -0.0956  0.2431
 2368W        W 3339   1.118   6.380  11.089 -0.2354  0.0554 -0.1195
 2369W        W 3340   1.193   6.681  13.435  0.0974 -0.0146 -0.1892
 2370W        W 3341  10.008   5.318  11.886  0.1138 -0.1693  0.2466
 2371W        W 3342   3.626   2.070   5.819 -0.0410  0.0552  0.0375
 2372W        W 3343   6.819  11.799  11.101 -0.2132  0.2142 -0.0433
 2373W        W 3344   6.260   6.385   9.249  0.0773 -0.0984 -0.1872
 2374W        W 3345   0.489  11.613   3.999 -0.1487 -0.0712 -0.1603
 2375W        W 3346  12.890   9.749   4.481 -0.2699  0.0752 -0.2408
 2376W        W 3347   5.136   4.363   9.785  0.0549  0.0845  0.2687
 2377W        W 3348  12.786  10.524   5.993  0.0676  0.1235  0.2176
 2378W        W 3349   9.271   5.890  12.101 -0.0887  0.4526  0.1777
 2379W        W 3350   7.746   8.119  12.435  0.1924 -0.1234  0.0452
 2380W        W 3351   7.460   0.808  12.850  0.0693  0.0647  0.0384
 2381W        W 3352   2.790   7.740   9.069 -0.0758 -0.0368  0.1106
 2382W        W 3353   9.647   0.859  13.542  0.0972  0.0951  0.0059
 2383W        W 3354  10.980   9.120   7.726  0.1147 -0.0353  0.2838
 2384W        W 3355  13.046   9.581  13.852  0.3602 -0.0948  0.1570
 2385W        W 3356  13.766  13.244   3.367  0.1774 -0.0863  0.2089
 2386W        W 3357  10.890   2.781   5.150 -0.1027  0.1121  0.0142
 2387W        W 3358   6.209  13.315   8.340  0.1830 -0.2028 -0.4005
 2388W        W 3359   6.164   6.393   0.873 -0.0452  0.1261  0.1782
 2389W        W 3360   4.657   6.185   5.295 -0.0529  0.1520 -0.1536
 2390W        W 3361   4.173   5.554   7.695  0.1279  0.1175  0.0102
 2391W        W 3362   2.520  13.737  10.241  0.2288  0.1559 -0.1251
 2392W        W 3363   1.401   4.521   9.592 -0.0216  0.3831 -0.2317
 2393W        W 3364  10.097   9.380   2.827 -0.1025  0.0041  0.2456
 2394W        W 3365  10.095  13.092   7.478 -0.1254  0.1690  0.1451
 2395W        W 3366  11.087   6.790   5.501  0.1025 -0.0388  0.0308
 2396W        W 3367   8.240   1.519   6.810 -0.1809  0.0449  0.2377
 2397W        W 3368   0.525   8.539   4.793 -0.1395 -0.0079  0.1436
 2398W        W 3369   5.193   6.623   3.324 -0.0190 -0.0015 -0.0175
 2399W        W 3370  13.571  13.042   4.310  0.0733  0.1799  0.0687
 2400W        W 3371  11.362  13.120   3.684 -0.2119 -0.0024  0.0789
 2401W        W 3372   9.576   8.123   9.304 -0.2088  0.0621  0.0634
 2402W        W 3373  13.600   5.746   6.243  0.1920  0.0464 -0.0542
 2403W        W 3374   5.167  10.072   2.843 -0.3291 -0.1596 -0.1280
 2404W        W 3375  11.001   5.586  11.493  0.0330 -0.1792  0.0561
 2405W        W 3376   6.341   6.657   5.702 -0.1304  0.0823 -0.0464
 2406W        W 3377  13.454  12.703   7.153 -0.0926 -0.0393 -0.1537
 2407W        W 3378  11.135   3.251  11.357  0.1361  0.2235 -0.3270
 2408W        W 3379  13.635  11.106   9.052 -0.1331  0.1094 -0.2529
 2409W        W 3380   1.540   1.805   3.192  0.3478 -0.0716 -0.1803
 2410W        W 3381  10.852   2.619   5.969 -0.1744  0.1751  0.2945
 2411W        W 3382   1.711   8.135   9.904 -0.3115  0.2432 -0.2478
 2412W        W 3383   4.152   1.827   8.158  0.0197  0.1805 -0.1362
 2413W        W 3384   0.587   0.027  11.324 -0.0103  0.0405 -0.0961
 2414W        W 3385   6.989   6.607   7.804 -0.0308  0.0656  0.0414
 2415W        W 3386   5.137   3.603   8.448  0.2447 -0.0840  0.0117
 2416W        W 3387  12.526  11.871  12.422 -0.2158 -0.1893  0.2386
 2417W        W 3388   5.060  13.773   5.295 -0.0094  0.2300 -0.0201
 2418W        W 3389  10.564  12.659   8.298 -0.0210  0.0595  0.0193
 2419W        W 3390   3.140   7.481  12.393  0.1358 -0.1675 -0.1071
 2420W        W 3391   3.319   2.105   6.229  0.1014  0.2706 -0.0438
 2421W        W 3392   6.084  10.487  11.799 -0.0823 -0.1951 -0.1096
 2422W        W 3393   9.349   3.688   1.019  0.3219  0.1830  0.0085
 2423W        W 3394   1.001   9.465   1.343  0.1524 -0.1157 -0.0890
 2424W        W 3395  11.541   3.704   1.447 -0.0647  0.2049 -0.0350
 2425W        W 3396   2.662   6.592  13.438 -0.1718  0.1579  0.1803
 2426W        W 3397   8.431   9.261  12.918 -0.0218  0.4277 -0.2229
 2427W        W 3398   9.815  11.017  11.569 -0.2409 -0.0214  0.2300
 2428W        W 3399  13.839   5.511   5.248  0.2812  0.0551  0.0605
 2429W        W 3400   8.762   7.221   9.927 -0.0355 -0.1404  0.1081
 2430W        W 3401   2.522   5.179   9.355  0.2275  0.2587 -0.0086
 2431W        W 3402   9.206  11.324   1.678  0.1032 -0.1067  0.0284
 2432W        W 3403   2.173   3.837   8.931 -0.2755 -0.0631  0.3198
 2433W        W 3404   5.998   7.610  12.164  0.1446  0.2497 -0.3093
 2434W        W 3405   5.226   6.962  10.164 -0.2960  0.0422  0.2477
 2435W        W 3406  13.483  12.649   8.169 -0.0070  0.2683  0.1186
 2436W        W 3407   5.808  10.929  13.673  0.0502  0.0216  0.0462
 2437W        W 3408  12.618   9.949   5.919 -0.0240 -0.1718 -0.0833
 2438W        W 3409   9.932   1.013   3.046 -0.2655 -0.0223 -0.1647
 2439W        W 3410   4.506   5.845  11.853  0.1451 -0.0730 -0.1159
 2440W        W 3411  12.337  11.314   2.637  0.3555 -0.0325 -0.0058
 2441W        W 3412  10.181  13.577   6.924 -0.0280  0.1231 -0.0927
 2442W        W 3413   1.444  12.134   1.379  0.0077  0.4176 -0.2554
 2443W        W 3414   7.049  11.756   4.040 -0.4128 -0.2872  0.0572
 2444W        W 3415   5.687   1.631  12.718  0.0129 -0.1227 -0.3717
 2445W        W 3416   8.401  13.132   2.801 -0.1071 -0.1483 -0.1812
 2446W        W 3417  10.674  12.522   2.613 -0.1897  0.0000  0.2370
 2447W        W 3418   5.777   0.257  11.067  0.0780 -0.0473  0.1007
 2448W        W 3419   5.157   7.926  12.994  0.1961 -0.0232  0.4061
 2449W        W 3420  11.777   0.396   3.976 -0.3028 -0.1344 -0.0449
 2450W        W 3421   6.777   7.184   1.071 -0.2801  0.1185 -0.0270
 2451W        W 3422  10.400   8.501   0.790  0.0925  0.0583 -0.1466
 2452W        W 3423  13.311   9.168   7.632 -0.1296  0.0001  0.1095
 2453W        W 3424   0.450   9.293   7.493  0.1591  0.1230 -0.0342
 2454W        W 3425   7.253  11.274   5.497  0.1095  0.2703 -0.0553
 2455W        W 3426  10.132   6.919   4.747 -0.3125 -0.1395 -0.1713
 2456W        W 3427   6.590   8.570   5.948  0.0096 -0.0297  0.2443
 2457W        W 3428   2.615   7.460   7.262 -0.1188  0.1340 -0.1069
 2458W        W 3429   4.637   6.737  13.062  0.0014 -0.1216  0.0796
 2459W        W 3430  11.476   0.593   7.355  0.1843 -0.1463  0.0480
 2460W        W 3431  12.840   1.730  13.670 -0.2738  0.1237 -0.3360
 2461W        W 3432  11.511   6.344  11.399 -0.0277 -0.0024 -0.1124
 2462W        W 3433   5.684   1.678   8.528 -0.4991 -0.0152 -0.0488
 2463W        W 3434   6.788   3.433   2.023 -0.0821  0.3429  0.7142
 2464W        W 3435   3.411   1.974   1.475  0.1175 -0.2623 -0.3177
 2465W        W 3436   6.517  12.442  10.076 -0.1692  0.1180  0.0755
 2466W        W 3437  13.205   6.068   8.505 -0.0561 -0.2640 -0.1102
 2467W        W 3438  13.249   4.777  13.459  0.1966 -0.0878 -0.2715
 2468W        W 3439   9.734   9.606   6.488  0.0805  0.2860 -0.0948
 2469W        W 3440  10.581   3.699   0.310 -0.1168  0.0586 -0.0964
 2470W        W 3441   7.338   0.553  12.370  0.2692 -0.2178 -0.0513
 2471W        W 3442   3.655   2.843   3.498 -0.1335 -0.2406 -0.1009
 2472W        W 3443  12.507   6.822  12.366  0.0948 -0.3238 -0.0629
 2473W        W 3444   2.513   3.908   9.374  0.0060 -0.2355  0.3193
 2474W        W 3445   2.718  12.986   9.420  0.1327 -0.1531 -0.0398
 2475W        W 3446   4.251   7.198   0.368  0.0550  0.1594  0.2626
 2476W        W 3447   4.284  10.569   0.726 -0.0061 -0.2284  0.1590
 2477W        W 3448   3.466   8.317  13.168  0.0809  0.0984 -0.0008
 2478W        W 3449   4.375  11.943  12.501 -0.2241 -0.2464  0.1244
 2479W        W 3450  11.522   9.441  12.519  0.2371 -0.2624  0.1800
 2480W        W 3451   4.211   2.059   9.524  0.0267  0.0403  0.0175
 2481W        W 3452   1.716   2.254   1.721  0.1076  0.0352  0.0155
 2482W        W 3453  12.140   2.478  13.532 -0.0065 -0.0061  0.2093
 2483W        W 3454   6.302   5.942   8.032 -0.1296 -0.0702 -0.0943
 2484W        W 3455   7.831   0.690   4.229  0.1816 -0.1756  0.4088
 2485W        W 3456   9.392  13.047   6.278  0.3610  0.1719 -0.2258
 2486W        W 3457  12.974   3.996   2.733 -0.2125  0.2005  0.2620
 2487W        W 3458   4.545  11.765   0.557  0.1156 -0.0996 -0.1256
 2488W        W 3459   3.572   6.095   5.843  0.3896 -0.1153 -0.0613
 2489W        W 3460   3.636  12.286  11.869  0.1231 -0.0483  0.0125
 2490W        W 3461  12.106   6.211  13.601  0.1698 -0.2717 -0.0236
 2491W        W 3462   3.150   9.608   2.717 -0.0542  0.1551  0.1577
 2492W        W 3463   9.305   6.942   3.712 -0.1116 -0.0752 -0.1135
 2493W        W 3464   8.690   7.083  13.142 -0.2747  0.1611 -0.1888
 2494W        W 3465  13.488   3.703  11.658  0.0997  0.1976  0.2269
 2495W        W 3466   1.647   0.428   7.972 -0.1641 -0.1611 -0.0325
 2496W        W 3467   3.171  11.238   9.403 -0.0116 -0.1497  0.1367
 2497W        W 3468   5.612   0.327  10.608 -0.1073  0.1949 -0.0815
 2498W        W 3469  11.264  11.021  10.956  0.3506  0.2049 -0.1214
 2499W        W 3470   7.498   7.199  12.941  0.0098 -0.1771  0.1981
 2500W        W 3471   2.025   1.380  10.467 -0.0514 -0.0185  0.2440
 2501W        W 3472   7.140   2.410   9.476 -0.0386  0.1957 -0.0011
 2502W        W 3473   3.813   6.937  11.648  0.2515  0.1364  0.1827
 2503W        W 3474  11.370   2.401   0.768 -0.2660  0.1743  0.1134
 2504W        W 3475  13.693   8.197   6.829  0.0392 -0.1089  0.0745
 2505W        W 3476   0.337   3.240   9.208 -0.5274  0.1515 -0.3110
 2506W        W 3477   3.864  11.133  12.302  0.1027 -0.2096 -0.1914
 2507W        W 3478   7.512  13.391   2.665 -0.0698 -0.2587  0.0198
 2508W        W 3479  12.162   2.722  13.115  0.2747  0.2247  0.1736
 2509W        W 3480   8.237   2.680   0.471 -0.0297 -0.0434  0.3768
 2510W        W 3481   0.415   7.422   6.832 -0.2186 -0.1285 -0.0143
 2511W        W 3482   9.098   5.007  11.854 -0.0124  0.0797  0.0597
 2512W        W 3483   2.917   2.685   0.289  0.1008  0.1737 -0.0782
 2513W        W 3484   4.140   3.864   2.472 -0.2373 -0.0554 -0.0444
 2514W        W 3485  12.308  13.266  12.423 -0.0523  0.3469 -0.4481
 2515W        W 3486   2.006   8.037  12.409  0.2992  0.0386  0.0565
 2516W        W 3487   9.662   3.575  11.469 -0.0918 -0.2781 -0.1062
 2517W        W 3488   2.102   8.418  11.180 -0.2729  0.1240 -0.0085
 2518W        W 3489   7.483  11.983   2.105 -0.0297  0.3713  0.2845
 2519W        W 3490   1.323   1.991   7.383 -0.1354 -0.0179  0.0865
 2520W        W 3491   9.501   9.035   8.701 -0.1955  0.0031 -0.1254
 2521W        W 3492   5.302  12.865   9.948  0.0795  0.0987 -0.1803
 2522W        W 3493   4.670  10.432   4.691 -0.0772  0.1551 -0.1565
 2523W        W 3494  13.087   8.280  13.428 -0.0668  0.0073 -0.0805
 2524W        W 3495   1.654   4.581  11.486  0.0399 -0.2016  0.1023
 2525W        W 3496  13.279   9.508   0.371  0.1928 -0.0120 -0.0482
 2526W        W 3497  13.275   9.265   8.961  0.2096 -0.1218 -0.2291
 2527W        W 3498   0.878  13.567  13.127 -0.4823  0.1075  0.0434
 2528W        W 3499   5.520  11.063  13.254 -0.0414  0.1116 -0.0339
 2529W        W 3500   8.142   7.594  10.633  0.1101 -0.1316 -0.0576
 2530W        W 3501   7.048   2.192   3.707 -0.1555  0.1450 -0.0105
 2531W        W 3502   2.897  13.422  10.362 -0.3085 -0.2607 -0.2278
 2532W        W 3503   6.240   7.047  10.418 -0.0465  0.4214 -0.2667
 2533W        W 3504  13.796   4.817   5.606 -0.0588  0.1059  0.0536
 2534W        W 3505   3.016   4.713  13.170  0.0840 -0.0208  0.1417
 2535W        W 3506   0.918   5.647   9.278 -0.0235  0.0773  0.0294
 2536W        W 3507   0.171   8.747   6.746 -0.2552 -0.0554  0.4167
 2537W        W 3508   4.834   5.841   9.115 -0.2919  0.4121  0.4079
 2538W        W 3509   4.524   1.925   0.780  0.3693  0.0315  0.0296
 2539W        W 3510   5.020   3.709   4.323 -0.2830 -0.1791  0.1149
 2540W        W 3511   9.712   0.019   3.322 -0.1695 -0.1379 -0.0340
 2541W        W 3512  10.529   0.041   4.109 -0.5340 -0.2728  0.2412
 2542W        W 3513  11.560  13.295   8.239 -0.2366 -0.3057  0.0889
 2543W        W 3514  10.560   1.711   1.783 -0.0014  0.3138 -0.4197
 2544W        W 3515   4.924   2.809   3.964 -0.0943 -0.1394  0.0725
 2545W        W 3516  12.307   8.805   2.079 -0.3704 -0.1932 -0.0863
 2546W        W 3517  13.807   0.940   1.970 -0.1895 -0.1031 -0.1441
 2547W        W 3518  11.374  11.207   8.809 -0.1093 -0.0995  0.1013
 2548W        W 3519   4.533   5.236   9.027  0.0347 -0.2370  0.1140
 2549W        W 3520   9.127   8.832   6.209  0.0983 -0.2193  0.1343
 2550W        W 3521   5.982   4.808  12.884 -0.1337  0.0067 -0.0907
 2551W        W 3522  13.595   6.200  10.833  0.1603  0.0517 -0.0798
 2552W        W 3523  12.618   9.313   0.007  0.0455  0.0857  0.0931
 2553W        W 3524  12.612   7.163  11.269  0.1763 -0.1511  0.4185
 2554W        W 3525  12.140   0.113   6.163  0.2692  0.2314 -0.2589
 2555W        W 3526  13.872   2.218   1.022  0.0226 -0.5431 -0.1141
 2556W        W 3527   9.522  13.108   7.428 -0.1481  0.2941 -0.2931
 2557W        W 3528   8.536   4.018   8.775 -0.0941 -0.2468 -0.1067
 2558W        W 3529   4.562  10.443   1.452 -0.0797 -0.0857 -0.0596
 2559W        W 3530   3.619   7.691   5.989  0.0281 -0.0376 -0.1893
 2560W        W 3531   3.300   3.095   4.399  0.2110 -0.1542  0.2059
 2561W        W 3532  12.695   0.482  11.452  0.3238 -0.1235  0.1545
 2562W        W 3533   8.032   4.331  10.403 -0.2996 -0.4399 -0.1070
 2563W        W 3534   7.781   2.384   3.474 -0.0752  0.5308 -0.0738
 2564W        W 3535   9.759   8.053  10.755 -0.0971 -0.2132  0.0090
 2565W        W 3536   1.526  10.038   3.917 -0.0358 -0.0216  0.1184
 2566W        W 3537   1.514   4.970   6.692  0.2996  0.1723 -0.0080
 2567W        W 3538   1.193   3.121   3.217  0.3199 -0.0788 -0.0461
 2568W        W 3539   3.305   2.421  13.380  0.0397 -0.1018  0.2018
 2569W        W 3540   6.581   8.524   4.860 -0.0062 -0.5890  0.0439
 2570W        W 3541   7.007   5.395   0.115 -0.0184  0.1535 -0.2098
 2571W        W 3542   9.696   7.546  13.684  0.0114  0.2646  0.0258
 2572W        W 3543   4.452   0.902   2.854  0.2476 -0.1574  0.1308
 2573W        W 3544  11.710  11.115   4.838  0.2296 -0.1486 -0.0559
 2574W        W 3545   0.266   4.761   1.933  0.1056 -0.1452  0.3110
 2575W        W 3546   3.575   6.928  13.074 -0.1213 -0.0668 -0.1723
 2576W        W 3547   2.442   3.326   3.144  0.1013 -0.0713 -0.3461
 2577W        W 3548   7.894   9.310  12.891  0.0692 -0.0159  0.1027
 2578W        W 3549   0.443   1.243   6.111 -0.0470  0.0472 -0.0936
 2579W        W 3550  10.308  10.503  13.376 -0.2948  0.0020  0.0502
 2580W        W 3551  11.511   3.538  11.961  0.1146  0.2241 -0.2472
 2581W        W 3552   0.931  11.947   9.378  0.1463 -0.0577  0.0752
 2582W        W 3553   5.325  13.573   7.435  0.2448  0.2834  0.1272
 2583W        W 3554   6.513   1.043   7.670  0.3340  0.0649 -0.1015
 2584W        W 3555   0.267   0.195   1.863  0.0122 -0.0743  0.1406
 2585W        W 3556   7.239   8.841   2.725 -0.2050 -0.1062 -0.0483
 2586W        W 3557   7.075   2.335   9.978  0.0535  0.0232 -0.2363
 2587W        W 3558  12.974   6.991  12.237  0.3026  0.0205  0.3065
 2588W        W 3559   8.342   0.254  12.458 -0.0016  0.3682 -0.0043
 2589W        W 3560   2.093   1.477   7.077  0.1640  0.0419 -0.2568
 2590W        W 3561   7.050  12.274   0.506 -0.1451 -0.3601 -0.0855
 2591W        W 3562   3.353  11.277  11.235 -0.2165 -0.1269 -0.0831
 2592W        W 3563  12.809  10.173   3.603 -0.0462 -0.0548 -0.1530
 2593W        W 3564   0.210   6.253   8.844  0.0286 -0.0619 -0.3544
 2594W        W 3565   2.465   4.206  12.965  0.1962  0.0532 -0.1465
 2595W        W 3566  11.934   2.760   1.446 -0.3188  0.0072  0.0234
 2596W        W 3567  12.546   0.041  11.668 -0.4239  0.2138  0.2333
 2597W        W 3568  12.341  11.940   1.395  0.0034  0.0245 -0.1079
 2598W        W 3569   5.871   8.214  13.773 -0.4477  0.1139 -0.0813
 2599W        W 3570   1.640   9.186   5.071 -0.0921  0.2239  0.1240
 2600W        W 3571  13.282  10.670  12.428 -0.2040  0.5429 -0.0245
 2601W        W 3572   5.382   4.800   4.112  0.0212  0.2305 -0.0496
 2602W        W 3573   5.743  11.091   5.490 -0.0157 -0.1634  0.0929
 2603W        W 3574  11.799   9.038  11.083  0.1763  0.1866 -0.2039
 2604W        W 3575   7.854   4.047   6.830 -0.0047 -0.2161  0.2092
 2605W        W 3576   1.599  10.104   5.128 -0.2209  0.0079  0.0161
 2606W        W 3577   3.677   3.912   9.007  0.3452  0.1969 -0.0989
 2607W        W 3578  11.727   8.058   3.311 -0.2376  0.0587 -0.3121
 2608W        W 3579   1.457   7.918   6.035  0.1125 -0.5276  0.1705
 2609W        W 3580  13.205   9.155   2.200 -0.1923 -0.0737  0.2517
 2610W        W 3581   8.822   9.717   2.939  0.3055 -0.1485  0.0949
 2611W        W 3582   0.497   8.754   1.933 -0.0066  0.0334 -0.0539
 2612W        W 3583  13.399   5.813  12.421 -0.4771 -0.1416  0.1717
 2613W        W 3584   9.874   4.324   1.597 -0.2256  0.4103  0.0034
 2614W        W 3585   2.256   8.409   7.051 -0.0062 -0.1951  0.1470
 2615W        W 3586   8.156  10.393   1.527  0.0147 -0.3115  0.0343
 2616W        W 3587  12.266   4.467   7.212 -0.0936 -0.1463 -0.4075
 2617W        W 3588   4.978   6.730   1.466  0.0570 -0.2316 -0.1444
 2618W        W 3589   6.801   6.633   1.133 -0.0249 -0.1800 -0.5088
 2619W        W 3590   4.233  11.323  12.603  0.0895  0.0395 -0.0966
 2620W        W 3591   8.291  12.839   7.955  0.1762 -0.0205 -0.0623
 2621W        W 3592   9.720   4.969   5.842  0.3733  0.0324  0.0763
 2622W        W 3593   9.886   1.313  11.565 -0.0161  0.2740 -0.2572
 2623W        W 3594   0.160   4.616   1.170 -0.4395  0.1297  0.1987
 2624W        W 3595   9.773   9.525   3.877  0.2317 -0.0533 -0.1197
 2625W        W 3596   6.910   7.609   3.940  0.0878  0.3234  0.2540
 2626W        W 3597   1.043   2.370   4.447 -0.2195  0.1290  0.1061
 2627W        W 3598   6.329   3.539   1.823  0.0271 -0.2233  0.1023
 2628W        W 3599  11.150  13.158   1.684 -0.1536  0.0271 -0.1660
 2629W        W 3600   4.211   4.921  12.109 -0.0480 -0.1563  0.3280
 2630W        W 3601  13.450  10.714   7.369  0.0204  0.1980  0.2424
 2631W        W 3602   4.762   9.371   5.852 -0.0487 -0.1420 -0.2560
 2632W        W 3603   7.100   7.063   0.698 -0.0512  0.1102 -0.0204
 2633W        W 3604   3.461   2.307   3.887  0.5003  0.0466 -0.2547
 2634W        W 3605   7.780   6.124  11.539  0.0691 -0.0918  0.0762
 2635W        W 3606   4.728   3.631   6.220  0.0420  0.2136 -0.2258
 2636W        W 3607   6.220   7.284  10.875  0.2531 -0.2700 -0.0766
 2637W        W 3608   9.488   5.879   4.033  0.0776 -0.2997  0.0448
 2638W        W 3609   3.174  12.767   3.155 -0.2562  0.1701  0.0929
 2639W        W 3610   1.783  12.185   5.880 -0.2395  0.0524 -0.6211
 2640W        W 3611  11.040   1.524   2.370 -0.1706 -0.1846 -0.2384
 2641W        W 3612   1.040  11.939   1.598 -0.1048  0.2462  0.0615
 2642W        W 3613   4.685  10.546  11.189  0.0356 -0.1039 -0.1680
 2643W        W 3614   6.642   1.093   4.299  0.0180  0.0180 -0.0282
 2644W        W 3615   5.815   4.964   8.687 -0.0234 -0.2039  0.0921
 2645W        W 3616   3.859   1.687  13.052  0.2235 -0.0035  0.4417
 2646W        W 3617   7.048  12.942   6.432 -0.0024  0.0918  0.0523
 2647W        W 3618  13.844   7.868  12.533 -0.0311  0.0325  0.0956
 2648W        W 3619   7.326   7.908   5.785 -0.0325  0.1269  0.3597
 2649W        W 3620  11.365  12.732   7.958 -0.0009  0.1753  0.2493
 2650W        W 3621   1.789   3.970   5.072 -0.0006 -0.3823 -0.2025
 2651W        W 3622   3.885  10.048  13.356 -0.0714  0.1055 -0.0779
 2652W        W 3623   7.212   4.832   4.647 -0.0440  0.3946 -0.2308
 2653W        W 3624  13.080   1.247  11.011  0.0047 -0.0282  0.0359
 2654W        W 3625  13.781   3.327   4.348  0.0375 -0.0923 -0.0968
 2655W        W 3626   9.199   0.033   6.272 -0.1167 -0.0951  0.4690
 2656W        W 3627   1.060   3.083   2.688  0.0913  0.0574  0.1213
 2657W        W 3628   8.676  12.545   2.769  0.1403  0.3837 -0.2276
 2658W        W 3629   9.939   5.926   0.196 -0.0621 -0.0581  0.3164
 2659W        W 3630  11.223  10.715   0.418  0.0488  0.2370 -0.0229
 2660W        W 3631  12.005   0.716  13.537  0.0664 -0.1420 -0.1989
 2661W        W 3632  10.244   1.523  11.294  0.1683  0.0952 -0.1645
 2662W        W 3633   8.768  11.245   3.015 -0.3952  0.2729 -0.1197
 2663W        W 3634  12.928  13.442  13.900 -0.0017  0.1811 -0.2743
 2664W        W 3635   0.848   5.430  10.352 -0.0996  0.0285  0.0080
 2665W        W 3636  13.043  10.004   6.374  0.1122 -0.1131  0.0905
 2666W        W 3637   1.060   4.969   3.495  0.4008  0.1499 -0.0547
 2667W        W 3638   6.057   2.490   1.896  0.0492 -0.1994  0.0273
 2668W        W 3639   1.085   0.875   1.494 -0.3014  0.0327  0.2423
 2669W        W 3640  10.396   7.436   6.002 -0.1044 -0.0520  0.1325
 2670W        W 3641  10.566  13.688   5.250 -0.2914 -0.0053 -0.0401
 2671W        W 3642   3.966   1.741   9.845 -0.1759  0.1120  0.3314
 2672W        W 3643  11.229   6.277   2.994  0.1943  0.0851 -0.4520
 2673W        W 3644   5.261   2.679   6.908  0.2543 -0.0713  0.3126
 2674W        W 3645   6.522   9.101   2.107  0.0619 -0.1934 -0.1976
 2675W        W 3646   2.990   4.269   5.785 -0.2504  0.0407  0.0725
 2676W        W 3647  13.176  10.017   5.128  0.0386 -0.2003  0.2563
 2677W        W 3648   1.993   6.107  12.236 -0.0492  0.2864  0.2279
 2678W        W 3649  10.003   7.914   6.870  0.2618  0.1135  0.0311
 2679W        W 3650   5.351   9.760   8.544  0.2288 -0.1095 -0.0838
 2680W        W 3651   8.404   3.134   3.320  0.1403 -0.2144 -0.1333
 2681W        W 3652  10.034   9.980   3.966  0.0511 -0.1533 -0.0288
 2682W        W 3653  12.628   6.581   3.944 -0.0058 -0.0370  0.3212
 2683W        W 3654   5.949   3.415   0.931  0.2313 -0.0650  0.1441
 2684W        W 3655  10.042   2.923   6.968  0.0934  0.0294  0.3105
 2685W        W 3656   6.932   8.728   0.954  0.0911  0.0687  0.1799
 2686W        W 3657   6.348   8.718   7.273  0.0205  0.4743 -0.0367
 2687W        W 3658   9.349   8.358  13.324  0.1666 -0.0375 -0.3287
 2688W        W 3659   6.893  10.496   7.855  0.1348 -0.1645  0.0446
 2689W        W 3660   1.717   7.891   3.873  0.3028  0.1218  0.1515
 2690W        W 3661  11.634   8.363   7.066 -0.3958 -0.0349 -0.1446
 2691W        W 3662  13.004  13.786  12.871 -0.0815 -0.0863 -0.2153
 2692W        W 3663   3.378   4.802   8.533  0.4921  0.0480  0.1997
 2693W        W 3664  12.791   7.962  11.004  0.0303 -0.0188 -0.0363
 2694W        W 3665   1.256   0.664  12.377 -0.0484  0.3459 -0.0667
 2695W        W 3666   3.272   4.947  13.904 -0.3733  0.1853  0.0355
 2696W        W 3667   1.182  11.923  13.576  0.0982 -0.1894  0.2091
 2697W        W 3668  13.313  10.999   5.507  0.2829 -0.0179 -0.0893
 2698W        W 3669   7.987   6.993   1.227 -0.1486 -0.3170 -0.6503
 2699W        W 3670   7.492  11.001   7.290 -0.0945 -0.1200 -0.1717
 2700W        W 3671   6.105   7.289  11.355  0.0056  0.2721  0.1299
 2701W        W 3672   9.298   1.623   1.527 -0.0709 -0.1253  0.0576
 2702W        W 3673   6.110   9.444   6.498  0.2128 -0.1314 -0.0425
 2703W        W 3674   1.237   0.633   4.376 -0.1948  0.1303  0.0695
 2704W        W 3675   5.049  12.552   6.498 -0.0895  0.3513 -0.0028
 2705W        W 3676   8.855   3.191  13.182 -0.0590  0.0525  0.4171
 2706W        W 3677   3.183   1.037   5.697 -0.2385 -0.0253 -0.1470
 2707W        W 3678  10.444  12.866   2.932  0.4376 -0.1253  0.2863
 2708W        W 3679  12.585   3.780   6.803  0.1848  0.0495 -0.2379
 2709W        W 3680  10.366   2.453   4.550 -0.0391 -0.1737 -0.0404
 2710W        W 3681   4.441   2.108   2.292 -0.0148 -0.0916  0.0206
 2711W        W 3682  13.226   1.196   5.525 -0.4111 -0.3521 -0.1183
 2712W        W 3683  10.579   8.332   3.941 -0.2406 -0.1941 -0.4678
 2713W        W 3684   2.343   0.920   9.753 -0.1672  0.2172  0.0161
 2714W        W 3685   8.453  12.626  12.235 -0.1341 -0.0744 -0.0422
 2715W        W 3686   0.761  12.774  13.843  0.2006  0.4057  0.3369
 2716W        W 3687   5.226   4.237  12.360  0.1527  0.0147  0.0870
 2717W        W 3688   8.769   6.932   8.587 -0.2327 -0.3047  0.0703
 2718W        W 3689   0.586   7.895   3.266  0.2257  0.0624  0.1072
 2719W        W 3690   3.199  13.345   8.850  0.2426  0.3250  0.0344
 2720W        W 3691  11.450  12.025   5.264  0.0763 -0.3778  0.1228
 2721W        W 3692  12.210  11.190   4.784 -0.1743  0.0747  0.0398
 2722W        W 3693  10.778  11.489   0.159  0.1710  0.0128  0.0687
 2723W        W 3694   3.395   9.910   6.579  0.0272  0.2995 -0.4931
 2724W        W 3695   6.434   8.786   4.342  0.1121 -0.0342 -0.2175
 2725W        W 3696   6.573  10.548  12.578  0.0116  0.0167 -0.1079
 2726W        W 3697   8.062   3.990   9.928 -0.1850  0.3628  0.1530
 2727W        W 3698   7.108   2.957   5.101  0.1457  0.0466 -0.0202
 2728W        W 3699   1.244   6.291   8.790  0.1473  0.1371  0.0008
 2729W        W 3700  12.779   0.396  12.904  0.2096  0.1074  0.0976
 2730W        W 3701  12.548   5.580  10.338  0.1623 -0.2917 -0.1995
 2731W        W 3702   2.344   8.041   6.650 -0.0556  0.1943  0.0893
 2732W        W 3703   5.349   8.419   7.362 -0.2196 -0.1752 -0.0841
 2733W        W 3704   8.198   8.854  10.116 -0.0932 -0.0372  0.1012
 2734W        W 3705   0.941   0.927   2.885 -0.1233  0.0931 -0.0227
 2735W        W 3706   6.972   4.525  12.029  0.1656  0.0117 -0.2287
 2736W        W 3707   1.457  13.379   0.259 -0.1052  0.1108  0.0448
 2737W        W 3708   0.246   7.947   2.098  0.2074 -0.0437 -0.1139
 2738W        W 3709  11.532   8.658   9.251 -0.0454 -0.1916 -0.1336
 2739W        W 3710   0.989   7.645   0.420  0.1959  0.2092  0.0415
 2740W        W 3711   9.647   1.456   2.190 -0.3271  0.1707  0.2033
 2741W        W 3712   9.313   7.134   9.861 -0.0636  0.3494  0.2143
 2742W        W 3713  12.179  12.209   7.845 -0.1642  0.0025  0.3510
 2743W        W 3714   9.524   7.506  10.158 -0.0256 -0.1134 -0.0936
 2744W        W 3715  13.609   9.627  11.326 -0.1074  0.0856 -0.3820
 2745W        W 3716   5.627   9.457  13.492 -0.0810  0.4460 -0.2141
 2746W        W 3717  10.430   9.751   9.219  0.0160 -0.0735  0.0461
 2747W        W 3718   5.775   2.613   6.951  0.2172  0.0923  0.0227
 2748W        W 3719   2.795   3.931  10.776 -0.2524  0.1926 -0.1039
 2749W        W 3720   2.649  10.395   0.720  0.1484 -0.3505 -0.1744
 2750W        W 3721   9.977  10.119   1.782 -0.0460 -0.0809  0.0964
 2751W        W 3722   4.242   2.382   1.541 -0.1410  0.2215  0.0764
 2752W        W 3723   7.082   8.699   4.306 -0.1021  0.0090 -0.2255
 2753W        W 3724  10.319  11.757   6.135  0.1392  0.3747  0.0104
 2754W        W 3725   2.540   2.368  13.286 -0.0059 -0.0931  0.3079
 2755W        W 3726   1.067   9.187   9.306 -0.1074  0.0565  0.3323
 2756W        W 3727   7.509  10.836   9.798 -0.2065  0.0362  0.2090
 2757W        W 3728   9.786  13.382   6.553 -0.0444  0.1879  0.0437
 2758W        W 3729   2.208   6.763   8.043  0.0691 -0.0113 -0.0426
 2759W        W 3730   3.897   1.923   4.181  0.2932  0.1894 -0.0677
 2760W        W 3731  12.456   6.647   5.263  0.2228 -0.0806  0.1286
 2761W        W 3732  10.143  10.731   2.275  0.0782  0.1555  0.1870
 2762W        W 3733  10.165   8.846   9.276  0.1201 -0.0399 -0.4365
 2763W        W 3734   5.813   8.200   6.551  0.2928 -0.0887 -0.2764
 2764W        W 3735  11.394   9.815  10.361 -0.1503  0.1397 -0.0280
 2765W        W 3736   7.447  11.068   5.948 -0.1594  0.0938  0.0392
 2766W        W 3737   5.695  10.355   0.848 -0.1096  0.1705 -0.3280
 2767W        W 3738  10.159   0.935  13.136  0.3454  0.2144  0.1478
 2768W        W 3739   7.332  10.214   8.146 -0.0169  0.1825  0.0058
 2769W        W 3740   7.840   6.056   3.520  0.2233 -0.0806  0.0153
 2770W        W 3741   4.026   2.323   2.068 -0.0491 -0.0117  0.0760
 2771W        W 3742  11.040   9.629   6.022 -0.1915  0.2175  0.1289
 2772W        W 3743   5.017  13.641   7.894 -0.2382  0.2019  0.2423
 2773W        W 3744  10.714   6.311  13.076  0.2885  0.0577 -0.0754
 2774W        W 3745  12.324   4.601   3.481  0.2052  0.1589  0.0594
 2775W        W 3746   5.056   3.420  13.879  0.3408 -0.1329  0.1650
 2776W        W 3747   7.763   2.748  10.192  0.1947  0.0764  0.1946
 2777W        W 3748   4.943  13.280   4.205 -0.5102  0.1341  0.0158
 2778W        W 3749  10.894   1.462  13.033  0.0977 -0.0937  0.1648
 2779W        W 3750   5.893   6.292  10.734 -0.2258 -0.3245 -0.0736
 2780W        W 3751   1.180  13.378   8.606 -0.1974 -0.2073 -0.0904
 2781W        W 3752   5.851  11.499   7.876  0.0913 -0.2056 -0.1788
 2782W        W 3753  11.055   1.026  11.284 -0.0287  0.1830  0.1111
 2783W        W 3754   1.582   0.471  10.791  0.0493  0.0048  0.2151
 2784W        W 3755   1.567   9.257   7.324 -0.1702 -0.2480  0.1145
 2785W        W 3756  10.502   0.072  12.750  0.0846  0.2261  0.3700
 2786W        W 3757   2.713   1.892  11.042 -0.2463  0.2069 -0.0598
 2787W        W 3758  12.102   2.691   6.116 -0.0205  0.3864  0.1395
 2788W        W 3759   0.790   7.551   8.553  0.1475  0.1962  0.0043
 2789W        W 3760   3.794   3.445  11.969  0.0216 -0.1239 -0.2641
 2790W        W 3761  12.769  10.714   2.116 -0.2021  0.0840  0.1465
 2791W        W 3762   3.522   1.588   9.987  0.1880  0.3427  0.1351
 2792W        W 3763  10.373  11.190   3.865  0.0710  0.0799 -0.0461
 2793W        W 3764   2.835   5.521   9.565 -0.1685  0.2107  0.1299
 2794W        W 3765   2.134   8.625  13.516  0.3365  0.0910 -0.0318
 2795W        W 3766   5.936  12.861  10.853 -0.4201  0.3431 -0.0433
 2796W        W 3767   2.285   0.135   5.860 -0.3241  0.2491 -0.2723
 2797W        W 3768   1.910   3.277   3.116  0.2274 -0.2382 -0.1982
 2798W        W 3769   7.252   9.432   3.417  0.3562 -0.5202 -0.0412
 2799W        W 3770   5.305   6.461  11.973  0.0304 -0.0807  0.2503
 2800W        W 3771  11.120  11.703  13.699  0.0328 -0.0456 -0.4325
 2801W        W 3772   0.112  12.860  12.891 -0.0903 -0.2580  0.0590
 2802W        W 3773   3.688   0.997   0.642 -0.3122  0.0990  0.2941
 2803W        W 3774  12.480   6.959   8.958  0.1863  0.2650 -0.0640
 2804W        W 3775   7.865  13.332   3.130  0.0180 -0.2446 -0.1255
 2805W        W 3776   7.811  13.814   5.999 -0.1241 -0.0880 -0.0888
 2806W        W 3777   4.574  11.672   4.781  0.3293  0.2643  0.0012
 2807W        W 3778   9.362  11.214  11.841 -0.1964 -0.1180 -0.0194
 2808W        W 3779  13.798   1.262   8.046 -0.0160 -0.3162 -0.3688
 2809W        W 3780   5.070   3.584   1.276 -0.1704  0.0105  0.2650
 2810W        W 3781   8.354   6.699   1.960  0.0366 -0.3503 -0.5675
 2811W        W 3782   2.232   7.438  11.479 -0.0743 -0.2305  0.1814
 2812W        W 3783   6.146   9.992   1.103  0.0332 -0.0109  0.0813
 2813W        W 3784   9.772   5.379   3.573  0.1898  0.2152  0.0938
 2814W        W 3785   7.007  10.107   7.487  0.1369 -0.0362 -0.0474
 2815W        W 3786   4.760  11.951   6.059 -0.2277  0.0658 -0.0357
 2816W        W 3787   2.766   7.183   5.731  0.1552  0.0198  0.0717
 2817W        W 3788   3.009   3.574   2.478 -0.2959  0.0360  0.2522
 2818W        W 3789   7.816   5.892   3.048 -0.1747  0.1256 -0.0498
 2819W        W 3790   1.657   8.771  13.895  0.1983 -0.0343  0.1385
 2820W        W 3791  10.345  11.179  12.691 -0.0558 -0.2329 -0.0363
 2821W        W 3792   6.588   9.028   5.700  0.1681 -0.0047 -0.0031
 2822W        W 3793   8.071   0.198   6.955  0.0627  0.0024 -0.0624
 2823W        W 3794  13.294   5.049   5.725 -0.3230 -0.4320  0.0296
 2824W        W 3795   3.937   9.286   3.055  0.0810  0.2654 -0.2970
 2825W        W 3796   7.388   6.464   4.280 -0.1100  0.4093 -0.1173
 2826W        W 3797   0.079  11.281   5.942 -0.0617 -0.1476  0.1673
 2827W        W 3798   5.221  13.773   9.960  0.2323 -0.0276 -0.1356
 2828W        W 3799   5.322   9.703   6.178 -0.0418 -0.0263  0.0390
 2829W        W 3800   6.014   8.697  10.808  0.2764 -0.1595  0.1315
 2830W        W 3801  11.945  12.987  13.406  0.1801 -0.2124 -0.0553
 2831W        W 3802  10.915   9.255   8.193 -0.1230  0.4691  0.2212
 2832W        W 3803   3.276   0.838   4.275  0.1445  0.3595  0.1219
 2833W        W 3804   7.406   7.622   7.483  0.0976  0.2105  0.3371
 2834W        W 3805  10.581   6.694   6.593  0.2489  0.0628  0.0172
 2835W        W 3806   5.396   6.354   2.944 -0.0195 -0.0963 -0.2852
 2836W        W 3807  11.581   7.236  13.158 -0.0449 -0.0877 -0.2177
 2837W        W 3808   5.968   4.688   6.721  0.0811  0.1155 -0.1898
 2838W        W 3809  10.284   7.257   9.566  0.3027 -0.0733 -0.0943
 2839W        W 3810   7.888   7.810  10.269  0.1707  0.0518 -0.2119
 2840W        W 3811  13.492   1.761   6.536 -0.0966 -0.3581 -0.0855
 2841W        W 3812   3.632  11.445   4.649  0.1041 -0.0237 -0.2339
 2842W        W 3813   7.007   1.486   2.476  0.0491 -0.0948 -0.1329
 2843W        W 3814   6.854  12.666  11.130  0.0343 -0.2122  0.1404
 2844W        W 3815   0.879   6.717  12.001 -0.4283  0.2977  0.3129
 2845W        W 3816   4.913   1.708   7.762 -0.0588 -0.1073 -0.0965
 2846W        W 3817   5.242   5.024   4.924 -0.1227 -0.0213  0.0303
 2847W        W 3818  12.298   6.496   5.799 -0.3062 -0.2482  0.1201
 2848W        W 3819  12.894   5.341   6.402  0.1493  0.0387  0.0492
 2849W        W 3820   8.543   4.647  11.908  0.1268 -0.0242  0.1863
 2850W        W 3821   9.361   1.402   3.925  0.0736 -0.0467 -0.1429
 2851W        W 3822   8.852   4.834   0.424  0.0123 -0.1716 -0.1434
 2852W        W 3823   0.965   2.895   9.631 -0.1145  0.1403 -0.0743
 2853W        W 3824   2.518   9.074   2.341 -0.1544  0.2038  0.2372
 2854W        W 3825   0.273   1.807  10.543  0.1043  0.1625  0.2013
 2855W        W 3826   3.515  10.095   8.042  0.1603  0.1533 -0.0929
 2856W        W 3827   7.450  12.530   8.349 -0.0348  0.0966  0.1150
 2857W        W 3828   1.880  12.284   1.957 -0.0870  0.0053 -0.0389
 2858W        W 3829  12.542   5.054   3.196  0.0426 -0.1485  0.1543
 2859W        W 3830  11.030  12.739   4.595 -0.0064 -0.0727  0.1922
 2860W        W 3831   0.027   4.911  10.922 -0.0187 -0.1345 -0.0395
 2861W        W 3832  11.823  11.429   3.399 -0.0013  0.0635  0.1253
 2862W        W 3833   8.281   9.770  10.143 -0.0378 -0.0439 -0.0557
 2863W        W 3834   3.743   0.397  12.521  0.0909  0.2080  0.2958
 2864W        W 3835   1.858  13.579   2.027  0.3476  0.0426 -0.1864
 2865W        W 3836  12.387   8.406   1.656  0.3484 -0.1052  0.4632
 2866W        W 3837  12.767   0.270   4.977  0.1805 -0.0869  0.1932
 2867W        W 3838   2.985   8.103   4.861  0.1059 -0.1385 -0.1840
 2868W        W 3839   4.524  12.327   0.472 -0.0335 -0.0358 -0.3343
 2869W        W 3840   2.112  10.122   1.324 -0.0112 -0.1361 -0.1165
 2870W        W 3841   9.923   4.062  11.020  0.2505 -0.0181  0.3184
 2871W        W 3842  10.850   9.615   1.696 -0.0038  0.2139  0.0493
 2872W        W 3843  11.850  12.113  10.910 -0.2710 -0.2171  0.4183
 2873W        W 3844   8.733   7.173  12.490  0.0169 -0.0629  0.2891
 2874W        W 3845   7.163   6.233   5.790  0.0491  0.4190 -0.0022
 2875W        W 3846   7.307   7.701  13.151  0.1766 -0.0801 -0.0430
 2876W        W 3847  13.539  12.653   8.664  0.0033  0.0227 -0.2274
 2877W        W 3848   4.937  10.546   2.882 -0.0878  0.0045 -0.0708
 2878W        W 3849  10.191  13.744  12.046  0.1757  0.3819 -0.1117
 2879W        W 3850  10.488   2.143  13.711 -0.0043  0.0342  0.3736
 2880W        W 3851  13.200   6.143   6.016 -0.1849  0.0246  0.2395
 2881W        W 3852   4.743   8.683  11.864 -0.2449  0.0468 -0.2189
 2882W        W 3853   4.510   6.609  10.858  0.1538  0.1585 -0.1785
 2883W        W 3854   0.619   3.091   1.650  0.1961 -0.0569  0.0884
 2884W        W 3855   6.084  13.424  11.968 -0.3675  0.1411 -0.4655
 2885W        W 3856  11.896  10.480  12.521  0.0175  0.0896 -0.0433
 2886W        W 3857  11.052   6.083   7.056  0.0762 -0.0044  0.0372
 2887W        W 3858   9.536   9.877   1.202  0.0064  0.0523 -0.1952
 2888W        W 3859   4.303   3.569  12.176 -0.1749  0.0900 -0.1163
 2889W        W 3860   3.706   0.465   6.303 -0.1733 -0.0203 -0.2468
 2890W        W 3861   1.054  13.710   0.871 -0.0815 -0.2326  0.0887
 2891W        W 3862  11.036   5.296   3.965 -0.1521  0.0393  0.1023
 2892W        W 3863   0.795   1.391   7.763  0.0682 -0.0925  0.0176
 2893W        W 3864   7.390   0.166   5.519  0.2125  0.1947 -0.1345
 2894W        W 3865   0.076  12.782   8.928 -0.0136  0.2016 -0.0324
 2895W        W 3866   8.717   8.464  11.580  0.0614 -0.0893 -0.3094
 2896W        W 3867   7.597   0.182   8.872  0.3199  0.3558  0.1456
 2897W        W 3868   3.175   3.089   3.725  0.1798  0.0887  0.1653
 2898W        W 3869   6.702  13.346   5.014 -0.2501  0.0508  0.2130
 2899W        W 3870  12.043   5.339   0.177  0.1973 -0.0764 -0.3212
 2900W        W 3871   3.192  13.260   9.852  0.2528 -0.0772  0.3615
 2901W        W 3872   0.019   7.813   7.511 -0.2071  0.0410 -0.0680
 2902W        W 3873   1.930  12.278   1.032  0.0353 -0.0441 -0.0749
 2903W        W 3874   5.485   6.108   5.154  0.0462 -0.0757 -0.0605
 2904W        W 3875   2.440   8.805   0.065  0.2230  0.1115  0.3457
 2905W        W 3876   6.568   6.103  11.796 -0.1661  0.0659 -0.1242
 2906W        W 3877   6.392   9.531   1.105 -0.1280  0.0002  0.1178
 2907W        W 3878   1.280  12.270   9.681  0.3459  0.4055  0.1916
 2908W        W 3879   8.364   9.392   4.481  0.0398  0.0917  0.2210
 2909W        W 3880   6.049   2.917   5.217  0.0424 -0.0689 -0.1643
 2910W        W 3881   5.332   6.121  11.402  0.0036  0.0826  0.2973
 2911W        W 3882   1.721   7.639  12.572 -0.1465  0.0879 -0.0941
 2912W        W 3883   7.958  10.694   9.524 -0.2634 -0.3149 -0.1501
 2913W        W 3884   5.494   6.279   4.222 -0.2022  0.0252 -0.0282
 2914W        W 3885   4.676  11.568  12.423  0.3009 -0.2825  0.0065
 2915W        W 3886   9.088   7.313   8.163  0.0846 -0.0727  0.2632
 2916W        W 3887  12.136  12.693   5.890  0.0793 -0.4044  0.2658
 2917W        W 3888   4.041   9.845   7.846 -0.1359 -0.1215  0.3875
 2918W        W 3889   8.226  12.172  12.145  0.1445  0.0654 -0.0894
 2919W        W 3890   5.529   4.829   6.902 -0.1333 -0.1449 -0.1914
 2920W        W 3891   0.372   0.905  11.136 -0.1503  0.2054  0.2597
 2921W        W 3892   3.232  12.435   2.802  0.0166  0.1093 -0.1676
 2922W        W 3893   2.873   2.456   7.404  0.0069 -0.0273  0.0083
 2923W        W 3894   2.469   0.623  11.122  0.0814  0.0233 -0.0534
 2924W        W 3895  12.720   3.745   3.177  0.3225 -0.2282  0.2220
 2925W        W 3896   6.027  12.385   7.931  0.0576  0.2289 -0.0994
 2926W        W 3897   6.322   8.808   8.637  0.0691 -0.0447  0.2493
 2927W        W 3898   7.901   8.479  12.945  0.0821 -0.2078  0.0935
 2928W        W 3899   5.245   6.710   9.725 -0.0428  0.0925  0.0224
 2929W        W 3900   4.735  10.304   0.998 -0.0278 -0.0852 -0.0162
 2930W        W 3901   1.335  10.136   0.875  0.1206  0.0888  0.2646
 2931W        W 3902  11.013   4.982  12.276 -0.1477 -0.0110 -0.0633
 2932W        W 3903  10.207   7.520   1.073  0.0470  0.1589  0.1584
 2933W        W 3904  13.175  11.199  12.816 -0.1660  0.1452 -0.0610
 2934W        W 3905   0.383   2.173   0.759 -0.0301  0.2489  0.2072
 2935W        W 3906  13.395   8.136  11.793  0.1996  0.0166  0.0340
 2936W        W 3907   5.073   7.242  11.080  0.0208 -0.0146  0.4860
 2937W        W 3908   6.650   2.228   6.952 -0.3691 -0.0651 -0.0194
 2938W        W 3909   6.746   3.175   7.418  0.4744 -0.0457 -0.2444
 2939W        W 3910   2.640   3.066  11.399  0.3875 -0.0309 -0.0659
 2940W        W 3911  10.847   0.013   8.546  0.0584 -0.1578 -0.0610
 2941W        W 3912   7.289  13.707   7.707 -0.1392  0.2892 -0.0445
 2942W        W 3913   3.600   7.242   4.214 -0.0982 -0.0283 -0.0094
 2943W        W 3914  11.723   0.056   7.237  0.0126  0.0659 -0.0415
 2944W        W 3915   7.738   9.442  10.797  0.0334  0.0293 -0.0890
 2945W        W 3916   8.222  11.035   0.020 -0.1111 -0.0766 -0.1316
 2946W        W 3917   5.363   0.274   1.616 -0.3500  0.1456 -0.1823
 2947W        W 3918   9.584   6.821   4.848 -0.1654  0.0447  0.0231
 2948W        W 3919   5.147   8.748   3.315  0.2604 -0.1083  0.1595
 2949W        W 3920   5.479   8.566   9.728  0.0814 -0.1787 -0.0394
 2950W        W 3921   4.279   5.484   3.921  0.1290 -0.0603 -0.3203
 2951W        W 3922   3.634   5.923   4.520  0.0100  0.0731  0.0448
 2952W        W 3923   5.380  12.709   6.869 -0.0089  0.1718 -0.1098
 2953W        W 3924   6.525   1.429  10.752 -0.1376  0.0669 -0.4392
 2954W        W 3925   5.869   6.791   1.033  0.0856  0.1251  0.3720
 2955W        W 3926  13.755   5.294   8.672  0.1464  0.2496  0.2427
 2956W        W 3927   0.710   4.438  11.107  0.0306  0.2548  0.1377
 2957W        W 3928   3.259   9.330   0.164 -0.2316 -0.2794 -0.0551
 2958W        W 3929   9.597   0.997  13.059 -0.0269 -0.0526  0.1774
 2959W        W 3930   3.312   8.118   1.625 -0.0539  0.1701 -0.1252
 2960W        W 3931   7.669   9.251   1.470 -0.0976 -0.1392 -0.0607
 2961W        W 3932   9.213   8.581  12.608 -0.0879  0.1359  0.0827
 2962W        W 3933   0.482   5.333  13.885 -0.0934 -0.1335  0.0725
 2963W        W 3934  10.209   6.363  10.702 -0.2724  0.0817  0.2194
 2964W        W 3935   2.436   8.144  10.869  0.2064 -0.2559  0.3387
 2965W        W 3936   9.443   5.413  10.081 -0.3161  0.2311 -0.1793
 2966W        W 3937  13.799  13.432  11.776  0.0156 -0.0980  0.2642
 2967W        W 3938  13.180  13.195   2.503  0.2117 -0.2703  0.0627
 2968W        W 3939   0.195   9.052  13.774  0.4460 -0.3112 -0.0287
 2969W        W 3940   1.237   1.631   5.068 -0.0322  0.1190  0.0724
 2970W        W 3941   9.129  10.923   9.424 -0.0906  0.0877  0.2918
 2971W        W 3942   7.278  10.032   4.516 -0.2162  0.0593 -0.2168
 2972W        W 3943  13.576  12.810   2.544 -0.1547 -0.0408  0.1498
 2973W        W 3944   5.219   7.416   5.633 -0.0958  0.0150  0.1754
 2974W        W 3945  13.872   8.253   7.273 -0.2137 -0.2091 -0.0319
 2975W        W 3946  10.873  11.651  10.100 -0.1305  0.4267  0.1031
 2976W        W 3947   7.016  11.484   9.385  0.1998  0.1134 -0.0865
 2977W        W 3948   1.080   0.245  11.784  0.3007  0.0408  0.3637
 2978W        W 3949   1.265   6.389   5.451 -0.1108  0.0981  0.2212
 2979W        W 3950   0.040   1.894   9.023 -0.1125  0.0559  0.2896
 2980W        W 3951   9.206   8.058  12.788 -0.0503  0.2626 -0.4251
 2981W        W 3952  12.293   6.039  11.080  0.1399 -0.1576  0.2384
 2982W        W 3953   8.701   0.102   5.856  0.0336 -0.2935 -0.0498
 2983W        W 3954  13.651   6.536   1.912 -0.2800 -0.2937 -0.1095
 2984W        W 3955  12.772  12.910   6.695 -0.2169 -0.0453  0.0816
 2985W        W 3956   7.590  12.803  11.608 -0.0782  0.0482 -0.1745
 2986W        W 3957   0.307   9.241  10.242 -0.0305 -0.1134 -0.0463
 2987W        W 3958   6.740   4.651   4.762  0.0766 -0.0465 -0.2534
 2988W        W 3959   6.086   6.534   8.840 -0.0501 -0.5800 -0.0645
 2989W        W 3960   7.674   6.720   8.360  0.0519  0.2742 -0.1445
 2990W        W 3961   7.899   1.928   3.516  0.0188 -0.0108  0.0448
 2991W        W 3962   6.894   8.546  13.390 -0.0162 -0.0099  0.0239
 2992W        W 3963   6.669   0.256   4.054 -0.5388 -0.0105  0.1455
 2993W        W 3964   3.128   9.909   1.994 -0.0645  0.0462 -0.1014
 2994W        W 3965  13.227   6.560   5.173  0.0583 -0.0199 -0.0114
 2995W        W 3966  11.419  12.479   9.195  0.0623 -0.1158 -0.2430
 2996W        W 3967   2.219   0.184  10.617  0.3731 -0.1392  0.3413
 2997W        W 3968   7.398   8.243   9.265 -0.3900  0.2155 -0.0364
 2998W        W 3969   0.861  10.976  13.153 -0.1170  0.0692  0.1334
 2999W        W 3970   5.029   5.104  12.777 -0.1203  0.0783  0.1796
 3000W        W 3971  13.690  11.681   0.141 -0.1685  0.1831  0.0318
 3001W        W 3972   3.938   7.100  10.752  0.0447 -0.0545  0.0459
 3002W        W 3973  10.599  10.068   8.748  0.0322  0.0029  0.4286
 3003W        W 3974   8.079   0.618   8.242  0.3218  0.0722 -0.0260
 3004W        W 3975   9.508  11.312  11.378  0.0272  0.0170 -0.0554
 3005W        W 3976  13.569   1.393  10.753  0.1341 -0.0091  0.1521
 3006W        W 3977   2.665   2.461   6.871  0.0881 -0.0151  0.0938
 3007W        W 3978   4.437   8.738   0.258  0.0423  0.4099 -0.0236
 3008W        W 3979   0.742   0.163   8.492 -0.0729  0.3072 -0.4494
 3009W        W 3980   8.744  10.429  11.293 -0.0267  0.0694 -0.0298
 3010W        W 3981   5.605  11.142   8.709 -0.1760 -0.0334 -0.3032
 3011W        W 3982  12.454   2.630   1.310 -0.0681 -0.2918  0.0351
 3012W        W 3983   6.933  10.266  11.565 -0.0866  0.0368  0.3468
 3013W        W 3984  11.316   4.933   6.610  0.0943  0.1689  0.0222
 3014W        W 3985   7.166   0.260  12.803 -0.2164 -0.2245  0.0746
 3015W        W 3986   8.985   5.646   4.040  0.1095  0.0133  0.2182
 3016W        W 3987   7.463   2.649   5.818  0.2630  0.4217 -0.1244
 3017W        W 3988   9.466  10.085   7.623 -0.0349 -0.2106 -0.0121
 3018W        W 3989  10.947   8.561   0.826 -0.3819 -0.2041  0.2414
 3019W        W 3990  12.208  10.035  10.069  0.2507 -0.1162  0.1098
 3020W        W 3991   6.768   1.152   2.161 -0.1899 -0.2085 -0.1548
 3021W        W 3992   7.985   5.467   3.470 -0.1453 -0.2657 -0.2688
 3022W        W 3993   9.633   5.107  12.669  0.1305 -0.1099  0.0425
 3023W        W 3994   6.777   2.395   7.730  0.1039 -0.0581  0.1631
 3024W        W 3995   4.939   4.037   7.116 -0.2068  0.0305 -0.1120
 3025W        W 3996  11.426  13.375  12.580 -0.0593 -0.1334  0.3533
 3026W        W 3997  10.008  11.529   0.810  0.2981  0.0270  0.1215
 3027W        W 3998   2.162  12.057   1.393 -0.0028  0.0510 -0.1334
 3028W        W 3999   8.844   8.592   7.064 -0.0161 -0.3916  0.1748
 3029W        W 4000   8.202   3.632  12.983  0.1525  0.0016 -0.0491
 3030W        W 4001   7.565  13.642   1.236  0.0594 -0.1317  0.0011
 3031W        W 4002  12.881  13.509   6.774  0.1344 -0.0212 -0.1233
 3032W        W 4003   7.986   3.885   9.143  0.0073  0.1495 -0.0420
 3033W        W 4004   5.827  11.516   3.691  0.0125 -0.0572  0.0272
 3034W        W 4005  11.511  12.263  11.692 -0.0878 -0.0473  0.0322
 3035W        W 4006  11.828   8.979  13.836  0.0849 -0.1072 -0.0952
 3036W        W 4007   4.336   5.261   5.212 -0.0957 -0.0288  0.0068
 3037W        W 4008  13.148   7.321   3.867  0.2765 -0.4200 -0.0602
 3038W        W 4009   1.876   2.782   1.699 -0.2381  0.0772 -0.1197
 3039W        W 4010   5.867  12.677   4.980 -0.2244  0.0297  0.0940
 3040W        W 4011   7.481  12.718   3.621 -0.0080  0.3733  0.0922
 3041W        W 4012   5.246   1.971  10.686  0.0811  0.1529  0.0742
 3042W        W 4013   0.166  13.593  12.981  0.0133 -0.1442 -0.0542
 3043W        W 4014   3.132   5.328   5.175 -0.0813 -0.2218 -0.4284
 3044W        W 4015   2.966  11.458   8.682 -0.1393 -0.2759 -0.0036
 3045W        W 4016   1.642   4.645   6.337 -0.1489 -0.2383  0.2341
 3046W        W 4017   5.173   0.493   3.278  0.0341 -0.3838  0.1693
 3047W        W 4018   8.698   8.420   5.138  0.2265  0.1308  0.1733
 3048W        W 4019   7.080   3.154  12.807  0.0767  0.0730 -0.2479
 3049W        W 4020   2.921   6.924   4.237 -0.2459  0.0145  0.2745
 3050W        W 4021  12.464  11.336  11.702  0.1032 -0.1847 -0.0663
 3051W        W 4022  10.312  10.411   4.122 -0.3515  0.1391  0.0374
 3052W        W 4023   1.707   6.024   6.341  0.0062  0.4902  0.1945
 3053W        W 4024   2.322   0.395  12.143 -0.0630 -0.0215 -0.0266
 3054W        W 4025   4.733   7.401   0.273  0.0805  0.1148 -0.0512
 3055W        W 4026   2.977  10.827   2.495  0.2732  0.0229  0.2139
 3056W        W 4027   7.840   2.997   6.879  0.1145 -0.1520  0.0793
 3057W        W 4028   0.337   3.618   2.767  0.0846  0.1530 -0.0463
 3058W        W 4029   0.686   8.135   3.712 -0.0309 -0.2163  0.0103
 3059W        W 4030   6.940   3.156   5.536  0.1554 -0.2412 -0.2113
 3060W        W 4031   5.133  12.637  11.658  0.2698  0.1940 -0.1510
 3061W        W 4032   7.524   7.761   9.346  0.3867 -0.0127 -0.1793
 3062W        W 4033   8.937   6.258   8.877 -0.0959 -0.1422 -0.0738
 3063W        W 4034   5.388   2.010   0.816  0.0147 -0.1361  0.1901
 3064W        W 4035   1.419   1.298   1.409 -0.0709 -0.2455 -0.3392
 3065W        W 4036  10.922  12.041   5.150  0.2544  0.1363  0.0891
 3066W        W 4037   2.211   7.483   0.328  0.2206 -0.1482 -0.1136
 3067W        W 4038   1.714  12.546  11.877 -0.3508  0.3169 -0.2118
 3068W        W 4039  12.682   4.483  10.477 -0.0717 -0.1711 -0.0411
 3069W        W 4040   0.641  11.735   1.301 -0.2905  0.0641  0.2552
 3070W        W 4041   0.555  12.270   8.070 -0.0348  0.0318  0.1509
 3071W        W 4042  10.755   0.293  13.112  0.0916  0.0186  0.0945
 3072W        W 4043   2.038   4.076   7.589  0.1579  0.2983  0.1561
 3073W        W 4044   7.401   9.421  10.152 -0.5106  0.1127 -0.1424
 3074W        W 4045  10.811  13.567   0.685  0.1508  0.0001 -0.3010
 3075W        W 4046  10.170   7.733   2.071  0.0096  0.0067 -0.0644
 3076W        W 4047   9.095  11.579  10.848 -0.2884  0.3685  0.0759
 3077W        W 4048   6.938   0.943   6.977 -0.0066 -0.3734  0.0995
 3078W        W 4049  13.077   5.828   9.591  0.0628 -0.0859  0.1118
 3079W        W 4050   8.186  13.269   1.258 -0.0723  0.0794  0.3113
 3080W        W 4051   5.582   9.430   1.711  0.0701 -0.0628 -0.1249
 3081W        W 4052   7.552  13.778   2.295 -0.0505 -0.2074 -0.0007
 3082W        W 4053   8.372   5.690   9.780  0.1101  0.0061 -0.0837
 3083W        W 4054   9.038   4.048  12.985 -0.2093  0.0711 -0.0907
 3084W        W 4055  11.329   8.509   9.856 -0.1103 -0.0035  0.2379
 3085W        W 4056   6.436  13.575   2.881 -0.0838 -0.0574  0.1192
 3086W        W 4057   3.547  12.447   0.618  0.3020  0.1478  0.0516
 3087W        W 4058  11.141   1.847  11.006  0.3075  0.1360  0.2009
 3088W        W 4059   9.067   0.455   5.822 -0.1312 -0.0509  0.0641
 3089W        W 4060   7.509   9.371   2.978  0.1143  0.1603  0.0889
 3090W        W 4061   4.650   1.232   3.787  0.0066 -0.1965 -0.4345
 3091W        W 4062   7.381   1.962  11.000  0.1898  0.1372 -0.1902
 3092W        W 4063  11.019  12.365   2.275  0.1891 -0.2092  0.1654
 3093W        W 4064   4.965  13.150   1.141  0.1323  0.0633 -0.0986
 3094W        W 4065   9.312   9.547   0.089  0.1968 -0.3120 -0.2100
 3095W        W 4066  12.396  11.716   4.784  0.2321 -0.0429 -0.1385
 3096W        W 4067   2.940  13.787   1.732  0.2602 -0.1858 -0.1339
 3097W        W 4068   2.789   2.681   4.982 -0.2089  0.2886 -0.0987
 3098W        W 4069  12.838   0.712  12.221 -0.1571 -0.3842  0.1487
 3099W        W 4070   3.297   5.334   7.479 -0.0410 -0.1753  0.2832
 3100W        W 4071   5.703  11.729   5.434 -0.1060 -0.1648 -0.1039
 3101W        W 4072   3.409   9.227   4.191 -0.3049 -0.0623  0.1705
 3102W        W 4073   7.364  11.614   2.871  0.0566  0.0088 -0.1431
 3103W        W 4074   1.177   6.079   7.190  0.4000  0.2292  0.0901
 3104W        W 4075  13.419  10.641  13.520 -0.2515 -0.2720  0.0124
 3105W        W 4076   4.800   4.759   4.140  0.0522 -0.0304  0.3336
 3106W        W 4077   3.659  11.669  11.416 -0.2048  0.2307  0.0621
 3107W        W 4078   2.721   3.858   8.108 -0.1630  0.1301 -0.1869
 3108W        W 4079  10.053  10.952   5.493  0.0279  0.1695 -0.2041
 3109W        W 4080  10.856   1.283   3.234 -0.0146 -0.2967  0.1090
 3110W        W 4081  10.420   0.512   3.969 -0.1679 -0.2114 -0.1252
 3111W        W 4082   0.446  11.119   5.546  0.1936  0.1567 -0.0477
 3112W        W 4083   8.790   0.881   9.220 -0.1473  0.3167 -0.3619
 3113W        W 4084  11.910   1.375   1.506 -0.2774 -0.2024  0.2026
 3114W        W 4085   5.243  10.323  11.959 -0.0790  0.0094 -0.1749
 3115W        W 4086   6.992   4.857   9.615 -0.3152  0.3677  0.2246
 3116W        W 4087   4.442   5.516   1.374 -0.2107 -0.4219 -0.1902
 3117W        W 4088  13.256   8.671   1.324  0.0541  0.1042 -0.0310
 3118W        W 4089   6.040   0.980   5.244 -0.1161 -0.0176  0.2742
 3119W        W 4090   9.924  12.372   1.441 -0.0575 -0.1657 -0.2236
 3120W        W 4091   2.963   0.811  11.037  0.3764 -0.0733 -0.1210
 3121W        W 4092   6.875  12.851   1.656  0.2009 -0.0469 -0.2493
 3122W        W 4093   3.743  12.450   2.551 -0.0069  0.4050 -0.3415
 3123W        W 4094   9.978   2.854  12.814 -0.0443 -0.0143 -0.1655
 3124W        W 4095   5.433  11.838   7.881  0.1475 -0.1601 -0.1557
 3125W        W 4096   6.096   9.235  13.227  0.0476  0.0741 -0.0128
 3126W        W 4097  11.711   2.012   2.795 -0.1182  0.0712 -0.1219
 3127W        W 4098   3.578   5.629  12.907 -0.1162 -0.0616  0.2444
 3128W        W 4099   6.046   7.033   1.505 -0.0924  0.2793  0.2052
 3129W        W 4100   5.000   6.310   4.552 -0.0347 -0.3346 -0.0518
 3130W        W 4101   6.695   3.641   7.292  0.2440  0.0487 -0.0120
 3131W        W 4102  11.092   6.616  11.460 -0.0035 -0.2670  0.0321
 3132W        W 4103   2.217   7.948  11.292  0.1626 -0.1983  0.0214
 3133W        W 4104  11.841   3.181  10.794  0.2367 -0.0985 -0.0801
 3134W        W 4105   2.864   6.143   6.187  0.1039  0.0051  0.2432
 3135W        W 4106   8.330  10.375   2.921 -0.0751  0.0435  0.2624
 3136W        W 4107   2.069   5.892   8.703  0.0773 -0.2150 -0.1504
 3137W        W 4108   4.970   2.735   2.272 -0.1178  0.1825 -0.2044
 3138W        W 4109   1.265  12.283   8.510  0.0318  0.0113  0.0562
 3139W        W 4110   9.739   7.107   4.441 -0.0108  0.0605 -0.1953
 3140W        W 4111   9.324  12.839   2.799 -0.3932 -0.2428  0.2551
 3141W        W 4112   0.791   7.836   9.828 -0.1203 -0.0439 -0.1260
 3142W        W 4113   2.480   1.882   4.798 -0.2849 -0.2622 -0.3150
 3143W        W 4114   6.569   3.620   6.376  0.1261  0.1544  0.0855
 3144W        W 4115   9.917   8.230   8.345 -0.0117 -0.0646 -0.0468
 3145W        W 4116   8.696   8.293   3.703 -0.0684 -0.2364  0.5110
 3146W        W 4117   1.360   6.379   4.803  0.0642  0.2618 -0.0079
 3147W        W 4118   6.357   2.644   0.369 -0.1595  0.0358  0.2742
 3148W        W 4119   5.202  10.921   3.153 -0.0416  0.1473  0.0132
 3149W        W 4120   0.956   6.728   9.948  0.1369  0.2582  0.3388
 3150W        W 4121   6.864  10.302   1.911 -0.1833 -0.3191 -0.0471
 3151W        W 4122  10.900   9.974  12.047  0.3058 -0.0432  0.1388
 3152W        W 4123  13.204  12.991  12.295 -0.0602 -0.0235 -0.0923
 3153W        W 4124  12.620   3.212   1.704  0.0226 -0.2556  0.2304
 3154W        W 4125   5.584  13.919   1.117  0.0168 -0.0192  0.3262
 3155W        W 4126   4.916   9.824  12.076 -0.1543  0.1454  0.0799
 3156W        W 4127   0.870  10.618  10.520 -0.0303  0.2602  0.1964
 3157W        W 4128   5.688  11.957   1.793 -0.1662  0.2060  0.0790
 3158W        W 4129   9.425   7.404   2.036 -0.1992  0.4351  0.2174
 3159W        W 4130   8.865  11.308   9.119  0.0012 -0.1456 -0.0836
 3160W        W 4131  12.393  10.441   3.711 -0.0738 -0.1484  0.0783
 3161W        W 4132   9.462   2.564  13.458 -0.0239 -0.2761 -0.0275
 3162W        W 4133  11.724   0.674   4.754  0.3538  0.2293 -0.2393
 3163W        W 4134  12.604   9.217   6.363 -0.0880 -0.0684 -0.3302
 3164W        W 4135   2.081  11.725   2.141  0.0742  0.0955 -0.1958
 3165W        W 4136   8.517   2.268   6.116 -0.0208  0.0630 -0.0246
 3166W        W 4137  12.777   7.847   4.043  0.2625  0.0431  0.2020
 3167W        W 4138   9.398   6.314  13.461 -0.0781 -0.0057  0.0622
 3168W        W 4139   6.404   6.555   4.488 -0.0473  0.1814 -0.1069
 3169W        W 4140   3.873   4.041   1.135 -0.0472 -0.0496 -0.3767
 3170W        W 4141   1.062   0.937   8.837 -0.0876 -0.0112 -0.1411
 3171W        W 4142   0.525   6.205   5.051  0.0931 -0.1971 -0.1592
 3172W        W 4143   0.964  11.743   4.052  0.1968  0.1174  0.1252
 3173W        W 4144   0.377   7.771   1.689  0.0969  0.1498  0.2255
 3174W        W 4145   0.674  10.857  12.729 -0.0981 -0.2718  0.1226
 3175W        W 4146   6.809   0.445   5.261 -0.1716  0.2818 -0.3414
 3176W        W 4147  10.394  11.778   6.856  0.3101 -0.3240  0.2375
 3177W        W 4148   4.196   6.588   3.978  0.1186 -0.2165  0.2564
 3178W        W 4149  12.656   7.087   9.544 -0.1457  0.0822  0.1071
 3179W        W 4150  11.305   5.527   4.398  0.0319  0.1022 -0.0789
 3180W        W 4151  12.626   9.878  11.422 -0.2726  0.0508 -0.1321
 3181W        W 4152   6.059  11.422   3.249  0.0296 -0.1526 -0.0647
 3182W        W 4153   7.687  13.576   8.645 -0.2236 -0.0340 -0.1816
 3183W        W 4154   4.124   6.838  11.277  0.1955  0.4058 -0.0686
 3184W        W 4155   2.731   5.070   5.288  0.1851 -0.0709  0.2695
 3185W        W 4156   8.933   1.892   1.749 -0.0448 -0.1901  0.0836
 3186W        W 4157   6.742   5.267   6.769  0.0321  0.1611  0.1076
 3187W        W 4158   3.622   5.314   7.888  0.0791  0.2407 -0.0763
 3188W        W 4159  13.216   0.623   7.385  0.1405  0.1245  0.0661
 3189W        W 4160   8.761  11.509   8.619 -0.3369  0.3228  0.2992
 3190W        W 4161   8.235  13.143   8.430  0.1206 -0.0596  0.1868
 3191W        W 4162   5.077   7.477   8.775 -0.0061  0.2758  0.2101
 3192W        W 4163  10.472  12.237   8.021  0.1293  0.0730  0.0828
 3193W        W 4164   7.621  10.250   3.612 -0.0089 -0.3324 -0.0254
 3194W        W 4165   5.411  13.092   3.225 -0.0346  0.2647 -0.1433
 3195W        W 4166  12.496   1.796   0.116  0.0071  0.3112  0.1994
 3196W        W 4167   3.594   7.503   5.209 -0.1808 -0.3976 -0.1727
 3197W        W 4168   3.772   5.743   4.017  0.1952 -0.1726 -0.3343
 3198W        W 4169  11.298   7.643   9.150  0.1556  0.3973 -0.0585
 3199W        W 4170   8.877   5.925   9.364 -0.0350  0.0263  0.1078
 3200W        W 4171  12.513   1.823   5.787  0.2358 -0.1238  0.1297
 3201W        W 4172  10.689   6.061   4.620 -0.1818  0.0760  0.1967
 3202W        W 4173   2.918   2.160  13.427 -0.2631  0.1892 -0.0660
 3203W        W 4174  10.986   1.831   2.002  0.2776 -0.2456  0.2148
 3204W        W 4175   6.798   3.368   1.108 -0.2000 -0.2681 -0.3395
 3205W        W 4176  10.117   9.407   4.606 -0.2510 -0.0615  0.0865
 3206W        W 4177   9.827  12.404   1.966 -0.0378  0.3547 -0.2192
 3207W        W 4178   8.384   4.234   5.065 -0.0991  0.1792  0.0124
 3208W        W 4179   7.989   6.567   7.887  0.2151  0.0457  0.0123
 3209W        W 4180   3.551   2.084   5.000 -0.2318  0.1234  0.0668
 3210W        W 4181   2.447   7.982  12.708  0.3316  0.1702 -0.1807
 3211W        W 4182   2.610   4.274   6.697  0.5186 -0.0600  0.0058
 3212W        W 4183   7.535   5.672   9.930 -0.2332 -0.3187  0.1251
 3213W        W 4184   8.673   5.345   7.817  0.0415 -0.0196  0.0364
 3214W        W 4185   5.381  12.737   9.453  0.2231  0.0059  0.3510
 3215W        W 4186   4.436   2.706  12.968 -0.1065 -0.2949 -0.1075
 3216W        W 4187   7.288  12.545   6.615  0.3726  0.1474 -0.2174
 3217W        W 4188   5.094  12.997  12.011 -0.1611 -0.5279  0.1492
 3218W        W 4189   4.691   7.796   8.721  0.0927 -0.0717 -0.1330
 3219W        W 4190   1.637   1.636  13.519 -0.0104  0.2669 -0.0108
 3220W        W 4191   3.065   6.620   9.948 -0.0673  0.1401  0.2671
 3221W        W 4192  10.632   6.378  11.296  0.1668 -0.3574  0.0980
 3222W        W 4193   5.020   7.390   2.949 -0.0155  0.0578  0.2945
 3223W        W 4194   6.538   1.186   1.139  0.0368  0.2004 -0.4940
 3224W        W 4195   0.195   7.202   1.688 -0.0927 -0.2198  0.0067
 3225W        W 4196   9.785  11.302  12.729 -0.0598 -0.2910  0.1653
 3226W        W 4197   8.612  11.258   4.777  0.1597 -0.2455  0.1174
 3227W        W 4198   9.612   7.572   6.774  0.2185  0.0915  0.3137
 3228W        W 4199   7.062   6.783   8.295  0.0621 -0.0996 -0.2283
 3229W        W 4200  10.273  11.257   0.083 -0.0202  0.0948  0.0571
 3230W        W 4201   5.458   8.304   0.230  0.3714 -0.2314 -0.1659
 3231W        W 4202   2.165   7.505  12.516  0.1245 -0.1173 -0.0246
 3232W        W 4203   8.057   2.509  11.059 -0.3570 -0.1204  0.0938
 3233W        W 4204   5.987  12.269   0.014  0.2866  0.0420 -0.1678
 3234W        W 4205   4.385   8.477   6.929 -0.0868  0.1174  0.0358
 3235W        W 4206   4.304   9.894   9.587  0.1035  0.0014 -0.1547
 3236W        W 4207   9.521   1.063   1.010  0.1478 -0.1565  0.1521
 3237W        W 4208   3.717  12.066   2.901  0.0278  0.1817 -0.2176
 3238W        W 4209   8.328   7.392   1.182  0.3122  0.1313  0.3422
 3239W        W 4210   2.303  11.820   4.597  0.3576  0.1345  0.2185
 3240W        W 4211  10.547  10.452   2.478  0.0829 -0.1962 -0.2280
 3241W        W 4212   3.445  12.931   0.883 -0.0056 -0.2049 -0.1233
 3242W        W 4213   7.707   9.896   4.934  0.0943 -0.0337  0.2768
 3243W        W 4214   1.244  12.052  12.756  0.1574 -0.1999 -0.2075
 3244W        W 4215  12.183   8.359   6.108 -0.1471 -0.2987 -0.2982
 3245W        W 4216   0.212   3.284   6.660  0.0031 -0.1018 -0.1911
 3246W        W 4217   1.698   2.557  11.954  0.1580  0.2380 -0.1929
 3247W        W 4218  13.758  11.700   3.350 -0.1081 -0.1830 -0.1745
 3248W        W 4219   7.592   8.750   4.286  0.1334 -0.0004 -0.1404
 3249W        W 4220   4.316   8.061   1.769 -0.2821  0.0309 -0.1765
 3250W        W 4221   9.788  12.550   9.484 -0.0294 -0.4160  0.1323
 3251W        W 4222   5.752   6.760  12.583 -0.1826  0.0382 -0.2210
 3252W        W 4223   9.644   1.731   3.713 -0.0796  0.1320  0.2540
 3253W        W 4224   4.524  13.707   5.407 -0.1832 -0.0680  0.0425
 3254W        W 4225   9.897   1.832  10.425  0.0881  0.2637  0.1653
 3255W        W 4226   0.959  10.503   7.902  0.1347 -0.0290 -0.0734
 3256W        W 4227  13.189   3.928   3.772 -0.2468 -0.3304 -0.0503
 3257W        W 4228  12.226   2.535   4.384  0.0333  0.0286  0.1925
 3258W        W 4229   5.898  11.413   5.864 -0.1904 -0.2977 -0.1745
 3259W        W 4230  11.079   0.880   2.513 -0.0078 -0.1164  0.0505
 3260W        W 4231   8.789   4.362   5.967  0.0074  0.1767  0.0525
 3261W        W 4232   9.264   1.200   9.702  0.1076 -0.0265  0.0772
 3262W        W 4233  13.187   6.044   0.704  0.1948  0.1236  0.2642
 3263W        W 4234   7.853  13.368   1.609 -0.1311 -0.1102 -0.3227
 3264W        W 4235   2.860   9.185   1.973  0.3461 -0.1184 -0.1889
 3265W        W 4236  12.801  12.471   4.328 -0.4536 -0.1215  0.2152
 3266W        W 4237  12.447   7.602  11.093 -0.1453 -0.0074  0.0888
 3267W        W 4238   8.063   3.198  12.530  0.3311  0.1731 -0.0286
 3268W        W 4239  10.329   6.450   0.861  0.0954  0.0021 -0.3681
 3269W        W 4240   4.873   8.707   4.180 -0.0283  0.1075 -0.2347
 3270W        W 4241   9.958  13.121   6.994  0.0363 -0.2161  0.1001
 3271W        W 4242   7.768   2.694  12.913  0.1412 -0.1238  0.1332
 3272W        W 4243   6.601   6.821   8.076  0.0537  0.0455 -0.2738
 3273W        W 4244  11.901  13.740   1.078  0.0797 -0.0244  0.1447
 3274W        W 4245   9.222   8.779   1.197  0.1094  0.0480  0.1390
 3275W        W 4246  13.525   7.380   5.009  0.1773  0.1062  0.0918
 3276W        W 4247  12.895   5.325  13.000  0.0957  0.0436 -0.2344
 3277W        W 4248   0.683  12.931   3.199  0.0136 -0.1897 -0.0793
 3278W        W 4249   3.139   1.661   5.896 -0.1620 -0.2569  0.0531
 3279W        W 4250   7.138   0.607   0.834  0.2016  0.2410  0.2580
 3280W        W 4251   1.286   7.273  11.360  0.0482  0.0087  0.1212
 3281W        W 4252   6.134   1.344   2.750 -0.0887 -0.2268 -0.1192
 3282W        W 4253   6.223  12.985   9.861 -0.0507 -0.0660  0.2989
 3283W        W 4254   9.811   7.418   9.666 -0.4362  0.1538 -0.1064
 3284W        W 4255   1.890   9.802   1.695  0.0105  0.1193  0.1783
 3285W        W 4256   5.469   6.458   6.312  0.0659 -0.2653 -0.2423
 3286W        W 4257   4.968   6.211   3.169  0.2200  0.0093  0.0054
 3287W        W 4258  11.487   3.187   5.717 -0.1848 -0.2377 -0.1379
 3288W        W 4259   7.347  11.428   8.930 -0.1760  0.1330  0.1405
 3289W        W 4260   4.066   3.001   6.561 -0.1901  0.0368  0.1194
 3290W        W 4261   3.911   4.713   0.761 -0.2806  0.1397 -0.1006
 3291W        W 4262  13.427   6.988  13.021 -0.1088 -0.2591  0.1006
 3292W        W 4263  11.441   4.552  12.184  0.2431  0.1794 -0.1854
 3293W        W 4264  11.069   5.287   1.292 -0.3502 -0.0064  0.0383
 3294W        W 4265  13.322  13.482  11.665 -0.1603 -0.1670 -0.0784
 3295W        W 4266   4.212  10.850   3.506  0.0828  0.1964  0.3225
 3296W        W 4267   2.162   2.308   4.199 -0.1199  0.1241 -0.1140
 3297W        W 4268   1.946   4.549   1.235  0.0396  0.0303 -0.0319
 3298W        W 4269   3.219   4.685  12.035  0.1197  0.4280  0.1819
 3299W        W 4270  10.174   6.015   4.829  0.1810 -0.1111 -0.1056
 3300W        W 4271   4.882   5.541  12.001  0.1289  0.1727 -0.3607
 3301W        W 4272  11.683  13.428   0.700 -0.2728  0.1132  0.1865
 3302W        W 4273   7.878  13.207  11.772  0.3530  0.1256  0.0500
 3303W        W 4274   8.743   1.833  12.622 -0.1084  0.2723 -0.2533
 3304W        W 4275  10.980   4.867   4.997  0.0287  0.5021  0.0563
 3305W        W 4276   0.715   1.277  11.264 -0.0504  0.1295 -0.0805
 3306W        W 4277   0.794   1.582   4.854 -0.1608 -0.0247  0.0434
 3307W        W 4278  11.441   8.894   7.770 -0.2549  0.1706  0.1447
 3308W        W 4279   7.868   7.102  11.461 -0.2826 -0.1159  0.2403
 3309W        W 4280   7.353   3.250   9.444  0.0336  0.1793 -0.0533
 3310W        W 4281  10.354   6.298   1.932 -0.2786 -0.0163  0.0119
 3311W        W 4282  12.778  13.112   0.749  0.0145  0.2501 -0.0836
 3312W        W 4283   3.890   7.452   9.447 -0.1687  0.1130  0.1081
 3313W        W 4284   3.248   1.768  13.574  0.1191  0.0889 -0.5770
 3314W        W 4285   0.711  13.370   0.749 -0.0065  0.0289  0.3497
 3315W        W 4286   4.144  12.365   3.043 -0.1081  0.1493 -0.0273
 3316W        W 4287   4.397   8.234  10.742 -0.0496  0.0222 -0.0868
 3317W        W 4288  12.464   0.799   8.454 -0.0172 -0.0506 -0.1986
 3318W        W 4289   8.063   0.360  13.328  0.2975 -0.0611 -0.0601
 3319W        W 4290  12.316   1.528   3.115  0.0661 -0.1520  0.1198
 3320W        W 4291   1.236  11.489   6.005 -0.2024  0.0115 -0.0433
 3321W        W 4292  10.485   0.586  13.415 -0.0748 -0.1613  0.2218
 3322W        W 4293  10.069   1.754  11.854  0.3163 -0.0472 -0.0282
 3323W        W 4294   5.611   0.559   2.962 -0.2684 -0.1729 -0.0087
 3324W        W 4295   6.675   8.645   1.788  0.1055 -0.2162  0.4088
 3325W        W 4296   1.871  13.029  12.193 -0.1251 -0.0882 -0.2116
 3326W        W 4297   4.594   0.712   1.650  0.3084 -0.1415  0.3062
 3327W        W 4298   2.940   3.688  12.556 -0.0780 -0.1172 -0.1847
 3328W        W 4299  11.823  10.836   6.083 -0.0505 -0.5150  0.1598
 3329W        W 4300   3.441   4.283   5.479  0.1352  0.2377  0.0395
 3330W        W 4301   4.314   8.954  13.243 -0.0421 -0.0077  0.0219
 3331W        W 4302  10.797  10.214   1.214  0.0200  0.4068  0.0245
 3332W        W 4303   3.522   0.108   4.553  0.0161  0.0635  0.2976
 3333W        W 4304   4.244  13.114   7.483  0.3312 -0.3320  0.1993
 3334W        W 4305  10.994   8.604   2.144 -0.0775  0.0798 -0.3262
 3335W        W 4306  13.506   4.493   9.024 -0.1953 -0.1270 -0.1101
 3336W        W 4307  10.079   2.484   1.278  0.5152  0.3912 -0.0231
 3337W        W 4308   7.755  10.372   3.020 -0.3489 -0.1104 -0.0580
 3338W        W 4309   3.909   0.053   6.402  0.0281  0.1725  0.1223
 3339W        W 4310  10.276   1.176   1.234 -0.1412 -0.0748 -0.0103
 3340W        W 4311   5.380   7.475  12.927  0.0222  0.3844 -0.1365
 3341W        W 4312   2.567  12.638   9.107 -0.0968  0.0838 -0.1765
 3342W        W 4313   0.245   1.122   9.547 -0.0465  0.3446 -0.2890
 3343W        W 4314   2.468  11.198   1.513 -0.1168  0.1325  0.0494
 3344W        W 4315   5.501   0.133   3.374  0.0446  0.1811  0.0174
 3345W        W 4316   3.604  10.041  11.605  0.4832  0.4789  0.0792
 3346W        W 4317   5.032   2.774   9.523  0.2155  0.2404 -0.1555
 3347W        W 4318  10.906   9.711   2.626 -0.1875  0.0517  0.2342
 3348W        W 4319   1.097  11.883   9.917  0.3128  0.3711  0.1982
 3349W        W 4320   0.814   7.551   7.097 -0.2107 -0.0202  0.4062
 3350W        W 4321   1.835  10.036  11.321 -0.2300 -0.0202  0.1574
 3351W        W 4322  10.471   5.173   4.600  0.0698  0.0296  0.1013
 3352W        W 4323  10.453   6.974   8.533 -0.1949  0.0212  0.1106
 3353W        W 4324  10.901   1.524   5.222  0.0406  0.2464  0.0170
 3354W        W 4325   5.539   4.981  12.755 -0.2299  0.2475  0.1410
 3355W        W 4326   2.016   7.575   4.133  0.3370 -0.0712  0.0642
 3356W        W 4327  12.628   7.382  13.015  0.0494 -0.2740 -0.1942
 3357W        W 4328   8.498  10.697   9.567 -0.0383  0.2982  0.0802
 3358W        W 4329   6.361   2.058   0.076  0.1042 -0.1468  0.0031
 3359W        W 4330   0.237  13.320   0.536 -0.0267 -0.3309  0.1347
 3360W        W 4331   2.067   9.023   2.638 -0.3445  0.0087 -0.1751
 3361W        W 4332   1.386   5.547   4.598  0.2683 -0.2895 -0.2067
 3362W        W 4333   2.469   5.689   5.430  0.1660 -0.1345 -0.1181
 3363W        W 4334  10.936   6.695  13.313  0.0853 -0.2801 -0.0896
 3364W        W 4335   8.113   5.787  11.730  0.1183 -0.0311  0.1218
 3365W        W 4336   5.118   7.796   8.373 -0.2348  0.0887  0.3137
 3366W        W 4337   4.138   2.959   3.486 -0.0467  0.4002 -0.3094
 3367W        W 4338   9.179   3.918   2.369  0.2059 -0.2506 -0.1525
 3368W        W 4339  13.370  13.755   9.204 -0.0565 -0.1392 -0.0503
 3369W        W 4340  12.099   2.284   1.503  0.1369 -0.0514 -0.2511
 3370W        W 4341   9.440  11.813  11.042 -0.1324 -0.0349 -0.0766
 3371W        W 4342   1.687   1.423  12.322 -0.0202 -0.3025 -0.4910
 3372W        W 4343   1.652   2.436   7.397  0.3471 -0.2166  0.0320
 3373W        W 4344   8.153   3.597   3.178 -0.2078  0.0533  0.2426
 3374W        W 4345  12.535   7.639   4.453  0.1838 -0.3916  0.0571
 3375W        W 4346   7.285   1.860  13.204  0.4463  0.1669  0.0084
 3376W        W 4347   8.440   4.740   6.871  0.0780 -0.1482  0.0331
 3377W        W 4348  12.551  11.747  11.068 -0.0647  0.0184  0.0115
 3378W        W 4349   4.645  13.502   1.038 -0.0992 -0.3170  0.2135
 3379W        W 4350   9.333   7.186   5.192 -0.0771  0.0678  0.1229
 3380W        W 4351   4.855   0.758   9.269  0.2224 -0.0080 -0.0243
 3381W        W 4352  11.250  12.636   3.479  0.1793  0.0824 -0.2685
 3382W        W 4353   7.436  13.712   0.557  0.1300 -0.1439 -0.1572
 3383W        W 4354  11.213   7.413   2.225  0.1223  0.3698 -0.0267
 3384W        W 4355   4.429  13.345   3.132  0.0506 -0.0633  0.0888
 3385W        W 4356   0.821   1.084   9.334  0.1810  0.0580  0.1205
 3386W        W 4357   2.253  12.259   8.922  0.0244 -0.0915  0.0413
 3387W        W 4358   7.665   6.012   2.216  0.1115  0.2576  0.0991
 3388W        W 4359  10.929   3.680   1.255  0.1761 -0.0760 -0.0343
 3389W        W 4360   1.595   4.494   3.696 -0.1930 -0.1025  0.1321
 3390W        W 4361   5.702   7.184   0.734 -0.2613 -0.2942 -0.3301
 3391W        W 4362   2.524   5.621   3.287  0.5164 -0.1140  0.0490
 3392W        W 4363   4.467   4.803   3.145  0.3891 -0.1863  0.0862
 3393W        W 4364   7.429   4.547  11.070  0.0530 -0.1800  0.1401
 3394W        W 4365   0.424   2.699   3.390 -0.0072 -0.4808 -0.1385
 3395W        W 4366   1.911   3.514  13.255  0.1892 -0.1540  0.1614
 3396W        W 4367   6.071   0.151   8.643  0.1137  0.0587 -0.0895
 3397W        W 4368   7.136   8.056   0.249 -0.0574 -0.0952  0.2205
 3398W        W 4369   5.954  11.089   4.730 -0.1473 -0.1492  0.2997
 3399W        W 4370   1.740   9.960   2.400  0.0498 -0.0441 -0.2276
 3400W        W 4371   5.814   2.173   7.981  0.3946 -0.0506 -0.0471
 3401W        W 4372  11.819  13.257   9.440  0.2060  0.1200 -0.1521
 3402W        W 4373  13.478   7.124   9.953 -0.2765 -0.0488 -0.3450
 3403W        W 4374  10.996   8.338   0.024 -0.0615 -0.2680 -0.1437
 3404W        W 4375   0.984   2.243   5.423 -0.0008 -0.0493  0.2377
 3405W        W 4376  13.186  13.698   7.628  0.1713  0.3649  0.0085
 3406W        W 4377   9.139   1.280   5.322 -0.0087 -0.2662 -0.1555
 3407W        W 4378   0.664   3.854   2.211  0.1989 -0.1551  0.1453
 3408W        W 4379  13.034  12.347   8.031  0.0186  0.1412 -0.2903
 3409W        W 4380  11.607   5.056  12.361  0.0158 -0.2413 -0.0950
 3410W        W 4381  10.987   1.884  11.554  0.3517 -0.1345 -0.2145
 3411W        W 4382   4.989   9.217   9.273  0.4485 -0.0255  0.0283
 3412W        W 4383   6.271  11.618   6.588 -0.2140  0.2010  0.2792
 3413W        W 4384  11.853   4.651   4.801 -0.1365 -0.0036  0.3314
 3414W        W 4385   3.604  10.977   0.880 -0.0459 -0.1678 -0.0835
 3415W        W 4386  13.348   1.317  13.419  0.2573 -0.0340  0.0311
 3416W        W 4387   7.780   7.897   1.691  0.0208 -0.1848 -0.2288
 3417W        W 4388  10.334   4.029   2.246 -0.2453  0.0846  0.1838
 3418W        W 4389   7.139  13.006   9.264 -0.2181  0.1153  0.0942
 3419W        W 4390  10.538  11.583   0.968  0.1797 -0.1759  0.2867
 3420W        W 4391   2.798  12.276   6.586  0.0252  0.2227  0.0288
 3421W        W 4392  10.185   3.061  10.696  0.0478 -0.2340  0.2473
 3422W        W 4393   4.299   8.542   8.548 -0.1568  0.1676 -0.1078
 3423W        W 4394  12.739   7.530   3.669  0.1784 -0.0128  0.0380
 3424W        W 4395   8.253  13.797  13.344 -0.0067 -0.0401  0.1477
 3425W        W 4396  13.694  13.560  11.259 -0.3872 -0.0776 -0.0636
 3426W        W 4397   1.115  13.217   9.188  0.3509 -0.4656  0.1951
 3427W        W 4398  10.971  10.214  12.821  0.1999  0.0488  0.0352
 3428W        W 4399  11.678  13.566  11.248 -0.1953 -0.1524 -0.1556
 3429W        W 4400  10.813  11.070  10.799 -0.2176 -0.0812  0.0084
 3430W        W 4401   1.820   9.660   9.296  0.0150 -0.0278  0.1514
 3431W        W 4402   3.681   9.689  12.570  0.0321 -0.4166  0.0608
 3432W        W 4403   6.804  12.972   4.595 -0.4036 -0.0426  0.3376
 3433W        W 4404  12.532   7.654   3.184 -0.2161  0.3596  0.0454
 3434W        W 4405   9.475   6.461   5.944 -0.2607 -0.1937  0.0556
 3435W        W 4406  13.457   3.788  11.056 -0.1095  0.1339  0.0139
 3436W        W 4407   5.862   7.660   0.749  0.0912 -0.2504  0.2287
 3437W        W 4408  13.746   4.342   5.958 -0.0408  0.1010  0.2505
 3438W        W 4409   6.941   1.855  12.300  0.1804 -0.0677 -0.3575
 3439W        W 4410   7.897   4.299  13.630 -0.2978 -0.2341 -0.0904
 3440W        W 4411   7.234   7.328   3.100 -0.2762  0.2002 -0.0026
 3441W        W 4412   0.794   7.111   0.740 -0.2186 -0.2100 -0.1126
 3442W        W 4413  13.878   7.120   2.174  0.2521  0.2127 -0.1799
 3443W        W 4414   5.057   0.756   1.801 -0.2681 -0.3606 -0.2443
 3444W        W 4415   6.563  10.054  12.484 -0.0990 -0.3947 -0.0325
 3445W        W 4416   0.920  11.015   7.795  0.0213  0.2278  0.1940
 3446W        W 4417   0.962  10.275   5.920  0.2372 -0.1401  0.0748
 3447W        W 4418   9.816   5.196   6.257  0.4794  0.0007  0.3681
 3448W        W 4419   4.290   0.834   4.540 -0.0023 -0.1173  0.0728
 3449W        W 4420  12.431   4.770  13.527 -0.2187 -0.1558 -0.2400
 3450W        W 4421   9.066   0.922   0.314  0.2015  0.1953  0.2848
 3451W        W 4422  12.588  13.413   0.397  0.1857  0.3124  0.1370
 3452W        W 4423  11.873   0.151   9.782 -0.6552 -0.3128 -0.0544
 3453W        W 4424   2.656   1.001   4.287  0.1709  0.6257 -0.1777
 3454W        W 4425   5.494   8.206   8.380 -0.0094 -0.1252  0.0338
 3455W        W 4426   6.566   3.709   0.790  0.1760 -0.2420 -0.0995
 3456W        W 4427  13.447  12.512   3.694  0.0557  0.0207  0.1358
 3457W        W 4428   9.466   4.025  13.465  0.0979 -0.0209  0.0924
 3458W        W 4429  13.167   0.994   0.261 -0.2986 -0.0814 -0.0070
 3459W        W 4430   4.381   4.113   9.348 -0.0805  0.0776 -0.0709
 3460W        W 4431   6.783   5.895   3.199 -0.1948 -0.1476 -0.1172
 3461W        W 4432   1.278   8.826   3.228 -0.4816  0.0372 -0.5677
 3462W        W 4433   7.572   3.057  12.519 -0.1568 -0.0279 -0.1967
 3463W        W 4434   7.807   0.330   4.620  0.2182  0.0136  0.1729
 3464W        W 4435   0.848   1.690   3.897  0.1175 -0.0783  0.1879
 3465W        W 4436   0.795   1.166   6.996  0.1422  0.0415  0.1091
 3466W        W 4437  12.273   2.967  13.575 -0.1270 -0.2007  0.0330
 3467W        W 4438   2.225  13.447   5.720  0.2063  0.1566  0.0819
 3468W        W 4439   5.334   9.434   5.733  0.0886 -0.0058  0.1237
 3469W        W 4440  12.574   4.225   3.048 -0.2244 -0.0644 -0.1493
 3470W        W 4441  10.569   6.575   0.386  0.4716 -0.2157 -0.1068
 3471W        W 4442   1.378   7.833  11.736  0.2929  0.2965  0.0580
 3472W        W 4443  10.324   4.860   6.181 -0.2468 -0.0828  0.2600
 3473W        W 4444   4.756   8.166   4.477  0.0305  0.3011  0.0708
 3474W        W 4445   8.961  11.417   0.384  0.0580  0.2109  0.0959
 3475W        W 4446   9.801   6.965   9.890 -0.1704  0.1898  0.0825
 3476W        W 4447   6.124   2.117   3.269 -0.2387 -0.1201 -0.0858
 3477W        W 4448  10.601   2.333   5.007 -0.1084 -0.0556 -0.0792
 3478W        W 4449   2.597  11.944  10.380  0.1466 -0.0183 -0.0842
 3479W        W 4450   1.235  11.014  11.370 -0.0782 -0.1710  0.1871
 3480W        W 4451   4.662   2.319  11.436  0.2545 -0.0412 -0.1428
 3481W        W 4452  11.476   6.854  10.817 -0.1505  0.2543  0.0429
 3482W        W 4453   2.287   5.807  10.755 -0.2324 -0.0771 -0.2874
 3483W        W 4454   8.404  10.537   4.250 -0.1820 -0.0180 -0.0198
 3484W        W 4455  10.253  10.060   0.424  0.0683 -0.1085 -0.0248
 3485W        W 4456   0.798   9.025   1.170 -0.4856  0.2395 -0.0304
 3486W        W 4457   8.993   3.199   7.218 -0.0025 -0.1105 -0.0105
 3487W        W 4458   6.360   4.831   1.752  0.0005  0.0475  0.1740
 3488W        W 4459   0.798   7.831   8.130  0.1209 -0.1002 -0.0242
 3489W        W 4460  13.004  10.934   7.476 -0.1094 -0.0914  0.2995
 3490W        W 4461   1.020   8.870  10.179 -0.2140  0.0043 -0.2131
 3491W        W 4462   7.402   4.011   9.906  0.1894  0.1687  0.0488
 3492W        W 4463   9.686   7.866   6.247 -0.0435 -0.2926  0.4502
 3493W        W 4464   5.787   6.574   5.880 -0.2908 -0.1392  0.1240
 3494W        W 4465   5.822  13.019   0.178  0.1728  0.1184 -0.1216
 3495W        W 4466   5.002   4.550  10.238 -0.2206 -0.4137 -0.1654
 3496W        W 4467  13.257  11.708  13.642 -0.0798  0.1788 -0.1176
 3497W        W 4468   0.743   9.394  12.518 -0.0355  0.1465  0.2458
 3498W        W 4469  10.453   8.167   4.624  0.1413 -0.0526  0.1617
 3499W        W 4470   3.040   3.048   1.586 -0.2120  0.0190 -0.3075
 3500W        W 4471   4.267   7.150   6.664  0.0727 -0.2371  0.0380
 3501W        W 4472   6.211   5.940   8.926 -0.1715 -0.2514  0.1188
 3502W        W 4473   0.571  10.638   5.738 -0.1015 -0.1880 -0.0813
 3503W        W 4474   1.898   4.639   4.085 -0.0111 -0.3109 -0.0904
 3504W        W 4475  11.149  10.395   0.927  0.3683  0.1512 -0.0247
 3505W        W 4476   9.796   8.715  12.478  0.1113 -0.0894  0.1638
 3506W        W 4477   7.566   5.988   7.205 -0.0149 -0.2049  0.0385
 3507W        W 4478   6.438   4.847   6.808  0.0359 -0.3039 -0.2270
 3508W        W 4479   8.008   3.102   1.480  0.3115  0.0987  0.1382
 3509W        W 4480   7.039   8.860   5.768 -0.1329 -0.1923  0.3037
 3510W        W 4481   4.338   9.575   2.046  0.1285  0.0343  0.5606
 3511W        W 4482   4.617  12.073   1.326  0.1692  0.2042 -0.1852
 3512W        W 4483   2.466   0.909   1.156  0.0280 -0.2037  0.2734
 3513W        W 4484   0.648   6.030   4.240 -0.2450 -0.0916 -0.0498
 3514W        W 4485  13.613   2.121   3.864 -0.1292 -0.0900  0.0369
 3515W        W 4486   8.212   2.012   6.994  0.1305 -0.0681  0.0090
 3516W        W 4487   3.338  11.744   9.674 -0.0218 -0.0856 -0.1182
 3517W        W 4488   2.711  13.700   5.747  0.2900  0.0528  0.3859
 3518W        W 4489  11.141   3.293  13.711  0.0448 -0.1302 -0.0194
 3519W        W 4490   0.747   6.717   1.850  0.1388 -0.2657  0.0205
 3520W        W 4491  12.851   1.869  10.216  0.3435 -0.0318 -0.2151
 3521W        W 4492  11.629  10.840   8.096  0.3404  0.0734  0.0287
 3522W        W 4493   6.491   5.392   0.363 -0.2553  0.0664 -0.0908
 3523W        W 4494  11.579   5.328   6.433 -0.1399  0.1487 -0.1351
 3524W        W 4495   6.016   3.923   5.105  0.3814 -0.0587  0.1663
 3525W        W 4496  13.872   2.876  10.002  0.2393 -0.1837  0.4224
 3526W        W 4497   2.192   2.442   1.632 -0.0226  0.3394  0.0200
 3527W        W 4498   5.379  10.078   3.584 -0.0853 -0.0639 -0.0220
 3528W        W 4499  13.304   8.567   9.569  0.3412  0.1678 -0.0921
 3529W        W 4500   2.117   3.962   6.650 -0.1340 -0.0221  0.2737
 3530W        W 4501   8.297   9.724   6.564  0.1085  0.1530 -0.0482
 3531W        W 4502   9.333   2.911  11.376 -0.3054  0.0219 -0.2105
 3532W        W 4503   7.648  12.004  10.864 -0.0265 -0.0766  0.0369
 3533W        W 4504  12.481  13.781   5.792 -0.2497 -0.2859  0.1122
 3534W        W 4505   4.557   9.038   7.766 -0.1184  0.3084 -0.0857
 3535W        W 4506   8.724   2.218   2.069 -0.1216  0.0909  0.1628
 3536W        W 4507   9.379   5.468   1.978  0.0725  0.1434  0.0579
 3537W        W 4508   4.561   7.130   6.256 -0.4047 -0.1209  0.0285
 3538W        W 4509  13.917  12.518   6.115 -0.1831  0.0349  0.1558
 3539W        W 4510   9.984   1.388   0.419 -0.3712 -0.1101  0.3867
 3540W        W 4511   6.355  12.943   1.624 -0.4186 -0.0055 -0.0482
 3541W        W 4512   7.864   6.582   3.373 -0.0121 -0.3373 -0.0974
 3542W        W 4513  10.851  11.928   1.013  0.0714  0.0460  0.1457
 3543W        W 4514  10.432   8.591  12.816  0.2463 -0.0301 -0.2234
 3544W        W 4515   2.097   8.198   8.622 -0.1750 -0.1128  0.1997
 3545W        W 4516   0.592  12.000   3.719 -0.0241  0.3026 -0.3241
 3546W        W 4517   4.775   9.306   2.173  0.1210  0.0737  0.0782
 3547W        W 4518  12.732   6.176   9.791  0.3659 -0.4686  0.1256
 3548W        W 4519   8.485   4.513   0.506 -0.0551  0.0535 -0.0242
 3549W        W 4520   9.534   7.027   1.565 -0.1117 -0.0174 -0.0418
 3550W        W 4521   1.667  10.145  13.890 -0.1141  0.1188 -0.2070
 3551W        W 4522   7.505   7.773   3.127  0.0623  0.1217  0.0345
 3552W        W 4523   6.644  13.083   9.204  0.0331 -0.1425  0.1070
 3553W        W 4524   5.278   8.722  12.438 -0.2811  0.0295 -0.1985
 3554W        W 4525   6.453  12.574  11.704 -0.2860  0.0043  0.0186
 3555W        W 4526   0.505  13.711  12.581  0.1845 -0.2396  0.0685
 3556W        W 4527   3.043   4.239   0.659  0.4562 -0.2141 -0.2461
 3557W        W 4528   3.354   0.994   3.753 -0.1024 -0.2518  0.2915
 3558W        W 4529   1.116   6.731  11.564  0.1179  0.1281 -0.0587
 3559W        W 4530   4.102   0.042  10.191 -0.0617  0.3414  0.4529
 3560W        W 4531  12.602   2.143   1.425 -0.1425  0.0663  0.0287
 3561W        W 4532   7.868   1.767  11.267  0.1859 -0.0627  0.3148
 3562W        W 4533   2.701   0.244   1.964  0.2075 -0.1990 -0.3594
 3563W        W 4534   6.242   7.470  11.783 -0.0485  0.1791  0.2397
 3564W        W 4535   7.298   4.098   7.581  0.2933 -0.3315  0.0182
 3565W        W 4536   0.625  11.430  13.020  0.0532 -0.2318  0.0642
 3566W        W 4537  11.341   5.086   0.786 -0.2818 -0.1204  0.0874
 3567W        W 4538   7.121   6.169  12.532 -0.3618 -0.0206 -0.0426
 3568W        W 4539   7.997   7.955  13.711 -0.1507 -0.1872 -0.1845
 3569W        W 4540   5.914   4.605  10.013 -0.0576 -0.3260 -0.0038
 3570W        W 4541   1.360   1.238  13.411  0.4627  0.2706  0.0754
 3571W        W 4542   5.603   4.457   9.115  0.2484  0.1457  0.1080
 3572W        W 4543   8.656   3.865   4.995  0.1745 -0.0371  0.0191
 3573W        W 4544   9.776   7.093   6.735  0.1090  0.1171 -0.2180
 3574W        W 4545   6.455   4.358  11.293  0.1781  0.0954 -0.2412
 3575W        W 4546  12.245   7.046   2.488 -0.3586 -0.0206 -0.2869
 3576W        W 4547   6.644   6.659   1.771 -0.0434 -0.1913  0.0521
 3577W        W 4548   1.168   0.746  11.695  0.1626  0.0467 -0.1981
 3578W        W 4549   1.972   2.576  13.749 -0.1011 -0.2211  0.0951
 3579W        W 4550   2.937   9.781  13.362  0.1925  0.0487  0.0261
 3580W        W 4551   1.972   6.947   3.422  0.1183  0.1552 -0.2521
 3581W        W 4552   7.611   2.743   3.140  0.1513  0.0862  0.2154
 3582W        W 4553   4.594   9.027   4.490  0.1253  0.1990 -0.1476
 3583W        W 4554   8.054   9.222   9.338  0.0687 -0.4380  0.1229
 3584W        W 4555   2.222   7.258   7.810  0.3101  0.3079  0.0864
 3585W        W 4556   4.276   1.135   2.449  0.2569  0.3656 -0.0392
 3586W        W 4557   6.597   5.204   3.510 -0.0443  0.1007 -0.0250
 3587W        W 4558   5.171  11.210  10.281 -0.2614  0.0341  0.1560
 3588W        W 4559   8.858   1.848   6.321 -0.1055 -0.0540  0.0762
 3589W        W 4560   2.924   0.784   3.893  0.4609 -0.2767 -0.1172
 3590W        W 4561  13.267   9.817  12.484  0.1221  0.0958 -0.1675
 3591W        W 4562   4.993   6.576   0.972 -0.0740 -0.0460  0.1205
 3592W        W 4563   6.651   4.365   5.825 -0.0447  0.1644 -0.1101
 3593W        W 4564   8.094   3.197  10.254 -0.1578  0.1972  0.0409
 3594W        W 4565   6.683   5.111   4.662  0.4102  0.1565  0.1403
 3595W        W 4566  11.656  12.615   3.063 -0.0321  0.2087 -0.2673
 3596W        W 4567   0.316  12.703  10.104  0.0755 -0.2879 -0.2510
 3597W        W 4568   5.078  10.807  12.041 -0.2736 -0.4154  0.0236
 3598W        W 4569  13.283  13.439   8.043 -0.1647 -0.0555 -0.2809
 3599W        W 4570  13.582   5.747   0.870  0.0512  0.1108 -0.1165
 3600W        W 4571  12.071   7.920   4.601  0.1707 -0.0099  0.1447
 3601W        W 4572   1.919  10.572  11.940  0.0028 -0.2669  0.1178
 3602W        W 4573   8.044   4.373   6.545  0.0186 -0.1212  0.1648
 3603W        W 4574  11.632   8.722   4.197 -0.2064  0.2354  0.1216
 3604W        W 4575   0.665   1.727   8.588 -0.1342 -0.1404 -0.2774
 3605W        W 4576   0.028   4.098   3.582  0.0778  0.2110 -0.0281
 3606W        W 4577   7.903   6.562   0.995  0.2102 -0.2200  0.0164
 3607W        W 4578   3.450  12.793  13.775  0.3979 -0.1659 -0.0405
 3608W        W 4579   5.342  13.333   6.087 -0.1299 -0.5313 -0.3154
 3609W        W 4580   7.715   5.369   6.577 -0.1537 -0.2484  0.0168
 3610W        W 4581   5.289  13.584   5.682 -0.0224  0.1047 -0.1838
 3611W        W 4582   1.254  11.024  12.775 -0.0489 -0.2022  0.1761
 3612W        W 4583   2.807   4.431   2.354  0.1661  0.2512 -0.3383
 3613W        W 4584  13.151   4.930   9.674  0.0493  0.2359 -0.0439
 3614W        W 4585   4.790  13.026  11.584 -0.1620 -0.2720  0.2609
 3615W        W 4586  13.630   5.170   9.630  0.1377  0.2896 -0.1417
 3616W        W 4587   9.701   5.095   0.425  0.1341  0.0254 -0.0400
 3617W        W 4588   3.876  10.686   5.210  0.0800  0.2852 -0.0803
 3618W        W 4589   9.724   4.350   8.253  0.1791  0.0850 -0.0178
 3619W        W 4590   3.374   1.149   1.898 -0.1092 -0.1641  0.1319
 3620W        W 4591   9.712  10.859   9.519  0.0941 -0.0122  0.0748
 3621W        W 4592   5.252  12.214   2.678 -0.0634 -0.0132  0.0094
 3622W        W 4593   3.974   1.705   2.931  0.3820 -0.1625  0.4404
 3623W        W 4594  12.480   1.177  11.510 -0.1359  0.1044  0.1907
 3624W        W 4595   4.535  13.449   7.144 -0.0026 -0.3355  0.0681
 3625W        W 4596   5.729  13.576   6.362  0.2130  0.1268  0.0521
 3626W        W 4597   8.324   1.182  10.642  0.1465 -0.0225  0.2518
 3627W        W 4598   8.437   0.520   2.088  0.1474  0.2873 -0.0244
 3628W        W 4599   8.386  10.063  13.858 -0.0127  0.1973 -0.0327
 3629W        W 4600   7.465   0.434  13.915 -0.0031 -0.0970  0.0184
 3630W        W 4601   0.125  13.655   3.095  0.0234  0.1180 -0.1644
 3631W        W 4602   4.413   1.072   3.311 -0.0896  0.2796  0.1520
 3632W        W 4603   2.268  13.427   7.057 -0.0869  0.3679  0.0412
 3633W        W 4604  13.485   9.488  12.075  0.0791  0.0738  0.1033
 3634W        W 4605   2.887   5.494   8.232 -0.0247  0.2627 -0.0128
 3635W        W 4606   0.193   6.894   2.931 -0.0045 -0.0360 -0.0013
 3636W        W 4607   9.341   6.590   0.033  0.0431  0.0215 -0.1768
 3637W        W 4608   3.987   0.655   7.762 -0.2433 -0.0487 -0.3017
 3638W        W 4609   6.941  12.742   6.899  0.1383  0.1014 -0.2364
 3639W        W 4610   4.075  12.378   8.812 -0.0699  0.1287  0.1562
 3640W        W 4611   1.630   3.367   8.336  0.2626  0.0338  0.1715
 3641W        W 4612  10.297  10.544   8.579  0.1593  0.2226  0.3572
 3642W        W 4613   6.589   7.594   9.304 -0.0891 -0.0380 -0.0850
 3643W        W 4614   5.532  10.812   0.594 -0.0567  0.2163 -0.0596
 3644W        W 4615   3.469   4.963   4.917  0.3590 -0.0614  0.0245
 3645W        W 4616  11.995   7.546   9.882 -0.1481 -0.0895 -0.0227
 3646W        W 4617   1.903   2.284  10.896  0.2627  0.0567 -0.1133
 3647W        W 4618   3.449  11.434   6.595  0.3401  0.1501  0.0488
 3648W        W 4619  13.240  12.227   0.393  0.4072  0.2449 -0.2825
 3649W        W 4620   7.383  10.455   7.699  0.1959 -0.1648  0.0722
 3650W        W 4621   0.098   7.887  10.315  0.1168  0.1564  0.0539
 3651W        W 4622  10.512   9.234   7.427 -0.0085 -0.0284  0.1331
 3652W        W 4623   4.638   8.113   1.356 -0.1822  0.1415  0.1267
 3653W        W 4624  10.137   8.314  11.595  0.0430  0.2140  0.0136
 3654W        W 4625   2.130   6.186   1.944 -0.0055 -0.3498  0.2340
 3655W        W 4626   5.022  12.702   8.961  0.0205 -0.1969 -0.0782
 3656W        W 4627   3.973  10.658   9.261  0.2202 -0.0718  0.0023
 3657W        W 4628  13.233  10.605   5.264  0.0457  0.0872  0.0086
 3658W        W 4629   6.303   0.457   6.048 -0.1174 -0.0204  0.0898
 3659W        W 4630   0.422   5.371  12.218  0.0631 -0.5481 -0.2265
 3660W        W 4631   2.218  12.849  13.268 -0.0211 -0.0302 -0.1551
 3661W        W 4632  12.888   9.417   4.099  0.1527  0.0155 -0.1079
 3662W        W 4633  11.150  12.151   0.674 -0.1209 -0.1441  0.2011
 3663W        W 4634   1.710   1.630   5.313 -0.0054  0.2080  0.1888
 3664W        W 4635  13.009   5.174  10.981  0.1468  0.1963  0.0814
 3665W        W 4636   3.191   7.338   6.502  0.0692 -0.1572  0.1354
 3666W        W 4637  10.876   5.041  11.504  0.0948 -0.0884 -0.2239
 3667W        W 4638   6.832   9.234  10.811 -0.1131  0.4186  0.1062
 3668W        W 4639   2.442  10.161   5.122  0.0131  0.0012 -0.3523
 3669W        W 4640   9.243   5.186   2.387  0.0817  0.0196 -0.0881
 3670W        W 4641   4.409   3.659  12.686 -0.1345  0.0561  0.0506
 3671W        W 4642  12.629   8.389   5.852  0.2089 -0.1441  0.0042
 3672W        W 4643   8.558   2.793   7.925  0.0659  0.0714  0.4203
 3673W        W 4644  12.559   4.898   8.969 -0.1759 -0.2227  0.2465
 3674W        W 4645   0.840  13.901   8.027  0.2986  0.2462 -0.1372
 3675W        W 4646  11.056   0.566  11.078 -0.1308 -0.4154 -0.0401
 3676W        W 4647   1.899   7.221   1.407  0.2969  0.0442 -0.1705
 3677W        W 4648   2.096   9.433   2.234  0.0506  0.3532  0.0350
 3678W        W 4649   3.099   3.509   1.294  0.2057  0.1281  0.0427
 3679W        W 4650  11.978   5.743   2.084 -0.1043  0.0498 -0.0152
 3680W        W 4651  12.361   5.137   3.651  0.1335  0.0062 -0.0309
 3681W        W 4652   2.040  13.829   3.415 -0.1105 -0.0846 -0.2158
 3682W        W 4653   7.915  13.421   9.600  0.0520 -0.2007 -0.1974
 3683W        W 4654   7.609   0.256   2.558  0.1964 -0.0487  0.1382
 3684W        W 4655   2.220   0.188   4.602  0.1942  0.2337  0.0722
 3685W        W 4656   8.625   8.571  12.274  0.0291  0.4167  0.1053
 3686W        W 4657   6.224   8.198   7.216  0.0229 -0.0611 -0.0854
 3687W        W 4658   7.804   1.505   9.898  0.0035  0.2005 -0.0944
 3688W        W 4659   3.550   8.544   6.657  0.0565 -0.3040  0.2809
 3689W        W 4660   4.145   7.625  13.159 -0.2073  0.1213  0.0140
 3690W        W 4661  11.597   5.173  11.107 -0.0676  0.1931  0.2294
 3691W        W 4662   2.680   7.381   1.605  0.2930 -0.0127  0.0904
 3692W        W 4663   7.662   5.905   4.629  0.2014  0.0835  0.0064
 3693W        W 4664   2.365   2.647   3.775 -0.1746  0.1824 -0.0662
 3694W        W 4665  13.494  10.767   6.879 -0.2625 -0.2339 -0.0379
 3695W        W 4666   9.905   4.202  12.741  0.1505  0.2778  0.1220
 3696W        W 4667   9.754   6.167  10.600  0.3313 -0.1013  0.3024
 3697W        W 4668   7.060   7.959  12.798 -0.0803  0.2418 -0.1951
 3698W        W 4669  13.872   7.445   9.529  0.2251  0.1318  0.0638
 3699W        W 4670   4.304   6.481   7.891  0.1363 -0.1298  0.0828
 3700W        W 4671   8.038   8.275   3.356 -0.0797  0.2159 -0.1629
 3701W        W 4672  13.898   6.377  13.738  0.3284  0.0126  0.1748
 3702W        W 4673   7.044   4.870   5.105  0.1547  0.2433  0.3044
 3703W        W 4674   5.408  10.544   9.117  0.4259  0.2333 -0.2117
 3704W        W 4675   0.663   9.022   4.822 -0.0927  0.0104 -0.1562
 3705W        W 4676   9.926   4.927  12.328  0.0382 -0.0592 -0.0082
 3706W        W 4677   5.383   6.492  11.027  0.0117  0.1908  0.3398
 3707W        W 4678   7.456  13.796  12.523 -0.2276 -0.2829 -0.0349
 3708W        W 4679  12.442   5.614  12.889 -0.2901 -0.0648  0.1227
 3709W        W 4680   8.119   6.623  10.875 -0.1014 -0.1011 -0.1134
 3710W        W 4681   6.905   1.105  10.771  0.1489  0.0624  0.0434
 3711W        W 4682   9.448   7.297   7.308  0.1267 -0.0225 -0.2671
 3712W        W 4683   3.890   1.235   6.897  0.2173 -0.0245  0.0347
 3713W        W 4684   7.725  13.293  11.132  0.1824  0.0218 -0.0129
 3714W        W 4685  13.442   8.433  11.392  0.0465  0.3086 -0.0926
 3715W        W 4686   3.284  10.454   7.275  0.0565 -0.0537 -0.0343
 3716W        W 4687  10.837   4.001   5.348  0.0760 -0.0445  0.0527
 3717W        W 4688  12.977   1.342  11.488 -0.0167  0.0395 -0.1985
 3718W        W 4689   3.035   1.706   6.738 -0.2594 -0.1123  0.1117
 3719W        W 4690  12.928   0.187   3.385 -0.0209  0.2567 -0.1011
 3720W        W 4691  13.271   9.364   4.639 -0.1254  0.2591  0.1262
 3721W        W 4692  10.368   9.757   2.560 -0.5601  0.1202 -0.1080
 3722W        W 4693   2.722   7.850   3.369 -0.3342 -0.1838  0.1551
 3723W        W 4694   8.208   6.499  11.794  0.1865  0.1078  0.1670
 3724W        W 4695   4.125   3.914   6.546  0.1661 -0.0235 -0.0013
 3725W        W 4696   2.892   8.740   1.679 -0.0734 -0.1371 -0.1237
 3726W        W 4697   0.143   7.081   6.064  0.1372 -0.0411 -0.0660
 3727W        W 4698   8.341   4.815   3.035 -0.0070  0.0433  0.0241
 3728W        W 4699   9.167   2.557   9.564 -0.0119  0.3521 -0.1521
 3729W        W 4700   2.667   9.798  10.876  0.1334 -0.0927  0.1995
 3730W        W 4701   0.475   3.775  10.049 -0.0385 -0.0939  0.2318
 3731W        W 4702   7.904   9.487   1.868  0.1668  0.1946  0.0641
 3732W        W 4703   8.861   0.604  11.017  0.0667  0.1565 -0.1130
 3733W        W 4704  12.153   1.729   2.708  0.0080 -0.1076  0.1087
 3734W        W 4705   7.741   7.597   5.645 -0.2576 -0.0791 -0.3119
 3735W        W 4706   1.943   8.943   2.171 -0.0193 -0.0639  0.0595
 3736W        W 4707   4.583   9.295   0.264 -0.1825 -0.1911  0.2684
 3737W        W 4708   9.628   0.274   6.368  0.1243 -0.2276 -0.0205
 3738W        W 4709   9.351   9.708   7.280  0.1162 -0.1805 -0.1151
 3739W        W 4710   0.177   1.481   0.014 -0.1254 -0.1446 -0.3582
 3740W        W 4711   6.938  13.682   0.790 -0.0247 -0.1947 -0.1107
 3741W        W 4712   5.815   7.196  12.077  0.0064 -0.0064 -0.2673
 3742W        W 4713   6.729   7.180  10.591  0.0416 -0.0523 -0.1419
 3743W        W 4714   8.713   5.624  10.187 -0.1727 -0.5059  0.1527
 3744W        W 4715  11.486   7.161   1.883 -0.0645 -0.0585 -0.1214
 3745W        W 4716   6.131  10.682   6.273 -0.0410  0.1665  0.3020
 3746W        W 4717   2.029   9.033  12.459 -0.3040  0.0657  0.2781
 3747W        W 4718   6.585   5.413   3.066  0.2074 -0.0826 -0.1674
 3748W        W 4719   8.186   7.282  13.349 -0.1715 -0.0811  0.3507
 3749W        W 4720  13.716   0.994   2.436 -0.2422 -0.0786 -0.2724
 3750W        W 4721   0.224   0.119  12.766  0.0391 -0.0113  0.2799
 3751W        W 4722   3.000   0.391   3.190 -0.2892 -0.1973 -0.1540
 3752W        W 4723   1.823   1.258   1.717 -0.1470 -0.2658 -0.1495
 3753W        W 4724  12.030  13.733   6.923  0.0948 -0.2222 -0.2606
 3754W        W 4725   8.233   6.820  13.008 -0.0748  0.2066 -0.1961
 3755W        W 4726   5.688  10.336  12.141 -0.2451 -0.0585 -0.0666
 3756W        W 4727   6.443   9.709   8.684  0.2376  0.2453  0.3307
 3757W        W 4728   7.807  12.041  11.740  0.2665 -0.1601 -0.2912
 3758W        W 4729  13.866   6.321   6.915 -0.0053  0.4045 -0.2324
 3759W        W 4730  13.423   2.547   8.918 -0.0070  0.0070 -0.1271
 3760W        W 4731  12.123  12.556  11.886 -0.1742  0.0579 -0.0842
 3761W        W 4732   0.104  11.217   0.512  0.0933 -0.0754 -0.1117
 3762W        W 4733   4.226   4.412   5.927 -0.3649 -0.0144 -0.1642
 3763W        W 4734   1.503   3.574  10.166 -0.0776 -0.1603  0.1162
 3764W        W 4735   3.834   8.366   9.945 -0.0376  0.1300 -0.0308
 3765W        W 4736   6.793   4.893  13.331 -0.1172 -0.1638  0.1063
 3766W        W 4737  10.857   7.520   5.137  0.0456  0.2044  0.1555
 3767W        W 4738   2.597  13.318   9.843  0.4937 -0.2035 -0.1344
 3768W        W 4739   6.980  11.431   5.969  0.0798  0.0610  0.0048
 3769W        W 4740  10.392   4.429   0.799 -0.0875  0.1493 -0.0735
 3770W        W 4741   9.196   5.890   0.483 -0.5142 -0.1195  0.3702
 3771W        W 4742   9.529   7.368   8.385  0.0576  0.0707 -0.2133
 3772W        W 4743   2.548  13.205   5.354  0.0243  0.0933 -0.1431
 3773W        W 4744   4.792   5.126  13.377 -0.1869 -0.1549  0.2308
 3774W        W 4745   0.440   5.201  10.535  0.0542  0.2419  0.2904
 3775W        W 4746   7.069   1.342   8.688 -0.1162 -0.2869 -0.0954
 3776W        W 4747   4.427   2.744  12.349  0.0526  0.0897  0.3754
 3777W        W 4748  11.799   8.071   5.065 -0.0074 -0.1179 -0.0291
 3778W        W 4749   9.146   1.745   9.817  0.0725 -0.0878  0.1117
 3779W        W 4750   3.764   2.883   4.452 -0.0717 -0.0671 -0.1874
 3780W        W 4751   8.960  10.946  12.624  0.0852  0.1794 -0.2119
 3781W        W 4752  12.671   4.420  12.926 -0.0981  0.0340  0.1335
 3782W        W 4753  10.718  10.902   6.425 -0.0593 -0.1154  0.2406
 3783W        W 4754  12.599   8.454  12.211 -0.1314 -0.2393  0.1386
 3784W        W 4755   0.390   1.474   5.082  0.3663 -0.0367 -0.0306
 3785W        W 4756   7.930  11.047  12.919 -0.0507 -0.0832 -0.1744
 3786W        W 4757  13.249   5.320   3.343 -0.1204  0.2294 -0.0030
 3787W        W 4758   2.229   1.160  13.129  0.0569 -0.3467  0.5189
 3788W        W 4759   6.037   2.053  12.648 -0.0568 -0.2743  0.2210
 3789W        W 4760   7.277   7.223   7.162 -0.1101  0.0004 -0.0251
 3790W        W 4761   6.751  12.235  11.421 -0.1772 -0.0559  0.1690
 3791W        W 4762   3.471   8.893   0.502  0.2059  0.2184 -0.1328
 3792W        W 4763   2.603   6.792   2.624  0.1336  0.3159  0.3475
 3793W        W 4764   1.508   2.314   4.607  0.0624  0.0242  0.1685
 3794W        W 4765   8.461  12.034  12.576  0.0210 -0.2296  0.1835
 3795W        W 4766   9.481   4.903  11.568 -0.0486 -0.3629  0.2125
 3796W        W 4767   8.330   9.339   7.337  0.3343 -0.5420  0.0565
 3797W        W 4768   4.649   2.744  13.824  0.1996 -0.0269  0.1528
 3798W        W 4769  11.900   1.738   3.922 -0.3549  0.0376  0.0907
 3799W        W 4770   6.995  13.661   1.263 -0.0856  0.0843 -0.1818
 3800W        W 4771   6.013  13.072   6.200 -0.0229  0.1224  0.2993
 3801W        W 4772   5.973   5.938  12.919  0.1230  0.2613 -0.5981
 3802W        W 4773  12.074  11.907   3.559 -0.1721  0.2465 -0.0709
 3803W        W 4774   5.115  12.425   8.527  0.1844  0.3884 -0.3280
 3804W        W 4775   7.178   2.812   9.823  0.1606  0.1528 -0.0869
 3805W        W 4776  10.776   9.341   5.747 -0.2524  0.0389 -0.1114
 3806W        W 4777   2.490  11.304   3.656 -0.0635 -0.1019 -0.2614
 3807W        W 4778   1.976   4.914   4.745  0.1397 -0.0735 -0.1215
 3808W        W 4779   7.623   9.832  10.478 -0.0604  0.0268 -0.0813
 3809W        W 4780  11.968  11.491   6.673 -0.1524 -0.1065  0.1455
 3810W        W 4781   5.484   9.042  11.730 -0.2412  0.0836 -0.1317
 3811W        W 4782   8.483   2.376   7.245 -0.0840  0.1542 -0.2459
 3812W        W 4783   0.781   1.815  12.625 -0.0583 -0.1511 -0.1301
 3813W        W 4784   3.076  11.536  10.826 -0.1820  0.4226  0.0133
 3814W        W 4785   7.110  13.671   5.237  0.1477 -0.1507  0.3161
 3815W        W 4786   1.167   8.092   7.768  0.1655  0.1825 -0.3714
 3816W        W 4787   3.331  10.291  11.180 -0.4252 -0.1586 -0.1180
 3817W        W 4788  10.428   2.078  11.952  0.2344 -0.0160 -0.2179
 3818W        W 4789   5.687   8.852   0.819 -0.0859 -0.1597 -0.0656
 3819W        W 4790   3.357   8.762  11.965 -0.5799 -0.0189  0.0788
 3820W        W 4791   6.699   8.479  11.212 -0.1588 -0.1992 -0.0802
 3821W        W 4792   3.870   6.191   3.926  0.0018 -0.2500 -0.1243
 3822W        W 4793   2.491   6.004  12.058  0.2740 -0.1135  0.3431
 3823W        W 4794  12.162  11.115  12.958 -0.3477 -0.3093  0.0980
 3824W        W 4795   8.355   0.153   0.583 -0.2917 -0.1176  0.1780
 3825W        W 4796   9.546  11.164   8.170  0.0262  0.2005 -0.0853
 3826W        W 4797   1.388   4.625   7.062 -0.0459 -0.3715  0.3168
 3827W        W 4798   5.985   9.379   1.346  0.1833 -0.1026 -0.0309
 3828W        W 4799  13.319   6.188   6.525 -0.1695  0.2246  0.4033
 3829W        W 4800   5.350   4.880   8.931  0.3736  0.0752 -0.2010
 3830W        W 4801  11.590   2.703  13.202  0.1985  0.1393  0.0828
 3831W        W 4802  11.862   3.775   2.532  0.1498  0.3094  0.0854
 3832W        W 4803   5.276   3.940  11.921  0.1698  0.0052  0.3034
 3833W        W 4804   2.283   9.227  13.003 -0.0496 -0.2075 -0.2575
 3834W        W 4805   5.085   9.605   2.825 -0.1288 -0.4362  0.0834
 3835W        W 4806   0.996   8.832  12.480 -0.2156  0.2340  0.1437
 3836W        W 4807   5.595   4.551   8.572  0.1122 -0.0447 -0.1688
 3837W        W 4808  13.108   3.513  12.631 -0.0531  0.4202  0.0838
 3838W        W 4809  10.998   9.753  10.946  0.1393  0.2979  0.0364
 3839W        W 4810   9.238   9.001   1.613 -0.0312  0.1343 -0.1235
 3840W        W 4811   7.825   0.012   6.535 -0.2388 -0.0920 -0.3771
 3841W        W 4812   3.888   0.124  11.174 -0.0344 -0.0057  0.2425
 3842W        W 4813  10.023  10.345   6.257 -0.2150 -0.0751  0.2481
 3843W        W 4814   7.505  13.713   9.416 -0.1520 -0.0930  0.4331
 3844W        W 4815   9.858  10.594   7.227  0.1745  0.0382 -0.0393
 3845W        W 4816   2.370   6.326  13.742  0.2716  0.1534 -0.4071
 3846W        W 4817   5.033   3.867   8.877 -0.2273  0.2234  0.0272
 3847W        W 4818   5.577   8.464   8.951  0.1095 -0.3642  0.3269
 3848W        W 4819   7.400   4.388   8.025  0.1841 -0.1884 -0.0118
 3849W        W 4820   7.031   6.622   0.445  0.0359  0.0202  0.1106
 3850W        W 4821  11.512  13.366   9.046 -0.0693  0.1356 -0.3633
 3851W        W 4822   3.891   7.752   8.231  0.1829  0.0870 -0.3749
 3852W        W 4823   6.238   2.147  11.306 -0.0295  0.0617  0.1844
 3853W        W 4824   0.814   1.063   6.457 -0.2969 -0.0590 -0.0193
 3854W        W 4825   7.487   6.577  11.649 -0.0408  0.0472  0.0181
 3855W        W 4826  11.130   8.328   6.944 -0.0147 -0.0292  0.3194
 3856W        W 4827   6.757  10.541   2.339 -0.0399  0.1167  0.2621
 3857W        W 4828   8.201  12.107   0.939  0.1607  0.2841 -0.0675
 3858W        W 4829   0.017  12.603   7.250 -0.0105  0.4010  0.0122
 3859W        W 4830   6.190   8.238   5.967  0.2412 -0.0844 -0.3182
 3860W        W 4831  11.401   7.436  11.447  0.3851 -0.0106 -0.2060
 3861W        W 4832   9.407  10.889  11.001  0.0619  0.0736  0.1175
 3862W        W 4833  10.303   3.075   2.649  0.0094 -0.2252  0.4582
 3863W        W 4834   0.855  10.149   9.064  0.3450  0.0107 -0.1274
 3864W        W 4835   8.936   8.141   7.842 -0.0415  0.0298 -0.4184
 3865W        W 4836   9.938  11.551  11.221  0.1941 -0.0923 -0.3767
 3866W        W 4837   9.508   8.659   6.545  0.0528  0.0406 -0.0947
 3867W        W 4838   4.701   8.227   8.449  0.0893 -0.1346  0.0833
 3868W        W 4839   9.740   3.869   2.473 -0.1633  0.4609 -0.0277
 3869W        W 4840   1.712   7.605   8.264  0.0764 -0.2645 -0.0246
 3870W        W 4841  11.138   9.839  12.581 -0.2361 -0.0164 -0.0543
 3871W        W 4842   2.536   7.375   0.713 -0.0936 -0.4043 -0.3390
 3872W        W 4843   9.343   3.269   4.577  0.0193 -0.2184  0.0078
 3873W        W 4844   8.557   7.974  13.650 -0.2830 -0.0578  0.1395
 3874W        W 4845   7.825  12.929  13.411  0.0227  0.1180  0.0240
 3875W        W 4846   4.485  12.768   8.942  0.0474 -0.2615  0.0955
 3876W        W 4847   1.836   0.279   3.143  0.0757  0.1813 -0.3172
 3877W        W 4848   9.352   5.682   2.470  0.0885  0.1102 -0.2279
 3878W        W 4849   9.224   7.063   2.832 -0.3856  0.4409 -0.0787
 3879W        W 4850  10.945  11.181   8.028  0.0999  0.0610 -0.0374
 3880W        W 4851   4.583  12.233   6.412 -0.1026  0.0497 -0.0799
 3881W        W 4852   2.468   8.103  12.189  0.1191 -0.0031 -0.0939
 3882W        W 4853   0.004   8.269  11.501 -0.1191  0.1377 -0.0134
 3883W        W 4854   7.613   4.778   4.382  0.0842  0.1796  0.4450
 3884W        W 4855   9.909   8.055   3.384  0.0719  0.1427  0.1235
 3885W        W 4856   4.979  11.289   4.852 -0.2596 -0.0051  0.1344
 3886W        W 4857   2.642   5.846   5.828 -0.1508  0.1893 -0.2358
 3887W        W 4858   1.486   1.555   9.190  0.1732  0.0517  0.0676
 3888W        W 4859   5.167   4.311   6.238 -0.1144  0.0395 -0.2865
 3889W        W 4860  12.882  13.448  13.306 -0.1843  0.3304 -0.2166
 3890W        W 4861  12.740   5.820   7.762 -0.1843 -0.0593 -0.4283
 3891W        W 4862  11.934   6.861   8.083 -0.2058 -0.3273 -0.0592
 3892W        W 4863   5.418   6.516   8.356 -0.0630 -0.3310  0.0441
 3893W        W 4864   6.933  10.231   5.420  0.0077 -0.0948 -0.1363
 3894W        W 4865   0.656   1.793  11.392  0.0124  0.2064  0.2158
 3895W        W 4866   2.311   9.434   4.784  0.0444 -0.0774 -0.2468
 3896W        W 4867   1.992   6.657   1.264  0.1755 -0.1563  0.1990
 3897W        W 4868   6.184   9.076   3.598  0.0968 -0.1711  0.3720
 3898W        W 4869   5.800   6.992  11.627  0.0597  0.0192 -0.3410
 3899W        W 4870   6.775   0.311   0.577  0.3963 -0.3225  0.4860
 3900W        W 4871   8.837   8.965  12.743 -0.1800  0.0132 -0.1246
 3901W        W 4872   2.848  11.549   5.942 -0.2415  0.2280  0.2959
 3902W        W 4873   1.033  12.047   8.083 -0.1271  0.2487 -0.2296
 3903W        W 4874   8.165   3.136   0.336  0.1481  0.0428 -0.2209
 3904W        W 4875   1.923  13.409   7.761 -0.0972 -0.0676  0.1345
 3905W        W 4876   5.809   9.055   4.425 -0.0044  0.3099 -0.3326
 3906W        W 4877   0.035   1.946  13.788  0.0141 -0.1038 -0.2738
 3907W        W 4878   2.413  13.392  12.105 -0.1633  0.1969  0.1335
 3908W        W 4879   8.079  11.913   3.937 -0.0284 -0.1988  0.0359
 3909W        W 4880   6.570   8.108   2.035 -0.1425 -0.2644 -0.1192
 3910W        W 4881  11.292   4.039   2.482  0.2432 -0.1960  0.0122
 3911W        W 4882   6.113   1.043  10.652  0.3203 -0.0947 -0.3162
 3912W        W 4883   5.862   0.382  12.657 -0.0678  0.1327  0.2889
 3913W        W 4884  12.765   1.393  10.597  0.0826  0.0986 -0.0473
 3914W        W 4885   2.251  11.805   3.737  0.2336  0.1309 -0.1026
 3915W        W 4886  11.997   8.738   6.395 -0.0036 -0.0581 -0.0577
 3916W        W 4887   3.265  12.113  10.068  0.1312 -0.1299 -0.0963
 3917W        W 4888   2.581   1.465   8.778 -0.1844 -0.2447 -0.0117
 3918W        W 4889   0.364   2.396   1.245  0.0350  0.0038 -0.1394
 3919W        W 4890   9.110   6.450   5.590 -0.0059  0.1208  0.0530
 3920W        W 4891  13.887   5.064   8.117  0.3469  0.1392  0.2338
 3921W        W 4892  10.856   6.316   0.878  0.1638 -0.0124 -0.1098
 3922W        W 4893  11.335  12.499   2.682 -0.0519  0.5899  0.0806
 3923W        W 4894   2.382  13.342  13.371 -0.1603  0.1253  0.0572
 3924W        W 4895   7.341   7.261  13.487 -0.0699  0.4195  0.0672
 3925W        W 4896   1.723   2.552   5.002  0.0486 -0.2032  0.1614
 3926W        W 4897   5.711   4.606   5.129 -0.3049  0.0368 -0.0818
 3927W        W 4898  13.127   2.142   6.480  0.3629 -0.3033  0.0577
 3928W        W 4899   3.484   9.602   1.646  0.1097  0.0850  0.2364
 3929W        W 4900   9.569   2.440  11.495 -0.0062 -0.0129  0.0028
 3930W        W 4901  11.742   7.075   3.313 -0.0495 -0.1127  0.3741
 3931W        W 4902  10.105   3.865   1.737 -0.1700 -0.2398  0.0256
 3932W        W 4903  10.733  12.128   6.582 -0.1256  0.3704  0.4955
 3933W        W 4904   0.171   2.636   0.701 -0.0354  0.4310 -0.2573
 3934W        W 4905  10.921   6.838   8.356  0.1748  0.1424 -0.0408
 3935W        W 4906  11.694   3.657   4.823  0.0712  0.1421 -0.3281
 3936W        W 4907   7.365  10.922   4.357  0.0419 -0.2473  0.1306
 3937W        W 4908   3.385   2.851   5.229  0.0939 -0.0045 -0.1372
 3938W        W 4909   2.729  11.209   9.120 -0.1598  0.2962 -0.0501
 3939W        W 4910  11.204   5.174   2.077  0.0197  0.0482  0.0689
 3940W        W 4911   3.336   9.533   1.120 -0.2346  0.0435  0.1922
 3941W        W 4912   6.174   4.774   4.968 -0.3570  0.1425 -0.0603
 3942W        W 4913   8.654   6.463   0.534  0.1299  0.0570  0.0472
 3943W        W 4914  11.011   9.865   4.975  0.3643  0.1884  0.1626
 3944W        W 4915   4.553  13.805   2.133 -0.4738 -0.0503 -0.3806
 3945W        W 4916   2.665   9.915  11.697 -0.0616 -0.3261 -0.1872
 3946W        W 4917   9.904  12.147   6.186 -0.1660 -0.0843  0.0681
 3947W        W 4918   7.879   8.110   1.250  0.0732  0.1295 -0.3295
 3948W        W 4919   2.457   1.487  12.356  0.2000 -0.1596  0.1211
 3949W        W 4920   8.461   2.912  10.988 -0.2802  0.0013  0.0947
 3950W        W 4921   3.408   1.030   2.695  0.0007 -0.0156 -0.3324
 3951W        W 4922  12.135  10.838   3.443 -0.0890  0.0278 -0.2898
 3952W        W 4923   5.712   9.461   4.777  0.2922  0.0409 -0.1443
 3953W        W 4924   3.866   8.058   3.629 -0.1371  0.0622  0.0846
 3954W        W 4925   7.605   4.386  12.904  0.0421  0.0190  0.0730
 3955W        W 4926  10.426  11.588   1.463  0.3868 -0.0779 -0.2139
 3956W        W 4927   5.627  11.423  10.762 -0.0274  0.2224 -0.1348
 3957W        W 4928   9.031   2.108  11.950  0.0627 -0.2848 -0.1603
 3958W        W 4929  11.231   0.522   3.514  0.1787  0.0936  0.3590
 3959W        W 4930   0.309  10.493   8.789  0.1841  0.2401 -0.1377
 3960W        W 4931   9.894   7.923   8.807 -0.0678 -0.0681 -0.2358
 3961W        W 4932   4.948   9.181   4.080  0.0448 -0.2289  0.0828
 3962W        W 4933   0.393   8.676  11.507 -0.4080 -0.0472  0.0610
 3963W        W 4934  11.658   7.880   4.369  0.0819  0.0971 -0.3213
 3964W        W 4935   5.227   6.834   4.910 -0.1144 -0.2741 -0.3496
 3965W        W 4936   7.533   7.236   0.484  0.2025  0.0085  0.1370
 3966W        W 4937   8.192   5.597  10.321 -0.1545  0.1004  0.2674
 3967W        W 4938   9.900   3.999  13.316  0.0281  0.1008 -0.1760
 3968W        W 4939   8.987   7.296   0.739 -0.3345 -0.1712  0.2851
 3969W        W 4940  12.359   3.979  12.920  0.0834  0.3139  0.0682
 3970W        W 4941   1.754   5.192   9.735  0.2890  0.3478 -0.1192
 3971W        W 4942   8.875   1.591  13.123  0.3237 -0.1345 -0.2615
 3972W        W 4943   8.518   9.488  11.284  0.1136  0.0255 -0.0311
 3973W        W 4944   8.286  10.450  12.225 -0.1575  0.1280 -0.0240
 3974W        W 4945   0.176   8.313   6.359 -0.0959  0.2452  0.0940
 3975W        W 4946   4.904   5.790   1.200 -0.2285  0.0817 -0.4237
 3976W        W 4947  11.252   0.964   5.701  0.2444 -0.2984 -0.3356
 3977W        W 4948   8.225  12.855  11.886  0.0141  0.2244 -0.0661
 3978W        W 4949   6.619   2.906   1.081  0.3856 -0.0135  0.0091
 3979W        W 4950   5.852   5.754   4.084 -0.4259  0.1791 -0.1472
 3980W        W 4951   4.382   6.928   4.446  0.0287  0.1046  0.0919
 3981W        W 4952   8.865   9.234   2.772 -0.0094 -0.3029 -0.3844
 3982W        W 4953   3.315   8.975  10.260 -0.0032  0.2824 -0.0112
 3983W        W 4954  11.528  13.651  10.722 -0.0061  0.1434 -0.3910
 3984W        W 4955   2.276   4.650   7.242 -0.4688 -0.3473 -0.2143
 3985W        W 4956   6.212  10.444   3.251 -0.0817  0.0243 -0.0942
 3986W        W 4957   9.363   2.029   5.896  0.1730  0.1217  0.0604
 3987W        W 4958   2.413  10.630  12.406  0.1693  0.4279  0.0710
 3988W        W 4959   6.404  10.954   7.049 -0.2586 -0.2689 -0.0381
 3989W        W 4960   1.811   7.407   4.602  0.2167  0.0225 -0.0763
 3990W        W 4961  10.530   2.528   2.429 -0.3071  0.1978 -0.3947
 3991W        W 4962   1.394   5.716   0.566  0.2733  0.0451 -0.2093
 3992W        W 4963   6.776   1.873   6.220 -0.2512  0.3051  0.0805
 3993W        W 4964  10.507  13.442   2.874  0.1252 -0.0504  0.0848
 3994W        W 4965   7.965   7.010  10.474  0.0710  0.0061  0.0182
 3995W        W 4966   5.277  12.488  13.564  0.1723 -0.2461  0.0275
 3996W        W 4967  13.614   3.430   3.081  0.4048  0.1156  0.1468
 3997W        W 4968   3.094   5.717   5.987 -0.3707  0.0060 -0.2391
 3998W        W 4969   3.778   2.546   1.636 -0.1841 -0.0422  0.0730
 3999W        W 4970   1.828   3.376   9.647  0.1671  0.0880  0.0420
 4000W        W 4971   9.342   6.809   4.381  0.0825  0.2126  0.0234
 4001W        W 4972   9.054   8.841   8.830  0.0560  0.2067 -0.0560
 4002W        W 4973   0.272  11.269   3.042 -0.0153 -0.2108 -0.0096
 4003W        W 4974   8.815  13.583   6.160  0.2441  0.0676  0.1978
 4004W        W 4975   9.570   4.051   4.720 -0.0898  0.0829  0.0081
 4005W        W 4976   2.956  11.369   6.850 -0.1026 -0.0482  0.2915
 4006W        W 4977  11.168   5.144  10.308 -0.1125  0.2541  0.0757
 4007W        W 4978   6.437   9.476   9.991  0.4516 -0.0714 -0.2418
 4008W        W 4979   1.576  13.620  13.051 -0.0255  0.0389  0.2595
 4009W        W 4980   2.875   5.834   3.624 -0.0205  0.0851 -0.0824
 4010W        W 4981   1.774  10.023   3.087  0.1082  0.1845 -0.0750
 4011W        W 4982  13.602  11.293  13.071 -0.1833 -0.1544  0.2653
 4012W        W 4983   8.682   1.555  13.590 -0.2101 -0.3309 -0.2510
 4013W        W 4984  13.820   0.797   7.386  0.1774 -0.0270  0.2284
 4014W        W 4985  12.589   5.257   6.768  0.0400 -0.1750 -0.1319
 4015W        W 4986   6.265   8.943   1.593  0.2027 -0.2458  0.2779
 4016W        W 4987  12.753   8.385  10.634 -0.1525 -0.4173 -0.1483
 4017W        W 4988   6.892  11.778   6.420 -0.1377  0.1703 -0.0426
 4018W        W 4989   3.162   6.391   0.318 -0.0901 -0.0211 -0.1785
 4019W        W 4990  13.758   9.928   2.358  0.2000 -0.0334  0.0112
 4020W        W 4991   1.754   5.254   5.028 -0.0378 -0.1644 -0.1890
 4021W        W 4992   8.711   5.997  11.084 -0.2168 -0.0044  0.2685
 4022W        W 4993   0.338   1.889   0.250 -0.1251  0.0582  0.1119
 4023W        W 4994  13.128   4.401  13.077 -0.0997  0.0429  0.0038
 4024W        W 4995   0.455  12.499   2.307 -0.0621 -0.0466  0.0605
 4025W        W 4996   4.446   1.807  10.630  0.1764  0.0649 -0.2252
 4026W        W 4997   5.426   6.279   5.641  0.0423 -0.4402  0.2211
 4027W        W 4998   8.447   5.910   6.271  0.0487 -0.2230 -0.0306
 4028W        W 4999  13.045  10.576   7.072 -0.0502  0.1346 -0.0057
 4029W        W 5000   5.624   0.553   2.417  0.1604 -0.0523 -0.1565
 4030W        W 5001   5.162   5.930   1.769  0.2992 -0.0589  0.4798
 4031W        W 5002   4.005   8.324   8.849 -0.0973  0.0398 -0.1904
 4032W        W 5003   3.691   1.575   3.343  0.1643  0.2011  0.0631
 4033W        W 5004   1.155   6.236  11.713  0.2687  0.1033  0.0883
 4034W        W 5005   1.552   7.585   6.411  0.0883 -0.2779  0.3487
 4035W        W 5006   8.677   7.107   3.575  0.0669 -0.3991  0.2510
 4036W        W 5007  12.037  12.314   0.137  0.1344 -0.4313 -0.2782
 4037W        W 5008   2.038   9.722   0.438  0.0768 -0.1231  0.3158
 4038W        W 5009  13.611  10.943   8.168 -0.2459 -0.1012 -0.0115
 4039W        W 5010   1.563  13.888   3.524  0.2315 -0.0195  0.0366
 4040W        W 5011   3.323   2.953  13.354 -0.1297 -0.2123  0.0663
 4041W        W 5012   2.473   1.281   0.019  0.1906 -0.0880 -0.0106
 4042W        W 5013   5.150  13.496   9.199  0.2619  0.3012 -0.0403
 4043W        W 5014   7.555   0.168  10.735 -0.3591  0.0745 -0.0769
 4044W        W 5015   8.839   8.151   9.932 -0.0899  0.1361 -0.1986
 4045W        W 5016   4.487   8.159   7.531  0.0679  0.2827 -0.0800
 4046W        W 5017   2.208  12.887   0.403  0.2387  0.1896  0.1417
 4047W        W 5018   1.710   6.622   2.246  0.1581  0.0925  0.0687
 4048W        W 5019  11.969   4.522   6.775 -0.2964  0.2620  0.2020
 4049W        W 5020   1.008   5.490   0.191  0.0404 -0.0745 -0.1270
 4050W        W 5021  12.498  13.522   4.575  0.1185  0.1804 -0.0710
 4051W        W 5022   6.103   8.351   8.904 -0.1717 -0.0812  0.0437
 4052W        W 5023  12.448   3.311   4.933 -0.2401  0.2390 -0.2234
 4053W        W 5024   0.408   4.380   1.593 -0.3096 -0.2551 -0.0056
 4054W        W 5025  12.362   9.874   2.694 -0.0018 -0.0858 -0.4390
 4055W        W 5026  10.826   4.630   1.204  0.0304 -0.0743  0.0138
 4056W        W 5027   3.224  11.499   0.112  0.0744  0.0275 -0.3344
 4057W        W 5028  12.913   3.015  11.136 -0.0874 -0.2231  0.0496
 4058W        W 5029   3.922   8.552   1.007 -0.2052 -0.1649 -0.0408
 4059W        W 5030   1.681  11.345  12.818  0.3406  0.1965  0.0410
 4060W        W 5031   1.178  11.985  11.018 -0.1390  0.1439  0.0482
 4061W        W 5032  11.651   7.016   2.314 -0.0925 -0.3410 -0.0694
 4062W        W 5033  10.779  10.046   7.400  0.0774  0.0110 -0.4796
 4063W        W 5034   2.581   7.834   1.901  0.0324 -0.0187 -0.2739
 4064W        W 5035  13.698   8.463   3.358 -0.1100 -0.1187 -0.1747
 4065W        W 5036   8.668   9.665  12.608  0.2455 -0.1570 -0.2769
 4066W        W 5037   6.253   8.748  10.394  0.3344 -0.0845 -0.3322
 4067W        W 5038  12.208   0.193  10.246  0.1110  0.0275 -0.1500
 4068W        W 5039   0.539  12.628  11.395 -0.0541  0.1203  0.1867
 4069W        W 5040   2.149  10.872   6.848 -0.2195 -0.3020  0.3595
 4070W        W 5041  11.830  11.179   1.027  0.2433  0.1540  0.0179
 4071W        W 5042   6.863  10.160   9.802  0.1116 -0.0552 -0.1654
 4072W        W 5043   2.773   6.890  10.483  0.4989 -0.0119  0.0263
 4073W        W 5044   5.273   2.831  10.095  0.2233 -0.2155 -0.1715
 4074W        W 5045   7.794  10.321  11.283 -0.0719  0.0666  0.1781
 4075W        W 5046   4.076  10.049  12.484 -0.1923 -0.1620  0.0103
 4076W        W 5047   0.826   0.163   2.437 -0.0394  0.0776 -0.1145
 4077W        W 5048   4.101  13.821  10.725 -0.0945 -0.0327 -0.1168
 4078W        W 5049  11.182   2.995   6.149 -0.0369 -0.1600  0.0823
 4079W        W 5050  11.002  12.544  12.502  0.4647 -0.0643 -0.0249
 4080W        W 5051  12.973  10.390  13.372 -0.2922 -0.0164 -0.0955
 4081W        W 5052   9.725   4.070   5.825 -0.0811 -0.1851  0.1291
 4082W        W 5053   2.064   0.765  10.817  0.1671 -0.2094  0.1487
 4083W        W 5054   8.046   0.185   2.352  0.0079  0.0969 -0.1628
 4084W        W 5055   5.820   0.769  11.001 -0.1214  0.0123 -0.0714
 4085W        W 5056   4.616   3.396   7.809 -0.1523 -0.0821 -0.2528
 4086W        W 5057   5.362   1.320   1.442 -0.1495 -0.1336 -0.1553
 4087W        W 5058   6.739  13.043  13.867  0.3367  0.4417 -0.0346
 4088W        W 5059   0.784   7.483  12.763 -0.1267 -0.4356  0.1458
 4089W        W 5060   9.344   6.081   7.513 -0.0197 -0.1433  0.0139
 4090W        W 5061   4.914   6.462   5.551 -0.0161  0.0958 -0.0453
 4091W        W 5062   6.412   8.128  12.919 -0.0522  0.1180  0.2965
 4092W        W 5063  13.910   3.592  11.251  0.0091 -0.0849  0.2040
 4093W        W 5064  13.679   4.314   5.378 -0.0162  0.0714 -0.2954
 4094W        W 5065   9.747   5.255  10.980  0.4080  0.0521 -0.2671
 4095W        W 5066   5.412  10.158   6.432 -0.0306  0.0110 -0.2198
 4096W        W 5067   4.039   0.058   4.731 -0.0225 -0.1360  0.4854
 4097W        W 5068  10.308   9.304   5.885  0.1965  0.1939 -0.1109
 4098W        W 5069   6.467   4.048   3.141 -0.1911 -0.1303  0.0119
 4099W        W 5070  11.651   1.697  11.389  0.1772 -0.0358  0.2074
 4100W        W 5071  12.578   2.765   4.699 -0.1222 -0.1041  0.0464
 4101W        W 5072   8.171  10.210   6.670  0.1324 -0.4116 -0.3502
 4102W        W 5073   2.140  11.497   4.958  0.2446  0.0092 -0.1707
 4103W        W 5074   9.923   2.742   6.189  0.0738 -0.3317  0.1252
 4104W        W 5075   1.735   1.032   9.107 -0.2851  0.1668  0.2774
 4105W        W 5076   7.867  11.057   9.113  0.1210  0.0234  0.1010
 4106W        W 5077   6.401  12.253   1.050  0.0055  0.1906 -0.0406
 4107W        W 5078   6.573  11.459   8.596 -0.1241  0.1722 -0.0957
 4108W        W 5079  13.890   5.550   1.410  0.1648 -0.0129 -0.0558
 4109W        W 5080   6.766   3.185   9.030 -0.0377 -0.1402  0.0758
 4110W        W 5081   4.979   6.916   8.090 -0.3761  0.1281  0.1675
 4111W        W 5082   1.371   5.889  13.011 -0.1263 -0.0076  0.0432
 4112W        W 5083   1.973   1.074   1.210 -0.0820 -0.0699  0.0146
 4113W        W 5084   2.635   1.975  12.360  0.1911  0.1257  0.1350
 4114W        W 5085   2.576  13.838  12.850  0.2902  0.0836  0.0500
 4115W        W 5086   1.748   7.471  11.632 -0.1994 -0.1130  0.4612
 4116W        W 5087   9.766   4.307  12.243 -0.3284  0.1205 -0.0814
 4117W        W 5088   4.910   9.160   6.317 -0.0789  0.2139 -0.1590
 4118W        W 5089   5.559  12.427   1.667 -0.0574 -0.1646 -0.0078
 4119W        W 5090  13.735  10.110   3.973 -0.0452  0.1727  0.1747
 4120W        W 5091  12.890   7.711   2.377  0.2505  0.1634 -0.0831
 4121W        W 5092   6.439  12.587  10.540 -0.0297  0.1917 -0.0623
 4122W        W 5093   0.325   2.180   3.629 -0.0369 -0.2116  0.3012
 4123W        W 5094   2.813   3.656   7.634  0.1593 -0.0085  0.3280
 4124W        W 5095   6.699   7.627   1.912 -0.1434 -0.1230  0.0800
 4125W        W 5096   5.538   8.622   1.244 -0.0974  0.2726 -0.0681
 4126W        W 5097   8.521   7.129   3.108  0.1280 -0.3515  0.3797
 4127W        W 5098   7.606   6.993   3.085  0.3855 -0.4635 -0.1986
 4128W        W 5099  13.214  11.317  12.227 -0.0935  0.2719 -0.0475
 4129W        W 5100  10.327   9.974   4.443  0.1697 -0.0900 -0.2027
 4130W        W 5101   4.372   4.700  13.484 -0.1877 -0.1470  0.0965
 4131W        W 5102   8.281  11.152   9.409 -0.3048 -0.1035  0.1216
 4132W        W 5103   2.731   3.877   6.994  0.0827 -0.0979  0.1019
 4133W        W 5104  12.427   5.587   6.435 -0.2753 -0.1004 -0.1875
 4134W        W 5105   8.205   9.848  13.423 -0.0542  0.1053  0.0575
 4135W        W 5106   6.091   5.321  12.962 -0.0936  0.1280 -0.2531
 4136W        W 5107   9.484   2.357   1.125 -0.0700  0.0838  0.1896
 4137W        W 5108   8.584  12.880   1.526 -0.2479  0.2837  0.2331
 4138W        W 5109   7.454   1.509   2.242  0.1392 -0.1348 -0.2639
 4139W        W 5110   1.480   7.771  11.255 -0.0038 -0.1045  0.1010
 4140W        W 5111   1.573   5.597   1.020 -0.0336 -0.1077 -0.2087
 4141W        W 5112  10.939  10.028   7.891 -0.0358  0.0757 -0.0598
 4142W        W 5113  12.583  12.922  10.275  0.0707  0.1072  0.0921
 4143W        W 5114   5.023   0.768   4.445  0.0375  0.0405  0.2587
 4144W        W 5115   5.892   0.139   6.275 -0.1226  0.1343 -0.0709
 4145W        W 5116   5.924   1.028   0.668  0.0826 -0.1537  0.0658
 4146W        W 5117   1.761   9.799   0.890 -0.2193 -0.1718  0.1214
 4147W        W 5118   3.341  12.668   7.200 -0.2145 -0.1242 -0.1646
 4148W        W 5119   9.395   5.141   1.571  0.4434  0.1074 -0.0334
 4149W        W 5120   3.617   0.247   1.062 -0.0397 -0.0420 -0.1514
 4150W        W 5121   1.251   5.356  12.139 -0.0099  0.2557  0.2135
 4151W        W 5122   5.058   1.583   6.151  0.3049  0.1759 -0.0785
 4152W        W 5123   3.886   6.762   1.062 -0.1005  0.1509  0.1555
 4153W        W 5124   3.762   7.906   3.153 -0.1762  0.2795  0.0677
 4154W        W 5125  13.215   2.671  10.937  0.3435 -0.0023  0.0177
 4155W        W 5126  12.357   2.311  12.157  0.3661 -0.0777 -0.0907
 4156W        W 5127  11.482   6.800  10.172  0.1110 -0.0324 -0.2614
 4157W        W 5128   7.856   6.935   5.468  0.1985 -0.0697  0.1416
 4158W        W 5129   0.489   5.471   1.434 -0.1463 -0.3646  0.0067
 4159W        W 5130   9.186   7.652   1.093 -0.1011 -0.2926 -0.1472
 4160W        W 5131  12.719   4.036  12.276 -0.1441  0.0202  0.3057
 4161W        W 5132   8.479  12.663   0.069  0.0827  0.1737 -0.0783
 4162W        W 5133   7.427   6.708   2.282 -0.2700  0.2001 -0.2166
 4163W        W 5134   2.218   8.559   7.582 -0.1713  0.2444  0.1821
 4164W        W 5135   4.636  13.618   9.169 -0.2531  0.1045  0.0177
 4165W        W 5136   7.487   8.730  13.113 -0.3242  0.1026  0.4272
 4166W        W 5137   1.998   0.513   3.543  0.0359  0.2215  0.0098
 4167W        W 5138   0.055   1.247   7.181 -0.1746  0.0090  0.3731
 4168W        W 5139  13.298  13.883   1.663  0.0036 -0.2409 -0.0982
 4169W        W 5140   0.048   3.517   3.436 -0.1060 -0.0618 -0.4218
 4170W        W 5141   2.495   8.187   2.242 -0.0758 -0.0636 -0.0799
 4171W        W 5142  13.017   5.392   1.682  0.1306  0.0233 -0.1722
 4172W        W 5143   5.501   8.556  13.746 -0.0201 -0.0265  0.0706
 4173W        W 5144   9.288   7.886   4.004  0.1227  0.2888 -0.1209
 4174W        W 5145   7.273  10.617   6.559 -0.1280  0.1622 -0.1332
 4175W        W 5146  11.110   9.569   2.128  0.0734  0.1594 -0.1571
 4176W        W 5147   6.188   3.600   4.607 -0.2993  0.2862  0.1335
 4177W        W 5148   2.114   7.535   7.375  0.0955 -0.1723  0.1146
 4178W        W 5149   3.624  12.909   4.848  0.2460  0.0485  0.2808
 4179W        W 5150   1.884  11.893   0.701 -0.1764 -0.0434  0.1902
 4180W        W 5151  11.596  13.469   5.574 -0.0404 -0.4827 -0.0698
 4181W        W 5152   2.900   1.116   1.641  0.1115  0.0960  0.0086
 4182W        W 5153   5.994   6.337  12.586  0.0738  0.1383 -0.1340
 4183W        W 5154   6.296   8.364   7.691  0.1598  0.0841  0.1623
 4184W        W 5155  10.841   8.698   9.896 -0.1618  0.1137 -0.0254
 4185W        W 5156   1.091  12.725  10.523  0.2725  0.2957 -0.3366
 4186W        W 5157   8.436   0.499   8.989 -0.4391  0.1705  0.1216
 4187W        W 5158   7.550   7.945  11.256  0.1416 -0.0577  0.0213
 4188W        W 5159  12.960   0.950   8.396 -0.1121 -0.1852 -0.0127
 4189W        W 5160   8.727  12.223   8.773  0.2183 -0.0428  0.2036
 4190W        W 5161   9.290  10.677  13.282  0.0280 -0.1090  0.0530
 4191W        W 5162   0.529   1.012   2.059 -0.0770 -0.2327 -0.1096
 4192W        W 5163   5.576   6.295  12.889 -0.0129 -0.2281  0.1672
 4193W        W 5164  10.048   3.852   4.682  0.1824  0.2348 -0.0125
 4194W        W 5165  11.574   1.458   1.102  0.1186 -0.0062  0.1455
 4195W        W 5166   0.858  13.387   2.003 -0.0455  0.0897 -0.0379
 4196W        W 5167   5.605   5.677  11.202 -0.2975  0.0558 -0.0777
 4197W        W 5168   0.569  12.128   7.093  0.0638 -0.0911 -0.2559
 4198W        W 5169   5.755   3.739   4.782  0.0233 -0.0747  0.0133
 4199W        W 5170   7.938   6.219   6.926  0.2138  0.2067 -0.1729
 4200W        W 5171   4.223   4.000   8.768 -0.0059 -0.3646 -0.0527
 4201W        W 5172   4.370  10.105   4.340 -0.2946 -0.2390 -0.2047
 4202W        W 5173   1.725   3.041  11.850  0.0811  0.0403  0.1688
 4203W        W 5174  13.345   6.574   3.248 -0.1783 -0.1992  0.2643
 4204W        W 5175   6.525  13.829   7.449  0.1557  0.2721  0.1313
 4205W        W 5176   2.099   3.859   5.445  0.1799 -0.1229  0.2228
 4206W        W 5177   0.658  13.407   6.538 -0.0105  0.0211  0.1295
 4207W        W 5178  10.333   7.060   6.867 -0.2236 -0.0667  0.1228
 4208W        W 5179   7.668   9.351  11.280  0.0777  0.1197 -0.0864
 4209W        W 5180   5.222   7.456   0.671 -0.3051 -0.3152 -0.2526
 4210W        W 5181  12.295   8.046  13.801  0.1522  0.3020  0.0608
 4211W        W 5182   3.311   0.340   9.946 -0.0261  0.1360 -0.1384
 4212W        W 5183  13.518   1.883   1.230  0.0076 -0.0718  0.0450
 4213W        W 5184   8.746   2.782   7.387  0.3607 -0.0068  0.2963
 4214W        W 5185   1.902  12.052   0.195  0.1623  0.2142 -0.1773
 4215W        W 5186   7.268   1.610   7.004 -0.0958  0.0653 -0.3110
 4216W        W 5187  12.722   6.373  13.113  0.0894 -0.2091 -0.1953
 4217W        W 5188   3.078   4.645   7.630  0.1746 -0.0750  0.0144
 4218W        W 5189   1.088   3.626   1.516  0.2761 -0.0295  0.2110
 4219W        W 5190   3.298  12.366  10.516  0.0017  0.0034 -0.1771
 4220W        W 5191  11.948  13.594   3.138 -0.1613  0.0700  0.0043
 4221W        W 5192   2.344   3.907   5.938 -0.1460  0.0750 -0.0290
 4222W        W 5193   3.332   3.745   7.688 -0.0854 -0.0967 -0.0463
 4223W        W 5194   6.382   6.032   6.389 -0.0886 -0.1032  0.3783
 4224W        W 5195   6.363   1.376   8.954  0.0387 -0.2170  0.2073
 4225W        W 5196  10.421   5.030  12.064 -0.0813 -0.0188 -0.4784
 4226W        W 5197   4.676  11.803   6.732 -0.0667 -0.4293  0.1859
 4227W        W 5198   0.677   3.578  11.713 -0.1196  0.0182 -0.0187
 4228W        W 5199   8.011   1.961  10.838  0.0409  0.0219  0.1188
 4229W        W 5200   5.997   0.873   2.675 -0.0254 -0.1291  0.2075
 4230W        W 5201   6.507  13.654   1.923 -0.1387 -0.1078 -0.4029
 4231W        W 5202   6.986   1.114   5.665  0.0812 -0.1145 -0.0213
 4232W        W 5203  13.760   8.314   9.035 -0.1436  0.2997 -0.0012
 4233W        W 5204  12.159   9.985   3.777 -0.2349  0.2625  0.2831
 4234W        W 5205   3.524   4.738  10.206 -0.1882  0.1664 -0.1621
 4235W        W 5206   8.202   6.113   5.676 -0.0363  0.0196 -0.0852
 4236W        W 5207  11.562   9.727   6.737  0.1203 -0.1501  0.0148
 4237W        W 5208   9.256   6.624  11.118 -0.1151  0.1246  0.1174
 4238W        W 5209   8.269   0.224  13.775 -0.2317  0.0994  0.0203
 4239W        W 5210   2.867   3.771   5.234 -0.0475 -0.1038 -0.3428
 4240W        W 5211  12.975   7.725   9.104  0.1065 -0.0866  0.2094
 4241W        W 5212   4.314   3.551   2.044 -0.2192 -0.0067 -0.0102
 4242W        W 5213  12.103  13.721   8.759  0.0325 -0.1029  0.0830
 4243W        W 5214   4.409   9.432   7.421 -0.0792 -0.2800  0.0457
 4244W        W 5215   8.749  10.178   3.601 -0.2179 -0.1520 -0.0781
 4245W        W 5216  10.506   7.937  11.120  0.4444  0.1307 -0.0444
 4246W        W 5217  10.698   2.235   2.790  0.1050  0.1061  0.5532
 4247W        W 5218   7.981  13.642   8.258  0.0935  0.1479 -0.3092
 4248W        W 5219   8.863   2.198   3.468  0.2305  0.2026 -0.0053
 4249W        W 5220   6.486   4.725  10.887 -0.1151  0.2744 -0.0142
 4250W        W 5221   9.418  13.163   6.912  0.1029 -0.0339  0.0266
 4251W        W 5222   5.556   5.834   9.620  0.1546 -0.1619 -0.1439
 4252W        W 5223   0.044   5.128   4.904 -0.0347  0.3189 -0.1321
 4253W        W 5224   4.877  10.017   4.570 -0.1397 -0.1071  0.3265
 4254W        W 5225   0.480   4.888  12.334 -0.2659  0.1582  0.1617
 4255W        W 5226   1.625   3.826   3.959  0.1438 -0.5264 -0.1999
 4256W        W 5227  11.146   7.519   9.636  0.0525 -0.2939  0.0436
 4257W        W 5228   3.557   5.017   2.810  0.1733 -0.3768 -0.0847
 4258W        W 5229  12.728   4.501   7.473 -0.5118 -0.3589  0.3401
 4259W        W 5230  10.646   6.843   5.259  0.0322  0.1885 -0.0981
 4260W        W 5231   2.058  12.875  12.671  0.0051 -0.0299  0.0625
 4261W        W 5232  11.610   7.992  10.954 -0.0533  0.3832  0.2069
 4262W        W 5233   1.650  11.118   0.522 -0.0968 -0.0410  0.0366
 4263W        W 5234   4.454  13.892   9.668  0.1745  0.0222 -0.2403
 4264W        W 5235   6.358  13.108   0.337  0.0286  0.2004  0.4371
 4265W        W 5236   7.745  13.738   9.955 -0.3036  0.1143 -0.3169
 4266W        W 5237   7.340   7.957   8.855  0.1644  0.1388 -0.3085
 4267W        W 5238  12.806   7.821  13.808 -0.2335 -0.1766  0.1883
 4268W        W 5239  12.874   0.460   5.790 -0.2572  0.2510 -0.0088
 4269W        W 5240   0.278  12.791   0.237  0.0499  0.3360 -0.0825
 4270W        W 5241  11.643   0.768  13.007  0.0617  0.3441 -0.1167
 4271W        W 5242   4.676   5.003   5.918  0.1805 -0.2786  0.2610
 4272W        W 5243   4.963   8.176   0.972  0.0456  0.1554 -0.0470
 4273W        W 5244   7.887   0.445  11.776  0.4161 -0.1039 -0.3686
 4274W        W 5245   7.654  10.417   4.781 -0.2207 -0.2274  0.2344
 4275W        W 5246   2.715   8.742   3.304  0.0482 -0.0465 -0.0341
 4276W        W 5247   0.241   4.316   5.687  0.2376 -0.1818  0.0588
 4277W        W 5248   7.303  13.887   8.523 -0.2204  0.3345 -0.0346
 4278W        W 5249   2.886   9.650   3.509 -0.2827  0.4535  0.1959
 4279W        W 5250  12.516  12.959  13.231 -0.1411 -0.1823 -0.0721
 4280W        W 5251   0.088   1.420  12.808  0.2603  0.1760 -0.1840
 4281W        W 5252   2.211  12.848   2.167  0.1646  0.1412 -0.2700
 4282W        W 5253   1.561   7.881   5.548 -0.0962 -0.0058  0.2031
 4283W        W 5254   9.604  13.802   2.312  0.1117 -0.1260 -0.4560
 4284W        W 5255   3.392   3.327   3.386  0.0465  0.0793 -0.1770
 4285W        W 5256  11.816   7.757  13.748 -0.0522  0.0432 -0.1825
 4286W        W 5257   4.274  11.899   9.041 -0.3886  0.1847  0.1216
 4287W        W 5258   3.178   2.296   5.785  0.0143 -0.0619 -0.1001
 4288W        W 5259   5.869   4.337   8.209  0.2079 -0.1073 -0.3480
 4289W        W 5260  13.881   8.549  11.120 -0.1953 -0.1056 -0.0295
 4290W        W 5261   6.059   3.965   0.114 -0.0044  0.0707  0.0485
 4291W        W 5262   8.634   9.048   9.101 -0.0240 -0.0267 -0.0006
 4292W        W 5263  12.563  12.788   8.867 -0.0885 -0.0233  0.1589
 4293W        W 5264   3.182   2.752  10.913  0.0632 -0.0138 -0.0622
 4294W        W 5265   0.821  10.685  13.613 -0.2170 -0.2072 -0.3643
 4295W        W 5266   6.661  10.377   1.441 -0.1976 -0.2665 -0.1563
 4296W        W 5267   8.147   7.171   4.991 -0.1112  0.0337 -0.1264
 4297W        W 5268   8.082   8.580   5.054 -0.0079  0.1659  0.0374
 4298W        W 5269   4.890   2.002  13.207  0.0654  0.0879 -0.1539
 4299W        W 5270  13.500  10.775  13.031  0.0125  0.1465  0.3913
 4300W        W 5271   7.601   3.470   3.008 -0.0565 -0.4016  0.3374
 4301W        W 5272   0.572  11.890   0.091  0.1725 -0.1205  0.2330
 4302W        W 5273   4.254  13.324   0.800 -0.0479 -0.3104  0.2206
 4303W        W 5274  10.685   5.338   5.102  0.1015 -0.0300  0.0039
 4304W        W 5275  12.175   7.988  12.270  0.1716  0.2217  0.0375
 4305W        W 5276   8.841   8.407  13.492  0.1092 -0.2805 -0.0087
 4306W        W 5277  10.436   9.618   8.745 -0.3197 -0.2774  0.2952
 4307W        W 5278   7.027   5.238   5.460 -0.0698  0.1969 -0.3441
 4308W        W 5279   7.587   3.116   7.800 -0.0636  0.3863  0.0250
 4309W        W 5280   9.822  13.001  10.488 -0.1773 -0.0385  0.0835
 4310W        W 5281   1.264   7.880   8.324  0.2551  0.1612 -0.1589
 4311W        W 5282   4.817   9.673   6.250 -0.1882  0.1990 -0.1859
 4312W        W 5283   5.942   1.140   1.784  0.0422 -0.1330  0.0694
 4313W        W 5284  10.420   2.638  12.076  0.1454  0.1800  0.1320
 4314W        W 5285   7.836   3.071   7.375  0.0610 -0.0386  0.0391
 4315W        W 5286   3.266   2.049  10.748  0.1283  0.2604  0.1624
 4316W        W 5287   8.580   5.612   4.971  0.1709  0.1293 -0.1089
 4317W        W 5288   4.820   2.704   1.148 -0.3759  0.1446 -0.2245
 4318W        W 5289   9.992  10.874  13.799 -0.0016  0.0541 -0.0889
 4319W        W 5290   9.009   6.463   6.098 -0.2571  0.1366 -0.3195
 4320W        W 5291   0.003   7.665   5.210  0.2904  0.1154  0.2326
 4321W        W 5292  13.677  10.988  12.601  0.1231 -0.2416  0.0228
 4322W        W 5293   4.166   8.611   6.067  0.2401 -0.0999 -0.1124
 4323W        W 5294   9.387  11.273   9.101 -0.0111  0.5079  0.1906
 4324W        W 5295  12.085  12.857   1.407 -0.0701 -0.5032  0.0294
 4325W        W 5296   4.292   5.365   8.635  0.3656 -0.1678  0.1935
 4326W        W 5297  12.014   2.004  13.390  0.1951 -0.1896  0.1700
 4327W        W 5298   6.099   4.237   9.231 -0.1073  0.0207 -0.0726
 4328W        W 5299   1.243   1.368   2.971  0.0032 -0.0760 -0.0816
 4329W        W 5300   9.699  10.942  10.610 -0.0258  0.0736  0.3309
 4330W        W 5301   2.220   4.742   0.863 -0.0922 -0.4844 -0.1577
 4331W        W 5302  12.594   4.582   1.795 -0.0756  0.1509  0.1313
 4332W        W 5303   7.826   2.319  11.930 -0.0732  0.0681 -0.1969
 4333W        W 5304   7.909   4.545   7.988 -0.0269 -0.0682  0.2408
 4334W        W 5305  11.205  12.934   9.032  0.2289 -0.1522 -0.1069
 4335W        W 5306   0.603   8.927  12.236 -0.1448 -0.0177  0.2352
 4336W        W 5307   4.127   6.690   0.435  0.1486 -0.2055 -0.1295
 4337W        W 5308   1.506   1.371   8.308 -0.0551 -0.2002  0.2386
 4338W        W 5309   4.818   1.875   1.187  0.1873  0.1087  0.1233
 4339W        W 5310   0.813   3.909   5.906 -0.1904  0.2332 -0.1774
 4340W        W 5311  12.445   6.349  12.217 -0.2566 -0.1378  0.2557
 4341W        W 5312   1.192   1.636   8.675 -0.1718 -0.1638  0.0240
 4342W        W 5313   6.864  12.993   7.728  0.1317  0.0992 -0.2682
 4343W        W 5314   6.735   1.447   6.769  0.2316 -0.0421  0.0410
 4344W        W 5315  13.284  11.403   5.204 -0.1603  0.0243  0.0669
 4345W        W 5316  12.568  10.844   7.137 -0.2521  0.2166 -0.1259
 4346W        W 5317   2.404  12.920  12.267  0.0562 -0.0748 -0.2716
 4347W        W 5318   0.648   5.569   2.960  0.4633 -0.2184 -0.1430
 4348W        W 5319   0.561  11.529  10.271  0.0545  0.2205 -0.2731
 4349W        W 5320   4.243   3.449   6.365  0.0469 -0.0082  0.1165
 4350W        W 5321   0.492   5.885   8.932  0.0568 -0.1342  0.3189
 4351W        W 5322  10.025   2.403  11.737  0.0241 -0.2079 -0.0634
 4352W        W 5323  11.429   8.690   0.857 -0.0225  0.0201  0.2211
 4353W        W 5324   5.126   8.613  13.367 -0.1870 -0.1405 -0.3068
 4354W        W 5325   8.145   2.819   5.060  0.0609 -0.0355  0.2107
 4355W        W 5326   9.052   8.559   7.523  0.1394 -0.4289 -0.2673
 4356W        W 5327   9.634   7.638  12.731  0.1211 -0.2620 -0.0407
 4357W        W 5328   4.073   8.067  10.302  0.2269  0.1604  0.0241
 4358W        W 5329   8.387   6.112   7.258  0.0127 -0.1181  0.1131
 4359W        W 5330   0.341   3.943   6.118  0.0934  0.0625  0.1481
 4360W        W 5331  13.269   0.324   9.527  0.0377 -0.2244  0.3102
 4361W        W 5332  10.331   2.839  13.143  0.0315 -0.0968 -0.4556
 4362W        W 5333  12.722  13.657   5.017  0.2034  0.0396 -0.3500
 4363W        W 5334   7.371  11.007  10.242 -0.1261  0.5239  0.0322
 4364W        W 5335   7.784   4.051   7.904 -0.0273 -0.3221 -0.1270
 4365W        W 5336   6.930   8.375   9.617  0.4469 -0.0433  0.0362
 4366W        W 5337   0.249  10.787   0.949 -0.1220 -0.1869 -0.0582
 4367W        W 5338   6.540   3.905   0.216 -0.0012  0.3369 -0.0391
 4368W        W 5339  12.331   1.074   6.520  0.0258  0.3148 -0.0387
 4369W        W 5340   8.459   5.175  12.992 -0.3138  0.0147 -0.0145
 4370W        W 5341   2.309   5.822  13.606 -0.0956 -0.0190 -0.0731
 4371W        W 5342  12.490   4.310   8.788  0.1339 -0.3477  0.0017
 4372W        W 5343   1.458   0.840   4.807  0.2727  0.0247 -0.0164
 4373W        W 5344   6.589  12.974  13.327 -0.1704  0.0821  0.1215
 4374W        W 5345   7.708   2.389  13.860 -0.0758 -0.2357  0.1454
 4375W        W 5346   5.163   8.864   9.576  0.2464  0.0426 -0.3749
 4376W        W 5347   7.515  12.933   2.533 -0.0504  0.1515  0.1499
 4377W        W 5348   8.076   1.025  11.038 -0.1098 -0.1288 -0.0475
 4378W        W 5349   3.684   2.592   4.853  0.0872 -0.2767 -0.0605
 4379W        W 5350   0.585   2.531  10.953  0.2766 -0.0074  0.0722
 4380W        W 5351   2.852   1.981   5.550  0.0756 -0.0417 -0.1375
 4381W        W 5352   8.908   9.864  11.753  0.2935 -0.1509 -0.2554
 4382W        W 5353   9.308   0.643   1.190 -0.0063  0.2605 -0.0873
 4383W        W 5354   7.986   0.506   9.245  0.1449  0.1419 -0.0957
 4384W        W 5355  10.123   4.834   7.123 -0.0730 -0.0834 -0.1393
 4385W        W 5356   4.046   5.758   7.251 -0.1361 -0.1480  0.3194
 4386W        W 5357  10.530  11.617   4.165 -0.0383  0.0326  0.1944
 4387W        W 5358   1.941   0.393   6.135  0.1362 -0.0034 -0.0272
 4388W        W 5359  10.874  10.922   0.092  0.1157 -0.1236  0.2172
 4389W        W 5360   9.606  12.796   3.317 -0.3018 -0.4271  0.2106
 4390W        W 5361   9.910   9.061  11.978 -0.0153  0.0151  0.1555
 4391W        W 5362  13.912   7.459   7.899  0.1490  0.3217 -0.0131
 4392W        W 5363   4.289   7.973   8.499 -0.0304 -0.4601  0.0543
 4393W        W 5364   3.759  12.460  12.362  0.1292  0.1459 -0.3514
 4394W        W 5365   4.976   2.346  11.031  0.2347 -0.2038 -0.0713
 4395W        W 5366   5.027  13.583   2.190  0.0170  0.2082  0.0618
 4396W        W 5367   6.648   9.672   7.595 -0.1997  0.0662 -0.2462
 4397W        W 5368   0.962   2.027   6.885 -0.2871  0.0608  0.0842
 4398W        W 5369  10.322   8.727  10.160  0.0234  0.1095  0.0243
 4399W        W 5370   4.532   0.227   9.087 -0.2056  0.1683  0.1496
 4400W        W 5371   6.817   7.096   7.074  0.0756 -0.2384  0.1662
 4401W        W 5372  11.038   8.136   3.839  0.0662  0.1473 -0.0709
 4402W        W 5373   7.624   6.089   7.925 -0.2314 -0.1121 -0.2021
 4403W        W 5374   5.266   0.181   3.834  0.1988 -0.0976  0.1341
 4404W        W 5375   3.334   0.182   1.762 -0.0229 -0.2563  0.3198
 4405W        W 5376   1.618   2.952   7.456 -0.3435 -0.1882 -0.0064
 4406W        W 5377   0.505   2.063  13.032  0.2121  0.2199 -0.1603
 4407W        W 5378   3.940   0.016   4.270  0.1914  0.1403  0.1484
 4408W        W 5379   3.928   8.220   8.209 -0.1961 -0.1500 -0.3512
 4409W        W 5380   6.242   8.163   2.595  0.6114 -0.2952 -0.2571
 4410W        W 5381   3.126   5.936   1.934  0.3466 -0.0627  0.0219
 4411W        W 5382  12.310  12.585   4.716  0.1789  0.2327 -0.1164
 4412W        W 5383  11.764   9.105   9.401 -0.0506  0.0290  0.2137
 4413W        W 5384  10.025   3.515   4.162  0.0668  0.0801 -0.0334
 4414W        W 5385  10.246   2.590   5.343 -0.2045  0.1383  0.0533
 4415W        W 5386  13.479   3.962  10.543 -0.1393 -0.1828  0.2947
 4416W        W 5387   0.805   1.726   7.212 -0.3653  0.4439 -0.0349
 4417W        W 5388   0.206   2.503  11.916  0.1860 -0.2457 -0.0617
 4418W        W 5389  10.103   0.198   3.725 -0.1031  0.0168  0.0530
 4419W        W 5390  10.468   0.312   2.331  0.1699  0.0708 -0.0910
 4420W        W 5391   1.024   5.842   5.741  0.4332  0.0330 -0.2498
 4421W        W 5392   8.025  11.539  10.251  0.0937  0.2834 -0.1518
 4422W        W 5393   9.737   2.659   6.654  0.1021 -0.3007 -0.0131
 4423W        W 5394   7.230  13.233   7.460  0.2052 -0.2384  0.1794
 4424W        W 5395  10.960  13.349   2.970 -0.0572  0.1637 -0.3386
 4425W        W 5396   8.703   4.983   9.414  0.0541 -0.0515 -0.1921
 4426W        W 5397   5.025   0.098  12.241  0.0138  0.2020  0.1020
 4427W        W 5398   1.275   2.709  11.676 -0.2407  0.3138  0.1338
 4428W        W 5399   4.858   0.873   6.901  0.1597 -0.0704 -0.0736
 4429W        W 5400   5.578   8.308   7.853  0.1373  0.2542 -0.1603
 4430W        W 5401   9.450   4.949   3.341 -0.1171  0.1220  0.1185
 4431W        W 5402   2.663   9.894   4.031 -0.0229 -0.2275  0.1939
 4432W        W 5403   1.806   9.233   1.666  0.1777  0.0051 -0.1452
 4433W        W 5404   8.615  10.892   2.220  0.1434  0.0914  0.2073
 4434W        W 5405  13.423   5.452   2.441 -0.0549  0.0899 -0.1662
 4435W        W 5406   1.857  10.917   9.183 -0.2119  0.1118 -0.2110
 4436W        W 5407   9.722   8.507   5.615 -0.1614  0.1157  0.1726
 4437W        W 5408  11.680   7.330  12.421 -0.1325 -0.0589 -0.4290
 4438W        W 5409   7.565   5.938  12.203  0.0593  0.1754  0.0251
 4439W        W 5410   3.621   2.574  11.535 -0.1194 -0.0388 -0.1156
 4440W        W 5411   2.836   8.408   4.055  0.2787 -0.1679 -0.2129
 4441W        W 5412   3.244   7.382   8.916  0.0486  0.1950  0.0402
 4442W        W 5413  10.913   7.353   8.452  0.2403 -0.0670  0.0025
 4443W        W 5414  12.679   6.455   8.817  0.1451 -0.0484  0.2491
 4444W        W 5415   5.143   4.653  12.630 -0.0218  0.1742  0.0840
 4445W        W 5416   9.885   2.368   0.750 -0.0574 -0.0753 -0.4761
 4446W        W 5417   7.116   3.355  13.314 -0.2918  0.2757  0.2437
 4447W        W 5418   1.815   0.903   8.148 -0.2483 -0.1967  0.0096
 4448W        W 5419   1.711   9.012  11.964 -0.0545 -0.0282  0.3283
 4449W        W 5420   3.560  13.853   5.081 -0.1549  0.0177  0.0672
 4450W        W 5421   9.495   8.634   8.404 -0.0199  0.1155  0.0796
 4451W        W 5422   3.111   0.357   4.323  0.1597  0.0060 -0.1738
 4452W        W 5423  11.850   5.337   2.427 -0.0172 -0.0350 -0.1538
 4453W        W 5424   2.327  10.439   7.122 -0.0759 -0.0445  0.4155
 4454W        W 5425   7.990  10.328   8.716 -0.0597 -0.0205 -0.2489
 4455W        W 5426   9.521   1.206   4.354 -0.0115 -0.0057  0.3664
 4456W        W 5427   7.258   9.940   3.696  0.1824 -0.0235  0.0856
 4457W        W 5428   1.025   5.906  10.550  0.1426 -0.2332 -0.3597
 4458W        W 5429   9.941   4.358   4.815 -0.1757  0.1015  0.0492
 4459W        W 5430  12.940   2.420   1.160 -0.0433  0.0013  0.3189
 4460W        W 5431  12.110  11.078   1.826 -0.0305 -0.0631 -0.0522
 4461W        W 5432   1.544   1.303  11.249  0.0482  0.2382  0.0920
 4462W        W 5433   5.777   4.267   5.454 -0.3330 -0.2394 -0.0634
 4463W        W 5434   0.520   9.466   1.220 -0.0857 -0.2801 -0.0757
 4464W        W 5435   7.020  13.375   3.541  0.2261 -0.2416  0.2437
 4465W        W 5436   6.420   6.870   2.892 -0.1802 -0.0584 -0.1212
 4466W        W 5437   4.812  11.064  10.015 -0.1408  0.2596  0.2857
 4467W        W 5438  12.804   8.792   9.663 -0.0176  0.0804  0.2104
 4468W        W 5439  10.580   3.802   4.443 -0.1595  0.0197  0.1301
 4469W        W 5440   9.744   5.110  13.512 -0.2234  0.2056 -0.2590
 4470W        W 5441  13.718   7.663   3.485 -0.1077  0.0897 -0.1723
 4471W        W 5442  12.807  12.541   3.775 -0.3867  0.1772  0.2430
 4472W        W 5443   0.100   9.710   1.995 -0.0038 -0.2310 -0.1388
 4473W        W 5444   9.753   9.904  13.746  0.2829  0.2878 -0.0668
 4474W        W 5445  11.620   9.639   4.450  0.0850 -0.2674 -0.0362
 4475W        W 5446   9.452   0.014   5.760  0.1456 -0.1213 -0.2855
 4476W        W 5447  13.786   0.281   9.226  0.0560  0.1264  0.0488
 4477W        W 5448   5.305  11.496   5.195  0.0986  0.0889 -0.1585
 4478W        W 5449   8.095   1.574   1.622  0.0873 -0.1240 -0.2198
 4479W        W 5450   8.723  11.668   2.105  0.2805 -0.2566  0.2356
 4480W        W 5451   5.388   2.934   7.284  0.0204  0.2005 -0.0065
 4481W        W 5452   1.534   4.126   2.154  0.0389  0.0115 -0.1702
 4482W        W 5453   3.122   5.099   1.689 -0.2287  0.0250  0.4933
 4483W        W 5454   9.659  13.815   3.905 -0.2758 -0.0030  0.2227
 4484W        W 5455   9.320   7.123  11.312 -0.2060  0.0571  0.3838
 4485W        W 5456  12.338  13.480  11.003  0.1706 -0.2458  0.3958
 4486W        W 5457   6.746   3.973  10.666  0.0841  0.0342  0.1213
 4487W        W 5458   0.635   7.982  10.257  0.1239 -0.0222  0.1273
 4488W        W 5459  12.382   4.874   2.305  0.0786 -0.0918  0.2789
 4489W        W 5460   1.636   6.014  10.774 -0.0149 -0.0478 -0.1037
 4490W        W 5461   5.051   8.924   2.072 -0.1687 -0.0330  0.2446
 4491W        W 5462   4.088  10.252  10.346  0.0524 -0.1268  0.0562
 4492W        W 5463   0.930  12.510   3.101  0.2564 -0.3740 -0.1766
 4493W        W 5464   5.473  11.430   1.330  0.1297  0.4743  0.0219
 4494W        W 5465   2.094   8.875  11.018 -0.0978 -0.0257  0.2567
 4495W        W 5466   2.772   3.823  13.006 -0.0791  0.2475 -0.0714
 4496W        W 5467   3.384   5.704   2.394 -0.0189 -0.5986 -0.0026
 4497W        W 5468   2.711   1.824   7.981  0.0913 -0.1079 -0.0581
 4498W        W 5469   9.138  11.980   8.416  0.1328  0.0545 -0.1334
 4499W        W 5470   1.614   1.580   7.335  0.2396 -0.2905  0.1530
 4500W        W 5471   1.882   7.579   9.075  0.0539 -0.1869  0.1144
 4501W        W 5472   6.562  13.890   6.921  0.0356 -0.2601  0.1327
 4502W        W 5473  11.349   4.486   1.487 -0.0040 -0.0167  0.0328
 4503W        W 5474   5.731  10.196   2.716  0.1012 -0.0797  0.2476
 4504W        W 5475   3.755   3.894  12.199  0.0496 -0.1905 -0.3633
 4505W        W 5476  11.558   2.816  13.684 -0.0054 -0.0925  0.0622
 4506W        W 5477   0.232   9.895   3.120 -0.2572 -0.2427  0.1801
 4507W        W 5478  11.063   0.687   6.155 -0.2954  0.1575  0.2195
 4508W        W 5479   6.683  11.003  10.897  0.1788 -0.0374 -0.0307
 4509W        W 5480  13.315   6.662  12.465 -0.2944  0.0639 -0.0280
 4510W        W 5481   4.803   5.657  10.154  0.1264 -0.0166  0.0949
 4511W        W 5482   6.769   4.856   5.875 -0.1454 -0.0675 -0.0963
 4512W        W 5483   8.292   3.256   5.735 -0.1707  0.0077 -0.1963
 4513W        W 5484   6.044   9.012   2.112  0.1037  0.0333  0.0811
 4514W        W 5485  13.245   5.677  13.622 -0.3751  0.3517  0.0362
 4515W        W 5486   8.562   8.406   3.130 -0.1390  0.0296  0.0397
 4516W        W 5487   1.422   5.953   3.027  0.0119 -0.1091  0.2838
 4517W        W 5488   8.270   2.634  12.022 -0.1613  0.3626 -0.0504
 4518W        W 5489   2.640   2.154   8.511  0.2401 -0.1874  0.1185
 4519W        W 5490  10.419   8.682   7.498  0.2040  0.1286  0.1351
 4520W        W 5491   4.868   8.550   2.313 -0.0710  0.0542  0.1002
 4521W        W 5492   1.208   2.517  10.965  0.0250 -0.2629 -0.0876
 4522W        W 5493  10.700   7.353   9.766  0.1349 -0.1416 -0.0740
 4523W        W 5494   5.934   1.252   9.779  0.2246  0.0004 -0.1496
 4524W        W 5495   4.558  12.743   6.574 -0.0383 -0.1105  0.0551
 4525W        W 5496   8.235   8.434   6.081 -0.0044  0.0054 -0.0154
 4526W        W 5497   1.851   0.018   4.927  0.0112 -0.0541 -0.1051
 4527W        W 5498  11.822  13.514  12.226 -0.0719 -0.1842 -0.1282
 4528W        W 5499  12.000   7.175   6.797  0.3996  0.2746  0.0921
 4529W        W 5500   8.854   4.494  12.834  0.1284  0.1859  0.2087
 4530W        W 5501   7.677   7.944   2.665 -0.4096  0.3866 -0.1896
 4531W        W 5502   2.498  10.369  13.566 -0.2224 -0.1747 -0.0078
 4532W        W 5503  13.322  12.872   0.498  0.2710 -0.0599 -0.3407
 4533W        W 5504   1.935   0.317   6.632 -0.0368 -0.3667 -0.1933
 4534W        W 5505   0.152   5.442   2.696 -0.0266  0.1555 -0.0375
 4535W        W 5506  13.801   2.105  12.898 -0.0364 -0.1322  0.0127
 4536W        W 5507   8.463  10.687   4.731 -0.2673  0.1179  0.0826
 4537W        W 5508   6.122   1.228   3.637  0.0266  0.1302  0.1590
 4538W        W 5509   9.913   5.513  12.560 -0.2381 -0.2959 -0.0832
 4539W        W 5510   3.470   4.118   4.081  0.1163  0.1907  0.0420
 4540W        W 5511   8.857  10.532  12.370  0.1080  0.1658  0.0893
 4541W        W 5512   1.911   6.040   2.980  0.2049  0.0667 -0.4836
 4542W        W 5513  12.880  11.391  10.890  0.3144 -0.0950  0.0468
 4543W        W 5514  13.468  12.174   7.934  0.0539  0.1280  0.3713
 4544W        W 5515   1.326   5.465   5.962  0.2006 -0.0375  0.0983
 4545W        W 5516   3.832   8.880   8.439  0.0253 -0.1928  0.1497
 4546W        W 5517   2.206   9.995   9.935 -0.0044  0.1440  0.0257
 4547W        W 5518   4.834  12.501   9.388 -0.1941 -0.1837 -0.0319
 4548W        W 5519  12.819   0.545   8.202  0.2257 -0.1642  0.3635
 4549W        W 5520  10.299  11.895   9.011  0.0650  0.1332 -0.1957
 4550W        W 5521   7.022   0.909   3.207  0.0474 -0.1512  0.2356
 4551W        W 5522  12.167   9.553   6.682  0.2151  0.3193 -0.0210
 4552W        W 5523   5.866   1.450   8.919 -0.0087  0.4630  0.0430
 4553W        W 5524   8.086  12.211  10.822  0.0210 -0.4563  0.2494
 4554W        W 5525   0.439   1.952   7.497  0.0533 -0.0373 -0.0678
 4555W        W 5526   6.734   4.729   1.434  0.0795  0.0058 -0.1478
 4556W        W 5527   1.292   6.860   5.304  0.0711 -0.3053  0.1118
 4557W        W 5528   7.918  13.507   9.107  0.4028  0.3467  0.0996
 4558W        W 5529  10.935   9.769   5.478 -0.0755  0.0919 -0.2074
 4559W        W 5530   7.949   6.372   7.419  0.0680  0.0511  0.0541
 4560W        W 5531   4.465   4.236   8.356  0.1538  0.2037 -0.2472
 4561W        W 5532   9.783   6.738   1.291  0.0256 -0.0550 -0.2929
 4562W        W 5533   1.595   7.349   8.686 -0.0850 -0.0774 -0.0132
 4563W        W 5534   8.054   8.317   1.748  0.1352 -0.0705 -0.0524
 4564W        W 5535  11.483  13.819   4.541  0.1708  0.0383  0.2496
 4565W        W 5536   4.140   6.772   8.409 -0.1926 -0.2624 -0.2087
 4566W        W 5537   2.458   7.339  10.456  0.0616 -0.1275  0.0324
 4567W        W 5538  11.116   0.392   8.711  0.1446  0.0813 -0.1801
 4568W        W 5539   8.697   5.094  12.136  0.1222  0.1400  0.1667
 4569W        W 5540   8.892   5.002   5.353 -0.1917 -0.2691 -0.1554
 4570W        W 5541  10.496   5.669   0.583 -0.0871  0.2693 -0.1800
 4571W        W 5542   5.974   7.663   3.635 -0.0667 -0.1830  0.1587
 4572W        W 5543   4.773   3.838   8.028  0.0904  0.0089  0.0547
 4573W        W 5544   1.176   9.287   4.289  0.1303 -0.1868 -0.1451
 4574W        W 5545   5.586   9.366   6.489  0.2037 -0.1362 -0.0535
 4575W        W 5546  11.172   3.197   1.505 -0.1830 -0.0402  0.0791
 4576W        W 5547   6.862   5.409   2.198  0.1098 -0.3205 -0.1324
 4577W        W 5548   7.730   2.218   6.011  0.0713  0.1294 -0.0847
 4578W        W 5549   3.640  10.711   4.737  0.1817 -0.0397 -0.0898
 4579W        W 5550  10.174   8.053   4.158  0.2096 -0.0081 -0.4298
 4580W        W 5551  12.621   5.638   9.806  0.3229 -0.0849  0.1433
 4581W        W 5552   6.109  10.282  11.343  0.1527  0.0218  0.6047
 4582W        W 5553  10.391   7.116   9.039 -0.2843 -0.1295 -0.1949
 4583W        W 5554   5.680   4.576   7.737  0.2894 -0.3058 -0.2826
 4584W        W 5555  13.885  12.234   7.649 -0.0538 -0.0388  0.2833
 4585W        W 5556   9.993  12.111   4.662 -0.1685 -0.0741 -0.2864
 4586W        W 5557   5.136  10.108   0.070 -0.0716 -0.1216  0.1283
 4587W        W 5558   6.638   3.868   1.637 -0.2307  0.1706 -0.3027
 4588W        W 5559   8.988   1.103   3.965  0.1136 -0.0195  0.1127
 4589W        W 5560   6.242   8.603  11.336  0.0271  0.1764 -0.1264
 4590W        W 5561   5.604   2.670   3.533  0.3351  0.2713  0.2363
 4591W        W 5562   2.348  12.110   1.832 -0.3675  0.0298 -0.0302
 4592W        W 5563  13.770   5.855   2.682 -0.0742  0.2734  0.0018
 4593W        W 5564   5.879   4.169   3.207  0.0252  0.0111 -0.0625
 4594W        W 5565   8.952  13.439   2.089 -0.0635  0.1585  0.0057
 4595W        W 5566   1.868   8.032  10.468 -0.0502  0.0446  0.0864
 4596W        W 5567   0.371   3.479   2.280  0.1317  0.0137 -0.0359
 4597W        W 5568   3.199   6.640   0.867 -0.0426 -0.0728 -0.1109
 4598W        W 5569   2.574   6.520   6.387  0.1132  0.2001  0.3432
 4599W        W 5570   7.420   9.289   1.963  0.2962 -0.0412  0.1707
 4600W        W 5571  12.532   2.217   2.414 -0.1522 -0.0723 -0.3814
 4601W        W 5572   1.535   0.031   6.621  0.0563 -0.0872 -0.1074
 4602W        W 5573   5.886   4.856   7.271 -0.4418  0.2170  0.5590
 4603W        W 5574  11.743   4.041  12.190  0.0652 -0.0296 -0.2979
 4604W        W 5575   8.138   5.625   1.490 -0.1705 -0.2505  0.2322
 4605W        W 5576   7.466   2.166   3.028  0.0594  0.1308  0.0537
 4606W        W 5577   0.656   7.062   4.202  0.2144  0.1084 -0.0953
 4607W        W 5578   0.124  12.990   6.155 -0.1326  0.0086  0.1339
 4608W        W 5579  13.768  12.796   4.719 -0.0228  0.3116 -0.3181
 4609W        W 5580   4.720  12.860   0.197  0.0400  0.1639  0.2573
 4610W        W 5581   1.173  10.524  12.592 -0.2166 -0.0063 -0.2681
 4611W        W 5582   6.946  12.482   9.798  0.0853  0.1793  0.0712
 4612W        W 5583   5.670   9.422   8.363 -0.1875  0.1367 -0.2548
 4613W        W 5584   9.231  13.754  13.286  0.2462 -0.1649 -0.0017
 4614W        W 5585  11.743   1.662   5.347  0.2700 -0.0224  0.3280
 4615W        W 5586   1.233   4.594  13.627  0.0680 -0.2103  0.0016
 4616W        W 5587  12.518   1.969   3.469 -0.0075 -0.0778 -0.1470
 4617W        W 5588   0.405   7.388   7.416 -0.0865 -0.4969  0.1396
 4618W        W 5589   8.780  11.855  12.995  0.2271 -0.1528 -0.2463
 4619W        W 5590   0.986   6.210  13.642  0.1907  0.0030  0.2547
 4620W        W 5591   2.061   4.766  13.378 -0.0677  0.1839 -0.0258
 4621W        W 5592   1.040   6.000   4.698 -0.0663 -0.0689 -0.1923
 4622W        W 5593   5.136  13.125   3.787  0.0821 -0.1323 -0.2837
 4623W        W 5594  12.910   2.047  11.584 -0.1496 -0.0871  0.0745
 4624W        W 5595  11.302   8.940  12.585 -0.1549  0.1063 -0.1278
 4625W        W 5596  11.374   9.369   8.134 -0.1032  0.1412 -0.0325
 4626W        W 5597   3.542   1.667   1.905 -0.0115  0.1764  0.0651
 4627W        W 5598   7.892   4.586   6.122 -0.0114 -0.0663  0.3502
 4628W        W 5599   4.008   1.856   2.070  0.1379 -0.0386 -0.1477
 4629W        W 5600   8.282   5.940   8.588  0.1188  0.0669  0.0217
 4630W        W 5601  10.796   2.603   6.593 -0.1069 -0.2519  0.1322
 4631W        W 5602   5.516   4.688   6.413  0.1054  0.3410  0.0889
 4632W        W 5603   8.422  11.912   8.490  0.0025 -0.1720 -0.1664
 4633W        W 5604   7.610  13.007   6.335 -0.0260  0.2121  0.1045
 4634W        W 5605   0.168   0.414   6.637  0.3673  0.0792 -0.0088
 4635W        W 5606   3.963   8.260   9.477  0.0120 -0.0639  0.2702
 4636W        W 5607   8.560   0.897   4.912  0.0206  0.0128 -0.1532
 4637W        W 5608   4.341   6.668   2.814 -0.0868  0.1544  0.3759
 4638W        W 5609  10.037   9.843   1.165 -0.1314 -0.1606  0.0026
 4639W        W 5610   1.492   9.315  13.155 -0.0573  0.0360 -0.2510
 4640W        W 5611   7.535   5.133   3.344 -0.0766 -0.0460 -0.0223
 4641W        W 5612   2.637   5.346   2.016  0.0036 -0.1194 -0.0205
 4642W        W 5613   7.793   3.774   3.490  0.0274 -0.0545  0.0069
 4643W        W 5614   7.869   8.869  12.615 -0.2277 -0.0750 -0.5736
 4644W        W 5615   9.738   7.450   0.279  0.2277 -0.1499 -0.0467
 4645W        W 5616   0.643   4.416  12.358  0.2113 -0.0488  0.1803
 4646W        W 5617   3.299  10.859   9.645  0.0741  0.1047 -0.0597
 4647W        W 5618  12.136   6.444   1.259  0.2256 -0.1221 -0.1917
 4648W        W 5619   4.458   3.488   5.175  0.0251  0.0554 -0.2072
 4649W        W 5620  13.003  12.591   8.542  0.1833 -0.1062  0.1156
 4650W        W 5621   2.993   5.519  11.664  0.4498  0.0969 -0.0161
 4651W        W 5622   2.211   0.471   2.914 -0.1081 -0.0827 -0.0116
 4652W        W 5623   7.431   4.329   1.510  0.1174  0.0394  0.3072
 4653W        W 5624  12.106   3.935   7.340 -0.1321 -0.0012 -0.2768
 4654W        W 5625  10.796  13.715   6.090 -0.1388  0.2752  0.3012
 4655W        W 5626   2.171   0.926  11.462 -0.1215 -0.1789  0.0431
 4656W        W 5627   0.324   6.997   0.494 -0.0496  0.1104  0.2134
 4657W        W 5628   0.627   8.589   1.446 -0.3503 -0.0752 -0.0884
 4658W        W 5629   7.084   9.657  10.611  0.0402 -0.1395 -0.1518
 4659W        W 5630  12.883   5.272  10.036  0.0513  0.0717 -0.0147
 4660W        W 5631   8.201   7.115   2.181  0.0523  0.3964 -0.0700
 4661W        W 5632   9.390   8.688   0.276 -0.2518  0.1256  0.3938
 4662W        W 5633   4.229   5.924  13.669 -0.0978  0.0425 -0.1198
 4663W        W 5634   7.095  12.905   3.392  0.0774 -0.1562  0.2816
 4664W        W 5635  10.349  12.494   3.766  0.2108 -0.0458 -0.2119
 4665W        W 5636   0.419   0.574  12.373  0.0406 -0.1213 -0.1539
 4666W        W 5637  11.542   7.231  10.476 -0.0670  0.0162 -0.0126
 4667W        W 5638   8.143   5.182   3.873  0.2254 -0.0312  0.0966
 4668W        W 5639  11.247   4.646  12.672  0.3128  0.3646  0.1241
 4669W        W 5640  10.901   0.695   0.916 -0.1871 -0.0266 -0.0003
 4670W        W 5641   3.787   1.850   6.225  0.2824 -0.0635  0.2139
 4671W        W 5642   1.558   0.243   5.208 -0.1535 -0.1886 -0.2499
 4672W        W 5643  10.685   3.260   2.893 -0.4409 -0.2982  0.2123
 4673W        W 5644   5.140   2.625  13.621  0.1324 -0.2162 -0.2133
 4674W        W 5645   1.122   9.801   0.611  0.2123  0.0061 -0.0331
 4675W        W 5646   8.105   5.725   4.792 -0.1203  0.3024 -0.3428
 4676W        W 5647   7.150  10.602   0.476  0.0472  0.3346 -0.4182
 4677W        W 5648   5.836   4.958   9.190  0.1807  0.0801 -0.0029
 4678W        W 5649  12.404   5.267   5.456 -0.0890  0.0643 -0.0191
 4679W        W 5650   5.369   5.051   9.410  0.0849 -0.2171  0.0177
 4680W        W 5651   6.004   9.350   0.742 -0.0666 -0.0823  0.0859
 4681W        W 5652  11.832   0.872   4.152  0.1282 -0.0221  0.0869
 4682W        W 5653   9.515   4.608   0.957  0.0144 -0.0598  0.1014
 4683W        W 5654   8.751  13.414  12.537  0.1133 -0.0814  0.0033
 4684W        W 5655   4.112  13.533   1.694 -0.1927  0.0647  0.0048
 4685W        W 5656   3.435   1.540   7.678 -0.0687 -0.3861  0.0433
 4686W        W 5657   3.520   8.318   2.508  0.2719 -0.2195 -0.3629
 4687W        W 5658   2.919   1.644  13.166 -0.0343 -0.1233 -0.4470
 4688W        W 5659  13.443   6.701   9.216 -0.0549 -0.1565 -0.2092
 4689W        W 5660   1.847   2.821  12.836 -0.1179 -0.0739  0.0818
 4690W        W 5661   0.639   6.398   4.655  0.1326 -0.1883  0.2011
 4691W        W 5662   8.446   5.175  11.658  0.1638 -0.0967 -0.1892
 4692W        W 5663   8.343   2.178   9.944 -0.0835 -0.0427  0.0958
 4693W        W 5664   5.423   0.702  12.907  0.0613  0.2336 -0.2791
 4694W        W 5665   5.380   8.953   8.327 -0.1799  0.0110  0.0801
 4695W        W 5666   5.658   0.366   8.521 -0.0425 -0.0355  0.2199
 4696W        W 5667   1.832  12.044  12.334  0.0755 -0.1727 -0.1920
 4697W        W 5668   9.077   2.631   3.699 -0.0489  0.1394  0.1126
 4698W        W 5669   8.072   4.536  12.149 -0.2346  0.0114 -0.0116
 4699W        W 5670   8.671  13.907  12.779 -0.1133 -0.0737  0.0008
 4700W        W 5671   9.243  12.385  10.313 -0.1865 -0.1551 -0.2346
 4701W        W 5672   4.188  11.432   0.552 -0.1238  0.0637  0.1688
 4702W        W 5673   3.356   5.871   3.822 -0.1886  0.1006  0.1122
 4703W        W 5674   2.158   3.469   9.301  0.3175  0.0852 -0.2027
 4704W        W 5675  10.672   4.826  12.752  0.1159  0.0474 -0.2500
 4705W        W 5676  12.451   2.086  11.148 -0.2261 -0.0319  0.0046
 4706W        W 5677  12.158   5.546  11.142 -0.1872  0.1645 -0.0839
 4707W        W 5678   9.282  12.812  11.771 -0.0863  0.3044  0.1893
 4708W        W 5679   7.361   4.112  13.751 -0.1762 -0.1256  0.0768
 4709W        W 5680   1.433   8.193  12.311  0.1946 -0.2649  0.2474
 4710W        W 5681   2.650   4.287   3.995 -0.2513  0.1301  0.0594
 4711W        W 5682   9.550   3.495   5.015 -0.0850 -0.3802 -0.1798
 4712W        W 5683   3.073   4.413  11.660 -0.2821  0.4446 -0.0163
 4713W        W 5684   1.168   6.347   5.905  0.1200 -0.0529  0.3109
 4714W        W 5685  11.103   2.883   0.134  0.2356 -0.1069 -0.1531
 4715W        W 5686   5.745   7.279  10.937 -0.0173 -0.4031 -0.0112
 4716W        W 5687   4.115  13.513   4.670 -0.0423 -0.1066  0.2895
 4717W        W 5688  12.411   4.390  12.076 -0.2459  0.2128  0.1436
 4718W        W 5689   0.175  13.069  12.121  0.1107 -0.0609  0.1869
 4719W        W 5690   6.663   0.095   6.061 -0.0106 -0.1988  0.1564
 4720W        W 5691   7.695   2.965   9.723 -0.0054 -0.0703  0.1684
 4721W        W 5692   3.650   1.020   5.775  0.1517 -0.1822  0.1041
 4722W        W 5693   3.821  10.495   7.296 -0.2013  0.1522 -0.0335
 4723W        W 5694   1.911   6.748   8.523  0.1310  0.0892 -0.2163
 4724W        W 5695   6.915  11.274   7.186 -0.0119  0.0676 -0.0834
 4725W        W 5696   5.984   0.576   5.556 -0.4822  0.0378  0.0837
 4726W        W 5697   8.986  13.309  13.556 -0.0340  0.2815  0.2033
 4727W        W 5698   3.525   6.054  11.541  0.2894  0.1072  0.1680
 4728W        W 5699   0.565   4.390   2.078  0.0799 -0.0378  0.1720
 4729W        W 5700   4.646  13.280  13.857  0.0512  0.0901 -0.0986
 4730W        W 5701  10.941  12.493   5.384 -0.3483 -0.2491 -0.0627
 4731W        W 5702   6.653   0.384  11.858  0.1014  0.4259  0.1868
 4732W        W 5703  12.850  13.837   1.837  0.1970 -0.1298 -0.1220
 4733W        W 5704   1.498   8.877   9.434 -0.0192  0.4419 -0.1761
 4734W        W 5705  11.730   2.522  11.606  0.1636 -0.0338  0.0797
 4735W        W 5706   5.314   2.043   6.233  0.1103 -0.1720  0.0346
 4736W        W 5707  12.030   8.235   1.277  0.1157 -0.0370 -0.3259
 4737W        W 5708   2.617   6.148  13.349  0.0613  0.1289  0.2122
 4738W        W 5709   0.309   1.734   6.969  0.1571 -0.0485 -0.0957
 4739W        W 5710   4.556   1.578   1.435 -0.0256 -0.0749 -0.3096
 4740W        W 5711   3.224   8.579   4.328 -0.2288  0.2053 -0.0812
 4741W        W 5712  10.430   0.123   2.796  0.1036  0.1507  0.1492
 4742W        W 5713   1.384  13.748  11.983 -0.2358 -0.1422 -0.0718
 4743W        W 5714   6.189  10.545   5.405  0.0728  0.2734 -0.1317
 4744W        W 5715   0.620  11.083   1.167  0.2921 -0.1511  0.0052
 4745W        W 5716   2.380   7.703  13.419  0.1942  0.2363 -0.1142
 4746W        W 5717   4.499   9.934   1.707  0.0697  0.1466 -0.1627
 4747W        W 5718   0.458   3.899   8.601 -0.0098 -0.2421 -0.0414
 4748W        W 5719   9.858   6.535   5.547  0.0576 -0.1115 -0.1685
 4749W        W 5720  10.042   2.490  12.403 -0.0315 -0.4534 -0.0195
 4750W        W 5721  11.877   3.446  10.296 -0.1666  0.0374 -0.0943
 4751W        W 5722   2.072   1.914   5.152 -0.0523  0.0941 -0.3946
 4752W        W 5723   6.888   0.086   5.612 -0.1419 -0.0570 -0.1030
 4753W        W 5724   5.860   1.561   1.498 -0.2496 -0.1391  0.4849
 4754W        W 5725   4.898   0.597   8.197 -0.0990 -0.2139 -0.0945
 4755W        W 5726  12.608   4.821   9.761 -0.0951  0.0830  0.1643
 4756W        W 5727  12.981   4.263   1.632  0.0867  0.0122  0.3372
 4757W        W 5728   2.124   0.668   1.500  0.1062  0.2057 -0.0199
 4758W        W 5729   0.507   2.184   7.007  0.0299  0.1575  0.1703
 4759W        W 5730   8.730  10.336   0.184  0.1539 -0.3575  0.1578
 4760W        W 5731   2.532  11.982   2.328 -0.0005  0.2013 -0.2974
 4761W        W 5732   0.296   3.976  12.574  0.2900 -0.2074 -0.0657
 4762W        W 5733   7.017   0.877   3.707 -0.0289 -0.1370  0.2810
 4763W        W 5734   5.010  11.660  12.881 -0.2616 -0.0653 -0.1096
 4764W        W 5735   9.070   0.932   4.510  0.0859 -0.0764  0.3124
 4765W        W 5736  11.429  10.893   5.757 -0.0391  0.2912 -0.2097
 4766W        W 5737   8.304  13.115  10.476 -0.1798 -0.0092 -0.0285
 4767W        W 5738   7.707   1.832   1.315  0.0758  0.1121  0.1495
 4768W        W 5739   0.885   9.085   7.615 -0.0618 -0.0894  0.2662
 4769W        W 5740  13.150   9.987   3.904  0.3220 -0.1246 -0.0940
 4770W        W 5741   1.771   4.148   8.067  0.4075 -0.1737  0.0736
 4771W        W 5742   0.372  11.912   0.875 -0.1981  0.0443 -0.1369
 4772W        W 5743   0.041   5.414   7.748 -0.1308 -0.0080 -0.1160
 4773W        W 5744  12.892   4.321   8.460 -0.1372 -0.2838 -0.2216
 4774W        W 5745   5.664   5.631   7.431 -0.3801 -0.1695 -0.2066
 4775W        W 5746   5.654   0.839   9.716  0.0033 -0.1560 -0.0232
 4776W        W 5747   3.067   5.914   0.410 -0.0787  0.0932 -0.0285
 4777W        W 5748   4.971   0.849   3.020  0.0932 -0.1964 -0.0267
 4778W        W 5749   5.645  10.504   7.368 -0.2044 -0.2375  0.0940
 4779W        W 5750   9.259   7.141   6.800 -0.2612 -0.2036  0.2864
 4780W        W 5751  13.861  10.629  13.765 -0.1345 -0.0761 -0.1233
 4781W        W 5752  11.961  12.446   5.036  0.0041 -0.0991  0.2242
 4782W        W 5753   3.026  11.537  13.546 -0.2096 -0.0287  0.0060
 4783W        W 5754  11.498  12.669  12.654  0.1378  0.0037 -0.0176
 4784W        W 5755   0.689   6.646   0.440  0.0734 -0.0044 -0.2866
 4785W        W 5756   9.863   2.160   1.559  0.2584  0.1522 -0.1918
 4786W        W 5757  11.601   3.671  10.640 -0.2148 -0.1085 -0.0505
 4787W        W 5758   4.217   1.646   2.489  0.0490  0.1668 -0.0539
 4788W        W 5759  11.481   9.220   4.249  0.2258  0.3202  0.0291
 4789W        W 5760   4.177   3.398   0.405  0.3510 -0.2011  0.0356
 4790W        W 5761   3.672  10.110   6.968  0.0960 -0.1320 -0.2566
 4791W        W 5762   2.768   2.107   6.153 -0.2299  0.0731  0.1245
 4792W        W 5763   1.830   9.381  12.792  0.0912 -0.1653  0.2446
 4793W        W 5764   6.664  10.252   8.283 -0.0482 -0.0316 -0.3490
 4794W        W 5765   8.434   3.676  11.994  0.2291  0.0592  0.1004
 4795W        W 5766   9.787  11.567   8.319  0.1138  0.3406  0.3133
 4796W        W 5767   9.857   6.985   3.476  0.0015  0.0092 -0.1446
 4797W        W 5768   9.967   5.163  13.043  0.0051 -0.1280  0.0777
 4798W        W 5769   4.894   8.426   3.084  0.0375 -0.3301  0.1796
 4799W        W 5770   6.009  12.659  11.963 -0.1148  0.0747  0.2207
 4800W        W 5771  13.082  10.883   2.885  0.0070  0.3160  0.0118
 4801W        W 5772   3.060   5.155   8.530  0.1984 -0.1606 -0.0297
 4802W        W 5773   8.157   8.942   8.877  0.0796  0.0686 -0.0149
 4803W        W 5774  12.059   1.718   3.491  0.2203  0.1919  0.0420
 4804W        W 5775   6.893  11.916   7.799 -0.0905  0.0438 -0.0632
 4805W        W 5776   5.293   5.725   7.753 -0.1553 -0.1166 -0.4827
 4806W        W 5777   7.654  12.455  10.596  0.1166 -0.1222  0.1138
 4807W        W 5778   7.529   1.013   0.755 -0.0763  0.0940 -0.0924
 4808W        W 5779   6.994   5.755   3.651 -0.2373 -0.0933  0.1193
 4809W        W 5780   3.362   3.402  12.372 -0.1350  0.0233  0.2791
 4810W        W 5781  12.014  12.187  13.148 -0.2505 -0.0893 -0.2254
 4811W        W 5782   4.748  12.098   5.473 -0.0960  0.1188  0.0434
 4812W        W 5783   6.236   6.383   1.443  0.1993  0.2034  0.0311
 4813W        W 5784  11.334  10.021   6.404 -0.0874 -0.3512 -0.0348
 4814W        W 5785   7.619   7.171   1.539  0.4351 -0.1655  0.0152
 4815W        W 5786   0.476   1.445   9.106  0.1301 -0.0866 -0.0011
 4816W        W 5787  11.978  11.740  13.524 -0.0915  0.2373 -0.1504
 4817W        W 5788   5.041   3.254   4.164 -0.3359 -0.1463 -0.1409
 4818W        W 5789   8.180   1.345   4.281 -0.3132 -0.4809  0.1283
 4819W        W 5790   2.005   1.368   8.340 -0.0286  0.0166  0.0797
 4820W        W 5791   1.802   8.148   3.090 -0.0000 -0.0250 -0.1183
 4821W        W 5792   5.746   5.068  13.289 -0.3719 -0.0633 -0.0316
 4822W        W 5793   1.452   6.348   9.871  0.1832  0.1147 -0.0306
 4823W        W 5794   7.977   9.166   5.801  0.1857  0.1202  0.1881
 4824W        W 5795   3.744  13.241   0.116 -0.0465 -0.1041 -0.0534
 4825W        W 5796   3.617  13.647   6.102 -0.0782  0.2633 -0.0561
[truncated: 1,156,127 more chars]
