# Supplementary material for: Cryptochrome magnetoreception: Time course of photoactivation from non-equilibrium coarse-grained molecular dynamics
Source: Comput Struct Biotechnol J. 2024 Nov 10;26:58–69. doi: 10.1016/j.csbj.2024.11.001 (PMC11725172; doi:10.1016/j.csbj.2024.11.001)
Supplement: Supplementary file 2 — Analysis codes and cg-MD simulation inputs (including initial molecular structures, parameters and topology files) and outputs (final molecular structures) of the 20 replicas. [file mmc2.zip › cg-md/02/mus_02.gro]

Title of the system in water t= 3000000.00000 step= 150000000
22551
    1MET     BB    1   4.830   9.060  11.480
    1MET    SC1    2   4.840   8.910  11.160
    2PRO     BB    3   4.930   9.370  11.400
    2PRO    SC1    4   4.740   9.460  11.210
    3HIS     BB    5   5.130   9.610  11.530
    3HIS    SC1    6   5.070   9.890  11.360
    3HIS    SC2    7   5.060  10.010  11.130
    3HIS    SC3    8   5.100  10.150  11.350
    4ARG     BB    9   5.470   9.610  11.580
    4ARG    SC1   10   5.480   9.340  11.740
    4ARG    SC2   11   5.230   9.150  11.770
    4ARG    SCP   12   5.340   9.130  11.780
    5THR     BB   13   5.570   9.920  11.710
    5THR    SC1   14   5.410  10.080  11.700
    5THR    SCP   15   5.280  10.120  11.740
    5THR    SCN   16   5.540  10.050  11.660
    6ILE     BB   17   5.850  10.040  11.810
    6ILE    SC1   18   6.050   9.850  11.950
    7HIS     BB   19   5.950  10.330  12.060
    7HIS    SC1   20   6.020  10.640  12.010
    7HIS    SC2   21   6.050  10.840  11.830
    7HIS    SC3   22   6.250  10.790  12.000
    8LEU     BB   23   6.270  10.310  12.190
    8LEU    SC1   24   6.490  10.070  12.200
    9PHE     BB   25   6.420  10.510  12.430
    9PHE    SC1   26   6.200  10.640  12.530
    9PHE    SC2   27   5.960  10.670  12.640
    9PHE    SC3   28   6.050  10.850  12.460
   10ARG     BB   29   6.680  10.640  12.410
   10ARG    SC1   30   6.970  10.570  12.330
   10ARG    SC2   31   7.220  10.600  12.330
   10ARG    SCP   32   7.250  10.610  12.230
   11LYS     BB   33   6.640  10.960  12.260
   11LYS    SC1   34   6.950  11.090  12.220
   11LYS    SC2   35   7.110  11.280  12.170
   11LYS    SCP   36   7.050  11.190  12.170
   12GLY     BB   37   6.460  11.130  12.380
   13LEU     BB   38   6.290  11.250  12.690
   13LEU    SC1   39   6.480  11.050  12.860
   14ARG     BB   40   6.030  11.310  12.580
   14ARG    SC1   41   6.160  11.490  12.310
   14ARG    SC2   42   6.220  11.670  12.000
   14ARG    SCP   43   6.190  11.770  11.970
   15LEU     BB   44   5.790  11.450  12.580
   15LEU    SC1   45   5.600  11.210  12.640
   16HIS     BB   46   5.730  11.710  12.450
   16HIS    SC1   47   5.930  11.890  12.640
   16HIS    SC2   48   6.090  12.030  12.810
   16HIS    SC3   49   5.840  12.120  12.750
   17ASP     BB   50   5.710  11.680  12.090
   17ASP    SC1   51   5.840  11.960  12.030
   17ASP    SCN   52   5.870  11.930  11.920
   18ASN     BB   53   5.820  11.360  11.860
   18ASN    SC1   54   5.870  11.160  12.120
   18ASN    SCP   55   5.760  11.080  12.090
   18ASN    SCN   56   5.980  11.240  12.160
   19PRO     BB   57   5.800  11.260  11.510
   19PRO    SC1   58   5.570  11.440  11.430
   20THR     BB   59   5.710  10.960  11.440
   20THR    SC1   60   5.770  10.810  11.220
   20THR    SCP   61   5.900  10.810  11.290
   20THR    SCN   62   5.650  10.800  11.160
   21LEU     BB   63   5.520  10.920  11.790
   21LEU    SC1   64   5.330  11.130  11.750
   22LEU     BB   65   5.580  10.770  12.010
   22LEU    SC1   66   5.590  10.820  12.330
   23ALA     BB   67   5.360  10.480  11.980
   24ALA     BB   68   5.260  10.570  11.640
   25LEU     BB   69   4.920  10.640  11.590
   25LEU    SC1   70   4.900  10.900  11.810
   26GLU     BB   71   4.780  10.530  11.350
   26GLU    SC1   72   5.030  10.590  11.050
   26GLU    SCN   73   4.950  10.630  11.110
   27SER     BB   74   4.640  10.240  11.460
   27SER    SC1   75   4.480  10.120  11.290
   27SER    SCP   76   4.500   9.980  11.280
   27SER    SCN   77   4.450  10.260  11.300
   28SER     BB   78   4.800  10.180  11.800
   28SER    SC1   79   4.850  10.360  11.930
   28SER    SCP   80   4.950  10.260  11.960
   28SER    SCN   81   4.760  10.450  11.900
   29GLU     BB   82   4.860   9.900  11.820
   29GLU    SC1   83   4.640   9.770  11.600
   29GLU    SCN   84   4.550   9.790  11.540
   30THR     BB   85   5.140   9.840  12.030
   30THR    SC1   86   5.200   9.610  12.000
   30THR    SCP   87   5.110   9.530  12.070
   30THR    SCN   88   5.280   9.700  11.930
   31ILE     BB   89   5.210  10.050  12.190
   31ILE    SC1   90   5.080  10.260  12.370
   32TYR     BB   91   5.580  10.110  12.260
   32TYR    SC1   92   5.640   9.800  12.230
   32TYR    SC2   93   5.690   9.550  12.150
   32TYR    SC3   94   5.510   9.590  12.350
   33PRO     BB   95   5.680  10.220  12.500
   33PRO    SC1   96   5.500  10.420  12.570
   34VAL     BB   97   6.030  10.130  12.540
   34VAL    SC1   98   6.090   9.910  12.410
   35TYR     BB   99   6.320  10.070  12.760
   35TYR    SC1  100   6.350  10.330  12.880
   35TYR    SC2  101   6.520  10.540  12.900
   35TYR    SC3  102   6.250  10.570  12.950
   36VAL     BB  103   6.600   9.870  12.830
   36VAL    SC1  104   6.570   9.710  12.620
   37LEU     BB  105   6.780   9.870  13.120
   37LEU    SC1  106   6.700  10.150  13.240
   38ASP     BB  107   7.020   9.610  13.130
   38ASP    SC1  108   6.950   9.440  13.400
   38ASP    SCN  109   7.020   9.360  13.370
   39ARG     BB  110   7.360   9.600  13.140
   39ARG    SC1  111   7.380   9.260  13.220
   39ARG    SC2  112   7.130   9.060  13.140
   39ARG    SCP  113   7.120   9.150  13.200
   40ARG     BB  114   7.400   9.920  13.250
   40ARG    SC1  115   7.510  10.040  13.560
   40ARG    SC2  116   7.790  10.040  13.670
   40ARG    SCP  117   7.800   9.930  13.660
   41PHE     BB  118   7.240  10.110  13.130
   41PHE    SC1  119   7.170  10.330  13.320
   41PHE    SC2  120   7.270  10.550  13.450
   41PHE    SC3  121   7.020  10.470  13.500
   42LEU     BB  122   7.250  10.330  12.760
   42LEU    SC1  123   6.950  10.380  12.880
   43ALA     BB  124   7.440  10.530  12.760
   44SER     BB  125   7.740  10.630  12.690
   44SER    SC1  126   7.770  10.720  12.490
   44SER    SCP  127   7.860  10.810  12.430
   44SER    SCN  128   7.680  10.640  12.550
   45ALA     BB  129   7.960  10.450  12.830
   46MET     BB  130   8.220  10.540  12.790
   46MET    SC1  131   8.400  10.250  12.950
   47HIS     BB  132   8.250  10.820  12.980
   47HIS    SC1  133   8.580  10.840  12.880
   47HIS    SC2  134   8.850  10.820  12.880
   47HIS    SC3  135   8.700  10.610  12.800
   48ILE     BB  136   8.140  10.790  13.250
   48ILE    SC1  137   8.180  10.490  13.310
   49GLY     BB  138   8.140  10.890  13.530
   50ALA     BB  139   8.100  11.090  13.700
   51LEU     BB  140   7.850  11.290  13.690
   51LEU    SC1  141   8.010  11.480   0.000
   52ARG     BB  142   7.670  11.190  13.480
   52ARG    SC1  143   7.770  11.150  13.180
   52ARG    SC2  144   7.800  11.100  12.880
   52ARG    SCP  145   7.800  11.110  12.770
   53TRP     BB  146   7.580  10.890  13.720
   53TRP    SC1  147   7.680  10.730  13.460
   53TRP    SC2  148   7.640  10.610  13.220
   53TRP    SC3  149   7.680  10.460  13.440
   53TRP    SC4  150   7.660  10.340  13.200
   54HIS     BB  151   7.310  10.860  13.770
   54HIS    SC1  152   7.160  10.800   0.140
   54HIS    SC2  153   7.050  11.020   0.260
   54HIS    SC3  154   7.040  10.780   0.380
   55PHE     BB  155   7.150  11.050  13.550
   55PHE    SC1  156   7.230  11.320  13.440
   55PHE    SC2  157   7.220  11.590  13.420
   55PHE    SC3  158   7.370  11.440  13.250
   56LEU     BB  159   6.870  10.950  13.510
   56LEU    SC1  160   6.820  10.860  13.190
   57LEU     BB  161   6.660  10.950  13.860
   57LEU    SC1  162   6.710  10.630  13.910
   58GLN     BB  163   6.510  11.220  13.730
   58GLN    SC1  164   6.870  11.400  13.800
   58GLN    SCP  165   6.900  11.520  13.860
   58GLN    SCN  166   6.830  11.280  13.740
   59SER     BB  167   6.450  11.140  13.400
   59SER    SC1  168   6.350  11.290  13.240
   59SER    SCP  169   6.440  11.390  13.230
   59SER    SCN  170   6.260  11.180  13.260
   60LEU     BB  171   6.290  10.750  13.520
   60LEU    SC1  172   6.480  10.500  13.470
   61GLU     BB  173   6.060  10.890  13.730
   61GLU    SC1  174   6.200  10.950   0.130
   61GLU    SCN  175   6.160  10.920   0.230
   62ASPP    BB  176   5.960  11.140  13.510
   62ASPP   SC1  177   5.860  11.410  13.540
   63LEU     BB  178   5.860  10.930  13.260
   63LEU    SC1  179   5.930  11.010  12.990
   64HIS     BB  180   5.620  10.760  13.470
   64HIS    SC1  181   5.700  10.500  13.510
   64HIS    SC2  182   5.930  10.360  13.500
   64HIS    SC3  183   5.700  10.230  13.470
   65LYS     BB  184   5.440  11.040  13.550
   65LYS    SC1  185   5.530  11.090  13.860
   65LYS    SC2  186   5.740  11.160   0.090
   65LYS    SCP  187   5.730  11.170   0.200
   66ASN     BB  188   5.330  11.110  13.240
   66ASN    SC1  189   5.490  11.300  13.080
   66ASN    SCP  190   5.460  11.240  13.210
   66ASN    SCN  191   5.530  11.350  12.960
   67LEU     BB  192   5.260  10.770  13.130
   67LEU    SC1  193   5.440  10.800  12.860
   68SER     BB  194   4.900  10.710  13.210
   68SER    SC1  195   4.890  10.690  13.420
   68SER    SCP  196   4.980  10.710  13.310
   68SER    SCN  197   4.800  10.680  13.530
   69ARG     BB  198   4.820  10.980  13.040
   69ARG    SC1  199   4.530  11.000  13.180
   69ARG    SC2  200   4.190  10.940  13.250
   69ARG    SCP  201   4.150  10.870  13.180
   70LEU     BB  202   4.920  10.880  12.760
   70LEU    SC1  203   5.120  11.110  12.680
   71GLY     BB  204   5.010  10.570  12.700
   72ALA     BB  205   5.060  10.430  12.920
   73ARG     BB  206   5.330  10.280  13.040
   73ARG    SC1  207   5.240  10.290  13.360
   73ARG    SC2  208   4.970  10.200  13.490
   73ARG    SCP  209   4.920  10.270  13.420
   74LEU     BB  210   5.680  10.180  12.990
   74LEU    SC1  211   5.800  10.470  13.030
   75LEU     BB  212   5.900   9.970  12.970
   75LEU    SC1  213   5.740   9.800  12.760
   76VAL     BB  214   6.080   9.880  13.210
   76VAL    SC1  215   6.240  10.080  13.290
   77ILE     BB  216   6.260   9.650  13.070
   77ILE    SC1  217   6.160   9.570  12.780
   78GLN     BB  218   6.490   9.480  13.230
   78GLN    SC1  219   6.510   9.730  13.490
   78GLN    SCP  220   6.510   9.860  13.540
   78GLN    SCN  221   6.510   9.600  13.440
   79GLY     BB  222   6.650   9.240  13.080
   80GLU     BB  223   6.670   9.250  12.780
   80GLU    SC1  224   6.900   8.950  12.660
   80GLU    SCN  225   6.900   9.050  12.680
   81TYR     BB  226   6.450   9.120  12.520
   81TYR    SC1  227   6.410   9.320  12.290
   81TYR    SC2  228   6.180   9.450  12.250
   81TYR    SC3  229   6.420   9.570  12.190
   82GLU     BB  230   6.470   8.800  12.400
   82GLU    SC1  231   6.120   8.690  12.520
   82GLU    SCN  232   6.040   8.680  12.460
   83SER     BB  233   6.510   8.870  12.060
   83SER    SC1  234   6.700   8.720  11.940
   83SER    SCP  235   6.630   8.600  11.920
   83SER    SCN  236   6.780   8.840  11.960
   84VAL     BB  237   6.310   9.000  11.900
   84VAL    SC1  238   6.270   9.230  11.790
   85LEU     BB  239   6.000   8.830  11.940
   85LEU    SC1  240   5.820   9.060  12.030
   86ARG     BB  241   6.060   8.570  11.930
   86ARG    SC1  242   6.160   8.420  12.130
   86ARG    SC2  243   6.400   8.310  12.280
   86ARG    SCP  244   6.390   8.220  12.350
   87ASP     BB  245   6.230   8.490  11.670
   87ASP    SC1  246   6.470   8.300  11.760
   87ASP    SCN  247   6.510   8.300  11.860
   88HIS     BB  248   6.170   8.530  11.420
   88HIS    SC1  249   5.900   8.750  11.450
   88HIS    SC2  250   5.670   8.870  11.530
   88HIS    SC3  251   5.890   9.020  11.510
   89VAL     BB  252   6.170   8.610  11.040
   89VAL    SC1  253   6.320   8.410  10.960
   90GLN     BB  254   5.940   8.730  10.870
   90GLN    SC1  255   5.960   8.450  10.590
   90GLN    SCP  256   6.020   8.460  10.720
   90GLN    SCN  257   5.900   8.440  10.470
   91LYS     BB  258   5.900   9.010  10.930
   91LYS    SC1  259   6.100   9.180  10.820
   91LYS    SC2  260   6.300   9.260  10.730
   91LYS    SCP  261   6.310   9.180  10.660
   92TRP     BB  262   5.650   9.110  10.960
   92TRP    SC1  263   5.520   9.230  10.700
   92TRP    SC2  264   5.440   9.440  10.560
   92TRP    SC3  265   5.700   9.380  10.560
   92TRP    SC4  266   5.610   9.580  10.410
   93ASN     BB  267   5.520   9.290  11.240
   93ASN    SC1  268   5.290   9.070  11.260
   93ASN    SCP  269   5.400   9.140  11.190
   93ASN    SCN  270   5.190   9.010  11.330
   94ILE     BB  271   5.430   9.560  11.170
   94ILE    SC1  272   5.170   9.530  11.010
   95THR     BB  273   5.520   9.870  11.060
   95THR    SC1  274   5.470   9.870  10.800
   95THR    SCP  275   5.480   9.940  10.680
   95THR    SCN  276   5.450   9.810  10.920
   96GLN     BB  277   5.570  10.060  11.250
   96GLN    SC1  278   5.500  10.430  11.260
   96GLN    SCP  279   5.530  10.440  11.120
   96GLN    SCN  280   5.470  10.430  11.390
   97VAL     BB  281   5.930  10.140  11.360
   97VAL    SC1  282   6.060   9.920  11.370
   98THR     BB  283   5.980  10.360  11.530
   98THR    SC1  284   5.750  10.490  11.640
   98THR    SCP  285   5.660  10.380  11.610
   98THR    SCN  286   5.830  10.610  11.660
   99LEU     BB  287   6.250  10.420  11.590
   99LEU    SC1  288   6.370  10.180  11.740
  100ASP     BB  289   6.460  10.700  11.500
  100ASP    SC1  290   6.230  10.900  11.400
  100ASP    SCN  291   6.160  10.870  11.320
  101ALA     BB  292   6.710  10.730  11.440
  102GLU     BB  293   6.960  10.690  11.450
  102GLU    SC1  294   7.020  10.850  11.810
  102GLU    SCN  295   6.910  10.870  11.820
  103MET     BB  296   7.190  10.500  11.500
  103MET    SC1  297   7.460  10.770  11.600
  104GLU     BB  298   7.300  10.250  11.590
  104GLU    SC1  299   7.090  10.310  11.930
  104GLU    SCN  300   7.080  10.410  11.960
  105PRO     BB  301   7.590  10.310  11.830
  105PRO    SC1  302   7.800  10.400  11.680
  106PHE     BB  303   7.570  10.300  12.110
  106PHE    SC1  304   7.870  10.360  12.200
  106PHE    SC2  305   8.100  10.270  12.080
  106PHE    SC3  306   8.110  10.400  12.320
  107TYR     BB  307   7.430  10.160  12.310
  107TYR    SC1  308   7.620  10.090  12.560
  107TYR    SC2  309   7.840   9.940  12.620
  107TYR    SC3  310   7.680  10.020  12.820
  108LYS     BB  311   7.330   9.890  12.130
  108LYS    SC1  312   7.450   9.640  12.320
  108LYS    SC2  313   7.570   9.550  12.520
  108LYS    SCP  314   7.470   9.570  12.520
  109GLU     BB  315   7.240   9.800  11.850
  109GLU    SC1  316   7.260   9.390  11.890
  109GLU    SCN  317   7.170   9.370  11.820
  110MET     BB  318   7.080   9.810  11.660
  110MET    SC1  319   6.770   9.890  11.850
  111GLU     BB  320   7.060   9.800  11.380
  111GLU    SC1  321   7.380   9.940  11.210
  111GLU    SCN  322   7.360  10.030  11.170
  112ALA     BB  323   6.830   9.750  11.190
  113ASN     BB  324   6.570   9.710  11.270
  113ASN    SC1  325   6.390   9.680  11.010
  113ASN    SCP  326   6.450   9.600  11.110
  113ASN    SCN  327   6.340   9.770  10.920
  114ILE     BB  328   6.590   9.490  11.560
  114ILE    SC1  329   6.370   9.670  11.670
  115ARG     BB  330   6.770   9.410  11.650
  115ARG    SC1  331   6.810   9.230  11.940
  115ARG    SC2  332   6.870   9.140  12.210
  115ARG    SCP  333   6.820   9.100  12.300
  116ARG     BB  334   6.950   9.150  11.490
  116ARG    SC1  335   7.200   9.340  11.430
  116ARG    SC2  336   7.490   9.470  11.430
  116ARG    SCP  337   7.400   9.420  11.460
  117LEU     BB  338   6.860   8.910  11.580
  117LEU    SC1  339   6.990   8.640  11.450
  118GLY     BB  340   6.580   8.840  11.480
  119ALA     BB  341   6.350   8.960  11.330
  120GLU     BB  342   6.310   9.200  11.260
  120GLU    SC1  343   6.700   9.230  11.060
  120GLU    SCN  344   6.600   9.230  11.110
  121LEU     BB  345   6.080   9.390  11.290
  121LEU    SC1  346   5.920   9.530  11.550
  122GLY     BB  347   5.910   9.540  11.100
  123PHE     BB  348   5.940   9.740  10.800
  123PHE    SC1  349   6.130   9.660  10.570
  123PHE    SC2  350   6.060   9.520  10.350
  123PHE    SC3  351   6.310   9.630  10.360
  124GLU     BB  352   5.970   9.990  10.910
  124GLU    SC1  353   6.220  10.100  10.600
  124GLU    SCN  354   6.250  10.200  10.600
  125VAL     BB  355   5.860  10.260  10.890
  125VAL    SC1  356   5.630  10.380  10.810
  126LEU     BB  357   6.070  10.500  11.080
  126LEU    SC1  358   6.020  10.710  10.840
  127SER     BB  359   6.330  10.380  11.070
  127SER    SC1  360   6.390  10.200  11.170
  127SER    SCP  361   6.460  10.270  11.080
  127SER    SCN  362   6.310  10.130  11.270
  128ARG     BB  363   6.570  10.630  11.020
  128ARG    SC1  364   6.850  10.450  11.040
  128ARG    SC2  365   7.150  10.320  10.980
  128ARG    SCP  366   7.050  10.280  11.010
  129VAL     BB  367   6.480  10.970  10.990
  129VAL    SC1  368   6.410  11.040  10.740
  130GLY     BB  369   6.560  11.230  11.220
  131HIS     BB  370   6.320  11.490  11.430
  131HIS    SC1  371   6.370  11.340  11.690
  131HIS    SC2  372   6.520  11.130  11.770
  131HIS    SC3  373   6.300  11.190  11.900
  132SER     BB  374   6.430  11.780  11.500
  132SER    SC1  375   6.620  11.810  11.680
  132SER    SCP  376   6.550  11.830  11.570
  132SER    SCN  377   6.690  11.780  11.800
  133LEU     BB  378   6.390  12.000  11.240
  133LEU    SC1  379   6.380  12.290  11.360
  134TYR     BB  380   6.380  11.830  10.970
  134TYR    SC1  381   6.580  11.980  10.780
  134TYR    SC2  382   6.760  12.140  10.640
  134TYR    SC3  383   6.500  12.120  10.560
  135ASP     BB  384   6.280  11.570  10.760
  135ASP    SC1  385   6.060  11.710  10.530
  135ASP    SCN  386   6.000  11.730  10.440
  136THR     BB  387   6.560  11.540  10.610
  136THR    SC1  388   6.760  11.410  10.740
  136THR    SCP  389   6.860  11.320  10.730
  136THR    SCN  390   6.650  11.500  10.750
  137LYS     BB  391   6.580  11.570  10.310
  137LYS    SC1  392   6.230  11.530  10.130
  137LYS    SC2  393   6.150  11.320  10.030
  137LYS    SCP  394   6.180  11.320  10.140
  138ARG     BB  395   6.690  11.800  10.210
  138ARG    SC1  396   6.470  11.990  10.070
  138ARG    SC2  397   6.170  11.990  10.100
  138ARG    SCP  398   6.170  11.880  10.100
  139ILE     BB  399   6.960  11.940  10.250
  139ILE    SC1  400   6.990  12.240  10.230
  140LEU     BB  401   7.160  11.660  10.090
  140LEU    SC1  402   7.300  11.640  10.400
  141ASP     BB  403   7.110  11.550   9.800
  141ASP    SC1  404   7.210  11.280   9.650
  141ASP    SCN  405   7.200  11.270   9.760
  142LEU     BB  406   7.050  11.810   9.650
  142LEU    SC1  407   6.830  12.000   9.750
  143ASN     BB  408   7.360  11.950   9.670
  143ASN    SC1  409   7.240  12.230   9.800
  143ASN    SCP  410   7.220  12.190   9.670
  143ASN    SCN  411   7.260  12.280   9.930
  144GLY     BB  412   7.560  11.770   9.810
  145GLY     BB  413   7.810  11.730   9.660
  146SER     BB  414   8.060  11.850   9.840
  146SER    SC1  415   8.290  11.800   9.740
  146SER    SCP  416   8.190  11.730   9.680
  146SER    SCN  417   8.390  11.870   9.810
  147PRO     BB  418   7.960  11.850  10.140
  147PRO    SC1  419   8.130  11.730  10.350
  148PRO     BB  420   7.800  12.110  10.310
  148PRO    SC1  421   7.530  12.040  10.210
  149LEU     BB  422   7.800  12.400  10.490
  149LEU    SC1  423   7.820  12.330  10.790
  150THR     BB  424   7.690  12.740  10.610
  150THR    SC1  425   7.850  12.880  10.510
  150THR    SCP  426   7.890  13.010  10.530
  150THR    SCN  427   7.810  12.750  10.490
  151TYR     BB  428   7.560  12.790  10.930
  151TYR    SC1  429   7.780  12.930  11.050
  151TYR    SC2  430   7.990  12.970  11.220
  151TYR    SC3  431   7.790  13.150  11.200
  152LYS     BB  432   7.340  13.040  10.800
  152LYS    SC1  433   7.260  13.220  11.070
  152LYS    SC2  434   7.330  13.470  11.100
  152LYS    SCP  435   7.230  13.440  11.070
  153ARG     BB  436   7.090  12.910  10.710
  153ARG    SC1  437   6.860  12.980  10.900
  153ARG    SC2  438   6.560  13.090  10.960
  153ARG    SCP  439   6.530  13.000  11.000
  154PHE     BB  440   7.130  12.590  10.700
  154PHE    SC1  441   7.020  12.430  10.920
  154PHE    SC2  442   7.020  12.180  11.030
  154PHE    SC3  443   6.810  12.340  11.070
  155LEU     BB  444   7.310  12.400  10.510
  155LEU    SC1  445   7.330  12.130  10.660
  156HIS     BB  446   7.350  12.530  10.200
  156HIS    SC1  447   7.590  12.640  10.110
  156HIS    SC2  448   7.690  12.880  10.060
  156HIS    SC3  449   7.830  12.660  10.000
  157ILE     BB  450   7.110  12.700  10.060
  157ILE    SC1  451   7.150  12.720   9.760
  158LEU     BB  452   6.850  12.770  10.210
  158LEU    SC1  453   6.700  13.010  10.050
  159SER     BB  454   6.710  12.570  10.380
  159SER    SC1  455   6.650  12.670  10.630
  159SER    SCP  456   6.750  12.580  10.610
  159SER    SCN  457   6.550  12.760  10.660
  160GLN     BB  458   6.440  12.450  10.160
  160GLN    SC1  459   6.640  12.400   9.860
  160GLN    SCP  460   6.570  12.360   9.750
  160GLN    SCN  461   6.710  12.440   9.970
  161LEU     BB  462   6.190  12.470  10.300
  161LEU    SC1  463   5.950  12.600  10.160
  162GLY     BB  464   5.910  12.560  10.610
  163ASP     BB  465   5.930  12.780  10.840
  163ASP    SC1  466   6.020  13.110  10.810
  163ASP    SCN  467   5.920  13.090  10.790
  164PRO     BB  468   5.880  12.530  11.110
  164PRO    SC1  469   6.070  12.640  11.320
  165GLU     BB  470   5.840  12.240  11.170
  165GLU    SC1  471   6.000  12.120  10.860
  165GLU    SCN  472   5.940  12.130  10.950
  166VAL     BB  473   5.540  12.000  11.310
  166VAL    SC1  474   5.340  12.030  11.140
  167PRO     BB  475   5.500  12.070  11.620
  167PRO    SC1  476   5.580  12.360  11.600
  168VAL     BB  477   5.350  11.890  11.890
  168VAL    SC1  478   5.270  11.660  11.800
  169ARG     BB  479   5.240  11.960  12.240
  169ARG    SC1  480   5.480  12.110  12.310
  169ARG    SC2  481   5.540  12.420  12.460
  169ARG    SCP  482   5.560  12.390  12.360
  170ASN     BB  483   5.130  11.680  12.310
  170ASN    SC1  484   5.280  11.580  12.590
  170ASN    SCP  485   5.260  11.580  12.720
  170ASN    SCN  486   5.300  11.590  12.450
  171LEU     BB  487   4.950  11.480  12.240
  171LEU    SC1  488   4.810  11.460  11.990
  172THR     BB  489   4.720  11.460  12.500
  172THR    SC1  490   4.670  11.670  12.620
  172THR    SCP  491   4.670  11.620  12.490
  172THR    SCN  492   4.680  11.730  12.750
  173ALA     BB  493   4.590  11.160  12.560
  174GLU     BB  494   4.440  10.980  12.640
  174GLU    SC1  495   4.090  11.150  12.730
  174GLU    SCN  496   4.110  11.260  12.720
  175ASP     BB  497   4.510  10.650  12.630
  175ASP    SC1  498   4.520  10.570  12.920
  175ASP    SCN  499   4.430  10.500  12.910
  176PHE     BB  500   4.600  10.590  12.320
  176PHE    SC1  501   4.830  10.790  12.250
  176PHE    SC2  502   5.100  10.780  12.280
  176PHE    SC3  503   4.970  11.020  12.250
  177GLN     BB  504   4.480  10.370  12.200
  177GLN    SC1  505   4.170  10.300  12.470
  177GLN    SCP  506   4.130  10.420  12.400
  177GLN    SCN  507   4.200  10.180  12.530
  178ARG     BB  508   4.420  10.090  12.110
  178ARG    SC1  509   4.310  10.090  11.820
  178ARG    SC2  510   4.110   9.940  11.640
  178ARG    SCP  511   4.020   9.880  11.620
  179CYS     BB  512   4.560   9.760  12.170
  179CYS    SC1  513   4.310   9.620  12.060
  180MET     BB  514   4.780   9.770  12.340
  180MET    SC1  515   5.040   9.550  12.460
  181SER     BB  516   4.800   9.940  12.620
  181SER    SC1  517   4.680  10.180  12.620
  181SER    SCP  518   4.810  10.130  12.580
  181SER    SCN  519   4.560  10.230  12.660
  182PRO     BB  520   5.060   9.960  12.860
  182PRO    SC1  521   5.310   9.950  12.720
  183GLU     BB  522   4.950   9.900  13.090
  183GLU    SC1  523   4.660  10.160  13.100
  183GLU    SCN  524   4.690  10.160  13.210
  184PRO     BB  525   5.020   9.620  13.260
  184PRO    SC1  526   4.910   9.690  13.530
  185GLY     BB  527   5.160   9.400  13.140
  186LEU     BB  528   5.470   9.380  13.040
  186LEU    SC1  529   5.410   9.290  12.720
  187ALA     BB  530   5.750   9.470  13.100
  188GLU     BB  531   5.900   9.370  13.260
  188GLU    SC1  532   5.780   8.960  13.310
  188GLU    SCN  533   5.690   8.950  13.250
  189ARG     BB  534   6.020   9.520  13.520
  189ARG    SC1  535   6.260   9.350  13.630
  189ARG    SC2  536   6.590   9.250  13.700
  189ARG    SCP  537   6.690   9.260  13.740
  190TYR     BB  538   5.920   9.780  13.510
  190TYR    SC1  539   5.640   9.760  13.460
  190TYR    SC2  540   5.460   9.850  13.270
  190TYR    SC3  541   5.380   9.810  13.530
  191ARG     BB  542   6.130   9.970  13.740
  191ARG    SC1  543   5.900  10.060   0.040
  191ARG    SC2  544   5.550  10.100   0.020
  191ARG    SCP  545   5.650  10.060   0.050
  192VAL     BB  546   6.310   9.760   0.020
  192VAL    SC1  547   6.150   9.610   0.170
  193PRO     BB  548   6.530   9.980   0.110
  193PRO    SC1  549   6.620  10.150  13.790
  194VAL     BB  550   6.740  10.070   0.370
  194VAL    SC1  551   6.710  10.320   0.420
  195PRO     BB  552   7.020   9.920   0.530
  195PRO    SC1  553   7.040  10.040   0.780
  196ALA     BB  554   7.090   9.640   0.390
  197ASP     BB  555   7.090   9.680   0.100
  197ASP    SC1  556   6.850   9.620  13.880
  197ASP    SCN  557   6.870   9.510  13.890
  198LEU     BB  558   7.270   9.980   0.070
  198LEU    SC1  559   7.070  10.210   0.020
  199GLU     BB  560   7.470   9.990   0.180
  199GLU    SC1  561   7.670   9.650   0.080
  199GLU    SCN  562   7.610   9.710   0.010
  200ILE     BB  563   7.530  10.230   0.420
  200ILE    SC1  564   7.240  10.340   0.460
  201PRO     BB  565   7.630  10.520   0.240
  201PRO    SC1  566   7.480  10.430  13.870
  202PRO     BB  567   7.570  10.790   0.420
  202PRO    SC1  568   7.480  10.710   0.690
  203GLN     BB  569   7.620  11.060   0.280
  203GLN    SC1  570   7.930  11.030   0.240
  203GLN    SCP  571   7.950  11.130   0.350
  203GLN    SCN  572   7.910  10.940   0.140
  204SER     BB  573   7.510  11.420   0.160
  204SER    SC1  574   7.370  11.340  13.910
  204SER    SCP  575   7.250  11.370  13.840
  204SER    SCN  576   7.490  11.300   0.050
  205LEU     BB  577   7.560  11.520   0.490
  205LEU    SC1  578   7.890  11.450   0.440
  206SER     BB  579   7.540  11.900   0.400
  206SER    SC1  580   7.730  11.850   0.250
  206SER    SCP  581   7.820  11.860   0.140
  206SER    SCN  582   7.640  11.840   0.360
  207PRO     BB  583   7.270  11.940   0.290
  207PRO    SC1  584   7.200  12.220   0.310
  208TRP     BB  585   7.180  11.780   0.020
  208TRP    SC1  586   7.440  11.880  13.750
  208TRP    SC2  587   7.580  11.930  13.520
  208TRP    SC3  588   7.600  11.690  13.650
  208TRP    SC4  589   7.750  11.740  13.430
  209THR     BB  590   6.850  11.890  13.700
  209THR    SC1  591   6.930  12.120  13.700
  209THR    SCP  592   7.050  12.100  13.630
  209THR    SCN  593   6.820  12.140  13.780
  210GLY     BB  594   6.510  11.740  13.730
  211GLY     BB  595   6.330  11.720  13.570
  212GLU     BB  596   6.230  11.820  13.290
  212GLU    SC1  597   6.610  11.940  13.280
  212GLU    SCN  598   6.700  11.890  13.230
  213THR     BB  599   5.960  11.980  13.270
  213THR    SC1  600   5.750  11.830  13.320
  213THR    SCP  601   5.670  11.940  13.300
  213THR    SCN  602   5.840  11.720  13.340
  214GLU     BB  603   6.120  12.310  13.310
  214GLU    SC1  604   5.890  12.600  13.300
  214GLU    SCN  605   5.850  12.660  13.380
  215GLY     BB  606   6.320  12.340  13.130
  216LEU     BB  607   6.360  12.650  12.970
  216LEU    SC1  608   6.240  12.600  12.680
  217ARG     BB  609   6.410  12.840  13.240
  217ARG    SC1  610   6.530  13.120  13.040
  217ARG    SC2  611   6.390  13.390  13.070
  217ARG    SCP  612   6.320  13.480  13.090
  218ARG     BB  613   6.720  12.700  13.350
  218ARG    SC1  614   6.640  12.520  13.530
  218ARG    SC2  615   6.500  12.260  13.660
  218ARG    SCP  616   6.470  12.160  13.680
  219LEU     BB  617   7.030  12.810  13.320
  219LEU    SC1  618   7.250  12.580  13.400
  220GLU     BB  619   6.990  13.060  13.180
  220GLU    SC1  620   6.760  13.270  13.440
  220GLU    SCN  621   6.760  13.160  13.470
  221GLN     BB  622   6.970  13.090  12.940
  221GLN    SC1  623   6.810  12.730  12.810
  221GLN    SCP  624   6.930  12.710  12.750
  221GLN    SCN  625   6.690  12.750  12.880
  222HIS     BB  626   6.930  13.170  12.620
  222HIS    SC1  627   7.060  12.980  12.460
  222HIS    SC2  628   7.130  12.900  12.210
  222HIS    SC3  629   7.200  12.750  12.430
  223LEU     BB  630   6.740  13.390  12.580
  223LEU    SC1  631   6.620  13.320  12.290
  224THR     BB  632   6.760  13.620  12.820
  224THR    SC1  633   6.880  13.570  13.040
  224THR    SCP  634   6.750  13.620  13.050
  224THR    SCN  635   7.010  13.520  13.030
  225ASP     BB  636   6.680  13.900  12.690
  225ASP    SC1  637   6.400   0.000  12.860
  225ASP    SCN  638   6.500   0.020  12.820
  226GLN     BB  639   6.730   0.200  12.570
  226GLN    SC1  640   6.380   0.440  12.620
  226GLN    SCP  641   6.300   0.380  12.710
  226GLN    SCN  642   6.470   0.510  12.530
  227GLY     BB  643   6.920   0.420  12.420
  228TRP     BB  644   7.220   0.320  12.470
  228TRP    SC1  645   7.400   0.460  12.680
  228TRP    SC2  646   7.500   0.550  12.910
  228TRP    SC3  647   7.600   0.330  12.800
  228TRP    SC4  648   7.690   0.410  13.050
  229VAL     BB  649   7.480   0.240  12.260
  229VAL    SC1  650   7.530   0.010  12.390
  230ALA     BB  651   7.530   0.400  12.070
  231ASN     BB  652   7.740   0.570  11.910
  231ASN    SC1  653   7.640   0.830  11.890
  231ASN    SCP  654   7.690   0.820  11.770
  231ASN    SCN  655   7.580   0.850  12.020
  232PHE     BB  656   8.040   0.520  11.880
  232PHE    SC1  657   8.140   0.710  11.640
  232PHE    SC2  658   8.140   0.750  11.380
  232PHE    SC3  659   8.170   0.960  11.550
  233THR     BB  660   8.180   0.340  12.110
  233THR    SC1  661   8.390   0.200  12.030
  233THR    SCP  662   8.340   0.090  12.100
  233THR    SCN  663   8.430   0.320  11.960
  234LYS     BB  664   7.990   0.310  12.350
  234LYS    SC1  665   7.860   0.570  12.420
  234LYS    SC2  666   7.660   0.760  12.390
  234LYS    SCP  667   7.660   0.690  12.310
  235PRO     BB  668   8.000   0.120  12.490
  235PRO    SC1  669   8.040   0.130  12.790
  236ARG     BB  670   7.990  13.720  12.420
  236ARG    SC1  671   7.800  13.580  12.620
  236ARG    SC2  672   7.830  13.330  12.790
  236ARG    SCP  673   7.890  13.280  12.870
  237THR     BB  674   8.240  13.650  12.240
  237THR    SC1  675   8.200  13.630  11.990
  237THR    SCP  676   8.170  13.510  11.940
  237THR    SCN  677   8.230  13.760  12.040
  238ILE     BB  678   8.530  13.760  12.340
  238ILE    SC1  679   8.710  13.750  12.090
  239PRO     BB  680   8.480  13.870  12.610
  239PRO    SC1  681   8.460   0.250  12.540
  240ASN     BB  682   8.310  13.680  12.870
  240ASN    SC1  683   8.290  13.430  12.700
  240ASN    SCP  684   8.380  13.530  12.670
  240ASN    SCN  685   8.200  13.330  12.720
  241SER     BB  686   7.990  13.640  13.110
  241SER    SC1  687   7.990  13.420  13.220
  241SER    SCP  688   7.960  13.550  13.190
  241SER    SCN  689   8.020  13.280  13.250
  242LEU     BB  690   7.660  13.830  13.030
  242LEU    SC1  691   7.670  13.880  13.340
  243LEU     BB  692   7.370  13.800  12.800
  243LEU    SC1  693   7.120   0.060  12.880
  244PRO     BB  694   7.320  13.470  12.790
  244PRO    SC1  695   7.420  13.330  12.520
  245SER     BB  696   7.400  13.310  13.080
  245SER    SC1  697   7.510  13.440  13.260
  245SER    SCP  698   7.390  13.380  13.210
  245SER    SCN  699   7.630  13.490  13.310
  246THR     BB  700   7.520  12.960  13.200
  246THR    SC1  701   7.780  12.990  13.240
  246THR    SCP  702   7.890  12.910  13.230
  246THR    SCN  703   7.660  13.070  13.250
  247THR     BB  704   7.420  12.820  12.960
  247THR    SC1  705   7.520  12.910  12.730
  247THR    SCP  706   7.570  12.920  12.600
  247THR    SCN  707   7.480  12.890  12.860
  248GLY     BB  708   7.250  12.560  12.900
  249LEU     BB  709   7.230  12.350  12.700
  249LEU    SC1  710   6.930  12.370  12.550
  250SER     BB  711   7.360  12.080  12.720
  250SER    SC1  712   7.520  11.950  12.580
  250SER    SCP  713   7.650  12.010  12.560
  250SER    SCN  714   7.390  11.900  12.600
  251PRO     BB  715   7.200  11.920  12.960
  251PRO    SC1  716   7.170  12.040  13.250
  252TYR     BB  717   6.950  11.830  12.830
  252TYR    SC1  718   6.870  11.580  13.070
  252TYR    SC2  719   6.900  11.320  13.140
  252TYR    SC3  720   6.820  11.500  13.320
  253PHE     BB  721   7.020  11.780  12.530
  253PHE    SC1  722   6.970  11.920  12.270
  253PHE    SC2  723   6.970  11.980  12.010
  253PHE    SC3  724   6.770  12.080  12.170
  254SER     BB  725   7.190  11.470  12.620
  254SER    SC1  726   7.400  11.480  12.730
  254SER    SCP  727   7.400  11.620  12.690
  254SER    SCN  728   7.390  11.350  12.770
  255MET     BB  729   6.920  11.300  12.670
  255MET    SC1  730   6.940  10.920  12.710
  256GLY     BB  731   6.700  11.400  12.570
  257CYS     BB  732   6.510  11.640  12.610
  257CYS    SC1  733   6.420  11.670  12.910
  258LEU     BB  734   6.420  11.920  12.470
  258LEU    SC1  735   6.500  12.150  12.680
  259SER     BB  736   6.210  12.130  12.240
  259SER    SC1  737   6.090  12.290  12.360
  259SER    SCP  738   6.000  12.290  12.470
  259SER    SCN  739   6.170  12.280  12.250
  260VAL     BB  740   6.280  12.190  11.950
  260VAL    SC1  741   6.490  12.320  11.860
  261ARG     BB  742   6.070  12.370  11.740
  261ARG    SC1  743   5.970  12.090  11.620
  261ARG    SC2  744   5.930  11.780  11.580
  261ARG    SCP  745   5.920  11.670  11.620
  262THR     BB  746   5.920  12.550  11.910
  262THR    SC1  747   5.740  12.450  12.050
  262THR    SCP  748   5.800  12.400  11.930
  262THR    SCN  749   5.680  12.500  12.160
  263PHE     BB  750   6.180  12.750  12.060
  263PHE    SC1  751   6.380  12.740  12.250
  263PHE    SC2  752   6.630  12.760  12.360
  263PHE    SC3  753   6.540  12.520  12.290
  264PHE     BB  754   6.300  12.820  11.730
  264PHE    SC1  755   6.500  12.760  11.520
  264PHE    SC2  756   6.760  12.710  11.520
  264PHE    SC3  757   6.620  12.680  11.290
  265GLN     BB  758   6.160  13.130  11.690
  265GLN    SC1  759   6.190  13.130  11.300
  265GLN    SCP  760   6.190  13.060  11.420
  265GLN    SCN  761   6.180  13.200  11.180
  266ARG     BB  762   6.290  13.270  11.910
  266ARG    SC1  763   6.160  13.310  12.190
  266ARG    SC2  764   5.940  13.330  12.410
  266ARG    SCP  765   6.000  13.420  12.380
  267LEU     BB  766   6.630  13.230  11.810
  267LEU    SC1  767   6.720  12.960  11.920
  268SER     BB  768   6.650  13.260  11.490
  268SER    SC1  769   6.840  13.230  11.360
  268SER    SCP  770   6.930  13.120  11.340
  268SER    SCN  771   6.740  13.330  11.380
  269ASN     BB  772   6.510  13.590  11.510
  269ASN    SC1  773   6.240  13.650  11.470
  269ASN    SCP  774   6.250  13.620  11.600
  269ASN    SCN  775   6.240  13.680  11.330
  270ILE     BB  776   6.700  13.760  11.750
  270ILE    SC1  777   6.490  13.740  11.980
  271TYR     BB  778   6.950  13.680  11.690
  271TYR    SC1  779   7.030  13.500  11.930
  271TYR    SC2  780   7.100  13.340  12.130
  271TYR    SC3  781   7.280  13.500  12.020
  272ALA     BB  782   7.030  13.650  11.430
  273GLN     BB  783   7.040   0.060  11.300
  273GLN    SC1  784   7.010   0.070  10.950
  273GLN    SCP  785   6.980   0.180  10.870
  273GLN    SCN  786   7.030  13.880  11.030
  274ALA     BB  787   6.940   0.240  11.470
  275LYS     BB  788   6.860   0.310  11.810
  275LYS    SC1  789   6.650   0.580  11.870
  275LYS    SC2  790   6.360   0.700  11.850
  275LYS    SCP  791   6.310   0.620  11.810
  276HIS     BB  792   7.120   0.170  11.960
  276HIS    SC1  793   7.060  13.890  12.190
  276HIS    SC2  794   6.860  13.730  12.260
  276HIS    SC3  795   7.080  13.750  12.420
  277HIS     BB  796   7.320   0.040  11.780
  277HIS    SC1  797   7.560  13.840  11.890
  277HIS    SC2  798   7.700  13.650  12.020
  277HIS    SC3  799   7.810  13.890  11.990
  278SER     BB  800   7.480   0.220  11.600
  278SER    SC1  801   7.390   0.450  11.530
  278SER    SCP  802   7.420   0.420  11.390
  278SER    SCN  803   7.370   0.480  11.660
  279LEU     BB  804   7.740   0.110  11.450
  279LEU    SC1  805   7.820   0.390  11.310
  280PRO     BB  806   8.070  13.880  11.500
  280PRO    SC1  807   8.200   0.200  11.560
  281PRO     BB  808   8.060  13.610  11.540
  281PRO    SC1  809   8.190  13.420  11.340
  282VAL     BB  810   7.870  13.340  11.720
  282VAL    SC1  811   7.960  13.100  11.750
  283SER     BB  812   7.540  13.370  11.590
  283SER    SC1  813   7.550  13.610  11.490
  283SER    SCP  814   7.550  13.740  11.450
  283SER    SCN  815   7.540  13.470  11.530
  284LEU     BB  816   7.360  13.150  11.490
  284LEU    SC1  817   7.150  13.050  11.710
  285GLN     BB  818   7.470  12.850  11.440
  285GLN    SC1  819   7.150  12.730  11.260
  285GLN    SCP  820   7.200  12.600  11.300
  285GLN    SCN  821   7.110  12.850  11.220
  286GLY     BB  822   7.620  12.700  11.630
  287GLN     BB  823   7.440  12.710  11.890
  287GLN    SC1  824   7.550  13.080  12.010
  287GLN    SCP  825   7.530  13.170  12.120
  287GLN    SCN  826   7.580  12.990  11.910
  288LEU     BB  827   7.160  12.570  11.790
  288LEU    SC1  828   6.950  12.520  12.020
  289LEU     BB  829   7.200  12.280  11.600
  289LEU    SC1  830   6.870  12.230  11.560
  290TRP     BB  831   7.360  12.050  11.700
  290TRP    SC1  832   7.630  12.090  11.690
  290TRP    SC2  833   7.880  12.020  11.770
  290TRP    SC3  834   7.820  12.270  11.710
  290TRP    SC4  835   8.070  12.210  11.790
  291ARG     BB  836   7.210  11.810  11.610
  291ARG    SC1  837   7.110  11.550  11.810
  291ARG    SC2  838   6.890  11.370  11.640
  291ARG    SCP  839   6.870  11.400  11.530
  292GLU     BB  840   7.170  11.700  11.310
  292GLU    SC1  841   6.810  11.670  11.210
  292GLU    SCN  842   6.820  11.660  11.320
  293PHE     BB  843   7.450  11.860  11.160
  293PHE    SC1  844   7.450  12.120  11.220
  293PHE    SC2  845   7.640  12.310  11.270
  293PHE    SC3  846   7.420  12.370  11.110
  294PHE     BB  847   7.660  11.660  11.230
  294PHE    SC1  848   7.890  11.820  11.270
  294PHE    SC2  849   8.050  12.020  11.360
  294PHE    SC3  850   7.980  12.010  11.100
  295TYR     BB  851   7.560  11.370  11.150
  295TYR    SC1  852   7.760  11.190  11.310
  295TYR    SC2  853   7.820  10.920  11.310
  295TYR    SC3  854   7.960  11.100  11.470
  296THR     BB  855   7.470  11.430  10.820
  296THR    SC1  856   7.310  11.240  10.740
  296THR    SCP  857   7.410  11.260  10.660
  296THR    SCN  858   7.200  11.220  10.830
  297VAL     BB  859   7.690  11.600  10.650
  297VAL    SC1  860   7.730  11.840  10.750
  298ALA     BB  861   7.720  11.460  10.350
  299SER     BB  862   7.600  11.200  10.190
  299SER    SC1  863   7.410  11.210  10.070
  299SER    SCP  864   7.340  11.090  10.090
  299SER    SCN  865   7.480  11.330  10.060
  300ALA     BB  866   7.610  10.960  10.420
  301THR     BB  867   7.780  10.990  10.610
  301THR    SC1  868   7.770  10.960  10.860
  301THR    SCP  869   7.640  10.980  10.820
  301THR    SCN  870   7.910  10.950  10.900
  302GLN     BB  871   8.110  10.950  10.500
  302GLN    SC1  872   8.240  11.300  10.520
  302GLN    SCP  873   8.310  11.200  10.590
  302GLN    SCN  874   8.170  11.400  10.450
  303ASN     BB  875   8.330  10.840  10.770
  303ASN    SC1  876   8.450  10.600  10.650
  303ASN    SCP  877   8.510  10.600  10.530
  303ASN    SCN  878   8.380  10.600  10.780
  304PHE     BB  879   8.260  10.940  11.080
  304PHE    SC1  880   8.160  11.230  11.030
  304PHE    SC2  881   8.110  11.430  11.200
  304PHE    SC3  882   8.080  11.470  10.930
  305THR     BB  883   8.590  10.870  11.260
  305THR    SC1  884   8.490  10.900  11.500
  305THR    SCP  885   8.570  10.790  11.520
  305THR    SCN  886   8.410  11.020  11.490
  306GLN     BB  887   8.710  10.700  11.060
  306GLN    SC1  888   8.460  10.400  11.060
  306GLN    SCP  889   8.370  10.500  11.070
  306GLN    SCN  890   8.560  10.290  11.060
  307MET     BB  891   8.890  10.670  10.870
  307MET    SC1  892   9.020  10.300  10.980
  308ALA     BB  893   8.880  10.750  10.580
  309GLY     BB  894   8.740  10.890  10.330
  310ASN     BB  895   8.530  11.080  10.200
  310ASN    SC1  896   8.440  10.990   9.910
  310ASN    SCP  897   8.360  10.890   9.970
  310ASN    SCN  898   8.530  11.080   9.850
  311PRO     BB  899   8.620  11.420  10.190
  311PRO    SC1  900   8.600  11.440   9.900
  312ILE     BB  901   8.750  11.480  10.480
  312ILE    SC1  902   8.590  11.590  10.730
  313CYS     BB  903   8.900  11.240  10.640
  313CYS    SC1  904   8.690  11.110  10.810
  314LEU     BB  905   9.200  11.260  10.660
  314LEU    SC1  906   9.290  10.960  10.560
  315GLN     BB  907   9.410  11.410  10.810
  315GLN    SC1  908   9.320  11.550  11.160
  315GLN    SCP  909   9.410  11.440  11.170
  315GLN    SCN  910   9.240  11.660  11.160
  316ILE     BB  911   9.650  11.230  10.900
  316ILE    SC1  912   9.770  11.180  10.620
  317HIS     BB  913   9.800  11.330  11.170
  317HIS    SC1  914   9.680  11.080  11.370
  317HIS    SC2  915   9.620  10.820  11.430
  317HIS    SC3  916   9.430  11.010  11.440
  318TRP     BB  917   9.970  11.480  11.320
  318TRP    SC1  918   9.870  11.770  11.370
  318TRP    SC2  919   9.740  12.000  11.410
  318TRP    SC3  920   9.700  11.860  11.180
  318TRP    SC4  921   9.600  12.110  11.200
  319TYR     BB  922   9.990  11.380  11.640
  319TYR    SC1  923  10.290  11.430  11.690
  319TYR    SC2  924  10.540  11.500  11.740
  319TYR    SC3  925  10.480  11.360  11.520
  320GLU     BB  926   9.950  11.040  11.750
  320GLU    SC1  927   9.630  11.080  11.900
  320GLU    SCN  928   9.530  11.040  11.910
  321ASP     BB  929  10.160  10.930  11.940
  321ASP    SC1  930  10.440  10.890  11.810
  321ASP    SCN  931  10.390  10.890  11.710
  322ALA     BB  932  10.130  10.810  12.190
  323GLU     BB  933  10.100  10.930  12.440
  323GLU    SC1  934  10.180  10.680  12.670
  323GLU    SCN  935  10.170  10.730  12.770
  324ARG     BB  936  10.130  11.250  12.660
  324ARG    SC1  937  10.400  11.170  12.730
  324ARG    SC2  938  10.640  10.920  12.620
  324ARG    SCP  939  10.610  10.920  12.730
  325LEU     BB  940   9.940  11.490  12.710
  325LEU    SC1  941   9.910  11.710  12.450
  326HIS     BB  942   9.910  11.680  12.950
  326HIS    SC1  943   9.880  11.570  13.250
  326HIS    SC2  944   9.860  11.340  13.390
  326HIS    SC3  945   9.980  11.560  13.500
  327LYS     BB  946   9.750  11.930  12.980
  327LYS    SC1  947   9.830  12.160  12.790
  327LYS    SC2  948  10.000  12.320  12.810
  327LYS    SCP  949  10.100  12.360  12.820
  328TRP     BB  950   9.450  11.840  13.110
  328TRP    SC1  951   9.240  11.980  12.920
  328TRP    SC2  952   9.040  12.070  12.760
  328TRP    SC3  953   8.980  11.930  12.990
  328TRP    SC4  954   8.780  12.010  12.820
  329LYS     BB  955   9.370  11.660  13.280
  329LYS    SC1  956   9.120  11.470  13.160
  329LYS    SC2  957   9.060  11.220  13.210
  329LYS    SCP  958   8.980  11.280  13.170
  330THR     BB  959   9.490  11.750  13.610
  330THR    SC1  960   9.540  11.510  13.730
  330THR    SCP  961   9.430  11.520  13.640
  330THR    SCN  962   9.640  11.500  13.830
  331ALA     BB  963   9.670  12.030  13.510
  332GLN     BB  964   9.900  12.050  13.390
  332GLN    SC1  965  10.220  12.010  13.150
  332GLN    SCP  966  10.160  12.100  13.240
  332GLN    SCN  967  10.280  11.920  13.070
  333THR     BB  968  10.070  12.340  13.500
  333THR    SC1  969  10.290  12.230  13.580
  333THR    SCP  970  10.370  12.310  13.670
  333THR    SCN  971  10.220  12.160  13.490
  334GLY     BB  972  10.020  12.520  13.260
  335PHE     BB  973   9.830  12.750  13.160
  335PHE    SC1  974  10.010  12.990  13.150
  335PHE    SC2  975  10.160  13.200  13.240
  335PHE    SC3  976  10.170  13.120  12.980
  336PRO     BB  977   9.580  12.840  13.260
  336PRO    SC1  978   9.610  13.010  13.500
  337TRP     BB  979   9.360  12.800  13.020
  337TRP    SC1  980   9.240  13.090  13.080
  337TRP    SC2  981   9.150  13.330  13.170
  337TRP    SC3  982   9.100  13.100  13.310
  337TRP    SC4  983   8.980  13.330  13.380
  338ILE     BB  984   9.160  12.620  13.080
  338ILE    SC1  985   8.980  12.520  12.850
  339ASP     BB  986   9.240  12.340  13.240
  339ASP    SC1  987   9.550  12.350  13.120
  339ASP    SCN  988   9.610  12.280  13.060
  340ALA     BB  989   9.210  12.200  13.450
  341ILE     BB  990   9.230  12.180  13.730
  341ILE    SC1  991   9.470  12.130  13.910
  342MET     BB  992   9.060  11.940  13.840
  342MET    SC1  993   9.190  11.910   0.280
  343THR     BB  994   8.980  11.690  13.580
  343THR    SC1  995   9.020  11.430  13.650
  343THR    SCP  996   9.120  11.340  13.690
  343THR    SCN  997   8.910  11.510  13.610
  344GLN     BB  998   8.740  11.800  13.440
  344GLN    SC1  999   8.630  11.570  13.160
  344GLN    SCP 1000   8.550  11.470  13.100
  344GLN    SCN 1001   8.710  11.660  13.230
  345LEU     BB 1002   8.570  12.080  13.570
  345LEU    SC1 1003   8.730  12.260  13.340
  346ARG     BB 1004   8.470  12.010  13.820
  346ARG    SC1 1005   8.620  11.760  13.900
  346ARG    SC2 1006   8.690  11.520   0.220
  346ARG    SCP 1007   8.670  11.540   0.110
  347GLN     BB 1008   8.180  12.010   0.040
  347GLN    SC1 1009   8.250  11.790   0.360
  347GLN    SCP 1010   8.240  11.790   0.500
  347GLN    SCN 1011   8.260  11.790   0.220
  348GLU     BB 1012   8.020  12.050  13.680
  348GLU    SC1 1013   7.820  12.290  13.790
  348GLU    SCN 1014   7.740  12.270  13.720
  349GLY     BB 1015   8.130  12.050  13.460
  350TRP     BB 1016   8.210  12.300  13.300
  350TRP    SC1 1017   8.280  12.500  13.520
  350TRP    SC2 1018   8.330  12.740  13.640
  350TRP    SC3 1019   8.070  12.670  13.580
  350TRP    SC4 1020   8.130  12.930  13.640
  351ILE     BB 1021   8.200  12.470  13.070
  351ILE    SC1 1022   8.450  12.390  12.900
  352HIS     BB 1023   7.960  12.640  12.880
  352HIS    SC1 1024   7.760  12.510  13.080
  352HIS    SC2 1025   7.710  12.400  13.330
  352HIS    SC3 1026   7.650  12.260  13.110
  353HIS     BB 1027   8.040  12.840  12.740
  353HIS    SC1 1028   8.050  13.020  12.470
  353HIS    SC2 1029   7.930  13.190  12.300
  353HIS    SC3 1030   8.170  13.100  12.240
  354LEU     BB 1031   8.360  12.940  12.830
  354LEU    SC1 1032   8.240  13.000  13.140
  355ALA     BB 1033   8.590  12.790  12.650
  356ARG     BB 1034   8.430  12.690  12.410
  356ARG    SC1 1035   8.180  12.460  12.430
  356ARG    SC2 1036   8.040  12.220  12.270
  356ARG    SCP 1037   7.980  12.310  12.280
  357HIS     BB 1038   8.620  12.790  12.160
  357HIS    SC1 1039   8.550  13.040  11.990
  357HIS    SC2 1040   8.420  13.200  11.830
  357HIS    SC3 1041   8.640  13.290  11.970
  358ALA     BB 1042   8.930  12.790  12.230
  359VAL     BB 1043   9.010  12.430  12.380
  359VAL    SC1 1044   8.770  12.330  12.430
  360ALA     BB 1045   9.190  12.390  12.180
  361CYS     BB 1046   9.510  12.530  12.130
  361CYS    SC1 1047   9.410  12.800  12.190
  362PHE     BB 1048   9.790  12.430  12.310
  362PHE    SC1 1049   9.880  12.660  12.490
  362PHE    SC2 1050   9.760  12.780  12.700
  362PHE    SC3 1051  10.010  12.840  12.650
  363LEU     BB 1052   9.770  12.140  12.300
  363LEU    SC1 1053   9.520  11.990  12.410
  364THR     BB 1054   9.710  12.080  11.920
  364THR    SC1 1055   9.500  12.050  11.960
  364THR    SCP 1056   9.610  11.980  12.010
  364THR    SCN 1057   9.390  12.120  11.920
  365ARG     BB 1058   9.850  12.390  11.780
  365ARG    SC1 1059   9.700  12.490  11.610
  365ARG    SC2 1060   9.460  12.690  11.550
  365ARG    SCP 1061   9.410  12.650  11.470
  366GLY     BB 1062  10.050  12.420  11.960
  367ASP     BB 1063  10.240  12.220  12.160
  367ASP    SC1 1064  10.270  12.380  12.400
  367ASP    SCN 1065  10.280  12.280  12.380
  368LEU     BB 1066  10.210  11.910  12.150
  368LEU    SC1 1067  10.400  11.700  12.130
  369TRP     BB 1068   9.990  11.770  11.900
  369TRP    SC1 1069  10.100  11.920  11.690
  369TRP    SC2 1070  10.310  12.080  11.660
  369TRP    SC3 1071  10.300  11.840  11.530
  369TRP    SC4 1072  10.520  12.000  11.510
  370ILE     BB 1073   9.700  11.620  11.860
  370ILE    SC1 1074   9.500  11.620  12.100
  371SER     BB 1075   9.480  11.540  11.650
  371SER    SC1 1076   9.360  11.760  11.580
  371SER    SCP 1077   9.280  11.720  11.480
  371SER    SCN 1078   9.450  11.800  11.680
  372TRP     BB 1079   9.180  11.370  11.730
  372TRP    SC1 1080   8.960  11.470  11.500
  372TRP    SC2 1081   8.830  11.490  11.270
  372TRP    SC3 1082   8.720  11.340  11.470
  372TRP    SC4 1083   8.590  11.360  11.230
  373GLU     BB 1084   9.080  11.090  11.840
  373GLU    SC1 1085   8.980  10.840  11.570
  373GLU    SCN 1086   9.080  10.790  11.580
  374GLU     BB 1087   9.220  11.090  12.170
  374GLU    SC1 1088   9.100  10.800  12.320
  374GLU    SCN 1089   9.130  10.830  12.420
  375GLY     BB 1090   9.100  11.380  12.250
  376MET     BB 1091   8.820  11.390  12.230
  376MET    SC1 1092   8.710  11.550  11.940
  377LYS     BB 1093   8.690  11.120  12.470
  377LYS    SC1 1094   8.640  10.820  12.360
  377LYS    SC2 1095   8.550  10.590  12.330
  377LYS    SCP 1096   8.570  10.700  12.360
  378VAL     BB 1097   8.730  11.330  12.720
  378VAL    SC1 1098   8.880  11.550  12.700
  379PHE     BB 1099   8.370  11.470  12.750
  379PHE    SC1 1100   8.450  11.720  12.560
  379PHE    SC2 1101   8.420  11.990  12.540
  379PHE    SC3 1102   8.590  11.860  12.380
  380GLU     BB 1103   8.270  11.260  12.880
  380GLU    SC1 1104   8.220  11.040  12.560
  380GLU    SCN 1105   8.150  11.090  12.490
  381GLU     BB 1106   8.270  11.240  13.180
  381GLU    SC1 1107   8.600  11.080  13.290
  381GLU    SCN 1108   8.680  11.150  13.280
  382LEU     BB 1109   8.150  11.460  13.340
  382LEU    SC1 1110   8.320  11.610  13.560
  383LEU     BB 1111   8.080  11.660  13.060
  383LEU    SC1 1112   8.300  11.920  13.020
  384LEU     BB 1113   7.900  11.650  12.880
  384LEU    SC1 1114   7.650  11.800  12.990
  385ASP     BB 1115   7.910  11.520  12.630
  385ASP    SC1 1116   7.960  11.750  12.420
  385ASP    SCN 1117   8.000  11.840  12.480
  386ALA     BB 1118   7.800  11.270  12.430
  387ASP     BB 1119   7.530  11.160  12.360
  387ASP    SC1 1120   7.370  10.980  12.590
  387ASP    SCN 1121   7.300  10.950  12.510
  388TYR     BB 1122   7.530  10.930  12.070
  388TYR    SC1 1123   7.840  10.850  12.020
  388TYR    SC2 1124   8.040  10.850  11.840
  388TYR    SC3 1125   8.100  10.840  12.100
  389SER     BB 1126   7.570  11.210  11.860
  389SER    SC1 1127   7.420  11.230  11.650
  389SER    SCP 1128   7.450  11.370  11.620
  389SER    SCN 1129   7.400  11.100  11.680
  390ILE     BB 1130   7.860  11.360  11.900
  390ILE    SC1 1131   7.760  11.600  11.730
  391ASN     BB 1132   8.140  11.340  11.940
  391ASN    SC1 1133   8.250  11.400  12.210
  391ASN    SCP 1134   8.140  11.390  12.300
  391ASN    SCN 1135   8.350  11.410  12.120
  392ALA     BB 1136   8.310  11.380  11.700
  393GLY     BB 1137   8.260  11.650  11.600
  394ASN     BB 1138   8.390  11.860  11.750
  394ASN    SC1 1139   8.320  11.870  12.010
  394ASN    SCP 1140   8.280  11.910  12.140
  394ASN    SCN 1141   8.370  11.840  11.890
  395TRP     BB 1142   8.690  11.920  11.620
  395TRP    SC1 1143   8.910  11.960  11.800
  395TRP    SC2 1144   9.070  11.870  11.990
  395TRP    SC3 1145   8.860  12.030  12.050
  395TRP    SC4 1146   9.030  11.940  12.250
  396MET     BB 1147   8.650  11.940  11.340
  396MET    SC1 1148   8.420  11.810  11.150
  397TRP     BB 1149   8.680  12.250  11.300
  397TRP    SC1 1150   8.390  12.330  11.160
  397TRP    SC2 1151   8.130  12.420  11.150
  397TRP    SC3 1152   8.280  12.440  11.380
  397TRP    SC4 1153   8.030  12.530  11.380
  398LEU     BB 1154   8.860  12.430  11.350
  398LEU    SC1 1155   8.710  12.710  11.230
  399SER     BB 1156   9.160  12.230  11.440
  399SER    SC1 1157   9.210  12.330  11.710
  399SER    SCP 1158   9.310  12.340  11.800
  399SER    SCN 1159   9.110  12.320  11.610
  400ALA     BB 1160   9.120  11.970  11.230
  401SER     BB 1161   8.970  11.950  10.940
  401SER    SC1 1162   9.040  11.750  10.820
  401SER    SCP 1163   9.070  11.740  10.950
  401SER    SCN 1164   9.000  11.770  10.680
  402ALA     BB 1165   8.680  12.050  10.840
  403PHE     BB 1166   8.660  12.300  10.730
  403PHE    SC1 1167   8.470  12.520  10.760
  403PHE    SC2 1168   8.400  12.740  10.900
  403PHE    SC3 1169   8.210  12.590  10.780
  404PHE     BB 1170   8.980  12.460  10.780
  404PHE    SC1 1171   8.900  12.770  10.710
  404PHE    SC2 1172   8.890  12.960  10.890
  404PHE    SC3 1173   8.770  13.000  10.650
  405HIS     BB 1174   9.170  12.410  10.990
  405HIS    SC1 1175   9.370  12.240  10.830
  405HIS    SC2 1176   9.610  12.180  10.720
  405HIS    SC3 1177   9.440  11.980  10.770
  406HIS     BB 1178   9.340  12.620  11.120
  406HIS    SC1 1179   9.250  12.920  11.150
  406HIS    SC2 1180   9.270  13.190  11.120
  406HIS    SC3 1181   9.130  13.080  11.320
  407TYR     BB 1182   9.630  12.610  11.090
  407TYR    SC1 1183   9.800  12.550  10.840
  407TYR    SC2 1184   9.890  12.490  10.590
  407TYR    SC3 1185  10.070  12.540  10.780
  408THR     BB 1186   9.890  12.820  11.260
  408THR    SC1 1187  10.120  12.860  11.120
  408THR    SCP 1188  10.130  12.750  11.220
  408THR    SCN 1189  10.100  12.960  11.030
  409ARG     BB 1190   9.770  13.130  11.390
  409ARG    SC1 1191   9.900  13.350  11.180
  409ARG    SC2 1192  10.110  13.370  10.900
  409ARG    SCP 1193  10.190  13.430  10.960
  410ILE     BB 1194   9.570  13.200  11.590
  410ILE    SC1 1195   9.460  13.480  11.500
  411PHE     BB 1196   9.370  13.120  11.840
  411PHE    SC1 1197   9.130  13.000  11.750
  411PHE    SC2 1198   9.010  12.760  11.760
  411PHE    SC3 1199   8.870  12.980  11.680
  412CYS     BB 1200   9.350  13.310  12.030
  412CYS    SC1 1201   9.070  13.250  12.190
  413PRO     BB 1202   9.540  13.350  12.310
  413PRO    SC1 1203   9.750  13.150  12.330
  414VAL     BB 1204   9.650  13.670  12.440
  414VAL    SC1 1205   9.870  13.690  12.310
  415ARG     BB 1206   9.400  13.700  12.660
  415ARG    SC1 1207   9.490  13.750  12.960
  415ARG    SC2 1208   9.520   0.040  13.190
  415ARG    SCP 1209   9.560   0.070  13.290
  416PHE     BB 1210   9.130  13.510  12.620
  416PHE    SC1 1211   9.140  13.220  12.690
  416PHE    SC2 1212   9.260  13.000  12.590
  416PHE    SC3 1213   9.010  12.990  12.670
  417GLY     BB 1214   8.920  13.720  12.660
  418LYS     BB 1215   9.000   0.110  12.620
  418LYS    SC1 1216   8.870   0.240  12.340
  418LYS    SC2 1217   8.810   0.470  12.230
  418LYS    SCP 1218   8.770   0.460  12.330
  419ARG     BB 1219   9.040   0.190  12.940
  419ARG    SC1 1220   9.200   0.440  13.030
  419ARG    SC2 1221   9.490   0.520  13.040
  419ARG    SCP 1222   9.390   0.490  13.000
  420THR     BB 1223   8.990  13.870  13.160
  420THR    SC1 1224   9.010  13.910  13.420
  420THR    SCP 1225   8.900  13.830  13.450
  420THR    SCN 1226   9.120   0.070  13.390
  421ASP     BB 1227   8.760  13.680  13.070
  421ASP    SC1 1228   8.740  13.360  12.930
  421ASP    SCN 1229   8.640  13.420  12.940
  422PRO     BB 1230   8.560  13.640  13.340
  422PRO    SC1 1231   8.450  13.370  13.350
  423GLU     BB 1232   8.670  13.690  13.660
  423GLU    SC1 1233   8.440  13.840   0.010
  423GLU    SCN 1234   8.460  13.800  13.830
  424GLY     BB 1235   8.810  13.550  13.810
  425GLN     BB 1236   8.670  13.240  13.800
  425GLN    SC1 1237   8.250  13.360  13.770
  425GLN    SCP 1238   8.350  13.410  13.680
  425GLN    SCN 1239   8.150  13.320  13.870
  426TYR     BB 1240   8.820  12.990  13.670
  426TYR    SC1 1241   8.710  12.910  13.390
  426TYR    SC2 1242   8.750  12.950  13.130
  426TYR    SC3 1243   8.620  12.730  13.210
  427ILE     BB 1244   9.090  12.890  13.810
  427ILE    SC1 1245   9.150  12.640  13.630
  428ARG     BB 1246   9.010  12.990   0.240
  428ARG    SC1 1247   8.990  13.300   0.330
  428ARG    SC2 1248   9.040  13.430   0.680
  428ARG    SCP 1249   8.940  13.410   0.710
  429LYS     BB 1250   8.850  12.710   0.370
  429LYS    SC1 1251   8.600  12.720   0.230
  429LYS    SC2 1252   8.420  12.960   0.180
  429LYS    SCP 1253   8.530  12.960   0.190
  430TYR     BB 1254   9.040  12.410   0.210
  430TYR    SC1 1255   8.820  12.220   0.290
  430TYR    SC2 1256   8.670  12.000   0.360
  430TYR    SC3 1257   8.560  12.250   0.380
  431LEU     BB 1258   9.360  12.560   0.140
  431LEU    SC1 1259   9.540  12.790   0.020
  432PRO     BB 1260   9.470  12.490   0.450
  432PRO    SC1 1261   9.580  12.250   0.480
  433VAL     BB 1262   9.640  12.740   0.510
  433VAL    SC1 1263   9.900  12.700   0.550
  434LEU     BB 1264   9.550  13.050   0.420
  434LEU    SC1 1265   9.540  13.230   0.160
  435LYS     BB 1266   9.450  13.170   0.630
  435LYS    SC1 1267   9.180  12.950   0.710
  435LYS    SC2 1268   9.210  12.740   0.770
  435LYS    SCP 1269   9.140  12.660   0.740
  436ASN     BB 1270   9.580  13.430   0.790
  436ASN    SC1 1271   9.470  13.610   1.000
  436ASN    SCP 1272   9.560  13.720   1.010
  436ASN    SCN 1273   9.390  13.500   0.990
  437PHE     BB 1274   9.630  13.610   0.510
  437PHE    SC1 1275   9.380  13.640   0.330
  437PHE    SC2 1276   9.200  13.690   0.140
  437PHE    SC3 1277   9.320  13.900   0.260
  438PRO     BB 1278   9.780  13.870   0.470
  438PRO    SC1 1279   9.730   0.080   0.730
  439THR     BB 1280   9.830   0.020   0.170
  439THR    SC1 1281   9.830   0.280   0.080
  439THR    SCP 1282   9.920   0.370   0.120
  439THR    SCN 1283   9.740   0.180   0.040
  440LYS     BB 1284   9.770  13.650   0.020
  440LYS    SC1 1285  10.030  13.540   0.210
  440LYS    SC2 1286  10.320  13.580   0.170
  440LYS    SCP 1287  10.320  13.660   0.250
  441TYR     BB 1288   9.530  13.820  13.700
  441TYR    SC1 1289   9.440   0.160  13.710
  441TYR    SC2 1290   9.370   0.400  13.820
  441TYR    SC3 1291   9.420   0.380  13.550
  442ILE     BB 1292   9.380  13.600  13.550
  442ILE    SC1 1293   9.300  13.350  13.710
  443TYR     BB 1294   9.640  13.470  13.320
  443TYR    SC1 1295   9.690  13.310  13.050
  443TYR    SC2 1296   9.810  13.350  12.810
  443TYR    SC3 1297   9.610  13.170  12.840
  444GLU     BB 1298   9.860  13.650  13.330
  444GLU    SC1 1299   9.940   0.100  13.490
  444GLU    SCN 1300   9.900   0.200  13.470
  445PRO     BB 1301  10.100  13.580  13.590
  445PRO    SC1 1302   9.990  13.320  13.670
  446TRP     BB 1303  10.380  13.680  13.510
  446TRP    SC1 1304  10.430  13.580  13.230
  446TRP    SC2 1305  10.500  13.570  12.970
  446TRP    SC3 1306  10.240  13.540  13.040
  446TRP    SC4 1307  10.310  13.540  12.780
  447THR     BB 1308  10.500   0.040  13.610
  447THR    SC1 1309  10.680   0.140  13.440
  447THR    SCP 1310  10.770   0.040  13.440
  447THR    SCN 1311  10.580   0.240  13.440
  448ALA     BB 1312  10.320   0.130  13.850
  449SER     BB 1313  10.310   0.380   0.170
  449SER    SC1 1314  10.180   0.590   0.090
  449SER    SCP 1315  10.140   0.630   0.210
  449SER    SCN 1316  10.220   0.540  13.880
  450GLU     BB 1317  10.360   0.200   0.400
  450GLU    SC1 1318  10.660  13.910   0.290
  450GLU    SCN 1319  10.580   0.070   0.290
  451GLU     BB 1320  10.200   0.100   0.580
  451GLU    SC1 1321  10.150   0.220   0.960
  451GLU    SCN 1322  10.250   0.190   0.940
  452GLU     BB 1323  10.200  13.690   0.640
  452GLU    SC1 1324   9.990  13.680   0.950
  452GLU    SCN 1325  10.020  13.650   1.050
  453GLN     BB 1326  10.450  13.570   0.700
  453GLN    SC1 1327  10.690  13.390   0.430
  453GLN    SCP 1328  10.650  13.280   0.370
  453GLN    SCN 1329  10.730  13.510   0.500
  454ARG     BB 1330  10.450  13.420   1.030
  454ARG    SC1 1331  10.460  13.710   1.220
  454ARG    SC2 1332  10.260  13.880   1.350
  454ARG    SCP 1333  10.200  13.870   1.260
  455GLN     BB 1334  10.220  13.230   1.040
  455GLN    SC1 1335  10.160  12.840   1.090
  455GLN    SCP 1336  10.290  12.790   1.070
  455GLN    SCN 1337  10.030  12.890   1.110
  456ALA     BB 1338   9.940  13.190   0.810
  457GLY     BB 1339  10.030  13.230   0.570
  458CYS     BB 1340  10.280  13.160   0.460
  458CYS    SC1 1341  10.430  12.990   0.650
  459ILE     BB 1342  10.270  13.040   0.160
  459ILE    SC1 1343   9.960  12.990   0.150
  460ILE     BB 1344  10.520  13.140   0.000
  460ILE    SC1 1345  10.500  13.210  13.620
  461GLY     BB 1346  10.770  13.080   0.080
  462ARG     BB 1347  10.840  12.760   0.220
  462ARG    SC1 1348  10.930  12.840   0.510
  462ARG    SC2 1349  10.890  12.610   0.710
  462ARG    SCP 1350  10.830  12.550   0.640
  463ASP     BB 1351  10.650  12.610   0.170
  463ASP    SC1 1352  10.600  12.400   0.380
  463ASP    SCN 1353  10.490  12.400   0.360
  464TYR     BB 1354  10.410  12.590  13.900
  464TYR    SC1 1355  10.110  12.490   0.060
  464TYR    SC2 1356  10.010  12.340   0.270
  464TYR    SC3 1357   9.850  12.410   0.060
  465PRO     BB 1358  10.310  12.760  13.640
  465PRO    SC1 1359  10.060  12.860  13.630
  466PHE     BB 1360  10.450  12.720  13.330
  466PHE    SC1 1361  10.560  12.980  13.230
  466PHE    SC2 1362  10.800  13.110  13.260
  466PHE    SC3 1363  10.630  13.180  13.050
  467PRO     BB 1364  10.550  12.450  13.200
  467PRO    SC1 1365  10.760  12.320  13.370
  468MET     BB 1366  10.520  12.340  12.890
  468MET    SC1 1367  10.390  12.690  12.810
  469VAL     BB 1368  10.880  12.300  12.780
  469VAL    SC1 1369  11.010  12.220  12.990
  470ASN     BB 1370  10.770  12.370  12.460
  470ASN    SC1 1371  10.680  12.650  12.400
  470ASN    SCP 1372  10.790  12.740  12.410
  470ASN    SCN 1373  10.570  12.560  12.400
  471HIS     BB 1374  10.700  12.090  12.350
  471HIS    SC1 1375  10.530  11.910  12.540
  471HIS    SC2 1376  10.370  11.700  12.600
  471HIS    SC3 1377  10.300  11.950  12.690
  472LYS     BB 1378  10.740  12.110  12.010
  472LYS    SC1 1379  10.880  11.830  11.890
  472LYS    SC2 1380  10.940  11.740  11.700
  472LYS    SCP 1381  11.020  11.730  11.630
  473GLU     BB 1382  10.730  12.360  11.870
  473GLU    SC1 1383  11.010  12.520  12.070
  473GLU    SCN 1384  10.910  12.560  12.090
  474ALA     BB 1385  10.530  12.570  11.910
  475SER     BB 1386  10.320  12.810  11.960
  475SER    SC1 1387  10.280  12.830  12.200
  475SER    SCP 1388  10.330  12.840  12.330
  475SER    SCN 1389  10.230  12.810  12.070
  476ASP     BB 1390  10.180  12.820  11.650
  476ASP    SC1 1391  10.250  13.110  11.580
  476ASP    SCN 1392  10.330  13.170  11.630
  477ARG     BB 1393  10.390  12.590  11.450
  477ARG    SC1 1394  10.660  12.760  11.510
  477ARG    SC2 1395  10.930  12.760  11.650
  477ARG    SCP 1396  10.930  12.740  11.760
  478ASN     BB 1397  10.280  12.420  11.290
  478ASN    SC1 1398  10.020  12.350  11.270
  478ASN    SCP 1399  10.140  12.340  11.340
  478ASN    SCN 1400   9.900  12.370  11.210
  479LEU     BB 1401  10.500  12.370  10.990
  479LEU    SC1 1402  10.550  12.680  11.010
  480GLN     BB 1403  10.580  12.080  10.970
  480GLN    SC1 1404  10.950  11.920  10.930
  480GLN    SCP 1405  10.840  12.000  10.900
  480GLN    SCN 1406  11.060  11.840  10.970
  481LEU     BB 1407  10.260  11.910  11.060
  481LEU    SC1 1408  10.400  11.610  11.100
  482MET     BB 1409  10.090  12.000  10.870
  482MET    SC1 1410   9.910  11.670  10.790
  483ARG     BB 1411  10.220  12.090  10.620
  483ARG    SC1 1412  10.420  12.290  10.490
  483ARG    SC2 1413  10.400  12.590  10.400
  483ARG    SCP 1414  10.430  12.520  10.320
  484ARG     BB 1415  10.020  12.040  10.360
  484ARG    SC1 1416  10.080  12.270  10.150
  484ARG    SC2 1417  10.070  12.270   9.810
  484ARG    SCP 1418  10.040  12.200   9.740
  485VAL     BB 1419   9.760  11.880  10.350
  485VAL    SC1 1420   9.720  11.610  10.320
  486ARG     BB 1421   9.560  12.060  10.190
  486ARG    SC1 1422   9.610  12.380  10.190
  486ARG    SC2 1423   9.520  12.680  10.000
  486ARG    SCP 1424   9.530  12.600   9.930
  487GLU     BB 1425   9.400  11.990   9.950
  487GLU    SC1 1426   9.560  12.240   9.730
  487GLU    SCN 1427   9.630  12.310   9.770
  488GLU     BB 1428   9.120  12.010   9.940
  488GLU    SC1 1429   9.070  12.390   9.880
  488GLU    SCN 1430   9.040  12.390   9.990
  489GLN     BB 1431   8.970  11.750   9.950
  489GLN    SC1 1432   9.050  11.570   9.650
  489GLN    SCP 1433   8.950  11.660   9.620
  489GLN    SCN 1434   9.150  11.480   9.670
  490ARG     BB 1435   9.140  11.610  10.250
  490ARG    SC1 1436   9.120  11.340  10.130
  490ARG    SC2 1437   9.200  11.140   9.920
  490ARG    SCP 1438   9.170  11.240   9.940
  491GLY     BB 1439   9.230  11.740  10.400
  492THR     BB 1440   9.040  12.070  10.420
  492THR    SC1 1441   9.180  12.290  10.380
  492THR    SCP 1442   9.070  12.370  10.340
  492THR    SCN 1443   9.290  12.210  10.410
  493ALA     BB 1444   8.800  11.960  10.400
  494GLN     BB 1445   8.540  11.950  10.270
  494GLN    SC1 1446   8.620  12.100   9.940
  494GLN    SCP 1447   8.600  12.080   9.800
  494GLN    SCN 1448   8.650  12.110  10.080
  495LEU     BB 1449   8.310  12.160  10.400
  495LEU    SC1 1450   8.210  12.090  10.700
  496THR     BB 1451   8.230  12.350  10.210
  496THR    SC1 1452   8.160  12.260   9.990
  496THR    SCP 1453   8.050  12.220   9.910
  496THR    SCN 1454   8.270  12.300  10.080
  497ARG     BB 1455   8.250  12.670  10.320
  497ARG    SC1 1456   8.550  12.740  10.290
  497ARG    SC2 1457   8.730  12.500  10.260
  497ARG    SCP 1458   8.710  12.540  10.160
  998FAD   FLA1 1459   8.330  12.910  11.500
  998FAD   FLA2 1460   8.540  12.640  11.680
  998FAD   FLA3 1461   8.350  12.630  11.770
  998FAD   FLA4 1462   8.700  12.380  11.850
  998FAD   FLA5 1463   8.480  12.320  12.020
  998FAD   RIB1 1464   8.120  12.670  11.960
  998FAD   RIB2 1465   7.930  12.690  12.040
  998FAD   PO4B 1466   7.710  12.730  12.330
  998FAD   PO4A 1467   7.650  12.500  12.510
  998FAD   RBS1 1468   7.550  12.280  12.200
  998FAD   RBS2 1469   7.310  12.280  12.180
  998FAD   ADN3 1470   7.600  11.910  12.140
  998FAD   ADN2 1471   7.360  11.760  12.180
  998FAD   ADN1 1472   7.540  11.620  12.180
    1MET     CA 1473   4.830   9.060  11.480
    2PRO     CA 1474   4.930   9.370  11.400
    3HIS     CA 1475   5.130   9.610  11.530
    4ARG     CA 1476   5.470   9.610  11.580
    5THR     CA 1477   5.570   9.920  11.710
    6ILE     CA 1478   5.850  10.040  11.810
    7HIS     CA 1479   5.950  10.330  12.060
    8LEU     CA 1480   6.270  10.310  12.190
    9PHE     CA 1481   6.420  10.510  12.430
   10ARG     CA 1482   6.680  10.640  12.410
   11LYS     CA 1483   6.640  10.960  12.260
   12GLY     CA 1484   6.460  11.130  12.380
   13LEU     CA 1485   6.290  11.250  12.690
   14ARG     CA 1486   6.030  11.310  12.580
   15LEU     CA 1487   5.790  11.450  12.580
   16HIS     CA 1488   5.730  11.710  12.450
   17ASP     CA 1489   5.710  11.680  12.090
   18ASN     CA 1490   5.820  11.360  11.860
   19PRO     CA 1491   5.800  11.260  11.510
   20THR     CA 1492   5.710  10.960  11.440
   21LEU     CA 1493   5.520  10.920  11.790
   22LEU     CA 1494   5.580  10.770  12.010
   23ALA     CA 1495   5.360  10.480  11.980
   24ALA     CA 1496   5.260  10.570  11.640
   25LEU     CA 1497   4.920  10.640  11.590
   26GLU     CA 1498   4.780  10.530  11.350
   27SER     CA 1499   4.640  10.240  11.460
   28SER     CA 1500   4.800  10.180  11.800
   29GLU     CA 1501   4.860   9.900  11.820
   30THR     CA 1502   5.140   9.840  12.030
   31ILE     CA 1503   5.210  10.050  12.190
   32TYR     CA 1504   5.580  10.110  12.260
   33PRO     CA 1505   5.680  10.220  12.500
   34VAL     CA 1506   6.030  10.130  12.540
   35TYR     CA 1507   6.320  10.070  12.760
   36VAL     CA 1508   6.600   9.870  12.830
   37LEU     CA 1509   6.780   9.870  13.120
   38ASP     CA 1510   7.020   9.610  13.130
   39ARG     CA 1511   7.360   9.600  13.140
   40ARG     CA 1512   7.400   9.920  13.250
   41PHE     CA 1513   7.240  10.110  13.130
   42LEU     CA 1514   7.250  10.330  12.760
   43ALA     CA 1515   7.440  10.530  12.760
   44SER     CA 1516   7.740  10.630  12.690
   45ALA     CA 1517   7.960  10.450  12.830
   46MET     CA 1518   8.220  10.540  12.790
   47HIS     CA 1519   8.250  10.820  12.980
   48ILE     CA 1520   8.140  10.790  13.250
   49GLY     CA 1521   8.140  10.890  13.530
   50ALA     CA 1522   8.100  11.090  13.700
   51LEU     CA 1523   7.850  11.290  13.690
   52ARG     CA 1524   7.670  11.190  13.480
   53TRP     CA 1525   7.580  10.890  13.720
   54HIS     CA 1526   7.310  10.860  13.770
   55PHE     CA 1527   7.150  11.050  13.550
   56LEU     CA 1528   6.870  10.950  13.510
   57LEU     CA 1529   6.660  10.950  13.860
   58GLN     CA 1530   6.510  11.220  13.730
   59SER     CA 1531   6.450  11.140  13.400
   60LEU     CA 1532   6.290  10.750  13.520
   61GLU     CA 1533   6.060  10.890  13.730
   62ASPP    CA 1534   5.960  11.140  13.510
   63LEU     CA 1535   5.860  10.930  13.260
   64HIS     CA 1536   5.620  10.760  13.470
   65LYS     CA 1537   5.440  11.040  13.550
   66ASN     CA 1538   5.330  11.110  13.240
   67LEU     CA 1539   5.260  10.770  13.130
   68SER     CA 1540   4.900  10.710  13.210
   69ARG     CA 1541   4.820  10.980  13.040
   70LEU     CA 1542   4.920  10.880  12.760
   71GLY     CA 1543   5.010  10.570  12.700
   72ALA     CA 1544   5.060  10.430  12.920
   73ARG     CA 1545   5.330  10.280  13.040
   74LEU     CA 1546   5.680  10.180  12.990
   75LEU     CA 1547   5.900   9.970  12.970
   76VAL     CA 1548   6.080   9.880  13.210
   77ILE     CA 1549   6.260   9.650  13.070
   78GLN     CA 1550   6.490   9.480  13.230
   79GLY     CA 1551   6.650   9.240  13.080
   80GLU     CA 1552   6.670   9.250  12.780
   81TYR     CA 1553   6.450   9.120  12.520
   82GLU     CA 1554   6.470   8.800  12.400
   83SER     CA 1555   6.510   8.870  12.060
   84VAL     CA 1556   6.310   9.000  11.900
   85LEU     CA 1557   6.000   8.830  11.940
   86ARG     CA 1558   6.060   8.570  11.930
   87ASP     CA 1559   6.230   8.490  11.670
   88HIS     CA 1560   6.170   8.530  11.420
   89VAL     CA 1561   6.170   8.610  11.040
   90GLN     CA 1562   5.940   8.730  10.870
   91LYS     CA 1563   5.900   9.010  10.930
   92TRP     CA 1564   5.650   9.110  10.960
   93ASN     CA 1565   5.520   9.290  11.240
   94ILE     CA 1566   5.430   9.560  11.170
   95THR     CA 1567   5.520   9.870  11.060
   96GLN     CA 1568   5.570  10.060  11.250
   97VAL     CA 1569   5.930  10.140  11.360
   98THR     CA 1570   5.980  10.360  11.530
   99LEU     CA 1571   6.250  10.420  11.590
  100ASP     CA 1572   6.460  10.700  11.500
  101ALA     CA 1573   6.710  10.730  11.440
  102GLU     CA 1574   6.960  10.690  11.450
  103MET     CA 1575   7.190  10.500  11.500
  104GLU     CA 1576   7.300  10.250  11.590
  105PRO     CA 1577   7.590  10.310  11.830
  106PHE     CA 1578   7.570  10.300  12.110
  107TYR     CA 1579   7.430  10.160  12.310
  108LYS     CA 1580   7.330   9.890  12.130
  109GLU     CA 1581   7.240   9.800  11.850
  110MET     CA 1582   7.080   9.810  11.660
  111GLU     CA 1583   7.060   9.800  11.380
  112ALA     CA 1584   6.830   9.750  11.190
  113ASN     CA 1585   6.570   9.710  11.270
  114ILE     CA 1586   6.590   9.490  11.560
  115ARG     CA 1587   6.770   9.410  11.650
  116ARG     CA 1588   6.950   9.150  11.490
  117LEU     CA 1589   6.860   8.910  11.580
  118GLY     CA 1590   6.580   8.840  11.480
  119ALA     CA 1591   6.350   8.960  11.330
  120GLU     CA 1592   6.310   9.200  11.260
  121LEU     CA 1593   6.080   9.390  11.290
  122GLY     CA 1594   5.910   9.540  11.100
  123PHE     CA 1595   5.940   9.740  10.800
  124GLU     CA 1596   5.970   9.990  10.910
  125VAL     CA 1597   5.860  10.260  10.890
  126LEU     CA 1598   6.070  10.500  11.080
  127SER     CA 1599   6.330  10.380  11.070
  128ARG     CA 1600   6.570  10.630  11.020
  129VAL     CA 1601   6.480  10.970  10.990
  130GLY     CA 1602   6.560  11.230  11.220
  131HIS     CA 1603   6.320  11.490  11.430
  132SER     CA 1604   6.430  11.780  11.500
  133LEU     CA 1605   6.390  12.000  11.240
  134TYR     CA 1606   6.380  11.830  10.970
  135ASP     CA 1607   6.280  11.570  10.760
  136THR     CA 1608   6.560  11.540  10.610
  137LYS     CA 1609   6.580  11.570  10.310
  138ARG     CA 1610   6.690  11.800  10.210
  139ILE     CA 1611   6.960  11.940  10.250
  140LEU     CA 1612   7.160  11.660  10.090
  141ASP     CA 1613   7.110  11.550   9.800
  142LEU     CA 1614   7.050  11.810   9.650
  143ASN     CA 1615   7.360  11.950   9.670
  144GLY     CA 1616   7.560  11.770   9.810
  145GLY     CA 1617   7.810  11.730   9.660
  146SER     CA 1618   8.060  11.850   9.840
  147PRO     CA 1619   7.960  11.850  10.140
  148PRO     CA 1620   7.800  12.110  10.310
  149LEU     CA 1621   7.800  12.400  10.490
  150THR     CA 1622   7.690  12.740  10.610
  151TYR     CA 1623   7.560  12.790  10.930
  152LYS     CA 1624   7.340  13.040  10.800
  153ARG     CA 1625   7.090  12.910  10.710
  154PHE     CA 1626   7.130  12.590  10.700
  155LEU     CA 1627   7.310  12.400  10.510
  156HIS     CA 1628   7.350  12.530  10.200
  157ILE     CA 1629   7.110  12.700  10.060
  158LEU     CA 1630   6.850  12.770  10.210
  159SER     CA 1631   6.710  12.570  10.380
  160GLN     CA 1632   6.440  12.450  10.160
  161LEU     CA 1633   6.190  12.470  10.300
  162GLY     CA 1634   5.910  12.560  10.610
  163ASP     CA 1635   5.930  12.780  10.840
  164PRO     CA 1636   5.880  12.530  11.110
  165GLU     CA 1637   5.840  12.240  11.170
  166VAL     CA 1638   5.540  12.000  11.310
  167PRO     CA 1639   5.500  12.070  11.620
  168VAL     CA 1640   5.350  11.890  11.890
  169ARG     CA 1641   5.240  11.960  12.240
  170ASN     CA 1642   5.130  11.680  12.310
  171LEU     CA 1643   4.950  11.480  12.240
  172THR     CA 1644   4.720  11.460  12.500
  173ALA     CA 1645   4.590  11.160  12.560
  174GLU     CA 1646   4.440  10.980  12.640
  175ASP     CA 1647   4.510  10.650  12.630
  176PHE     CA 1648   4.600  10.590  12.320
  177GLN     CA 1649   4.480  10.370  12.200
  178ARG     CA 1650   4.420  10.090  12.110
  179CYS     CA 1651   4.560   9.760  12.170
  180MET     CA 1652   4.780   9.770  12.340
  181SER     CA 1653   4.800   9.940  12.620
  182PRO     CA 1654   5.060   9.960  12.860
  183GLU     CA 1655   4.950   9.900  13.090
  184PRO     CA 1656   5.020   9.620  13.260
  185GLY     CA 1657   5.160   9.400  13.140
  186LEU     CA 1658   5.470   9.380  13.040
  187ALA     CA 1659   5.750   9.470  13.100
  188GLU     CA 1660   5.900   9.370  13.260
  189ARG     CA 1661   6.020   9.520  13.520
  190TYR     CA 1662   5.920   9.780  13.510
  191ARG     CA 1663   6.130   9.970  13.740
  192VAL     CA 1664   6.310   9.760   0.020
  193PRO     CA 1665   6.530   9.980   0.110
  194VAL     CA 1666   6.740  10.070   0.370
  195PRO     CA 1667   7.020   9.920   0.530
  196ALA     CA 1668   7.090   9.640   0.390
  197ASP     CA 1669   7.090   9.680   0.100
  198LEU     CA 1670   7.270   9.980   0.070
  199GLU     CA 1671   7.470   9.990   0.180
  200ILE     CA 1672   7.530  10.230   0.420
  201PRO     CA 1673   7.630  10.520   0.240
  202PRO     CA 1674   7.570  10.790   0.420
  203GLN     CA 1675   7.620  11.060   0.280
  204SER     CA 1676   7.510  11.420   0.160
  205LEU     CA 1677   7.560  11.520   0.490
  206SER     CA 1678   7.540  11.900   0.400
  207PRO     CA 1679   7.270  11.940   0.290
  208TRP     CA 1680   7.180  11.780   0.020
  209THR     CA 1681   6.850  11.890  13.700
  210GLY     CA 1682   6.510  11.740  13.730
  211GLY     CA 1683   6.330  11.720  13.570
  212GLU     CA 1684   6.230  11.820  13.290
  213THR     CA 1685   5.960  11.980  13.270
  214GLU     CA 1686   6.120  12.310  13.310
  215GLY     CA 1687   6.320  12.340  13.130
  216LEU     CA 1688   6.360  12.650  12.970
  217ARG     CA 1689   6.410  12.840  13.240
  218ARG     CA 1690   6.720  12.700  13.350
  219LEU     CA 1691   7.030  12.810  13.320
  220GLU     CA 1692   6.990  13.060  13.180
  221GLN     CA 1693   6.970  13.090  12.940
  222HIS     CA 1694   6.930  13.170  12.620
  223LEU     CA 1695   6.740  13.390  12.580
  224THR     CA 1696   6.760  13.620  12.820
  225ASP     CA 1697   6.680  13.900  12.690
  226GLN     CA 1698   6.730   0.200  12.570
  227GLY     CA 1699   6.920   0.420  12.420
  228TRP     CA 1700   7.220   0.320  12.470
  229VAL     CA 1701   7.480   0.240  12.260
  230ALA     CA 1702   7.530   0.400  12.070
  231ASN     CA 1703   7.740   0.570  11.910
  232PHE     CA 1704   8.040   0.520  11.880
  233THR     CA 1705   8.180   0.340  12.110
  234LYS     CA 1706   7.990   0.310  12.350
  235PRO     CA 1707   8.000   0.120  12.490
  236ARG     CA 1708   7.990  13.720  12.420
  237THR     CA 1709   8.240  13.650  12.240
  238ILE     CA 1710   8.530  13.760  12.340
  239PRO     CA 1711   8.480  13.870  12.610
  240ASN     CA 1712   8.310  13.680  12.870
  241SER     CA 1713   7.990  13.640  13.110
  242LEU     CA 1714   7.660  13.830  13.030
  243LEU     CA 1715   7.370  13.800  12.800
  244PRO     CA 1716   7.320  13.470  12.790
  245SER     CA 1717   7.400  13.310  13.080
  246THR     CA 1718   7.520  12.960  13.200
  247THR     CA 1719   7.420  12.820  12.960
  248GLY     CA 1720   7.250  12.560  12.900
  249LEU     CA 1721   7.230  12.350  12.700
  250SER     CA 1722   7.360  12.080  12.720
  251PRO     CA 1723   7.200  11.920  12.960
  252TYR     CA 1724   6.950  11.830  12.830
  253PHE     CA 1725   7.020  11.780  12.530
  254SER     CA 1726   7.190  11.470  12.620
  255MET     CA 1727   6.920  11.300  12.670
  256GLY     CA 1728   6.700  11.400  12.570
  257CYS     CA 1729   6.510  11.640  12.610
  258LEU     CA 1730   6.420  11.920  12.470
  259SER     CA 1731   6.210  12.130  12.240
  260VAL     CA 1732   6.280  12.190  11.950
  261ARG     CA 1733   6.070  12.370  11.740
  262THR     CA 1734   5.920  12.550  11.910
  263PHE     CA 1735   6.180  12.750  12.060
  264PHE     CA 1736   6.300  12.820  11.730
  265GLN     CA 1737   6.160  13.130  11.690
  266ARG     CA 1738   6.290  13.270  11.910
  267LEU     CA 1739   6.630  13.230  11.810
  268SER     CA 1740   6.650  13.260  11.490
  269ASN     CA 1741   6.510  13.590  11.510
  270ILE     CA 1742   6.700  13.760  11.750
  271TYR     CA 1743   6.950  13.680  11.690
  272ALA     CA 1744   7.030  13.650  11.430
  273GLN     CA 1745   7.040   0.060  11.300
  274ALA     CA 1746   6.940   0.240  11.470
  275LYS     CA 1747   6.860   0.310  11.810
  276HIS     CA 1748   7.120   0.170  11.960
  277HIS     CA 1749   7.320   0.040  11.780
  278SER     CA 1750   7.480   0.220  11.600
  279LEU     CA 1751   7.740   0.110  11.450
  280PRO     CA 1752   8.070  13.880  11.500
  281PRO     CA 1753   8.060  13.610  11.540
  282VAL     CA 1754   7.870  13.340  11.720
  283SER     CA 1755   7.540  13.370  11.590
  284LEU     CA 1756   7.360  13.150  11.490
  285GLN     CA 1757   7.470  12.850  11.440
  286GLY     CA 1758   7.620  12.700  11.630
  287GLN     CA 1759   7.440  12.710  11.890
  288LEU     CA 1760   7.160  12.570  11.790
  289LEU     CA 1761   7.200  12.280  11.600
  290TRP     CA 1762   7.360  12.050  11.700
  291ARG     CA 1763   7.210  11.810  11.610
  292GLU     CA 1764   7.170  11.700  11.310
  293PHE     CA 1765   7.450  11.860  11.160
  294PHE     CA 1766   7.660  11.660  11.230
  295TYR     CA 1767   7.560  11.370  11.150
  296THR     CA 1768   7.470  11.430  10.820
  297VAL     CA 1769   7.690  11.600  10.650
  298ALA     CA 1770   7.720  11.460  10.350
  299SER     CA 1771   7.600  11.200  10.190
  300ALA     CA 1772   7.610  10.960  10.420
  301THR     CA 1773   7.780  10.990  10.610
  302GLN     CA 1774   8.110  10.950  10.500
  303ASN     CA 1775   8.330  10.840  10.770
  304PHE     CA 1776   8.260  10.940  11.080
  305THR     CA 1777   8.590  10.870  11.260
  306GLN     CA 1778   8.710  10.700  11.060
  307MET     CA 1779   8.890  10.670  10.870
  308ALA     CA 1780   8.880  10.750  10.580
  309GLY     CA 1781   8.740  10.890  10.330
  310ASN     CA 1782   8.530  11.080  10.200
  311PRO     CA 1783   8.620  11.420  10.190
  312ILE     CA 1784   8.750  11.480  10.480
  313CYS     CA 1785   8.900  11.240  10.640
  314LEU     CA 1786   9.200  11.260  10.660
  315GLN     CA 1787   9.410  11.410  10.810
  316ILE     CA 1788   9.650  11.230  10.900
  317HIS     CA 1789   9.800  11.330  11.170
  318TRP     CA 1790   9.970  11.480  11.320
  319TYR     CA 1791   9.990  11.380  11.640
  320GLU     CA 1792   9.950  11.040  11.750
  321ASP     CA 1793  10.160  10.930  11.940
  322ALA     CA 1794  10.130  10.810  12.190
  323GLU     CA 1795  10.100  10.930  12.440
  324ARG     CA 1796  10.130  11.250  12.660
  325LEU     CA 1797   9.940  11.490  12.710
  326HIS     CA 1798   9.910  11.680  12.950
  327LYS     CA 1799   9.750  11.930  12.980
  328TRP     CA 1800   9.450  11.840  13.110
  329LYS     CA 1801   9.370  11.660  13.280
  330THR     CA 1802   9.490  11.750  13.610
  331ALA     CA 1803   9.670  12.030  13.510
  332GLN     CA 1804   9.900  12.050  13.390
  333THR     CA 1805  10.070  12.340  13.500
  334GLY     CA 1806  10.020  12.520  13.260
  335PHE     CA 1807   9.830  12.750  13.160
  336PRO     CA 1808   9.580  12.840  13.260
  337TRP     CA 1809   9.360  12.800  13.020
  338ILE     CA 1810   9.160  12.620  13.080
  339ASP     CA 1811   9.240  12.340  13.240
  340ALA     CA 1812   9.210  12.200  13.450
  341ILE     CA 1813   9.230  12.180  13.730
  342MET     CA 1814   9.060  11.940  13.840
  343THR     CA 1815   8.980  11.690  13.580
  344GLN     CA 1816   8.740  11.800  13.440
  345LEU     CA 1817   8.570  12.080  13.570
  346ARG     CA 1818   8.470  12.010  13.820
  347GLN     CA 1819   8.180  12.010   0.040
  348GLU     CA 1820   8.020  12.050  13.680
  349GLY     CA 1821   8.130  12.050  13.460
  350TRP     CA 1822   8.210  12.300  13.300
  351ILE     CA 1823   8.200  12.470  13.070
  352HIS     CA 1824   7.960  12.640  12.880
  353HIS     CA 1825   8.040  12.840  12.740
  354LEU     CA 1826   8.360  12.940  12.830
  355ALA     CA 1827   8.590  12.790  12.650
  356ARG     CA 1828   8.430  12.690  12.410
  357HIS     CA 1829   8.620  12.790  12.160
  358ALA     CA 1830   8.930  12.790  12.230
  359VAL     CA 1831   9.010  12.430  12.380
  360ALA     CA 1832   9.190  12.390  12.180
  361CYS     CA 1833   9.510  12.530  12.130
  362PHE     CA 1834   9.790  12.430  12.310
  363LEU     CA 1835   9.770  12.140  12.300
  364THR     CA 1836   9.710  12.080  11.920
  365ARG     CA 1837   9.850  12.390  11.780
  366GLY     CA 1838  10.050  12.420  11.960
  367ASP     CA 1839  10.240  12.220  12.160
  368LEU     CA 1840  10.210  11.910  12.150
  369TRP     CA 1841   9.990  11.770  11.900
  370ILE     CA 1842   9.700  11.620  11.860
  371SER     CA 1843   9.480  11.540  11.650
  372TRP     CA 1844   9.180  11.370  11.730
  373GLU     CA 1845   9.080  11.090  11.840
  374GLU     CA 1846   9.220  11.090  12.170
  375GLY     CA 1847   9.100  11.380  12.250
  376MET     CA 1848   8.820  11.390  12.230
  377LYS     CA 1849   8.690  11.120  12.470
  378VAL     CA 1850   8.730  11.330  12.720
  379PHE     CA 1851   8.370  11.470  12.750
  380GLU     CA 1852   8.270  11.260  12.880
  381GLU     CA 1853   8.270  11.240  13.180
  382LEU     CA 1854   8.150  11.460  13.340
  383LEU     CA 1855   8.080  11.660  13.060
  384LEU     CA 1856   7.900  11.650  12.880
  385ASP     CA 1857   7.910  11.520  12.630
  386ALA     CA 1858   7.800  11.270  12.430
  387ASP     CA 1859   7.530  11.160  12.360
  388TYR     CA 1860   7.530  10.930  12.070
  389SER     CA 1861   7.570  11.210  11.860
  390ILE     CA 1862   7.860  11.360  11.900
  391ASN     CA 1863   8.140  11.340  11.940
  392ALA     CA 1864   8.310  11.380  11.700
  393GLY     CA 1865   8.260  11.650  11.600
  394ASN     CA 1866   8.390  11.860  11.750
  395TRP     CA 1867   8.690  11.920  11.620
  396MET     CA 1868   8.650  11.940  11.340
  397TRP     CA 1869   8.680  12.250  11.300
  398LEU     CA 1870   8.860  12.430  11.350
  399SER     CA 1871   9.160  12.230  11.440
  400ALA     CA 1872   9.120  11.970  11.230
  401SER     CA 1873   8.970  11.950  10.940
  402ALA     CA 1874   8.680  12.050  10.840
  403PHE     CA 1875   8.660  12.300  10.730
  404PHE     CA 1876   8.980  12.460  10.780
  405HIS     CA 1877   9.170  12.410  10.990
  406HIS     CA 1878   9.340  12.620  11.120
  407TYR     CA 1879   9.630  12.610  11.090
  408THR     CA 1880   9.890  12.820  11.260
  409ARG     CA 1881   9.770  13.130  11.390
  410ILE     CA 1882   9.570  13.200  11.590
  411PHE     CA 1883   9.370  13.120  11.840
  412CYS     CA 1884   9.350  13.310  12.030
  413PRO     CA 1885   9.540  13.350  12.310
  414VAL     CA 1886   9.650  13.670  12.440
  415ARG     CA 1887   9.400  13.700  12.660
  416PHE     CA 1888   9.130  13.510  12.620
  417GLY     CA 1889   8.920  13.720  12.660
  418LYS     CA 1890   9.000   0.110  12.620
  419ARG     CA 1891   9.040   0.190  12.940
  420THR     CA 1892   8.990  13.870  13.160
  421ASP     CA 1893   8.760  13.680  13.070
  422PRO     CA 1894   8.560  13.640  13.340
  423GLU     CA 1895   8.670  13.690  13.660
  424GLY     CA 1896   8.810  13.550  13.810
  425GLN     CA 1897   8.670  13.240  13.800
  426TYR     CA 1898   8.820  12.990  13.670
  427ILE     CA 1899   9.090  12.890  13.810
  428ARG     CA 1900   9.010  12.990   0.240
  429LYS     CA 1901   8.850  12.710   0.370
  430TYR     CA 1902   9.040  12.410   0.210
  431LEU     CA 1903   9.360  12.560   0.140
  432PRO     CA 1904   9.470  12.490   0.450
  433VAL     CA 1905   9.640  12.740   0.510
  434LEU     CA 1906   9.550  13.050   0.420
  435LYS     CA 1907   9.450  13.170   0.630
  436ASN     CA 1908   9.580  13.430   0.790
  437PHE     CA 1909   9.630  13.610   0.510
  438PRO     CA 1910   9.780  13.870   0.470
  439THR     CA 1911   9.830   0.020   0.170
  440LYS     CA 1912   9.770  13.650   0.020
  441TYR     CA 1913   9.530  13.820  13.700
  442ILE     CA 1914   9.380  13.600  13.550
  443TYR     CA 1915   9.640  13.470  13.320
  444GLU     CA 1916   9.860  13.650  13.330
  445PRO     CA 1917  10.100  13.580  13.590
  446TRP     CA 1918  10.380  13.680  13.510
  447THR     CA 1919  10.500   0.040  13.610
  448ALA     CA 1920  10.320   0.130  13.850
  449SER     CA 1921  10.310   0.380   0.170
  450GLU     CA 1922  10.360   0.200   0.400
  451GLU     CA 1923  10.200   0.100   0.580
  452GLU     CA 1924  10.200  13.690   0.640
  453GLN     CA 1925  10.450  13.570   0.700
  454ARG     CA 1926  10.450  13.420   1.030
  455GLN     CA 1927  10.220  13.230   1.040
  456ALA     CA 1928   9.940  13.190   0.810
  457GLY     CA 1929  10.030  13.230   0.570
  458CYS     CA 1930  10.280  13.160   0.460
  459ILE     CA 1931  10.270  13.040   0.160
  460ILE     CA 1932  10.520  13.140   0.000
  461GLY     CA 1933  10.770  13.080   0.080
  462ARG     CA 1934  10.840  12.760   0.220
  463ASP     CA 1935  10.650  12.610   0.170
  464TYR     CA 1936  10.410  12.590  13.900
  465PRO     CA 1937  10.310  12.760  13.640
  466PHE     CA 1938  10.450  12.720  13.330
  467PRO     CA 1939  10.550  12.450  13.200
  468MET     CA 1940  10.520  12.340  12.890
  469VAL     CA 1941  10.880  12.300  12.780
  470ASN     CA 1942  10.770  12.370  12.460
  471HIS     CA 1943  10.700  12.090  12.350
  472LYS     CA 1944  10.740  12.110  12.010
  473GLU     CA 1945  10.730  12.360  11.870
  474ALA     CA 1946  10.530  12.570  11.910
  475SER     CA 1947  10.320  12.810  11.960
  476ASP     CA 1948  10.180  12.820  11.650
  477ARG     CA 1949  10.390  12.590  11.450
  478ASN     CA 1950  10.280  12.420  11.290
  479LEU     CA 1951  10.500  12.370  10.990
  480GLN     CA 1952  10.580  12.080  10.970
  481LEU     CA 1953  10.260  11.910  11.060
  482MET     CA 1954  10.090  12.000  10.870
  483ARG     CA 1955  10.220  12.090  10.620
  484ARG     CA 1956  10.020  12.040  10.360
  485VAL     CA 1957   9.760  11.880  10.350
  486ARG     CA 1958   9.560  12.060  10.190
  487GLU     CA 1959   9.400  11.990   9.950
  488GLU     CA 1960   9.120  12.010   9.940
  489GLN     CA 1961   8.970  11.750   9.950
  490ARG     CA 1962   9.140  11.610  10.250
  491GLY     CA 1963   9.230  11.740  10.400
  492THR     CA 1964   9.040  12.070  10.420
  493ALA     CA 1965   8.800  11.960  10.400
  494GLN     CA 1966   8.540  11.950  10.270
  495LEU     CA 1967   8.310  12.160  10.400
  496THR     CA 1968   8.230  12.350  10.210
  497ARG     CA 1969   8.250  12.670  10.320
  999W        W 1970  13.730   3.320  13.580
 1000W        W 1971   8.110  13.020   9.210
 1001W        W 1972   4.470   3.120   2.740
 1002W        W 1973  12.060   6.450  11.740
 1003W        W 1974   9.220   9.530   6.860
 1004W        W 1975   1.600   9.320   1.690
 1005W        W 1976   5.770   6.330  12.300
 1006W        W 1977   2.270   0.950   0.480
 1007W        W 1978   8.840   0.200   5.550
 1008W        W 1979   3.410   7.790   9.910
 1009W        W 1980   3.470   0.860   3.500
 1010W        W 1981  10.100   5.270   9.340
 1011W        W 1982   7.600   3.270   0.120
 1012W        W 1983   1.020   9.270   2.440
 1013W        W 1984   1.260   8.100   4.280
 1014W        W 1985  13.530   6.290   1.390
 1015W        W 1986   7.290  10.760   2.270
 1016W        W 1987  11.520   2.190   8.250
 1017W        W 1988   3.430   8.540   8.650
 1018W        W 1989   3.980   8.030   5.990
 1019W        W 1990   0.750   8.950   8.470
 1020W        W 1991   2.870  13.030   3.660
 1021W        W 1992  11.040  11.000   2.610
 1022W        W 1993  13.270   2.600   3.960
 1023W        W 1994   9.200  11.480   0.160
 1024W        W 1995   3.270  10.120   6.840
 1025W        W 1996   2.900  13.160  12.220
 1026W        W 1997  13.650   2.460   4.250
 1027W        W 1998   2.860   8.700  12.140
 1028W        W 1999  13.360   6.200  11.290
 1029W        W 2000   2.160  10.830   9.890
 1030W        W 2001   1.510   5.920   7.880
 1031W        W 2002   0.690   8.390   7.740
 1032W        W 2003   8.030   5.440  12.670
 1033W        W 2004   2.160  13.230   9.450
 1034W        W 2005  10.230   8.870  11.070
 1035W        W 2006   3.090   0.300   6.620
 1036W        W 2007  10.200   8.810   8.430
 1037W        W 2008  13.430  13.730   8.110
 1038W        W 2009   0.960   3.210  12.710
 1039W        W 2010  13.070   2.910   8.520
 1040W        W 2011   0.750   3.230  13.170
 1041W        W 2012  10.540   3.620   0.660
 1042W        W 2013   8.850   5.060   2.180
 1043W        W 2014   9.010   4.240   8.350
 1044W        W 2015  11.140  13.920   2.310
 1045W        W 2016  11.240   1.570   5.360
 1046W        W 2017   1.040  10.540   0.450
 1047W        W 2018   8.200   5.970   0.590
 1048W        W 2019   3.890   5.730   7.240
 1049W        W 2020   3.460   3.540   8.430
 1050W        W 2021  12.370   9.640   2.780
 1051W        W 2022   0.050  13.620   2.900
 1052W        W 2023  13.490   1.690   5.890
 1053W        W 2024  13.830   4.200   7.540
 1054W        W 2025   4.450   1.750  10.560
 1055W        W 2026  13.020   3.870   6.010
 1056W        W 2027  11.770   1.660  11.390
 1057W        W 2028  13.410   1.770   5.350
 1058W        W 2029   4.820   5.770   9.730
 1059W        W 2030   1.460   6.900   5.270
 1060W        W 2031  10.840   4.790  10.680
 1061W        W 2032   0.850  11.410   0.300
 1062W        W 2033   0.880  13.250   3.300
 1063W        W 2034  11.330  11.410   3.670
 1064W        W 2035  12.470   5.610  13.010
 1065W        W 2036   8.940  10.320  12.460
 1066W        W 2037  12.250   3.380   8.740
 1067W        W 2038   5.160   0.270   1.460
 1068W        W 2039  12.030   5.370  13.460
 1069W        W 2040   0.280   7.060   3.640
 1070W        W 2041  13.700  13.310   7.880
 1071W        W 2042   9.040   2.350  11.390
 1072W        W 2043   4.800   7.260   7.170
 1073W        W 2044   5.570   0.680  12.160
 1074W        W 2045   0.820   1.060   5.260
 1075W        W 2046   3.720   5.800  13.230
 1076W        W 2047   7.810   8.340   1.790
 1077W        W 2048   5.020   1.400   8.740
 1078W        W 2049  13.390   4.600   2.900
 1079W        W 2050  12.880   6.410   6.660
 1080W        W 2051  10.410  11.710   3.740
 1081W        W 2052   0.320   5.060   5.970
 1082W        W 2053   4.680   5.360  10.100
 1083W        W 2054   2.230   9.140  13.190
 1084W        W 2055   6.780   3.190  10.790
 1085W        W 2056   3.240  12.830  12.330
 1086W        W 2057   6.440  11.190   0.780
 1087W        W 2058  12.120   5.350   6.900
 1088W        W 2059   8.910   0.210  11.830
 1089W        W 2060   3.240  13.420   3.760
 1090W        W 2061   9.830   5.950   7.000
 1091W        W 2062   4.610   4.860   2.530
 1092W        W 2063   1.860  10.970   2.440
 1093W        W 2064   2.310   3.140   0.180
 1094W        W 2065  10.680   0.760   2.240
 1095W        W 2066   2.110  13.910   8.760
 1096W        W 2067   0.360   6.760  13.620
 1097W        W 2068   7.880   7.580   1.140
 1098W        W 2069  12.810   4.570   1.940
 1099W        W 2070   7.540   7.350   6.820
 1100W        W 2071   8.590  10.110  12.060
 1101W        W 2072   0.070   7.900   9.170
 1102W        W 2073   7.810   3.200   6.150
 1103W        W 2074   1.920   5.690   5.010
 1104W        W 2075   7.600   0.890   8.700
 1105W        W 2076   7.260  12.550   6.110
 1106W        W 2077  12.840  11.490   6.330
 1107W        W 2078   8.880   1.980   6.800
 1108W        W 2079   6.640  10.530  11.920
 1109W        W 2080  11.030  12.370  10.790
 1110W        W 2081   2.200  11.210  12.490
 1111W        W 2082   6.630   3.870   3.370
 1112W        W 2083   1.630  11.410   4.310
 1113W        W 2084   4.910  13.520   1.740
 1114W        W 2085  13.130   7.620   0.000
 1115W        W 2086   2.430   7.440  13.020
 1116W        W 2087   2.600   2.280   4.360
 1117W        W 2088  10.340   4.360   1.050
 1118W        W 2089   6.090   7.510   4.800
 1119W        W 2090  12.920  13.810   0.460
 1120W        W 2091  10.980  10.960   2.100
 1121W        W 2092   3.850   3.250   9.240
 1122W        W 2093   4.270  12.450   4.050
 1123W        W 2094  12.710   9.040   1.360
 1124W        W 2095   5.030   9.130   7.780
 1125W        W 2096   1.910   1.340   3.890
 1126W        W 2097  11.620   2.900  12.750
 1127W        W 2098   9.500   8.200   8.040
 1128W        W 2099   1.840  12.760   7.310
 1129W        W 2100  11.130   2.760   8.810
 1130W        W 2101  12.380   2.350   4.260
 1131W        W 2102   1.370   0.490  10.960
 1132W        W 2103   4.870  12.450   5.960
 1133W        W 2104   6.660   4.870   2.560
 1134W        W 2105  10.500  11.450   3.310
 1135W        W 2106   5.510   7.230   2.530
 1136W        W 2107   9.260   7.430  12.100
 1137W        W 2108   6.880   2.940   5.580
 1138W        W 2109   0.830   5.210   9.730
 1139W        W 2110  13.110   0.070   0.020
 1140W        W 2111   8.950  10.530   3.100
 1141W        W 2112   3.780   9.280   9.120
 1142W        W 2113   5.260  10.600   0.830
 1143W        W 2114   9.970   6.520   4.950
 1144W        W 2115   0.110   4.690   9.510
 1145W        W 2116  11.750  13.100   2.400
 1146W        W 2117   4.790  12.130   3.500
 1147W        W 2118   1.750   5.870   2.070
 1148W        W 2119  11.580   1.260  11.680
 1149W        W 2120   5.830   9.770   7.850
 1150W        W 2121  10.400   2.900   1.460
 1151W        W 2122   0.550  11.440   6.110
 1152W        W 2123   1.770   3.200   0.720
 1153W        W 2124  13.720   3.200   1.660
 1154W        W 2125   9.930  11.290   0.470
 1155W        W 2126   9.150   7.390   2.510
 1156W        W 2127   2.870   9.460   3.710
 1157W        W 2128   7.740   4.510   9.100
 1158W        W 2129   4.320   6.750   6.360
 1159W        W 2130  12.450  10.200   1.340
 1160W        W 2131   7.660  11.380   5.060
 1161W        W 2132   2.760  12.850   8.790
 1162W        W 2133  12.210   9.840   9.250
 1163W        W 2134   7.860   5.270   8.860
 1164W        W 2135   2.410   5.430  10.550
 1165W        W 2136   2.870   3.030  11.770
 1166W        W 2137  13.640  11.250   9.610
 1167W        W 2138   2.750  11.800   5.110
 1168W        W 2139   9.120   3.080   3.420
 1169W        W 2140  10.610   2.390  13.350
 1170W        W 2141   3.790   1.040   8.930
 1171W        W 2142   9.390   1.520  12.900
 1172W        W 2143   9.680  12.860   3.430
 1173W        W 2144  12.460   9.010   4.730
 1174W        W 2145   2.680   3.890   0.390
 1175W        W 2146   4.700   9.540  12.880
 1176W        W 2147   5.150  12.040  13.290
 1177W        W 2148  11.620  11.220   1.710
 1178W        W 2149   8.270   2.290   8.540
 1179W        W 2150   5.550   5.630   5.010
 1180W        W 2151   3.350  13.840   6.930
 1181W        W 2152  12.900   9.130  13.240
 1182W        W 2153   0.730   0.250   6.860
 1183W        W 2154  10.560   4.090   5.050
 1184W        W 2155  13.000  10.710  12.720
 1185W        W 2156   0.250   4.660   8.300
 1186W        W 2157   9.550   2.740  11.990
 1187W        W 2158   3.650  10.650   9.690
 1188W        W 2159   0.240   3.400   2.810
 1189W        W 2160   3.680  13.250   6.230
 1190W        W 2161   2.540   7.870  10.640
 1191W        W 2162   7.390   5.960  11.520
 1192W        W 2163   9.360   9.860   9.840
 1193W        W 2164   8.270   2.670   6.350
 1194W        W 2165   9.070  13.530   3.250
 1195W        W 2166   4.000  11.830   4.020
 1196W        W 2167   5.360   0.520   7.150
 1197W        W 2168   4.830   5.170   5.110
 1198W        W 2169   8.980   1.630   1.750
 1199W        W 2170  13.540   4.820   9.380
 1200W        W 2171   0.320   4.700   6.340
 1201W        W 2172   2.480   0.430   0.780
 1202W        W 2173   0.910   3.960   7.770
 1203W        W 2174   6.470   3.020   7.090
 1204W        W 2175  12.240  10.520  12.290
 1205W        W 2176   7.530  11.990   5.570
 1206W        W 2177   9.920   0.510   7.710
 1207W        W 2178   2.870   9.260   1.630
 1208W        W 2179  10.200   0.780   5.080
 1209W        W 2180   2.470   8.980   1.610
 1210W        W 2181   6.490   4.640  13.470
 1211W        W 2182  10.230  10.770   2.810
 1212W        W 2183   3.560   3.360  13.530
 1213W        W 2184   5.470   1.250   9.970
 1214W        W 2185   9.240   2.260  13.610
 1215W        W 2186  12.120  11.110   0.380
 1216W        W 2187   0.870  13.870  13.320
 1217W        W 2188   7.870   1.900   6.120
 1218W        W 2189  10.590   2.970   7.350
 1219W        W 2190  11.510   0.370   2.110
 1220W        W 2191   9.730   0.700  12.390
 1221W        W 2192  13.210  13.230   7.810
 1222W        W 2193  10.730   0.790  11.450
 1223W        W 2194  13.510   4.480  11.290
 1224W        W 2195   8.450   4.280   1.930
 1225W        W 2196   6.180   0.920  12.780
 1226W        W 2197   5.690   1.780  10.530
 1227W        W 2198   2.280  10.710   5.750
 1228W        W 2199   3.460   1.100   4.940
 1229W        W 2200   6.730   9.290   7.330
 1230W        W 2201  11.700  11.690   2.790
 1231W        W 2202   9.270   7.590   7.010
 1232W        W 2203   5.830   8.550   3.810
 1233W        W 2204   1.810   0.930   0.170
 1234W        W 2205   1.550  11.220  11.010
 1235W        W 2206   4.310   8.550  10.190
 1236W        W 2207  13.530   0.040  10.630
 1237W        W 2208  10.270  11.290   1.660
 1238W        W 2209   6.350   6.070   8.740
 1239W        W 2210   0.770  11.200   9.340
 1240W        W 2211  13.390   9.250   0.570
 1241W        W 2212  10.240   9.290   5.990
 1242W        W 2213   2.820   6.350   0.350
 1243W        W 2214   9.520   2.160   7.070
 1244W        W 2215  12.760   3.200   9.300
 1245W        W 2216  10.640   1.250   6.720
 1246W        W 2217   4.200   1.150   7.910
 1247W        W 2218   1.470   8.620  13.310
 1248W        W 2219  12.220   8.260   1.520
 1249W        W 2220   9.220  13.510   6.750
 1250W        W 2221   5.230   0.200   4.620
 1251W        W 2222   4.710   5.440  12.350
 1252W        W 2223  11.590   1.540  13.130
 1253W        W 2224  12.550   0.580   3.780
 1254W        W 2225   9.340   4.440   0.770
 1255W        W 2226   7.400  13.220   0.170
 1256W        W 2227   4.940   6.580   8.830
 1257W        W 2228  10.490  11.580   9.210
 1258W        W 2229   7.840   6.750   0.370
 1259W        W 2230   2.600   5.910   0.480
 1260W        W 2231   7.180   8.450   6.230
 1261W        W 2232   7.740   9.030   8.230
 1262W        W 2233  10.450   4.100  13.250
 1263W        W 2234   5.750  12.500   2.690
 1264W        W 2235   6.300   0.230  13.370
 1265W        W 2236   0.330  13.750   0.400
 1266W        W 2237   2.820   3.830  10.020
 1267W        W 2238   4.110  12.870   7.770
 1268W        W 2239   1.840  13.870   7.250
 1269W        W 2240   4.550   0.060  12.420
 1270W        W 2241   2.540   7.060   7.060
 1271W        W 2242   0.480   1.080  10.620
 1272W        W 2243  12.070   1.670   4.720
 1273W        W 2244   4.690   2.250   9.440
 1274W        W 2245  13.130   0.520   4.420
 1275W        W 2246  10.140   3.270   6.120
 1276W        W 2247   7.410  13.520   1.020
 1277W        W 2248   2.310  11.740  13.050
 1278W        W 2249   3.290   2.810  11.650
 1279W        W 2250   9.640   6.230   5.730
 1280W        W 2251   1.320   7.580   3.780
 1281W        W 2252  11.050   6.800  10.450
 1282W        W 2253   9.870  13.580   9.560
 1283W        W 2254  12.380   9.460   7.660
 1284W        W 2255   9.520   4.930   8.550
 1285W        W 2256   1.900  12.520   8.740
 1286W        W 2257   9.010  12.210   8.970
 1287W        W 2258   8.590   6.870  12.590
 1288W        W 2259   7.990  11.950   4.740
 1289W        W 2260   5.640   6.590  12.760
 1290W        W 2261   7.230   5.380  10.280
 1291W        W 2262   5.050   7.010   8.080
 1292W        W 2263  11.070   3.000  11.130
 1293W        W 2264   7.310   7.640   0.240
 1294W        W 2265   2.840  12.530   3.630
 1295W        W 2266   1.180   5.500   3.230
 1296W        W 2267   8.410  13.380   1.580
 1297W        W 2268   7.580   1.010  10.670
 1298W        W 2269   8.100   6.970   7.500
 1299W        W 2270   5.610   2.410   7.250
 1300W        W 2271  10.630  13.000   2.440
 1301W        W 2272   8.090   8.250   8.740
 1302W        W 2273  12.460  12.130  13.050
 1303W        W 2274   6.860   3.470  12.670
 1304W        W 2275   9.870   2.660  11.540
 1305W        W 2276   7.600   0.900   0.280
 1306W        W 2277   3.790   2.570  10.500
 1307W        W 2278   7.190   2.410  11.920
 1308W        W 2279   2.490  13.240   9.090
 1309W        W 2280   0.850   5.140   3.980
 1310W        W 2281   1.250   3.210   6.680
 1311W        W 2282   2.490   9.620   2.370
 1312W        W 2283   3.890   7.020  11.580
 1313W        W 2284   5.270   2.650   6.790
 1314W        W 2285   9.930  13.370  11.900
 1315W        W 2286   6.850   3.710   8.640
 1316W        W 2287   9.220   1.720   0.600
 1317W        W 2288   5.030   3.690   0.780
 1318W        W 2289  10.910   9.090  13.310
 1319W        W 2290   8.200   7.570   2.250
 1320W        W 2291   2.630  11.410   0.330
 1321W        W 2292   6.320   8.770   7.780
 1322W        W 2293   1.280   0.090   9.080
 1323W        W 2294   7.290   4.260   2.270
 1324W        W 2295   5.610   3.430   2.140
 1325W        W 2296   9.960   3.730   6.270
 1326W        W 2297   4.950   9.830   5.520
 1327W        W 2298  12.800   8.680   2.780
 1328W        W 2299  13.700   4.670   6.580
 1329W        W 2300   3.000  11.140  10.890
 1330W        W 2301   4.570   6.780   8.110
 1331W        W 2302   7.440   1.510   2.500
 1332W        W 2303   1.900   5.100   0.860
 1333W        W 2304  10.930   6.090   3.570
 1334W        W 2305   1.750   5.910  12.940
 1335W        W 2306  11.260  10.430   4.890
 1336W        W 2307   7.810   7.000   6.590
 1337W        W 2308   6.050   3.280   6.930
 1338W        W 2309  11.670   7.330   7.710
 1339W        W 2310   7.400   7.370  11.970
 1340W        W 2311   1.880   2.440   3.940
 1341W        W 2312   9.740   2.230   1.880
 1342W        W 2313  12.850   4.200   5.390
 1343W        W 2314   9.540   9.130   7.150
 1344W        W 2315   0.600   3.530   2.440
 1345W        W 2316   9.860   7.480   7.770
 1346W        W 2317   6.160   7.150   2.380
 1347W        W 2318  13.140   3.060   7.020
 1348W        W 2319   6.850   3.600  12.090
 1349W        W 2320   4.420   7.620  12.000
 1350W        W 2321   2.780  12.930   3.120
 1351W        W 2322  13.190   4.790   6.400
 1352W        W 2323  11.650   5.300   6.490
 1353W        W 2324  13.180   0.320   4.890
 1354W        W 2325   4.430   9.350  12.470
 1355W        W 2326   5.510  13.830  10.330
 1356W        W 2327   7.260   9.190   5.980
 1357W        W 2328   3.960   8.520   9.280
 1358W        W 2329   0.890   6.840   1.610
 1359W        W 2330   7.440   2.040   4.470
 1360W        W 2331  10.180   5.340   8.840
 1361W        W 2332   3.590  11.970   7.830
 1362W        W 2333  13.170   8.070  13.310
 1363W        W 2334   7.350   8.110   5.730
 1364W        W 2335  12.940   0.600   7.710
 1365W        W 2336   3.180   6.690  13.340
 1366W        W 2337   1.770   4.710   2.130
 1367W        W 2338   3.020   7.730  10.640
 1368W        W 2339   9.180   2.770  11.050
 1369W        W 2340   9.220   0.610   4.770
 1370W        W 2341   2.250   1.230   2.190
 1371W        W 2342   3.190   5.720  13.170
 1372W        W 2343   4.120   8.150  13.080
 1373W        W 2344   1.830   5.530   6.300
 1374W        W 2345  11.700   9.710  11.120
 1375W        W 2346   0.250  11.640   1.800
 1376W        W 2347   6.780   8.210   9.420
 1377W        W 2348   6.940   7.380   6.040
 1378W        W 2349   8.150   8.700   0.610
 1379W        W 2350   6.520  13.900  10.630
 1380W        W 2351  12.990   9.170   2.700
 1381W        W 2352   3.950   5.800  12.620
 1382W        W 2353  11.180   6.990   5.380
 1383W        W 2354  11.560   3.150   1.970
 1384W        W 2355   5.380   3.090   0.620
 1385W        W 2356   6.040   3.660   6.610
 1386W        W 2357   7.500   6.760  10.700
 1387W        W 2358  11.690   8.450  12.480
 1388W        W 2359   2.210  10.310   7.590
 1389W        W 2360  10.000   9.590   0.360
 1390W        W 2361  10.060  11.020  13.080
 1391W        W 2362   8.110   9.630  10.670
 1392W        W 2363   2.960   2.290  10.290
 1393W        W 2364  11.730   4.440   9.330
 1394W        W 2365   6.350  11.420   7.300
 1395W        W 2366   1.520   0.190  11.340
 1396W        W 2367   5.530   7.810   0.030
 1397W        W 2368  12.950   3.760   5.550
 1398W        W 2369   1.610  12.890   7.820
 1399W        W 2370  11.430   2.640   2.290
 1400W        W 2371   6.440   7.060  13.270
 1401W        W 2372   3.920   9.850   6.290
 1402W        W 2373   8.960  12.930   5.260
 1403W        W 2374  11.230  13.270   1.240
 1404W        W 2375  12.540   5.520   1.990
 1405W        W 2376   7.890   8.780   1.980
 1406W        W 2377   0.330   7.450  13.280
 1407W        W 2378   2.920  10.940   0.940
 1408W        W 2379   6.350   9.120   0.200
 1409W        W 2380   4.610   6.690   5.240
 1410W        W 2381  12.030   8.030   3.780
 1411W        W 2382  11.230   1.970  12.330
 1412W        W 2383   1.060  11.300   6.040
 1413W        W 2384  10.750   5.710   2.140
 1414W        W 2385  10.990   8.560  13.390
 1415W        W 2386  11.230  10.360  13.420
 1416W        W 2387  12.670   4.850  12.300
 1417W        W 2388   3.820   0.370   5.530
 1418W        W 2389  13.840  10.810   4.370
 1419W        W 2390   7.490   2.220  13.580
 1420W        W 2391   2.400   7.700   9.850
 1421W        W 2392   0.140   1.350   0.000
 1422W        W 2393  11.530  11.080  12.680
 1423W        W 2394   3.560   6.170   3.860
 1424W        W 2395   1.400  10.120   0.160
 1425W        W 2396   4.890   8.820  11.930
 1426W        W 2397   4.430   7.210  11.530
 1427W        W 2398   0.230   4.880   2.380
 1428W        W 2399   8.650   5.610  12.120
 1429W        W 2400   1.990   7.170   2.240
 1430W        W 2401  12.270   6.550  10.900
 1431W        W 2402  10.880  13.230   0.810
 1432W        W 2403   1.930   2.390  10.190
 1433W        W 2404   8.500   8.360   3.620
 1434W        W 2405   9.920   5.540   6.150
 1435W        W 2406  11.930   7.080   8.650
 1436W        W 2407  13.810   9.010  11.720
 1437W        W 2408   4.730  13.860   3.680
 1438W        W 2409   1.700   1.260   6.350
 1439W        W 2410   9.370   0.970  12.140
 1440W        W 2411   9.940   1.870   4.340
 1441W        W 2412   9.370   0.460  11.990
 1442W        W 2413   4.430   2.930   5.900
 1443W        W 2414   4.080   0.490  12.780
 1444W        W 2415   1.800  13.300  13.530
 1445W        W 2416  13.150   1.180  13.690
 1446W        W 2417   0.700   0.010   9.830
 1447W        W 2418  10.040   4.840   3.970
 1448W        W 2419   7.750   8.890  11.890
 1449W        W 2420   5.180   1.060   4.100
 1450W        W 2421   5.990   0.590   6.280
 1451W        W 2422   6.330   5.360  12.480
 1452W        W 2423   6.040  12.520   4.920
 1453W        W 2424  13.910   3.080   6.340
 1454W        W 2425  10.590  10.850   4.970
 1455W        W 2426   4.610  10.410  10.820
 1456W        W 2427   5.130   0.220  11.610
 1457W        W 2428   3.550   6.140   6.070
 1458W        W 2429   9.900   8.860   8.020
 1459W        W 2430   8.650   2.210   0.820
 1460W        W 2431   0.460  11.390   7.740
 1461W        W 2432   8.070   2.960   5.030
 1462W        W 2433   1.160   3.550   2.660
 1463W        W 2434   5.190   0.410   6.580
 1464W        W 2435   4.420  11.160   3.570
 1465W        W 2436   1.900  11.710  12.680
 1466W        W 2437  11.140   3.060   2.150
 1467W        W 2438  11.570  13.060   5.780
 1468W        W 2439  13.780   8.160  12.950
 1469W        W 2440  12.830   6.360   1.720
 1470W        W 2441  11.180   7.130   8.490
 1471W        W 2442  13.790  13.900   0.650
 1472W        W 2443   1.440  13.700   2.240
 1473W        W 2444  10.870   3.490  10.710
 1474W        W 2445   6.800   6.340   6.000
 1475W        W 2446  13.240   3.050   9.860
 1476W        W 2447   0.460   3.260   0.180
 1477W        W 2448  12.930   1.190   9.890
 1478W        W 2449   4.100  10.030   1.510
 1479W        W 2450   0.670   2.340   3.950
 1480W        W 2451   4.940   2.860   7.850
 1481W        W 2452   4.000  12.280   2.420
 1482W        W 2453   1.030   9.590  13.500
 1483W        W 2454   3.710   8.840   9.580
 1484W        W 2455   2.890  11.620  12.120
 1485W        W 2456   0.060  13.710  10.440
 1486W        W 2457   2.790   9.800   7.170
 1487W        W 2458   8.750  13.030   7.910
 1488W        W 2459  12.730   4.680   7.570
 1489W        W 2460  10.060   3.740   7.530
 1490W        W 2461  13.320   7.520   5.170
 1491W        W 2462   7.110   9.900   7.990
 1492W        W 2463  13.390   5.800   1.220
 1493W        W 2464   5.510   5.630   3.880
 1494W        W 2465   2.940   4.150   1.970
 1495W        W 2466   8.930   9.650   1.830
 1496W        W 2467   2.160  11.870   9.040
 1497W        W 2468  11.130   9.090   7.400
 1498W        W 2469   6.000   5.870   1.830
 1499W        W 2470   8.820   8.930  13.300
 1500W        W 2471   2.140   6.570   7.220
 1501W        W 2472  11.770   5.730  12.450
 1502W        W 2473   5.150   7.210   3.460
 1503W        W 2474   0.520   8.020   2.850
 1504W        W 2475   7.870  11.370   9.200
 1505W        W 2476   6.530   5.010  11.480
 1506W        W 2477   0.590   1.610   7.930
 1507W        W 2478   9.630   7.780   6.680
 1508W        W 2479  13.790   1.340  10.100
 1509W        W 2480   8.340   1.800   0.670
 1510W        W 2481   0.500  13.590   3.250
 1511W        W 2482   0.050  12.440   4.520
 1512W        W 2483   5.200   4.810  12.970
 1513W        W 2484  12.210  11.250   8.650
 1514W        W 2485   2.300  13.410   2.450
 1515W        W 2486   8.590   5.320  10.190
 1516W        W 2487   6.520  12.150   4.640
 1517W        W 2488   8.460   9.590   3.450
 1518W        W 2489   9.050   8.910  11.840
 1519W        W 2490  13.630   1.130   0.100
 1520W        W 2491  13.620   8.610  12.680
 1521W        W 2492  10.420   5.650   5.300
 1522W        W 2493   6.060   4.080   0.900
 1523W        W 2494  13.240  11.800   7.270
 1524W        W 2495   9.190   7.110   6.180
 1525W        W 2496   3.360   7.600  13.210
 1526W        W 2497  13.540   5.220   3.590
 1527W        W 2498  10.720  13.090  11.970
 1528W        W 2499  10.990  13.280   3.250
 1529W        W 2500   7.720   7.810   0.580
 1530W        W 2501  10.960   4.160   9.950
 1531W        W 2502  13.470   5.360  12.480
 1532W        W 2503   9.000   1.330   3.660
 1533W        W 2504   3.980   6.560   8.400
 1534W        W 2505   5.590   5.070   2.170
 1535W        W 2506   8.750   8.430  13.320
 1536W        W 2507   6.850   2.670   7.790
 1537W        W 2508   4.160   6.940   8.690
 1538W        W 2509   4.290   3.150   8.490
 1539W        W 2510  13.620   7.960  10.920
 1540W        W 2511   6.570   2.200   8.410
 1541W        W 2512   3.090   4.380   3.390
 1542W        W 2513   0.300   0.190   6.630
 1543W        W 2514   8.310   3.050   8.760
 1544W        W 2515   0.230   0.000   9.470
 1545W        W 2516  10.720   7.440  12.020
 1546W        W 2517   0.950  13.890   7.170
 1547W        W 2518  12.900   8.770  12.840
 1548W        W 2519   2.180   4.180   7.320
 1549W        W 2520   9.480   4.230   4.320
 1550W        W 2521   8.450   7.050   4.200
 1551W        W 2522  13.660  13.030   9.090
 1552W        W 2523   4.640  13.760   5.400
 1553W        W 2524   9.880   7.900   0.040
 1554W        W 2525   0.990   2.550   4.260
 1555W        W 2526   4.130   7.610   0.700
 1556W        W 2527   5.870   4.870   1.510
 1557W        W 2528   4.020  11.140  10.880
 1558W        W 2529   0.740   2.390   2.230
 1559W        W 2530   2.260  10.620   0.260
 1560W        W 2531  13.220   9.590   3.920
 1561W        W 2532   7.970   4.910   6.690
 1562W        W 2533   8.910   9.140  12.350
 1563W        W 2534   1.400   1.270   9.590
 1564W        W 2535   1.280   3.370  12.400
 1565W        W 2536   2.880   8.510   1.280
 1566W        W 2537   7.250  13.200   4.160
 1567W        W 2538   1.760  10.680   4.340
 1568W        W 2539   4.140   6.390   1.430
 1569W        W 2540   0.590   6.330   7.470
 1570W        W 2541   7.400   1.660   1.720
 1571W        W 2542   1.360   2.100   6.610
 1572W        W 2543   9.540   3.380   8.250
 1573W        W 2544   4.840   3.280   1.090
 1574W        W 2545   5.180   8.020   3.580
 1575W        W 2546   7.410   8.160   2.700
 1576W        W 2547  11.560  13.440   6.690
 1577W        W 2548   0.480   8.750   9.190
 1578W        W 2549   0.330   0.760   2.100
 1579W        W 2550   5.190  13.380  13.290
 1580W        W 2551   4.030   3.660   0.980
 1581W        W 2552   6.130   2.740   6.880
 1582W        W 2553   0.680  12.550   7.010
 1583W        W 2554  13.850   6.280   5.790
 1584W        W 2555   5.850   9.260  12.530
 1585W        W 2556   2.270   0.770   9.070
 1586W        W 2557   0.200   4.640  13.750
 1587W        W 2558   6.920   6.400  13.570
 1588W        W 2559   8.890   7.510  11.700
 1589W        W 2560   6.200   0.710   5.540
 1590W        W 2561   7.560   8.490   5.420
 1591W        W 2562   8.040  11.570   6.540
 1592W        W 2563   1.870   2.300  10.830
 1593W        W 2564   3.350   2.610  10.290
 1594W        W 2565  11.320   8.780   6.380
 1595W        W 2566   3.310  10.030  12.380
 1596W        W 2567   3.750   4.980  12.290
 1597W        W 2568  13.770   6.210   3.410
 1598W        W 2569   1.030   3.580   2.130
 1599W        W 2570   5.410   9.040   5.270
 1600W        W 2571   1.690   5.230   5.010
 1601W        W 2572  11.940   0.710   1.740
 1602W        W 2573   0.900   2.230   0.990
 1603W        W 2574   1.210   7.990  11.070
 1604W        W 2575   7.540  11.460   2.320
 1605W        W 2576  10.650   4.650   8.400
 1606W        W 2577   2.010   3.000  11.350
 1607W        W 2578   4.310  12.490   2.070
 1608W        W 2579   9.510   5.810  10.260
 1609W        W 2580   7.350  13.700   4.980
 1610W        W 2581   2.430  13.720   2.000
 1611W        W 2582   7.390   9.600   2.880
 1612W        W 2583   0.690   6.500  10.560
 1613W        W 2584   0.990   4.370   9.510
 1614W        W 2585   0.870  13.670   8.980
 1615W        W 2586  10.450   9.530   5.070
 1616W        W 2587   2.420   4.640   7.470
 1617W        W 2588  13.630   0.500   4.310
 1618W        W 2589   3.740   7.970   9.590
 1619W        W 2590   6.410   8.320   4.260
 1620W        W 2591   2.790   9.980   2.450
 1621W        W 2592   5.670   8.380  10.240
 1622W        W 2593  12.480   4.620  11.050
 1623W        W 2594   7.970   3.800   2.510
 1624W        W 2595   2.090   5.720   1.500
 1625W        W 2596   7.380   1.980  11.130
 1626W        W 2597   4.720   7.140   0.330
 1627W        W 2598   6.590   5.840   3.090
 1628W        W 2599  11.250   4.540   8.570
 1629W        W 2600   6.820   7.910   2.470
 1630W        W 2601   6.310   0.840   2.410
 1631W        W 2602  10.360  12.420   8.330
 1632W        W 2603   5.760   3.070   9.020
 1633W        W 2604   3.570   6.580   5.200
 1634W        W 2605   3.430   7.220   0.850
 1635W        W 2606  12.190   0.130   5.710
 1636W        W 2607   9.730   8.550  10.250
 1637W        W 2608  10.230   9.030   3.720
 1638W        W 2609   9.140   7.280   3.390
 1639W        W 2610   9.830   3.930   2.630
 1640W        W 2611   0.770   0.910  12.080
 1641W        W 2612   2.240  12.090   2.580
 1642W        W 2613  12.930   8.270   2.620
 1643W        W 2614   2.350   1.920   6.890
 1644W        W 2615  11.090   0.410   8.400
 1645W        W 2616   7.400   2.910   6.350
 1646W        W 2617   3.740   4.120   8.240
 1647W        W 2618   0.820   2.690   2.710
 1648W        W 2619   7.170   1.390   6.750
 1649W        W 2620   5.220  12.870   1.320
 1650W        W 2621   2.010   0.070   4.310
 1651W        W 2622   7.810   7.700  11.130
 1652W        W 2623  13.820   2.510  10.370
 1653W        W 2624  11.780   2.070   8.670
 1654W        W 2625   8.760   0.810   2.810
 1655W        W 2626  13.210   1.900   7.770
 1656W        W 2627  13.040  13.660  12.670
 1657W        W 2628  12.220   5.680  12.090
 1658W        W 2629   1.230   9.260   1.050
 1659W        W 2630   8.810   2.160   7.670
 1660W        W 2631   7.930  13.050   0.180
 1661W        W 2632   4.950  11.500   8.620
 1662W        W 2633   3.660   5.760   5.810
 1663W        W 2634   1.090  10.990   0.260
 1664W        W 2635   1.060   5.910  11.520
 1665W        W 2636   4.880   6.960   7.610
 1666W        W 2637  11.670   2.340   5.370
 1667W        W 2638   6.060   1.430  11.310
 1668W        W 2639   1.530  10.240   1.970
 1669W        W 2640  12.130   3.400   4.420
 1670W        W 2641   9.310  12.610   6.880
 1671W        W 2642   2.690   7.350  12.660
 1672W        W 2643  11.460   6.880   7.610
 1673W        W 2644  12.090   9.400   8.050
 1674W        W 2645  11.630  13.500   7.550
 1675W        W 2646   8.870  13.350   4.970
 1676W        W 2647   0.850  11.290  13.700
 1677W        W 2648  12.140   9.440   8.550
 1678W        W 2649   2.520  10.800  11.360
 1679W        W 2650   1.420   9.470  10.670
 1680W        W 2651   8.720   7.190   9.100
 1681W        W 2652  13.610   4.390  12.110
 1682W        W 2653  10.660  12.630   3.970
 1683W        W 2654   8.200  10.790   9.530
 1684W        W 2655   6.190  13.470   4.860
 1685W        W 2656   9.230  10.740  13.230
 1686W        W 2657   2.340  11.550   2.090
 1687W        W 2658   3.470  13.300   0.060
 1688W        W 2659   8.200  12.990   5.780
 1689W        W 2660   3.970  10.800   5.830
 1690W        W 2661   7.530  10.730   6.330
 1691W        W 2662   9.830   8.100   9.080
 1692W        W 2663   3.990   3.060  11.650
 1693W        W 2664   5.590   4.300   8.080
 1694W        W 2665   2.220   4.170   4.520
 1695W        W 2666   1.090  10.510   2.840
 1696W        W 2667   4.180  10.860   0.760
 1697W        W 2668   5.570  13.760   8.850
 1698W        W 2669  10.610   5.410   3.850
 1699W        W 2670  11.410   7.880   6.400
 1700W        W 2671   9.150   1.970   4.880
 1701W        W 2672   4.990   4.470   9.240
 1702W        W 2673   7.670   4.850   4.990
 1703W        W 2674   0.020  11.220   6.850
 1704W        W 2675  12.250   5.320   0.890
 1705W        W 2676   7.720  10.970   2.680
 1706W        W 2677  12.310   9.870   7.340
 1707W        W 2678   5.270   1.990   5.080
 1708W        W 2679   0.970   0.850  10.790
 1709W        W 2680   4.940   0.710  13.290
 1710W        W 2681  13.360  10.940  10.180
 1711W        W 2682   2.220  11.180   4.860
 1712W        W 2683   6.550  13.140   1.280
 1713W        W 2684   2.810   0.150   7.110
 1714W        W 2685  13.840  12.340  13.480
 1715W        W 2686  12.760   1.930   8.910
 1716W        W 2687  13.740   0.400   1.920
 1717W        W 2688   5.670   5.560   7.020
 1718W        W 2689   8.510  10.910   0.850
 1719W        W 2690   0.170   9.760   5.490
 1720W        W 2691   6.020  13.050   8.430
 1721W        W 2692   0.120   0.270   3.760
 1722W        W 2693   1.300   3.370   0.900
 1723W        W 2694   3.690   9.670   8.540
 1724W        W 2695   4.420  11.470   6.120
 1725W        W 2696   5.130   1.450   3.330
 1726W        W 2697   2.050  10.980   8.710
 1727W        W 2698  12.720  11.230   5.360
 1728W        W 2699   3.650   9.500   4.260
 1729W        W 2700   3.770   3.180   9.770
 1730W        W 2701   7.040   1.960   7.650
 1731W        W 2702   6.560   1.380   5.310
 1732W        W 2703   3.800   9.220   2.880
 1733W        W 2704   9.380  10.380   0.450
 1734W        W 2705  13.740   7.380   5.390
 1735W        W 2706  10.250   7.700   7.530
 1736W        W 2707   6.060   5.110  10.540
 1737W        W 2708   3.020   9.110  10.880
 1738W        W 2709  11.940   3.360   0.690
 1739W        W 2710   3.740   9.270   1.430
 1740W        W 2711   2.490   5.330   8.240
 1741W        W 2712  10.770  12.650   5.520
 1742W        W 2713  12.840  10.310  10.680
 1743W        W 2714   1.380   7.130   1.490
 1744W        W 2715   9.140   4.790  13.000
 1745W        W 2716  13.120   8.500   5.120
 1746W        W 2717   2.920   8.860  13.150
 1747W        W 2718   9.300   5.250   2.250
 1748W        W 2719   0.120   6.180   7.630
 1749W        W 2720   6.680   8.390   7.590
 1750W        W 2721   0.460   3.960   1.830
 1751W        W 2722   0.140   1.840   8.700
 1752W        W 2723   0.190   5.760  10.390
 1753W        W 2724   0.740   5.620   2.900
 1754W        W 2725   2.820   6.870   2.990
 1755W        W 2726   6.490   5.940   3.570
 1756W        W 2727  11.260   1.820  13.820
 1757W        W 2728  11.950   1.760   9.170
 1758W        W 2729  11.070  11.100  10.810
 1759W        W 2730   8.200  10.140  10.700
 1760W        W 2731   8.590   1.820   7.910
 1761W        W 2732  12.760   0.980   3.950
 1762W        W 2733   8.270   0.220   7.890
 1763W        W 2734   2.620  11.990   2.300
 1764W        W 2735  13.270  10.110   3.710
 1765W        W 2736  11.120   7.520   7.760
 1766W        W 2737   8.700  11.420   5.040
 1767W        W 2738   5.250  13.030  13.630
 1768W        W 2739   3.750   3.750   5.450
 1769W        W 2740   6.970   7.840   9.790
 1770W        W 2741  13.560  11.570   2.080
 1771W        W 2742  10.500   6.800  13.540
 1772W        W 2743  12.510   6.360  10.370
 1773W        W 2744  12.060   7.980   9.460
 1774W        W 2745   6.700   1.870   1.960
 1775W        W 2746  11.230  12.500  12.490
 1776W        W 2747   5.660   6.140   5.560
 1777W        W 2748   4.770   2.530   6.770
 1778W        W 2749   1.740   8.410   0.180
 1779W        W 2750   5.340   0.740   4.740
 1780W        W 2751   8.560   0.500  11.510
 1781W        W 2752   2.310  10.160   9.040
 1782W        W 2753  10.710   3.880  11.680
 1783W        W 2754   9.410  13.390   5.680
 1784W        W 2755   3.530   7.610  12.350
 1785W        W 2756   4.550   3.580  13.430
 1786W        W 2757  11.920   8.220  13.170
 1787W        W 2758   9.050   9.860  12.250
 1788W        W 2759   0.100  13.310   3.920
 1789W        W 2760   2.400   0.210   9.820
 1790W        W 2761   8.450  13.410   4.120
 1791W        W 2762  13.280  10.070  10.740
 1792W        W 2763   9.290   4.820   3.430
 1793W        W 2764   4.310   6.170  13.550
 1794W        W 2765   4.620   8.150  13.360
 1795W        W 2766   8.750   8.690   3.290
 1796W        W 2767   0.510  10.980   6.020
 1797W        W 2768   6.020   2.160   2.440
 1798W        W 2769   4.820   1.660   3.590
 1799W        W 2770   3.410   6.340   3.210
 1800W        W 2771  11.010   7.850   9.760
 1801W        W 2772   8.950   0.060   9.490
 1802W        W 2773   1.590   5.100   9.290
 1803W        W 2774   2.430   6.910   1.690
 1804W        W 2775  11.320  10.000   3.980
 1805W        W 2776  10.170   7.010   2.520
 1806W        W 2777   5.670   4.010   6.590
 1807W        W 2778   8.270   5.860   2.400
 1808W        W 2779   2.450   6.240   8.090
 1809W        W 2780   8.990   0.640   0.150
 1810W        W 2781   0.470  11.220  13.370
 1811W        W 2782  10.080  13.870  11.860
 1812W        W 2783   1.110   5.220   8.300
 1813W        W 2784   2.530  12.290   4.270
 1814W        W 2785  12.170  13.530   3.470
 1815W        W 2786   4.040  12.180   7.420
 1816W        W 2787   6.150  12.300   5.320
 1817W        W 2788   5.170   7.570   1.420
 1818W        W 2789   2.240   4.450  13.700
 1819W        W 2790  12.620  11.440   0.880
 1820W        W 2791   8.600   5.830   1.860
 1821W        W 2792  10.600   4.460   6.170
 1822W        W 2793   3.530   2.360   0.090
 1823W        W 2794   3.600   2.650   2.610
 1824W        W 2795  11.280  10.340  10.850
 1825W        W 2796   7.110   5.010   3.410
 1826W        W 2797   2.150   3.930  12.520
 1827W        W 2798   0.140   2.820   8.480
 1828W        W 2799  11.840   9.690   5.140
 1829W        W 2800   1.890   5.500  10.000
 1830W        W 2801   2.330   6.430  12.840
 1831W        W 2802  13.700   2.540   8.150
 1832W        W 2803  12.070  10.830   5.420
 1833W        W 2804   3.930  10.070   1.080
 1834W        W 2805  10.910   8.740   0.480
 1835W        W 2806  11.190  12.220   0.790
 1836W        W 2807   4.630   9.310  13.330
 1837W        W 2808  11.300   5.630   6.370
 1838W        W 2809  10.150   0.910   0.470
 1839W        W 2810  13.550   2.780  11.730
 1840W        W 2811   6.320  12.320   2.850
 1841W        W 2812   4.440   9.300   9.860
 1842W        W 2813  13.500   5.060   4.120
 1843W        W 2814  10.580   2.080  11.940
 1844W        W 2815   3.020   0.610  11.130
 1845W        W 2816   0.960   9.940   6.520
 1846W        W 2817   0.740   0.380   3.840
 1847W        W 2818   6.860   7.810  13.280
 1848W        W 2819  10.100   6.420   6.970
 1849W        W 2820  12.450  10.010   8.790
 1850W        W 2821  13.450   0.060   6.540
 1851W        W 2822  11.540  13.170   0.690
 1852W        W 2823   9.720   0.160   6.180
 1853W        W 2824  10.980  13.490   4.090
 1854W        W 2825   8.700   9.340   0.970
 1855W        W 2826   5.590   7.480   0.440
 1856W        W 2827   5.740   7.860  11.500
 1857W        W 2828   6.540  12.460   5.030
 1858W        W 2829   1.370  10.560  10.330
 1859W        W 2830   1.290  10.860   0.710
 1860W        W 2831  11.840   3.810   3.730
 1861W        W 2832   3.570   3.790  12.650
 1862W        W 2833   1.730   1.980  13.800
 1863W        W 2834   1.010   6.290   2.190
 1864W        W 2835  11.360   2.650   9.230
 1865W        W 2836  13.550  10.420   4.050
 1866W        W 2837  10.620  12.020   4.620
 1867W        W 2838  11.510  10.380   1.850
 1868W        W 2839   9.720   1.190  12.520
 1869W        W 2840   7.280   3.900   6.400
 1870W        W 2841   1.610   4.920   5.710
 1871W        W 2842   2.690   0.170  12.980
 1872W        W 2843  11.170   7.750  12.050
 1873W        W 2844   4.440   3.720   4.980
 1874W        W 2845   8.650   0.460   7.710
 1875W        W 2846  12.000   8.680   1.670
 1876W        W 2847  13.820   0.210   2.810
 1877W        W 2848   5.150  10.880   7.590
 1878W        W 2849   1.670   1.170   5.810
 1879W        W 2850   1.320   2.860   8.820
 1880W        W 2851   8.130   1.990   9.250
 1881W        W 2852   9.660  11.920   5.730
 1882W        W 2853   3.250   5.010   0.860
 1883W        W 2854   0.050  11.200  10.050
 1884W        W 2855   6.660   2.660   8.220
 1885W        W 2856  11.290  10.870   3.670
 1886W        W 2857   4.280  11.960   4.970
 1887W        W 2858   7.260   6.880   6.680
 1888W        W 2859  12.400   6.130   5.900
 1889W        W 2860  11.880  13.660   3.830
 1890W        W 2861   4.480   5.890   8.500
 1891W        W 2862   8.220  13.900   2.660
 1892W        W 2863   3.920  12.750   5.890
 1893W        W 2864   7.210   3.460  10.900
 1894W        W 2865   7.700  10.670   9.560
 1895W        W 2866   4.510  10.810   9.660
 1896W        W 2867   0.250   7.340   9.470
 1897W        W 2868   1.410  11.480  10.290
 1898W        W 2869   8.400   1.720   6.790
 1899W        W 2870   8.940  10.810   6.290
 1900W        W 2871   8.780  12.030   2.820
 1901W        W 2872   4.920  12.750   2.210
 1902W        W 2873   8.710   8.730   2.320
 1903W        W 2874   7.520   8.150   8.840
 1904W        W 2875  12.290  12.810   0.710
 1905W        W 2876   6.120   9.050   6.530
 1906W        W 2877   0.330   6.220   1.980
 1907W        W 2878   9.990  13.160   7.310
 1908W        W 2879   1.560  11.370   9.800
 1909W        W 2880   3.540   6.680   9.210
 1910W        W 2881   6.520   2.390  10.900
 1911W        W 2882   6.130   2.430   8.170
 1912W        W 2883   4.250   0.780  11.680
 1913W        W 2884   7.780   8.550   6.420
 1914W        W 2885  10.920   7.460   4.850
 1915W        W 2886   4.830   6.800   9.880
 1916W        W 2887   4.980   1.960   4.000
 1917W        W 2888  12.060   5.910   6.840
 1918W        W 2889  11.940   6.840  13.870
 1919W        W 2890  13.430   8.860   7.330
 1920W        W 2891   9.110  13.750  10.640
 1921W        W 2892  13.730   8.530   7.550
 1922W        W 2893   9.580  13.120   8.780
 1923W        W 2894   2.180   6.810   4.150
 1924W        W 2895   0.830   0.910  10.330
 1925W        W 2896   5.660   5.260   7.920
 1926W        W 2897   3.040   3.510   0.250
 1927W        W 2898  13.670  11.120  12.180
 1928W        W 2899   7.950   0.560   4.630
 1929W        W 2900   4.730   7.420   8.140
 1930W        W 2901  13.130   1.050   7.750
 1931W        W 2902   6.450   7.040   8.040
 1932W        W 2903   9.410  13.750   9.740
 1933W        W 2904   9.880   1.640   7.750
 1934W        W 2905   6.090   4.890   7.850
 1935W        W 2906  13.050   9.050   3.150
 1936W        W 2907   9.360   2.040  12.660
 1937W        W 2908   0.770   5.460   1.670
 1938W        W 2909   7.990   3.580   9.600
 1939W        W 2910   2.320  12.110   0.940
 1940W        W 2911  10.450  11.790  13.590
 1941W        W 2912   8.310  12.260   3.070
 1942W        W 2913   0.200   3.920  10.210
 1943W        W 2914   2.960   4.900   3.240
 1944W        W 2915   6.040   0.560  11.510
 1945W        W 2916   8.300  11.030   5.710
 1946W        W 2917   0.600   4.710   9.840
 1947W        W 2918   4.700   7.840   1.010
 1948W        W 2919   9.470   4.380   8.450
 1949W        W 2920  10.560   8.290   4.730
 1950W        W 2921  10.790   5.040   6.930
 1951W        W 2922   8.080   3.930   8.380
 1952W        W 2923   0.210   5.280   5.550
 1953W        W 2924   2.870   4.860   7.590
 1954W        W 2925   8.070   8.140   6.270
 1955W        W 2926   3.910  11.440   3.680
 1956W        W 2927   5.220   2.020   8.210
 1957W        W 2928   0.450  11.450  11.990
 1958W        W 2929   1.700   0.230  13.500
 1959W        W 2930   8.890   5.160  11.720
 1960W        W 2931  10.960   0.730   9.300
 1961W        W 2932  10.380   7.180   5.590
 1962W        W 2933   9.850  11.760   6.730
 1963W        W 2934   1.840  13.490   2.600
 1964W        W 2935   9.240   9.900  11.340
 1965W        W 2936   3.810   1.940  12.220
 1966W        W 2937  10.200   1.510  12.470
 1967W        W 2938   1.280   8.020   9.120
 1968W        W 2939   6.720   7.710   6.420
 1969W        W 2940   9.450  10.260  12.230
 1970W        W 2941  13.340   5.580   0.620
 1971W        W 2942   3.660   9.330  10.120
 1972W        W 2943   6.980   0.730  11.560
 1973W        W 2944   2.690   6.480   5.120
 1974W        W 2945   0.250   6.560  12.940
 1975W        W 2946   0.950   0.210  10.760
 1976W        W 2947   1.480   5.050   3.150
 1977W        W 2948  13.800  13.080  13.850
 1978W        W 2949   7.670   5.420   0.900
 1979W        W 2950  13.660   0.260   9.720
 1980W        W 2951  13.860   5.420   4.180
 1981W        W 2952   2.770   0.650   5.260
 1982W        W 2953  13.690  11.830  11.080
 1983W        W 2954  10.560   6.170   3.230
 1984W        W 2955  10.680   8.600   4.380
 1985W        W 2956   7.040   1.460   2.820
 1986W        W 2957   2.810   3.250  10.020
 1987W        W 2958   2.380   2.480   0.250
 1988W        W 2959   3.970   3.770   5.930
 1989W        W 2960   1.480   6.420   0.920
 1990W        W 2961  11.420   4.630   3.880
 1991W        W 2962   7.290   8.210   8.350
 1992W        W 2963   7.630   9.140  11.050
 1993W        W 2964   7.900   6.710   2.670
 1994W        W 2965   0.490   1.450   7.310
 1995W        W 2966   0.510  11.500   6.860
 1996W        W 2967  10.240  13.170   7.760
 1997W        W 2968   1.070  11.710  13.740
 1998W        W 2969  13.280   2.870  10.490
 1999W        W 2970  10.840  11.230   1.700
 2000W        W 2971   1.940  13.830   3.510
 2001W        W 2972   4.820   5.400   0.350
 2002W        W 2973   6.860   5.440   3.220
 2003W        W 2974  13.790   4.000  11.390
 2004W        W 2975   8.290   9.080   2.160
 2005W        W 2976   3.100   1.580   6.400
 2006W        W 2977   7.840   2.250   0.080
 2007W        W 2978   5.580   1.620   5.180
 2008W        W 2979   3.950   3.440   0.330
 2009W        W 2980   1.940   7.050   0.420
 2010W        W 2981   0.240   2.140   5.200
 2011W        W 2982  12.680   8.810   5.340
 2012W        W 2983  11.760   2.850   3.510
 2013W        W 2984  12.790   8.530   6.750
 2014W        W 2985   0.080  10.770   6.170
 2015W        W 2986   3.180  13.820  11.970
 2016W        W 2987  11.860   8.200  11.740
 2017W        W 2988   8.700  10.920   4.950
 2018W        W 2989  10.940  13.900   2.730
 2019W        W 2990  11.260   9.430  11.840
 2020W        W 2991   3.850  10.480   3.950
 2021W        W 2992   1.490   6.340   6.730
 2022W        W 2993  11.330   4.090  10.290
 2023W        W 2994   8.750   8.470   7.370
 2024W        W 2995   1.740  11.670   6.640
 2025W        W 2996  11.610  12.340   4.230
 2026W        W 2997  11.950  12.710   7.870
 2027W        W 2998  12.560  13.610   6.500
 2028W        W 2999   3.070   2.130  13.500
 2029W        W 3000   4.170   4.360   8.610
 2030W        W 3001   3.450   5.560  11.350
 2031W        W 3002   3.950  10.990   5.320
 2032W        W 3003   0.810   9.870   6.030
 2033W        W 3004  11.850   2.950  10.370
 2034W        W 3005   8.430   2.920  13.530
 2035W        W 3006   5.620   7.950  10.450
 2036W        W 3007  12.390  13.710   1.570
 2037W        W 3008   2.330  12.590   8.430
 2038W        W 3009   4.470   0.810  10.610
 2039W        W 3010   7.570   9.530   5.910
 2040W        W 3011   4.790   5.190   6.720
 2041W        W 3012   1.820   7.610   9.830
 2042W        W 3013   8.060   3.000  13.860
 2043W        W 3014   9.140   6.650   1.440
 2044W        W 3015   2.520   3.180  10.400
 2045W        W 3016  10.220  11.060  11.330
 2046W        W 3017   3.680   4.690   9.930
 2047W        W 3018  12.470   9.400  11.170
 2048W        W 3019  11.580  12.170   2.950
 2049W        W 3020   4.170   7.650   5.510
 2050W        W 3021  13.670  13.890   1.630
 2051W        W 3022  11.000   8.750   1.890
 2052W        W 3023   5.910   0.610   0.240
 2053W        W 3024   9.640   7.140  11.740
 2054W        W 3025   9.870   9.500   2.120
 2055W        W 3026   6.060   0.040   9.330
 2056W        W 3027   8.720   8.480  13.850
 2057W        W 3028  10.370   3.310   2.360
 2058W        W 3029  11.980   1.570   1.950
 2059W        W 3030   7.130   4.240   5.640
 2060W        W 3031   8.120   0.360  13.740
 2061W        W 3032  11.620   3.390  11.220
 2062W        W 3033   9.970   8.860   0.880
 2063W        W 3034   8.690  11.590   5.940
 2064W        W 3035   7.630   8.830   1.490
 2065W        W 3036   1.990  11.200   5.690
 2066W        W 3037   7.970   6.460   4.950
 2067W        W 3038   5.090   8.590  13.570
 2068W        W 3039  10.580   4.920   3.930
 2069W        W 3040   5.980  13.080   0.570
 2070W        W 3041  10.210   0.100   2.330
 2071W        W 3042   8.980   0.850   7.050
 2072W        W 3043  12.360   1.180  12.600
 2073W        W 3044   8.340   2.790  10.390
 2074W        W 3045   2.330  10.880   2.390
 2075W        W 3046  12.500   9.870  13.800
 2076W        W 3047   7.290  10.600   2.740
 2077W        W 3048  11.370  11.770   5.680
 2078W        W 3049  11.400   7.220   3.420
 2079W        W 3050   2.520   4.370   6.380
 2080W        W 3051   7.030   9.400  10.260
 2081W        W 3052   0.480  11.400   3.690
 2082W        W 3053   8.010   4.050   3.020
 2083W        W 3054   0.100  12.740  10.250
 2084W        W 3055  11.440   0.710   1.010
 2085W        W 3056  12.820   5.530   9.750
 2086W        W 3057   5.880  10.190   4.110
 2087W        W 3058   2.640  11.630   8.280
 2088W        W 3059   4.920  11.290  11.550
 2089W        W 3060  11.770   9.970   2.010
 2090W        W 3061   4.240   2.680   5.500
 2091W        W 3062  11.460   9.960  12.080
 2092W        W 3063   7.500   3.440   1.970
 2093W        W 3064   8.120   5.710   1.050
 2094W        W 3065   2.570   0.580   3.380
 2095W        W 3066  11.590  13.460  13.230
 2096W        W 3067   0.500   4.060  10.640
 2097W        W 3068   5.530   3.770   2.530
 2098W        W 3069   4.920  10.150   4.270
 2099W        W 3070   5.120   8.380   7.810
 2100W        W 3071   0.300   3.250  11.060
 2101W        W 3072   4.250  11.390   8.720
 2102W        W 3073  11.260   5.150   6.230
 2103W        W 3074   9.290   1.220   5.860
 2104W        W 3075   4.670   5.840   0.050
 2105W        W 3076   5.160  10.490   7.120
 2106W        W 3077   2.300   8.670   1.240
 2107W        W 3078  12.800   1.070   2.570
 2108W        W 3079   8.130   6.060   3.470
 2109W        W 3080   0.950   9.760  12.770
 2110W        W 3081  12.380  13.740   2.760
 2111W        W 3082   2.600  10.940   0.000
 2112W        W 3083   5.500   9.450   0.630
 2113W        W 3084   9.980   3.770   9.460
 2114W        W 3085  10.940  11.690   1.840
 2115W        W 3086   8.160   1.560   9.570
 2116W        W 3087  11.990   1.680   6.810
 2117W        W 3088  12.510   0.910   6.340
 2118W        W 3089   1.580   3.010   6.380
 2119W        W 3090   8.730  12.520  13.750
 2120W        W 3091  13.050   4.440  12.400
 2121W        W 3092   3.150  12.660   2.210
 2122W        W 3093   9.770   5.830   3.730
 2123W        W 3094  10.540   8.150   6.700
 2124W        W 3095  10.690  10.980   0.740
 2125W        W 3096   1.790  10.800  11.720
 2126W        W 3097  10.700  13.790   9.650
 2127W        W 3098   4.960  13.450   0.580
 2128W        W 3099  10.160   1.110   8.950
 2129W        W 3100  10.350   5.910  13.570
 2130W        W 3101   1.900   6.530  13.780
 2131W        W 3102   0.680   2.300  10.860
 2132W        W 3103  13.090  13.290   1.260
 2133W        W 3104   7.470   1.050  12.740
 2134W        W 3105  13.380  10.160   9.010
 2135W        W 3106   0.410   6.760  12.450
 2136W        W 3107   4.960   5.760   2.900
 2137W        W 3108  10.210  11.220  10.810
 2138W        W 3109   5.350   4.730   3.840
 2139W        W 3110  13.330   2.100   4.080
 2140W        W 3111  12.150  11.450   0.690
 2141W        W 3112   9.060  12.690   4.310
 2142W        W 3113  11.850   3.400   4.870
 2143W        W 3114   4.170   4.370   6.600
 2144W        W 3115  13.580  13.450  10.660
 2145W        W 3116   0.820   8.170  11.980
 2146W        W 3117   6.610   3.040   7.560
 2147W        W 3118   6.610   6.390   3.150
 2148W        W 3119  13.750  12.720   1.660
 2149W        W 3120  11.390   2.400  13.660
 2150W        W 3121   5.410   8.750  11.940
 2151W        W 3122   1.680   8.240   5.230
 2152W        W 3123   3.530  13.190   6.750
 2153W        W 3124  13.460   7.710   6.660
 2154W        W 3125   2.160  13.740  12.030
 2155W        W 3126  10.000   1.780   7.260
 2156W        W 3127   5.420   1.290   4.860
 2157W        W 3128  13.330   3.470  11.190
 2158W        W 3129  13.240   6.130  10.800
 2159W        W 3130  13.510   6.770   1.150
 2160W        W 3131   6.080   6.030   4.760
 2161W        W 3132   6.030  11.950   3.200
 2162W        W 3133   8.650   8.330  11.230
 2163W        W 3134  12.260   0.380   3.350
 2164W        W 3135   0.110   0.920   5.700
 2165W        W 3136  12.010  13.830   7.370
 2166W        W 3137   8.480   7.120  11.780
 2167W        W 3138  11.400   9.680   1.850
 2168W        W 3139   6.930   6.130   2.020
 2169W        W 3140  13.310   6.310   8.790
 2170W        W 3141  13.150   7.710   6.190
 2171W        W 3142   7.760   9.640  11.040
 2172W        W 3143   4.330  11.380   4.020
 2173W        W 3144   0.710   3.510  13.640
 2174W        W 3145   1.250   7.370   5.160
 2175W        W 3146   8.730   6.940   1.500
 2176W        W 3147  10.190   5.750   8.550
 2177W        W 3148  11.230   3.460   5.630
 2178W        W 3149   0.040   0.980   3.450
 2179W        W 3150  12.600   3.340   4.550
 2180W        W 3151   6.700  11.210   6.220
 2181W        W 3152   2.540   0.140   5.190
 2182W        W 3153   0.930   8.440   3.010
 2183W        W 3154  11.500   3.240  12.440
 2184W        W 3155   4.890   0.160  12.850
 2185W        W 3156   0.660   1.390  13.630
 2186W        W 3157   3.840  11.180   0.740
 2187W        W 3158  10.580   2.710  12.100
 2188W        W 3159   4.950  12.750   4.300
 2189W        W 3160   6.130  13.010   5.770
 2190W        W 3161   1.340   4.580   8.630
 2191W        W 3162  11.550   4.620   0.060
 2192W        W 3163   9.970  12.780   1.530
 2193W        W 3164   3.880   4.170  12.850
 2194W        W 3165   3.560  11.940   2.370
 2195W        W 3166  10.120   0.770   6.820
 2196W        W 3167   9.340   6.990  13.210
 2197W        W 3168   1.530  10.700   5.000
 2198W        W 3169   4.160   9.040   7.280
 2199W        W 3170   4.620  11.330  13.910
 2200W        W 3171   0.530  10.700  13.200
 2201W        W 3172  13.810  10.330   0.640
 2202W        W 3173  12.130  13.030   3.240
 2203W        W 3174   0.410   3.250   3.280
 2204W        W 3175   0.350  11.140  10.420
 2205W        W 3176   0.350  10.980  12.200
 2206W        W 3177   2.470   5.600   6.570
 2207W        W 3178   0.200   8.800  13.050
 2208W        W 3179   7.990   1.570   4.170
 2209W        W 3180  13.150   2.650   7.280
 2210W        W 3181   2.370   5.240  11.020
 2211W        W 3182  10.520  11.190   2.600
 2212W        W 3183   7.000   3.200  11.270
 2213W        W 3184  11.740  11.760  12.980
 2214W        W 3185  10.220  10.580   9.220
 2215W        W 3186   4.820  10.560   1.120
 2216W        W 3187   4.590   4.390   7.980
 2217W        W 3188   4.540   9.010   7.660
 2218W        W 3189   2.230   0.120   7.700
 2219W        W 3190   9.720   1.530   0.680
 2220W        W 3191  10.910   9.470  12.270
 2221W        W 3192  12.480   8.380  11.030
 2222W        W 3193   4.540   7.700   4.070
 2223W        W 3194   7.770   8.310   8.400
 2224W        W 3195  13.330   3.520   5.710
 2225W        W 3196  12.270   2.930   4.320
 2226W        W 3197  10.110   5.630  11.060
 2227W        W 3198   1.850  10.070   9.650
 2228W        W 3199   1.720   3.830   9.870
 2229W        W 3200  10.720   7.800   7.700
 2230W        W 3201   7.000  13.790   5.380
 2231W        W 3202   9.550   9.850   8.460
 2232W        W 3203  13.860   7.860   0.600
 2233W        W 3204   9.510   1.580   7.450
 2234W        W 3205   6.140   9.090  12.900
 2235W        W 3206   9.700  10.730   1.320
 2236W        W 3207  11.520   8.660   2.020
 2237W        W 3208  11.420   2.080  10.570
 2238W        W 3209   6.100   0.940  10.020
 2239W        W 3210   2.760  11.490   2.340
 2240W        W 3211  12.190   1.620   7.320
 2241W        W 3212   3.040   5.460  12.700
 2242W        W 3213   2.460   8.010   3.610
 2243W        W 3214   0.550  10.130   5.200
 2244W        W 3215  10.850   8.110   3.130
 2245W        W 3216   1.060   8.770   2.630
 2246W        W 3217   4.640   5.530   1.740
 2247W        W 3218   9.130   1.130  11.440
 2248W        W 3219   2.420   0.830  11.910
 2249W        W 3220   4.370   4.620   1.840
 2250W        W 3221   4.370  10.230   5.120
 2251W        W 3222  12.070  10.770   8.400
 2252W        W 3223   1.990   3.870   5.950
 2253W        W 3224   5.690   8.450   6.920
 2254W        W 3225   6.540   1.070   5.700
 2255W        W 3226   8.370   7.860   2.660
 2256W        W 3227  12.120  12.330   5.990
 2257W        W 3228   0.480  12.640  12.950
 2258W        W 3229   1.070   1.390   1.150
 2259W        W 3230  12.120  13.710   4.310
 2260W        W 3231  11.100   7.930   8.030
 2261W        W 3232   9.530   3.840   8.340
 2262W        W 3233   6.350   2.780  13.460
 2263W        W 3234  12.750  13.350   4.310
 2264W        W 3235   1.870   0.450   1.530
 2265W        W 3236  11.360   7.410   2.630
 2266W        W 3237   5.320  11.350   9.910
 2267W        W 3238   9.350   5.770  11.190
 2268W        W 3239   9.650   7.350  13.040
 2269W        W 3240   3.410  12.570  13.420
 2270W        W 3241  13.570   3.750  13.820
 2271W        W 3242   6.600   7.420   8.300
 2272W        W 3243   9.140   1.720   7.150
 2273W        W 3244  13.700  13.650   6.810
 2274W        W 3245  11.510   8.800   4.860
 2275W        W 3246  11.500   9.570   0.820
 2276W        W 3247  10.400   4.010   9.640
 2277W        W 3248  13.500   1.640   2.100
 2278W        W 3249   2.410   7.910   1.200
 2279W        W 3250   3.150  11.090   6.800
 2280W        W 3251   2.060   7.330  13.380
 2281W        W 3252   2.620  13.500   3.700
 2282W        W 3253  13.200  13.170  12.710
 2283W        W 3254   4.820   4.370  11.140
 2284W        W 3255   1.800  10.160   3.340
 2285W        W 3256  11.500   1.920   5.140
 2286W        W 3257   4.790   7.220   1.130
 2287W        W 3258   8.070   4.910   9.790
 2288W        W 3259   4.250  13.710   0.620
 2289W        W 3260   8.930   5.300   1.340
 2290W        W 3261  10.410  12.390   5.880
 2291W        W 3262   7.430  10.270   9.670
 2292W        W 3263   1.230   6.160  12.050
 2293W        W 3264   9.370  12.000   3.950
 2294W        W 3265   5.230   6.290   2.400
 2295W        W 3266   9.470   8.570   5.520
 2296W        W 3267  12.420   0.230   5.310
 2297W        W 3268   8.450  12.210   5.030
 2298W        W 3269   0.660   0.250   8.280
 2299W        W 3270   6.330  13.340  10.040
 2300W        W 3271  12.470   9.440   7.130
 2301W        W 3272  13.290   2.580  13.150
 2302W        W 3273   8.300  10.630   4.630
 2303W        W 3274   6.010  12.830   4.180
 2304W        W 3275   2.650   6.560  13.240
 2305W        W 3276   4.360   2.450   7.310
 2306W        W 3277  10.490   2.140   5.630
 2307W        W 3278  10.580   9.960   5.410
 2308W        W 3279  10.260  13.630   9.930
 2309W        W 3280   9.220   9.080  12.820
 2310W        W 3281   0.150   3.900   6.340
 2311W        W 3282  13.800   1.830   4.360
 2312W        W 3283   6.700   1.840   8.040
 2313W        W 3284   1.470  13.890   9.740
 2314W        W 3285   7.270   8.120   4.400
 2315W        W 3286  12.610   8.760   4.270
 2316W        W 3287   5.530   5.680   7.450
 2317W        W 3288   1.580   5.630   9.640
 2318W        W 3289   9.080  10.440   6.010
 2319W        W 3290  10.670   0.290   2.440
 2320W        W 3291   8.350   5.660   5.240
 2321W        W 3292   3.720   9.930  12.740
 2322W        W 3293   0.340   4.910   1.730
 2323W        W 3294  13.010  12.240  10.250
 2324W        W 3295   3.650   5.210   7.330
 2325W        W 3296   8.590   0.920   3.810
 2326W        W 3297   2.970  11.020   3.570
 2327W        W 3298   4.600   4.240   6.760
 2328W        W 3299   3.670   8.850   0.090
 2329W        W 3300   3.050   3.800   8.390
 2330W        W 3301   6.080   4.630   2.490
 2331W        W 3302   2.660  12.150   6.860
 2332W        W 3303   5.450   4.500   5.300
 2333W        W 3304   3.160   9.720  13.780
 2334W        W 3305   5.040   5.230  11.830
 2335W        W 3306   2.660  10.700   9.350
 2336W        W 3307   3.710  11.930  12.490
 2337W        W 3308   3.800   8.060  11.520
 2338W        W 3309   0.250   8.220   7.450
 2339W        W 3310   0.790  11.170   6.450
 2340W        W 3311  12.480  12.230   5.170
 2341W        W 3312  11.950   7.840  13.770
 2342W        W 3313  12.140   4.890   2.310
 2343W        W 3314   7.880   8.580   9.030
 2344W        W 3315   1.910   8.450  13.610
 2345W        W 3316  11.740   7.320   9.940
 2346W        W 3317  11.960   7.460   5.610
 2347W        W 3318  11.010   7.870  10.680
 2348W        W 3319   7.520   5.320  12.760
 2349W        W 3320   8.700   3.210  11.450
 2350W        W 3321   2.380  11.040  10.260
 2351W        W 3322   5.280   9.850   0.420
 2352W        W 3323   9.490   3.550  11.880
 2353W        W 3324   2.000  11.310  12.980
 2354W        W 3325   8.760   1.080  13.900
 2355W        W 3326  10.740  11.370   2.190
 2356W        W 3327  13.130  10.440   9.970
 2357W        W 3328  12.380  13.520  11.500
 2358W        W 3329   5.620  11.790   5.760
 2359W        W 3330   1.330   9.730   7.690
 2360W        W 3331  11.420   2.460   0.480
 2361W        W 3332  10.680  11.620   0.440
 2362W        W 3333  13.380  10.990   4.340
 2363W        W 3334  10.780   6.780   8.330
 2364W        W 3335   8.080   5.590   8.500
 2365W        W 3336   0.040   3.700   4.150
 2366W        W 3337  13.180  10.510  13.650
 2367W        W 3338   1.360  11.700   2.920
 2368W        W 3339  13.740   7.280   6.780
 2369W        W 3340  11.340   5.020   4.330
 2370W        W 3341  12.370   6.320   8.990
 2371W        W 3342   9.350  11.820   8.410
 2372W        W 3343  10.400  12.740   9.870
 2373W        W 3344  11.750   5.850   0.240
 2374W        W 3345   7.720   1.980   9.590
 2375W        W 3346   6.460   5.540   7.470
 2376W        W 3347  11.360   0.680  11.610
 2377W        W 3348   7.710   3.440   0.640
 2378W        W 3349   0.030   7.870   5.290
 2379W        W 3350  13.060  13.380   0.170
 2380W        W 3351   7.680   1.550   9.300
 2381W        W 3352   3.890   2.180  13.350
 2382W        W 3353   9.990   3.190   1.340
 2383W        W 3354   2.160  11.330   0.860
 2384W        W 3355   4.060  10.180   7.050
 2385W        W 3356  12.970   7.640  10.310
 2386W        W 3357   9.060   5.240   5.440
 2387W        W 3358   0.420  10.360  13.830
 2388W        W 3359  13.260   3.880   5.190
 2389W        W 3360   0.380   1.010   0.560
 2390W        W 3361   8.100   8.660   1.480
 2391W        W 3362   2.410   8.850   4.870
 2392W        W 3363   1.110   4.800   9.730
 2393W        W 3364  10.450   3.290   2.890
 2394W        W 3365  11.240   9.250   3.510
 2395W        W 3366   2.820   2.360   9.780
 2396W        W 3367   2.300   7.110   5.120
 2397W        W 3368   5.480   2.200  10.890
 2398W        W 3369   4.660   4.300  10.060
 2399W        W 3370   8.440  11.450   4.210
 2400W        W 3371   6.150   6.360   3.420
 2401W        W 3372   3.780   0.890   6.680
 2402W        W 3373   1.680  10.120   7.720
 2403W        W 3374   4.900   1.820   7.560
 2404W        W 3375  10.320  12.000   9.510
 2405W        W 3376   8.290   9.640  13.440
 2406W        W 3377   3.670   1.300   8.030
 2407W        W 3378   0.560   2.610   4.700
 2408W        W 3379   3.770   9.640  11.380
 2409W        W 3380   0.080   8.400   0.440
 2410W        W 3381   8.610   2.370  11.590
 2411W        W 3382   2.790  11.680   1.850
 2412W        W 3383   7.190   7.820   6.140
 2413W        W 3384  13.500   7.120  10.740
 2414W        W 3385  10.660   1.220   0.140
 2415W        W 3386   4.550   9.020   5.490
 2416W        W 3387   4.940   0.990  10.460
 2417W        W 3388   1.520   0.170   4.460
 2418W        W 3389  13.490   7.450  11.120
 2419W        W 3390   1.670   6.500  12.170
 2420W        W 3391  11.910  12.420   0.600
 2421W        W 3392   1.780   9.520   7.630
 2422W        W 3393  13.770  10.750   8.300
 2423W        W 3394  10.710   0.330   6.960
 2424W        W 3395   3.650   8.130   4.150
 2425W        W 3396   1.320   6.560  11.560
 2426W        W 3397   0.830   8.950   3.020
 2427W        W 3398   1.170   4.290   4.150
 2428W        W 3399   4.260   6.640  11.470
 2429W        W 3400  12.270   1.200   7.730
 2430W        W 3401   9.150   2.350   6.680
 2431W        W 3402   3.340   7.480   4.860
 2432W        W 3403   0.850   7.100   4.600
 2433W        W 3404   0.750  13.830   5.060
 2434W        W 3405   7.220   6.270   1.610
 2435W        W 3406   4.710   4.880   8.240
 2436W        W 3407   3.070   7.930   2.900
 2437W        W 3408   5.540   6.540   7.000
 2438W        W 3409   6.610  12.470   2.430
 2439W        W 3410   1.170   4.480   1.650
 2440W        W 3411   8.360   6.930   6.710
 2441W        W 3412   9.510   9.690   5.440
 2442W        W 3413   9.000   2.600   3.340
 2443W        W 3414   9.470   6.960   3.160
 2444W        W 3415   6.410   0.750   9.690
 2445W        W 3416   7.110   0.840   0.410
 2446W        W 3417  12.080   2.990  13.330
 2447W        W 3418   4.140   5.000   7.390
 2448W        W 3419   3.550  11.000   3.010
 2449W        W 3420   1.500  11.020   6.100
 2450W        W 3421  12.390   0.970   1.830
 2451W        W 3422   3.300  13.390  12.350
 2452W        W 3423   9.270   9.170  13.300
 2453W        W 3424   8.390   0.500   3.960
 2454W        W 3425   3.850   9.900   4.080
 2455W        W 3426  12.500   4.350  12.310
 2456W        W 3427   9.790   8.600   9.740
 2457W        W 3428   8.440  10.330   0.840
 2458W        W 3429   0.530   7.360   4.330
 2459W        W 3430   1.530   2.940  11.410
 2460W        W 3431  10.420  13.900  10.950
 2461W        W 3432   4.460   2.890   6.990
 2462W        W 3433   9.820   1.910   2.300
 2463W        W 3434   5.720   3.480  12.600
 2464W        W 3435  11.650   1.800   2.870
 2465W        W 3436   6.100  13.700  13.300
 2466W        W 3437   8.400   6.490   4.100
 2467W        W 3438  13.000   7.230   1.590
 2468W        W 3439   7.770   8.070  12.280
 2469W        W 3440   8.790  10.060  13.920
 2470W        W 3441   3.760   6.360   0.340
 2471W        W 3442   3.040   7.470  11.060
 2472W        W 3443   5.950  12.000   2.720
 2473W        W 3444  12.380   2.810   0.520
 2474W        W 3445  12.790   0.670   5.360
 2475W        W 3446   6.720   3.540  11.630
 2476W        W 3447   5.180  10.840   3.470
 2477W        W 3448   3.450   3.370  12.880
 2478W        W 3449  11.820  13.680   9.500
 2479W        W 3450   1.570   9.680   8.560
 2480W        W 3451   4.050  12.490   2.960
 2481W        W 3452   9.730   3.900   5.470
 2482W        W 3453   1.140  12.780   0.030
 2483W        W 3454   8.170  10.920   2.890
 2484W        W 3455   2.280   6.260   3.420
 2485W        W 3456   3.630   4.980   8.470
 2486W        W 3457   2.150  12.970  12.440
 2487W        W 3458  12.290   4.750  11.940
 2488W        W 3459   2.810  12.590   9.200
 2489W        W 3460  10.720   4.200   4.280
 2490W        W 3461   2.820   0.630  13.290
 2491W        W 3462  12.800   3.430   3.640
 2492W        W 3463  11.150   8.940  11.160
 2493W        W 3464  11.980   0.840  12.510
 2494W        W 3465  10.050   0.090   7.400
 2495W        W 3466  11.590  11.640   7.520
 2496W        W 3467  13.520  11.450  10.170
 2497W        W 3468   6.850   1.330   0.110
 2498W        W 3469  11.810   3.680  12.380
 2499W        W 3470   0.240   3.450   6.110
 2500W        W 3471   6.370   7.780  12.500
 2501W        W 3472   0.590   1.230   1.040
 2502W        W 3473   0.200   1.550  10.460
 2503W        W 3474  11.630   7.870   7.860
 2504W        W 3475   4.050  13.030   2.040
 2505W        W 3476  13.700   3.460   8.880
 2506W        W 3477   9.170   0.440   5.310
 2507W        W 3478   7.060   4.550   7.110
 2508W        W 3479   4.460   7.740   9.680
 2509W        W 3480   7.430  10.190   4.900
 2510W        W 3481   0.140   9.500   9.410
 2511W        W 3482   1.640   0.340   9.370
 2512W        W 3483   5.480  13.160   0.840
 2513W        W 3484  11.340   6.410   7.800
 2514W        W 3485   6.350   1.020   6.130
 2515W        W 3486  12.920   2.760   7.720
 2516W        W 3487  10.280  11.330   0.820
 2517W        W 3488  11.020   4.780   5.210
 2518W        W 3489  13.270   8.690   6.840
 2519W        W 3490   4.960   7.430   7.680
 2520W        W 3491   9.610   9.690   4.180
 2521W        W 3492  10.230   0.180  11.370
 2522W        W 3493   6.970   1.450   1.930
 2523W        W 3494   1.900   5.460   7.870
 2524W        W 3495   4.910   4.290   2.990
 2525W        W 3496   8.200   2.980   2.100
 2526W        W 3497   7.600  13.710   7.400
 2527W        W 3498   0.610   9.370   3.930
 2528W        W 3499   9.300   0.050   2.450
 2529W        W 3500   2.260   0.980   3.170
 2530W        W 3501   6.580  11.430   1.330
 2531W        W 3502   6.180   4.180  10.210
 2532W        W 3503  13.210  10.550   1.110
 2533W        W 3504   3.900  10.280   5.670
 2534W        W 3505   8.150   2.640   7.860
 2535W        W 3506  12.640   5.750   7.360
 2536W        W 3507   8.320   2.550  13.850
 2537W        W 3508   3.770   8.070  13.910
 2538W        W 3509   1.200   6.000  13.080
 2539W        W 3510   7.460   9.200   5.000
 2540W        W 3511   4.340   5.930   1.400
 2541W        W 3512   9.380  12.670  10.600
 2542W        W 3513   3.520   3.380   4.390
 2543W        W 3514   0.200   2.920   6.730
 2544W        W 3515   4.510   4.400   3.960
 2545W        W 3516   4.330  12.950  10.950
 2546W        W 3517   5.670   0.690   8.670
 2547W        W 3518  10.660   8.490  13.780
 2548W        W 3519   0.760  11.990  13.010
 2549W        W 3520   4.760   5.970  12.330
 2550W        W 3521   4.090   7.460   6.640
 2551W        W 3522  13.530   7.420  11.650
 2552W        W 3523   8.060  13.560   0.790
 2553W        W 3524  11.100   9.820   3.260
 2554W        W 3525   9.010  13.640   1.760
 2555W        W 3526   0.770  10.520   4.910
 2556W        W 3527  11.570   7.310   9.290
 2557W        W 3528   5.880   5.940   0.050
 2558W        W 3529   5.270   7.950   1.010
 2559W        W 3530   1.990   9.020   1.480
 2560W        W 3531   7.910   2.950   6.550
 2561W        W 3532  13.450   0.680   7.900
 2562W        W 3533   2.130   9.860   4.930
 2563W        W 3534   5.100   3.960   2.370
 2564W        W 3535   2.020  13.060   0.880
 2565W        W 3536   4.750  12.080  12.280
 2566W        W 3537   2.660   9.680   5.740
 2567W        W 3538   4.260   4.290  13.140
 2568W        W 3539   4.750  12.010   6.230
 2569W        W 3540  12.540  13.830   8.670
 2570W        W 3541   5.940   0.380   2.260
 2571W        W 3542   0.320  12.800   8.260
 2572W        W 3543   5.980   1.090  13.810
 2573W        W 3544   5.460   1.790  13.560
 2574W        W 3545  11.040   2.150   0.160
 2575W        W 3546   4.500   0.990  13.130
 2576W        W 3547   6.960   8.370   2.770
 2577W        W 3548  13.190  10.800   8.460
 2578W        W 3549   5.570  12.370   4.810
 2579W        W 3550  12.940   9.320  12.780
 2580W        W 3551  11.880   7.760   0.690
 2581W        W 3552  13.740   0.520   5.330
 2582W        W 3553   9.750   3.040   4.880
 2583W        W 3554   5.960  10.290   6.000
 2584W        W 3555   4.030   0.860  13.140
 2585W        W 3556   5.250   4.010  12.980
 2586W        W 3557   2.270   8.550   4.510
 2587W        W 3558   4.690  12.010   4.060
 2588W        W 3559   6.640   6.380  12.770
 2589W        W 3560   5.520   0.170  12.130
 2590W        W 3561  10.510   9.740   8.770
 2591W        W 3562   4.660   6.740   0.950
 2592W        W 3563   8.160   1.620  12.820
 2593W        W 3564   7.770  10.800   7.250
 2594W        W 3565   3.920  13.670   3.530
 2595W        W 3566   3.700   1.660   1.750
 2596W        W 3567   0.560   7.190   8.680
 2597W        W 3568   6.850   2.260  12.330
 2598W        W 3569   7.420   2.900  11.380
 2599W        W 3570   9.470   6.450   3.170
 2600W        W 3571  11.020  12.000   0.350
 2601W        W 3572   8.160   5.500   2.720
 2602W        W 3573  12.450   4.080   5.110
 2603W        W 3574   2.690  13.650   6.900
 2604W        W 3575  13.600  12.580   9.390
 2605W        W 3576   9.170   8.150  13.040
 2606W        W 3577  12.850   2.620   0.520
 2607W        W 3578  13.220  11.370   1.710
 2608W        W 3579  10.950   7.000   9.970
 2609W        W 3580  10.430   8.160  13.480
 2610W        W 3581   7.600   3.560   9.880
 2611W        W 3582   4.240  10.700   1.300
 2612W        W 3583   3.650  12.070   8.840
 2613W        W 3584   8.620   3.380   0.950
 2614W        W 3585   8.750   9.820   6.580
 2615W        W 3586   8.370   1.290   2.910
 2616W        W 3587   1.230  11.340   0.580
 2617W        W 3588   8.460   9.740   8.230
 2618W        W 3589  10.100   6.220   7.420
 2619W        W 3590  13.250   6.340   8.310
 2620W        W 3591  12.530   4.990   5.640
 2621W        W 3592   6.820  11.910   1.220
 2622W        W 3593  12.430   3.890  13.080
 2623W        W 3594  12.740   7.360   6.090
 2624W        W 3595   5.880   9.760   0.510
 2625W        W 3596   7.790   0.670   4.150
 2626W        W 3597   5.420  12.290   5.640
 2627W        W 3598   3.410   9.560   2.940
 2628W        W 3599   9.650   4.870   0.930
 2629W        W 3600   0.640   5.870   7.240
 2630W        W 3601   6.940   2.880   7.230
 2631W        W 3602  13.430  10.860   4.810
 2632W        W 3603  10.680   1.150  13.110
 2633W        W 3604   0.090   6.310   1.280
 2634W        W 3605  13.770  13.490   8.900
 2635W        W 3606   4.490   0.230   0.460
 2636W        W 3607  12.090   5.340   0.330
 2637W        W 3608  10.140   9.950   0.650
 2638W        W 3609  13.790   2.090   7.020
 2639W        W 3610   4.060  13.370   6.690
 2640W        W 3611  11.380   3.450   9.510
 2641W        W 3612   3.650   2.250   1.710
 2642W        W 3613  12.420  13.530   7.320
 2643W        W 3614   1.190   8.800   9.840
 2644W        W 3615  13.440  10.470   2.910
 2645W        W 3616  10.390   7.110   8.240
 2646W        W 3617   0.700   7.340  12.200
 2647W        W 3618   6.330   3.780   2.960
 2648W        W 3619   8.920   8.570   4.830
 2649W        W 3620   8.140   1.710   7.890
 2650W        W 3621  10.850   5.500  13.480
 2651W        W 3622   1.930  11.460  11.210
 2652W        W 3623   7.510   5.820  11.040
 2653W        W 3624   6.790   8.630   8.980
 2654W        W 3625   7.000  13.350   4.960
 2655W        W 3626   6.580   6.500   3.660
 2656W        W 3627   8.350  12.970   6.650
 2657W        W 3628   5.440   7.440  12.630
 2658W        W 3629   2.960   3.950   3.940
 2659W        W 3630   5.430   3.030  10.250
 2660W        W 3631   4.720   8.650   5.940
 2661W        W 3632   7.650   9.090  13.640
 2662W        W 3633  12.940  12.430   2.230
 2663W        W 3634   0.860   1.690   6.220
 2664W        W 3635  13.030  12.620  13.590
 2665W        W 3636   6.470   3.340   2.580
 2666W        W 3637   9.740   7.830   9.520
 2667W        W 3638   3.440   5.690   7.380
 2668W        W 3639   6.240   2.280  13.660
 2669W        W 3640   1.720  12.220  11.960
 2670W        W 3641  10.420   9.980  12.180
 2671W        W 3642   2.910  11.210   8.180
 2672W        W 3643   4.360   0.210   7.050
 2673W        W 3644   9.990   0.750   0.990
 2674W        W 3645   3.180  13.540   1.940
 2675W        W 3646  11.410   1.520   9.340
 2676W        W 3647  10.310  11.860   4.970
 2677W        W 3648   7.270   3.800   5.830
 2678W        W 3649   8.000  11.930   5.500
 2679W        W 3650   6.870  12.940   4.320
 2680W        W 3651   4.420   6.910  10.180
 2681W        W 3652  12.360   2.630  13.670
 2682W        W 3653   3.730  10.590   1.940
 2683W        W 3654   8.580   6.910   8.460
 2684W        W 3655   1.420   6.280   5.990
 2685W        W 3656  10.420   9.130   7.940
 2686W        W 3657   3.180   8.050   9.540
 2687W        W 3658   4.040   5.830   3.230
 2688W        W 3659   8.380   4.790   0.240
 2689W        W 3660   2.030   6.350  13.300
 2690W        W 3661   3.440   0.610   4.650
 2691W        W 3662   6.530   1.130   1.080
 2692W        W 3663  11.320  10.460  12.140
 2693W        W 3664   9.240  12.270   6.230
 2694W        W 3665  10.720  13.630  10.140
 2695W        W 3666  11.170   1.320   0.110
 2696W        W 3667   3.300   0.280   8.860
 2697W        W 3668   6.320   3.590  10.730
 2698W        W 3669   8.120   2.080  13.620
 2699W        W 3670   4.360   5.010   5.110
 2700W        W 3671   5.150  10.880   6.800
 2701W        W 3672   7.240  13.040   4.640
 2702W        W 3673  12.810   4.090  11.660
 2703W        W 3674   5.320  10.040   9.690
 2704W        W 3675   1.150   9.030   7.190
 2705W        W 3676   6.880  12.780   7.940
 2706W        W 3677  10.250  12.680   7.360
 2707W        W 3678   7.520  10.590  10.060
 2708W        W 3679   7.570  10.060   6.640
 2709W        W 3680   3.470  12.920   5.970
 2710W        W 3681   9.620  11.170  10.190
 2711W        W 3682   7.590   2.150   6.660
 2712W        W 3683   3.440   1.340  10.860
 2713W        W 3684   0.960   7.520   9.010
 2714W        W 3685   2.560   5.400   1.780
 2715W        W 3686   1.620  11.960  13.180
 2716W        W 3687  12.910  11.270  10.270
 2717W        W 3688   5.200   6.040   5.740
 2718W        W 3689   4.440   3.780   3.440
 2719W        W 3690   6.170   4.370  10.700
 2720W        W 3691  10.760   5.540   2.680
 2721W        W 3692  12.630   0.230   0.790
 2722W        W 3693   6.410   5.580   1.770
 2723W        W 3694   8.900   2.780   5.120
 2724W        W 3695   7.570  13.680   9.760
 2725W        W 3696   3.410  13.680   3.320
 2726W        W 3697   0.150  12.490  11.590
 2727W        W 3698  11.600   8.810  11.290
 2728W        W 3699   6.080  13.060   3.740
 2729W        W 3700   2.900   9.820   6.210
 2730W        W 3701  13.590   3.590  11.660
 2731W        W 3702   1.490   3.570   7.050
 2732W        W 3703   7.220  11.110   2.600
 2733W        W 3704   3.940   2.660   0.900
 2734W        W 3705   4.560  13.060   2.060
 2735W        W 3706  12.880  11.710   1.470
 2736W        W 3707   8.260   6.450   0.420
 2737W        W 3708   0.250   2.270   0.320
 2738W        W 3709  11.220  10.000  13.860
 2739W        W 3710   5.670   4.430   0.880
 2740W        W 3711   3.220   8.380   2.370
 2741W        W 3712   8.860  12.940   1.650
 2742W        W 3713  13.440   9.460   8.660
 2743W        W 3714  11.790   3.130  11.640
 2744W        W 3715   8.540  12.810   2.210
 2745W        W 3716  13.300   4.690   3.720
 2746W        W 3717   5.630   1.290  10.870
 2747W        W 3718   7.550  12.760   9.560
 2748W        W 3719  13.030  11.670  11.060
 2749W        W 3720   8.360   5.000   7.100
 2750W        W 3721   9.480   5.230   9.330
 2751W        W 3722   9.220   1.880  10.170
 2752W        W 3723   5.050   4.210  10.450
 2753W        W 3724   5.940   6.210   7.680
 2754W        W 3725  10.230   8.110  13.030
 2755W        W 3726   7.920   3.500   7.660
 2756W        W 3727   3.630  10.060   4.860
 2757W        W 3728   5.040  12.310   0.250
 2758W        W 3729   6.710   8.430   8.470
 2759W        W 3730  10.040   6.050   9.960
 2760W        W 3731   1.270   2.350  12.370
 2761W        W 3732  11.580  13.040   7.160
 2762W        W 3733   6.480   1.260   8.730
 2763W        W 3734   9.680   0.750   0.110
 2764W        W 3735  12.090   7.370   1.430
 2765W        W 3736   8.360   2.280   9.560
 2766W        W 3737   2.580   8.000   5.230
 2767W        W 3738   6.100   4.400  11.460
 2768W        W 3739   8.800   9.940   0.920
 2769W        W 3740   6.690   4.180  10.070
 2770W        W 3741   1.850   5.630  10.470
 2771W        W 3742  12.970  11.050   2.150
 2772W        W 3743  13.700   5.270   8.800
 2773W        W 3744   7.920  10.130   8.940
 2774W        W 3745  11.070   7.490  11.550
 2775W        W 3746   4.900   4.350  12.850
 2776W        W 3747   2.190   1.930   2.680
 2777W        W 3748   3.660   9.570  13.470
 2778W        W 3749   3.770  11.840   5.410
 2779W        W 3750   0.430   4.100  11.520
 2780W        W 3751  13.260   0.730   3.950
 2781W        W 3752   3.870   5.860   4.780
 2782W        W 3753  13.840  10.250  12.430
 2783W        W 3754  11.220  12.460   0.250
 2784W        W 3755   8.700   2.000   1.860
 2785W        W 3756   7.320  12.960   2.380
 2786W        W 3757  12.880  12.510   4.070
 2787W        W 3758   3.240   0.820   1.230
 2788W        W 3759   8.090   4.510   2.700
 2789W        W 3760   2.370   9.830   0.940
 2790W        W 3761   1.230   3.710   8.070
 2791W        W 3762   2.950   5.700   7.510
 2792W        W 3763   0.180   5.190   7.400
 2793W        W 3764  10.710   8.160  10.930
 2794W        W 3765  11.880  12.700   7.350
 2795W        W 3766   9.160  13.850   8.270
 2796W        W 3767  12.330  13.390  11.040
 2797W        W 3768   1.500   7.970  12.780
 2798W        W 3769  10.820  13.820  12.690
 2799W        W 3770   0.690   9.400   5.900
 2800W        W 3771   7.110   5.060   0.180
 2801W        W 3772   2.360  13.540  11.600
 2802W        W 3773   7.110   3.830   7.800
 2803W        W 3774   6.240   3.590  11.300
 2804W        W 3775  13.870  11.180   4.690
 2805W        W 3776  13.150   5.850   4.610
 2806W        W 3777   7.620  13.770   0.600
 2807W        W 3778   6.810   6.900   7.440
 2808W        W 3779  12.330   3.040   8.410
 2809W        W 3780   3.810  11.620   7.540
 2810W        W 3781  10.400   8.120   2.980
 2811W        W 3782   3.920   7.340   8.860
 2812W        W 3783   9.340   7.140   4.780
 2813W        W 3784   3.210  11.950   6.960
 2814W        W 3785  12.170   9.060   0.410
 2815W        W 3786  10.020   5.160  11.790
 2816W        W 3787  13.700  10.230   5.480
 2817W        W 3788  11.270   5.760  13.190
 2818W        W 3789  13.550  12.260   3.480
 2819W        W 3790   4.220   5.620   3.720
 2820W        W 3791   2.620  13.410   1.670
 2821W        W 3792   4.050   1.360   1.470
 2822W        W 3793   4.230   5.340  10.750
 2823W        W 3794   3.930   6.390  10.550
 2824W        W 3795   8.530   5.950   3.190
 2825W        W 3796   2.980  13.090   9.200
 2826W        W 3797   9.860   0.080   5.590
 2827W        W 3798   2.740   9.840   8.780
 2828W        W 3799   4.070   4.850   6.840
 2829W        W 3800  13.050   5.150   0.280
 2830W        W 3801   9.090   5.150   0.110
 2831W        W 3802  10.090   4.850  10.320
 2832W        W 3803   7.030   7.900   0.960
 2833W        W 3804   9.440   1.440  11.740
 2834W        W 3805   0.170  13.660   1.420
 2835W        W 3806  11.060   8.440  11.080
 2836W        W 3807   6.980   0.330   8.950
 2837W        W 3808  13.530   1.850   3.390
 2838W        W 3809   2.940   5.640   9.400
 2839W        W 3810   6.710  11.740   4.120
 2840W        W 3811   8.250   7.330   1.330
 2841W        W 3812   8.810  11.410   4.540
 2842W        W 3813   8.800   7.840   9.740
 2843W        W 3814   7.800   4.350   0.180
 2844W        W 3815   1.320  11.910  10.030
 2845W        W 3816  10.780   5.900   7.190
 2846W        W 3817   2.260  12.690  10.370
 2847W        W 3818   5.810   2.040   5.100
 2848W        W 3819   2.830   6.150   1.390
 2849W        W 3820  10.230   6.140  11.830
 2850W        W 3821   8.570  10.410   7.450
 2851W        W 3822   0.010   1.760   6.180
 2852W        W 3823  11.490   6.930   8.810
 2853W        W 3824   0.960   6.650  11.020
 2854W        W 3825   9.620   6.050   7.890
 2855W        W 3826  13.460   8.400  13.630
 2856W        W 3827   4.980   1.840  13.290
 2857W        W 3828   5.160   6.600   7.360
 2858W        W 3829   1.540   0.370   0.160
 2859W        W 3830   3.670  11.940   4.430
 2860W        W 3831   8.140   8.460  12.180
 2861W        W 3832   2.390   2.670   3.410
 2862W        W 3833   9.430  13.810  10.290
 2863W        W 3834   8.710   8.840   5.280
 2864W        W 3835   5.460   4.480  13.250
 2865W        W 3836   9.690  10.700  10.490
 2866W        W 3837   7.460   6.420   8.070
 2867W        W 3838   4.540   0.150   7.500
 2868W        W 3839   8.220   3.760   4.510
 2869W        W 3840   0.380   9.240   5.390
 2870W        W 3841  11.720  13.180  11.600
 2871W        W 3842   7.130  10.500   8.380
 2872W        W 3843   2.120   1.590   8.710
 2873W        W 3844   2.080   0.090   1.790
 2874W        W 3845   1.300  13.850   0.340
 2875W        W 3846   1.020   0.930   8.640
 2876W        W 3847  12.880   4.920   6.000
 2877W        W 3848   0.120   0.770  10.770
 2878W        W 3849   6.400   3.760   7.790
 2879W        W 3850   0.720   8.030   2.360
 2880W        W 3851   4.010   0.940   7.430
 2881W        W 3852   9.550  11.450   9.410
 2882W        W 3853  13.810   9.230   9.030
 2883W        W 3854   9.280  12.700   8.660
 2884W        W 3855   7.420  13.690  10.240
 2885W        W 3856   8.340  11.360   1.070
 2886W        W 3857   5.300  11.540  13.490
 2887W        W 3858  13.620   4.780   3.330
 2888W        W 3859   2.540   6.240   4.680
 2889W        W 3860   8.370   7.340   0.320
 2890W        W 3861  13.610   9.050   2.400
 2891W        W 3862   3.250   5.960  13.620
 2892W        W 3863  11.240   5.660   2.340
 2893W        W 3864  13.280   7.620   7.740
 2894W        W 3865   3.310   7.650   5.400
 2895W        W 3866   6.160   8.550   6.230
 2896W        W 3867   1.080   8.490   6.350
 2897W        W 3868   1.950   8.840   0.020
 2898W        W 3869   4.760   8.850   3.870
 2899W        W 3870   2.770   8.650   0.700
 2900W        W 3871   7.360   9.100  12.330
 2901W        W 3872   9.030   9.320   1.340
 2902W        W 3873   7.920  12.990   1.130
 2903W        W 3874   7.100  11.830   2.370
 2904W        W 3875  10.490   9.650   1.460
 2905W        W 3876   7.200  11.620   6.870
 2906W        W 3877   1.160  11.720   4.050
 2907W        W 3878   9.160   2.690  13.410
 2908W        W 3879   9.110   3.640  13.460
 2909W        W 3880   7.240   8.550   8.730
 2910W        W 3881   2.510   4.300   1.080
 2911W        W 3882   0.150   4.250   3.320
 2912W        W 3883   5.390   6.060   1.900
 2913W        W 3884   4.480   7.850   1.990
 2914W        W 3885   2.560  11.600  12.570
 2915W        W 3886   2.430   0.870   5.650
 2916W        W 3887   6.080   6.820  10.860
 2917W        W 3888   7.190   9.860  12.730
 2918W        W 3889  13.860   5.640  12.740
 2919W        W 3890   7.020   7.400  11.690
 2920W        W 3891  12.300   0.180   2.370
 2921W        W 3892  12.380  13.860  10.120
 2922W        W 3893   6.400   8.760  10.630
 2923W        W 3894   6.080   4.690  10.210
 2924W        W 3895  10.990  10.460   9.110
 2925W        W 3896  11.720   3.770   3.260
 2926W        W 3897   9.720  10.600  13.170
 2927W        W 3898   8.450   0.430   1.710
 2928W        W 3899  10.650  13.540   7.810
 2929W        W 3900   0.660   6.840   7.560
 2930W        W 3901  12.440   9.140  12.390
 2931W        W 3902   7.430  12.110   2.790
 2932W        W 3903   8.090   5.230  11.370
 2933W        W 3904   5.570  10.630   2.560
 2934W        W 3905   9.160   8.240   1.680
 2935W        W 3906   6.210   7.190  11.200
 2936W        W 3907  10.780   8.760  11.440
 2937W        W 3908   5.810   4.530   3.860
 2938W        W 3909   7.380  13.240   7.250
 2939W        W 3910   2.860   6.340   6.450
 2940W        W 3911   1.120  13.720   8.050
 2941W        W 3912   5.460   0.190   2.130
 2942W        W 3913   7.670   6.710   5.990
 2943W        W 3914   1.000   0.920   9.520
 2944W        W 3915  13.110   5.370   8.740
 2945W        W 3916   4.020  13.740  13.170
 2946W        W 3917  12.370   4.350   1.720
 2947W        W 3918  11.820   4.950   3.890
 2948W        W 3919   3.960  11.760  11.970
 2949W        W 3920  12.330  11.190  10.870
 2950W        W 3921   8.910   2.010   2.770
 2951W        W 3922  11.460   9.730   3.600
 2952W        W 3923  11.350   3.700  11.550
 2953W        W 3924  11.810  11.230  11.010
 2954W        W 3925   5.830   2.040   4.360
 2955W        W 3926   9.970   6.090  10.640
 2956W        W 3927   3.550   0.770   4.090
 2957W        W 3928   1.330   4.080   7.050
 2958W        W 3929   0.990   1.320   0.080
 2959W        W 3930   6.450   5.660  13.420
 2960W        W 3931   4.150   7.720   4.990
 2961W        W 3932   2.980   4.250   0.440
 2962W        W 3933   3.020  12.840   7.080
 2963W        W 3934   8.490   4.780   3.130
 2964W        W 3935   5.650  10.630   3.180
 2965W        W 3936   6.510   3.770   3.910
 2966W        W 3937   6.900   5.440   7.660
 2967W        W 3938   6.130   5.080   2.690
 2968W        W 3939  10.150   2.940   7.920
 2969W        W 3940   9.570   7.520   1.240
 2970W        W 3941   6.670   2.160   9.430
 2971W        W 3942  11.470  12.960   1.860
 2972W        W 3943   7.270  13.120  13.630
 2973W        W 3944  10.680   7.100   4.000
 2974W        W 3945   1.940  10.420   8.000
 2975W        W 3946   5.230   1.870  12.660
 2976W        W 3947   8.520   7.460   5.340
 2977W        W 3948   9.720   7.010   5.020
 2978W        W 3949   7.970   0.770   1.800
 2979W        W 3950   8.880   7.510   4.220
 2980W        W 3951  12.360   4.440   7.110
 2981W        W 3952  13.830   0.590   6.640
 2982W        W 3953   3.660   0.540   7.550
 2983W        W 3954   2.210   4.250   3.520
 2984W        W 3955   0.020   0.810   6.160
 2985W        W 3956  13.490   8.180   8.220
 2986W        W 3957   2.820  13.330   2.740
 2987W        W 3958   4.570   2.740   8.660
 2988W        W 3959  12.580   0.730  12.620
 2989W        W 3960   2.820   1.090  11.640
 2990W        W 3961  11.280   7.740   2.170
 2991W        W 3962   3.550  11.660  10.270
 2992W        W 3963   7.740  11.030   5.780
 2993W        W 3964   7.870   9.170  10.560
 2994W        W 3965   9.460   6.960  12.240
 2995W        W 3966   4.670   2.240  13.250
 2996W        W 3967   2.520  12.170   3.150
 2997W        W 3968  11.810   0.530  13.650
 2998W        W 3969  10.360   8.190   2.230
 2999W        W 3970   9.670   0.140   9.420
 3000W        W 3971   4.300   9.140   3.600
 3001W        W 3972  13.680  12.690  12.230
 3002W        W 3973   1.390  12.320   8.870
 3003W        W 3974   1.050   6.500   3.030
 3004W        W 3975   7.020   9.920  13.550
 3005W        W 3976   2.620   7.760   9.150
 3006W        W 3977  11.960   3.380   3.480
 3007W        W 3978   6.320   2.190  12.090
 3008W        W 3979  10.020  10.500   6.230
 3009W        W 3980  11.380   6.740  11.870
 3010W        W 3981   7.100   5.660   8.180
 3011W        W 3982   0.190   4.700   7.740
 3012W        W 3983   9.820   1.040   1.460
 3013W        W 3984   4.560  11.000   1.030
 3014W        W 3985   3.180  11.620  10.630
 3015W        W 3986   5.480   9.310  13.580
 3016W        W 3987   4.110   6.880   1.770
 3017W        W 3988  10.010  12.830   5.920
 3018W        W 3989   9.150   1.280   1.470
 3019W        W 3990  13.120  13.100  13.640
 3020W        W 3991   3.610   5.920   4.310
 3021W        W 3992   0.610  11.850  11.410
 3022W        W 3993   8.790  13.180   3.050
 3023W        W 3994  11.120  11.940   8.600
 3024W        W 3995  11.290  11.890   5.150
 3025W        W 3996   5.560   4.150   7.090
 3026W        W 3997   2.650   1.170   9.950
 3027W        W 3998   8.400   9.400   3.900
 3028W        W 3999   7.890   4.970   4.560
 3029W        W 4000   8.840   2.200  12.670
 3030W        W 4001  12.030  12.930  11.260
 3031W        W 4002  12.750   6.350  10.930
 3032W        W 4003  12.420   1.520   5.010
 3033W        W 4004   9.400   8.650   1.020
 3034W        W 4005   6.860   6.930   3.690
 3035W        W 4006  12.310   1.670   7.930
 3036W        W 4007   1.930  10.090   0.320
 3037W        W 4008   6.800   2.060   3.650
 3038W        W 4009   2.270  12.120  11.240
 3039W        W 4010   9.100   1.380  13.360
 3040W        W 4011   4.960   9.260   5.340
 3041W        W 4012  12.900   2.820   8.990
 3042W        W 4013   2.920  11.010   7.700
 3043W        W 4014   9.970   4.030  12.450
 3044W        W 4015   3.090  10.440  12.450
 3045W        W 4016  12.940   5.960   2.010
 3046W        W 4017   3.900  10.090  11.220
 3047W        W 4018  12.570   6.400   9.390
 3048W        W 4019  12.950   6.840   6.930
 3049W        W 4020   7.800   5.820   2.560
 3050W        W 4021   4.690  10.420   7.410
 3051W        W 4022   3.710   0.190  12.870
 3052W        W 4023   3.410  12.580   6.990
 3053W        W 4024   5.360   6.390   8.660
 3054W        W 4025   5.830   0.850   4.920
 3055W        W 4026   2.540   3.410   1.350
 3056W        W 4027   5.440   6.130  10.060
 3057W        W 4028   4.740   3.370  12.040
 3058W        W 4029   6.480   3.050   6.040
 3059W        W 4030   0.550   5.190   2.600
 3060W        W 4031  12.110  12.060   2.980
 3061W        W 4032   4.610  10.600   6.580
 3062W        W 4033   5.760   6.920   1.600
 3063W        W 4034   6.100  10.140   5.500
 3064W        W 4035   9.610   8.340   6.610
 3065W        W 4036   1.330   2.280   0.680
 3066W        W 4037  11.800  10.430   8.600
 3067W        W 4038  11.270  11.380   5.050
 3068W        W 4039  12.180   3.140   5.810
 3069W        W 4040   2.300   1.630   3.720
 3070W        W 4041   3.510  13.780   2.340
 3071W        W 4042  13.770   5.630   9.800
 3072W        W 4043  13.780   3.850   9.740
 3073W        W 4044   7.850   0.830   5.670
 3074W        W 4045   9.220  10.900   1.500
 3075W        W 4046   3.040   5.550   0.910
 3076W        W 4047   1.100   5.000  13.140
 3077W        W 4048   0.310   0.460   7.130
 3078W        W 4049  11.970  13.550  13.720
 3079W        W 4050   4.190   0.980   4.100
 3080W        W 4051  12.200   2.200  10.660
 3081W        W 4052   7.140  12.740   1.490
 3082W        W 4053   9.660   9.130   9.730
 3083W        W 4054   2.850   3.920   3.330
 3084W        W 4055  11.460   4.160   0.370
 3085W        W 4056   4.200   4.090   9.300
 3086W        W 4057   9.000  12.520   4.940
 3087W        W 4058   4.950  12.540   7.150
 3088W        W 4059   7.430   5.290   7.320
 3089W        W 4060   3.550   1.030   7.620
 3090W        W 4061   3.230   0.530   9.330
 3091W        W 4062   7.050  13.010   6.920
 3092W        W 4063  10.300   2.520  12.770
 3093W        W 4064  12.850   6.750   7.690
 3094W        W 4065   2.000   6.770   1.960
 3095W        W 4066  12.420   8.390   2.600
 3096W        W 4067   0.700   1.570   3.280
 3097W        W 4068   3.070   0.090   0.530
 3098W        W 4069   4.630   6.370   0.010
 3099W        W 4070  10.580   5.970   8.760
 3100W        W 4071   0.460  11.400  11.480
 3101W        W 4072  13.610   3.800  10.200
 3102W        W 4073   5.070   2.160   6.460
 3103W        W 4074   0.720   8.860   2.310
 3104W        W 4075  13.530  11.550  12.350
 3105W        W 4076   5.480   6.880   3.020
 3106W        W 4077  12.770   2.870  10.670
 3107W        W 4078   0.740   4.710   4.290
 3108W        W 4079  11.710  10.480   9.640
 3109W        W 4080   3.870  13.880   6.880
 3110W        W 4081   4.950   3.650   1.990
 3111W        W 4082   4.150  12.730  13.360
 3112W        W 4083   4.870  11.290  13.430
 3113W        W 4084  10.770  11.470  10.770
 3114W        W 4085   6.530   5.090   7.720
 3115W        W 4086   7.640   4.620   2.440
 3116W        W 4087   1.860  11.110   9.530
 3117W        W 4088   3.030  10.930   4.620
 3118W        W 4089   4.010   7.200  10.290
 3119W        W 4090   1.010   0.430   0.460
 3120W        W 4091   4.480   8.580   3.180
 3121W        W 4092  11.050   5.470  11.740
 3122W        W 4093  10.690   4.150   6.840
 3123W        W 4094  12.450   4.910   2.670
 3124W        W 4095   9.240   9.560  10.240
 3125W        W 4096   5.790   3.660   5.560
 3126W        W 4097   9.470   1.270   1.820
 3127W        W 4098   0.500   8.790   3.330
 3128W        W 4099  13.830   5.340   4.940
 3129W        W 4100  11.980  13.200   4.440
 3130W        W 4101  12.570   7.900  11.020
 3131W        W 4102   8.320  12.580   0.630
 3132W        W 4103   1.160   6.180   9.690
 3133W        W 4104   0.510   1.360   9.530
 3134W        W 4105   1.610   7.030  11.770
 3135W        W 4106   3.140   4.850   2.470
 3136W        W 4107   7.000   6.010   7.190
 3137W        W 4108   1.000   1.010  13.590
 3138W        W 4109   4.710   9.040   2.780
 3139W        W 4110   8.890   6.450   3.850
 3140W        W 4111  13.380  12.270  13.320
 3141W        W 4112   1.080   8.660   0.260
 3142W        W 4113   7.570   3.550  12.390
 3143W        W 4114   1.710   8.060   7.390
 3144W        W 4115   1.930  13.530   1.020
 3145W        W 4116   8.600   7.360  10.720
 3146W        W 4117   8.330   0.840  10.150
 3147W        W 4118   7.830   8.390  13.380
 3148W        W 4119   3.870  12.260  12.040
 3149W        W 4120   8.010   3.970   9.980
 3150W        W 4121   3.330   4.020   3.610
 3151W        W 4122   6.210   7.410   7.920
 3152W        W 4123   6.980   5.340   9.320
 3153W        W 4124  12.900   7.840  12.380
 3154W        W 4125  12.660  13.810  11.110
 3155W        W 4126   3.800   9.410   6.610
 3156W        W 4127   5.460   3.560   9.420
 3157W        W 4128  12.280  10.710  11.800
 3158W        W 4129  11.010   3.240   8.120
 3159W        W 4130   7.020   7.990   1.510
 3160W        W 4131   0.280   6.580   0.920
 3161W        W 4132   2.370   9.560   0.130
 3162W        W 4133   7.010   3.090   5.150
 3163W        W 4134   9.350   2.100   5.750
 3164W        W 4135   5.680   2.460   9.610
 3165W        W 4136  11.570   8.460   3.170
 3166W        W 4137   3.960   6.720  10.130
 3167W        W 4138   5.470   1.400   6.990
 3168W        W 4139   0.570   4.900   5.550
 3169W        W 4140   6.410   6.660   7.660
 3170W        W 4141   8.750   8.460   1.400
 3171W        W 4142   7.330   0.610   5.000
 3172W        W 4143   6.050   6.320  12.700
 3173W        W 4144   9.000   1.670   5.800
 3174W        W 4145  13.470   1.430   7.840
 3175W        W 4146  10.590  12.140   5.430
 3176W        W 4147   9.950   5.150  11.030
 3177W        W 4148   0.030   0.380  10.340
 3178W        W 4149   2.410   8.660   8.460
 3179W        W 4150   4.620   4.020   2.630
 3180W        W 4151   2.790   0.400   5.790
 3181W        W 4152   7.950  12.220   0.470
 3182W        W 4153  12.520   8.600   1.350
 3183W        W 4154   9.700   2.180   2.720
 3184W        W 4155  11.880   3.490   9.120
 3185W        W 4156   1.470   1.570  10.090
 3186W        W 4157   3.710   8.310  11.110
 3187W        W 4158   3.900   9.300   9.620
 3188W        W 4159   2.230  13.090   0.390
 3189W        W 4160   3.810   9.130  12.980
 3190W        W 4161   1.350   8.820   8.830
 3191W        W 4162   5.940  11.000   9.200
 3192W        W 4163   0.700   3.100  11.340
 3193W        W 4164  11.690   6.490   2.070
 3194W        W 4165   2.270   4.110   0.180
 3195W        W 4166   8.900   0.380   6.700
 3196W        W 4167  10.530   4.590  10.140
 3197W        W 4168  13.150   7.910   1.220
 3198W        W 4169   9.710  11.070   3.480
 3199W        W 4170   0.030   4.250   8.010
 3200W        W 4171   6.280   4.150   9.660
 3201W        W 4172   9.050  10.540   0.120
 3202W        W 4173   5.990   1.660   2.800
 3203W        W 4174   3.260   3.360   5.300
 3204W        W 4175   5.720   1.910   7.090
 3205W        W 4176   6.870   9.160   0.250
 3206W        W 4177  10.730   9.080   5.240
 3207W        W 4178   0.940  11.240   2.170
 3208W        W 4179  13.550   4.850   0.960
 3209W        W 4180   4.020   9.770   4.550
 3210W        W 4181   4.810   5.110   3.840
 3211W        W 4182   7.780   8.890   5.200
 3212W        W 4183  10.850  12.710  13.640
 3213W        W 4184   9.090   0.900   5.110
 3214W        W 4185  11.300   2.160   2.960
 3215W        W 4186   0.610  13.750   7.960
 3216W        W 4187   7.840   1.730   0.460
 3217W        W 4188   3.910  11.340  10.470
 3218W        W 4189   7.940  10.890   9.980
 3219W        W 4190   0.630  12.960  13.330
 3220W        W 4191  10.510   8.380   8.530
 3221W        W 4192  12.980  10.520   2.060
 3222W        W 4193   2.370  12.260   6.470
 3223W        W 4194   0.360   8.550   4.500
 3224W        W 4195   4.730   8.180  11.450
 3225W        W 4196   7.720  12.200   9.330
 3226W        W 4197   1.990   1.590   1.220
 3227W        W 4198  12.840  12.660   7.220
 3228W        W 4199   0.540   8.470   6.390
 3229W        W 4200  11.810  10.290  12.150
 3230W        W 4201   1.000   7.130   2.960
 3231W        W 4202  10.140   9.710   4.740
 3232W        W 4203   0.560   1.010  13.910
 3233W        W 4204   5.750   5.570   9.830
 3234W        W 4205   9.230   8.190   4.800
 3235W        W 4206   6.710  11.930   2.040
 3236W        W 4207  11.350   2.530   6.800
 3237W        W 4208   6.950   4.530  12.900
 3238W        W 4209   9.850   3.050  10.010
 3239W        W 4210   0.020   0.060   3.280
 3240W        W 4211   5.240   0.540   4.190
 3241W        W 4212   3.240  13.580   9.810
 3242W        W 4213   3.170  13.690   8.520
 3243W        W 4214   8.540   3.860   3.740
 3244W        W 4215   8.180   7.320   4.520
 3245W        W 4216   2.790   8.170   0.900
 3246W        W 4217   9.100   3.240  13.150
 3247W        W 4218  11.530   7.620   3.100
 3248W        W 4219  11.780  11.350  13.760
 3249W        W 4220   4.360  10.580   7.050
 3250W        W 4221   0.010   7.650  11.250
 3251W        W 4222   1.300   0.770   2.240
 3252W        W 4223   5.300   9.550   5.030
 3253W        W 4224  11.330   3.820   0.760
 3254W        W 4225   1.130   1.370   6.630
 3255W        W 4226   3.410   2.940   8.490
 3256W        W 4227   5.640   1.730   4.690
 3257W        W 4228   1.870   2.040  11.280
 3258W        W 4229   2.280   2.100  11.060
 3259W        W 4230  10.720   0.650   7.400
 3260W        W 4231   3.780   7.100   2.050
 3261W        W 4232   8.330   4.590  12.890
 3262W        W 4233   6.940   0.220   7.760
 3263W        W 4234  13.330   2.990  12.630
 3264W        W 4235   2.130   6.270   3.920
 3265W        W 4236   9.220   4.940   8.930
 3266W        W 4237   9.800   1.250  13.700
 3267W        W 4238   3.600   0.700  10.290
 3268W        W 4239  13.150   7.840   2.730
 3269W        W 4240  12.990   6.730   6.350
 3270W        W 4241   5.170   8.930   4.200
 3271W        W 4242   0.990   4.690  11.960
 3272W        W 4243  12.800   8.400   6.170
 3273W        W 4244   8.130   6.290  12.140
 3274W        W 4245   7.190  12.840   2.800
 3275W        W 4246   9.160   6.440  10.090
 3276W        W 4247   6.970  11.100   3.530
 3277W        W 4248   2.740   2.280   7.170
 3278W        W 4249   5.730  10.170   1.290
 3279W        W 4250   3.120   0.250  11.480
 3280W        W 4251   2.700   1.340  12.060
 3281W        W 4252   3.590   3.600   8.980
 3282W        W 4253   2.310   4.690  10.150
 3283W        W 4254   8.760   5.650   3.570
 3284W        W 4255  13.130   4.910   4.980
 3285W        W 4256   2.540  11.790  11.830
 3286W        W 4257  11.820   8.550   3.920
 3287W        W 4258  12.150   9.780   0.240
 3288W        W 4259   1.400   1.780   1.930
 3289W        W 4260   9.740   0.740   8.410
 3290W        W 4261   3.000  11.320   7.270
 3291W        W 4262   9.190   2.510   5.440
 3292W        W 4263   4.700  13.030  11.740
 3293W        W 4264   8.560  12.580   2.720
 3294W        W 4265   6.440   3.190   9.260
 3295W        W 4266   9.340   1.310   8.610
 3296W        W 4267   3.210   1.250   2.360
 3297W        W 4268   8.340   9.560   8.680
 3298W        W 4269  12.970   0.120  10.560
 3299W        W 4270   7.500   8.410  11.910
 3300W        W 4271  13.330   1.080   2.230
 3301W        W 4272   5.260   3.060   3.240
 3302W        W 4273  10.690   6.960   2.350
 3303W        W 4274   7.930   7.500   5.440
 3304W        W 4275   1.250   2.320   5.220
 3305W        W 4276  10.080   2.310   7.130
 3306W        W 4277   9.120   3.230   3.950
 3307W        W 4278   9.060   3.920   4.570
 3308W        W 4279   7.110   3.790  11.370
 3309W        W 4280  10.660   2.440   8.840
 3310W        W 4281  11.110  12.500   6.950
 3311W        W 4282   6.480   1.840   1.070
 3312W        W 4283   2.820  13.460  11.820
 3313W        W 4284  13.270  11.380   2.960
 3314W        W 4285  12.880   9.250   3.920
 3315W        W 4286  11.150   1.700   4.850
 3316W        W 4287   5.970   7.280   5.540
 3317W        W 4288   0.720   3.760   2.870
 3318W        W 4289  10.870   9.620   1.830
 3319W        W 4290   1.490   6.140   4.800
 3320W        W 4291   1.860   7.840  12.330
 3321W        W 4292   5.050  12.320  11.520
 3322W        W 4293   0.220  10.300   6.150
 3323W        W 4294  12.030   4.040  13.430
 3324W        W 4295   4.300   4.020   8.250
 3325W        W 4296  13.400  13.240   0.530
 3326W        W 4297  11.090  12.780   8.580
 3327W        W 4298   5.550   5.150  10.560
 3328W        W 4299   5.680   3.580  13.220
 3329W        W 4300   9.260   6.970   2.310
 3330W        W 4301   3.650   8.280  13.090
 3331W        W 4302   5.280  13.350  11.120
 3332W        W 4303   9.690  10.840   0.350
 3333W        W 4304  11.680  13.200   6.300
 3334W        W 4305  13.020   3.920   3.310
 3335W        W 4306   5.020   6.930   5.690
 3336W        W 4307   9.550   2.700   3.250
 3337W        W 4308   7.990   6.870   8.410
 3338W        W 4309   8.890   7.790   9.230
 3339W        W 4310   5.490   7.080   5.510
 3340W        W 4311   2.040  13.030  13.870
 3341W        W 4312   9.620   1.330  11.290
 3342W        W 4313   5.300   0.350   0.970
 3343W        W 4314   4.100   1.490   2.930
 3344W        W 4315   7.700   1.610   4.580
 3345W        W 4316   7.540  11.270   3.670
 3346W        W 4317  11.620   7.730   9.040
 3347W        W 4318   6.410   3.470   4.840
 3348W        W 4319  10.220   4.670   2.210
 3349W        W 4320   0.920   1.230   7.810
 3350W        W 4321  12.670   9.000  13.780
 3351W        W 4322   3.610   4.330   5.670
 3352W        W 4323  10.730   9.220   2.210
 3353W        W 4324   1.000   2.570   3.570
 3354W        W 4325   7.520   1.630   5.850
 3355W        W 4326  10.720   6.120   4.030
 3356W        W 4327   6.250   5.940   7.870
 3357W        W 4328   0.890   4.110   1.330
 3358W        W 4329   7.800   9.580  13.420
 3359W        W 4330   4.670  11.280   7.480
 3360W        W 4331  12.840  13.740   1.010
 3361W        W 4332   4.890   8.350   1.120
 3362W        W 4333   0.860  12.100   1.140
 3363W        W 4334   3.230   1.910   9.020
 3364W        W 4335  11.190   8.690   4.480
 3365W        W 4336  10.290  13.890   7.880
 3366W        W 4337   6.100  13.740   3.050
 3367W        W 4338   8.900   0.300   0.510
 3368W        W 4339   4.400  10.990   6.270
 3369W        W 4340  13.540   3.030   6.700
 3370W        W 4341   2.120   1.000  11.470
 3371W        W 4342   0.880   3.180   1.050
 3372W        W 4343   5.000   9.170   2.260
 3373W        W 4344   3.740   7.570   0.300
 3374W        W 4345   2.950   3.670   7.500
 3375W        W 4346   1.470   0.380   1.230
 3376W        W 4347   2.590   4.200   2.600
 3377W        W 4348  12.590   5.370  13.490
 3378W        W 4349   1.100   6.840   0.880
 3379W        W 4350  10.370   3.660   5.870
 3380W        W 4351  12.910  12.170  11.270
 3381W        W 4352   3.080   1.870  13.020
 3382W        W 4353  10.990  13.210  10.250
 3383W        W 4354  10.530   6.180   9.220
 3384W        W 4355  12.920   2.830  12.920
 3385W        W 4356   1.080   5.130   2.880
 3386W        W 4357  12.950  13.380   0.660
 3387W        W 4358  13.700   5.700   3.330
 3388W        W 4359  11.370   8.110   9.370
 3389W        W 4360  12.690  11.770  12.060
 3390W        W 4361   1.630   9.320  13.790
 3391W        W 4362   9.670   7.790   5.440
 3392W        W 4363   9.250   3.840   5.120
 3393W        W 4364   1.970   3.040  13.670
 3394W        W 4365  12.830  12.350   5.590
 3395W        W 4366   1.580   1.410   0.930
 3396W        W 4367  10.550   8.140   5.230
 3397W        W 4368   2.060  13.000  10.770
 3398W        W 4369   6.280   0.130   6.280
 3399W        W 4370  13.680  13.430   2.420
 3400W        W 4371   9.160   8.960   2.490
 3401W        W 4372   2.260   7.400   5.520
 3402W        W 4373  11.750   3.470  13.270
 3403W        W 4374   5.120  11.520   4.870
 3404W        W 4375   4.250   0.610   5.380
 3405W        W 4376   1.350   1.660   6.320
 3406W        W 4377  11.430  13.010  12.610
 3407W        W 4378  10.940   4.760   9.830
 3408W        W 4379  10.150   3.810  13.800
 3409W        W 4380  13.510  13.320   3.020
 3410W        W 4381   4.900   7.580   4.440
 3411W        W 4382  12.080   4.370   2.550
 3412W        W 4383  12.810  12.940   0.010
 3413W        W 4384   1.740   4.300   8.530
 3414W        W 4385  10.520   5.940   1.120
 3415W        W 4386  10.790  10.110  13.660
 3416W        W 4387  13.850   4.570   0.580
 3417W        W 4388  11.670   1.720   7.430
 3418W        W 4389   4.430   4.850   6.430
 3419W        W 4390   1.330   2.210   2.290
 3420W        W 4391   3.590  12.610  11.870
 3421W        W 4392   5.950   1.350   4.870
 3422W        W 4393   9.280   1.840   3.580
 3423W        W 4394   6.400  10.490   6.740
 3424W        W 4395  12.720  11.980  12.570
 3425W        W 4396   3.600   5.050   3.830
 3426W        W 4397   6.100   4.480   8.230
 3427W        W 4398   2.520   9.830   9.790
 3428W        W 4399   0.990   4.480  13.310
 3429W        W 4400   1.570   4.890  12.600
 3430W        W 4401   0.830   0.210  12.830
 3431W        W 4402   5.050   1.630   4.880
 3432W        W 4403  13.750   2.880   8.860
 3433W        W 4404   9.050   7.490  13.080
 3434W        W 4405   9.140   2.890   2.980
 3435W        W 4406   7.000  13.050   5.930
 3436W        W 4407   7.980   6.720   3.890
 3437W        W 4408  10.400   8.830   8.900
 3438W        W 4409   0.810   9.030   3.590
 3439W        W 4410   2.140   9.260  12.610
 3440W        W 4411  12.860   3.940  12.140
 3441W        W 4412  10.850   2.310   4.390
 3442W        W 4413   2.560   2.730  12.040
 3443W        W 4414  12.570   9.720   9.730
 3444W        W 4415   1.860   6.290   6.240
 3445W        W 4416   7.440   4.920   0.880
 3446W        W 4417   9.930   2.720  13.010
 3447W        W 4418   4.810   7.440   3.840
 3448W        W 4419   1.450  12.240   2.080
 3449W        W 4420  12.450   3.640   5.390
 3450W        W 4421   9.800   1.650   6.440
 3451W        W 4422   1.730   2.730   7.430
 3452W        W 4423   7.600  13.870   1.670
 3453W        W 4424   8.640   7.180   3.310
 3454W        W 4425  10.190   3.150   0.590
 3455W        W 4426   8.880   2.590   4.660
 3456W        W 4427  12.450   5.620   5.140
 3457W        W 4428  13.910  12.250  10.220
 3458W        W 4429  10.860   8.630  11.920
 3459W        W 4430   6.440   3.210   1.480
 3460W        W 4431   8.290   8.800   3.660
 3461W        W 4432  11.720   4.730   6.500
 3462W        W 4433   4.050   2.520   6.910
 3463W        W 4434  13.010  10.280  12.310
 3464W        W 4435  11.860   1.350  12.430
 3465W        W 4436   9.080   7.360   9.400
 3466W        W 4437   9.100   8.370   7.780
 3467W        W 4438   8.240   2.450   9.060
 3468W        W 4439   9.150   5.590  10.760
 3469W        W 4440   7.130   4.470  10.730
 3470W        W 4441   4.590   3.480   9.280
 3471W        W 4442   9.270  10.700  10.180
 3472W        W 4443   4.950  10.450   7.890
 3473W        W 4444  13.160   6.580  11.010
 3474W        W 4445  13.350   2.370  13.720
 3475W        W 4446  13.850   6.210  11.460
 3476W        W 4447  11.890   5.740   4.100
 3477W        W 4448   3.900   9.260   4.600
 3478W        W 4449   6.980   5.760   3.640
 3479W        W 4450   6.000  13.600  12.800
 3480W        W 4451   8.000   1.540   3.090
 3481W        W 4452   0.650  12.160   3.560
 3482W        W 4453  10.860   0.830   7.960
 3483W        W 4454   4.230   8.330  12.640
 3484W        W 4455  12.760   3.280   8.730
 3485W        W 4456   5.890   5.420   3.520
 3486W        W 4457  10.480  10.000  11.670
 3487W        W 4458   2.050   3.360   5.010
 3488W        W 4459   1.350  13.220   4.100
 3489W        W 4460   1.550   2.900   8.280
 3490W        W 4461   0.770   8.150  10.330
 3491W        W 4462   2.490   4.260   8.870
 3492W        W 4463   1.440   7.750   3.280
 3493W        W 4464   7.680   9.420   3.940
 3494W        W 4465   6.830   4.740   2.110
 3495W        W 4466   6.610   1.450   6.040
 3496W        W 4467   3.580   7.680  11.240
 3497W        W 4468   0.160  12.550  12.580
 3498W        W 4469  12.360  13.380   8.700
 3499W        W 4470   5.050  11.020   0.730
 3500W        W 4471   8.370   3.810  10.380
 3501W        W 4472  11.370   6.600   5.060
 3502W        W 4473   3.160   2.370   5.140
 3503W        W 4474  11.870  12.140   9.040
 3504W        W 4475  12.560   4.520   2.400
 3505W        W 4476  10.170   5.700  11.510
 3506W        W 4477   4.100   8.750  13.670
 3507W        W 4478   0.310   0.230   5.090
 3508W        W 4479   0.530   9.340   2.570
 3509W        W 4480   1.800   3.070   0.260
 3510W        W 4481   8.970  10.530   0.800
 3511W        W 4482   4.510   5.520   9.350
 3512W        W 4483   1.560   2.740   0.480
 3513W        W 4484   1.070   0.940  12.480
 3514W        W 4485  10.990  11.040  10.280
 3515W        W 4486   3.070   7.570   9.310
 3516W        W 4487   8.190   7.810   0.410
 3517W        W 4488   7.970  11.740   3.530
 3518W        W 4489   8.740   8.730   3.870
 3519W        W 4490  11.990  13.000   6.740
 3520W        W 4491   4.310   2.110   4.610
 3521W        W 4492  11.070   5.090  12.010
 3522W        W 4493   9.820  12.320   8.120
 3523W        W 4494   0.590   6.770   3.030
 3524W        W 4495   5.140   3.620   1.310
 3525W        W 4496  10.800   3.480   2.540
 3526W        W 4497  10.620   6.370   6.460
 3527W        W 4498  10.980   8.850   9.720
 3528W        W 4499   1.750   6.900   8.200
 3529W        W 4500   0.760  11.660   7.430
 3530W        W 4501   5.350  10.650   8.120
 3531W        W 4502   1.850   4.110   5.440
 3532W        W 4503   0.780  10.340  13.390
 3533W        W 4504  10.700  12.070   0.760
 3534W        W 4505  13.360  12.230   4.020
 3535W        W 4506  13.630   5.080   7.480
 3536W        W 4507   8.060  10.400   7.600
 3537W        W 4508  12.230   9.080  13.650
 3538W        W 4509  10.290  12.930  10.710
 3539W        W 4510   9.590  10.900   7.200
 3540W        W 4511   6.230  12.780   5.340
 3541W        W 4512   3.250   8.320  13.360
 3542W        W 4513   1.100   5.120   7.120
 3543W        W 4514   4.930  13.850   6.530
 3544W        W 4515   5.480   7.810  13.480
 3545W        W 4516   6.090  11.040   1.420
 3546W        W 4517  11.550   3.460  11.970
 3547W        W 4518  12.880   6.620   8.210
 3548W        W 4519  13.720   0.660   3.760
 3549W        W 4520  12.700   9.310   3.410
 3550W        W 4521   6.420  13.860   0.160
 3551W        W 4522   5.720  10.880   6.830
 3552W        W 4523   3.740   6.790   0.790
 3553W        W 4524   1.010   4.020   1.830
 3554W        W 4525   5.220   0.850   8.840
 3555W        W 4526   6.420   4.420   2.130
 3556W        W 4527   0.760   2.090   5.240
 3557W        W 4528  11.610   0.010   0.390
 3558W        W 4529  10.370  10.240  10.700
 3559W        W 4530   3.190   5.970  12.750
 3560W        W 4531   5.110  12.590  10.000
 3561W        W 4532   6.000  11.140   4.570
 3562W        W 4533  13.880  10.280   4.480
 3563W        W 4534   6.400   2.940   5.530
 3564W        W 4535   6.190  12.170   8.490
 3565W        W 4536   0.620   8.440   2.630
 3566W        W 4537  10.690   9.190   3.490
 3567W        W 4538  12.210   8.570   4.530
 3568W        W 4539   7.810  10.950   3.970
 3569W        W 4540  11.540   6.340  11.620
 3570W        W 4541   5.830  13.340   8.810
 3571W        W 4542   9.140   9.480   5.900
 3572W        W 4543   4.170  13.690   7.200
 3573W        W 4544   2.630  12.700  10.720
 3574W        W 4545  10.030   3.450  12.060
 3575W        W 4546  11.720  10.720   1.570
 3576W        W 4547   6.520  10.640   4.740
 3577W        W 4548   3.520  10.870   8.590
 3578W        W 4549   3.180   2.510   0.400
 3579W        W 4550   2.290   8.100  12.210
 3580W        W 4551   1.320   7.490   9.400
 3581W        W 4552  10.300  11.610  10.510
 3582W        W 4553   6.990   2.780  11.660
 3583W        W 4554   4.790   6.370   4.440
 3584W        W 4555   9.920   2.910   2.860
 3585W        W 4556   8.680  12.800   5.710
 3586W        W 4557   3.650   0.190   3.400
 3587W        W 4558   1.890  12.390   0.690
 3588W        W 4559   1.570   1.660   7.390
 3589W        W 4560   0.510  12.560   5.770
 3590W        W 4561   7.940   2.580   1.710
 3591W        W 4562  10.170   7.060   6.880
 3592W        W 4563   4.840   2.000  10.080
 3593W        W 4564  11.910   8.590  12.020
 3594W        W 4565   6.640   2.630   0.680
 3595W        W 4566   0.920   6.490   7.790
 3596W        W 4567   3.090   2.270   8.510
 3597W        W 4568  12.120   1.420   4.110
 3598W        W 4569   0.540   4.530  11.760
 3599W        W 4570   6.520   5.560   0.530
 3600W        W 4571   9.460   7.780  12.780
 3601W        W 4572   3.960   7.200   0.890
 3602W        W 4573   1.890  12.600   5.700
 3603W        W 4574   7.660  11.230   6.270
 3604W        W 4575   4.140   3.200   6.340
 3605W        W 4576  13.690  11.100   3.240
 3606W        W 4577   8.080   3.210  12.290
 3607W        W 4578   1.790   0.430  12.720
 3608W        W 4579   6.880  11.920   8.090
 3609W        W 4580  11.390   1.250   5.730
 3610W        W 4581   4.790  11.730   3.180
 3611W        W 4582   9.320   1.620   4.520
 3612W        W 4583   0.970   8.520   5.880
 3613W        W 4584   1.270   8.600   6.830
 3614W        W 4585   2.160  13.080  11.570
 3615W        W 4586   2.830   5.350   7.830
 3616W        W 4587   3.390   1.190   0.880
 3617W        W 4588  13.690   1.850   7.680
 3618W        W 4589   6.510   1.450   2.080
 3619W        W 4590  13.670   3.740   5.480
 3620W        W 4591  11.470  10.800  10.820
 3621W        W 4592   4.180  10.670   3.580
 3622W        W 4593  10.830   3.990   1.620
 3623W        W 4594  10.460   0.840  11.050
 3624W        W 4595   3.140  13.690   7.940
 3625W        W 4596  11.250  13.390   0.230
 3626W        W 4597   2.490   0.970  13.120
 3627W        W 4598   7.150   2.380   6.860
 3628W        W 4599   4.700  10.640   5.730
 3629W        W 4600   4.010   7.550  13.820
 3630W        W 4601   7.510   0.670   7.790
 3631W        W 4602   3.550   3.960  10.610
 3632W        W 4603   3.650  13.860   0.760
 3633W        W 4604   2.710   4.130  13.900
 3634W        W 4605   3.110  10.970  12.440
 3635W        W 4606   7.990   2.560  10.570
 3636W        W 4607   1.700  11.790  13.820
 3637W        W 4608  11.520  11.920   3.860
 3638W        W 4609   9.750   0.280   2.460
 3639W        W 4610  13.780   9.910  10.740
 3640W        W 4611  12.520   7.250   1.060
 3641W        W 4612   6.550   1.400   4.250
 3642W        W 4613   1.800   4.730  10.330
 3643W        W 4614  12.540  13.020   9.610
 3644W        W 4615   7.510   8.090   3.490
 3645W        W 4616   9.760  11.960   1.170
 3646W        W 4617  11.510   2.930   1.270
 3647W        W 4618   4.870   5.270   9.090
 3648W        W 4619   2.460   2.200   2.410
 3649W        W 4620   2.250   5.840   4.650
 3650W        W 4621   2.090   9.830  12.630
 3651W        W 4622   8.310   3.200   6.240
 3652W        W 4623   5.240   2.600   3.960
 3653W        W 4624  12.000   1.080   2.220
 3654W        W 4625   8.690   6.540   0.690
 3655W        W 4626   1.860   6.080   1.250
 3656W        W 4627   1.580   3.110   5.870
 3657W        W 4628   8.780   3.410   7.870
 3658W        W 4629   4.760  13.310   3.120
 3659W        W 4630   7.900   3.020  10.550
 3660W        W 4631  11.250   8.970  11.690
 3661W        W 4632   2.450  10.150   7.140
 3662W        W 4633  12.670   1.770   2.250
 3663W        W 4634   4.570   7.340   2.880
 3664W        W 4635   7.250   1.540  13.820
 3665W        W 4636   0.150  12.920  13.380
 3666W        W 4637   8.080   8.920  10.190
 3667W        W 4638  11.070  10.470   7.150
 3668W        W 4639   4.550   6.440  10.350
 3669W        W 4640  10.620   7.450  10.620
 3670W        W 4641  10.850  10.990   5.790
 3671W        W 4642   4.120   8.650   6.680
 3672W        W 4643  11.690   5.600   6.050
 3673W        W 4644  10.050  13.170   9.800
 3674W        W 4645   5.510   3.900   2.030
 3675W        W 4646   6.060   3.980   8.120
 3676W        W 4647   7.100   2.950   6.760
 3677W        W 4648   1.100   3.090   8.380
 3678W        W 4649   0.500  10.960   6.810
 3679W        W 4650   8.960   4.160   0.900
 3680W        W 4651  12.880   9.010   8.160
 3681W        W 4652   5.210  13.620   2.430
 3682W        W 4653   6.070   7.730   1.180
 3683W        W 4654   6.210   1.450   0.790
 3684W        W 4655   0.790   2.850   3.210
 3685W        W 4656   9.870  10.000   9.830
 3686W        W 4657   0.080  10.940  13.520
 3687W        W 4658   7.070   6.470   2.810
 3688W        W 4659  12.110  12.990   5.480
 3689W        W 4660   7.860   4.800   0.440
 3690W        W 4661  13.780   8.980   5.170
 3691W        W 4662   4.700   0.350   3.970
 3692W        W 4663   7.920   2.080  12.170
 3693W        W 4664  11.200   9.090   8.490
 3694W        W 4665   5.280  13.720   0.830
 3695W        W 4666   9.650   0.680   9.740
 3696W        W 4667   6.670   8.390   3.180
 3697W        W 4668  11.410   8.350   7.210
 3698W        W 4669  10.880   2.460   5.500
 3699W        W 4670   7.800   4.450   4.630
 3700W        W 4671  11.570  11.350   5.830
 3701W        W 4672   0.450   3.050   4.560
 3702W        W 4673   6.220   9.950   1.160
 3703W        W 4674  12.590   6.260  12.420
 3704W        W 4675   9.440  10.550   4.640
 3705W        W 4676   5.710   9.620   4.100
 3706W        W 4677   4.100   5.200  13.530
 3707W        W 4678   0.100  10.820   8.780
 3708W        W 4679   9.580  11.300  13.010
 3709W        W 4680  11.670   0.480   6.230
 3710W        W 4681  10.080   6.720   0.950
 3711W        W 4682   0.750   4.020  13.550
 3712W        W 4683   6.010   8.870   5.430
 3713W        W 4684   0.880   8.990   8.940
 3714W        W 4685   4.930  10.000   3.170
 3715W        W 4686  11.290  13.260  10.830
 3716W        W 4687  12.860  10.840  11.600
 3717W        W 4688   9.600   8.660  12.720
 3718W        W 4689   5.200   9.580  13.910
 3719W        W 4690   4.890   4.590   3.690
 3720W        W 4691   4.100   3.270   1.770
 3721W        W 4692   3.990   5.360   8.500
 3722W        W 4693   2.650  13.780   7.530
 3723W        W 4694   2.740   2.650   5.140
 3724W        W 4695   1.830  11.680   5.810
 3725W        W 4696   6.470   2.000   5.170
 3726W        W 4697   8.050   0.440   7.080
 3727W        W 4698   1.590   7.820   8.290
 3728W        W 4699   2.640   6.190   5.540
 3729W        W 4700   2.970   5.150  13.890
 3730W        W 4701  10.470   8.280   1.760
 3731W        W 4702  10.210  11.730   1.210
 3732W        W 4703  12.550  13.210   0.330
 3733W        W 4704  12.950  10.060   9.680
 3734W        W 4705   7.550   1.730   6.920
 3735W        W 4706   9.550   0.960   4.460
 3736W        W 4707   7.130   3.440   6.580
 3737W        W 4708   0.280  10.430   6.800
 3738W        W 4709   2.290   1.320  13.440
 3739W        W 4710  13.450   5.550   3.920
 3740W        W 4711   2.600   5.270   9.560
 3741W        W 4712   0.890  13.640   0.540
 3742W        W 4713   1.840  11.730  12.190
 3743W        W 4714   4.400   5.980   2.300
 3744W        W 4715   2.620   4.890  10.440
 3745W        W 4716   6.480   7.470   2.060
 3746W        W 4717  12.820  10.650   7.690
 3747W        W 4718  10.710   6.420   0.510
 3748W        W 4719  11.430   3.250   4.670
 3749W        W 4720   6.290   9.970   3.600
 3750W        W 4721   3.480  10.130   5.370
 3751W        W 4722   7.320   4.220   0.330
 3752W        W 4723   1.550  11.110   7.460
 3753W        W 4724  12.370   7.120   5.750
 3754W        W 4725  11.830   5.450   3.640
 3755W        W 4726  13.080   3.410   6.130
 3756W        W 4727  10.220  10.860   6.600
 3757W        W 4728   1.770   0.700  10.620
 3758W        W 4729   3.540   6.820  11.820
 3759W        W 4730   2.640   8.630  10.370
 3760W        W 4731  13.800   9.250  13.150
 3761W        W 4732   4.750  11.840  13.680
 3762W        W 4733   2.000   6.520  11.790
 3763W        W 4734  12.880   1.830   0.390
 3764W        W 4735   7.840   4.470   9.570
 3765W        W 4736  13.390   9.610  10.560
 3766W        W 4737   1.020   0.750   5.610
 3767W        W 4738   4.150   7.930   7.500
 3768W        W 4739  12.270   8.800   2.830
 3769W        W 4740   4.370  12.200   6.560
 3770W        W 4741   2.580   1.750   5.040
 3771W        W 4742   7.460   4.770  11.020
 3772W        W 4743   3.420   1.330   0.020
 3773W        W 4744   3.860  13.280   8.060
 3774W        W 4745   2.900   8.600   8.480
 3775W        W 4746   5.350   7.900   2.250
 3776W        W 4747   2.970  12.190   1.940
 3777W        W 4748   5.560   3.290   7.810
 3778W        W 4749   2.270  13.880   0.810
 3779W        W 4750   3.950   4.060  11.220
 3780W        W 4751   2.520  11.200   7.350
 3781W        W 4752   9.840  10.510  11.920
 3782W        W 4753  10.160  13.780   6.160
 3783W        W 4754   4.180   9.010   9.250
 3784W        W 4755  13.330   4.080   5.710
 3785W        W 4756  12.020   6.720   0.420
 3786W        W 4757   5.470   2.770   7.650
 3787W        W 4758   6.630  10.110   9.810
 3788W        W 4759  10.160  12.700   6.890
 3789W        W 4760   1.040   3.820  11.320
 3790W        W 4761  12.670   9.800  12.710
 3791W        W 4762   4.810   9.540   7.550
 3792W        W 4763   6.800   2.080  11.870
 3793W        W 4764  10.910   9.610   0.160
 3794W        W 4765   6.470  11.310   7.780
 3795W        W 4766   1.560   4.670   1.130
 3796W        W 4767   7.320   9.290   0.640
 3797W        W 4768   9.780   5.570   9.100
 3798W        W 4769   7.460   6.220   2.100
 3799W        W 4770  10.570   5.300  11.780
 3800W        W 4771   3.670  13.330   2.500
 3801W        W 4772   7.940  13.890  10.110
 3802W        W 4773  10.930   0.940   4.090
 3803W        W 4774   2.060   7.840  10.350
 3804W        W 4775   6.590   8.710   0.930
 3805W        W 4776   1.350   2.080  12.800
 3806W        W 4777  10.800  10.110  10.560
 3807W        W 4778  12.300  10.380   4.080
 3808W        W 4779   0.320   5.830  13.530
 3809W        W 4780   1.110  13.330   5.170
 3810W        W 4781  13.060   0.620   8.880
 3811W        W 4782   5.690   1.930   3.270
 3812W        W 4783   0.250   2.470   1.360
 3813W        W 4784   1.660  13.620   8.740
 3814W        W 4785   5.350   7.580   5.690
 3815W        W 4786  11.540   6.840   0.250
 3816W        W 4787   5.620   2.970   1.880
 3817W        W 4788   7.880  12.000   8.460
 3818W        W 4789   2.020   5.950   6.560
 3819W        W 4790   7.600   6.980   3.620
 3820W        W 4791   2.610   8.280   8.860
 3821W        W 4792   3.150   5.210   5.600
 3822W        W 4793  10.110  11.810   4.330
 3823W        W 4794   3.840   1.020   2.830
 3824W        W 4795   3.220   8.880   8.240
 3825W        W 4796   6.330  10.540   5.240
 3826W        W 4797   4.780   9.520   2.770
 3827W        W 4798   0.670   7.340   3.790
 3828W        W 4799   8.190   7.580  13.810
 3829W        W 4800  12.900  13.370   2.150
 3830W        W 4801   9.910  11.830   8.480
 3831W        W 4802  12.100   5.050   3.470
 3832W        W 4803   3.740  13.040   8.630
 3833W        W 4804   3.460   3.420   0.530
 3834W        W 4805   7.010   8.720   2.420
 3835W        W 4806   9.110   0.430   8.290
 3836W        W 4807   0.960   2.020   1.910
 3837W        W 4808   5.960   1.900   1.050
 3838W        W 4809   8.380   5.340  11.730
 3839W        W 4810   5.810   7.000  10.420
 3840W        W 4811   5.340   7.990   8.960
 3841W        W 4812   5.840   8.450   5.230
 3842W        W 4813  10.780   1.840   6.960
 3843W        W 4814   2.390   1.120   6.580
 3844W        W 4815   9.810   3.240  12.660
 3845W        W 4816  13.390   2.180   2.060
 3846W        W 4817   7.650   4.460   1.920
 3847W        W 4818  11.770   3.720   9.560
 3848W        W 4819  11.850   6.130   2.900
 3849W        W 4820  11.990   2.470   9.580
 3850W        W 4821  11.130   4.260   4.620
 3851W        W 4822   3.250   5.700   3.950
 3852W        W 4823  11.410   7.500   0.690
 3853W        W 4824  13.130   3.300   7.520
 3854W        W 4825  12.780   9.670  13.190
 3855W        W 4826   9.010   6.580  11.640
 3856W        W 4827  11.420   8.950   4.010
 3857W        W 4828   4.350   4.390   2.310
 3858W        W 4829  13.590   2.350   3.660
 3859W        W 4830   0.810   4.480   2.000
 3860W        W 4831   0.780   9.970   9.270
 3861W        W 4832   7.410   0.040   5.870
 3862W        W 4833   5.130   0.070  13.880
 3863W        W 4834   6.970  10.910   4.630
 3864W        W 4835  11.420  10.100   0.860
 3865W        W 4836   9.760   8.980   1.910
 3866W        W 4837   3.130  12.160  13.480
 3867W        W 4838  13.260  10.550   8.000
 3868W        W 4839   0.300   9.220   8.310
 3869W        W 4840   6.080   6.170   8.330
 3870W        W 4841   9.110   9.790   1.310
 3871W        W 4842   2.980   7.560   8.780
 3872W        W 4843   5.690   7.220   4.070
 3873W        W 4844   0.940   1.260   3.750
 3874W        W 4845   8.640   6.490   9.870
 3875W        W 4846  11.620   9.950  13.510
 3876W        W 4847  10.380   1.050   4.170
 3877W        W 4848  10.640   3.630   9.870
 3878W        W 4849   0.290   3.610   0.510
 3879W        W 4850   6.830   5.540  11.700
 3880W        W 4851   2.940  13.050  10.870
 3881W        W 4852   7.240   5.570   8.940
 3882W        W 4853   9.830   7.560   0.530
 3883W        W 4854   3.960   9.670   2.890
 3884W        W 4855   1.310   8.450   1.810
 3885W        W 4856   4.270  13.470   3.800
 3886W        W 4857   9.900   7.800  11.770
 3887W        W 4858   9.370   0.440   2.150
 3888W        W 4859   6.520   4.280  12.880
 3889W        W 4860  10.000  10.160   9.370
 3890W        W 4861   7.490  12.530   5.640
 3891W        W 4862   5.300   3.550  10.890
 3892W        W 4863  10.580   1.540   8.690
 3893W        W 4864  13.780  10.390  10.690
 3894W        W 4865   2.160   9.210   6.770
 3895W        W 4866   9.680  11.690   0.260
 3896W        W 4867   1.610   7.650  13.650
 3897W        W 4868   5.800   0.980   1.540
 3898W        W 4869   2.980  11.460   4.780
 3899W        W 4870   5.260   5.310   2.780
 3900W        W 4871  12.270   8.390  12.290
 3901W        W 4872   7.980   1.750  11.770
 3902W        W 4873   9.980  10.280   1.090
 3903W        W 4874   4.140   0.720   9.480
 3904W        W 4875   9.600  10.900   9.770
 3905W        W 4876   5.030   7.270   4.760
 3906W        W 4877   0.050   4.460  11.700
 3907W        W 4878  10.240   1.760   6.810
 3908W        W 4879   8.990   3.890   2.620
 3909W        W 4880   2.410   8.970   5.810
 3910W        W 4881  13.070   8.090   5.860
 3911W        W 4882   1.490   7.910   9.630
 3912W        W 4883   0.930  12.610   9.020
 3913W        W 4884   2.540   1.750   4.070
 3914W        W 4885   4.360  13.520   2.850
 3915W        W 4886  12.000  12.150   4.010
 3916W        W 4887  11.960   4.050   1.700
 3917W        W 4888   9.570   6.000   3.310
 3918W        W 4889   7.760   7.850   1.600
 3919W        W 4890   3.390   7.950   0.250
 3920W        W 4891   7.690   2.950   4.110
 3921W        W 4892   7.550   0.880   0.780
 3922W        W 4893   9.040   6.190  11.140
 3923W        W 4894  10.520  13.730   7.100
 3924W        W 4895   1.440   8.860  10.640
 3925W        W 4896   4.360   7.520   1.140
 3926W        W 4897   5.420   8.850   8.940
 3927W        W 4898  11.490   5.140  11.690
 3928W        W 4899  11.580   1.900  13.490
 3929W        W 4900   2.470   1.860   3.110
 3930W        W 4901  11.210  11.750   4.690
 3931W        W 4902   8.320   9.850   0.880
 3932W        W 4903   0.990   8.750  13.240
 3933W        W 4904   9.490   1.830  12.000
 3934W        W 4905  13.880   6.520   1.700
 3935W        W 4906   7.780   5.030  12.400
 3936W        W 4907   6.980   2.300   9.830
 3937W        W 4908   5.030   4.750  10.760
 3938W        W 4909   2.060  13.530   0.030
 3939W        W 4910   2.400  10.670   7.300
 3940W        W 4911   9.960   4.580  10.830
 3941W        W 4912   7.070   0.750   8.660
 3942W        W 4913   3.010   2.210   8.020
 3943W        W 4914   5.280   3.960   8.510
 3944W        W 4915   3.030   1.660  11.070
 3945W        W 4916   6.510   0.420  13.780
 3946W        W 4917   1.370   2.770   5.530
 3947W        W 4918   3.240   1.730   7.940
 3948W        W 4919   1.570   6.410   9.910
 3949W        W 4920  12.400   9.230   6.660
 3950W        W 4921   3.070   2.630   7.350
 3951W        W 4922   8.670   1.270   1.280
 3952W        W 4923  13.160   6.620   5.510
 3953W        W 4924   7.880   7.620  12.160
 3954W        W 4925   4.880   0.530   2.910
 3955W        W 4926   1.780   1.860   6.960
 3956W        W 4927  11.260   4.020   2.120
 3957W        W 4928   9.380   3.250  13.690
 3958W        W 4929   9.420   1.550   5.120
 3959W        W 4930  11.990  12.310   8.300
 3960W        W 4931  13.850  10.760   6.650
 3961W        W 4932   4.770   1.710  10.970
 3962W        W 4933  13.260   6.220   9.260
 3963W        W 4934   1.980   0.890   5.490
 3964W        W 4935   4.230   0.550   2.980
 3965W        W 4936  11.180   5.440   6.830
 3966W        W 4937  10.320   6.800   2.970
 3967W        W 4938   5.530   8.320   2.580
 3968W        W 4939  11.700   3.510   4.260
 3969W        W 4940   4.450   3.510   0.710
 3970W        W 4941   0.310  10.290   2.910
 3971W        W 4942   9.800   3.430   4.540
 3972W        W 4943  12.860   4.250   1.470
 3973W        W 4944   7.570   9.740   0.610
 3974W        W 4945   9.140  10.020   6.820
 3975W        W 4946   3.260   4.330   9.030
 3976W        W 4947   2.900   2.080  12.550
 3977W        W 4948   1.590  10.510  10.810
 3978W        W 4949   4.840   2.700   6.200
 3979W        W 4950   2.780   6.280  12.550
 3980W        W 4951  10.150   4.250  13.620
 3981W        W 4952   0.360  13.220   0.440
 3982W        W 4953   4.500   3.510  12.540
 3983W        W 4954   8.730   8.380   1.870
 3984W        W 4955   7.560   1.630  11.450
 3985W        W 4956  12.450  10.220   0.230
 3986W        W 4957   1.850   2.170   7.540
 3987W        W 4958   5.500   2.160   6.260
 3988W        W 4959   2.620  13.710   0.490
 3989W        W 4960   4.990   8.350  11.040
 3990W        W 4961   1.750   6.490   5.180
 3991W        W 4962  13.840   4.620   7.270
 3992W        W 4963  10.250   7.240   0.410
 3993W        W 4964   9.100   9.890   6.220
 3994W        W 4965   1.780   4.090  12.810
 3995W        W 4966   0.310   6.260   6.150
 3996W        W 4967   5.240  13.390   2.920
 3997W        W 4968  12.630   8.860   3.700
 3998W        W 4969   3.860   4.140  13.350
 3999W        W 4970   4.860   7.340  11.820
 4000W        W 4971   9.030   2.240   7.240
 4001W        W 4972  11.590   3.470   5.340
 4002W        W 4973   1.080  11.920   0.300
 4003W        W 4974  10.430  10.110   9.110
 4004W        W 4975  13.810   5.670  11.380
 4005W        W 4976   4.820   2.950   3.950
 4006W        W 4977   6.310   1.140  12.160
 4007W        W 4978   5.940   2.610  12.640
 4008W        W 4979   5.660   1.430   0.000
 4009W        W 4980   6.190  13.170   1.710
 4010W        W 4981   8.020   2.660   9.600
 4011W        W 4982   2.980   3.280   8.550
 4012W        W 4983   1.830   8.940  13.430
 4013W        W 4984   5.350  13.290   8.920
 4014W        W 4985  11.560   4.740  11.400
 4015W        W 4986  10.630   3.260  11.040
 4016W        W 4987  12.410  12.540   1.870
 4017W        W 4988   8.820   3.470   2.450
 4018W        W 4989   0.470   6.640   6.430
 4019W        W 4990   1.410  10.460  11.700
 4020W        W 4991   0.270   6.480   6.850
 4021W        W 4992   6.470   1.750   5.580
 4022W        W 4993   3.420   4.290  12.700
 4023W        W 4994   9.590   3.810   7.860
 4024W        W 4995   3.470  12.420   3.030
 4025W        W 4996   3.830   2.260   0.510
 4026W        W 4997   0.300   9.160   4.660
 4027W        W 4998   1.640  12.080  10.460
 4028W        W 4999   1.340  13.380   7.710
 4029W        W 5000   0.660   8.160   3.340
 4030W        W 5001  10.660   5.240  12.830
 4031W        W 5002   5.530   1.990   7.640
 4032W        W 5003  12.850   8.050  10.590
 4033W        W 5004   5.180  13.780  11.250
 4034W        W 5005   3.010   4.810  11.110
 4035W        W 5006   3.870   4.720   5.810
 4036W        W 5007   9.230  10.470  11.380
 4037W        W 5008   1.390   3.120  11.910
 4038W        W 5009   0.270   6.770   8.450
 4039W        W 5010   7.780  12.060   1.360
 4040W        W 5011   9.470  12.900   1.540
 4041W        W 5012   4.020   5.760   2.680
 4042W        W 5013   6.540   5.520   5.870
 4043W        W 5014  12.760  10.590  13.190
 4044W        W 5015  13.510  13.310   6.530
 4045W        W 5016   7.320   6.730   3.310
 4046W        W 5017   5.210   3.940   4.140
 4047W        W 5018   2.820  10.440   6.950
 4048W        W 5019   4.560  10.510   4.500
 4049W        W 5020   0.210   6.300  13.370
 4050W        W 5021   4.060  13.120   2.880
 4051W        W 5022  12.770   9.900   7.150
 4052W        W 5023   5.800   2.230  10.310
 4053W        W 5024   9.290   1.240   6.960
 4054W        W 5025   1.230   4.770   2.080
 4055W        W 5026   6.800   1.170   1.470
 4056W        W 5027  11.350   8.470   5.230
 4057W        W 5028  12.070   8.980   8.270
 4058W        W 5029   0.140   8.170   3.920
 4059W        W 5030   4.460   4.330   0.200
 4060W        W 5031   2.590   8.770  11.720
 4061W        W 5032   8.810  13.030   8.400
 4062W        W 5033   1.930   5.750   7.390
 4063W        W 5034  10.800   7.810   3.700
 4064W        W 5035   3.450  13.010  11.030
 4065W        W 5036  11.710   3.150   2.970
 4066W        W 5037   5.450   8.830   9.660
 4067W        W 5038  11.050  10.100   4.520
 4068W        W 5039   0.150   9.690   3.740
 4069W        W 5040  11.720  10.780  12.270
 4070W        W 5041   0.800  12.240   2.330
 4071W        W 5042   5.390  12.550   3.560
 4072W        W 5043   4.710   9.590   2.260
 4073W        W 5044   5.360   7.650   2.670
 4074W        W 5045  11.730  10.670   9.180
 4075W        W 5046  11.570   2.520   8.680
 4076W        W 5047   5.500   4.650   7.360
 4077W        W 5048  12.190   2.900   7.400
 4078W        W 5049  12.900  12.520   1.700
 4079W        W 5050   7.830  12.670   1.570
 4080W        W 5051  13.780   0.070   1.170
 4081W        W 5052  10.810   0.340  13.870
 4082W        W 5053   1.160  12.140   3.740
 4083W        W 5054  12.960   7.720   6.740
 4084W        W 5055   9.260  10.090   0.860
 4085W        W 5056   7.540   7.360  13.820
 4086W        W 5057   3.080   4.060   1.260
 4087W        W 5058   1.080   3.720   9.240
 4088W        W 5059   2.770   5.990   6.780
 4089W        W 5060   7.650   3.510   5.760
 4090W        W 5061  13.040  11.080   8.830
 4091W        W 5062   9.500  13.840   4.250
 4092W        W 5063  13.480  11.060   8.040
 4093W        W 5064   9.630   9.580   4.800
 4094W        W 5065   2.420  13.800  13.810
 4095W        W 5066  10.800   1.620   0.400
 4096W        W 5067  10.980   2.750  10.170
 4097W        W 5068   9.650   7.280   6.570
 4098W        W 5069   1.950   4.580  12.790
 4099W        W 5070   9.810  13.170   9.310
 4100W        W 5071   6.300   3.040   8.260
 4101W        W 5072  12.970   0.050  13.030
 4102W        W 5073   2.770  10.690   5.870
 4103W        W 5074   8.740  13.130   9.970
 4104W        W 5075  12.220  10.330   7.110
 4105W        W 5076   6.580   6.320  11.890
 4106W        W 5077   8.750  10.950   7.540
 4107W        W 5078   8.100   1.420   2.450
 4108W        W 5079   3.090   4.430   0.930
 4109W        W 5080  10.330   2.330   0.310
 4110W        W 5081   2.680   4.650   8.620
 4111W        W 5082   6.290  10.430   3.900
 4112W        W 5083   3.200  10.200   5.860
 4113W        W 5084   3.480  11.100   3.500
 4114W        W 5085  11.520   0.380   1.490
 4115W        W 5086   3.500   1.490   9.880
 4116W        W 5087   4.740   4.770   4.220
 4117W        W 5088   1.270   0.570   8.970
 4118W        W 5089   3.960   5.140   6.430
 4119W        W 5090   7.380   2.430   2.440
 4120W        W 5091   6.750   9.450   4.280
 4121W        W 5092   5.230  13.090   2.520
 4122W        W 5093  12.870   1.190  12.550
 4123W        W 5094   0.150  11.550   5.630
 4124W        W 5095   2.610  11.240   4.570
 4125W        W 5096   1.390  12.580   6.270
 4126W        W 5097   1.520   8.350   8.850
 4127W        W 5098   8.990   0.710  11.820
 4128W        W 5099  10.880   3.020   5.650
 4129W        W 5100   9.490   8.090  10.380
 4130W        W 5101   5.530   3.650   6.920
 4131W        W 5102   7.530   2.660   6.750
 4132W        W 5103  13.330   3.950   9.340
 4133W        W 5104   0.610  12.860  13.850
 4134W        W 5105   2.390   8.340   6.160
 4135W        W 5106  12.050  13.340   0.610
 4136W        W 5107   5.920   4.870   5.440
 4137W        W 5108  12.980   6.050   6.160
 4138W        W 5109  11.260   3.140   5.200
 4139W        W 5110   3.240  13.680   5.380
 4140W        W 5111   3.170   8.830   2.680
 4141W        W 5112   0.480  10.680   6.390
 4142W        W 5113  10.420   8.610   8.080
 4143W        W 5114  12.380   3.530   7.040
 4144W        W 5115   4.500  11.330   9.670
 4145W        W 5116  11.330   7.800   4.420
 4146W        W 5117   6.180   9.860   2.190
 4147W        W 5118   9.020   5.100   4.980
 4148W        W 5119   2.730   4.760   0.780
 4149W        W 5120   5.320   2.760  11.330
 4150W        W 5121   8.380   4.170   0.850
 4151W        W 5122  10.520   0.970   9.570
 4152W        W 5123   7.990   9.070   9.190
 4153W        W 5124   4.620   4.710   6.940
 4154W        W 5125   0.280   4.950  12.560
 4155W        W 5126   2.080  11.660  11.690
 4156W        W 5127  11.320   1.010  11.240
 4157W        W 5128   8.910  13.450   8.120
 4158W        W 5129  11.580   7.230   5.280
 4159W        W 5130   6.990  13.430  10.140
 4160W        W 5131   8.150   1.680   5.250
 4161W        W 5132   0.680   7.610  10.290
 4162W        W 5133  12.340  10.330   5.640
 4163W        W 5134  12.520   8.200   9.930
 4164W        W 5135   6.470   1.850  10.770
 4165W        W 5136   1.920   1.520   0.410
 4166W        W 5137  11.470   4.330   1.790
 4167W        W 5138  13.130   9.330   5.460
 4168W        W 5139   4.090  13.400  10.020
 4169W        W 5140   1.720   6.770   6.740
 4170W        W 5141   8.500   3.020   6.960
 4171W        W 5142   8.250  12.600   4.790
 4172W        W 5143   6.150   8.420   5.630
 4173W        W 5144   6.430  10.740   9.240
 4174W        W 5145  12.020   0.790  10.400
 4175W        W 5146  11.400   8.000   0.640
 4176W        W 5147  10.280   0.830   1.480
 4177W        W 5148   0.420   3.760   3.270
 4178W        W 5149   6.610   8.270   4.780
 4179W        W 5150   4.090   1.550   3.460
 4180W        W 5151   4.030  12.910   3.810
 4181W        W 5152   5.320   9.790   7.650
 4182W        W 5153   2.620   9.590   0.570
 4183W        W 5154   2.670   8.770   8.890
 4184W        W 5155   3.920   2.810   6.140
 4185W        W 5156  13.560   0.350   3.420
 4186W        W 5157   0.820   3.810   8.340
 4187W        W 5158   7.300   5.700   7.490
 4188W        W 5159  11.560  12.110   0.440
 4189W        W 5160   2.160  11.400   9.840
 4190W        W 5161  13.780   3.860   7.220
 4191W        W 5162   0.820   5.090   0.900
 4192W        W 5163  13.640   6.870   9.680
 4193W        W 5164   8.370   9.420   9.170
 4194W        W 5165   0.650   6.000  13.880
 4195W        W 5166   7.400   4.170   3.780
 4196W        W 5167   2.940  10.500   3.780
 4197W        W 5168  10.580   9.580  13.580
 4198W        W 5169   3.790   0.620   3.190
 4199W        W 5170  12.230   7.260  11.870
 4200W        W 5171   3.090   9.150   7.800
 4201W        W 5172   8.700  10.720   7.050
 4202W        W 5173   6.510  13.850   3.940
 4203W        W 5174   2.760   2.370   3.210
 4204W        W 5175   3.230   5.980  11.210
 4205W        W 5176  12.880   4.120   2.200
 4206W        W 5177   0.500   3.000   2.410
 4207W        W 5178   5.680   9.180  10.070
 4208W        W 5179   2.920   8.400  12.960
 4209W        W 5180   1.890   9.870   8.840
 4210W        W 5181  12.440   6.320   2.180
 4211W        W 5182   5.360   0.830  10.760
 4212W        W 5183   2.500   8.140   4.700
 4213W        W 5184   4.370   2.160   4.110
 4214W        W 5185  11.180  10.670   0.870
 4215W        W 5186   2.400   4.570  12.100
 4216W        W 5187   6.360   9.310   5.550
 4217W        W 5188  10.650   8.660  10.940
 4218W        W 5189   4.870  10.990   8.740
 4219W        W 5190  11.020   2.380   8.250
 4220W        W 5191  12.080   1.550  10.050
 4221W        W 5192   4.460  11.420  13.000
 4222W        W 5193   4.550   9.760   9.830
 4223W        W 5194  11.330   7.350   0.200
 4224W        W 5195  12.660  10.490   3.250
 4225W        W 5196  10.430   1.580  12.990
 4226W        W 5197  13.350   9.560  11.050
 4227W        W 5198   8.110   6.310   4.450
 4228W        W 5199   0.760   4.310  11.100
 4229W        W 5200   7.030   0.340   5.780
 4230W        W 5201   8.800   3.280  12.770
 4231W        W 5202   6.940  13.810   2.730
 4232W        W 5203  12.850  13.220  12.380
 4233W        W 5204   5.150   8.780  12.700
 4234W        W 5205   0.130   5.860  11.840
 4235W        W 5206   3.860   7.980   5.310
 4236W        W 5207  10.700  10.960   6.350
 4237W        W 5208  12.830  13.460   1.670
 4238W        W 5209   7.490   9.600   2.340
 4239W        W 5210   8.320   9.970  12.490
 4240W        W 5211   3.370   7.930   2.020
 4241W        W 5212  10.640   3.160   7.790
 4242W        W 5213   1.650   9.380  10.220
 4243W        W 5214   8.090  11.820   4.230
 4244W        W 5215   1.190   6.250   4.380
 4245W        W 5216  12.840  10.360   3.740
 4246W        W 5217   4.340   1.300  10.400
 4247W        W 5218   0.670   5.440  10.700
 4248W        W 5219  11.510   3.990  13.130
 4249W        W 5220   3.990   4.880  10.870
 4250W        W 5221   8.650  13.240  12.460
 4251W        W 5222   4.050   6.450  12.790
 4252W        W 5223   8.740   9.530   7.890
 4253W        W 5224   5.140  11.130   9.150
 4254W        W 5225  12.970   6.530   0.670
 4255W        W 5226  10.330   6.650   9.440
 4256W        W 5227  13.410   7.890  11.480
 4257W        W 5228   3.510  13.830   7.630
 4258W        W 5229   6.110   8.210   4.840
 4259W        W 5230   8.630   1.140  13.400
 4260W        W 5231  13.380   9.400  12.230
 4261W        W 5232   9.440  10.730   3.120
 4262W        W 5233   3.880  11.410  13.160
 4263W        W 5234  10.470  12.890   5.160
 4264W        W 5235   4.790   9.150   5.930
 4265W        W 5236   5.770   2.590   3.120
 4266W        W 5237   3.400   9.280  11.250
 4267W        W 5238   2.470  10.290  12.030
 4268W        W 5239   2.100   9.630   0.550
 4269W        W 5240   8.620   3.990   1.240
 4270W        W 5241  11.670  11.770  10.380
 4271W        W 5242   6.900   6.020  11.650
 4272W        W 5243   3.350   8.680   4.210
 4273W        W 5244  10.400   9.290   8.630
 4274W        W 5245   1.370   3.560  12.890
 4275W        W 5246  11.250   6.090   3.990
 4276W        W 5247   5.560  13.370  11.600
 4277W        W 5248   6.110   1.600   5.270
 4278W        W 5249  13.140   4.880   7.890
 4279W        W 5250   0.500   8.650   0.450
 4280W        W 5251  11.320   2.790   8.340
 4281W        W 5252   9.270   2.390   9.460
 4282W        W 5253   4.180   4.470   7.120
 4283W        W 5254   5.460   2.540  10.070
 4284W        W 5255   9.110   7.020  11.840
 4285W        W 5256   5.840  11.250   9.640
 4286W        W 5257   5.400   7.890   4.470
 4287W        W 5258   7.660   0.660   7.270
 4288W        W 5259   9.570   0.620   9.230
 4289W        W 5260   0.380   0.400  12.800
 4290W        W 5261   2.150  11.410   4.380
 4291W        W 5262   8.780  13.140   2.520
 4292W        W 5263   3.630  12.810   2.780
 4293W        W 5264   4.660   3.910   1.640
 4294W        W 5265   0.190   9.370   4.200
 4295W        W 5266  12.420  11.860   6.080
 4296W        W 5267   6.060   5.800   7.430
 4297W        W 5268   4.510   5.140   7.740
 4298W        W 5269   5.100  11.350   0.130
 4299W        W 5270   8.110   5.590   3.230
 4300W        W 5271   8.460   2.950  12.590
 4301W        W 5272   1.450   7.040   7.040
 4302W        W 5273   4.860   8.160   8.730
 4303W        W 5274  13.730   1.590   7.210
 4304W        W 5275   8.390  12.130   0.850
 4305W        W 5276   2.930  10.010   3.770
 4306W        W 5277   5.790  13.920   9.930
 4307W        W 5278   1.780   2.180   1.990
 4308W        W 5279   7.540   8.660  10.750
 4309W        W 5280  12.460   5.090   9.760
 4310W        W 5281   2.500   8.130  10.130
 4311W        W 5282   9.860   3.390  13.630
 4312W        W 5283   5.660   0.290   6.530
 4313W        W 5284   5.480   6.220   1.020
 4314W        W 5285   1.700   6.670   4.000
 4315W        W 5286   1.030   2.350   4.740
 4316W        W 5287   3.410   9.950   0.440
 4317W        W 5288   8.180   0.270   8.400
 4318W        W 5289   1.810   4.210  10.480
 4319W        W 5290   3.350   7.250   7.590
 4320W        W 5291   0.610   6.020   7.860
 4321W        W 5292  11.440  12.830  12.130
 4322W        W 5293  10.230   2.370   1.200
 4323W        W 5294   4.220   8.940   6.230
 4324W        W 5295   5.840   6.690   5.560
 4325W        W 5296   4.440   3.090  13.380
 4326W        W 5297   5.380   3.760  13.760
 4327W        W 5298   1.740   8.240  13.140
 4328W        W 5299  12.390  13.830  10.660
 4329W        W 5300   2.920  12.360  10.490
 4330W        W 5301  13.910   4.960   0.300
 4331W        W 5302   4.790  12.680   4.840
 4332W        W 5303   7.940   4.490  12.520
 4333W        W 5304  13.120  11.390   1.200
 4334W        W 5305   5.200   5.410   5.330
 4335W        W 5306  13.710  11.840  13.460
 4336W        W 5307   5.050   8.440   1.600
 4337W        W 5308   8.700   5.990  10.720
 4338W        W 5309   4.230  12.620  10.110
 4339W        W 5310  10.550   9.420   5.590
 4340W        W 5311   6.970   1.140   5.330
 4341W        W 5312   8.530   6.470   6.720
 4342W        W 5313   8.560   4.340   0.080
 4343W        W 5314   8.030   8.350  12.650
 4344W        W 5315   6.040   0.030   6.760
 4345W        W 5316   9.250  11.560   2.820
 4346W        W 5317   6.430  13.670   4.410
 4347W        W 5318   1.750   2.860  13.250
 4348W        W 5319   3.490   2.180   1.060
 4349W        W 5320   7.630   9.710  10.500
 4350W        W 5321   4.680  11.790   9.900
 4351W        W 5322  11.320   2.180   2.150
 4352W        W 5323   6.490  12.400   1.720
 4353W        W 5324  12.640  11.550   5.790
 4354W        W 5325  11.030   2.170   3.460
 4355W        W 5326   4.380   4.460   2.810
 4356W        W 5327   6.160   5.490   7.020
 4357W        W 5328  13.460   9.740   4.640
 4358W        W 5329   5.470  13.280  12.740
 4359W        W 5330  10.420   5.780  10.010
 4360W        W 5331  12.670   6.760  10.640
 4361W        W 5332  11.380  13.020   3.540
 4362W        W 5333   8.160   3.330   9.120
 4363W        W 5334   4.340  10.860   8.800
 4364W        W 5335   7.110   5.720   4.700
 4365W        W 5336   9.430  10.190   5.210
 4366W        W 5337   6.330   8.930   9.320
 4367W        W 5338   6.190   9.850   9.700
 4368W        W 5339   6.150   3.230  13.340
 4369W        W 5340   6.620   3.810  12.970
 4370W        W 5341  11.250  12.400   6.430
 4371W        W 5342   2.480   9.140   5.360
 4372W        W 5343  10.990  11.270   9.850
 4373W        W 5344   5.680  10.820   0.590
 4374W        W 5345   0.390  10.340   0.580
 4375W        W 5346  12.130   7.560   0.200
 4376W        W 5347   8.670   4.660  11.750
 4377W        W 5348   1.590  12.760  11.040
 4378W        W 5349  12.520   4.250   7.650
 4379W        W 5350  10.090  10.080  11.360
 4380W        W 5351   4.510   1.710   3.910
 4381W        W 5352  13.120  10.700   3.980
 4382W        W 5353   4.850   0.490  10.390
 4383W        W 5354   9.900   2.510   2.300
 4384W        W 5355   2.390   7.510   7.290
 4385W        W 5356  10.570   7.790   0.550
 4386W        W 5357   4.940   6.580   9.370
 4387W        W 5358   7.600   6.710  12.800
 4388W        W 5359  11.570  10.840   9.990
 4389W        W 5360  13.140   1.460   3.150
 4390W        W 5361   9.440   7.300   5.350
 4391W        W 5362   5.080   6.430   4.020
 4392W        W 5363  12.980   0.320  11.350
 4393W        W 5364   3.030  11.450   4.300
 4394W        W 5365   7.150   5.440  11.210
 4395W        W 5366   8.740   0.420   3.580
 4396W        W 5367   2.760  13.910   0.940
 4397W        W 5368   5.890   0.430  10.130
 4398W        W 5369   8.710   9.170   5.740
 4399W        W 5370   1.010   8.510   1.440
 4400W        W 5371  10.360  11.320   4.460
 4401W        W 5372  11.490   1.040  10.200
 4402W        W 5373   6.010   5.260   1.800
 4403W        W 5374  13.670   1.170  12.920
 4404W        W 5375   2.330   7.900  12.940
 4405W        W 5376   8.150  13.540   3.640
 4406W        W 5377  13.910   3.110   4.790
 4407W        W 5378  10.580   6.380  13.910
 4408W        W 5379  12.350  13.690   5.120
 4409W        W 5380  12.910   9.880   1.510
 4410W        W 5381   0.200   8.750   7.330
 4411W        W 5382   3.110   9.520   0.350
 4412W        W 5383   4.460   3.330  12.970
 4413W        W 5384   3.210  13.450  12.810
 4414W        W 5385   8.830  11.910   6.370
 4415W        W 5386   1.890  11.210  10.250
 4416W        W 5387   1.100   8.660   4.060
 4417W        W 5388   4.360   5.690   0.950
 4418W        W 5389   1.110  10.010   0.540
 4419W        W 5390   2.240   8.100   9.220
 4420W        W 5391   1.840   2.650  12.430
 4421W        W 5392   0.580  10.240   1.720
 4422W        W 5393   2.570   7.550   3.770
 4423W        W 5394   5.020   0.150   8.550
 4424W        W 5395   4.030   2.450   1.390
 4425W        W 5396   4.040   1.110  12.010
 4426W        W 5397   8.400   9.260   0.260
 4427W        W 5398   5.700   6.400   0.080
 4428W        W 5399   6.200   5.410   7.900
 4429W        W 5400   2.410   6.590  13.680
 4430W        W 5401   1.010   8.750   5.390
 4431W        W 5402   7.890   9.150   0.350
 4432W        W 5403  12.070   5.380   4.800
 4433W        W 5404  10.650   7.110   4.670
 4434W        W 5405   6.290  10.260   4.370
 4435W        W 5406  13.100  10.930   1.420
 4436W        W 5407  10.780   8.500   1.450
 4437W        W 5408   9.700   7.010   3.810
 4438W        W 5409   4.290   6.100   1.840
 4439W        W 5410   1.570   3.850   2.850
 4440W        W 5411   9.670   1.620   3.350
 4441W        W 5412   2.230   9.130   2.930
 4442W        W 5413   6.030  11.950   4.930
 4443W        W 5414  11.500  10.200   4.510
 4444W        W 5415  13.620  13.040   2.100
 4445W        W 5416   4.670   9.020   9.420
 4446W        W 5417   1.230  11.780   9.530
 4447W        W 5418   8.520   3.260   8.290
 4448W        W 5419   5.780   6.310   9.690
 4449W        W 5420   8.360   7.140   2.460
 4450W        W 5421   1.700   5.000   8.430
 4451W        W 5422  11.150   3.800   4.380
 4452W        W 5423   9.740   1.300  10.800
 4453W        W 5424   4.860   7.870   6.470
 4454W        W 5425   0.870  10.550   2.040
 4455W        W 5426   5.170   0.660   1.910
 4456W        W 5427   2.720   7.530  10.250
 4457W        W 5428  11.070   7.430  11.050
 4458W        W 5429   7.540   6.730   9.830
 4459W        W 5430   1.690  11.550   3.290
 4460W        W 5431   7.790  10.050   5.690
 4461W        W 5432   3.660  11.780  10.750
 4462W        W 5433   0.790   7.580   2.690
 4463W        W 5434  11.160   1.730   5.930
 4464W        W 5435   3.360  11.130  10.380
 4465W        W 5436  10.270   4.210   4.550
 4466W        W 5437   4.610   3.260   4.960
 4467W        W 5438  12.750   8.510   9.590
 4468W        W 5439  13.700  11.550   7.170
 4469W        W 5440  11.570   5.630   1.550
 4470W        W 5441  12.560   7.520   6.530
 4471W        W 5442  11.200  13.560   3.620
 4472W        W 5443   8.500   5.900   6.580
 4473W        W 5444  12.890  10.340   4.320
 4474W        W 5445   0.580  13.230   6.550
 4475W        W 5446   0.070  12.380   5.980
 4476W        W 5447   9.420  12.560   2.410
 4477W        W 5448   0.510   1.930  11.250
 4478W        W 5449   4.880   1.030   5.680
 4479W        W 5450   7.090  13.600   1.890
 4480W        W 5451   9.180   9.280   3.290
 4481W        W 5452   7.990   0.720   0.590
 4482W        W 5453   2.670   6.320  11.190
 4483W        W 5454   8.960   4.030   2.130
 4484W        W 5455  12.660   7.470  11.890
 4485W        W 5456  13.850   3.300   5.730
 4486W        W 5457   9.070   4.960  13.460
 4487W        W 5458   9.960   6.110   6.060
 4488W        W 5459   5.510   7.410   7.650
 4489W        W 5460  12.680  12.110   1.790
 4490W        W 5461   3.090  10.740   8.970
 4491W        W 5462   2.790   4.380  11.840
 4492W        W 5463   3.780   3.550  11.630
 4493W        W 5464   5.050  10.340   9.990
 4494W        W 5465   3.860  12.820  12.900
 4495W        W 5466   1.240   1.190   6.160
 4496W        W 5467  12.290  13.880   1.120
 4497W        W 5468   9.410   6.650   4.060
 4498W        W 5469   1.730  11.500   0.480
 4499W        W 5470  13.870  13.420   0.820
 4500W        W 5471   4.690   4.800  12.640
 4501W        W 5472  13.480  10.920  13.620
 4502W        W 5473   8.980  13.520   5.450
 4503W        W 5474   2.120   4.160   8.230
 4504W        W 5475   9.890   5.990   6.540
 4505W        W 5476   4.870  10.640   4.050
 4506W        W 5477   4.080   0.990   1.880
 4507W        W 5478   6.320   4.730   9.410
 4508W        W 5479   9.330  10.550   9.550
 4509W        W 5480   7.460   2.530   1.950
 4510W        W 5481   7.310   8.690  12.670
 4511W        W 5482  12.770   0.950  13.490
 4512W        W 5483   6.960   4.760  13.310
 4513W        W 5484   4.430   0.520   9.120
 4514W        W 5485   3.490   7.300  11.610
 4515W        W 5486  10.570   6.940  12.080
 4516W        W 5487   4.810  13.600   2.720
 4517W        W 5488   0.310   6.480   5.360
 4518W        W 5489   7.710   9.910   9.320
 4519W        W 5490   5.570  10.760   2.100
 4520W        W 5491   7.070   3.080   3.260
 4521W        W 5492   9.640   9.200   5.190
 4522W        W 5493   2.680   9.420  10.060
 4523W        W 5494  12.620   3.160   6.120
 4524W        W 5495   9.310   1.830   3.060
 4525W        W 5496   8.840   0.350   2.650
 4526W        W 5497   8.120   5.950   2.920
 4527W        W 5498  11.050  10.940   9.100
 4528W        W 5499   4.850  10.220   0.720
 4529W        W 5500   1.480   8.770  13.820
 4530W        W 5501  13.010   0.690  12.910
 4531W        W 5502   6.200   4.050   4.700
 4532W        W 5503   5.110  12.420   2.570
 4533W        W 5504   8.100   2.980   8.290
 4534W        W 5505   2.850   4.420   6.000
 4535W        W 5506   0.650   9.690   5.470
 4536W        W 5507   6.760   6.670   8.030
 4537W        W 5508   6.920   3.550  13.280
 4538W        W 5509   6.510   5.340   2.430
 4539W        W 5510   9.540   8.230   1.990
 4540W        W 5511  10.100  12.960   2.610
 4541W        W 5512  12.190   1.960   2.220
 4542W        W 5513   6.190  10.960   6.550
 4543W        W 5514   1.640  10.750   8.430
 4544W        W 5515   7.660  12.130   3.310
 4545W        W 5516   8.000   8.950   1.080
 4546W        W 5517  12.240   6.420   2.760
 4547W        W 5518   3.110  11.270   0.550
 4548W        W 5519   0.750   1.830  13.320
 4549W        W 5520   2.340  12.260  13.190
 4550W        W 5521   7.350  13.250   9.690
 4551W        W 5522   0.780   5.530   4.900
 4552W        W 5523   4.090   2.370   6.450
 4553W        W 5524   4.190  12.680   9.300
 4554W        W 5525   9.980   5.090   6.460
 4555W        W 5526   3.310   9.040   3.080
 4556W        W 5527   7.100   0.010   9.900
 4557W        W 5528  11.940   6.780   9.050
 4558W        W 5529  12.900  10.160  13.350
 4559W        W 5530   6.210  13.690   3.560
 4560W        W 5531  13.840  13.010   0.460
 4561W        W 5532   5.270   1.700  10.190
 4562W        W 5533   2.170   6.330   4.390
 4563W        W 5534  10.670   7.600   9.020
 4564W        W 5535   0.510   8.470  13.230
 4565W        W 5536   5.780   2.180  12.410
 4566W        W 5537   2.000   7.570   7.970
 4567W        W 5538   5.220  11.510   1.110
 4568W        W 5539   6.550   1.720  12.200
 4569W        W 5540  13.740   9.990  13.160
 4570W        W 5541   6.620   2.630   5.850
 4571W        W 5542   0.770   0.990  11.570
 4572W        W 5543   4.850   5.830   2.160
 4573W        W 5544  10.070   4.330   9.520
 4574W        W 5545  11.040   2.350  11.960
 4575W        W 5546   7.370   9.970   7.550
 4576W        W 5547   3.060  13.500   0.220
 4577W        W 5548  13.470   7.750  12.920
 4578W        W 5549  10.770   6.670   5.670
 4579W        W 5550   5.570  12.280  13.640
 4580W        W 5551   9.820   1.510   4.780
 4581W        W 5552   1.970  13.540   1.640
 4582W        W 5553   2.940   1.150   8.710
 4583W        W 5554  12.790   6.370   8.630
 4584W        W 5555   1.060   1.900   1.370
 4585W        W 5556   1.720   8.870  10.080
 4586W        W 5557  11.070   4.940  11.520
 4587W        W 5558   5.910   4.690   0.250
 4588W        W 5559   2.680   6.220  10.040
 4589W        W 5560   8.660   2.270  11.090
 4590W        W 5561  12.530   8.010   6.710
 4591W        W 5562   8.650  11.730   2.330
 4592W        W 5563   3.590   2.900   7.580
 4593W        W 5564   9.260  13.500   4.610
 4594W        W 5565  13.460  13.370  11.620
 4595W        W 5566   4.260  11.630   5.600
 4596W        W 5567   5.950  11.650   4.520
 4597W        W 5568  13.400   2.010   0.450
 4598W        W 5569   0.020   4.890   4.980
 4599W        W 5570  10.590  10.510   8.790
 4600W        W 5571  13.570   9.380   4.990
 4601W        W 5572   0.410   2.660  10.050
 4602W        W 5573  13.330   3.130   8.840
 4603W        W 5574  13.720   2.870  13.210
 4604W        W 5575   5.010  11.350   5.390
 4605W        W 5576  12.360   2.920   5.310
 4606W        W 5577   4.020   9.640  13.120
 4607W        W 5578  13.330  11.830   1.290
 4608W        W 5579   5.460   1.480  12.560
 4609W        W 5580   1.930   4.240   7.760
 4610W        W 5581   2.210  10.840   7.720
 4611W        W 5582   1.620   7.080  13.500
 4612W        W 5583  11.410   0.740   8.080
 4613W        W 5584   1.420   2.750   4.990
 4614W        W 5585  11.330  12.960   6.660
 4615W        W 5586   2.350  11.090   9.480
 4616W        W 5587  10.080   6.220  13.220
 4617W        W 5588   7.260   5.090  13.640
 4618W        W 5589   5.320   9.170  12.250
 4619W        W 5590   7.830   4.710   5.460
 4620W        W 5591   1.120   1.690   3.510
 4621W        W 5592   5.810   0.400  12.590
 4622W        W 5593   1.770   0.690   8.980
 4623W        W 5594   2.000   5.180  10.350
 4624W        W 5595   8.390   4.200   2.460
 4625W        W 5596   5.250   7.690   4.930
 4626W        W 5597   0.360  13.450   6.120
 4627W        W 5598   8.710   4.140  10.540
 4628W        W 5599   2.910   4.810  12.100
 4629W        W 5600   7.090   4.740  12.050
 4630W        W 5601  13.580   6.320   7.340
 4631W        W 5602   6.410   7.830  11.860
 4632W        W 5603   1.540   0.470   9.980
 4633W        W 5604  13.170   6.790   8.660
 4634W        W 5605  11.730   9.950   0.530
 4635W        W 5606   5.180   0.720   3.270
 4636W        W 5607   6.310   2.550   8.630
 4637W        W 5608   3.640   5.370  11.770
 4638W        W 5609   7.230   1.050   2.530
 4639W        W 5610   8.310   8.460   7.640
 4640W        W 5611   8.030  10.540   1.030
 4641W        W 5612   9.750   5.410   7.090
 4642W        W 5613  11.310   3.690   3.830
 4643W        W 5614  11.010   0.360  11.350
 4644W        W 5615   4.040   4.850  12.930
 4645W        W 5616  13.200   4.340   8.620
 4646W        W 5617   4.790  13.070   1.590
 4647W        W 5618   5.440   2.070   9.900
 4648W        W 5619  12.640   1.470   1.810
 4649W        W 5620   3.830  11.440   5.650
 4650W        W 5621   3.480  13.340   7.660
 4651W        W 5622  11.940   3.640  10.880
 4652W        W 5623   0.040   5.540  10.810
 4653W        W 5624   2.620   4.480   4.640
 4654W        W 5625  12.770   8.320  12.120
 4655W        W 5626   2.720  12.980  11.670
 4656W        W 5627   5.790   6.450   6.000
 4657W        W 5628   4.670   7.480   9.300
 4658W        W 5629   8.440   1.390   3.760
 4659W        W 5630   1.340   5.130   8.750
 4660W        W 5631   0.760   4.740   6.030
 4661W        W 5632   2.930   1.360   4.340
 4662W        W 5633   7.920   3.030   7.120
 4663W        W 5634  11.420   6.110   8.510
 4664W        W 5635   2.270   6.790  11.490
 4665W        W 5636  11.730   9.020  11.790
 4666W        W 5637   5.010   3.660   8.910
 4667W        W 5638   2.940  10.010   0.280
 4668W        W 5639  10.990   9.350   9.780
 4669W        W 5640   5.290   4.160   0.720
 4670W        W 5641  12.930  10.290   8.680
 4671W        W 5642   9.240   3.260   7.870
 4672W        W 5643  11.150   6.560  11.400
 4673W        W 5644  12.300   4.550  10.540
 4674W        W 5645   0.130   1.760   0.340
 4675W        W 5646   9.100   9.870  13.450
 4676W        W 5647   1.110   5.660   7.310
 4677W        W 5648   3.250   5.170  12.300
 4678W        W 5649   9.920  13.910  10.960
 4679W        W 5650   6.850   5.410  13.760
 4680W        W 5651   3.240   2.620   1.670
 4681W        W 5652   4.280   6.930   3.040
 4682W        W 5653   1.070   5.190   9.290
 4683W        W 5654   3.930   8.090  10.230
 4684W        W 5655   9.830   4.290   3.160
 4685W        W 5656  10.640   4.460   5.330
 4686W        W 5657   6.410   1.700   2.530
 4687W        W 5658   6.130   4.530   0.650
 4688W        W 5659  11.970   1.500   2.540
 4689W        W 5660   1.220   6.770   7.440
 4690W        W 5661  10.930   6.460   6.060
 4691W        W 5662  10.640   0.960   5.010
 4692W        W 5663   1.670  11.620   1.220
 4693W        W 5664  11.340   1.240   8.040
 4694W        W 5665  10.000  10.060  13.210
 4695W        W 5666  13.120   0.040  12.200
 4696W        W 5667  11.780   3.170   9.530
 4697W        W 5668   0.990  12.030   3.000
 4698W        W 5669  13.880  11.430  13.710
 4699W        W 5670  13.440   8.970   5.630
 4700W        W 5671  13.850   8.020  11.810
 4701W        W 5672   1.510   9.410   6.070
 4702W        W 5673  10.210   2.650   7.470
 4703W        W 5674  12.260  10.170   3.130
 4704W        W 5675   8.820   6.690   4.280
 4705W        W 5676   9.360  12.700   3.840
 4706W        W 5677  13.110   5.240   6.730
 4707W        W 5678   3.320   7.070   3.880
 4708W        W 5679   2.780   1.440  13.690
 4709W        W 5680   1.470  12.460   0.370
 4710W        W 5681  12.910   4.420   6.070
 4711W        W 5682  12.170  10.040  12.500
 4712W        W 5683  12.660  11.530   9.910
 4713W        W 5684   9.630   1.060   0.620
 4714W        W 5685   8.530   5.640   0.580
 4715W        W 5686   6.160   6.530   4.810
 4716W        W 5687  10.230   2.250  12.360
 4717W        W 5688   0.760   7.240   0.540
 4718W        W 5689   5.890   6.980   2.770
 4719W        W 5690   1.110   1.940   8.780
 4720W        W 5691   6.730   9.720   5.470
 4721W        W 5692  10.370  10.440   3.180
 4722W        W 5693   4.210   0.520   7.710
 4723W        W 5694   4.370   7.680   3.520
 4724W        W 5695   6.490  10.430   7.280
 4725W        W 5696  12.420  12.420   9.880
 4726W        W 5697  10.130   9.840   6.850
 4727W        W 5698   7.540   6.500   6.410
 4728W        W 5699  11.010   1.780   9.450
 4729W        W 5700   8.290  13.890   4.020
 4730W        W 5701   5.870   1.640  13.310
 4731W        W 5702   3.290   8.080   3.780
 4732W        W 5703   4.910   7.940   1.480
 4733W        W 5704   2.410  13.230  12.090
 4734W        W 5705   3.330   2.330  11.610
 4735W        W 5706   4.260   3.630   5.460
 4736W        W 5707  12.120   4.260  12.650
 4737W        W 5708   0.080   5.330  12.320
 4738W        W 5709   3.870   4.600  11.980
 4739W        W 5710   3.490   1.530   5.200
 4740W        W 5711  10.590   3.010   4.700
 4741W        W 5712   3.380  10.740   0.150
 4742W        W 5713  12.260   3.420  13.160
 4743W        W 5714   0.630   9.290  11.510
 4744W        W 5715  11.660   6.850   0.830
 4745W        W 5716   4.490  10.340   2.850
 4746W        W 5717   8.500   8.950   9.360
 4747W        W 5718  11.660   6.620   7.160
 4748W        W 5719   9.990   4.190   0.200
 4749W        W 5720   8.160   2.520  11.290
 4750W        W 5721  13.150   6.750   3.040
 4751W        W 5722  11.890   7.110  10.970
 4752W        W 5723   8.530   0.700  13.700
 4753W        W 5724   9.290   8.650   3.150
 4754W        W 5725   8.790   0.900   0.860
 4755W        W 5726   5.340   2.220  12.180
 4756W        W 5727   1.800  12.340   0.040
 4757W        W 5728   0.110   7.580  11.730
 4758W        W 5729  10.040   3.820  13.290
 4759W        W 5730  12.940   6.390  11.520
 4760W        W 5731   7.970   6.240   2.470
 4761W        W 5732  11.090   3.590  13.240
 4762W        W 5733  10.000  13.910   4.100
 4763W        W 5734  13.520  11.950  10.150
 4764W        W 5735   0.290   1.810   6.970
 4765W        W 5736   5.370  10.560  10.400
 4766W        W 5737   9.570   1.660   3.950
 4767W        W 5738   1.390   6.820   2.840
 4768W        W 5739   2.850   2.700   0.760
 4769W        W 5740  13.870  13.020   9.810
 4770W        W 5741   8.400   3.030   5.590
 4771W        W 5742  12.820  10.780  10.290
 4772W        W 5743  12.880   7.880   9.850
 4773W        W 5744  12.220   6.890   0.820
 4774W        W 5745  10.120   5.320  10.600
 4775W        W 5746   8.930   5.740   6.840
 4776W        W 5747   3.710  13.400   3.930
 4777W        W 5748   2.300  11.400  13.870
 4778W        W 5749   7.470   1.980   0.710
 4779W        W 5750   9.070  11.630   9.130
 4780W        W 5751   7.420   1.670   8.800
 4781W        W 5752   9.920   7.890   8.010
 4782W        W 5753   3.670  11.920   1.250
 4783W        W 5754   0.410   5.590   5.990
 4784W        W 5755   6.340  13.140  12.600
 4785W        W 5756   4.810   6.890   3.650
 4786W        W 5757   4.320   5.450   9.780
 4787W        W 5758  11.420  12.380   5.100
 4788W        W 5759  12.630   3.680   2.300
 4789W        W 5760   4.700  13.560  12.640
 4790W        W 5761   6.860   0.880   2.870
 4791W        W 5762  10.450   8.870   0.310
 4792W        W 5763   0.930   3.930   9.710
 4793W        W 5764   1.380   9.950   6.110
 4794W        W 5765  11.230  12.820   4.020
 4795W        W 5766   0.960   3.050   4.290
 4796W        W 5767   3.650   8.760   2.640
 4797W        W 5768   6.530   2.780   9.670
 4798W        W 5769  11.220  13.000   2.380
 4799W        W 5770   0.970   2.940   6.390
 4800W        W 5771   7.120  13.810   7.320
 4801W        W 5772  10.240   0.200   6.900
 4802W        W 5773   1.670   2.010  10.440
 4803W        W 5774  13.720   8.390   3.110
 4804W        W 5775  10.430   7.470   1.380
 4805W        W 5776   3.960  11.120   2.780
 4806W        W 5777  13.100   5.010   0.800
 4807W        W 5778  10.570  10.810   7.430
 4808W        W 5779   3.220  10.530   4.280
 4809W        W 5780   1.030  12.540   2.020
 4810W        W 5781   3.930  10.740   6.410
 4811W        W 5782  11.060  11.760   7.670
 4812W        W 5783  10.900   6.440  10.090
 4813W        W 5784   1.160   6.650   6.890
 4814W        W 5785   4.660   1.860   0.730
 4815W        W 5786   0.190   1.660   2.580
 4816W        W 5787   2.360   5.680   3.420
 4817W        W 5788  13.620  11.650   8.240
 4818W        W 5789   4.030  10.220   2.730
 4819W        W 5790   4.820   7.780  11.160
 4820W        W 5791  12.610  12.540   3.670
 4821W        W 5792   8.420  10.080   8.750
 4822W        W 5793   8.240   3.900  10.850
 4823W        W 5794   5.840   8.820   7.440
 4824W        W 5795   0.730   6.180  11.860
 4825W        W 5796   3.880  10.670   6.960
 4826W        W 5797   8.260   8.090   6.800
 4827W        W 5798  10.720  10.520  13.330
 4828W        W 5799   9.040   1.310   7.420
 4829W        W 5800   9.960   7.560   9.140
 4830W        W 5801  11.500   7.970  13.290
 4831W        W 5802   5.540   4.790   7.850
 4832W        W 5803  13.040   7.420   0.970
 4833W        W 5804   5.980   7.420   6.610
 4834W        W 5805   0.160  11.520   3.290
 4835W        W 5806  11.220   7.400   1.790
 4836W        W 5807   5.560  10.560   3.680
 4837W        W 5808   5.180   2.470   7.940
 4838W        W 5809  12.400   1.670   1.450
 4839W        W 5810   0.540  12.110   8.770
 4840W        W 5811   1.600   9.090   7.350
 4841W        W 5812   9.180   6.550   0.510
 4842W        W 5813  12.110   1.410   1.120
 4843W        W 5814  13.480   7.050   5.100
 4844W        W 5815  12.490   7.850  12.150
 4845W        W 5816  12.120  13.170   9.450
 4846W        W 5817   2.160  10.270  10.020
 4847W        W 5818   1.920  10.620   2.100
 4848W        W 5819   3.340   4.660   2.970
 4849W        W 5820   3.300   1.390  13.020
 4850W        W 5821   0.700   6.670  13.140
 4851W        W 5822   8.950   3.650  10.730
 4852W        W 5823   0.080   2.610   6.340
 4853W        W 5824   5.390   1.760   8.650
 4854W        W 5825   7.710  11.870   5.110
 4855W        W 5826   4.840  12.970   0.660
 4856W        W 5827  12.230  11.240   9.910
 4857W        W 5828   0.110   7.290   8.970
 4858W        W 5829   0.790   7.080   2.200
 4859W        W 5830   4.750   4.140  13.240
 4860W        W 5831   8.260  12.180   9.490
 4861W        W 5832   7.120   7.690   6.930
 4862W        W 5833   7.300   7.800   2.320
 4863W        W 5834  12.800   4.740   6.980
 4864W        W 5835   2.030   7.880  13.350
 4865W        W 5836   6.270  11.920   0.190
 4866W        W 5837   3.530   6.180   2.180
 4867W        W 5838  13.450   0.980   4.440
 4868W        W 5839   1.750  12.320   2.610
 4869W        W 5840   5.630  12.850   8.820
 4870W        W 5841   0.390   3.950   5.880
 4871W        W 5842   4.330  11.540   2.160
 4872W        W 5843   2.940  13.660  13.160
 4873W        W 5844   9.820   4.650   3.510
 4874W        W 5845  11.890   8.520   8.540
 4875W        W 5846  13.200  13.800   2.380
 4876W        W 5847   2.710  12.310   1.150
 4877W        W 5848   0.760   5.250   5.780
 4878W        W 5849  13.060   5.890   4.070
 4879W        W 5850   9.480   5.580   3.080
 4880W        W 5851   3.780   6.540  11.500
 4881W        W 5852   4.980  11.820  11.350
 4882W        W 5853  12.240   1.040   0.750
 4883W        W 5854  10.010   9.720   3.000
 4884W        W 5855  10.460   2.030   4.180
 4885W        W 5856  13.250   0.670   2.020
 4886W        W 5857  10.190   4.460   4.940
 4887W        W 5858   3.270   0.850   6.700
 4888W        W 5859   5.290  12.600   0.540
 4889W        W 5860   8.140   8.700   8.340
 4890W        W 5861  12.500  12.340   0.530
 4891W        W 5862   5.310   8.390   4.310
 4892W        W 5863   9.550   5.360   5.760
 4893W        W 5864   5.220  13.060   3.310
 4894W        W 5865   6.600   3.340   5.320
 4895W        W 5866  11.000   8.540   4.020
 4896W        W 5867  12.290  10.570   2.880
 4897W        W 5868   7.100   4.140  10.340
 4898W        W 5869   8.410   2.470  13.320
 4899W        W 5870  11.540   8.720   1.190
 4900W        W 5871   9.300  10.390  10.560
 4901W        W 5872   0.400  11.710  13.400
 4902W        W 5873   5.710   6.120   0.540
 4903W        W 5874   4.230   3.100  12.520
 4904W        W 5875   4.580   8.310  10.570
 4905W        W 5876   6.930  13.160   0.260
 4906W        W 5877   2.660   9.130  10.470
 4907W        W 5878  12.750   0.530   1.920
 4908W        W 5879  11.120   7.930  11.200
 4909W        W 5880   0.160   4.740   6.900
 4910W        W 5881  11.630  12.560   2.470
 4911W        W 5882   5.010   0.530   5.800
 4912W        W 5883   7.790   2.500   6.250
 4913W        W 5884  11.670  11.430   8.660
 4914W        W 5885  13.750   8.590   0.010
 4915W        W 5886   5.090   0.620   3.760
 4916W        W 5887   2.900  12.100  10.010
 4917W        W 5888   5.340   3.580   3.200
 4918W        W 5889  13.790  13.430  12.700
 4919W        W 5890   5.240   0.190   6.120
 4920W        W 5891   3.100   5.370   4.300
 4921W        W 5892   8.720   4.600   7.950
 4922W        W 5893  12.010  11.070   6.820
 4923W        W 5894   0.570   0.580  10.650
 4924W        W 5895   7.440  11.400   5.520
 4925W        W 5896   8.350   3.850   1.700
 4926W        W 5897   5.600   5.280  12.150
 4927W        W 5898   6.280   8.900   9.800
 4928W        W 5899   5.130   8.060   2.630
 4929W        W 5900   8.710   1.870   0.390
 4930W        W 5901   0.470   3.030   6.310
 4931W        W 5902   0.690   8.220   0.550
 4932W        W 5903   3.930  12.790   5.340
 4933W        W 5904   1.320   5.210   4.160
 4934W        W 5905   2.610   2.920   7.170
 4935W        W 5906   6.920  12.450   4.340
 4936W        W 5907   6.250   4.090   6.780
 4937W        W 5908   9.110   6.880   9.200
 4938W        W 5909   9.750   3.050   4.090
 4939W        W 5910   2.620   3.040  12.430
 4940W        W 5911   3.410   2.140   2.570
 4941W        W 5912   2.500   9.550  12.700
 4942W        W 5913   5.320   8.160  11.310
 4943W        W 5914   9.180  13.400  10.110
 4944W        W 5915   2.270   3.830   5.440
 4945W        W 5916   8.240   5.230  13.480
 4946W        W 5917   5.710   7.230   9.060
 4947W        W 5918  10.910   4.550   3.800
 4948W        W 5919  10.560   4.370  11.970
 4949W        W 5920  11.240  12.350   8.920
 4950W        W 5921  11.980   8.360   2.830
 4951W        W 5922   3.710  10.950   2.370
 4952W        W 5923   1.150   1.930  10.260
 4953W        W 5924   6.520   0.630  11.320
 4954W        W 5925  11.890   9.260   0.070
 4955W        W 5926  12.340  12.740   0.230
 4956W        W 5927   3.120   9.440   7.400
 4957W        W 5928   5.260   5.950   5.230
 4958W        W 5929   5.690   9.600   0.040
 4959W        W 5930   7.510   7.790   9.780
 4960W        W 5931   3.920  10.960   1.640
 4961W        W 5932   7.320   1.180   1.590
 4962W        W 5933  11.110   5.920   2.800
 4963W        W 5934   8.650  13.710   9.160
 4964W        W 5935  12.750   9.730   9.290
 4965W        W 5936   3.570   7.590   3.930
 4966W        W 5937   8.390   6.590   7.230
 4967W        W 5938  12.920  11.830   0.930
 4968W        W 5939   3.520   3.440  10.620
 4969W        W 5940   3.860   3.060   8.290
 4970W        W 5941  12.350   5.540   3.500
 4971W        W 5942   8.080   0.980   3.860
 4972W        W 5943   9.510  11.880   0.730
 4973W        W 5944   8.240   9.930   9.230
 4974W        W 5945  12.700   5.200   7.670
 4975W        W 5946   6.640   6.180   8.240
 4976W        W 5947   3.510   5.810   2.520
 4977W        W 5948   9.350   6.850   9.630
 4978W        W 5949   1.430   1.240   0.460
 4979W        W 5950  12.930   9.320  11.260
 4980W        W 5951  13.730   1.820   9.160
 4981W        W 5952   1.360   5.140   0.890
 4982W        W 5953   4.200   5.680  10.290
 4983W        W 5954   7.510  13.220   5.110
 4984W        W 5955  10.120   3.620   5.320
 4985W        W 5956   5.020   1.490   1.700
 4986W        W 5957   4.600  11.190   8.440
 4987W        W 5958  11.870  12.890   0.420
 4988W        W 5959  12.940  10.190   7.840
 4989W        W 5960  12.530   3.960   6.350
 4990W        W 5961   1.890   9.920   2.860
 4991W        W 5962  11.200  10.260   3.570
 4992W        W 5963   8.230   7.520   9.110
 4993W        W 5964   6.370   3.710   9.420
 4994W        W 5965   6.980   2.280   8.140
 4995W        W 5966  12.330   5.420   7.490
 4996W        W 5967  11.470   0.400   7.110
 4997W        W 5968   8.970  12.050   7.660
 4998W        W 5969  11.220   2.200   4.760
 4999W        W 5970   2.380   5.960  13.790
 5000W        W 5971   1.220   3.080   1.930
 5001W        W 5972   2.330   6.160   1.230
 5002W        W 5973   6.090   5.520  13.000
 5003W        W 5974   9.430   1.680   6.090
 5004W        W 5975   6.220   0.610   9.290
 5005W        W 5976  11.810   6.770   4.980
 5006W        W 5977   4.390   2.890  13.860
 5007W        W 5978  10.920  10.460   7.630
 5008W        W 5979   2.960   8.200   3.350
 5009W        W 5980  11.710   6.500   1.580
 5010W        W 5981   6.840   4.050   0.390
 5011W        W 5982   0.140   9.860   0.690
 5012W        W 5983   8.520   0.260   7.110
 5013W        W 5984   4.690   1.360   0.770
 5014W        W 5985   5.320   6.980  12.930
 5015W        W 5986   4.430   1.200   3.660
 5016W        W 5987   1.330   2.880   7.130
 5017W        W 5988   5.260  10.940  11.310
 5018W        W 5989   9.940   3.430   9.100
 5019W        W 5990   0.600   3.030  10.730
 5020W        W 5991   4.600   6.980   2.580
 5021W        W 5992   3.550   0.690   8.700
 5022W        W 5993   0.010   7.220  10.950
 5023W        W 5994   7.680   9.890  11.610
 5024W        W 5995   3.680  10.600  11.610
 5025W        W 5996   3.280   9.210   4.030
 5026W        W 5997   6.800   1.900   2.800
 5027W        W 5998   5.280  13.770  12.820
 5028W        W 5999   9.530   6.810   6.410
 5029W        W 6000  10.870   2.170   5.960
 5030W        W 6001   6.610  13.330   6.630
 5031W        W 6002   5.240   7.890   6.060
 5032W        W 6003   9.390  10.720  10.990
 5033W        W 6004  13.120   5.420   1.100
 5034W        W 6005   2.220   8.650   6.710
 5035W        W 6006  12.410   9.820   5.800
 5036W        W 6007  11.490   2.150   7.720
 5037W        W 6008   3.550   7.790   9.200
 5038W        W 6009   6.240   4.090  11.110
 5039W        W 6010   0.980   7.900  12.790
 5040W        W 6011   0.040   1.110   0.890
 5041W        W 6012   8.300   7.080   8.840
 5042W        W 6013   8.540   1.410   7.580
 5043W        W 6014   5.150   2.720   4.430
 5044W        W 6015   8.960   2.580   0.870
 5045W        W 6016   2.530   3.990  10.460
 5046W        W 6017  10.610  11.560   1.440
 5047W        W 6018   4.800   3.570   4.610
 5048W        W 6019  12.120   3.160   2.660
 5049W        W 6020  12.890  13.750   2.780
 5050W        W 6021   4.950   4.230   8.770
 5051W        W 6022   2.640  10.770   8.080
 5052W        W 6023  12.570  10.900  12.590
 5053W        W 6024   6.680  10.080  10.830
 5054W        W 6025   8.100   8.280  11.190
 5055W        W 6026  10.580   2.080  12.960
 5056W        W 6027  11.990  10.500   6.620
 5057W        W 6028   0.060  10.090   5.090
 5058W        W 6029   8.720   7.960   3.980
 5059W        W 6030  10.770   5.730  11.380
 5060W        W 6031   9.970   2.770   8.350
 5061W        W 6032   5.570   7.010   0.730
 5062W        W 6033  11.710  12.510   0.140
 5063W        W 6034   4.160  12.140   4.420
 5064W        W 6035   0.010  12.620  13.910
 5065W        W 6036   9.510   3.820   5.970
 5066W        W 6037   1.620  12.000   0.350
 5067W        W 6038  11.490   3.160   9.040
 5068W        W 6039   7.740   4.920   9.420
 5069W        W 6040   0.720   2.960   0.550
 5070W        W 6041   0.350   6.310  12.170
 5071W        W 6042   9.630   3.860   7.250
 5072W        W 6043   0.910   1.350   9.780
 5073W        W 6044   3.160  12.680   6.420
 5074W        W 6045  10.770  10.640   1.110
 5075W        W 6046   8.140   7.330   7.870
 5076W        W 6047   5.350   1.870   3.620
 5077W        W 6048   3.810  12.370  13.230
 5078W        W 6049   2.390   6.300  11.590
 5079W        W 6050   4.640   7.820   8.460
 5080W        W 6051  10.030   8.020   6.850
 5081W        W 6052   1.810   7.240   1.690
 5082W        W 6053   1.160  11.400   4.420
 5083W        W 6054   5.630  13.340   7.050
 5084W        W 6055  13.840  12.140   8.980
 5085W        W 6056   1.540   5.260  13.630
 5086W        W 6057   4.330   9.820  12.650
 5087W        W 6058   2.050   8.470  10.960
 5088W        W 6059   0.240   5.960   0.290
 5089W        W 6060   3.840   1.860   2.670
 5090W        W 6061  13.280   7.510   3.780
 5091W        W 6062   6.940  10.890  10.750
 5092W        W 6063  11.080   9.250  12.780
 5093W        W 6064  10.980   2.890   7.100
 5094W        W 6065   6.370  12.580   9.300
 5095W        W 6066  11.260   2.890   3.280
 5096W        W 6067   0.560  10.510  12.050
 5097W        W 6068  12.800   6.330   5.730
 5098W        W 6069   8.260   1.910   0.190
 5099W        W 6070   5.620   9.500   2.620
 5100W        W 6071  12.000   0.410   8.900
 5101W        W 6072   5.600   7.880   1.390
 5102W        W 6073   0.710   5.340   8.610
 5103W        W 6074  11.330   5.990   6.810
 5104W        W 6075  11.640   2.950   0.740
 5105W        W 6076   8.320   4.390  10.980
 5106W        W 6077   1.130   6.480  13.220
 5107W        W 6078   3.230   4.100   6.700
 5108W        W 6079   6.490  11.120   4.790
 5109W        W 6080   8.260   6.130  12.900
 5110W        W 6081   6.930  10.710   6.270
 5111W        W 6082   0.730  11.470   1.380
 5112W        W 6083   0.380   9.920   1.330
 5113W        W 6084   1.490   7.840   0.170
 5114W        W 6085  11.880   3.100  10.820
 5115W        W 6086   7.770  10.930   8.330
 5116W        W 6087  13.910   4.130  13.700
 5117W        W 6088  11.150   6.610  10.900
 5118W        W 6089   6.690   8.770   1.460
 5119W        W 6090   2.210   5.240   1.290
 5120W        W 6091   6.040   1.430   1.930
 5121W        W 6092   1.310   3.540  10.970
 5122W        W 6093   3.420   5.170   6.890
 5123W        W 6094   0.970   4.290   8.350
 5124W        W 6095  10.880   8.950   6.560
 5125W        W 6096  13.230   4.870  12.270
 5126W        W 6097  10.090   0.170   2.850
 5127W        W 6098   3.200   3.410  11.030
 5128W        W 6099   2.690   2.600   7.720
 5129W        W 6100   1.610   5.340  11.590
 5130W        W 6101   7.130   0.790  10.580
 5131W        W 6102   5.010  11.530  13.000
 5132W        W 6103   2.530   4.660   5.600
 5133W        W 6104   8.360   7.830   8.740
 5134W        W 6105  10.920   3.610   1.030
 5135W        W 6106   3.680   3.060  10.270
 5136W        W 6107   1.000   2.350   6.370
 5137W        W 6108   7.760   1.760  13.850
 5138W        W 6109  10.400  12.580   6.430
 5139W        W 6110   4.170   6.330   6.610
 5140W        W 6111   7.030   2.400   2.860
 5141W        W 6112  13.750   0.570  11.640
 5142W        W 6113   6.190   9.920   9.220
 5143W        W 6114  13.580   3.560  12.550
 5144W        W 6115   9.670   4.170   9.250
 5145W        W 6116  11.080  12.700  13.230
 5146W        W 6117   9.940   5.360   2.970
 5147W        W 6118   6.480  13.100   4.080
 5148W        W 6119   9.270   1.040   9.370
 5149W        W 6120  11.810  12.170   3.450
 5150W        W 6121   2.170  11.110  11.500
 5151W        W 6122   0.930   5.460   6.800
 5152W        W 6123  12.710   1.160   4.870
 5153W        W 6124   8.640  10.010  13.310
 5154W        W 6125  12.140   5.540   1.650
 5155W        W 6126   3.270  11.130   2.590
 5156W        W 6127   0.150   2.900   9.750
 5157W        W 6128  10.810   8.610   9.300
 5158W        W 6129   4.280  11.360   8.040
 5159W        W 6130   9.670   1.850  10.890
 5160W        W 6131   1.240   8.490  11.340
 5161W        W 6132  11.470  10.110   8.290
 5162W        W 6133  11.900   7.480   8.200
 5163W        W 6134   8.300   1.890  10.360
 5164W        W 6135   0.920   2.210  12.990
 5165W        W 6136  11.060   5.030   3.850
 5166W        W 6137   3.020   7.680   8.320
 5167W        W 6138   7.970   6.200   3.930
 5168W        W 6139   0.880   8.790  11.990
 5169W        W 6140  12.530   4.700   8.540
 5170W        W 6141   7.390   6.240  10.690
 5171W        W 6142   5.560   6.280  11.820
 5172W        W 6143   5.200  11.950  13.790
 5173W        W 6144  13.530   0.030  13.470
 5174W        W 6145   4.090  10.520   9.920
 5175W        W 6146   3.760   4.120   9.080
 5176W        W 6147  13.320  13.690   4.070
 5177W        W 6148   2.150   9.410   7.980
 5178W        W 6149   3.950   4.360   0.500
 5179W        W 6150   7.950   8.770   2.530
 5180W        W 6151  13.080   3.870  10.370
 5181W        W 6152   4.560  12.120  10.680
 5182W        W 6153   1.240   8.870   2.100
 5183W        W 6154   4.070   6.580   5.320
 5184W        W 6155   2.900  11.420   1.420
 5185W        W 6156   6.100  13.550   4.040
 5186W        W 6157   3.320   7.130  13.490
 5187W        W 6158   0.390   2.140   9.950
 5188W        W 6159   7.710   5.340   1.810
 5189W        W 6160  10.400  12.550   2.550
 5190W        W 6161   3.980   8.350   2.900
 5191W        W 6162   0.620   0.160   8.790
 5192W        W 6163   9.510  10.570   3.590
 5193W        W 6164  11.020  12.990  12.350
 5194W        W 6165  12.920   5.040   9.950
 5195W        W 6166  11.760   8.300   0.780
 5196W        W 6167  10.350   2.710   0.650
 5197W        W 6168  13.110   3.700  11.530
 5198W        W 6169   3.850   5.340   4.600
 5199W        W 6170  10.850   0.710   3.270
 5200W        W 6171  12.360   9.670   3.300
 5201W        W 6172   3.560   8.990  10.610
 5202W        W 6173  11.900   5.110   7.410
 5203W        W 6174   9.740   2.610   4.490
 5204W        W 6175   9.530   1.120   4.920
 5205W        W 6176  11.910   5.570   7.840
 5206W        W 6177   6.000   1.460   1.260
 5207W        W 6178  12.940   0.810   8.400
 5208W        W 6179   0.670   5.610  11.530
 5209W        W 6180   3.350  11.770  13.630
 5210W        W 6181   5.780   3.130  13.000
 5211W        W 6182   2.310   2.660   7.450
 5212W        W 6183   3.720   9.200   3.850
 5213W        W 6184   7.040   5.990   5.730
 5214W        W 6185   7.830   2.550   8.230
 5215W        W 6186  12.870   8.600   7.260
 5216W        W 6187  11.060   5.460   5.890
 5217W        W 6188  11.070   7.110   4.310
 5218W        W 6189   2.030   7.540   4.770
 5219W        W 6190  11.830  10.650   7.990
 5220W        W 6191   2.090   4.580   0.890
 5221W        W 6192  10.000   1.920   8.150
 5222W        W 6193  12.570  11.310   2.270
 5223W        W 6194   8.550   6.220   3.590
 5224W        W 6195   9.330   2.230   4.480
 5225W        W 6196  13.230  12.020  12.540
 5226W        W 6197   3.000   9.940   1.280
 5227W        W 6198   7.290   7.520  13.040
 5228W        W 6199  12.280   5.180  12.320
 5229W        W 6200  13.710  12.390  11.230
 5230W        W 6201   0.340   5.520   9.930
 5231W        W 6202   5.670   7.580   5.280
 5232W        W 6203   0.230   7.210  12.120
 5233W        W 6204   1.440  11.380   3.810
 5234W        W 6205   8.440   3.600  11.180
 5235W        W 6206  12.950   7.930   4.140
 5236W        W 6207   4.880   4.990   3.340
 5237W        W 6208   5.000  11.260   7.110
 5238W        W 6209  13.360   7.770   8.510
 5239W        W 6210   4.480   5.240   3.410
 5240W        W 6211   6.150  12.530   6.790
 5241W        W 6212   3.160  11.900   4.400
 5242W        W 6213   3.840   3.900   3.360
 5243W        W 6214  12.840   9.610  12.240
 5244W        W 6215   4.210   7.150   1.370
 5245W        W 6216   5.590   7.860  11.020
 5246W        W 6217   1.920   6.780   6.080
 5247W        W 6218  12.580   8.800   3.230
 5248W        W 6219  10.170   3.260   4.930
 5249W        W 6220   9.390  11.180   6.770
 5250W        W 6221   8.880  10.550  11.940
 5251W        W 6222   7.840  10.940   4.800
 5252W        W 6223  10.540   2.750  11.180
 5253W        W 6224   7.460   7.670   8.520
 5254W        W 6225   4.460   5.810   6.460
 5255W        W 6226  13.510  12.950   2.590
 5256W        W 6227   2.280   1.950   6.390
 5257W        W 6228   2.640  12.910   2.460
 5258W        W 6229   5.370   8.330   1.240
 5259W        W 6230  11.890   3.960   0.510
 5260W        W 6231   6.630   7.180   1.690
 5261W        W 6232   5.740  12.600   7.080
 5262W        W 6233   1.580  12.060   1.560
 5263W        W 6234  10.400  11.770  10.060
 5264W        W 6235   9.320   6.660   5.980
 5265W        W 6236   8.730   6.460   4.940
 5266W        W 6237   6.900   4.390   1.230
 5267W        W 6238   0.910  13.580   1.030
 5268W        W 6239   3.610   7.050   7.050
 5269W        W 6240   1.210  10.200  13.620
 5270W        W 6241   0.450   5.570   8.240
 5271W        W 6242   7.020   1.780  10.880
 5272W        W 6243   0.240  12.940  11.400
 5273W        W 6244   4.900   9.870   3.830
 5274W        W 6245   4.740  12.250   2.180
 5275W        W 6246   5.570   6.910   9.440
 5276W        W 6247   7.470   4.200   7.120
 5277W        W 6248  11.270   9.810  10.900
 5278W        W 6249  11.230   7.240  11.990
 5279W        W 6250   7.700   9.460   8.560
 5280W        W 6251   5.210   2.810   5.870
 5281W        W 6252  13.000  11.140   4.910
 5282W        W 6253   4.880   8.430   4.010
 5283W        W 6254   8.650   3.960   0.500
 5284W        W 6255   6.070   9.510   1.350
 5285W        W 6256   6.100   2.440   0.750
 5286W        W 6257   0.920   6.480   3.490
 5287W        W 6258   6.420   1.250   3.660
 5288W        W 6259  11.610   0.220  11.670
 5289W        W 6260  13.790  12.880   4.790
 5290W        W 6261   9.970  13.630   9.080
 5291W        W 6262   4.940   4.020  12.420
 5292W        W 6263   2.320   2.700   2.430
 5293W        W 6264   7.920   5.970   2.030
 5294W        W 6265   5.370  12.910   7.120
 5295W        W 6266   3.040   1.840   5.190
 5296W        W 6267  11.440   5.930   9.270
 5297W        W 6268   0.530  12.260   7.400
 5298W        W 6269   7.830   6.850   3.200
 5299W        W 6270   9.000   1.850   2.220
 5300W        W 6271   8.210  10.220   4.870
 5301W        W 6272  12.020   1.310  13.010
 5302W        W 6273   9.520   0.550   1.390
 5303W        W 6274   0.230   4.120   0.590
 5304W        W 6275  12.610   2.170   2.640
 5305W        W 6276   4.740   0.640   1.420
 5306W        W 6277  12.250   6.900   1.340
 5307W        W 6278   3.800   4.380  10.770
 5308W        W 6279   8.210   1.720   7.400
 5309W        W 6280  12.520   4.950   9.330
 5310W        W 6281   7.320   8.620   1.960
 5311W        W 6282   0.750   2.270  10.340
 5312W        W 6283   0.410  12.030   5.770
 5313W        W 6284   2.470   0.140   6.690
 5314W        W 6285  13.590   1.110   3.800
 5315W        W 6286   1.320   3.920   8.510
 5316W        W 6287  10.930   0.210  13.040
 5317W        W 6288   2.110   7.280   0.860
 5318W        W 6289   1.440   1.160  13.860
 5319W        W 6290  13.130  12.330   9.430
 5320W        W 6291   8.060   0.770  10.920
 5321W        W 6292  11.520   0.180   3.100
 5322W        W 6293   1.860  12.920   8.290
 5323W        W 6294   4.970   3.590   8.460
 5324W        W 6295  13.660   2.600   1.420
 5325W        W 6296   3.220  12.430   0.470
 5326W        W 6297  13.780  10.760   2.110
 5327W        W 6298   6.790   6.130  10.580
 5328W        W 6299  10.150   4.810   4.530
 5329W        W 6300   9.650   3.960  10.410
 5330W        W 6301  12.340   8.180   9.120
 5331W        W 6302   4.850   6.660   0.410
 5332W        W 6303   5.030  13.870  12.340
 5333W        W 6304   5.820   1.170  12.390
 5334W        W 6305   0.970   7.150   7.060
 5335W        W 6306   8.100  12.470   7.360
 5336W        W 6307  10.010  10.800   7.530
 5337W        W 6308   5.010   3.180  10.600
 5338W        W 6309   8.420   5.400   2.260
 5339W        W 6310   2.430   0.510   4.860
 5340W        W 6311   2.270  10.380  11.190
 5341W        W 6312   5.740  12.570   8.250
 5342W        W 6313   1.790   7.470   8.550
 5343W        W 6314  10.230   1.650   2.120
 5344W        W 6315  10.190   0.440  10.310
 5345W        W 6316   1.240  11.440  11.270
 5346W        W 6317   7.070   8.970   3.710
 5347W        W 6318   4.980   2.350   5.250
 5348W        W 6319   7.380   4.880   2.050
 5349W        W 6320   1.500  12.910   5.650
 5350W        W 6321   8.180  11.790   1.230
 5351W        W 6322   4.700   9.110   4.290
 5352W        W 6323  13.390   2.030   8.860
 5353W        W 6324   1.680  12.190   6.010
 5354W        W 6325   5.480   7.350   9.720
 5355W        W 6326  13.610  12.180  13.900
 5356W        W 6327   0.480   0.640  11.780
 5357W        W 6328   6.270   0.990   5.110
 5358W        W 6329   9.090   1.300   0.910
 5359W        W 6330   1.200   9.220   8.560
 5360W        W 6331  12.300   5.940   2.750
 5361W        W 6332  11.970   6.220   2.390
 5362W        W 6333   2.510   7.560   4.980
 5363W        W 6334   4.910  12.240   9.680
 5364W        W 6335   3.680   9.340   5.690
 5365W        W 6336  12.640   5.840  12.150
 5366W        W 6337   4.810   1.780   5.390
 5367W        W 6338   3.320  11.350   8.440
 5368W        W 6339   9.730   9.820  12.880
 5369W        W 6340   2.520  12.210   3.810
 5370W        W 6341   6.920   1.850   0.150
 5371W        W 6342   0.340   4.090   2.850
 5372W        W 6343   1.360   3.860  12.420
 5373W        W 6344   8.800   8.440   6.360
 5374W        W 6345   1.460  10.160   5.590
 5375W        W 6346   9.450  11.260   2.430
 5376W        W 6347   1.010   9.230  12.070
 5377W        W 6348   8.650   5.320   6.900
 5378W        W 6349   6.230   3.380  11.780
 5379W        W 6350   2.210   4.580   4.830
 5380W        W 6351   4.950   9.040  13.750
 5381W        W 6352   4.620   4.470   8.500
 5382W        W 6353  13.260   0.100   1.130
 5383W        W 6354  13.770   6.110  13.800
 5384W        W 6355   0.640   3.160   5.000
 5385W        W 6356  11.910   0.580  11.890
 5386W        W 6357   1.410  12.470   7.300
 5387W        W 6358   4.920   0.700  10.930
 5388W        W 6359   5.100   7.970   4.090
 5389W        W 6360  12.920  11.660   0.010
 5390W        W 6361   1.390   8.190   7.020
 5391W        W 6362   7.270  11.080   5.100
 5392W        W 6363   5.180  11.400  11.140
 5393W        W 6364  13.200   3.490   9.650
 5394W        W 6365   3.060  10.920  13.350
 5395W        W 6366   9.400   3.240   4.360
 5396W        W 6367  11.850  10.040   7.320
 5397W        W 6368   4.220   3.990   6.970
 5398W        W 6369   0.740  12.030   4.030
 5399W        W 6370   2.600  12.800  12.190
 5400W        W 6371   1.060  10.580   8.370
 5401W        W 6372  11.200  12.080   1.630
 5402W        W 6373  13.730   0.180   7.970
 5403W        W 6374  11.900   4.760   5.590
 5404W        W 6375   2.100  12.800   9.220
 5405W        W 6376   8.440   8.450  10.750
 5406W        W 6377   3.570   0.950   1.620
 5407W        W 6378   1.200   0.230   6.730
 5408W        W 6379   2.600  11.200   4.030
 5409W        W 6380   3.050   7.470   4.070
 5410W        W 6381   2.830   9.970   0.760
 5411W        W 6382   6.660   1.090   0.520
 5412W        W 6383   3.530  10.930   4.370
 5413W        W 6384   3.640  11.420   1.380
 5414W        W 6385  10.900   6.380   8.010
 5415W        W 6386   0.980  13.770   3.080
 5416W        W 6387   3.740   6.750   4.740
 5417W        W 6388   7.100   2.410   7.410
 5418W        W 6389   8.930   2.940  12.350
 5419W        W 6390  13.670  13.300   8.380
 5420W        W 6391   9.240   3.150  12.650
 5421W        W 6392   3.120   2.060   5.660
 5422W        W 6393   5.160   0.890   7.980
 5423W        W 6394  10.330   3.550  11.610
 5424W        W 6395  12.990   5.150   9.210
 5425W        W 6396   7.790   5.330  10.480
 5426W        W 6397  13.680   2.640  11.270
 5427W        W 6398   0.650   7.290  11.650
 5428W        W 6399  13.340   1.970   1.070
 5429W        W 6400   5.460  10.160   3.350
 5430W        W 6401   5.440   3.550  12.020
 5431W        W 6402   4.720   9.510   3.320
 5432W        W 6403   8.090   9.440   8.260
 5433W        W 6404  11.640   9.780   0.080
 5434W        W 6405   8.610  10.570   0.370
 5435W        W 6406   3.100   1.030  13.310
 5436W        W 6407   3.490  11.230   4.000
 5437W        W 6408   2.790   5.800   6.210
 5438W        W 6409   1.730   4.780   8.880
 5439W        W 6410   6.030   4.060   5.790
 5440W        W 6411   1.910  10.550  13.110
 5441W        W 6412   9.180   7.680   4.700
 5442W        W 6413   7.720  12.270   9.820
 5443W        W 6414  10.810   8.190   7.200
 5444W        W 6415   0.060   2.110   4.690
 5445W        W 6416   0.530   3.740   4.210
 5446W        W 6417  12.040   3.560  10.390
 5447W        W 6418   9.070   5.550   5.920
 5448W        W 6419   0.450   0.130  10.850
 5449W        W 6420   2.460  12.380   7.900
 5450W        W 6421  12.380   0.810   2.300
 5451W        W 6422   5.500   8.830   7.820
 5452W        W 6423   5.930   7.190   7.570
 5453W        W 6424   3.300   4.790  13.840
 5454W        W 6425  11.060   0.540   1.410
 5455W        W 6426  11.290   3.160  11.620
 5456W        W 6427  12.920  11.980  10.650
 5457W        W 6428  13.380  10.140   0.880
 5458W        W 6429   2.780  10.350   4.710
 5459W        W 6430   9.150  11.320   5.820
 5460W        W 6431   9.380   9.990   3.690
 5461W        W 6432  10.630   0.360   2.980
 5462W        W 6433  11.670   1.000  12.120
 5463W        W 6434   7.780  10.970   5.310
 5464W        W 6435  13.490   3.110   6.070
 5465W        W 6436   8.240   2.140   7.700
 5466W        W 6437   0.920   4.900   8.880
 5467W        W 6438   6.160   9.420   6.180
 5468W        W 6439   7.400  13.540   5.510
 5469W        W 6440   7.390   5.680   0.580
 5470W        W 6441  12.440  13.340   1.990
 5471W        W 6442   9.610  11.230  12.430
 5472W        W 6443   7.630  10.360  11.230
 5473W        W 6444  13.070   9.770   7.560
 5474W        W 6445   2.910   9.020   5.030
 5475W        W 6446   5.530  13.140   8.380
 5476W        W 6447  10.380   7.730   1.800
 5477W        W 6448   7.820   8.090   9.480
 5478W        W 6449  12.000  11.140   9.140
 5479W        W 6450  13.730   9.790   0.130
 5480W        W 6451  12.520  12.550  13.680
 5481W        W 6452   2.990  12.860   4.820
 5482W        W 6453   0.610   6.770  11.930
 5483W        W 6454  10.240   8.840   1.780
 5484W        W 6455   4.300   0.550   4.390
 5485W        W 6456   8.960   8.560   2.780
 5486W        W 6457   1.350   0.720   5.980
 5487W        W 6458   4.320   3.780   7.420
 5488W        W 6459   8.780   4.780  12.620
 5489W        W 6460   4.050   7.500  12.320
 5490W        W 6461   3.770   2.630  11.530
 5491W        W 6462   9.160   8.630  13.050
 5492W        W 6463   0.420   7.630   0.750
 5493W        W 6464   5.990   3.090   2.310
 5494W        W 6465   0.560  12.070   6.970
 5495W        W 6466   0.770   5.560   1.170
 5496W        W 6467   2.790  13.900   1.420
 5497W        W 6468   8.670   7.450   2.730
 5498W        W 6469   5.360   3.650   7.470
 5499W        W 6470   9.090   9.860  10.620
 5500W        W 6471  12.470   9.280   5.940
 5501W        W 6472   8.980  10.270   3.490
 5502W        W 6473  12.020  12.020   1.240
 5503W        W 6474  12.020  11.740  13.380
 5504W        W 6475   6.200  11.130   6.020
 5505W        W 6476   4.350   1.760   5.230
 5506W        W 6477   9.950   9.420   3.770
 5507W        W 6478   1.560   0.630   8.550
 5508W        W 6479   8.610   5.190  13.910
 5509W        W 6480  12.410  10.370  11.030
 5510W        W 6481  13.280   9.730  11.570
 5511W        W 6482   1.860   9.450   2.760
 5512W        W 6483   7.850   9.840  12.170
 5513W        W 6484   1.630   9.980  13.200
 5514W        W 6485   8.000   7.770   3.950
 5515W        W 6486   3.130   7.950   7.360
 5516W        W 6487   3.380   4.440  11.920
 5517W        W 6488   3.180   2.440   2.940
 5518W        W 6489  11.130   3.920  12.820
 5519W        W 6490  13.820   1.910   5.650
 5520W        W 6491   9.540  12.860   2.900
 5521W        W 6492   4.580   3.840   9.690
 5522W        W 6493   8.110   0.710   6.040
 5523W        W 6494  10.040   5.370   1.310
 5524W        W 6495   1.990  10.230   6.370
 5525W        W 6496   4.170  10.190  10.810
 5526W        W 6497   6.300   3.340   2.060
 5527W        W 6498   5.420   7.520   8.750
 5528W        W 6499   7.940   9.340   4.990
 5529W        W 6500   3.520   3.700   7.980
 5530W        W 6501   8.060   3.250   4.200
 5531W        W 6502   9.410   5.320   8.260
 5532W        W 6503  13.750   6.260   8.980
 5533W        W 6504   1.670   6.600   1.330
 5534W        W 6505   8.650   0.960   4.750
 5535W        W 6506  10.130   8.230   4.960
 5536W        W 6507   2.220   6.480  12.310
 5537W        W 6508   8.260   3.400   7.330
 5538W        W 6509  13.110   7.100  11.010
 5539W        W 6510   3.040   1.840   4.390
 5540W        W 6511   0.560   7.930   5.140
 5541W        W 6512   4.070  11.390  11.670
 5542W        W 6513   2.710   0.290   6.270
 5543W        W 6514  10.560  12.860   8.450
 5544W        W 6515   0.590  13.720  11.180
 5545W        W 6516   7.880   9.780   1.050
 5546W        W 6517  13.350  11.950   9.140
 5547W        W 6518   8.240  11.740   5.140
 5548W        W 6519   9.510  13.650   6.060
 5549W        W 6520   6.310   4.150   1.750
 5550W        W 6521   0.770   8.360  12.830
 5551W        W 6522   4.130  13.660   5.740
 5552W        W 6523   1.990   2.790   8.360
 5553W        W 6524   0.590   3.520   6.990
 5554W        W 6525   6.600   5.140   0.260
 5555W        W 6526  11.770  10.410  13.330
 5556W        W 6527  13.590   3.000   3.960
 5557W        W 6528  13.370   9.300   6.830
 5558W        W 6529   8.200  10.850   2.390
 5559W        W 6530  10.290  12.500   7.810
 5560W        W 6531  10.990  11.450   5.920
 5561W        W 6532   6.810  13.440   4.130
 5562W        W 6533   2.980   8.380   6.460
 5563W        W 6534   5.240   8.720   8.190
 5564W        W 6535   2.760   4.090   5.530
 5565W        W 6536   2.490  11.700   5.560
 5566W        W 6537   8.270   2.150   1.660
 5567W        W 6538   5.240  10.780   2.930
 5568W        W 6539  10.410   6.280   5.930
 5569W        W 6540   8.000   4.580   5.920
 5570W        W 6541   3.480   4.420   0.290
 5571W        W 6542  11.480  12.080   2.100
 5572W        W 6543   5.250  11.640   8.050
 5573W        W 6544  11.450   6.640   4.020
 5574W        W 6545   4.930   9.970   7.190
 5575W        W 6546   5.680  11.660   6.720
 5576W        W 6547  10.060   4.630   7.240
 5577W        W 6548  12.090   5.510  11.510
 5578W        W 6549  11.050  10.500   6.130
 5579W        W 6550   5.760   9.870   3.660
 5580W        W 6551  11.350  12.120  13.870
 5581W        W 6552   2.130   6.530   1.510
 5582W        W 6553   4.470  10.440  13.440
 5583W        W 6554  10.420  11.490   9.670
 5584W        W 6555   2.650   3.740   7.960
 5585W        W 6556   0.840   4.110   7.280
 5586W        W 6557   1.430  13.680   2.770
 5587W        W 6558  11.850   2.620  13.680
 5588W        W 6559   6.320  13.410  10.560
 5589W        W 6560  12.400   2.380   6.140
 5590W        W 6561  12.970  10.400   1.580
 5591W        W 6562   8.950   4.990   3.050
 5592W        W 6563   7.270  11.080   8.390
 5593W        W 6564   5.740   8.700   2.930
 5594W        W 6565   1.700   1.980   9.690
 5595W        W 6566   8.910   5.550   9.800
 5596W        W 6567  13.450   7.130   4.060
 5597W        W 6568   5.390  10.160   2.860
 5598W        W 6569   7.700   8.560  10.320
 5599W        W 6570  11.740   1.280   4.440
 5600W        W 6571   1.740   0.880   8.180
 5601W        W 6572   0.010   2.850  10.810
 5602W        W 6573   8.680   4.850   9.130
 5603W        W 6574   8.990  11.260   8.340
 5604W        W 6575   4.030  10.620   4.400
 5605W        W 6576   4.900   8.710   7.450
 5606W        W 6577   5.360  12.960   6.240
 5607W        W 6578   2.180   9.960   1.400
 5608W        W 6579   6.110   0.730  12.350
 5609W        W 6580   5.290  12.810   4.810
 5610W        W 6581   7.880   4.650   4.170
 5611W        W 6582   0.190  10.980   2.930
 5612W        W 6583  13.130   9.180  10.760
 5613W        W 6584   9.520   1.620   5.590
 5614W        W 6585   9.590  12.500  13.590
 5615W        W 6586   6.900  10.580   0.810
 5616W        W 6587   2.770  13.220   7.320
 5617W        W 6588   5.450   3.980  10.640
 5618W        W 6589  10.210   4.780   9.360
 5619W        W 6590  11.510   4.550   4.360
 5620W        W 6591   4.480  13.050   3.560
 5621W        W 6592   6.230  13.690   9.710
 5622W        W 6593   8.210   5.300   9.340
 5623W        W 6594   9.740   7.750  10.690
 5624W        W 6595   8.890   8.560  10.010
 5625W        W 6596  12.520   8.280   7.160
 5626W        W 6597   5.540   5.060   5.720
 5627W        W 6598   9.470  10.160  13.160
 5628W        W 6599  12.820  11.360   3.090
 5629W        W 6600   8.110   6.470   5.880
 5630W        W 6601  13.840   2.970   7.120
 5631W        W 6602   9.880   6.580   7.720
 5632W        W 6603   0.890   2.590  11.190
 5633W        W 6604   6.090   5.490   2.260
 5634W        W 6605   4.360  12.420   6.130
 5635W        W 6606   3.120   7.220  12.990
 5636W        W 6607  10.980   6.620  13.610
 5637W        W 6608   4.970   9.690  10.570
 5638W        W 6609   6.810   2.120   5.510
 5639W        W 6610  13.110   4.230   3.690
 5640W        W 6611   1.460   6.980  12.290
 5641W        W 6612   9.550   2.440  11.150
 5642W        W 6613  10.720  12.880   1.100
 5643W        W 6614  11.050  13.730   0.610
 5644W        W 6615  13.380  12.980  11.960
 5645W        W 6616  10.170  10.830   4.670
 5646W        W 6617  11.240   2.060   4.260
 5647W        W 6618   9.570   8.860   0.550
 5648W        W 6619  13.590   2.610  12.650
 5649W        W 6620  11.090   0.370   4.200
 5650W        W 6621   0.820  11.840   5.280
 5651W        W 6622  13.830  13.550   7.290
 5652W        W 6623   2.200  12.110   0.430
 5653W        W 6624   8.500   4.890  10.910
 5654W        W 6625  13.360  10.450   4.530
 5655W        W 6626   4.600   2.420  13.890
 5656W        W 6627  12.920   1.300  12.050
 5657W        W 6628   4.980  12.980   3.810
 5658W        W 6629   6.030   3.860   7.260
 5659W        W 6630   8.800   7.070   4.600
 5660W        W 6631  12.270   2.440  11.670
 5661W        W 6632  12.750   3.930   8.140
 5662W        W 6633   3.530  13.180   1.940
 5663W        W 6634   1.800  12.090   7.250
 5664W        W 6635   4.550   9.800   1.360
 5665W        W 6636  12.110   9.910  12.020
 5666W        W 6637   0.260   6.390  13.910
 5667W        W 6638   9.520   9.610   1.070
 5668W        W 6639   7.180   8.600   7.740
 5669W        W 6640   4.870   6.580  10.700
 5670W        W 6641  11.260   1.150  13.100
 5671W        W 6642   4.490   3.880  12.140
 5672W        W 6643   0.480   9.520   0.030
 5673W        W 6644   0.530  13.890   7.470
 5674W        W 6645   9.830   4.380   1.050
 5675W        W 6646   3.070  13.060   1.930
 5676W        W 6647   3.040  12.110   6.480
 5677W        W 6648  11.440   3.780  13.580
 5678W        W 6649   5.470   6.910   7.600
 5679W        W 6650  13.770   2.650  13.710
 5680W        W 6651  12.630   1.370   7.270
 5681W        W 6652   5.170   8.490  12.300
 5682W        W 6653   2.240   6.490   5.450
 5683W        W 6654   4.800   7.890  11.820
 5684W        W 6655   4.080   6.700   2.350
 5685W        W 6656  12.850   8.520  13.910
 5686W        W 6657   1.010   2.280   2.740
 5687W        W 6658   8.610   7.780  11.040
 5688W        W 6659   6.160   9.380   8.280
 5689W        W 6660  13.010  12.860   2.740
 5690W        W 6661   9.550   8.300   5.160
 5691W        W 6662   7.400   2.420   4.800
 5692W        W 6663  10.660   1.460   9.160
 5693W        W 6664   3.950   6.330  13.270
 5694W        W 6665  12.350   0.100   4.680
 5695W        W 6666   7.510   1.510  10.940
 5696W        W 6667   1.720   1.550  11.050
 5697W        W 6668  10.550  13.080  12.540
 5698W        W 6669   7.030   6.010  11.090
 5699W        W 6670  10.040   9.740  13.600
 5700W        W 6671  12.490   6.210  11.870
 5701W        W 6672  10.350   5.830  12.380
 5702W        W 6673   3.550   5.330   4.200
 5703W        W 6674   8.180   5.010   5.070
 5704W        W 6675   5.400   6.510   1.510
 5705W        W 6676   1.670  13.160   9.240
 5706W        W 6677   6.510   0.560  13.050
 5707W        W 6678  12.110   1.080  11.990
 5708W        W 6679   4.870  12.270  11.060
 5709W        W 6680  11.850   2.560   7.630
 5710W        W 6681  11.140   0.080   6.850
 5711W        W 6682   0.260   9.540   8.700
 5712W        W 6683  12.880   8.060   7.520
 5713W        W 6684   4.030   5.180   3.620
 5714W        W 6685   0.900   8.230  13.340
 5715W        W 6686   8.190   1.170   2.010
 5716W        W 6687  12.230  13.000  10.760
 5717W        W 6688   7.950   0.240   0.260
 5718W        W 6689   6.980   4.230   5.060
 5719W        W 6690  12.070  10.170   2.480
 5720W        W 6691   2.140  12.510   5.260
 5721W        W 6692   3.350   8.260  11.550
 5722W        W 6693   1.300  10.350   1.040
 5723W        W 6694   0.090   2.600   9.360
 5724W        W 6695  11.750  12.580  10.770
 5725W        W 6696   6.930   7.010   2.790
 5726W        W 6697   9.340  11.390   4.570
 5727W        W 6698  12.980   4.380  10.200
 5728W        W 6699   9.460  10.600   5.540
 5729W        W 6700  10.920   1.670  12.090
 5730W        W 6701   6.700   0.510   3.230
 5731W        W 6702  11.800   3.960   2.360
 5732W        W 6703  13.910   0.660   3.070
 5733W        W 6704   3.410  12.990   1.410
 5734W        W 6705   1.880  11.600   1.700
 5735W        W 6706   4.090  13.340   9.470
 5736W        W 6707   3.700   5.220   6.000
 5737W        W 6708  10.170   1.600   2.610
 5738W        W 6709   0.100   2.880   7.560
 5739W        W 6710   1.350  13.360   3.160
 5740W        W 6711   6.060  13.160   1.040
 5741W        W 6712   1.660   4.370   6.800
 5742W        W 6713   3.630  13.070  12.060
 5743W        W 6714   8.790   5.720  11.140
 5744W        W 6715  11.700   9.050  12.270
 5745W        W 6716   4.970   7.670  12.720
 5746W        W 6717  12.970   8.520   8.170
 5747W        W 6718   8.160   6.090   6.220
 5748W        W 6719   9.710   7.130   4.290
 5749W        W 6720   8.350  11.560   5.610
 5750W        W 6721   0.930   1.930   5.760
 5751W        W 6722  10.900   3.230   3.200
 5752W        W 6723   4.840   8.030  10.030
 5753W        W 6724  11.190   1.170   4.880
 5754W        W 6725   8.320   1.670  13.290
 5755W        W 6726   6.930   0.770   3.580
 5756W        W 6727   0.760   8.990   1.370
 5757W        W 6728   1.780   3.470   1.150
 5758W        W 6729   6.510   5.840   7.100
 5759W        W 6730   1.660  13.920  11.810
 5760W        W 6731  13.070   0.950   5.710
 5761W        W 6732   2.140   5.170   6.510
 5762W        W 6733  13.200  10.960  11.990
 5763W        W 6734   2.480   3.360   9.650
 5764W        W 6735   5.090   7.510  12.240
 5765W        W 6736   6.240  10.860   7.080
 5766W        W 6737   2.410   4.060   2.150
 5767W        W 6738  10.670   9.170   1.670
 5768W        W 6739   8.730   6.390  10.400
 5769W        W 6740  11.350   1.470   6.370
 5770W        W 6741   6.890   5.000  12.530
 5771W        W 6742  10.310   3.580   8.650
 5772W        W 6743   3.330  12.340  12.220
 5773W        W 6744   2.510   7.270  13.770
 5774W        W 6745   8.510  12.710   3.320
 5775W        W 6746  12.540   5.620   7.920
 5776W        W 6747   0.100   4.870   1.300
 5777W        W 6748  13.870   2.780   5.920
 5778W        W 6749   2.440   1.270  10.760
 5779W        W 6750   9.440   2.230   2.290
 5780W        W 6751  11.480   8.340   6.650
 5781W        W 6752   1.810  11.890   2.920
 5782W        W 6753   6.930  13.040   6.410
 5783W        W 6754  12.350   5.710   0.500
 5784W        W 6755   9.690   2.260  12.190
 5785W        W 6756   3.540   1.020  13.570
 5786W        W 6757  11.590   4.150  12.100
 5787W        W 6758   6.430   0.340   6.860
 5788W        W 6759   2.260   6.990  10.700
 5789W        W 6760   4.010   9.110   0.490
 5790W        W 6761   9.530  11.480   6.080
 5791W        W 6762   0.650   0.110  10.380
 5792W        W 6763  11.980  13.140  13.410
 5793W        W 6764   4.160   5.260   8.050
 5794W        W 6765   0.920   9.220  12.990
 5795W        W 6766   1.500  13.670   3.900
 5796W        W 6767  11.330  13.220   8.460
 5797W        W 6768   9.360  10.010   7.250
 5798W        W 6769   0.070   5.300   1.920
 5799W        W 6770   2.560   1.330   3.370
 5800W        W 6771  12.460   7.270   4.140
 5801W        W 6772  13.360   3.950  11.170
 5802W        W 6773   9.460   6.110  10.810
 5803W        W 6774   6.000   3.720   1.930
 5804W        W 6775   5.410   6.950  10.080
 5805W        W 6776  13.700   1.790   1.660
 5806W        W 6777   0.280   3.560   4.600
 5807W        W 6778   1.790   9.870   1.700
 5808W        W 6779   7.220   8.180   5.240
 5809W        W 6780  10.770   5.950  13.750
 5810W        W 6781  10.960   4.130  13.270
 5811W        W 6782   9.080   6.490  10.730
 5812W        W 6783  11.080   0.150   4.870
 5813W        W 6784   6.240   3.220   0.040
 5814W        W 6785   6.740   3.400   3.600
 5815W        W 6786  11.790   0.590   0.590
 5816W        W 6787   5.240   3.190   4.710
 5817W        W 6788   0.220   6.630   7.340
 5818W        W 6789  11.420   3.480   8.150
 5819W        W 6790   7.480  10.360   9.180
 5820W        W 6791   4.290   8.980   4.560
 5821W        W 6792  13.230   8.490  10.670
 5822W        W 6793   4.990   0.740   6.280
 5823W        W 6794   6.220   1.980   8.010
 5824W        W 6795   9.920   6.760   3.320
 5825W        W 6796  13.300  13.850   9.530
 5826W        W 6797  10.290  10.410  11.780
 5827W        W 6798   5.720   9.800   9.080
 5828W        W 6799   9.750  13.240   1.740
 5829W        W 6800   6.800   3.520   9.160
 5830W        W 6801   1.730   3.130  12.270
 5831W        W 6802  12.420   6.140   7.080
 5832W        W 6803   3.650   6.010   8.190
 5833W        W 6804   8.740   7.920   6.880
 5834W        W 6805   2.190   2.600  11.040
 5835W        W 6806   3.370   4.790   5.910
 5836W        W 6807   6.130   1.120   7.530
 5837W        W 6808   4.990  13.310   1.090
 5838W        W 6809   3.320   6.650   4.220
 5839W        W 6810  12.700   7.660   7.650
 5840W        W 6811   8.300   8.690  13.070
 5841W        W 6812   7.580  12.430   7.540
 5842W        W 6813   2.380   3.830   9.690
 5843W        W 6814  10.340   9.610   1.970
 5844W        W 6815   8.040  10.660   3.600
 5845W        W 6816   6.820   5.500   5.160
 5846W        W 6817   5.970   9.920   1.710
 5847W        W 6818   4.140   7.490   5.980
 5848W        W 6819  12.820   1.300   0.500
 5849W        W 6820  11.790  10.110  11.660
 5850W        W 6821   1.720   4.010   0.310
 5851W        W 6822   8.750   0.930   8.380
 5852W        W 6823   5.360   1.590  13.080
 5853W        W 6824   0.820   5.510  10.190
 5854W        W 6825  10.280   3.930  12.020
 5855W        W 6826  12.500  10.010   2.290
 5856W        W 6827   4.400   9.910   3.050
 5857W        W 6828  11.460   5.790   3.080
 5858W        W 6829   5.510   1.350  12.040
 5859W        W 6830   8.760  12.640   3.780
 5860W        W 6831   9.460   6.220   0.270
 5861W        W 6832   1.500   7.220   3.180
 5862W        W 6833  13.530   7.700   0.230
 5863W        W 6834  11.350  12.800   6.180
 5864W        W 6835  13.130  11.980   2.730
 5865W        W 6836   4.090   1.200  13.510
 5866W        W 6837   5.080   2.420   9.750
 5867W        W 6838   6.480   3.370   0.740
 5868W        W 6839   5.820   2.140  13.380
 5869W        W 6840   2.830   8.690   2.330
 5870W        W 6841  12.560   5.150  12.750
 5871W        W 6842   4.900  11.240   3.420
 5872W        W 6843  13.850   0.440  13.650
 5873W        W 6844  10.920  12.850   1.990
 5874W        W 6845   1.590   6.940   0.950
 5875W        W 6846   2.040   8.170  12.660
 5876W        W 6847   9.100   9.410   2.770
 5877W        W 6848   7.500  12.960   1.810
 5878W        W 6849  10.810  12.230   6.340
 5879W        W 6850   8.320   8.650   5.560
 5880W        W 6851   5.060   6.240   1.260
 5881W        W 6852  11.850  11.280   7.250
 5882W        W 6853  10.210   5.020   6.900
 5883W        W 6854   7.760   2.280   5.740
 5884W        W 6855   5.360   3.640   6.000
 5885W        W 6856   7.740   9.770   7.010
 5886W        W 6857   8.260   7.940   5.320
 5887W        W 6858   6.730   2.780  11.160
 5888W        W 6859  11.440  10.230   6.900
 5889W        W 6860   1.190   1.780   9.670
 5890W        W 6861   6.700   9.770   9.410
 5891W        W 6862  13.100  11.860   3.270
 5892W        W 6863   6.560  11.590   5.940
 5893W        W 6864   0.050   5.780   8.890
 5894W        W 6865  13.300   6.950   0.740
 5895W        W 6866   9.220   9.590  13.070
 5896W        W 6867  13.700  12.680  13.100
 5897W        W 6868  12.690   9.970   3.030
 5898W        W 6869   0.410   4.940   8.780
 5899W        W 6870   2.670  11.190   9.870
 5900W        W 6871   1.760   3.370   3.820
 5901W        W 6872   1.260   5.770   4.340
 5902W        W 6873   4.730   1.830   9.040
 5903W        W 6874   0.100   5.430   9.300
 5904W        W 6875   0.120   5.150   8.370
 5905W        W 6876   0.210  13.880   9.970
 5906W        W 6877   0.830  12.780   6.550
 5907W        W 6878   1.480  10.290   2.990
 5908W        W 6879   7.440   6.600  13.430
 5909W        W 6880   1.000  12.400  11.130
 5910W        W 6881   5.950   1.100   7.030
 5911W        W 6882  12.980   1.610  12.800
 5912W        W 6883  12.990  12.210   7.480
 5913W        W 6884   2.120   2.730   1.940
 5914W        W 6885   0.560  13.440  13.040
 5915W        W 6886   3.430   1.080   4.480
 5916W        W 6887   9.140   8.240   1.210
 5917W        W 6888   1.710   8.220  10.660
 5918W        W 6889   1.310   7.110   0.490
 5919W        W 6890  13.360   2.850  13.560
 5920W        W 6891  11.490   4.950   3.460
 5921W        W 6892   3.330  10.660   7.700
 5922W        W 6893   1.930  10.670   5.400
 5923W        W 6894   8.880   3.100  13.710
 5924W        W 6895   4.560   3.770   6.560
 5925W        W 6896  12.570   2.300  10.330
 5926W        W 6897   6.980  10.440   1.960
 5927W        W 6898   1.110   0.390   9.500
 5928W        W 6899  10.920   8.490  12.500
 5929W        W 6900   2.620  13.410   7.850
 5930W        W 6901   4.610   5.090  13.450
 5931W        W 6902   3.620   4.240  10.200
 5932W        W 6903   8.420   9.340   5.330
 5933W        W 6904  13.710   9.440  11.410
 5934W        W 6905   1.460   6.050   9.310
 5935W        W 6906   3.550   2.040   5.270
 5936W        W 6907   6.090   6.600   2.520
 5937W        W 6908  13.150   1.590   0.730
 5938W        W 6909  10.310  10.560   1.290
 5939W        W 6910   7.130  13.550   9.380
 5940W        W 6911   3.370   4.660  12.390
 5941W        W 6912   1.800   2.570   9.700
 5942W        W 6913  10.910   6.630   7.540
 5943W        W 6914  11.250  11.270  13.630
 5944W        W 6915  12.820   9.680   1.990
 5945W        W 6916   2.030   2.850   3.690
 5946W        W 6917   5.120   6.720   1.120
 5947W        W 6918   2.720   7.530   5.520
 5948W        W 6919   1.790   7.570   2.510
 5949W        W 6920   3.080   6.770   0.090
 5950W        W 6921   2.850  11.610   6.080
 5951W        W 6922  13.860   2.250   1.770
 5952W        W 6923   0.520  10.370   9.190
 5953W        W 6924   6.490   9.150  10.180
 5954W        W 6925   7.400   1.580   9.770
 5955W        W 6926   4.680   4.420  12.330
 5956W        W 6927   5.750   9.100   6.200
 5957W        W 6928  10.920  13.120   3.730
 5958W        W 6929   6.840  11.580   2.770
 5959W        W 6930  10.100   2.260  11.850
 5960W        W 6931   7.310   5.870  10.390
 5961W        W 6932  13.060   6.740  12.840
 5962W        W 6933   7.970   5.590  13.700
 5963W        W 6934   3.090  11.630   6.560
 5964W        W 6935  12.550   7.790  13.050
 5965W        W 6936   1.940   7.750   1.930
 5966W        W 6937   3.760   6.520   6.870
 5967W        W 6938   6.320   0.000   7.180
 5968W        W 6939   9.440   1.940   9.250
 5969W        W 6940  11.760   6.940   1.290
 5970W        W 6941   5.170   6.810   6.880
 5971W        W 6942  13.260   9.680   0.200
 5972W        W 6943  12.090   0.620  11.330
 5973W        W 6944   6.910   8.520  10.590
 5974W        W 6945   9.360   6.220   3.840
 5975W        W 6946  13.700   8.860   9.920
 5976W        W 6947  12.130   7.520  12.370
 5977W        W 6948   9.820   2.590   8.780
 5978W        W 6949  13.900   8.280   4.420
 5979W        W 6950   4.750  10.030   9.420
 5980W        W 6951   4.180   7.870   1.570
 5981W        W 6952  10.980  12.860  11.150
 5982W        W 6953  13.660   3.550   6.330
 5983W        W 6954   3.050   1.410   8.290
 5984W        W 6955   2.370   4.260   5.810
 5985W        W 6956   3.140   4.690   0.480
 5986W        W 6957   8.660   7.770   0.620
 5987W        W 6958  11.520   5.410  12.910
 5988W        W 6959   2.850   5.500   6.930
 5989W        W 6960   4.310  12.410   4.790
 5990W        W 6961   3.630  11.680  11.580
 5991W        W 6962  10.890   9.730   4.200
 5992W        W 6963   4.520   4.090   5.380
 5993W        W 6964  12.270   0.660   5.530
 5994W        W 6965  10.740  13.240  11.520
 5995W        W 6966   3.590   7.450   6.700
 5996W        W 6967   6.320   4.120   0.420
 5997W        W 6968  12.840  10.520   0.220
 5998W        W 6969   7.810   5.670   7.640
 5999W        W 6970   6.810   5.920   4.360
 6000W        W 6971   5.780   4.260   1.700
 6001W        W 6972  12.170   4.680   9.960
 6002W        W 6973  13.800   1.650   6.670
 6003W        W 6974   4.270  13.350   5.290
 6004W        W 6975  10.050   9.560  12.130
 6005W        W 6976   8.270   0.810   4.310
 6006W        W 6977   3.520  11.230  11.740
 6007W        W 6978   6.800   9.970   5.010
 6008W        W 6979   7.190  12.770   0.040
 6009W        W 6980   5.940  13.780   4.550
 6010W        W 6981   2.130   5.010   8.170
 6011W        W 6982   7.680   3.780   1.640
 6012W        W 6983   3.060  13.610   6.500
 6013W        W 6984   5.960   5.960   3.690
 6014W        W 6985   1.710   9.270   4.390
 6015W        W 6986   4.450   6.240   5.030
 6016W        W 6987  11.510  10.800  13.520
 6017W        W 6988   1.050   6.180   0.160
 6018W        W 6989   7.770   8.330   0.610
 6019W        W 6990   6.640   3.010   1.880
 6020W        W 6991   7.660   9.930   4.400
 6021W        W 6992   3.650   9.330   8.170
 6022W        W 6993   3.240   1.350  11.350
 6023W        W 6994   8.980  11.720   5.470
 6024W        W 6995   1.160   9.780  11.210
 6025W        W 6996   0.570  10.960   9.810
 6026W        W 6997  12.250   0.260   8.490
 6027W        W 6998   2.610   9.110   2.500
 6028W        W 6999   4.470   9.800   1.850
 6029W        W 7000   9.170   9.840   3.250
 6030W        W 7001   2.970  10.080  11.960
 6031W        W 7002   4.160   8.430  11.310
 6032W        W 7003  10.450   1.860   9.430
 6033W        W 7004   5.300   7.410   9.240
 6034W        W 7005   0.210   5.960   9.730
 6035W        W 7006   3.770  12.740   3.240
 6036W        W 7007   7.210   0.520   7.130
 6037W        W 7008  11.910   0.050   3.330
 6038W        W 7009   8.680  11.020   3.020
 6039W        W 7010  13.270   3.040   7.980
 6040W        W 7011   7.820  11.420   1.050
 6041W        W 7012   4.970   3.140  11.570
 6042W        W 7013   8.230  11.880   8.100
 6043W        W 7014   8.210   0.270  10.440
 6044W        W 7015   4.390  12.670   8.140
 6045W        W 7016   7.340   6.160   0.580
 6046W        W 7017  11.170   7.400   8.940
 6047W        W 7018   5.700  12.840  11.570
 6048W        W 7019   0.170   7.510   5.860
 6049W        W 7020   3.310  13.090   5.440
 6050W        W 7021   4.640   3.650  10.190
 6051W        W 7022  13.890  11.570  11.940
 6052W        W 7023   1.490   3.500   0.430
 6053W        W 7024   4.260   1.480   7.230
 6054W        W 7025   0.240  11.340   9.480
 6055W        W 7026   4.540   2.570   5.100
 6056W        W 7027   3.140   0.990  12.050
 6057W        W 7028   3.180  10.600   9.520
 6058W        W 7029   9.040   4.220   4.020
 6059W        W 7030   5.110   5.680  12.080
 6060W        W 7031   8.350  12.420   4.000
 6061W        W 7032   2.510  12.930  13.720
 6062W        W 7033   2.150   3.580   6.960
 6063W        W 7034  10.280   1.880   1.630
 6064W        W 7035   9.710   2.690   5.270
 6065W        W 7036  11.360   8.400  12.870
 6066W        W 7037   9.820  11.850   7.930
 6067W        W 7038  10.890   2.110  13.620
 6068W        W 7039   3.090  10.230  13.060
 6069W        W 7040   0.510   4.100  12.550
 6070W        W 7041  13.060  13.330   5.420
 6071W        W 7042  12.400   1.730   2.710
 6072W        W 7043   5.080   7.890   5.420
 6073W        W 7044  10.190   0.470   3.860
 6074W        W 7045   0.850   2.100   3.550
 6075W        W 7046  10.430   0.940   1.030
 6076W        W 7047  11.200   9.320   9.320
 6077W        W 7048   5.170   3.130  12.040
 6078W        W 7049   9.220   8.680  10.480
 6079W        W 7050   9.660  11.080   0.850
 6080W        W 7051  12.160   7.700   4.290
 6081W        W 7052  12.430   4.280  10.110
 6082W        W 7053   8.640   2.950   3.220
 6083W        W 7054   2.610   2.070   8.550
 6084W        W 7055  11.760   5.520   5.310
 6085W        W 7056  12.430   0.900   9.650
 6086W        W 7057   7.250   1.300  11.720
 6087W        W 7058   8.460  12.540   9.750
 6088W        W 7059   5.110   7.500  13.140
 6089W        W 7060   4.490   5.630  12.750
 6090W        W 7061  13.520  10.760   8.840
 6091W        W 7062   6.370   3.550   6.050
 6092W        W 7063   6.680   6.850  12.900
 6093W        W 7064  13.220   1.450   7.350
 6094W        W 7065   4.620   6.240   8.200
 6095W        W 7066   4.940   8.350   6.330
 6096W        W 7067   6.660  10.470  10.150
 6097W        W 7068  10.290  11.760   7.610
 6098W        W 7069   1.460  11.190   2.070
 6099W        W 7070  12.150  12.560   3.420
 6100W        W 7071   6.180  13.840   2.530
 6101W        W 7072   0.660   5.230   6.320
 6102W        W 7073   4.260   1.110   9.170
 6103W        W 7074  10.060   0.230   3.370
 6104W        W 7075   8.260   0.750   4.960
 6105W        W 7076   1.070   7.220   0.040
 6106W        W 7077  12.630  10.960   6.350
 6107W        W 7078   6.940   3.030   1.360
 6108W        W 7079   1.520   0.470   0.650
 6109W        W 7080   0.660   2.810   8.560
 6110W        W 7081  11.870   7.610   5.140
 6111W        W 7082   7.250   7.780  10.280
 6112W        W 7083   1.070   7.640   0.340
 6113W        W 7084   0.090   2.120   9.470
 6114W        W 7085  13.490   1.370   9.230
 6115W        W 7086   3.740   1.090   0.460
 6116W        W 7087   9.780   3.170   0.330
 6117W        W 7088  10.690  13.270   9.790
 6118W        W 7089   1.790   5.960  10.050
 6119W        W 7090   7.380   2.320   8.940
 6120W        W 7091   0.460  12.970   4.020
 6121W        W 7092   6.520   8.740  12.920
 6122W        W 7093   8.050   7.360  12.600
 6123W        W 7094   3.500  13.820   0.260
 6124W        W 7095   8.330   8.550   6.530
 6125W        W 7096   8.470   4.550   5.860
 6126W        W 7097  13.290   3.640  12.910
 6127W        W 7098  12.920  11.250   6.780
 6128W        W 7099  10.810   1.390   3.890
 6129W        W 7100   6.410   2.640  12.440
 6130W        W 7101  11.800   1.020   3.980
 6131W        W 7102   6.220   3.430   4.370
 6132W        W 7103   6.050   2.430  13.100
 6133W        W 7104   0.540   6.940   9.780
 6134W        W 7105   7.030   5.110   2.850
 6135W        W 7106  10.040  11.160   1.240
 6136W        W 7107   8.160   6.710  12.820
 6137W        W 7108  10.640  13.880   4.930
 6138W        W 7109  11.460   0.510   0.110
 6139W        W 7110   4.240   3.810  13.060
 6140W        W 7111   7.550   6.390  11.650
 6141W        W 7112   6.210   5.260  13.410
 6142W        W 7113   9.400   3.510   3.430
 6143W        W 7114   0.650  10.000   0.820
 6144W        W 7115  11.540   8.130  13.870
 6145W        W 7116   6.050   1.530   7.840
 6146W        W 7117   1.440   5.500  13.230
 6147W        W 7118   4.980   5.180   8.560
 6148W        W 7119   9.050   6.020   0.530
 6149W        W 7120  11.260   3.390   2.820
 6150W        W 7121   5.790   0.210  13.460
 6151W        W 7122  10.600  13.220   1.950
 6152W        W 7123   1.950   9.710  13.790
 6153W        W 7124   5.970   5.800   4.220
 6154W        W 7125  11.540  13.910   6.450
 6155W        W 7126  13.660   6.940   1.620
 6156W        W 7127   9.170   9.520  12.570
 6157W        W 7128   7.050   6.170   7.900
 6158W        W 7129   7.250   6.810  11.200
 6159W        W 7130   5.120   5.210  12.380
 6160W        W 7131  11.630   4.240  12.730
 6161W        W 7132  13.200  11.050   5.430
 6162W        W 7133   2.630   5.610   8.650
 6163W        W 7134  13.740   7.470   4.870
 6164W        W 7135   7.150   3.440   8.240
 6165W        W 7136   7.060   6.490  13.100
 6166W        W 7137  13.040   7.510   2.320
 6167W        W 7138   3.310   1.950   1.470
 6168W        W 7139   3.820  11.690   4.900
 6169W        W 7140   9.400  10.250   6.430
 6170W        W 7141  10.160   6.750   7.310
 6171W        W 7142   9.980  10.840   5.780
 6172W        W 7143   3.200   9.660   2.520
 6173W        W 7144   6.050   6.540   6.770
 6174W        W 7145   3.970   6.400   7.580
 6175W        W 7146   4.750  11.750   7.220
 6176W        W 7147   5.480  12.260  10.770
 6177W        W 7148   8.300   9.150   4.670
 6178W        W 7149   6.910   3.210   4.660
 6179W        W 7150   8.050  10.560   1.910
 6180W        W 7151   1.860   5.320   3.500
 6181W        W 7152   6.060  10.760   3.460
 6182W        W 7153  13.750  12.760   8.170
 6183W        W 7154   2.770   5.530   3.740
 6184W        W 7155   3.120  13.900  10.270
 6185W        W 7156  11.370   1.390   2.770
 6186W        W 7157   0.790  11.100   4.630
 6187W        W 7158  13.330   8.360  12.940
 6188W        W 7159  11.280  12.540   2.110
 6189W        W 7160   4.080   5.740   8.200
 6190W        W 7161  13.160   6.000   0.650
 6191W        W 7162   4.340   2.170   9.770
 6192W        W 7163   6.270  10.730   5.720
 6193W        W 7164   5.020  10.210  10.660
 6194W        W 7165   7.610   2.390  10.870
 6195W        W 7166  11.360  13.860  13.010
 6196W        W 7167   2.470   4.430   0.480
 6197W        W 7168   7.320   8.080   0.530
 6198W        W 7169   5.960  11.490  13.050
 6199W        W 7170   7.000   4.170  13.790
 6200W        W 7171   8.870   7.560   3.700
 6201W        W 7172   2.260   3.450   0.920
 6202W        W 7173  10.160   0.610   2.110
 6203W        W 7174   4.780   4.950   2.060
 6204W        W 7175   2.030   1.890  10.110
 6205W        W 7176   2.510  11.180   1.190
 6206W        W 7177  10.130  13.580   3.100
 6207W        W 7178   3.780   2.370   2.980
 6208W        W 7179  11.850   6.950   9.580
 6209W        W 7180   0.530  12.880   3.090
 6210W        W 7181  10.820  12.460   1.640
 6211W        W 7182   7.400  10.750   8.030
 6212W        W 7183   4.940   5.440   0.950
 6213W        W 7184  11.000   8.580   2.400
 6214W        W 7185  11.450  10.980   1.310
 6215W        W 7186   2.100   7.970   4.950
 6216W        W 7187   5.680   1.450   3.590
 6217W        W 7188   7.650   7.460   2.060
 6218W        W 7189   9.810   0.220   6.650
 6219W        W 7190   6.800   0.230   6.460
 6220W        W 7191  10.740   7.880   6.280
 6221W        W 7192  10.480   6.600  13.070
 6222W        W 7193   6.440   4.600   9.880
 6223W        W 7194   3.830   4.570  12.510
 6224W        W 7195   8.010   2.180   0.670
 6225W        W 7196   1.300   4.050  12.910
 6226W        W 7197   8.350   2.660   0.870
 6227W        W 7198   2.430   5.640   7.750
 6228W        W 7199  13.130   1.220  11.550
 6229W        W 7200   8.280   1.270   6.650
 6230W        W 7201  12.660   1.390   0.950
 6231W        W 7202   8.420  11.800   4.620
 6232W        W 7203   6.720   3.160   0.360
 6233W        W 7204  11.610   5.390   9.390
 6234W        W 7205   3.920   8.640   2.160
 6235W        W 7206   3.760   8.680   8.340
 6236W        W 7207   3.910   3.320   8.710
 6237W        W 7208   2.570   6.750   4.490
 6238W        W 7209   0.640   9.110  11.060
 6239W        W 7210  10.470   1.900  13.480
 6240W        W 7211   1.660   5.980  12.100
 6241W        W 7212   7.500   4.590   1.240
 6242W        W 7213   7.670  10.260   7.200
 6243W        W 7214   7.450  11.570   9.330
 6244W        W 7215   0.200   1.010   7.400
 6245W        W 7216  12.010   3.200   6.980
 6246W        W 7217   4.090   2.520   7.800
 6247W        W 7218   6.250  10.760   4.330
 6248W        W 7219  10.200  10.830   0.880
 6249W        W 7220   4.230   1.130   5.140
 6250W        W 7221  11.230   2.090   5.550
 6251W        W 7222   2.030   8.310   8.740
 6252W        W 7223   3.980   1.440   6.570
 6253W        W 7224  11.460   5.830   3.580
 6254W        W 7225   2.430   6.880   6.290
 6255W        W 7226   3.640   2.690   8.100
 6256W        W 7227   1.330   5.230   3.650
 6257W        W 7228  11.950   5.070  11.630
 6258W        W 7229   1.070   7.380   3.370
 6259W        W 7230   5.330   0.410  13.070
 6260W        W 7231  12.800  13.010   8.600
 6261W        W 7232   4.600   2.170   1.190
 6262W        W 7233  13.680  10.880   5.570
 6263W        W 7234   8.090   0.110   1.580
 6264W        W 7235   3.720   0.000   1.290
 6265W        W 7236   5.040   5.540   4.180
 6266W        W 7237   3.030  11.410   3.830
 6267W        W 7238   9.350   5.490   8.820
 6268W        W 7239  13.140   9.760  13.590
 6269W        W 7240   8.220   4.150   3.470
 6270W        W 7241   5.760   2.740  11.070
 6271W        W 7242   1.110   5.200   1.380
 6272W        W 7243  10.170  10.820   8.670
 6273W        W 7244   4.680   4.460  10.670
 6274W        W 7245   1.540   3.840   2.350
 6275W        W 7246  12.510  10.040   4.490
 6276W        W 7247   4.760  10.510  13.870
 6277W        W 7248  10.400   5.620   3.100
 6278W        W 7249  11.160   9.220   1.830
 6279W        W 7250   1.990   7.040   3.270
 6280W        W 7251   7.170   0.730   5.520
 6281W        W 7252   7.610   3.710  11.040
 6282W        W 7253   0.310  13.000   6.870
 6283W        W 7254   2.690  10.100   1.630
 6284W        W 7255   0.390  10.230   4.720
 6285W        W 7256   1.430  10.580  13.270
 6286W        W 7257  13.720  11.830   3.940
 6287W        W 7258   8.580  11.050  11.970
 6288W        W 7259  11.860   0.740   9.570
 6289W        W 7260   6.350   0.430  10.850
 6290W        W 7261   8.080   1.670   8.460
 6291W        W 7262   5.060  13.230   8.060
 6292W        W 7263  10.930   6.160  11.040
 6293W        W 7264   0.190  10.560   7.940
 6294W        W 7265   4.460   5.360   1.280
 6295W        W 7266  11.360   2.570  10.450
 6296W        W 7267   1.260  10.410   6.010
 6297W        W 7268   9.100   6.830   7.670
 6298W        W 7269   4.860   4.670   9.720
 6299W        W 7270   3.310   9.200  11.720
 6300W        W 7271   1.710   1.490   2.090
 6301W        W 7272   7.070   9.530   1.880
 6302W        W 7273   5.290   3.530  12.930
 6303W        W 7274   2.730  12.160   8.250
 6304W        W 7275   1.670   5.470   4.520
 6305W        W 7276   7.250   0.560   9.660
 6306W        W 7277   7.890   8.870   4.720
 6307W        W 7278   7.110   4.260   0.790
 6308W        W 7279  10.410  13.480  11.850
 6309W        W 7280   6.730  10.260   6.390
 6310W        W 7281  10.620   4.880   1.940
 6311W        W 7282  12.920   2.620  13.670
 6312W        W 7283   6.560   4.080  10.570
 6313W        W 7284  13.440   7.150  10.260
 6314W        W 7285   1.140   0.090   0.870
 6315W        W 7286   5.770  12.830   4.600
 6316W        W 7287   3.760   6.100  13.660
 6317W        W 7288   3.230   1.280   3.530
 6318W        W 7289  12.470   4.990  10.710
 6319W        W 7290   0.750   1.730   1.000
 6320W        W 7291  10.360  11.230  13.510
 6321W        W 7292  12.320   6.440   1.610
 6322W        W 7293   2.810   2.610  12.490
 6323W        W 7294   9.720   9.200   3.310
 6324W        W 7295   7.970   7.000   1.030
 6325W        W 7296   1.480   2.550  12.820
 6326W        W 7297  10.600  10.020   7.770
 6327W        W 7298   1.860   4.870  11.780
 6328W        W 7299  12.650   1.890  11.030
 6329W        W 7300   7.950  10.510  10.890
 6330W        W 7301   1.450   8.290   5.950
 6331W        W 7302   2.360   3.570  10.090
 6332W        W 7303  12.910   9.780   3.500
 6333W        W 7304   2.180  12.490   4.540
 6334W        W 7305   2.020   3.970   2.620
 6335W        W 7306   1.690   7.060   3.690
 6336W        W 7307   2.970   2.200   0.770
 6337W        W 7308   3.760  10.530   1.410
 6338W        W 7309  11.460   1.750   6.890
 6339W        W 7310   5.590   8.700   6.440
 6340W        W 7311   6.430   8.020  13.570
 6341W        W 7312  12.560   7.110   7.900
 6342W        W 7313   7.380   1.900   1.250
 6343W        W 7314  13.530  13.750  12.450
 6344W        W 7315  11.290  11.440   2.550
 6345W        W 7316   4.450  12.780   5.170
 6346W        W 7317   9.560  13.100  10.310
 6347W        W 7318   7.420   7.150  12.440
 6348W        W 7319   4.180   3.650   2.670
 6349W        W 7320   3.920  10.430   5.180
 6350W        W 7321   8.530   5.880  10.210
 6351W        W 7322   8.450   2.490  12.850
 6352W        W 7323   9.600   5.440   0.960
 6353W        W 7324  12.560   3.200  12.060
 6354W        W 7325  11.670   7.540  12.040
 6355W        W 7326   4.790  13.770   0.890
 6356W        W 7327   1.820   7.000   4.450
 6357W        W 7328   5.970   8.050  12.410
 6358W        W 7329   2.210   0.990   7.500
 6359W        W 7330   9.040  10.830   5.720
 6360W        W 7331   6.160   9.480   3.800
 6361W        W 7332  11.810   2.590  11.750
 6362W        W 7333   9.390  13.220   5.180
 6363W        W 7334   9.470   4.550  10.820
 6364W        W 7335   4.320   4.710   3.500
 6365W        W 7336   7.760   0.250   3.260
 6366W        W 7337   6.200   3.000   8.850
 6367W        W 7338   1.940  11.330   7.760
 6368W        W 7339   5.640   1.610   4.140
 6369W        W 7340  10.250   6.510  12.190
 6370W        W 7341   1.260  12.310   9.420
 6371W        W 7342   8.750   9.350  12.770
 6372W        W 7343  12.030   3.280   5.350
 6373W        W 7344   8.200   6.650  11.180
 6374W        W 7345  10.270  11.880   8.120
 6375W        W 7346  13.690  10.690  12.580
 6376W        W 7347   0.230   5.550   7.060
 6377W        W 7348   7.380   7.890  11.970
 6378W        W 7349  13.880  12.690   1.200
 6379W        W 7350   7.980   7.180  13.590
 6380W        W 7351  12.740  11.270  11.190
 6381W        W 7352   8.530  12.620   8.210
 6382W        W 7353   6.760  11.520   3.270
 6383W        W 7354   4.880   2.530   8.310
 6384W        W 7355   9.740  13.260   1.240
 6385W        W 7356   0.530  10.800  13.660
 6386W        W 7357   4.580   8.610  11.580
 6387W        W 7358   7.230   7.400  11.190
 6388W        W 7359  13.460   1.640  12.850
 6389W        W 7360   2.300  13.630   9.750
 6390W        W 7361   8.620   0.670   5.870
 6391W        W 7362   8.140   0.580  12.820
 6392W        W 7363   3.280   6.630  10.520
 6393W        W 7364   4.120  12.380  10.520
 6394W        W 7365  12.380  10.760   5.930
 6395W        W 7366  11.250   2.970   0.490
 6396W        W 7367   3.240   8.640   0.890
 6397W        W 7368   1.620   6.070   8.790
 6398W        W 7369   1.680   5.390   1.310
 6399W        W 7370   2.350   1.280   0.030
 6400W        W 7371   4.410  10.820   4.070
 6401W        W 7372   8.660  11.930   4.170
 6402W        W 7373   1.370   8.200   4.810
 6403W        W 7374   0.460   2.060   9.070
 6404W        W 7375   1.810   5.380   4.080
 6405W        W 7376   5.060   0.830  11.420
 6406W        W 7377  10.370   7.930  10.020
 6407W        W 7378   7.820  12.740   0.620
 6408W        W 7379  11.180  11.610  13.070
 6409W        W 7380   0.790  10.470  10.480
 6410W        W 7381  11.810  12.350  13.630
 6411W        W 7382   1.150   2.490   7.560
 6412W        W 7383  10.830   8.770   5.990
 6413W        W 7384  10.100  11.410   8.040
 6414W        W 7385   1.130   8.460  13.680
 6415W        W 7386  11.020  11.670   3.340
 6416W        W 7387  11.520   8.550  11.670
 6417W        W 7388  10.180   1.030  12.320
 6418W        W 7389   2.020   0.550   4.450
 6419W        W 7390   3.370   5.580   9.120
 6420W        W 7391   6.470   7.820  13.030
 6421W        W 7392  12.100   7.740  13.250
 6422W        W 7393   1.390  12.790   9.580
 6423W        W 7394   6.340   2.230  10.380
 6424W        W 7395   6.620   7.240   7.070
 6425W        W 7396   9.160   1.920   4.090
 6426W        W 7397   9.090  10.170  10.160
 6427W        W 7398   5.000  12.880   0.160
 6428W        W 7399   4.400  13.790   6.660
 6429W        W 7400   7.680  12.130   4.280
 6430W        W 7401   0.920   8.130   1.800
 6431W        W 7402   8.530   9.910   4.540
 6432W        W 7403   0.870   2.010  12.500
 6433W        W 7404  11.570  12.420   6.770
 6434W        W 7405   5.270  12.440   6.260
 6435W        W 7406   2.840   6.470   3.280
 6436W        W 7407   0.730  10.460   8.740
 6437W        W 7408  11.610   0.500   2.690
 6438W        W 7409   1.900   9.140   5.890
 6439W        W 7410   5.000   1.340   7.740
 6440W        W 7411   9.410   1.720   1.060
 6441W        W 7412   9.850   5.740   5.700
 6442W        W 7413  13.490   0.260   3.890
 6443W        W 7414   3.350   8.580  12.220
 6444W        W 7415  13.340   0.090   4.430
 6445W        W 7416   0.350   9.540   1.050
 6446W        W 7417  11.610  12.180   1.070
 6447W        W 7418   2.140   5.780   9.650
 6448W        W 7419   4.900   2.450   8.970
 6449W        W 7420   5.240   3.220   3.770
 6450W        W 7421   4.480   8.600   4.830
 6451W        W 7422   5.950   0.630  13.640
 6452W        W 7423   9.010  12.300   4.050
 6453W        W 7424  11.500   3.070   2.480
 6454W        W 7425   2.210   9.430   4.380
 6455W        W 7426   7.980   2.490   7.350
 6456W        W 7427   6.930   1.770   9.670
 6457W        W 7428  11.430   8.570   2.700
 6458W        W 7429   8.770   7.080   6.450
 6459W        W 7430   2.020   3.100   2.330
 6460W        W 7431   0.820   0.470  12.430
 6461W        W 7432   1.330   6.940  11.160
 6462W        W 7433   8.640   6.090   0.800
 6463W        W 7434  11.120   6.260  11.890
 6464W        W 7435   0.980  11.570  12.800
 6465W        W 7436   2.670   6.430   9.090
 6466W        W 7437  13.330   6.280   6.500
 6467W        W 7438   7.140   9.550   5.100
 6468W        W 7439   1.840   3.950   6.960
 6469W        W 7440  12.240   8.990   5.480
 6470W        W 7441   4.570   9.560   6.710
 6471W        W 7442   6.950   7.520  12.180
 6472W        W 7443   8.220  13.070   2.530
 6473W        W 7444   7.870  10.480   8.130
 6474W        W 7445   1.740   9.030  12.620
 6475W        W 7446   8.800   6.050  12.680
 6476W        W 7447  12.100   2.150   2.630
 6477W        W 7448   5.360   3.080  13.230
 6478W        W 7449   3.490   6.630   3.700
 6479W        W 7450   2.280   5.300   3.860
 6480W        W 7451   8.310   5.520   8.050
 6481W        W 7452   6.090   6.740  13.900
 6482W        W 7453   5.140   0.750   9.970
 6483W        W 7454   4.770   9.590   8.520
 6484W        W 7455  13.640   6.720   5.620
 6485W        W 7456  10.120   5.380   9.970
 6486W        W 7457   1.150  10.090  10.730
 6487W        W 7458   0.880   4.420  12.760
 6488W        W 7459   6.990   2.800   9.900
 6489W        W 7460   7.270   1.430  12.540
 6490W        W 7461   5.460  13.310  10.130
 6491W        W 7462   3.600   5.360   3.420
 6492W        W 7463  12.990   7.040   3.920
 6493W        W 7464   4.620   3.330   9.790
 6494W        W 7465   0.040  10.670   4.940
 6495W        W 7466   6.980   1.620  12.010
 6496W        W 7467   2.360  12.580   3.430
 6497W        W 7468   3.540   3.080  12.010
 6498W        W 7469   0.010   1.140   2.810
 6499W        W 7470   5.550  11.190   7.150
 6500W        W 7471   0.160   9.760   4.600
 6501W        W 7472   2.320   9.690   7.530
 6502W        W 7473   9.800  12.900  11.930
 6503W        W 7474   3.730  11.120   6.700
 6504W        W 7475   3.110  10.680   2.760
 6505W        W 7476  13.150   1.260   4.090
 6506W        W 7477   6.100   7.380   7.140
 6507W        W 7478   4.320   2.730  10.480
 6508W        W 7479  12.490   8.600   8.250
 6509W        W 7480   8.190  13.100   0.610
 6510W        W 7481   3.840   1.260   4.300
 6511W        W 7482   6.340   4.590   3.910
 6512W        W 7483   6.380   5.530   0.010
 6513W        W 7484  10.970   2.790   7.890
 6514W        W 7485   5.550   0.380   2.640
 6515W        W 7486   0.690   3.010   3.780
 6516W        W 7487  12.760  11.720   7.500
 6517W        W 7488  11.030  13.600   1.590
 6518W        W 7489   2.240   8.210   2.000
 6519W        W 7490  12.070   4.230   8.440
 6520W        W 7491   4.140  11.400   6.550
 6521W        W 7492   2.890   1.700   0.730
 6522W        W 7493  11.470   1.290  13.610
 6523W        W 7494   8.520  10.340   4.260
 6524W        W 7495   6.020  11.280   6.940
 6525W        W 7496   6.180   0.450   7.330
 6526W        W 7497  12.710   3.940   4.650
 6527W        W 7498   5.260   5.710   7.930
 6528W        W 7499   5.960   2.630   2.670
 6529W        W 7500  10.920   2.950  10.610
 6530W        W 7501   2.140   6.260   8.470
 6531W        W 7502   0.920   2.550  12.060
 6532W        W 7503  10.400   7.020   1.760
 6533W        W 7504   2.650   2.990  13.310
 6534W        W 7505   2.940  12.250   7.770
 6535W        W 7506  11.860   8.040   6.600
 6536W        W 7507  13.800  11.540   4.980
 6537W        W 7508   9.770   8.720   3.120
 6538W        W 7509   9.320   0.850   3.180
 6539W        W 7510   2.930   9.650  12.300
 6540W        W 7511  12.970   9.200   0.950
 6541W        W 7512   5.970   4.400   6.360
 6542W        W 7513   1.840  12.570   9.610
 6543W        W 7514   1.590  12.960   4.480
 6544W        W 7515   2.310   7.540   3.350
 6545W        W 7516  11.430   6.500   6.740
 6546W        W 7517   9.100   5.260   3.420
 6547W        W 7518   8.960   4.530   3.010
 6548W        W 7519   6.710   5.160  13.360
 6549W        W 7520   9.280   7.580   5.740
 6550W        W 7521   4.670   3.990  10.900
 6551W        W 7522  13.200   1.060   0.860
 6552W        W 7523   1.340   1.000  10.450
 6553W        W 7524   1.370   4.600  13.000
 6554W        W 7525   6.450   0.290   2.360
 6555W        W 7526   3.330  12.680  11.460
 6556W        W 7527  13.160  12.290   4.590
 6557W        W 7528   5.850  10.620  10.390
 6558W        W 7529  11.600   1.590  10.810
 6559W        W 7530   4.580  12.250   1.380
 6560W        W 7531   1.060   3.620  13.240
 6561W        W 7532  12.270  10.340   8.500
 6562W        W 7533   0.150  13.250  10.240
 6563W        W 7534   7.750   3.150   9.640
 6564W        W 7535   6.040   8.370   7.400
 6565W        W 7536  13.820   4.780   8.640
 6566W        W 7537  13.840  10.240   8.210
 6567W        W 7538  13.470   5.350   9.270
 6568W        W 7539   8.910   0.610   2.210
 6569W        W 7540   6.580   3.260   4.050
 6570W        W 7541   1.120   4.110   5.140
 6571W        W 7542   4.600  10.190   0.320
 6572W        W 7543  10.600   6.960  10.340
 6573W        W 7544   3.690  12.410   0.360
 6574W        W 7545   0.520  12.350  10.150
 6575W        W 7546  13.530  10.200  11.610
 6576W        W 7547  10.280   1.370  10.870
 6577W        W 7548   1.860   6.130   6.960
 6578W        W 7549  12.480   5.960   1.750
 6579W        W 7550   2.390   6.340   0.710
 6580W        W 7551   7.960   0.200   4.310
 6581W        W 7552  12.580   9.070  11.570
 6582W        W 7553  11.380   5.680   4.260
 6583W        W 7554   0.040   6.350   3.860
 6584W        W 7555   7.350  11.200   7.150
 6585W        W 7556   4.020   0.060  12.470
 6586W        W 7557   4.460   0.070  10.130
 6587W        W 7558   3.450   5.090   0.350
 6588W        W 7559  13.690   1.370   2.420
 6589W        W 7560  13.660   5.780  12.310
 6590W        W 7561  13.740   4.290   1.980
 6591W        W 7562   2.210   6.280   5.860
 6592W        W 7563   7.970  10.550  13.850
 6593W        W 7564   8.290   2.100  12.550
 6594W        W 7565   3.250   4.270   8.290
 6595W        W 7566   8.590   7.800   0.090
 6596W        W 7567   0.620  13.910   4.140
 6597W        W 7568   6.920   0.110   6.930
 6598W        W 7569   2.610   9.080  12.330
 6599W        W 7570  12.950   8.440   4.140
 6600W        W 7571  10.560   0.920   3.700
 6601W        W 7572   1.470  13.430   1.810
 6602W        W 7573  10.960  13.340  12.700
 6603W        W 7574   9.030   7.730   6.540
 6604W        W 7575   5.770   9.230   5.710
 6605W        W 7576   0.230   7.880   2.330
 6606W        W 7577   4.810   0.360   3.400
 6607W        W 7578   0.910   7.840   4.070
 6608W        W 7579   3.660   4.130  12.260
 6609W        W 7580   8.860  13.520   1.250
 6610W        W 7581   8.220   3.310  11.770
 6611W        W 7582   4.620  12.910   1.120
 6612W        W 7583   0.380   1.100   1.700
 6613W        W 7584  11.610   8.350   7.740
 6614W        W 7585   2.000  11.060   3.230
 6615W        W 7586  12.930   4.810  11.090
 6616W        W 7587   9.180   4.570   9.300
 6617W        W 7588   3.440  12.840   5.000
 6618W        W 7589   2.660   4.520   2.240
 6619W        W 7590   6.700   5.140   5.570
 6620W        W 7591   6.840  13.580  13.900
 6621W        W 7592  13.830   9.540   8.300
 6622W        W 7593   5.920   7.890   0.500
 6623W        W 7594  13.770   8.910   6.950
 6624W        W 7595   6.910   2.190   5.020
 6625W        W 7596   5.390  11.040   8.680
 6626W        W 7597   2.070   7.000  13.820
 6627W        W 7598   2.120   5.610   2.700
 6628W        W 7599   0.060   8.250   8.330
 6629W        W 7600   3.170   8.740  10.470
 6630W        W 7601  12.330   0.880   4.220
 6631W        W 7602  10.210   3.960   9.050
 6632W        W 7603   6.980  13.870  10.400
 6633W        W 7604  12.410  10.300   7.990
 6634W        W 7605   1.790   3.340  13.230
 6635W        W 7606  10.570   3.640   0.170
 6636W        W 7607  11.010   7.980   4.900
 6637W        W 7608  10.820   0.090   1.440
 6638W        W 7609   0.510   0.620   1.620
 6639W        W 7610   9.440  12.410   7.610
 6640W        W 7611   9.310   6.140  13.200
 6641W        W 7612  13.210  13.370   2.570
 6642W        W 7613   6.100   6.690   9.580
 6643W        W 7614   0.390   8.940  11.770
 6644W        W 7615   3.940  11.600   1.020
 6645W        W 7616   1.800  10.800   1.680
 6646W        W 7617   3.750   7.250  12.050
 6647W        W 7618  10.970   9.920   7.440
 6648W        W 7619  10.670   2.170   1.960
 6649W        W 7620   4.480   4.750  13.120
 6650W        W 7621  11.940  13.450   7.040
 6651W        W 7622   3.900   1.370   9.400
 6652W        W 7623   5.870   5.370   8.350
 6653W        W 7624  10.090   2.850   1.040
 6654W        W 7625   3.290   3.020   3.650
 6655W        W 7626  11.740  13.310   9.910
 6656W        W 7627   3.390  11.310   6.320
 6657W        W 7628  10.440   5.140   2.870
 6658W        W 7629   7.360   5.060   9.050
 6659W        W 7630   7.050  10.980   1.220
 6660W        W 7631   5.640  11.600   0.860
 6661W        W 7632   6.840   8.680   8.050
 6662W        W 7633   4.010   3.800  12.490
 6663W        W 7634   3.830  11.940  13.510
 6664W        W 7635   6.640   2.080   7.300
 6665W        W 7636   5.740   3.830   2.960
 6666W        W 7637   3.470   2.790   5.160
 6667W        W 7638   5.590   2.310   4.800
 6668W        W 7639   8.190   7.820  11.420
 6669W        W 7640   2.270  10.820   2.840
 6670W        W 7641   1.360  11.850   7.190
 6671W        W 7642   0.450   6.220  12.660
 6672W        W 7643   1.500   8.490  10.300
 6673W        W 7644  13.290  11.400   9.200
 6674W        W 7645   5.970  13.000   7.090
 6675W        W 7646   9.800  10.250  10.640
 6676W        W 7647   0.980   3.490   3.990
 6677W        W 7648   1.240   5.490   6.410
 6678W        W 7649   3.300   0.270   2.080
 6679W        W 7650   7.840   7.880   2.620
 6680W        W 7651   9.180   7.070   4.250
 6681W        W 7652   3.910   5.460   9.400
 6682W        W 7653   5.540   0.740  13.380
 6683W        W 7654  12.550  11.680   8.110
 6684W        W 7655   1.250  10.110   8.050
 6685W        W 7656   9.220  13.310   7.550
 6686W        W 7657   1.020   6.930   5.050
 6687W        W 7658   3.530   3.240   6.700
 6688W        W 7659   1.350  13.390   4.600
 6689W        W 7660   9.700   9.250  13.720
 6690W        W 7661  12.980  13.180   3.150
 6691W        W 7662   6.140  12.040   9.060
 6692W        W 7663   3.340   9.570   9.310
 6693W        W 7664   0.320   3.810  11.090
 6694W        W 7665   3.420   3.630  12.060
 6695W        W 7666   3.640   0.850   2.330
 6696W        W 7667  10.610   0.580   4.150
 6697W        W 7668   5.350  10.150   5.630
 6698W        W 7669   8.390  13.290   8.140
 6699W        W 7670   7.200  12.050   6.180
 6700W        W 7671  13.760   3.420   3.310
 6701W        W 7672  11.330   2.690  11.800
 6702W        W 7673   9.390  13.500   1.490
 6703W        W 7674   2.740  11.240   6.520
 6704W        W 7675   1.120   7.770   8.660
 6705W        W 7676   2.220   4.310   4.000
 6706W        W 7677   2.660   9.890  13.210
 6707W        W 7678   3.600   7.990   1.430
 6708W        W 7679   0.550   1.970   4.810
 6709W        W 7680  13.040   2.400   1.780
 6710W        W 7681  12.800   0.810   0.550
 6711W        W 7682   3.130   6.280   5.190
 6712W        W 7683   0.870  11.560  13.270
 6713W        W 7684  12.470   9.860  11.690
 6714W        W 7685   2.510  10.560   8.860
 6715W        W 7686  12.990   8.010  12.830
 6716W        W 7687   8.300   3.220   7.810
 6717W        W 7688   9.850   0.160   1.950
 6718W        W 7689   2.040  12.640   7.960
 6719W        W 7690   2.520   9.240  10.920
 6720W        W 7691   3.720   1.250   1.990
 6721W        W 7692   9.350   2.550  12.420
 6722W        W 7693   9.350  13.020   9.280
 6723W        W 7694   6.650  12.850   1.650
 6724W        W 7695   0.320   1.130  12.040
 6725W        W 7696   4.620   7.520   0.610
 6726W        W 7697   5.730   5.630   8.850
 6727W        W 7698   6.180   7.700   8.320
 6728W        W 7699   6.970   5.610  10.730
 6729W        W 7700   0.620   4.510  10.600
 6730W        W 7701   8.140   1.030   5.320
 6731W        W 7702   1.440   5.500   8.080
 6732W        W 7703   0.030   5.890   6.120
 6733W        W 7704  12.610   6.750   2.520
 6734W        W 7705  12.770   2.450   3.440
 6735W        W 7706   7.150   9.900   4.620
 6736W        W 7707  12.810   8.700  10.000
 6737W        W 7708  12.810   7.520   3.800
 6738W        W 7709   8.740  12.590   0.900
 6739W        W 7710  12.000   0.910  10.920
 6740W        W 7711   7.950   0.610   7.970
 6741W        W 7712   3.150  13.410   1.460
 6742W        W 7713  10.030  11.540   9.370
 6743W        W 7714   3.860   1.690   4.030
 6744W        W 7715   8.060   6.460   9.990
 6745W        W 7716   3.800   8.380  11.910
 6746W        W 7717   5.070   5.080   5.900
 6747W        W 7718   5.010   4.130   9.640
 6748W        W 7719   3.670  11.580   8.770
 6749W        W 7720  11.650  10.900  11.330
 6750W        W 7721   1.570   0.160  10.450
 6751W        W 7722  10.580   0.830  12.600
 6752W        W 7723   7.540   7.660   4.400
 6753W        W 7724   1.550   1.120   8.640
 6754W        W 7725   9.720   5.960  12.940
 6755W        W 7726   2.360  12.680   5.840
 6756W        W 7727  11.950   8.150   0.250
 6757W        W 7728   4.220   4.200  11.770
 6758W        W 7729  11.580   2.770  13.220
 6759W        W 7730  12.140   6.480   7.210
 6760W        W 7731   4.390   1.210   8.680
 6761W        W 7732  12.900  12.530   8.390
 6762W        W 7733   4.980   1.050  13.620
 6763W        W 7734   7.170   9.100   7.580
 6764W        W 7735   9.980  11.270   8.510
 6765W        W 7736   4.240   8.510  12.100
 6766W        W 7737   5.290   5.240  10.080
 6767W        W 7738   6.010   4.850   1.010
 6768W        W 7739   1.880   4.510   5.750
 6769W        W 7740   5.770  12.400   3.210
 6770W        W 7741   5.810   3.390   7.330
 6771W        W 7742  10.370   3.860   4.170
 6772W        W 7743  10.190  13.850  10.430
 6773W        W 7744   5.970   0.710   7.760
 6774W        W 7745   6.340  11.800   1.060
 6775W        W 7746   6.380   5.770   4.450
 6776W        W 7747  12.270  11.210   5.110
 6777W        W 7748   0.610   8.110   3.910
 6778W        W 7749   2.550  12.570   2.860
 6779W        W 7750  10.510   8.020  10.480
 6780W        W 7751   9.940   6.400  11.500
 6781W        W 7752   5.630   0.830   9.750
 6782W        W 7753   0.200  12.030  13.840
 6783W        W 7754   0.890  10.380   3.760
 6784W        W 7755   4.260  11.720   3.460
 6785W        W 7756   5.950   5.340   7.440
 6786W        W 7757  13.010   7.440   4.250
 6787W        W 7758   5.380   8.620   7.330
 6788W        W 7759  11.950  12.480   1.420
 6789W        W 7760  13.190   8.850  13.820
 6790W        W 7761   7.900   3.340  10.910
 6791W        W 7762   0.470  11.560  12.880
 6792W        W 7763   8.170   8.510   3.200
 6793W        W 7764  10.130   4.340  10.140
 6794W        W 7765   8.010  13.590   1.870
 6795W        W 7766  10.450   5.710   4.240
 6796W        W 7767  12.510  11.160  11.680
 6797W        W 7768   6.220   6.410  10.060
 6798W        W 7769   5.380  12.900  12.380
 6799W        W 7770   9.160   2.140   0.910
 6800W        W 7771  12.640  13.730   2.360
 6801W        W 7772   9.780   5.110   9.700
 6802W        W 7773   8.910   3.600  13.910
 6803W        W 7774   2.520   9.040  12.850
 6804W        W 7775  12.980  13.660   7.390
 6805W        W 7776   8.290   4.110  12.420
 6806W        W 7777  13.850  12.570   2.420
 6807W        W 7778   8.150   0.830  13.430
 6808W        W 7779  12.030   9.630  11.580
 6809W        W 7780   0.850   7.620  11.280
 6810W        W 7781   4.270  12.580   3.460
 6811W        W 7782  11.850  10.210   1.530
 6812W        W 7783   8.400  13.430   2.830
 6813W        W 7784   8.290  13.000   7.190
 6814W        W 7785   5.510   0.520  11.740
 6815W        W 7786   9.710  11.520   3.060
 6816W        W 7787   0.690   6.620   7.030
 6817W        W 7788   5.120   1.180   6.120
 6818W        W 7789   6.000   4.360   7.760
 6819W        W 7790  11.310   3.140  13.100
 6820W        W 7791   9.140  10.780   5.150
 6821W        W 7792   7.200   3.820   1.990
 6822W        W 7793   4.120   8.220   3.380
 6823W        W 7794   5.880   3.700   7.760
 6824W        W 7795   2.860   0.950   3.490
 6825W        W 7796   0.260   5.350  11.750
 6826W        W 7797   1.880   0.850   3.440
 6827W        W 7798   5.180  10.890   1.760
 6828W        W 7799   0.180   3.850   8.460
 6829W        W 7800   7.730  10.840   1.650
 6830W        W 7801  13.170   3.430   0.820
 6831W        W 7802   6.430   3.090   6.620
 6832W        W 7803   9.800   8.740   4.450
 6833W        W 7804   8.510   3.340   2.910
 6834W        W 7805  12.790   4.210  11.090
 6835W        W 7806   9.240  10.860   0.510
 6836W        W 7807   3.630   0.500   1.380
 6837W        W 7808  12.520   5.930   4.730
 6838W        W 7809   3.270   9.490   8.840
 6839W        W 7810   2.220   3.080  12.140
 6840W        W 7811   7.730   9.060   6.230
 6841W        W 7812   5.930   4.830   9.730
 6842W        W 7813   2.990   1.730   2.390
 6843W        W 7814   1.060   4.910  13.690
 6844W        W 7815   0.840   8.120   5.620
 6845W        W 7816  10.780  12.040   8.180
 6846W        W 7817   5.380   0.390  10.520
 6847W        W 7818   4.570  12.370   3.100
 6848W        W 7819   3.060   8.040   9.030
 6849W        W 7820   5.120  10.430   0.410
 6850W        W 7821   6.880   6.220   8.710
 6851W        W 7822   2.650  10.180   5.830
 6852W        W 7823   9.160   5.060   7.810
 6853W        W 7824   8.040   6.400   6.590
 6854W        W 7825   5.140   1.520   3.920
 6855W        W 7826   5.840   1.560   9.850
 6856W        W 7827   2.590   4.760  10.930
 6857W        W 7828   0.690  12.410  12.100
 6858W        W 7829  13.630   2.380   2.400
 6859W        W 7830  12.540   6.760   2.000
 6860W        W 7831  11.070  12.240   7.610
 6861W        W 7832   3.560  10.890   9.280
 6862W        W 7833   6.820   4.090  11.980
 6863W        W 7834  12.100   7.550   8.680
 6864W        W 7835   5.700   1.940   9.440
 6865W        W 7836   2.870   2.040   2.790
 6866W        W 7837   0.890  11.470   7.990
 6867W        W 7838   1.140   1.410   8.750
 6868W        W 7839  11.460   5.840   5.020
 6869W        W 7840  12.740   5.760  13.760
 6870W        W 7841  11.840   5.430  12.030
 6871W        W 7842   3.450   9.220   0.570
 6872W        W 7843  11.840   1.600   1.480
 6873W        W 7844   7.560   4.010  10.150
 6874W        W 7845  12.340  13.590  11.980
 6875W        W 7846   1.720   8.590  12.860
 6876W        W 7847   8.520   2.040  13.000
 6877W        W 7848   9.370   2.780   1.120
 6878W        W 7849   5.490   2.340   5.380
 6879W        W 7850   9.650   0.010   3.080
 6880W        W 7851   3.430   7.230   8.500
 6881W        W 7852  13.540   9.890   6.600
 6882W        W 7853   0.900  13.000  12.870
 6883W        W 7854   0.410   5.840  11.030
 6884W        W 7855   9.230   9.270   1.830
 6885W        W 7856   1.790   4.970   6.170
 6886W        W 7857   5.750  13.430   3.640
 6887W        W 7858  11.410   1.290   3.940
 6888W        W 7859   7.750  12.610   8.470
 6889W        W 7860   2.310   7.000   7.490
 6890W        W 7861   8.650   5.430  12.540
 6891W        W 7862   8.190   6.940   0.070
 6892W        W 7863  12.460   9.460  11.980
 6893W        W 7864   3.180   4.270  13.700
 6894W        W 7865   5.500   3.350   2.750
 6895W        W 7866   3.090   6.940   1.100
 6896W        W 7867  12.100   9.050   8.950
 6897W        W 7868  13.060   2.170  10.940
 6898W        W 7869   0.950   7.660  11.790
 6899W        W 7870   3.930   4.820   4.870
 6900W        W 7871   5.850   1.700   2.320
 6901W        W 7872   7.880   8.010   7.350
 6902W        W 7873   8.620   6.780   0.270
 6903W        W 7874   4.160  12.760   2.560
 6904W        W 7875  11.550   7.820   8.360
 6905W        W 7876  12.810   4.510  11.940
 6906W        W 7877  11.780   7.330   1.010
 6907W        W 7878   3.000   6.690   1.500
 6908W        W 7879  11.160   2.560   1.370
 6909W        W 7880   8.260   9.190   0.690
 6910W        W 7881   2.050   8.030   4.470
 6911W        W 7882  13.490   4.060  13.370
 6912W        W 7883   8.570   1.750   9.350
 6913W        W 7884   4.320  13.140   4.820
 6914W        W 7885   8.650   7.370   8.640
 6915W        W 7886  11.130   1.100   7.590
 6916W        W 7887   5.090  12.360   4.680
 6917W        W 7888  11.510   1.920   9.000
 6918W        W 7889   5.340   6.520   5.570
 6919W        W 7890   1.040   2.580   0.310
 6920W        W 7891   9.160   0.470  11.420
 6921W        W 7892   3.020  12.030   1.460
 6922W        W 7893   7.840   3.260   2.460
 6923W        W 7894   9.730   5.590   9.570
 6924W        W 7895   5.050   3.960   7.320
 6925W        W 7896   7.820   3.500   2.900
 6926W        W 7897   5.900   5.470   4.650
 6927W        W 7898   8.620   0.490   8.230
 6928W        W 7899   6.580  10.240   9.190
 6929W        W 7900   0.440   5.220   5.060
 6930W        W 7901   7.590   1.840   8.310
 6931W        W 7902   2.540  13.610   8.720
 6932W        W 7903   0.330  12.970   5.360
 6933W        W 7904   0.060  13.430  11.430
 6934W        W 7905  10.400  13.240   2.850
 6935W        W 7906   2.950   6.990   4.330
 6936W        W 7907   8.380   4.940   1.340
 6937W        W 7908   9.730   9.920   8.930
 6938W        W 7909   0.580   7.010   9.180
 6939W        W 7910   0.870   8.830  11.500
 6940W        W 7911   6.210   9.680   5.220
 6941W        W 7912   4.880   8.940   1.730
 6942W        W 7913   5.990   2.570  12.140
 6943W        W 7914   9.590  11.860   3.420
 6944W        W 7915   4.040   5.660  11.470
 6945W        W 7916   4.150  11.210   9.260
 6946W        W 7917   6.790   1.110   6.950
 6947W        W 7918   4.820   6.790  11.420
 6948W        W 7919   4.580   0.370   2.530
 6949W        W 7920   2.280  10.120   3.180
 6950W        W 7921   9.210   4.390   2.520
 6951W        W 7922   3.760  11.920   2.820
 6952W        W 7923  11.430   3.590  10.340
 6953W        W 7924  10.800  11.590  12.370
 6954W        W 7925  10.670  11.390   7.230
 6955W        W 7926   4.370   7.220   6.290
 6956W        W 7927   4.940  12.200   5.500
 6957W        W 7928   4.720   5.630   3.760
 6958W        W 7929   6.110  10.530   1.340
 6959W        W 7930   7.430   4.250  11.300
 6960W        W 7931   7.150   6.990   2.370
 6961W        W 7932  11.480   4.790   0.500
 6962W        W 7933  13.100   4.990   3.270
 6963W        W 7934   4.730  11.020   7.890
 6964W        W 7935   0.840   8.120   6.130
 6965W        W 7936  12.230   3.020   4.830
 6966W        W 7937   1.620   8.810  11.080
 6967W        W 7938   8.970  12.480   7.890
 6968W        W 7939  13.280   4.110   2.960
 6969W        W 7940  13.230   6.440   7.770
 6970W        W 7941   8.620  13.210   9.030
 6971W        W 7942   8.520   0.500   0.770
 6972W        W 7943  13.650   9.780   5.260
 6973W        W 7944  11.520   8.440  13.430
 6974W        W 7945  13.440  13.640   7.560
 6975W        W 7946   4.290  10.610   5.510
 6976W        W 7947   1.550   9.290   5.580
 6977W        W 7948   5.540  12.780  12.880
 6978W        W 7949   4.430   5.380  13.820
 6979W        W 7950  11.300   6.660   1.250
 6980W        W 7951   4.940   3.790   5.070
 6981W        W 7952   2.480   1.220  12.680
 6982W        W 7953   4.240   3.390  12.080
 6983W        W 7954   6.910   2.700   2.440
 6984W        W 7955   8.660   6.200   7.630
 6985W        W 7956   3.400  10.040   9.500
 6986W        W 7957   3.730  10.760   4.760
 6987W        W 7958   1.870   3.780   4.240
 6988W        W 7959   3.670   1.360  12.650
 6989W        W 7960  13.270   8.980   5.120
 6990W        W 7961   9.820   5.990  11.160
 6991W        W 7962  12.610   3.250   5.080
 6992W        W 7963   6.780  13.810   4.860
 6993W        W 7964   3.110   4.740  11.600
 6994W        W 7965   9.720   9.360   6.720
 6995W        W 7966   1.000   1.670  12.870
 6996W        W 7967  11.360   5.130   2.480
 6997W        W 7968   3.550   5.900   3.450
 6998W        W 7969   8.050  11.400   8.060
 6999W        W 7970  13.140   5.750  12.290
 7000W        W 7971  11.110  10.550  13.860
 7001W        W 7972   6.260   0.810   4.140
 7002W        W 7973   6.680   1.690  13.630
 7003W        W 7974   8.180  12.500   0.130
 7004W        W 7975  13.670   8.680   8.160
 7005W        W 7976   7.290   3.260   0.520
 7006W        W 7977   3.790   1.780   8.080
 7007W        W 7978   8.570   0.230  13.000
 7008W        W 7979  11.760  10.950   8.760
 7009W        W 7980   6.670   1.000  12.730
 7010W        W 7981  12.250  12.500   8.980
 7011W        W 7982   6.250   6.440  12.260
 7012W        W 7983   1.450   4.890   1.610
 7013W        W 7984   6.820   2.680   4.830
 7014W        W 7985  10.430  11.660   1.900
 7015W        W 7986   1.490   9.190  12.170
 7016W        W 7987   9.890   8.870   1.380
 7017W        W 7988   1.570   3.030   2.620
 7018W        W 7989  10.890  10.810  12.080
 7019W        W 7990   9.030   9.910   8.060
 7020W        W 7991  11.740   6.270   4.800
 7021W        W 7992   4.490   3.440   4.160
 7022W        W 7993   7.070   0.940   7.330
 7023W        W 7994   9.030  13.450  11.690
 7024W        W 7995   0.120   4.450   1.580
 7025W        W 7996   9.800   4.110  10.830
 7026W        W 7997   6.440   3.650  13.520
 7027W        W 7998   0.630   8.290   9.390
 7028W        W 7999  10.340   3.180   7.020
 7029W        W 8000  11.230   1.500   9.900
 7030W        W 8001  12.680   3.780   7.430
 7031W        W 8002   8.270   1.160  13.780
 7032W        W 8003   4.460   1.370  11.870
 7033W        W 8004   8.720   2.730  11.270
 7034W        W 8005  11.100   2.990   9.570
 7035W        W 8006   7.910   2.910  11.520
 7036W        W 8007   9.440   0.430   0.440
 7037W        W 8008   6.940   8.330  11.870
 7038W        W 8009   7.490   1.100   5.800
 7039W        W 8010   0.630   1.660   8.790
 7040W        W 8011   2.470   2.140   0.620
 7041W        W 8012   5.560   0.360   0.030
 7042W        W 8013   5.990  11.080   7.440
 7043W        W 8014  11.400  10.960   4.150
 7044W        W 8015   0.220   3.510   9.390
 7045W        W 8016  13.530   4.630   5.020
 7046W        W 8017   5.920   0.970  11.930
 7047W        W 8018   2.810   6.010   0.890
 7048W        W 8019   0.100   3.190   3.710
 7049W        W 8020  11.450   3.070   6.960
 7050W        W 8021   2.460   3.650   1.850
 7051W        W 8022   2.140  13.660   3.900
 7052W        W 8023   5.310  13.710   1.910
 7053W        W 8024   9.680   5.540   6.600
 7054W        W 8025  12.830   9.450   7.840
 7055W        W 8026   3.760  13.310  13.030
 7056W        W 8027   9.090  12.520   1.690
 7057W        W 8028   3.040  13.480   4.660
 7058W        W 8029   4.920  12.640   3.420
 7059W        W 8030   5.200   6.320   6.590
 7060W        W 8031  10.190   1.560   3.230
 7061W        W 8032   4.290   4.970   2.190
 7062W        W 8033   6.150   0.370   3.240
 7063W        W 8034   4.010  12.140  10.930
 7064W        W 8035  12.870   7.100   8.360
 7065W        W 8036   9.130   2.770   4.220
 7066W        W 8037   8.570   3.660  12.000
 7067W        W 8038   9.290   2.370   3.000
 7068W        W 8039  13.220  11.430   7.710
 7069W        W 8040   6.030   4.640   1.900
 7070W        W 8041   3.570   9.700   9.820
 7071W        W 8042   8.250   9.510  10.190
 7072W        W 8043   3.390  10.330  12.000
 7073W        W 8044   7.650   1.240   2.860
 7074W        W 8045   4.660   6.870   6.010
 7075W        W 8046   5.150   9.750   5.930
 7076W        W 8047   9.390   3.760   4.220
 7077W        W 8048   3.360   0.450   3.710
 7078W        W 8049  12.960   3.730  10.890
 7079W        W 8050   5.180   8.950   0.730
 7080W        W 8051   1.630  11.940   4.280
 7081W        W 8052  10.900  12.820  12.800
 7082W        W 8053   3.100   6.790   5.230
 7083W        W 8054  13.850   5.290   1.130
 7084W        W 8055   7.210   1.800  13.380
 7085W        W 8056   9.620   2.950   8.030
 7086W        W 8057   1.460   4.160  10.110
 7087W        W 8058   1.860  12.940   1.740
 7088W        W 8059  13.410  13.150   7.340
 7089W        W 8060  12.660   4.200  10.530
 7090W        W 8061   8.440   7.430   3.870
 7091W        W 8062  13.580   7.500   7.240
 7092W        W 8063  11.720  10.570  10.410
 7093W        W 8064   3.950  13.010  13.850
 7094W        W 8065  12.640   8.380   0.440
 7095W        W 8066   0.920  13.450   6.210
 7096W        W 8067   4.930  13.830   3.180
 7097W        W 8068  12.900   7.940  11.810
 7098W        W 8069   8.100   2.650   5.480
 7099W        W 8070   7.320   0.210   6.600
 7100W        W 8071   1.580   1.770   8.420
 7101W        W 8072  11.270   8.970   5.250
 7102W        W 8073   4.090   2.430   0.060
 7103W        W 8074   9.690   9.540  10.030
 7104W        W 8075   2.770   0.400   2.510
 7105W        W 8076  12.450   3.730  11.930
 7106W        W 8077   4.200   8.250   5.000
 7107W        W 8078   2.040   0.940   6.110
 7108W        W 8079   2.290   2.920   5.170
 7109W        W 8080   2.160  11.670   8.030
 7110W        W 8081   9.130   9.510   8.400
 7111W        W 8082   5.180   9.230   3.760
 7112W        W 8083  11.140   6.520   0.150
 7113W        W 8084   3.340   1.470   0.470
 7114W        W 8085  13.880   6.150  12.630
 7115W        W 8086   7.940   9.050  11.470
 7116W        W 8087   3.110   1.460   4.790
 7117W        W 8088   9.380  13.040   4.230
 7118W        W 8089   9.050  13.700   5.920
 7119W        W 8090   6.570  10.210   5.630
 7120W        W 8091   0.970   1.430  12.310
 7121W        W 8092   1.370   6.370   2.620
 7122W        W 8093  13.560   9.730   0.600
 7123W        W 8094  10.810  11.870   8.940
 7124W        W 8095  12.660   4.900   8.060
 7125W        W 8096  11.150   4.160  13.770
 7126W        W 8097   9.650   9.860   2.560
 7127W        W 8098  10.380   1.230  11.360
 7128W        W 8099  12.030   6.370   5.280
 7129W        W 8100   1.900  13.590   2.100
 7130W        W 8101  13.270  10.030   4.200
 7131W        W 8102  13.170  10.840   9.730
 7132W        W 8103   9.140  13.050   7.030
 7133W        W 8104  12.480   7.160  12.320
 7134W        W 8105  13.110   8.080  10.980
 7135W        W 8106  13.000   0.780   6.190
 7136W        W 8107  13.410   6.200   5.540
 7137W        W 8108  10.610   6.590   1.490
 7138W        W 8109   7.520   4.630  12.300
 7139W        W 8110   8.790  13.050   1.160
 7140W        W 8111  12.180   5.310   2.970
 7141W        W 8112   8.750   0.030   0.930
 7142W        W 8113  10.930   3.150   1.210
 7143W        W 8114   0.170   2.290  13.710
 7144W        W 8115   2.680   5.650   9.900
 7145W        W 8116   0.310  11.730  11.060
 7146W        W 8117  10.650   2.310   9.300
 7147W        W 8118   6.810   1.310  12.380
 7148W        W 8119  11.800  13.490   5.930
 7149W        W 8120  11.410   8.560   3.600
 7150W        W 8121  12.720   5.420   4.000
 7151W        W 8122   0.960   0.440  13.240
 7152W        W 8123  13.070   2.160   4.930
 7153W        W 8124   0.540   0.490  10.150
 7154W        W 8125   2.160   5.720   4.150
 7155W        W 8126   4.390   2.020   0.250
 7156W        W 8127  13.280   9.800   6.990
 7157W        W 8128  13.470  11.900  13.060
 7158W        W 8129   9.540   2.260   3.490
 7159W        W 8130   2.120   2.990  12.620
 7160W        W 8131   0.400   8.050   7.930
 7161W        W 8132   8.820   9.460  13.330
 7162W        W 8133   1.790   8.820   2.900
 7163W        W 8134   3.850   7.660  11.810
 7164W        W 8135   4.550   0.630   5.930
 7165W        W 8136   1.830   2.090  12.920
 7166W        W 8137   7.150  11.600   8.780
 7167W        W 8138   6.010   6.400   3.910
 7168W        W 8139   0.830  11.030  12.130
 7169W        W 8140  12.780   3.940   0.990
 7170W        W 8141   1.050  13.750   9.510
 7171W        W 8142   7.070  13.360   3.330
 7172W        W 8143   6.090   0.970   8.950
 7173W        W 8144   9.770   2.930   9.130
 7174W        W 8145   0.110  12.870   5.810
 7175W        W 8146   7.700   8.540  12.340
 7176W        W 8147   9.280  13.700   5.050
 7177W        W 8148   5.170  12.010   5.960
 7178W        W 8149   1.480  13.410   5.490
 7179W        W 8150   4.450  11.770   9.430
 7180W        W 8151   6.660   1.600   3.390
 7181W        W 8152   6.570   9.130   3.930
 7182W        W 8153   3.570   6.270   8.710
 7183W        W 8154   0.820   3.410   5.400
 7184W        W 8155   1.250   4.620   2.520
 7185W        W 8156   3.190   1.760   3.880
 7186W        W 8157   5.640   8.730   5.870
 7187W        W 8158   5.090   2.280   3.590
 7188W        W 8159   3.440  13.360   0.560
 7189W        W 8160   9.930   3.380   2.700
 7190W        W 8161  12.650  10.220   5.220
 7191W        W 8162   5.360   6.430   5.060
 7192W        W 8163  11.290   7.110   4.890
 7193W        W 8164  12.420   1.110   0.280
 7194W        W 8165  12.930   8.530  11.050
 7195W        W 8166  11.200   4.420   0.810
 7196W        W 8167   8.520   2.930   0.140
 7197W        W 8168   8.210   0.560   7.490
 7198W        W 8169   7.210  12.830   5.130
 7199W        W 8170  12.060  10.080   6.130
 7200W        W 8171  10.990   6.250   1.350
 7201W        W 8172   6.560  11.410   3.770
 7202W        W 8173   6.720   9.350   3.490
 7203W        W 8174   5.960   4.770  10.880
 7204W        W 8175   4.460   2.780   8.080
 7205W        W 8176   8.810   7.990   4.520
 7206W        W 8177   2.390   8.800  10.730
 7207W        W 8178   5.730  13.040   1.410
 7208W        W 8179  12.440   6.580   9.840
 7209W        W 8180  12.160   2.900  11.390
 7210W        W 8181  10.040   9.380   0.790
 7211W        W 8182   7.690   6.230   6.010
 7212W        W 8183   8.280  11.020   8.360
 7213W        W 8184   1.950   8.870   7.090
 7214W        W 8185   5.550  12.130   6.880
 7215W        W 8186  11.410   5.450  12.260
 7216W        W 8187   3.520  11.050   5.830
 7217W        W 8188   5.710   2.790   3.820
 7218W        W 8189   0.060   7.030   5.710
 7219W        W 8190   3.680   6.130   6.540
 7220W        W 8191   6.030  12.380  13.800
 7221W        W 8192   5.470  11.240   3.630
 7222W        W 8193   5.320   5.670   9.660
 7223W        W 8194   8.430   9.210  10.520
 7224W        W 8195   6.170   8.520   3.380
 7225W        W 8196   0.860   7.400   1.710
 7226W        W 8197   9.010  10.890   2.180
 7227W        W 8198   5.060   4.010   6.840
 7228W        W 8199   7.860   5.400  13.120
 7229W        W 8200   6.880  12.760   4.780
 7230W        W 8201   7.340   3.290   2.900
 7231W        W 8202   8.750   2.970   2.730
 7232W        W 8203  10.000   1.620  11.220
 7233W        W 8204  10.790  11.620   4.420
 7234W        W 8205   9.580   8.150   1.340
 7235W        W 8206   2.020  12.070   3.970
 7236W        W 8207   3.550   6.420  10.200
 7237W        W 8208  12.510   6.810   3.920
 7238W        W 8209   8.130  12.530   2.470
 7239W        W 8210   3.300   4.030   5.430
 7240W        W 8211   8.730  11.120   8.720
 7241W        W 8212   9.060   1.320   5.410
 7242W        W 8213   9.150  11.010   2.800
 7243W        W 8214   3.360   0.430  11.990
 7244W        W 8215   6.400   0.260   7.740
 7245W        W 8216   6.550   2.660   1.530
 7246W        W 8217  11.130   9.500  11.230
 7247W        W 8218  13.270   0.160   1.940
 7248W        W 8219   0.730   2.650  12.490
 7249W        W 8220  12.130   3.360  11.210
 7250W        W 8221   4.550  11.160   2.370
 7251W        W 8222   1.170   2.680   6.710
 7252W        W 8223   1.860   9.520   7.070
 7253W        W 8224  10.480   4.350   9.170
 7254W        W 8225  11.940   9.420   1.640
 7255W        W 8226   7.140   6.640   1.960
 7256W        W 8227   3.330   5.140   9.390
 7257W        W 8228   7.900   7.990   2.160
 7258W        W 8229   4.110   6.070   5.270
 7259W        W 8230   9.820   4.400   4.610
 7260W        W 8231   2.460  11.110   3.430
 7261W        W 8232   7.640  11.800   8.900
 7262W        W 8233   2.540   2.110   9.420
 7263W        W 8234   2.410   9.690   1.860
 7264W        W 8235   1.600  13.910   1.700
 7265W        W 8236  13.020   7.940   8.140
 7266W        W 8237  13.400  12.660  10.880
 7267W        W 8238   8.140   1.900   5.670
 7268W        W 8239   9.130   0.230   7.810
 7269W        W 8240   1.220   2.190   8.340
 7270W        W 8241   2.640   5.710   1.280
 7271W        W 8242   9.060   1.840  13.030
 7272W        W 8243   8.520  12.230   7.840
 7273W        W 8244   5.270   9.100   9.320
 7274W        W 8245   7.130   4.720   1.640
 7275W        W 8246   4.400   1.880   3.320
 7276W        W 8247   0.240   3.980   1.320
 7277W        W 8248   9.850   1.700  11.720
 7278W        W 8249   4.180  13.330   2.400
 7279W        W 8250   9.340   2.990   5.200
 7280W        W 8251   2.260   0.430   6.020
 7281W        W 8252   7.440  10.540  10.620
 7282W        W 8253   3.530  11.320  12.230
 7283W        W 8254   6.600   2.280  13.340
 7284W        W 8255   1.400   7.520  12.580
 7285W        W 8256   5.000  13.610  13.650
 7286W        W 8257   8.670   5.350   1.780
 7287W        W 8258   9.580   7.820   1.680
 7288W        W 8259   0.700   2.370   3.140
 7289W        W 8260   9.910   5.300   4.570
 7290W        W 8261   1.960   5.480  13.350
 7291W        W 8262   4.170   4.520   5.150
 7292W        W 8263  10.320   1.500  11.910
 7293W        W 8264   2.330   7.000  12.740
 7294W        W 8265   1.420  13.140   8.210
 7295W        W 8266  10.090   2.580  11.100
 7296W        W 8267   8.400  10.530  11.840
 7297W        W 8268   9.370   3.930   6.850
 7298W        W 8269   0.710   9.610   8.350
 7299W        W 8270   1.520  10.410   0.580
 7300W        W 8271  12.800   2.390   3.960
 7301W        W 8272   9.910   4.110   8.580
 7302W        W 8273   6.040   8.000  13.250
 7303W        W 8274   2.270   6.690   4.860
 7304W        W 8275   9.860   1.650   1.770
 7305W        W 8276   5.080   5.930   4.440
 7306W        W 8277   4.860   7.690   3.410
 7307W        W 8278   2.000   3.380   9.800
 7308W        W 8279   6.260   2.930  12.940
 7309W        W 8280   1.690  10.670   3.300
 7310W        W 8281  12.420   2.910   8.940
 7311W        W 8282   9.210  11.990   9.460
 7312W        W 8283   3.880   3.740   1.900
 7313W        W 8284   4.680   9.400   3.840
 7314W        W 8285   1.140  12.750   7.870
 7315W        W 8286   3.390   6.820   6.640
 7316W        W 8287   9.040   3.160   1.090
 7317W        W 8288  10.020  10.000   6.180
 7318W        W 8289  10.580   0.440   4.940
 7319W        W 8290   4.700   4.240  11.840
 7320W        W 8291   8.010   8.150   3.590
 7321W        W 8292   5.630   3.910  10.200
 7322W        W 8293   8.450  13.450   0.330
 7323W        W 8294   6.560   4.690   8.030
 7324W        W 8295   3.100  11.190   3.130
 7325W        W 8296   4.900   9.700   4.670
 7326W        W 8297  12.200  13.720   8.340
 7327W        W 8298  12.280  11.150   8.110
 7328W        W 8299   3.720   0.160   6.080
 7329W        W 8300   5.610  12.190   0.190
 7330W        W 8301   3.940  12.380   9.700
 7331W        W 8302   0.240  11.160   4.260
 7332W        W 8303   6.800  10.160   6.910
 7333W        W 8304  12.820   9.790   5.410
 7334W        W 8305  10.230   9.590   7.800
 7335W        W 8306   2.260   1.180  12.200
 7336W        W 8307  11.260   7.970   5.920
 7337W        W 8308   4.890  13.020   7.200
 7338W        W 8309   4.440   6.290  12.040
 7339W        W 8310   7.750   3.210  12.770
 7340W        W 8311   4.270   7.150  12.040
 7341W        W 8312   9.900  11.500   4.660
 7342W        W 8313   2.000   3.580   7.420
 7343W        W 8314   3.900   1.570  11.790
 7344W        W 8315   2.970   3.830   5.070
 7345W        W 8316   8.630   9.610   0.530
 7346W        W 8317   1.890  12.130   1.220
 7347W        W 8318   1.090   4.860   3.480
 7348W        W 8319   3.190   8.710  11.730
 7349W        W 8320  11.410   0.770  13.600
 7350W        W 8321   4.760  10.810  10.590
 7351W        W 8322   2.920  10.700  12.020
 7352W        W 8323  12.510   3.490   3.270
 7353W        W 8324   6.520   6.460   0.140
 7354W        W 8325  10.210   4.420   3.750
 7355W        W 8326  11.140   9.510   8.260
 7356W        W 8327   5.410   5.360   9.180
 7357W        W 8328  10.010  13.620   7.060
 7358W        W 8329   1.880  12.260   9.180
 7359W        W 8330   2.310   5.800   8.320
 7360W        W 8331   7.370   5.450   3.630
 7361W        W 8332   6.990  11.980   3.040
 7362W        W 8333   5.450   3.370   9.880
 7363W        W 8334   9.980   3.540   7.070
 7364W        W 8335   7.800  12.500   6.610
 7365W        W 8336  13.030   8.440   1.150
 7366W        W 8337   4.160  13.050   8.400
 7367W        W 8338   8.220   9.850   9.830
 7368W        W 8339   0.830   9.760   2.550
 7369W        W 8340   1.580   2.480   1.170
 7370W        W 8341  11.760   3.990  13.900
 7371W        W 8342   9.360   5.240   7.380
 7372W        W 8343   5.490   7.210   4.970
 7373W        W 8344   3.960   0.450   9.870
 7374W        W 8345   3.440   2.240   9.310
 7375W        W 8346   7.790   2.080   4.870
 7376W        W 8347   6.240   0.640   1.970
 7377W        W 8348  13.330   2.540  10.060
 7378W        W 8349   0.970   0.100   4.540
 7379W        W 8350  12.470  12.090   3.890
 7380W        W 8351   0.310  13.420   9.800
 7381W        W 8352   5.040   8.000  12.230
 7382W        W 8353   1.790   1.820   7.900
 7383W        W 8354  10.790  11.680   4.930
 7384W        W 8355   5.020  12.500  12.370
 7385W        W 8356   9.620   2.090   6.260
 7386W        W 8357   4.210   3.760   1.460
 7387W        W 8358   7.170   2.570   5.240
 7388W        W 8359   6.060   2.820   5.980
 7389W        W 8360   8.210   4.670   1.770
 7390W        W 8361   3.280   0.990  10.070
 7391W        W 8362   5.530   6.710   6.460
 7392W        W 8363  10.200   5.770   9.500
 7393W        W 8364  10.170   9.760   5.670
 7394W        W 8365  13.040   4.250   4.940
 7395W        W 8366  11.190  13.120  13.590
 7396W        W 8367   2.000   5.250   7.380
 7397W        W 8368  13.330   6.820  13.440
 7398W        W 8369  12.490  11.510   0.300
 7399W        W 8370   8.370   1.350  10.060
 7400W        W 8371  10.020   8.590   0.450
 7401W        W 8372   3.740   7.860  13.410
 7402W        W 8373   0.720  13.200   0.810
 7403W        W 8374   5.550   8.150   7.290
 7404W        W 8375   0.160   4.470  12.310
 7405W        W 8376  11.070  10.310   8.570
 7406W        W 8377   7.250  11.140   6.560
 7407W        W 8378   6.550  10.330   2.890
 7408W        W 8379  10.480   4.990   9.730
 7409W        W 8380   8.430   0.590   8.710
 7410W        W 8381   4.060  11.020   9.740
 7411W        W 8382   8.320   9.750   2.770
 7412W        W 8383   0.950   6.060   2.680
 7413W        W 8384   1.890   0.540  11.740
 7414W        W 8385   4.950   7.160  12.630
 7415W        W 8386   5.680  13.040   2.850
 7416W        W 8387   7.520   9.820   1.430
 7417W        W 8388   1.320   3.380   5.550
 7418W        W 8389   2.650   6.720  10.810
 7419W        W 8390   2.290   8.290   0.940
 7420W        W 8391   1.840   4.620   8.130
 7421W        W 8392   1.590   2.470   8.530
 7422W        W 8393   6.630   8.030   6.820
 7423W        W 8394   1.750  12.670   2.210
 7424W        W 8395   5.880   5.430   9.300
 7425W        W 8396   7.980  13.370   8.470
 7426W        W 8397   4.130   2.000   1.570
 7427W        W 8398   7.280   2.050   5.500
 7428W        W 8399   2.060   2.720   6.460
 7429W        W 8400  10.430   7.900   0.050
 7430W        W 8401  10.020   6.660  13.490
 7431W        W 8402  12.700   9.180   9.100
 7432W        W 8403   4.760   1.300  11.390
 7433W        W 8404  11.140   6.790   6.400
 7434W        W 8405  12.220   9.370   5.040
 7435W        W 8406  13.830   5.640   8.410
 7436W        W 8407  10.490   8.550   3.680
 7437W        W 8408   5.950   4.740  13.360
 7438W        W 8409  12.200   7.390   2.800
 7439W        W 8410   2.450   3.810   7.480
 7440W        W 8411   3.330  13.480   5.950
 7441W        W 8412  13.820   9.210  12.220
 7442W        W 8413   3.280   7.840   6.770
 7443W        W 8414   8.590   3.750   7.560
 7444W        W 8415  12.590   0.060   8.150
 7445W        W 8416   2.210  12.030  12.400
 7446W        W 8417   2.860   8.990   3.990
 7447W        W 8418   5.850   3.580   4.820
 7448W        W 8419   8.970   8.950   9.640
 7449W        W 8420  12.730   6.000   9.080
 7450W        W 8421   7.000   8.470   3.570
 7451W        W 8422   5.040  12.450  10.590
 7452W        W 8423   6.430  11.890   1.650
 7453W        W 8424  10.120   4.730  13.450
 7454W        W 8425   5.510   3.260  11.250
 7455W        W 8426  12.980   6.510   3.960
 7456W        W 8427   5.220  11.410   1.620
 7457W        W 8428   1.210  12.200   4.190
 7458W        W 8429   1.550   7.430   4.210
 7459W        W 8430  11.780   3.920  10.120
 7460W        W 8431   2.250  11.350   2.540
 7461W        W 8432   6.130   0.420   8.760
 7462W        W 8433  10.880  13.500  11.080
 7463W        W 8434   3.670   8.700  11.530
 7464W        W 8435   8.130   7.940   0.870
 7465W        W 8436   3.390  10.230   3.970
 7466W        W 8437   6.260   6.000  13.010
 7467W        W 8438   4.640   1.670   8.530
 7468W        W 8439   5.300   9.180   5.820
 7469W        W 8440  13.790   5.220   6.950
 7470W        W 8441   2.340   3.830   6.290
 7471W        W 8442  11.150   8.090   2.650
 7472W        W 8443  11.230   1.600   7.690
 7473W        W 8444   5.400   0.300   9.980
 7474W        W 8445   6.650   8.250  11.310
 7475W        W 8446   5.420  11.270  12.210
 7476W        W 8447  13.760   0.800   7.070
 7477W        W 8448  13.400   9.920  12.100
 7478W        W 8449   1.580   8.280  11.640
 7479W        W 8450   5.480  11.190   2.760
 7480W        W 8451  13.350   3.250  13.880
 7481W        W 8452   3.340   3.780  13.540
 7482W        W 8453  11.810   0.860   8.910
 7483W        W 8454  10.940   1.190   3.060
 7484W        W 8455   1.710   2.850  10.130
 7485W        W 8456  13.480   8.990   9.430
 7486W        W 8457   2.810   1.920   1.200
 7487W        W 8458   7.150   9.530   5.610
 7488W        W 8459  12.980   5.160  13.160
 7489W        W 8460   8.950   3.510  11.750
 7490W        W 8461   7.870   3.020   4.600
 7491W        W 8462   7.890  11.430   2.690
 7492W        W 8463   7.920   0.210   3.810
 7493W        W 8464   8.720  13.520  10.340
 7494W        W 8465   5.730  10.160   7.400
 7495W        W 8466   6.850   8.700  13.910
 7496W        W 8467   4.690   4.020   7.700
 7497W        W 8468   2.190   9.390  10.010
 7498W        W 8469   8.930   9.010   2.980
 7499W        W 8470  10.320   0.570   2.620
 7500W        W 8471   7.490  11.340   1.880
 7501W        W 8472  11.850   5.450   1.170
 7502W        W 8473   1.910   1.300   7.820
 7503W        W 8474   2.950   4.190  12.890
 7504W        W 8475  11.280  10.130   2.670
 7505W        W 8476   4.080   4.670  13.460
 7506W        W 8477   0.780   6.480   5.180
 7507W        W 8478   6.820   5.940   6.700
 7508W        W 8479   0.790  11.660   1.910
 7509W        W 8480   0.540   4.940  10.880
 7510W        W 8481  10.000  12.770  10.200
 7511W        W 8482   9.310  13.440   8.460
 7512W        W 8483   2.450   2.620  12.940
 7513W        W 8484   2.530   1.080  11.240
 7514W        W 8485  13.310  12.130  10.970
 7515W        W 8486   7.430   9.170   0.180
 7516W        W 8487   0.690   7.340   5.080
 7517W        W 8488  13.910  13.280   5.120
 7518W        W 8489   3.010   7.050  10.420
 7519W        W 8490   5.700  12.570   6.470
 7520W        W 8491  12.500   3.870   1.510
 7521W        W 8492  10.570   2.020   0.050
 7522W        W 8493   4.240   7.420   1.780
 7523W        W 8494   8.650   9.050  13.790
 7524W        W 8495   7.140   9.090  13.700
 7525W        W 8496   2.640   2.100   3.590
 7526W        W 8497  13.720   4.910  12.130
 7527W        W 8498  10.790   1.080   0.670
 7528W        W 8499  13.390   5.790   1.730
 7529W        W 8500   2.540   3.000  11.240
 7530W        W 8501   2.810  12.960   1.450
 7531W        W 8502   9.910  10.310   2.890
 7532W        W 8503   1.370   4.120   3.260
 7533W        W 8504  13.830   4.290   1.070
 7534W        W 8505   4.440  10.850   3.210
 7535W        W 8506   2.330   0.950   5.170
 7536W        W 8507   0.400  13.540   0.870
 7537W        W 8508   2.800  11.020   2.610
 7538W        W 8509   6.150  10.900   7.950
 7539W        W 8510  12.590   9.220   2.930
 7540W        W 8511   2.480   0.240   0.330
 7541W        W 8512  10.610   8.300  11.640
 7542W        W 8513  10.210   3.830   4.870
 7543W        W 8514   1.050   4.620  10.930
 7544W        W 8515   5.490  11.580   9.480
 7545W        W 8516  11.430   3.410  10.750
 7546W        W 8517   0.720   6.950   3.460
 7547W        W 8518   3.220   3.820   4.570
 7548W        W 8519   7.760   9.340   1.340
 7549W        W 8520   5.630   4.980   3.570
 7550W        W 8521   6.260   4.200  13.350
 7551W        W 8522   5.270   6.540   1.990
 7552W        W 8523  11.490   5.360  10.780
 7553W        W 8524   5.760   0.500  11.040
 7554W        W 8525  12.820   2.750  10.180
 7555W        W 8526   9.320  12.830   5.630
 7556W        W 8527  13.120   9.320   7.280
 7557W        W 8528   4.290  11.650   4.450
 7558W        W 8529  11.160   5.370   2.960
 7559W        W 8530   5.520  13.760   0.000
 7560W        W 8531   7.510   7.930   4.850
 7561W        W 8532  13.820   1.470   3.540
 7562W        W 8533   9.780   1.120   3.160
 7563W        W 8534   0.360   3.450   6.580
 7564W        W 8535  12.230   6.620   5.860
 7565W        W 8536   1.410  10.570   8.020
 7566W        W 8537  12.380   4.650   0.250
 7567W        W 8538  10.400  11.670   2.410
 7568W        W 8539   1.190   0.170  13.620
 7569W        W 8540   7.380   8.300   1.520
 7570W        W 8541   6.430   5.960  11.480
 7571W        W 8542   3.020   3.450   8.020
 7572W        W 8543   0.880   9.230   8.030
 7573W        W 8544   2.280  11.420  12.050
 7574W        W 8545   1.540   3.240   7.420
 7575W        W 8546   2.020  13.410   8.970
 7576W        W 8547   5.400   5.100   7.490
 7577W        W 8548   0.090  10.830  10.810
 7578W        W 8549  10.030  10.810  13.530
 7579W        W 8550  12.900   3.520   7.100
 7580W        W 8551   3.050  10.940   4.060
 7581W        W 8552  13.810   1.550   9.600
 7582W        W 8553   6.060   4.440   1.300
 7583W        W 8554   5.350  12.740   5.820
 7584W        W 8555   3.550   5.430   8.190
 7585W        W 8556   7.490   7.290  10.460
 7586W        W 8557   0.880   1.420   0.670
 7587W        W 8558   3.940   1.050   6.200
 7588W        W 8559   1.950   5.490  11.070
 7589W        W 8560  13.200   3.270  10.750
 7590W        W 8561   1.530  11.190   1.470
 7591W        W 8562   2.240   2.590   7.980
 7592W        W 8563   6.660   3.060  12.580
 7593W        W 8564   4.390   2.010   1.990
 7594W        W 8565   6.880   3.790   5.540
 7595W        W 8566   6.560   2.470   3.610
 7596W        W 8567   7.100   7.620   4.100
 7597W        W 8568   0.280   8.100   0.860
 7598W        W 8569  13.320   5.190   6.030
 7599W        W 8570   1.290  13.210   2.510
 7600W        W 8571  11.540   4.590   5.110
 7601W        W 8572   6.640  12.730   6.710
 7602W        W 8573   2.400   7.890   5.840
 7603W        W 8574  11.530  13.350   3.950
 7604W        W 8575  12.370   7.030  10.910
 7605W        W 8576   0.690   0.800   2.490
 7606W        W 8577   4.670  11.040   5.330
 7607W        W 8578  10.310   7.160   3.280
 7608W        W 8579   2.040   7.350   4.140
 7609W        W 8580   7.240   2.010   2.650
 7610W        W 8581  11.890   4.430  13.150
 7611W        W 8582  12.990   9.290   8.570
 7612W        W 8583  12.010   6.010   8.610
 7613W        W 8584   9.870   7.980  11.260
 7614W        W 8585   2.570  13.220   9.970
 7615W        W 8586   3.860   2.220   9.560
 7616W        W 8587  12.870   8.490   1.740
 7617W        W 8588   9.410   8.710   8.000
 7618W        W 8589   0.410   5.910   8.570
 7619W        W 8590   5.700  13.440   3.140
 7620W        W 8591  10.250   2.490  13.650
 7621W        W 8592   5.430  12.090   3.350
 7622W        W 8593  10.380   4.350   8.670
 7623W        W 8594   5.300   6.940   3.890
 7624W        W 8595  10.380   7.540   8.530
 7625W        W 8596   7.310   4.620  13.880
 7626W        W 8597   9.810  10.510   9.680
 7627W        W 8598   2.420  10.050   0.380
 7628W        W 8599   1.720   4.160   3.780
 7629W        W 8600   6.740   0.420   7.360
 7630W        W 8601   4.030   1.030   8.350
 7631W        W 8602   2.180   4.210  10.090
 7632W        W 8603  10.580   6.470   1.020
 7633W        W 8604   4.540  11.910   8.760
 7634W        W 8605   6.110   9.490   2.550
 7635W        W 8606  12.440  13.120   6.300
 7636W        W 8607   2.880   7.880   0.450
 7637W        W 8608   3.660  12.780   2.290
 7638W        W 8609  10.700  12.800   6.860
 7639W        W 8610   7.900  12.190   3.860
 7640W        W 8611   2.070  13.210  10.160
 7641W        W 8612   3.300   3.700   2.600
 7642W        W 8613   9.410   5.110   6.600
 7643W        W 8614   3.160   5.020  10.520
 7644W        W 8615   8.930   2.700   0.350
 7645W        W 8616   4.140   9.500   1.280
 7646W        W 8617  10.340  10.270   0.280
 7647W        W 8618   3.020  13.130   7.710
 7648W        W 8619   3.110   1.210   7.280
 7649W        W 8620  13.160   6.490   9.730
 7650W        W 8621  12.780   2.470  13.190
 7651W        W 8622   7.270   4.750   3.880
 7652W        W 8623  11.660   8.950   3.020
 7653W        W 8624   5.080   2.630  13.060
 7654W        W 8625   5.190   8.850   1.260
 7655W        W 8626  12.340   0.610   0.470
 7656W        W 8627  12.810  12.680   9.330
 7657W        W 8628   8.550   5.120   9.640
 7658W        W 8629   1.880   8.880   4.800
 7659W        W 8630  12.970  11.580  12.430
 7660W        W 8631  11.270  11.930   8.110
 7661W        W 8632   6.860   9.510   2.880
 7662W        W 8633   2.570   3.100   4.250
 7663W        W 8634   3.990   7.110   4.500
 7664W        W 8635  10.240   1.640   5.690
 7665W        W 8636  10.990   4.520   7.040
 7666W        W 8637   4.790   9.370  12.000
 7667W        W 8638   5.280   7.390   4.230
 7668W        W 8639   7.530   5.140   1.320
 7669W        W 8640  11.960   9.640   7.040
 7670W        W 8641   4.060   6.390  11.030
 7671W        W 8642   8.680   0.910   7.490
 7672W        W 8643  10.210   7.560  12.270
 7673W        W 8644  13.390  10.270   8.480
 7674W        W 8645   8.790   1.190   5.860
 7675W        W 8646  10.300   5.210  11.360
 7676W        W 8647  12.750   9.920   4.060
 7677W        W 8648   9.320   7.420   0.750
 7678W        W 8649  10.430   8.880   5.640
 7679W        W 8650   7.730   3.700   6.310
 7680W        W 8651  12.390   8.250   5.930
 7681W        W 8652   4.390   5.400  11.190
 7682W        W 8653   0.480   9.550   0.550
 7683W        W 8654   7.650   0.160   7.000
 7684W        W 8655   1.480   4.490  11.570
 7685W        W 8656   1.040  12.830  11.890
 7686W        W 8657  12.320   8.160  10.500
 7687W        W 8658   1.280  13.760   4.890
 7688W        W 8659   7.780  11.660   5.860
 7689W        W 8660  10.600   3.810  11.170
 7690W        W 8661   3.310   7.880   2.480
 7691W        W 8662   7.270  12.760   8.830
 7692W        W 8663  12.030   7.300   9.100
 7693W        W 8664  11.730  12.850  10.250
 7694W        W 8665   2.500  11.250  11.060
 7695W        W 8666   8.500   1.330   5.140
 7696W        W 8667   6.350  12.580   6.310
 7697W        W 8668   3.430   4.140  13.180
 7698W        W 8669  10.400   8.510  10.480
 7699W        W 8670   2.820   3.020   8.160
 7700W        W 8671  13.000   4.450   3.270
 7701W        W 8672   7.420  11.750   0.960
 7702W        W 8673   2.920   2.200   1.620
 7703W        W 8674   5.700   2.250  11.310
 7704W        W 8675   0.630   3.550  11.490
 7705W        W 8676   7.660   7.210  11.000
 7706W        W 8677  12.680   7.670   2.800
 7707W        W 8678  12.110  10.550  11.380
 7708W        W 8679   6.260   7.950   6.380
 7709W        W 8680  12.080   7.890   2.850
 7710W        W 8681  10.770   4.770  11.130
 7711W        W 8682   0.820  13.780   3.540
 7712W        W 8683   6.330  13.520  11.040
 7713W        W 8684  12.900   9.480  11.730
 7714W        W 8685   2.690   5.770   2.680
 7715W        W 8686   2.930   6.410  13.670
 7716W        W 8687   1.240   1.030  11.930
 7717W        W 8688  11.360   4.310   5.780
 7718W        W 8689   9.720  10.960   9.280
 7719W        W 8690   6.880   4.540   7.600
 7720W        W 8691   8.180   1.460  11.430
 7721W        W 8692   1.640   7.560  11.910
 7722W        W 8693  11.760   1.280  11.130
 7723W        W 8694   7.110   1.440  11.260
 7724W        W 8695   1.460  13.850   3.360
 7725W        W 8696   2.530   7.200   4.150
 7726W        W 8697   7.290   2.590   4.080
 7727W        W 8698  11.530  13.880  12.400
 7728W        W 8699   9.370   9.010   1.440
 7729W        W 8700  12.670   0.370  10.930
 7730W        W 8701  13.880  11.420   3.780
 7731W        W 8702   1.970   2.370   2.530
 7732W        W 8703   8.720   4.380   9.260
 7733W        W 8704  12.070   2.490   0.770
 7734W        W 8705  11.010  11.180   1.050
 7735W        W 8706   2.150   3.930   1.120
 7736W        W 8707   1.680   7.980   3.770
 7737W        W 8708   2.650  13.230   6.140
 7738W        W 8709   9.720   5.940   1.720
 7739W        W 8710  11.180   6.650   2.310
 7740W        W 8711   5.590  13.860   2.840
 7741W        W 8712   1.630  10.350   1.510
 7742W        W 8713   6.960   4.750   9.160
 7743W        W 8714   6.930   0.290   5.140
 7744W        W 8715  13.620  11.630   3.280
 7745W        W 8716   3.220  12.940   0.400
 7746W        W 8717   7.040   5.900   3.010
 7747W        W 8718   3.240   9.960   8.880
 7748W        W 8719   6.050   4.400   5.410
 7749W        W 8720  12.260   9.490   4.560
 7750W        W 8721  12.140  10.380   7.620
 7751W        W 8722   2.600  12.110  12.710
 7752W        W 8723   0.340  12.940   4.520
 7753W        W 8724   1.290   4.400   3.690
 7754W        W 8725  11.030  13.610  10.610
 7755W        W 8726   1.230  13.390   8.570
 7756W        W 8727  11.640  13.500   3.430
 7757W        W 8728   9.090   7.990   8.300
 7758W        W 8729  11.920   8.070   8.150
 7759W        W 8730   9.560  12.150   6.800
 7760W        W 8731   1.550  10.890  10.010
 7761W        W 8732   7.790   1.330   8.730
 7762W        W 8733  11.440  12.520   7.310
 7763W        W 8734   0.940  12.040   9.070
 7764W        W 8735   7.370   3.370   6.170
 7765W        W 8736   7.670  12.730   7.920
 7766W        W 8737   0.790   8.660   1.870
 7767W        W 8738   6.590  12.940   5.720
 7768W        W 8739  11.370   2.960   5.990
 7769W        W 8740   1.620  11.170   0.920
 7770W        W 8741   2.790   6.980   5.900
 7771W        W 8742   8.420   3.000   3.670
 7772W        W 8743   2.180   0.520  10.830
 7773W        W 8744   3.410   9.580   5.290
 7774W        W 8745  11.280  10.510   4.000
 7775W        W 8746   0.200  13.060   1.760
 7776W        W 8747   5.110  11.430   2.410
 7777W        W 8748   1.730   0.320   7.570
 7778W        W 8749  12.570  10.550   9.030
 7779W        W 8750   9.790   2.780  12.470
 7780W        W 8751   7.310   3.650   8.820
 7781W        W 8752  11.480   2.120   3.840
 7782W        W 8753   8.710   5.480  10.650
 7783W        W 8754   2.550  11.270   2.980
 7784W        W 8755   0.990   2.440   1.460
 7785W        W 8756  10.090   6.900  13.910
 7786W        W 8757   3.180  12.780   3.330
 7787W        W 8758  11.490  12.310   5.900
 7788W        W 8759  10.190   7.960   8.390
 7789W        W 8760  10.850  13.050   4.290
 7790W        W 8761   5.730   5.190  13.270
 7791W        W 8762  12.250  12.170  13.520
 7792W        W 8763   0.180   5.850   4.270
 7793W        W 8764   2.150   4.830   3.370
 7794W        W 8765   4.080  13.900   3.040
 7795W        W 8766   7.080  12.280   5.760
 7796W        W 8767   4.010   4.840   0.390
 7797W        W 8768   8.250   6.430   9.390
 7798W        W 8769   4.420   8.260   8.930
 7799W        W 8770  13.350   7.020   3.570
 7800W        W 8771  13.280   0.670   5.280
 7801W        W 8772   5.950   6.390  13.570
 7802W        W 8773  13.550  10.160   4.910
 7803W        W 8774  12.930  13.150   4.870
 7804W        W 8775   6.340   4.950   2.190
 7805W        W 8776   5.170   7.310   0.280
 7806W        W 8777   8.050   2.610   0.370
 7807W        W 8778   5.120  12.150  10.230
 7808W        W 8779  11.880   3.690   7.140
 7809W        W 8780   1.260   9.090  10.250
 7810W        W 8781   4.400   7.250   8.930
 7811W        W 8782   4.760   0.930   2.600
 7812W        W 8783   9.160  12.830   7.610
 7813W        W 8784   9.100   0.090   7.050
 7814W        W 8785   2.240   9.620  13.170
 7815W        W 8786   3.650  13.630  12.650
 7816W        W 8787  13.190   1.800  11.420
 7817W        W 8788   9.180  10.720   8.610
 7818W        W 8789   0.860  13.520   7.550
 7819W        W 8790  12.050   0.140   0.630
 7820W        W 8791   1.380   8.740   3.190
 7821W        W 8792   5.480  10.650   4.840
 7822W        W 8793  11.350  11.990   7.220
 7823W        W 8794   1.360   5.610  12.290
 7824W        W 8795   2.930   4.170   4.420
 7825W        W 8796  12.660   7.980   4.950
 7826W        W 8797   9.230   8.890   5.130
 7827W        W 8798   7.720  11.210   9.630
 7828W        W 8799   9.250  13.160   1.880
 7829W        W 8800   8.070   7.990   3.080
 7830W        W 8801  10.840  13.000  10.670
 7831W        W 8802   7.400   6.210  12.610
 7832W        W 8803  10.120   8.350   0.010
 7833W        W 8804   0.120   6.110   7.180
 7834W        W 8805  10.480   0.170  10.010
 7835W        W 8806  13.790  11.370   2.830
 7836W        W 8807   9.940   3.040   2.360
 7837W        W 8808  11.630   8.250  11.210
 7838W        W 8809  12.630   5.500   1.410
 7839W        W 8810   1.530   8.790   0.380
 7840W        W 8811  12.320  13.460   3.950
 7841W        W 8812   2.210  12.570  11.050
 7842W        W 8813   1.510  10.890  12.810
 7843W        W 8814   8.080   2.540  12.530
 7844W        W 8815   8.420   1.750   1.190
 7845W        W 8816   7.930   9.340   6.850
 7846W        W 8817   5.030   9.170   4.650
 7847W        W 8818   8.760   4.660   9.640
 7848W        W 8819  10.050   2.430   3.200
 7849W        W 8820   5.150  12.280   1.970
 7850W        W 8821  13.830   3.500  12.130
 7851W        W 8822   8.720  12.740   6.970
 7852W        W 8823   1.610   7.720   6.220
 7853W        W 8824  12.780  12.950   8.110
 7854W        W 8825   9.590   6.700  10.090
 7855W        W 8826  10.020  13.260   3.580
 7856W        W 8827   4.460   5.240   7.120
 7857W        W 8828  13.860   5.780   1.440
 7858W        W 8829   4.740   8.340  11.980
 7859W        W 8830  12.650  12.880   2.310
 7860W        W 8831  13.580   7.380   0.760
 7861W        W 8832   9.730   8.900   3.840
 7862W        W 8833   3.000   8.300   5.980
 7863W        W 8834   6.930   2.520   1.950
 7864W        W 8835   9.850   2.700   1.430
 7865W        W 8836   2.190   5.170  12.070
 7866W        W 8837   5.830   8.880   4.940
 7867W        W 8838   0.020  12.560   9.770
 7868W        W 8839   5.890  11.850   1.280
 7869W        W 8840   9.920   1.960   3.070
 7870W        W 8841   8.320   6.160   4.870
 7871W        W 8842   5.310  12.550   6.770
 7872W        W 8843   5.350   1.010  12.480
 7873W        W 8844   0.590   0.700   7.850
 7874W        W 8845  11.290  10.900   9.510
 7875W        W 8846   8.760   7.280   0.690
 7876W        W 8847  11.840   5.000   5.160
 7877W        W 8848  10.040   3.070   8.760
 7878W        W 8849  11.680   1.800  12.320
 7879W        W 8850  10.990   1.280   9.450
 7880W        W 8851   2.490  11.710   0.730
 7881W        W 8852   5.300   5.300   3.560
 7882W        W 8853   3.800  12.640   7.490
 7883W        W 8854  11.580   4.870   9.530
 7884W        W 8855   2.650   6.030   3.100
 7885W        W 8856   6.890   8.440   1.800
 7886W        W 8857   5.060   5.940   6.250
 7887W        W 8858  12.220  13.420   2.410
 7888W        W 8859   6.870   7.860  11.710
 7889W        W 8860   5.750   2.070   1.940
 7890W        W 8861   9.550   9.600   0.150
 7891W        W 8862  12.490   2.040   1.830
 7892W        W 8863   1.410  13.090  12.710
 7893W        W 8864   4.060   5.690  13.630
 7894W        W 8865  11.330  10.390   0.480
 7895W        W 8866   5.210  11.860   9.820
 7896W        W 8867   6.030   7.750  13.670
 7897W        W 8868  13.830  12.200  10.760
 7898W        W 8869   7.980   1.630   6.580
 7899W        W 8870   4.170   1.090  10.940
 7900W        W 8871   4.350   4.420   6.120
 7901W        W 8872   7.990   1.300  10.970
 7902W        W 8873   9.450  11.570   7.080
 7903W        W 8874   3.350   8.080   6.320
 7904W        W 8875   6.970   9.650   2.420
 7905W        W 8876   5.040  11.970  12.740
 7906W        W 8877   2.550  10.430   2.830
 7907W        W 8878   4.660  12.340   4.410
 7908W        W 8879  10.280   0.510  13.450
 7909W        W 8880  13.240   1.340   2.660
 7910W        W 8881  12.500  11.950   0.040
 7911W        W 8882   1.720   9.720   5.220
 7912W        W 8883   5.170   1.430   8.270
 7913W        W 8884  11.850   8.630   6.620
 7914W        W 8885   3.900   5.830   2.120
 7915W        W 8886  12.380  12.960   4.230
 7916W        W 8887   8.790   3.730   1.760
[truncated: 614,912 more chars]
