# Supplementary material for: Cryptochrome magnetoreception: Time course of photoactivation from non-equilibrium coarse-grained molecular dynamics
Source: Comput Struct Biotechnol J. 2024 Nov 10;26:58–69. doi: 10.1016/j.csbj.2024.11.001 (PMC11725172; doi:10.1016/j.csbj.2024.11.001)
Supplement: Supplementary file 2 — Analysis codes and cg-MD simulation inputs (including initial molecular structures, parameters and topology files) and outputs (final molecular structures) of the 20 replicas. [file mmc2.zip › cg-md/02/production.gro]

Title of the system in water
22551
    1MET     BB    1   8.021   1.435  12.093  0.1418 -0.1844 -0.0459
    1MET    SC1    2   8.270   1.617  11.853 -0.0312 -0.1519  0.1094
    2PRO     BB    3   7.733   1.541  12.273 -0.1074 -0.2724 -0.0991
    2PRO    SC1    4   7.813   1.808  12.345 -0.0898 -0.6261  0.1363
    3HIS     BB    5   7.400   1.573  12.175  0.0687  0.0259  0.2027
    3HIS    SC1    6   7.235   1.340  12.312 -0.0189 -0.1052 -0.0598
    3HIS    SC2    7   7.126   1.106  12.390 -0.0383 -0.0630  0.0422
    3HIS    SC3    8   7.002   1.338  12.448 -0.1221 -0.0349 -0.2321
    4ARG     BB    9   7.289   1.587  11.867  0.0917  0.1790 -0.0274
    4ARG    SC1   10   7.476   1.711  11.707 -0.0605 -0.0194 -0.0147
    4ARG    SC2   11   7.800   1.712  11.734  0.0233  0.0739  0.0209
    4ARG    SCP   12   7.879   1.730  11.659 -0.0844 -0.2342 -0.1872
    5THR     BB   13   6.863   1.670  11.872  0.3727 -0.2106 -0.0005
    5THR    SC1   14   6.832   1.648  12.102  0.0857 -0.0829 -0.0928
    5THR    SCP   15   6.713   1.708  12.061  0.1090  0.3639 -0.0677
    5THR    SCN   16   6.952   1.588  12.143  0.0484  0.2293 -0.0847
    6ILE     BB   17   6.570   1.655  11.681  0.0320 -0.0414 -0.1055
    6ILE    SC1   18   6.682   1.654  11.392 -0.3765 -0.2720 -0.2711
    7HIS     BB   19   6.285   1.847  11.583 -0.0544 -0.2870  0.0897
    7HIS    SC1   20   5.973   1.780  11.617 -0.1862  0.1238  0.0824
    7HIS    SC2   21   5.723   1.791  11.515 -0.1814  0.1480  0.0731
    7HIS    SC3   22   5.788   1.598  11.693 -0.2315  0.1950  0.1429
    8LEU     BB   23   6.229   1.803  11.229 -0.0082  0.0455 -0.0391
    8LEU    SC1   24   6.347   1.709  10.902  0.3208 -0.1658 -0.0160
    9PHE     BB   25   5.968   1.953  11.100 -0.4156  0.1754  0.0361
    9PHE    SC1   26   5.904   2.168  11.299 -0.0090 -0.0103  0.0572
    9PHE    SC2   27   5.732   2.228  11.498 -0.1105  0.1111 -0.0643
    9PHE    SC3   28   5.997   2.208  11.549 -0.1759 -0.2681  0.1635
   10ARG     BB   29   5.704   1.843  10.949 -0.1386 -0.1421  0.1000
   10ARG    SC1   30   5.694   1.741  10.668 -0.2841  0.1481  0.2915
   10ARG    SC2   31   5.570   1.401  10.621  0.2458 -0.4669  0.2606
   10ARG    SCP   32   5.595   1.435  10.722  0.2604  0.0705  0.1055
   11LYS     BB   33   5.481   1.836  11.107  0.0988  0.1303  0.0007
   11LYS    SC1   34   5.232   1.630  10.969 -0.4212 -0.4800 -0.0681
   11LYS    SC2   35   5.034   1.552  10.831 -0.4100 -0.0161 -0.0615
   11LYS    SCP   36   5.063   1.626  10.756 -0.2599 -0.0239 -0.0140
   12GLY     BB   37   5.349   2.038  11.267 -0.2832  0.1811 -0.2176
   13LEU     BB   38   5.290   2.331  11.377 -0.3177  0.1130 -0.1510
   13LEU    SC1   39   5.315   2.515  11.108  0.0664  0.0540  0.0006
   14ARG     BB   40   5.327   2.345  11.724 -0.2952  0.0398  0.3926
   14ARG    SC1   41   5.140   2.095  11.740 -0.3763 -0.2308  0.0044
   14ARG    SC2   42   4.917   1.933  11.750 -0.3318 -0.0340 -0.0839
   14ARG    SCP   43   4.882   1.893  11.846  0.0746 -0.1146  0.0482
   15LEU     BB   44   5.349   2.366  12.068 -0.0901 -0.0433  0.2980
   15LEU    SC1   45   5.635   2.433  12.041 -0.0342 -0.0460 -0.2033
   16HIS     BB   46   5.068   2.189  12.180 -0.2030  0.0998  0.0464
   16HIS    SC1   47   4.937   2.368  12.345  0.2005  0.1052 -0.1496
   16HIS    SC2   48   4.908   2.537  12.553 -0.0460 -0.0651 -0.0402
   16HIS    SC3   49   4.735   2.547  12.346  0.0872 -0.0209 -0.1513
   17ASP     BB   50   5.110   1.872  12.207 -0.0952 -0.0577 -0.0739
   17ASP    SC1   51   4.830   1.744  12.173  0.0413 -0.6163 -0.0863
   17ASP    SCN   52   4.825   1.780  12.069 -0.1092  0.2445  0.1431
   18ASN     BB   53   5.323   1.720  12.021 -0.0364  0.3529  0.1803
   18ASN    SC1   54   5.539   1.908  11.920  0.0386 -0.0167  0.1232
   18ASN    SCP   55   5.534   2.012  12.013  0.5673 -0.0094 -0.1459
   18ASN    SCN   56   5.544   1.803  11.826  0.1035 -0.3374  0.1723
   19PRO     BB   57   5.428   1.444  12.066 -0.2881  0.1204 -0.1157
   19PRO    SC1   58   5.145   1.309  12.163  0.1401  0.1805  0.0418
   20THR     BB   59   5.733   1.409  12.186 -0.1121  0.0481 -0.1405
   20THR    SC1   60   5.747   1.187  12.341 -0.2580  0.0370  0.1408
   20THR    SCP   61   5.862   1.115  12.309 -0.2966 -0.4887  0.0223
   20THR    SCN   62   5.631   1.260  12.373  0.0696  0.0827  0.1233
   21LEU     BB   63   5.921   1.667  12.249  0.1787 -0.2830 -0.0546
   21LEU    SC1   64   5.943   1.634  12.568  0.3086 -0.1172  0.0252
   22LEU     BB   65   6.011   1.870  12.078  0.1559  0.3863  0.1496
   22LEU    SC1   66   5.986   2.152  12.004 -0.0293  0.0699 -0.0165
   23ALA     BB   67   6.376   1.917  12.106 -0.0718  0.1325 -0.0238
   24ALA     BB   68   6.397   1.749  12.332  0.1260  0.0894  0.0802
   25LEU     BB   69   6.528   1.497  12.552 -0.0517 -0.3403 -0.2431
   25LEU    SC1   70   6.274   1.289  12.520  0.0212 -0.1438 -0.4106
   26GLU     BB   71   6.702   1.486  12.808 -0.0456  0.1783  0.1149
   26GLU    SC1   72   6.690   1.395  13.209  0.2602 -0.0947  0.1617
   26GLU    SCN   73   6.765   1.359  13.137  0.4884  0.0716  0.3009
   27SER     BB   74   7.016   1.698  12.831  0.1590  0.0752  0.2566
   27SER    SC1   75   7.176   1.511  12.885 -0.3489 -0.0575 -0.0503
   27SER    SCP   76   7.103   1.623  12.844 -0.0202  0.1116  0.1039
   27SER    SCN   77   7.249   1.399  12.926  0.0340  0.1670  0.1598
   28SER     BB   78   6.957   1.847  12.550  0.1523 -0.0213  0.2808
   28SER    SC1   79   6.770   1.982  12.487 -0.2093  0.0135  0.1968
   28SER    SCP   80   6.765   1.941  12.621  0.1376 -0.2049 -0.0934
   28SER    SCN   81   6.775   2.023  12.353  0.1245  0.2128  0.0258
   29GLU     BB   82   7.211   1.894  12.404  0.0214 -0.1654  0.0208
   29GLU    SC1   83   7.506   1.889  12.714 -0.1693  0.2178  0.0545
   29GLU    SCN   84   7.433   1.966  12.686  0.0969  0.3743 -0.2866
   30THR     BB   85   7.153   2.027  12.068 -0.0820  0.2663 -0.0484
   30THR    SC1   86   7.368   2.076  11.988 -0.1695 -0.2520 -0.2143
   30THR    SCP   87   7.455   1.987  11.924 -0.2512 -0.3311 -0.0125
   30THR    SCN   88   7.281   2.165  12.052 -0.2013 -0.1281 -0.2183
   31ILE     BB   89   6.861   2.182  12.004 -0.2125 -0.0360 -0.2902
   31ILE    SC1   90   6.729   2.389  12.193  0.2602 -0.2439  0.3001
   32TYR     BB   91   6.687   2.115  11.751 -0.0562 -0.0236  0.0949
   32TYR    SC1   92   6.903   2.100  11.523  0.0587 -0.0188  0.0494
   32TYR    SC2   93   7.072   2.114  11.314 -0.2805 -0.5166 -0.2805
   32TYR    SC3   94   7.096   1.914  11.494 -0.1651 -0.2503  0.0102
   33PRO     BB   95   6.479   2.283  11.594  0.2423 -0.2941 -0.1979
   33PRO    SC1   96   6.372   2.412  11.834 -0.0706 -0.3043 -0.0142
   34VAL     BB   97   6.402   2.218  11.272 -0.0699  0.1066  0.1126
   34VAL    SC1   98   6.617   2.108  11.165  0.0670  0.2809  0.2024
   35TYR     BB   99   6.352   2.389  10.904  0.1409  0.0912  0.1754
   35TYR    SC1  100   6.036   2.470  11.003 -0.1488 -0.0423  0.0766
   35TYR    SC2  101   5.830   2.627  11.078 -0.0357  0.0820  0.1319
   35TYR    SC3  102   5.787   2.416  10.915 -0.2314  0.0091  0.2743
   36VAL     BB  103   6.271   2.292  10.606  0.1689 -0.1091 -0.3811
   36VAL    SC1  104   6.149   2.058  10.634  0.0113  0.0100 -0.0152
   37LEU     BB  105   6.263   2.468  10.372 -0.2872  0.0690  0.0770
   37LEU    SC1  106   6.006   2.635  10.338 -0.2452  0.0246  0.1482
   38ASP     BB  107   6.228   2.309  10.104 -0.3146  0.2188 -0.2251
   38ASP    SC1  108   6.472   2.375   9.929 -0.1534 -0.1369  0.2078
   38ASP    SCN  109   6.464   2.277   9.881 -0.0389  0.1078 -0.4031
   39ARG     BB  110   5.976   2.318   9.938 -0.0493  0.0684  0.0383
   39ARG    SC1  111   6.099   2.423   9.638  0.0456 -0.1507  0.2190
   39ARG    SC2  112   6.243   2.685   9.480 -0.0282 -0.0029  0.3602
   39ARG    SCP  113   6.205   2.673   9.377  0.1404  0.0403  0.2899
   40ARG     BB  114   5.939   2.012   9.861 -0.2526 -0.1377 -0.0438
   40ARG    SC1  115   6.220   1.924   9.766  0.2297 -0.0312  0.2909
   40ARG    SC2  116   6.531   1.916   9.919 -0.1026 -0.0091 -0.2828
   40ARG    SCP  117   6.538   1.995   9.843  0.1249  0.2454 -0.0204
   41PHE     BB  118   5.841   1.869  10.113 -0.0123  0.3388 -0.1216
   41PHE    SC1  119   6.081   1.747  10.273 -0.1382  0.1798  0.2672
   41PHE    SC2  120   6.098   1.542  10.448  0.1640 -0.2103 -0.1900
   41PHE    SC3  121   6.319   1.627  10.318 -0.0052  0.2482 -0.1969
   42LEU     BB  122   5.623   1.996  10.267  0.1940  0.0112 -0.0495
   42LEU    SC1  123   5.771   2.225  10.441 -0.1193  0.0421  0.0494
   43ALA     BB  124   5.354   1.969  10.012 -0.0223  0.1644 -0.0656
   44SER     BB  125   5.424   1.615   9.958  0.1823  0.1356 -0.2834
   44SER    SC1  126   5.498   1.480  10.153  0.0968 -0.4051 -0.0418
   44SER    SCP  127   5.396   1.519  10.240  0.2555  0.1009 -0.1487
   44SER    SCN  128   5.601   1.441  10.066  0.2262 -0.1428 -0.0783
   45ALA     BB  129   5.529   1.624   9.707  0.0468  0.1248  0.0203
   46MET     BB  130   5.561   1.796   9.465 -0.0489 -0.0221 -0.0722
   46MET    SC1  131   5.846   2.075   9.331 -0.0946 -0.2306  0.1596
   47HIS     BB  132   5.246   1.980   9.363  0.2952  0.0717 -0.0829
   47HIS    SC1  133   5.150   1.823   9.121 -0.0877 -0.0681  0.1130
   47HIS    SC2  134   4.928   1.826   8.968 -0.0810 -0.0052  0.1043
   47HIS    SC3  135   5.100   1.618   8.953 -0.0355  0.0416 -0.0380
   48ILE     BB  136   5.191   2.309   9.268 -0.2219  0.3689 -0.2266
   48ILE    SC1  137   5.456   2.302   9.107 -0.1320 -0.0022 -0.0719
   49GLY     BB  138   5.197   2.610   9.393  0.0479 -0.0231 -0.2455
   50ALA     BB  139   4.908   2.769   9.396 -0.1339  0.3051 -0.3570
   51LEU     BB  140   4.759   2.766   9.716  0.0762  0.2624 -0.1793
   51LEU    SC1  141   4.460   2.714   9.860  0.0859 -0.3347  0.1907
   52ARG     BB  142   5.028   2.641   9.836  0.0030 -0.4633  0.0693
   52ARG    SC1  143   5.056   2.336   9.816  0.1257  0.1363  0.5291
   52ARG    SC2  144   4.878   2.143   9.906  0.1459 -0.4648 -0.3707
   52ARG    SCP  145   4.979   2.185   9.918  0.0249 -0.2263 -0.0198
   53TRP     BB  146   5.214   2.850   9.870 -0.0500 -0.0833 -0.0414
   53TRP    SC1  147   5.514   2.902   9.796  0.0050 -0.1633  0.0338
   53TRP    SC2  148   5.700   2.735   9.694  0.0477 -0.0728 -0.0380
   53TRP    SC3  149   5.571   2.908   9.532 -0.0683 -0.1045  0.0190
   53TRP    SC4  150   5.749   2.734   9.428 -0.0373 -0.0301 -0.0543
   54HIS     BB  151   5.077   3.080  10.075  0.0821  0.2576  0.0394
   54HIS    SC1  152   5.275   3.324   9.999  0.1144  0.1168  0.0174
   54HIS    SC2  153   5.417   3.522  10.116  0.2370  0.0044  0.0609
   54HIS    SC3  154   5.514   3.397   9.898  0.0657  0.1293 -0.0893
   55PHE     BB  155   5.044   2.869  10.347  0.0412  0.0218  0.3497
   55PHE    SC1  156   4.782   2.732  10.278  0.1203  0.0622  0.0484
   55PHE    SC2  157   4.678   2.490  10.220 -0.0597  0.1734 -0.1021
   55PHE    SC3  158   4.554   2.650  10.398  0.1230  0.1096  0.0861
   56LEU     BB  159   5.259   2.809  10.473 -0.0824 -0.0906  0.0067
   56LEU    SC1  160   5.452   2.576  10.543 -0.0249  0.3882 -0.0595
   57LEU     BB  161   5.449   3.149  10.467 -0.3239  0.0522  0.0106
   57LEU    SC1  162   5.653   2.974  10.264 -0.2681 -0.1833  0.0574
   58GLN     BB  163   5.309   3.286  10.712 -0.2648  0.4471 -0.0777
   58GLN    SC1  164   5.360   3.626  10.607 -0.0108  0.3045 -0.0807
   58GLN    SCP  165   5.222   3.647  10.593 -0.0186  0.0116  0.3260
   58GLN    SCN  166   5.497   3.605  10.622 -0.1046 -0.2724  0.8685
   59SER     BB  167   5.329   2.963  10.950  0.0024  0.1053 -0.1646
   59SER    SC1  168   5.100   3.012  11.049  0.0911 -0.0570 -0.1265
   59SER    SCP  169   5.112   3.133  11.119 -0.1758  0.4546  0.3037
   59SER    SCN  170   5.088   2.891  10.979  0.1675  0.3108  0.4810
   60LEU     BB  171   5.643   3.068  10.962  0.0699  0.2422 -0.0109
   60LEU    SC1  172   5.832   2.938  10.704 -0.0166  0.2847 -0.1038
   61GLU     BB  173   5.569   3.366  11.090 -0.1818 -0.0494 -0.1157
   61GLU    SC1  174   5.941   3.454  11.069  0.0104 -0.1089 -0.2882
   61GLU    SCN  175   5.940   3.503  10.970  0.5776 -0.2097 -0.3790
   62ASPP    BB  176   5.447   3.200  11.407 -0.1668  0.0881  0.1292
   62ASPP   SC1  177   5.162   3.307  11.417  0.1022  0.2688  0.0057
   63LEU     BB  178   5.671   3.016  11.452 -0.1703  0.1875  0.3780
   63LEU    SC1  179   5.586   2.703  11.499 -0.1205  0.4189  0.0483
   64HIS     BB  180   5.921   3.172  11.557 -0.1020  0.0178 -0.1056
   64HIS    SC1  181   6.133   3.124  11.310 -0.0380 -0.0885  0.0749
   64HIS    SC2  182   6.356   3.124  11.157 -0.1427 -0.1523 -0.0809
   64HIS    SC3  183   6.143   2.976  11.084 -0.2278 -0.1121  0.0809
   65LYS     BB  184   5.733   3.391  11.740 -0.1535 -0.1891 -0.3198
   65LYS    SC1  185   5.623   3.655  11.559  0.0777 -0.3974 -0.1376
   65LYS    SC2  186   5.742   3.786  11.348  0.1593 -0.0455  0.6618
   65LYS    SCP  187   5.804   3.696  11.336  0.0499 -0.0928  0.3849
   66ASN     BB  188   5.632   3.269  11.998  0.1157 -0.0903  0.2851
   66ASN    SC1  189   5.419   3.047  11.935 -0.3380  0.0931  0.0260
   66ASN    SCP  190   5.280   3.058  11.950  0.0161  0.2134  0.4634
   66ASN    SCN  191   5.557   3.035  11.920  0.0386  0.5952  0.3210
   67LEU     BB  192   5.959   3.063  12.025  0.2550  0.1902  0.0510
   67LEU    SC1  193   5.921   2.821  11.833 -0.1014  0.1332 -0.0952
   68SER     BB  194   6.188   3.325  12.141  0.0477  0.1915  0.2401
   68SER    SC1  195   6.147   3.542  12.009 -0.0569  0.0396  0.0412
   68SER    SCP  196   6.073   3.657  12.040  0.0548 -0.1455  0.4683
   68SER    SCN  197   6.222   3.428  11.979  0.3440  0.2007 -0.2412
   69ARG     BB  198   6.250   3.283  12.490 -0.0757  0.0223  0.4630
   69ARG    SC1  199   6.056   3.420  12.657 -0.1382 -0.0744 -0.0560
   69ARG    SC2  200   5.843   3.511  12.886  0.2903  0.2303 -0.0318
   69ARG    SCP  201   5.908   3.479  12.968  0.0758 -0.0130  0.0582
   70LEU     BB  202   6.481   3.120  12.532 -0.3042 -0.0880 -0.0613
   70LEU    SC1  203   6.691   3.214  12.736  0.0121 -0.0347  0.0311
   71GLY     BB  204   6.432   2.881  12.305  0.0389 -0.1430 -0.3510
   72ALA     BB  205   6.378   2.911  12.084 -0.0161  0.0434 -0.0661
   73ARG     BB  206   6.442   2.970  11.757  0.0201  0.1386 -0.1217
   73ARG    SC1  207   6.450   3.237  11.729 -0.0536 -0.0193  0.0086
   73ARG    SC2  208   6.610   3.384  11.509  0.1310 -0.1113  0.0403
   73ARG    SCP  209   6.582   3.378  11.403 -0.1187 -0.1069  0.0986
   74LEU     BB  210   6.438   2.773  11.476  0.2798  0.3763 -0.3494
   74LEU    SC1  211   6.157   2.639  11.439 -0.0346 -0.3218  0.0510
   75LEU     BB  212   6.562   2.679  11.186  0.0775 -0.0088 -0.0729
   75LEU    SC1  213   6.850   2.532  11.287 -0.2480 -0.1774  0.0114
   76VAL     BB  214   6.586   2.802  10.856 -0.0954  0.1123 -0.1562
   76VAL    SC1  215   6.360   2.832  10.720 -0.1232  0.1332 -0.1055
   77ILE     BB  216   6.702   2.497  10.592 -0.1253 -0.1923  0.0267
   77ILE    SC1  217   6.867   2.370  10.822  0.0823  0.0147 -0.0040
   78GLN     BB  218   6.765   2.534  10.320 -0.0961  0.0636  0.1175
   78GLN    SC1  219   6.567   2.850  10.283  0.0913 -0.1247 -0.0867
   78GLN    SCP  220   6.606   2.741  10.205 -0.5734 -0.2016  0.2889
   78GLN    SCN  221   6.528   2.959  10.362 -0.2696  0.1482 -0.0262
   79GLY     BB  222   6.909   2.497  10.138  0.1319 -0.2521  0.1610
   80GLU     BB  223   7.090   2.260  10.021  0.2226  0.0470  0.0779
   80GLU    SC1  224   6.889   2.223   9.706 -0.1025 -0.0384  0.3649
   80GLU    SCN  225   6.860   2.179   9.609  0.0188  0.1259  0.2491
   81TYR     BB  226   6.990   1.996  10.117 -0.0163 -0.0345  0.0727
   81TYR    SC1  227   6.806   2.003  10.398 -0.0692 -0.3026 -0.1371
   81TYR    SC2  228   6.660   1.991  10.624  0.2449  0.1209  0.1031
   81TYR    SC3  229   6.536   2.003  10.384 -0.1030  0.1213  0.2755
   82GLU     BB  230   6.996   1.754  10.012  0.0408 -0.0056  0.0671
   82GLU    SC1  231   7.247   1.793   9.740 -0.2924  0.2572  0.1189
   82GLU    SCN  232   7.328   1.847   9.689 -0.0649 -0.2550 -0.1258
   83SER     BB  233   6.836   1.510  10.172  0.1339 -0.0120 -0.0338
   83SER    SC1  234   6.700   1.381  10.028  0.4502  0.1226  0.0394
   83SER    SCP  235   6.652   1.436  10.148 -0.2429  0.0648  0.0935
   83SER    SCN  236   6.749   1.326   9.909 -0.0218 -0.2070  0.3009
   84VAL     BB  237   6.907   1.539  10.515 -0.2326  0.2134 -0.0315
   84VAL    SC1  238   6.672   1.479  10.620 -0.2455  0.1919 -0.0728
   85LEU     BB  239   7.092   1.756  10.682  0.0780 -0.2183 -0.0223
   85LEU    SC1  240   6.944   1.758  10.962  0.0884 -0.1415  0.0718
   86ARG     BB  241   7.379   1.681  10.509 -0.0981  0.2317 -0.1927
   86ARG    SC1  242   7.459   1.817  10.280 -0.2243  0.1481  0.0802
   86ARG    SC2  243   7.603   2.055  10.086 -0.1897  0.0721  0.1967
   86ARG    SCP  244   7.530   2.070  10.167 -0.2925 -0.2992  0.1878
   87ASP     BB  245   7.417   1.383  10.395 -0.1751  0.0667 -0.1727
   87ASP    SC1  246   7.277   1.352  10.119 -0.1657  0.1729 -0.1586
   87ASP    SCN  247   7.196   1.329  10.189 -0.2428  0.5310 -0.1105
   88HIS     BB  248   7.436   1.215  10.682 -0.1848  0.1519 -0.0636
   88HIS    SC1  249   7.216   1.302  10.885 -0.0772 -0.1673  0.0206
   88HIS    SC2  250   6.956   1.264  10.943 -0.0728 -0.0403  0.1283
   88HIS    SC3  251   7.143   1.101  11.049 -0.0992 -0.0592  0.1458
   89VAL     BB  252   7.592   0.937  10.795 -0.1281  0.0981 -0.1417
   89VAL    SC1  253   7.694   0.780  10.608  0.1262  0.0216  0.0555
   90GLN     BB  254   7.755   0.978  11.122 -0.2185 -0.0630  0.1212
   90GLN    SC1  255   7.995   0.731  11.101  0.0263 -0.1057 -0.0972
   90GLN    SCP  256   8.019   0.609  11.165 -0.2786  0.1367  0.0804
   90GLN    SCN  257   7.972   0.852  11.036 -0.1734 -0.0257 -0.2758
   91LYS     BB  258   7.858   1.232  11.143 -0.0374  0.0193  0.1374
   91LYS    SC1  259   7.867   1.347  10.842  0.0217 -0.0342 -0.3509
   91LYS    SC2  260   7.867   1.504  10.638 -0.4691  0.2203 -0.6954
   91LYS    SCP  261   7.948   1.562  10.592  0.2512  0.1843  0.2424
   92TRP     BB  262   7.701   1.394  11.357 -0.1817 -0.4733  0.0296
   92TRP    SC1  263   7.535   1.551  11.160 -0.1665  0.0013  0.0325
   92TRP    SC2  264   7.507   1.752  10.981 -0.1643  0.0100  0.0420
   92TRP    SC3  265   7.418   1.783  11.234 -0.2322 -0.0288  0.0230
   92TRP    SC4  266   7.376   1.977  11.051 -0.1149  0.0330  0.0609
   93ASN     BB  267   7.534   1.242  11.555 -0.3967  0.0417 -0.2035
   93ASN    SC1  268   7.649   1.227  11.832 -0.3139  0.0640  0.2830
   93ASN    SCP  269   7.586   1.105  11.859  0.0380  0.0481 -0.2556
   93ASN    SCN  270   7.712   1.349  11.806  0.3115  0.0341  0.2700
   94ILE     BB  271   7.235   1.228  11.551  0.3501  0.1238 -0.0839
   94ILE    SC1  272   7.117   1.434  11.352  0.4196 -0.0499 -0.3095
   95THR     BB  273   7.110   1.082  11.833  0.1560  0.0387 -0.3424
   95THR    SC1  274   7.272   0.931  11.907  0.0353  0.0409 -0.5769
   95THR    SCP  275   7.355   0.903  12.016 -0.0215  0.1740 -0.2985
   95THR    SCN  276   7.189   0.959  11.797 -0.3516  0.2750 -0.0316
   96GLN     BB  277   6.859   1.197  11.872  0.2066  0.1712  0.2502
   96GLN    SC1  278   6.610   1.220  12.109  0.0954 -0.0976 -0.0916
   96GLN    SCP  279   6.713   1.127  12.089 -0.0415 -0.2263  0.1192
   96GLN    SCN  280   6.508   1.313  12.130  0.0431 -0.1823  0.3614
   97VAL     BB  281   6.601   1.191  11.621  0.0792 -0.1879 -0.0046
   97VAL    SC1  282   6.721   1.142  11.389  0.5198  0.1304  0.1435
   98THR     BB  283   6.268   1.341  11.690 -0.0441 -0.0879  0.1748
   98THR    SC1  284   6.190   1.438  11.915 -0.0930 -0.0862 -0.0056
   98THR    SCP  285   6.156   1.337  12.005 -0.4832 -0.3206 -0.4744
   98THR    SCN  286   6.224   1.540  11.825  0.2779  0.0904  0.2100
   99LEU     BB  287   6.082   1.257  11.492  0.1826  0.0438  0.3128
   99LEU    SC1  288   6.280   1.338  11.236 -0.0113 -0.2580  0.0621
  100ASP     BB  289   5.790   1.105  11.488  0.0750 -0.1059  0.2362
  100ASP    SC1  290   5.672   1.148  11.758 -0.2032  0.0019 -0.1772
  100ASP    SCN  291   5.773   1.191  11.770 -0.0643 -0.3016 -0.1435
  101ALA     BB  292   5.746   0.905  11.246  0.1436  0.5138 -0.0114
  102GLU     BB  293   5.655   0.910  10.947  0.0902  0.1196  0.0046
  102GLU    SC1  294   5.418   1.184  11.032  0.1438 -0.3072 -0.0300
  102GLU    SCN  295   5.492   1.190  10.951  0.1928  0.0448  0.0242
  103MET     BB  296   5.640   0.756  10.726 -0.1038 -0.0803  0.1692
  103MET    SC1  297   5.366   0.957  10.560  0.1579  0.2739 -0.2829
  104GLU     BB  298   5.620   0.523  10.426  0.3699 -0.0830  0.4253
  104GLU    SC1  299   5.861   0.237  10.551  0.0867  0.1334  0.0545
  104GLU    SCN  300   5.941   0.268  10.482  0.3365  0.0278  0.2759
  105PRO     BB  301   5.574   0.665  10.177  0.0778  0.2887 -0.3228
  105PRO    SC1  302   5.491   0.535   9.930  0.1788 -0.1494  0.3574
  106PHE     BB  303   5.595   0.963  10.124 -0.1464 -0.0406  0.0378
  106PHE    SC1  304   5.596   1.019   9.855 -0.0064  0.1350  0.0612
  106PHE    SC2  305   5.670   1.157   9.634  0.1035 -0.0296 -0.0068
  106PHE    SC3  306   5.447   1.004   9.630 -0.1830  0.3648  0.1582
  107TYR     BB  307   5.862   1.065  10.286 -0.1197  0.2478  0.0980
  107TYR    SC1  308   5.999   1.316  10.078  0.3315 -0.0059  0.0445
  107TYR    SC2  309   6.184   1.436   9.922  0.1380  0.1918 -0.0388
  107TYR    SC3  310   5.925   1.431   9.845  0.0858  0.0334  0.1382
  108LYS     BB  311   6.088   0.780  10.155 -0.1815  0.2039  0.0803
  108LYS    SC1  312   6.331   0.891   9.951  0.0966 -0.0825 -0.0260
  108LYS    SC2  313   6.488   0.997   9.754 -0.2990  0.2774  0.0500
  108LYS    SCP  314   6.460   1.054   9.664 -0.2786 -0.4876 -0.5442
  109GLU     BB  315   6.119   0.664  10.413  0.0127  0.0722  0.0779
  109GLU    SC1  316   6.330   0.318  10.355 -0.0045 -0.0967 -0.0565
  109GLU    SCN  317   6.428   0.318  10.305 -0.1060  0.0971 -0.2764
  110MET     BB  318   6.166   0.790  10.667  0.2587  0.2260 -0.0080
  110MET    SC1  319   6.009   1.155  10.733 -0.0054 -0.0444 -0.1263
  111GLU     BB  320   6.089   0.670  10.978  0.2715  0.1688  0.2316
  111GLU    SC1  321   6.203   0.339  10.884 -0.2144  0.1022  0.1742
  111GLU    SCN  322   6.180   0.274  10.969 -0.2257 -0.0419  0.0630
  112ALA     BB  323   6.253   0.860  11.215 -0.0994  0.1776 -0.0985
  113ASN     BB  324   6.553   0.770  11.181  0.1452  0.1210 -0.0919
  113ASN    SC1  325   6.527   0.458  11.235 -0.1899  0.2627 -0.1393
  113ASN    SCP  326   6.517   0.565  11.145 -0.3650  0.1862 -0.1160
  113ASN    SCN  327   6.536   0.351  11.325 -0.2133  0.2244 -0.0857
  114ILE     BB  328   6.699   0.831  10.908 -0.0251 -0.0495  0.2283
  114ILE    SC1  329   6.495   1.058  10.855  0.0051 -0.0466  0.1223
  115ARG     BB  330   6.613   0.604  10.722 -0.1200 -0.0272 -0.0655
  115ARG    SC1  331   6.750   0.319  10.844 -0.0707 -0.2298 -0.0942
  115ARG    SC2  332   6.828   0.133  10.592  0.0328  0.0717  0.5317
  115ARG    SCP  333   6.763   0.214  10.627 -0.1054  0.3123 -0.1313
  116ARG     BB  334   6.617   0.725  10.406  0.0570 -0.2264 -0.0414
  116ARG    SC1  335   6.804   0.558  10.267  0.0130 -0.2346  0.2658
  116ARG    SC2  336   7.091   0.448  10.156  0.2296 -0.1476 -0.1121
  116ARG    SCP  337   7.017   0.379  10.112  0.0439 -0.0002 -0.0467
  117LEU     BB  338   6.661   1.024  10.394  0.0686 -0.0708 -0.1152
  117LEU    SC1  339   6.378   1.130  10.408  0.4054 -0.3142  0.0573
  118GLY     BB  340   7.014   1.054  10.470  0.1103  0.0794  0.2821
  119ALA     BB  341   7.135   0.805  10.657 -0.1136  0.1385 -0.2114
  120GLU     BB  342   7.141   0.673  10.747  0.2535  0.1880  0.1293
  120GLU    SC1  343   7.279   0.299  10.639  0.0286  0.2599 -0.0161
  120GLU    SCN  344   7.387   0.313  10.621  0.0741 -0.0388 -0.0377
  121LEU     BB  345   7.066   0.576  11.121 -0.3736  0.1168 -0.1968
  121LEU    SC1  346   7.283   0.365  11.281  0.2429  0.0606 -0.1039
  122GLY     BB  347   7.026   0.777  11.422 -0.3218 -0.0980  0.2807
  123PHE     BB  348   7.009   0.609  11.641  0.1410  0.1609  0.1367
  123PHE    SC1  349   7.182   0.414  11.786 -0.2644  0.0375 -0.0543
  123PHE    SC2  350   7.433   0.314  11.790 -0.2789  0.0015 -0.0319
  123PHE    SC3  351   7.222   0.150  11.826 -0.3066  0.0290 -0.0677
  124GLU     BB  352   6.719   0.773  11.802 -0.1145 -0.0334  0.0491
  124GLU    SC1  353   6.899   0.738  12.147 -0.2101 -0.1354 -0.0641
  124GLU    SCN  354   6.910   0.830  12.088  0.3976 -0.0548  0.1044
  125VAL     BB  355   6.455   0.722  11.708 -0.0235  0.0508  0.1688
  125VAL    SC1  356   6.390   0.466  11.728  0.1337  0.0047  0.1011
  126LEU     BB  357   6.153   0.907  11.808 -0.1890 -0.2412  0.0118
  126LEU    SC1  358   6.181   1.008  12.078 -0.4844 -0.0079 -0.3296
  127SER     BB  359   5.873   0.649  11.834  0.1797 -0.0156  0.0765
  127SER    SC1  360   5.857   0.613  12.083  0.0574  0.1129 -0.1321
  127SER    SCP  361   5.810   0.640  12.212  0.0121  0.2391 -0.0154
  127SER    SCN  362   5.905   0.586  11.954 -0.0289 -0.3436  0.0773
  128ARG     BB  363   5.758   0.555  11.535 -0.0414  0.0534 -0.1764
  128ARG    SC1  364   5.992   0.431  11.420  0.1476 -0.2526  0.0516
  128ARG    SC2  365   6.073   0.123  11.286 -0.1395  0.2622 -0.0777
  128ARG    SCP  366   6.144   0.200  11.250  0.5931 -0.1953  0.1557
  129VAL     BB  367   5.438   0.651  11.452  0.1270 -0.2275  0.2627
  129VAL    SC1  368   5.354   0.414  11.367 -0.0763 -0.0660 -0.0021
  130GLY     BB  369   5.272   0.909  11.574 -0.0097  0.0587  0.0467
  131HIS     BB  370   5.103   1.083  11.697 -0.2462 -0.2657 -0.2868
  131HIS    SC1  371   5.242   1.379  11.596  0.2639 -0.1486 -0.1034
  131HIS    SC2  372   5.444   1.461  11.437  0.1358  0.2498 -0.0711
  131HIS    SC3  373   5.267   1.640  11.534 -0.1076 -0.0625  0.0807
  132SER     BB  374   4.827   1.261  11.810 -0.3328 -0.1290  0.3095
  132SER    SC1  375   4.806   1.490  11.783 -0.2822 -0.0705 -0.1129
  132SER    SCP  376   4.873   1.578  11.868 -0.0926 -0.0400 -0.3449
  132SER    SCN  377   4.740   1.401  11.697  0.0096 -0.4261 -0.0420
  133LEU     BB  378   4.520   1.114  11.785  0.2818 -0.0526  0.1517
  133LEU    SC1  379   4.347   1.335  11.685 -0.1872 -0.0386 -0.0226
  134TYR     BB  380   4.547   0.880  11.966  0.0277 -0.0438  0.1871
  134TYR    SC1  381   4.491   0.615  11.761 -0.0277 -0.0587  0.1522
  134TYR    SC2  382   4.417   0.355  11.749  0.2051 -0.1231  0.0498
  134TYR    SC3  383   4.533   0.472  11.535  0.2169  0.0299  0.1386
  135ASP     BB  384   4.823   0.823  12.042 -0.0922 -0.3080 -0.3209
  135ASP    SC1  385   4.902   0.900  12.333 -0.1858  0.0741 -0.0261
  135ASP    SCN  386   4.808   0.955  12.319 -0.1009  0.1923 -0.1505
  136THR     BB  387   4.943   0.573  11.959 -0.2442 -0.0871  0.2011
  136THR    SC1  388   4.997   0.498  11.681  0.3006  0.0668  0.0172
  136THR    SCP  389   5.066   0.551  11.791  0.7148  0.2658 -0.0901
  136THR    SCN  390   4.927   0.445  11.572  0.3919  0.0390  0.2137
  137LYS     BB  391   4.793   0.362  12.156  0.0547  0.0010 -0.1011
  137LYS    SC1  392   4.557   0.482  12.270  0.4220 -0.2099  0.1579
  137LYS    SC2  393   4.443   0.675  12.447 -0.0467 -0.1995 -0.2033
  137LYS    SCP  394   4.333   0.674  12.449 -0.0468 -0.2391 -0.2185
  138ARG     BB  395   4.774   0.104  12.041  0.1009 -0.1288  0.1530
  138ARG    SC1  396   4.699  -0.140  12.231  0.1610  0.1348  0.0706
  138ARG    SC2  397   4.922  -0.298  12.436 -0.1938 -0.0574  0.2428
  138ARG    SCP  398   4.882  -0.340  12.342  0.0133 -0.2217  0.2179
  139ILE     BB  399   4.776   0.024  11.750  0.1543  0.1357  0.1280
  139ILE    SC1  400   5.066   0.026  11.641  0.0657 -0.1303 -0.1259
  140LEU     BB  401   4.568  -0.272  11.727 -0.0167  0.1835 -0.0862
  140LEU    SC1  402   4.344  -0.149  11.556  0.0333 -0.2671  0.3342
  141ASP     BB  403   4.441  -0.444  11.942  0.0013  0.2806 -0.2025
  141ASP    SC1  404   4.665  -0.608  12.140  0.0414  0.3164 -0.0241
  141ASP    SCN  405   4.729  -0.523  12.167 -0.1532  0.4397  0.0696
  142LEU     BB  406   4.135  -0.569  11.865 -0.0851 -0.0309  0.0106
  142LEU    SC1  407   3.973  -0.561  12.141 -0.1790  0.1467 -0.1617
  143ASN     BB  408   4.109  -0.655  11.604  0.0683  0.0219  0.1431
  143ASN    SC1  409   4.039  -0.463  11.395  0.3708  0.1075  0.2121
  143ASN    SCP  410   3.959  -0.364  11.454  0.1517  0.1781  0.2873
  143ASN    SCN  411   4.120  -0.561  11.336 -0.1528  0.2440 -0.2752
  144GLY     BB  412   4.425  -0.778  11.539  0.3744  0.0179 -0.0827
  145GLY     BB  413   4.625  -0.648  11.422  0.2729 -0.0420  0.2577
  146SER     BB  414   4.662  -0.380  11.220  0.3362 -0.0312 -0.0751
  146SER    SC1  415   4.784  -0.156  11.259 -0.0979  0.2171  0.0950
  146SER    SCP  416   4.779  -0.249  11.155  0.1703 -0.0559  0.0560
  146SER    SCN  417   4.790  -0.063  11.364  0.5132 -0.0335  0.0230
  147PRO     BB  418   4.399  -0.377  11.032  0.0494 -0.2703 -0.1662
  147PRO    SC1  419   4.423  -0.591  10.824 -0.1945 -0.0341 -0.0001
  148PRO     BB  420   4.233  -0.084  10.995  0.2395  0.0962 -0.1506
  148PRO    SC1  421   4.328   0.132  11.202  0.0694  0.0998  0.1453
  149LEU     BB  422   3.962  -0.100  10.876  0.0260  0.2365 -0.1131
  149LEU    SC1  423   3.889  -0.433  10.944  0.2157 -0.0704 -0.1302
  150THR     BB  424   3.600   0.106  10.904 -0.1058  0.1639  0.1429
  150THR    SC1  425   3.461  -0.117  10.893 -0.0542  0.1005 -0.2261
  150THR    SCP  426   3.596  -0.148  10.876  0.2076 -0.2183 -0.4289
  150THR    SCN  427   3.325  -0.087  10.910  0.3185 -0.0512  0.3559
  151TYR     BB  428   3.436   0.358  11.051 -0.3464  0.3845  0.0607
  151TYR    SC1  429   3.244   0.413  10.819  0.0385  0.0494  0.0850
  151TYR    SC2  430   3.111   0.372  10.588  0.0801  0.1661  0.0393
  151TYR    SC3  431   2.975   0.439  10.812  0.0071 -0.2335  0.1230
  152LYS     BB  432   3.360   0.270  11.294 -0.1365  0.0848 -0.1145
  152LYS    SC1  433   3.088   0.102  11.263 -0.0910  0.0789  0.4651
  152LYS    SC2  434   2.974   0.005  11.040 -0.0328 -0.0553  0.3136
  152LYS    SCP  435   3.026   0.058  10.959 -0.1955  0.2903  0.4151
  153ARG     BB  436   3.563   0.431  11.497  0.1270 -0.1340  0.1782
  153ARG    SC1  437   3.522   0.620  11.755 -0.2158  0.3524  0.1716
  153ARG    SC2  438   3.652   0.785  11.974 -0.1149  0.4377  0.0023
  153ARG    SCP  439   3.638   0.720  12.062 -0.0152  0.6019  0.1478
  154PHE     BB  440   3.874   0.377  11.514 -0.3082 -0.0477 -0.1528
  154PHE    SC1  441   4.013   0.645  11.534  0.1016  0.1581 -0.0776
  154PHE    SC2  442   4.212   0.815  11.471  0.1401  0.1769  0.0902
  154PHE    SC3  443   4.104   0.820  11.718 -0.0764  0.1742 -0.0026
  155LEU     BB  444   3.956   0.102  11.526 -0.0288 -0.0148  0.0461
  155LEU    SC1  445   3.772  -0.035  11.306 -0.1270 -0.4175 -0.0997
  156HIS     BB  446   3.810  -0.125  11.768 -0.1063  0.0189 -0.2010
  156HIS    SC1  447   4.021  -0.057  11.962 -0.0748 -0.1499 -0.1160
  156HIS    SC2  448   4.257   0.055  12.031 -0.0060 -0.0751 -0.4564
  156HIS    SC3  449   4.148  -0.136  12.187  0.1199  0.1127 -0.1283
  157ILE     BB  450   3.505  -0.082  11.774  0.0069 -0.1923 -0.1213
  157ILE    SC1  451   3.275  -0.217  11.615 -0.1895 -0.1260  0.1011
  158LEU     BB  452   3.371   0.100  11.935 -0.0092 -0.2241 -0.1404
  158LEU    SC1  453   3.169   0.298  11.751  0.0819  0.0198 -0.1119
  159SER     BB  454   3.568   0.308  12.176 -0.0595 -0.0968 -0.0711
  159SER    SC1  455   3.391   0.456  12.239  0.0597 -0.1878 -0.0735
  159SER    SCP  456   3.418   0.335  12.305 -0.0350 -0.5626 -0.0418
  159SER    SCN  457   3.363   0.576  12.172  0.3623 -0.5678 -0.2297
  160GLN     BB  458   3.819   0.182  12.409 -0.0846 -0.0243  0.0939
  160GLN    SC1  459   3.611   0.373  12.664 -0.1273 -0.2916 -0.2626
  160GLN    SCP  460   3.662   0.470  12.751  0.0069 -0.0537 -0.2036
  160GLN    SCN  461   3.560   0.277  12.576  0.0254 -0.2855  0.0355
  161LEU     BB  462   4.110   0.334  12.560  0.0222 -0.0784  0.1805
  161LEU    SC1  463   4.346   0.120  12.602 -0.0789 -0.1366 -0.1649
  162GLY     BB  464   4.055   0.519  12.768 -0.2053 -0.3058 -0.1063
  163ASP     BB  465   3.982   0.821  12.643 -0.3874 -0.1448  0.0780
  163ASP    SC1  466   3.761   0.777  12.440 -0.1539 -0.1632  0.1553
  163ASP    SCN  467   3.735   0.719  12.350 -0.5465  0.1764  0.0182
  164PRO     BB  468   4.105   1.107  12.496  0.0292  0.1248  0.0790
  164PRO    SC1  469   4.156   1.027  12.204 -0.1305 -0.0031 -0.1067
  165GLU     BB  470   4.194   1.351  12.573 -0.2115 -0.1158  0.1020
  165GLU    SC1  471   3.966   1.656  12.461 -0.3843 -0.0119 -0.3050
  165GLU    SCN  472   3.916   1.641  12.558 -0.0884 -0.2008 -0.1655
  166VAL     BB  473   4.460   1.517  12.745 -0.2436  0.0067 -0.0983
  166VAL    SC1  474   4.494   1.533  13.007 -0.1790  0.1319 -0.1141
  167PRO     BB  475   4.590   1.765  12.616  0.1165 -0.1733  0.4258
  167PRO    SC1  476   4.514   1.981  12.487  0.1082 -0.2616  0.0905
  168VAL     BB  477   4.989   1.931  12.625  0.0212 -0.0147  0.0924
  168VAL    SC1  478   5.024   1.810  12.858  0.0188 -0.2557 -0.0295
  169ARG     BB  479   5.291   2.148  12.695 -0.4704  0.2861  0.2062
  169ARG    SC1  480   5.112   2.282  12.930  0.1123  0.0384  0.2001
  169ARG    SC2  481   5.105   2.470  13.200  0.1484  0.0001 -0.2493
  169ARG    SCP  482   5.207   2.504  13.221  0.0842 -0.0709  0.3884
  170ASN     BB  483   5.599   2.270  12.530  0.0801 -0.3052 -0.1177
  170ASN    SC1  484   5.617   2.068  12.364  0.1620 -0.1305  0.2539
  170ASN    SCP  485   5.542   1.974  12.437 -0.3809 -0.1902  0.0347
  170ASN    SCN  486   5.691   2.162  12.292 -0.0846 -0.0921  0.4487
  171LEU     BB  487   5.634   2.553  12.528  0.1622 -0.1613  0.1635
  171LEU    SC1  488   5.370   2.683  12.418  0.0055  0.0596  0.0812
  172THR     BB  489   5.951   2.675  12.414 -0.2793  0.0621 -0.4640
  172THR    SC1  490   6.119   2.538  12.267  0.0989 -0.1121 -0.2475
  172THR    SCP  491   6.213   2.597  12.353  0.1681 -0.0398 -0.3280
  172THR    SCN  492   6.026   2.479  12.181 -0.0387 -0.0612 -0.0950
  173ALA     BB  493   6.036   2.849  12.621  0.1903  0.0115 -0.0444
  174GLU     BB  494   6.190   2.902  12.857  0.1121  0.1811 -0.0736
  174GLU    SC1  495   6.151   3.197  13.098 -0.0349 -0.2708 -0.1171
  174GLU    SCN  496   6.056   3.222  13.049  0.0063  0.2449  0.0134
  175ASP     BB  497   6.474   2.669  12.824 -0.0792  0.3070  0.2114
  175ASP    SC1  498   6.465   2.567  13.109  0.0155 -0.0935 -0.1043
  175ASP    SCN  499   6.526   2.488  13.156  0.1052 -0.0625 -0.1664
  176PHE     BB  500   6.524   2.442  12.624 -0.0533  0.2868 -0.0076
  176PHE    SC1  501   6.355   2.184  12.586 -0.1200  0.1918 -0.0509
  176PHE    SC2  502   6.232   1.996  12.736  0.2104 -0.0932 -0.1244
  176PHE    SC3  503   6.111   2.091  12.514 -0.1299  0.0771  0.1233
  177GLN     BB  504   6.848   2.399  12.651 -0.0508 -0.4392  0.1410
  177GLN    SC1  505   6.889   2.755  12.484  0.4365 -0.0461  0.0833
  177GLN    SCP  506   6.890   2.685  12.606  0.3595 -0.0820  0.0236
  177GLN    SCN  507   6.889   2.825  12.363  0.2186 -0.1089  0.0080
  178ARG     BB  508   7.087   2.353  12.694 -0.2506 -0.0107  0.1294
  178ARG    SC1  509   7.187   2.216  12.935  0.0104 -0.0108 -0.0736
  178ARG    SC2  510   7.256   2.042  13.135 -0.2222  0.2796  0.2789
  178ARG    SCP  511   7.220   1.991  13.045  0.1411  0.5004 -0.0173
  179CYS     BB  512   7.284   2.356  12.433  0.0031  0.0365 -0.1908
  179CYS    SC1  513   7.562   2.301  12.513  0.1370 -0.1186  0.1686
  180MET     BB  514   7.193   2.499  12.210 -0.3694 -0.2338 -0.0237
  180MET    SC1  515   7.554   2.520  12.062 -0.0773  0.2983 -0.0800
  181SER     BB  516   7.123   2.733  12.085 -0.4655  0.4437 -0.0507
  181SER    SC1  517   7.274   2.932  12.066 -0.0645  0.3791  0.2802
  181SER    SCP  518   7.365   2.996  12.150 -0.0558  0.1856 -0.0516
  181SER    SCN  519   7.183   2.867  11.982  0.0373  0.1062 -0.0927
  182PRO     BB  520   6.820   2.876  12.012  0.1785  0.0036  0.1627
  182PRO    SC1  521   6.789   2.663  11.761 -0.0054 -0.3081  0.2385
  183GLU     BB  522   6.832   3.187  12.139  0.2535 -0.1205 -0.2936
  183GLU    SC1  523   7.206   3.326  12.254  0.4502 -0.2494  0.4670
  183GLU    SCN  524   7.287   3.341  12.180 -0.0122 -0.4658 -0.1736
  184PRO     BB  525   6.770   3.446  12.131  0.0824 -0.2201  0.0651
  184PRO    SC1  526   6.849   3.651  12.352 -0.2139  0.0680 -0.1392
  185GLY     BB  527   6.932   3.600  11.887  0.2259  0.2968  0.2001
  186LEU     BB  528   7.140   3.636  11.634 -0.0444 -0.0028 -0.0004
  186LEU    SC1  529   7.240   3.932  11.616  0.0602 -0.1019 -0.0066
  187ALA     BB  530   7.030   3.592  11.304  0.2153  0.3100  0.0803
  188GLU     BB  531   6.944   3.425  11.168  0.0421  0.3244  0.1965
  188GLU    SC1  532   6.585   3.547  11.055  0.0289 -0.1979  0.6277
  188GLU    SCN  533   6.482   3.575  11.027  0.2424 -0.0385 -0.4210
  189ARG     BB  534   6.970   3.109  11.092  0.1046 -0.2894  0.1185
  189ARG    SC1  535   7.035   2.967  11.391  0.1539  0.3189  0.0895
  189ARG    SC2  536   7.097   3.132  11.680 -0.1088  0.1291 -0.1938
  189ARG    SCP  537   7.088   3.101  11.786 -0.2601 -0.2310 -0.2972
  190TYR     BB  538   6.796   3.087  10.790  0.1985  0.1668 -0.0765
  190TYR    SC1  539   7.048   2.898  10.661  0.0765  0.0697 -0.2054
  190TYR    SC2  540   7.199   2.687  10.738 -0.0378 -0.0259 -0.2405
  190TYR    SC3  541   7.244   2.806  10.500  0.0238 -0.0136 -0.2227
  191ARG     BB  542   6.596   3.232  10.617 -0.0939  0.2042 -0.2088
  191ARG    SC1  543   6.300   3.290  10.708 -0.0763  0.2992 -0.2799
  191ARG    SC2  544   6.311   3.630  10.657  0.2566  0.1543  0.1343
  191ARG    SCP  545   6.316   3.547  10.729 -0.3682 -0.1270 -0.0767
  192VAL     BB  546   6.597   3.363  10.306 -0.0056  0.2795 -0.0475
  192VAL    SC1  547   6.790   3.351  10.124  0.0312 -0.0761  0.0065
  193PRO     BB  548   6.274   3.320  10.175  0.2036 -0.1957 -0.2146
  193PRO    SC1  549   6.137   3.136  10.293  0.1824  0.0722  0.1418
  194VAL     BB  550   6.138   3.604  10.034 -0.2481 -0.3054 -0.1807
  194VAL    SC1  551   5.891   3.687  10.079 -0.0361  0.3682 -0.1590
  195PRO     BB  552   6.227   3.633   9.715 -0.2348 -0.0853 -0.1008
  195PRO    SC1  553   5.961   3.653   9.545 -0.3546  0.1176  0.0448
  196ALA     BB  554   6.474   3.404   9.700 -0.4505 -0.2789  0.1358
  197ASP     BB  555   6.394   3.166   9.592  0.0930 -0.1320  0.0954
  197ASP    SC1  556   6.576   3.113   9.317  0.1825 -0.4612 -0.0801
  197ASP    SCN  557   6.594   3.204   9.377 -0.4327 -0.1635 -0.2623
  198LEU     BB  558   6.050   3.183   9.527 -0.1619  0.0519  0.0368
  198LEU    SC1  559   5.944   3.178   9.809 -0.0887 -0.2261 -0.1153
  199GLU     BB  560   5.879   3.221   9.328  0.0221  0.1930 -0.1437
  199GLU    SC1  561   6.077   2.972   9.101  0.1063  0.5806 -0.2888
  199GLU    SCN  562   6.107   2.945   9.203 -0.4823  0.2358 -0.1652
  200ILE     BB  563   5.637   3.374   9.253  0.0275 -0.1860 -0.0489
  200ILE    SC1  564   5.513   3.318   8.975  0.1980  0.1223 -0.1909
  201PRO     BB  565   5.415   3.456   9.429  0.2013 -0.2372 -0.1626
  201PRO    SC1  566   5.482   3.761   9.452  0.1169  0.2644 -0.1945
  202PRO     BB  567   5.181   3.203   9.487 -0.0454 -0.2160 -0.1281
  202PRO    SC1  568   5.188   3.097   9.236  0.2741 -0.0522  0.2163
  203GLN     BB  569   4.938   3.224   9.642  0.1594 -0.4238 -0.1215
  203GLN    SC1  570   4.710   3.192   9.326 -0.0800  0.0068 -0.0544
  203GLN    SCP  571   4.626   3.091   9.374 -0.3640  0.1452  0.1657
  203GLN    SCN  572   4.795   3.293   9.278  0.1434 -0.1241  0.4498
  204SER     BB  573   4.907   3.538   9.718 -0.0484 -0.1472 -0.0386
  204SER    SC1  574   5.052   3.740   9.702  0.1194 -0.0278  0.0458
  204SER    SCP  575   5.129   3.633   9.655 -0.3394 -0.1327 -0.0477
  204SER    SCN  576   4.975   3.847   9.749 -0.0750 -0.0663  0.2516
  205LEU     BB  577   4.749   3.665  10.044  0.1294  0.2784 -0.0503
  205LEU    SC1  578   4.935   3.475  10.263 -0.1291 -0.0083  0.1465
  206SER     BB  579   4.419   3.691  10.099  0.1863  0.0682  0.0435
  206SER    SC1  580   4.277   3.648   9.927 -0.4256 -0.2647  0.0859
  206SER    SCP  581   4.398   3.679   9.990  0.2250  0.2793  0.0829
  206SER    SCN  582   4.156   3.617   9.864  0.2079 -0.1557  0.3115
  207PRO     BB  583   4.405   3.557  10.425  0.3283 -0.2913  0.0347
  207PRO    SC1  584   4.638   3.683  10.552 -0.0622 -0.0542  0.0619
  208TRP     BB  585   4.346   3.241  10.461 -0.1246  0.0373 -0.2363
  208TRP    SC1  586   4.497   3.136  10.226 -0.1040  0.0621 -0.0881
  208TRP    SC2  587   4.599   3.163   9.978 -0.1583 -0.2498 -0.1494
  208TRP    SC3  588   4.337   3.210  10.022 -0.1503 -0.2017 -0.1519
  208TRP    SC4  589   4.433   3.208   9.770 -0.0937  0.0775 -0.1358
  209THR     BB  590   4.620   3.209  10.809  0.0413  0.1695 -0.1636
  209THR    SC1  591   4.836   3.170  10.627 -0.0278  0.1454  0.0740
  209THR    SCP  592   4.956   3.137  10.564 -0.2137  0.3035 -0.2011
  209THR    SCN  593   4.715   3.202  10.691 -0.1656  0.3311 -0.1232
  210GLY     BB  594   4.643   3.177  11.161  0.1366  0.1727  0.1284
  211GLY     BB  595   4.726   2.995  11.404 -0.2753 -0.2655  0.0030
  212GLU     BB  596   4.723   2.964  11.681  0.0251  0.0428 -0.0466
  212GLU    SC1  597   4.899   3.235  11.833  0.2824  0.2873  0.0831
  212GLU    SCN  598   4.900   3.281  11.733 -0.0315  0.1847  0.0212
  213THR     BB  599   4.687   2.658  11.739 -0.2120 -0.0474  0.1395
  213THR    SC1  600   4.860   2.519  11.827  0.0378  0.0593 -0.2748
  213THR    SCP  601   4.806   2.631  11.892 -0.3154  0.1594  0.1630
  213THR    SCN  602   4.913   2.407  11.762 -0.2313  0.1040  0.3251
  214GLU     BB  603   4.371   2.628  11.704  0.0164  0.0659 -0.1477
  214GLU    SC1  604   4.246   2.530  12.058  0.0143 -0.0310  0.2609
  214GLU    SCN  605   4.216   2.432  12.098  0.2772 -0.2597 -0.0515
  215GLY     BB  606   4.211   2.798  11.600  0.3091  0.0880  0.0579
  216LEU     BB  607   4.153   2.989  11.409  0.4320  0.0386  0.1026
  216LEU    SC1  608   4.189   3.282  11.300  0.2277 -0.1548  0.0224
  217ARG     BB  609   3.785   3.011  11.510 -0.1668 -0.0265 -0.2283
  217ARG    SC1  610   3.703   3.117  11.215 -0.0574 -0.0584 -0.0354
  217ARG    SC2  611   3.574   3.299  11.009  0.0386 -0.2512 -0.1789
  217ARG    SCP  612   3.499   3.358  10.954 -0.1379 -0.2488  0.0457
  218ARG     BB  613   3.711   2.702  11.565  0.0434 -0.3080 -0.1640
  218ARG    SC1  614   3.489   2.780  11.748  0.0496  0.0146  0.0072
  218ARG    SC2  615   3.302   2.651  11.894 -0.1847 -0.5691  0.0696
  218ARG    SCP  616   3.259   2.625  11.797  0.4773 -0.1979 -0.4033
  219LEU     BB  617   3.650   2.589  11.276 -0.0729  0.0338  0.0110
  219LEU    SC1  618   3.973   2.589  11.219 -0.1250  0.2272  0.4562
  220GLU     BB  619   3.395   2.401  11.199  0.3566 -0.1059 -0.0707
  220GLU    SC1  620   3.144   2.584  11.426  0.2586  0.1409 -0.1143
  220GLU    SCN  621   3.137   2.557  11.532 -0.3070 -0.2351 -0.2040
  221GLN     BB  622   3.311   2.073  11.260 -0.3159 -0.2270  0.0926
  221GLN    SC1  623   3.359   1.756  10.978  0.0580 -0.0038 -0.0068
  221GLN    SCP  624   3.495   1.791  10.975 -0.2248 -0.1325 -0.3141
  221GLN    SCN  625   3.224   1.721  10.981 -0.2163 -0.1715 -0.3780
  222HIS     BB  626   3.050   2.028  11.257  0.0146  0.0757  0.0840
  222HIS    SC1  627   2.963   2.231  10.995 -0.1444 -0.1534 -0.0716
  222HIS    SC2  628   2.736   2.360  10.927 -0.1258  0.1135  0.3341
  222HIS    SC3  629   2.975   2.474  10.877 -0.0887 -0.0130  0.2152
  223LEU     BB  630   2.867   2.145  11.442 -0.1195  0.1165 -0.0019
  223LEU    SC1  631   2.958   1.986  11.712  0.1119  0.1682 -0.2391
  224THR     BB  632   2.603   2.274  11.422 -0.0325 -0.0064  0.1454
  224THR    SC1  633   2.486   2.487  11.349  0.0218 -0.2412 -0.1177
  224THR    SCP  634   2.596   2.530  11.273  0.0874 -0.2137  0.1342
  224THR    SCN  635   2.376   2.445  11.425 -0.2565  0.2065 -0.1075
  225ASP     BB  636   2.388   1.988  11.343  0.1676  0.1320  0.1041
  225ASP    SC1  637   2.464   1.957  11.034  0.4543  0.1879 -0.1725
  225ASP    SCN  638   2.357   1.977  11.050  0.4557 -0.0547  0.3423
  226GLN     BB  639   2.185   1.780  11.417 -0.1276  0.0991  0.1716
  226GLN    SC1  640   2.299   1.611  11.727  0.0111  0.0173  0.3643
  226GLN    SCP  641   2.292   1.746  11.688  0.1261  0.3908  0.2498
  226GLN    SCN  642   2.306   1.477  11.767  0.3554  0.2045 -0.3652
  227GLY     BB  643   2.116   1.612  11.194 -0.2154  0.0825  0.0149
  228TRP     BB  644   2.193   1.548  10.934 -0.1285 -0.1807 -0.0775
  228TRP    SC1  645   2.453   1.391  10.882 -0.0065  0.1021 -0.1849
  228TRP    SC2  646   2.662   1.318  10.727 -0.1031 -0.0010 -0.2682
  228TRP    SC3  647   2.410   1.304  10.630 -0.1698 -0.1175 -0.0842
  228TRP    SC4  648   2.620   1.249  10.469 -0.2316  0.4015 -0.3613
  229VAL     BB  649   1.861   1.483  10.755 -0.0718  0.0440 -0.1907
  229VAL    SC1  650   1.954   1.295  10.593 -0.2627 -0.0572 -0.1856
  230ALA     BB  651   1.679   1.494  10.957  0.2608  0.0677 -0.0308
  231ASN     BB  652   1.560   1.659  11.136 -0.0268 -0.0886  0.1402
  231ASN    SC1  653   1.286   1.639  11.319  0.0945  0.1191 -0.1709
  231ASN    SCP  654   1.235   1.530  11.390  0.2040 -0.2602 -0.1585
  231ASN    SCN  655   1.338   1.748  11.248  0.2842  0.0365  0.3323
  232PHE     BB  656   1.722   1.924  11.278 -0.0239  0.1409 -0.0578
  232PHE    SC1  657   1.506   2.074  11.418 -0.1539 -0.1588 -0.3092
  232PHE    SC2  658   1.352   2.296  11.409  0.1521  0.0705 -0.0961
  232PHE    SC3  659   1.325   2.121  11.613  0.0394  0.0059 -0.1653
  233THR     BB  660   1.919   2.065  11.062  0.1269  0.1145  0.0464
  233THR    SC1  661   2.099   2.264  11.057  0.1290 -0.0225  0.1409
  233THR    SCP  662   2.212   2.275  10.974  0.3184 -0.0621 -0.1621
  233THR    SCN  663   1.987   2.252  11.139 -0.1399  0.1693 -0.7184
  234LYS     BB  664   1.880   1.981  10.758 -0.0098 -0.0423 -0.1248
  234LYS    SC1  665   1.550   1.911  10.695  0.1513 -0.1463  0.1655
  234LYS    SC2  666   1.292   1.836  10.694  0.0944 -0.2692  0.0334
  234LYS    SCP  667   1.216   1.771  10.740 -0.3306 -0.1400 -0.4012
  235PRO     BB  668   2.173   1.983  10.618 -0.2344  0.2070 -0.1069
  235PRO    SC1  669   2.331   2.230  10.595  0.2222 -0.0815  0.0640
  236ARG     BB  670   2.339   1.744  10.476  0.0050  0.1850 -0.1327
  236ARG    SC1  671   2.635   1.789  10.566 -0.0942 -0.2561 -0.1376
  236ARG    SC2  672   2.888   1.819  10.743 -0.0930 -0.2901  0.0024
  236ARG    SCP  673   2.935   1.762  10.824 -0.0513 -0.0901  0.1256
  237THR     BB  674   2.250   1.612  10.265 -0.1522  0.0370  0.2846
  237THR    SC1  675   2.383   1.417  10.098 -0.3922 -0.1659  0.0459
  237THR    SCP  676   2.368   1.556  10.114  0.3645 -0.2760  0.0747
  237THR    SCN  677   2.398   1.279  10.082 -0.2402 -0.3654  0.1680
  238ILE     BB  678   2.014   1.809  10.101  0.1522  0.3239  0.0103
  238ILE    SC1  679   1.783   1.712  10.284 -0.0198 -0.1583 -0.4386
  239PRO     BB  680   2.160   2.125  10.160  0.0933 -0.2754  0.0765
  239PRO    SC1  681   1.953   2.271  10.250  0.1190 -0.2065 -0.1881
  240ASN     BB  682   2.505   2.109  10.146 -0.0117  0.0777  0.0483
  240ASN    SC1  683   2.550   1.883   9.988  0.0444 -0.0332  0.0414
  240ASN    SCP  684   2.523   1.849   9.855 -0.2242  0.0511  0.1576
  240ASN    SCN  685   2.577   1.916  10.121  0.0921 -0.1126  0.1392
  241SER     BB  686   2.716   2.315  10.335 -0.4739  0.0929  0.1851
  241SER    SC1  687   2.918   2.228  10.418 -0.2253  0.3505  0.1778
  241SER    SCP  688   2.968   2.333  10.341  0.1591  0.0587 -0.1265
  241SER    SCN  689   2.868   2.122  10.496  0.0783  0.2510  0.0880
  242LEU     BB  690   2.601   2.558  10.494 -0.2075 -0.0208  0.0391
  242LEU    SC1  691   2.363   2.584  10.239 -0.3957 -0.3566 -0.1896
  243LEU     BB  692   2.757   2.796  10.507  0.1959  0.2387 -0.0014
  243LEU    SC1  693   2.627   3.064  10.707  0.2147 -0.0665  0.4569
  244PRO     BB  694   3.071   2.797  10.544 -0.1193  0.4334  0.2915
  244PRO    SC1  695   3.214   3.039  10.615 -0.0369 -0.1688 -0.1299
  245SER     BB  696   3.300   2.610  10.409  0.3004 -0.3514 -0.0947
  245SER    SC1  697   3.224   2.531  10.154  0.2763 -0.1511 -0.1525
  245SER    SCP  698   3.356   2.542  10.108  0.2286  0.3339  0.2877
  245SER    SCN  699   3.092   2.521  10.199 -0.0401  0.3478 -0.4303
  246THR     BB  700   3.496   2.568  10.704 -0.3443 -0.2108 -0.1724
  246THR    SC1  701   3.694   2.696  10.832 -0.3252 -0.0486  0.3279
  246THR    SCP  702   3.827   2.691  10.788  0.2929  0.0872  0.0494
  246THR    SCN  703   3.561   2.702  10.875  0.3346 -0.0431  0.1979
  247THR     BB  704   3.494   2.216  10.752 -0.1320 -0.0072 -0.4207
  247THR    SC1  705   3.312   2.080  10.619  0.3750  0.0740 -0.0842
  247THR    SCP  706   3.331   1.989  10.515  0.0399 -0.3182  0.4101
  247THR    SCN  707   3.293   2.171  10.724  0.2072  0.3097 -0.0753
  248GLY     BB  708   3.727   2.145  10.930 -0.0790 -0.0948  0.0639
  249LEU     BB  709   3.917   1.915  10.865 -0.5658  0.1400  0.1726
  249LEU    SC1  710   4.151   1.895  11.117 -0.2307  0.0928 -0.2299
  250SER     BB  711   4.215   2.009  10.557 -0.1949 -0.2964  0.2278
  250SER    SC1  712   4.136   1.871  10.415  0.2109  0.2336 -0.1456
  250SER    SCP  713   3.998   1.888  10.435 -0.4405  0.0861 -0.3450
  250SER    SCN  714   4.273   1.854  10.395 -0.3861 -0.0851  0.1170
  251PRO     BB  715   4.296   2.290  10.626 -0.1446  0.0415 -0.4485
  251PRO    SC1  716   4.119   2.482  10.787 -0.2813 -0.0619 -0.1110
  252TYR     BB  717   4.533   2.270  10.897  0.1836  0.3608  0.0470
  252TYR    SC1  718   4.707   2.459  10.788  0.2478  0.0084 -0.0184
  252TYR    SC2  719   4.741   2.727  10.783  0.0061  0.0390 -0.1416
  252TYR    SC3  720   4.951   2.563  10.736  0.1603  0.2046 -0.0415
  253PHE     BB  721   4.587   1.947  10.911  0.0610  0.1082  0.0517
  253PHE    SC1  722   4.662   1.827  11.165 -0.2026 -0.2110 -0.0283
  253PHE    SC2  723   4.563   1.738  11.400 -0.1469  0.2707  0.1899
  253PHE    SC3  724   4.829   1.733  11.355 -0.1387  0.3672  0.2244
  254SER     BB  725   4.787   1.935  10.662 -0.1016  0.1432  0.2728
  254SER    SC1  726   4.701   2.070  10.451 -0.1696 -0.0181 -0.1928
  254SER    SCP  727   4.610   1.968  10.421  0.3889 -0.0365 -0.0003
  254SER    SCN  728   4.791   2.173  10.481  0.0345  0.2586  0.0901
  255MET     BB  729   5.038   2.066  10.827  0.1342 -0.0871  0.1049
  255MET    SC1  730   5.383   2.128  10.747 -0.2647 -0.2229 -0.0486
  256GLY     BB  731   5.033   2.105  11.126 -0.1943 -0.2007 -0.6412
  257CYS     BB  732   4.856   2.277  11.365  0.3982 -0.1471  0.1086
  257CYS    SC1  733   4.849   2.538  11.250  0.1844  0.0660  0.1161
  258LEU     BB  734   4.547   2.178  11.536  0.1573 -0.2310 -0.3359
  258LEU    SC1  735   4.376   2.295  11.342  0.0339  0.2447  0.1164
  259SER     BB  736   4.442   2.082  11.786 -0.0954 -0.3635 -0.2453
  259SER    SC1  737   4.603   2.153  12.015  0.1502  0.1277  0.1807
  259SER    SCP  738   4.561   2.256  12.099  0.5175 -0.0958 -0.0212
  259SER    SCN  739   4.645   2.050  11.930  0.0664 -0.4020  0.1090
  260VAL     BB  740   4.327   1.815  11.771 -0.0810  0.0763 -0.1571
  260VAL    SC1  741   4.127   1.770  11.602 -0.0563 -0.1331 -0.1340
  261ARG     BB  742   4.283   1.747  12.070 -0.0674  0.1632  0.2022
  261ARG    SC1  743   4.342   1.466  12.126  0.1694 -0.0342 -0.0300
  261ARG    SC2  744   4.606   1.310  12.244  0.3863 -0.3366 -0.0746
  261ARG    SCP  745   4.554   1.372  12.170  0.1456 -0.2395  0.1562
  262THR     BB  746   4.018   2.054  12.100 -0.1006  0.0449 -0.0596
  262THR    SC1  747   4.069   2.123  12.342 -0.2923 -0.0671  0.1509
  262THR    SCP  748   4.147   2.238  12.359  0.4597  0.0872  0.1820
  262THR    SCN  749   3.992   2.007  12.325  0.1397  0.1817  0.8364
  263PHE     BB  750   3.752   1.991  11.940 -0.3005  0.1954 -0.0792
  263PHE    SC1  751   3.819   2.092  11.690 -0.1319 -0.1218  0.2581
  263PHE    SC2  752   3.824   2.159  11.428 -0.1599 -0.0847  0.2670
  263PHE    SC3  753   3.995   2.277  11.600 -0.2388 -0.0029  0.2902
  264PHE     BB  754   3.721   1.707  11.997 -0.1883  0.0891  0.1687
  264PHE    SC1  755   3.817   1.490  11.832  0.1870  0.0117 -0.0323
  264PHE    SC2  756   3.836   1.341  11.608 -0.1923  0.1206 -0.1458
  264PHE    SC3  757   3.860   1.225  11.850 -0.0454 -0.0438 -0.2366
  265GLN     BB  758   3.531   1.595  12.239 -0.3629  0.5084 -0.2565
  265GLN    SC1  759   3.664   1.233  12.272 -0.1302  0.0044  0.2423
  265GLN    SCP  760   3.793   1.213  12.222 -0.0258 -0.1789  0.1951
  265GLN    SCN  761   3.534   1.253  12.322 -0.2458 -0.1845 -0.3388
  266ARG     BB  762   3.253   1.806  12.076  0.1174 -0.1757  0.2827
  266ARG    SC1  763   3.317   2.105  12.174 -0.1955 -0.2866 -0.1053
  266ARG    SC2  764   3.540   2.134  12.399  0.2706  0.3317  0.1866
  266ARG    SCP  765   3.616   2.156  12.476  0.5812 -0.3110  0.1323
  267LEU     BB  766   3.263   1.576  11.814  0.0194  0.3301 -0.1353
  267LEU    SC1  767   3.468   1.704  11.604  0.3697 -0.1258  0.0527
  268SER     BB  768   3.261   1.287  11.895 -0.0495 -0.1838 -0.0070
  268SER    SC1  769   3.367   1.125  11.763  0.0742  0.0344 -0.0460
  268SER    SCP  770   3.412   1.133  11.631  0.5109  0.1216  0.1445
  268SER    SCN  771   3.323   1.117  11.896 -0.3014  0.2318 -0.0959
  269ASN     BB  772   2.976   1.268  12.065  0.0392  0.0598  0.0256
  269ASN    SC1  773   3.072   1.411  12.314 -0.2446 -0.0129  0.0583
  269ASN    SCP  774   3.144   1.365  12.424 -0.3771 -0.0961 -0.1151
  269ASN    SCN  775   2.999   1.457  12.204 -0.0737  0.1305 -0.2277
  270ILE     BB  776   2.788   1.374  11.876  0.1503 -0.1815  0.1750
  270ILE    SC1  777   2.728   1.663  11.971 -0.0209 -0.0785 -0.2303
  271TYR     BB  778   2.804   1.138  11.601  0.2236  0.1900 -0.2429
  271TYR    SC1  779   3.017   1.258  11.399 -0.1145 -0.1860 -0.3564
  271TYR    SC2  780   3.279   1.260  11.333 -0.0435  0.1515 -0.0915
  271TYR    SC3  781   3.140   1.492  11.343 -0.2764  0.0092  0.0624
  272ALA     BB  782   2.674   0.856  11.645 -0.0907 -0.2117 -0.1364
  273GLN     BB  783   2.626   0.761  11.877 -0.1701  0.3294 -0.2571
  273GLN    SC1  784   2.683   0.385  11.740  0.4645 -0.1113  0.1535
  273GLN    SCP  785   2.592   0.278  11.741  0.2299  0.2024 -0.1317
  273GLN    SCN  786   2.774   0.491  11.739  0.3252  0.1209 -0.1825
  274ALA     BB  787   2.473   0.971  12.089 -0.2795 -0.0492 -0.2123
  275LYS     BB  788   2.331   1.217  11.957 -0.1437  0.0016  0.0449
  275LYS    SC1  789   2.146   1.400  12.127  0.1190  0.0927 -0.4016
  275LYS    SC2  790   1.904   1.470  12.011 -0.0051  0.0571  0.0602
  275LYS    SCP  791   1.947   1.469  12.112 -0.0594  0.5053  0.1082
  276HIS     BB  792   2.175   1.129  11.672 -0.2971 -0.3469 -0.1752
  276HIS    SC1  793   2.177   0.851  11.633 -0.0244  0.2517 -0.3152
  276HIS    SC2  794   2.290   0.653  11.490 -0.0597  0.0328 -0.0486
  276HIS    SC3  795   2.027   0.704  11.464 -0.1034 -0.1256  0.0646
  277HIS     BB  796   2.338   1.238  11.410 -0.3595 -0.0860  0.1445
  277HIS    SC1  797   2.571   1.434  11.364 -0.2709 -0.0339  0.0277
  277HIS    SC2  798   2.738   1.626  11.456 -0.3180  0.0165  0.0088
  277HIS    SC3  799   2.697   1.599  11.191  0.1484 -0.4010 -0.0354
  278SER     BB  800   2.144   1.099  11.145  0.0264  0.1765  0.0554
  278SER    SC1  801   1.921   1.143  11.173  0.0560 -0.2779 -0.1190
  278SER    SCP  802   1.991   1.022  11.164 -0.3217 -0.4735  0.0897
  278SER    SCN  803   1.851   1.264  11.182  0.2247 -0.0787 -0.4996
  279LEU     BB  804   2.221   0.759  10.993 -0.2186  0.1066 -0.3469
  279LEU    SC1  805   2.074   0.850  10.742  0.0824  0.3193 -0.2900
  280PRO     BB  806   2.471   0.659  10.885  0.1417 -0.2091  0.0352
  280PRO    SC1  807   2.525   0.352  10.873  0.1447 -0.0470 -0.0210
  281PRO     BB  808   2.608   0.776  10.634  0.0892  0.0240 -0.2002
  281PRO    SC1  809   2.688   0.625  10.414 -0.0631 -0.0440 -0.0676
  282VAL     BB  810   2.912   0.909  10.764 -0.0403 -0.2815  0.0910
  282VAL    SC1  811   3.129   0.866  10.618 -0.0471  0.0118 -0.0125
  283SER     BB  812   2.936   0.943  11.080 -0.0887 -0.1049 -0.0567
  283SER    SC1  813   2.714   0.991  11.169  0.1379 -0.0096 -0.1668
  283SER    SCP  814   2.754   0.927  11.051 -0.3299  0.3585 -0.3502
  283SER    SCN  815   2.675   1.055  11.287  0.1625  0.1616 -0.0644
  284LEU     BB  816   3.166   0.758  11.199 -0.0175 -0.2027  0.1553
  284LEU    SC1  817   3.104   0.700  11.509 -0.0065  0.1861 -0.1484
  285GLN     BB  818   3.414   0.815  11.115 -0.3897  0.0718 -0.0703
  285GLN    SC1  819   3.650   0.941  11.389 -0.1007 -0.3543  0.2059
  285GLN    SCP  820   3.711   0.931  11.263  0.3466 -0.3518  0.0876
  285GLN    SCN  821   3.590   0.951  11.515 -0.2061 -0.1550 -0.1775
  286GLY     BB  822   3.503   0.955  10.899 -0.1071 -0.1099  0.2627
  287GLN     BB  823   3.530   1.241  10.885 -0.2104  0.1383 -0.0751
  287GLN    SC1  824   3.144   1.322  10.794 -0.0024  0.5839 -0.1283
  287GLN    SCP  825   3.241   1.337  10.695 -0.3759 -0.1439 -0.1187
  287GLN    SCN  826   3.046   1.306  10.894 -0.2804  0.2676  0.0488
  288LEU     BB  827   3.734   1.327  11.104 -0.0037 -0.4773 -0.0413
  288LEU    SC1  828   3.745   1.607  11.234  0.0122  0.0633 -0.3495
  289LEU     BB  829   4.007   1.177  11.038 -0.0682 -0.0306  0.2199
  289LEU    SC1  830   4.186   1.441  11.216  0.2893  0.1549 -0.1957
  290TRP     BB  831   4.198   1.030  10.909  0.1930 -0.1872  0.2458
  290TRP    SC1  832   4.102   0.817  10.730  0.0764  0.2917 -0.1177
  290TRP    SC2  833   4.064   0.713  10.484 -0.0929 -0.0583  0.0491
  290TRP    SC3  834   3.895   0.901  10.579 -0.2557 -0.1990  0.0419
  290TRP    SC4  835   3.848   0.786  10.339 -0.0054 -0.0537 -0.0806
  291ARG     BB  836   4.511   1.097  11.046 -0.0680  0.1624  0.0235
  291ARG    SC1  837   4.673   1.308  11.270 -0.1312 -0.3250  0.1825
  291ARG    SC2  838   4.985   1.242  11.229 -0.0026  0.0247  0.2236
  291ARG    SCP  839   4.953   1.138  11.245  0.0600 -0.0654 -0.1392
  292GLU     BB  840   4.600   0.780  11.086 -0.0369 -0.2282 -0.3403
  292GLU    SC1  841   4.739   0.878  11.422  0.0176 -0.5136  0.1455
  292GLU    SCN  842   4.799   0.944  11.357 -0.1993  0.0968  0.4802
  293PHE     BB  843   4.447   0.585  11.035 -0.2274  0.0926  0.2152
  293PHE    SC1  844   4.164   0.535  11.064  0.0237 -0.5867  0.0129
  293PHE    SC2  845   3.944   0.388  11.009 -0.1324 -0.3037 -0.1428
  293PHE    SC3  846   3.918   0.644  11.092  0.1343 -0.3646  0.1492
  294PHE     BB  847   4.521   0.567  10.669 -0.0748  0.1499 -0.0191
  294PHE    SC1  848   4.346   0.337  10.595 -0.0757  0.2095 -0.2547
  294PHE    SC2  849   4.263   0.098  10.501  0.0313  0.0397  0.0679
  294PHE    SC3  850   4.087   0.265  10.619  0.0329 -0.0668  0.2247
  295TYR     BB  851   4.793   0.538  10.678 -0.1412 -0.0445 -0.1531
  295TYR    SC1  852   4.962   0.611  10.467 -0.2390 -0.1449 -0.3838
  295TYR    SC2  853   5.078   0.730  10.254  0.3825  0.2181  0.1216
  295TYR    SC3  854   5.140   0.475  10.317  0.1809  0.1027 -0.1324
  296THR     BB  855   4.827   0.277  10.974 -0.1174 -0.0270  0.0152
  296THR    SC1  856   4.878   0.367  11.195 -0.0074 -0.1590  0.0602
  296THR    SCP  857   4.865   0.476  11.281 -0.1752  0.0975 -0.2318
  296THR    SCN  858   4.892   0.258  11.108  0.0364  0.1188 -0.2279
  297VAL     BB  859   4.792   0.042  10.778 -0.1882  0.0422 -0.2013
  297VAL    SC1  860   4.613  -0.139  10.706 -0.1135 -0.0858 -0.0705
  298ALA     BB  861   5.012   0.048  10.564  0.0732 -0.2428  0.0727
  299SER     BB  862   5.281   0.145  10.690  0.1796 -0.1276 -0.2358
  299SER    SC1  863   5.288   0.374  10.820 -0.2138  0.0820  0.0445
  299SER    SCP  864   5.173   0.392  10.742 -0.2208 -0.1239  0.0924
  299SER    SCN  865   5.403   0.356  10.898 -0.1206  0.2534  0.0422
  300ALA     BB  866   5.472  -0.096  10.693 -0.0561  0.0193  0.3043
  301THR     BB  867   5.462  -0.362  10.549 -0.1940  0.0432  0.0693
  301THR    SC1  868   5.644  -0.555  10.550  0.2518  0.2719 -0.0086
  301THR    SCP  869   5.671  -0.679  10.610  0.2805 -0.2554 -0.1372
  301THR    SCN  870   5.616  -0.432  10.491  0.1668 -0.1982  0.0295
  302GLN     BB  871   5.253  -0.373  10.297  0.0525 -0.1174 -0.0877
  302GLN    SC1  872   5.267  -0.755  10.233  0.0298  0.0500  0.1474
  302GLN    SCP  873   5.401  -0.782  10.203 -0.0510  0.3459 -0.2053
  302GLN    SCN  874   5.133  -0.728  10.262 -0.2248 -0.6036  0.0497
  303ASN     BB  875   5.297  -0.052  10.117  0.3992 -0.0468  0.1855
  303ASN    SC1  876   5.497   0.107  10.248 -0.1893  0.1223 -0.1242
  303ASN    SCP  877   5.537  -0.012  10.310  0.1466 -0.0946 -0.1553
  303ASN    SCN  878   5.456   0.226  10.186 -0.2121  0.0128  0.2604
  304PHE     BB  879   5.044   0.118   9.929  0.0485  0.0772  0.1062
  304PHE    SC1  880   4.801   0.177  10.119  0.0951 -0.1575 -0.3097
  304PHE    SC2  881   4.542   0.111  10.159  0.0705 -0.0958 -0.3655
  304PHE    SC3  882   4.635   0.351  10.242  0.1555 -0.1914 -0.1779
  305THR     BB  883   5.035   0.337   9.646  0.1470  0.3162  0.2697
  305THR    SC1  884   5.032   0.553   9.766  0.0573  0.1082  0.2943
  305THR    SCP  885   4.983   0.645   9.673  0.2370 -0.2723 -0.5352
  305THR    SCN  886   5.081   0.461   9.860 -0.3337  0.2855  0.3905
  306GLN     BB  887   5.069   0.173   9.433 -0.2670 -0.2111  0.2596
  306GLN    SC1  888   5.118   0.332   9.106  0.0995 -0.3725  0.0150
  306GLN    SCP  889   5.074   0.250   9.210 -0.3573  0.2930  0.2144
  306GLN    SCN  890   5.163   0.415   9.002 -0.2126  0.2120  0.2105
  307MET     BB  891   5.154  -0.127   9.324 -0.0859 -0.2868  0.0364
  307MET    SC1  892   5.082  -0.091   8.926  0.0945 -0.1886  0.0224
  308ALA     BB  893   5.203  -0.288   9.625  0.0256 -0.1021  0.0797
  309GLY     BB  894   5.065  -0.467   9.785  0.1880 -0.2168  0.1887
  310ASN     BB  895   4.840  -0.495   9.944 -0.0695  0.3512  0.1164
  310ASN    SC1  896   4.792  -0.276  10.160  0.3081  0.0821  0.1529
  310ASN    SCP  897   4.897  -0.321  10.080 -0.0258 -0.3797  0.0699
  310ASN    SCN  898   4.686  -0.231  10.240  0.0691  0.3909 -0.1966
  311PRO     BB  899   4.583  -0.808  10.073 -0.1694 -0.3141 -0.1326
  311PRO    SC1  900   4.821  -0.925  10.153  0.0522  0.1351 -0.2834
  312ILE     BB  901   4.404  -0.577  10.087 -0.0275  0.0228 -0.0328
  312ILE    SC1  902   4.362  -0.445  10.364  0.7082  0.0382  0.0929
  313CYS     BB  903   4.381  -0.310   9.880  0.0362 -0.0408  0.3234
  313CYS    SC1  904   4.165  -0.148  10.025 -0.0472  0.0919 -0.3805
  314LEU     BB  905   4.530  -0.324   9.624 -0.0237 -0.0258  0.0087
  314LEU    SC1  906   4.758  -0.131   9.592 -0.0370  0.1230  0.0804
  315GLN     BB  907   4.406  -0.415   9.289  0.1908 -0.1970  0.0732
  315GLN    SC1  908   4.760  -0.351   9.113 -0.4797  0.1461  0.1827
  315GLN    SCP  909   4.669  -0.245   9.116  0.0551  0.1259  0.1471
  315GLN    SCN  910   4.850  -0.458   9.111 -0.1727 -0.0687 -0.0478
  316ILE     BB  911   4.244  -0.359   9.066 -0.1823 -0.0930  0.1613
  316ILE    SC1  912   4.194  -0.558   8.833 -0.0690 -0.0119  0.0662
  317HIS     BB  913   4.432  -0.103   8.823 -0.2313 -0.0657 -0.1102
  317HIS    SC1  914   4.519   0.035   9.063  0.1803  0.2102 -0.1110
  317HIS    SC2  915   4.637   0.197   9.244  0.1655 -0.0194  0.1104
  317HIS    SC3  916   4.399   0.082   9.300  0.0912  0.0185 -0.1157
  318TRP     BB  917   4.337   0.005   8.555 -0.0111  0.1189 -0.1042
  318TRP    SC1  918   4.385  -0.212   8.349 -0.0751 -0.0626  0.0680
  318TRP    SC2  919   4.385  -0.400   8.156  0.2806 -0.2825  0.2702
  318TRP    SC3  920   4.198  -0.407   8.350 -0.0012 -0.1347  0.0131
  318TRP    SC4  921   4.194  -0.591   8.153  0.0202 -0.0306 -0.0858
  319TYR     BB  922   4.344   0.246   8.453 -0.1122  0.0632 -0.2427
  319TYR    SC1  923   4.145   0.158   8.191  0.2285  0.0382 -0.0746
  319TYR    SC2  924   4.002  -0.063   8.129  0.0388  0.1414 -0.0116
  319TYR    SC3  925   4.167   0.046   7.946 -0.1046  0.1273 -0.1514
  320GLU     BB  926   4.644   0.315   8.237 -0.3649 -0.1308 -0.0701
  320GLU    SC1  927   4.676   0.009   8.035 -0.1322 -0.0603 -0.0167
  320GLU    SCN  928   4.629  -0.068   7.972  0.0574 -0.1726 -0.0293
  321ASP     BB  929   4.761   0.549   8.300 -0.0539  0.1308 -0.1348
  321ASP    SC1  930   5.076   0.548   8.227 -0.5428  0.3272 -0.2395
  321ASP    SCN  931   5.031   0.595   8.315  0.0323  0.0933  0.2548
  322ALA     BB  932   4.578   0.739   8.485  0.0111 -0.1561  0.1307
  323GLU     BB  933   4.505   1.032   8.455  0.0316 -0.1461  0.0569
  323GLU    SC1  934   4.886   1.151   8.424  0.0859 -0.0475  0.1261
  323GLU    SCN  935   4.908   1.151   8.317  0.0446 -0.2910  0.1116
  324ARG     BB  936   4.403   1.155   8.208 -0.0326  0.1487  0.1109
  324ARG    SC1  937   4.620   1.141   8.003 -0.1985 -0.2943  0.4709
  324ARG    SC2  938   4.703   0.844   7.888  0.0207 -0.4695 -0.0131
  324ARG    SCP  939   4.753   0.939   7.915 -0.0892 -0.3056 -0.3355
  325LEU     BB  940   4.135   1.216   8.128  0.0330  0.0941  0.0672
  325LEU    SC1  941   3.932   1.084   8.325  0.0491 -0.2658 -0.2430
  326HIS     BB  942   3.981   1.521   8.148 -0.4171 -0.0102  0.0289
  326HIS    SC1  943   4.281   1.675   8.157  0.0328 -0.0606 -0.0377
  326HIS    SC2  944   4.513   1.617   8.282 -0.0341  0.0091  0.1217
  326HIS    SC3  945   4.511   1.788   8.073  0.0510  0.0447  0.1497
  327LYS     BB  946   3.785   1.528   8.325 -0.2878 -0.0385  0.1947
  327LYS    SC1  947   3.520   1.391   8.345  0.1710  0.0016  0.1024
  327LYS    SC2  948   3.301   1.403   8.249 -0.0370 -0.1717 -0.0527
  327LYS    SCP  949   3.304   1.458   8.154  0.1360 -0.1102 -0.0164
  328TRP     BB  950   3.842   1.772   8.543 -0.0024 -0.1064 -0.2011
  328TRP    SC1  951   3.774   1.703   8.805  0.0292  0.0207 -0.0344
  328TRP    SC2  952   3.708   1.698   9.066  0.0015 -0.1431 -0.0434
  328TRP    SC3  953   3.921   1.842   8.984 -0.0938  0.0522  0.0434
  328TRP    SC4  954   3.860   1.831   9.246 -0.2027  0.0136  0.0167
  329LYS     BB  955   4.082   1.951   8.559 -0.0543 -0.3463 -0.1361
  329LYS    SC1  956   4.347   1.907   8.662  0.1431 -0.0570 -0.0154
  329LYS    SC2  957   4.554   2.008   8.648 -0.1787 -0.0432  0.0105
  329LYS    SCP  958   4.593   2.021   8.750  0.3668 -0.3919 -0.1102
  330THR     BB  959   4.107   2.115   8.209  0.1221 -0.0736  0.0037
  330THR    SC1  960   4.346   2.232   8.264  0.3288 -0.2306 -0.1687
  330THR    SCP  961   4.302   2.114   8.203 -0.0639 -0.0424 -0.1446
  330THR    SCN  962   4.390   2.350   8.324 -0.1591 -0.2606  0.3770
  331ALA     BB  963   3.843   2.039   8.093 -0.1952 -0.1476 -0.0446
  332GLN     BB  964   3.595   1.855   8.115 -0.1837  0.1906  0.0316
  332GLN    SC1  965   3.595   1.592   7.834  0.1307 -0.1744  0.2051
  332GLN    SCP  966   3.486   1.592   7.922 -0.0334  0.1225  0.3486
  332GLN    SCN  967   3.704   1.591   7.746 -0.0809  0.0480  0.2894
  333THR     BB  968   3.296   1.948   8.063 -0.1457 -0.0660  0.0793
  333THR    SC1  969   3.262   2.141   7.879 -0.0601  0.1375 -0.1822
  333THR    SCP  970   3.142   2.071   7.857 -0.1873  0.0996 -0.0076
  333THR    SCN  971   3.381   2.211   7.902  0.0214 -0.2399 -0.0224
  334GLY     BB  972   2.979   1.813   8.155 -0.0401  0.3842  0.0520
  335PHE     BB  973   2.854   1.876   8.453 -0.1842  0.2978  0.1660
  335PHE    SC1  974   2.602   1.701   8.468  0.2141 -0.1465 -0.1787
  335PHE    SC2  975   2.453   1.561   8.644 -0.0448  0.1751 -0.1320
  335PHE    SC3  976   2.467   1.482   8.386  0.0422 -0.0913 -0.0491
  336PRO     BB  977   2.899   2.155   8.654  0.1776  0.0390  0.2192
  336PRO    SC1  978   3.094   2.288   8.541  0.0520 -0.1998 -0.1223
  337TRP     BB  979   2.908   2.085   8.993  0.0035  0.0527  0.3789
  337TRP    SC1  980   2.657   1.983   9.009 -0.1459 -0.0972  0.1114
  337TRP    SC2  981   2.419   1.866   9.063 -0.2155  0.0379  0.1021
  337TRP    SC3  982   2.468   1.966   8.817 -0.0419 -0.2377  0.0198
  337TRP    SC4  983   2.220   1.882   8.882 -0.1071 -0.0872 -0.0312
  338ILE     BB  984   3.168   1.940   9.017 -0.0052 -0.0873 -0.0471
  338ILE    SC1  985   3.247   1.799   9.282  0.2866  0.0914 -0.0338
  339ASP     BB  986   3.368   1.978   8.811 -0.0820  0.0100 -0.4796
  339ASP    SC1  987   3.318   1.824   8.517 -0.0076  0.2023  0.2399
  339ASP    SCN  988   3.369   1.751   8.453  0.0448  0.3066  0.1587
  340ALA     BB  989   3.547   2.156   8.770 -0.1477  0.1411  0.0717
  341ILE     BB  990   3.670   2.266   8.553  0.0653 -0.2851 -0.1069
  341ILE    SC1  991   3.511   2.353   8.302 -0.2018 -0.1304  0.1092
  342MET     BB  992   3.879   2.509   8.588 -0.3353  0.0457 -0.2987
  342MET    SC1  993   3.948   2.650   8.266 -0.0973 -0.0547  0.1449
  343THR     BB  994   4.156   2.428   8.804 -0.1143  0.1847  0.0177
  343THR    SC1  995   4.376   2.462   8.665 -0.0864  0.0260  0.0140
  343THR    SCP  996   4.411   2.530   8.548 -0.4606  0.0087 -0.3023
  343THR    SCN  997   4.340   2.394   8.782  0.4041  0.1275  0.0702
  344GLN     BB  998   4.051   2.302   9.116  0.0263  0.3124  0.1005
  344GLN    SC1  999   4.312   2.079   9.112  0.0292 -0.2696  0.2140
  344GLN    SCP 1000   4.392   1.967   9.085 -0.4833 -0.1207 -0.0470
  344GLN    SCN 1001   4.232   2.190   9.139  0.0307  0.2225  0.1317
  345LEU     BB 1002   3.879   2.391   9.208  0.2571  0.0175 -0.0657
  345LEU    SC1 1003   3.577   2.205   9.263  0.1459 -0.0169 -0.2476
  346ARG     BB 1004   3.914   2.733   9.298  0.4087 -0.2565  0.0013
  346ARG    SC1 1005   4.008   2.823   9.008 -0.2245  0.0024  0.0935
  346ARG    SC2 1006   3.944   3.009   8.758 -0.3174 -0.3430 -0.0841
  346ARG    SCP 1007   3.911   3.102   8.712  0.1009  0.1397  0.4394
  347GLN     BB 1008   3.945   2.908   9.552 -0.2204  0.4530 -0.0386
  347GLN    SC1 1009   4.243   3.091   9.355  0.1524 -0.1134  0.0164
  347GLN    SCP 1010   4.177   3.187   9.433 -0.3453 -0.1342  0.0167
  347GLN    SCN 1011   4.309   2.995   9.277  0.4842  0.0828  0.3928
  348GLU     BB 1012   3.969   2.838   9.786  0.3514  0.3560 -0.1605
  348GLU    SC1 1013   3.636   2.816   9.952 -0.0044  0.2753 -0.3976
  348GLU    SCN 1014   3.655   2.843   9.848 -0.2023  0.3190 -0.4272
  349GLY     BB 1015   3.992   2.499   9.809  0.2450 -0.0845 -0.1104
  350TRP     BB 1016   3.691   2.417   9.719  0.0328 -0.2923 -0.1387
  350TRP    SC1 1017   3.502   2.620   9.541 -0.1348 -0.0573  0.0412
  350TRP    SC2 1018   3.368   2.853   9.509 -0.0856 -0.0256  0.0641
  350TRP    SC3 1019   3.259   2.653   9.655  0.0012  0.0935  0.2958
  350TRP    SC4 1020   3.147   2.899   9.657  0.1726  0.1733  0.4027
  351ILE     BB 1021   3.489   2.218   9.776 -0.3248 -0.0225  0.1484
  351ILE    SC1 1022   3.554   1.939   9.658  0.1635  0.1245  0.0449
  352HIS     BB 1023   3.429   2.045  10.147  0.0431 -0.0907 -0.3095
  352HIS    SC1 1024   3.638   2.237  10.228  0.0515 -0.0687 -0.1152
  352HIS    SC2 1025   3.758   2.475  10.271  0.1364 -0.1067 -0.1387
  352HIS    SC3 1026   3.816   2.264  10.429 -0.0479 -0.0754 -0.0253
  353HIS     BB 1027   3.206   1.928  10.219  0.0786 -0.1672  0.1858
  353HIS    SC1 1028   3.040   1.692  10.300  0.1144 -0.0796  0.0064
  353HIS    SC2 1029   3.068   1.425  10.326 -0.0884 -0.1104 -0.0769
  353HIS    SC3 1030   2.855   1.527  10.194  0.0232  0.0908 -0.1055
  354LEU     BB 1031   3.022   1.907   9.857  0.4289 -0.3583  0.0516
  354LEU    SC1 1032   2.989   2.196   9.909  0.4846 -0.0803  0.2267
  355ALA     BB 1033   3.150   1.717   9.759 -0.1332  0.0776 -0.0496
  356ARG     BB 1034   3.305   1.474   9.899  0.2664 -0.1370  0.3555
  356ARG    SC1 1035   3.535   1.606  10.037  0.0450  0.2301 -0.2348
  356ARG    SC2 1036   3.848   1.499  10.056  0.0685 -0.0227  0.2006
  356ARG    SCP 1037   3.938   1.519  10.117  0.0185  0.0140  0.2633
  357HIS     BB 1038   3.102   1.247   9.713 -0.2106 -0.0337 -0.0832
  357HIS    SC1 1039   3.009   1.095   9.958 -0.1181 -0.2396 -0.1669
  357HIS    SC2 1040   2.913   0.999  10.191 -0.2576  0.0938 -0.0810
  357HIS    SC3 1041   2.744   1.101  10.007 -0.1058  0.3100 -0.1044
  358ALA     BB 1042   3.108   1.333   9.407 -0.1929 -0.0698  0.1492
  359VAL     BB 1043   3.426   1.279   9.324 -0.2764  0.2895  0.0273
  359VAL    SC1 1044   3.564   1.428   9.493  0.1292 -0.0633  0.0247
  360ALA     BB 1045   3.422   1.066   9.152 -0.2418 -0.1157  0.3160
  361CYS     BB 1046   3.185   0.948   8.971 -0.3214  0.0559 -0.0541
  361CYS    SC1 1047   2.897   0.998   9.094  0.0169  0.3697  0.3762
  362PHE     BB 1048   3.285   0.993   8.659 -0.0808 -0.1756  0.1547
  362PHE    SC1 1049   3.029   1.169   8.585  0.1238  0.1700 -0.0837
  362PHE    SC2 1050   2.783   1.236   8.674 -0.0540 -0.0812 -0.3653
  362PHE    SC3 1051   2.939   1.422   8.555  0.0218  0.1551  0.0828
  363LEU     BB 1052   3.586   0.984   8.667 -0.0857 -0.0118  0.0169
  363LEU    SC1 1053   3.772   1.218   8.824 -0.1386  0.1032  0.0495
  364THR     BB 1054   3.641   0.599   8.822  0.1853  0.1028 -0.0511
  364THR    SC1 1055   3.772   0.634   8.991  0.2365 -0.1722  0.1600
  364THR    SCP 1056   3.737   0.501   9.014 -0.0943 -0.1944  0.1076
  364THR    SCN 1057   3.806   0.768   8.969 -0.3324 -0.1161  0.1923
  365ARG     BB 1058   3.309   0.493   8.724  0.0747  0.1794  0.0868
  365ARG    SC1 1059   3.190   0.469   9.000 -0.3233  0.1299  0.0607
  365ARG    SC2 1060   2.960   0.522   9.142 -0.0296  0.0946  0.2924
  365ARG    SCP 1061   2.954   0.424   9.094  0.0813  0.3087 -0.2274
  366GLY     BB 1062   3.172   0.594   8.539 -0.0885  0.1512 -0.2736
  367ASP     BB 1063   3.338   0.666   8.239  0.2054  0.2423 -0.0309
  367ASP    SC1 1064   3.182   0.929   8.168  0.0833 -0.1442 -0.3666
  367ASP    SCN 1065   3.194   1.037   8.154 -0.7178  0.0798  0.0613
  368LEU     BB 1066   3.652   0.625   8.344  0.1572 -0.3973  0.1657
  368LEU    SC1 1067   3.760   0.464   8.087  0.1788 -0.1681 -0.2294
  369TRP     BB 1068   3.893   0.449   8.553  0.1770 -0.3215 -0.1520
  369TRP    SC1 1069   3.783   0.190   8.525  0.0407  0.0181 -0.2532
  369TRP    SC2 1070   3.731  -0.065   8.455 -0.1630  0.0137 -0.0945
  369TRP    SC3 1071   3.880  -0.013   8.673 -0.3496  0.0281  0.0324
  369TRP    SC4 1072   3.846  -0.268   8.591 -0.0430  0.0415 -0.1533
  370ILE     BB 1073   4.148   0.545   8.702 -0.0120  0.0270  0.2064
  370ILE    SC1 1074   4.149   0.855   8.697  0.0800  0.0265 -0.2823
  371SER     BB 1075   4.171   0.394   8.961 -0.2131  0.1480 -0.0464
  371SER    SC1 1076   4.031   0.255   9.058  0.0327 -0.0603 -0.3597
  371SER    SCP 1077   4.167   0.240   9.028  0.2998  0.1015  0.4049
  371SER    SCN 1078   3.895   0.270   9.089  0.2274  0.0173  0.1407
  372TRP     BB 1079   4.337   0.634   9.171  0.1114  0.3201  0.0208
  372TRP    SC1 1080   4.258   0.513   9.429 -0.2356 -0.2680 -0.0702
  372TRP    SC2 1081   4.211   0.315   9.606 -0.0365 -0.3070 -0.0582
  372TRP    SC3 1082   4.452   0.436   9.599 -0.1235 -0.1328 -0.1340
  372TRP    SC4 1083   4.415   0.217   9.753 -0.0254  0.0757  0.1984
  373GLU     BB 1084   4.724   0.709   9.148 -0.0229 -0.1212 -0.3368
  373GLU    SC1 1085   4.828   0.870   9.463  0.0476 -0.5249 -0.2584
  373GLU    SCN 1086   4.838   0.842   9.357 -0.0504 -0.3152 -0.3287
  374GLU     BB 1087   4.687   0.969   8.935  0.2038  0.0608  0.0674
  374GLU    SC1 1088   5.037   1.160   8.943  0.3044 -0.3051  0.1035
  374GLU    SCN 1089   5.013   1.259   8.982  0.2931 -0.2010 -0.1475
  375GLY     BB 1090   4.441   1.083   9.018 -0.0539  0.2901 -0.1584
  376MET     BB 1091   4.445   1.214   9.334  0.1635  0.1453  0.1011
  376MET    SC1 1092   4.385   0.991   9.538 -0.2970  0.2117 -0.0363
  377LYS     BB 1093   4.704   1.406   9.276 -0.1054 -0.2511 -0.0842
  377LYS    SC1 1094   4.995   1.364   9.401  0.0463  0.0091  0.1775
  377LYS    SC2 1095   5.257   1.381   9.360  0.4880 -0.0309 -0.2693
  377LYS    SCP 1096   5.191   1.373   9.272 -0.1483  0.2104  0.1161
  378VAL     BB 1097   4.530   1.646   9.156  0.0311 -0.0115 -0.3287
  378VAL    SC1 1098   4.295   1.586   9.051 -0.1550 -0.0290  0.0792
  379PHE     BB 1099   4.529   1.808   9.487  0.0350 -0.0377  0.0951
  379PHE    SC1 1100   4.238   1.696   9.579 -0.0048  0.0101 -0.0899
  379PHE    SC2 1101   4.130   1.464   9.666 -0.1084  0.0073 -0.2211
  379PHE    SC3 1102   3.971   1.675   9.612 -0.0027  0.1546  0.0247
  380GLU     BB 1103   4.775   1.903   9.491  0.2196  0.1270  0.3113
  380GLU    SC1 1104   5.005   1.719   9.720  0.1287  0.0987 -0.0438
  380GLU    SCN 1105   4.936   1.804   9.706  0.1326  0.1113  0.0122
  381GLU     BB 1106   4.796   2.202   9.356  0.1808  0.2242  0.2783
  381GLU    SC1 1107   4.741   2.293   9.002  0.2659  0.1273  0.0524
  381GLU    SCN 1108   4.686   2.263   8.912  0.2891  0.0280  0.0699
  382LEU     BB 1109   4.563   2.362   9.476  0.2106  0.2499 -0.0515
  382LEU    SC1 1110   4.347   2.579   9.381  0.1859 -0.0658 -0.1052
  383LEU     BB 1111   4.390   2.174   9.737  0.0229  0.1332 -0.1503
  383LEU    SC1 1112   4.094   2.135   9.574  0.1415 -0.0533  0.3205
  384LEU     BB 1113   4.413   2.110  10.059 -0.0273 -0.1506 -0.0441
  384LEU    SC1 1114   4.222   2.314  10.175  0.2573  0.0182 -0.1416
  385ASP     BB 1115   4.480   1.767  10.073 -0.1627 -0.0573  0.1182
  385ASP    SC1 1116   4.295   1.575  10.132  0.0639  0.0617  0.2309
  385ASP    SCN 1117   4.188   1.557  10.114  0.0548 -0.3903  0.5604
  386ALA     BB 1118   4.793   1.690  10.148 -0.1206 -0.3073  0.0740
  387ASP     BB 1119   5.012   1.619  10.272  0.0217 -0.5217 -0.0902
  387ASP    SC1 1120   5.221   1.776  10.447  0.1255  0.3230  0.0975
  387ASP    SCN 1121   5.224   1.738  10.550 -0.4994  0.3499  0.1653
  388TYR     BB 1122   5.109   1.310  10.370 -0.2004  0.1597 -0.3450
  388TYR    SC1 1123   5.091   1.143  10.112  0.1761 -0.1665  0.0590
  388TYR    SC2 1124   5.119   0.983   9.897  0.1348  0.0650 -0.1233
  388TYR    SC3 1125   5.111   1.251   9.865 -0.2142  0.0913  0.1308
  389SER     BB 1126   4.877   1.175  10.548  0.2161  0.1569 -0.1525
  389SER    SC1 1127   4.875   1.046  10.724 -0.1399  0.0354 -0.1291
  389SER    SCP 1128   4.748   1.097  10.697  0.0556  0.3015 -0.4271
  389SER    SCN 1129   5.003   0.994  10.752 -0.1083  0.1126  0.0340
  390ILE     BB 1130   4.602   1.230  10.294  0.1102 -0.1741  0.0683
  390ILE    SC1 1131   4.446   1.014  10.452  0.2302 -0.1156  0.2707
  391ASN     BB 1132   4.625   1.165   9.994  0.3382  0.2027  0.3082
  391ASN    SC1 1133   4.627   1.383   9.784 -0.1954  0.1233 -0.0387
  391ASN    SCP 1134   4.508   1.383   9.710  0.0757  0.0367 -0.2875
  391ASN    SCN 1135   4.746   1.382   9.858  0.2550 -0.2527 -0.5643
  392ALA     BB 1136   4.651   0.808   9.941 -0.0500  0.1149 -0.4610
  393GLY     BB 1137   4.343   0.669  10.017 -0.0342  0.0222  0.1715
  394ASN     BB 1138   4.114   0.871   9.909 -0.0243  0.0365  0.4195
  394ASN    SC1 1139   4.119   1.088  10.069  0.0589  0.3982 -0.0466
  394ASN    SCP 1140   4.025   1.046  10.164 -0.1033 -0.3785 -0.0307
  394ASN    SCN 1141   4.212   1.130   9.974 -0.2495 -0.1622 -0.0825
  395TRP     BB 1142   3.872   0.681   9.698 -0.0643  0.2093 -0.0645
  395TRP    SC1 1143   3.931   0.819   9.424 -0.0840  0.0004 -0.0992
  395TRP    SC2 1144   3.970   1.006   9.233  0.0769  0.0823  0.0119
  395TRP    SC3 1145   3.916   1.081   9.487  0.0018 -0.0244  0.0282
  395TRP    SC4 1146   3.971   1.268   9.299 -0.1012  0.0651  0.0862
  396MET     BB 1147   3.825   0.450   9.846 -0.0576 -0.0003 -0.0156
  396MET    SC1 1148   4.041   0.314  10.094  0.0954 -0.0281 -0.0107
  397TRP     BB 1149   3.542   0.348   9.938 -0.1555  0.1260 -0.1480
  397TRP    SC1 1150   3.528   0.456  10.225  0.0920  0.0159 -0.0186
  397TRP    SC2 1151   3.503   0.583  10.462 -0.0648  0.0252 -0.0390
  397TRP    SC3 1152   3.667   0.369  10.440 -0.0873 -0.0062  0.0903
  397TRP    SC4 1153   3.671   0.520  10.663 -0.1592  0.0563  0.0501
  398LEU     BB 1154   3.317   0.319   9.686  0.0916 -0.3179  0.3789
  398LEU    SC1 1155   3.043   0.190   9.771 -0.2042  0.0383 -0.0193
  399SER     BB 1156   3.484   0.373   9.386  0.0143 -0.1335  0.3946
  399SER    SC1 1157   3.471   0.637   9.368  0.0956  0.1226 -0.2841
  399SER    SCP 1158   3.349   0.683   9.318 -0.2132  0.0380  0.0426
  399SER    SCN 1159   3.594   0.592   9.418  0.0067  0.2731 -0.2607
  400ALA     BB 1160   3.709   0.204   9.408  0.1375  0.0258 -0.0279
  401SER     BB 1161   3.847  -0.047   9.653  0.1726 -0.2116 -0.0422
  401SER    SC1 1162   4.038  -0.110   9.519 -0.1325  0.0115 -0.1240
  401SER    SCP 1163   4.078   0.024   9.524  0.1578 -0.0522  0.0037
  401SER    SCN 1164   3.997  -0.244   9.514 -0.0691  0.0228 -0.2822
  402ALA     BB 1165   3.722  -0.090   9.840  0.2239  0.0972 -0.1044
  403PHE     BB 1166   3.471  -0.207   9.941  0.1152  0.0183 -0.4303
  403PHE    SC1 1167   3.349  -0.026  10.169  0.2462 -0.0881  0.2065
  403PHE    SC2 1168   3.293  -0.000  10.432 -0.3210 -0.3098  0.1205
  403PHE    SC3 1169   3.124   0.102  10.247  0.1503 -0.0153 -0.1679
  404PHE     BB 1170   3.249  -0.254   9.706 -0.2588  0.0856 -0.2016
  404PHE    SC1 1171   3.021  -0.314   9.901 -0.3365  0.0461 -0.0910
  404PHE    SC2 1172   2.878  -0.492  10.046 -0.1869  0.0804  0.1034
  404PHE    SC3 1173   2.852  -0.228  10.093 -0.0147  0.0846  0.1857
  405HIS     BB 1174   3.362  -0.135   9.464 -0.0042 -0.0621 -0.0327
  405HIS    SC1 1175   3.589  -0.271   9.275 -0.0233  0.1690 -0.1974
  405HIS    SC2 1176   3.789  -0.222   9.101  0.0594  0.1513 -0.1078
  405HIS    SC3 1177   3.737  -0.475   9.180 -0.0314  0.1502 -0.1697
  406HIS     BB 1178   3.161  -0.103   9.220 -0.0853  0.1872  0.0272
  406HIS    SC1 1179   3.332   0.023   9.016  0.2157  0.0557  0.0150
  406HIS    SC2 1180   3.388  -0.011   8.754 -0.1068 -0.1056 -0.0384
  406HIS    SC3 1181   3.554   0.135   8.910  0.2113 -0.1998 -0.2776
  407TYR     BB 1182   2.880   0.053   9.334  0.0026  0.0501  0.1758
  407TYR    SC1 1183   2.776  -0.154   9.526 -0.0066 -0.1334 -0.2183
  407TYR    SC2 1184   2.596  -0.132   9.726  0.1331 -0.0032 -0.1050
  407TYR    SC3 1185   2.664  -0.376   9.632  0.2515 -0.0846  0.1794
  408THR     BB 1186   2.556   0.261   9.396 -0.2232 -0.2935  0.0175
  408THR    SC1 1187   2.629   0.372   9.596  0.3702 -0.2719  0.2952
  408THR    SCP 1188   2.608   0.441   9.717  0.1109  0.0823  0.2629
  408THR    SCN 1189   2.651   0.304   9.476 -0.1955 -0.0512  0.2792
  409ARG     BB 1190   2.446   0.454   9.128  0.1018 -0.0979 -0.1424
  409ARG    SC1 1191   2.337   0.236   8.938  0.1886 -0.2749  0.2039
  409ARG    SC2 1192   2.135   0.160   8.685  0.1800 -0.2850  0.0483
  409ARG    SCP 1193   2.198   0.164   8.595  0.0534  0.1139 -0.0400
  410ILE     BB 1194   2.488   0.794   9.202 -0.0368  0.3294  0.1931
  410ILE    SC1 1195   2.430   1.011   8.988 -0.2896  0.0859  0.0077
  411PHE     BB 1196   2.498   0.958   9.448 -0.0168  0.0663  0.1927
  411PHE    SC1 1197   2.765   0.869   9.600 -0.0809  0.0378 -0.0707
  411PHE    SC2 1198   3.020   0.790   9.563 -0.2166 -0.4021 -0.1302
  411PHE    SC3 1199   2.891   0.726   9.791 -0.1630  0.1556  0.0741
  412CYS     BB 1200   2.602   1.320   9.417 -0.0461  0.1917 -0.0512
  412CYS    SC1 1201   2.685   1.426   9.675  0.0403  0.0703 -0.1552
  413PRO     BB 1202   2.561   1.421   9.170  0.1680 -0.1787 -0.1483
  413PRO    SC1 1203   2.849   1.506   9.071  0.6367  0.2101  0.0205
  414VAL     BB 1204   2.160   1.424   9.048 -0.2038  0.0822  0.0523
  414VAL    SC1 1205   2.071   1.323   8.819  0.1579  0.0250 -0.0710
  415ARG     BB 1206   2.048   1.578   9.256  0.0159  0.0885 -0.2128
  415ARG    SC1 1207   1.815   1.829   9.263 -0.2067  0.2020  0.0959
  415ARG    SC2 1208   1.857   2.160   9.231 -0.0367 -0.0511  0.5724
  415ARG    SCP 1209   1.886   2.262   9.204 -0.1980 -0.1375 -0.0848
  416PHE     BB 1210   2.205   1.778   9.517  0.1568  0.2657  0.0225
  416PHE    SC1 1211   2.509   1.869   9.473  0.0281 -0.0918  0.0355
  416PHE    SC2 1212   2.659   2.094   9.475 -0.0519 -0.0331 -0.2145
  416PHE    SC3 1213   2.776   1.854   9.435  0.0272 -0.0338  0.0050
  417GLY     BB 1214   2.094   2.070   9.663 -0.2012 -0.0733 -0.3513
  418LYS     BB 1215   1.869   2.332   9.769  0.0387 -0.2192 -0.0583
  418LYS    SC1 1216   1.603   2.101   9.736  0.3047  0.2227  0.1748
  418LYS    SC2 1217   1.312   2.136   9.705 -0.0858  0.0643 -0.0690
  418LYS    SCP 1218   1.233   2.164   9.634  0.1430  0.1248 -0.3146
  419ARG     BB 1219   1.958   2.556   9.798  0.1032  0.2087  0.1197
  419ARG    SC1 1220   1.847   2.860   9.715  0.1322  0.2674 -0.1587
  419ARG    SC2 1221   1.616   3.005   9.476 -0.1435  0.0992 -0.2522
  419ARG    SCP 1222   1.690   3.052   9.542  0.2076 -0.1331 -0.4483
  420THR     BB 1223   2.254   2.605   9.732 -0.1958 -0.1876 -0.0152
  420THR    SC1 1224   2.424   2.407   9.742 -0.0516 -0.3031  0.0398
  420THR    SCP 1225   2.394   2.521   9.667  0.1166  0.0848  0.1495
  420THR    SCN 1226   2.455   2.292   9.817 -0.3932 -0.0204  0.2141
  421ASP     BB 1227   2.324   2.875   9.581  0.0511  0.0339 -0.1715
  421ASP    SC1 1228   2.592   2.810   9.447 -0.0756 -0.1620 -0.0877
  421ASP    SCN 1229   2.484   2.799   9.465 -0.1110  0.2129  0.0143
  422PRO     BB 1230   2.264   3.211   9.436 -0.1126 -0.1480 -0.1606
  422PRO    SC1 1231   1.964   3.323   9.462 -0.2991  0.2943  0.3853
  423GLU     BB 1232   2.452   3.304   9.233  0.2005 -0.2877 -0.5103
  423GLU    SC1 1233   2.178   3.543   9.023 -0.0072 -0.2048 -0.3688
  423GLU    SCN 1234   2.248   3.457   9.027 -0.1609 -0.3655  0.3293
  424GLY     BB 1235   2.683   3.265   9.173  0.0516 -0.0633 -0.3507
  425GLN     BB 1236   2.957   3.139   9.226  0.1260  0.0391  0.2657
  425GLN    SC1 1237   3.217   3.298   9.359 -0.0700  0.2591  0.1330
  425GLN    SCP 1238   3.287   3.368   9.260  0.2650  0.0645  0.1797
  425GLN    SCN 1239   3.147   3.228   9.459  0.1669  0.0190  0.0799
  426TYR     BB 1240   3.016   2.863   9.155 -0.0273  0.1385  0.2686
  426TYR    SC1 1241   3.052   2.593   9.322  0.1204 -0.0186 -0.0357
  426TYR    SC2 1242   2.890   2.474   9.503 -0.1706  0.2510 -0.1100
  426TYR    SC3 1243   3.084   2.331   9.381 -0.3572 -0.0844 -0.0263
  427ILE     BB 1244   2.956   2.870   8.815 -0.1831 -0.1245 -0.3780
  427ILE    SC1 1245   2.741   2.671   8.713 -0.1678 -0.2064 -0.2533
  428ARG     BB 1246   3.092   3.140   8.671 -0.2725  0.1182 -0.0934
  428ARG    SC1 1247   2.869   3.339   8.649 -0.1736 -0.1860 -0.0717
  428ARG    SC2 1248   2.615   3.482   8.725 -0.2062  0.0218  0.0245
  428ARG    SCP 1249   2.617   3.427   8.821  0.0011 -0.0172  0.0015
  429LYS     BB 1250   3.414   3.116   8.763  0.0479 -0.1210 -0.0282
  429LYS    SC1 1251   3.490   3.379   8.843 -0.0288  0.0945 -0.1730
  429LYS    SC2 1252   3.569   3.582   8.803  0.3866  0.5288  0.6479
  429LYS    SCP 1253   3.638   3.626   8.730 -0.0161  0.0673 -0.1526
  430TYR     BB 1254   3.499   2.845   8.643 -0.0988  0.2486 -0.2062
  430TYR    SC1 1255   3.439   2.622   8.822  0.0946  0.1772 -0.0466
  430TYR    SC2 1256   3.280   2.473   8.981 -0.0633  0.1781 -0.2009
  430TYR    SC3 1257   3.438   2.664   9.089 -0.2174  0.2243 -0.0513
  431LEU     BB 1258   3.350   2.855   8.367 -0.0004  0.1323  0.2859
  431LEU    SC1 1259   3.554   2.899   8.134 -0.2250 -0.0006  0.3094
  432PRO     BB 1260   3.105   2.687   8.305 -0.1834  0.1584 -0.2229
  432PRO    SC1 1261   3.127   2.609   8.018  0.0967 -0.0989 -0.1400
  433VAL     BB 1262   2.780   2.876   8.282  0.0120 -0.0779 -0.2851
  433VAL    SC1 1263   2.634   2.672   8.198  0.0890 -0.3202  0.1380
  434LEU     BB 1264   2.777   3.130   8.195  0.0469 -0.1512  0.0327
  434LEU    SC1 1265   3.089   3.155   8.077  0.0243  0.1616  0.0055
  435LYS     BB 1266   2.707   3.405   8.214  0.1939  0.0138  0.0269
  435LYS    SC1 1267   2.854   3.616   7.971  0.1086 -0.0181 -0.1233
  435LYS    SC2 1268   2.789   3.826   7.791  0.2762  0.1937 -0.3512
  435LYS    SCP 1269   2.763   3.720   7.806  0.1322  0.2424 -0.2356
  436ASN     BB 1270   2.391   3.553   8.273  0.1107  0.0591 -0.0131
  436ASN    SC1 1271   2.451   3.840   8.184 -0.2139  0.3253 -0.0641
  436ASN    SCP 1272   2.487   3.776   8.303 -0.1359 -0.5639  0.1285
  436ASN    SCN 1273   2.415   3.904   8.064  0.0703 -0.3367  0.1843
  437PHE     BB 1274   2.213   3.398   8.422 -0.0783  0.0410 -0.0147
  437PHE    SC1 1275   1.960   3.294   8.316  0.1039 -0.0176  0.2018
  437PHE    SC2 1276   1.772   3.106   8.270  0.1446 -0.0078 -0.0163
  437PHE    SC3 1277   1.707   3.368   8.257  0.1611 -0.0048 -0.0387
  438PRO     BB 1278   2.217   3.201   8.703  0.1537  0.1715  0.1121
  438PRO    SC1 1279   2.450   3.042   8.614  0.3261 -0.3705  0.1149
  439THR     BB 1280   1.960   3.079   8.816 -0.0938 -0.0750 -0.0313
  439THR    SC1 1281   1.818   3.138   9.020  0.1616 -0.2564  0.1299
  439THR    SCP 1282   1.907   3.090   9.117 -0.0173  0.1220  0.1530
  439THR    SCN 1283   1.729   3.186   8.923  0.1796  0.4116  0.1101
  440LYS     BB 1284   1.864   2.820   8.657 -0.0478 -0.0038  0.1772
  440LYS    SC1 1285   1.645   2.689   8.420  0.2528  0.0707  0.1103
  440LYS    SC2 1286   1.405   2.580   8.466 -0.0185 -0.2765 -0.3079
  440LYS    SCP 1287   1.388   2.516   8.554 -0.2044 -0.0639 -0.1763
  441TYR     BB 1288   2.128   2.719   8.489  0.0904  0.1087 -0.3839
  441TYR    SC1 1289   2.142   2.832   8.218  0.1417  0.3130  0.2407
  441TYR    SC2 1290   2.046   2.881   7.970 -0.0086 -0.0642  0.2174
  441TYR    SC3 1291   2.277   2.996   8.051  0.1076 -0.0307 -0.1413
  442ILE     BB 1292   2.292   2.551   8.594 -0.0526  0.0426 -0.3179
  442ILE    SC1 1293   2.461   2.310   8.497  0.0599 -0.0660  0.1250
  443TYR     BB 1294   2.081   2.379   8.823  0.1508  0.4921 -0.2385
  443TYR    SC1 1295   2.314   2.391   9.025  0.0567  0.0376 -0.0638
  443TYR    SC2 1296   2.561   2.421   9.131  0.0743  0.0470 -0.1077
  443TYR    SC3 1297   2.359   2.329   9.284  0.0389  0.3045  0.0059
  444GLU     BB 1298   1.828   2.348   8.681  0.0484  0.3892  0.1352
  444GLU    SC1 1299   1.527   2.151   8.682  0.1676 -0.1200 -0.1746
  444GLU    SCN 1300   1.606   2.225   8.665  0.2404 -0.1942 -0.1632
  445PRO     BB 1301   1.943   2.266   8.349 -0.0769  0.2996 -0.2056
  445PRO    SC1 1302   2.101   2.005   8.397 -0.0603  0.2842 -0.2605
  446TRP     BB 1303   1.842   2.216   8.032  0.0840  0.0286  0.0407
  446TRP    SC1 1304   2.011   2.024   7.887 -0.2204  0.0103  0.0657
  446TRP    SC2 1305   2.055   1.878   7.664 -0.0145  0.0581  0.0734
  446TRP    SC3 1306   1.872   1.796   7.845 -0.0985 -0.0428 -0.0556
  446TRP    SC4 1307   1.915   1.651   7.621 -0.0769  0.1402 -0.1716
  447THR     BB 1308   1.815   2.485   7.851  0.1861 -0.0911  0.0933
  447THR    SC1 1309   1.937   2.492   7.648  0.3836  0.1757 -0.3104
  447THR    SCP 1310   1.805   2.452   7.674 -0.1145 -0.0725  0.1041
  447THR    SCN 1311   2.069   2.533   7.623 -0.0296 -0.4381 -0.0697
  448ALA     BB 1312   1.581   2.643   7.959 -0.2365 -0.4303  0.3256
  449SER     BB 1313   1.367   2.657   7.766 -0.0760 -0.0245 -0.1167
  449SER    SC1 1314   1.152   2.576   7.861  0.0780 -0.2982 -0.0995
  449SER    SCP 1315   1.094   2.586   7.734  0.0734 -0.0870  0.0118
  449SER    SCN 1316   1.209   2.567   7.989 -0.1988  0.1699  0.1597
  450GLU     BB 1317   1.505   2.650   7.427  0.1795 -0.1591  0.1247
  450GLU    SC1 1318   1.192   2.711   7.262  0.2153  0.1303 -0.0429
  450GLU    SCN 1319   1.248   2.692   7.354 -0.1974  0.0901  0.2283
  451GLU     BB 1320   1.725   2.769   7.303  0.2550  0.3289  0.0808
  451GLU    SC1 1321   1.795   2.539   7.007 -0.0008 -0.1837  0.1216
  451GLU    SCN 1322   1.886   2.532   6.946 -0.1448  0.0870 -0.1512
  452GLU     BB 1323   1.841   3.034   7.320 -0.1748 -0.1735 -0.3949
  452GLU    SC1 1324   2.002   3.089   6.969 -0.0238  0.3234 -0.2566
  452GLU    SCN 1325   1.962   3.123   7.065  0.0390 -0.0972 -0.0613
  453GLN     BB 1326   2.014   3.109   7.559 -0.2556 -0.5195  0.2052
  453GLN    SC1 1327   2.085   3.492   7.354 -0.2475  0.0816  0.2602
  453GLN    SCP 1328   1.991   3.494   7.457 -0.1992 -0.0406 -0.0449
  453GLN    SCN 1329   2.179   3.490   7.250  0.0645  0.5564  0.1619
  454ARG     BB 1330   1.855   3.261   7.776 -0.0799  0.3200 -0.1253
  454ARG    SC1 1331   1.622   3.086   7.747 -0.0165 -0.1087  0.0637
  454ARG    SC2 1332   1.347   3.136   7.627  0.2977 -0.3381  0.1202
  454ARG    SCP 1333   1.287   3.046   7.641 -0.6166  0.1696  0.2478
  455GLN     BB 1334   2.050   3.474   7.885 -0.1053  0.4245  0.1330
  455GLN    SC1 1335   1.843   3.775   7.750  0.1882  0.1299  0.4624
  455GLN    SCP 1336   1.915   3.895   7.751 -0.3478  0.0864  0.5620
  455GLN    SCN 1337   1.770   3.656   7.750 -0.3053  0.0222 -0.4453
  456ALA     BB 1338   2.366   3.461   7.834  0.0761 -0.3028  0.0729
  457GLY     BB 1339   2.533   3.271   7.686 -0.0261  0.1559  0.0695
  458CYS     BB 1340   2.393   3.021   7.557 -0.1162 -0.1622 -0.0209
  458CYS    SC1 1341   2.478   3.069   7.246  0.2018  0.1410 -0.1883
  459ILE     BB 1342   2.511   2.757   7.657 -0.1434  0.0941 -0.2390
  459ILE    SC1 1343   2.782   2.871   7.757 -0.1820 -0.0213  0.0036
  460ILE     BB 1344   2.415   2.503   7.769  0.1206  0.2008  0.2135
  460ILE    SC1 1345   2.278   2.410   8.030  0.1120 -0.0022  0.1386
  461GLY     BB 1346   2.355   2.236   7.600 -0.1264 -0.4006  0.5710
  462ARG     BB 1347   2.466   2.254   7.268  0.2923  0.2128  0.0461
  462ARG    SC1 1348   2.229   2.182   7.060 -0.1154 -0.2780 -0.2664
  462ARG    SC2 1349   2.104   2.130   6.809 -0.0684  0.2179 -0.5590
  462ARG    SCP 1350   1.999   2.141   6.841 -0.1327 -0.2989 -0.5075
  463ASP     BB 1351   2.653   2.507   7.300  0.0666  0.0644  0.0040
  463ASP    SC1 1352   2.685   2.671   7.039  0.0463  0.2067  0.1822
  463ASP    SCN 1353   2.585   2.704   7.010  0.0006  0.0009  0.0817
  464TYR     BB 1354   2.870   2.429   7.535  0.1207 -0.1681 -0.0112
  464TYR    SC1 1355   3.147   2.386   7.454  0.0094 -0.3388  0.0466
  464TYR    SC2 1356   3.394   2.488   7.495 -0.1821  0.1696  0.0024
  464TYR    SC3 1357   3.357   2.292   7.313  0.2150 -0.0629  0.1604
  465PRO     BB 1358   2.816   2.229   7.779  0.0723 -0.3798  0.1526
  465PRO    SC1 1359   2.776   2.256   8.104 -0.0722  0.3283 -0.1023
  466PHE     BB 1360   2.758   1.873   7.673  0.2189  0.1764  0.1444
  466PHE    SC1 1361   2.539   1.814   7.849 -0.2313 -0.0190 -0.0938
  466PHE    SC2 1362   2.411   1.779   8.084 -0.2990  0.2824 -0.0819
  466PHE    SC3 1363   2.347   1.626   7.871 -0.1826 -0.0477  0.1126
  467PRO     BB 1364   3.005   1.752   7.662 -0.2461 -0.1047  0.1197
  467PRO    SC1 1365   3.235   1.825   7.490  0.1682  0.1042 -0.2302
  468MET     BB 1366   3.064   1.426   7.832 -0.1283 -0.0624  0.2113
  468MET    SC1 1367   2.823   1.320   8.064  0.1274 -0.0958  0.0792
  469VAL     BB 1368   3.219   1.207   7.615  0.0818  0.0065  0.0346
  469VAL    SC1 1369   3.421   1.337   7.502  0.0033  0.3072  0.2274
  470ASN     BB 1370   3.142   0.960   7.658  0.3025  0.1526 -0.0384
  470ASN    SC1 1371   2.871   0.875   7.796 -0.0309  0.2109  0.0639
  470ASN    SCP 1372   2.801   0.969   7.720 -0.0475 -0.0100  0.0667
  470ASN    SCN 1373   2.941   0.781   7.872  0.0279  0.3941  0.5201
  471HIS     BB 1374   3.364   0.702   7.776 -0.0764  0.1011 -0.0065
  471HIS    SC1 1375   3.665   0.886   7.861 -0.3348  0.1197  0.1477
  471HIS    SC2 1376   3.782   1.117   7.787 -0.1782 -0.0426 -0.1287
  471HIS    SC3 1377   3.602   1.116   7.987 -0.1961  0.3199 -0.1353
  472LYS     BB 1378   3.303   0.434   7.794  0.1281  0.0127 -0.2222
  472LYS    SC1 1379   3.374   0.301   7.507 -0.2218 -0.0038  0.2522
  472LYS    SC2 1380   3.302   0.136   7.302 -0.0215 -0.0754 -0.1939
  472LYS    SCP 1381   3.368   0.222   7.282  0.1861 -0.1465  0.1190
  473GLU     BB 1382   3.002   0.339   7.954  0.0413  0.1946  0.0946
  473GLU    SC1 1383   3.041   0.007   7.758 -0.0970  0.1646 -0.2766
  473GLU    SCN 1384   3.087   0.001   7.659  0.2053 -0.2555 -0.1398
  474ALA     BB 1385   2.884   0.481   8.134 -0.0905 -0.1043  0.0796
  475SER     BB 1386   2.735   0.383   8.390  0.1395 -0.0654  0.0967
  475SER    SC1 1387   2.499   0.369   8.438 -0.0783 -0.1328 -0.2718
  475SER    SCP 1388   2.626   0.366   8.379  0.0347  0.0588  0.1027
  475SER    SCN 1389   2.372   0.371   8.497  0.0378  0.4888  0.1060
  476ASP     BB 1390   2.922   0.166   8.531 -0.2266 -0.1340 -0.0607
  476ASP    SC1 1391   2.867   0.180   8.846  0.1209 -0.0299 -0.1290
  476ASP    SCN 1392   2.922   0.196   8.940 -0.3014  0.2706  0.1002
  477ARG     BB 1393   2.997  -0.114   8.402 -0.2894 -0.2198  0.1382
  477ARG    SC1 1394   2.953  -0.282   8.688 -0.3091  0.2070  0.0188
  477ARG    SC2 1395   2.816  -0.326   8.958  0.1112 -0.2024  0.0311
  477ARG    SCP 1396   2.875  -0.325   8.865 -0.2373  0.4649 -0.2473
  478ASN     BB 1397   3.209  -0.117   8.223 -0.4249  0.1382 -0.1224
  478ASN    SC1 1398   3.390   0.154   8.259 -0.0415  0.4078 -0.1156
  478ASN    SCP 1399   3.393   0.181   8.121 -0.0099 -0.0502  0.1112
  478ASN    SCN 1400   3.386   0.126   8.396  0.2213 -0.2165  0.0863
  479LEU     BB 1401   3.393  -0.404   8.224 -0.1590 -0.1125 -0.0929
  479LEU    SC1 1402   3.704  -0.419   8.146 -0.0006 -0.2073  0.0982
  480GLN     BB 1403   3.286  -0.635   8.351  0.2214  0.4044 -0.0841
  480GLN    SC1 1404   3.591  -0.918   8.318  0.2092 -0.2846  0.0539
  480GLN    SCP 1405   3.711  -0.874   8.375 -0.0511  0.2886  0.0373
  480GLN    SCN 1406   3.472  -0.963   8.260 -0.0560  0.0643  0.2153
  481LEU     BB 1407   3.412  -0.547   8.714 -0.0318 -0.2095  0.1129
  481LEU    SC1 1408   3.717  -0.701   8.741  0.0281 -0.0700  0.1073
  482MET     BB 1409   3.303  -0.523   8.877 -0.0819  0.1409 -0.0013
  482MET    SC1 1410   3.005  -0.824   8.771  0.2320 -0.0675 -0.0844
  483ARG     BB 1411   3.281  -0.761   9.139 -0.0033  0.0705 -0.1117
  483ARG    SC1 1412   3.153  -0.577   9.357 -0.0275 -0.0032  0.0900
  483ARG    SC2 1413   3.047  -0.733   9.645  0.7193  0.1377 -0.3181
  483ARG    SCP 1414   3.066  -0.824   9.586  0.0372 -0.0570 -0.3250
  484ARG     BB 1415   3.330  -1.059   9.105  0.0655 -0.1153  0.1799
  484ARG    SC1 1416   3.052  -1.215   9.164  0.1340 -0.0005  0.2194
  484ARG    SC2 1417   2.880  -1.331   8.994  0.0256  0.2049 -0.2486
  484ARG    SCP 1418   2.932  -1.328   8.898  0.0731  0.1963 -0.2236
  485VAL     BB 1419   3.655  -1.128   9.109  0.1309  0.0163  0.0983
  485VAL    SC1 1420   3.780  -1.231   8.899  0.0719 -0.0241  0.0825
  486ARG     BB 1421   3.780  -0.994   9.288 -0.3642  0.1235  0.1456
  486ARG    SC1 1422   4.094  -0.921   9.174  0.1993  0.3399 -0.0598
  486ARG    SC2 1423   4.263  -1.157   9.330 -0.1562  0.1882  0.1761
  486ARG    SCP 1424   4.165  -1.172   9.379 -0.1690 -0.0235  0.0987
  487GLU     BB 1425   3.740  -1.103   9.590  0.1131  0.0224 -0.0509
  487GLU    SC1 1426   3.368  -1.106   9.590 -0.1714 -0.1460  0.0487
  487GLU    SCN 1427   3.353  -1.039   9.676 -0.2205 -0.0620 -0.0233
  488GLU     BB 1428   3.885  -1.074   9.819  0.0179  0.0379 -0.0763
  488GLU    SC1 1429   3.719  -1.356  10.007  0.0384 -0.6019 -0.3068
  488GLU    SCN 1430   3.827  -1.350   9.987  0.1443  0.2818  0.0715
  489GLN     BB 1431   4.164  -0.982   9.805  0.1176  0.0619 -0.0961
  489GLN    SC1 1432   4.424  -1.271   9.844 -0.1981  0.3020  0.1991
  489GLN    SCP 1433   4.336  -1.315   9.943  0.0983 -0.1675 -0.1889
  489GLN    SCN 1434   4.512  -1.226   9.744  0.4169 -0.1622  0.0854
  490ARG     BB 1435   4.262  -0.731   9.662  0.1849  0.0834 -0.0441
  490ARG    SC1 1436   4.578  -0.797   9.581  0.0780 -0.2006  0.0576
  490ARG    SC2 1437   4.859  -0.718   9.446  0.4106 -0.3737 -0.0161
  490ARG    SCP 1438   4.931  -0.638   9.424 -0.0123  0.0056 -0.1897
  491GLY     BB 1439   4.029  -0.589   9.522  0.1073  0.1252 -0.3827
  492THR     BB 1440   3.776  -0.601   9.732 -0.1097 -0.1896 -0.1342
  492THR    SC1 1441   3.557  -0.583   9.632 -0.1499  0.1167 -0.1555
  492THR    SCP 1442   3.531  -0.451   9.595  0.1811  0.1100 -0.0633
  492THR    SCN 1443   3.584  -0.716   9.670  0.3250  0.2282  0.2736
  493ALA     BB 1444   3.870  -0.544   9.989  0.0607  0.3596 -0.0257
  494GLN     BB 1445   3.924  -0.694  10.184  0.2372  0.1395 -0.0336
  494GLN    SC1 1446   4.119  -1.023  10.257  0.3647 -0.1417  0.0317
  494GLN    SCP 1447   3.995  -1.027  10.321 -0.2536 -0.2708 -0.0296
  494GLN    SCN 1448   4.243  -1.018  10.192 -0.2922  0.3591 -0.0878
  495LEU     BB 1449   3.944  -0.540  10.491  0.3759 -0.1105  0.0558
  495LEU    SC1 1450   4.023  -0.782  10.685  0.0138 -0.0385  0.0470
  496THR     BB 1451   3.734  -0.342  10.468 -0.1399  0.0322  0.2298
  496THR    SC1 1452   3.809  -0.088  10.389  0.3125 -0.1706  0.2543
  496THR    SCP 1453   3.768  -0.035  10.266 -0.3098 -0.1069  0.1661
  496THR    SCN 1454   3.850  -0.141  10.512  0.1037  0.1929  0.1670
  497ARG     BB 1455   3.434  -0.484  10.378 -0.2895 -0.1078 -0.2518
  497ARG    SC1 1456   3.388  -0.664  10.179 -0.1219 -0.1735 -0.0161
  497ARG    SC2 1457   3.436  -0.905  10.002 -0.0401  0.3579 -0.1083
  497ARG    SCP 1458   3.388  -0.956  10.086  0.0786  0.3789 -0.0257
  998FAD   FLA1 1459   3.111   0.572  10.146  0.1741  0.2379  0.1952
  998FAD   FLA2 1460   3.303   0.777   9.883 -0.1596  0.2366 -0.0496
  998FAD   FLA3 1461   3.387   0.833  10.071 -0.2989  0.4249 -0.1106
  998FAD   FLA4 1462   3.491   0.974   9.672  0.1256  0.0555  0.0000
  998FAD   FLA5 1463   3.649   1.096   9.881  0.1022  0.1852 -0.0568
  998FAD   RIB1 1464   3.408   1.078  10.298 -0.2552  0.0385  0.1503
  998FAD   RIB2 1465   3.548   1.202  10.382 -0.0034 -0.1408  0.0075
  998FAD   PO4B 1466   3.478   1.557  10.515  0.2024 -0.0510  0.2289
  998FAD   PO4A 1467   3.687   1.764  10.465  0.1263 -0.0745 -0.2228
  998FAD   RBS1 1468   3.906   1.464  10.622  0.0216 -0.1145  0.0174
  998FAD   RBS2 1469   4.039   1.334  10.475  0.1179  0.2766 -0.2572
  998FAD   ADN3 1470   4.274   1.538  10.774  0.0900  0.0218  0.0000
  998FAD   ADN2 1471   4.465   1.585  10.569  0.1291 -0.4925 -0.0945
  998FAD   ADN1 1472   4.571   1.472  10.745  0.0710 -0.1475  0.1728
    1MET     CA 1473   8.021   1.435  12.093  0.1816 -0.1829  0.1519
    2PRO     CA 1474   7.733   1.541  12.273 -0.3548  0.0753  0.2234
    3HIS     CA 1475   7.400   1.573  12.175  0.1695  0.1500  0.1097
    4ARG     CA 1476   7.289   1.587  11.867 -0.1305 -0.1119  0.3372
    5THR     CA 1477   6.863   1.670  11.872 -0.0996 -0.1571 -0.0997
    6ILE     CA 1478   6.570   1.655  11.681  0.0943 -0.0045  0.2067
    7HIS     CA 1479   6.285   1.847  11.583  0.0666 -0.1087 -0.0007
    8LEU     CA 1480   6.229   1.803  11.229  0.0699 -0.0932  0.4298
    9PHE     CA 1481   5.968   1.953  11.100 -0.1403 -0.4086  0.0668
   10ARG     CA 1482   5.704   1.843  10.949  0.1078  0.1574  0.0451
   11LYS     CA 1483   5.481   1.836  11.107 -0.0184 -0.4737 -0.0220
   12GLY     CA 1484   5.349   2.038  11.267 -0.1201  0.0341 -0.3102
   13LEU     CA 1485   5.290   2.331  11.377  0.0656 -0.1734 -0.1904
   14ARG     CA 1486   5.327   2.345  11.724  0.2549 -0.1627 -0.2302
   15LEU     CA 1487   5.349   2.366  12.068 -0.1867  0.1138 -0.2759
   16HIS     CA 1488   5.068   2.189  12.180 -0.0632  0.0156 -0.1833
   17ASP     CA 1489   5.110   1.872  12.207 -0.2466  0.0496  0.3966
   18ASN     CA 1490   5.323   1.720  12.021  0.0792 -0.0362  0.1043
   19PRO     CA 1491   5.428   1.444  12.066  0.1311  0.3829  0.4840
   20THR     CA 1492   5.733   1.409  12.186 -0.3546  0.1877  0.0075
   21LEU     CA 1493   5.921   1.667  12.249  0.1844 -0.0305 -0.2045
   22LEU     CA 1494   6.011   1.870  12.078  0.1009  0.3930  0.0020
   23ALA     CA 1495   6.376   1.917  12.106 -0.0572 -0.2454  0.0791
   24ALA     CA 1496   6.397   1.749  12.332 -0.1730  0.1785  0.1706
   25LEU     CA 1497   6.528   1.497  12.552 -0.1865 -0.1780  0.0565
   26GLU     CA 1498   6.702   1.486  12.808 -0.1487  0.1433 -0.0686
   27SER     CA 1499   7.016   1.698  12.831 -0.4083  0.0115  0.0061
   28SER     CA 1500   6.957   1.847  12.550  0.0505 -0.3188  0.0517
   29GLU     CA 1501   7.211   1.894  12.404 -0.2335  0.0057 -0.1984
   30THR     CA 1502   7.153   2.027  12.068 -0.0053 -0.0273  0.0077
   31ILE     CA 1503   6.861   2.182  12.004  0.0960 -0.1188  0.0001
   32TYR     CA 1504   6.687   2.115  11.751  0.5069  0.2283 -0.2491
   33PRO     CA 1505   6.479   2.283  11.594  0.1122  0.0525 -0.2064
   34VAL     CA 1506   6.402   2.218  11.272  0.0231  0.2747  0.3777
   35TYR     CA 1507   6.352   2.389  10.904 -0.0606  0.1487  0.0195
   36VAL     CA 1508   6.271   2.292  10.606  0.0891 -0.0979  0.1120
   37LEU     CA 1509   6.263   2.468  10.372  0.1749 -0.1581  0.0975
   38ASP     CA 1510   6.228   2.309  10.104  0.2554  0.1883 -0.3585
   39ARG     CA 1511   5.976   2.318   9.938  0.0777 -0.1901 -0.5518
   40ARG     CA 1512   5.939   2.012   9.861 -0.1443 -0.2855  0.0701
   41PHE     CA 1513   5.841   1.869  10.113  0.1969 -0.1098  0.1765
   42LEU     CA 1514   5.623   1.996  10.267  0.0998  0.1471  0.0195
   43ALA     CA 1515   5.354   1.969  10.012 -0.2023 -0.1563  0.1687
   44SER     CA 1516   5.424   1.615   9.958 -0.2362 -0.0838 -0.0830
   45ALA     CA 1517   5.529   1.624   9.707 -0.1492  0.0058  0.0577
   46MET     CA 1518   5.561   1.796   9.465  0.0182  0.2313  0.1345
   47HIS     CA 1519   5.246   1.980   9.363  0.0461  0.3262  0.1698
   48ILE     CA 1520   5.191   2.309   9.268  0.0926  0.2579  0.0470
   49GLY     CA 1521   5.197   2.610   9.393  0.3706  0.3424 -0.3022
   50ALA     CA 1522   4.908   2.769   9.396 -0.3580  0.1180  0.1801
   51LEU     CA 1523   4.759   2.766   9.716  0.0683  0.3993  0.1795
   52ARG     CA 1524   5.028   2.641   9.836 -0.1461  0.3214 -0.2655
   53TRP     CA 1525   5.214   2.850   9.870 -0.0623 -0.1479 -0.3551
   54HIS     CA 1526   5.077   3.080  10.075 -0.1176  0.1552  0.0230
   55PHE     CA 1527   5.044   2.869  10.347  0.1522 -0.0954  0.2314
   56LEU     CA 1528   5.259   2.809  10.473 -0.0146  0.0970  0.2292
   57LEU     CA 1529   5.449   3.149  10.467  0.5890  0.0473 -0.1208
   58GLN     CA 1530   5.309   3.286  10.712 -0.1083  0.1808 -0.1146
   59SER     CA 1531   5.329   2.963  10.950 -0.0197  0.0473  0.1387
   60LEU     CA 1532   5.643   3.068  10.962 -0.2628  0.0525  0.0758
   61GLU     CA 1533   5.569   3.366  11.090 -0.1164  0.0027 -0.1984
   62ASPP    CA 1534   5.447   3.200  11.407 -0.1610 -0.0800 -0.1795
   63LEU     CA 1535   5.671   3.016  11.452  0.0340  0.2012 -0.0388
   64HIS     CA 1536   5.921   3.172  11.557 -0.0739  0.0451  0.0308
   65LYS     CA 1537   5.733   3.391  11.740  0.0406  0.3396 -0.3145
   66ASN     CA 1538   5.632   3.269  11.998  0.3351 -0.1148  0.3020
   67LEU     CA 1539   5.959   3.063  12.025  0.2510 -0.0210  0.3399
   68SER     CA 1540   6.188   3.325  12.141 -0.2322 -0.0586  0.2112
   69ARG     CA 1541   6.250   3.283  12.490  0.1470  0.0778 -0.1384
   70LEU     CA 1542   6.481   3.120  12.532  0.0557 -0.2455  0.2460
   71GLY     CA 1543   6.432   2.881  12.305  0.0106 -0.1664 -0.1016
   72ALA     CA 1544   6.378   2.911  12.084  0.1493  0.1139  0.1029
   73ARG     CA 1545   6.442   2.970  11.757 -0.1813 -0.1078 -0.0115
   74LEU     CA 1546   6.438   2.773  11.476  0.3677  0.0271 -0.1321
   75LEU     CA 1547   6.562   2.679  11.186  0.1300  0.2352  0.1995
   76VAL     CA 1548   6.586   2.802  10.856 -0.1086 -0.1614  0.0667
   77ILE     CA 1549   6.702   2.497  10.592  0.0369  0.1918  0.0028
   78GLN     CA 1550   6.765   2.534  10.320  0.0851  0.2095  0.1896
   79GLY     CA 1551   6.909   2.497  10.138 -0.0703  0.3478  0.4021
   80GLU     CA 1552   7.090   2.260  10.021 -0.3737  0.1144 -0.2306
   81TYR     CA 1553   6.990   1.996  10.117  0.0156  0.0273 -0.0917
   82GLU     CA 1554   6.996   1.754  10.012  0.1360  0.1857 -0.1515
   83SER     CA 1555   6.836   1.510  10.172 -0.0865  0.0312  0.1943
   84VAL     CA 1556   6.907   1.539  10.515 -0.0751 -0.1693 -0.2574
   85LEU     CA 1557   7.092   1.756  10.682  0.0479  0.1425  0.1087
   86ARG     CA 1558   7.379   1.681  10.509  0.2970 -0.0957  0.0888
   87ASP     CA 1559   7.417   1.383  10.395  0.0038  0.0432  0.1185
   88HIS     CA 1560   7.436   1.215  10.682 -0.1433  0.0738 -0.1004
   89VAL     CA 1561   7.592   0.937  10.795 -0.0337 -0.1955 -0.0074
   90GLN     CA 1562   7.755   0.978  11.122  0.0081  0.3460 -0.3718
   91LYS     CA 1563   7.858   1.232  11.143 -0.0537  0.1945 -0.0877
   92TRP     CA 1564   7.701   1.394  11.357  0.1849  0.2539  0.1373
   93ASN     CA 1565   7.534   1.242  11.555 -0.0908  0.2663 -0.0687
   94ILE     CA 1566   7.235   1.228  11.551 -0.2788 -0.0194 -0.1100
   95THR     CA 1567   7.110   1.082  11.833 -0.2587 -0.1238 -0.1293
   96GLN     CA 1568   6.859   1.197  11.872 -0.1764  0.1353 -0.1034
   97VAL     CA 1569   6.601   1.191  11.621  0.0975  0.0979  0.1993
   98THR     CA 1570   6.268   1.341  11.690  0.0315 -0.1823 -0.0125
   99LEU     CA 1571   6.082   1.257  11.492  0.1925 -0.0216  0.0145
  100ASP     CA 1572   5.790   1.105  11.488 -0.0296 -0.0546  0.1182
  101ALA     CA 1573   5.746   0.905  11.246  0.2938  0.1196  0.2250
  102GLU     CA 1574   5.655   0.910  10.947 -0.2355  0.1872 -0.1365
  103MET     CA 1575   5.640   0.756  10.726 -0.0235 -0.3432 -0.2744
  104GLU     CA 1576   5.620   0.523  10.426 -0.0775 -0.0522 -0.1337
  105PRO     CA 1577   5.574   0.665  10.177  0.1757  0.0484  0.0243
  106PHE     CA 1578   5.595   0.963  10.124  0.1499 -0.2232 -0.2561
  107TYR     CA 1579   5.862   1.065  10.286  0.0190  0.0792  0.0724
  108LYS     CA 1580   6.088   0.780  10.155 -0.1621 -0.0383  0.0723
  109GLU     CA 1581   6.119   0.664  10.413 -0.2667  0.2364  0.3029
  110MET     CA 1582   6.166   0.790  10.667 -0.0801  0.0423 -0.2835
  111GLU     CA 1583   6.089   0.670  10.978 -0.0803 -0.2838  0.2552
  112ALA     CA 1584   6.253   0.860  11.215  0.0604 -0.2079 -0.2130
  113ASN     CA 1585   6.553   0.770  11.181 -0.0721  0.3979  0.0984
  114ILE     CA 1586   6.699   0.831  10.908  0.2592  0.0485  0.2143
  115ARG     CA 1587   6.613   0.604  10.722 -0.2137 -0.0056 -0.2320
  116ARG     CA 1588   6.617   0.725  10.406  0.3278  0.2711  0.1381
  117LEU     CA 1589   6.661   1.024  10.394  0.3081  0.0324  0.1882
  118GLY     CA 1590   7.014   1.054  10.470  0.3253  0.0289 -0.1483
  119ALA     CA 1591   7.135   0.805  10.657 -0.0776 -0.0309  0.3276
  120GLU     CA 1592   7.141   0.673  10.747  0.0915  0.2618  0.2025
  121LEU     CA 1593   7.066   0.576  11.121 -0.1557  0.3363 -0.0178
  122GLY     CA 1594   7.026   0.777  11.422 -0.2998  0.1862  0.0606
  123PHE     CA 1595   7.009   0.609  11.641  0.3938 -0.0046 -0.1874
  124GLU     CA 1596   6.719   0.773  11.802  0.0194  0.1269  0.1266
  125VAL     CA 1597   6.455   0.722  11.708 -0.0138 -0.3687 -0.1319
  126LEU     CA 1598   6.153   0.907  11.808 -0.0255 -0.3087  0.1740
  127SER     CA 1599   5.873   0.649  11.834 -0.0241 -0.0745  0.1614
  128ARG     CA 1600   5.758   0.555  11.535 -0.1579  0.0514 -0.5700
  129VAL     CA 1601   5.438   0.651  11.452  0.2297 -0.0678 -0.0637
  130GLY     CA 1602   5.272   0.909  11.574  0.1087  0.1322 -0.3869
  131HIS     CA 1603   5.103   1.083  11.697  0.1148  0.0907 -0.2745
  132SER     CA 1604   4.827   1.261  11.810 -0.3198  0.2089  0.1456
  133LEU     CA 1605   4.520   1.114  11.785 -0.3177 -0.0936 -0.0614
  134TYR     CA 1606   4.547   0.880  11.966 -0.3058 -0.0389  0.0345
  135ASP     CA 1607   4.823   0.823  12.042  0.1221  0.0792  0.0833
  136THR     CA 1608   4.943   0.573  11.959  0.1075  0.3000 -0.1535
  137LYS     CA 1609   4.793   0.362  12.156  0.2662  0.2159 -0.0087
  138ARG     CA 1610   4.774   0.104  12.041  0.0139  0.0856  0.0256
  139ILE     CA 1611   4.776   0.024  11.750  0.0698 -0.0852 -0.1181
  140LEU     CA 1612   4.568  -0.272  11.727 -0.1100  0.0163 -0.1280
  141ASP     CA 1613   4.441  -0.444  11.942 -0.2373 -0.2884 -0.0354
  142LEU     CA 1614   4.135  -0.569  11.865  0.3795 -0.0925  0.0159
  143ASN     CA 1615   4.109  -0.655  11.604 -0.1519 -0.2378 -0.1219
  144GLY     CA 1616   4.425  -0.778  11.539  0.0476  0.0851 -0.2255
  145GLY     CA 1617   4.625  -0.648  11.422 -0.2236  0.1323  0.3437
  146SER     CA 1618   4.662  -0.380  11.220  0.0073 -0.3952  0.2349
  147PRO     CA 1619   4.399  -0.377  11.032  0.2405  0.0660 -0.0350
  148PRO     CA 1620   4.233  -0.084  10.995 -0.0739 -0.1758 -0.2902
  149LEU     CA 1621   3.962  -0.100  10.876 -0.0994 -0.0338  0.0380
  150THR     CA 1622   3.600   0.106  10.904  0.1694  0.0243 -0.2649
  151TYR     CA 1623   3.436   0.358  11.051  0.0874 -0.0218 -0.0890
  152LYS     CA 1624   3.360   0.270  11.294 -0.0713 -0.3567  0.2721
  153ARG     CA 1625   3.563   0.431  11.497 -0.2320 -0.0320  0.0170
  154PHE     CA 1626   3.874   0.377  11.514 -0.0184  0.1127  0.0404
  155LEU     CA 1627   3.956   0.102  11.526  0.0953 -0.0090  0.3348
  156HIS     CA 1628   3.810  -0.125  11.768  0.0709  0.0761  0.1374
  157ILE     CA 1629   3.505  -0.082  11.774 -0.0701 -0.0140  0.1217
  158LEU     CA 1630   3.371   0.100  11.935 -0.0083  0.1958  0.1183
  159SER     CA 1631   3.568   0.308  12.176  0.2649 -0.3002  0.0363
  160GLN     CA 1632   3.819   0.182  12.409  0.3183  0.3948 -0.0006
  161LEU     CA 1633   4.110   0.334  12.560  0.0685  0.0414  0.0094
  162GLY     CA 1634   4.055   0.519  12.768  0.0841  0.3169 -0.0631
  163ASP     CA 1635   3.982   0.821  12.643  0.0226 -0.2643 -0.4597
  164PRO     CA 1636   4.105   1.107  12.496  0.0532 -0.3210 -0.1482
  165GLU     CA 1637   4.194   1.351  12.573 -0.0764  0.0904  0.0988
  166VAL     CA 1638   4.460   1.517  12.745  0.1752  0.3257  0.1663
  167PRO     CA 1639   4.590   1.765  12.616  0.0654 -0.2339 -0.3928
  168VAL     CA 1640   4.989   1.931  12.625  0.0282 -0.3603 -0.1586
  169ARG     CA 1641   5.291   2.148  12.695  0.0744  0.0350  0.1836
  170ASN     CA 1642   5.599   2.270  12.530  0.0530  0.2820 -0.1578
  171LEU     CA 1643   5.634   2.553  12.528 -0.1729  0.1633 -0.4128
  172THR     CA 1644   5.951   2.675  12.414  0.1283  0.0124  0.1808
  173ALA     CA 1645   6.036   2.849  12.621 -0.0080  0.2207 -0.1952
  174GLU     CA 1646   6.190   2.902  12.857  0.0208 -0.0643 -0.0789
  175ASP     CA 1647   6.474   2.669  12.824  0.1317 -0.1828  0.0987
  176PHE     CA 1648   6.524   2.442  12.624  0.0250  0.0970  0.2363
  177GLN     CA 1649   6.848   2.399  12.651 -0.0792  0.0851  0.0912
  178ARG     CA 1650   7.087   2.353  12.694 -0.2007  0.0326  0.0424
  179CYS     CA 1651   7.284   2.356  12.433  0.2033 -0.1177  0.2851
  180MET     CA 1652   7.193   2.499  12.210  0.1099  0.0478  0.1264
  181SER     CA 1653   7.123   2.733  12.085  0.0763 -0.0655  0.2747
  182PRO     CA 1654   6.820   2.876  12.012 -0.4819  0.2642  0.1580
  183GLU     CA 1655   6.832   3.187  12.139  0.1559  0.2206 -0.2373
  184PRO     CA 1656   6.770   3.446  12.131  0.0720  0.1422 -0.0619
  185GLY     CA 1657   6.932   3.600  11.887 -0.0835  0.1346  0.1594
  186LEU     CA 1658   7.140   3.636  11.634 -0.0251  0.2673 -0.1311
  187ALA     CA 1659   7.030   3.592  11.304  0.2369  0.0433 -0.1588
  188GLU     CA 1660   6.944   3.425  11.168 -0.2292 -0.1029  0.3280
  189ARG     CA 1661   6.970   3.109  11.092 -0.1133 -0.1614 -0.0167
  190TYR     CA 1662   6.796   3.087  10.790 -0.0477  0.3043  0.0927
  191ARG     CA 1663   6.596   3.232  10.617  0.1671  0.0291 -0.1537
  192VAL     CA 1664   6.597   3.363  10.306 -0.0128 -0.2872 -0.1430
  193PRO     CA 1665   6.274   3.320  10.175 -0.1043  0.0757 -0.3287
  194VAL     CA 1666   6.138   3.604  10.034 -0.2065  0.0813  0.2622
  195PRO     CA 1667   6.227   3.633   9.715  0.1356  0.0076  0.2699
  196ALA     CA 1668   6.474   3.404   9.700  0.0138  0.0570 -0.0918
  197ASP     CA 1669   6.394   3.166   9.592 -0.0932  0.0914 -0.4169
  198LEU     CA 1670   6.050   3.183   9.527 -0.0787  0.1275 -0.0839
  199GLU     CA 1671   5.879   3.221   9.328 -0.1852 -0.0126 -0.2025
  200ILE     CA 1672   5.637   3.374   9.253  0.1004 -0.1841  0.0865
  201PRO     CA 1673   5.415   3.456   9.429  0.0013 -0.2892  0.0200
  202PRO     CA 1674   5.181   3.203   9.487  0.2651  0.2080  0.0680
  203GLN     CA 1675   4.938   3.224   9.642 -0.0688  0.0431 -0.1555
  204SER     CA 1676   4.907   3.538   9.718  0.0525  0.1828  0.1393
  205LEU     CA 1677   4.749   3.665  10.044  0.1923  0.1746  0.0753
  206SER     CA 1678   4.419   3.691  10.099 -0.2228 -0.0109 -0.0064
  207PRO     CA 1679   4.405   3.557  10.425  0.2208  0.2618 -0.1052
  208TRP     CA 1680   4.346   3.241  10.461  0.0482  0.0159  0.1203
  209THR     CA 1681   4.620   3.209  10.809  0.2616  0.2610 -0.1071
  210GLY     CA 1682   4.643   3.177  11.161 -0.0215 -0.1657 -0.0081
  211GLY     CA 1683   4.726   2.995  11.404 -0.0174  0.0952  0.0755
  212GLU     CA 1684   4.723   2.964  11.681  0.0848 -0.0862 -0.1854
  213THR     CA 1685   4.687   2.658  11.739  0.0423  0.2099  0.0881
  214GLU     CA 1686   4.371   2.628  11.704  0.0103 -0.1029  0.3083
  215GLY     CA 1687   4.211   2.798  11.600 -0.4049 -0.0073 -0.1468
  216LEU     CA 1688   4.153   2.989  11.409  0.1656  0.0536  0.0935
  217ARG     CA 1689   3.785   3.011  11.510  0.1930  0.0540  0.0058
  218ARG     CA 1690   3.711   2.702  11.565  0.0060  0.0528 -0.1001
  219LEU     CA 1691   3.650   2.589  11.276 -0.3603 -0.0653 -0.0969
  220GLU     CA 1692   3.395   2.401  11.199 -0.0071 -0.4834  0.2329
  221GLN     CA 1693   3.311   2.073  11.260  0.0780  0.1951 -0.0551
  222HIS     CA 1694   3.050   2.028  11.257  0.0566 -0.0690  0.0673
  223LEU     CA 1695   2.867   2.145  11.442  0.1618  0.1040  0.2834
  224THR     CA 1696   2.603   2.274  11.422 -0.2468 -0.0459 -0.2533
  225ASP     CA 1697   2.388   1.988  11.343 -0.2134  0.0475 -0.0756
  226GLN     CA 1698   2.185   1.780  11.417  0.1448  0.0301 -0.1557
  227GLY     CA 1699   2.116   1.612  11.194  0.0473  0.1210 -0.2877
  228TRP     CA 1700   2.193   1.548  10.934  0.0008 -0.1050 -0.1491
  229VAL     CA 1701   1.861   1.483  10.755  0.1906  0.0896  0.0085
  230ALA     CA 1702   1.679   1.494  10.957 -0.1352  0.0329 -0.0583
  231ASN     CA 1703   1.560   1.659  11.136  0.1196  0.0923 -0.2897
  232PHE     CA 1704   1.722   1.924  11.278  0.2318  0.0015 -0.0122
  233THR     CA 1705   1.919   2.065  11.062 -0.0064 -0.0454 -0.1599
  234LYS     CA 1706   1.880   1.981  10.758  0.0624  0.2972  0.0835
  235PRO     CA 1707   2.173   1.983  10.618  0.1576  0.3372 -0.0144
  236ARG     CA 1708   2.339   1.744  10.476  0.2536  0.1194 -0.1829
  237THR     CA 1709   2.250   1.612  10.265  0.0910 -0.1311 -0.0304
  238ILE     CA 1710   2.014   1.809  10.101  0.4065  0.1582  0.0351
  239PRO     CA 1711   2.160   2.125  10.160 -0.2369  0.1565 -0.0495
  240ASN     CA 1712   2.505   2.109  10.146  0.0435 -0.1724  0.1021
  241SER     CA 1713   2.716   2.315  10.335  0.1213  0.0683 -0.2834
  242LEU     CA 1714   2.601   2.558  10.494  0.0913  0.2188  0.1487
  243LEU     CA 1715   2.757   2.796  10.507  0.1904 -0.2824 -0.1098
  244PRO     CA 1716   3.071   2.797  10.544  0.0978 -0.0987  0.1552
  245SER     CA 1717   3.300   2.610  10.409  0.1928  0.0390  0.1542
  246THR     CA 1718   3.496   2.568  10.704 -0.3644  0.1753 -0.0910
  247THR     CA 1719   3.494   2.216  10.752 -0.2646  0.1148  0.1838
  248GLY     CA 1720   3.727   2.145  10.930  0.1686 -0.1220 -0.0292
  249LEU     CA 1721   3.917   1.915  10.865 -0.0869  0.3277 -0.4006
  250SER     CA 1722   4.215   2.009  10.557 -0.1268  0.0789  0.5263
  251PRO     CA 1723   4.296   2.290  10.626  0.1648  0.2373 -0.1258
  252TYR     CA 1724   4.533   2.270  10.897 -0.0252 -0.2794 -0.0488
  253PHE     CA 1725   4.587   1.947  10.911  0.2502  0.1463 -0.3518
  254SER     CA 1726   4.787   1.935  10.662  0.0800 -0.0754  0.0668
  255MET     CA 1727   5.038   2.066  10.827 -0.1432 -0.2921  0.1791
  256GLY     CA 1728   5.033   2.105  11.126  0.1502 -0.2934  0.2588
  257CYS     CA 1729   4.856   2.277  11.365 -0.1233  0.3275 -0.1816
  258LEU     CA 1730   4.547   2.178  11.536 -0.0387 -0.0314  0.1809
  259SER     CA 1731   4.442   2.082  11.786  0.0047  0.0332  0.1029
  260VAL     CA 1732   4.327   1.815  11.771  0.2892  0.1927 -0.2349
  261ARG     CA 1733   4.283   1.747  12.070  0.3701 -0.1362 -0.2055
  262THR     CA 1734   4.018   2.054  12.100  0.0639  0.1442 -0.1350
  263PHE     CA 1735   3.752   1.991  11.940  0.3993  0.1621  0.0193
  264PHE     CA 1736   3.721   1.707  11.997  0.0953  0.0774  0.2301
  265GLN     CA 1737   3.531   1.595  12.239 -0.1237 -0.0644  0.1094
  266ARG     CA 1738   3.253   1.806  12.076 -0.1785 -0.3818 -0.0934
  267LEU     CA 1739   3.263   1.576  11.814  0.1075 -0.0194 -0.0030
  268SER     CA 1740   3.261   1.287  11.895 -0.2783  0.3475 -0.1883
  269ASN     CA 1741   2.976   1.268  12.065  0.1202  0.0921 -0.0947
  270ILE     CA 1742   2.788   1.374  11.876 -0.1205 -0.1507 -0.4003
  271TYR     CA 1743   2.804   1.138  11.601 -0.2466  0.2510 -0.1664
  272ALA     CA 1744   2.674   0.856  11.645 -0.0690  0.0719  0.0445
  273GLN     CA 1745   2.626   0.761  11.877 -0.1569 -0.0191  0.2538
  274ALA     CA 1746   2.473   0.971  12.089 -0.4135 -0.4871 -0.0887
  275LYS     CA 1747   2.331   1.217  11.957 -0.0595  0.0643  0.0779
  276HIS     CA 1748   2.175   1.129  11.672 -0.2232  0.2960 -0.1209
  277HIS     CA 1749   2.338   1.238  11.410 -0.0351 -0.1676  0.0745
  278SER     CA 1750   2.144   1.099  11.145  0.0354 -0.1521  0.1628
  279LEU     CA 1751   2.221   0.759  10.993  0.0933  0.2050 -0.1713
  280PRO     CA 1752   2.471   0.659  10.885 -0.0003  0.1759 -0.1596
  281PRO     CA 1753   2.608   0.776  10.634 -0.1443  0.2462  0.2054
  282VAL     CA 1754   2.912   0.909  10.764 -0.0216  0.1581 -0.0152
  283SER     CA 1755   2.936   0.943  11.080  0.0737  0.3481  0.2461
  284LEU     CA 1756   3.166   0.758  11.199 -0.0591 -0.2529 -0.2010
  285GLN     CA 1757   3.414   0.815  11.115 -0.2800  0.0122  0.0899
  286GLY     CA 1758   3.503   0.955  10.899 -0.0857  0.0227  0.0406
  287GLN     CA 1759   3.530   1.241  10.885  0.3344  0.3385  0.3814
  288LEU     CA 1760   3.734   1.327  11.104 -0.0652 -0.0386  0.4350
  289LEU     CA 1761   4.007   1.177  11.038  0.0578 -0.1055  0.1346
  290TRP     CA 1762   4.198   1.030  10.909  0.0360 -0.0848  0.0241
  291ARG     CA 1763   4.511   1.097  11.046  0.0350  0.0231 -0.2582
  292GLU     CA 1764   4.600   0.780  11.086  0.0743  0.0386 -0.1516
  293PHE     CA 1765   4.447   0.585  11.035  0.1182  0.2131 -0.0122
  294PHE     CA 1766   4.521   0.567  10.669 -0.2164 -0.1805 -0.1322
  295TYR     CA 1767   4.793   0.538  10.678  0.1541 -0.1179 -0.0834
  296THR     CA 1768   4.827   0.277  10.974 -0.1064  0.3169  0.0751
  297VAL     CA 1769   4.792   0.042  10.778 -0.2088 -0.0002  0.0574
  298ALA     CA 1770   5.012   0.048  10.564 -0.0139 -0.0502 -0.0075
  299SER     CA 1771   5.281   0.145  10.690 -0.0973 -0.2535 -0.3200
  300ALA     CA 1772   5.472  -0.096  10.693  0.1804 -0.1451 -0.2979
  301THR     CA 1773   5.462  -0.362  10.549 -0.0336 -0.2211 -0.0295
  302GLN     CA 1774   5.253  -0.373  10.297 -0.0087  0.2075 -0.0286
  303ASN     CA 1775   5.297  -0.052  10.117 -0.2428 -0.1805 -0.0276
  304PHE     CA 1776   5.044   0.118   9.929 -0.1572 -0.1468 -0.2225
  305THR     CA 1777   5.035   0.337   9.646 -0.2399 -0.0427  0.2445
  306GLN     CA 1778   5.069   0.173   9.433  0.4697  0.0229 -0.3443
  307MET     CA 1779   5.154  -0.127   9.324  0.1391  0.0958  0.0287
  308ALA     CA 1780   5.203  -0.288   9.625 -0.0751 -0.4293  0.2544
  309GLY     CA 1781   5.065  -0.467   9.785 -0.1744 -0.1392  0.2550
  310ASN     CA 1782   4.840  -0.495   9.944 -0.1211 -0.0366  0.1789
  311PRO     CA 1783   4.583  -0.808  10.073 -0.1063 -0.0655 -0.1800
  312ILE     CA 1784   4.404  -0.577  10.087  0.1165 -0.1408 -0.2133
  313CYS     CA 1785   4.381  -0.310   9.880  0.2279 -0.3440  0.2464
  314LEU     CA 1786   4.530  -0.324   9.624  0.0366  0.2030 -0.1480
  315GLN     CA 1787   4.406  -0.415   9.289  0.1045  0.1561  0.3367
  316ILE     CA 1788   4.244  -0.359   9.066  0.1689 -0.1904 -0.2685
  317HIS     CA 1789   4.432  -0.103   8.823  0.0856 -0.0809 -0.4239
  318TRP     CA 1790   4.337   0.005   8.555 -0.3898  0.1503  0.2525
  319TYR     CA 1791   4.344   0.246   8.453 -0.1294  0.0951  0.1694
  320GLU     CA 1792   4.644   0.315   8.237  0.2348 -0.2511 -0.1937
  321ASP     CA 1793   4.761   0.549   8.300  0.1093  0.1718 -0.1382
  322ALA     CA 1794   4.578   0.739   8.485 -0.1753 -0.4635  0.0227
  323GLU     CA 1795   4.505   1.032   8.455 -0.2926  0.0074  0.1380
  324ARG     CA 1796   4.403   1.155   8.208 -0.0859 -0.1591 -0.2873
  325LEU     CA 1797   4.135   1.216   8.128 -0.2515 -0.2226  0.1533
  326HIS     CA 1798   3.981   1.521   8.148  0.2027 -0.0393 -0.0651
  327LYS     CA 1799   3.785   1.528   8.325 -0.1473 -0.2939 -0.1754
  328TRP     CA 1800   3.842   1.772   8.543 -0.0503  0.0765 -0.0289
  329LYS     CA 1801   4.082   1.951   8.559  0.1987 -0.0508 -0.0965
  330THR     CA 1802   4.107   2.115   8.209  0.3022 -0.0883 -0.0150
  331ALA     CA 1803   3.843   2.039   8.093 -0.2316 -0.2584  0.1123
  332GLN     CA 1804   3.595   1.855   8.115  0.3234 -0.0099  0.0718
  333THR     CA 1805   3.296   1.948   8.063  0.2223  0.0735 -0.2670
  334GLY     CA 1806   2.979   1.813   8.155 -0.1250 -0.1482 -0.2955
  335PHE     CA 1807   2.854   1.876   8.453 -0.0239  0.0428  0.3597
  336PRO     CA 1808   2.899   2.155   8.654  0.0257  0.1313 -0.0123
  337TRP     CA 1809   2.908   2.085   8.993  0.2611 -0.1934 -0.3298
  338ILE     CA 1810   3.168   1.940   9.017 -0.1331 -0.0951  0.0409
  339ASP     CA 1811   3.368   1.978   8.811 -0.0161 -0.1302 -0.1128
  340ALA     CA 1812   3.547   2.156   8.770 -0.1321  0.1110 -0.0200
  341ILE     CA 1813   3.670   2.266   8.553  0.0105 -0.0676 -0.0142
  342MET     CA 1814   3.879   2.509   8.588  0.1101  0.1638 -0.4905
  343THR     CA 1815   4.156   2.428   8.804  0.4473 -0.1045  0.1967
  344GLN     CA 1816   4.051   2.302   9.116 -0.0686  0.0891  0.1412
  345LEU     CA 1817   3.879   2.391   9.208 -0.3371 -0.2909 -0.0505
  346ARG     CA 1818   3.914   2.733   9.298 -0.2002 -0.1367  0.1385
  347GLN     CA 1819   3.945   2.908   9.552  0.0370 -0.1064 -0.2828
  348GLU     CA 1820   3.969   2.838   9.786  0.0379 -0.0396 -0.0857
  349GLY     CA 1821   3.992   2.499   9.809  0.1388  0.1791 -0.0849
  350TRP     CA 1822   3.691   2.417   9.719 -0.2977 -0.0716 -0.0835
  351ILE     CA 1823   3.489   2.218   9.776 -0.0089 -0.0124  0.1283
  352HIS     CA 1824   3.429   2.045  10.147 -0.1256 -0.1300 -0.2254
  353HIS     CA 1825   3.206   1.928  10.219 -0.1849 -0.1296  0.0336
  354LEU     CA 1826   3.022   1.907   9.857  0.0915 -0.0634 -0.1905
  355ALA     CA 1827   3.150   1.717   9.759  0.3166 -0.2028 -0.0697
  356ARG     CA 1828   3.305   1.474   9.899 -0.1052  0.0849 -0.0475
  357HIS     CA 1829   3.102   1.247   9.713 -0.1034 -0.0340  0.2529
  358ALA     CA 1830   3.108   1.333   9.407  0.0662 -0.1270 -0.1690
  359VAL     CA 1831   3.426   1.279   9.324 -0.1613 -0.3500 -0.0155
  360ALA     CA 1832   3.422   1.066   9.152 -0.3033 -0.1604  0.1443
  361CYS     CA 1833   3.185   0.948   8.971  0.0441  0.0626  0.1553
  362PHE     CA 1834   3.285   0.993   8.659 -0.2151 -0.0425  0.0022
  363LEU     CA 1835   3.586   0.984   8.667 -0.1162 -0.1145 -0.2074
  364THR     CA 1836   3.641   0.599   8.822  0.1120 -0.0391  0.2460
  365ARG     CA 1837   3.309   0.493   8.724 -0.3478  0.0318  0.2217
  366GLY     CA 1838   3.172   0.594   8.539  0.2125 -0.4511  0.1387
  367ASP     CA 1839   3.338   0.666   8.239  0.0664 -0.2747  0.0501
  368LEU     CA 1840   3.652   0.625   8.344 -0.1821  0.2755 -0.0141
  369TRP     CA 1841   3.893   0.449   8.553  0.0428  0.1452 -0.1848
  370ILE     CA 1842   4.148   0.545   8.702  0.1927  0.1444 -0.0672
  371SER     CA 1843   4.171   0.394   8.961 -0.3560 -0.1671 -0.1564
  372TRP     CA 1844   4.337   0.634   9.171  0.1192 -0.3319  0.1479
  373GLU     CA 1845   4.724   0.709   9.148  0.2242 -0.2302  0.0078
  374GLU     CA 1846   4.687   0.969   8.935 -0.2779  0.2032 -0.0775
  375GLY     CA 1847   4.441   1.083   9.018 -0.0082  0.0441  0.1279
  376MET     CA 1848   4.445   1.214   9.334 -0.2918  0.1335  0.1357
  377LYS     CA 1849   4.704   1.406   9.276  0.1815 -0.1533 -0.2252
  378VAL     CA 1850   4.530   1.646   9.156 -0.1075 -0.0051  0.2363
  379PHE     CA 1851   4.529   1.808   9.487  0.0465 -0.2684 -0.1501
  380GLU     CA 1852   4.775   1.903   9.491 -0.2243 -0.1534 -0.2323
  381GLU     CA 1853   4.796   2.202   9.356 -0.0307  0.3146 -0.2235
  382LEU     CA 1854   4.563   2.362   9.476  0.1982 -0.1568 -0.2704
  383LEU     CA 1855   4.390   2.174   9.737  0.0956 -0.2930 -0.4171
  384LEU     CA 1856   4.413   2.110  10.059  0.1557  0.0997 -0.0402
  385ASP     CA 1857   4.480   1.767  10.073 -0.2475 -0.1272  0.0589
  386ALA     CA 1858   4.793   1.690  10.148  0.3383  0.1591  0.1761
  387ASP     CA 1859   5.012   1.619  10.272 -0.1211  0.2407  0.2482
  388TYR     CA 1860   5.109   1.310  10.370  0.1594 -0.3698 -0.1084
  389SER     CA 1861   4.877   1.175  10.548  0.2976  0.2135 -0.1716
  390ILE     CA 1862   4.602   1.230  10.294  0.0183 -0.0741  0.0479
  391ASN     CA 1863   4.625   1.165   9.994  0.3192  0.2607 -0.0566
  392ALA     CA 1864   4.651   0.808   9.941  0.0727  0.1396 -0.0910
  393GLY     CA 1865   4.343   0.669  10.017  0.0128 -0.3333  0.0734
  394ASN     CA 1866   4.114   0.871   9.909  0.3700  0.3133 -0.0544
  395TRP     CA 1867   3.872   0.681   9.698  0.2624  0.1726  0.3447
  396MET     CA 1868   3.825   0.450   9.846 -0.1890  0.0660 -0.0983
  397TRP     CA 1869   3.542   0.348   9.938  0.2198  0.2026  0.0543
  398LEU     CA 1870   3.317   0.319   9.686  0.0916 -0.4699 -0.1526
  399SER     CA 1871   3.484   0.373   9.386 -0.1686 -0.0513 -0.0856
  400ALA     CA 1872   3.709   0.204   9.408  0.4356  0.3456 -0.0694
  401SER     CA 1873   3.847  -0.047   9.653  0.1696 -0.2137  0.0708
  402ALA     CA 1874   3.722  -0.090   9.840 -0.3543  0.0967  0.3804
  403PHE     CA 1875   3.471  -0.207   9.941  0.1536 -0.1232 -0.0150
  404PHE     CA 1876   3.249  -0.254   9.706  0.3751  0.0239 -0.0359
  405HIS     CA 1877   3.362  -0.135   9.464  0.4113  0.1739  0.3144
  406HIS     CA 1878   3.161  -0.103   9.220  0.0477 -0.0890 -0.1309
  407TYR     CA 1879   2.880   0.053   9.334 -0.2345  0.0126 -0.0025
  408THR     CA 1880   2.556   0.261   9.396  0.0667  0.1420 -0.2764
  409ARG     CA 1881   2.446   0.454   9.128  0.1177 -0.2845 -0.1455
  410ILE     CA 1882   2.488   0.794   9.202  0.1044 -0.2188 -0.0570
  411PHE     CA 1883   2.498   0.958   9.448  0.3595  0.1076 -0.1427
  412CYS     CA 1884   2.602   1.320   9.417 -0.0382  0.1615 -0.1596
  413PRO     CA 1885   2.561   1.421   9.170 -0.0384  0.0566  0.2850
  414VAL     CA 1886   2.160   1.424   9.048 -0.1535  0.0869  0.1805
  415ARG     CA 1887   2.048   1.578   9.256  0.2566 -0.1717 -0.0517
  416PHE     CA 1888   2.205   1.778   9.517  0.1843  0.1710 -0.1192
  417GLY     CA 1889   2.094   2.070   9.663 -0.1120 -0.1149  0.1742
  418LYS     CA 1890   1.869   2.332   9.769 -0.3553  0.0273 -0.0576
  419ARG     CA 1891   1.958   2.556   9.798  0.3021  0.2492 -0.1484
  420THR     CA 1892   2.254   2.605   9.732 -0.1392  0.1379 -0.1394
  421ASP     CA 1893   2.324   2.875   9.581  0.2470  0.0556 -0.0426
  422PRO     CA 1894   2.264   3.211   9.436  0.0743 -0.0707  0.2622
  423GLU     CA 1895   2.452   3.304   9.233  0.0573 -0.0065  0.2150
  424GLY     CA 1896   2.683   3.265   9.173 -0.1562 -0.3857 -0.0616
  425GLN     CA 1897   2.957   3.139   9.226 -0.3169  0.0639  0.0133
  426TYR     CA 1898   3.016   2.863   9.155  0.0754 -0.1206 -0.0931
  427ILE     CA 1899   2.956   2.870   8.815  0.3038 -0.1418 -0.1581
  428ARG     CA 1900   3.092   3.140   8.671  0.0535 -0.0554 -0.1694
  429LYS     CA 1901   3.414   3.116   8.763  0.2071  0.0673  0.3898
  430TYR     CA 1902   3.499   2.845   8.643  0.1532 -0.1998  0.1526
  431LEU     CA 1903   3.350   2.855   8.367  0.0762 -0.0114  0.0085
  432PRO     CA 1904   3.105   2.687   8.305  0.0819  0.0051  0.0103
  433VAL     CA 1905   2.780   2.876   8.282 -0.1631  0.2263  0.1220
  434LEU     CA 1906   2.777   3.130   8.195  0.0540 -0.1359  0.0629
  435LYS     CA 1907   2.707   3.405   8.214 -0.1685 -0.0772 -0.4484
  436ASN     CA 1908   2.391   3.553   8.273  0.0910 -0.0925  0.0750
  437PHE     CA 1909   2.213   3.398   8.422  0.2080  0.0879 -0.2851
  438PRO     CA 1910   2.217   3.201   8.703  0.0248 -0.0748  0.1616
  439THR     CA 1911   1.960   3.079   8.816 -0.1133  0.0926  0.2373
  440LYS     CA 1912   1.864   2.820   8.657 -0.0941  0.0235  0.1051
  441TYR     CA 1913   2.128   2.719   8.489  0.2153 -0.3036  0.3305
  442ILE     CA 1914   2.292   2.551   8.594  0.0879  0.0683  0.2257
  443TYR     CA 1915   2.081   2.379   8.823 -0.1588 -0.1753  0.2706
  444GLU     CA 1916   1.828   2.348   8.681  0.2340  0.4622 -0.1246
  445PRO     CA 1917   1.943   2.266   8.349  0.1020 -0.0816  0.3446
  446TRP     CA 1918   1.842   2.216   8.032  0.4195  0.2123 -0.1191
  447THR     CA 1919   1.815   2.485   7.851 -0.4578  0.1417  0.0792
  448ALA     CA 1920   1.581   2.643   7.959  0.0125 -0.0989 -0.1230
  449SER     CA 1921   1.367   2.657   7.766  0.0753 -0.1670  0.1347
  450GLU     CA 1922   1.505   2.650   7.427  0.3147 -0.2015 -0.2405
  451GLU     CA 1923   1.725   2.769   7.303 -0.0052 -0.1321 -0.1388
  452GLU     CA 1924   1.841   3.034   7.320  0.2098 -0.1292 -0.2183
  453GLN     CA 1925   2.014   3.109   7.559  0.0817  0.3998  0.2369
  454ARG     CA 1926   1.855   3.261   7.776  0.2058 -0.1133 -0.2045
  455GLN     CA 1927   2.050   3.474   7.885  0.1051 -0.0884 -0.1057
  456ALA     CA 1928   2.366   3.461   7.834 -0.0711  0.2695  0.1621
  457GLY     CA 1929   2.533   3.271   7.686 -0.2892  0.2101 -0.2342
  458CYS     CA 1930   2.393   3.021   7.557 -0.0487 -0.1174  0.1657
  459ILE     CA 1931   2.511   2.757   7.657  0.1023  0.3501  0.0904
  460ILE     CA 1932   2.415   2.503   7.769  0.4886 -0.0176  0.0535
  461GLY     CA 1933   2.355   2.236   7.600 -0.2690 -0.0770 -0.0689
  462ARG     CA 1934   2.466   2.254   7.268 -0.1244 -0.0699 -0.0450
  463ASP     CA 1935   2.653   2.507   7.300 -0.1256 -0.2299  0.1367
  464TYR     CA 1936   2.870   2.429   7.535  0.0903 -0.0517  0.0277
  465PRO     CA 1937   2.816   2.229   7.779 -0.0079  0.2264 -0.1959
  466PHE     CA 1938   2.758   1.873   7.673 -0.2629 -0.2010  0.0951
  467PRO     CA 1939   3.005   1.752   7.662 -0.2153 -0.0395 -0.2073
  468MET     CA 1940   3.064   1.426   7.832 -0.0818 -0.2089  0.3515
  469VAL     CA 1941   3.219   1.207   7.615 -0.0350  0.3569 -0.3372
  470ASN     CA 1942   3.142   0.960   7.658  0.1176 -0.2899 -0.3567
  471HIS     CA 1943   3.364   0.702   7.776 -0.0184  0.1196 -0.3068
  472LYS     CA 1944   3.303   0.434   7.794  0.0241 -0.0075 -0.1141
  473GLU     CA 1945   3.002   0.339   7.954 -0.1213 -0.2381  0.1353
  474ALA     CA 1946   2.884   0.481   8.134 -0.3017  0.0838 -0.1501
  475SER     CA 1947   2.735   0.383   8.390 -0.0097  0.1441  0.1821
  476ASP     CA 1948   2.922   0.166   8.531  0.2283 -0.0895 -0.1633
  477ARG     CA 1949   2.997  -0.114   8.402  0.2542 -0.1656 -0.1584
  478ASN     CA 1950   3.209  -0.117   8.223  0.0361 -0.3121  0.0227
  479LEU     CA 1951   3.393  -0.404   8.224 -0.2356 -0.0332  0.0470
  480GLN     CA 1952   3.286  -0.635   8.351 -0.2139  0.0810  0.0930
  481LEU     CA 1953   3.412  -0.547   8.714  0.1221 -0.0890  0.0856
  482MET     CA 1954   3.303  -0.523   8.877 -0.1480 -0.0165  0.2541
  483ARG     CA 1955   3.281  -0.761   9.139  0.0575 -0.2297 -0.0275
  484ARG     CA 1956   3.330  -1.059   9.105  0.0088 -0.0542  0.4373
  485VAL     CA 1957   3.655  -1.128   9.109 -0.2683 -0.0885 -0.1402
  486ARG     CA 1958   3.780  -0.994   9.288 -0.0474  0.1948  0.2968
  487GLU     CA 1959   3.740  -1.103   9.590  0.1310  0.0272  0.0097
  488GLU     CA 1960   3.885  -1.074   9.819  0.1196  0.0146 -0.2569
  489GLN     CA 1961   4.164  -0.982   9.805 -0.1505  0.0809 -0.5131
  490ARG     CA 1962   4.262  -0.731   9.662  0.5752 -0.1710 -0.0243
  491GLY     CA 1963   4.029  -0.589   9.522 -0.0771  0.1048  0.2329
  492THR     CA 1964   3.776  -0.601   9.732 -0.0267 -0.0040  0.1107
  493ALA     CA 1965   3.870  -0.544   9.989  0.3873 -0.1477  0.1664
  494GLN     CA 1966   3.924  -0.694  10.184  0.2182 -0.1546 -0.0282
  495LEU     CA 1967   3.944  -0.540  10.491  0.0061 -0.2762 -0.6058
  496THR     CA 1968   3.734  -0.342  10.468 -0.4186 -0.0573  0.0540
  497ARG     CA 1969   3.434  -0.484  10.378  0.0133  0.2304 -0.1142
  999W        W 1970   3.822   0.393   7.107  0.1297 -0.2670 -0.0272
 1000W        W 1971   4.647   4.435  11.175  0.1874  0.2329 -0.1799
 1001W        W 1972   5.063   6.277  12.743 -0.1465 -0.1972  0.0951
 1002W        W 1973  11.773   7.611   4.517  0.0072 -0.0534 -0.4000
 1003W        W 1974   0.622   2.262   1.607 -0.1167 -0.0578  0.3819
 1004W        W 1975   4.446  13.607   4.019  0.0257 -0.1905 -0.0974
 1005W        W 1976   0.511   9.845   8.946  0.0531 -0.1838 -0.0494
 1006W        W 1977   5.891   9.683   4.918 -0.2143  0.1055 -0.1533
 1007W        W 1978   7.816   7.058   6.552  0.3374 -0.1999  0.0505
 1008W        W 1979  10.419   9.294  12.293  0.0885  0.0610 -0.1419
 1009W        W 1980   0.203  11.004   1.690  0.3481  0.1835 -0.0368
 1010W        W 1981  10.898   0.249  13.096  0.1292  0.1011 -0.1431
 1011W        W 1982   4.824   2.834   6.234  0.1788 -0.1025 -0.6990
 1012W        W 1983   9.013  12.125   4.662  0.0332 -0.2305 -0.1199
 1013W        W 1984   1.406  12.037  11.902  0.0839  0.2607  0.0976
 1014W        W 1985   3.267   1.968   3.630 -0.2766 -0.0888  0.1293
 1015W        W 1986  11.793   3.910  12.049 -0.2415 -0.0829 -0.0609
 1016W        W 1987   0.459  13.752  11.832  0.0166 -0.3819 -0.0640
 1017W        W 1988   4.437   2.908   0.012  0.0057 -0.1475 -0.3859
 1018W        W 1989  11.876   6.696   6.434  0.0192  0.2163  0.2665
 1019W        W 1990  13.281   8.452   3.753  0.1131  0.0413 -0.0498
 1020W        W 1991   6.846   5.823   7.626  0.2414  0.0107  0.0533
 1021W        W 1992  12.909  13.802  13.356 -0.1667 -0.2200 -0.2104
 1022W        W 1993   4.009   8.199  10.866  0.0028 -0.3118  0.0270
 1023W        W 1994  13.210   9.645   6.859 -0.1584 -0.0084  0.0339
 1024W        W 1995   7.043  11.292   6.368  0.0998  0.0982  0.1112
 1025W        W 1996   4.672   2.220   0.955  0.0073 -0.0433  0.0210
 1026W        W 1997   3.578   5.659   1.202  0.2084  0.0489 -0.2422
 1027W        W 1998   7.587   5.457   3.490  0.2414  0.0902  0.0714
 1028W        W 1999   7.420   6.480   3.126  0.4735  0.0944 -0.1331
 1029W        W 2000   3.348   9.560   9.275 -0.2101  0.1008 -0.1212
 1030W        W 2001   9.987   2.162  12.609  0.0849  0.0204 -0.1827
 1031W        W 2002   7.290  12.728   7.867  0.0726 -0.4599 -0.1335
 1032W        W 2003   9.098   0.893   7.540 -0.3022 -0.1652  0.0067
 1033W        W 2004   7.342  13.598   4.340  0.1050 -0.1193 -0.1947
 1034W        W 2005   1.520   1.061   5.601  0.2969  0.1736  0.0503
 1035W        W 2006   3.023  13.708   6.874  0.0928  0.1291 -0.0594
 1036W        W 2007   5.946   0.276   8.066  0.1496 -0.0612  0.2800
 1037W        W 2008   7.792   9.758  11.614 -0.1763 -0.0343  0.2793
 1038W        W 2009   7.724   3.403  13.344  0.1127 -0.0746  0.1534
 1039W        W 2010  13.484   4.237   1.211 -0.0758 -0.1336 -0.2805
 1040W        W 2011  11.806   4.806   5.855 -0.1816  0.0685 -0.1418
 1041W        W 2012   8.974   7.594  10.078  0.1598 -0.3102 -0.2022
 1042W        W 2013   7.611  10.656   6.570 -0.1062  0.1015  0.0931
 1043W        W 2014   6.934   8.086   9.241 -0.0503  0.0899 -0.0925
 1044W        W 2015   2.387  10.070   7.394 -0.0833 -0.0299 -0.2211
 1045W        W 2016   8.040  11.072   6.626 -0.2481 -0.1088 -0.0477
 1046W        W 2017   9.245   1.329   8.876  0.1138  0.2714 -0.1173
 1047W        W 2018   2.378  12.771   6.553 -0.1630 -0.1316  0.1404
 1048W        W 2019   2.584   2.628  12.722 -0.2106  0.0685 -0.0873
 1049W        W 2020  12.067  10.979   8.723 -0.1323 -0.0394 -0.1205
 1050W        W 2021   5.920   0.363   0.855  0.3345  0.4127  0.0959
 1051W        W 2022  10.815   3.724  12.918 -0.0372  0.2217  0.0403
 1052W        W 2023   0.760   1.474   3.455  0.1442 -0.0673  0.0162
 1053W        W 2024   9.423   2.386   2.452 -0.0165  0.0773 -0.1149
 1054W        W 2025  11.785  12.037   4.112 -0.0884 -0.0378  0.2208
 1055W        W 2026   6.165  11.753   1.235 -0.0445  0.0541  0.2032
 1056W        W 2027   9.290  12.893   0.979 -0.2186 -0.2239 -0.3670
 1057W        W 2028   4.998   1.390  12.612 -0.0251  0.0492 -0.1210
 1058W        W 2029  11.393   6.872   4.908 -0.0646 -0.0055  0.0285
 1059W        W 2030   0.750  11.105  10.673 -0.2070 -0.2043 -0.3107
 1060W        W 2031   6.095   3.157   4.152 -0.1865  0.0663 -0.0054
 1061W        W 2032   9.694   8.459  12.204 -0.0906 -0.1652 -0.1027
 1062W        W 2033   2.685   8.198   1.232 -0.3020  0.1165 -0.3294
 1063W        W 2034  13.706   2.188   7.802  0.1238  0.0112 -0.0001
 1064W        W 2035  12.861   7.267   6.341  0.0859 -0.0190  0.2801
 1065W        W 2036   4.127   5.401   7.052  0.2317 -0.2248 -0.0618
 1066W        W 2037   7.637   1.645   4.789 -0.0019 -0.0296 -0.0255
 1067W        W 2038   7.859  13.311  13.897  0.0496  0.1438  0.1018
 1068W        W 2039   6.844   4.476   5.653 -0.4465  0.2164  0.3920
 1069W        W 2040   6.365   0.560   7.997  0.0959 -0.1204 -0.0993
 1070W        W 2041  11.887   1.325   7.053 -0.0735  0.2725 -0.2308
 1071W        W 2042   5.766   4.005   1.972 -0.0733 -0.1529 -0.1777
 1072W        W 2043  12.719   5.488   1.442 -0.0181 -0.1152 -0.0049
 1073W        W 2044  11.985   2.150   8.305  0.2600  0.3978  0.3738
 1074W        W 2045   8.765  11.049   3.288 -0.1724 -0.2061 -0.0895
 1075W        W 2046   8.573  10.418   2.092  0.2051 -0.1027  0.0392
 1076W        W 2047  11.636   9.602   7.191  0.1610  0.1585  0.0804
 1077W        W 2048   1.776   3.544  12.743 -0.1930  0.2046 -0.6397
 1078W        W 2049   4.868   4.325   8.918  0.0386  0.0773  0.1006
 1079W        W 2050   7.627  12.010   3.950 -0.1609 -0.1576  0.0416
 1080W        W 2051  13.842   4.191   6.271  0.0313  0.4197  0.0523
 1081W        W 2052   9.412   2.752   8.793 -0.2413 -0.0297 -0.1819
 1082W        W 2053   9.981   7.042  11.531 -0.1072  0.0842 -0.2008
 1083W        W 2054  12.451  13.104  13.833 -0.0707  0.0217 -0.0469
 1084W        W 2055   0.560  10.404   2.307  0.0551  0.1879  0.1083
 1085W        W 2056   8.955  10.778   2.091  0.0815 -0.1112 -0.2178
 1086W        W 2057  11.586   5.262  12.886 -0.0374  0.0761 -0.0374
 1087W        W 2058   7.320  10.257   0.015 -0.0754  0.0451 -0.1957
 1088W        W 2059   8.859  11.483  10.520  0.0543  0.0716  0.0446
 1089W        W 2060  10.867   0.230   7.755 -0.0268  0.1301 -0.1105
 1090W        W 2061   2.384   2.770   0.208  0.0984 -0.1118  0.0967
 1091W        W 2062  11.843   8.768   5.938 -0.2378  0.1723  0.0486
 1092W        W 2063   4.906   1.240   4.614 -0.1306 -0.1692 -0.4152
 1093W        W 2064   9.943  10.295   3.280  0.1465  0.1055 -0.1665
 1094W        W 2065   0.872   5.354   5.004  0.0226  0.1700 -0.1391
 1095W        W 2066  10.806   0.195   2.185 -0.0433  0.2208  0.1054
 1096W        W 2067  11.800  10.007  12.050  0.0562  0.0469  0.3467
 1097W        W 2068  12.641  13.174   8.616  0.0068  0.1444  0.0276
 1098W        W 2069   3.462   4.505   0.474 -0.0675  0.0465 -0.1532
 1099W        W 2070   2.775   9.439   0.706  0.2459 -0.1118  0.0308
 1100W        W 2071  12.988   5.135   1.196 -0.0340  0.2651  0.0159
 1101W        W 2072   9.778   3.398   2.517  0.0350 -0.1789  0.0621
 1102W        W 2073   0.967   2.598   8.282 -0.0894  0.3152  0.0277
 1103W        W 2074   4.509   6.185  11.964  0.0801 -0.2255  0.1065
 1104W        W 2075   3.344   8.570   9.543  0.0181  0.1856  0.2493
 1105W        W 2076   2.768  10.314  12.055 -0.0778 -0.2810 -0.1904
 1106W        W 2077   8.388   8.908   5.610  0.0986  0.2643  0.2317
 1107W        W 2078  10.143   8.577   6.479  0.0194 -0.2750 -0.1331
 1108W        W 2079   5.826   1.447  11.114  0.0006  0.1874 -0.2623
 1109W        W 2080   7.429  10.174   6.570  0.2194  0.3163 -0.0168
 1110W        W 2081  13.718   9.576   9.592  0.1005 -0.0726  0.1961
 1111W        W 2082  13.744   1.934   0.945 -0.1768  0.0102  0.1596
 1112W        W 2083  10.213   6.411  10.906 -0.0344 -0.0868 -0.1848
 1113W        W 2084  12.626  13.402   2.476  0.2164 -0.0904 -0.2917
 1114W        W 2085   3.903   1.565   3.049  0.3048 -0.1863  0.0481
 1115W        W 2086   4.389   9.828   0.010 -0.1331 -0.0285 -0.0370
 1116W        W 2087   5.682  12.314   8.446  0.2600 -0.1318 -0.0799
 1117W        W 2088   9.411   0.570   4.154  0.2201  0.0541 -0.0477
 1118W        W 2089  12.123   8.999   5.483  0.1013  0.2629 -0.0815
 1119W        W 2090   5.326  13.079   5.511  0.1985  0.0115  0.1491
 1120W        W 2091   4.410  10.698  11.770 -0.0897  0.0532 -0.0672
 1121W        W 2092  10.098   7.446   4.757  0.1058  0.1332  0.0470
 1122W        W 2093  11.360  10.547  13.283 -0.0949  0.0969  0.2949
 1123W        W 2094  12.063  11.452   3.674 -0.1218 -0.0775 -0.4292
 1124W        W 2095   0.017   3.074  13.533 -0.0458  0.0050 -0.0401
 1125W        W 2096  13.720   7.590   8.525 -0.0209 -0.1112  0.3935
 1126W        W 2097   0.504  12.800   2.375  0.0250 -0.1384 -0.1321
 1127W        W 2098   8.765   2.711   4.791 -0.2411 -0.1934  0.1641
 1128W        W 2099   8.998   1.171   1.866  0.3917 -0.2345  0.1994
 1129W        W 2100  13.783   7.199   1.421  0.2923  0.1634  0.1255
 1130W        W 2101  10.382   7.358   7.442 -0.0211  0.3006 -0.1584
 1131W        W 2102   5.038   9.924   1.274  0.0996 -0.0365  0.1093
 1132W        W 2103   2.440  12.816   8.695  0.0888 -0.1676 -0.0054
 1133W        W 2104   5.852   8.416   0.326 -0.0608 -0.1450  0.1430
 1134W        W 2105  13.741   9.009   5.322 -0.1100  0.2313 -0.2882
 1135W        W 2106   0.670  10.559   1.495  0.0239 -0.0806 -0.5064
 1136W        W 2107   7.097   9.462   9.465 -0.1899  0.4566 -0.0438
 1137W        W 2108   8.012   7.458  11.077  0.1299  0.1832  0.1361
 1138W        W 2109   2.120  10.538  10.549 -0.2235  0.0478 -0.2541
 1139W        W 2110   8.480   3.699   7.272  0.2894  0.1027 -0.1857
 1140W        W 2111   3.595  11.082  11.427 -0.2268 -0.2319  0.3188
 1141W        W 2112  11.986   7.575   7.647 -0.1232  0.0060  0.2337
 1142W        W 2113  10.089  11.633   2.002 -0.1992 -0.1922 -0.0349
 1143W        W 2114  12.136   7.950   4.240  0.2952  0.1873  0.1856
 1144W        W 2115  10.571   7.592  10.780  0.1637  0.1203 -0.0203
 1145W        W 2116   3.963   9.036   6.135 -0.0832  0.0073  0.0541
 1146W        W 2117   8.836   3.262   9.813  0.2302  0.0335  0.1585
 1147W        W 2118   7.627   3.387   4.733  0.0696  0.1898 -0.0140
 1148W        W 2119   6.624   3.479   7.694 -0.3125 -0.1387  0.3332
 1149W        W 2120   5.952   1.848   2.954  0.1452  0.1062 -0.1729
 1150W        W 2121   3.421   7.251  10.612 -0.3010  0.1802  0.1947
 1151W        W 2122   5.428   8.461   2.651 -0.2747 -0.0071  0.0437
 1152W        W 2123   1.692   1.275   7.312  0.2375  0.0644 -0.0441
 1153W        W 2124  11.573   7.507   7.377 -0.3320 -0.2510 -0.3836
 1154W        W 2125  11.346   8.400   9.805  0.0011 -0.2394 -0.0739
 1155W        W 2126   0.360   1.892  10.552 -0.2696  0.0791  0.0494
 1156W        W 2127  13.419   7.288   7.132 -0.0244  0.3110 -0.0434
 1157W        W 2128   0.181  12.405  13.435  0.1820  0.0894 -0.0922
 1158W        W 2129   8.794   0.970   0.893 -0.1092  0.1745 -0.1797
 1159W        W 2130  12.532  12.175  11.573 -0.1925 -0.2799 -0.0066
 1160W        W 2131   3.214  10.707   4.860  0.2369 -0.0484  0.1660
 1161W        W 2132   9.374  13.063   8.108 -0.1682  0.2528  0.0878
 1162W        W 2133   0.760   5.970   8.919  0.1239  0.0683 -0.2830
 1163W        W 2134   1.374  12.753   4.857 -0.1057  0.1910  0.4491
 1164W        W 2135   6.640   3.974   1.289  0.0254  0.0912 -0.2276
 1165W        W 2136   9.012  11.225  12.947  0.0102  0.1720  0.0138
 1166W        W 2137   4.548   4.722   9.056  0.1868 -0.1262 -0.2180
 1167W        W 2138   8.593  13.228   0.420  0.0459 -0.0704  0.1440
 1168W        W 2139   7.205   6.512   0.026 -0.1728 -0.2776 -0.3379
 1169W        W 2140   6.448   7.742   4.648 -0.2319 -0.5341  0.1636
 1170W        W 2141   8.820   5.214   9.360 -0.0648 -0.1605  0.0221
 1171W        W 2142  13.034   7.893   0.796  0.1479 -0.1297  0.3136
 1172W        W 2143   1.341   2.629   6.782  0.0969  0.2383  0.0390
 1173W        W 2144   5.762   1.120   5.684 -0.1292  0.2103  0.0657
 1174W        W 2145   4.096   4.473   4.363  0.2411 -0.0644  0.0682
 1175W        W 2146   0.748   8.254  10.229  0.2353  0.3770 -0.0362
 1176W        W 2147   5.678  10.700  11.842 -0.0421  0.4338 -0.4814
 1177W        W 2148   0.943  10.799   8.607  0.0896  0.1944 -0.1842
 1178W        W 2149   2.502   5.830   1.723 -0.2897  0.0395 -0.2212
 1179W        W 2150   8.351  10.558  11.627  0.1701 -0.2134  0.2044
 1180W        W 2151   8.103   6.161  11.778  0.1173 -0.1558 -0.3161
 1181W        W 2152   4.799   4.080   6.482  0.1050 -0.5333 -0.0355
 1182W        W 2153   1.821   0.051   7.009 -0.1777 -0.1909  0.1988
 1183W        W 2154   6.331  12.630  13.553  0.1089  0.0363  0.1164
 1184W        W 2155   0.212   0.637   6.321 -0.0525  0.2644 -0.0904
 1185W        W 2156   9.574   7.881   8.821  0.0208  0.1934 -0.1676
 1186W        W 2157  12.532   9.882   1.132  0.1600  0.2612  0.0515
 1187W        W 2158   4.215   6.460   1.508 -0.1552 -0.1501 -0.0662
 1188W        W 2159  10.056   3.710   5.095 -0.0297 -0.1234  0.3885
 1189W        W 2160  11.514   2.491   5.624 -0.1605  0.0299 -0.0078
 1190W        W 2161   4.847   8.410   7.865 -0.1658  0.0890  0.1077
 1191W        W 2162   9.523   7.800   0.262  0.2617  0.0776 -0.1899
 1192W        W 2163  10.432   3.696   4.812 -0.0537  0.1740 -0.1925
 1193W        W 2164   9.251   8.443   8.312  0.1225 -0.2407  0.1172
 1194W        W 2165   2.202  13.696   6.703  0.1925 -0.2045 -0.1745
 1195W        W 2166   9.396   8.196   6.858 -0.3734 -0.1969  0.0493
 1196W        W 2167  10.240   3.703   5.976  0.1958 -0.1784  0.3581
 1197W        W 2168   1.639   9.624   6.957  0.1943  0.0565  0.2933
 1198W        W 2169  11.593   2.985   2.456 -0.0026 -0.4141 -0.3206
 1199W        W 2170   7.932   5.939   7.940  0.0429  0.1317  0.0001
 1200W        W 2171  10.931   3.940   0.489  0.1395 -0.0637 -0.0248
 1201W        W 2172   1.725  10.299   9.007  0.1566 -0.0260 -0.0172
 1202W        W 2173   7.960  11.695  10.665 -0.2248 -0.0508  0.2321
 1203W        W 2174   1.067  11.590   4.195 -0.0823  0.1714 -0.1582
 1204W        W 2175   7.395  12.446   0.662 -0.0973 -0.1802  0.2232
 1205W        W 2176   7.383  12.807   2.412 -0.2047 -0.1010  0.0876
 1206W        W 2177   7.026   7.753   7.507  0.2174 -0.0393  0.0066
 1207W        W 2178   0.786  11.636   2.815  0.2281  0.2419 -0.2746
 1208W        W 2179   4.869   1.182  13.113  0.2319  0.0969 -0.1713
 1209W        W 2180  13.582  10.381   3.488  0.1046  0.0964 -0.3745
 1210W        W 2181   9.139  13.768   4.665 -0.1512 -0.0580 -0.1979
 1211W        W 2182   7.604   7.522   9.034  0.2730  0.3476 -0.0073
 1212W        W 2183   3.526  12.338   9.576 -0.0015 -0.0252  0.0679
 1213W        W 2184   5.534   1.984  13.750 -0.1100 -0.1432  0.0101
 1214W        W 2185   1.933  10.160   3.363 -0.0288  0.2719 -0.0058
 1215W        W 2186   5.093   4.206  11.988  0.2262  0.2832  0.1040
 1216W        W 2187   7.302   8.711   6.793  0.2940 -0.1039 -0.2913
 1217W        W 2188   2.341   8.933  10.429  0.1745  0.0478  0.0967
 1218W        W 2189  11.388   5.604  11.915 -0.0531  0.0454 -0.1150
 1219W        W 2190   8.355   4.742   2.930 -0.1188 -0.2433 -0.2034
 1220W        W 2191  11.426   1.796  10.795 -0.0589  0.0412 -0.3081
 1221W        W 2192   7.490  10.283  13.006  0.2843  0.2493 -0.0901
 1222W        W 2193   4.279  13.141   4.150 -0.0141  0.0964  0.2085
 1223W        W 2194   6.021   9.032   9.905 -0.1856  0.3821 -0.0731
 1224W        W 2195   3.209   8.498   6.790 -0.0632  0.0777  0.1789
 1225W        W 2196  10.340  11.417  13.303  0.1515 -0.0836  0.0723
 1226W        W 2197   9.144  12.977   0.063  0.0016  0.2595  0.4986
 1227W        W 2198   2.796  12.173   5.402 -0.0410  0.0279 -0.3480
 1228W        W 2199   0.730   0.515   3.661 -0.1682  0.1042 -0.0304
 1229W        W 2200  13.848   4.533   4.526  0.3136  0.0790  0.0702
 1230W        W 2201   8.956   7.738   5.624  0.3507 -0.0151  0.0996
 1231W        W 2202   2.346   1.233   1.321  0.1176  0.2582  0.3705
 1232W        W 2203   8.684   6.694   2.319  0.1195 -0.1198  0.0942
 1233W        W 2204   6.180  10.222   7.007  0.0704 -0.1884  0.2150
 1234W        W 2205  10.921   6.211  13.912  0.2561 -0.0116  0.0283
 1235W        W 2206   3.428  10.780  10.257  0.1586  0.0476 -0.1220
 1236W        W 2207   9.803  11.842  11.873  0.1475 -0.2081 -0.1316
 1237W        W 2208  13.161   5.318   8.997 -0.0130  0.3389  0.1112
 1238W        W 2209   3.584   0.258   5.419  0.0822  0.1658  0.1493
 1239W        W 2210   6.929  10.881   3.583  0.1213 -0.1380  0.1150
 1240W        W 2211   9.889   0.581   1.267 -0.0804 -0.3775 -0.2243
 1241W        W 2212   1.696  10.499  13.348  0.0348  0.1661  0.0693
 1242W        W 2213  11.095   2.242  13.541  0.2390  0.1366  0.0231
 1243W        W 2214  10.799  10.190   2.746 -0.1018 -0.0208  0.0644
 1244W        W 2215   0.867   8.170   7.989  0.0671  0.0901  0.1948
 1245W        W 2216  10.955   5.720   4.375 -0.1496 -0.0235  0.0570
 1246W        W 2217   9.678   0.005   3.393 -0.1507 -0.2165 -0.1104
 1247W        W 2218   9.931   7.581  11.850  0.1768 -0.0095 -0.1813
 1248W        W 2219   4.462   2.763   7.586 -0.1294  0.1891  0.1426
 1249W        W 2220   3.217  10.348   2.268 -0.2473  0.0057  0.0423
 1250W        W 2221   7.449   3.581  10.937 -0.1365  0.0770 -0.2316
 1251W        W 2222   0.744   1.850   4.776  0.1111 -0.0964  0.2799
 1252W        W 2223   8.091   3.850   8.145  0.3841  0.0179 -0.0962
 1253W        W 2224   0.369  13.807  13.231 -0.0012  0.0159 -0.2533
 1254W        W 2225   7.966   8.940  11.545  0.0077 -0.3166  0.1671
 1255W        W 2226   7.690  13.299   1.658 -0.1656  0.1798  0.4138
 1256W        W 2227   8.523   4.383   8.798  0.1287 -0.2428  0.0136
 1257W        W 2228   4.262  13.147   6.218  0.1108 -0.0990 -0.0021
 1258W        W 2229   9.277  10.121   4.032  0.0496 -0.0783  0.0792
 1259W        W 2230   1.777   6.392   4.065  0.1290 -0.2322 -0.2152
 1260W        W 2231   2.874  10.173   7.242  0.2187 -0.0779 -0.2218
 1261W        W 2232   5.403  13.380   6.939  0.2478  0.1267  0.1826
 1262W        W 2233   7.477   7.551   0.819  0.3953 -0.0692 -0.1527
 1263W        W 2234  13.638  12.468   1.360 -0.2131  0.2754 -0.2141
 1264W        W 2235   0.604  12.769   6.793  0.5397  0.0720  0.0640
 1265W        W 2236   8.937   3.087   1.855  0.1460  0.2041 -0.0151
 1266W        W 2237   9.692   2.540  13.222  0.0709  0.3070  0.0667
 1267W        W 2238  13.304   5.721   0.719 -0.0945 -0.0032 -0.0285
 1268W        W 2239  12.008   9.786   5.137  0.2956 -0.0158  0.0031
 1269W        W 2240   3.883   2.933   1.213 -0.1850  0.2833 -0.1832
 1270W        W 2241   5.998  10.369   4.833 -0.2099 -0.2720  0.1669
 1271W        W 2242   9.071  13.178   6.520  0.0944  0.2848  0.0337
 1272W        W 2243  13.456  12.591   6.536  0.1907 -0.0997  0.2617
 1273W        W 2244   1.330   8.473   4.904  0.1313 -0.1769 -0.1293
 1274W        W 2245   7.924   9.536  12.910  0.1069 -0.1950 -0.0495
 1275W        W 2246  10.118   3.443   0.652 -0.2192  0.1355 -0.0235
 1276W        W 2247   0.341  13.756  12.750 -0.3069  0.0416 -0.0488
 1277W        W 2248  10.773  10.530   5.348  0.0060  0.0399  0.2025
 1278W        W 2249   3.165   9.471  11.067 -0.0582  0.0849 -0.1853
 1279W        W 2250   8.552   6.065   0.864 -0.1255  0.0105  0.0949
 1280W        W 2251  12.249  13.253   7.875 -0.1709 -0.1572  0.0713
 1281W        W 2252   0.856   4.969   5.756  0.3828 -0.1892  0.2093
 1282W        W 2253   4.028   4.434   9.375  0.1346 -0.3364 -0.0798
 1283W        W 2254   3.745   7.066   5.706 -0.3490  0.0024 -0.0107
 1284W        W 2255  11.449   8.337   2.906 -0.0556  0.0236  0.2497
 1285W        W 2256   0.598  10.874   1.943  0.1815  0.2543  0.2406
 1286W        W 2257   2.771   1.692  12.816  0.3342  0.0302  0.1657
 1287W        W 2258   0.244   2.655  10.261 -0.0860 -0.0518  0.0927
 1288W        W 2259   0.715   4.900   2.140  0.2181  0.1624  0.4825
 1289W        W 2260   8.090   7.462  13.909 -0.0242  0.1975  0.2823
 1290W        W 2261   2.042   6.780  11.968 -0.1364  0.1874  0.1991
 1291W        W 2262   8.324  11.715   2.541  0.1797  0.0338 -0.0214
 1292W        W 2263   1.616   7.302   2.585 -0.0501  0.0409 -0.0017
 1293W        W 2264  11.738  13.675   6.362 -0.1735  0.0228  0.2447
 1294W        W 2265  10.462   4.311   0.214 -0.2054 -0.0298  0.3694
 1295W        W 2266   0.652   1.354   8.382  0.3804  0.2431 -0.2834
 1296W        W 2267   4.522   8.554  11.627 -0.2478 -0.0640  0.0362
 1297W        W 2268   8.943   2.523   8.749  0.0464 -0.0940  0.2253
 1298W        W 2269   3.697   1.375   4.532  0.1443 -0.3391  0.0807
 1299W        W 2270   3.112   8.332   8.196  0.2107 -0.1978  0.0879
 1300W        W 2271  12.127   1.543  10.287  0.1050 -0.2830  0.1187
 1301W        W 2272   7.919   8.616  10.283 -0.1229 -0.0362  0.0922
 1302W        W 2273   3.277  12.210  11.396  0.0726 -0.1496 -0.1717
 1303W        W 2274   6.874  13.792   8.406  0.2171 -0.2187 -0.0676
 1304W        W 2275  12.434   2.039   0.943  0.2903  0.4415  0.0775
 1305W        W 2276   0.982   9.507   0.508  0.3764  0.2852  0.1182
 1306W        W 2277  11.296   0.283  13.600  0.1805  0.3166 -0.3004
 1307W        W 2278   8.134   1.320   2.850  0.0829  0.0933 -0.0208
 1308W        W 2279  12.158  11.145   4.974  0.0998 -0.1131  0.2680
 1309W        W 2280  11.244   5.898   2.607 -0.1411  0.0692  0.0399
 1310W        W 2281   1.084   8.654   3.080  0.0503 -0.3450 -0.0555
 1311W        W 2282   0.547   9.888  12.820  0.0379  0.1310  0.1275
 1312W        W 2283  11.751  13.159   6.091  0.0035  0.0224  0.0029
 1313W        W 2284   6.348   1.150   7.230 -0.1498  0.2561 -0.3059
 1314W        W 2285  10.750   5.462  13.086  0.0110 -0.0942  0.2538
 1315W        W 2286   5.042   5.347   2.050  0.0953  0.0632  0.2536
 1316W        W 2287   6.570  10.687   1.126  0.1522 -0.0767  0.3076
 1317W        W 2288   0.161   0.993   0.332  0.0094 -0.1181 -0.2586
 1318W        W 2289  10.371  12.614   6.639 -0.0095 -0.2304  0.1097
 1319W        W 2290   9.888  13.855   8.134  0.0310  0.2513 -0.2987
 1320W        W 2291   3.346   7.433  12.632 -0.0127 -0.0552 -0.0976
 1321W        W 2292   3.416  13.483  12.684  0.0618 -0.0026 -0.1974
 1322W        W 2293  12.165   8.517   5.647  0.1807 -0.3193 -0.2005
 1323W        W 2294   5.627  12.549   0.999  0.1423  0.0851 -0.3787
 1324W        W 2295   9.416  11.537   8.858  0.0112  0.0929  0.1701
 1325W        W 2296   6.197   5.054   4.992  0.1064 -0.1165 -0.1333
 1326W        W 2297   2.018  12.129   0.916  0.0196  0.1536  0.3811
 1327W        W 2298   2.142   8.899   7.637 -0.1065  0.1155 -0.0171
 1328W        W 2299   7.807   6.425   9.247  0.0924 -0.1122 -0.0723
 1329W        W 2300  10.929  12.276  11.958  0.2247  0.1190 -0.1825
 1330W        W 2301   8.510   2.651   3.333  0.1408  0.1149 -0.1529
 1331W        W 2302   7.913  13.418   1.161  0.1110 -0.2201  0.2544
 1332W        W 2303   4.869   3.080   2.005 -0.1442  0.1098 -0.4050
 1333W        W 2304  12.367   1.624   3.563  0.2383  0.1281 -0.2989
 1334W        W 2305   7.033   5.624   6.028  0.1293 -0.1113 -0.2594
 1335W        W 2306   4.459   5.217   4.009 -0.0647  0.2865  0.1130
 1336W        W 2307  12.267   2.412  10.391  0.2650 -0.0351 -0.3627
 1337W        W 2308  11.179   1.903   9.979 -0.2232  0.0269  0.2986
 1338W        W 2309   9.973   0.056  11.983 -0.1769  0.2034  0.2187
 1339W        W 2310   3.509  13.057   2.921 -0.1820 -0.0492 -0.0824
 1340W        W 2311   3.003   7.200   4.576  0.4988  0.0628 -0.1757
 1341W        W 2312   7.434   0.744   4.328 -0.0345 -0.2536 -0.0284
 1342W        W 2313   7.932   4.739   9.609  0.1099 -0.1838 -0.1123
 1343W        W 2314   1.233   0.373   8.331  0.0010  0.1115 -0.0637
 1344W        W 2315   7.599   6.760   4.001 -0.1170  0.1351 -0.2003
 1345W        W 2316   1.058   7.927   5.445  0.2844  0.0633  0.1942
 1346W        W 2317   1.911   9.679   0.700 -0.1021 -0.0521  0.2255
 1347W        W 2318   2.087   7.120  10.260  0.2644 -0.4609 -0.1980
 1348W        W 2319   4.178   1.995  12.838  0.1694  0.2259 -0.2570
 1349W        W 2320   4.205   3.620   1.596  0.1225  0.1388 -0.0560
 1350W        W 2321   4.287   6.595   0.185  0.0821 -0.0760 -0.0482
 1351W        W 2322  11.473   2.633  13.354  0.1030  0.1937  0.1632
 1352W        W 2323  12.383   8.341   7.923 -0.2160 -0.1616 -0.0729
 1353W        W 2324   4.610   6.430   4.332 -0.1048 -0.1025  0.2134
 1354W        W 2325   7.404   8.824  11.530 -0.3356  0.2870  0.4430
 1355W        W 2326  10.338   7.897   0.505 -0.0749 -0.1440  0.3863
 1356W        W 2327   8.298  11.874  10.364 -0.1061 -0.0190 -0.1196
 1357W        W 2328  12.008   2.555   7.497  0.0565 -0.0314 -0.0718
 1358W        W 2329   5.515   7.800   7.650  0.3752 -0.5036 -0.0369
 1359W        W 2330  13.913   9.772  10.012  0.2260  0.0022  0.6494
 1360W        W 2331   8.331   4.540   9.311 -0.0149  0.0561  0.1182
 1361W        W 2332  12.353   3.154   4.796  0.0949 -0.2395  0.0728
 1362W        W 2333   3.475  12.235  13.305 -0.0755 -0.1566  0.1789
 1363W        W 2334  13.556   0.246   7.985  0.0699 -0.1532  0.5005
 1364W        W 2335  11.162   2.783   0.981  0.2813  0.0221 -0.2078
 1365W        W 2336   8.628  11.064   1.783 -0.0546  0.2140 -0.3791
 1366W        W 2337   5.598   8.800   9.833  0.2289  0.1224 -0.2634
 1367W        W 2338  11.109   5.425  12.320 -0.0346 -0.3910 -0.2069
 1368W        W 2339   0.733   8.874   9.418 -0.2286  0.1081  0.1385
 1369W        W 2340   7.455   9.688   6.125 -0.4317  0.4074 -0.2629
 1370W        W 2341   0.250  10.588  13.147 -0.0789  0.2391  0.1831
 1371W        W 2342   1.745  10.896   0.724 -0.0357  0.2446  0.2816
 1372W        W 2343   3.692   2.299   3.613 -0.1911 -0.0692  0.0977
 1373W        W 2344   4.537  10.738   2.404 -0.0879 -0.2876  0.0305
 1374W        W 2345  11.323   0.445   7.641  0.0481  0.1551  0.1181
 1375W        W 2346   3.101   8.446   4.046 -0.2555 -0.3907  0.0796
 1376W        W 2347   8.799   5.901  12.810 -0.1274  0.2015 -0.1684
 1377W        W 2348  12.058   6.429   3.426  0.2084  0.0641 -0.0106
 1378W        W 2349  12.349   7.066   1.621 -0.1126  0.1160 -0.1352
 1379W        W 2350  10.498   2.316   4.074  0.0828  0.0702 -0.0569
 1380W        W 2351   7.081   6.261  11.408  0.0229 -0.2545  0.1400
 1381W        W 2352   6.394  11.279   5.096  0.0774  0.4057 -0.3808
 1382W        W 2353   6.620   2.701  13.672 -0.0021  0.0248  0.2648
 1383W        W 2354   4.881  13.009  11.733  0.0480  0.3049  0.1617
 1384W        W 2355   9.303   1.331  10.384  0.3840  0.2446  0.3274
 1385W        W 2356   6.311   5.199   0.494  0.1471 -0.0671  0.1772
 1386W        W 2357   3.652   4.538  12.582 -0.0235  0.2981  0.0472
 1387W        W 2358  13.508   3.863   9.475  0.3067 -0.0269 -0.0002
 1388W        W 2359   3.418   8.999   0.268  0.2217 -0.5006  0.3194
 1389W        W 2360  12.962   3.133  12.226 -0.0517 -0.0804 -0.0260
 1390W        W 2361   4.283  12.149  12.713 -0.0959  0.2286  0.4730
 1391W        W 2362   2.612  12.201   7.789  0.0114 -0.0992 -0.0480
 1392W        W 2363   5.373   5.330   0.203  0.0348  0.2733 -0.0108
 1393W        W 2364   2.130   5.270   1.463 -0.0700 -0.1257  0.2394
 1394W        W 2365   6.427  13.101   1.090  0.0369 -0.1292 -0.2646
 1395W        W 2366  10.660   8.275  11.915  0.1923  0.2298  0.0178
 1396W        W 2367   6.627   9.624   2.401 -0.1029  0.0677  0.3890
 1397W        W 2368   0.054   1.148   6.545  0.3054 -0.1675  0.0385
 1398W        W 2369   8.152   6.701   1.679  0.1088  0.0796  0.1809
 1399W        W 2370   5.909   3.323  13.881 -0.1024 -0.0420 -0.1625
 1400W        W 2371   9.112   5.873   5.550  0.2230 -0.0090 -0.0520
 1401W        W 2372   8.496   0.310  13.167 -0.1552  0.1305 -0.0355
 1402W        W 2373   6.855   9.446  13.705  0.0879 -0.1817  0.1558
 1403W        W 2374   0.725   1.439   4.411  0.1422  0.2888  0.1190
 1404W        W 2375  10.725  13.414   3.718  0.0343 -0.2459  0.0579
 1405W        W 2376  12.145   3.603   1.995 -0.1885 -0.1659  0.1511
 1406W        W 2377  13.244   3.397  11.028 -0.2022 -0.0324 -0.3471
 1407W        W 2378   6.841   8.030   9.709  0.0135  0.0210 -0.0066
 1408W        W 2379   5.452   3.142   6.791 -0.0985 -0.0529  0.1879
 1409W        W 2380  12.772  13.766   2.890 -0.3378 -0.1118 -0.1882
 1410W        W 2381   5.183   3.594   2.827  0.3365  0.1983 -0.2045
 1411W        W 2382  12.387   3.711   1.067  0.0952 -0.2053 -0.2119
 1412W        W 2383   1.450  10.930  13.293 -0.1049 -0.3250  0.1662
 1413W        W 2384   2.069  13.522   8.262 -0.3885  0.5702  0.2121
 1414W        W 2385  10.733   3.523  10.738  0.0447  0.2001  0.0628
 1415W        W 2386   8.897   4.490  11.287 -0.3312 -0.1206  0.2960
 1416W        W 2387   5.612   7.833   3.170 -0.1373 -0.4013  0.5100
 1417W        W 2388   7.128   5.845   9.731  0.4713  0.2058 -0.2364
 1418W        W 2389  11.311   9.038   6.023 -0.0793  0.2782 -0.1744
 1419W        W 2390  12.047  12.176   1.553  0.0614  0.0584 -0.2918
 1420W        W 2391   2.478  13.118   1.501 -0.0374  0.1398  0.1250
 1421W        W 2392  11.741   5.594   6.089  0.1703  0.2072 -0.1920
 1422W        W 2393   9.103  12.135   0.304  0.2687  0.1092 -0.4400
 1423W        W 2394   8.641   7.734  12.647  0.0917  0.0243 -0.1068
 1424W        W 2395   6.873  11.996  13.085  0.1186  0.1909 -0.3861
 1425W        W 2396   5.070   6.763  10.271  0.0620  0.0872  0.1065
 1426W        W 2397   0.436  12.071   1.176  0.0068 -0.1551  0.0022
 1427W        W 2398   6.636  10.714   2.602 -0.0566  0.3875 -0.1675
 1428W        W 2399   1.552  12.527  13.333 -0.0449 -0.1087  0.0648
 1429W        W 2400   3.330   5.239   1.061 -0.0443  0.1995  0.2196
 1430W        W 2401   2.065   1.936   0.819  0.2255  0.0942 -0.2933
 1431W        W 2402  13.598  13.748  13.900 -0.3385  0.2851 -0.2088
 1432W        W 2403   1.706  11.035   5.958 -0.0611 -0.1511 -0.0747
 1433W        W 2404   4.512   2.932  12.134 -0.0456  0.2464  0.4215
 1434W        W 2405   5.613   7.364   1.050 -0.0133 -0.1126 -0.2440
 1435W        W 2406   2.256   7.973   6.460  0.0054 -0.0142  0.2633
 1436W        W 2407   5.309  12.817   4.847  0.1315  0.0179 -0.2079
 1437W        W 2408   0.506   7.496   7.055 -0.0836 -0.0590 -0.2332
 1438W        W 2409   6.956   8.842  11.271 -0.1502  0.0003 -0.2039
 1439W        W 2410   9.991   4.621   1.473 -0.3692 -0.0760  0.1776
 1440W        W 2411  11.841  13.730  11.646  0.1597  0.3891  0.0309
 1441W        W 2412  13.118  10.532   7.854 -0.0714  0.0649 -0.2230
 1442W        W 2413  12.660  11.136   5.017  0.3703  0.0124  0.2383
 1443W        W 2414   1.088   7.090  13.231 -0.0824 -0.1060  0.1351
 1444W        W 2415   8.102  11.929  11.150  0.0520 -0.2648  0.3601
 1445W        W 2416   2.356  11.328  11.035 -0.1244  0.0009 -0.1714
 1446W        W 2417   9.276   2.366  10.597 -0.4530 -0.2811 -0.0750
 1447W        W 2418   9.005   9.782  12.000 -0.1278  0.0241  0.1853
 1448W        W 2419   3.594  10.264  13.162 -0.2928 -0.0386 -0.1861
 1449W        W 2420   3.116   4.679   4.110 -0.0434 -0.0027 -0.1205
 1450W        W 2421   7.331   2.674   2.462 -0.0545  0.1018 -0.0244
 1451W        W 2422   7.802   7.103   2.473 -0.0438 -0.2342 -0.0053
 1452W        W 2423   7.375   1.768   5.206 -0.2169  0.0599 -0.2483
 1453W        W 2424  12.441   8.475   5.176  0.1625 -0.0177  0.2445
 1454W        W 2425  10.509   2.344   2.899  0.5475 -0.1878  0.2353
 1455W        W 2426   3.891  13.466   7.165  0.1275 -0.0676 -0.0069
 1456W        W 2427   3.869   1.741   4.840  0.1108 -0.0301 -0.2378
 1457W        W 2428   3.897  13.689   1.759  0.0421  0.0176 -0.0629
 1458W        W 2429   2.594  13.411   4.677 -0.1106 -0.0888  0.2493
 1459W        W 2430  13.674  10.929   9.025  0.0418 -0.4243  0.2295
 1460W        W 2431   7.465   0.125   7.535  0.2184  0.1380 -0.3317
 1461W        W 2432   0.073   9.828  11.555  0.4662  0.0681  0.1419
 1462W        W 2433   5.428   7.832   6.824 -0.1858  0.0784  0.0937
 1463W        W 2434   6.868   3.452   3.679 -0.3092  0.0734  0.3271
 1464W        W 2435   0.844  11.137   5.136 -0.2563  0.2575 -0.1541
 1465W        W 2436   9.556   9.386   0.287  0.0122 -0.0117  0.1186
 1466W        W 2437   2.403  13.187  13.569 -0.2919 -0.2892 -0.1672
 1467W        W 2438   2.969   4.356   0.777 -0.1783 -0.1925  0.2846
 1468W        W 2439  12.002   3.130  12.525  0.0581 -0.1928 -0.1076
 1469W        W 2440   7.751   9.043   4.692 -0.1891  0.0975  0.3550
 1470W        W 2441   2.424   9.119  10.906  0.0493  0.2778 -0.0042
 1471W        W 2442   5.100   9.338  13.609  0.3710  0.2034 -0.0860
 1472W        W 2443  11.565   6.397   1.840 -0.1464 -0.5086  0.4720
 1473W        W 2444  10.519  12.963   3.613  0.0578  0.1113  0.1064
 1474W        W 2445  11.393   5.556   8.098 -0.1946 -0.2399 -0.0268
 1475W        W 2446   6.428  13.537   6.421 -0.4532 -0.0046 -0.1134
 1476W        W 2447   7.667   8.375   6.646 -0.2382 -0.0279 -0.2923
 1477W        W 2448   7.681   5.538   4.120 -0.0518 -0.0159  0.0442
 1478W        W 2449   0.955   2.674  12.926 -0.2138 -0.0158 -0.0595
 1479W        W 2450  11.624  12.382  10.680  0.6928 -0.1259  0.1538
 1480W        W 2451   2.726  11.307   8.456  0.1797 -0.0314  0.0664
 1481W        W 2452  13.642   4.053   3.789 -0.4391  0.1438 -0.0010
 1482W        W 2453   2.015   1.178   6.351  0.1181 -0.0712  0.1207
 1483W        W 2454   0.434  10.311   9.762 -0.3059 -0.1832  0.0330
 1484W        W 2455   6.158  10.896  12.905  0.0415  0.0308 -0.1062
 1485W        W 2456  11.215  13.899   8.918  0.1909  0.1028  0.3596
 1486W        W 2457  10.865   3.148   1.432 -0.1752 -0.2152 -0.1583
 1487W        W 2458  11.997   1.173   0.603  0.0565  0.2152  0.0938
 1488W        W 2459   0.585   4.969  10.114 -0.1620  0.2652  0.0060
 1489W        W 2460  12.035  10.518   1.338  0.3799 -0.1394  0.1255
 1490W        W 2461   1.490   7.300   9.424  0.4312 -0.2980  0.1808
 1491W        W 2462   1.462  10.614   0.367 -0.0216 -0.1054  0.5478
 1492W        W 2463   2.211   7.975   9.321  0.3717  0.1714 -0.0811
 1493W        W 2464  13.877   1.679  10.765  0.1448  0.1847 -0.0223
 1494W        W 2465   2.145   3.630   2.438 -0.0459  0.2622 -0.0794
 1495W        W 2466   6.020   2.169   4.955  0.0090 -0.1612  0.0091
 1496W        W 2467   3.410  12.591   3.440  0.3315  0.3768  0.0427
 1497W        W 2468   3.369  12.736  11.467 -0.3343  0.2082  0.2288
 1498W        W 2469   6.359  13.917  12.081  0.1749  0.2577 -0.2324
 1499W        W 2470  12.764  11.436  11.101 -0.0233 -0.3328  0.3784
 1500W        W 2471   9.612  13.115  13.831  0.2904  0.0069 -0.0301
 1501W        W 2472   2.200   4.255   8.179 -0.1209  0.0616  0.2731
 1502W        W 2473   4.887   8.424   3.353  0.2189  0.2212  0.0371
 1503W        W 2474   5.104   4.143  12.822 -0.1318  0.2905 -0.2991
 1504W        W 2475  10.489   9.520   1.467  0.1055  0.2469 -0.1254
 1505W        W 2476  13.098   6.445   5.164 -0.0004 -0.1294 -0.2041
 1506W        W 2477   4.036   6.625   0.675 -0.1107  0.0018 -0.0919
 1507W        W 2478   0.606  11.532   5.317  0.2149 -0.1727 -0.0842
 1508W        W 2479   2.188   7.575   6.161  0.1713 -0.0918  0.1411
 1509W        W 2480   4.548   4.072  11.536  0.0058  0.1548  0.0708
 1510W        W 2481  13.011   3.930   5.123 -0.0854 -0.2986 -0.0272
 1511W        W 2482  11.183   6.982   6.875 -0.0034 -0.4348  0.1056
 1512W        W 2483  13.639   7.549  11.418 -0.1203  0.1345 -0.1426
 1513W        W 2484   1.330  10.578   9.041  0.4017 -0.0571  0.2233
 1514W        W 2485  12.354  12.276   7.435 -0.0767  0.0691 -0.1003
 1515W        W 2486   8.335   1.543   9.093 -0.0505  0.0766  0.0899
 1516W        W 2487   4.743   1.953   1.600  0.0604 -0.5203 -0.0119
 1517W        W 2488   9.497   4.278   2.497 -0.6347  0.0230 -0.4035
 1518W        W 2489  10.319   4.082   6.359  0.0176 -0.2909 -0.0896
 1519W        W 2490  13.853  13.138   3.828  0.1392  0.0549 -0.0202
 1520W        W 2491  12.875  12.015   0.165  0.1019  0.2508 -0.0509
 1521W        W 2492   4.807   8.896   9.226 -0.1344 -0.1220 -0.1403
 1522W        W 2493   8.524   6.743  12.938  0.0405  0.3287 -0.3553
 1523W        W 2494   7.249  13.231  13.159 -0.2886  0.0723  0.2635
 1524W        W 2495   1.112   5.358   4.173  0.0370 -0.0201 -0.1670
 1525W        W 2496   6.292   7.400  12.128  0.0197  0.0914  0.2120
 1526W        W 2497   0.924   1.651  12.499  0.0423 -0.0543 -0.1173
 1527W        W 2498  12.139  10.452   3.744  0.0508  0.0864 -0.0941
 1528W        W 2499   1.572   7.577   4.952 -0.3650 -0.1214  0.5091
 1529W        W 2500   7.470  11.620   0.230 -0.1367  0.1909 -0.1205
 1530W        W 2501   2.283   4.016   7.703 -0.2068  0.2017 -0.3317
 1531W        W 2502   1.623   8.727  10.187 -0.1275 -0.0153  0.3452
 1532W        W 2503   6.748   1.854   3.308 -0.1739 -0.5804 -0.0240
 1533W        W 2504   1.291   7.981   1.082 -0.0938 -0.0235 -0.0826
 1534W        W 2505   3.397   8.310   3.058 -0.0116 -0.1528 -0.2675
 1535W        W 2506   3.776  10.191   0.800 -0.1846 -0.0556  0.1426
 1536W        W 2507   6.747   1.508   1.769 -0.2080 -0.3414  0.2692
 1537W        W 2508   1.564   3.944   1.069  0.0137 -0.1705  0.3593
 1538W        W 2509  11.903   2.589   7.950 -0.1116 -0.0616 -0.0942
 1539W        W 2510   4.981  11.106   3.104  0.0075  0.2404  0.1454
 1540W        W 2511   5.356  13.593   5.462  0.0752  0.4145 -0.0854
 1541W        W 2512   0.127  13.360   6.580  0.1928  0.2110  0.0195
 1542W        W 2513   1.347  11.940   8.379 -0.0099  0.3169  0.1375
 1543W        W 2514   7.207   7.543  10.685  0.1617  0.1227 -0.2689
 1544W        W 2515   1.801   9.949   0.033 -0.0501 -0.1771  0.0248
 1545W        W 2516   8.857  11.120   5.830 -0.1132  0.1692  0.2516
 1546W        W 2517  13.330  12.651   8.786 -0.1457  0.5001 -0.0723
 1547W        W 2518   8.426   4.344   2.519  0.1796  0.1753  0.2482
 1548W        W 2519  12.953   0.289   2.652 -0.0673 -0.0707 -0.2412
 1549W        W 2520  10.730   4.346   6.321 -0.0383 -0.2168 -0.0604
 1550W        W 2521   2.905  13.575  13.022 -0.0436  0.0277 -0.0060
 1551W        W 2522   7.582  12.294   3.097 -0.0034  0.0879  0.0851
 1552W        W 2523   3.106   9.490   9.777 -0.3633  0.1118 -0.0269
 1553W        W 2524   5.921  12.525   0.084 -0.0358 -0.3154 -0.1119
 1554W        W 2525  13.490   0.780   5.752 -0.1741  0.2455  0.1758
 1555W        W 2526   0.929  11.353   1.988 -0.1322  0.1061  0.1478
 1556W        W 2527  12.184   7.228   4.509  0.2694 -0.1311  0.0988
 1557W        W 2528   8.602   6.865   3.282  0.4899 -0.0129 -0.1599
 1558W        W 2529  10.754   2.621   3.768  0.0521 -0.1590  0.0791
 1559W        W 2530   0.790   1.648  10.669  0.1006 -0.0647  0.0337
 1560W        W 2531  13.648  11.282  12.381  0.0699  0.2845 -0.0947
 1561W        W 2532   0.153  11.038  13.503 -0.1801 -0.0078 -0.1306
 1562W        W 2533   4.667   5.382   4.552 -0.1834  0.0510  0.3553
 1563W        W 2534   2.351   7.524   6.607  0.1549  0.1611 -0.0980
 1564W        W 2535   8.647  12.733   1.741 -0.1327  0.1829  0.1655
 1565W        W 2536   7.908  13.146   7.652  0.0389  0.0736  0.3012
 1566W        W 2537   3.012   4.186   2.493 -0.1033  0.0099 -0.0640
 1567W        W 2538  12.726   3.564   8.623  0.0864  0.0573 -0.1276
 1568W        W 2539   7.931  13.037   4.873 -0.0271  0.2091  0.1703
 1569W        W 2540   8.411   6.020   4.423 -0.0553 -0.1035 -0.1607
 1570W        W 2541   7.772   5.344   0.560  0.1460  0.0367 -0.0510
 1571W        W 2542  10.463   2.858   7.392 -0.2915  0.3105 -0.0205
 1572W        W 2543   6.273   6.852   9.850 -0.4001  0.2195 -0.1800
 1573W        W 2544   2.132   0.713   6.286 -0.0284 -0.1231 -0.0841
 1574W        W 2545   1.305   3.880   1.981 -0.0639 -0.1898 -0.3138
 1575W        W 2546   2.733  10.745  11.721 -0.1476  0.0313 -0.1337
 1576W        W 2547   4.388   4.637   3.998 -0.1863 -0.1505 -0.2292
 1577W        W 2548   0.740  10.428   2.781 -0.2122 -0.1450  0.1270
 1578W        W 2549   4.512  12.505   7.862 -0.0568  0.0460  0.0038
 1579W        W 2550   1.648  11.847   7.621 -0.0928  0.3848  0.0629
 1580W        W 2551   3.610   2.523   7.904 -0.0335  0.1392  0.0591
 1581W        W 2552   9.072   3.527   0.902 -0.2123 -0.2208  0.2745
 1582W        W 2553  12.703   3.943   9.857  0.1802  0.2379 -0.0248
 1583W        W 2554   7.164   5.807  11.416  0.2981  0.0676 -0.1540
 1584W        W 2555   4.172   1.366   8.642 -0.1339  0.0120  0.0353
 1585W        W 2556   3.913   7.736  11.579 -0.2329  0.3404 -0.1449
 1586W        W 2557   9.762   5.600   6.005  0.2095  0.1517  0.1499
 1587W        W 2558   8.828   9.674   7.420 -0.2603 -0.0273 -0.1668
 1588W        W 2559   5.113  12.473   0.608  0.0770  0.2650  0.0057
 1589W        W 2560   6.595   3.097  13.231 -0.0409 -0.2632 -0.1527
 1590W        W 2561   3.486   5.731   2.045  0.0735  0.0537 -0.1215
 1591W        W 2562   8.889  12.836   9.268  0.1360 -0.1066 -0.1102
 1592W        W 2563   1.452   8.157  11.509  0.0064 -0.3167  0.0831
 1593W        W 2564   0.248  13.746   8.065  0.1109  0.2912  0.1030
 1594W        W 2565  12.564   1.731   9.317  0.0269 -0.0078  0.0813
 1595W        W 2566   7.420  13.368   0.867 -0.1555  0.0100 -0.2630
 1596W        W 2567  10.626  12.357   1.165 -0.0720  0.1073 -0.1517
 1597W        W 2568   4.951   1.129   0.263  0.0506  0.0895  0.0971
 1598W        W 2569   6.696   2.035   6.591 -0.0625  0.1778  0.0525
 1599W        W 2570   4.054  11.902  10.023 -0.2089 -0.0431  0.2424
 1600W        W 2571   9.284   0.938   8.101  0.2508 -0.2936  0.2037
 1601W        W 2572   2.764   2.895  11.207 -0.1689  0.0675  0.0287
 1602W        W 2573  11.604   0.283  10.959 -0.2099  0.1910  0.0268
 1603W        W 2574   7.849   7.330   7.698 -0.2385 -0.0375 -0.0657
 1604W        W 2575   0.648   8.317   9.198  0.0164  0.0562  0.0341
 1605W        W 2576   3.872  11.649  10.876  0.1765  0.1825 -0.0267
 1606W        W 2577   3.034   8.264   2.693 -0.1709  0.0562  0.0396
 1607W        W 2578   1.000   7.209   6.743  0.0077 -0.1512  0.0327
 1608W        W 2579   4.269   9.175  13.566 -0.0568  0.2090  0.4055
 1609W        W 2580   8.128   3.458   3.169 -0.4439  0.1129 -0.0532
 1610W        W 2581   1.727   6.497   2.786 -0.0182  0.2839 -0.1613
 1611W        W 2582  10.718   1.154   2.839 -0.3320 -0.1066 -0.0615
 1612W        W 2583   9.595   1.667  11.598  0.0690 -0.1062  0.0758
 1613W        W 2584   0.757   8.880   4.271 -0.2704  0.0444 -0.1340
 1614W        W 2585   3.173   4.015  10.806  0.0699  0.0263  0.3057
 1615W        W 2586   9.026   6.862   5.916 -0.0179 -0.1154  0.3092
 1616W        W 2587   2.280   4.631   3.599 -0.0790  0.2533 -0.2216
 1617W        W 2588  13.254   9.967   8.933  0.2980  0.1869  0.1325
 1618W        W 2589   6.297   7.865   8.439  0.0622  0.1367  0.0449
 1619W        W 2590   4.557  12.269   0.001  0.1346  0.0862  0.3390
 1620W        W 2591   6.041   5.453   9.683 -0.2259  0.2264 -0.0232
 1621W        W 2592   4.429  10.605   9.205  0.2690  0.2171  0.2710
 1622W        W 2593   3.914   3.459  10.598  0.1146 -0.1349  0.0134
 1623W        W 2594   7.823   5.421  10.367  0.1732 -0.4728 -0.3369
 1624W        W 2595  11.004   2.673   1.474 -0.2628  0.4627 -0.1580
 1625W        W 2596   1.137   2.727   9.736  0.1570  0.0701  0.2739
 1626W        W 2597  12.218  10.942   2.290  0.2226  0.2907  0.1327
 1627W        W 2598   7.522   0.254   7.021  0.2683  0.3190  0.1858
 1628W        W 2599   3.803   7.094   2.506 -0.3707  0.2353 -0.2955
 1629W        W 2600   8.962   8.657   7.841 -0.1127  0.1458 -0.1220
 1630W        W 2601  12.751   9.518   4.529  0.3734 -0.1673 -0.0435
 1631W        W 2602   8.781   8.090   3.830 -0.0753  0.1816  0.4540
 1632W        W 2603  10.596   7.611   6.180  0.1129 -0.1885  0.1853
 1633W        W 2604  10.040   9.458   2.524 -0.2191  0.1476 -0.2048
 1634W        W 2605   0.148   3.170   1.910  0.1382  0.0570 -0.1320
 1635W        W 2606  13.670   4.649   0.608  0.1237 -0.2502  0.0330
 1636W        W 2607   9.173   4.667   0.828  0.0403  0.1079 -0.1225
 1637W        W 2608   9.538   0.143   6.108 -0.0096  0.1371  0.0191
 1638W        W 2609   3.739   7.573   4.126  0.0132 -0.2349  0.0246
 1639W        W 2610   7.813   5.206  11.436 -0.1657 -0.0630  0.1661
 1640W        W 2611   6.102   1.713   4.963  0.1656  0.0285 -0.3158
 1641W        W 2612   9.275   8.740  11.434 -0.2224 -0.1577 -0.1432
 1642W        W 2613  11.177  12.712  12.991  0.1106  0.2817  0.0682
 1643W        W 2614  10.766   3.348  13.849  0.3387 -0.1573  0.0511
 1644W        W 2615  12.529  12.444  10.975  0.2442  0.1563  0.2798
 1645W        W 2616  12.748   1.255   1.292  0.0124  0.0485 -0.0679
 1646W        W 2617   3.929   7.303   4.615 -0.2555  0.4934  0.2101
 1647W        W 2618   5.557   0.057   9.703  0.0852 -0.5137  0.0934
 1648W        W 2619   6.294   2.576   2.500 -0.1718  0.4164 -0.2992
 1649W        W 2620  10.801  10.347  11.818 -0.1036  0.3824  0.1430
 1650W        W 2621   9.959  13.248   5.357  0.2086 -0.0788  0.0103
 1651W        W 2622   0.590   1.522   3.920  0.1702  0.0076  0.4106
 1652W        W 2623   6.885   3.800  10.316 -0.0169  0.1270 -0.3148
 1653W        W 2624   2.114   9.326  12.554  0.0495  0.0699 -0.2028
 1654W        W 2625   3.938   0.912  13.469  0.0161 -0.1424 -0.1643
 1655W        W 2626   4.286  13.118  12.434 -0.0796 -0.2994  0.1519
 1656W        W 2627  13.569   4.463   8.388 -0.1242  0.1319  0.1614
 1657W        W 2628   0.624   3.699   0.316 -0.1169 -0.0102  0.4465
 1658W        W 2629   0.505   0.532   7.521 -0.1292 -0.1803 -0.1729
 1659W        W 2630   1.204   0.211   3.607 -0.0915  0.1974 -0.1842
 1660W        W 2631   0.347   3.911   9.114 -0.1707  0.2113 -0.1924
 1661W        W 2632   2.919  10.895  13.287  0.0807 -0.2131  0.0657
 1662W        W 2633   1.867   6.702   1.147 -0.1447  0.1667  0.0931
 1663W        W 2634   3.644  13.078   6.230  0.2260  0.2577 -0.2305
 1664W        W 2635  11.546   6.027   7.517  0.1636 -0.2336 -0.0741
 1665W        W 2636   2.442  11.494   0.040 -0.0632 -0.2195 -0.0243
 1666W        W 2637   0.294   8.819   7.141  0.3700 -0.0358 -0.1442
 1667W        W 2638  10.163   4.457  13.365 -0.2494 -0.2153  0.1787
 1668W        W 2639   9.035   9.494   0.881 -0.4355 -0.2199  0.1784
 1669W        W 2640  11.872   8.146   3.324  0.2645  0.3425 -0.0518
 1670W        W 2641   2.205  11.685  11.510 -0.1020  0.0148  0.1788
 1671W        W 2642  12.991   5.730   1.931  0.2488  0.1300  0.0281
 1672W        W 2643   1.587  13.666   7.358  0.2785 -0.0373  0.0643
 1673W        W 2644  12.337   8.148   6.403  0.0061 -0.0023 -0.0806
 1674W        W 2645  13.631   6.715  13.736  0.2027 -0.1069  0.0695
 1675W        W 2646   8.469   3.772  12.141  0.0637  0.1053 -0.0537
 1676W        W 2647   5.023  11.395  13.846  0.4661  0.3804  0.3899
 1677W        W 2648  13.730   0.516   8.890 -0.2838 -0.0828  0.0212
 1678W        W 2649   7.930  11.373   2.512  0.1329  0.0576 -0.1843
 1679W        W 2650   3.045   0.478   5.478  0.1479  0.3046 -0.0017
 1680W        W 2651   7.946   0.122   7.246 -0.0365  0.0161 -0.2353
 1681W        W 2652   9.538   9.534  12.018  0.1620 -0.1292  0.0223
 1682W        W 2653   7.740   9.130   8.291 -0.2465  0.2622 -0.0483
 1683W        W 2654   5.887  12.699   0.644 -0.1070  0.0289  0.1534
 1684W        W 2655   8.651  10.158   6.414 -0.0280 -0.3656 -0.0550
 1685W        W 2656   8.092   7.632   3.141 -0.4518 -0.0277  0.0210
 1686W        W 2657  10.405   0.506  10.610  0.0007  0.0178  0.0992
 1687W        W 2658   7.806   9.310   1.088 -0.1295 -0.0516  0.1565
 1688W        W 2659   8.436   7.815  12.169  0.2963  0.1658 -0.0856
 1689W        W 2660   4.208   2.118   0.695  0.1699 -0.0189 -0.1559
 1690W        W 2661  10.495   5.879   5.633  0.2724 -0.0977  0.3535
 1691W        W 2662  12.303   9.048  13.637  0.0133 -0.1869  0.2034
 1692W        W 2663   3.641   3.708   0.353 -0.0355 -0.1525  0.0053
 1693W        W 2664   0.327   0.954   9.532  0.3297 -0.2796  0.1685
 1694W        W 2665  10.656   8.795   8.488 -0.1766 -0.0390 -0.0337
 1695W        W 2666   7.980   9.975   2.509  0.1825  0.0842 -0.2313
 1696W        W 2667   0.135  12.076   4.622  0.3033 -0.1571 -0.3227
 1697W        W 2668   4.976   0.393  13.030 -0.4853  0.0146 -0.0390
 1698W        W 2669   3.510   0.814   2.516  0.1011  0.1181 -0.2936
 1699W        W 2670  11.888  12.944   7.151 -0.2616  0.0191  0.0595
 1700W        W 2671   8.889   6.344   8.477 -0.1611  0.0133  0.2320
 1701W        W 2672   1.826  10.267   7.976  0.0577 -0.0400 -0.1867
 1702W        W 2673   2.482  11.218  10.123  0.1364  0.0711 -0.2108
 1703W        W 2674   7.884   2.359   8.744 -0.0863  0.1901  0.1296
 1704W        W 2675  12.662  13.395   8.094  0.4912  0.1425  0.0461
 1705W        W 2676   5.698   4.539   6.523  0.1592 -0.0741 -0.0439
 1706W        W 2677   4.210   0.884   7.705 -0.0159  0.1629 -0.0758
 1707W        W 2678  12.195   3.919   9.641  0.2311  0.0912  0.2673
 1708W        W 2679   3.926   3.457   1.205 -0.1548 -0.0394  0.1652
 1709W        W 2680  11.015   8.492   7.427  0.0553  0.1696  0.2007
 1710W        W 2681  10.237   2.147  11.388  0.3023 -0.0568 -0.1007
 1711W        W 2682  12.421   8.592   9.760  0.0415 -0.4072 -0.0043
 1712W        W 2683  11.801   7.884   2.878 -0.0982  0.1551 -0.1286
 1713W        W 2684  13.377   6.634   4.730 -0.3339 -0.1195 -0.0642
 1714W        W 2685   6.906   7.125   6.779  0.1148 -0.1280 -0.1815
 1715W        W 2686   3.302   1.154   3.156 -0.2214 -0.0260 -0.1203
 1716W        W 2687  12.618   0.650  12.971 -0.2165  0.1453 -0.0177
 1717W        W 2688   1.709   9.064   5.060  0.3544  0.1615  0.0962
 1718W        W 2689  13.218   9.087   8.708  0.1160 -0.1612  0.0083
 1719W        W 2690   0.119   4.699  13.383 -0.3737  0.1558  0.0175
 1720W        W 2691   6.486  10.921   3.105  0.0463  0.1538  0.0126
 1721W        W 2692  11.755   9.633   7.707  0.0668 -0.4101  0.1112
 1722W        W 2693   7.959  11.629  11.641  0.0228  0.1129 -0.2372
 1723W        W 2694   0.735   4.127   5.886  0.3491 -0.1184 -0.0271
 1724W        W 2695   3.474  10.764   8.959 -0.0428  0.0565 -0.4077
 1725W        W 2696  11.540   3.938  13.701 -0.1090  0.3889  0.0742
 1726W        W 2697   5.903   5.964   3.593  0.4427 -0.0641 -0.0313
 1727W        W 2698   7.988  10.850  11.977 -0.2452  0.1449 -0.2622
 1728W        W 2699   1.160   6.978   1.187  0.2062 -0.0420  0.0939
 1729W        W 2700   6.648  11.063   1.438  0.1805  0.1496  0.0287
 1730W        W 2701   1.970   3.786   6.588  0.1690 -0.2880  0.2041
 1731W        W 2702   3.823   9.943  10.476 -0.0760 -0.0918 -0.1496
 1732W        W 2703   0.587   8.513   8.241  0.4331 -0.1730  0.0910
 1733W        W 2704   8.909   2.815  12.845 -0.1787 -0.0440 -0.0265
 1734W        W 2705   7.737   4.211   0.687  0.2500  0.2994  0.1909
 1735W        W 2706   5.660   5.708   1.117 -0.1212  0.4282 -0.0917
 1736W        W 2707  10.495   2.615   4.668  0.1020  0.0078  0.0549
 1737W        W 2708   9.048  12.960   0.517 -0.2431  0.1459 -0.1116
 1738W        W 2709   8.707   3.907   0.152  0.3232  0.3653 -0.3207
 1739W        W 2710   8.979   5.705   9.648 -0.1251 -0.1360  0.0552
 1740W        W 2711   9.073   9.786  10.702 -0.2414 -0.1389 -0.2098
 1741W        W 2712   8.492   2.701   1.239  0.0730  0.2695 -0.0677
 1742W        W 2713  11.276   8.869  12.458 -0.0140  0.2189 -0.2163
 1743W        W 2714   1.126  12.030   0.547 -0.1874 -0.0443 -0.3100
 1744W        W 2715   7.315   3.870  12.093  0.1485 -0.1478 -0.0492
 1745W        W 2716   6.003   2.409  12.865  0.2491  0.0182  0.1492
 1746W        W 2717   1.451   2.708  13.736  0.1059  0.0394 -0.2695
 1747W        W 2718  10.770   5.622  11.088  0.0137  0.2559 -0.0623
 1748W        W 2719  10.226   7.926   3.752 -0.1094 -0.1432 -0.2290
 1749W        W 2720   6.094   7.994   3.363  0.0901  0.1849  0.1786
 1750W        W 2721  11.946   2.034  12.614 -0.1199  0.0641 -0.1474
 1751W        W 2722   7.243  10.920   0.785  0.1405  0.3498  0.0321
 1752W        W 2723  10.358   0.031  10.206  0.1647 -0.2172  0.3130
 1753W        W 2724  12.233   6.338   9.015  0.2967  0.1306  0.2104
 1754W        W 2725   8.470   5.931   6.104  0.3648  0.1086 -0.0555
 1755W        W 2726   9.352  13.844   1.308  0.0267  0.0062  0.1227
 1756W        W 2727   9.985   4.738   3.977  0.1799  0.1549  0.0568
 1757W        W 2728   6.374   3.102   3.071 -0.2770 -0.1116 -0.0100
 1758W        W 2729   1.764   6.740  11.042  0.0839 -0.0288  0.1079
 1759W        W 2730  13.409   0.296   8.521  0.1163 -0.3715  0.3072
 1760W        W 2731   0.549   1.690  10.139  0.0572 -0.0351 -0.1705
 1761W        W 2732  13.241  12.843  11.163 -0.2135  0.0719  0.1967
 1762W        W 2733  10.949  10.728  12.985  0.0969  0.0775  0.2454
 1763W        W 2734   2.463   2.039   3.888 -0.1949 -0.3335 -0.2272
 1764W        W 2735   3.028   1.588   2.374  0.2045  0.0767  0.1504
 1765W        W 2736   8.212   5.750   3.987  0.0119 -0.0243  0.0508
 1766W        W 2737  11.358   0.881  12.295 -0.0375 -0.1813 -0.3498
 1767W        W 2738  11.004   0.302   2.635 -0.0999  0.1637  0.2571
 1768W        W 2739   0.169   2.364  10.649 -0.3906  0.1064  0.0672
 1769W        W 2740   1.665  11.298   8.491  0.2098  0.5348 -0.2073
 1770W        W 2741   3.492  12.584   7.549  0.1747  0.1020  0.0170
 1771W        W 2742   1.131   6.642   7.413 -0.1372  0.5257  0.0839
 1772W        W 2743  13.570   4.497  10.150 -0.1380 -0.0056  0.1486
 1773W        W 2744   8.332   6.472  11.449  0.1679  0.1281  0.0713
 1774W        W 2745   2.139  13.593  11.395 -0.1744  0.3529  0.0286
 1775W        W 2746   7.070   3.384   6.616 -0.2229 -0.0491  0.4539
 1776W        W 2747  13.257   8.673  11.299 -0.0169  0.2016 -0.1280
 1777W        W 2748   6.749   7.357  11.568 -0.0258  0.0041 -0.1357
 1778W        W 2749   1.801   5.529   9.651 -0.0660  0.0079 -0.1549
 1779W        W 2750   2.509  11.463   1.025 -0.1177  0.1680  0.0322
 1780W        W 2751   3.814  13.661   0.908  0.2845 -0.2234 -0.2272
 1781W        W 2752   4.658   6.319   1.797  0.1895  0.0174 -0.2890
 1782W        W 2753   6.426   0.276   9.073  0.0804  0.1593 -0.1263
 1783W        W 2754   6.656   7.030  13.407 -0.0548  0.0876 -0.0049
 1784W        W 2755   1.543  10.458  12.913  0.0500  0.0774 -0.4230
 1785W        W 2756   7.997   7.948   5.440 -0.0076  0.0279  0.3485
 1786W        W 2757   2.551   5.653  12.272 -0.0337  0.1604 -0.1987
 1787W        W 2758  10.472   4.682   1.404  0.0403  0.0592  0.0484
 1788W        W 2759   3.816   9.043   3.228 -0.0279  0.0922 -0.1781
 1789W        W 2760  11.631  11.398   0.384 -0.3266 -0.1209  0.2254
 1790W        W 2761   7.407   5.281   5.675 -0.1064  0.0276  0.2987
 1791W        W 2762  11.085  10.868  10.696 -0.0618 -0.1391  0.0618
 1792W        W 2763   5.071   7.478  10.854  0.2086  0.2149  0.0423
 1793W        W 2764   3.002   6.449   6.022  0.0239 -0.0823  0.1045
 1794W        W 2765   4.420   7.575  12.539  0.0039 -0.0231  0.2488
 1795W        W 2766   3.544   6.242  11.489 -0.3079 -0.2137 -0.1816
 1796W        W 2767  10.646  13.843   5.242  0.2226 -0.2459 -0.2052
 1797W        W 2768   5.760   4.988   9.606 -0.1520  0.1123  0.0617
 1798W        W 2769  11.618   7.346  11.873 -0.1860  0.1190 -0.0207
 1799W        W 2770  13.788  12.733   7.067  0.0507  0.0853  0.0647
 1800W        W 2771   4.121   4.402  12.583  0.3171 -0.0572  0.1559
 1801W        W 2772   6.902   9.583   7.283  0.3640  0.0017 -0.1671
 1802W        W 2773   5.986   1.378   0.929 -0.0565 -0.1230  0.0120
 1803W        W 2774   7.431   3.091   6.826  0.1113  0.1179  0.2176
 1804W        W 2775   4.670  12.975   2.914  0.1405 -0.0448  0.1008
 1805W        W 2776  13.007   6.845   8.554  0.1566 -0.2355  0.0681
 1806W        W 2777   0.486   9.034  11.887  0.1689 -0.0606  0.1863
 1807W        W 2778   1.558  10.588  12.415  0.1350  0.0297 -0.0185
 1808W        W 2779   9.934   4.072   9.691 -0.1219  0.0494 -0.0472
 1809W        W 2780   3.890   4.486   6.165 -0.0550  0.2860  0.5442
 1810W        W 2781   8.267   4.098  13.560  0.0435 -0.0112  0.0111
 1811W        W 2782  11.224   7.299   6.496  0.0200 -0.1994  0.1623
 1812W        W 2783  11.712   9.212  12.841  0.0612  0.4102  0.1293
 1813W        W 2784   1.231  10.966   0.706  0.0281 -0.1401 -0.1168
 1814W        W 2785   8.291  13.626   5.626 -0.0569 -0.1885 -0.0989
 1815W        W 2786   1.590   3.312   4.565 -0.1228 -0.0271 -0.2033
 1816W        W 2787  12.216  10.090  12.903  0.4607  0.0625  0.0629
 1817W        W 2788  12.267   2.198   1.372 -0.1265 -0.1763  0.0586
 1818W        W 2789   0.624  10.965  13.289 -0.2065 -0.1227 -0.0759
 1819W        W 2790   8.353   9.765   6.522 -0.0555 -0.1949  0.2976
 1820W        W 2791   8.513  10.795  10.200  0.0841 -0.1535 -0.1281
 1821W        W 2792   2.961   8.635   0.611  0.0495  0.1518 -0.0392
 1822W        W 2793   7.737   8.175   4.412 -0.0298  0.2055 -0.2645
 1823W        W 2794   2.125   1.262   9.637 -0.0783 -0.5441 -0.0811
 1824W        W 2795   6.502   5.914   1.751  0.1859 -0.1220 -0.2598
 1825W        W 2796   5.636  10.723   0.140 -0.1443  0.4578  0.0331
 1826W        W 2797   8.422  12.279   1.844 -0.3638 -0.2811  0.2797
 1827W        W 2798   0.425   0.323  11.416 -0.0047 -0.0447 -0.1444
 1828W        W 2799  11.089  10.151   9.402 -0.1530 -0.0702  0.2193
 1829W        W 2800   3.309  10.690  11.559  0.0090  0.1705  0.0583
 1830W        W 2801   0.881   3.885   7.662  0.1893  0.0876  0.1689
 1831W        W 2802   0.645   9.884   3.183  0.0785 -0.1006 -0.1105
 1832W        W 2803   0.846   8.670   4.751 -0.3087  0.0321 -0.1238
 1833W        W 2804   3.172   5.324   2.205 -0.0162 -0.0990  0.0796
 1834W        W 2805   1.899   8.542   5.974  0.3831 -0.1448  0.1045
 1835W        W 2806  11.632   1.206   8.058 -0.2272  0.0806  0.0553
 1836W        W 2807   9.936   3.792   9.082 -0.0563 -0.1493  0.2905
 1837W        W 2808   5.179  10.786  13.020 -0.0474  0.3342  0.2444
 1838W        W 2809   6.761  11.714   9.239  0.3838  0.0626 -0.0744
 1839W        W 2810   5.821   5.251  12.379 -0.2846 -0.2731 -0.2753
 1840W        W 2811   4.868   0.901   5.045  0.2214 -0.1031  0.0123
 1841W        W 2812   0.649  10.150  13.698 -0.4619 -0.1396  0.0782
 1842W        W 2813  12.409   5.329   5.460  0.3586 -0.1114  0.0821
 1843W        W 2814   0.938  11.633   6.155  0.1257  0.3399  0.0194
 1844W        W 2815   2.593   6.805   0.373 -0.2322 -0.1498 -0.0678
 1845W        W 2816  11.058   5.813   7.781  0.0537  0.2774 -0.0706
 1846W        W 2817  10.166   8.334  12.058  0.1458  0.0110  0.0199
 1847W        W 2818  10.291   7.919   7.190 -0.3603  0.0315  0.2085
 1848W        W 2819   8.151   9.179   3.725  0.0008 -0.1307 -0.4243
 1849W        W 2820  11.648   0.065   0.174  0.0765  0.2717  0.3321
 1850W        W 2821   8.606  10.223   8.518 -0.0277  0.2583  0.0059
 1851W        W 2822   9.313   8.749   9.338 -0.1247 -0.1451  0.1255
 1852W        W 2823   6.857   9.767   1.295 -0.4260 -0.0926  0.0995
 1853W        W 2824   0.837   4.709   3.147 -0.0255  0.0446 -0.0333
 1854W        W 2825   6.953   1.281   6.025 -0.1371  0.2362  0.1212
 1855W        W 2826  13.082   6.440   1.377  0.3042 -0.1030 -0.0068
 1856W        W 2827   9.818  10.855   1.444  0.2661 -0.0697  0.0044
 1857W        W 2828   7.990   0.006  11.846 -0.0933 -0.1163  0.2896
 1858W        W 2829   9.491   4.367   7.778  0.2311  0.0709  0.3249
 1859W        W 2830   6.967  13.267   9.943 -0.0431 -0.0141  0.1628
 1860W        W 2831  10.810   6.250   3.873 -0.0712 -0.2010  0.0492
 1861W        W 2832   0.695   5.453   0.397  0.1033  0.0964  0.4529
 1862W        W 2833  10.855   6.823   1.795 -0.1475  0.0119 -0.0530
 1863W        W 2834   6.733   0.016   3.720 -0.1850 -0.3260  0.1855
 1864W        W 2835   4.722   0.615   1.580  0.2719  0.0252  0.1778
 1865W        W 2836   4.908   8.125   1.319 -0.1172 -0.0184  0.0523
 1866W        W 2837   2.284  10.872   2.785  0.0272  0.0271 -0.1460
 1867W        W 2838  12.552   4.189   9.368 -0.4446  0.0251 -0.1224
 1868W        W 2839   8.434  11.562  11.404 -0.0379 -0.0870 -0.1003
 1869W        W 2840   2.984   9.846  13.024  0.2007 -0.0583  0.1681
 1870W        W 2841   6.021  10.993   9.410  0.1262  0.3724  0.0638
 1871W        W 2842   8.749   4.282   2.087  0.2465 -0.0447  0.3607
 1872W        W 2843  13.713  11.481  12.860  0.1151  0.0619  0.0519
 1873W        W 2844   5.039  12.719  10.503 -0.0026 -0.0925  0.0803
 1874W        W 2845   1.909  10.791   2.448  0.2311  0.0839 -0.1246
 1875W        W 2846   9.070  13.314   3.513  0.2880 -0.1064  0.4462
 1876W        W 2847   7.928  12.826  11.636 -0.1293  0.2576 -0.0193
 1877W        W 2848  10.182   2.313   0.695  0.0026  0.0146  0.0946
 1878W        W 2849   6.522  13.092   4.999 -0.1036 -0.0620 -0.1403
 1879W        W 2850  10.212   2.074   2.098  0.1069  0.2044 -0.1504
 1880W        W 2851  11.565   5.162  13.756  0.1691  0.3419  0.1141
 1881W        W 2852   4.106  13.080   3.067  0.2932 -0.1052 -0.1019
 1882W        W 2853   8.407   9.697   6.031  0.2100 -0.0393  0.2382
 1883W        W 2854   6.650   6.411   7.554 -0.2130 -0.2989  0.0147
 1884W        W 2855  11.486  10.897   6.259 -0.2341 -0.0931  0.0934
 1885W        W 2856  11.096  11.613   3.649  0.1236  0.1534  0.3675
 1886W        W 2857   1.646   0.848   3.945 -0.0966 -0.0523 -0.2854
 1887W        W 2858   6.036   9.960  10.218 -0.0846  0.2684 -0.2186
 1888W        W 2859   7.391   5.789   1.323  0.2809  0.1535  0.1144
 1889W        W 2860   0.005   9.453   1.274  0.1325  0.2184 -0.0168
 1890W        W 2861  11.056   3.485   3.401 -0.1460 -0.0034 -0.1489
 1891W        W 2862   8.131   9.632   0.663  0.3846  0.1648 -0.0722
 1892W        W 2863   1.435  13.045   1.617  0.1116 -0.0030  0.1536
 1893W        W 2864   0.572   5.266   5.453 -0.1913 -0.1331  0.0117
 1894W        W 2865   5.437   5.658  10.008 -0.5885  0.0620 -0.1772
 1895W        W 2866   6.694   0.901   8.267  0.2020  0.2288 -0.2779
 1896W        W 2867   8.928   6.285   4.554  0.0725  0.1307  0.2872
 1897W        W 2868   0.422   4.023   2.361 -0.3045  0.2079 -0.1767
 1898W        W 2869   9.212   1.670   3.987  0.4738 -0.2266  0.1169
 1899W        W 2870   4.822   5.294  10.608 -0.0999  0.0296 -0.2272
 1900W        W 2871   4.194  10.235   7.785  0.0810  0.0072  0.1612
 1901W        W 2872  11.588  10.033   8.687  0.0436 -0.2960 -0.1559
 1902W        W 2873   3.534   6.614   4.300  0.2835 -0.0958 -0.1806
 1903W        W 2874   5.888   1.302   0.431 -0.0451 -0.1299 -0.2573
 1904W        W 2875   0.476   7.947   6.366  0.2145 -0.2789 -0.0809
 1905W        W 2876   9.220   9.782   9.639  0.2015  0.0643  0.0365
 1906W        W 2877   4.046   3.901   7.216  0.2754 -0.2131 -0.1992
 1907W        W 2878  11.837  10.033   9.382 -0.0420 -0.0643  0.0483
 1908W        W 2879  11.390   2.332  11.305 -0.0349 -0.5128 -0.1289
 1909W        W 2880   6.356   3.942   8.444 -0.1975  0.0674 -0.1399
 1910W        W 2881   6.903  11.300   3.277  0.3284 -0.3792  0.0889
 1911W        W 2882   6.734   0.277  11.955 -0.3566 -0.3561 -0.0521
 1912W        W 2883   7.185   4.690   6.387 -0.1250 -0.2592  0.0307
 1913W        W 2884   4.801  13.092  12.563 -0.0421  0.0825 -0.1255
 1914W        W 2885   7.986   4.144   2.582  0.2046  0.0288  0.0631
 1915W        W 2886   4.648   2.156  12.939  0.2013  0.0151 -0.1170
 1916W        W 2887  13.107   4.233   7.683 -0.1272  0.0175  0.2462
 1917W        W 2888   3.345   8.785   3.198 -0.2691  0.1713  0.2573
 1918W        W 2889  12.900  12.836   8.258 -0.0043 -0.2018  0.0203
 1919W        W 2890   6.523   8.558   8.581  0.0618 -0.0623  0.1891
 1920W        W 2891  11.249   4.489   3.954 -0.3112  0.0629  0.0001
 1921W        W 2892  10.229   2.464   1.160 -0.2572 -0.3372  0.0217
 1922W        W 2893  13.435   2.965  10.499 -0.1907  0.0452  0.2596
 1923W        W 2894   6.508   8.126   6.310 -0.0148  0.1958 -0.1764
 1924W        W 2895   1.686   1.184   0.260  0.0530  0.0302  0.1866
 1925W        W 2896   8.515   6.810  12.383 -0.0541  0.1047 -0.1104
 1926W        W 2897   4.103   2.818  10.254  0.1709 -0.1883  0.1666
 1927W        W 2898   3.223   9.995   9.551 -0.0750 -0.1751  0.1342
 1928W        W 2899   2.834   5.742   6.809 -0.2105  0.2799  0.0066
 1929W        W 2900  13.794   9.184   8.846 -0.1740  0.4042 -0.2778
 1930W        W 2901  13.659   3.560  12.759  0.0492  0.0832  0.0221
 1931W        W 2902   9.764  12.893  10.348 -0.2695  0.1137 -0.0481
 1932W        W 2903   8.190   3.347  12.107 -0.2027 -0.1384 -0.1601
 1933W        W 2904   6.761   9.674   6.214 -0.1026  0.0561 -0.0320
 1934W        W 2905   7.436   0.827   4.789  0.3451 -0.0850  0.2283
 1935W        W 2906  11.471   6.751   7.769 -0.1426  0.0803 -0.1510
 1936W        W 2907   6.262  12.958   6.354 -0.1567 -0.0409 -0.2444
 1937W        W 2908   0.068   4.444   1.114 -0.0085  0.0507 -0.0066
 1938W        W 2909  10.900   6.640   0.779  0.1270 -0.0609  0.3553
 1939W        W 2910   8.145   9.093   1.433  0.2904 -0.0229  0.0713
 1940W        W 2911   5.069  13.388  11.504  0.3525 -0.1321 -0.0524
 1941W        W 2912   0.714   3.420   6.509 -0.1118  0.0341  0.2240
 1942W        W 2913   3.356   5.811   9.971 -0.1092  0.1916 -0.1061
 1943W        W 2914   7.030  12.842   9.669 -0.3312 -0.2334  0.1868
 1944W        W 2915  10.440  11.765   9.411  0.1984  0.2031 -0.0077
 1945W        W 2916  11.566   7.062   2.599 -0.2956 -0.4764 -0.0226
 1946W        W 2917  10.613  10.477   9.611  0.0110 -0.2053 -0.0623
 1947W        W 2918   9.661  11.400   9.324  0.1576 -0.1772  0.0915
 1948W        W 2919   6.943   7.953   3.526 -0.1068  0.3045  0.3536
 1949W        W 2920   3.314   3.615  12.213  0.0148  0.1240 -0.0368
 1950W        W 2921   1.167   2.851   9.220 -0.0210 -0.0643  0.0200
 1951W        W 2922   3.577  11.742   5.261 -0.2330 -0.1073 -0.0610
 1952W        W 2923   8.959   3.361  12.822 -0.0397  0.2553  0.1729
 1953W        W 2924   9.274   1.768   2.245  0.2179 -0.2214 -0.2596
 1954W        W 2925   9.162   6.587  13.160 -0.4495  0.0994  0.0504
 1955W        W 2926   1.879   1.005   8.150  0.2590 -0.0556 -0.1799
 1956W        W 2927   3.211  13.885   4.177  0.1452 -0.3156  0.1967
 1957W        W 2928   1.007   4.669  11.706 -0.3843 -0.0713  0.2557
 1958W        W 2929  11.490   5.770   8.548  0.3071 -0.1434  0.0111
 1959W        W 2930   0.110   1.926   9.977 -0.2419 -0.0851 -0.0060
 1960W        W 2931   5.212   5.134   3.482  0.1596 -0.2935 -0.0489
 1961W        W 2932  11.400   9.878   9.173 -0.1921 -0.0757  0.2419
 1962W        W 2933  12.016  10.413  10.115 -0.2167  0.1936  0.1983
 1963W        W 2934  10.261  13.401   3.444 -0.0387  0.0127 -0.1023
 1964W        W 2935   9.376   0.613  13.291 -0.3442  0.0403  0.2622
 1965W        W 2936   8.110   5.541  13.509 -0.4019 -0.0670 -0.3054
 1966W        W 2937   8.856   5.426   1.363 -0.0034 -0.2386 -0.4044
 1967W        W 2938   2.963   0.057  13.345  0.1094 -0.1890  0.0946
 1968W        W 2939   4.921   5.135   5.707 -0.2513 -0.1777 -0.1596
 1969W        W 2940  13.394   9.897   9.910 -0.4165  0.3892  0.1633
 1970W        W 2941   7.981  12.725   8.470  0.1721 -0.3532  0.0487
 1971W        W 2942   5.261   7.262   6.091  0.0307  0.0551 -0.2424
 1972W        W 2943   9.336   5.700   6.354 -0.0400  0.1397  0.0203
 1973W        W 2944   7.794   3.356   1.701  0.0705  0.2241 -0.3423
 1974W        W 2945  12.951  13.537  12.301 -0.1740  0.0473 -0.1101
 1975W        W 2946   2.075  12.382   6.694  0.1281  0.0064 -0.0382
 1976W        W 2947   7.695   1.521   0.933  0.6317  0.1991 -0.1164
 1977W        W 2948  10.475  11.498   0.460  0.3008 -0.1046 -0.0683
 1978W        W 2949   8.776   2.127   4.814  0.0079  0.3904  0.0708
 1979W        W 2950  11.166   5.759   3.140  0.4413  0.2789  0.2146
 1980W        W 2951   3.741   9.567   6.120  0.3071  0.5172 -0.0980
 1981W        W 2952   7.089   1.429   0.845 -0.0269 -0.0807  0.3765
 1982W        W 2953  10.535   2.498   9.878 -0.2173 -0.0423  0.4821
 1983W        W 2954   5.129  13.336   6.393 -0.1168  0.3031 -0.3642
 1984W        W 2955  12.107  13.789  13.728  0.0950 -0.1982 -0.2051
 1985W        W 2956  12.350  12.809  13.180  0.1406 -0.3035 -0.1468
 1986W        W 2957   5.679   5.135   7.826 -0.1163  0.0839 -0.2287
 1987W        W 2958   1.653   6.467   8.062  0.0290 -0.0563  0.0535
 1988W        W 2959  12.328   7.625  13.030 -0.2443 -0.4261 -0.1414
 1989W        W 2960   2.626  13.187  12.945 -0.1908 -0.3529  0.1711
 1990W        W 2961   6.986   5.447   1.079 -0.1582  0.0357 -0.1577
 1991W        W 2962   1.344   1.989   2.531 -0.1397  0.0796  0.0544
 1992W        W 2963   5.697   9.180  10.896 -0.0152  0.2352  0.1713
 1993W        W 2964  11.942  12.741  12.798  0.2034 -0.2608  0.2103
 1994W        W 2965   2.476   5.931   7.660 -0.3006  0.0185  0.0819
 1995W        W 2966  13.667   1.615   4.274 -0.0685  0.0357  0.0106
 1996W        W 2967  10.769   9.423  10.303 -0.1179 -0.3528 -0.3534
 1997W        W 2968  11.381  10.555  12.777  0.0287  0.1248 -0.0512
 1998W        W 2969   0.882   2.172   8.014  0.1756  0.1160 -0.3823
 1999W        W 2970   7.402   7.695   5.034  0.2849  0.1519 -0.0673
 2000W        W 2971   3.943   9.116  12.530  0.0978  0.0493 -0.1204
 2001W        W 2972  12.478   3.441   3.236  0.2692  0.0439 -0.2028
 2002W        W 2973  11.301   3.691   9.671  0.1264 -0.0038  0.1556
 2003W        W 2974   0.585  11.478  11.149 -0.3060  0.2540 -0.4431
 2004W        W 2975   8.101   2.839   8.641 -0.3867 -0.2097  0.4220
 2005W        W 2976   6.053   1.853   6.533 -0.1224  0.2593 -0.1505
 2006W        W 2977  11.552   0.219   6.096  0.0181  0.0223 -0.2330
 2007W        W 2978   8.582   1.199   0.107 -0.0665  0.1859  0.0848
 2008W        W 2979   1.554   3.524   7.395  0.0260 -0.2338 -0.0898
 2009W        W 2980   6.814   6.566   4.506 -0.2592  0.0466 -0.1685
 2010W        W 2981  10.416   4.017   7.892 -0.1210 -0.2288 -0.0217
 2011W        W 2982  13.860   4.109   1.939  0.0059  0.2903  0.2925
 2012W        W 2983   8.239   8.265  13.564  0.0926 -0.0697  0.1101
 2013W        W 2984   9.012   2.038   8.778 -0.2149 -0.1626  0.0151
 2014W        W 2985  11.543   4.996   9.268  0.0893  0.2734 -0.4905
 2015W        W 2986  10.181   1.301   8.163 -0.0877 -0.2559 -0.1179
 2016W        W 2987   1.484   0.438   0.242 -0.1150  0.0046  0.4001
 2017W        W 2988   3.936   6.504  10.733  0.2005 -0.1536  0.1411
 2018W        W 2989  12.900  10.859   9.214  0.2548 -0.3866 -0.1749
 2019W        W 2990   8.224  11.475   8.499 -0.0946  0.2527  0.1216
 2020W        W 2991   3.410  12.256   5.894 -0.1857 -0.1481 -0.3747
 2021W        W 2992   6.540   8.131   8.894  0.1098 -0.1375  0.3075
 2022W        W 2993   8.817   4.438   7.866 -0.0688 -0.0082 -0.2509
 2023W        W 2994   6.606  11.400  13.068 -0.0957 -0.0430  0.4409
 2024W        W 2995   0.079   8.247  10.863 -0.1564 -0.1932 -0.3371
 2025W        W 2996  13.324   3.745  12.221  0.0810  0.1287 -0.0269
 2026W        W 2997   7.190   0.801   8.220 -0.0341 -0.0211 -0.1454
 2027W        W 2998  12.982  11.947   5.933 -0.1839  0.0064 -0.2939
 2028W        W 2999   4.564  10.282  13.863  0.3827  0.1355  0.2011
 2029W        W 3000   0.484   5.374   1.346 -0.1818 -0.0351 -0.1477
 2030W        W 3001   2.368   1.149   7.977 -0.3099 -0.3355  0.1025
 2031W        W 3002   3.955   3.492  11.638 -0.0683 -0.2953  0.0627
 2032W        W 3003   0.288   1.575   9.652 -0.0124 -0.0283 -0.3781
 2033W        W 3004   7.271   6.921  10.855  0.0133 -0.2100 -0.1912
 2034W        W 3005   8.268   2.687  10.376 -0.1099 -0.1038  0.0199
 2035W        W 3006   9.476   3.207   2.161  0.3843 -0.0281 -0.0319
 2036W        W 3007  11.326   8.204  13.312 -0.0452 -0.1345 -0.1702
 2037W        W 3008   9.587   8.845   8.491  0.2685 -0.0398  0.1502
 2038W        W 3009   6.185  10.123   7.972 -0.0997  0.2266  0.1006
 2039W        W 3010  10.198   6.939   3.483  0.3895  0.0176 -0.0053
 2040W        W 3011  13.045   6.564   6.382 -0.1262 -0.0870 -0.0493
 2041W        W 3012   1.051   7.453   8.015  0.1526  0.0062 -0.0698
 2042W        W 3013   9.043  10.996   5.296 -0.0484  0.1664 -0.1175
 2043W        W 3014   2.503   6.951  11.726 -0.2916 -0.0990  0.4551
 2044W        W 3015   0.261   2.684   2.772 -0.2352 -0.3647  0.1118
 2045W        W 3016  13.075  12.995  10.176 -0.0469  0.1654 -0.0589
 2046W        W 3017   2.528   8.981   0.703  0.3293  0.0437  0.1695
 2047W        W 3018  10.004  13.073  12.340  0.2007  0.1626 -0.0577
 2048W        W 3019  10.418  11.134   3.137 -0.1743  0.2098 -0.1968
 2049W        W 3020   5.352   5.538  11.458  0.1328  0.2296  0.1175
 2050W        W 3021   0.700   5.110   2.624 -0.0929  0.0420  0.0278
 2051W        W 3022   8.566   3.566  10.299  0.0147 -0.2594  0.1054
 2052W        W 3023  11.093   7.706   6.277 -0.0947  0.1832 -0.2306
 2053W        W 3024  11.035   7.503   5.662 -0.0639  0.1046  0.0180
 2054W        W 3025   8.951   3.952   6.918 -0.0816 -0.3502 -0.0874
 2055W        W 3026   0.972   9.817   2.231  0.0428  0.0817 -0.0230
 2056W        W 3027   7.314   7.960  13.497 -0.1485  0.0495 -0.1817
 2057W        W 3028   7.064  13.298  11.784 -0.1689  0.1021  0.0800
 2058W        W 3029   8.492   6.505   7.717  0.2464  0.2570 -0.0176
 2059W        W 3030   2.560  10.478   7.491 -0.0666  0.3535  0.0019
 2060W        W 3031   8.733   2.944   6.293 -0.0494  0.2505 -0.0823
 2061W        W 3032   9.289   1.849   3.481  0.0976  0.1659 -0.1307
 2062W        W 3033   6.564  10.478   3.511  0.3506 -0.1005  0.1113
 2063W        W 3034  12.560   3.735  11.802 -0.0717 -0.0544  0.0715
 2064W        W 3035   7.345   4.443  10.288 -0.1944 -0.0078  0.0298
 2065W        W 3036  10.726   5.197  11.328 -0.0760 -0.0240 -0.0865
 2066W        W 3037   8.482   7.522  10.178 -0.1866 -0.3231  0.0730
 2067W        W 3038  11.377  12.101   9.508 -0.1656  0.0651 -0.1370
 2068W        W 3039   5.447   7.200  12.557  0.1173  0.0832 -0.2186
 2069W        W 3040  11.815   5.222  13.303 -0.2308 -0.0715  0.0479
 2070W        W 3041  11.932   2.424   5.124 -0.0716 -0.1149 -0.2070
 2071W        W 3042   3.624   5.671   8.640  0.1397  0.0922 -0.0088
 2072W        W 3043   1.163   5.388   2.792  0.1717 -0.0783  0.0669
 2073W        W 3044   9.217  13.880   2.696 -0.1685  0.0428  0.3293
 2074W        W 3045   9.102   0.536   7.862  0.0968  0.2233 -0.0582
 2075W        W 3046   8.947   9.452   7.837  0.0231  0.3187  0.0457
 2076W        W 3047   9.966   9.805   7.292 -0.1685  0.0560  0.1864
 2077W        W 3048   2.595   6.083   8.153 -0.1186  0.0006  0.0096
 2078W        W 3049   7.112   6.686  10.420  0.0301 -0.3666  0.2523
 2079W        W 3050   4.227  12.187   2.669 -0.0489  0.1531 -0.0041
 2080W        W 3051   3.224   3.208   1.707  0.0656  0.1274 -0.3944
 2081W        W 3052   2.191   0.082   8.151  0.1990 -0.0027  0.1327
 2082W        W 3053   9.778   3.043   6.423 -0.2258  0.0807  0.2780
 2083W        W 3054  12.748   5.636   5.666  0.0252  0.4122  0.1742
 2084W        W 3055   6.275   3.991   9.347 -0.0666 -0.2702  0.0698
 2085W        W 3056  10.265  12.414  13.199 -0.1440 -0.0277 -0.0913
 2086W        W 3057   2.790   9.696   7.367 -0.2158  0.0374 -0.0465
 2087W        W 3058  11.857   2.827   4.424  0.2738 -0.0017 -0.1339
 2088W        W 3059   4.726   8.099   8.228  0.1692  0.1673 -0.1096
 2089W        W 3060  13.263   9.092   6.552 -0.2145 -0.3182 -0.2707
 2090W        W 3061   3.309   6.906  12.685  0.1569  0.0734  0.0647
 2091W        W 3062  10.091   8.347   0.978 -0.0623 -0.0527 -0.0209
 2092W        W 3063   8.814   0.301   3.822  0.0329 -0.1046  0.1029
 2093W        W 3064  11.357  12.878   6.692  0.0742  0.2766  0.2234
 2094W        W 3065   4.488   0.408   4.462  0.3575 -0.2764 -0.1347
 2095W        W 3066   0.199   8.875   8.657 -0.1489  0.2663  0.0998
 2096W        W 3067  10.218   1.879   1.623 -0.0014 -0.0108  0.0066
 2097W        W 3068   9.576   6.452   3.921  0.1473  0.1135  0.1240
 2098W        W 3069   7.359   6.095  10.562  0.0776  0.0013  0.0565
 2099W        W 3070  12.553   9.851  10.109 -0.1767  0.1567  0.2898
 2100W        W 3071  12.004   3.262   5.639 -0.2197 -0.1504  0.0557
 2101W        W 3072   6.290   1.230   5.690 -0.2821  0.3626 -0.0111
 2102W        W 3073   9.681   5.426   7.619  0.0358  0.1636  0.0956
 2103W        W 3074  13.638   6.543   5.198  0.0364  0.3279  0.1193
 2104W        W 3075   3.645  12.896  10.453 -0.0386  0.1145  0.1120
 2105W        W 3076   4.438   5.979  10.264  0.0054  0.3501  0.1839
 2106W        W 3077   3.554   3.690   4.010  0.3966 -0.0399  0.0344
 2107W        W 3078   6.503   3.518   3.322  0.1157 -0.0887 -0.1975
 2108W        W 3079  11.049   9.034  13.516  0.2539  0.3619  0.3300
 2109W        W 3080  10.000   6.668   0.783 -0.1323 -0.1926 -0.0815
 2110W        W 3081   9.221   1.140   9.903 -0.0418 -0.0509 -0.0313
 2111W        W 3082   1.638  12.483   4.576  0.1253  0.4365  0.0936
 2112W        W 3083   8.530  11.478   8.103 -0.3504 -0.0023  0.0103
 2113W        W 3084   2.744  12.688   6.264  0.2734 -0.0260 -0.1027
 2114W        W 3085   7.529   6.372   8.815 -0.1939 -0.2938  0.0917
 2115W        W 3086  12.886   2.715  11.320 -0.0385 -0.1116  0.1005
 2116W        W 3087   7.115  10.616  10.092  0.1953  0.1479 -0.0577
 2117W        W 3088   9.543  11.754   9.811  0.0709  0.0921  0.1035
 2118W        W 3089   7.324   1.685   2.519 -0.0081  0.3204 -0.1676
 2119W        W 3090   3.422   9.625   4.432 -0.1103  0.0582  0.1872
 2120W        W 3091  13.068   8.983   3.783 -0.0599 -0.1308 -0.2181
 2121W        W 3092   3.427   7.682  10.954 -0.0643  0.1826  0.1203
 2122W        W 3093   6.254   2.095   7.511  0.0459 -0.1314 -0.0098
 2123W        W 3094   3.819   9.584   8.731  0.1132 -0.2098 -0.1553
 2124W        W 3095   0.578  11.363   1.644  0.2505 -0.0038  0.1128
 2125W        W 3096   4.323   4.592  10.589 -0.0861 -0.3679 -0.0784
 2126W        W 3097   5.649  10.634  13.515  0.1168 -0.4554 -0.1363
 2127W        W 3098   1.128   6.777   2.954  0.1157  0.1802 -0.3337
 2128W        W 3099   8.848   6.849   7.073  0.1573  0.1145  0.0349
 2129W        W 3100  13.071  11.939  13.575  0.1592 -0.0442  0.0638
 2130W        W 3101   5.705   5.009   6.448 -0.3446  0.0551 -0.2230
 2131W        W 3102   5.091   8.625   4.720  0.0571 -0.0115 -0.0294
 2132W        W 3103   5.817  13.326   8.163 -0.0872 -0.0660 -0.0635
 2133W        W 3104   0.017   1.994   9.459 -0.1716 -0.3153  0.2263
 2134W        W 3105   0.038   3.579  10.981 -0.1843 -0.1504 -0.2747
 2135W        W 3106   2.872   2.235  12.734 -0.0185 -0.0445  0.1163
 2136W        W 3107  12.802  10.212   6.036  0.0404  0.0848 -0.1497
 2137W        W 3108   9.037   7.450   2.028  0.2741 -0.0355  0.1464
 2138W        W 3109  10.398  13.075   7.381  0.4909  0.2809 -0.0440
 2139W        W 3110  13.804   5.908   0.883  0.1528 -0.0794  0.1361
 2140W        W 3111   1.665   0.319  12.367 -0.1385  0.0522 -0.2315
 2141W        W 3112   0.173   6.435  12.815  0.0045  0.1056 -0.1058
 2142W        W 3113   4.593   3.437   4.846  0.2948  0.3424  0.1780
 2143W        W 3114   2.065   5.984  13.336 -0.0045 -0.0511 -0.2063
 2144W        W 3115   1.961  10.106  11.665  0.0350  0.1394  0.0343
 2145W        W 3116  13.450   5.725  13.823  0.1252  0.4406 -0.2130
 2146W        W 3117  10.263   3.856   4.074  0.2956 -0.0357  0.0546
 2147W        W 3118  12.160   3.073   4.125  0.0808 -0.2748  0.1199
 2148W        W 3119   7.570  11.865   2.657 -0.2678  0.4527 -0.0389
 2149W        W 3120   0.108   2.332   1.871 -0.1547 -0.0629 -0.1375
 2150W        W 3121   5.857   8.828   9.336 -0.3983 -0.1680 -0.4380
 2151W        W 3122  11.510   3.495   3.200  0.1275 -0.0165 -0.0036
 2152W        W 3123   9.143   5.182   6.390  0.2053  0.1362  0.2731
 2153W        W 3124   7.411   9.766  10.756 -0.1318 -0.0971  0.1999
 2154W        W 3125   1.023  12.362   4.638  0.2373  0.2182 -0.2091
 2155W        W 3126   4.751   9.850   4.371  0.1356 -0.0036  0.0820
 2156W        W 3127   4.559   7.704  11.967 -0.2589  0.0155  0.4816
 2157W        W 3128  12.226  13.148   1.740 -0.0324 -0.2464  0.0116
 2158W        W 3129  12.193   5.053   0.680 -0.2102 -0.1345  0.0343
 2159W        W 3130   4.982  12.103  13.622 -0.0886  0.0217 -0.5316
 2160W        W 3131  13.792  10.159  11.100 -0.3314  0.1571  0.3233
 2161W        W 3132   5.389  12.674  10.126 -0.0259  0.2566  0.1243
 2162W        W 3133   1.267   3.023  11.714 -0.3151  0.0293  0.2381
 2163W        W 3134  12.026   2.440   9.904 -0.2172  0.0489  0.1648
 2164W        W 3135   0.686   7.671   6.007 -0.3304 -0.4502  0.0155
 2165W        W 3136   4.609   2.783   0.971  0.2438  0.1437 -0.5082
 2166W        W 3137   7.388   0.437  12.798 -0.1019 -0.0559 -0.1722
 2167W        W 3138   8.517   7.588   5.296 -0.0516  0.2616 -0.1680
 2168W        W 3139  10.243  10.044   1.493 -0.1513 -0.1949 -0.3199
 2169W        W 3140   8.965   4.013  12.092  0.3265 -0.1678  0.2673
 2170W        W 3141   7.539   6.555   7.914  0.2755 -0.0447 -0.0299
 2171W        W 3142   5.815   5.308  12.883 -0.1641  0.0601 -0.2092
 2172W        W 3143   6.387   1.364   5.191 -0.2963  0.0454  0.1195
 2173W        W 3144   5.986  10.381  12.778 -0.1889 -0.1096 -0.1718
 2174W        W 3145  13.730   6.796  10.811  0.0865 -0.0619  0.0177
 2175W        W 3146  13.697   8.335   0.853 -0.2404  0.1852  0.0127
 2176W        W 3147  12.221   0.429   5.209  0.0455 -0.0108 -0.1990
 2177W        W 3148  11.377   5.970   0.069  0.1543 -0.2184 -0.2606
 2178W        W 3149   6.138  12.246   1.306  0.3082  0.3095  0.0023
 2179W        W 3150   7.770   1.094   1.649  0.1844  0.2161  0.0576
 2180W        W 3151   7.644   1.085   5.761  0.0842  0.0599 -0.1217
 2181W        W 3152  12.193   7.656  13.538  0.4242 -0.0937 -0.0208
 2182W        W 3153   4.981   2.286  13.751 -0.1722  0.1333 -0.0374
 2183W        W 3154   4.614  12.576   5.907 -0.1255  0.0755 -0.0119
 2184W        W 3155   7.123  12.412  13.321  0.2007 -0.2227  0.1540
 2185W        W 3156   1.703   8.043   1.448 -0.2646  0.0817  0.1281
 2186W        W 3157   3.265  10.362   6.079 -0.1538 -0.1398 -0.2558
 2187W        W 3158   1.836  13.687   3.198  0.0477 -0.0620 -0.0115
 2188W        W 3159  11.259   6.396   4.820  0.0648  0.1126  0.2252
 2189W        W 3160   7.571   7.323   2.954  0.0757  0.0029  0.2327
 2190W        W 3161   2.887   3.690  13.724  0.2986 -0.0085  0.1393
 2191W        W 3162  13.709   4.492   5.869  0.0122 -0.1152 -0.0896
 2192W        W 3163  13.379   4.146   1.698 -0.0315 -0.0801  0.1493
 2193W        W 3164  10.853   0.046  13.559 -0.1151  0.3976 -0.1796
 2194W        W 3165   9.666  11.521   5.890 -0.0410  0.2164 -0.3317
 2195W        W 3166   8.678   7.392  13.766 -0.2671  0.2199  0.0710
 2196W        W 3167   6.584   9.718   7.646  0.1368  0.0800 -0.1125
 2197W        W 3168   4.145   7.232   2.811  0.0909 -0.1762 -0.1161
 2198W        W 3169   0.487   8.065   1.445  0.2370  0.3124  0.1870
 2199W        W 3170  11.128   4.832   8.575 -0.0015  0.1148  0.2307
 2200W        W 3171  13.411   5.388  10.764  0.2000 -0.0323 -0.0557
 2201W        W 3172   1.639  10.076  12.594 -0.3353  0.0078 -0.1451
 2202W        W 3173  11.201   2.570   2.381  0.0500 -0.1107 -0.1477
 2203W        W 3174   5.921   0.446   4.154  0.0604  0.2165  0.3305
 2204W        W 3175  12.996   8.083   7.369  0.0148 -0.3362 -0.2875
 2205W        W 3176   9.089   1.364   8.399 -0.0075  0.3411  0.1062
 2206W        W 3177   8.835   9.765   8.553 -0.0695 -0.1552  0.1152
 2207W        W 3178   0.739   6.173   9.406 -0.1466  0.1797  0.0623
 2208W        W 3179   3.147   5.073   2.721  0.2931 -0.0095 -0.0518
 2209W        W 3180   5.944   5.364   0.215 -0.1158 -0.0850 -0.0282
 2210W        W 3181   0.335   8.395   5.100 -0.1578  0.0135 -0.0495
 2211W        W 3182  11.422   3.626   3.747 -0.1833 -0.0281  0.0092
 2212W        W 3183  12.116   7.230  12.009  0.6809 -0.1479 -0.1638
 2213W        W 3184  10.223  11.038  12.249  0.1352 -0.1008  0.2171
 2214W        W 3185   8.207   9.137  13.072  0.1889  0.1028 -0.1905
 2215W        W 3186   5.521   9.630   1.740 -0.1312 -0.3161  0.0752
 2216W        W 3187   8.789  11.650   2.757  0.1037  0.2005  0.0225
 2217W        W 3188  13.541   3.803   6.552 -0.0572 -0.1499 -0.0741
 2218W        W 3189   7.683  12.895  13.568 -0.1298 -0.4806  0.0047
 2219W        W 3190  10.466  11.204   6.341 -0.0088 -0.0982 -0.0764
 2220W        W 3191   0.189   4.021   2.826 -0.3106 -0.0886 -0.2036
 2221W        W 3192  12.382   1.054   6.989 -0.1784 -0.1733  0.0925
 2222W        W 3193   4.215   1.537   6.898  0.0431  0.0570  0.1260
 2223W        W 3194   4.993  13.053   3.333  0.1179  0.0252  0.4078
 2224W        W 3195  12.619   4.672   7.901  0.1247  0.0150  0.0380
 2225W        W 3196   4.680  11.041   4.898 -0.0057  0.2306  0.1403
 2226W        W 3197   8.884   5.773   8.045 -0.0509  0.2461  0.1061
 2227W        W 3198   7.667  10.512  10.174 -0.0010 -0.0785 -0.1322
 2228W        W 3199   4.327  12.119   5.687 -0.2205  0.0408 -0.0303
 2229W        W 3200   9.589  12.728   7.064  0.0432  0.1122  0.0631
 2230W        W 3201  11.132  10.087   6.464 -0.5403 -0.0180 -0.1755
 2231W        W 3202  12.941   3.756   4.171  0.0538  0.1511 -0.2339
 2232W        W 3203  12.245   5.683   5.848 -0.0699 -0.2747 -0.0138
 2233W        W 3204   3.927   8.156   4.836  0.1166 -0.1419  0.1336
 2234W        W 3205  12.748   1.892   4.217  0.2929 -0.0500 -0.3550
 2235W        W 3206  10.517   1.667  13.168  0.2394 -0.3634  0.2011
 2236W        W 3207   9.793  10.748  11.330  0.1936  0.1012  0.1600
 2237W        W 3208  11.881   6.954  12.379 -0.0163 -0.0280 -0.4403
 2238W        W 3209   9.255  11.543  10.242 -0.2871  0.1179  0.0151
 2239W        W 3210   8.170   5.434   3.596 -0.2097  0.1278 -0.3860
 2240W        W 3211  13.844   6.350   3.886 -0.0919 -0.0090  0.0376
 2241W        W 3212   4.733  13.121   1.236  0.0462  0.4093  0.1399
 2242W        W 3213  10.393   0.733   4.793  0.0302  0.2769  0.0375
 2243W        W 3214   2.175   7.920   7.069  0.1584  0.1645 -0.0519
 2244W        W 3215   4.461   3.774   6.261 -0.2597  0.1166  0.0348
 2245W        W 3216   7.597   3.464   2.308  0.3033 -0.1938 -0.0283
 2246W        W 3217   4.186   3.389  13.275 -0.1437 -0.2492 -0.1898
 2247W        W 3218  10.778   8.758   8.033 -0.1189 -0.2760  0.2182
 2248W        W 3219   4.169   8.535   9.770 -0.0168 -0.0611  0.1497
 2249W        W 3220   4.919  12.758   6.575  0.1679  0.2223  0.1655
 2250W        W 3221   9.374   6.208  11.777  0.1347  0.0856 -0.1286
 2251W        W 3222   7.916  13.048   4.084  0.0506 -0.3156 -0.2295
 2252W        W 3223  12.358   8.066  11.524 -0.4488  0.3732 -0.0666
 2253W        W 3224  10.557  11.341   9.632  0.0750 -0.0945  0.5536
 2254W        W 3225   0.028   3.090   1.386 -0.2640  0.2123 -0.2916
 2255W        W 3226  12.877  10.474   1.507  0.0857 -0.0412 -0.1901
 2256W        W 3227   4.929  10.631   2.885  0.1157  0.0329 -0.2151
 2257W        W 3228   4.459  12.194   6.204  0.0444 -0.0680 -0.0575
 2258W        W 3229   9.811   6.112   0.705 -0.1522 -0.2422  0.1826
 2259W        W 3230   3.019   5.531   6.303  0.0782  0.2298  0.1030
 2260W        W 3231   0.601   6.668   4.877 -0.3005 -0.0229 -0.0626
 2261W        W 3232   5.760  12.621  11.588 -0.2470  0.2267  0.2448
 2262W        W 3233  13.857   5.783   2.312  0.0211 -0.1664 -0.0964
 2263W        W 3234   0.863   4.143   2.114 -0.0584 -0.2323 -0.0744
 2264W        W 3235  12.769   7.795   6.495 -0.0041 -0.0477 -0.0646
 2265W        W 3236   8.114  12.220   4.094 -0.0695 -0.0863 -0.1785
 2266W        W 3237   2.192   4.257   5.694  0.0985  0.2113  0.0896
 2267W        W 3238   0.369   9.850   1.099  0.1899  0.0387  0.1209
 2268W        W 3239  11.589  12.713   5.903  0.2702  0.1906  0.2942
 2269W        W 3240   8.655   4.338   4.076  0.0248 -0.1668 -0.1787
 2270W        W 3241   0.327   3.539   2.176 -0.1998  0.0424  0.0255
 2271W        W 3242   0.611  12.419   2.129 -0.2689 -0.1371 -0.0848
 2272W        W 3243   4.519   0.407  12.914 -0.4274 -0.1421  0.3861
 2273W        W 3244   1.693   9.091   9.787 -0.1996 -0.2054 -0.1077
 2274W        W 3245  12.872   6.632  13.178  0.2737 -0.0538  0.1136
 2275W        W 3246   2.149   0.302  11.186  0.1019  0.2100 -0.3956
 2276W        W 3247  10.505   4.240  10.545  0.1622 -0.0801  0.0421
 2277W        W 3248   9.658   5.075   1.462 -0.3238 -0.2125 -0.1793
 2278W        W 3249   4.668   3.013  12.567  0.1659 -0.0495  0.1106
 2279W        W 3250  13.040   9.340   1.822 -0.1866  0.1544  0.0272
 2280W        W 3251   2.266   9.857  10.049 -0.1348  0.3485  0.0015
 2281W        W 3252   2.974   2.335   1.795 -0.0904 -0.0831 -0.3845
 2282W        W 3253   7.398   3.425   5.655  0.3092  0.0554 -0.1447
 2283W        W 3254   2.146   4.390  11.582 -0.0174 -0.0489 -0.1754
 2284W        W 3255  13.545   0.775  12.376  0.1207  0.1509  0.1555
 2285W        W 3256  11.506   6.363  11.110 -0.4518  0.0257 -0.0614
 2286W        W 3257   6.553  12.210  11.324 -0.0994  0.0443 -0.1805
 2287W        W 3258  12.449  10.536   8.053 -0.0204  0.1104  0.1256
 2288W        W 3259   2.004  13.751   1.318 -0.2442 -0.0988 -0.0698
 2289W        W 3260   3.962  10.145  11.413 -0.1147  0.1714 -0.1542
 2290W        W 3261   4.030   8.378  12.015 -0.2136 -0.0284  0.1494
 2291W        W 3262  10.439   7.081  12.565  0.0257 -0.0123  0.2986
 2292W        W 3263   8.744  13.864   1.899 -0.1513  0.1271  0.1002
 2293W        W 3264  11.796   6.317  11.985  0.1439  0.1759  0.4587
 2294W        W 3265   6.390  12.278   0.065  0.2130 -0.2732 -0.0818
 2295W        W 3266   8.628   3.999   5.985  0.0733 -0.2322  0.0838
 2296W        W 3267   2.391  13.439   1.118 -0.1338  0.2866  0.0088
 2297W        W 3268  11.303   8.845  11.361  0.0461 -0.0123  0.2067
 2298W        W 3269   8.393   7.842   1.720  0.0024  0.1322 -0.2505
 2299W        W 3270   4.628   6.884   1.882 -0.3139  0.0282  0.1567
 2300W        W 3271   8.581   8.380   7.752 -0.0166 -0.2814 -0.2622
 2301W        W 3272   1.038  10.348   2.399  0.1113  0.1188 -0.1732
 2302W        W 3273  10.866  12.705   6.658 -0.0507  0.2404  0.0952
 2303W        W 3274  10.077   5.665   8.065 -0.0680  0.1922  0.3958
 2304W        W 3275  11.879  12.919   3.678  0.1440  0.2904 -0.0833
 2305W        W 3276   1.871  13.793   5.720 -0.0775 -0.0414  0.2182
 2306W        W 3277   9.404   5.894  12.173 -0.0940 -0.2833  0.2003
 2307W        W 3278   9.571   0.610   7.768 -0.0140  0.1472 -0.5497
 2308W        W 3279   1.273   7.942   0.556  0.0120  0.2672  0.0875
 2309W        W 3280   5.616   5.811   8.389 -0.0332 -0.2289  0.1537
 2310W        W 3281  11.538   4.692   9.721 -0.1223 -0.1378 -0.1025
 2311W        W 3282   8.438   2.225   0.992  0.2838 -0.2424  0.1626
 2312W        W 3283   0.620   8.456   3.335  0.0662 -0.1311  0.1745
 2313W        W 3284   8.471  11.424   0.129 -0.4325 -0.1371  0.1046
 2314W        W 3285   1.267   3.915  13.680  0.2157 -0.1491 -0.0475
 2315W        W 3286   9.409   9.152   5.751 -0.0627  0.2703  0.0819
 2316W        W 3287   2.078   2.215   1.417 -0.2036  0.1099 -0.1486
 2317W        W 3288  10.848  13.328   5.808 -0.2929 -0.1680  0.3064
 2318W        W 3289   1.635   8.738   0.454  0.1150  0.0622  0.0665
 2319W        W 3290   9.033   5.973  10.508 -0.1390 -0.1913  0.2347
 2320W        W 3291  10.409  11.692  11.379  0.0142  0.0274  0.0387
 2321W        W 3292   7.289   4.827   7.367  0.4596 -0.1199 -0.2351
 2322W        W 3293   1.425   4.622   3.228  0.2166 -0.0191  0.0420
 2323W        W 3294  12.809   7.185   5.367  0.0479  0.1740  0.1739
 2324W        W 3295  12.679   7.400   4.523 -0.1085 -0.2455 -0.1142
 2325W        W 3296   0.656   0.719   4.936 -0.0424  0.1880  0.1512
 2326W        W 3297   0.504  10.645  13.658  0.2781 -0.0353  0.0722
 2327W        W 3298  13.145  10.854  11.542 -0.4091 -0.0767 -0.1300
 2328W        W 3299   3.991   5.188   5.662 -0.2274 -0.0889 -0.2413
 2329W        W 3300  11.960   6.162  10.055  0.1877 -0.2885  0.1943
 2330W        W 3301   6.850   7.182  10.525  0.3013 -0.1814 -0.2174
 2331W        W 3302   9.620  12.512   3.297 -0.0949 -0.1561 -0.1054
 2332W        W 3303   0.714  10.132   4.167 -0.1420  0.2188  0.0276
 2333W        W 3304  12.334   6.158   2.517 -0.2402 -0.0943  0.0580
 2334W        W 3305   7.472   9.588   8.615  0.0454 -0.1258  0.2432
 2335W        W 3306  13.500   8.504   1.319  0.0742  0.0045  0.2150
 2336W        W 3307   0.830   7.807   8.358 -0.0072 -0.1013  0.0749
 2337W        W 3308   4.033  11.789   8.547  0.0900  0.3948 -0.0040
 2338W        W 3309  10.991  13.603  12.247  0.2600  0.1375 -0.0333
 2339W        W 3310   9.274   2.693   4.039  0.1231  0.2217  0.2006
 2340W        W 3311   1.074  13.090   7.564  0.1624 -0.1209  0.0410
 2341W        W 3312  13.012   7.326  12.396  0.1821  0.0093 -0.0173
 2342W        W 3313   4.871  10.850   9.253  0.0933  0.1497  0.2124
 2343W        W 3314   7.282   5.697   6.749 -0.2449 -0.0791  0.1030
 2344W        W 3315  13.559   0.246   9.869  0.1806 -0.1894  0.0760
 2345W        W 3316   7.137   9.444   5.759 -0.2378 -0.0083 -0.1278
 2346W        W 3317   5.598  12.032  12.260  0.3366 -0.0349  0.0758
 2347W        W 3318   4.747  13.276   7.269 -0.1736 -0.1452  0.0521
 2348W        W 3319   7.717   4.205   8.226  0.1638 -0.1392  0.0127
 2349W        W 3320   0.736   9.733   6.900  0.3227  0.0739 -0.2717
 2350W        W 3321   9.481   3.595  13.705  0.1600 -0.2359 -0.2049
 2351W        W 3322   3.556  10.396  11.877 -0.0955 -0.1363  0.2711
 2352W        W 3323   1.213   8.569   4.431  0.1887  0.0708 -0.3100
 2353W        W 3324  12.260  13.149   6.497  0.1040 -0.0480 -0.2149
 2354W        W 3325   2.191  12.878   2.054 -0.1635 -0.4871 -0.0921
 2355W        W 3326   1.035   7.983   9.283 -0.2756  0.0757 -0.3900
 2356W        W 3327   4.182   9.964   0.674 -0.2827  0.1178 -0.0103
 2357W        W 3328   4.936   4.786   3.246 -0.2022  0.3953  0.0121
 2358W        W 3329  11.621  10.563   3.333  0.0518 -0.2358 -0.0177
 2359W        W 3330   6.328   6.693   7.246 -0.0960 -0.0661 -0.1147
 2360W        W 3331   7.131   9.399   4.131 -0.1314 -0.2100 -0.0141
 2361W        W 3332  11.399  13.032   9.501 -0.0858 -0.0057  0.0299
 2362W        W 3333  11.389   4.462  10.942  0.0961 -0.3199  0.0397
 2363W        W 3334  12.604   8.161  10.582  0.3130  0.1029  0.3145
 2364W        W 3335   8.935   5.179  12.301 -0.1486  0.3233  0.0688
 2365W        W 3336   8.281   1.567   0.264  0.1415  0.0755  0.3163
 2366W        W 3337   8.366  13.760   2.852  0.0584  0.1202  0.0926
 2367W        W 3338   2.853   0.094  12.770 -0.2377 -0.0433  0.1091
 2368W        W 3339   3.887  12.934  11.920  0.3195  0.0480 -0.1999
 2369W        W 3340  10.791   0.346   5.493  0.2776  0.1681 -0.0676
 2370W        W 3341   1.905  10.223   3.865  0.2469  0.3892  0.0634
 2371W        W 3342  13.825   7.854   9.046 -0.0994  0.1447  0.1218
 2372W        W 3343  11.562   1.299   1.887 -0.1233  0.1599  0.0756
 2373W        W 3344  13.047   2.608   5.841 -0.1024  0.1310 -0.0939
 2374W        W 3345  10.759   0.316  11.726  0.0807  0.0716  0.1457
 2375W        W 3346   2.766   8.608   7.129 -0.2400  0.0252 -0.3126
 2376W        W 3347   1.356   6.977   9.798  0.1811  0.0062 -0.0543
 2377W        W 3348  12.181   1.036  10.500  0.0935 -0.2486 -0.3184
 2378W        W 3349  13.561   7.618   1.462  0.0434  0.0715 -0.1629
 2379W        W 3350   2.444   5.174  12.171 -0.1077 -0.0225 -0.0190
 2380W        W 3351  10.016   5.909  12.895 -0.2202 -0.0632  0.2249
 2381W        W 3352   3.263   7.463   5.913  0.1293  0.3428  0.3087
 2382W        W 3353   4.405   5.136  12.536  0.0042 -0.0737 -0.1868
 2383W        W 3354   6.677  10.447   9.172 -0.0484 -0.1739 -0.0841
 2384W        W 3355  13.253   6.580   0.926 -0.1980 -0.0928 -0.3392
 2385W        W 3356   1.967   6.446   0.692  0.1487  0.4055  0.2056
 2386W        W 3357  11.826   1.547  12.807 -0.3507 -0.1437  0.1715
 2387W        W 3358  10.239   7.929  11.746  0.0053  0.2784  0.2711
 2388W        W 3359  12.884  12.786   4.543 -0.2006  0.0061  0.0232
 2389W        W 3360   9.837  10.302   8.574  0.0312  0.0920 -0.0488
 2390W        W 3361   4.206   8.368  13.584  0.0707 -0.0073 -0.1022
 2391W        W 3362   9.488  12.010   3.958 -0.2021 -0.1016  0.3402
 2392W        W 3363  10.919   5.892  12.579  0.1034 -0.0875 -0.2719
 2393W        W 3364   7.702   9.242  10.295  0.1978 -0.2023  0.0724
 2394W        W 3365   1.029   1.400   1.504 -0.2795  0.1518 -0.0890
 2395W        W 3366   6.571   4.431   6.072  0.3227 -0.3999 -0.1012
 2396W        W 3367  11.402  11.305   3.469 -0.0450  0.2737  0.1037
 2397W        W 3368   8.391  11.692   1.134 -0.2115 -0.0182  0.0776
 2398W        W 3369   9.559   1.682   5.995  0.0079  0.1304 -0.2257
 2399W        W 3370  11.915   6.766   1.665  0.1151 -0.0405  0.0229
 2400W        W 3371  11.701   6.684   2.270  0.3020 -0.1469 -0.4667
 2401W        W 3372   0.208  13.585  10.622  0.0756 -0.3632  0.0612
 2402W        W 3373   4.271  11.225   5.559 -0.0151  0.0651 -0.1333
 2403W        W 3374   9.513   5.159   0.987  0.1898 -0.0142 -0.1676
 2404W        W 3375   3.236  12.084  10.441  0.1286 -0.0888 -0.1812
 2405W        W 3376   0.102   9.357  12.111 -0.2935 -0.0910  0.2436
 2406W        W 3377   0.406   0.495   8.511 -0.0675  0.1109  0.1847
 2407W        W 3378   6.148   2.162   4.320  0.0038  0.2795 -0.1214
 2408W        W 3379   5.620  10.171   1.815 -0.2549 -0.0082  0.1034
 2409W        W 3380   7.879   1.196   8.893 -0.0752 -0.0519 -0.2468
 2410W        W 3381  11.475   9.324   8.094 -0.3203 -0.1738  0.0584
 2411W        W 3382  13.017   5.091   8.227 -0.0156  0.0199 -0.0238
 2412W        W 3383  10.735   4.150   3.942  0.1651 -0.2158  0.1104
 2413W        W 3384   5.943   0.338   9.186 -0.0470  0.0114  0.2484
 2414W        W 3385   4.453   2.082   3.469  0.0262  0.0507  0.0387
 2415W        W 3386  10.781  13.098   8.888 -0.0252 -0.2128 -0.1515
 2416W        W 3387   9.340   3.163   8.248 -0.0439  0.0026 -0.1131
 2417W        W 3388   5.661   1.786   0.699  0.0115  0.0955  0.0498
 2418W        W 3389   0.569  13.526   6.473  0.2103  0.1732 -0.0314
 2419W        W 3390   1.627   8.125   0.166  0.1091  0.1470 -0.0072
 2420W        W 3391   4.972   3.788  13.764  0.0399  0.0950 -0.1439
 2421W        W 3392  13.691   7.416   7.670 -0.2927 -0.1528  0.2563
 2422W        W 3393   7.573   9.608   2.428  0.0191 -0.0116  0.3158
 2423W        W 3394  12.854   0.960  11.445  0.2953 -0.3754 -0.3860
 2424W        W 3395  12.619   0.914   5.786  0.2337  0.0249 -0.0652
 2425W        W 3396   6.428   1.808   1.351 -0.2056 -0.2286  0.0351
 2426W        W 3397   9.126  10.479  11.979 -0.3430  0.1518  0.0618
 2427W        W 3398   9.326   2.346   6.937 -0.0991 -0.0315  0.0528
 2428W        W 3399   0.217   8.172   3.376 -0.2100  0.2576  0.3617
 2429W        W 3400   2.213   1.700   5.495 -0.0598  0.1029 -0.2527
 2430W        W 3401  12.569  13.173  11.915 -0.2856 -0.0635 -0.0812
 2431W        W 3402   1.240   0.305   1.448  0.0499 -0.4117 -0.0725
 2432W        W 3403   1.720   0.075  11.352  0.0261 -0.0887  0.3349
 2433W        W 3404   1.582   8.198   9.319 -0.3042 -0.1649  0.0548
 2434W        W 3405   5.110  11.718   3.779 -0.2948  0.0703 -0.1255
 2435W        W 3406   2.641   5.187  10.114 -0.1842  0.0195  0.0125
 2436W        W 3407   9.322  13.094   9.415  0.2532 -0.0343  0.0118
 2437W        W 3408   1.370   3.512  10.262 -0.0024  0.1799 -0.0016
 2438W        W 3409  12.090  13.360  10.330 -0.1293  0.0091 -0.0857
 2439W        W 3410   8.022   9.161  12.626 -0.0608 -0.0294 -0.0776
 2440W        W 3411  11.735   3.350   6.217  0.1676 -0.0426  0.1957
 2441W        W 3412   6.409  11.731   9.673  0.2836  0.0785  0.0366
 2442W        W 3413  13.290   7.062  12.861 -0.1802  0.2394 -0.0586
 2443W        W 3414  10.699  12.166   6.441 -0.0232  0.1865  0.0908
 2444W        W 3415   7.417   7.110   8.157 -0.3491 -0.1102 -0.2807
 2445W        W 3416  11.443   2.507   2.846 -0.2134  0.2678  0.0293
 2446W        W 3417   8.220   7.501   4.894 -0.1189 -0.4603 -0.0601
 2447W        W 3418   0.544   1.195  12.138  0.1712  0.2170 -0.2124
 2448W        W 3419   8.992   3.712  10.550  0.2177  0.1172 -0.1161
 2449W        W 3420   3.402   6.106   7.476 -0.0812 -0.0712  0.2258
 2450W        W 3421  13.300  10.303   6.793 -0.0473  0.0016 -0.0459
 2451W        W 3422   7.007   1.140   2.566 -0.0772  0.1613  0.0763
 2452W        W 3423  11.394   1.100   5.404  0.3850  0.2153 -0.0018
 2453W        W 3424   7.405   9.694   1.920  0.0652  0.1336  0.0835
 2454W        W 3425  11.389   7.111  12.297  0.2984 -0.2508  0.0317
 2455W        W 3426   6.575   6.031   8.936  0.0400  0.0672 -0.0731
 2456W        W 3427  12.577   2.063   2.696  0.1587  0.2825  0.0151
 2457W        W 3428   5.673  11.955   6.393 -0.1245 -0.2632  0.0540
 2458W        W 3429   6.047  10.916  13.401  0.2819 -0.1823  0.0497
 2459W        W 3430  13.870   3.636   6.115 -0.0098  0.1486  0.3016
 2460W        W 3431   2.513   8.333   5.872  0.1482  0.3849 -0.3731
 2461W        W 3432  11.570   8.499   7.401  0.3943 -0.1028  0.1723
 2462W        W 3433   3.174   5.242  13.047  0.1593 -0.2194  0.1547
 2463W        W 3434   9.292   0.615   5.917 -0.0489  0.4096 -0.1099
 2464W        W 3435   8.405  11.337   5.599 -0.4101 -0.1042  0.3161
 2465W        W 3436   0.196   3.690   8.580  0.0113 -0.1140  0.1370
 2466W        W 3437  12.779  11.384   3.110 -0.2763  0.1976  0.1626
 2467W        W 3438   4.997   3.310   2.445  0.1662 -0.3315  0.2311
 2468W        W 3439   4.852   8.932  11.009  0.1188 -0.2633 -0.1629
 2469W        W 3440  10.888   4.384   8.153  0.0517  0.2555 -0.4466
 2470W        W 3441   8.604  10.642   8.937  0.0813 -0.0324  0.3701
 2471W        W 3442   8.619   3.412   7.622  0.1039 -0.3315  0.0505
 2472W        W 3443   0.351   0.060  10.976  0.1593 -0.0226 -0.0140
 2473W        W 3444  10.683   7.578   2.904  0.0957  0.1626  0.1868
 2474W        W 3445   3.630   2.378   6.182 -0.0539  0.2325 -0.0465
 2475W        W 3446   4.977   9.629   2.106 -0.1181 -0.1229 -0.1034
 2476W        W 3447   0.451   4.103   7.413  0.2271 -0.1075 -0.0235
 2477W        W 3448  13.436   5.402  12.123 -0.2488 -0.1136  0.2422
 2478W        W 3449   7.265   8.160   8.497 -0.0228 -0.1516  0.0381
 2479W        W 3450   7.467  12.952   6.773  0.0440 -0.0046  0.1062
 2480W        W 3451   8.146   7.301   9.023  0.1489 -0.0178 -0.1884
 2481W        W 3452   8.748   4.232   8.334 -0.2223 -0.3285  0.0079
 2482W        W 3453   9.299   0.456  12.518  0.1909 -0.2720 -0.1139
 2483W        W 3454  12.071   9.780   5.894  0.3729 -0.2241  0.4462
 2484W        W 3455  12.472   4.794   2.883  0.0139  0.2921  0.0332
 2485W        W 3456  13.398  13.540   1.413  0.0213  0.1389  0.0022
 2486W        W 3457   8.761   0.455   0.717  0.1827  0.2854 -0.1622
 2487W        W 3458   5.367  11.164  12.714  0.1722 -0.2199  0.0922
 2488W        W 3459   3.988   2.611   0.812 -0.2610 -0.1255  0.0329
 2489W        W 3460   8.865   5.092   5.955 -0.0391  0.1609 -0.1240
 2490W        W 3461  11.953   9.395  13.289  0.3460 -0.0468 -0.1974
 2491W        W 3462   0.528   6.546   0.236  0.1801 -0.0093  0.1824
 2492W        W 3463  11.737   0.496   2.232  0.1460  0.0277 -0.0556
 2493W        W 3464   0.099  13.540   9.459 -0.2834  0.0943  0.3409
 2494W        W 3465  11.598  12.213  10.158 -0.5102 -0.3322 -0.0107
 2495W        W 3466  13.128  13.362   2.669 -0.1371  0.1829  0.1480
 2496W        W 3467   9.641  11.073   6.709  0.0329 -0.0139 -0.5829
 2497W        W 3468   1.840   9.733  10.815 -0.0828  0.1134 -0.0125
 2498W        W 3469  12.380   8.464   6.816  0.0030  0.1441 -0.4037
 2499W        W 3470   1.781   3.548   8.697 -0.2893 -0.0056  0.1427
 2500W        W 3471   5.076  12.819   1.582 -0.0150  0.0147  0.1097
 2501W        W 3472   5.116   3.763   0.779 -0.2579 -0.2149 -0.1192
 2502W        W 3473   0.083   4.546   0.187 -0.1358 -0.0144  0.0829
 2503W        W 3474   4.647   6.725   7.902 -0.2700 -0.3901 -0.0159
 2504W        W 3475  11.578   5.504   1.293 -0.0845 -0.1007 -0.1369
 2505W        W 3476   9.152  11.478   5.727 -0.4841  0.1526 -0.1272
 2506W        W 3477  12.168   2.769  13.086 -0.1371 -0.1335 -0.3181
 2507W        W 3478   7.620  10.131   2.146  0.0996 -0.1757 -0.2503
 2508W        W 3479   2.063  12.032   0.450  0.4539 -0.1027 -0.1005
 2509W        W 3480   5.284   3.794   2.377 -0.0040 -0.1922 -0.1786
 2510W        W 3481   1.310   0.734   1.803  0.2217  0.3144  0.3342
 2511W        W 3482   0.016   1.348   2.270 -0.2133  0.1424 -0.1663
 2512W        W 3483   4.228   1.642   0.426 -0.0013  0.0648  0.3485
 2513W        W 3484  11.690   8.089   2.164 -0.0260  0.0724 -0.0805
 2514W        W 3485   5.693  11.796  11.377  0.0211  0.2402  0.0480
 2515W        W 3486   8.062   6.407   4.334  0.3644  0.3084  0.1323
 2516W        W 3487   2.793   6.964   9.582  0.1034  0.0580  0.0048
 2517W        W 3488   1.560   5.969  11.652  0.0057  0.1077 -0.0875
 2518W        W 3489  12.404  11.546   4.787 -0.1523  0.0754  0.0286
 2519W        W 3490   0.668   4.499  10.987 -0.0408 -0.1263 -0.0935
 2520W        W 3491   3.219   3.645   6.875  0.0375 -0.0354 -0.1533
 2521W        W 3492   1.877   5.598   8.418  0.0589  0.0719 -0.0131
 2522W        W 3493   7.910  11.626  12.513 -0.1916 -0.1302 -0.0704
 2523W        W 3494  11.091   8.688   4.150  0.1116 -0.2620  0.1972
 2524W        W 3495   3.437   5.023   0.444  0.3213 -0.0018  0.0278
 2525W        W 3496   6.630   9.699   0.100 -0.0682 -0.0569 -0.1616
 2526W        W 3497  10.109   8.840   1.304 -0.0664  0.0057  0.1180
 2527W        W 3498   9.933  10.109  10.227  0.1206 -0.1640  0.0490
 2528W        W 3499   1.662  12.432   6.024 -0.3402 -0.1712  0.1223
 2529W        W 3500   1.844  11.554   3.129  0.0222  0.3701  0.0999
 2530W        W 3501   8.546   9.275   3.459  0.0459  0.1044 -0.1674
 2531W        W 3502   6.925   2.293   0.952 -0.0817  0.0693  0.2689
 2532W        W 3503  13.345   6.324  12.104  0.1332 -0.1588  0.4459
 2533W        W 3504  13.725   6.849   7.304  0.2237  0.4643  0.0502
 2534W        W 3505   9.731   3.777   6.745 -0.0145  0.4178 -0.2840
 2535W        W 3506  10.238  10.152   8.837 -0.1740 -0.1391 -0.3321
 2536W        W 3507   2.670   6.035   1.274  0.0966  0.0091  0.2499
 2537W        W 3508   3.966   7.512  12.943 -0.0036 -0.0298 -0.4408
 2538W        W 3509   6.890   0.893   3.474  0.2268  0.0649 -0.1668
 2539W        W 3510   5.132   7.489   0.728  0.0048  0.0829  0.6466
 2540W        W 3511   6.910   7.637  10.250 -0.0419 -0.0372  0.3721
 2541W        W 3512  11.648   9.716  10.231  0.2381  0.3294 -0.1020
 2542W        W 3513   7.656  12.903   5.278  0.1762 -0.2735  0.1165
 2543W        W 3514   1.122   5.518   9.503 -0.2299  0.1179  0.3097
 2544W        W 3515   9.485   3.779   9.603 -0.2973  0.1846 -0.0920
 2545W        W 3516   7.950   2.036   4.485  0.0061  0.2354 -0.1179
 2546W        W 3517   1.299   6.505   9.182 -0.1077 -0.0973 -0.0023
 2547W        W 3518  13.578  11.763   3.494  0.3841  0.0062 -0.3969
 2548W        W 3519  12.394  10.907  12.872 -0.0339  0.1452  0.0677
 2549W        W 3520   6.530   7.543   1.164 -0.1154  0.1032 -0.0169
 2550W        W 3521  11.002   2.189   2.817  0.0762 -0.1307 -0.2474
 2551W        W 3522   4.235   8.869   7.610  0.0921 -0.3756 -0.0939
 2552W        W 3523  10.957   1.534   8.751 -0.2129  0.0663  0.0799
 2553W        W 3524  13.383  12.086   3.214 -0.1263 -0.1581  0.1201
 2554W        W 3525   5.556  12.398   2.515 -0.0600 -0.0169  0.2331
 2555W        W 3526   2.957   7.801   2.483  0.1877 -0.0537  0.0060
 2556W        W 3527   3.954  11.940   7.237  0.4421  0.0195 -0.0247
 2557W        W 3528   2.247   8.905   5.819  0.2464  0.0225 -0.2551
 2558W        W 3529  13.019   2.792   5.285 -0.0316  0.2599  0.0258
 2559W        W 3530   2.130   9.788  13.602  0.3699  0.0904  0.0015
 2560W        W 3531   9.514  13.813   7.566  0.0922 -0.0690 -0.0053
 2561W        W 3532  10.044   6.801  12.565  0.2609  0.0392  0.2281
 2562W        W 3533   3.040   8.195   7.212  0.1676  0.1262 -0.0673
 2563W        W 3534   1.407  11.563  11.797  0.2848 -0.0222 -0.0325
 2564W        W 3535   3.507   6.520  13.281  0.0027 -0.2029  0.1566
 2565W        W 3536   4.196   0.925   5.872  0.2844  0.0365  0.0543
 2566W        W 3537   1.791   1.592   6.506 -0.0766  0.0244 -0.0400
 2567W        W 3538   3.518   9.318   6.497 -0.1193 -0.0676 -0.0831
 2568W        W 3539  13.132   3.718   2.280  0.1227 -0.0813  0.1642
 2569W        W 3540  10.258   7.378   6.480 -0.1297  0.0786  0.1087
 2570W        W 3541   0.286   1.888   1.636  0.0731 -0.1268 -0.2681
 2571W        W 3542   6.943   8.625   8.353 -0.1320 -0.1345  0.1395
 2572W        W 3543   9.865  12.383  11.834  0.2085  0.0517  0.1112
 2573W        W 3544   1.531   5.751   4.685 -0.0717 -0.2686 -0.2328
 2574W        W 3545  10.091   5.026   1.087 -0.3234 -0.0110 -0.0863
 2575W        W 3546  10.117  12.443   4.855 -0.0129 -0.0877  0.0666
 2576W        W 3547   3.832  12.048   2.328  0.0728  0.2092  0.1747
 2577W        W 3548   7.892  11.307   7.584  0.3649 -0.1029 -0.0236
 2578W        W 3549   9.863   4.580  10.775 -0.0331  0.2063  0.2650
 2579W        W 3550   7.193  10.201   9.411  0.2221  0.1191  0.3301
 2580W        W 3551   6.347   0.088   6.730 -0.2907  0.1721 -0.1709
 2581W        W 3552  12.393   0.577  10.788  0.2137 -0.1205  0.1388
 2582W        W 3553   5.178   2.938   1.171  0.3525  0.0535  0.3052
 2583W        W 3554   0.144   7.322   8.029 -0.1195  0.1273  0.2236
 2584W        W 3555   7.578   3.995   7.137 -0.0193  0.1717  0.0844
 2585W        W 3556   1.309   7.844   8.253  0.1027  0.3438  0.0366
 2586W        W 3557   3.129   5.675  12.840  0.0612  0.1578  0.1574
 2587W        W 3558  13.722   8.010  11.548  0.0004  0.1531  0.0685
 2588W        W 3559   0.446   0.123   5.692 -0.0587  0.1136 -0.0948
 2589W        W 3560   9.063  10.512   0.783 -0.0283  0.0603 -0.1263
 2590W        W 3561   1.835   3.742  13.755 -0.1454 -0.0562 -0.1395
 2591W        W 3562   1.830   7.780   6.658  0.2033  0.0475  0.3255
 2592W        W 3563   3.436  11.694   4.402 -0.2168 -0.0187 -0.0885
 2593W        W 3564   0.937   0.294   5.799 -0.0659  0.0277 -0.0550
 2594W        W 3565  12.471  11.644   5.706  0.1456 -0.0136  0.0036
 2595W        W 3566   9.609   3.661  13.186  0.1241  0.1504 -0.0772
 2596W        W 3567  11.239   4.672  12.900 -0.1995 -0.0640 -0.0972
 2597W        W 3568   7.677  12.003   5.617  0.0833  0.0530  0.1509
 2598W        W 3569   7.821  10.956   6.173  0.1478  0.0276 -0.2794
 2599W        W 3570  10.309   2.968   1.346 -0.0446 -0.0717 -0.2152
 2600W        W 3571   9.215  10.789   6.902  0.1413 -0.4924 -0.1639
 2601W        W 3572   3.442  10.237  11.356 -0.1952  0.0707  0.4305
 2602W        W 3573   7.120  12.445   2.788  0.1559  0.0890 -0.1491
 2603W        W 3574   9.082   8.024   4.777  0.0277 -0.2078 -0.0518
 2604W        W 3575   5.207   9.207   1.974 -0.1388 -0.2698 -0.1215
 2605W        W 3576   1.342  12.670  11.971  0.1308 -0.0574 -0.2083
 2606W        W 3577   9.066  12.511   1.914  0.3336  0.1174 -0.1219
 2607W        W 3578   2.416   5.772   5.424  0.4737 -0.0579 -0.0834
 2608W        W 3579  13.578   4.855  10.556 -0.1158  0.1999  0.0131
 2609W        W 3580   0.765   9.210   5.376  0.1074 -0.0202 -0.0297
 2610W        W 3581  12.467  10.242   4.229 -0.1013  0.0276 -0.2536
 2611W        W 3582   8.464  12.375   6.591  0.0280  0.0346 -0.3597
 2612W        W 3583   1.420   1.726   7.403  0.2105  0.3120  0.0002
 2613W        W 3584   9.514   6.267  10.398  0.2099  0.0918  0.1711
 2614W        W 3585   8.121   5.573  12.233  0.2672  0.2345 -0.0578
 2615W        W 3586  12.004   7.605   9.557 -0.4114  0.1429 -0.0622
 2616W        W 3587   7.325  10.953   3.219  0.1788 -0.0829  0.0409
 2617W        W 3588   9.049   2.840   1.446 -0.2752  0.0356 -0.3002
 2618W        W 3589   6.307   8.973   8.890 -0.3204  0.0094 -0.0702
 2619W        W 3590   4.799   6.184  11.041  0.2648 -0.1053  0.0790
 2620W        W 3591   1.796   9.716  10.316 -0.0200 -0.0250 -0.0943
 2621W        W 3592   5.303  13.089  10.759  0.0679 -0.1528 -0.2105
 2622W        W 3593   2.074   9.082   1.294 -0.0138 -0.4032  0.1371
 2623W        W 3594   7.350   0.605  12.272  0.2998  0.0918  0.1276
 2624W        W 3595   2.655   9.624   5.206  0.0674  0.0183  0.1996
 2625W        W 3596   2.172  11.550   4.009  0.3212  0.1352  0.4163
 2626W        W 3597   8.492   0.644   8.919 -0.1647  0.1136 -0.0828
 2627W        W 3598   4.664  12.831   4.578 -0.0929  0.0805  0.0893
 2628W        W 3599  11.220   6.899   3.517 -0.2019 -0.0262  0.1971
 2629W        W 3600   1.585   6.838  13.839  0.1912  0.4552 -0.0870
 2630W        W 3601  13.316   4.847   4.660  0.0919 -0.1240 -0.4174
 2631W        W 3602   6.039   7.643   0.986 -0.0348  0.2647  0.1903
 2632W        W 3603   2.239   9.728  11.457 -0.1761  0.2002  0.3129
 2633W        W 3604  12.092   4.165   8.317 -0.0114  0.0603 -0.0236
 2634W        W 3605  12.283   5.889   9.544  0.4442  0.1559 -0.0227
 2635W        W 3606   9.532   4.547   4.248  0.1034 -0.0489  0.3400
 2636W        W 3607  10.220  11.097  11.214 -0.4636  0.0498 -0.3381
 2637W        W 3608   3.936   6.483   5.081  0.0113 -0.0089 -0.0206
 2638W        W 3609   5.232   4.942   6.515 -0.1207  0.0574 -0.0627
 2639W        W 3610   3.285   8.793  10.034  0.1105 -0.2229 -0.0438
 2640W        W 3611   5.985  13.142  11.740 -0.1492  0.4222 -0.0710
 2641W        W 3612   8.939   8.702   1.283  0.1443  0.1052 -0.1531
 2642W        W 3613   0.597  10.955   8.254  0.1035  0.0877  0.0850
 2643W        W 3614   5.809   1.378   4.514  0.2506  0.2156 -0.1504
 2644W        W 3615   9.774   0.108  12.447  0.3969 -0.1317 -0.1204
 2645W        W 3616   5.668  10.815   8.907 -0.3085 -0.1501 -0.0195
 2646W        W 3617   3.196  12.385   9.976  0.0298  0.0759  0.1954
 2647W        W 3618  11.384   3.039   2.950  0.2154 -0.1286  0.0669
 2648W        W 3619  11.998   5.944   6.314  0.3828 -0.0376  0.1340
 2649W        W 3620   4.236  11.496   7.091 -0.2166  0.0099 -0.1742
 2650W        W 3621  12.965   6.874  11.538  0.1274  0.0413 -0.0989
 2651W        W 3622   2.461   7.058  13.796  0.4560 -0.1500  0.3856
 2652W        W 3623  13.280   3.591   0.930  0.2385 -0.0597  0.2095
 2653W        W 3624  12.496  11.004   0.588  0.1910  0.0158 -0.0770
 2654W        W 3625   8.627   5.277   7.812  0.0209  0.1200 -0.2756
 2655W        W 3626   9.400   5.577   8.071 -0.1275  0.1288 -0.2137
 2656W        W 3627   4.712  12.320   6.665 -0.2158 -0.0262 -0.0612
 2657W        W 3628   9.589  12.407   7.686 -0.0539  0.0475  0.2387
 2658W        W 3629   2.375   2.156   5.337  0.0388 -0.0611  0.0815
 2659W        W 3630  12.892  12.292  11.874  0.0689  0.1376 -0.1556
 2660W        W 3631   2.844   1.864  12.367 -0.1759  0.0113 -0.1484
 2661W        W 3632   1.722  13.853   8.463  0.0936 -0.1687 -0.1277
 2662W        W 3633   4.349  13.450   1.507  0.1169  0.1707 -0.1988
 2663W        W 3634   3.759   4.282  11.602  0.0834 -0.1018  0.5539
 2664W        W 3635   6.419   3.628   0.851 -0.0084 -0.0182 -0.3061
 2665W        W 3636  10.311   7.990   9.001  0.1836  0.0597 -0.1200
 2666W        W 3637  11.715   2.716   9.557 -0.0199 -0.0044  0.0628
 2667W        W 3638  10.165   2.348   2.509  0.0183  0.2004 -0.1390
 2668W        W 3639   1.075  13.146   8.078  0.2474  0.1716  0.1668
 2669W        W 3640  12.824   2.994   7.448  0.2924 -0.0901 -0.1654
 2670W        W 3641   5.109   6.426   2.054 -0.0909  0.0533 -0.1216
 2671W        W 3642  12.375   1.578  13.745  0.0686 -0.0311  0.2054
 2672W        W 3643   0.916   8.170  13.396  0.0279  0.1842 -0.1613
 2673W        W 3644  10.935  13.731  11.763  0.0660 -0.2130 -0.1101
 2674W        W 3645   1.039   6.511  13.048  0.0196  0.1035  0.2916
 2675W        W 3646   0.666   0.003   3.806 -0.2878 -0.1173 -0.2590
 2676W        W 3647  11.073   3.761   8.692  0.0911 -0.1604  0.4682
 2677W        W 3648   2.933   1.638  13.791 -0.2159 -0.1071 -0.0047
 2678W        W 3649   5.562  12.838   8.043 -0.1344  0.1528  0.0301
 2679W        W 3650   8.091  10.222   4.589  0.0351  0.3775  0.2191
 2680W        W 3651   9.673  12.764   5.130  0.2949 -0.0969  0.0505
 2681W        W 3652   7.305   5.167   4.632  0.0407 -0.0347  0.0799
 2682W        W 3653   8.765  12.803   7.424 -0.0921  0.3660 -0.1094
 2683W        W 3654   8.770  12.158   5.111  0.0612 -0.0412  0.2872
 2684W        W 3655   6.830   0.231   8.794  0.0650  0.1472 -0.0673
 2685W        W 3656  13.315  11.768   0.376 -0.0338 -0.2292 -0.1029
 2686W        W 3657   1.318  12.864  11.427  0.1317 -0.4902  0.0728
 2687W        W 3658   6.188   6.547   0.189 -0.0216  0.0739 -0.0107
 2688W        W 3659  11.736   5.378  11.510 -0.1830  0.0858  0.2824
 2689W        W 3660  13.498  10.068   6.344 -0.3701 -0.2385  0.0631
 2690W        W 3661   8.734   7.300  12.314  0.2084 -0.1538 -0.2924
 2691W        W 3662  11.128   5.615   8.932  0.0588  0.2489  0.1409
 2692W        W 3663  10.988   2.308  13.008 -0.0024  0.0406  0.2583
 2693W        W 3664   9.073   9.925   0.628 -0.0205 -0.3467 -0.2448
 2694W        W 3665   7.634   9.254   9.582  0.0539  0.0058 -0.2599
 2695W        W 3666  10.504   2.877   2.830  0.0025 -0.1926  0.1465
 2696W        W 3667  10.179   8.542   1.892  0.1960  0.1299  0.1716
 2697W        W 3668   2.904   7.362   0.215 -0.2431  0.0136 -0.0630
 2698W        W 3669   5.787   1.659  13.379  0.0506  0.1677  0.0563
 2699W        W 3670   3.731   3.646   2.740  0.0903  0.0079 -0.1442
 2700W        W 3671  10.589   1.211  12.816 -0.1407  0.0353  0.1466
 2701W        W 3672  13.674  13.417  11.514  0.2379 -0.3204  0.2288
 2702W        W 3673   6.418   4.196  12.640 -0.1189  0.2688 -0.0310
 2703W        W 3674   7.981   8.824   8.638 -0.0648  0.2946  0.2170
 2704W        W 3675   2.555  13.253   0.655  0.3254  0.0007 -0.2540
 2705W        W 3676   0.780   2.119  13.890 -0.1562  0.2703  0.1149
 2706W        W 3677   8.230   8.011   0.905 -0.3443  0.3370 -0.1104
 2707W        W 3678   4.373  13.026   7.024  0.1078 -0.1430  0.3323
 2708W        W 3679   0.844  13.600   6.949 -0.0831  0.1630  0.2640
 2709W        W 3680   5.576   7.508   9.929 -0.0084  0.0366 -0.1757
 2710W        W 3681  13.424   2.495   3.821  0.0779 -0.0130 -0.0353
 2711W        W 3682   7.572   6.741   9.690  0.2273 -0.0195  0.0407
 2712W        W 3683  10.785  11.273  12.972  0.4280  0.0306  0.1423
 2713W        W 3684   2.386   8.669  11.934 -0.1279 -0.0839 -0.1553
 2714W        W 3685  13.432  11.096  13.007  0.0668  0.2181 -0.2069
 2715W        W 3686  11.521   7.809  11.820 -0.0668 -0.1325  0.1028
 2716W        W 3687  10.441   8.048   1.792 -0.0675  0.3207  0.2719
 2717W        W 3688   4.383  10.543   5.674 -0.5768 -0.0600 -0.2576
 2718W        W 3689   7.169   1.127   7.179  0.1871  0.2363  0.0090
 2719W        W 3690   0.239  10.798   9.010 -0.0386  0.0622 -0.2406
 2720W        W 3691   5.325   9.548   5.701  0.0168 -0.0705  0.1833
 2721W        W 3692   3.588  12.684  10.916 -0.1385  0.1937 -0.0495
 2722W        W 3693   7.682   0.151   9.397  0.0125 -0.0311 -0.1631
 2723W        W 3694   9.917  11.017   5.213  0.0320 -0.0478  0.2075
 2724W        W 3695   6.159   8.629   7.697  0.0067  0.1227 -0.3466
 2725W        W 3696   2.375   6.439   3.599  0.0064  0.0039  0.0169
 2726W        W 3697  12.825  12.865  12.895  0.1632  0.1339  0.4318
 2727W        W 3698   6.523   2.294   4.858  0.0015  0.1777  0.2022
 2728W        W 3699   6.756   6.909   7.299 -0.2269 -0.1652  0.0881
 2729W        W 3700   2.535  10.637   6.204 -0.0392 -0.2434  0.0465
 2730W        W 3701   0.485   5.274   6.679  0.0859  0.0118 -0.1887
 2731W        W 3702  11.348   5.524   7.501 -0.2654 -0.0475  0.1410
 2732W        W 3703   5.393   6.622   1.146  0.1451  0.1038  0.0011
 2733W        W 3704  10.377  12.833  11.391 -0.0757  0.0409  0.2514
 2734W        W 3705   1.086   7.046   7.788  0.0625 -0.1008  0.4278
 2735W        W 3706   1.018   5.872   4.868  0.0607 -0.2159 -0.1926
 2736W        W 3707  11.322   7.141   5.383  0.3186 -0.1884 -0.0238
 2737W        W 3708   3.684  12.230  12.431  0.0674  0.2978 -0.0935
 2738W        W 3709   4.008   9.653  12.389 -0.0399 -0.0264  0.2355
 2739W        W 3710  13.145   8.607   8.534  0.1370 -0.2184  0.0163
 2740W        W 3711  10.215   3.226   5.049 -0.1613 -0.1576  0.3429
 2741W        W 3712   9.905  13.902   1.921 -0.0609  0.0327 -0.0889
 2742W        W 3713   9.224   7.593   4.003 -0.1272 -0.1482  0.1133
 2743W        W 3714  10.579   2.024   9.633 -0.0818 -0.2708  0.2531
 2744W        W 3715  10.540   6.875   9.674 -0.1552  0.3601 -0.1306
 2745W        W 3716  11.439   8.022   2.559  0.1174 -0.0041 -0.1304
 2746W        W 3717   9.960   8.335   6.023  0.2038  0.1106 -0.0796
 2747W        W 3718   1.448   8.493  10.737 -0.0873 -0.0576  0.1421
 2748W        W 3719   7.559   7.520   6.426 -0.1347 -0.1557 -0.0808
 2749W        W 3720  13.841  13.726  11.907  0.1310 -0.0157 -0.2083
 2750W        W 3721   2.917  10.318   0.719 -0.0463 -0.1003 -0.1144
 2751W        W 3722   0.124   1.410   9.198 -0.1871  0.4955  0.1080
 2752W        W 3723   7.216  11.742   3.892  0.0346  0.0636  0.1313
 2753W        W 3724  12.273   8.635   7.433 -0.0425 -0.1655  0.1131
 2754W        W 3725   2.818   5.832   3.993 -0.3223  0.1783 -0.3713
 2755W        W 3726   5.115   8.300   4.367  0.2240  0.0269  0.1041
 2756W        W 3727   6.000   5.616  12.104 -0.0796 -0.0609 -0.0298
 2757W        W 3728  11.415   0.448   1.741  0.0904  0.1623  0.1755
 2758W        W 3729  12.414   4.154  12.609 -0.3850  0.0385  0.0622
 2759W        W 3730  10.657   3.864   4.366 -0.0991 -0.1329  0.1852
 2760W        W 3731   5.191  13.742   6.113 -0.0824  0.0123 -0.0251
 2761W        W 3732   8.349   1.398   3.648 -0.1462  0.2425 -0.2174
 2762W        W 3733  10.664  10.885  12.597  0.1395  0.1251 -0.3075
 2763W        W 3734  10.822   4.089   9.666 -0.1166 -0.1191 -0.2270
 2764W        W 3735   9.349   0.450  13.835  0.1316  0.1727 -0.0790
 2765W        W 3736   8.997   8.281   6.583  0.2810  0.1236 -0.3489
 2766W        W 3737  10.608   5.245   3.650 -0.4777  0.0381 -0.1396
 2767W        W 3738   7.477  12.019   3.474 -0.0142  0.3294 -0.1256
 2768W        W 3739   3.163  13.558  12.071 -0.0351  0.3304  0.1411
 2769W        W 3740   7.413  11.562  11.534  0.2767  0.0283  0.0630
 2770W        W 3741  12.096   9.249   1.078 -0.0707  0.1866 -0.1166
 2771W        W 3742   7.706   5.168   3.810 -0.0134  0.0166  0.0493
 2772W        W 3743   6.829   8.109   4.015 -0.3822  0.0635  0.1232
 2773W        W 3744  12.807   8.458   3.576  0.0998  0.0538 -0.0680
 2774W        W 3745   1.710   7.146  12.077 -0.0141 -0.1651 -0.1574
 2775W        W 3746   3.858   2.030   2.741 -0.1901  0.0656 -0.1180
 2776W        W 3747   0.549   3.079   1.533 -0.2213 -0.0142  0.1182
 2777W        W 3748   7.063   3.741   1.374 -0.1187 -0.1930 -0.4307
 2778W        W 3749   3.913   6.759   7.245  0.1281 -0.1362  0.1091
 2779W        W 3750  13.706   0.424   0.236 -0.0320  0.1846 -0.2815
 2780W        W 3751  10.881   1.356   3.243 -0.0230 -0.0609  0.2346
 2781W        W 3752  11.342   0.137   5.602  0.2506 -0.0894 -0.1193
 2782W        W 3753  13.772   2.391  11.666 -0.1005  0.3591  0.1263
 2783W        W 3754   0.905   1.589   9.756 -0.1194  0.3585 -0.2360
 2784W        W 3755   5.278   0.837  13.209  0.2479  0.3695  0.1961
 2785W        W 3756   1.347   5.700   9.934  0.2021  0.0292  0.1374
 2786W        W 3757   0.419   5.438  13.897 -0.1656 -0.2522  0.0173
 2787W        W 3758  10.999   4.194   3.102 -0.0893 -0.3078 -0.0794
 2788W        W 3759   9.456   3.563  10.601  0.1496  0.0529  0.2231
 2789W        W 3760   0.919  12.735  11.660  0.0720 -0.1321 -0.0403
 2790W        W 3761   7.007   5.786  12.696 -0.0136  0.1039  0.0917
 2791W        W 3762   5.350  12.002   3.409 -0.1204 -0.0924  0.0133
 2792W        W 3763  12.679   4.372  12.297 -0.0223  0.0859 -0.2179
 2793W        W 3764   4.078   0.267   3.906  0.2559  0.0868  0.2948
 2794W        W 3765   8.797   7.332   2.988 -0.4488  0.1269  0.0909
 2795W        W 3766  12.757   7.314  10.090 -0.0633  0.0812 -0.0066
 2796W        W 3767   2.417  10.750   1.697 -0.0267  0.0247 -0.1850
 2797W        W 3768   7.579  13.425   6.742 -0.0901  0.2015  0.0642
 2798W        W 3769   7.692   6.313   0.157  0.4758  0.0652 -0.2602
 2799W        W 3770   6.411  12.927  12.024  0.0966 -0.1633  0.1995
 2800W        W 3771   3.415   2.262   3.171 -0.3447  0.0028  0.1112
 2801W        W 3772   2.309   7.195   9.790 -0.1696 -0.0061 -0.1286
 2802W        W 3773  13.132   9.025  12.176  0.4745 -0.1704  0.1714
 2803W        W 3774  11.718   9.195   3.608 -0.0647 -0.2282  0.0657
 2804W        W 3775  12.536  13.497   9.015  0.1999  0.2984  0.0968
 2805W        W 3776   6.246  13.364   8.756 -0.3210  0.4572  0.2700
 2806W        W 3777   6.734  11.713   2.965  0.5005 -0.1553  0.0543
 2807W        W 3778   1.040   3.210  11.225  0.3614  0.0928  0.1282
 2808W        W 3779   9.135  11.629   8.020  0.0799 -0.0281 -0.3361
 2809W        W 3780   7.977   7.450  13.264  0.0495  0.0291 -0.3028
 2810W        W 3781   4.183   7.128   0.932  0.1504 -0.1584  0.1514
 2811W        W 3782   2.459  13.357   6.370  0.3253 -0.1618 -0.2299
 2812W        W 3783  11.526  10.607   8.082 -0.3045 -0.1106  0.1469
 2813W        W 3784   7.759   9.843   1.110  0.0950 -0.1480 -0.0330
 2814W        W 3785  10.342   0.600   0.391 -0.2341 -0.1322 -0.0452
 2815W        W 3786   8.866   0.899   3.203  0.1440 -0.3202  0.1864
 2816W        W 3787  10.488  11.747   0.979  0.2418  0.3363 -0.0030
 2817W        W 3788  13.805  10.602   8.615  0.1439  0.0660 -0.1541
 2818W        W 3789  11.657   8.237  10.197 -0.0814  0.2142  0.0249
 2819W        W 3790   1.239   7.259  11.841 -0.0063 -0.0778  0.0305
 2820W        W 3791   0.667   3.896   4.449 -0.0313 -0.1333 -0.1767
 2821W        W 3792   9.605   6.331   1.133  0.0261 -0.1431  0.2192
 2822W        W 3793   7.492   5.422   6.307 -0.0487 -0.1286 -0.0827
 2823W        W 3794   7.281   6.990   3.688  0.4163 -0.1567 -0.0039
 2824W        W 3795   5.437  12.949   6.519 -0.1684 -0.1344 -0.0678
 2825W        W 3796  10.557   7.331   9.858 -0.3047  0.2334 -0.1126
 2826W        W 3797  13.431  10.085   7.481  0.1205  0.1442 -0.1307
 2827W        W 3798   8.564   9.653   3.086 -0.1617 -0.1859  0.2725
 2828W        W 3799   2.205   4.187   3.771 -0.0293  0.1827 -0.0820
 2829W        W 3800  10.129   3.457   5.515  0.0369 -0.0771  0.1734
 2830W        W 3801  13.273   2.218  10.357 -0.0422 -0.0759  0.2082
 2831W        W 3802  11.428   8.306   9.304 -0.1592 -0.1889  0.1347
 2832W        W 3803   0.822  12.432   8.782  0.0436  0.1277  0.1062
 2833W        W 3804   9.814   8.947   3.214 -0.1667  0.0571 -0.0904
 2834W        W 3805  11.315   5.311   8.572 -0.2266 -0.2893 -0.0230
 2835W        W 3806   2.108   2.922   3.572  0.1854 -0.0764  0.1282
 2836W        W 3807   2.516   7.138   4.818  0.2314 -0.1087  0.2484
 2837W        W 3808   9.842   9.244   1.998  0.0730 -0.1536  0.0376
 2838W        W 3809   7.147   6.660  12.301  0.1385  0.0751  0.0304
 2839W        W 3810   0.988  12.817   8.483 -0.0255  0.0806 -0.0841
 2840W        W 3811   3.312  11.350  11.077  0.0115 -0.2704 -0.2657
 2841W        W 3812  13.638  10.013   5.813 -0.3850  0.1147  0.2776
 2842W        W 3813   1.374   4.423  10.272 -0.0250  0.1753 -0.0958
 2843W        W 3814   4.546  10.058  13.392  0.1161 -0.0200  0.0279
 2844W        W 3815   0.345   2.932  12.330  0.1458 -0.0866 -0.3703
 2845W        W 3816  13.408   8.910   8.165  0.1065  0.0281  0.3768
 2846W        W 3817   5.982   3.526   1.124  0.3267 -0.0829  0.1078
 2847W        W 3818  12.020   7.112  13.356 -0.0174 -0.0404  0.4569
 2848W        W 3819   4.234   7.258   9.314  0.0204  0.4012  0.0625
 2849W        W 3820   0.227   2.327   2.377  0.4320  0.2374  0.0585
 2850W        W 3821  11.430  12.940  13.524 -0.3547 -0.1666  0.0513
 2851W        W 3822   5.208   0.269   8.583 -0.2135  0.0743  0.0948
 2852W        W 3823   2.853   1.819   4.804  0.1242 -0.1430 -0.2120
 2853W        W 3824   3.267   0.987  12.452 -0.2268  0.4444 -0.1412
 2854W        W 3825   0.008   1.097   8.741  0.1855 -0.1333  0.2631
 2855W        W 3826  12.146  13.686   9.361  0.0359 -0.2641  0.0170
 2856W        W 3827   4.109   9.732   1.620 -0.0621  0.3162 -0.0715
 2857W        W 3828   1.197   7.868   0.084 -0.3701  0.1965 -0.0179
 2858W        W 3829   4.659   4.777  13.260  0.0703  0.1113 -0.2263
 2859W        W 3830   3.307  10.071  12.695 -0.4389  0.0371  0.1833
 2860W        W 3831  13.248   0.517   3.430 -0.1171  0.2832 -0.2295
 2861W        W 3832   7.319   2.816   1.704 -0.2629 -0.1846  0.0198
 2862W        W 3833   1.285   6.167  13.320  0.1377 -0.2465 -0.2519
 2863W        W 3834  12.371   9.132   8.302  0.0023 -0.0496  0.2404
 2864W        W 3835   2.425   0.857   7.531  0.2310  0.0923  0.3686
 2865W        W 3836   6.237   2.038  13.247 -0.0693 -0.0918 -0.5039
 2866W        W 3837  12.970   5.303  12.024  0.0492 -0.0259 -0.1713
 2867W        W 3838  10.435  10.935  10.446 -0.1514  0.0645  0.1673
 2868W        W 3839  13.519   4.529   8.864 -0.1905 -0.2334 -0.0937
 2869W        W 3840   1.692   5.409   0.229  0.4799 -0.0171  0.2435
 2870W        W 3841   3.243  12.672  13.266 -0.0841  0.1029  0.0558
 2871W        W 3842  10.007   9.190  11.984  0.0960 -0.4640  0.2768
 2872W        W 3843   3.384  13.600   7.561  0.3907  0.1029 -0.3992
 2873W        W 3844   9.900   8.889   2.733 -0.1288  0.2638 -0.1317
 2874W        W 3845   0.426   8.891   9.835 -0.0969  0.2617 -0.4549
 2875W        W 3846  11.533   0.636   1.256  0.0971 -0.3543 -0.0872
 2876W        W 3847  12.881   9.419  12.361 -0.2919 -0.3350  0.0863
 2877W        W 3848   8.888   5.313   8.293  0.2550 -0.0316 -0.0500
 2878W        W 3849  11.101   5.203   3.190  0.0227  0.2691 -0.0158
 2879W        W 3850   3.026  12.306   3.407  0.2655  0.3368 -0.0699
 2880W        W 3851  13.856  11.279   7.277  0.2028  0.1216  0.4148
 2881W        W 3852  12.616  13.268   0.677 -0.1464 -0.0401  0.0373
 2882W        W 3853   7.629  11.186  11.806 -0.2635  0.0976  0.1869
 2883W        W 3854   2.303   7.884  10.441  0.2130 -0.0814 -0.0528
 2884W        W 3855   4.913   5.844   4.950  0.1721  0.3903  0.0950
 2885W        W 3856   1.488   8.686   8.796  0.0499 -0.0274  0.1616
 2886W        W 3857   5.676   6.491   4.039 -0.3617 -0.1213  0.0063
 2887W        W 3858   5.920   6.896   4.203 -0.3075 -0.2825 -0.2042
 2888W        W 3859   8.318   0.030   6.741  0.4471 -0.2416  0.0585
 2889W        W 3860   1.671  10.921   9.705 -0.2376 -0.0349 -0.2094
 2890W        W 3861   3.286   2.328   0.028  0.1183 -0.1883  0.1440
 2891W        W 3862   9.091  10.039   7.145  0.1035 -0.2371  0.2789
 2892W        W 3863  10.456   6.635   8.162  0.2223  0.3943 -0.1602
 2893W        W 3864  11.692   4.451   6.268 -0.0523 -0.0873 -0.0318
 2894W        W 3865   7.948   2.508  11.674  0.3475 -0.5060 -0.1044
 2895W        W 3866   6.167   8.483   2.606  0.2572 -0.1363 -0.4121
 2896W        W 3867  13.837   9.487   0.415 -0.1404 -0.1370 -0.1305
 2897W        W 3868   5.700  10.611   2.740 -0.0512  0.2735 -0.1748
 2898W        W 3869   7.478   5.146   0.216  0.2087  0.1294  0.0713
 2899W        W 3870  12.903  12.219   7.426 -0.1500 -0.0367  0.0695
 2900W        W 3871  12.849  12.585  11.449  0.2485 -0.0641  0.0300
 2901W        W 3872   8.006  12.596   0.381 -0.1974 -0.3421  0.4334
 2902W        W 3873   6.102   2.461   7.826  0.0059  0.0418  0.0436
 2903W        W 3874   0.958  13.366   5.487 -0.2307 -0.1261 -0.1218
 2904W        W 3875   0.983   9.371  13.814 -0.3569  0.0741  0.1524
 2905W        W 3876  10.924  13.600   3.323  0.2526  0.1770 -0.2077
 2906W        W 3877   1.832  13.353  13.738  0.0317 -0.0936  0.0455
 2907W        W 3878  10.189   7.439   6.970 -0.1148 -0.2939  0.0330
 2908W        W 3879   4.139  11.817   0.124 -0.0315  0.0697 -0.2447
 2909W        W 3880   1.274   4.373   5.306 -0.4910 -0.0919  0.0269
 2910W        W 3881   2.767  10.548   3.433 -0.3545 -0.1938 -0.0316
 2911W        W 3882  10.017  13.258   5.840 -0.1599 -0.3129  0.1458
 2912W        W 3883   5.077   4.387   9.767 -0.1113 -0.0653 -0.1856
 2913W        W 3884   2.379   5.659   6.937 -0.1937  0.0046  0.1857
 2914W        W 3885  11.320   2.092   9.469 -0.0057 -0.1965  0.2193
 2915W        W 3886   2.767   3.420  12.204  0.4456 -0.2796 -0.0325
 2916W        W 3887   2.071   9.391   7.906 -0.0535 -0.1273  0.1564
 2917W        W 3888  12.925   6.257   0.179  0.0723  0.1586 -0.1856
 2918W        W 3889   4.581   8.353  12.490  0.0403  0.0236  0.1002
 2919W        W 3890   4.949   2.231   7.022  0.3249  0.0776 -0.1849
 2920W        W 3891   0.623  10.427  11.232  0.1006 -0.2168  0.1602
 2921W        W 3892   0.174   6.066  10.749  0.1032 -0.0552 -0.2347
 2922W        W 3893   6.907   0.994   0.582 -0.1605  0.2861  0.0345
 2923W        W 3894  10.298   4.895   5.451  0.4256  0.2208  0.0267
 2924W        W 3895   0.339   8.710   9.101  0.1061 -0.0007 -0.1611
 2925W        W 3896   0.059  10.026   0.425  0.0435  0.0300  0.1189
 2926W        W 3897  10.129   0.083   9.726 -0.2439 -0.2306 -0.1924
 2927W        W 3898   1.267  12.190  12.786  0.2875 -0.4152  0.0579
 2928W        W 3899   8.138   4.609  11.893  0.0166 -0.1665  0.1867
 2929W        W 3900   1.438   9.244   6.669  0.0250  0.0920 -0.2625
 2930W        W 3901  13.689   8.899   5.788  0.0942 -0.0048 -0.1389
 2931W        W 3902   1.197  12.167  13.299  0.0056  0.0707 -0.1449
 2932W        W 3903  12.713   2.116   8.960 -0.0239  0.1961 -0.2677
 2933W        W 3904   9.116   1.651   6.308 -0.1568  0.1511 -0.0677
 2934W        W 3905   6.361  11.526   5.654 -0.1161 -0.2499 -0.1481
 2935W        W 3906   6.789   6.316   0.226 -0.2597  0.0193 -0.1449
 2936W        W 3907   8.784   6.462   5.099  0.0341  0.1386 -0.0148
 2937W        W 3908   4.628   5.642   7.072 -0.3526 -0.2154  0.0791
 2938W        W 3909   1.272  11.868   5.468 -0.0444 -0.3346  0.0190
 2939W        W 3910   1.591   7.992   3.549 -0.0127  0.0098  0.1012
 2940W        W 3911   0.610   3.018   2.958  0.0667  0.0819  0.2025
 2941W        W 3912   0.321   3.094   2.451  0.3381  0.1671 -0.1852
 2942W        W 3913  11.400   6.030  11.664 -0.2119 -0.1292  0.0487
 2943W        W 3914   1.769   8.244   2.530 -0.0811  0.1513 -0.2070
 2944W        W 3915  13.009   1.814  10.249  0.1196 -0.0501  0.2195
 2945W        W 3916   5.502   3.844  12.679  0.0013  0.0674 -0.1394
 2946W        W 3917   7.194  13.742   0.621  0.0472 -0.1787  0.1373
 2947W        W 3918   0.086   0.789   3.979 -0.0730 -0.1715 -0.0896
 2948W        W 3919   2.368   2.473   4.970 -0.0707  0.3652 -0.1992
 2949W        W 3920   9.642   7.076  12.514 -0.1524 -0.1737  0.0707
 2950W        W 3921  12.422   8.667  10.746  0.2211  0.1006 -0.2506
 2951W        W 3922   3.560   8.629  13.152  0.3710 -0.1799  0.0119
 2952W        W 3923   7.280   7.506   7.861  0.1082  0.2481  0.0262
 2953W        W 3924   4.718   5.210   3.132  0.3579  0.0039  0.0698
 2954W        W 3925   6.009  11.729   3.170 -0.4573  0.1518  0.0330
 2955W        W 3926  11.018  12.132   9.930 -0.0500  0.0768  0.0873
 2956W        W 3927   0.538   8.799   0.177 -0.0505 -0.0885 -0.0734
 2957W        W 3928  10.827   7.176   8.917  0.0226 -0.0650  0.0583
 2958W        W 3929  11.872   0.047  13.285 -0.3433 -0.1962  0.0492
 2959W        W 3930  10.081   6.767   6.444 -0.2537 -0.0296 -0.4337
 2960W        W 3931   7.324   6.409  13.454 -0.0249  0.0028 -0.0036
 2961W        W 3932   2.255   3.934   2.962 -0.0760 -0.3337 -0.2049
 2962W        W 3933   9.108   0.945   1.291  0.0307 -0.0185 -0.1876
 2963W        W 3934   2.556   6.927  10.129  0.0821  0.2149  0.0361
 2964W        W 3935  12.083   6.285   6.657 -0.0431 -0.0384  0.3083
 2965W        W 3936   6.246   9.455   7.384 -0.0944  0.4913 -0.0588
 2966W        W 3937   0.303   3.254   0.916  0.0263  0.0157 -0.1120
 2967W        W 3938   7.322   9.423   4.590 -0.1211 -0.2514  0.0035
 2968W        W 3939   6.860  12.434   0.825 -0.0597  0.0908 -0.2031
 2969W        W 3940   7.053  11.958   2.585  0.0142 -0.0844 -0.1654
 2970W        W 3941   7.606  12.839   0.213 -0.1273 -0.1568 -0.0491
 2971W        W 3942   4.847   9.279   6.919  0.1017  0.0752  0.0392
 2972W        W 3943   9.586  12.661   1.850  0.0913 -0.0432 -0.0430
 2973W        W 3944  11.917   8.626  10.984  0.4488  0.1876 -0.0428
 2974W        W 3945  10.529   6.555  12.667  0.0967 -0.1382 -0.1667
 2975W        W 3946   0.742  13.201   7.218  0.0331  0.0579  0.3021
 2976W        W 3947  11.004  11.718   3.130 -0.1514  0.1937 -0.1752
 2977W        W 3948  13.129  12.350   4.335 -0.1962  0.0830  0.4185
 2978W        W 3949  11.555  10.901  12.493 -0.1889 -0.4134  0.2070
 2979W        W 3950   9.519   4.595   1.667  0.1143  0.1606 -0.0541
 2980W        W 3951  12.988   4.369   1.428  0.0682 -0.3551 -0.1197
 2981W        W 3952   8.237   7.544   5.689 -0.0602  0.1426 -0.1479
 2982W        W 3953   1.892   7.358  12.763 -0.0872 -0.1171  0.1135
 2983W        W 3954   4.091  11.546  10.425  0.1632  0.1634  0.0039
 2984W        W 3955  13.120  13.105   8.705  0.1800 -0.0781  0.1629
 2985W        W 3956  10.707  12.281  13.406 -0.0206  0.2879  0.0307
 2986W        W 3957   2.640   6.554   3.195  0.3124  0.0662  0.2478
 2987W        W 3958  10.261   4.567   6.411 -0.0234 -0.1266  0.3404
 2988W        W 3959   0.685   3.069   1.994 -0.3316  0.1832  0.0121
 2989W        W 3960  10.037   7.475   7.814  0.2175 -0.1473  0.3633
 2990W        W 3961   1.873  12.362   2.121 -0.4907 -0.0364  0.1000
 2991W        W 3962  13.262   0.751   8.755  0.0775  0.2838 -0.0314
 2992W        W 3963   0.295   5.791  12.069 -0.1353 -0.3375  0.2424
 2993W        W 3964   6.160   7.854  13.443 -0.0576  0.0624  0.2668
 2994W        W 3965  13.439   4.171  10.558  0.0959  0.0452  0.2355
 2995W        W 3966   7.748   5.953   2.832 -0.0264  0.0714  0.1187
 2996W        W 3967   4.444   0.952  12.851 -0.1058 -0.1560 -0.1252
 2997W        W 3968   7.420   1.477   7.567 -0.0809 -0.0221 -0.0380
 2998W        W 3969   1.810   4.498   3.610 -0.1958  0.1760  0.0013
 2999W        W 3970  13.702   2.093   3.907 -0.0782 -0.1300  0.1786
 3000W        W 3971   7.339   4.246   6.609  0.4071  0.1610 -0.0336
 3001W        W 3972   2.189   9.570   5.485  0.1062  0.1012  0.1460
 3002W        W 3973  11.777   9.445   6.759 -0.0719 -0.0824  0.1418
 3003W        W 3974  10.909   0.539   8.116  0.1159 -0.0448 -0.0541
 3004W        W 3975  10.750   9.866  11.595  0.2007 -0.0693 -0.0716
 3005W        W 3976   6.736   2.178   2.891 -0.1000 -0.0952 -0.2951
 3006W        W 3977   8.704   7.603   3.845  0.0112  0.2747 -0.1672
 3007W        W 3978   9.088   2.703   7.156 -0.2130 -0.0135 -0.1352
 3008W        W 3979   3.500   5.610  12.319 -0.1160 -0.0595  0.0394
 3009W        W 3980  10.653   0.569   8.654  0.0873 -0.2912 -0.0710
 3010W        W 3981   9.271  12.187   3.418  0.1482 -0.0505 -0.3401
 3011W        W 3982  11.368   3.086   1.409  0.1804  0.0048 -0.0949
 3012W        W 3983  11.946   0.640  11.034  0.0958  0.1597  0.0446
 3013W        W 3984   0.801  11.678  12.458  0.1439  0.1531  0.1105
 3014W        W 3985   4.998   8.331   5.193 -0.2528 -0.1035 -0.2076
 3015W        W 3986   9.784  10.573   6.698  0.0931  0.0056  0.4548
 3016W        W 3987   3.174   2.254   6.472  0.0396 -0.2140  0.1637
 3017W        W 3988  11.621   2.572   0.847  0.3064 -0.0846  0.2322
 3018W        W 3989   3.791   9.330  13.309 -0.1320  0.1050  0.0352
 3019W        W 3990  12.349   2.647  11.544 -0.1288 -0.2134  0.1942
 3020W        W 3991   2.345   3.187  11.973  0.0779 -0.1397  0.0461
 3021W        W 3992   2.982  10.881   8.763  0.0024  0.3863  0.1062
 3022W        W 3993   0.318   4.875   1.323  0.0053 -0.0423 -0.2025
 3023W        W 3994   4.575  13.585   6.098  0.2130  0.1402 -0.1226
 3024W        W 3995  10.500   1.491   8.477  0.1406 -0.2330 -0.0996
 3025W        W 3996  11.798  12.870  10.764 -0.0469 -0.0918  0.0345
 3026W        W 3997   6.420  13.903  11.601  0.1179  0.1861  0.1357
 3027W        W 3998   8.526   3.148   3.324  0.3610  0.3613  0.3519
 3028W        W 3999   7.080  11.942   7.561  0.2034  0.0895 -0.2526
 3029W        W 4000  10.269   2.088   8.104  0.1246  0.1433 -0.1754
 3030W        W 4001  11.499   8.346  11.647  0.0675 -0.2920  0.0534
 3031W        W 4002   0.328   2.277   8.222 -0.1833  0.1382 -0.0671
 3032W        W 4003   9.412   8.450   6.389 -0.0737 -0.2101  0.4018
 3033W        W 4004   1.351   9.544  10.093 -0.3130 -0.2935  0.0731
 3034W        W 4005   1.345  13.701  10.088  0.1448 -0.3067 -0.0157
 3035W        W 4006   0.765  12.079   5.747  0.1364 -0.0398  0.5606
 3036W        W 4007   9.031   0.327   4.831 -0.1971  0.1448 -0.2503
 3037W        W 4008   0.272   5.155   0.386 -0.0096  0.0750  0.0059
 3038W        W 4009   5.483  10.366  11.555 -0.0086  0.3301  0.0349
 3039W        W 4010   5.338   5.556  12.723  0.1082  0.3828  0.1060
 3040W        W 4011   7.137   4.044  11.132 -0.1607  0.2560 -0.0158
 3041W        W 4012  11.247  11.631   7.739  0.4077  0.2327  0.1021
 3042W        W 4013   6.227   8.901   8.424 -0.4178 -0.0362 -0.0815
 3043W        W 4014   6.803   1.893   0.689  0.0388  0.0129 -0.2339
 3044W        W 4015   7.954   5.002   0.282  0.1241  0.2480  0.1899
 3045W        W 4016   9.000  11.001   0.513 -0.1087 -0.1625  0.4517
 3046W        W 4017   6.896   0.232   7.421 -0.0375  0.2655 -0.1047
 3047W        W 4018   4.947  13.460   5.739  0.0276 -0.2199 -0.1246
 3048W        W 4019   8.101   0.389  12.176 -0.2727 -0.1186 -0.1270
 3049W        W 4020   4.765   1.658   6.176  0.2106 -0.0621  0.0198
 3050W        W 4021   5.017  12.712  13.005  0.0978  0.1372 -0.4887
 3051W        W 4022  13.774   1.504   2.707 -0.2067  0.0057  0.2434
 3052W        W 4023  10.592   5.031   7.620 -0.0852 -0.0642  0.2079
 3053W        W 4024   4.955  12.552   9.872  0.2044  0.0195 -0.2343
 3054W        W 4025   7.670  13.887   6.292 -0.0761 -0.1524  0.0845
 3055W        W 4026   6.625   5.072   0.921  0.0377  0.1199  0.0425
 3056W        W 4027   2.745   5.811   9.476 -0.0909  0.2738  0.1300
 3057W        W 4028  10.073  12.810   6.118  0.0205 -0.1386  0.1989
 3058W        W 4029   0.576   5.378   4.062 -0.0609  0.3133 -0.3163
 3059W        W 4030   7.705   6.395  12.044 -0.2818 -0.1260  0.1263
 3060W        W 4031   4.073   0.436   1.440 -0.1309 -0.1131  0.0085
 3061W        W 4032   9.598   5.457   5.474  0.0324 -0.0548  0.1791
 3062W        W 4033   4.064   5.926  11.518  0.0489 -0.1192 -0.0020
 3063W        W 4034   3.197   4.039   9.790 -0.0838  0.1666  0.2090
 3064W        W 4035   2.218  12.530  10.390 -0.1492  0.1566  0.0637
 3065W        W 4036   5.956  11.403  11.463 -0.0886 -0.0860 -0.2118
 3066W        W 4037  12.523   5.945   9.978  0.1403  0.1223 -0.2632
 3067W        W 4038   3.560  10.316  13.692  0.2233  0.2666  0.1707
 3068W        W 4039   0.225   9.850   4.074  0.0637 -0.1572 -0.3159
 3069W        W 4040   5.924  11.471   9.577 -0.2892  0.0672  0.1385
 3070W        W 4041   6.396  13.262   5.918 -0.1448  0.1109  0.0069
 3071W        W 4042   6.733   2.414   3.434  0.0928 -0.2154 -0.1936
 3072W        W 4043   5.056  12.865   9.068  0.0770 -0.2732  0.0989
 3073W        W 4044   2.089   6.216   6.395  0.1112  0.0148 -0.1078
 3074W        W 4045  10.791   2.237   6.439 -0.1567  0.1960  0.0161
 3075W        W 4046   0.391   1.412   5.639  0.0170 -0.0578 -0.1853
 3076W        W 4047   1.424   3.475  11.911  0.0657  0.2328 -0.2743
 3077W        W 4048  13.679   2.149  13.691 -0.1818  0.0387  0.0152
 3078W        W 4049  13.272  11.046   5.717 -0.0626  0.1256 -0.3683
 3079W        W 4050   4.836   4.893  12.562  0.0424  0.1302 -0.1611
 3080W        W 4051   2.193   5.410   0.195  0.1176 -0.1844  0.0604
 3081W        W 4052   4.505   8.758   8.156  0.0391 -0.0108 -0.0585
 3082W        W 4053   0.182  12.590   7.436  0.0180 -0.3567  0.2849
 3083W        W 4054   1.484   1.200   1.497  0.2675  0.0367 -0.1081
 3084W        W 4055   5.956   5.973  10.858 -0.2885 -0.3105  0.1910
 3085W        W 4056   6.104  11.564  10.061 -0.1477  0.0778  0.2574
 3086W        W 4057   2.515   6.575   6.881 -0.0426 -0.1046 -0.1701
 3087W        W 4058   2.810   2.630   3.165 -0.0820  0.2951 -0.2145
 3088W        W 4059  10.833   1.246   1.559 -0.2959  0.2799  0.1944
 3089W        W 4060   0.945  11.554   5.644  0.0880 -0.2170  0.0577
 3090W        W 4061   3.449   0.793   5.518 -0.1366 -0.1181 -0.0827
 3091W        W 4062   7.248   9.076   8.342 -0.0063  0.0836 -0.0551
 3092W        W 4063   7.524  10.615  11.091 -0.1607  0.1777 -0.0733
 3093W        W 4064   0.697   5.651   3.445  0.1440  0.1500 -0.0888
 3094W        W 4065  13.794   5.950  11.384 -0.2328  0.0059 -0.1005
 3095W        W 4066   2.676  10.008   8.238  0.3380  0.0888 -0.0639
 3096W        W 4067   7.275   3.459  10.051 -0.2616 -0.3110 -0.0030
 3097W        W 4068  11.165   8.308   4.444  0.2772  0.0449 -0.3551
 3098W        W 4069   0.995  12.139  12.334 -0.0246  0.2692 -0.2754
 3099W        W 4070   2.790   1.485   1.923 -0.1116 -0.1844  0.0923
 3100W        W 4071   3.540  13.397  11.293 -0.1106 -0.1282  0.0766
 3101W        W 4072   7.382   5.230   8.644  0.0641  0.0364 -0.3114
 3102W        W 4073  11.487  10.909  13.635 -0.1914  0.2192  0.2713
 3103W        W 4074   1.569   0.574  11.330  0.0846  0.1217 -0.1224
 3104W        W 4075   2.102  10.886  10.162 -0.2011 -0.4175  0.2484
 3105W        W 4076  11.853   6.168   7.107  0.2431  0.1528 -0.2182
 3106W        W 4077  12.626   1.445  10.104 -0.0270 -0.1429 -0.2003
 3107W        W 4078   1.825   4.485   9.242 -0.2726 -0.1012  0.1963
 3108W        W 4079   0.504   4.616   5.945 -0.0377  0.0810 -0.2360
 3109W        W 4080  13.802   2.385   6.871 -0.2131 -0.0210  0.1607
 3110W        W 4081   1.463  13.444  13.413  0.2184 -0.3331  0.0979
 3111W        W 4082   0.508   5.975   7.449  0.0056 -0.0154  0.0305
 3112W        W 4083   8.113  11.019   5.175 -0.0636  0.0254  0.3125
 3113W        W 4084  11.701  11.065   3.178  0.0156  0.1065  0.0594
 3114W        W 4085   0.214   9.486   9.154  0.3303 -0.0130  0.3523
 3115W        W 4086   3.632   3.734   8.181  0.0673  0.0924  0.2296
 3116W        W 4087   7.874   6.087   2.393  0.2939 -0.0106 -0.1425
 3117W        W 4088   9.781   0.438   6.939 -0.2339  0.4274 -0.2463
 3118W        W 4089   5.266  10.850  13.758 -0.0023 -0.1856  0.4202
 3119W        W 4090   0.090   5.569   4.028  0.0330 -0.1297 -0.0936
 3120W        W 4091   0.769   4.702   9.202 -0.0623 -0.0900  0.3153
 3121W        W 4092   4.644   7.395   4.161  0.0767  0.1761 -0.1630
 3122W        W 4093   4.150   4.311  11.122 -0.0291 -0.0043  0.1050
 3123W        W 4094   2.212   8.224  13.369  0.3013  0.3575  0.0844
 3124W        W 4095   0.121   1.330   4.035 -0.1025  0.1830 -0.0665
 3125W        W 4096  10.905   0.242   1.607 -0.2923  0.1815  0.1617
 3126W        W 4097   8.861   8.708   9.592  0.1463  0.1835  0.0673
 3127W        W 4098   7.235  13.059   1.784 -0.1194 -0.1198 -0.1323
 3128W        W 4099  11.594   4.552  12.496 -0.0221  0.1463  0.2864
 3129W        W 4100  11.879  10.592  12.729  0.1489  0.1208  0.0523
 3130W        W 4101   9.894   4.245   3.967  0.0163  0.0708 -0.2056
 3131W        W 4102  10.787   4.080   6.769  0.0891 -0.0553  0.0769
 3132W        W 4103   3.695  10.718  10.654 -0.1374  0.2045 -0.1991
 3133W        W 4104  13.634  12.085  11.617 -0.1039 -0.3225  0.4041
 3134W        W 4105  12.345   5.864   1.277  0.1019  0.0044 -0.0020
 3135W        W 4106  13.214   3.154  11.432  0.0767  0.0443 -0.2693
 3136W        W 4107   5.334   7.769   1.221  0.1016 -0.0584 -0.2406
 3137W        W 4108   3.707  10.423   8.105  0.2065  0.4552  0.2671
 3138W        W 4109   2.032   1.541   8.222 -0.0119 -0.0256  0.2970
 3139W        W 4110   6.973   2.303   4.652  0.0501  0.4836  0.0498
 3140W        W 4111   1.507  12.954  13.624  0.0121  0.0286 -0.0346
 3141W        W 4112  10.148  12.500   8.113  0.2164  0.1207  0.2109
 3142W        W 4113   6.452   4.798  10.235  0.1263 -0.4908  0.0156
 3143W        W 4114   6.171  10.786  11.953  0.0843 -0.4035 -0.1646
 3144W        W 4115  11.545   7.127   1.206  0.0001  0.0728 -0.0273
 3145W        W 4116   9.661   1.042   0.582 -0.4995 -0.3627  0.0426
 3146W        W 4117  13.846  12.212   7.173  0.1085 -0.0572 -0.0377
 3147W        W 4118  12.418   2.333   8.015  0.0801 -0.0270  0.1583
 3148W        W 4119   9.246   2.580  12.358 -0.1005  0.3451  0.3153
 3149W        W 4120   9.714   9.847   4.062  0.0237  0.0658  0.4174
 3150W        W 4121   5.587   4.040   5.508  0.1080 -0.3040  0.2625
 3151W        W 4122   0.463  12.931  11.901  0.0854 -0.1821 -0.1740
 3152W        W 4123   7.554   0.097   5.464  0.0082 -0.2710  0.1176
 3153W        W 4124  10.209   0.537   9.541 -0.0422 -0.1020 -0.0046
 3154W        W 4125  10.838   4.514   7.210 -0.3335 -0.1675  0.0269
 3155W        W 4126   9.474   1.403  13.592 -0.4270  0.1987  0.0344
 3156W        W 4127  13.447   3.272   9.535 -0.0725  0.1086  0.0176
 3157W        W 4128   4.613  13.144   7.719 -0.1127 -0.2354  0.1162
 3158W        W 4129   7.333  12.317   4.777  0.1230  0.4759  0.0517
 3159W        W 4130   2.951   7.651  11.207 -0.0667 -0.1712 -0.2650
 3160W        W 4131   5.277   8.192   8.110 -0.1471  0.0905  0.1519
 3161W        W 4132   9.726   2.805   1.308 -0.1888 -0.2341 -0.1986
 3162W        W 4133  10.135   6.489   1.218 -0.1278 -0.0146  0.1727
 3163W        W 4134   2.455  10.929   3.623  0.0752  0.1054  0.2761
 3164W        W 4135   8.102   1.366   5.762 -0.1504  0.0404  0.0152
 3165W        W 4136  10.345   8.625   6.007  0.0544 -0.0514  0.1033
 3166W        W 4137   5.425   8.332  10.684  0.0939 -0.2121 -0.1653
 3167W        W 4138   8.248   1.705   2.223  0.1155 -0.0003  0.0287
 3168W        W 4139  13.164   6.718   4.255 -0.0377  0.3080 -0.0119
 3169W        W 4140  12.774   2.875   8.648 -0.0198  0.1095 -0.1011
 3170W        W 4141   3.025   0.838  13.010 -0.1589 -0.2082  0.2884
 3171W        W 4142  10.354   0.239  13.901 -0.1142 -0.1879  0.1368
 3172W        W 4143   9.171   1.071  13.339  0.0103 -0.0122 -0.1807
 3173W        W 4144   9.361  10.358  11.419 -0.1109  0.0684 -0.2424
 3174W        W 4145   1.132   7.479   5.130 -0.2700 -0.0503  0.0251
 3175W        W 4146  12.760  10.587   6.943 -0.2138 -0.0924  0.0559
 3176W        W 4147   5.580   8.465   8.362  0.3920 -0.0787  0.0811
 3177W        W 4148   4.424   4.559   2.356 -0.0116  0.1417  0.0602
 3178W        W 4149   2.005  10.159  11.021  0.0177  0.1081 -0.1456
 3179W        W 4150  12.420   3.399   0.602 -0.0121 -0.0146 -0.1953
 3180W        W 4151   4.868  13.029  11.024 -0.0434  0.2259  0.0692
 3181W        W 4152   8.215   1.838   1.678 -0.3355 -0.2426  0.1310
 3182W        W 4153   4.531  13.164  12.982 -0.2568  0.3058  0.0587
 3183W        W 4154   3.835   6.003   5.446 -0.2685  0.2744  0.1237
 3184W        W 4155  11.043  10.488  10.351  0.4629  0.1060 -0.0814
 3185W        W 4156   5.308   0.972  12.597 -0.0071  0.0635 -0.3653
 3186W        W 4157  13.187   8.466   3.253 -0.6178 -0.1092 -0.2028
 3187W        W 4158   6.677  12.475   9.468  0.2524 -0.1054  0.1306
 3188W        W 4159  12.627   2.504   3.546 -0.2579 -0.1562 -0.1449
 3189W        W 4160   1.487  11.122   0.334 -0.0994  0.1929  0.1443
 3190W        W 4161   6.635   4.328  11.743  0.0479  0.1496 -0.0660
 3191W        W 4162   1.262   4.448   1.979  0.1972 -0.1202 -0.2195
 3192W        W 4163   6.464   3.067   8.782  0.2029  0.0645 -0.1073
 3193W        W 4164  12.402   4.528   4.732  0.1496 -0.2665  0.2100
 3194W        W 4165   2.641   4.328  10.511 -0.1538 -0.1361  0.0293
 3195W        W 4166   4.817   0.075   5.737  0.0367 -0.0270 -0.2588
 3196W        W 4167  10.738   7.090   0.982  0.0503  0.1672 -0.3937
 3197W        W 4168   6.560   6.576   6.349  0.1588  0.1707  0.0348
 3198W        W 4169   0.239   6.841   5.750  0.1539 -0.1463 -0.0371
 3199W        W 4170   9.740  11.614  13.343  0.1697  0.1829  0.3154
 3200W        W 4171   2.157   1.781   2.695  0.1740  0.1630 -0.1306
 3201W        W 4172   5.619   2.979   4.042 -0.1984  0.1035 -0.4997
 3202W        W 4173   2.822  11.523   9.794  0.0763  0.1700  0.0647
 3203W        W 4174   9.662   9.898   3.132 -0.0933  0.0704  0.0740
 3204W        W 4175   0.258  11.043   3.425  0.0798 -0.2309 -0.1583
 3205W        W 4176  13.463  11.331   5.283  0.0077  0.1453  0.1635
 3206W        W 4177  13.285   0.582   2.440 -0.0104 -0.1217  0.1493
 3207W        W 4178   1.528   8.414   3.121  0.0798  0.4491  0.1478
 3208W        W 4179   6.588  10.498   6.872 -0.0812 -0.3568 -0.2923
 3209W        W 4180   3.522   4.431   7.483  0.0099 -0.0610 -0.2843
 3210W        W 4181  10.004   5.195   0.587  0.2056 -0.1475  0.0924
 3211W        W 4182   4.640  13.355   4.456  0.0691 -0.0761 -0.0058
 3212W        W 4183   0.781   0.552  13.497  0.0386  0.2813 -0.2275
 3213W        W 4184   6.656   0.197   9.573  0.1967  0.0558  0.0909
 3214W        W 4185  11.446   7.634   7.900 -0.2272 -0.1928 -0.0737
 3215W        W 4186   7.100   6.642   5.609 -0.0687 -0.3818 -0.3130
 3216W        W 4187   5.524  12.981   1.867  0.2426  0.1657 -0.1376
 3217W        W 4188  12.096   9.273   5.040 -0.3675  0.0653 -0.2956
 3218W        W 4189  12.047  10.214   8.686 -0.0416 -0.3075  0.2507
 3219W        W 4190   6.428  13.411  10.895  0.4757 -0.0286 -0.2818
 3220W        W 4191  10.471  11.581   1.708 -0.1812 -0.5748  0.0173
 3221W        W 4192   2.308  12.557   3.008 -0.1177  0.3624  0.1223
 3222W        W 4193  13.766  10.260  12.825 -0.1581 -0.4825  0.0245
 3223W        W 4194   1.110   7.193   2.486 -0.3536 -0.3948  0.1716
 3224W        W 4195  13.847   0.064   2.277 -0.1249  0.0849  0.0886
 3225W        W 4196   0.932   0.139   4.938 -0.2784 -0.0978  0.0441
 3226W        W 4197  13.326   6.568   1.821  0.2242 -0.1463  0.0528
 3227W        W 4198   0.347   2.174   4.740 -0.2668 -0.0410 -0.0789
 3228W        W 4199  12.036   3.200  13.384 -0.0159 -0.2449 -0.0252
 3229W        W 4200  13.650   7.037   4.940 -0.0289 -0.0269  0.1609
 3230W        W 4201  10.417   4.326   3.331 -0.1511  0.2130  0.1723
 3231W        W 4202  12.478   2.989   0.849  0.2604  0.3432  0.2024
 3232W        W 4203   6.973   0.306  12.953  0.0233  0.1114  0.1167
 3233W        W 4204   6.117   9.634   2.274 -0.3075  0.0672 -0.0481
 3234W        W 4205   9.061   0.133   6.019  0.0368 -0.1788  0.1482
 3235W        W 4206  12.219  12.043  11.197 -0.1997  0.0093 -0.0643
 3236W        W 4207  11.435   5.191   0.459  0.0834 -0.0834 -0.0253
 3237W        W 4208  13.273  10.153   1.497  0.1191 -0.2232  0.0515
 3238W        W 4209   0.523  11.370  11.643 -0.2490 -0.1611  0.0436
 3239W        W 4210   3.912   2.879  13.297 -0.3645 -0.0916 -0.2085
 3240W        W 4211   1.177   4.318  13.403  0.0803 -0.2355  0.0222
 3241W        W 4212   7.006   2.429   6.263 -0.1184 -0.0082  0.1054
 3242W        W 4213   7.278   9.377   9.984 -0.0945  0.1638  0.0486
 3243W        W 4214   2.965   7.895  13.765  0.2831  0.3521 -0.1719
 3244W        W 4215   4.079  12.744   3.847 -0.0985 -0.1636 -0.1807
 3245W        W 4216  11.994   4.320   3.574  0.0740  0.0393 -0.2326
 3246W        W 4217   5.026   2.835   3.279 -0.1364  0.2762  0.1480
 3247W        W 4218  12.561   3.299   4.341  0.0151 -0.0186 -0.1845
 3248W        W 4219   8.609  13.489   6.762 -0.2605 -0.3472  0.0540
 3249W        W 4220   7.563   4.810   9.018  0.0389  0.0281 -0.0191
 3250W        W 4221   1.588   3.397   2.017 -0.1161 -0.1514 -0.1924
 3251W        W 4222  13.172   3.789  10.740 -0.1841  0.1439 -0.2770
 3252W        W 4223   6.502   3.836   6.353 -0.0755 -0.1488 -0.0600
 3253W        W 4224   0.650   4.589   9.722 -0.0066 -0.1385 -0.3118
 3254W        W 4225   4.507  12.915  10.588  0.3877  0.0974 -0.2404
 3255W        W 4226   5.591   9.356  11.561 -0.1460 -0.0360  0.2170
 3256W        W 4227   7.278   3.711  12.610 -0.0160 -0.1821  0.2522
 3257W        W 4228   0.856   0.517   1.671  0.1928 -0.1418  0.0863
 3258W        W 4229  13.067   1.502   3.360  0.3262  0.2446 -0.0016
 3259W        W 4230   5.004  12.350   4.865 -0.2515 -0.0212 -0.1652
 3260W        W 4231   6.037   2.724  13.340  0.4010 -0.2602 -0.1400
 3261W        W 4232   2.427   4.671   6.219  0.0738 -0.1297  0.1343
 3262W        W 4233   2.873  12.958  13.332  0.1510 -0.3724 -0.2568
 3263W        W 4234  11.867   6.755   7.516  0.1233  0.2186 -0.3289
 3264W        W 4235   6.848   1.431   3.017 -0.1868  0.2193 -0.1731
 3265W        W 4236   9.943   0.743  11.838 -0.0745  0.2238  0.3284
 3266W        W 4237   1.603   7.646  13.832  0.1281  0.3340  0.1021
 3267W        W 4238   2.249   8.797   6.756  0.0034  0.0615  0.2291
 3268W        W 4239   4.910  11.414   8.188 -0.0636  0.2313 -0.3470
 3269W        W 4240   9.972  10.812   7.579 -0.1714 -0.3243 -0.1476
 3270W        W 4241   2.052  12.137   9.487 -0.0145 -0.5579  0.0714
 3271W        W 4242   6.415   8.794   4.375  0.2093  0.3746 -0.0010
 3272W        W 4243  11.493   7.128  12.985  0.3028  0.1572  0.1850
 3273W        W 4244   0.970  13.511   2.673 -0.2336  0.0129 -0.3192
 3274W        W 4245  10.266   5.819  10.815 -0.0089  0.1648  0.1161
 3275W        W 4246   0.989   5.302   2.271 -0.0934 -0.3612 -0.3792
 3276W        W 4247   9.391  12.758   9.040  0.3457 -0.3788  0.2463
 3277W        W 4248   0.959   5.030   0.027 -0.0402  0.1381 -0.1728
 3278W        W 4249  10.384  11.338  12.761  0.3511  0.1236  0.2724
 3279W        W 4250  13.021   8.534  13.807 -0.3421  0.0036  0.1571
 3280W        W 4251   8.255   8.127  12.655  0.0362 -0.0987  0.1517
 3281W        W 4252  12.310   6.767   2.169 -0.1442  0.1954  0.0470
 3282W        W 4253   6.037   7.796   0.417  0.0568  0.1924  0.2952
 3283W        W 4254   7.031   4.418   1.715  0.1040 -0.0641 -0.0993
 3284W        W 4255  11.918  11.026   5.498  0.0161  0.0667 -0.1094
 3285W        W 4256  13.219   1.350  13.483 -0.2596  0.1822 -0.1066
 3286W        W 4257  12.975   2.195   9.938 -0.1197 -0.0967  0.1895
 3287W        W 4258  12.279   9.857  11.903  0.0096 -0.0113 -0.1318
 3288W        W 4259  10.583   7.533   1.256 -0.0569 -0.1458 -0.0931
 3289W        W 4260   5.375   8.416   5.530 -0.2992  0.1339  0.0466
 3290W        W 4261  12.995   6.401   2.708 -0.1976  0.0505  0.3368
 3291W        W 4262  10.780   3.182  11.569 -0.1607 -0.0366  0.0835
 3292W        W 4263   3.785   7.432   6.118  0.1394  0.0327 -0.0766
 3293W        W 4264   7.112   6.102   9.115 -0.0946 -0.0081 -0.1470
 3294W        W 4265  13.772  12.324   3.018 -0.0189 -0.1028  0.0888
 3295W        W 4266   3.944   5.302   8.283 -0.0009 -0.1793  0.2961
 3296W        W 4267  12.787   7.471   0.760 -0.3463 -0.0439  0.1668
 3297W        W 4268  12.456   5.827   6.504 -0.1472  0.0107  0.1524
 3298W        W 4269   7.421   8.677   3.411  0.0498  0.1806 -0.3016
 3299W        W 4270  13.883   4.172   9.320  0.1079 -0.0315 -0.3039
 3300W        W 4271   4.472   6.894   0.643  0.0336 -0.0422 -0.1786
 3301W        W 4272   3.564  11.685   8.462  0.3069  0.3497  0.0718
 3302W        W 4273   3.330   6.533   5.148  0.1573  0.0262 -0.1725
 3303W        W 4274   9.480   3.132   7.237 -0.0253 -0.2328  0.2669
 3304W        W 4275  13.031   9.594   8.673 -0.1803  0.1673  0.0843
 3305W        W 4276   1.772   5.318  13.005 -0.2555 -0.2360  0.0963
 3306W        W 4277   3.269   6.880   5.701 -0.1267 -0.0899 -0.2144
 3307W        W 4278   6.464   9.537   8.550 -0.0133  0.2853  0.2509
 3308W        W 4279  11.993  12.463  11.085 -0.2254  0.1779 -0.0787
 3309W        W 4280   3.009   9.940  10.000 -0.1535  0.1436 -0.1487
 3310W        W 4281  11.400  10.086   7.149 -0.1492 -0.2285  0.1249
 3311W        W 4282  12.870   9.904   4.231 -0.1403 -0.0337 -0.0420
 3312W        W 4283   6.207  10.359   1.898 -0.1985  0.1236 -0.2165
 3313W        W 4284   0.223   9.823   3.470  0.1591  0.0387  0.0995
 3314W        W 4285   9.202   7.115  13.511  0.3323  0.0889  0.0152
 3315W        W 4286   7.864   2.020   5.127  0.0617 -0.0975 -0.1645
 3316W        W 4287  10.008   0.784   6.113 -0.1048  0.4308 -0.2011
 3317W        W 4288   5.236  10.897  11.696 -0.3238 -0.0782  0.2243
 3318W        W 4289  10.790  12.598   7.972  0.3409 -0.1822 -0.1164
 3319W        W 4290  11.642   4.196   2.111  0.0004  0.1037  0.0453
 3320W        W 4291   3.544   3.744   5.457  0.0773  0.2341 -0.4352
 3321W        W 4292   7.010  10.638  13.452 -0.1122 -0.2980  0.2501
 3322W        W 4293  12.223   1.037  10.007 -0.0324  0.1943 -0.0201
 3323W        W 4294   1.873   5.905  11.252  0.1858  0.1083  0.3029
 3324W        W 4295   2.661   0.454   5.141  0.1999  0.1504  0.0867
 3325W        W 4296   7.843  12.217   8.433 -0.0598 -0.2373 -0.4878
 3326W        W 4297   2.540  11.715   3.675  0.3880  0.2899  0.2326
 3327W        W 4298  13.083  10.922   1.594 -0.2403  0.1242 -0.3010
 3328W        W 4299   4.309  10.808   4.100  0.0580 -0.0221  0.1872
 3329W        W 4300  12.731   8.658   7.105 -0.2802 -0.2051 -0.1495
 3330W        W 4301  12.120   9.962  10.352 -0.0532  0.1227  0.0529
 3331W        W 4302   4.669  10.647   1.237  0.4220 -0.0600 -0.0283
 3332W        W 4303   1.771  13.299   1.269 -0.0780  0.0177 -0.1125
 3333W        W 4304   7.414   2.664  12.915 -0.0476 -0.5227 -0.1896
 3334W        W 4305  11.845   0.734  10.258  0.1947  0.1717  0.2244
 3335W        W 4306   9.245   0.147  11.254 -0.1679  0.2432 -0.1371
 3336W        W 4307   2.475  13.600  12.701 -0.0968  0.0389 -0.1732
 3337W        W 4308   8.349   6.596  13.445 -0.1956  0.2049 -0.1069
 3338W        W 4309  11.092  13.039  11.324 -0.0269 -0.0960 -0.1239
 3339W        W 4310   2.041   8.462   9.500  0.0815  0.2058  0.0985
 3340W        W 4311   7.725   1.851   3.346  0.3039  0.2071  0.4418
 3341W        W 4312  13.074  13.172  13.197 -0.3251  0.0208 -0.0892
 3342W        W 4313   4.572   5.928   3.487 -0.2340 -0.0721  0.3655
 3343W        W 4314   2.447   6.096   3.078  0.1776  0.2758  0.0101
 3344W        W 4315   0.988  11.740   2.317  0.1109  0.1341  0.0872
 3345W        W 4316  11.331   3.161  10.606  0.3021 -0.0684 -0.2275
 3346W        W 4317  12.381   0.054   3.199 -0.1336  0.3123  0.0603
 3347W        W 4318  11.757   9.765  12.906  0.1967  0.1230  0.2840
 3348W        W 4319   4.647   3.149   5.267  0.2843 -0.0981  0.1423
 3349W        W 4320  11.541   9.559  10.712  0.3420 -0.1228  0.0476
 3350W        W 4321  11.567  11.948  12.888  0.0937  0.0618  0.1094
 3351W        W 4322  13.725   8.517   3.241  0.0532 -0.0916  0.4014
 3352W        W 4323   1.876   9.567  11.748  0.0075 -0.0494  0.0391
 3353W        W 4324   6.659   4.389   2.185 -0.1197 -0.1366 -0.0225
 3354W        W 4325   1.588  11.457  13.891  0.0132  0.2434  0.1341
 3355W        W 4326   0.030   4.484   7.536  0.2459 -0.0250  0.1606
 3356W        W 4327  10.715  11.149   8.622  0.0533  0.2515 -0.0367
 3357W        W 4328   2.745   5.437   0.018 -0.0756 -0.1149  0.0080
 3358W        W 4329   9.660   3.644   5.348  0.2795  0.0365  0.0287
 3359W        W 4330   4.454   9.164   2.719 -0.1515 -0.0198  0.0575
 3360W        W 4331   7.716   5.009   7.199  0.0184  0.1112  0.0583
 3361W        W 4332   3.932   0.359  13.593  0.1053 -0.0068  0.1990
 3362W        W 4333   8.027  11.613   0.271  0.1439 -0.0575 -0.0258
 3363W        W 4334  13.488   0.452   2.048  0.0784 -0.0834  0.3304
 3364W        W 4335   6.923   3.631   9.803  0.2426 -0.2272  0.1296
 3365W        W 4336   0.142   9.442   3.787  0.1063 -0.2961 -0.0529
 3366W        W 4337   9.894  12.165   3.528  0.0542 -0.3301  0.4325
 3367W        W 4338  11.427   4.089   8.942 -0.1914  0.0071  0.0794
 3368W        W 4339   7.402  13.043  10.073  0.0489  0.2488  0.0201
 3369W        W 4340   1.523   6.361  12.936 -0.0089 -0.0945 -0.2021
 3370W        W 4341  11.086   1.697   1.887 -0.1012 -0.0398 -0.0086
 3371W        W 4342   5.191   0.568   1.849  0.0515  0.1558  0.0095
 3372W        W 4343   5.400   9.879  12.213 -0.2856  0.0361 -0.2227
 3373W        W 4344   5.116   0.777  11.064  0.2794 -0.2844  0.4701
 3374W        W 4345   4.098   3.940  11.804 -0.0561  0.0453  0.3951
 3375W        W 4346   2.487  13.865  13.135 -0.1370 -0.1517  0.0829
 3376W        W 4347   9.407  13.697   6.451  0.0255  0.2575 -0.1490
 3377W        W 4348   1.819   7.080  10.663 -0.1789  0.2268 -0.4973
 3378W        W 4349   6.200   7.253   4.578  0.1438  0.1184  0.1272
 3379W        W 4350   2.746   0.438  13.069  0.0122 -0.2761 -0.0630
 3380W        W 4351  13.821  10.265   6.733 -0.1017 -0.0251 -0.1122
 3381W        W 4352   6.843   5.120   7.364 -0.1512 -0.2833  0.1111
 3382W        W 4353  11.162  11.899   6.332 -0.0740 -0.0003 -0.0376
 3383W        W 4354   0.192   1.591   3.585 -0.0795  0.0578 -0.3328
 3384W        W 4355   8.371   1.011   0.620 -0.3210  0.3376  0.0492
 3385W        W 4356  11.730  11.357  13.427 -0.1560 -0.0248 -0.0021
 3386W        W 4357   5.190   9.079   1.183 -0.3093  0.2290  0.1540
 3387W        W 4358   2.471  10.380   1.028  0.0167 -0.1396  0.0414
 3388W        W 4359   3.144  10.046  13.460 -0.0991  0.1498 -0.0124
 3389W        W 4360   8.567   2.203   5.350 -0.1209  0.2378 -0.1310
 3390W        W 4361   6.257  13.644   5.083  0.4495 -0.1846 -0.1527
 3391W        W 4362  12.359  11.670   2.965 -0.2052  0.1059  0.4098
 3392W        W 4363   7.453   4.929   5.029 -0.1045 -0.2714 -0.1747
 3393W        W 4364  12.059   0.508   9.831  0.1748  0.1674  0.4550
 3394W        W 4365  11.539   7.785  10.562  0.0007  0.0211 -0.0177
 3395W        W 4366  10.141   2.970  13.715  0.0842  0.0323  0.4410
 3396W        W 4367   3.647  10.893  12.009  0.1683  0.1186  0.0569
 3397W        W 4368   6.837   2.840   4.755  0.2211  0.1566  0.0497
 3398W        W 4369   4.358   9.225  12.262 -0.0765 -0.1969 -0.3120
 3399W        W 4370  10.637   7.738   4.005  0.2532  0.0239  0.0483
 3400W        W 4371   5.794   6.638   7.218 -0.1374  0.1520 -0.3243
 3401W        W 4372   7.706   1.054  13.595  0.0274  0.0140  0.1375
 3402W        W 4373   7.037  11.747   6.568  0.0278 -0.1642 -0.3117
 3403W        W 4374   3.777   1.897  13.340 -0.0015  0.0373  0.3282
 3404W        W 4375   4.042   6.263   7.323  0.3050  0.1350  0.0175
 3405W        W 4376   5.795   4.298   1.552 -0.1323  0.0748 -0.5622
 3406W        W 4377   2.521   0.195   4.236 -0.0608  0.0803  0.4397
 3407W        W 4378  13.693   2.564  10.336 -0.0910  0.2815  0.2064
 3408W        W 4379   8.185  11.141   1.175  0.0679 -0.3969 -0.1085
 3409W        W 4380   4.242  11.451   8.868  0.2391 -0.1084  0.0651
 3410W        W 4381   1.554   3.756   3.381 -0.0219 -0.2043  0.0484
 3411W        W 4382  10.267   2.648   3.710  0.2921  0.0500 -0.2795
 3412W        W 4383  10.718   1.508   2.403 -0.1011  0.0947  0.1854
 3413W        W 4384   7.878   1.040  13.044 -0.0529  0.1431  0.3194
 3414W        W 4385   1.378   1.271  13.773  0.1801  0.2616  0.0106
 3415W        W 4386   5.212   7.812  10.009  0.0921 -0.2006  0.2405
 3416W        W 4387   5.655   5.175   0.584  0.0655  0.1586  0.2395
 3417W        W 4388   4.535   6.239   8.850  0.0288 -0.0979  0.4034
 3418W        W 4389   8.367   5.433   6.123 -0.1471 -0.0310  0.0433
 3419W        W 4390  10.963  13.287   6.846 -0.3407 -0.1117  0.1509
 3420W        W 4391   7.318   3.305   1.362 -0.1309  0.0027 -0.0756
 3421W        W 4392   8.345  12.946  11.871  0.0212 -0.1829 -0.0370
 3422W        W 4393   9.367   6.710   2.883 -0.2827 -0.2495  0.1669
 3423W        W 4394   1.214  12.258   3.323 -0.1094  0.0505  0.2142
 3424W        W 4395   3.946   0.758   4.823 -0.0591 -0.0017  0.1386
 3425W        W 4396   6.321  10.145   8.440 -0.1490 -0.4801  0.1317
 3426W        W 4397   7.600   6.876  12.318 -0.0402 -0.1165  0.2513
 3427W        W 4398   9.440   5.190   0.480 -0.2074 -0.3643  0.3024
 3428W        W 4399   0.593   1.382   9.373 -0.1149  0.1976 -0.4886
 3429W        W 4400   5.425   0.765   5.471  0.2306  0.0091  0.0858
 3430W        W 4401   0.105   4.995  13.855 -0.0423  0.2578 -0.0471
 3431W        W 4402   1.728   3.489   6.875 -0.3110 -0.2113 -0.2376
 3432W        W 4403   0.114   5.671   1.674 -0.0691  0.6594 -0.1935
 3433W        W 4404  12.852   7.559   5.666 -0.3054  0.2753 -0.1257
 3434W        W 4405   1.129   5.222   6.087 -0.1201  0.1382  0.2335
 3435W        W 4406   1.388   1.637  11.778  0.0473  0.2807 -0.0408
 3436W        W 4407  11.651   6.782  10.602  0.1004  0.1127  0.0677
 3437W        W 4408   8.961   3.582  13.743 -0.1740 -0.0398  0.0043
 3438W        W 4409   6.681   6.742  10.849  0.1373 -0.4191 -0.1951
 3439W        W 4410   2.966   5.148   1.465 -0.4625 -0.1255 -0.1916
 3440W        W 4411   1.508   7.738   9.151  0.1262  0.0296 -0.0300
 3441W        W 4412   2.522   3.700   7.412  0.2320 -0.0153  0.1965
 3442W        W 4413   2.035   6.096   7.444  0.0115  0.0967 -0.2671
 3443W        W 4414   5.431   7.918   9.073  0.2951  0.2256  0.0793
 3444W        W 4415   6.812   6.743  11.325 -0.2289 -0.1296  0.3038
 3445W        W 4416  10.276  11.965   8.217  0.2666  0.0748 -0.0512
 3446W        W 4417   1.742   0.332  11.785 -0.0802 -0.2066 -0.2387
 3447W        W 4418   2.995   5.871  13.914 -0.0678  0.1946 -0.0889
 3448W        W 4419  13.088   0.396   1.651 -0.3638  0.0425  0.1278
 3449W        W 4420  12.462   6.269  12.489  0.0265  0.2208  0.0062
 3450W        W 4421  12.931  12.768   4.034 -0.0007  0.0452 -0.1203
 3451W        W 4422   1.286  13.309   7.096 -0.0530 -0.0714  0.2494
 3452W        W 4423   6.582   2.533   6.616 -0.2975 -0.2922  0.0172
 3453W        W 4424   1.465   3.134   8.654  0.0031 -0.2038 -0.1129
 3454W        W 4425   5.348  12.014   7.621  0.1631  0.1201 -0.1303
 3455W        W 4426   0.800   0.341   8.145  0.0100  0.3026  0.0973
 3456W        W 4427   7.940   2.923   9.614 -0.2538  0.2302 -0.0003
 3457W        W 4428   1.755   9.770  11.302 -0.0662  0.5635 -0.3726
 3458W        W 4429  12.923  11.429   5.775 -0.1318 -0.3624  0.0756
 3459W        W 4430  12.314   2.773  11.103  0.0546 -0.0720  0.2900
 3460W        W 4431   5.436  11.609   7.285  0.2074  0.1648 -0.0452
 3461W        W 4432   7.993   3.584   0.841  0.1937 -0.1082  0.0149
 3462W        W 4433   7.768   9.009   3.403 -0.2843 -0.0411  0.1373
 3463W        W 4434   3.782  12.972   3.483 -0.0051 -0.1988 -0.0971
 3464W        W 4435  11.997   6.282   2.172 -0.2420  0.2684 -0.0724
 3465W        W 4436   5.877   7.753   3.727 -0.0743  0.2232 -0.1172
 3466W        W 4437   5.890  13.135   2.203 -0.1125 -0.1118  0.2059
 3467W        W 4438   6.814  12.712   7.601 -0.1271 -0.0370  0.1117
 3468W        W 4439   2.690   0.734   8.713  0.2840  0.0856 -0.4411
 3469W        W 4440   8.089  12.368  11.381 -0.0549  0.2403 -0.1144
 3470W        W 4441   8.295  12.286   2.460  0.2074  0.0045  0.3245
 3471W        W 4442   9.566   4.011   4.268 -0.1265  0.0722  0.1029
 3472W        W 4443  12.599   3.890   7.411  0.0332  0.1621 -0.0361
 3473W        W 4444  12.308  11.271  13.618 -0.2047  0.0420 -0.2830
 3474W        W 4445   1.539   5.223   6.745  0.0028 -0.2139  0.2801
 3475W        W 4446   8.142  10.490   3.161  0.0020  0.0730  0.1232
 3476W        W 4447   3.777  10.249  10.901 -0.0084 -0.0991  0.0770
 3477W        W 4448  11.287   4.417   4.780 -0.1291 -0.2089  0.0331
 3478W        W 4449   9.429   9.634   7.404 -0.2449 -0.1041  0.1820
 3479W        W 4450   7.449   2.145   8.933 -0.2029  0.2735 -0.3448
 3480W        W 4451   8.325   7.870  11.139  0.0571  0.2515 -0.0347
 3481W        W 4452   9.588  10.469   5.841  0.1367  0.1385  0.0896
 3482W        W 4453   4.567  12.309   4.437 -0.2128 -0.0371 -0.0413
 3483W        W 4454   1.826   0.778   7.257  0.3556 -0.2955  0.0403
 3484W        W 4455   8.320   9.302   9.936 -0.1944 -0.0792  0.1613
 3485W        W 4456  13.328   6.253   6.699  0.2100 -0.0726 -0.0331
 3486W        W 4457  10.730  12.776   4.450 -0.0524  0.0596  0.2633
 3487W        W 4458   4.057   3.015  10.881 -0.3010  0.2213 -0.0391
 3488W        W 4459   5.111  12.433   8.047 -0.1705  0.2869 -0.0728
 3489W        W 4460   6.255   1.442  13.458  0.2788 -0.0779  0.1342
 3490W        W 4461   0.275   0.966   8.214  0.2550  0.0706  0.2837
 3491W        W 4462  10.648  11.795   4.947  0.4710 -0.1320 -0.3629
 3492W        W 4463   9.811  10.688  13.815 -0.1980  0.2164 -0.4714
 3493W        W 4464  10.632   3.881   3.490  0.0236 -0.0994  0.0278
 3494W        W 4465   5.119   9.955   5.541  0.1634 -0.0635  0.0349
 3495W        W 4466  12.465   5.976   7.993 -0.3188  0.0976  0.0256
 3496W        W 4467   2.107   6.042   7.914  0.0598  0.1310 -0.2474
 3497W        W 4468  12.021  11.604  10.535  0.2248  0.0965  0.1966
 3498W        W 4469   7.880   6.737   4.659 -0.1504 -0.0706  0.2843
 3499W        W 4470   1.518   3.791   4.550 -0.0160  0.0485  0.0999
 3500W        W 4471   2.682   0.055   5.363 -0.1657 -0.0371 -0.2485
 3501W        W 4472  10.466   2.959   7.951 -0.0156  0.4724  0.2453
 3502W        W 4473   8.516   2.197  12.530 -0.0329 -0.1022 -0.0587
 3503W        W 4474  12.364   2.640   8.864 -0.0655 -0.0449  0.2267
 3504W        W 4475  10.504   9.594  12.838 -0.3146  0.1237  0.3359
 3505W        W 4476   7.898   5.058   8.622  0.0981  0.2661 -0.2840
 3506W        W 4477   4.859  10.509  13.501  0.2248 -0.0936 -0.1068
 3507W        W 4478   5.238   4.489   8.242 -0.3589 -0.0746  0.1039
 3508W        W 4479   5.784   9.636  10.573 -0.0577 -0.0846 -0.3221
 3509W        W 4480   9.407   5.070   8.180 -0.1077 -0.2699 -0.2318
 3510W        W 4481   2.945   7.547   8.887 -0.0297  0.2317  0.0088
 3511W        W 4482   9.534   7.991   4.361 -0.0226  0.3798  0.1704
 3512W        W 4483   4.571  13.819   0.388 -0.1297 -0.0745  0.0049
 3513W        W 4484  10.873   0.741   1.429 -0.2453  0.3636 -0.2640
 3514W        W 4485   1.185   5.639  11.789 -0.0064 -0.0912 -0.0843
 3515W        W 4486   6.378   8.023   1.039  0.1249 -0.1887 -0.1564
 3516W        W 4487   2.611   2.673   0.796  0.0342 -0.1169  0.0882
 3517W        W 4488   2.743   2.216   5.742  0.1205  0.1832  0.1292
 3518W        W 4489   2.329  12.469   1.847 -0.0744  0.1835 -0.4678
 3519W        W 4490   8.587   3.713  13.413  0.4392 -0.1929  0.0675
 3520W        W 4491   9.332  12.865   2.248  0.0511  0.0720 -0.2186
 3521W        W 4492   4.596  13.053   9.058  0.1390  0.2087 -0.2299
 3522W        W 4493   7.713   3.417   9.596 -0.2025  0.2921 -0.0116
 3523W        W 4494  12.061   5.180  10.456  0.1084 -0.3885 -0.2795
 3524W        W 4495  10.559  12.377   2.734  0.1423 -0.1933 -0.2017
 3525W        W 4496   4.068   7.826  12.037 -0.2295 -0.2326 -0.0543
 3526W        W 4497  12.405   4.030   6.618  0.0362  0.0459 -0.0331
 3527W        W 4498   4.434   6.593   7.368  0.3794 -0.0670 -0.2792
 3528W        W 4499   3.031   8.008   1.569  0.1363  0.1313 -0.0345
 3529W        W 4500  10.514   5.538   4.610 -0.0283  0.3125  0.1752
 3530W        W 4501   5.885   8.060   4.090 -0.1823 -0.1229  0.3888
 3531W        W 4502   8.445   6.505   9.848 -0.0627  0.0621 -0.2100
 3532W        W 4503   6.514   0.529   3.502  0.1282 -0.0122 -0.2483
 3533W        W 4504   6.013   9.973  13.131  0.0517 -0.0619  0.4801
 3534W        W 4505  13.515   5.210   1.347 -0.0241  0.1415  0.2573
 3535W        W 4506   5.204   0.067   0.582 -0.3176  0.0420  0.1644
 3536W        W 4507   2.549   3.589   1.074 -0.0057  0.1242 -0.1442
 3537W        W 4508   6.364  12.269   5.124 -0.0521 -0.0197 -0.0374
 3538W        W 4509   1.990   6.854   8.095  0.3060  0.1160  0.0880
 3539W        W 4510  10.894  12.224   5.949 -0.0086 -0.0074 -0.0176
 3540W        W 4511  11.285  10.770   4.629 -0.0705 -0.2946 -0.1644
 3541W        W 4512   5.454  12.588  10.844  0.0039 -0.0329 -0.3034
 3542W        W 4513   2.647   9.450  11.370  0.1497  0.1864 -0.2162
 3543W        W 4514  10.934   0.779   2.482  0.1266  0.0841  0.0573
 3544W        W 4515   8.584   5.951   4.895  0.0902 -0.0525  0.1040
 3545W        W 4516   3.996   3.474  12.771 -0.0016  0.0804  0.0965
 3546W        W 4517   2.308  11.826   1.820  0.0700  0.0556 -0.0252
 3547W        W 4518  13.804   3.743   8.157 -0.0275 -0.2183 -0.1629
 3548W        W 4519  11.452   8.634  12.025 -0.1429  0.0829 -0.0550
 3549W        W 4520   2.273   9.715   9.524 -0.0730  0.1687  0.1870
 3550W        W 4521   9.183  12.560   5.201  0.1331  0.3146  0.0353
 3551W        W 4522  12.575   2.496  10.816  0.2410  0.0180  0.0367
 3552W        W 4523  10.771  10.973   2.089  0.0361 -0.1743 -0.2360
 3553W        W 4524  10.329   6.710   1.618 -0.1618  0.2081 -0.1121
 3554W        W 4525   6.002   9.787   0.084  0.0188  0.0102 -0.0800
 3555W        W 4526   2.014   7.800  13.634 -0.0803  0.2561  0.1239
 3556W        W 4527   7.210  12.299  12.282  0.3542 -0.1240  0.1250
 3557W        W 4528   7.491  11.906   6.376  0.3675 -0.0879  0.4686
 3558W        W 4529   5.656   1.829   6.139  0.2840  0.0072  0.2108
 3559W        W 4530   9.034   6.596   3.287  0.0473 -0.0998 -0.0166
 3560W        W 4531   4.271   7.073   7.048 -0.3312  0.0054  0.1734
 3561W        W 4532   6.446   0.420   0.852  0.0207  0.1164  0.0501
 3562W        W 4533   9.301   3.775   0.439  0.2719  0.0911  0.1064
 3563W        W 4534  13.763   2.873  13.131 -0.3232 -0.0121 -0.2812
 3564W        W 4535   5.746  12.709   4.187  0.3033 -0.2526  0.4991
 3565W        W 4536  11.121  12.574   9.657  0.2643  0.1838  0.0310
 3566W        W 4537   6.099  12.214   0.478  0.0906 -0.3674 -0.1846
 3567W        W 4538   4.027   3.090   8.027  0.0325 -0.0539  0.4149
 3568W        W 4539  12.700   0.614   1.877 -0.0806 -0.1697 -0.0758
 3569W        W 4540  12.852   8.661   4.877 -0.0089 -0.1449  0.0415
 3570W        W 4541   7.820   9.080   5.602  0.0756  0.2343 -0.1179
 3571W        W 4542   3.131   9.063   0.706  0.2506  0.0387  0.1031
 3572W        W 4543   3.711  10.484   2.053  0.2918  0.1238  0.6083
 3573W        W 4544   3.930   8.430   8.914 -0.0999 -0.2354 -0.1115
 3574W        W 4545   1.734   5.808   5.886  0.0506 -0.1144 -0.2167
 3575W        W 4546   1.379   7.110  11.067 -0.2994  0.1799  0.1017
 3576W        W 4547   2.113   9.235  12.090 -0.0694 -0.1987 -0.2196
 3577W        W 4548   6.987  12.343   7.997  0.0189 -0.2519  0.3447
 3578W        W 4549   7.517   2.957   9.317 -0.0016 -0.2737 -0.2668
 3579W        W 4550   8.398   9.513   4.115  0.4167 -0.2170 -0.0589
 3580W        W 4551   6.688   8.187   0.187  0.0514 -0.0260 -0.2851
 3581W        W 4552   3.938  10.277   5.563 -0.2737  0.0760 -0.0460
 3582W        W 4553  11.654  13.801   5.234 -0.1453 -0.0160  0.0047
 3583W        W 4554   6.202   1.230   4.156 -0.0466 -0.2556 -0.2109
 3584W        W 4555   4.297   7.480   5.375  0.4775  0.0117 -0.3600
 3585W        W 4556   4.427   7.158   4.535  0.1423 -0.3167  0.1803
 3586W        W 4557   8.801   8.330   1.688 -0.0702  0.0989 -0.2603
 3587W        W 4558  10.403   5.416  10.662 -0.1657  0.0799 -0.0771
 3588W        W 4559   2.194  11.216   9.696 -0.1000 -0.2570  0.0200
 3589W        W 4560   3.109   6.279  13.591 -0.0380  0.2179 -0.0578
 3590W        W 4561   0.625   6.969  13.898 -0.0991  0.0500 -0.0539
 3591W        W 4562  11.816   9.337   1.510 -0.3508 -0.1719 -0.1561
 3592W        W 4563   1.973   1.099   1.559  0.1106 -0.2503 -0.2121
 3593W        W 4564   3.436   2.614   4.260 -0.2568 -0.0361 -0.1071
 3594W        W 4565   7.325  12.896   4.833 -0.2808 -0.0168  0.3109
 3595W        W 4566   3.815  12.033   3.653 -0.2061 -0.0305  0.2070
 3596W        W 4567  11.579   0.121   2.537 -0.0594  0.0571 -0.0788
 3597W        W 4568  10.435  12.217  11.255  0.2875  0.0990  0.0950
 3598W        W 4569   8.585   4.847   9.572 -0.1654 -0.0408  0.2393
 3599W        W 4570  13.189  10.054   0.111 -0.0257  0.0434  0.0495
 3600W        W 4571   0.083   4.568   5.459 -0.0656 -0.2253 -0.0267
 3601W        W 4572   1.770  11.690   5.504  0.3100  0.0061 -0.0010
 3602W        W 4573   2.425  13.739   9.205  0.2389  0.1461  0.2967
 3603W        W 4574   8.956  10.333   8.070  0.0450 -0.0921  0.0377
 3604W        W 4575   4.712  12.133   0.441 -0.0628  0.0246  0.1409
 3605W        W 4576   4.701   4.022   3.542 -0.0315  0.0123 -0.3329
 3606W        W 4577  10.824  10.882   9.037  0.1212 -0.1508 -0.0033
 3607W        W 4578   0.358   5.725   1.021 -0.2319 -0.0257  0.3075
 3608W        W 4579   3.700   1.412   0.162  0.0070  0.0690  0.3686
 3609W        W 4580  13.521   7.459  10.069 -0.3032  0.4311 -0.1921
 3610W        W 4581   9.975   1.500   9.603  0.0988  0.0878 -0.2324
 3611W        W 4582   4.659  11.312   5.847  0.0155 -0.4488  0.0360
 3612W        W 4583  13.622  12.024   2.647 -0.1242  0.0144  0.1036
 3613W        W 4584   5.198   2.028   6.225  0.0293 -0.2491  0.0257
 3614W        W 4585  13.591  11.724   7.054 -0.3045  0.2088  0.1218
 3615W        W 4586   6.350   3.599   8.074  0.2944  0.1207 -0.1520
 3616W        W 4587   0.672   2.777   2.420 -0.3283  0.1227 -0.2386
 3617W        W 4588   2.077   0.578   8.324 -0.0827 -0.1128 -0.0363
 3618W        W 4589   6.352   1.138  12.952 -0.0320  0.2614 -0.2983
 3619W        W 4590   9.821  11.424   1.385 -0.0102  0.0855  0.1050
 3620W        W 4591   3.805   5.968  11.085  0.2329 -0.2444 -0.1611
 3621W        W 4592   9.486  11.375  12.432 -0.0384  0.0368 -0.1993
 3622W        W 4593  10.065   7.015   5.127  0.1339  0.1258 -0.3346
 3623W        W 4594   5.859  13.206  12.197  0.3025  0.0742 -0.0096
 3624W        W 4595  10.172   5.273   4.976 -0.0454  0.1126  0.1556
 3625W        W 4596   4.290  11.666   0.665  0.2012  0.2579  0.1230
 3626W        W 4597  11.977   1.823   3.913 -0.1292 -0.0562  0.1533
 3627W        W 4598  13.440  11.810  13.119 -0.0857 -0.1772 -0.2622
 3628W        W 4599   3.584   1.754   4.001 -0.0281  0.1481  0.0580
 3629W        W 4600   9.778   1.176   5.908 -0.0174 -0.1559 -0.1224
 3630W        W 4601  13.487   9.636  13.135 -0.3541 -0.2060 -0.1036
 3631W        W 4602   1.608   1.385   9.016  0.0534  0.1918 -0.1768
 3632W        W 4603   1.487   0.529   5.816 -0.0099 -0.0418 -0.0215
 3633W        W 4604  12.545   7.126  11.666  0.1007 -0.1248 -0.2296
 3634W        W 4605  13.015   4.720  11.316 -0.0377 -0.0794 -0.0639
 3635W        W 4606   7.582  11.119   5.448  0.1026  0.0223 -0.1066
 3636W        W 4607   3.917   1.485   7.408 -0.1511  0.3742  0.0049
 3637W        W 4608   5.795  11.048   6.744 -0.0884 -0.3609 -0.2241
 3638W        W 4609  13.139   3.695  11.433 -0.0797 -0.0694  0.0989
 3639W        W 4610   8.539   7.505   3.373 -0.0763 -0.0639 -0.0813
 3640W        W 4611   7.908   2.105   0.773  0.0363  0.0939 -0.0406
 3641W        W 4612   1.993   7.513   2.199  0.1618 -0.0087  0.1581
 3642W        W 4613   5.213   6.759  12.644  0.1352  0.0897 -0.0591
 3643W        W 4614  13.840   1.938   8.384 -0.0372  0.0811  0.0616
 3644W        W 4615   8.740   8.479   8.298 -0.1621 -0.1795  0.2071
 3645W        W 4616   6.107   2.526   5.912 -0.2419  0.0265  0.1951
 3646W        W 4617  11.613   3.587   5.662 -0.1370  0.0092 -0.2082
 3647W        W 4618   7.538   3.001   9.814 -0.1422 -0.0238 -0.0934
 3648W        W 4619   9.676   7.246  13.661  0.0306  0.0162  0.0416
 3649W        W 4620   7.142   3.913   9.008 -0.0196 -0.2029 -0.3291
 3650W        W 4621   0.480  11.970  11.057 -0.2918 -0.2022 -0.4642
 3651W        W 4622   9.099   2.012  13.205 -0.0589 -0.0363 -0.0117
 3652W        W 4623   3.391   7.813  13.470  0.2613 -0.3377 -0.1014
 3653W        W 4624  12.160  10.437   2.454  0.0467 -0.0577 -0.0643
 3654W        W 4625   6.858   5.136   3.426  0.0291 -0.0673  0.0421
 3655W        W 4626   9.264   3.629  10.028 -0.0247 -0.1111 -0.1598
 3656W        W 4627  12.389  13.542   4.246 -0.1215  0.1226  0.0788
 3657W        W 4628   6.024   3.959   6.488 -0.0179 -0.0230  0.0528
 3658W        W 4629   6.083   9.000   6.348  0.0824  0.0497 -0.0739
 3659W        W 4630   0.971   9.166   4.894  0.0336 -0.2020  0.1160
 3660W        W 4631  10.442   9.928  13.273  0.1036  0.3115 -0.2725
 3661W        W 4632  13.214   7.190  11.836  0.2070  0.4360 -0.1072
 3662W        W 4633  11.149   9.069   9.999  0.0230 -0.1074  0.2501
 3663W        W 4634  10.445   2.253   3.408  0.1314 -0.0611 -0.0650
 3664W        W 4635   3.361   2.935   7.686  0.0322  0.2923  0.0489
 3665W        W 4636  11.924   9.937  13.355  0.4095  0.0653  0.0039
 3666W        W 4637   5.622   0.139  12.473  0.0428 -0.1416 -0.0370
 3667W        W 4638  13.004  10.475   2.852  0.1387 -0.0763 -0.2624
 3668W        W 4639   3.229   2.073   5.515  0.0370 -0.0399  0.0257
 3669W        W 4640  10.534  12.164   7.790  0.3372 -0.0224 -0.0153
 3670W        W 4641   7.550   1.164   2.746 -0.0098  0.0490  0.2420
 3671W        W 4642   0.765   6.256   5.735 -0.0644  0.2954  0.1682
 3672W        W 4643  10.310  11.255   0.868 -0.1402  0.0913  0.2237
 3673W        W 4644   5.818   5.699  12.548 -0.3483 -0.4095 -0.1252
 3674W        W 4645   5.548  11.129   9.694 -0.0753 -0.2231  0.0642
 3675W        W 4646   2.932  13.848   3.748  0.1574 -0.2626 -0.0675
 3676W        W 4647   8.091   5.165  11.848  0.3918  0.1928  0.1486
 3677W        W 4648  11.221   9.210   3.356  0.0215  0.0961  0.0690
 3678W        W 4649   7.541   0.451   5.110  0.1260 -0.1895  0.0752
 3679W        W 4650  11.785   4.358  13.440 -0.0289 -0.0650  0.2280
 3680W        W 4651  13.168   2.658   7.443 -0.1602 -0.3527  0.0186
 3681W        W 4652  13.743   8.877   4.479  0.0516 -0.2933 -0.1248
 3682W        W 4653   7.016   7.429   3.481  0.5355  0.0838  0.0298
 3683W        W 4654   3.811   6.146   1.888 -0.1596 -0.1037 -0.2582
 3684W        W 4655   9.750   3.335   7.607  0.0506 -0.1061  0.0065
 3685W        W 4656   6.109   0.415   0.275 -0.2129  0.1336  0.0912
 3686W        W 4657   2.019   5.970   6.946 -0.0838 -0.1824 -0.0355
 3687W        W 4658   8.738  13.869   4.971 -0.2933 -0.2153  0.0035
 3688W        W 4659   5.193  12.005  11.303 -0.3240 -0.0405 -0.0928
 3689W        W 4660   0.456   5.629  12.543 -0.0251 -0.0948  0.2233
 3690W        W 4661   5.707   8.416   7.879  0.2125  0.1719  0.0153
 3691W        W 4662   8.438  11.289  10.287  0.1408 -0.0273  0.0561
 3692W        W 4663  13.549   3.802  11.750  0.0539 -0.3003 -0.3370
 3693W        W 4664   0.528   1.952   5.541  0.2865 -0.3678  0.2804
 3694W        W 4665   7.021   8.865   7.321 -0.2580  0.1215 -0.0823
 3695W        W 4666   0.209   7.714   6.688  0.2226 -0.1074  0.4009
 3696W        W 4667   9.872   8.745   3.983 -0.1933  0.0311 -0.1776
 3697W        W 4668  13.215   7.058   9.879 -0.3292 -0.1183  0.2149
 3698W        W 4669   1.905   1.661   4.863  0.1261  0.3985 -0.0597
 3699W        W 4670   1.776  10.431  13.868 -0.1755  0.2867 -0.2263
 3700W        W 4671  11.028   8.994   7.369 -0.0880  0.4794 -0.0842
 3701W        W 4672   2.717   0.288   2.516  0.0603 -0.0858 -0.2898
 3702W        W 4673   3.562   8.186   1.060 -0.0376 -0.2325 -0.2263
 3703W        W 4674   8.263   8.670   8.130  0.1779  0.0701  0.1039
 3704W        W 4675   5.109   7.463   9.672  0.2633  0.1089  0.1594
 3705W        W 4676   4.850  10.695   6.831 -0.0381  0.0910  0.2331
 3706W        W 4677   9.671   5.246   6.340 -0.2534 -0.0055  0.0092
 3707W        W 4678  10.379  13.627   8.848 -0.2013  0.2082  0.1226
 3708W        W 4679  10.009   9.415   9.561  0.3245  0.0783 -0.1684
 3709W        W 4680  10.066   9.084  11.480  0.0286  0.1912 -0.1659
 3710W        W 4681   9.187   2.569   4.524  0.0643  0.1197 -0.0955
 3711W        W 4682  11.033   0.393   9.733  0.1643 -0.1984 -0.1651
 3712W        W 4683  13.225  13.331   5.849  0.2422  0.2038 -0.0170
 3713W        W 4684   1.564   7.118   8.532 -0.0727  0.2167 -0.0433
 3714W        W 4685   1.088  13.367   8.513  0.0944 -0.0447 -0.0154
 3715W        W 4686  13.435   9.006  13.021  0.0802 -0.0385  0.0400
 3716W        W 4687   8.592   3.883   6.548  0.2130  0.2099  0.0090
 3717W        W 4688   4.951  13.420  12.908  0.3688 -0.1791  0.2110
 3718W        W 4689   2.080   3.476   3.255  0.2705  0.1715 -0.3434
 3719W        W 4690   8.593   9.717  13.619  0.1596 -0.2289  0.0649
 3720W        W 4691   5.736   7.551  13.325 -0.0263  0.1504 -0.0672
 3721W        W 4692   1.161   4.177   4.579  0.2915 -0.2347  0.0381
 3722W        W 4693   7.488   2.828  13.812 -0.1414 -0.0528 -0.1326
 3723W        W 4694   6.888   2.468   4.164 -0.1612  0.1314  0.2535
 3724W        W 4695  12.399   9.402  10.351 -0.2359  0.1369 -0.2386
 3725W        W 4696  11.516   7.712   6.512  0.1141 -0.2870  0.2907
 3726W        W 4697   2.023  11.337   8.945  0.2242 -0.1599  0.0052
 3727W        W 4698   2.192   5.459  10.112 -0.3205 -0.1422  0.0635
 3728W        W 4699   5.255   5.078   5.243 -0.0489  0.3709 -0.2097
 3729W        W 4700   1.611   1.034  10.796 -0.3395 -0.0663  0.0626
 3730W        W 4701   1.620  13.371   4.991  0.1976  0.1004  0.2309
 3731W        W 4702   6.969  13.127   4.122  0.1161  0.2359 -0.2524
 3732W        W 4703  13.254  13.407   8.274  0.1316 -0.2510  0.1927
 3733W        W 4704   9.165   0.186   9.707  0.0114  0.0522  0.0850
 3734W        W 4705  11.162   5.073   8.980 -0.2067 -0.0776 -0.0845
 3735W        W 4706   1.861   2.493   1.899 -0.2142  0.1255 -0.1969
 3736W        W 4707   9.973  11.517   4.477 -0.0397 -0.1335  0.0254
 3737W        W 4708  12.060   1.741   0.866 -0.1134  0.0122 -0.2637
 3738W        W 4709   3.405  10.703  13.337  0.1641  0.1234 -0.0702
 3739W        W 4710   9.685   5.449   2.225 -0.1259  0.4144  0.0397
 3740W        W 4711  11.946   8.413   2.604  0.0247 -0.2538 -0.0965
 3741W        W 4712  11.577   4.596   5.117  0.0688  0.1136 -0.1822
 3742W        W 4713   3.940   5.714  13.824 -0.0498  0.1208  0.0186
 3743W        W 4714   0.073  13.419   4.757  0.3688  0.2974 -0.3438
 3744W        W 4715   5.415  12.436   6.349 -0.1232 -0.0755  0.0643
 3745W        W 4716   5.824   8.484   1.756  0.1500  0.0509  0.0916
 3746W        W 4717  12.700   4.054  10.818 -0.1594  0.1116 -0.0677
 3747W        W 4718   0.814   0.566  10.727 -0.1857 -0.0243  0.1001
 3748W        W 4719   8.833   3.604   5.324 -0.0489 -0.2042 -0.0928
 3749W        W 4720  12.862   0.824  11.966  0.1405 -0.1940 -0.1524
 3750W        W 4721  11.348   4.069   1.271  0.1086 -0.3816  0.1494
 3751W        W 4722   9.064  13.058  12.403 -0.1239  0.0782  0.0088
 3752W        W 4723   7.915  11.081   3.546  0.2291 -0.1835  0.2394
 3753W        W 4724   9.387   8.970  10.233 -0.0515  0.1337  0.4187
 3754W        W 4725   8.070   1.898   6.552  0.0254 -0.0753 -0.2768
 3755W        W 4726  11.692   4.213   7.278  0.2586 -0.2100 -0.0008
 3756W        W 4727   1.753   4.171   2.038  0.1401  0.1550 -0.1359
 3757W        W 4728   1.971  11.299   2.591  0.0817 -0.0716 -0.0251
 3758W        W 4729   0.756   7.608   6.607 -0.5355  0.2731 -0.2290
 3759W        W 4730  12.934  10.935  13.830  0.3280 -0.0755  0.0042
 3760W        W 4731  12.100  12.097   3.120 -0.1656 -0.1101 -0.0649
 3761W        W 4732   3.670  10.727  12.901  0.2798  0.2143 -0.0442
 3762W        W 4733   3.168  12.339   6.404  0.1740  0.0236  0.1486
 3763W        W 4734   7.599  12.304   2.442  0.1271 -0.2159  0.0216
 3764W        W 4735  12.435   3.554   0.114  0.1622  0.4958 -0.0226
 3765W        W 4736   9.517   9.287   9.772  0.0369  0.0789  0.0995
 3766W        W 4737   6.785  13.564  11.374  0.0922 -0.1378  0.0224
 3767W        W 4738   0.358   1.199   3.214  0.0288  0.2009  0.1025
 3768W        W 4739   2.509   7.441   8.037  0.0125 -0.1408  0.2329
 3769W        W 4740   0.801  10.616   9.903 -0.0363  0.1508 -0.2560
 3770W        W 4741  11.814  11.948   1.201 -0.0693  0.2053  0.2034
 3771W        W 4742   2.989   8.752   7.845  0.0003 -0.0827 -0.0307
 3772W        W 4743   8.807   6.407   0.169  0.0075 -0.0406  0.2114
 3773W        W 4744   0.465  13.562   5.646 -0.0206  0.3314  0.0391
 3774W        W 4745  11.209  12.886   7.985 -0.0375  0.2179  0.2055
 3775W        W 4746  13.708   1.712   7.521  0.0247  0.0554 -0.0262
 3776W        W 4747  13.234  12.603  13.048  0.0491  0.0354  0.0322
 3777W        W 4748  11.770  10.744   7.622 -0.0863  0.1420 -0.0409
 3778W        W 4749  11.614   9.242   9.971 -0.0222  0.2229  0.0336
 3779W        W 4750   8.338   1.887   0.663  0.0181  0.1152  0.3749
 3780W        W 4751   9.064   4.128   1.705 -0.1519  0.3060 -0.1728
 3781W        W 4752   5.603   8.355  11.608  0.1937 -0.1128  0.1661
 3782W        W 4753   1.225  13.730   0.820 -0.6100  0.1469  0.0027
 3783W        W 4754   7.008  10.818   8.892 -0.0240  0.0087 -0.2382
 3784W        W 4755   4.776   4.324   6.985 -0.0603  0.1228 -0.2423
 3785W        W 4756   8.916   4.192   0.921 -0.0170  0.3529 -0.1526
 3786W        W 4757  11.336   9.179   3.952  0.0063  0.0824  0.0571
 3787W        W 4758   1.352   1.237   0.952 -0.2212 -0.3711 -0.1938
 3788W        W 4759   4.928   0.419   6.704  0.1345 -0.2330 -0.2451
 3789W        W 4760   4.149   7.369   7.449 -0.0330 -0.1945 -0.2732
 3790W        W 4761   9.536   6.589   0.720  0.3866 -0.0898  0.3557
 3791W        W 4762   9.442   8.903   4.424 -0.0629 -0.1138  0.0858
 3792W        W 4763   1.063   5.825  10.338  0.2547  0.2006 -0.0425
 3793W        W 4764  13.263  11.790  11.757 -0.2505 -0.0225  0.3049
 3794W        W 4765  13.579   0.231   5.418  0.0121  0.2971  0.1273
 3795W        W 4766   2.712  11.839  12.169 -0.1797  0.2153  0.2419
 3796W        W 4767   8.900   0.391   0.145  0.3993 -0.0021  0.2035
 3797W        W 4768  11.160   2.745   5.855  0.2847  0.1730 -0.2962
 3798W        W 4769  11.519   2.981   9.048 -0.1762  0.2551  0.2622
 3799W        W 4770   5.830   9.533   5.606  0.1238  0.1492  0.0832
 3800W        W 4771  12.000   8.093   1.692 -0.2962 -0.0665  0.0411
 3801W        W 4772   2.077  10.742  13.695  0.1082  0.0972  0.0700
 3802W        W 4773   3.070  12.275  13.543  0.0886 -0.3383 -0.0394
 3803W        W 4774  13.253   3.209   5.350  0.2467  0.1231 -0.1369
 3804W        W 4775  12.742   4.937   0.638  0.0429  0.1602 -0.0241
 3805W        W 4776  12.076  11.174   6.784  0.1008  0.0039 -0.1307
 3806W        W 4777  12.265   2.282  12.965 -0.2567  0.2226  0.2033
 3807W        W 4778   8.011   2.194  12.614 -0.0811  0.1601 -0.1590
 3808W        W 4779   9.539  10.209   9.974 -0.0134 -0.1870 -0.1720
 3809W        W 4780  10.287   0.937   1.411  0.0851 -0.1264 -0.3304
 3810W        W 4781   7.881   7.503   9.461  0.1365 -0.1346 -0.0249
 3811W        W 4782   4.538   4.199  10.776  0.0871  0.1136 -0.1416
 3812W        W 4783   1.467   6.454  10.497 -0.0019  0.1011 -0.0667
 3813W        W 4784   2.048   4.905   1.855 -0.3081 -0.0575  0.4189
 3814W        W 4785   0.677   0.735   3.179 -0.2748  0.1690  0.1330
 3815W        W 4786   3.815   5.480   3.364 -0.1872 -0.0181  0.0226
 3816W        W 4787   8.186  10.029  11.744  0.1107  0.1949 -0.0001
 3817W        W 4788   4.702   8.069   7.489 -0.0084  0.1184  0.2081
 3818W        W 4789   5.719  12.796   5.302 -0.1630 -0.1727 -0.2657
 3819W        W 4790   5.284   8.706   1.602  0.1833  0.2511 -0.0414
 3820W        W 4791  11.420  12.796  10.395  0.0523  0.2855  0.0708
 3821W        W 4792   5.861  12.777   4.800 -0.1735  0.0035 -0.1490
 3822W        W 4793   0.275   9.838   7.848  0.0027  0.3074  0.2849
 3823W        W 4794   8.595  12.923  13.744 -0.1634  0.1015  0.1812
 3824W        W 4795  13.556   0.769   9.925  0.0089 -0.1449 -0.1617
 3825W        W 4796   0.394   9.949  11.114 -0.1738  0.0904 -0.2526
 3826W        W 4797  13.411   1.148   7.289  0.2057 -0.2939 -0.3286
 3827W        W 4798  10.448   0.563   5.942 -0.0277  0.1026 -0.3030
 3828W        W 4799  12.063   1.205   7.529 -0.0028 -0.0229  0.1464
 3829W        W 4800   0.289  10.376  11.593  0.4324 -0.3506 -0.0667
 3830W        W 4801   9.036   6.109   7.398  0.0838 -0.1435  0.0335
 3831W        W 4802   7.243  13.269   7.089  0.0517  0.1910  0.0928
 3832W        W 4803  11.602   0.275   4.540  0.0468  0.0599  0.2069
 3833W        W 4804  12.663  11.698   9.468 -0.2684  0.3474 -0.1426
 3834W        W 4805   5.979   9.881   4.024  0.3270  0.3717 -0.1158
 3835W        W 4806  11.656   9.788  13.734  0.0862  0.0430 -0.0232
 3836W        W 4807   8.323  12.365  12.352 -0.0671  0.0382 -0.0604
 3837W        W 4808  11.060   5.683  11.556 -0.1402 -0.1101 -0.2473
 3838W        W 4809   0.183   3.710  11.512  0.0629 -0.0869  0.0536
 3839W        W 4810   3.448  11.341   4.975  0.1228  0.0410 -0.0873
 3840W        W 4811   5.997   3.128   6.823 -0.3912  0.0541 -0.0388
 3841W        W 4812   8.569   7.586   2.143  0.0743 -0.1162  0.0822
 3842W        W 4813   5.996   2.469   2.113  0.0596  0.0542  0.2063
 3843W        W 4814   2.521   6.870  13.345 -0.0317 -0.2098 -0.0929
 3844W        W 4815   6.958   8.720   6.390 -0.1897 -0.0853  0.1776
 3845W        W 4816   5.413   9.104   3.336 -0.1713 -0.0377  0.0721
 3846W        W 4817  12.719   2.556   2.679  0.0785 -0.1021 -0.1424
 3847W        W 4818  13.593   1.624   3.250  0.1850 -0.0046 -0.0095
 3848W        W 4819   8.512   4.359  13.908  0.0151  0.1270  0.0273
 3849W        W 4820   9.934  11.178  13.193  0.0882  0.0521 -0.0721
 3850W        W 4821   4.799   2.961   4.384  0.0083  0.3875 -0.0239
 3851W        W 4822  13.129   7.120   1.120 -0.1956  0.1110  0.2323
 3852W        W 4823   0.058   5.206   6.260 -0.1065  0.2338 -0.1981
 3853W        W 4824   5.791   1.416   2.400 -0.0980  0.0135 -0.3055
 3854W        W 4825   3.130  12.521   3.991 -0.1157  0.0607 -0.1384
 3855W        W 4826  10.809  11.784   8.012 -0.1911 -0.3811  0.1060
 3856W        W 4827  11.810   1.285   6.011 -0.2326  0.1311 -0.2199
 3857W        W 4828   1.013   6.696   2.487  0.1127 -0.1193 -0.1352
 3858W        W 4829   5.907  12.765  12.941  0.0412  0.0984  0.2094
 3859W        W 4830  10.306   3.682   8.535 -0.1602  0.0379  0.2063
 3860W        W 4831  11.931   3.662   0.248 -0.1433  0.3537  0.1839
 3861W        W 4832  10.719  11.265   4.910 -0.1562  0.1136 -0.0839
 3862W        W 4833   9.288   4.337   1.244 -0.1916  0.3072  0.0649
 3863W        W 4834  13.557   2.128  10.796  0.2161  0.1154  0.0940
 3864W        W 4835   7.109   5.186  12.056 -0.2764  0.0614  0.0032
 3865W        W 4836   7.526   2.811  11.638  0.3163  0.2656 -0.0634
 3866W        W 4837   8.954   8.932   8.294  0.0671  0.1268 -0.0685
 3867W        W 4838   7.674   9.988   4.645 -0.0330  0.0190 -0.1163
 3868W        W 4839   1.946   2.622   9.307 -0.2955  0.0347  0.2675
 3869W        W 4840   9.751   5.561   8.459 -0.1326 -0.1092 -0.0881
 3870W        W 4841   1.202   7.288   8.842 -0.0028  0.0458  0.1527
 3871W        W 4842   2.850  12.652   6.768  0.0179  0.0711 -0.2341
 3872W        W 4843   0.057   9.919   8.341 -0.2682 -0.0739  0.0932
 3873W        W 4844  12.944   7.769   9.807  0.1641 -0.2798 -0.1572
 3874W        W 4845   0.574   1.582   5.229  0.2086  0.0234 -0.1396
 3875W        W 4846  13.895   1.833  11.708 -0.3055  0.1619 -0.3482
 3876W        W 4847  11.548   3.057   6.747 -0.1880  0.1181  0.1481
 3877W        W 4848   6.020   4.055   2.795  0.3216  0.0492 -0.1917
 3878W        W 4849  13.770  12.137   5.448 -0.0884 -0.2060 -0.1743
 3879W        W 4850  10.209  10.433  12.131 -0.0886  0.0127 -0.1494
 3880W        W 4851  10.691   4.040  12.247 -0.2040 -0.1764 -0.0028
 3881W        W 4852  11.796   0.636  13.112 -0.0551 -0.1889  0.1388
 3882W        W 4853   8.795   9.047   0.890 -0.0139  0.0581 -0.0653
 3883W        W 4854   4.241  10.932   6.166 -0.0193  0.1841  0.0144
 3884W        W 4855   2.646  10.630   4.052 -0.2325  0.0050  0.0696
 3885W        W 4856   3.151   2.243   4.645 -0.3810  0.3519  0.0717
 3886W        W 4857  12.761   1.363   9.022  0.3355 -0.1327 -0.1110
 3887W        W 4858   1.450   3.090   7.032  0.0571  0.1094  0.0099
 3888W        W 4859   6.932   3.753  13.912  0.1514  0.0178  0.0278
 3889W        W 4860  13.857  10.373  10.008 -0.1995  0.3874 -0.1436
 3890W        W 4861   7.762   4.420   5.590  0.2503  0.1499 -0.1559
 3891W        W 4862   9.174   1.429   3.140 -0.1103  0.0643  0.4139
 3892W        W 4863   4.655   3.632  13.245  0.1881 -0.0295  0.1467
 3893W        W 4864  11.665   7.831   7.003 -0.2580 -0.0674 -0.1231
 3894W        W 4865   4.257  10.993   5.109  0.2859  0.0847  0.2693
 3895W        W 4866   2.196   8.217   1.388  0.0557  0.2460 -0.0578
 3896W        W 4867   3.012   4.937   9.743  0.0536  0.2102  0.1310
 3897W        W 4868   6.087   9.798   3.558  0.4049  0.2762  0.0449
 3898W        W 4869  12.740   1.328   5.541  0.0772  0.0956  0.0445
 3899W        W 4870   0.709   1.358   1.145  0.0844  0.1676 -0.1498
 3900W        W 4871   9.706   7.689   3.424  0.1129  0.0626  0.1910
 3901W        W 4872   2.664   7.411   1.037  0.0900 -0.1566 -0.0344
 3902W        W 4873  11.037   6.224  13.354  0.0380 -0.0292 -0.4126
 3903W        W 4874   5.007  11.316   2.261  0.4051 -0.2384 -0.1786
 3904W        W 4875   5.823   1.413   7.247  0.0666 -0.0384  0.1595
 3905W        W 4876   8.109  11.898   0.653 -0.0454 -0.0263 -0.0325
 3906W        W 4877   6.423   7.814   5.241  0.0272  0.1275  0.2003
 3907W        W 4878   9.883  11.892   6.192 -0.0056 -0.2836 -0.1690
 3908W        W 4879  10.795   4.827   5.407  0.2244  0.0905  0.1750
 3909W        W 4880  10.309   5.155  10.267  0.0105 -0.0687 -0.3407
 3910W        W 4881   6.613   4.221   7.285 -0.0253 -0.0016  0.1862
 3911W        W 4882  13.577   7.370   0.491 -0.0069  0.1899  0.1672
 3912W        W 4883   6.004   9.462  10.081  0.0399  0.0319  0.2022
 3913W        W 4884  11.472   6.741  12.627 -0.0100  0.2278 -0.0299
 3914W        W 4885   3.200   7.162  11.043  0.2982 -0.0629  0.0607
 3915W        W 4886   4.021  10.616   2.519 -0.0852 -0.3045  0.2821
 3916W        W 4887   0.098   6.774   4.147 -0.2223  0.0556 -0.0279
 3917W        W 4888   5.024   7.949  11.953 -0.0918 -0.1254  0.1023
 3918W        W 4889   2.648   4.754   7.322 -0.2627 -0.0007 -0.0693
 3919W        W 4890   6.133   6.451   2.910  0.1538 -0.2740  0.4019
 3920W        W 4891  12.432   7.601   9.750  0.0695 -0.2262 -0.3754
 3921W        W 4892   8.846  12.209   7.113 -0.2249 -0.2256 -0.0335
 3922W        W 4893   0.101   4.970   7.710 -0.1379 -0.0970 -0.1240
 3923W        W 4894  11.660   8.023   7.492  0.1920  0.0230  0.0002
 3924W        W 4895   3.882   5.634   1.676  0.0875 -0.1776  0.0753
 3925W        W 4896   5.452  12.228  13.779  0.1537  0.0973  0.2860
 3926W        W 4897   3.785   7.364   9.573  0.1581  0.0192 -0.1778
 3927W        W 4898   2.564   5.331  12.670  0.1147 -0.0821  0.1588
 3928W        W 4899  12.989   5.193  10.532  0.0209  0.1915  0.1034
 3929W        W 4900  13.253   3.152   7.794  0.0347  0.0851 -0.0110
 3930W        W 4901  11.156  10.827   6.900 -0.3102 -0.3733  0.2862
 3931W        W 4902  12.148   1.640  12.383 -0.0650 -0.0369  0.0412
 3932W        W 4903  12.280   4.460  13.854 -0.1432 -0.1299  0.3423
 3933W        W 4904  13.584   5.394   6.514  0.1547  0.1319  0.0869
 3934W        W 4905   2.549   8.672   9.741 -0.3071  0.1744  0.0695
 3935W        W 4906  10.387   6.918  11.273  0.1161 -0.0486 -0.0351
 3936W        W 4907  11.926  11.562   0.887 -0.2901  0.2304  0.0399
 3937W        W 4908   7.300   7.932   6.589 -0.0920  0.2282 -0.0354
 3938W        W 4909   3.761  11.385   9.548 -0.0268 -0.1978  0.2182
 3939W        W 4910   3.870  11.242   5.246  0.1765 -0.0264  0.1230
 3940W        W 4911   2.093   5.925  10.441 -0.1329  0.0809  0.2444
 3941W        W 4912   7.119   9.598  12.557  0.1192  0.4138  0.3151
 3942W        W 4913   7.074  12.054   1.504 -0.1456  0.0114  0.0608
 3943W        W 4914   3.451   9.673  12.979 -0.3548  0.0562 -0.0435
 3944W        W 4915   4.931   1.566   8.002 -0.1304 -0.2810 -0.2597
 3945W        W 4916  13.507  10.326   9.621 -0.0543  0.1719 -0.3499
 3946W        W 4917   6.110   6.728   0.653 -0.1657  0.1895  0.0520
 3947W        W 4918   6.101   3.656   1.951 -0.1907  0.1566  0.2017
 3948W        W 4919   6.129   7.401   9.986  0.0251  0.1857  0.0233
 3949W        W 4920   8.302   0.956  10.189  0.1938 -0.0425 -0.1657
 3950W        W 4921   8.558   6.845  13.804  0.0488  0.3759 -0.3336
 3951W        W 4922   0.874   5.769   5.426 -0.0186 -0.3116  0.2158
 3952W        W 4923   6.671   1.017   0.040 -0.1663 -0.0042 -0.0366
 3953W        W 4924   2.584   8.254  12.935 -0.3225  0.0132  0.0572
 3954W        W 4925   7.276   0.146   9.034 -0.0645  0.0142  0.2030
 3955W        W 4926  10.530  12.665  10.335 -0.1024 -0.0641  0.0160
 3956W        W 4927   9.744  12.731   4.608  0.1179  0.0810 -0.3149
 3957W        W 4928   9.785   1.957   2.389 -0.1806 -0.1725 -0.2021
 3958W        W 4929   7.813   0.994   5.247 -0.2496 -0.1016  0.0116
 3959W        W 4930  10.365   1.897   6.378 -0.1765 -0.3026 -0.4078
 3960W        W 4931   7.946  10.280   6.641  0.0746  0.0952  0.0252
 3961W        W 4932   6.162   3.674  11.555 -0.0052 -0.0829  0.0299
 3962W        W 4933   2.466   8.129   1.805  0.0197 -0.1319 -0.1350
 3963W        W 4934  12.494  10.847   6.560 -0.0539 -0.2868 -0.3758
 3964W        W 4935  13.288   7.198  10.982 -0.0709 -0.0588 -0.1528
 3965W        W 4936   1.251   5.453   1.822 -0.0873 -0.4242  0.0534
 3966W        W 4937  11.647   8.906   8.649  0.3047  0.0493 -0.1898
 3967W        W 4938  11.739   1.222  10.142  0.1394  0.2444 -0.0574
 3968W        W 4939  12.214   6.349   0.907  0.3137 -0.0335  0.0758
 3969W        W 4940   0.013   3.024  10.485  0.1316 -0.0206 -0.2085
 3970W        W 4941  12.803  10.297   8.204 -0.1346 -0.1450 -0.1191
 3971W        W 4942   8.252   9.600   1.260 -0.2232 -0.0789 -0.2163
 3972W        W 4943  11.487   2.679  10.658  0.1254 -0.1695  0.1603
 3973W        W 4944   6.099   0.100   3.817  0.0910  0.0681 -0.1417
 3974W        W 4945   6.080   5.533  11.160 -0.2431 -0.4861 -0.0121
 3975W        W 4946  11.156   2.330   4.634 -0.1438  0.0501  0.1456
 3976W        W 4947   7.855   5.780   4.980 -0.1481  0.1804  0.1432
 3977W        W 4948   3.076   2.886   3.853  0.0522 -0.2723 -0.1362
 3978W        W 4949   0.385   9.299   1.561 -0.2606  0.1746 -0.0749
 3979W        W 4950  10.167   7.308  13.345 -0.1180  0.1113 -0.3771
 3980W        W 4951   5.344   6.897   2.742  0.0955 -0.1360 -0.0516
 3981W        W 4952   0.721   2.113   8.955  0.1916 -0.0390  0.0825
 3982W        W 4953   5.072   7.332   2.622  0.0491 -0.0547 -0.1404
 3983W        W 4954   7.884   2.546  13.421 -0.1292  0.1840 -0.1295
 3984W        W 4955   6.611   9.391  12.450  0.2520 -0.1284 -0.0422
 3985W        W 4956   2.284  10.449  11.352 -0.1095  0.1348  0.0806
 3986W        W 4957   6.140   1.423   6.869 -0.4341  0.0190 -0.1266
 3987W        W 4958   8.944  10.605   8.469  0.2878 -0.1565 -0.2150
 3988W        W 4959   0.977  10.023   0.597  0.0142  0.0168  0.0086
 3989W        W 4960   1.967  13.156   7.262  0.1648  0.1832  0.2703
 3990W        W 4961  10.342  10.430   3.573 -0.3100 -0.1325 -0.0548
 3991W        W 4962   7.382   0.839  10.156  0.2634 -0.3356 -0.0130
 3992W        W 4963   1.263   0.708  12.621 -0.1617 -0.0234 -0.1065
 3993W        W 4964  10.895   8.022   0.686  0.1852  0.1676  0.1211
 3994W        W 4965   2.286  12.460   0.228  0.1697  0.0584 -0.2629
 3995W        W 4966   4.530  10.219  11.821  0.0220  0.1279 -0.0522
 3996W        W 4967  10.654  12.519   9.842  0.0853 -0.2497  0.0957
 3997W        W 4968   6.951   8.304  13.679 -0.0294 -0.2023  0.0424
 3998W        W 4969   2.161  13.809   4.040 -0.1587  0.1840 -0.0681
 3999W        W 4970   6.120   7.148  13.576  0.4779 -0.1119 -0.1255
 4000W        W 4971   5.150   5.021  11.623 -0.0298  0.1894 -0.0286
 4001W        W 4972  10.806   5.477  11.956  0.2551 -0.1416  0.2029
 4002W        W 4973   3.171   3.669   0.251 -0.1684  0.1501  0.1787
 4003W        W 4974   9.435  13.206   1.325 -0.0618  0.0382  0.0962
 4004W        W 4975  10.179  10.191   7.566  0.1838  0.0213  0.5210
 4005W        W 4976   9.390   9.004  12.726 -0.1051 -0.0232 -0.1942
 4006W        W 4977   6.985   3.740  10.807  0.1690 -0.0535  0.0972
 4007W        W 4978   4.237   8.614   5.899  0.1291 -0.0839  0.1152
 4008W        W 4979   6.423   4.184   0.187 -0.0905  0.0329  0.2072
 4009W        W 4980   8.160   3.652  12.498 -0.1842  0.0211  0.2403
 4010W        W 4981  11.399   2.586   4.263 -0.1060 -0.2381  0.0459
 4011W        W 4982   1.452  13.685   5.415 -0.0071  0.1742 -0.0224
 4012W        W 4983  12.349   8.660  11.383  0.0108  0.2106 -0.0825
 4013W        W 4984   1.568  13.179  12.138  0.0694  0.1502  0.2761
 4014W        W 4985  12.681   9.853   8.030 -0.3544  0.2283  0.0314
 4015W        W 4986   5.956   1.909   7.006  0.2596 -0.0669 -0.0274
 4016W        W 4987   1.578   1.209   9.502 -0.0951  0.1481 -0.2998
 4017W        W 4988   0.089   8.837  12.702 -0.0038  0.2130  0.1215
 4018W        W 4989  13.140   7.508   3.420  0.1364 -0.6711 -0.0584
 4019W        W 4990   1.832   7.019  13.233 -0.1082 -0.0549  0.0951
 4020W        W 4991   1.807  12.475   5.028  0.2055 -0.3520  0.1197
 4021W        W 4992   2.035   9.902   2.611 -0.0245  0.1297 -0.0379
 4022W        W 4993  12.761   5.540   6.196 -0.0994 -0.1562  0.2185
 4023W        W 4994   7.789   5.057   1.518 -0.0796  0.0779 -0.0305
 4024W        W 4995   9.670   1.303   4.835 -0.1739 -0.0514 -0.2384
 4025W        W 4996   2.225   0.014   6.235  0.0763  0.0448 -0.1311
 4026W        W 4997   9.234   7.835   7.332 -0.0508 -0.0673  0.0391
 4027W        W 4998   2.933   3.412   6.488  0.1676  0.6039 -0.0320
 4028W        W 4999  12.190   0.432  13.280 -0.2320  0.2860  0.1728
 4029W        W 5000  13.137   8.433   9.144 -0.0465  0.1622 -0.0834
 4030W        W 5001   7.658   0.311   1.399  0.0910 -0.0426 -0.2681
 4031W        W 5002   0.810   7.906   3.567 -0.3054  0.1327 -0.1416
 4032W        W 5003   7.504  13.561  10.098  0.1844 -0.0732  0.0727
 4033W        W 5004   3.804   8.682   7.560  0.2399 -0.1566  0.1050
 4034W        W 5005   1.964   8.710   0.088  0.4266 -0.1593 -0.4763
 4035W        W 5006   2.942   0.971   5.526 -0.1047  0.1261 -0.0994
 4036W        W 5007   9.689   3.533   0.280 -0.0788  0.0737  0.1590
 4037W        W 5008   1.019  13.029  12.803  0.2050 -0.0180 -0.0532
 4038W        W 5009   3.412   9.864  10.834  0.1320 -0.0713  0.1976
 4039W        W 5010   5.238   2.604   8.194  0.1360  0.0511 -0.1120
 4040W        W 5011  12.324   7.632   0.752 -0.0027  0.2175 -0.0692
 4041W        W 5012   7.666   9.836   0.015  0.0090 -0.0986 -0.0834
 4042W        W 5013   0.078   4.836   1.961  0.0164  0.0769  0.0175
 4043W        W 5014   5.284   3.284   3.229 -0.1948  0.1237  0.1242
 4044W        W 5015   0.307   4.496   9.272  0.2558 -0.3939 -0.2865
 4045W        W 5016   6.446   7.977   3.688 -0.2813 -0.0271 -0.1130
 4046W        W 5017   2.137   8.581  12.386  0.0977  0.0673  0.2610
 4047W        W 5018  13.506   6.495   3.492 -0.2240 -0.2281  0.1319
 4048W        W 5019   0.756   3.264   2.487  0.0015  0.3244  0.1196
 4049W        W 5020   2.826   3.376  10.203 -0.0828  0.0621  0.1598
 4050W        W 5021  13.533   6.438  10.018  0.3933 -0.1812  0.4551
 4051W        W 5022  13.220  11.486   4.876  0.1427 -0.1212  0.1282
 4052W        W 5023  12.211   2.269   7.103  0.0489 -0.3610  0.1901
 4053W        W 5024   2.413   3.528  13.758 -0.0883 -0.0010  0.2558
 4054W        W 5025  10.639  12.484   3.659  0.1393  0.2777 -0.0868
 4055W        W 5026  12.698   7.896   2.304  0.2964 -0.3312  0.2450
 4056W        W 5027  10.822   7.374  10.310 -0.5338  0.2474  0.0319
 4057W        W 5028   7.441   8.537   4.123 -0.0790 -0.1968 -0.0508
 4058W        W 5029   7.550  10.684   5.822 -0.3770 -0.0295  0.1965
 4059W        W 5030   9.689   4.545   7.373  0.4128  0.0725 -0.0756
 4060W        W 5031   0.817   1.506  11.176  0.0952 -0.0624 -0.4651
 4061W        W 5032   8.046   0.898   7.611  0.0621 -0.1311  0.0881
 4062W        W 5033   6.362   0.578  12.163  0.0315  0.0739 -0.2546
 4063W        W 5034   0.288   4.164   4.541  0.0287 -0.0167 -0.2029
 4064W        W 5035   9.006   2.267  12.687 -0.1231 -0.2456 -0.3308
 4065W        W 5036  10.291  11.560  12.315  0.3656 -0.2128 -0.1936
 4066W        W 5037   5.120   4.609   5.464  0.0959 -0.0313 -0.0550
 4067W        W 5038   1.706   0.969  12.601  0.1333  0.2584 -0.0427
 4068W        W 5039   5.877   8.802   8.747  0.0295 -0.0689  0.0331
 4069W        W 5040  10.254  12.787   1.091 -0.0920 -0.1211 -0.0303
 4070W        W 5041   5.958   9.696   7.832  0.0953 -0.0955 -0.0954
 4071W        W 5042  11.354   9.462   6.480  0.0675 -0.0735  0.0276
 4072W        W 5043  11.250   8.954   2.114  0.0455 -0.0427  0.1087
 4073W        W 5044  12.342   0.445  12.075  0.2091  0.0885  0.0448
 4074W        W 5045   1.200   3.601  10.741 -0.1195 -0.0046 -0.0708
 4075W        W 5046   4.616   6.597   2.328  0.0724  0.0891  0.0731
 4076W        W 5047   1.475   2.335   3.983 -0.1997  0.2520 -0.1657
 4077W        W 5048   8.549   8.316   1.271 -0.0791 -0.1500 -0.0872
 4078W        W 5049  12.264  11.160   1.874 -0.1062  0.1827  0.2837
 4079W        W 5050   2.066   3.765   1.901 -0.1343  0.2480 -0.2414
 4080W        W 5051  13.821   9.876   8.989  0.3474  0.1155 -0.1254
 4081W        W 5052   9.248   4.373   5.243 -0.0482  0.0749 -0.0111
 4082W        W 5053  13.714   2.673   1.323 -0.1232 -0.0185  0.1404
 4083W        W 5054   6.953   8.606  11.702 -0.0904 -0.0668 -0.0835
 4084W        W 5055  13.123   1.531   1.436 -0.0503 -0.2471  0.0996
 4085W        W 5056   8.567  12.718   0.384 -0.2495 -0.0926  0.5327
 4086W        W 5057   5.865   8.866   8.064  0.0868  0.1130 -0.0937
 4087W        W 5058   8.274   5.904   3.493  0.3426 -0.0403 -0.2075
 4088W        W 5059   2.454   4.146  12.406 -0.2755  0.1105 -0.1132
 4089W        W 5060   1.892   3.724  10.222 -0.1381  0.3650  0.1496
 4090W        W 5061   0.311   2.458   6.588 -0.1084  0.2413  0.0790
 4091W        W 5062   4.081  10.282   1.704  0.0691 -0.1088  0.0024
 4092W        W 5063   9.797   0.475   5.806 -0.0433  0.2270  0.0711
 4093W        W 5064   0.740   3.054   0.998 -0.0065  0.0651 -0.2241
 4094W        W 5065   8.585   9.798   0.859 -0.0437  0.2603 -0.0166
 4095W        W 5066   2.186   6.702   6.462  0.0858  0.1940 -0.2384
 4096W        W 5067   5.702   7.513   5.892  0.0259  0.0770  0.3954
 4097W        W 5068   6.842   8.139  10.309 -0.0440 -0.0324 -0.0571
 4098W        W 5069   8.700  13.588   7.698 -0.2781  0.1988 -0.0230
 4099W        W 5070  12.398  10.810   5.408  0.1260 -0.1033 -0.1704
 4100W        W 5071  12.250  10.802   4.096  0.2827 -0.0488 -0.2217
 4101W        W 5072   7.309   8.013  12.979 -0.0878  0.1014  0.0768
 4102W        W 5073   9.059   7.555   7.725 -0.2040 -0.1990  0.1005
 4103W        W 5074   0.670   4.803  10.580 -0.0001  0.1304 -0.2331
 4104W        W 5075   1.721   7.267   0.227  0.3523  0.5318 -0.0610
 4105W        W 5076   2.765   4.297   6.735  0.1601  0.0301 -0.2880
 4106W        W 5077   8.981  10.407   5.974 -0.4107  0.1269 -0.0831
 4107W        W 5078   4.080   7.520   8.345 -0.2904  0.0746  0.2056
 4108W        W 5079   6.583   6.521  10.150  0.1707 -0.1947  0.3091
 4109W        W 5080   6.061  13.631   7.920 -0.0726 -0.0832  0.1328
 4110W        W 5081  12.125   0.215   2.355  0.2411 -0.1283  0.0053
 4111W        W 5082  11.206   1.004   3.105  0.3733  0.1028  0.2292
 4112W        W 5083   8.455  11.021  12.109  0.0468 -0.1943  0.1533
 4113W        W 5084   5.790  13.888   4.165  0.0534 -0.3433 -0.0515
 4114W        W 5085   0.952   2.427   9.329 -0.1266  0.1594 -0.0729
 4115W        W 5086   4.586   2.656   8.084  0.2614  0.1710  0.0218
 4116W        W 5087  10.130  11.748   3.626  0.1123  0.3968 -0.0599
 4117W        W 5088  13.117  12.145   9.709 -0.0570  0.0664  0.0444
 4118W        W 5089   0.498   4.633  11.428 -0.1753 -0.0236  0.3711
 4119W        W 5090  11.919  11.873   5.744  0.0169  0.1268  0.3043
 4120W        W 5091   4.349   9.130   3.248 -0.3807 -0.0670 -0.3196
 4121W        W 5092   7.026  13.455   5.505  0.0980  0.2137 -0.1655
 4122W        W 5093   1.657   6.878  11.543 -0.0814 -0.0151 -0.2616
 4123W        W 5094   8.028  13.564  12.704  0.0118  0.2957  0.1245
 4124W        W 5095   7.176   1.920   2.900 -0.2428  0.2187  0.0487
 4125W        W 5096  11.704  13.251   9.990  0.2006 -0.0308 -0.4675
 4126W        W 5097  11.114  11.331   2.123 -0.0771  0.0764 -0.3827
 4127W        W 5098   8.666   0.565   7.626  0.1132 -0.0651  0.0836
 4128W        W 5099   6.508   5.732   6.847  0.0973 -0.2529  0.2045
 4129W        W 5100  12.895   0.669  10.884  0.0393 -0.0606 -0.0461
 4130W        W 5101   0.859  13.807  12.143 -0.0318 -0.2588  0.0458
 4131W        W 5102   1.041   1.724   7.011  0.1030 -0.0898  0.0417
 4132W        W 5103   2.498   9.289   5.934 -0.1666 -0.0762  0.1807
 4133W        W 5104   4.804   4.986   2.279 -0.1599  0.0649  0.1004
 4134W        W 5105   1.440   3.529   7.914 -0.1386  0.2599 -0.1887
 4135W        W 5106   7.903  11.614   6.508  0.0806  0.2384  0.0787
 4136W        W 5107   6.759  12.362   1.290  0.1454 -0.4048 -0.1301
 4137W        W 5108   8.973  12.418   3.696  0.1746  0.3389 -0.0460
 4138W        W 5109  13.165   5.571   7.588  0.2251  0.0045  0.0989
 4139W        W 5110   7.317  10.054   8.386  0.1125 -0.3022  0.3224
 4140W        W 5111  12.463   7.986   6.828  0.1602  0.1803 -0.1075
 4141W        W 5112   3.473   5.156   8.218  0.0342  0.0445 -0.0938
 4142W        W 5113   9.233  13.121  10.947  0.1256 -0.0827  0.1557
 4143W        W 5114   2.871   9.456   5.631 -0.0939  0.2237 -0.0453
 4144W        W 5115   1.703  12.946   3.769 -0.0309 -0.3241  0.0386
 4145W        W 5116   1.117  12.603  13.011 -0.0547  0.2284 -0.1577
 4146W        W 5117  10.581   9.604   5.743 -0.1798 -0.0641 -0.0591
 4147W        W 5118   9.820   0.273   5.304  0.1323 -0.3217 -0.1642
 4148W        W 5119   0.097   5.094   5.345  0.1387  0.1447 -0.2381
 4149W        W 5120   9.559   4.475  13.912  0.1003  0.1362 -0.2332
 4150W        W 5121   7.189   6.170   8.425 -0.0390 -0.1315 -0.1458
 4151W        W 5122   8.240   5.365   1.456 -0.1623 -0.0304 -0.2834
 4152W        W 5123   1.419  11.427   5.789  0.2728  0.1728  0.1810
 4153W        W 5124  10.082   3.493   4.559 -0.3047 -0.3676 -0.3756
 4154W        W 5125   0.895   8.588   2.616 -0.0607  0.0576 -0.0559
 4155W        W 5126   8.877  12.509  13.886 -0.1183 -0.0754  0.0116
 4156W        W 5127   7.764   4.419  12.327 -0.2209  0.1210 -0.0554
 4157W        W 5128  10.032  13.791   5.137  0.3846 -0.1316  0.0382
 4158W        W 5129   9.155   7.404  12.613 -0.4164  0.0453  0.0122
 4159W        W 5130  10.260  10.599   0.641  0.1285  0.0371  0.0679
 4160W        W 5131   5.484  11.532   3.141  0.0991 -0.1476  0.1638
 4161W        W 5132   2.326   8.535   7.286  0.1968 -0.0153  0.1591
 4162W        W 5133   7.238  13.068  12.327  0.1691  0.0392 -0.0897
 4163W        W 5134   9.355   7.110   5.138 -0.3441 -0.1698 -0.1667
 4164W        W 5135   2.007   7.581   5.675  0.2096 -0.1368 -0.2661
 4165W        W 5136  11.281   2.555   8.725  0.0069 -0.0053  0.0358
 4166W        W 5137   6.062   4.066   9.830 -0.2974 -0.2059  0.1111
 4167W        W 5138  10.408  10.870   5.083 -0.0016  0.0645 -0.3338
 4168W        W 5139  13.289  12.165   1.595 -0.0820  0.0433 -0.2067
 4169W        W 5140   0.095   4.030   7.804 -0.1142 -0.0589  0.1922
 4170W        W 5141   6.750  11.846   3.867  0.1125 -0.2294  0.1543
 4171W        W 5142   1.200   7.663  13.478  0.1530  0.0307  0.0597
 4172W        W 5143  12.653  10.153   2.466 -0.2748 -0.0330 -0.0125
 4173W        W 5144  10.059  11.637   3.169 -0.1330  0.0654  0.0650
 4174W        W 5145   1.049   0.463   0.567  0.1122 -0.0272  0.1278
 4175W        W 5146   5.854  13.044   0.298 -0.2755 -0.1454 -0.0621
 4176W        W 5147   7.816   9.988   7.977  0.3456  0.1342 -0.0954
 4177W        W 5148  12.918  13.479   1.657 -0.1088  0.1738 -0.0468
 4178W        W 5149   4.311   0.553   1.864  0.0998  0.2563  0.0323
 4179W        W 5150   2.739  12.039   9.658 -0.0739 -0.0839 -0.3384
 4180W        W 5151  10.778   5.194   5.027  0.1418 -0.4323  0.3253
 4181W        W 5152  12.467   8.229   5.935 -0.3243  0.0719 -0.0573
 4182W        W 5153   5.283  10.511   1.857 -0.0236 -0.3561  0.1965
 4183W        W 5154  13.579   9.968   7.018  0.1376  0.2035  0.1611
 4184W        W 5155  10.705   3.256   7.108 -0.1420 -0.2347 -0.2547
 4185W        W 5156  12.834   8.760   8.919  0.1706 -0.4472  0.1155
 4186W        W 5157   0.118   1.218   9.947 -0.0939  0.1700  0.3130
 4187W        W 5158   8.600   7.456   7.889 -0.1163 -0.1741 -0.1946
 4188W        W 5159  12.736   5.214   7.710 -0.2655  0.0501  0.0149
 4189W        W 5160   2.349  11.542   2.333 -0.0433 -0.0482  0.1405
 4190W        W 5161   9.754   9.939   7.699 -0.0490  0.0057 -0.2971
 4191W        W 5162  10.521   1.022  12.323 -0.2683  0.1561 -0.2174
 4192W        W 5163   9.654   9.232   5.342 -0.1462 -0.1743 -0.5741
 4193W        W 5164   7.946  12.231  11.836  0.2730  0.2346  0.1244
 4194W        W 5165   4.479   9.644  11.938 -0.0430 -0.0277 -0.2519
 4195W        W 5166   0.161   0.220  11.922 -0.2547  0.1720 -0.2099
 4196W        W 5167   5.828   6.421  11.045 -0.0661 -0.0359 -0.0528
 4197W        W 5168   7.302   8.482   8.077  0.0107  0.0718 -0.0188
 4198W        W 5169   7.161   6.617  12.974  0.0060  0.1081 -0.0549
 4199W        W 5170   5.884   9.629  13.516  0.0392  0.1496 -0.1310
 4200W        W 5171  13.057  11.943   0.747 -0.0177 -0.0853 -0.0120
 4201W        W 5172   6.640   0.184   2.650 -0.0354  0.0109 -0.1850
 4202W        W 5173  10.004   5.910  11.633 -0.0194 -0.1179  0.2034
 4203W        W 5174  10.931   4.327   1.437  0.0855  0.0260  0.0805
 4204W        W 5175   6.296   9.397   8.094 -0.0613  0.0310 -0.3088
 4205W        W 5176   6.191  11.648   3.743  0.1869 -0.0774  0.2346
 4206W        W 5177   0.005   4.733  11.542  0.0678  0.1351 -0.3133
 4207W        W 5178   1.641  12.219   9.727  0.4556  0.1002 -0.1796
 4208W        W 5179  13.144   0.452   5.594 -0.2075 -0.1299  0.1812
 4209W        W 5180   7.076   4.890  12.951 -0.0105  0.0459  0.4602
 4210W        W 5181   1.622  13.723  12.426  0.5178 -0.0893 -0.1067
 4211W        W 5182   1.051  13.723   1.362 -0.1004 -0.1336 -0.0313
 4212W        W 5183   7.456   4.154   1.833  0.0049  0.1943 -0.1594
 4213W        W 5184   5.442   1.654   8.058  0.0431  0.0332  0.2565
 4214W        W 5185   8.451   7.079  10.428 -0.2056 -0.0976 -0.0575
 4215W        W 5186   1.097   8.406  11.858  0.0852 -0.0574  0.2163
 4216W        W 5187   4.690   7.152  11.716 -0.0669 -0.0055 -0.0352
 4217W        W 5188   3.750  13.893   7.359 -0.0812  0.1657  0.0629
 4218W        W 5189   1.683   0.463  13.407  0.2304  0.1281  0.2251
 4219W        W 5190   4.145   3.649   4.011 -0.1067 -0.1340  0.0740
 4220W        W 5191   7.817   4.691   3.530  0.0156  0.0901 -0.0987
 4221W        W 5192  10.480   0.688  13.823 -0.2368  0.1702 -0.1713
 4222W        W 5193   8.752   6.640   3.737  0.0542 -0.1457  0.0248
 4223W        W 5194   9.156   6.301   6.931  0.0079  0.0208 -0.0677
 4224W        W 5195   4.112   2.568  13.694  0.3471  0.0127 -0.0521
 4225W        W 5196   5.444   5.784  13.549 -0.0787 -0.2131 -0.2822
 4226W        W 5197   9.869   7.768   7.409 -0.3423  0.0474  0.0026
 4227W        W 5198   0.998   4.918   5.255 -0.0625 -0.0187 -0.1083
 4228W        W 5199   5.056   4.806  10.591 -0.0827 -0.0587 -0.2021
 4229W        W 5200   8.551   7.453  13.163  0.1864  0.0640 -0.0646
 4230W        W 5201   1.637  10.430   4.242 -0.0881  0.4995 -0.0470
 4231W        W 5202   5.311  12.379  12.692  0.4284  0.3243  0.4702
 4232W        W 5203  11.739   7.636   1.816  0.3777 -0.1276 -0.0313
 4233W        W 5204   7.393   7.247   4.720 -0.0479 -0.2534  0.0042
 4234W        W 5205   0.962  12.486   0.838 -0.0572  0.3785 -0.0481
 4235W        W 5206   7.060   2.797  13.479 -0.0411  0.1067 -0.0441
 4236W        W 5207   5.953   9.076  12.277  0.2071  0.0064  0.1122
 4237W        W 5208  12.892   9.170   7.067  0.0900 -0.1711 -0.0094
 4238W        W 5209   9.466   6.380   9.028  0.1959  0.1217  0.3158
 4239W        W 5210   1.026   0.292   9.821  0.1432 -0.1178 -0.0669
 4240W        W 5211   1.164   8.949  13.060  0.1137 -0.1791 -0.7246
 4241W        W 5212   9.455  12.355  12.746 -0.1173  0.3193 -0.5490
 4242W        W 5213   7.214   6.335  11.919 -0.1327 -0.0292  0.0512
 4243W        W 5214  13.113   3.616   6.841  0.1029 -0.3198 -0.2509
 4244W        W 5215   1.058   7.604   2.165  0.0183 -0.0057  0.1260
 4245W        W 5216   9.932   8.730  11.811 -0.0422 -0.0739  0.0129
 4246W        W 5217   9.767   2.497   2.800  0.0090 -0.1846 -0.0453
 4247W        W 5218  12.716  12.115   8.694  0.0329 -0.1307  0.0967
 4248W        W 5219   0.199   5.238   4.415  0.0622 -0.0459  0.1124
 4249W        W 5220  12.654   2.306   0.598  0.3441 -0.1333  0.0418
 4250W        W 5221   0.843   9.261   1.347  0.1134 -0.1539  0.1097
 4251W        W 5222   1.563   8.966   1.315 -0.1954  0.1680  0.2561
 4252W        W 5223   8.890   7.797  13.416 -0.1054 -0.1160 -0.1915
 4253W        W 5224   4.489   3.694   8.934 -0.1287 -0.2887 -0.0509
 4254W        W 5225   6.118   1.939   7.958 -0.3309 -0.4287  0.0091
 4255W        W 5226  13.362   6.725  11.254 -0.1412  0.1341  0.0323
 4256W        W 5227   3.796  13.138   4.082  0.2908  0.1004 -0.0333
 4257W        W 5228  10.470  13.484  10.766 -0.3256 -0.0907 -0.0453
 4258W        W 5229   6.369  12.782   2.093 -0.0167 -0.1563  0.1840
 4259W        W 5230   4.737   1.427   3.735  0.0958 -0.2217 -0.0402
 4260W        W 5231   2.959   7.847  11.775 -0.1061 -0.1086  0.0828
 4261W        W 5232  11.840   2.977   3.140  0.1127 -0.2352  0.2751
 4262W        W 5233  13.228   1.280   3.833 -0.2380 -0.1386 -0.0430
 4263W        W 5234   1.294   3.358   6.501 -0.0076 -0.1162  0.2014
 4264W        W 5235   1.214   7.760   3.209  0.1727 -0.0648  0.1567
 4265W        W 5236  12.785  11.008   1.221  0.0784 -0.4569 -0.0932
 4266W        W 5237  13.679   8.471   4.052  0.4750 -0.0045 -0.0673
 4267W        W 5238   5.947   5.137   8.287  0.0613 -0.0942  0.1919
 4268W        W 5239   1.329   9.682  10.596 -0.0054  0.0562 -0.2602
 4269W        W 5240   3.813   6.584   2.225  0.1437 -0.0169  0.1465
 4270W        W 5241  11.031   7.079   9.847 -0.1228 -0.3880 -0.0560
 4271W        W 5242   2.385  11.003   0.221 -0.2838  0.1109  0.0177
 4272W        W 5243   1.035   8.660   8.024 -0.0798 -0.3067  0.1443
 4273W        W 5244  12.593   7.738  10.263 -0.1159  0.1320 -0.1099
 4274W        W 5245   3.883   3.652  12.122 -0.1506  0.3000  0.0453
 4275W        W 5246  12.117   8.111   7.582 -0.2717 -0.1874  0.0232
 4276W        W 5247   4.434   1.747   3.120  0.0353 -0.4455  0.0839
 4277W        W 5248   8.365   8.922   4.132 -0.0948 -0.0626 -0.2591
 4278W        W 5249   2.947   6.007   2.986  0.2244 -0.0346 -0.0675
 4279W        W 5250   6.208   4.638   5.218  0.1145  0.0799 -0.1894
 4280W        W 5251  12.529  12.885   9.603 -0.0762 -0.0122 -0.0956
 4281W        W 5252   4.493  12.670  12.744  0.3319 -0.2675 -0.2469
 4282W        W 5253   4.975  13.580   0.334 -0.0679 -0.0013 -0.0841
 4283W        W 5254   2.347   4.498   7.698 -0.0278 -0.0966 -0.0829
 4284W        W 5255   4.472   9.157   6.155  0.0609 -0.1962 -0.0924
 4285W        W 5256  13.539   3.985   8.506 -0.1324 -0.1428 -0.0797
 4286W        W 5257  13.129   3.888   4.627 -0.0012 -0.0943  0.0125
 4287W        W 5258  12.343  11.926   8.944  0.1844 -0.1524  0.1708
 4288W        W 5259  11.898   1.772   1.440  0.0777  0.0598  0.1500
 4289W        W 5260  13.861   6.644  13.296 -0.1691 -0.1833 -0.2320
 4290W        W 5261   0.176   3.322   8.204  0.0073  0.3353 -0.2021
 4291W        W 5262  12.635  10.938  13.421 -0.2866  0.1038  0.1203
 4292W        W 5263   6.479   8.115  11.209  0.2373  0.1088 -0.2375
 4293W        W 5264   0.908  13.131   6.766 -0.0459  0.2139  0.1031
 4294W        W 5265   3.633  12.881   0.245 -0.0251  0.0939 -0.1513
 4295W        W 5266   9.296  12.172   8.015 -0.1681  0.1652  0.0939
 4296W        W 5267   9.299  10.183   8.473 -0.0682 -0.0428  0.0259
 4297W        W 5268   4.063   0.196   2.449  0.1455 -0.0118 -0.1144
 4298W        W 5269   5.615   7.310  11.473  0.1916 -0.0460 -0.2064
 4299W        W 5270   6.249  11.092   4.106  0.0245  0.2677  0.1780
 4300W        W 5271   5.724  11.662   3.566  0.0023  0.1564 -0.1044
 4301W        W 5272   3.612  12.759   5.351 -0.2449 -0.1242 -0.2512
 4302W        W 5273   7.235  13.697  11.503  0.0736 -0.2915  0.0471
 4303W        W 5274   4.092   5.420  12.927 -0.3078 -0.1344  0.1034
 4304W        W 5275   9.788   5.849   2.993 -0.0953  0.0915 -0.0131
 4305W        W 5276   4.149   0.732   3.175  0.2006  0.4325  0.0478
 4306W        W 5277  10.804   6.467   9.807 -0.0116 -0.1621 -0.1262
 4307W        W 5278   2.481   9.172   5.411  0.0114  0.1882  0.0617
 4308W        W 5279   3.297   7.405   9.710  0.0049 -0.0779 -0.1096
 4309W        W 5280   0.724   2.294   2.468  0.4813 -0.0100 -0.2385
 4310W        W 5281   1.507   0.371   3.989  0.1263  0.0486 -0.0000
 4311W        W 5282   5.752   6.778   2.591  0.2589  0.2264  0.1338
 4312W        W 5283   4.697   2.243   6.360 -0.1373 -0.4642 -0.1013
 4313W        W 5284   4.447   3.392  13.696  0.4240 -0.2370 -0.1672
 4314W        W 5285  10.051  11.210  10.705 -0.0398 -0.0345  0.1306
 4315W        W 5286  11.368   3.214   5.916 -0.4708 -0.1046  0.1741
 4316W        W 5287   9.010   9.369  11.103 -0.0822  0.1842  0.2985
 4317W        W 5288   2.140   9.881  12.661  0.0311 -0.2310 -0.0177
 4318W        W 5289   8.486  12.455   5.436 -0.4506  0.1857 -0.0497
 4319W        W 5290   2.087   3.993   5.168  0.1940 -0.0430  0.0759
 4320W        W 5291   1.426   2.192  12.072  0.2800  0.2282  0.2812
 4321W        W 5292  13.524  11.799   9.853 -0.2664  0.1470 -0.0881
 4322W        W 5293   9.236   6.135  12.710 -0.3151  0.0275  0.1730
 4323W        W 5294   3.924   6.479   3.140  0.0706  0.0797  0.3028
 4324W        W 5295   2.516   5.445   8.606 -0.2782  0.0854 -0.2355
 4325W        W 5296   9.163   1.190   4.753 -0.0552  0.1605 -0.1726
 4326W        W 5297  13.104   7.606   4.274  0.2927  0.2517  0.0892
 4327W        W 5298   1.077  13.388   1.726  0.1254  0.1245 -0.0068
 4328W        W 5299   0.648  13.523  10.827 -0.1033  0.2493  0.3301
 4329W        W 5300   5.013  10.734  10.751 -0.0831  0.1062  0.1631
 4330W        W 5301  10.879   4.918  10.011  0.1008  0.0506 -0.1044
 4331W        W 5302   1.130  11.287   0.003 -0.1577  0.3489  0.3472
 4332W        W 5303  13.877  13.755   7.199 -0.0134  0.0610  0.0229
 4333W        W 5304  10.955   4.749  11.223 -0.3185  0.0077  0.1259
 4334W        W 5305   4.707   5.780   1.739  0.0793  0.1939 -0.0525
 4335W        W 5306  10.564  10.766   8.218  0.1814  0.0385  0.1922
 4336W        W 5307   0.348   3.250  10.755 -0.0479 -0.1223 -0.0789
 4337W        W 5308   0.806   2.848   5.326  0.2264 -0.0559 -0.0282
 4338W        W 5309  12.537   5.406   4.973 -0.1467  0.0509  0.0615
 4339W        W 5310  11.253   4.352  10.481  0.1895  0.0550 -0.1324
 4340W        W 5311   9.090   4.174  10.331 -0.1375  0.1224 -0.0530
 4341W        W 5312  10.564   8.935   1.288 -0.1660 -0.1320  0.0259
 4342W        W 5313  11.590   2.197   8.017  0.0202 -0.3788 -0.0323
 4343W        W 5314  10.254  11.239   1.391 -0.1355 -0.2394 -0.0661
 4344W        W 5315   4.469  11.093   3.306  0.1026 -0.2514 -0.1026
 4345W        W 5316   1.874  11.817   2.279 -0.3018 -0.0219  0.3422
 4346W        W 5317   2.402   0.494   7.976 -0.1868  0.0628  0.0797
 4347W        W 5318  13.902   4.390  10.497  0.2453  0.0033 -0.0150
 4348W        W 5319   8.444  13.233   1.329 -0.0412 -0.0680  0.0258
 4349W        W 5320  10.455  12.328   4.436 -0.1473  0.1746 -0.4504
 4350W        W 5321   7.324   8.078   4.791 -0.0968  0.0701  0.1129
 4351W        W 5322   3.141   4.888  13.438  0.2196  0.0097 -0.2788
 4352W        W 5323   0.337  11.275   6.921 -0.1859  0.1443 -0.0165
 4353W        W 5324   8.473   5.713  10.258 -0.3034 -0.0900  0.0614
 4354W        W 5325  11.442   8.156   6.413  0.3131 -0.0540 -0.0247
 4355W        W 5326  12.662   5.802   2.770  0.1461 -0.1521  0.1406
 4356W        W 5327   7.201   8.070  10.637 -0.3449  0.0795 -0.0956
 4357W        W 5328  12.144   5.379   6.334 -0.1267  0.1670  0.0327
 4358W        W 5329   8.349  10.393   5.360  0.1115 -0.2326 -0.2353
 4359W        W 5330   9.727  12.402  10.338  0.0453 -0.2097 -0.1722
 4360W        W 5331   2.885   2.381  11.858  0.1946  0.2626  0.0171
 4361W        W 5332   2.828  11.002  10.897  0.2096 -0.0261 -0.1163
 4362W        W 5333  13.485   7.375   4.562  0.0677  0.0078  0.1558
 4363W        W 5334   6.339  13.428   1.423  0.2312  0.0917 -0.2042
 4364W        W 5335   3.047   4.082   1.473  0.1036  0.2011  0.1411
 4365W        W 5336   6.393   5.779   3.794  0.1797  0.1561 -0.3324
 4366W        W 5337   6.322   8.999  12.642  0.2803 -0.0453  0.3015
 4367W        W 5338   5.361   0.294   0.975 -0.0332  0.2973 -0.1576
 4368W        W 5339  13.777  13.162  13.794 -0.4722  0.0693 -0.2783
 4369W        W 5340   2.014  13.395  12.378 -0.0165  0.1357  0.0016
 4370W        W 5341  13.266   8.585   6.710 -0.0261  0.3267 -0.0928
 4371W        W 5342   4.460   8.295   0.193  0.1642  0.0491  0.3082
 4372W        W 5343   0.733   1.317  11.623  0.2130 -0.0901 -0.3309
 4373W        W 5344   0.807  13.704   5.969 -0.0895 -0.0138 -0.0083
 4374W        W 5345   4.433   7.985  12.845 -0.1995 -0.0895 -0.1542
 4375W        W 5346   1.332  11.291   9.568 -0.1880  0.0002  0.1630
 4376W        W 5347  12.301   6.788   1.193  0.0690 -0.0016 -0.2647
 4377W        W 5348   2.654  13.902   2.065 -0.0652  0.2243  0.0428
 4378W        W 5349   1.676   3.780   2.373 -0.4343  0.2550  0.0520
 4379W        W 5350   0.315   2.321   9.104  0.1293 -0.0103  0.0004
 4380W        W 5351   3.198  12.901   1.964 -0.2225 -0.1095 -0.0903
 4381W        W 5352  12.777   8.506   7.612  0.0851 -0.0214  0.0077
 4382W        W 5353  13.556   3.828   7.051 -0.2876  0.0421  0.1195
 4383W        W 5354   9.477   9.474  12.549 -0.1122  0.2157  0.2702
 4384W        W 5355   2.085   2.827   6.248 -0.0695 -0.1231 -0.0336
 4385W        W 5356   3.526   4.540  13.429  0.2346 -0.2043  0.0466
 4386W        W 5357  12.814  12.953   1.744  0.0324  0.0944 -0.0534
 4387W        W 5358   0.653   5.752   4.439 -0.0207  0.3540 -0.0213
 4388W        W 5359  12.850   1.724   0.898  0.0995 -0.2691 -0.2099
 4389W        W 5360   6.480   8.877   7.997 -0.0431  0.2165 -0.2919
 4390W        W 5361  12.424  12.917   8.212 -0.1925 -0.1270  0.2368
 4391W        W 5362  12.052  13.916  10.028  0.0140 -0.0765  0.1283
 4392W        W 5363  11.051   2.479   0.465  0.0993 -0.1252 -0.0464
 4393W        W 5364  12.875   8.688   2.807 -0.1445 -0.1104 -0.1568
 4394W        W 5365   2.952   8.122  12.262 -0.2397  0.1052 -0.1687
 4395W        W 5366   4.032  11.617   7.633 -0.1031 -0.0279 -0.2375
 4396W        W 5367   6.430  11.012   6.106  0.0904 -0.1304 -0.0046
 4397W        W 5368   6.625   6.745   6.850 -0.1688  0.1140  0.2300
 4398W        W 5369   4.772   2.938   7.180 -0.4001  0.0254  0.0271
 4399W        W 5370   8.273   5.140  13.859  0.0450 -0.3476  0.2563
 4400W        W 5371   0.466  10.969  12.822 -0.0312 -0.0147  0.1238
 4401W        W 5372   5.460   9.711   0.031 -0.1991  0.0660 -0.0598
 4402W        W 5373   2.319   6.198   0.445  0.0550 -0.0674  0.1557
 4403W        W 5374   2.952  12.323   5.942 -0.3668  0.2453 -0.1827
 4404W        W 5375   4.218  12.109   1.929 -0.0860  0.2471 -0.3634
 4405W        W 5376   9.358   4.614   9.898 -0.0074  0.0098 -0.3433
 4406W        W 5377  13.269   7.247   1.576 -0.0918  0.1267 -0.1963
 4407W        W 5378  12.726  12.400  13.237  0.1242 -0.1681  0.0681
 4408W        W 5379  11.266   6.791   3.034  0.0475  0.0286  0.2307
 4409W        W 5380   9.231   7.720  11.331  0.0367 -0.0600 -0.2979
 4410W        W 5381   9.052   3.119   4.015 -0.2741 -0.3705 -0.2467
 4411W        W 5382   4.868   5.674   6.232 -0.1044 -0.2974  0.0923
 4412W        W 5383  12.917   2.839  13.429 -0.0271  0.0537  0.2369
 4413W        W 5384   7.242   0.898   3.848 -0.1532 -0.0322 -0.2968
 4414W        W 5385   2.898  11.122   5.614 -0.2176  0.0219 -0.1233
 4415W        W 5386   3.347  10.914   5.789 -0.0490 -0.1536  0.2808
 4416W        W 5387   1.594  13.333   0.803  0.2890 -0.1324  0.0169
 4417W        W 5388   2.992   0.946   3.894  0.1886 -0.1421  0.0212
 4418W        W 5389   8.965   2.012  13.739  0.0102  0.1295 -0.1852
 4419W        W 5390   7.868   5.173   9.904  0.5287 -0.0271 -0.0215
 4420W        W 5391   0.123   4.022   4.085  0.0873 -0.0371 -0.2715
 4421W        W 5392  13.825   4.967  11.028 -0.1126  0.2669  0.2484
 4422W        W 5393  11.059   7.557   9.638 -0.0313 -0.1694 -0.1269
 4423W        W 5394   5.331   3.908  11.015  0.0669 -0.0280  0.3624
 4424W        W 5395   7.561   3.072   2.603  0.1600  0.0704  0.5442
 4425W        W 5396   4.864  11.234   1.764  0.0286  0.0259  0.2256
 4426W        W 5397   2.854  11.900  10.113 -0.1705  0.2263 -0.0461
 4427W        W 5398   3.276   7.378   3.384  0.1705  0.2373  0.0372
 4428W        W 5399   4.942   9.630  13.175 -0.1177  0.0462  0.0105
 4429W        W 5400   6.163   4.216   2.181  0.1338 -0.1539  0.0671
 4430W        W 5401  13.285   2.047   5.637 -0.0330  0.1060  0.0116
 4431W        W 5402   7.257  12.422   7.431 -0.1068 -0.0944  0.1559
 4432W        W 5403   3.072   4.192   7.623 -0.2271 -0.0327 -0.1466
 4433W        W 5404  11.828  10.530   0.806 -0.2040 -0.0264  0.1791
 4434W        W 5405   8.746  12.114  11.214  0.0196  0.2182  0.1950
 4435W        W 5406   7.619  13.102  12.686  0.2657 -0.1742 -0.0597
 4436W        W 5407  11.595   0.418   9.028 -0.0074  0.1681 -0.0543
 4437W        W 5408   4.445  10.739  10.208  0.2018 -0.1407 -0.0514
 4438W        W 5409   0.229   6.942  10.542 -0.2675  0.0064 -0.1181
 4439W        W 5410  13.744   7.926   7.225  0.0804 -0.0163 -0.1325
 4440W        W 5411   5.503   7.272   0.384 -0.4404  0.2611  0.3198
 4441W        W 5412   7.305   8.937  11.997  0.1452 -0.1239 -0.0181
 4442W        W 5413  10.926   0.816   9.423 -0.1477 -0.0988 -0.0294
 4443W        W 5414  10.256  10.835   9.317 -0.5349  0.5642  0.3477
 4444W        W 5415  10.208   0.837   7.880 -0.2181 -0.2579  0.1629
 4445W        W 5416   1.450   0.061   4.999 -0.0501 -0.0318 -0.0013
 4446W        W 5417   0.191   1.876   7.913  0.1207 -0.0226 -0.0970
 4447W        W 5418  10.969  12.108   2.827  0.1743  0.2174 -0.1177
 4448W        W 5419   9.296   2.356   2.940  0.2704  0.1333 -0.1366
 4449W        W 5420  13.411   5.103  10.168  0.2263 -0.0895  0.2503
 4450W        W 5421   7.699  11.310   2.969  0.3492 -0.0814  0.2113
 4451W        W 5422   8.700   1.858   0.193 -0.0623 -0.0069  0.1320
 4452W        W 5423   6.721   6.729   9.709  0.1668 -0.0491  0.0222
 4453W        W 5424   9.210  13.286  13.517  0.1418 -0.1116  0.1499
 4454W        W 5425   1.762  10.503   2.821 -0.4010  0.0416 -0.0005
 4455W        W 5426   9.895   8.208   7.021  0.0423 -0.1217  0.0487
 4456W        W 5427  13.809   9.589  10.448  0.0545  0.0337 -0.1844
 4457W        W 5428   1.758   9.520   5.255  0.3806 -0.2359  0.2701
 4458W        W 5429   7.674  13.673  12.984 -0.0038 -0.0210 -0.1810
 4459W        W 5430   2.561   9.862   2.892 -0.3399 -0.0364 -0.0968
 4460W        W 5431  12.863   8.375   6.386  0.0904  0.0114 -0.3737
 4461W        W 5432  12.625   0.129   5.089  0.2000 -0.1974  0.1439
 4462W        W 5433  10.799   8.892   5.123 -0.0992  0.0165  0.1323
 4463W        W 5434   5.437   6.516   7.897 -0.0344  0.3098 -0.0766
 4464W        W 5435  11.072   8.261  12.899 -0.3399 -0.1777  0.3425
 4465W        W 5436  12.613  11.951   9.877  0.0084  0.1688 -0.3710
 4466W        W 5437   6.669   7.900  13.573 -0.3169  0.5087  0.1769
 4467W        W 5438  13.282  12.896   5.729 -0.1854 -0.2367 -0.1374
 4468W        W 5439   3.031  11.118   5.145  0.0251 -0.1529 -0.1306
 4469W        W 5440  13.312   4.847   9.212 -0.0847 -0.1921 -0.0620
 4470W        W 5441   2.240  13.742   4.525  0.2543 -0.1215 -0.2214
 4471W        W 5442   6.241   2.837   9.947 -0.0678  0.2271  0.0262
 4472W        W 5443   6.810   3.571   9.319  0.0325  0.0076 -0.1837
 4473W        W 5444   1.635   9.957   4.976  0.3077  0.1292  0.2376
 4474W        W 5445   1.347   1.787  12.280 -0.0590  0.1469  0.1207
 4475W        W 5446   1.372  10.669   1.933 -0.2082 -0.1583 -0.1704
 4476W        W 5447   3.181   4.415   4.532 -0.0473  0.0522  0.0319
 4477W        W 5448   6.502   3.857  11.883 -0.1603  0.2883 -0.0050
 4478W        W 5449   1.381  10.031  13.158  0.3365 -0.0493  0.0345
 4479W        W 5450   6.396  12.065   0.864  0.1391 -0.1234 -0.3458
 4480W        W 5451   9.878   2.170  13.476  0.0882 -0.0469 -0.2003
 4481W        W 5452  10.037   0.755   2.678 -0.0967 -0.1812  0.0675
 4482W        W 5453   9.402   8.506   4.768 -0.1668 -0.7023 -0.0994
 4483W        W 5454   6.266   7.870   1.550  0.0057  0.0349  0.2029
 4484W        W 5455   0.507  10.255   0.622  0.0571  0.0964  0.1815
 4485W        W 5456   9.172   8.416  12.226  0.0102  0.1811  0.0746
 4486W        W 5457   6.465  11.740   5.031  0.1739  0.0570  0.0497
 4487W        W 5458   9.312   0.189   3.118  0.2174  0.2049  0.0266
 4488W        W 5459  13.092  11.370  11.495  0.4821 -0.0080  0.0052
 4489W        W 5460   5.312  10.489   0.556 -0.0200 -0.0863  0.0249
 4490W        W 5461   2.953  13.458   7.307 -0.0179 -0.2151  0.1446
 4491W        W 5462   2.507  12.642   7.575 -0.0287  0.1935  0.0705
 4492W        W 5463  12.148   5.805   2.816  0.2945 -0.0336  0.2474
 4493W        W 5464   1.683   2.996   6.019 -0.2627 -0.2353 -0.0959
 4494W        W 5465   9.161  11.464   5.197  0.4438 -0.0940  0.2105
 4495W        W 5466   0.903   4.491   5.566  0.0260  0.1558 -0.1936
 4496W        W 5467   5.358   2.971   3.624  0.2670  0.1312  0.2328
 4497W        W 5468   4.349  10.137  10.667  0.3706  0.2971  0.0008
 4498W        W 5469   4.913   6.236   6.244  0.3576 -0.0865 -0.1770
 4499W        W 5470   3.448   2.766   0.418  0.1542  0.0881  0.3016
 4500W        W 5471   4.307   2.395   2.143 -0.1301 -0.0737  0.2194
 4501W        W 5472  13.799   8.198   1.560 -0.0363 -0.0354  0.1148
 4502W        W 5473   5.752   8.610   7.421  0.3339  0.0077  0.0399
 4503W        W 5474   3.771   8.254   9.453 -0.0046 -0.0781  0.0679
 4504W        W 5475   5.070  12.559  11.139  0.2726  0.1298 -0.1488
 4505W        W 5476   8.348   7.380   7.453 -0.1205 -0.0316  0.5218
 4506W        W 5477   9.905  13.808   5.644 -0.2426  0.0214 -0.2296
 4507W        W 5478   2.248  11.076   7.982 -0.0116  0.0097  0.2793
 4508W        W 5479   7.201   0.053   3.516  0.0623  0.2570 -0.2428
 4509W        W 5480   5.185   7.084   1.066  0.2500  0.4877 -0.4195
 4510W        W 5481   8.329   0.573   7.267  0.1642 -0.1330 -0.0597
 4511W        W 5482   0.090   3.282  13.051  0.0338 -0.0931 -0.0501
 4512W        W 5483  13.021  13.027  11.700 -0.2898 -0.0534 -0.1937
 4513W        W 5484   1.569  11.972  10.189 -0.0501 -0.1895 -0.2684
 4514W        W 5485   7.546   6.936  10.317  0.1186 -0.2746  0.0464
 4515W        W 5486   9.197  10.453  13.717 -0.2165 -0.0323  0.1296
 4516W        W 5487   8.426   9.673   9.635  0.0403 -0.3056  0.1431
 4517W        W 5488   9.674   3.788  10.977 -0.0399  0.0291  0.1016
 4518W        W 5489   8.998   0.870   6.395  0.0551  0.1799  0.1361
 4519W        W 5490   2.175   1.838  12.288  0.3830  0.1337 -0.2276
 4520W        W 5491   6.886   2.313  13.348 -0.0688  0.1849  0.1899
 4521W        W 5492   1.960  10.082   5.447 -0.1112 -0.3586  0.1987
 4522W        W 5493   6.533  13.570   0.431 -0.2001 -0.0523  0.1952
 4523W        W 5494   4.705   3.113   3.501  0.0513  0.0521  0.1482
 4524W        W 5495  10.015   4.397   7.750 -0.3963 -0.2784 -0.1009
 4525W        W 5496   8.254   7.145   5.331 -0.0412  0.1406 -0.2740
 4526W        W 5497  12.514  13.709  10.123  0.1388  0.4928  0.4080
 4527W        W 5498  12.119   7.245   0.452 -0.1544 -0.0329  0.2240
 4528W        W 5499   2.811  12.329   0.040  0.1578 -0.0001 -0.1321
 4529W        W 5500   9.261   3.374   6.759  0.7167  0.3032 -0.2203
 4530W        W 5501   5.317   0.751   4.149 -0.0738  0.0183 -0.3258
 4531W        W 5502   1.267   3.085  10.517 -0.0442 -0.1868 -0.0628
 4532W        W 5503   5.487   0.381  12.919 -0.0537 -0.1044 -0.1737
 4533W        W 5504   6.473   1.459   9.566  0.2185 -0.2318  0.0261
 4534W        W 5505   5.494   8.386   6.834  0.1001 -0.1805  0.1151
 4535W        W 5506   9.208   2.338   7.506 -0.0414  0.3635  0.0845
 4536W        W 5507   6.076  10.860   4.977 -0.2728  0.0623  0.3527
 4537W        W 5508   2.526  13.465   4.096  0.2168  0.0483 -0.0269
 4538W        W 5509   1.929   8.044   5.480 -0.1181  0.0687 -0.2741
 4539W        W 5510   4.640   4.123   9.889  0.0201  0.1595 -0.1681
 4540W        W 5511   1.966   7.932  13.022  0.0143  0.0334  0.1325
 4541W        W 5512  11.899  12.226   8.732 -0.2315 -0.3191 -0.1113
 4542W        W 5513   2.254   9.519  10.459  0.1583  0.0667  0.1797
 4543W        W 5514  13.100   0.711   6.085 -0.1376  0.2507  0.0601
 4544W        W 5515   6.956   1.416   4.753 -0.2201  0.0125 -0.1985
 4545W        W 5516  11.031  13.749   2.440 -0.0129  0.0146 -0.2304
 4546W        W 5517   0.549   8.980  10.690 -0.0230  0.3268 -0.5358
 4547W        W 5518   1.193   4.849   2.834  0.0054 -0.2305  0.0008
 4548W        W 5519   7.116   2.796   1.195  0.1994 -0.0110  0.0813
 4549W        W 5520   0.570   3.477   9.353  0.0730 -0.0542 -0.1037
 4550W        W 5521   8.864   7.372  10.611 -0.4683 -0.1593 -0.0731
 4551W        W 5522   1.720   5.193   4.753 -0.3016 -0.0791 -0.1310
 4552W        W 5523   6.454  11.292   7.516  0.3443 -0.1874 -0.1619
 4553W        W 5524   0.795   2.648   1.261  0.3498 -0.2043 -0.0761
 4554W        W 5525   5.523   4.549   9.423 -0.2288 -0.1080  0.0673
 4555W        W 5526  10.928   3.084   5.543 -0.0723 -0.0426  0.1820
 4556W        W 5527   7.091   3.972   0.875 -0.0898 -0.2205  0.0888
 4557W        W 5528   8.935   0.782  12.608  0.0796 -0.2709 -0.1336
 4558W        W 5529   8.188   7.312   2.196 -0.1639 -0.1030 -0.1008
 4559W        W 5530  13.221   3.002   0.175  0.0758 -0.0665 -0.0382
 4560W        W 5531  11.968   8.884   2.347  0.0934 -0.2814  0.1058
 4561W        W 5532  13.083   6.515   9.732 -0.1447 -0.0786 -0.2444
 4562W        W 5533   7.350   8.047  11.115 -0.2127 -0.0075 -0.1425
 4563W        W 5534   4.366   5.302  12.026 -0.0605  0.2826 -0.1332
 4564W        W 5535   8.334   2.841  11.382 -0.0895 -0.2469  0.0023
 4565W        W 5536   0.837   8.691   3.759 -0.2000 -0.2988 -0.2484
 4566W        W 5537   0.508   3.561  11.135  0.1918 -0.0672  0.1147
 4567W        W 5538   1.764   3.734  12.214 -0.3583 -0.3307 -0.2328
 4568W        W 5539   4.382   4.180   9.000 -0.1393  0.0213  0.1008
 4569W        W 5540   5.788  10.636   9.660  0.0633  0.1588 -0.0326
 4570W        W 5541   3.666  10.768   1.532 -0.1717 -0.0456  0.1124
 4571W        W 5542   4.344   9.271  13.072 -0.1514  0.0579  0.0701
 4572W        W 5543  12.627   0.682  13.457  0.1572 -0.0472  0.1564
 4573W        W 5544   0.685   3.476   5.091 -0.2362 -0.0315 -0.0770
 4574W        W 5545  11.086   7.450   8.613  0.1143  0.2938  0.0259
 4575W        W 5546   9.829  11.122   0.987 -0.1112 -0.0711 -0.1754
 4576W        W 5547  10.931   4.449   3.598 -0.0625  0.3271  0.1101
 4577W        W 5548  13.574  10.463   3.975  0.1879 -0.0024 -0.5163
 4578W        W 5549   4.808   7.912  12.364  0.2876 -0.1046 -0.1066
 4579W        W 5550  11.545   7.336   4.897  0.1204  0.1422 -0.2836
 4580W        W 5551  11.218   9.286  11.001  0.1232 -0.0249  0.6039
 4581W        W 5552   3.008  11.083   4.634  0.1025  0.1018  0.0356
 4582W        W 5553   5.150   7.987  13.849 -0.3674  0.1425 -0.1895
 4583W        W 5554   1.625  10.508   9.437  0.1522 -0.4078 -0.1139
 4584W        W 5555   6.972   8.637   1.913 -0.1287 -0.0007 -0.1944
 4585W        W 5556   8.505   5.546   1.010 -0.2532 -0.1010 -0.0850
 4586W        W 5557  11.227  11.183   2.967  0.0245  0.0399  0.1167
 4587W        W 5558   4.021  11.217   3.036 -0.0782 -0.2667 -0.0348
 4588W        W 5559   8.264   8.283   4.284  0.0112  0.2829 -0.4304
 4589W        W 5560  11.060   8.833   9.513  0.2810  0.0030 -0.0882
 4590W        W 5561   5.403  11.042  11.050 -0.2232  0.0782 -0.0319
 4591W        W 5562  12.471   9.804   3.248 -0.0609  0.1435 -0.0452
 4592W        W 5563   3.478   7.746   8.571  0.0606  0.1387 -0.1208
 4593W        W 5564   5.528   8.200   1.468 -0.1058 -0.2347 -0.1108
 4594W        W 5565   7.950   4.904  12.324 -0.0148 -0.1452  0.2120
 4595W        W 5566  12.705   5.051   2.443  0.1166 -0.0072  0.3243
 4596W        W 5567  13.057   1.938  10.698 -0.0113  0.2768  0.1703
 4597W        W 5568  13.755   2.427   8.235  0.1338 -0.1559  0.0963
 4598W        W 5569  10.602   6.436   4.255 -0.1911  0.0661 -0.0785
 4599W        W 5570   1.733   8.375  11.114 -0.0521 -0.1288  0.1482
 4600W        W 5571   6.805   9.831  12.212 -0.4111  0.1394 -0.0602
 4601W        W 5572   7.553  11.606  13.375 -0.3292  0.1848  0.0018
 4602W        W 5573   4.385   4.603   7.740 -0.1056 -0.2014 -0.1812
 4603W        W 5574  10.939   5.653   3.741 -0.0712 -0.1797 -0.4262
 4604W        W 5575  10.610   0.724   9.766 -0.1059 -0.4872  0.0732
 4605W        W 5576  12.303   7.993   5.170 -0.2865  0.1594  0.1487
 4606W        W 5577  10.464   0.827   6.387 -0.1562 -0.0619 -0.2696
 4607W        W 5578   3.933  13.853   5.351  0.0555  0.0593  0.0821
 4608W        W 5579   4.648  11.622   2.562  0.2421  0.0208 -0.2812
 4609W        W 5580   2.613  13.370  11.888 -0.3627 -0.1802 -0.2263
 4610W        W 5581   9.308   9.538   6.106  0.1600 -0.1388  0.0834
 4611W        W 5582   5.991   4.658   3.599 -0.0163  0.1075  0.4273
 4612W        W 5583  11.102   5.972  12.097 -0.1331 -0.1978  0.1265
 4613W        W 5584  12.506   7.219   4.973  0.1287 -0.2308  0.0460
 4614W        W 5585   6.886   0.523   9.219  0.1025  0.1276 -0.1300
 4615W        W 5586   6.630   4.224   8.174 -0.2134 -0.2111  0.0104
 4616W        W 5587  11.260   1.493   1.464 -0.0002  0.0834 -0.0581
 4617W        W 5588  11.764   9.619   9.615  0.2935  0.1955  0.1880
 4618W        W 5589   9.707   2.024  13.077 -0.1343  0.0204  0.1806
 4619W        W 5590   8.223   2.514   2.928  0.1834 -0.1415 -0.2119
 4620W        W 5591  12.936   4.637   2.740 -0.0750 -0.0857  0.2729
 4621W        W 5592  11.153  13.873   0.057 -0.0135  0.0325 -0.2687
 4622W        W 5593   0.521   4.775   6.468 -0.0696  0.0981  0.0558
 4623W        W 5594   2.382  13.432   2.909  0.0743  0.2649  0.0784
 4624W        W 5595   5.012   4.801  11.171  0.0960  0.2497  0.1682
 4625W        W 5596  11.722   2.754   7.179 -0.1009 -0.1019 -0.0178
 4626W        W 5597   9.308   0.294   0.388  0.0631 -0.1974 -0.2978
 4627W        W 5598  13.510   1.718  12.055  0.1706 -0.0395 -0.0356
 4628W        W 5599   2.835   5.884   8.560 -0.0310  0.0664  0.2695
 4629W        W 5600   1.720   0.664   3.040 -0.0646  0.0929  0.0760
 4630W        W 5601   6.968   3.043   8.598 -0.1063 -0.4910 -0.1083
 4631W        W 5602   1.503   2.497   9.473  0.2570 -0.0928  0.2344
 4632W        W 5603  12.334  11.312  13.143  0.0488  0.0226  0.1236
 4633W        W 5604   5.207   7.439  11.729  0.2026 -0.1123  0.0760
 4634W        W 5605   8.575   2.694   8.413 -0.0317  0.1398  0.0543
 4635W        W 5606   1.641   9.165  11.482 -0.0508  0.0773 -0.1291
 4636W        W 5607   3.974   9.419   2.609 -0.2620  0.0218  0.1222
 4637W        W 5608   8.368   8.147   8.125  0.1496  0.0535 -0.0017
 4638W        W 5609   0.141   4.028  10.763 -0.0393  0.1031 -0.0379
 4639W        W 5610   8.890   8.603   6.188  0.0959  0.0235 -0.1970
 4640W        W 5611   0.367   4.531   7.118  0.2045  0.1814  0.0959
 4641W        W 5612   9.593  13.593  13.716  0.0364 -0.0212  0.0455
 4642W        W 5613   7.807   6.846   2.908  0.1171 -0.3996 -0.1834
 4643W        W 5614   8.043   7.937   6.871  0.1787 -0.0046 -0.1020
 4644W        W 5615   6.822   9.026   9.327  0.1686 -0.0953 -0.2816
 4645W        W 5616  12.546   3.179   8.288  0.2012 -0.1926 -0.0225
 4646W        W 5617   7.480  11.572  10.594  0.0172  0.1631 -0.0478
 4647W        W 5618  12.375  12.433   0.674 -0.4694  0.3048  0.1762
 4648W        W 5619   2.841  12.622  12.363  0.4169  0.1536 -0.2476
 4649W        W 5620   0.604   6.701  10.287  0.3076 -0.1675  0.2114
 4650W        W 5621  10.456  11.957   5.992 -0.2061  0.2107  0.2455
 4651W        W 5622  12.112   1.230  12.132  0.0091  0.0571  0.0050
 4652W        W 5623  12.012   2.882  11.830  0.0688 -0.1693 -0.2497
 4653W        W 5624  11.559   6.236   2.412  0.0127 -0.1149 -0.2902
 4654W        W 5625  13.323   3.517   4.956  0.0664  0.1363 -0.0710
 4655W        W 5626   8.542   1.473   1.890 -0.2286 -0.0935 -0.1024
 4656W        W 5627   1.388  11.156  11.390  0.0445  0.1286 -0.0808
 4657W        W 5628  10.963   2.097   5.007  0.2675 -0.3316  0.0656
 4658W        W 5629   4.146   7.144   0.382  0.0548 -0.2012  0.3936
 4659W        W 5630  10.603   2.247   5.978 -0.0885  0.1317  0.1466
 4660W        W 5631   2.190  12.190  12.991 -0.0854 -0.2947  0.1274
 4661W        W 5632  10.001   6.185  13.304  0.1591 -0.1000  0.2943
 4662W        W 5633   6.076  11.224   3.177  0.0700  0.0071 -0.3725
 4663W        W 5634   0.128   8.746  10.806 -0.2276  0.0247  0.0962
 4664W        W 5635   2.236   5.985   8.473 -0.1586  0.0625  0.0319
 4665W        W 5636   1.039  10.850   2.240 -0.2677  0.1681  0.0912
 4666W        W 5637   9.171   6.211   3.690  0.0258  0.1906 -0.0970
 4667W        W 5638   6.806   9.317   8.074 -0.0157  0.0679 -0.1901
 4668W        W 5639  10.987   8.378   8.262 -0.1434 -0.0034  0.1174
 4669W        W 5640   5.121   5.554   5.357 -0.0606 -0.1018  0.0601
 4670W        W 5641  11.609   1.797   1.832  0.1352  0.1149 -0.0023
 4671W        W 5642   0.835   0.722   4.117  0.0753 -0.2850  0.3209
 4672W        W 5643  12.477   8.213   7.295 -0.0759 -0.2905  0.0890
 4673W        W 5644   4.265   9.872   9.444  0.0189 -0.0161  0.2831
 4674W        W 5645  12.331   5.409  12.429 -0.1305 -0.0650  0.1653
 4675W        W 5646   8.906   2.334   3.291 -0.1348  0.0607  0.3377
 4676W        W 5647   4.376   6.855   4.191  0.2036  0.0765 -0.0456
 4677W        W 5648   9.359   4.331  12.165 -0.0820 -0.0094  0.3608
 4678W        W 5649  12.034   4.365  13.032  0.0299  0.1036  0.2755
 4679W        W 5650  13.510   3.146   1.136  0.1792  0.2442 -0.0453
 4680W        W 5651  10.047  10.616   4.889  0.2660  0.0222  0.0489
 4681W        W 5652   5.113   8.255   3.853  0.0206 -0.0156  0.0593
 4682W        W 5653  12.842   4.922   0.152 -0.3854  0.3895  0.0336
 4683W        W 5654  10.047   4.358  13.905 -0.2686 -0.1054  0.0025
 4684W        W 5655  10.109   0.566   1.786  0.2270  0.2232  0.0119
 4685W        W 5656   5.483   7.384   2.963 -0.3700 -0.0355 -0.0712
 4686W        W 5657   5.069  11.470  12.423  0.1006 -0.1340 -0.1755
 4687W        W 5658   5.618   1.038   6.159  0.0732  0.0049  0.2249
 4688W        W 5659  13.040   8.894  11.692 -0.1010 -0.0488 -0.0333
 4689W        W 5660   6.162  13.296  10.473  0.2115 -0.2572  0.0139
 4690W        W 5661   4.470  10.502   5.098  0.0908 -0.3792  0.0569
 4691W        W 5662  12.740   9.340   6.482  0.1634  0.1660 -0.3972
 4692W        W 5663   8.570  12.740  13.264 -0.0495 -0.1111  0.0119
 4693W        W 5664   8.328   0.261   3.988 -0.2483 -0.2829  0.3743
 4694W        W 5665  12.699   1.403   4.661 -0.2631  0.2070 -0.0176
 4695W        W 5666   0.701   8.632   5.919 -0.0228 -0.0892 -0.2806
 4696W        W 5667  13.879   8.089   5.583 -0.1031  0.2522 -0.3429
 4697W        W 5668   5.638   9.385   1.081 -0.2084 -0.1496 -0.1669
 4698W        W 5669  11.569   9.878   6.164  0.0905 -0.1269 -0.0558
 4699W        W 5670   5.891   3.741   1.547  0.2010 -0.1506  0.0327
 4700W        W 5671  13.124   7.953   2.085  0.0786 -0.2353  0.0165
 4701W        W 5672   5.438  11.731  13.902  0.1353 -0.2363 -0.0908
 4702W        W 5673   1.544  10.981   9.209  0.0823  0.2452 -0.4539
 4703W        W 5674  12.131   8.181  10.037 -0.0449  0.1699 -0.1386
 4704W        W 5675   8.305   7.321   2.835 -0.0632  0.0109  0.0406
 4705W        W 5676   0.568   9.445   3.435  0.0041  0.1943 -0.0676
 4706W        W 5677   6.544   1.477   0.872  0.1543  0.2906 -0.1170
 4707W        W 5678   0.942  13.833  11.625 -0.1610  0.0679  0.2642
 4708W        W 5679   7.654   6.189   4.655 -0.1072  0.1617 -0.2333
 4709W        W 5680  13.738   6.390   0.847 -0.0726  0.0533  0.0654
 4710W        W 5681  12.983   0.877   7.640  0.0890 -0.2244 -0.0799
 4711W        W 5682  10.217  11.526   5.963 -0.1474  0.2797  0.1959
 4712W        W 5683   3.441   0.957   6.011  0.1673  0.1915 -0.2854
 4713W        W 5684   2.888  10.270   7.782  0.1782 -0.0017 -0.1866
 4714W        W 5685  10.840   4.582   5.850  0.2096  0.2220  0.3344
 4715W        W 5686   1.281  11.489   0.545 -0.2128 -0.3192  0.0115
 4716W        W 5687   3.277   8.985   3.712 -0.0908 -0.2593  0.0263
 4717W        W 5688  10.070   7.169   0.731  0.0653  0.0875  0.0112
 4718W        W 5689   1.989  10.190  10.209  0.3217 -0.0781 -0.1480
 4719W        W 5690  13.216   9.528   0.203 -0.0118  0.3117 -0.0343
 4720W        W 5691   7.781  13.079  10.955 -0.1418  0.3413  0.2547
 4721W        W 5692  11.826   5.898   1.063 -0.0822 -0.0828  0.0434
 4722W        W 5693  11.852   5.333   6.749 -0.2650  0.0517  0.1684
 4723W        W 5694   7.401   0.664   7.780 -0.1849  0.1049 -0.1914
 4724W        W 5695   4.417  10.099   5.527  0.1847 -0.3779  0.0424
 4725W        W 5696   9.241   7.357   9.599  0.1160 -0.0856  0.0878
 4726W        W 5697   8.326   3.675  13.887  0.0136 -0.1182  0.0918
 4727W        W 5698   4.353   2.268   6.758 -0.3273  0.1637 -0.5069
 4728W        W 5699   1.875  12.903   4.763 -0.0151 -0.1518 -0.0005
 4729W        W 5700  10.804  11.605   8.476 -0.0506 -0.0247  0.0249
 4730W        W 5701   5.227   0.265   7.060  0.1255 -0.0562  0.1466
 4731W        W 5702   0.032   6.649  12.024  0.0361 -0.1492  0.0058
 4732W        W 5703   0.401   3.113   7.829  0.0349  0.4007  0.3222
 4733W        W 5704  13.623   6.069   9.260  0.1435  0.2325 -0.2811
 4734W        W 5705   9.583   0.306  12.946  0.1562  0.2130 -0.2478
 4735W        W 5706   3.154   1.347   0.222 -0.0142  0.0292  0.2544
 4736W        W 5707  11.408   6.824   1.666 -0.1252  0.3273  0.0011
 4737W        W 5708   0.710   0.857   7.847 -0.1674 -0.0048  0.3036
 4738W        W 5709   3.041  11.880  11.059  0.2352 -0.2003 -0.1407
 4739W        W 5710   6.571  10.726   3.971  0.0714  0.0719 -0.0938
 4740W        W 5711   5.665   2.939   1.383  0.1535 -0.2872 -0.2077
 4741W        W 5712   6.459   7.517   3.597 -0.0866 -0.0755 -0.0759
 4742W        W 5713  10.564  11.041   3.615  0.1673  0.2077 -0.0816
 4743W        W 5714   6.767   5.850   9.352  0.1128 -0.0127 -0.0638
 4744W        W 5715   0.700   4.759   8.223 -0.1437 -0.3516  0.1128
 4745W        W 5716   3.989  10.784   5.541  0.1287 -0.2199  0.0807
 4746W        W 5717  10.826   1.336  10.362  0.0468  0.0520  0.1419
 4747W        W 5718   0.226  12.930  13.426 -0.0777  0.0785  0.5195
 4748W        W 5719   8.708  11.831   7.816 -0.1661 -0.2081  0.1809
 4749W        W 5720   4.565   5.701   4.192  0.0565  0.0301  0.2593
 4750W        W 5721  13.403   9.467  12.214  0.0970  0.0697 -0.0503
 4751W        W 5722   2.016   3.956   6.074 -0.3942 -0.3078 -0.3698
 4752W        W 5723   5.104  11.949   6.522 -0.2439 -0.1432  0.1705
 4753W        W 5724   9.146   2.226   0.425 -0.1225  0.0961  0.1062
 4754W        W 5725   1.093   9.017   0.247 -0.2799  0.0175  0.0445
 4755W        W 5726   2.576   2.960   1.992  0.1411  0.3239  0.1679
 4756W        W 5727  10.205   1.062  11.390 -0.1116 -0.3552  0.1331
 4757W        W 5728  12.123  13.278  10.820  0.1153 -0.0604  0.0410
 4758W        W 5729  11.372  10.415  10.722 -0.0325 -0.0004 -0.3229
 4759W        W 5730  10.993   2.149   1.333  0.2058 -0.1083  0.0405
 4760W        W 5731  10.078  10.885   6.969 -0.0252 -0.0783 -0.2858
 4761W        W 5732   6.801   9.561  11.408  0.1416 -0.0903  0.1544
 4762W        W 5733   7.839   5.404  10.882  0.1343 -0.2534  0.0983
 4763W        W 5734   1.017  12.791   4.455  0.1078 -0.3689 -0.1600
 4764W        W 5735   2.401   7.773   0.401  0.0863 -0.2869  0.2538
 4765W        W 5736   7.917   8.976   9.897 -0.1157 -0.2022  0.0378
 4766W        W 5737   7.711   0.211   8.813 -0.0379  0.0952  0.0646
 4767W        W 5738  11.400   9.688  11.949 -0.1024 -0.1218 -0.2511
 4768W        W 5739   7.739  10.744  12.395  0.0901  0.1091  0.3891
 4769W        W 5740  12.734   3.695  12.253  0.0728 -0.1437 -0.0450
 4770W        W 5741  10.853  11.914   1.997 -0.0774  0.2024 -0.0726
 4771W        W 5742   7.762  10.349  11.887  0.1761  0.2013 -0.2788
 4772W        W 5743   2.908   9.840   1.047  0.1255 -0.0531  0.1066
 4773W        W 5744   4.226   0.988   5.134 -0.0503 -0.1836  0.0883
 4774W        W 5745   5.264  13.613   4.750  0.0587 -0.1734 -0.3610
 4775W        W 5746   8.198   2.795   6.928  0.0200 -0.3280  0.0368
 4776W        W 5747   7.171   0.504   3.307  0.1693  0.3619  0.1462
 4777W        W 5748   6.274   9.454   6.295 -0.2100  0.0856 -0.0095
 4778W        W 5749   1.265  12.908  10.959  0.2733 -0.0762 -0.0772
 4779W        W 5750  10.122  13.336   1.275  0.3193  0.0793 -0.1570
 4780W        W 5751   7.324   6.694  11.290 -0.0945  0.3259  0.0475
 4781W        W 5752   7.861   7.243   0.396 -0.1576 -0.4608  0.1410
 4782W        W 5753   1.906  10.340   7.429 -0.1931  0.0067 -0.1860
 4783W        W 5754   8.856   2.209   4.344  0.0368 -0.1551 -0.0342
 4784W        W 5755   6.204   7.641   5.648 -0.2888 -0.0630  0.3239
 4785W        W 5756   9.627  10.432  11.916  0.1392 -0.1552 -0.0478
 4786W        W 5757  10.913   1.593   7.740  0.0946  0.0404  0.0541
 4787W        W 5758   8.469   0.597   9.841 -0.1911 -0.3712 -0.2946
 4788W        W 5759   7.357   8.159   9.040  0.2801 -0.4713 -0.1116
 4789W        W 5760  13.198   4.369   3.050 -0.1556  0.0382  0.1136
 4790W        W 5761   0.160   4.356   3.713  0.0979 -0.0266 -0.2596
 4791W        W 5762  10.331   7.808  13.033 -0.0493  0.0658  0.0987
 4792W        W 5763   5.997   4.523  10.126 -0.0767  0.1389 -0.0716
 4793W        W 5764  13.248   7.252   5.665  0.0604 -0.1282 -0.1616
 4794W        W 5765  11.397   7.899   4.668  0.1468  0.1489  0.0397
 4795W        W 5766   1.358   0.754   4.389  0.0781  0.3910  0.1995
 4796W        W 5767   3.407   1.618  13.142  0.0286  0.0314  0.1234
 4797W        W 5768   9.233   9.930   1.720 -0.1059 -0.1223 -0.2437
 4798W        W 5769  13.694  13.051  11.093 -0.3687  0.0505 -0.2386
 4799W        W 5770   0.382   1.213   2.700 -0.0847  0.1951 -0.1144
 4800W        W 5771  10.750   7.284   6.624 -0.2203 -0.1307 -0.0124
 4801W        W 5772   3.501  11.387   1.760 -0.0905  0.2852 -0.3583
 4802W        W 5773   5.150   8.429   5.980  0.0251  0.0526 -0.1288
 4803W        W 5774   3.582   3.575   5.968 -0.0478 -0.1109  0.0061
 4804W        W 5775   0.697  11.685  10.158 -0.2337  0.2553  0.1825
 4805W        W 5776   4.949  12.393   9.049  0.1307 -0.0068 -0.0691
 4806W        W 5777   0.634  13.097   0.332  0.3057  0.0291 -0.0564
 4807W        W 5778  10.907   1.138   2.053 -0.1669 -0.2652  0.0804
 4808W        W 5779   0.121  11.344   8.974 -0.1315 -0.2062  0.1816
 4809W        W 5780   8.029   4.648   1.818 -0.0365 -0.3840  0.0529
 4810W        W 5781   1.653   7.947   2.988  0.0573 -0.3344  0.1932
 4811W        W 5782   9.804   9.043   1.578  0.0493  0.1119  0.3421
 4812W        W 5783   7.556   6.665   5.867 -0.0035  0.1404 -0.0218
 4813W        W 5784  12.057   0.003   1.042  0.1638 -0.0215  0.0173
 4814W        W 5785   6.153   2.707   0.873  0.2790 -0.0007  0.0778
 4815W        W 5786   5.401   9.677  13.432 -0.4084 -0.0413 -0.2880
 4816W        W 5787   7.821   5.695   1.989  0.0504  0.0609 -0.0114
 4817W        W 5788  13.111   8.020  10.723 -0.1893  0.1785  0.1226
 4818W        W 5789   3.323   2.001  13.578  0.2158 -0.0783  0.3743
 4819W        W 5790  13.301   1.074   3.381 -0.1184 -0.3143 -0.4524
 4820W        W 5791   4.085   8.004   9.816 -0.3417 -0.0292  0.1084
 4821W        W 5792   9.013  11.229   2.381  0.2614 -0.0886 -0.0235
 4822W        W 5793   0.887  13.854   4.430 -0.0645  0.0386  0.2677
 4823W        W 5794  10.005   9.252   0.062  0.3243 -0.2937 -0.0525
 4824W        W 5795   9.783  10.725  12.358  0.2161  0.0806 -0.3692
 4825W        W 5796   3.497   6.325  10.891  0.0736  0.1681  0.1791
[truncated: 1,156,127 more chars]
