# Supplementary material for: Cryptochrome magnetoreception: Time course of photoactivation from non-equilibrium coarse-grained molecular dynamics
Source: Comput Struct Biotechnol J. 2024 Nov 10;26:58–69. doi: 10.1016/j.csbj.2024.11.001 (PMC11725172; doi:10.1016/j.csbj.2024.11.001)
Supplement: Supplementary file 2 — Analysis codes and cg-MD simulation inputs (including initial molecular structures, parameters and topology files) and outputs (final molecular structures) of the 20 replicas. [file mmc2.zip › cg-md/03/mus_03.gro]

Title of the system in water t= 4000000.00000 step= 200000000
22551
    1MET     BB    1   5.830   7.050   8.560
    1MET    SC1    2   5.870   7.310   8.390
    2PRO     BB    3   5.730   7.100   8.860
    2PRO    SC1    4   5.520   6.910   8.910
    3HIS     BB    5   5.890   7.270   9.230
    3HIS    SC1    6   5.630   7.380   9.270
    3HIS    SC2    7   5.410   7.470   9.130
    3HIS    SC3    8   5.460   7.560   9.380
    4ARG     BB    9   6.090   7.500   9.270
    4ARG    SC1   10   6.360   7.280   9.230
    4ARG    SC2   11   6.340   6.970   9.120
    4ARG    SCP   12   6.260   6.900   9.090
    5THR     BB   13   6.010   7.640   9.550
    5THR    SC1   14   5.800   7.530   9.690
    5THR    SCP   15   5.730   7.420   9.750
    5THR    SCN   16   5.880   7.630   9.640
    6ILE     BB   17   6.100   7.900   9.760
    6ILE    SC1   18   6.390   7.960   9.660
    7HIS     BB   19   6.120   7.960  10.080
    7HIS    SC1   20   6.020   8.200  10.240
    7HIS    SC2   21   5.790   8.320  10.340
    7HIS    SC3   22   6.030   8.420  10.410
    8LEU     BB   23   6.460   8.190  10.130
    8LEU    SC1   24   6.680   8.270   9.940
    9PHE     BB   25   6.520   8.290  10.440
    9PHE    SC1   26   6.320   8.120  10.660
    9PHE    SC2   27   6.210   7.960  10.840
    9PHE    SC3   28   6.050   8.090  10.670
   10ARG     BB   29   6.590   8.570  10.660
   10ARG    SC1   30   6.780   8.790  10.570
   10ARG    SC2   31   6.950   9.040  10.450
   10ARG    SCP   32   6.900   9.120  10.410
   11LYS     BB   33   6.330   8.680  10.760
   11LYS    SC1   34   6.340   8.980  10.830
   11LYS    SC2   35   6.300   9.190  10.920
   11LYS    SCP   36   6.400   9.160  10.950
   12GLY     BB   37   6.130   8.560  10.930
   13LEU     BB   38   6.080   8.350  11.150
   13LEU    SC1   39   6.340   8.260  11.260
   14ARG     BB   40   5.750   8.280  11.130
   14ARG    SC1   41   5.610   8.580  11.130
   14ARG    SC2   42   5.410   8.810  11.010
   14ARG    SCP   43   5.360   8.870  11.090
   15LEU     BB   44   5.560   8.030  11.110
   15LEU    SC1   45   5.790   7.810  11.010
   16HIS     BB   46   5.290   8.130  11.210
   16HIS    SC1   47   5.320   8.210  11.480
   16HIS    SC2   48   5.540   8.300  11.620
   16HIS    SC3   49   5.320   8.230  11.750
   17ASP     BB   50   5.170   8.350  11.030
   17ASP    SC1   51   5.060   8.550  11.240
   17ASP    SCN   52   5.120   8.640  11.220
   18ASN     BB   53   5.300   8.440  10.690
   18ASN    SC1   54   5.520   8.270  10.710
   18ASN    SCP   55   5.410   8.320  10.780
   18ASN    SCN   56   5.630   8.220  10.630
   19PRO     BB   57   5.250   8.610  10.410
   19PRO    SC1   58   4.970   8.640  10.300
   20THR     BB   59   5.330   8.300  10.210
   20THR    SC1   60   5.330   8.410   9.960
   20THR    SCP   61   5.310   8.510   9.870
   20THR    SCN   62   5.350   8.310  10.050
   21LEU     BB   63   5.340   8.020  10.290
   21LEU    SC1   64   5.060   7.950  10.380
   22LEU     BB   65   5.560   7.880  10.370
   22LEU    SC1   66   5.490   7.670  10.620
   23ALA     BB   67   5.600   7.630  10.150
   24ALA     BB   68   5.380   7.640   9.940
   25LEU     BB   69   5.110   7.620   9.790
   25LEU    SC1   70   4.880   7.760   9.970
   26GLU     BB   71   5.020   7.390   9.540
   26GLU    SC1   72   4.990   7.680   9.330
   26GLU    SCN   73   5.040   7.760   9.380
   27SER     BB   74   5.200   7.140   9.470
   27SER    SC1   75   5.170   7.000   9.270
   27SER    SCP   76   5.290   6.990   9.200
   27SER    SCN   77   5.050   7.010   9.340
   28SER     BB   78   5.490   7.120   9.660
   28SER    SC1   79   5.470   7.200   9.890
   28SER    SCP   80   5.380   7.280   9.960
   28SER    SCN   81   5.560   7.120   9.820
   29GLU     BB   82   5.760   6.970   9.550
   29GLU    SC1   83   5.890   6.760   9.230
   29GLU    SCN   84   5.920   6.680   9.170
   30THR     BB   85   6.010   7.040   9.690
   30THR    SC1   86   6.270   6.980   9.670
   30THR    SCP   87   6.220   7.110   9.700
   30THR    SCN   88   6.320   6.850   9.650
   31ILE     BB   89   5.970   7.200  10.050
   31ILE    SC1   90   6.230   7.060  10.130
   32TYR     BB   91   6.080   7.500  10.090
   32TYR    SC1   92   6.330   7.480   9.870
   32TYR    SC2   93   6.540   7.310   9.860
   32TYR    SC3   94   6.480   7.470   9.650
   33PRO     BB   95   6.230   7.580  10.370
   33PRO    SC1   96   5.970   7.640  10.520
   34VAL     BB   97   6.510   7.810  10.380
   34VAL    SC1   98   6.600   7.750  10.130
   35TYR     BB   99   6.810   7.780  10.620
   35TYR    SC1  100   6.690   7.910  10.840
   35TYR    SC2  101   6.660   7.950  11.110
   35TYR    SC3  102   6.720   8.160  10.940
   36VAL     BB  103   7.080   7.990  10.570
   36VAL    SC1  104   6.960   8.220  10.490
   37LEU     BB  105   7.380   8.010  10.750
   37LEU    SC1  106   7.200   7.990  11.030
   38ASP     BB  107   7.670   8.120  10.730
   38ASP    SC1  108   7.920   8.040  10.880
   38ASP    SCN  109   7.840   8.000  10.810
   39ARG     BB  110   7.680   8.320  10.500
   39ARG    SC1  111   7.820   8.240  10.230
   39ARG    SC2  112   8.000   8.230  10.000
   39ARG    SCP  113   7.900   8.270   9.980
   40ARG     BB  114   7.790   8.610  10.640
   40ARG    SC1  115   8.050   8.520  10.810
   40ARG    SC2  116   8.350   8.330  10.810
   40ARG    SCP  117   8.300   8.380  10.900
   41PHE     BB  118   7.540   8.700  10.840
   41PHE    SC1  119   7.540   8.480  11.040
   41PHE    SC2  120   7.630   8.280  11.200
   41PHE    SC3  121   7.380   8.370  11.230
   42LEU     BB  122   7.240   8.810  10.830
   42LEU    SC1  123   7.080   8.510  10.880
   43ALA     BB  124   7.260   9.100  10.990
   44SER     BB  125   7.320   9.310  10.780
   44SER    SC1  126   7.240   9.530  10.740
   44SER    SCP  127   7.210   9.410  10.800
   44SER    SCN  128   7.270   9.660  10.680
   45ALA     BB  129   7.670   9.330  10.770
   46MET     BB  130   7.760   9.120  10.980
   46MET    SC1  131   8.070   8.980  11.010
   47HIS     BB  132   7.780   9.200  11.350
   47HIS    SC1  133   7.880   9.460  11.240
   47HIS    SC2  134   7.970   9.640  11.050
   47HIS    SC3  135   8.040   9.670  11.310
   48ILE     BB  136   7.890   9.140  11.630
   48ILE    SC1  137   8.200   9.130  11.580
   49GLY     BB  138   7.840   8.970  11.880
   50ALA     BB  139   7.700   8.970  12.090
   51LEU     BB  140   7.360   8.980  12.100
   51LEU    SC1  141   7.200   9.240  12.230
   52ARG     BB  142   7.230   8.840  11.880
   52ARG    SC1  143   7.090   9.040  11.690
   52ARG    SC2  144   7.270   9.190  11.480
   52ARG    SCP  145   7.350   9.260  11.470
   53TRP     BB  146   7.420   8.510  11.870
   53TRP    SC1  147   7.500   8.610  11.610
   53TRP    SC2  148   7.640   8.760  11.430
   53TRP    SC3  149   7.760   8.570  11.580
   53TRP    SC4  150   7.910   8.720  11.400
   54HIS     BB  151   7.250   8.360  12.080
   54HIS    SC1  152   7.410   8.340  12.330
   54HIS    SC2  153   7.550   8.540  12.440
   54HIS    SC3  154   7.450   8.340  12.600
   55PHE     BB  155   6.950   8.410  11.940
   55PHE    SC1  156   6.810   8.610  12.090
   55PHE    SC2  157   6.830   8.880  12.100
   55PHE    SC3  158   6.600   8.750  12.170
   56LEU     BB  159   6.970   8.290  11.690
   56LEU    SC1  160   6.890   8.320  11.400
   57LEU     BB  161   7.010   7.910  11.900
   57LEU    SC1  162   7.140   7.600  11.870
   58GLN     BB  163   6.730   7.980  11.990
   58GLN    SC1  164   6.790   7.700  12.290
   58GLN    SCP  165   6.750   7.610  12.180
   58GLN    SCN  166   6.820   7.780  12.390
   59SER     BB  167   6.570   8.040  11.690
   59SER    SC1  168   6.350   8.080  11.700
   59SER    SCP  169   6.260   8.180  11.710
   59SER    SCN  170   6.450   7.980  11.690
   60LEU     BB  171   6.730   7.720  11.550
   60LEU    SC1  172   6.980   7.800  11.420
   61GLU     BB  173   6.670   7.530  11.780
   61GLU    SC1  174   6.750   7.120  11.660
   61GLU    SCN  175   6.840   7.170  11.650
   62ASPP    BB  176   6.270   7.570  11.790
   62ASPP   SC1  177   6.300   7.730  12.040
   63LEU     BB  178   6.270   7.500  11.510
   63LEU    SC1  179   6.260   7.740  11.300
   64HIS     BB  180   6.290   7.200  11.430
   64HIS    SC1  181   6.520   7.220  11.240
   64HIS    SC2  182   6.750   7.160  11.110
   64HIS    SC3  183   6.670   7.410  11.140
   65LYS     BB  184   6.090   7.050  11.630
   65LYS    SC1  185   6.270   7.010  11.880
   65LYS    SC2  186   6.460   7.100  12.080
   65LYS    SCP  187   6.350   7.120  12.060
   66ASN     BB  188   5.770   7.160  11.550
   66ASN    SC1  189   5.780   7.450  11.570
   66ASN    SCP  190   5.810   7.570  11.630
   66ASN    SCN  191   5.750   7.320  11.520
   67LEU     BB  192   5.800   7.050  11.240
   67LEU    SC1  193   5.910   7.320  11.060
   68SER     BB  194   5.850   6.690  11.320
   68SER    SC1  195   6.050   6.520  11.340
   68SER    SCP  196   5.960   6.460  11.420
   68SER    SCN  197   6.140   6.590  11.260
   69ARG     BB  198   5.500   6.680  11.350
   69ARG    SC1  199   5.420   6.820  11.630
   69ARG    SC2  200   5.480   6.910  11.940
   69ARG    SCP  201   5.450   6.970  11.850
   70LEU     BB  202   5.370   6.710  11.020
   70LEU    SC1  203   5.280   7.000  11.050
   71GLY     BB  204   5.590   6.650  10.840
   72ALA     BB  205   5.880   6.830  10.860
   73ARG     BB  206   6.150   6.940  10.910
   73ARG    SC1  207   6.340   6.720  11.020
   73ARG    SC2  208   6.610   6.680  11.170
   73ARG    SCP  209   6.520   6.670  11.230
   74LEU     BB  210   6.400   7.220  10.690
   74LEU    SC1  211   6.310   7.490  10.840
   75LEU     BB  212   6.730   7.360  10.610
   75LEU    SC1  213   6.680   7.280  10.340
   76VAL     BB  214   7.110   7.380  10.730
   76VAL    SC1  215   7.090   7.550  10.940
   77ILE     BB  216   7.280   7.570  10.490
   77ILE    SC1  217   7.060   7.570  10.270
   78GLN     BB  218   7.560   7.670  10.470
   78GLN    SC1  219   7.630   7.610  10.840
   78GLN    SCP  220   7.680   7.740  10.880
   78GLN    SCN  221   7.580   7.480  10.810
   79GLY     BB  222   7.780   7.730  10.330
   80GLU     BB  223   7.860   7.780   9.990
   80GLU    SC1  224   7.920   7.380   9.970
   80GLU    SCN  225   8.000   7.370   9.890
   81TYR     BB  226   7.660   7.850   9.820
   81TYR    SC1  227   7.360   7.930   9.950
   81TYR    SC2  228   7.130   8.010  10.080
   81TYR    SC3  229   7.370   8.090  10.170
   82GLU     BB  230   7.710   8.000   9.540
   82GLU    SC1  231   7.930   8.310   9.510
   82GLU    SCN  232   7.970   8.350   9.600
   83SER     BB  233   7.450   8.050   9.370
   83SER    SC1  234   7.470   8.010   9.140
   83SER    SCP  235   7.370   7.920   9.110
   83SER    SCN  236   7.570   8.100   9.160
   84VAL     BB  237   7.130   7.930   9.530
   84VAL    SC1  238   6.940   8.110   9.560
   85LEU     BB  239   7.150   7.630   9.550
   85LEU    SC1  240   6.960   7.590   9.800
   86ARG     BB  241   7.360   7.460   9.380
   86ARG    SC1  242   7.620   7.430   9.510
   86ARG    SC2  243   7.880   7.520   9.460
   86ARG    SCP  244   7.840   7.520   9.570
   87ASP     BB  245   7.240   7.420   9.120
   87ASP    SC1  246   7.150   7.160   8.990
   87ASP    SCN  247   7.150   7.220   9.080
   88HIS     BB  248   7.100   7.680   9.030
   88HIS    SC1  249   6.830   7.700   9.160
   88HIS    SC2  250   6.610   7.820   9.070
   88HIS    SC3  251   6.610   7.740   9.320
   89VAL     BB  252   7.120   7.740   8.780
   89VAL    SC1  253   7.350   7.790   8.660
   90GLN     BB  254   6.820   7.640   8.640
   90GLN    SC1  255   6.640   7.360   8.840
   90GLN    SCP  256   6.700   7.460   8.760
   90GLN    SCN  257   6.580   7.260   8.920
   91LYS     BB  258   6.640   7.770   8.550
   91LYS    SC1  259   6.630   7.780   8.160
   91LYS    SC2  260   6.550   7.900   7.970
   91LYS    SCP  261   6.490   7.960   8.040
   92TRP     BB  262   6.330   7.780   8.660
   92TRP    SC1  263   6.190   7.890   8.440
   92TRP    SC2  264   6.120   8.010   8.210
   92TRP    SC3  265   5.940   7.850   8.330
   92TRP    SC4  266   5.880   7.970   8.090
   93ASN     BB  267   6.210   7.590   8.890
   93ASN    SC1  268   6.150   7.330   8.790
   93ASN    SCP  269   6.220   7.290   8.670
   93ASN    SCN  270   6.070   7.370   8.900
   94ILE     BB  271   5.900   7.710   8.980
   94ILE    SC1  272   5.700   7.660   8.740
   95THR     BB  273   5.670   7.930   9.130
   95THR    SC1  274   5.420   7.950   9.060
   95THR    SCP  275   5.510   8.040   9.120
   95THR    SCN  276   5.330   7.860   9.000
   96GLN     BB  277   5.720   7.990   9.390
   96GLN    SC1  278   5.420   7.970   9.580
   96GLN    SCP  279   5.480   8.090   9.540
   96GLN    SCN  280   5.350   7.850   9.620
   97VAL     BB  281   5.900   8.250   9.510
   97VAL    SC1  282   5.990   8.410   9.310
   98THR     BB  283   5.840   8.280   9.820
   98THR    SC1  284   5.690   8.080   9.910
   98THR    SCP  285   5.660   8.210   9.960
   98THR    SCN  286   5.730   7.950   9.860
   99LEU     BB  287   6.030   8.580   9.890
   99LEU    SC1  288   6.290   8.470   9.700
  100ASP     BB  289   5.950   8.820  10.080
  100ASP    SC1  290   5.640   8.730  10.140
  100ASP    SCN  291   5.670   8.670  10.230
  101ALA     BB  292   6.060   9.090  10.070
  102GLU     BB  293   6.260   9.260  10.100
  102GLU    SC1  294   6.480   9.220  10.430
  102GLU    SCN  295   6.570   9.160  10.450
  103MET     BB  296   6.490   9.440   9.930
  103MET    SC1  297   6.360   9.760   9.930
  104GLU     BB  298   6.740   9.260   9.950
  104GLU    SC1  299   6.810   8.910   9.990
  104GLU    SCN  300   6.850   8.820  10.050
  105PRO     BB  301   6.990   9.400   9.950
  105PRO    SC1  302   6.990   9.660   9.830
  106PHE     BB  303   7.240   9.260  10.090
  106PHE    SC1  304   7.400   9.480  10.180
  106PHE    SC2  305   7.670   9.510  10.160
  106PHE    SC3  306   7.530   9.630  10.370
  107TYR     BB  307   7.300   9.000   9.950
  107TYR    SC1  308   7.270   8.700  10.120
  107TYR    SC2  309   7.070   8.520  10.150
  107TYR    SC3  310   7.260   8.550  10.340
  108LYS     BB  311   7.380   9.010   9.680
  108LYS    SC1  312   7.630   8.850   9.590
  108LYS    SC2  313   7.840   8.790   9.500
  108LYS    SCP  314   7.900   8.700   9.510
  109GLU     BB  315   7.120   8.980   9.490
  109GLU    SC1  316   7.190   9.290   9.290
  109GLU    SCN  317   7.290   9.250   9.270
  110MET     BB  318   6.880   8.920   9.390
  110MET    SC1  319   6.710   8.640   9.570
  111GLU     BB  320   6.640   9.090   9.360
  111GLU    SC1  321   6.750   9.460   9.450
  111GLU    SCN  322   6.660   9.490   9.500
  112ALA     BB  323   6.400   9.040   9.220
  113ASN     BB  324   6.310   8.740   9.180
  113ASN    SC1  325   6.100   8.690   8.870
  113ASN    SCP  326   6.110   8.730   9.010
  113ASN    SCN  327   6.100   8.660   8.740
  114ILE     BB  328   6.530   8.540   9.090
  114ILE    SC1  329   6.560   8.300   9.290
  115ARG     BB  330   6.700   8.690   8.900
  115ARG    SC1  331   6.540   8.630   8.620
  115ARG    SC2  332   6.290   8.620   8.420
  115ARG    SCP  333   6.370   8.540   8.440
  116ARG     BB  334   7.020   8.650   8.960
  116ARG    SC1  335   7.180   8.890   8.980
  116ARG    SC2  336   7.490   9.050   8.980
  116ARG    SCP  337   7.550   9.140   9.010
  117LEU     BB  338   7.040   8.430   9.220
  117LEU    SC1  339   7.190   8.510   9.510
  118GLY     BB  340   7.010   8.170   9.070
  119ALA     BB  341   6.830   8.170   8.810
  120GLU     BB  342   6.580   8.190   8.770
  120GLU    SC1  343   6.530   8.210   8.370
  120GLU    SCN  344   6.610   8.130   8.370
  121LEU     BB  345   6.260   8.180   8.950
  121LEU    SC1  346   6.190   8.000   9.190
  122GLY     BB  347   6.030   8.200   8.720
  123PHE     BB  348   5.740   8.330   8.770
  123PHE    SC1  349   5.560   8.170   8.600
  123PHE    SC2  350   5.560   8.000   8.390
  123PHE    SC3  351   5.370   7.980   8.570
  124GLU     BB  352   5.660   8.560   9.040
  124GLU    SC1  353   5.640   8.930   8.910
  124GLU    SCN  354   5.660   9.020   8.970
  125VAL     BB  355   5.510   8.430   9.310
  125VAL    SC1  356   5.250   8.400   9.360
  126LEU     BB  357   5.590   8.620   9.590
  126LEU    SC1  358   5.350   8.820   9.650
  127SER     BB  359   5.820   8.840   9.540
  127SER    SC1  360   5.870   8.900   9.310
  127SER    SCP  361   5.880   8.960   9.180
  127SER    SCN  362   5.860   8.840   9.430
  128ARG     BB  363   5.850   9.110   9.710
  128ARG    SC1  364   5.920   9.360   9.610
  128ARG    SC2  365   6.220   9.420   9.490
  128ARG    SCP  366   6.180   9.510   9.520
  129VAL     BB  367   5.570   9.150   9.940
  129VAL    SC1  368   5.420   9.310   9.790
  130GLY     BB  369   5.540   9.260  10.270
  131HIS     BB  370   5.400   9.060  10.500
  131HIS    SC1  371   5.670   8.900  10.550
  131HIS    SC2  372   5.770   8.670  10.630
  131HIS    SC3  373   5.930   8.870  10.570
  132SER     BB  374   5.360   9.220  10.720
  132SER    SC1  375   5.520   9.320  10.870
  132SER    SCP  376   5.510   9.320  10.730
  132SER    SCN  377   5.530   9.330  11.010
  133LEU     BB  378   5.050   9.390  10.710
  133LEU    SC1  379   5.020   9.560  10.960
  134TYR     BB  380   4.980   9.520  10.440
  134TYR    SC1  381   5.010   9.830  10.470
  134TYR    SC2  382   4.890  10.070  10.500
  134TYR    SC3  383   5.110  10.040  10.340
  135ASP     BB  384   4.990   9.430  10.180
  135ASP    SC1  385   4.750   9.340   9.970
  135ASP    SCN  386   4.710   9.370  10.070
  136THR     BB  387   5.130   9.660   9.990
  136THR    SC1  388   5.360   9.690  10.080
  136THR    SCP  389   5.490   9.680  10.040
  136THR    SCN  390   5.220   9.700  10.120
  137LYS     BB  391   4.950   9.760   9.800
  137LYS    SC1  392   4.980   9.860   9.480
  137LYS    SC2  393   4.850   9.930   9.270
  137LYS    SCP  394   4.820  10.040   9.280
  138ARG     BB  395   4.710   9.870   9.940
  138ARG    SC1  396   4.610   9.770  10.210
  138ARG    SC2  397   4.470   9.510  10.300
  138ARG    SCP  398   4.570   9.550  10.280
  139ILE     BB  399   4.760  10.200   9.990
  139ILE    SC1  400   4.510  10.220  10.180
  140LEU     BB  401   4.950  10.310   9.800
  140LEU    SC1  402   5.220  10.140   9.850
  141ASP     BB  403   4.720  10.320   9.520
  141ASP    SC1  404   4.880  10.450   9.240
  141ASP    SCN  405   4.860  10.340   9.220
  142LEU     BB  406   4.470  10.570   9.670
  142LEU    SC1  407   4.230  10.500   9.850
  143ASN     BB  408   4.660  10.810   9.690
  143ASN    SC1  409   4.480  11.050   9.800
  143ASN    SCP  410   4.370  11.110   9.860
  143ASN    SCN  411   4.580  10.980   9.740
  144GLY     BB  412   4.930  10.870   9.740
  145GLY     BB  413   5.200  10.640   9.610
  146SER     BB  414   5.430  10.540   9.720
  146SER    SC1  415   5.650  10.410   9.610
  146SER    SCP  416   5.720  10.300   9.600
  146SER    SCN  417   5.570  10.530   9.620
  147PRO     BB  418   5.560  10.810   9.920
  147PRO    SC1  419   5.780  10.660  10.060
  148PRO     BB  420   5.410  10.980  10.120
  148PRO    SC1  421   5.340  11.260  10.020
  149LEU     BB  422   5.450  10.960  10.450
  149LEU    SC1  423   5.540  10.680  10.440
  150THR     BB  424   5.540  11.090  10.770
  150THR    SC1  425   5.790  11.160  10.720
  150THR    SCP  426   5.830  11.040  10.650
  150THR    SCN  427   5.760  11.280  10.790
  151TYR     BB  428   5.370  11.000  11.000
  151TYR    SC1  429   5.420  11.180  11.230
  151TYR    SC2  430   5.510  11.330  11.440
  151TYR    SC3  431   5.310  11.140  11.480
  152LYS     BB  432   5.140  10.870  11.000
  152LYS    SC1  433   4.990  10.870  11.240
  152LYS    SC2  434   4.890  10.860  11.470
  152LYS    SCP  435   4.830  10.830  11.550
  153ARG     BB  436   5.010  10.790  10.760
  153ARG    SC1  437   4.740  10.910  10.730
  153ARG    SC2  438   4.550  11.150  10.640
  153ARG    SCP  439   4.510  11.070  10.700
  154PHE     BB  440   5.100  10.580  10.620
  154PHE    SC1  441   5.220  10.320  10.710
  154PHE    SC2  442   5.430  10.160  10.660
  154PHE    SC3  443   5.240  10.080  10.830
  155LEU     BB  444   4.960  10.530  10.350
  155LEU    SC1  445   5.190  10.520  10.140
  156HIS     BB  446   4.660  10.670  10.250
  156HIS    SC1  447   4.750  10.950  10.210
  156HIS    SC2  448   4.880  11.180  10.130
  156HIS    SC3  449   4.990  11.030  10.320
  157ILE     BB  450   4.370  10.670  10.460
  157ILE    SC1  451   4.100  10.730  10.310
  158LEU     BB  452   4.340  10.580  10.730
  158LEU    SC1  453   4.050  10.560  10.850
  159SER     BB  454   4.610  10.390  10.810
  159SER    SC1  455   4.760  10.410  11.020
  159SER    SCP  456   4.750  10.500  11.130
  159SER    SCN  457   4.760  10.320  10.910
  160GLN     BB  458   4.450  10.110  10.710
  160GLN    SC1  459   4.620   9.720  10.720
  160GLN    SCP  460   4.620   9.850  10.790
  160GLN    SCN  461   4.630   9.600  10.650
  161LEU     BB  462   4.180   9.990  10.620
  161LEU    SC1  463   4.000  10.230  10.500
  162GLY     BB  464   4.100   9.750  10.500
  163ASP     BB  465   4.150   9.500  10.760
  163ASP    SC1  466   3.950   9.620  10.960
  163ASP    SCN  467   4.050   9.570  10.920
  164PRO     BB  468   4.440   9.250  10.850
  164PRO    SC1  469   4.550   9.420  11.080
  165GLU     BB  470   4.490   8.970  10.700
  165GLU    SC1  471   4.750   9.060  10.430
  165GLU    SCN  472   4.800   8.960  10.430
  166VAL     BB  473   4.410   8.720  10.810
  166VAL    SC1  474   4.190   8.610  10.730
  167PRO     BB  475   4.560   8.580  11.060
  167PRO    SC1  476   4.570   8.570  11.350
  168VAL     BB  477   4.740   8.230  10.910
  168VAL    SC1  478   4.790   8.270  10.650
  169ARG     BB  479   4.710   8.060  11.150
  169ARG    SC1  480   4.760   8.100  11.460
  169ARG    SC2  481   4.800   8.360  11.700
  169ARG    SCP  482   4.830   8.440  11.750
  170ASN     BB  483   4.730   7.720  11.150
  170ASN    SC1  484   5.010   7.670  11.340
  170ASN    SCP  485   5.070   7.600  11.230
  170ASN    SCN  486   4.940   7.730  11.440
  171LEU     BB  487   4.710   7.590  10.900
  171LEU    SC1  488   4.690   7.780  10.620
  172THR     BB  489   4.900   7.320  10.920
  172THR    SC1  490   5.110   7.370  10.810
  172THR    SCP  491   5.030   7.490  10.790
  172THR    SCN  492   5.180   7.260  10.820
  173ALA     BB  493   4.770   7.090  10.980
  174GLU     BB  494   4.840   6.800  10.770
  174GLU    SC1  495   4.820   6.490  11.040
  174GLU    SCN  496   4.910   6.440  11.090
  175ASP     BB  497   5.010   6.970  10.580
  175ASP    SC1  498   4.750   7.130  10.420
  175ASP    SCN  499   4.740   7.060  10.340
  176PHE     BB  500   5.260   6.970  10.430
  176PHE    SC1  501   5.510   7.070  10.490
  176PHE    SC2  502   5.740   7.210  10.460
  176PHE    SC3  503   5.610   7.220  10.700
  177GLN     BB  504   5.250   6.700  10.090
  177GLN    SC1  505   4.900   6.610  10.240
  177GLN    SCP  506   4.870   6.740  10.210
  177GLN    SCN  507   4.930   6.480  10.270
  178ARG     BB  508   5.380   6.670   9.860
  178ARG    SC1  509   5.340   6.650   9.540
  178ARG    SC2  510   5.450   6.570   9.270
  178ARG    SCP  511   5.360   6.570   9.200
  179CYS     BB  512   5.710   6.590   9.830
  179CYS    SC1  513   5.700   6.310   9.750
  180MET     BB  514   5.950   6.680   9.950
  180MET    SC1  515   6.240   6.510  10.030
  181SER     BB  516   5.860   6.770  10.270
  181SER    SC1  517   5.640   6.660  10.320
  181SER    SCP  518   5.720   6.570  10.400
  181SER    SCN  519   5.560   6.740  10.250
  182PRO     BB  520   6.090   6.660  10.460
  182PRO    SC1  521   6.330   6.750  10.500
  183GLU     BB  522   5.970   6.370  10.650
  183GLU    SC1  523   5.660   6.150  10.640
  183GLU    SCN  524   5.740   6.100  10.590
  184PRO     BB  525   6.230   6.270  10.840
  184PRO    SC1  526   6.140   6.080  11.030
  185GLY     BB  527   6.590   6.320  10.820
  186LEU     BB  528   6.870   6.280  10.560
  186LEU    SC1  529   6.810   6.460  10.300
  187ALA     BB  530   7.080   6.360  10.690
  188GLU     BB  531   7.090   6.530  10.960
  188GLU    SC1  532   6.940   6.260  11.210
  188GLU    SCN  533   6.870   6.260  11.300
  189ARG     BB  534   7.100   6.790  11.110
  189ARG    SC1  535   7.060   6.860  11.380
  189ARG    SC2  536   6.960   6.640  11.570
  189ARG    SCP  537   7.020   6.730  11.560
  190TYR     BB  538   7.180   7.020  10.880
  190TYR    SC1  539   7.180   6.920  10.570
  190TYR    SC2  540   7.180   7.070  10.340
  190TYR    SC3  541   7.080   6.820  10.340
  191ARG     BB  542   7.430   7.160  10.970
  191ARG    SC1  543   7.590   7.120  10.680
  191ARG    SC2  544   7.710   7.210  10.380
  191ARG    SCP  545   7.800   7.190  10.340
  192VAL     BB  546   7.560   7.100  11.230
  192VAL    SC1  547   7.540   6.870  11.370
  193PRO     BB  548   7.820   7.270  11.300
  193PRO    SC1  549   7.960   7.170  11.550
  194VAL     BB  550   7.970   7.550  11.190
  194VAL    SC1  551   8.220   7.480  11.190
  195PRO     BB  552   7.740   7.820  11.320
  195PRO    SC1  553   7.480   7.680  11.310
  196ALA     BB  554   7.860   7.970  11.470
  197ASP     BB  555   8.100   8.140  11.510
  197ASP    SC1  556   8.150   8.350  11.280
  197ASP    SCN  557   8.200   8.290  11.200
  198LEU     BB  558   8.340   7.950  11.640
  198LEU    SC1  559   8.430   7.640  11.600
  199GLU     BB  560   8.250   7.900  11.940
  199GLU    SC1  561   8.410   8.210  12.100
  199GLU    SCN  562   8.330   8.220  12.180
  200ILE     BB  563   8.020   7.870  12.210
  200ILE    SC1  564   7.980   7.570  12.210
  201PRO     BB  565   7.860   8.070  12.330
  201PRO    SC1  566   7.860   8.130  12.610
  202PRO     BB  567   7.910   8.380  12.160
  202PRO    SC1  568   7.850   8.250  11.900
  203GLN     BB  569   8.040   8.570  12.320
  203GLN    SC1  570   8.330   8.440  12.530
  203GLN    SCP  571   8.250   8.440  12.640
  203GLN    SCN  572   8.420   8.440  12.420
  204SER     BB  573   7.980   8.790  12.580
  204SER    SC1  574   7.980   9.010  12.480
  204SER    SCP  575   7.900   9.000  12.370
  204SER    SCN  576   8.070   9.010  12.590
  205LEU     BB  577   7.650   8.860  12.810
  205LEU    SC1  578   7.530   9.090  12.660
  206SER     BB  579   7.370   8.710  12.950
  206SER    SC1  580   7.420   8.540  13.190
  206SER    SCP  581   7.530   8.560  13.100
  206SER    SCN  582   7.310   8.510  13.280
  207PRO     BB  583   7.090   8.660  12.780
  207PRO    SC1  584   7.130   8.740  12.490
  208TRP     BB  585   6.700   8.590  12.680
  208TRP    SC1  586   6.670   8.880  12.660
  208TRP    SC2  587   6.590   9.130  12.740
  208TRP    SC3  588   6.770   9.110  12.540
  208TRP    SC4  589   6.700   9.350  12.630
  209THR     BB  590   6.640   8.360  12.500
  209THR    SC1  591   6.890   8.250  12.400
  209THR    SCP  592   6.980   8.220  12.300
  209THR    SCN  593   6.810   8.280  12.510
  210GLY     BB  594   6.430   8.290  12.230
  211GLY     BB  595   6.170   8.220  12.160
  212GLU     BB  596   5.890   8.160  11.930
  212GLU    SC1  597   5.810   7.790  11.960
  212GLU    SCN  598   5.770   7.690  11.920
  213THR     BB  599   5.670   8.170  12.210
  213THR    SC1  600   5.500   7.990  12.270
  213THR    SCP  601   5.540   8.000  12.130
  213THR    SCN  602   5.460   7.980  12.400
  214GLU     BB  603   5.820   8.410  12.420
  214GLU    SC1  604   6.110   8.310  12.660
  214GLU    SCN  605   6.030   8.320  12.590
  215GLY     BB  606   5.720   8.640  12.420
  216LEU     BB  607   5.540   8.840  12.540
  216LEU    SC1  608   5.430   9.030  12.300
  217ARG     BB  609   5.600   8.950  12.880
  217ARG    SC1  610   5.350   8.890  13.020
  217ARG    SC2  611   5.070   8.970  13.150
  217ARG    SCP  612   5.060   9.070  13.190
  218ARG     BB  613   5.860   9.120  12.830
  218ARG    SC1  614   6.100   8.890  12.760
  218ARG    SC2  615   6.250   8.750  12.500
  218ARG    SCP  616   6.310   8.790  12.430
  219LEU     BB  617   5.910   9.410  12.880
  219LEU    SC1  618   6.190   9.450  12.700
  220GLU     BB  619   5.640   9.580  12.950
  220GLU    SC1  620   5.330   9.350  12.900
  220GLU    SCN  621   5.230   9.330  12.950
  221GLN     BB  622   5.600   9.740  12.700
  221GLN    SC1  623   5.620   9.470  12.410
  221GLN    SCP  624   5.690   9.590  12.430
  221GLN    SCN  625   5.540   9.350  12.390
  222HIS     BB  626   5.370   9.870  12.550
  222HIS    SC1  627   5.550   9.940  12.280
  222HIS    SC2  628   5.470  10.000  12.030
  222HIS    SC3  629   5.690   9.850  12.070
  223LEU     BB  630   5.080   9.790  12.570
  223LEU    SC1  631   4.960   9.730  12.300
  224THR     BB  632   4.990   9.840  12.940
  224THR    SC1  633   5.240   9.960  13.030
  224THR    SCP  634   5.150  10.060  13.030
  224THR    SCN  635   5.330   9.850  13.040
  225ASP     BB  636   4.660   9.890  13.120
  225ASP    SC1  637   4.470   9.690  13.120
  225ASP    SCN  638   4.400   9.760  13.170
  226GLN     BB  639   4.660  10.140  13.220
  226GLN    SC1  640   4.290  10.220  13.150
  226GLN    SCP  641   4.370  10.140  13.240
  226GLN    SCN  642   4.220  10.290  13.060
  227GLY     BB  643   4.950  10.330  13.250
  228TRP     BB  644   5.020  10.620  13.240
  228TRP    SC1  645   5.270  10.760  13.370
  228TRP    SC2  646   5.360  10.950  13.540
  228TRP    SC3  647   5.270  10.720  13.630
  228TRP    SC4  648   5.320  10.920  13.800
  229VAL     BB  649   5.110  10.790  12.920
  229VAL    SC1  650   5.350  10.730  12.850
  230ALA     BB  651   4.990  11.030  12.860
  231ASN     BB  652   4.960  11.330  12.820
  231ASN    SC1  653   4.740  11.470  13.020
  231ASN    SCP  654   4.640  11.520  12.940
  231ASN    SCN  655   4.850  11.430  13.100
  232PHE     BB  656   5.180  11.510  12.700
  232PHE    SC1  657   5.050  11.740  12.560
  232PHE    SC2  658   5.050  12.000  12.510
  232PHE    SC3  659   4.900  11.830  12.360
  233THR     BB  660   5.470  11.510  12.840
  233THR    SC1  661   5.670  11.560  12.710
  233THR    SCP  662   5.630  11.640  12.820
  233THR    SCN  663   5.710  11.490  12.600
  234LYS     BB  664   5.420  11.220  13.000
  234LYS    SC1  665   5.220  11.340  13.220
  234LYS    SC2  666   5.060  11.320  13.410
  234LYS    SCP  667   4.950  11.340  13.380
  235PRO     BB  668   5.660  11.060  13.070
  235PRO    SC1  669   5.750  11.070  13.370
  236ARG     BB  670   5.820  10.920  12.790
  236ARG    SC1  671   5.840  10.660  12.830
  236ARG    SC2  672   6.080  10.430  12.830
  236ARG    SCP  673   6.190  10.420  12.800
  237THR     BB  674   5.930  11.100  12.580
  237THR    SC1  675   5.870  11.190  12.350
  237THR    SCP  676   6.000  11.200  12.320
  237THR    SCN  677   5.730  11.180  12.390
  238ILE     BB  678   6.120  11.330  12.830
  238ILE    SC1  679   6.170  11.510  12.580
  239PRO     BB  680   6.180  11.240  13.090
  239PRO    SC1  681   6.190  11.410  13.320
  240ASN     BB  682   6.230  10.920  13.140
  240ASN    SC1  683   6.330  10.860  12.850
  240ASN    SCP  684   6.430  10.950  12.890
  240ASN    SCN  685   6.240  10.760  12.810
  241SER     BB  686   6.140  10.590  13.290
  241SER    SC1  687   6.340  10.450  13.250
  241SER    SCP  688   6.450  10.480  13.340
  241SER    SCN  689   6.240  10.410  13.160
  242LEU     BB  690   5.780  10.580  13.310
  242LEU    SC1  691   5.730  10.620  13.600
  243LEU     BB  692   5.510  10.390  13.130
  243LEU    SC1  693   5.380  10.270  13.390
  244PRO     BB  694   5.610  10.210  12.870
  244PRO    SC1  695   5.570  10.320  12.610
  245SER     BB  696   5.880  10.020  13.050
  245SER    SC1  697   5.890  10.070  13.310
  245SER    SCP  698   6.010  10.140  13.340
  245SER    SCN  699   5.760  10.010  13.290
  246THR     BB  700   6.150   9.890  12.870
  246THR    SC1  701   6.330  10.000  12.900
  246THR    SCP  702   6.230   9.910  12.940
  246THR    SCN  703   6.430  10.100  12.870
  247THR     BB  704   6.030   9.890  12.490
  247THR    SC1  705   6.000  10.140  12.440
  247THR    SCP  706   5.920  10.130  12.330
  247THR    SCN  707   6.090  10.150  12.560
  248GLY     BB  708   6.080   9.640  12.320
  249LEU     BB  709   6.100   9.580  12.050
  249LEU    SC1  710   5.870   9.400  11.930
  250SER     BB  711   6.320   9.490  11.880
  250SER    SC1  712   6.440   9.600  11.710
  250SER    SCP  713   6.430   9.670  11.830
  250SER    SCN  714   6.450   9.530  11.590
  251PRO     BB  715   6.380   9.140  11.980
  251PRO    SC1  716   6.370   9.170  12.270
  252TYR     BB  717   6.260   9.030  11.780
  252TYR    SC1  718   6.430   8.760  11.750
  252TYR    SC2  719   6.520   8.510  11.760
  252TYR    SC3  720   6.670   8.710  11.660
  253PHE     BB  721   6.190   9.220  11.500
  253PHE    SC1  722   5.940   9.300  11.430
  253PHE    SC2  723   5.680   9.300  11.500
  253PHE    SC3  724   5.760   9.470  11.310
  254SER     BB  725   6.490   9.150  11.330
  254SER    SC1  726   6.670   9.160  11.500
  254SER    SCP  727   6.740   9.230  11.400
  254SER    SCN  728   6.600   9.100  11.600
  255MET     BB  729   6.390   8.850  11.280
  255MET    SC1  730   6.640   8.660  11.120
  256GLY     BB  731   6.200   8.770  11.270
  257CYS     BB  732   5.950   8.730  11.450
  257CYS    SC1  733   6.020   8.480  11.610
  258LEU     BB  734   5.610   8.830  11.550
  258LEU    SC1  735   5.700   8.900  11.850
  259SER     BB  736   5.280   8.880  11.580
  259SER    SC1  737   5.180   8.710  11.680
  259SER    SCP  738   5.310   8.710  11.640
  259SER    SCN  739   5.040   8.720  11.720
  260VAL     BB  740   5.210   9.110  11.370
  260VAL    SC1  741   5.220   9.370  11.360
  261ARG     BB  742   4.830   9.090  11.260
  261ARG    SC1  743   4.900   9.030  10.940
  261ARG    SC2  744   4.970   8.820  10.820
  261ARG    SCP  745   4.860   8.850  10.800
  262THR     BB  746   4.710   9.050  11.560
  262THR    SC1  747   4.720   8.870  11.760
  262THR    SCP  748   4.790   8.980  11.690
  262THR    SCN  749   4.650   8.770  11.820
  263PHE     BB  750   4.820   9.330  11.770
  263PHE    SC1  751   5.110   9.320  11.880
  263PHE    SC2  752   5.380   9.350  11.840
  263PHE    SC3  753   5.270   9.460  12.060
  264PHE     BB  754   4.730   9.550  11.540
  264PHE    SC1  755   4.910   9.740  11.420
  264PHE    SC2  756   5.060   9.960  11.380
  264PHE    SC3  757   4.850   9.910  11.220
  265GLN     BB  758   4.430   9.660  11.670
  265GLN    SC1  759   4.200   9.490  11.430
  265GLN    SCP  760   4.240   9.390  11.340
  265GLN    SCN  761   4.160   9.590  11.510
  266ARG     BB  762   4.550   9.760  11.990
  266ARG    SC1  763   4.570   9.510  12.160
  266ARG    SC2  764   4.660   9.190  12.250
  266ARG    SCP  765   4.570   9.210  12.190
  267LEU     BB  766   4.800   9.970  11.820
  267LEU    SC1  767   5.070   9.840  11.850
  268SER     BB  768   4.700  10.150  11.620
  268SER    SC1  769   4.760  10.400  11.500
  268SER    SCP  770   4.720  10.270  11.540
  268SER    SCN  771   4.800  10.530  11.460
  269ASN     BB  772   4.400  10.220  11.860
  269ASN    SC1  773   4.160  10.090  11.750
  269ASN    SCP  774   4.070   9.990  11.700
  269ASN    SCN  775   4.250  10.190  11.800
  270ILE     BB  776   4.550  10.340  12.100
  270ILE    SC1  777   4.680  10.130  12.280
  271TYR     BB  778   4.770  10.570  12.030
  271TYR    SC1  779   5.050  10.460  12.150
  271TYR    SC2  780   5.290  10.490  12.260
  271TYR    SC3  781   5.160  10.260  12.290
  272ALA     BB  782   4.660  10.770  11.900
  273GLN     BB  783   4.360  10.840  11.970
  273GLN    SC1  784   4.330  10.660  11.610
  273GLN    SCP  785   4.210  10.640  11.540
  273GLN    SCN  786   4.450  10.690  11.680
  274ALA     BB  787   4.320  10.850  12.240
  275LYS     BB  788   4.500  10.680  12.470
  275LYS    SC1  789   4.390  10.380  12.570
  275LYS    SC2  790   4.200  10.240  12.650
  275LYS    SCP  791   4.220  10.220  12.760
  276HIS     BB  792   4.800  10.750  12.490
  276HIS    SC1  793   4.940  10.480  12.610
  276HIS    SC2  794   5.120  10.320  12.740
  276HIS    SC3  795   4.860  10.270  12.750
  277HIS     BB  796   4.930  10.940  12.400
  277HIS    SC1  797   5.240  10.950  12.360
  277HIS    SC2  798   5.410  11.080  12.530
  277HIS    SC3  799   5.490  10.860  12.400
  278SER     BB  800   4.780  11.240  12.320
  278SER    SC1  801   4.630  11.230  12.120
  278SER    SCP  802   4.700  11.150  12.020
  278SER    SCN  803   4.560  11.300  12.210
  279LEU     BB  804   5.100  11.400  12.220
  279LEU    SC1  805   5.050  11.580  11.950
  280PRO     BB  806   5.430  11.520  12.250
  280PRO    SC1  807   5.440  11.810  12.260
  281PRO     BB  808   5.490  11.340  11.930
  281PRO    SC1  809   5.770  11.450  11.840
  282VAL     BB  810   5.570  11.020  11.910
  282VAL    SC1  811   5.770  10.990  11.730
  283SER     BB  812   5.310  10.830  11.910
  283SER    SC1  813   5.080  11.000  11.920
  283SER    SCP  814   5.220  11.010  11.890
  283SER    SCN  815   4.950  10.990  11.950
  284LEU     BB  816   5.270  10.600  11.690
  284LEU    SC1  817   5.180  10.300  11.730
  285GLN     BB  818   5.440  10.660  11.400
  285GLN    SC1  819   5.240  10.400  11.240
  285GLN    SCP  820   5.260  10.300  11.150
  285GLN    SCN  821   5.230  10.510  11.330
  286GLY     BB  822   5.700  10.610  11.420
  287GLN     BB  823   5.660  10.300  11.610
  287GLN    SC1  824   5.650  10.490  11.950
  287GLN    SCP  825   5.600  10.570  11.840
  287GLN    SCN  826   5.700  10.420  12.060
  288LEU     BB  827   5.550  10.090  11.490
  288LEU    SC1  828   5.480   9.760  11.600
  289LEU     BB  829   5.600  10.040  11.170
  289LEU    SC1  830   5.420   9.730  11.160
  290TRP     BB  831   5.850   9.960  11.090
  290TRP    SC1  832   6.090  10.170  11.060
  290TRP    SC2  833   6.300  10.340  11.070
  290TRP    SC3  834   6.080  10.370  11.240
  290TRP    SC4  835   6.290  10.530  11.260
  291ARG     BB  836   5.870   9.770  10.840
  291ARG    SC1  837   5.970   9.480  10.820
  291ARG    SC2  838   6.010   9.350  10.510
  291ARG    SCP  839   5.910   9.400  10.500
  292GLU     BB  840   5.860   9.890  10.580
  292GLU    SC1  841   5.490   9.700  10.510
  292GLU    SCN  842   5.600   9.690  10.500
  293PHE     BB  843   5.880  10.240  10.610
  293PHE    SC1  844   5.800  10.430  10.850
  293PHE    SC2  845   5.820  10.700  10.880
  293PHE    SC3  846   5.580  10.570  10.900
  294PHE     BB  847   6.050  10.390  10.380
  294PHE    SC1  848   6.110  10.650  10.500
  294PHE    SC2  849   6.160  10.880  10.630
  294PHE    SC3  850   6.250  10.650  10.730
  295TYR     BB  851   6.040  10.130  10.160
  295TYR    SC1  852   6.120  10.270   9.910
  295TYR    SC2  853   6.340  10.260   9.750
  295TYR    SC3  854   6.160  10.470   9.730
  296THR     BB  855   5.690  10.080  10.030
  296THR    SC1  856   5.520  10.190  10.190
  296THR    SCP  857   5.510  10.330  10.210
  296THR    SCN  858   5.530  10.050  10.160
  297VAL     BB  859   5.720   9.970   9.700
  297VAL    SC1  860   5.550   9.800   9.590
  298ALA     BB  861   5.980   9.900   9.630
  299SER     BB  862   6.250   9.980   9.400
  299SER    SC1  863   6.470   9.870   9.500
  299SER    SCP  864   6.550   9.840   9.600
  299SER    SCN  865   6.380   9.900   9.390
  300ALA     BB  866   6.220  10.190   9.250
  301THR     BB  867   6.080  10.520   9.230
  301THR    SC1  868   5.970  10.610   9.050
  301THR    SCP  869   5.870  10.520   9.080
  301THR    SCN  870   6.080  10.700   9.020
  302GLN     BB  871   6.390  10.680   9.330
  302GLN    SC1  872   6.310  10.920   9.620
  302GLN    SCP  873   6.360  11.020   9.530
  302GLN    SCN  874   6.260  10.810   9.700
  303ASN     BB  875   6.620  10.540   9.440
  303ASN    SC1  876   6.680  10.260   9.300
  303ASN    SCP  877   6.770  10.360   9.340
  303ASN    SCN  878   6.580  10.170   9.260
  304PHE     BB  879   6.700  10.610   9.740
  304PHE    SC1  880   6.530  10.600   9.980
  304PHE    SC2  881   6.290  10.660  10.090
  304PHE    SC3  882   6.490  10.560  10.240
  305THR     BB  883   7.070  10.530   9.970
  305THR    SC1  884   6.950  10.420  10.150
  305THR    SCP  885   7.000  10.480  10.270
  305THR    SCN  886   6.890  10.360  10.040
  306GLN     BB  887   7.320  10.660   9.840
  306GLN    SC1  888   7.630  10.520   9.940
  306GLN    SCP  889   7.590  10.390   9.910
  306GLN    SCN  890   7.680  10.650   9.970
  307MET     BB  891   7.130  10.930   9.690
  307MET    SC1  892   7.340  11.130   9.910
  308ALA     BB  893   7.000  10.940   9.480
  309GLY     BB  894   6.740  11.080   9.370
  310ASN     BB  895   6.620  11.320   9.370
  310ASN    SC1  896   6.630  11.490   9.130
  310ASN    SCP  897   6.590  11.370   9.170
  310ASN    SCN  898   6.670  11.620   9.100
  311PRO     BB  899   6.370  11.400   9.590
  311PRO    SC1  900   6.160  11.350   9.430
  312ILE     BB  901   6.440  11.460   9.830
  312ILE    SC1  902   6.290  11.280  10.030
  313CYS     BB  903   6.760  11.340   9.850
  313CYS    SC1  904   6.700  11.060   9.860
  314LEU     BB  905   6.980  11.470   9.840
  314LEU    SC1  906   7.110  11.430   9.550
  315GLN     BB  907   7.190  11.670   9.970
  315GLN    SC1  908   7.230  11.510  10.330
  315GLN    SCP  909   7.300  11.470  10.210
  315GLN    SCN  910   7.170  11.560  10.440
  316ILE     BB  911   7.550  11.570   9.960
  316ILE    SC1  912   7.630  11.460   9.680
  317HIS     BB  913   7.700  11.440  10.220
  317HIS    SC1  914   7.730  11.130  10.220
  317HIS    SC2  915   7.570  10.920  10.240
  317HIS    SC3  916   7.830  10.900  10.310
  318TRP     BB  917   7.790  11.610  10.450
  318TRP    SC1  918   7.660  11.750  10.630
  318TRP    SC2  919   7.540  11.690  10.860
  318TRP    SC3  920   7.400  11.800  10.670
  318TRP    SC4  921   7.280  11.750  10.910
  319TYR     BB  922   8.000  11.420  10.590
  319TYR    SC1  923   8.180  11.630  10.630
  319TYR    SC2  924   8.310  11.870  10.670
  319TYR    SC3  925   8.420  11.640  10.750
  320GLU     BB  926   8.210  11.210  10.430
  320GLU    SC1  927   8.190  11.190  10.050
  320GLU    SCN  928   8.100  11.120  10.050
  321ASP     BB  929   8.310  10.900  10.490
  321ASP    SC1  930   8.530  10.820  10.260
  321ASP    SCN  931   8.630  10.830  10.300
  322ALA     BB  932   8.080  10.830  10.710
  323GLU     BB  933   8.200  10.640  11.010
  323GLU    SC1  934   8.400  10.420  10.770
  323GLU    SCN  935   8.480  10.430  10.700
  324ARG     BB  936   8.440  10.690  11.270
  324ARG    SC1  937   8.700  10.680  11.060
  324ARG    SC2  938   8.720  10.770  10.750
  324ARG    SCP  939   8.650  10.680  10.730
  325LEU     BB  940   8.380  10.610  11.540
  325LEU    SC1  941   8.040  10.650  11.530
  326HIS     BB  942   8.460  10.800  11.790
  326HIS    SC1  943   8.770  10.800  11.750
  326HIS    SC2  944   8.930  10.660  11.580
  326HIS    SC3  945   9.040  10.810  11.780
  327LYS     BB  946   8.300  10.890  11.920
  327LYS    SC1  947   8.080  11.120  11.900
  327LYS    SC2  948   8.100  11.340  12.100
  327LYS    SCP  949   8.020  11.280  12.110
  328TRP     BB  950   8.050  10.650  12.040
  328TRP    SC1  951   7.770  10.720  11.990
  328TRP    SC2  952   7.540  10.650  11.870
  328TRP    SC3  953   7.630  10.520  12.090
  328TRP    SC4  954   7.420  10.420  11.950
  329LYS     BB  955   8.140  10.330  12.030
  329LYS    SC1  956   8.150  10.190  11.760
  329LYS    SC2  957   8.320  10.050  11.620
  329LYS    SCP  958   8.220  10.060  11.670
  330THR     BB  959   8.420  10.380  12.260
  330THR    SC1  960   8.550  10.170  12.360
  330THR    SCP  961   8.670  10.210  12.410
  330THR    SCN  962   8.420  10.130  12.310
  331ALA     BB  963   8.360  10.640  12.410
  332GLN     BB  964   8.440  10.920  12.320
  332GLN    SC1  965   8.690  11.110  12.130
  332GLN    SCP  966   8.820  11.060  12.130
  332GLN    SCN  967   8.550  11.150  12.130
  333THR     BB  968   8.440  11.120  12.550
  333THR    SC1  969   8.640  11.020  12.730
  333THR    SCP  970   8.680  11.150  12.750
  333THR    SCN  971   8.600  10.880  12.710
  334GLY     BB  972   8.260  11.370  12.560
  335PHE     BB  973   7.980  11.460  12.640
  335PHE    SC1  974   7.980  11.700  12.820
  335PHE    SC2  975   8.100  11.910  12.930
  335PHE    SC3  976   7.950  11.750  13.090
  336PRO     BB  977   7.840  11.240  12.810
  336PRO    SC1  978   7.810  11.280  13.110
  337TRP     BB  979   7.550  11.190  12.680
  337TRP    SC1  980   7.330  11.250  12.870
  337TRP    SC2  981   7.150  11.290  13.070
  337TRP    SC3  982   7.310  11.070  13.060
  337TRP    SC4  983   7.130  11.090  13.260
  338ILE     BB  984   7.510  10.850  12.530
  338ILE    SC1  985   7.270  10.860  12.340
  339ASP     BB  986   7.770  10.750  12.470
  339ASP    SC1  987   7.960  10.990  12.390
  339ASP    SCN  988   7.990  11.060  12.310
  340ALA     BB  989   7.840  10.490  12.550
  341ILE     BB  990   8.110  10.310  12.710
  341ILE    SC1  991   8.360  10.370  12.880
  342MET     BB  992   8.100  10.050  12.640
  342MET    SC1  993   8.380   9.880  12.720
  343THR     BB  994   8.000   9.940  12.370
  343THR    SC1  995   8.150   9.850  12.210
  343THR    SCP  996   8.110   9.940  12.300
  343THR    SCN  997   8.200   9.750  12.120
  344GLN     BB  998   7.700   9.930  12.340
  344GLN    SC1  999   7.710  10.040  12.000
  344GLN    SCP 1000   7.800  10.000  11.900
  344GLN    SCN 1001   7.620  10.080  12.100
  345LEU     BB 1002   7.530   9.980  12.520
  345LEU    SC1 1003   7.410  10.280  12.450
  346ARG     BB 1004   7.590   9.810  12.820
  346ARG    SC1 1005   7.840   9.800  12.980
  346ARG    SC2 1006   7.870   9.590  13.170
  346ARG    SCP 1007   7.880   9.670  13.240
  347GLN     BB 1008   7.500   9.540  12.790
  347GLN    SC1 1009   7.430   9.320  13.130
  347GLN    SCP 1010   7.300   9.380  13.150
  347GLN    SCN 1011   7.560   9.270  13.110
  348GLU     BB 1012   7.220   9.490  12.660
  348GLU    SC1 1013   6.960   9.590  12.920
  348GLU    SCN 1014   7.040   9.610  13.000
  349GLY     BB 1015   7.130   9.690  12.460
  350TRP     BB 1016   7.000   9.960  12.530
  350TRP    SC1 1017   7.070  10.090  12.800
  350TRP    SC2 1018   7.030  10.240  13.020
  350TRP    SC3 1019   6.850  10.060  12.940
  350TRP    SC4 1020   6.810  10.200  13.170
  351ILE     BB 1021   6.840  10.180  12.390
  351ILE    SC1 1022   6.970  10.380  12.190
  352HIS     BB 1023   6.550  10.190  12.340
  352HIS    SC1 1024   6.470   9.890  12.340
  352HIS    SC2 1025   6.580   9.640  12.320
  352HIS    SC3 1026   6.500   9.740  12.560
  353HIS     BB 1027   6.420  10.430  12.380
  353HIS    SC1 1028   6.170  10.690  12.340
  353HIS    SC2 1029   5.910  10.620  12.330
  353HIS    SC3 1030   6.010  10.780  12.140
  354LEU     BB 1031   6.650  10.660  12.560
  354LEU    SC1 1032   6.700  10.490  12.770
  355ALA     BB 1033   6.780  10.790  12.330
  356ARG     BB 1034   6.610  10.760  12.060
  356ARG    SC1 1035   6.630  10.490  11.870
  356ARG    SC2 1036   6.540  10.290  11.610
  356ARG    SCP 1037   6.510  10.230  11.700
  357HIS     BB 1038   6.670  11.070  11.960
  357HIS    SC1 1039   6.430  11.240  12.000
  357HIS    SC2 1040   6.230  11.430  12.040
  357HIS    SC3 1041   6.170  11.170  11.980
  358ALA     BB 1042   6.900  11.220  12.050
  359VAL     BB 1043   7.170  11.020  11.830
  359VAL    SC1 1044   7.070  10.770  11.850
  360ALA     BB 1045   7.240  11.210  11.640
  361CYS     BB 1046   7.370  11.490  11.740
  361CYS    SC1 1047   7.200  11.600  11.990
  362PHE     BB 1048   7.730  11.530  11.780
  362PHE    SC1 1049   7.720  11.630  12.040
  362PHE    SC2 1050   7.660  11.560  12.300
  362PHE    SC3 1051   7.850  11.740  12.250
  363LEU     BB 1052   7.810  11.370  11.550
  363LEU    SC1 1053   7.690  11.110  11.620
  364THR     BB 1054   7.620  11.480  11.300
  364THR    SC1 1055   7.450  11.350  11.180
  364THR    SCP 1056   7.550  11.280  11.110
  364THR    SCN 1057   7.350  11.410  11.260
  365ARG     BB 1058   7.520  11.800  11.390
  365ARG    SC1 1059   7.250  11.940  11.370
  365ARG    SC2 1060   7.090  11.890  11.590
  365ARG    SCP 1061   7.150  11.940  11.660
  366GLY     BB 1062   7.790  11.880  11.500
  367ASP     BB 1063   8.120  11.770  11.570
  367ASP    SC1 1064   8.150  11.770  11.870
  367ASP    SCN 1065   8.110  11.680  11.840
  368LEU     BB 1066   8.180  11.560  11.370
  368LEU    SC1 1067   8.460  11.600  11.260
  369TRP     BB 1068   8.010  11.520  11.070
  369TRP    SC1 1069   7.950  11.780  11.000
  369TRP    SC2 1070   7.950  12.030  10.890
  369TRP    SC3 1071   8.130  11.970  11.080
  369TRP    SC4 1072   8.160  12.190  10.930
  370ILE     BB 1073   7.910  11.260  10.980
  370ILE    SC1 1074   7.860  11.000  11.140
  371SER     BB 1075   7.610  11.100  10.750
  371SER    SC1 1076   7.480  11.290  10.680
  371SER    SCP 1077   7.580  11.370  10.730
  371SER    SCN 1078   7.380  11.200  10.620
  372TRP     BB 1079   7.480  10.800  10.730
  372TRP    SC1 1080   7.230  10.820  10.620
  372TRP    SC2 1081   7.080  11.030  10.530
  372TRP    SC3 1082   7.150  10.830  10.360
  372TRP    SC4 1083   7.010  11.050  10.270
  373GLU     BB 1084   7.650  10.520  10.590
  373GLU    SC1 1085   7.400  10.400  10.370
  373GLU    SCN 1086   7.350  10.310  10.330
  374GLU     BB 1087   7.810  10.390  10.840
  374GLU    SC1 1088   7.970  10.040  10.710
  374GLU    SCN 1089   7.900   9.970  10.660
  375GLY     BB 1090   7.690  10.510  11.120
  376MET     BB 1091   7.410  10.270  11.070
  376MET    SC1 1092   7.190  10.420  10.950
  377LYS     BB 1093   7.620   9.990  11.130
  377LYS    SC1 1094   7.570   9.880  10.810
  377LYS    SC2 1095   7.430   9.980  10.640
  377LYS    SCP 1096   7.530   9.960  10.690
  378VAL     BB 1097   7.680  10.050  11.410
  378VAL    SC1 1098   7.690  10.280  11.540
  379PHE     BB 1099   7.400   9.870  11.580
  379PHE    SC1 1100   7.210  10.100  11.580
  379PHE    SC2 1101   7.040  10.270  11.700
  379PHE    SC3 1102   7.170  10.340  11.480
  380GLU     BB 1103   7.510   9.600  11.560
  380GLU    SC1 1104   7.440   9.540  11.200
  380GLU    SCN 1105   7.380   9.450  11.230
  381GLU     BB 1106   7.630   9.460  11.740
  381GLU    SC1 1107   7.980   9.670  11.800
  381GLU    SCN 1108   7.910   9.750  11.850
  382LEU     BB 1109   7.550   9.550  12.060
  382LEU    SC1 1110   7.630   9.430  12.300
  383LEU     BB 1111   7.230   9.620  11.960
  383LEU    SC1 1112   7.240   9.950  12.060
  384LEU     BB 1113   6.980   9.560  11.780
  384LEU    SC1 1114   6.800   9.340  11.960
  385ASP     BB 1115   6.900   9.580  11.490
  385ASP    SC1 1116   6.790   9.870  11.430
  385ASP    SCN 1117   6.860   9.960  11.420
  386ALA     BB 1118   6.960   9.460  11.230
  387ASP     BB 1119   6.800   9.350  10.960
  387ASP    SC1 1120   6.800   9.060  10.960
  387ASP    SCN 1121   6.770   9.110  11.050
  388TYR     BB 1122   6.740   9.520  10.790
  388TYR    SC1 1123   6.830   9.550  10.500
  388TYR    SC2 1124   6.760   9.680  10.270
  388TYR    SC3 1125   7.020   9.660  10.350
  389SER     BB 1126   6.390   9.690  10.720
  389SER    SC1 1127   6.340   9.690  10.490
  389SER    SCP 1128   6.410   9.750  10.590
  389SER    SCN 1129   6.260   9.620  10.390
  390ILE     BB 1130   6.560   9.990  10.840
  390ILE    SC1 1131   6.390  10.170  10.660
  391ASN     BB 1132   6.880  10.010  10.790
  391ASN    SC1 1133   7.090   9.900  11.000
  391ASN    SCP 1134   7.070   9.930  11.130
  391ASN    SCN 1135   7.120   9.870  10.860
  392ALA     BB 1136   6.960  10.150  10.550
  393GLY     BB 1137   6.800  10.470  10.620
  394ASN     BB 1138   6.740  10.520  10.910
  394ASN    SC1 1139   6.790  10.330  11.190
  394ASN    SCP 1140   6.660  10.270  11.170
  394ASN    SCN 1141   6.920  10.380  11.200
  395TRP     BB 1142   6.860  10.850  10.920
  395TRP    SC1 1143   7.100  10.940  11.080
  395TRP    SC2 1144   7.350  10.880  11.170
  395TRP    SC3 1145   7.140  10.780  11.300
  395TRP    SC4 1146   7.390  10.750  11.400
  396MET     BB 1147   6.660  11.040  10.750
  396MET    SC1 1148   6.580  10.980  10.410
  397TRP     BB 1149   6.510  11.210  10.970
  397TRP    SC1 1150   6.290  11.010  11.050
  397TRP    SC2 1151   6.090  10.900  11.190
  397TRP    SC3 1152   6.070  11.160  11.110
  397TRP    SC4 1153   5.880  11.050  11.260
  398LEU     BB 1154   6.600  11.450  11.090
  398LEU    SC1 1155   6.390  11.610  11.260
  399SER     BB 1156   6.960  11.420  11.070
  399SER    SC1 1157   7.050  11.470  11.330
  399SER    SCP 1158   7.130  11.390  11.400
  399SER    SCN 1159   6.970  11.560  11.250
  400ALA     BB 1160   6.980  11.450  10.740
  401SER     BB 1161   6.650  11.480  10.510
  401SER    SC1 1162   6.780  11.510  10.310
  401SER    SCP 1163   6.860  11.540  10.420
  401SER    SCN 1164   6.700  11.480  10.200
  402ALA     BB 1165   6.330  11.350  10.530
  403PHE     BB 1166   6.200  11.590  10.650
  403PHE    SC1 1167   5.970  11.570  10.900
  403PHE    SC2 1168   5.940  11.680  11.140
  403PHE    SC3 1169   5.740  11.520  11.040
  404PHE     BB 1170   6.430  11.840  10.810
  404PHE    SC1 1171   6.230  11.970  10.970
  404PHE    SC2 1172   6.210  12.100  11.210
  404PHE    SC3 1173   6.020  12.130  11.020
  405HIS     BB 1174   6.680  11.860  10.860
  405HIS    SC1 1175   6.940  11.900  10.660
  405HIS    SC2 1176   6.980  11.940  10.390
  405HIS    SC3 1177   7.000  12.150  10.560
  406HIS     BB 1178   6.810  11.910  11.110
  406HIS    SC1 1179   6.660  12.030  11.380
  406HIS    SC2 1180   6.560  12.290  11.390
  406HIS    SC3 1181   6.580  12.140  11.610
  407TYR     BB 1182   6.940  12.240  11.080
  407TYR    SC1 1183   6.730  12.350  10.890
  407TYR    SC2 1184   6.600  12.540  10.750
  407TYR    SC3 1185   6.460  12.330  10.840
  408THR     BB 1186   7.100  12.380  11.400
  408THR    SC1 1187   7.250  12.530  11.320
  408THR    SCP 1188   7.210  12.590  11.440
  408THR    SCN 1189   7.300  12.460  11.200
  409ARG     BB 1190   7.010  12.420  11.720
  409ARG    SC1 1191   6.800  12.610  11.800
  409ARG    SC2 1192   6.510  12.700  11.710
  409ARG    SCP 1193   6.440  12.700  11.620
  410ILE     BB 1194   7.030  12.190  11.970
  410ILE    SC1 1195   6.970  12.360  12.230
  411PHE     BB 1196   6.850  11.960  12.040
  411PHE    SC1 1197   6.700  11.770  11.830
  411PHE    SC2 1198   6.790  11.560  11.680
  411PHE    SC3 1199   6.520  11.590  11.730
  412CYS     BB 1200   6.860  11.760  12.300
  412CYS    SC1 1201   6.600  11.590  12.330
  413PRO     BB 1202   7.120  11.880  12.470
  413PRO    SC1 1203   7.350  11.960  12.330
  414VAL     BB 1204   7.050  12.000  12.740
  414VAL    SC1 1205   7.180  12.230  12.770
  415ARG     BB 1206   7.040  11.800  13.000
  415ARG    SC1 1207   7.050  11.810  13.280
  415ARG    SC2 1208   7.090  11.850  13.600
  415ARG    SCP 1209   7.080  11.940  13.660
  416PHE     BB 1210   6.830  11.590  12.830
  416PHE    SC1 1211   7.010  11.450  12.630
  416PHE    SC2 1212   7.030  11.200  12.550
  416PHE    SC3 1213   7.190  11.380  12.440
  417GLY     BB 1214   6.560  11.590  12.890
  418LYS     BB 1215   6.500  11.790  13.180
  418LYS    SC1 1216   6.350  12.070  13.140
  418LYS    SC2 1217   6.310  12.340  13.070
  418LYS    SCP 1218   6.410  12.360  13.020
  419ARG     BB 1219   6.620  11.660  13.390
  419ARG    SC1 1220   6.490  11.660  13.670
  419ARG    SC2 1221   6.500  11.520   0.030
  419ARG    SCP 1222   6.550  11.420   0.020
  420THR     BB 1223   6.790  11.410  13.440
  420THR    SC1 1224   6.950  11.390  13.620
  420THR    SCP 1225   7.020  11.320  13.510
  420THR    SCN 1226   6.890  11.450  13.720
  421ASP     BB 1227   6.690  11.160  13.220
  421ASP    SC1 1228   6.730  11.120  12.890
  421ASP    SCN 1229   6.740  11.010  12.900
  422PRO     BB 1230   6.640  10.900  13.380
  422PRO    SC1 1231   6.730  10.700  13.220
  423GLU     BB 1232   6.880  10.900  13.660
  423GLU    SC1 1233   6.760  11.110   0.040
  423GLU    SCN 1234   6.690  11.190   0.070
  424GLY     BB 1235   7.090  10.690  13.660
  425GLN     BB 1236   7.170  10.550  13.420
  425GLN    SC1 1237   7.180  10.220  13.540
  425GLN    SCP 1238   7.150  10.340  13.490
  425GLN    SCN 1239   7.210  10.090  13.590
  426TYR     BB 1240   7.340  10.600  13.210
  426TYR    SC1 1241   7.230  10.640  12.930
  426TYR    SC2 1242   7.060  10.800  12.790
  426TYR    SC3 1243   7.120  10.550  12.700
  427ILE     BB 1244   7.620  10.700  13.230
  427ILE    SC1 1245   7.710  10.780  12.950
  428ARG     BB 1246   7.690  10.470  13.550
  428ARG    SC1 1247   7.570  10.640  13.760
  428ARG    SC2 1248   7.420  10.580   0.100
  428ARG    SCP 1249   7.430  10.530   0.190
  429LYS     BB 1250   7.730  10.230  13.490
  429LYS    SC1 1251   7.540  10.050  13.300
  429LYS    SC2 1252   7.360   9.820  13.270
  429LYS    SCP 1253   7.270   9.890  13.280
  430TYR     BB 1254   7.960  10.310  13.190
  430TYR    SC1 1255   8.140  10.050  13.240
  430TYR    SC2 1256   8.370   9.910  13.210
  430TYR    SC3 1257   8.210   9.870  13.420
  431LEU     BB 1258   8.130  10.550  13.250
  431LEU    SC1 1259   8.060  10.900  13.260
  432PRO     BB 1260   8.350  10.470  13.480
  432PRO    SC1 1261   8.550  10.340  13.350
  433VAL     BB 1262   8.380  10.720  13.640
  433VAL    SC1 1263   8.530  10.710  13.860
  434LEU     BB 1264   8.060  10.810  13.750
  434LEU    SC1 1265   7.890  11.100  13.820
  435LYS     BB 1266   8.030  10.660   0.100
  435LYS    SC1 1267   8.130  10.400  13.870
  435LYS    SC2 1268   8.080  10.110  13.810
  435LYS    SCP 1269   8.050  10.010  13.770
  436ASN     BB 1270   7.940  10.860   0.360
  436ASN    SC1 1271   8.030  10.680   0.620
  436ASN    SCP 1272   8.080  10.770   0.520
  436ASN    SCN 1273   7.980  10.590   0.710
  437PHE     BB 1274   7.750  11.060   0.330
  437PHE    SC1 1275   7.480  11.070   0.180
  437PHE    SC2 1276   7.240  11.020   0.270
  437PHE    SC3 1277   7.270  11.110   0.020
  438PRO     BB 1278   7.640  11.340   0.630
  438PRO    SC1 1279   7.410  11.220   0.710
  439THR     BB 1280   7.620  11.620   0.420
  439THR    SC1 1281   7.520  11.840   0.440
  439THR    SCP 1282   7.520  11.700   0.410
  439THR    SCN 1283   7.520  11.970   0.480
  440LYS     BB 1284   7.720  11.540   0.120
  440LYS    SC1 1285   8.000  11.530   0.120
  440LYS    SC2 1286   8.200  11.690   0.040
  440LYS    SCP 1287   8.220  11.750  13.880
  441TYR     BB 1288   7.450  11.500  13.810
  441TYR    SC1 1289   7.220  11.530   0.090
  441TYR    SC2 1290   6.960  11.570   0.170
  441TYR    SC3 1291   7.150  11.490   0.350
  442ILE     BB 1292   7.460  11.390  13.500
  442ILE    SC1 1293   7.500  11.090  13.550
  443TYR     BB 1294   7.470  11.680  13.330
  443TYR    SC1 1295   7.490  11.670  13.040
  443TYR    SC2 1296   7.560  11.880  12.900
  443TYR    SC3 1297   7.450  11.670  12.770
  444GLU     BB 1298   7.600  11.880  13.520
  444GLU    SC1 1299   7.450  11.980  13.870
  444GLU    SCN 1300   7.480  12.050  13.790
  445PRO     BB 1301   7.870  11.790  13.640
  445PRO    SC1 1302   7.940  11.530  13.530
  446TRP     BB 1303   8.040  12.080  13.600
  446TRP    SC1 1304   8.080  12.150  13.320
  446TRP    SC2 1305   8.040  12.300  13.100
  446TRP    SC3 1306   7.840  12.160  13.190
  446TRP    SC4 1307   7.800  12.330  12.990
  447THR     BB 1308   8.000  12.250  13.900
  447THR    SC1 1309   8.220  12.380   0.040
  447THR    SCP 1310   8.270  12.510   0.020
  447THR    SCN 1311   8.170  12.260   0.060
  448ALA     BB 1312   7.880  12.040   0.150
  449SER     BB 1313   8.050  12.010   0.470
  449SER    SC1 1314   8.290  12.070   0.430
  449SER    SCP 1315   8.170  12.070   0.360
  449SER    SCN 1316   8.410  12.060   0.500
  450GLU     BB 1317   7.930  11.980   0.740
  450GLU    SC1 1318   7.690  12.230   0.780
  450GLU    SCN 1319   7.780  12.230   0.840
  451GLU     BB 1320   7.940  11.690   0.850
  451GLU    SC1 1321   8.090  11.690   1.270
  451GLU    SCN 1322   8.190  11.670   1.300
  452GLU     BB 1323   8.150  11.540   0.640
  452GLU    SC1 1324   8.090  11.170   0.750
  452GLU    SCN 1325   8.190  11.150   0.720
  453GLN     BB 1326   8.390  11.530   0.450
  453GLN    SC1 1327   8.670  11.780   0.560
  453GLN    SCP 1328   8.550  11.840   0.510
  453GLN    SCN 1329   8.780  11.720   0.620
  454ARG     BB 1330   8.590  11.260   0.620
  454ARG    SC1 1331   8.530  11.360   0.870
  454ARG    SC2 1332   8.530  11.640   1.060
  454ARG    SCP 1333   8.450  11.620   1.130
  455GLN     BB 1334   8.540  11.010   0.500
  455GLN    SC1 1335   8.860  10.950   0.320
  455GLN    SCP 1336   8.920  11.070   0.310
  455GLN    SCN 1337   8.790  10.830   0.340
  456ALA     BB 1338   8.340  10.990   0.340
  457GLY     BB 1339   8.300  11.160   0.110
  458CYS     BB 1340   8.600  11.360   0.070
  458CYS    SC1 1341   8.850  11.440   0.250
  459ILE     BB 1342   8.520  11.410  13.660
  459ILE    SC1 1343   8.370  11.210  13.490
  460ILE     BB 1344   8.590  11.680  13.520
  460ILE    SC1 1345   8.320  11.730  13.370
  461GLY     BB 1346   8.770  11.820  13.380
  462ARG     BB 1347   8.950  11.790  13.170
  462ARG    SC1 1348   9.250  11.910  13.200
  462ARG    SC2 1349   9.530  11.830  13.280
  462ARG    SCP 1350   9.470  11.730  13.260
  463ASP     BB 1351   9.020  11.450  13.140
  463ASP    SC1 1352   9.280  11.410  13.290
  463ASP    SCN 1353   9.350  11.390  13.380
  464TYR     BB 1354   8.760  11.310  13.240
  464TYR    SC1 1355   8.850  11.100  13.450
  464TYR    SC2 1356   8.850  10.840  13.520
  464TYR    SC3 1357   8.880  11.030  13.710
  465PRO     BB 1358   8.530  11.430  13.040
  465PRO    SC1 1359   8.310  11.270  13.020
  466PHE     BB 1360   8.590  11.640  12.800
  466PHE    SC1 1361   8.530  11.910  12.930
  466PHE    SC2 1362   8.440  12.150  12.840
  466PHE    SC3 1363   8.500  12.120  13.100
  467PRO     BB 1364   8.750  11.530  12.540
  467PRO    SC1 1365   8.980  11.340  12.690
  468MET     BB 1366   8.550  11.610  12.270
  468MET    SC1 1367   8.260  11.840  12.430
  469VAL     BB 1368   8.750  11.680  12.040
  469VAL    SC1 1369   8.980  11.590  12.140
  470ASN     BB 1370   8.690  11.890  11.880
  470ASN    SC1 1371   8.450  12.100  12.020
  470ASN    SCP 1372   8.430  12.040  12.140
  470ASN    SCN 1373   8.460  12.170  11.890
  471HIS     BB 1374   8.630  11.930  11.620
  471HIS    SC1 1375   8.890  11.760  11.490
  471HIS    SC2 1376   9.080  11.810  11.300
  471HIS    SC3 1377   8.930  11.580  11.300
  472LYS     BB 1378   8.550  12.040  11.350
  472LYS    SC1 1379   8.660  11.980  11.040
  472LYS    SC2 1380   8.790  12.080  10.850
  472LYS    SCP 1381   8.820  12.110  10.750
  473GLU     BB 1382   8.400  12.270  11.350
  473GLU    SC1 1383   8.520  12.510  11.070
  473GLU    SCN 1384   8.500  12.620  11.060
  474ALA     BB 1385   8.210  12.290  11.610
  475SER     BB 1386   7.950  12.310  11.780
  475SER    SC1 1387   7.920  12.220  12.010
  475SER    SCP 1388   7.940  12.350  12.070
  475SER    SCN 1389   7.890  12.090  11.960
  476ASP     BB 1390   7.710  12.390  11.590
  476ASP    SC1 1391   7.510  12.520  11.780
  476ASP    SCN 1392   7.490  12.420  11.800
  477ARG     BB 1393   7.770  12.330  11.300
  477ARG    SC1 1394   8.010  12.540  11.210
  477ARG    SC2 1395   8.130  12.800  11.200
  477ARG    SCP 1396   8.220  12.760  11.170
  478ASN     BB 1397   7.630  12.360  11.020
  478ASN    SC1 1398   7.410  12.190  10.970
  478ASN    SCP 1399   7.330  12.290  10.900
  478ASN    SCN 1400   7.490  12.100  11.030
  479LEU     BB 1401   7.650  12.630  10.890
  479LEU    SC1 1402   7.440  12.830  10.830
  480GLN     BB 1403   7.890  12.570  10.610
  480GLN    SC1 1404   8.230  12.710  10.710
  480GLN    SCP 1405   8.360  12.690  10.660
  480GLN    SCN 1406   8.100  12.740  10.760
  481LEU     BB 1407   7.740  12.290  10.510
  481LEU    SC1 1408   7.980  12.130  10.420
  482MET     BB 1409   7.440  12.320  10.480
  482MET    SC1 1410   7.470  12.060  10.170
  483ARG     BB 1411   7.330  12.600  10.330
  483ARG    SC1 1412   7.570  12.790  10.310
  483ARG    SC2 1413   7.830  12.940  10.180
  483ARG    SCP 1414   7.860  13.040  10.150
  484ARG     BB 1415   7.240  12.560  10.020
  484ARG    SC1 1416   7.170  12.890   9.980
  484ARG    SC2 1417   7.220  13.160   9.770
  484ARG    SCP 1418   7.150  13.130   9.840
  485VAL     BB 1419   7.030  12.310   9.950
  485VAL    SC1 1420   7.090  12.070   9.850
  486ARG     BB 1421   6.720  12.380  10.000
  486ARG    SC1 1422   6.810  12.550  10.300
  486ARG    SC2 1423   6.860  12.880  10.420
  486ARG    SCP 1424   6.830  12.830  10.330
  487GLU     BB 1425   6.440  12.460   9.930
  487GLU    SC1 1426   6.340  12.630  10.290
  487GLU    SCN 1427   6.410  12.720  10.300
  488GLU     BB 1428   6.220  12.140   9.790
  488GLU    SC1 1429   5.960  12.180  10.050
  488GLU    SCN 1430   5.950  12.140  10.160
  489GLN     BB 1431   6.390  11.990   9.650
  489GLN    SC1 1432   6.270  11.830   9.310
  489GLN    SCP 1433   6.200  11.800   9.190
  489GLN    SCN 1434   6.340  11.850   9.430
  490ARG     BB 1435   6.670  11.890   9.760
  490ARG    SC1 1436   6.820  11.790   9.510
  490ARG    SC2 1437   6.760  11.930   9.200
  490ARG    SCP 1438   6.780  11.870   9.290
  491GLY     BB 1439   6.660  11.860   9.990
  492THR     BB 1440   6.450  11.920  10.260
  492THR    SC1 1441   6.470  12.140  10.410
  492THR    SCP 1442   6.590  12.090  10.350
  492THR    SCN 1443   6.350  12.200  10.460
  493ALA     BB 1444   6.240  11.730  10.200
  494GLN     BB 1445   6.040  11.660  10.150
  494GLN    SC1 1446   6.000  11.670   9.760
  494GLN    SCP 1447   6.090  11.730   9.860
  494GLN    SCN 1448   5.910  11.620   9.670
  495LEU     BB 1449   5.880  11.390  10.300
  495LEU    SC1 1450   5.950  11.070  10.250
  496THR     BB 1451   5.660  11.600  10.520
  496THR    SC1 1452   5.450  11.490  10.470
  496THR    SCP 1453   5.410  11.470  10.330
  496THR    SCN 1454   5.480  11.510  10.600
  497ARG     BB 1455   5.740  11.860  10.600
  497ARG    SC1 1456   5.990  12.010  10.530
  497ARG    SC2 1457   6.060  12.270  10.550
  497ARG    SCP 1458   6.090  12.180  10.500
  998FAD   FLA1 1459   6.140  11.340  11.580
  998FAD   FLA2 1460   6.500  11.210  11.510
  998FAD   FLA3 1461   6.370  11.040  11.500
  998FAD   FLA4 1462   6.800  11.060  11.440
  998FAD   FLA5 1463   6.700  10.790  11.420
  998FAD   RIB1 1464   6.290  10.770  11.700
  998FAD   RIB2 1465   6.120  10.650  11.700
  998FAD   PO4B 1466   6.170  10.350  11.960
  998FAD   PO4A 1467   6.220  10.050  11.970
  998FAD   RBS1 1468   6.080  10.000  11.580
  998FAD   RBS2 1469   5.970   9.790  11.580
  998FAD   ADN3 1470   6.310   9.880  11.300
  998FAD   ADN2 1471   6.230   9.630  11.210
  998FAD   ADN1 1472   6.470   9.640  11.200
    1MET     CA 1473   5.830   7.050   8.560
    2PRO     CA 1474   5.730   7.100   8.860
    3HIS     CA 1475   5.890   7.270   9.230
    4ARG     CA 1476   6.090   7.500   9.270
    5THR     CA 1477   6.010   7.640   9.550
    6ILE     CA 1478   6.100   7.900   9.760
    7HIS     CA 1479   6.120   7.960  10.080
    8LEU     CA 1480   6.460   8.190  10.130
    9PHE     CA 1481   6.520   8.290  10.440
   10ARG     CA 1482   6.590   8.570  10.660
   11LYS     CA 1483   6.330   8.680  10.760
   12GLY     CA 1484   6.130   8.560  10.930
   13LEU     CA 1485   6.080   8.350  11.150
   14ARG     CA 1486   5.750   8.280  11.130
   15LEU     CA 1487   5.560   8.030  11.110
   16HIS     CA 1488   5.290   8.130  11.210
   17ASP     CA 1489   5.170   8.350  11.030
   18ASN     CA 1490   5.300   8.440  10.690
   19PRO     CA 1491   5.250   8.610  10.410
   20THR     CA 1492   5.330   8.300  10.210
   21LEU     CA 1493   5.340   8.020  10.290
   22LEU     CA 1494   5.560   7.880  10.370
   23ALA     CA 1495   5.600   7.630  10.150
   24ALA     CA 1496   5.380   7.640   9.940
   25LEU     CA 1497   5.110   7.620   9.790
   26GLU     CA 1498   5.020   7.390   9.540
   27SER     CA 1499   5.200   7.140   9.470
   28SER     CA 1500   5.490   7.120   9.660
   29GLU     CA 1501   5.760   6.970   9.550
   30THR     CA 1502   6.010   7.040   9.690
   31ILE     CA 1503   5.970   7.200  10.050
   32TYR     CA 1504   6.080   7.500  10.090
   33PRO     CA 1505   6.230   7.580  10.370
   34VAL     CA 1506   6.510   7.810  10.380
   35TYR     CA 1507   6.810   7.780  10.620
   36VAL     CA 1508   7.080   7.990  10.570
   37LEU     CA 1509   7.380   8.010  10.750
   38ASP     CA 1510   7.670   8.120  10.730
   39ARG     CA 1511   7.680   8.320  10.500
   40ARG     CA 1512   7.790   8.610  10.640
   41PHE     CA 1513   7.540   8.700  10.840
   42LEU     CA 1514   7.240   8.810  10.830
   43ALA     CA 1515   7.260   9.100  10.990
   44SER     CA 1516   7.320   9.310  10.780
   45ALA     CA 1517   7.670   9.330  10.770
   46MET     CA 1518   7.760   9.120  10.980
   47HIS     CA 1519   7.780   9.200  11.350
   48ILE     CA 1520   7.890   9.140  11.630
   49GLY     CA 1521   7.840   8.970  11.880
   50ALA     CA 1522   7.700   8.970  12.090
   51LEU     CA 1523   7.360   8.980  12.100
   52ARG     CA 1524   7.230   8.840  11.880
   53TRP     CA 1525   7.420   8.510  11.870
   54HIS     CA 1526   7.250   8.360  12.080
   55PHE     CA 1527   6.950   8.410  11.940
   56LEU     CA 1528   6.970   8.290  11.690
   57LEU     CA 1529   7.010   7.910  11.900
   58GLN     CA 1530   6.730   7.980  11.990
   59SER     CA 1531   6.570   8.040  11.690
   60LEU     CA 1532   6.730   7.720  11.550
   61GLU     CA 1533   6.670   7.530  11.780
   62ASPP    CA 1534   6.270   7.570  11.790
   63LEU     CA 1535   6.270   7.500  11.510
   64HIS     CA 1536   6.290   7.200  11.430
   65LYS     CA 1537   6.090   7.050  11.630
   66ASN     CA 1538   5.770   7.160  11.550
   67LEU     CA 1539   5.800   7.050  11.240
   68SER     CA 1540   5.850   6.690  11.320
   69ARG     CA 1541   5.500   6.680  11.350
   70LEU     CA 1542   5.370   6.710  11.020
   71GLY     CA 1543   5.590   6.650  10.840
   72ALA     CA 1544   5.880   6.830  10.860
   73ARG     CA 1545   6.150   6.940  10.910
   74LEU     CA 1546   6.400   7.220  10.690
   75LEU     CA 1547   6.730   7.360  10.610
   76VAL     CA 1548   7.110   7.380  10.730
   77ILE     CA 1549   7.280   7.570  10.490
   78GLN     CA 1550   7.560   7.670  10.470
   79GLY     CA 1551   7.780   7.730  10.330
   80GLU     CA 1552   7.860   7.780   9.990
   81TYR     CA 1553   7.660   7.850   9.820
   82GLU     CA 1554   7.710   8.000   9.540
   83SER     CA 1555   7.450   8.050   9.370
   84VAL     CA 1556   7.130   7.930   9.530
   85LEU     CA 1557   7.150   7.630   9.550
   86ARG     CA 1558   7.360   7.460   9.380
   87ASP     CA 1559   7.240   7.420   9.120
   88HIS     CA 1560   7.100   7.680   9.030
   89VAL     CA 1561   7.120   7.740   8.780
   90GLN     CA 1562   6.820   7.640   8.640
   91LYS     CA 1563   6.640   7.770   8.550
   92TRP     CA 1564   6.330   7.780   8.660
   93ASN     CA 1565   6.210   7.590   8.890
   94ILE     CA 1566   5.900   7.710   8.980
   95THR     CA 1567   5.670   7.930   9.130
   96GLN     CA 1568   5.720   7.990   9.390
   97VAL     CA 1569   5.900   8.250   9.510
   98THR     CA 1570   5.840   8.280   9.820
   99LEU     CA 1571   6.030   8.580   9.890
  100ASP     CA 1572   5.950   8.820  10.080
  101ALA     CA 1573   6.060   9.090  10.070
  102GLU     CA 1574   6.260   9.260  10.100
  103MET     CA 1575   6.490   9.440   9.930
  104GLU     CA 1576   6.740   9.260   9.950
  105PRO     CA 1577   6.990   9.400   9.950
  106PHE     CA 1578   7.240   9.260  10.090
  107TYR     CA 1579   7.300   9.000   9.950
  108LYS     CA 1580   7.380   9.010   9.680
  109GLU     CA 1581   7.120   8.980   9.490
  110MET     CA 1582   6.880   8.920   9.390
  111GLU     CA 1583   6.640   9.090   9.360
  112ALA     CA 1584   6.400   9.040   9.220
  113ASN     CA 1585   6.310   8.740   9.180
  114ILE     CA 1586   6.530   8.540   9.090
  115ARG     CA 1587   6.700   8.690   8.900
  116ARG     CA 1588   7.020   8.650   8.960
  117LEU     CA 1589   7.040   8.430   9.220
  118GLY     CA 1590   7.010   8.170   9.070
  119ALA     CA 1591   6.830   8.170   8.810
  120GLU     CA 1592   6.580   8.190   8.770
  121LEU     CA 1593   6.260   8.180   8.950
  122GLY     CA 1594   6.030   8.200   8.720
  123PHE     CA 1595   5.740   8.330   8.770
  124GLU     CA 1596   5.660   8.560   9.040
  125VAL     CA 1597   5.510   8.430   9.310
  126LEU     CA 1598   5.590   8.620   9.590
  127SER     CA 1599   5.820   8.840   9.540
  128ARG     CA 1600   5.850   9.110   9.710
  129VAL     CA 1601   5.570   9.150   9.940
  130GLY     CA 1602   5.540   9.260  10.270
  131HIS     CA 1603   5.400   9.060  10.500
  132SER     CA 1604   5.360   9.220  10.720
  133LEU     CA 1605   5.050   9.390  10.710
  134TYR     CA 1606   4.980   9.520  10.440
  135ASP     CA 1607   4.990   9.430  10.180
  136THR     CA 1608   5.130   9.660   9.990
  137LYS     CA 1609   4.950   9.760   9.800
  138ARG     CA 1610   4.710   9.870   9.940
  139ILE     CA 1611   4.760  10.200   9.990
  140LEU     CA 1612   4.950  10.310   9.800
  141ASP     CA 1613   4.720  10.320   9.520
  142LEU     CA 1614   4.470  10.570   9.670
  143ASN     CA 1615   4.660  10.810   9.690
  144GLY     CA 1616   4.930  10.870   9.740
  145GLY     CA 1617   5.200  10.640   9.610
  146SER     CA 1618   5.430  10.540   9.720
  147PRO     CA 1619   5.560  10.810   9.920
  148PRO     CA 1620   5.410  10.980  10.120
  149LEU     CA 1621   5.450  10.960  10.450
  150THR     CA 1622   5.540  11.090  10.770
  151TYR     CA 1623   5.370  11.000  11.000
  152LYS     CA 1624   5.140  10.870  11.000
  153ARG     CA 1625   5.010  10.790  10.760
  154PHE     CA 1626   5.100  10.580  10.620
  155LEU     CA 1627   4.960  10.530  10.350
  156HIS     CA 1628   4.660  10.670  10.250
  157ILE     CA 1629   4.370  10.670  10.460
  158LEU     CA 1630   4.340  10.580  10.730
  159SER     CA 1631   4.610  10.390  10.810
  160GLN     CA 1632   4.450  10.110  10.710
  161LEU     CA 1633   4.180   9.990  10.620
  162GLY     CA 1634   4.100   9.750  10.500
  163ASP     CA 1635   4.150   9.500  10.760
  164PRO     CA 1636   4.440   9.250  10.850
  165GLU     CA 1637   4.490   8.970  10.700
  166VAL     CA 1638   4.410   8.720  10.810
  167PRO     CA 1639   4.560   8.580  11.060
  168VAL     CA 1640   4.740   8.230  10.910
  169ARG     CA 1641   4.710   8.060  11.150
  170ASN     CA 1642   4.730   7.720  11.150
  171LEU     CA 1643   4.710   7.590  10.900
  172THR     CA 1644   4.900   7.320  10.920
  173ALA     CA 1645   4.770   7.090  10.980
  174GLU     CA 1646   4.840   6.800  10.770
  175ASP     CA 1647   5.010   6.970  10.580
  176PHE     CA 1648   5.260   6.970  10.430
  177GLN     CA 1649   5.250   6.700  10.090
  178ARG     CA 1650   5.380   6.670   9.860
  179CYS     CA 1651   5.710   6.590   9.830
  180MET     CA 1652   5.950   6.680   9.950
  181SER     CA 1653   5.860   6.770  10.270
  182PRO     CA 1654   6.090   6.660  10.460
  183GLU     CA 1655   5.970   6.370  10.650
  184PRO     CA 1656   6.230   6.270  10.840
  185GLY     CA 1657   6.590   6.320  10.820
  186LEU     CA 1658   6.870   6.280  10.560
  187ALA     CA 1659   7.080   6.360  10.690
  188GLU     CA 1660   7.090   6.530  10.960
  189ARG     CA 1661   7.100   6.790  11.110
  190TYR     CA 1662   7.180   7.020  10.880
  191ARG     CA 1663   7.430   7.160  10.970
  192VAL     CA 1664   7.560   7.100  11.230
  193PRO     CA 1665   7.820   7.270  11.300
  194VAL     CA 1666   7.970   7.550  11.190
  195PRO     CA 1667   7.740   7.820  11.320
  196ALA     CA 1668   7.860   7.970  11.470
  197ASP     CA 1669   8.100   8.140  11.510
  198LEU     CA 1670   8.340   7.950  11.640
  199GLU     CA 1671   8.250   7.900  11.940
  200ILE     CA 1672   8.020   7.870  12.210
  201PRO     CA 1673   7.860   8.070  12.330
  202PRO     CA 1674   7.910   8.380  12.160
  203GLN     CA 1675   8.040   8.570  12.320
  204SER     CA 1676   7.980   8.790  12.580
  205LEU     CA 1677   7.650   8.860  12.810
  206SER     CA 1678   7.370   8.710  12.950
  207PRO     CA 1679   7.090   8.660  12.780
  208TRP     CA 1680   6.700   8.590  12.680
  209THR     CA 1681   6.640   8.360  12.500
  210GLY     CA 1682   6.430   8.290  12.230
  211GLY     CA 1683   6.170   8.220  12.160
  212GLU     CA 1684   5.890   8.160  11.930
  213THR     CA 1685   5.670   8.170  12.210
  214GLU     CA 1686   5.820   8.410  12.420
  215GLY     CA 1687   5.720   8.640  12.420
  216LEU     CA 1688   5.540   8.840  12.540
  217ARG     CA 1689   5.600   8.950  12.880
  218ARG     CA 1690   5.860   9.120  12.830
  219LEU     CA 1691   5.910   9.410  12.880
  220GLU     CA 1692   5.640   9.580  12.950
  221GLN     CA 1693   5.600   9.740  12.700
  222HIS     CA 1694   5.370   9.870  12.550
  223LEU     CA 1695   5.080   9.790  12.570
  224THR     CA 1696   4.990   9.840  12.940
  225ASP     CA 1697   4.660   9.890  13.120
  226GLN     CA 1698   4.660  10.140  13.220
  227GLY     CA 1699   4.950  10.330  13.250
  228TRP     CA 1700   5.020  10.620  13.240
  229VAL     CA 1701   5.110  10.790  12.920
  230ALA     CA 1702   4.990  11.030  12.860
  231ASN     CA 1703   4.960  11.330  12.820
  232PHE     CA 1704   5.180  11.510  12.700
  233THR     CA 1705   5.470  11.510  12.840
  234LYS     CA 1706   5.420  11.220  13.000
  235PRO     CA 1707   5.660  11.060  13.070
  236ARG     CA 1708   5.820  10.920  12.790
  237THR     CA 1709   5.930  11.100  12.580
  238ILE     CA 1710   6.120  11.330  12.830
  239PRO     CA 1711   6.180  11.240  13.090
  240ASN     CA 1712   6.230  10.920  13.140
  241SER     CA 1713   6.140  10.590  13.290
  242LEU     CA 1714   5.780  10.580  13.310
  243LEU     CA 1715   5.510  10.390  13.130
  244PRO     CA 1716   5.610  10.210  12.870
  245SER     CA 1717   5.880  10.020  13.050
  246THR     CA 1718   6.150   9.890  12.870
  247THR     CA 1719   6.030   9.890  12.490
  248GLY     CA 1720   6.080   9.640  12.320
  249LEU     CA 1721   6.100   9.580  12.050
  250SER     CA 1722   6.320   9.490  11.880
  251PRO     CA 1723   6.380   9.140  11.980
  252TYR     CA 1724   6.260   9.030  11.780
  253PHE     CA 1725   6.190   9.220  11.500
  254SER     CA 1726   6.490   9.150  11.330
  255MET     CA 1727   6.390   8.850  11.280
  256GLY     CA 1728   6.200   8.770  11.270
  257CYS     CA 1729   5.950   8.730  11.450
  258LEU     CA 1730   5.610   8.830  11.550
  259SER     CA 1731   5.280   8.880  11.580
  260VAL     CA 1732   5.210   9.110  11.370
  261ARG     CA 1733   4.830   9.090  11.260
  262THR     CA 1734   4.710   9.050  11.560
  263PHE     CA 1735   4.820   9.330  11.770
  264PHE     CA 1736   4.730   9.550  11.540
  265GLN     CA 1737   4.430   9.660  11.670
  266ARG     CA 1738   4.550   9.760  11.990
  267LEU     CA 1739   4.800   9.970  11.820
  268SER     CA 1740   4.700  10.150  11.620
  269ASN     CA 1741   4.400  10.220  11.860
  270ILE     CA 1742   4.550  10.340  12.100
  271TYR     CA 1743   4.770  10.570  12.030
  272ALA     CA 1744   4.660  10.770  11.900
  273GLN     CA 1745   4.360  10.840  11.970
  274ALA     CA 1746   4.320  10.850  12.240
  275LYS     CA 1747   4.500  10.680  12.470
  276HIS     CA 1748   4.800  10.750  12.490
  277HIS     CA 1749   4.930  10.940  12.400
  278SER     CA 1750   4.780  11.240  12.320
  279LEU     CA 1751   5.100  11.400  12.220
  280PRO     CA 1752   5.430  11.520  12.250
  281PRO     CA 1753   5.490  11.340  11.930
  282VAL     CA 1754   5.570  11.020  11.910
  283SER     CA 1755   5.310  10.830  11.910
  284LEU     CA 1756   5.270  10.600  11.690
  285GLN     CA 1757   5.440  10.660  11.400
  286GLY     CA 1758   5.700  10.610  11.420
  287GLN     CA 1759   5.660  10.300  11.610
  288LEU     CA 1760   5.550  10.090  11.490
  289LEU     CA 1761   5.600  10.040  11.170
  290TRP     CA 1762   5.850   9.960  11.090
  291ARG     CA 1763   5.870   9.770  10.840
  292GLU     CA 1764   5.860   9.890  10.580
  293PHE     CA 1765   5.880  10.240  10.610
  294PHE     CA 1766   6.050  10.390  10.380
  295TYR     CA 1767   6.040  10.130  10.160
  296THR     CA 1768   5.690  10.080  10.030
  297VAL     CA 1769   5.720   9.970   9.700
  298ALA     CA 1770   5.980   9.900   9.630
  299SER     CA 1771   6.250   9.980   9.400
  300ALA     CA 1772   6.220  10.190   9.250
  301THR     CA 1773   6.080  10.520   9.230
  302GLN     CA 1774   6.390  10.680   9.330
  303ASN     CA 1775   6.620  10.540   9.440
  304PHE     CA 1776   6.700  10.610   9.740
  305THR     CA 1777   7.070  10.530   9.970
  306GLN     CA 1778   7.320  10.660   9.840
  307MET     CA 1779   7.130  10.930   9.690
  308ALA     CA 1780   7.000  10.940   9.480
  309GLY     CA 1781   6.740  11.080   9.370
  310ASN     CA 1782   6.620  11.320   9.370
  311PRO     CA 1783   6.370  11.400   9.590
  312ILE     CA 1784   6.440  11.460   9.830
  313CYS     CA 1785   6.760  11.340   9.850
  314LEU     CA 1786   6.980  11.470   9.840
  315GLN     CA 1787   7.190  11.670   9.970
  316ILE     CA 1788   7.550  11.570   9.960
  317HIS     CA 1789   7.700  11.440  10.220
  318TRP     CA 1790   7.790  11.610  10.450
  319TYR     CA 1791   8.000  11.420  10.590
  320GLU     CA 1792   8.210  11.210  10.430
  321ASP     CA 1793   8.310  10.900  10.490
  322ALA     CA 1794   8.080  10.830  10.710
  323GLU     CA 1795   8.200  10.640  11.010
  324ARG     CA 1796   8.440  10.690  11.270
  325LEU     CA 1797   8.380  10.610  11.540
  326HIS     CA 1798   8.460  10.800  11.790
  327LYS     CA 1799   8.300  10.890  11.920
  328TRP     CA 1800   8.050  10.650  12.040
  329LYS     CA 1801   8.140  10.330  12.030
  330THR     CA 1802   8.420  10.380  12.260
  331ALA     CA 1803   8.360  10.640  12.410
  332GLN     CA 1804   8.440  10.920  12.320
  333THR     CA 1805   8.440  11.120  12.550
  334GLY     CA 1806   8.260  11.370  12.560
  335PHE     CA 1807   7.980  11.460  12.640
  336PRO     CA 1808   7.840  11.240  12.810
  337TRP     CA 1809   7.550  11.190  12.680
  338ILE     CA 1810   7.510  10.850  12.530
  339ASP     CA 1811   7.770  10.750  12.470
  340ALA     CA 1812   7.840  10.490  12.550
  341ILE     CA 1813   8.110  10.310  12.710
  342MET     CA 1814   8.100  10.050  12.640
  343THR     CA 1815   8.000   9.940  12.370
  344GLN     CA 1816   7.700   9.930  12.340
  345LEU     CA 1817   7.530   9.980  12.520
  346ARG     CA 1818   7.590   9.810  12.820
  347GLN     CA 1819   7.500   9.540  12.790
  348GLU     CA 1820   7.220   9.490  12.660
  349GLY     CA 1821   7.130   9.690  12.460
  350TRP     CA 1822   7.000   9.960  12.530
  351ILE     CA 1823   6.840  10.180  12.390
  352HIS     CA 1824   6.550  10.190  12.340
  353HIS     CA 1825   6.420  10.430  12.380
  354LEU     CA 1826   6.650  10.660  12.560
  355ALA     CA 1827   6.780  10.790  12.330
  356ARG     CA 1828   6.610  10.760  12.060
  357HIS     CA 1829   6.670  11.070  11.960
  358ALA     CA 1830   6.900  11.220  12.050
  359VAL     CA 1831   7.170  11.020  11.830
  360ALA     CA 1832   7.240  11.210  11.640
  361CYS     CA 1833   7.370  11.490  11.740
  362PHE     CA 1834   7.730  11.530  11.780
  363LEU     CA 1835   7.810  11.370  11.550
  364THR     CA 1836   7.620  11.480  11.300
  365ARG     CA 1837   7.520  11.800  11.390
  366GLY     CA 1838   7.790  11.880  11.500
  367ASP     CA 1839   8.120  11.770  11.570
  368LEU     CA 1840   8.180  11.560  11.370
  369TRP     CA 1841   8.010  11.520  11.070
  370ILE     CA 1842   7.910  11.260  10.980
  371SER     CA 1843   7.610  11.100  10.750
  372TRP     CA 1844   7.480  10.800  10.730
  373GLU     CA 1845   7.650  10.520  10.590
  374GLU     CA 1846   7.810  10.390  10.840
  375GLY     CA 1847   7.690  10.510  11.120
  376MET     CA 1848   7.410  10.270  11.070
  377LYS     CA 1849   7.620   9.990  11.130
  378VAL     CA 1850   7.680  10.050  11.410
  379PHE     CA 1851   7.400   9.870  11.580
  380GLU     CA 1852   7.510   9.600  11.560
  381GLU     CA 1853   7.630   9.460  11.740
  382LEU     CA 1854   7.550   9.550  12.060
  383LEU     CA 1855   7.230   9.620  11.960
  384LEU     CA 1856   6.980   9.560  11.780
  385ASP     CA 1857   6.900   9.580  11.490
  386ALA     CA 1858   6.960   9.460  11.230
  387ASP     CA 1859   6.800   9.350  10.960
  388TYR     CA 1860   6.740   9.520  10.790
  389SER     CA 1861   6.390   9.690  10.720
  390ILE     CA 1862   6.560   9.990  10.840
  391ASN     CA 1863   6.880  10.010  10.790
  392ALA     CA 1864   6.960  10.150  10.550
  393GLY     CA 1865   6.800  10.470  10.620
  394ASN     CA 1866   6.740  10.520  10.910
  395TRP     CA 1867   6.860  10.850  10.920
  396MET     CA 1868   6.660  11.040  10.750
  397TRP     CA 1869   6.510  11.210  10.970
  398LEU     CA 1870   6.600  11.450  11.090
  399SER     CA 1871   6.960  11.420  11.070
  400ALA     CA 1872   6.980  11.450  10.740
  401SER     CA 1873   6.650  11.480  10.510
  402ALA     CA 1874   6.330  11.350  10.530
  403PHE     CA 1875   6.200  11.590  10.650
  404PHE     CA 1876   6.430  11.840  10.810
  405HIS     CA 1877   6.680  11.860  10.860
  406HIS     CA 1878   6.810  11.910  11.110
  407TYR     CA 1879   6.940  12.240  11.080
  408THR     CA 1880   7.100  12.380  11.400
  409ARG     CA 1881   7.010  12.420  11.720
  410ILE     CA 1882   7.030  12.190  11.970
  411PHE     CA 1883   6.850  11.960  12.040
  412CYS     CA 1884   6.860  11.760  12.300
  413PRO     CA 1885   7.120  11.880  12.470
  414VAL     CA 1886   7.050  12.000  12.740
  415ARG     CA 1887   7.040  11.800  13.000
  416PHE     CA 1888   6.830  11.590  12.830
  417GLY     CA 1889   6.560  11.590  12.890
  418LYS     CA 1890   6.500  11.790  13.180
  419ARG     CA 1891   6.620  11.660  13.390
  420THR     CA 1892   6.790  11.410  13.440
  421ASP     CA 1893   6.690  11.160  13.220
  422PRO     CA 1894   6.640  10.900  13.380
  423GLU     CA 1895   6.880  10.900  13.660
  424GLY     CA 1896   7.090  10.690  13.660
  425GLN     CA 1897   7.170  10.550  13.420
  426TYR     CA 1898   7.340  10.600  13.210
  427ILE     CA 1899   7.620  10.700  13.230
  428ARG     CA 1900   7.690  10.470  13.550
  429LYS     CA 1901   7.730  10.230  13.490
  430TYR     CA 1902   7.960  10.310  13.190
  431LEU     CA 1903   8.130  10.550  13.250
  432PRO     CA 1904   8.350  10.470  13.480
  433VAL     CA 1905   8.380  10.720  13.640
  434LEU     CA 1906   8.060  10.810  13.750
  435LYS     CA 1907   8.030  10.660   0.100
  436ASN     CA 1908   7.940  10.860   0.360
  437PHE     CA 1909   7.750  11.060   0.330
  438PRO     CA 1910   7.640  11.340   0.630
  439THR     CA 1911   7.620  11.620   0.420
  440LYS     CA 1912   7.720  11.540   0.120
  441TYR     CA 1913   7.450  11.500  13.810
  442ILE     CA 1914   7.460  11.390  13.500
  443TYR     CA 1915   7.470  11.680  13.330
  444GLU     CA 1916   7.600  11.880  13.520
  445PRO     CA 1917   7.870  11.790  13.640
  446TRP     CA 1918   8.040  12.080  13.600
  447THR     CA 1919   8.000  12.250  13.900
  448ALA     CA 1920   7.880  12.040   0.150
  449SER     CA 1921   8.050  12.010   0.470
  450GLU     CA 1922   7.930  11.980   0.740
  451GLU     CA 1923   7.940  11.690   0.850
  452GLU     CA 1924   8.150  11.540   0.640
  453GLN     CA 1925   8.390  11.530   0.450
  454ARG     CA 1926   8.590  11.260   0.620
  455GLN     CA 1927   8.540  11.010   0.500
  456ALA     CA 1928   8.340  10.990   0.340
  457GLY     CA 1929   8.300  11.160   0.110
  458CYS     CA 1930   8.600  11.360   0.070
  459ILE     CA 1931   8.520  11.410  13.660
  460ILE     CA 1932   8.590  11.680  13.520
  461GLY     CA 1933   8.770  11.820  13.380
  462ARG     CA 1934   8.950  11.790  13.170
  463ASP     CA 1935   9.020  11.450  13.140
  464TYR     CA 1936   8.760  11.310  13.240
  465PRO     CA 1937   8.530  11.430  13.040
  466PHE     CA 1938   8.590  11.640  12.800
  467PRO     CA 1939   8.750  11.530  12.540
  468MET     CA 1940   8.550  11.610  12.270
  469VAL     CA 1941   8.750  11.680  12.040
  470ASN     CA 1942   8.690  11.890  11.880
  471HIS     CA 1943   8.630  11.930  11.620
  472LYS     CA 1944   8.550  12.040  11.350
  473GLU     CA 1945   8.400  12.270  11.350
  474ALA     CA 1946   8.210  12.290  11.610
  475SER     CA 1947   7.950  12.310  11.780
  476ASP     CA 1948   7.710  12.390  11.590
  477ARG     CA 1949   7.770  12.330  11.300
  478ASN     CA 1950   7.630  12.360  11.020
  479LEU     CA 1951   7.650  12.630  10.890
  480GLN     CA 1952   7.890  12.570  10.610
  481LEU     CA 1953   7.740  12.290  10.510
  482MET     CA 1954   7.440  12.320  10.480
  483ARG     CA 1955   7.330  12.600  10.330
  484ARG     CA 1956   7.240  12.560  10.020
  485VAL     CA 1957   7.030  12.310   9.950
  486ARG     CA 1958   6.720  12.380  10.000
  487GLU     CA 1959   6.440  12.460   9.930
  488GLU     CA 1960   6.220  12.140   9.790
  489GLN     CA 1961   6.390  11.990   9.650
  490ARG     CA 1962   6.670  11.890   9.760
  491GLY     CA 1963   6.660  11.860   9.990
  492THR     CA 1964   6.450  11.920  10.260
  493ALA     CA 1965   6.240  11.730  10.200
  494GLN     CA 1966   6.040  11.660  10.150
  495LEU     CA 1967   5.880  11.390  10.300
  496THR     CA 1968   5.660  11.600  10.520
  497ARG     CA 1969   5.740  11.860  10.600
  999W        W 1970  11.310   0.280  12.170
 1000W        W 1971   0.730   4.910   4.380
 1001W        W 1972   1.190   1.810  10.130
 1002W        W 1973  13.130   5.490   0.640
 1003W        W 1974  12.910  11.940   4.550
 1004W        W 1975   6.550   3.050   2.450
 1005W        W 1976   3.600   1.130   5.830
 1006W        W 1977   5.650   5.240   2.620
 1007W        W 1978   9.290  10.140   4.440
 1008W        W 1979   6.440   5.460   4.190
 1009W        W 1980   5.850   1.980   0.470
 1010W        W 1981   8.230   9.410   0.510
 1011W        W 1982   2.670   5.860  10.490
 1012W        W 1983   3.410   5.990   2.100
 1013W        W 1984   8.840   3.150   2.610
 1014W        W 1985   3.790   5.760   7.930
 1015W        W 1986  11.350   7.820  11.880
 1016W        W 1987   3.850   2.630   9.280
 1017W        W 1988   7.960   9.550   0.970
 1018W        W 1989   8.290   5.290   9.560
 1019W        W 1990   9.100  10.140   0.800
 1020W        W 1991   9.010  13.580   8.840
 1021W        W 1992   9.630   5.810   9.310
 1022W        W 1993   8.630   2.010   2.070
 1023W        W 1994   2.500   0.790   2.280
 1024W        W 1995   8.940   7.040  10.800
 1025W        W 1996   0.320  12.560   1.100
 1026W        W 1997   2.900  10.560   8.610
 1027W        W 1998   7.150   1.810  10.320
 1028W        W 1999   4.540  12.230   3.260
 1029W        W 2000   6.450   4.710  10.910
 1030W        W 2001   0.550   2.930   8.730
 1031W        W 2002   1.200  12.160   7.670
 1032W        W 2003   5.420   8.560  12.100
 1033W        W 2004  11.040  10.930   3.120
 1034W        W 2005   2.140   3.350   8.040
 1035W        W 2006   2.860   1.560  11.000
 1036W        W 2007  13.220   7.970   8.650
 1037W        W 2008  11.320   4.490  11.910
 1038W        W 2009   6.710  12.900   8.640
 1039W        W 2010   2.950  11.250   9.370
 1040W        W 2011   9.910   2.870  11.540
 1041W        W 2012  12.910   4.610   2.710
 1042W        W 2013  13.660   9.780   5.530
 1043W        W 2014   6.310   4.570   8.640
 1044W        W 2015   6.740   9.380   3.870
 1045W        W 2016   9.360   6.010   6.620
 1046W        W 2017   8.970   3.080  11.200
 1047W        W 2018   1.540   8.430   9.210
 1048W        W 2019  10.190  13.130  10.260
 1049W        W 2020   6.460   5.870  13.730
 1050W        W 2021  11.360  10.470  10.680
 1051W        W 2022  10.300   1.980  12.640
 1052W        W 2023   3.210  12.850   7.320
 1053W        W 2024  11.100   3.980   1.070
 1054W        W 2025  13.400  13.610  13.340
 1055W        W 2026  12.630   3.090   3.570
 1056W        W 2027   7.910   2.820   1.160
 1057W        W 2028   4.090   2.500   3.080
 1058W        W 2029  13.190   9.280  11.220
 1059W        W 2030   2.470   3.300   8.790
 1060W        W 2031   0.490   6.670  13.660
 1061W        W 2032   4.340   2.620   1.850
 1062W        W 2033   4.220   1.480   9.430
 1063W        W 2034  13.810  11.170   9.350
 1064W        W 2035   5.560  12.860   8.060
 1065W        W 2036  13.300   5.250   2.050
 1066W        W 2037   8.760   1.740   6.490
 1067W        W 2038   0.170  13.610  12.350
 1068W        W 2039  11.680  10.570   0.710
 1069W        W 2040   1.790   0.800   0.590
 1070W        W 2041   6.020   0.960   6.270
 1071W        W 2042   8.070   4.670   3.490
 1072W        W 2043   1.520  12.250  12.250
 1073W        W 2044   0.660  10.780  13.650
 1074W        W 2045   7.770  12.780   0.040
 1075W        W 2046  12.620  10.490   3.780
 1076W        W 2047  13.100  10.670   4.930
 1077W        W 2048   2.430   4.290   0.540
 1078W        W 2049   3.450   8.480  13.820
 1079W        W 2050   1.190  13.660   1.350
 1080W        W 2051  10.700  12.480  12.770
 1081W        W 2052   3.140   1.670   2.470
 1082W        W 2053   4.060   1.780   2.220
 1083W        W 2054  10.860  11.130   4.070
 1084W        W 2055  10.920   0.330   2.650
 1085W        W 2056   2.470   1.100   4.830
 1086W        W 2057   4.180   9.390   4.670
 1087W        W 2058   5.550   3.140   1.950
 1088W        W 2059   2.470   4.770   5.330
 1089W        W 2060   9.820   6.470  10.910
 1090W        W 2061  13.300   8.160  12.530
 1091W        W 2062  11.570   1.550   7.070
 1092W        W 2063   4.150   8.340   1.920
 1093W        W 2064  11.260  10.810   2.250
 1094W        W 2065   1.710  13.110   4.010
 1095W        W 2066  10.270   0.070  12.600
 1096W        W 2067   5.790  11.020   2.790
 1097W        W 2068   8.110   4.540   7.180
 1098W        W 2069   1.720   1.750   7.730
 1099W        W 2070   2.570   4.000   1.240
 1100W        W 2071  11.090   8.300   0.850
 1101W        W 2072  12.840   4.670  11.670
 1102W        W 2073   7.380   1.070   6.460
 1103W        W 2074   5.590   9.600   6.540
 1104W        W 2075   3.190   7.840  12.240
 1105W        W 2076   1.720   0.670   1.150
 1106W        W 2077   4.940   3.230   4.550
 1107W        W 2078   8.530   4.350  13.810
 1108W        W 2079   6.400   8.700  10.200
 1109W        W 2080  12.220   5.230  11.150
 1110W        W 2081   2.230   7.880  11.490
 1111W        W 2082   5.070   2.770   3.090
 1112W        W 2083   1.660   2.750   6.170
 1113W        W 2084   4.060   1.430   1.160
 1114W        W 2085   6.440   3.070   1.930
 1115W        W 2086   1.700   0.910  10.600
 1116W        W 2087   7.690   7.840   2.710
 1117W        W 2088  11.400   3.170  13.280
 1118W        W 2089   9.610   1.530   8.960
 1119W        W 2090   1.080   3.470   9.150
 1120W        W 2091   3.320  12.010  11.600
 1121W        W 2092   8.600   5.470   7.960
 1122W        W 2093   6.000   0.410   4.200
 1123W        W 2094   5.190   7.260  11.640
 1124W        W 2095   1.280  11.680   7.710
 1125W        W 2096  13.760  13.470   6.470
 1126W        W 2097   5.170   3.620   5.390
 1127W        W 2098   4.320   7.270  11.140
 1128W        W 2099   5.960   0.540   0.800
 1129W        W 2100   8.640   2.400   9.700
 1130W        W 2101   2.790  13.490   7.930
 1131W        W 2102   4.520  11.520   9.840
 1132W        W 2103   0.390   9.380   7.830
 1133W        W 2104   2.260   8.640   5.230
 1134W        W 2105   3.940  12.440  10.410
 1135W        W 2106   3.150   7.020   9.550
 1136W        W 2107   2.000   6.010   9.710
 1137W        W 2108   5.050   4.220   0.440
 1138W        W 2109   0.030   8.810   0.440
 1139W        W 2110   4.160   3.790   0.910
 1140W        W 2111   8.080   5.310   3.990
 1141W        W 2112   0.280  13.840   0.620
 1142W        W 2113   2.980   1.860   9.200
 1143W        W 2114   8.440   8.120   1.930
 1144W        W 2115   9.080  12.070  12.140
 1145W        W 2116  12.570   2.830   4.880
 1146W        W 2117   1.680   5.680   7.850
 1147W        W 2118   0.770   4.060  11.430
 1148W        W 2119  13.730   2.560  13.810
 1149W        W 2120   6.020  11.770  12.930
 1150W        W 2121  10.730  12.310   5.400
 1151W        W 2122  11.910  12.780  10.950
 1152W        W 2123   8.040   5.920   3.300
 1153W        W 2124  12.140  12.580   1.410
 1154W        W 2125  11.560   3.530   9.820
 1155W        W 2126   5.440   2.910  10.690
 1156W        W 2127   2.690   7.960   1.050
 1157W        W 2128   6.890   9.020   6.530
 1158W        W 2129   7.770   9.970   0.760
 1159W        W 2130  13.480   9.530   3.090
 1160W        W 2131  13.750  10.620   3.410
 1161W        W 2132   1.410   9.380   4.970
 1162W        W 2133   9.510   6.870   3.330
 1163W        W 2134   9.170   7.500   6.590
 1164W        W 2135   8.150   3.750   1.560
 1165W        W 2136   2.830  12.370   0.400
 1166W        W 2137  12.140   1.480   6.760
 1167W        W 2138  11.920  13.280   8.740
 1168W        W 2139   5.630   3.680  13.900
 1169W        W 2140   4.430  10.800   0.190
 1170W        W 2141   2.330   8.410   0.020
 1171W        W 2142  11.840   6.900   6.030
 1172W        W 2143   6.580   2.330   9.500
 1173W        W 2144  12.040   5.070   9.900
 1174W        W 2145   5.110   3.950   1.860
 1175W        W 2146   1.000   1.770   1.480
 1176W        W 2147   3.930  12.860   8.620
 1177W        W 2148  10.840   4.800   8.610
 1178W        W 2149   1.830   3.200   2.220
 1179W        W 2150   6.780   9.100   2.060
 1180W        W 2151   8.260  10.400   1.280
 1181W        W 2152   3.840  13.140  11.960
 1182W        W 2153   1.400  12.960  12.830
 1183W        W 2154  10.740   7.380  10.700
 1184W        W 2155  11.960   3.290   6.040
 1185W        W 2156   1.610   6.230   6.150
 1186W        W 2157  10.900  13.800   9.870
 1187W        W 2158   8.030   4.760  10.840
 1188W        W 2159   6.550  12.680   1.010
 1189W        W 2160  13.040  12.420   7.460
 1190W        W 2161   4.480  11.110   7.300
 1191W        W 2162   5.160   1.450   8.890
 1192W        W 2163   8.720   9.470   2.890
 1193W        W 2164  13.730  13.080  11.290
 1194W        W 2165  10.970   3.840   0.210
 1195W        W 2166   8.460   4.940   7.260
 1196W        W 2167   4.420   7.460  10.310
 1197W        W 2168   0.540  13.690   0.160
 1198W        W 2169  12.420   2.080   1.180
 1199W        W 2170   5.200   1.730   1.020
 1200W        W 2171   4.390   2.380   8.930
 1201W        W 2172   9.780  13.300  13.710
 1202W        W 2173   6.060  13.850   5.430
 1203W        W 2174   0.710   7.410   8.190
 1204W        W 2175  10.460   2.590   3.380
 1205W        W 2176   2.470   2.220  12.800
 1206W        W 2177   9.920   6.100   3.670
 1207W        W 2178   8.230   7.030  10.420
 1208W        W 2179  11.970  13.540   0.150
 1209W        W 2180   7.570   5.920   4.580
 1210W        W 2181   6.010   4.820   6.930
 1211W        W 2182   0.590   0.690   7.000
 1212W        W 2183   1.510  10.800  12.770
 1213W        W 2184  13.240  10.220   0.220
 1214W        W 2185  12.540   5.910   8.410
 1215W        W 2186   1.530  12.580   7.620
 1216W        W 2187   4.940   9.460   5.040
 1217W        W 2188  10.840   0.980   6.200
 1218W        W 2189  10.720   8.140  11.060
 1219W        W 2190   7.650   5.100   8.780
 1220W        W 2191   3.000   3.130  10.020
 1221W        W 2192   4.670   9.930   1.040
 1222W        W 2193   8.850   4.500   6.010
 1223W        W 2194   5.960   2.450   5.560
 1224W        W 2195   4.630  11.070   4.490
 1225W        W 2196  13.040   2.880   8.620
 1226W        W 2197  10.760   4.610  13.650
 1227W        W 2198   7.500   5.200   2.230
 1228W        W 2199   5.450  13.130  13.790
 1229W        W 2200   4.220  11.390   3.550
 1230W        W 2201   0.240   4.270   8.610
 1231W        W 2202   7.770   2.310   9.120
 1232W        W 2203   8.100   1.020   2.390
 1233W        W 2204   6.670  12.590   4.220
 1234W        W 2205   0.050  13.350   1.540
 1235W        W 2206   5.820   1.810   5.000
 1236W        W 2207   1.060   9.020   8.390
 1237W        W 2208   8.940   7.590   7.070
 1238W        W 2209   1.550   5.050   5.440
 1239W        W 2210   8.840   6.240   0.620
 1240W        W 2211  13.600   9.040  11.000
 1241W        W 2212   3.640   9.400   4.770
 1242W        W 2213   1.000  11.670  12.610
 1243W        W 2214  12.290   4.900   5.470
 1244W        W 2215   6.150   3.670  12.920
 1245W        W 2216   9.390   7.350   0.300
 1246W        W 2217   7.280   6.050   7.340
 1247W        W 2218   9.930  11.670   7.880
 1248W        W 2219   1.090   1.650  11.210
 1249W        W 2220  11.800   7.690  10.240
 1250W        W 2221   1.720  12.430   2.240
 1251W        W 2222   5.780  11.010   5.890
 1252W        W 2223   4.330   3.040   0.850
 1253W        W 2224   9.750   2.250   3.420
 1254W        W 2225  13.860   1.950  11.740
 1255W        W 2226   8.350   0.080  13.750
 1256W        W 2227  11.500   6.040   6.190
 1257W        W 2228   6.440   6.460   8.910
 1258W        W 2229  13.840  10.920  11.660
 1259W        W 2230  10.330   1.770  11.010
 1260W        W 2231   3.040   5.280   2.430
 1261W        W 2232  12.630   8.110   6.470
 1262W        W 2233  12.670   3.290   4.760
 1263W        W 2234   7.540   8.550   9.190
 1264W        W 2235   4.440   1.090  13.870
 1265W        W 2236   2.330   9.160   1.680
 1266W        W 2237   3.850  12.290   1.190
 1267W        W 2238   0.850   3.060  12.430
 1268W        W 2239   6.620   4.960  12.800
 1269W        W 2240   4.580   6.880   8.970
 1270W        W 2241   2.520   5.230  12.380
 1271W        W 2242  11.300  12.440   6.180
 1272W        W 2243   7.860   6.250  11.140
 1273W        W 2244  13.120   9.560   3.570
 1274W        W 2245   5.350   0.080   1.090
 1275W        W 2246  11.330   3.190  10.140
 1276W        W 2247  12.470   6.450   5.290
 1277W        W 2248   5.810   2.240  11.950
 1278W        W 2249   1.920   9.920   6.500
 1279W        W 2250  12.160   6.600   6.280
 1280W        W 2251  10.840  11.370   8.970
 1281W        W 2252   0.660   4.200  11.920
 1282W        W 2253   8.610   3.140   0.030
 1283W        W 2254   6.540   5.450   9.060
 1284W        W 2255   4.230  12.350   7.430
 1285W        W 2256  10.970   8.210   9.050
 1286W        W 2257  11.070   6.080   2.830
 1287W        W 2258   4.480   8.920  12.690
 1288W        W 2259  11.770  10.550   3.910
 1289W        W 2260   7.900   7.460   8.410
 1290W        W 2261   6.280   4.630  10.410
 1291W        W 2262  13.700   5.990   0.020
 1292W        W 2263   3.210  10.190  12.140
 1293W        W 2264  13.140   6.720   2.220
 1294W        W 2265   6.090   1.980   4.530
 1295W        W 2266   1.640  10.660   4.710
 1296W        W 2267   4.650   7.140   9.390
 1297W        W 2268   1.530  12.160   2.950
 1298W        W 2269   9.500  13.010   3.870
 1299W        W 2270   7.590   7.180   0.490
 1300W        W 2271   8.090   8.780   5.900
 1301W        W 2272  13.240   1.580  11.800
 1302W        W 2273   9.270   9.010   4.720
 1303W        W 2274   9.880   3.370   3.560
 1304W        W 2275   9.900  11.520  11.200
 1305W        W 2276  12.890   4.610   8.260
 1306W        W 2277   3.520   6.200   9.770
 1307W        W 2278   9.370   5.850   4.150
 1308W        W 2279   9.560  10.320   7.150
 1309W        W 2280   5.680  12.590   5.640
 1310W        W 2281   7.680   4.200   4.680
 1311W        W 2282  12.790  13.360   9.990
 1312W        W 2283   6.550  12.080   7.710
 1313W        W 2284  13.250   8.640  12.070
 1314W        W 2285  11.150   2.070   8.830
 1315W        W 2286   9.540   6.200   5.080
 1316W        W 2287   1.560   7.820   8.080
 1317W        W 2288   7.850  13.310  13.860
 1318W        W 2289   9.090   6.360   4.920
 1319W        W 2290   0.270   3.050   9.280
 1320W        W 2291  10.360   0.400   3.200
 1321W        W 2292   7.350   2.400   5.580
 1322W        W 2293   9.430   0.130  11.810
 1323W        W 2294   5.510   0.360  12.110
 1324W        W 2295   0.130   1.340   5.460
 1325W        W 2296   3.420   1.720   9.480
 1326W        W 2297   7.420  10.710   2.520
 1327W        W 2298   8.660   5.400   6.910
 1328W        W 2299  10.610   0.180   7.930
 1329W        W 2300   3.230   4.620   1.340
 1330W        W 2301  11.990   7.550   0.940
 1331W        W 2302  10.170  10.250   5.000
 1332W        W 2303   0.240   4.910   4.100
 1333W        W 2304   2.100   4.330   6.920
 1334W        W 2305  11.600   3.890  13.050
 1335W        W 2306  10.100   6.120  10.590
 1336W        W 2307  12.800   8.270  10.820
 1337W        W 2308   3.590   2.720  12.730
 1338W        W 2309   5.130   6.540   8.840
 1339W        W 2310   6.730   5.560   1.370
 1340W        W 2311   0.590   1.230   8.450
 1341W        W 2312  11.500   9.060   4.350
 1342W        W 2313   0.000  10.480   6.910
 1343W        W 2314   8.150   7.680   3.510
 1344W        W 2315  12.790  12.050   2.110
 1345W        W 2316  10.640   0.590   0.570
 1346W        W 2317   2.510   0.240   3.740
 1347W        W 2318  10.120  13.690  10.710
 1348W        W 2319   1.340   9.990   5.200
 1349W        W 2320  11.220   7.930   6.800
 1350W        W 2321   9.320   7.270   8.990
 1351W        W 2322   6.260   2.490  12.110
 1352W        W 2323   6.450  11.900   2.100
 1353W        W 2324   4.750   2.640   2.210
 1354W        W 2325   8.490  12.310  10.560
 1355W        W 2326   6.890   9.440   5.290
 1356W        W 2327   9.940  13.380   3.440
 1357W        W 2328   6.180   0.730  12.510
 1358W        W 2329   9.740   8.250   9.620
 1359W        W 2330   8.480  13.520  13.790
 1360W        W 2331   7.540   6.530   2.160
 1361W        W 2332   9.800   5.220   8.190
 1362W        W 2333   5.280   7.200   4.110
 1363W        W 2334   3.840   9.140   2.300
 1364W        W 2335   6.260   6.660   2.260
 1365W        W 2336  12.950   0.370   4.220
 1366W        W 2337   2.980   7.720   1.620
 1367W        W 2338   1.510   0.110   5.740
 1368W        W 2339   4.440  11.550   4.570
 1369W        W 2340   0.300   9.770  12.310
 1370W        W 2341   1.440   6.680   5.290
 1371W        W 2342  12.840   5.350   4.770
 1372W        W 2343   8.480   4.930   8.420
 1373W        W 2344   5.640   1.530   8.700
 1374W        W 2345   5.300   9.170   2.400
 1375W        W 2346  10.480  10.050  10.780
 1376W        W 2347  13.560   1.880   9.500
 1377W        W 2348   6.290  12.450  12.490
 1378W        W 2349   2.080   2.470   6.130
 1379W        W 2350   6.840   3.460   4.250
 1380W        W 2351   9.440   4.940   6.910
 1381W        W 2352  12.770   6.290  11.590
 1382W        W 2353  10.970   0.670   4.380
 1383W        W 2354   1.700   9.660   0.130
 1384W        W 2355   6.730   2.460   5.690
 1385W        W 2356   4.460   5.050   9.180
 1386W        W 2357   6.650   4.670  11.380
 1387W        W 2358   0.690   6.080   1.520
 1388W        W 2359  13.500   3.860   4.590
 1389W        W 2360   3.660  13.060  13.070
 1390W        W 2361   0.550   8.780   8.350
 1391W        W 2362   2.690  12.650   7.290
 1392W        W 2363   2.240   0.670  12.540
 1393W        W 2364  11.350   5.310   3.400
 1394W        W 2365   5.670   0.500   2.770
 1395W        W 2366   3.830   7.540   2.170
 1396W        W 2367   2.490   1.170   4.140
 1397W        W 2368  12.360   5.550   6.060
 1398W        W 2369   5.110   1.670   1.550
 1399W        W 2370   1.250   7.990   3.390
 1400W        W 2371   0.140  11.640  13.430
 1401W        W 2372   5.730   8.040   4.610
 1402W        W 2373   8.300   0.320   4.680
 1403W        W 2374   1.270   9.840   0.380
 1404W        W 2375  10.120   4.820   0.280
 1405W        W 2376   2.910  13.850  12.960
 1406W        W 2377   4.980   4.090   1.320
 1407W        W 2378  12.780   7.960   9.930
 1408W        W 2379   2.160   2.020   2.130
 1409W        W 2380  12.660   9.980  12.170
 1410W        W 2381   2.530   7.600   1.370
 1411W        W 2382  12.430  13.870  12.140
 1412W        W 2383  12.980   9.920   1.120
 1413W        W 2384   2.470  13.120   5.670
 1414W        W 2385   5.470  13.540   5.650
 1415W        W 2386   6.510   9.540   7.520
 1416W        W 2387  11.860   0.750   0.390
 1417W        W 2388   3.500  10.530   2.300
 1418W        W 2389   9.620   5.390   3.280
 1419W        W 2390   2.280   2.380   7.860
 1420W        W 2391   4.850   4.670   0.230
 1421W        W 2392  13.020   0.700   4.940
 1422W        W 2393   0.320   7.510   5.050
 1423W        W 2394   5.470   5.080  13.100
 1424W        W 2395   2.410   2.740   4.510
 1425W        W 2396   3.120   4.720   6.410
 1426W        W 2397   4.870   8.990   9.600
 1427W        W 2398   0.620   1.380  11.170
 1428W        W 2399   0.770   1.930  12.200
 1429W        W 2400   8.630   3.450   1.620
 1430W        W 2401  13.340   9.910   5.130
 1431W        W 2402   8.740   5.750   3.380
 1432W        W 2403   4.720   0.740  11.770
 1433W        W 2404   7.080  12.710   8.360
 1434W        W 2405   9.700   5.520   4.260
 1435W        W 2406   2.240   3.480   0.190
 1436W        W 2407   9.200   2.250  12.750
 1437W        W 2408   2.200   5.080   9.240
 1438W        W 2409   0.990   7.470   3.390
 1439W        W 2410   5.950  13.280   8.850
 1440W        W 2411  11.590  12.680   4.980
 1441W        W 2412  10.980   9.780  10.510
 1442W        W 2413  13.080   0.920   2.970
 1443W        W 2414   0.890   2.820   4.370
 1444W        W 2415   0.730  10.680  11.680
 1445W        W 2416  12.920   5.140   9.500
 1446W        W 2417   4.040  11.840   5.970
 1447W        W 2418  12.300   2.180   5.390
 1448W        W 2419  10.650   8.540   8.810
 1449W        W 2420   2.810   4.800   7.000
 1450W        W 2421  11.530   1.210   5.670
 1451W        W 2422  11.410   5.410  12.570
 1452W        W 2423   7.260   7.730   1.260
 1453W        W 2424  12.560  13.830   5.760
 1454W        W 2425   2.860  11.670   4.620
 1455W        W 2426   6.750   4.090   3.380
 1456W        W 2427   0.590   9.360   6.020
 1457W        W 2428   5.020  12.240   4.930
 1458W        W 2429  12.800   5.130   0.330
 1459W        W 2430   4.770   8.220  10.120
 1460W        W 2431   9.790  13.480   0.710
 1461W        W 2432   5.850  10.830   9.530
 1462W        W 2433  10.300  13.150   6.130
 1463W        W 2434   1.070   1.260  11.520
 1464W        W 2435   1.150   8.910  10.600
 1465W        W 2436   4.940   8.080   9.680
 1466W        W 2437   2.540  12.880   1.230
 1467W        W 2438  11.960   9.110  13.550
 1468W        W 2439   2.390  10.880  12.050
 1469W        W 2440   1.220   9.100  12.630
 1470W        W 2441  12.870   6.400  12.090
 1471W        W 2442  13.220   6.090   5.010
 1472W        W 2443   1.360   1.810   2.880
 1473W        W 2444   4.220  13.700   6.780
 1474W        W 2445   5.900   3.980   0.330
 1475W        W 2446   1.980  11.540   3.100
 1476W        W 2447   4.350  12.370   6.530
 1477W        W 2448   3.080   8.940   4.520
 1478W        W 2449  11.520   0.470   0.110
 1479W        W 2450   5.180   1.540   6.630
 1480W        W 2451   5.970   7.750  12.450
 1481W        W 2452   5.670   5.490   1.600
 1482W        W 2453   4.150   1.860   2.700
 1483W        W 2454   3.670   9.630   3.230
 1484W        W 2455   0.650   5.530   9.380
 1485W        W 2456   3.810   2.940   2.590
 1486W        W 2457   8.590   1.880   8.260
 1487W        W 2458   1.990   6.360  11.910
 1488W        W 2459   7.360   8.560   3.830
 1489W        W 2460  12.140   4.350   2.470
 1490W        W 2461   0.570   5.100   1.100
 1491W        W 2462  12.910   7.870   1.340
 1492W        W 2463  13.100  11.060  11.200
 1493W        W 2464   7.050  12.650   9.540
 1494W        W 2465   4.350   5.090  13.670
 1495W        W 2466   1.900   7.310   7.320
 1496W        W 2467   1.600  13.270   2.860
 1497W        W 2468   7.070   7.880   2.150
 1498W        W 2469  10.550   1.400   5.980
 1499W        W 2470   5.300   8.090   3.150
 1500W        W 2471   1.510   7.010   9.730
 1501W        W 2472   4.220   5.620   7.070
 1502W        W 2473   1.600   9.050  10.440
 1503W        W 2474   4.820   8.260   3.830
 1504W        W 2475  11.450  13.130   3.870
 1505W        W 2476   5.770   4.650   6.160
 1506W        W 2477   2.000   3.020  10.600
 1507W        W 2478  13.590   1.670  12.150
 1508W        W 2479   0.150  11.620   3.100
 1509W        W 2480  11.850   4.750  11.890
 1510W        W 2481   2.770   8.650   6.470
 1511W        W 2482   9.430   9.140  13.530
 1512W        W 2483   5.640   9.420   0.900
 1513W        W 2484  12.700  11.300   0.790
 1514W        W 2485   6.000   9.570   7.220
 1515W        W 2486  11.570   0.690   4.450
 1516W        W 2487   9.280  11.280   1.360
 1517W        W 2488  10.030   1.710   0.840
 1518W        W 2489  12.520  12.450  10.940
 1519W        W 2490  13.820   9.280   9.640
 1520W        W 2491  10.670   4.760   2.750
 1521W        W 2492  10.610   9.540   2.990
 1522W        W 2493   0.470  12.530   7.940
 1523W        W 2494   9.660   3.930   3.370
 1524W        W 2495  10.400   6.040   3.670
 1525W        W 2496   8.920   6.870   5.560
 1526W        W 2497  10.220   0.690   7.430
 1527W        W 2498  13.650   5.770  13.530
 1528W        W 2499   6.970  10.860   2.460
 1529W        W 2500   3.250  10.290  13.060
 1530W        W 2501   0.210  12.360   4.430
 1531W        W 2502  11.260   9.840   2.570
 1532W        W 2503   7.920   9.350   4.660
 1533W        W 2504  10.760  12.710   7.320
 1534W        W 2505  13.390   7.460   5.540
 1535W        W 2506   5.890   1.440   1.940
 1536W        W 2507   4.270   5.740   1.410
 1537W        W 2508   8.940  10.700   5.640
 1538W        W 2509  13.680   4.540  12.120
 1539W        W 2510  12.220   3.380   1.110
 1540W        W 2511  10.430  12.550   9.440
 1541W        W 2512   3.180  12.160   2.830
 1542W        W 2513  11.770   0.900  13.750
 1543W        W 2514   4.680  11.920   4.780
 1544W        W 2515   8.780   4.630   0.500
 1545W        W 2516   2.050   0.860   2.510
 1546W        W 2517   6.050   6.060   1.660
 1547W        W 2518   9.600   6.110  12.220
 1548W        W 2519   1.850   2.490   5.520
 1549W        W 2520   2.140   8.710   8.470
 1550W        W 2521   9.060   6.140  13.680
 1551W        W 2522   2.980   5.700   4.740
 1552W        W 2523   6.190   8.370   7.400
 1553W        W 2524   4.270   7.860   0.030
 1554W        W 2525   3.560   7.890   4.640
 1555W        W 2526   8.760   8.250  12.790
 1556W        W 2527   8.720   0.810   1.620
 1557W        W 2528  11.400  11.790   4.330
 1558W        W 2529  10.580  12.220   3.560
 1559W        W 2530   1.520   1.670  13.580
 1560W        W 2531  13.170   6.960  12.590
 1561W        W 2532   6.530   6.170   5.350
 1562W        W 2533   0.620   1.770   6.380
 1563W        W 2534   1.230   5.780   1.970
 1564W        W 2535  11.400   1.100  12.020
 1565W        W 2536  12.210  11.360   9.450
 1566W        W 2537   9.410   5.690   5.380
 1567W        W 2538   4.850   3.960   5.660
 1568W        W 2539   5.450   1.800   2.960
 1569W        W 2540   2.520  13.330  11.260
 1570W        W 2541   4.060   9.210   3.430
 1571W        W 2542   4.900   6.630   3.360
 1572W        W 2543   9.850  11.390   4.990
 1573W        W 2544   3.470   0.130   6.820
 1574W        W 2545   1.050  13.250   1.620
 1575W        W 2546   1.600   3.520   7.360
 1576W        W 2547   4.860   3.010  13.270
 1577W        W 2548   2.660  13.910  10.460
 1578W        W 2549  10.760   0.700  13.590
 1579W        W 2550   5.290   1.430   7.710
 1580W        W 2551   1.240   2.220   2.610
 1581W        W 2552  11.280  10.830  10.220
 1582W        W 2553   3.730   0.870   2.880
 1583W        W 2554  10.000   8.270   3.210
 1584W        W 2555   0.640   7.940   1.470
 1585W        W 2556   7.260   0.030  11.410
 1586W        W 2557   6.290   6.330  12.610
 1587W        W 2558   8.720  12.830  10.590
 1588W        W 2559   5.450   5.970   9.310
 1589W        W 2560  12.350   5.960   1.440
 1590W        W 2561   2.530   7.770   4.000
 1591W        W 2562  12.050   4.100  12.930
 1592W        W 2563   3.410   4.900  12.810
 1593W        W 2564   1.900   6.640   3.980
 1594W        W 2565   0.680  12.240  11.900
 1595W        W 2566   2.080  12.250   0.930
 1596W        W 2567   5.190  11.200   0.250
 1597W        W 2568   5.600   6.050  13.500
 1598W        W 2569   0.170   5.710  13.720
 1599W        W 2570  10.230   5.350   1.410
 1600W        W 2571   3.310   8.450   7.730
 1601W        W 2572   6.890   4.660   2.610
 1602W        W 2573   9.210   2.240   0.210
 1603W        W 2574  11.100  13.770  12.090
 1604W        W 2575  13.710   6.350  11.880
 1605W        W 2576   5.300   5.180   1.380
 1606W        W 2577  10.680   9.020   2.770
 1607W        W 2578   2.990   7.160   6.950
 1608W        W 2579   8.610   1.450   3.390
 1609W        W 2580  10.710  10.420   1.970
 1610W        W 2581   1.600   0.900   0.120
 1611W        W 2582  13.550   9.310   7.170
 1612W        W 2583   7.230   9.700   8.390
 1613W        W 2584   3.400  10.180   9.370
 1614W        W 2585  11.490   7.150   4.750
 1615W        W 2586   5.720  12.570  12.580
 1616W        W 2587   6.300   8.170   6.960
 1617W        W 2588   5.360   3.080   2.390
 1618W        W 2589   7.540   1.910   4.940
 1619W        W 2590   7.690  13.420   3.350
 1620W        W 2591   3.710   1.360   9.020
 1621W        W 2592   8.060   6.310   3.040
 1622W        W 2593   9.900  11.500  13.190
 1623W        W 2594   8.450  12.610  13.260
 1624W        W 2595   4.390   8.990   8.820
 1625W        W 2596  13.580  12.460   3.550
 1626W        W 2597   2.230   4.190   1.480
 1627W        W 2598  11.460  12.970  10.990
 1628W        W 2599   4.030   7.100   1.820
 1629W        W 2600   7.410  12.810   6.110
 1630W        W 2601  10.290  13.550   7.010
 1631W        W 2602   3.670   7.070  11.010
 1632W        W 2603  12.880  13.240   1.710
 1633W        W 2604   6.620  12.480   0.010
 1634W        W 2605   7.130  11.040   8.610
 1635W        W 2606  12.650  11.330  11.030
 1636W        W 2607  11.220  11.170   6.990
 1637W        W 2608   9.390  12.550  10.260
 1638W        W 2609  13.690   4.930   3.330
 1639W        W 2610   6.350  12.110   0.720
 1640W        W 2611   5.810   9.060   1.780
 1641W        W 2612   3.410   7.950   7.340
 1642W        W 2613   9.750  10.170   2.740
 1643W        W 2614   0.760  13.120   7.470
 1644W        W 2615   7.250   5.100   1.840
 1645W        W 2616   8.700  12.120   1.420
 1646W        W 2617   4.490   7.880   8.760
 1647W        W 2618   8.010   2.650  10.370
 1648W        W 2619   7.550   0.740  11.640
 1649W        W 2620  10.290  10.210   6.850
 1650W        W 2621   9.770  11.010   2.770
 1651W        W 2622   0.660   9.220  11.040
 1652W        W 2623   3.360  11.970   7.170
 1653W        W 2624  10.500   6.860   8.580
 1654W        W 2625  10.760   7.990   4.360
 1655W        W 2626  10.120   5.370   0.410
 1656W        W 2627   1.580   2.330   8.540
 1657W        W 2628  11.310   5.750   4.710
 1658W        W 2629   9.960   2.130   5.480
 1659W        W 2630   4.600   7.100   5.140
 1660W        W 2631   9.810  13.090   6.210
 1661W        W 2632   0.690   2.230   0.260
 1662W        W 2633   6.330   0.070   4.460
 1663W        W 2634   7.320   1.180  12.250
 1664W        W 2635   6.360   7.760  13.330
 1665W        W 2636   6.360   2.140   5.860
 1666W        W 2637   0.600   9.300   5.490
 1667W        W 2638   6.150  11.930   4.930
 1668W        W 2639  10.270   9.020  10.670
 1669W        W 2640   2.920  13.580   9.550
 1670W        W 2641   4.440   6.160  12.930
 1671W        W 2642  10.600   0.390   7.490
 1672W        W 2643   8.020   8.010   3.210
 1673W        W 2644   0.750  12.240   9.620
 1674W        W 2645   2.990  11.850  11.240
 1675W        W 2646   5.140   1.410   9.430
 1676W        W 2647   1.100  10.480   5.920
 1677W        W 2648   5.780   8.450   4.240
 1678W        W 2649   4.280   5.630   6.160
 1679W        W 2650   0.110   2.140   9.580
 1680W        W 2651  10.090   7.160   8.550
 1681W        W 2652   9.290   6.620   1.920
 1682W        W 2653   7.140   6.030   8.090
 1683W        W 2654   8.960   6.330   2.450
 1684W        W 2655   8.760  11.810   5.540
 1685W        W 2656   5.540   2.520   0.360
 1686W        W 2657   0.950   1.190   7.630
 1687W        W 2658   8.050   9.330  13.600
 1688W        W 2659   9.590  10.710  10.970
 1689W        W 2660  13.000   7.550  13.340
 1690W        W 2661  11.260   5.890  13.700
 1691W        W 2662   5.310   5.940   3.310
 1692W        W 2663   7.720   5.430  11.650
 1693W        W 2664   5.160  12.070   1.390
 1694W        W 2665   9.620   2.220   2.920
 1695W        W 2666  11.660   8.970  11.600
 1696W        W 2667   2.000  13.790  10.850
 1697W        W 2668  10.310   8.420   2.340
 1698W        W 2669   6.110   3.150   2.750
 1699W        W 2670   6.000  13.580   9.810
 1700W        W 2671  11.000   1.290   5.620
 1701W        W 2672   5.520   5.860  12.980
 1702W        W 2673   0.200   9.030  13.800
 1703W        W 2674   3.620   4.510   8.750
 1704W        W 2675  13.710   2.900  11.800
 1705W        W 2676   3.630   7.350   9.530
 1706W        W 2677  13.830   3.050  10.200
 1707W        W 2678  12.330  11.980  10.410
 1708W        W 2679   8.910   5.800   0.810
 1709W        W 2680  12.600  11.480   0.320
 1710W        W 2681   3.850   7.760  13.450
 1711W        W 2682   0.460   1.030   7.350
 1712W        W 2683   0.110  11.100  12.640
 1713W        W 2684   9.640  12.520  11.680
 1714W        W 2685   4.140  11.170  13.000
 1715W        W 2686  10.630   8.180  13.750
 1716W        W 2687   0.470   7.580   1.140
 1717W        W 2688   9.150  11.000   6.000
 1718W        W 2689   0.940   3.840  13.150
 1719W        W 2690   7.180   0.620   9.830
 1720W        W 2691   8.980   6.270   8.340
 1721W        W 2692   3.310   7.570   7.010
 1722W        W 2693  10.510  10.830   2.800
 1723W        W 2694   0.830  11.340   9.270
 1724W        W 2695   5.750   4.410   2.510
 1725W        W 2696  12.670   8.400   5.850
 1726W        W 2697   6.220   5.910   8.290
 1727W        W 2698  13.200   8.540  10.070
 1728W        W 2699   8.510   3.040   9.110
 1729W        W 2700   0.770   1.720  10.860
 1730W        W 2701  10.110   3.560   0.770
 1731W        W 2702   6.510   7.870   6.570
 1732W        W 2703  12.350   8.270  11.140
 1733W        W 2704   9.400   8.210   8.620
 1734W        W 2705   6.310   0.210   4.960
 1735W        W 2706  12.630  11.690   8.950
 1736W        W 2707   0.660   9.760   6.830
 1737W        W 2708  13.600   8.860   6.620
 1738W        W 2709   3.990   8.700   2.580
 1739W        W 2710   5.420   8.030   6.930
 1740W        W 2711  10.630  12.450   2.610
 1741W        W 2712   5.870   1.110   4.490
 1742W        W 2713   5.130   2.860   6.580
 1743W        W 2714  10.140   3.080   5.250
 1744W        W 2715   4.160  11.290  12.330
 1745W        W 2716   3.040   8.870   7.450
 1746W        W 2717  11.290   5.180   9.280
 1747W        W 2718   2.650   6.300   9.760
 1748W        W 2719   4.030   3.590   3.000
 1749W        W 2720   3.680   5.900  13.850
 1750W        W 2721   1.800   5.470   5.850
 1751W        W 2722  11.130   9.240   7.540
 1752W        W 2723   2.100  11.340   7.810
 1753W        W 2724   0.040   2.510  12.270
 1754W        W 2725   4.550  13.520   0.640
 1755W        W 2726   5.660   9.670   0.480
 1756W        W 2727   1.060  11.600  11.300
 1757W        W 2728   5.140   3.330   4.960
 1758W        W 2729   0.820   5.260   5.940
 1759W        W 2730   3.320   6.770   2.560
 1760W        W 2731   3.440  10.320   5.390
 1761W        W 2732   3.010  10.070   4.400
 1762W        W 2733   1.990   2.770   8.040
 1763W        W 2734  12.870   5.520  10.770
 1764W        W 2735   8.000   3.210   9.100
 1765W        W 2736  13.250  10.020   2.820
 1766W        W 2737   0.530   9.450   2.070
 1767W        W 2738   6.600   8.110  12.990
 1768W        W 2739   3.910   3.510  10.390
 1769W        W 2740  10.380   6.250  13.090
 1770W        W 2741  13.230   1.730   5.290
 1771W        W 2742   2.330  12.870  11.370
 1772W        W 2743   9.910   8.240   3.870
 1773W        W 2744   8.170   1.970   3.950
 1774W        W 2745  12.450   7.250  10.290
 1775W        W 2746   4.920  11.500   2.140
 1776W        W 2747  12.750   0.730   9.480
 1777W        W 2748   1.710   5.770  13.490
 1778W        W 2749   2.920   9.180   2.160
 1779W        W 2750  10.260  12.530  13.470
 1780W        W 2751   1.660   5.950   1.690
 1781W        W 2752   0.840  12.790   7.040
 1782W        W 2753   4.990   1.970   0.070
 1783W        W 2754  13.830   1.230   0.100
 1784W        W 2755  12.860  11.720   1.120
 1785W        W 2756   1.480  10.710   8.800
 1786W        W 2757   7.360   5.410   9.020
 1787W        W 2758  11.580  12.280   7.140
 1788W        W 2759   0.960   1.280   3.860
 1789W        W 2760  12.350   5.270   7.300
 1790W        W 2761   6.010   2.970   3.180
 1791W        W 2762   9.160  10.870   1.560
 1792W        W 2763   4.020   7.770   2.600
 1793W        W 2764  10.990   5.040  13.350
 1794W        W 2765   4.260  10.890   3.690
 1795W        W 2766   6.340   4.870  13.180
 1796W        W 2767  12.120   4.620   0.650
 1797W        W 2768  12.900   8.630   0.020
 1798W        W 2769  10.770   9.430   5.730
 1799W        W 2770   1.650  12.140   8.410
 1800W        W 2771  12.480   3.850  10.760
 1801W        W 2772   9.790   7.570  13.850
 1802W        W 2773  13.170   6.420   1.230
 1803W        W 2774   8.270   3.380   2.510
 1804W        W 2775  10.740   2.040  10.890
 1805W        W 2776   6.370   6.180  10.390
 1806W        W 2777  10.990   6.990   0.340
 1807W        W 2778  11.570   9.300   6.130
 1808W        W 2779   6.610   0.560  11.190
 1809W        W 2780   6.280  10.030   1.140
 1810W        W 2781   8.380   5.840   2.910
 1811W        W 2782   9.070   9.360   0.390
 1812W        W 2783  10.950   2.190   9.300
 1813W        W 2784   2.280   4.410   0.030
 1814W        W 2785  13.460   1.170  10.750
 1815W        W 2786   0.780   4.150   2.010
 1816W        W 2787   8.140  10.950   4.760
 1817W        W 2788   6.380   3.950  11.880
 1818W        W 2789   9.720  10.830   9.200
 1819W        W 2790  10.670   2.340   8.810
 1820W        W 2791   2.830   7.720   5.840
 1821W        W 2792   9.130   6.980   5.960
 1822W        W 2793   3.280   5.420  11.200
 1823W        W 2794   1.240   5.590  10.090
 1824W        W 2795   2.800   9.250   7.640
 1825W        W 2796  10.220  11.930   0.260
 1826W        W 2797  10.370   3.920  10.380
 1827W        W 2798   5.900  13.260  13.920
 1828W        W 2799  13.850   1.740   3.590
 1829W        W 2800   2.690   9.370  13.080
 1830W        W 2801   5.070  12.180  10.120
 1831W        W 2802   0.890   5.750   8.160
 1832W        W 2803  12.900   6.360  11.050
 1833W        W 2804   8.960   1.910   5.250
 1834W        W 2805   5.360   2.020   0.530
 1835W        W 2806  10.770   2.570   0.290
 1836W        W 2807  10.940   9.250   1.010
 1837W        W 2808   4.220   3.700  13.460
 1838W        W 2809   4.840  10.380   7.930
 1839W        W 2810   7.190   0.310  10.270
 1840W        W 2811   1.370   7.410   3.740
 1841W        W 2812   5.150   0.950   2.610
 1842W        W 2813   0.860  10.070   0.270
 1843W        W 2814  11.960   7.030   7.600
 1844W        W 2815   4.500   9.620   2.660
 1845W        W 2816   9.000   4.000   5.360
 1846W        W 2817   9.220   5.810   5.840
 1847W        W 2818  12.900   3.390   9.430
 1848W        W 2819   5.240   2.320   3.010
 1849W        W 2820  10.390   1.860  13.620
 1850W        W 2821   8.850  13.240  11.520
 1851W        W 2822   5.310   5.300  10.810
 1852W        W 2823  10.800   5.190  10.660
 1853W        W 2824  12.080   8.980   5.650
 1854W        W 2825  12.590  13.380   8.050
 1855W        W 2826   4.570   5.850   6.850
 1856W        W 2827  12.600   7.370   4.310
 1857W        W 2828  10.290   3.990  10.960
 1858W        W 2829   3.280   4.950  10.480
 1859W        W 2830   2.560   0.280   1.680
 1860W        W 2831   4.040   1.040   9.210
 1861W        W 2832  13.900   2.100  13.530
 1862W        W 2833  11.840   1.400   8.860
 1863W        W 2834   9.990  10.030   2.220
 1864W        W 2835   5.610   8.460   7.290
 1865W        W 2836   9.010   0.670  12.820
 1866W        W 2837   5.360  11.980   0.140
 1867W        W 2838  11.370   3.010   1.170
 1868W        W 2839   8.170   8.430   1.540
 1869W        W 2840   2.020   4.080  12.770
 1870W        W 2841   8.050   5.600   1.260
 1871W        W 2842   1.110   8.280   3.060
 1872W        W 2843   7.690   0.950   9.980
 1873W        W 2844   9.400  11.400  11.410
 1874W        W 2845   1.530   3.940   9.510
 1875W        W 2846   1.560   9.710  11.400
 1876W        W 2847   6.940   9.700   7.090
 1877W        W 2848   9.980   3.800  11.330
 1878W        W 2849  10.490  12.810   7.730
 1879W        W 2850   9.100   9.560  10.030
 1880W        W 2851   5.900  12.500   7.340
 1881W        W 2852  13.840   4.880   7.440
 1882W        W 2853   3.550   5.960  12.890
 1883W        W 2854   6.110   3.830   7.590
 1884W        W 2855   8.070   2.590   7.180
 1885W        W 2856   2.720   9.700   9.000
 1886W        W 2857   1.340  12.810   6.910
 1887W        W 2858   2.840  11.260   9.910
 1888W        W 2859   0.350   2.540   3.800
 1889W        W 2860  13.890   6.480   2.480
 1890W        W 2861   6.490   1.100   0.320
 1891W        W 2862  12.640   5.880  10.460
 1892W        W 2863   9.980   7.780   9.170
 1893W        W 2864  10.790  10.290   4.470
 1894W        W 2865   8.710   0.330   2.550
 1895W        W 2866  10.760   8.700   9.230
 1896W        W 2867   8.380   3.250  12.120
 1897W        W 2868  12.390  12.950   9.410
 1898W        W 2869   2.990   0.970   0.510
 1899W        W 2870   0.620   0.310  11.350
 1900W        W 2871  10.580   2.010   0.120
 1901W        W 2872  10.250   1.830   6.880
 1902W        W 2873  12.660   4.370   4.100
 1903W        W 2874  11.820  12.290   1.920
 1904W        W 2875   1.890   4.950   7.480
 1905W        W 2876   5.880   6.580   3.470
 1906W        W 2877   0.390   6.240  10.200
 1907W        W 2878  13.030  13.570   8.260
 1908W        W 2879   8.840   2.750   2.250
 1909W        W 2880   8.920   9.780   4.300
 1910W        W 2881   0.730  10.020   8.360
 1911W        W 2882   8.440   9.750   0.810
 1912W        W 2883  11.340   3.340   2.120
 1913W        W 2884  10.480   1.590  10.570
 1914W        W 2885   9.990   7.190   8.030
 1915W        W 2886  10.600   9.290   3.420
 1916W        W 2887   7.580   9.230   1.180
 1917W        W 2888   1.840   5.820   2.160
 1918W        W 2889   1.510  13.530   0.140
 1919W        W 2890   8.310  11.910   6.910
 1920W        W 2891   5.330   0.910  10.320
 1921W        W 2892   3.120   7.030   7.740
 1922W        W 2893   8.970   5.190   8.560
 1923W        W 2894   9.300   0.300   2.750
 1924W        W 2895   4.780  10.960   1.520
 1925W        W 2896   3.610  13.660   2.340
 1926W        W 2897   3.380   7.310   4.310
 1927W        W 2898   8.420   2.860   5.750
 1928W        W 2899   7.160  13.920  13.750
 1929W        W 2900  12.790  12.210  10.540
 1930W        W 2901  10.180   8.480   9.020
 1931W        W 2902   7.540  10.240   9.200
 1932W        W 2903   4.910   2.290  13.450
 1933W        W 2904   5.360  12.480  13.200
 1934W        W 2905   2.720   8.560   0.240
 1935W        W 2906  13.830  12.630   5.990
 1936W        W 2907   6.450   2.810   9.410
 1937W        W 2908   3.570  10.170   3.940
 1938W        W 2909   2.760   5.080   9.160
 1939W        W 2910   9.220   7.340  10.060
 1940W        W 2911   1.220   3.540   4.020
 1941W        W 2912   0.500   6.420   1.850
 1942W        W 2913   1.090  13.170   5.170
 1943W        W 2914   8.240   3.760   8.400
 1944W        W 2915  12.780   6.970   6.460
 1945W        W 2916  13.720   5.030   4.400
 1946W        W 2917  10.520   8.940   2.210
 1947W        W 2918   7.850   4.830   3.940
 1948W        W 2919   2.920   6.860   0.330
 1949W        W 2920   2.770   9.140   9.950
 1950W        W 2921   7.470  10.730   9.320
 1951W        W 2922   9.680   5.750   7.880
 1952W        W 2923  11.900   5.250   3.120
 1953W        W 2924   3.300   1.990   6.200
 1954W        W 2925   2.600  11.170   1.930
 1955W        W 2926   3.930   5.280   2.240
 1956W        W 2927   6.040   9.420   5.530
 1957W        W 2928  10.370  13.090   1.440
 1958W        W 2929   6.990   7.320   1.330
 1959W        W 2930   7.820   1.590   7.520
 1960W        W 2931  12.660   6.830   2.290
 1961W        W 2932  11.720   6.720   4.830
 1962W        W 2933   9.860   0.410   1.930
 1963W        W 2934  12.040  10.420  12.810
 1964W        W 2935   9.640   3.210  12.780
 1965W        W 2936  12.030   5.830  11.250
 1966W        W 2937  13.470   8.930  10.050
 1967W        W 2938  11.760   7.590   8.450
 1968W        W 2939   4.910   3.790   3.360
 1969W        W 2940   0.900   5.330   4.690
 1970W        W 2941  10.520   5.410  10.280
 1971W        W 2942   0.310   8.770   3.320
 1972W        W 2943   4.400  10.720   5.480
 1973W        W 2944  11.800   5.720   8.050
 1974W        W 2945   2.310   5.560   5.940
 1975W        W 2946   0.740   9.410  11.530
 1976W        W 2947  13.610  13.740   7.500
 1977W        W 2948   5.280   9.710   4.250
 1978W        W 2949   7.020   1.570   1.740
 1979W        W 2950   3.700   7.120   6.390
 1980W        W 2951  11.500   4.010  13.560
 1981W        W 2952   3.730   8.540  10.840
 1982W        W 2953   5.000   2.760   5.240
 1983W        W 2954   2.260  12.870   7.320
 1984W        W 2955   1.430   9.970  13.030
 1985W        W 2956  11.830   5.650   6.080
 1986W        W 2957   2.260   0.820   6.130
 1987W        W 2958   8.340  13.040   8.230
 1988W        W 2959   5.790   5.940   7.890
 1989W        W 2960   0.540   0.910   8.910
 1990W        W 2961  11.290   5.940  10.780
 1991W        W 2962   1.620   9.800   2.630
 1992W        W 2963   7.090   3.310  12.320
 1993W        W 2964   1.370   8.520   1.370
 1994W        W 2965   8.970  11.370   1.810
 1995W        W 2966   9.730   5.120   0.610
 1996W        W 2967   8.370   8.660   2.690
 1997W        W 2968   0.400   4.270   8.070
 1998W        W 2969   9.160   1.430   8.750
 1999W        W 2970   1.660  11.860  13.550
 2000W        W 2971   3.290   4.080  10.080
 2001W        W 2972   8.440   8.340   9.720
 2002W        W 2973   8.970  11.560  10.180
 2003W        W 2974   0.810   9.050   7.970
 2004W        W 2975  10.760  11.070   4.560
 2005W        W 2976  10.980   9.850  13.350
 2006W        W 2977  13.690   2.660   1.900
 2007W        W 2978   4.250   3.420   7.750
 2008W        W 2979   5.970  13.790   4.070
 2009W        W 2980  13.180   6.430   6.050
 2010W        W 2981   2.490   6.090   1.260
 2011W        W 2982   5.620  13.620   0.920
 2012W        W 2983   9.560   6.840  11.160
 2013W        W 2984  11.800   7.400   6.130
 2014W        W 2985  12.250  10.450   4.140
 2015W        W 2986   6.360   1.010   8.650
 2016W        W 2987   8.640  12.240   6.770
 2017W        W 2988   8.920   8.180   5.640
 2018W        W 2989   9.270   6.360   4.120
 2019W        W 2990   4.600   2.810   6.560
 2020W        W 2991  10.230   8.430   8.450
 2021W        W 2992   1.260   9.490   9.020
 2022W        W 2993  10.560   1.700   3.630
 2023W        W 2994  10.230  10.150   8.960
 2024W        W 2995   5.810   0.820   3.130
 2025W        W 2996   6.940  13.340   3.910
 2026W        W 2997   7.700  12.650   1.080
 2027W        W 2998  10.870   2.160   1.130
 2028W        W 2999  11.880   6.370   2.130
 2029W        W 3000   7.170   8.950   1.020
 2030W        W 3001  10.570   3.330   1.460
 2031W        W 3002   8.940   8.360   1.150
 2032W        W 3003   3.750   5.590   1.370
 2033W        W 3004   6.970   9.700   9.030
 2034W        W 3005  10.420   5.780   1.220
 2035W        W 3006   7.590   7.330   3.820
 2036W        W 3007  12.150   5.710  13.300
 2037W        W 3008  12.430   2.310  13.840
 2038W        W 3009   1.740   5.700   0.080
 2039W        W 3010  10.960   8.200  10.110
 2040W        W 3011  13.600   4.030   3.790
 2041W        W 3012   2.420   5.610   5.360
 2042W        W 3013   9.660   8.640   4.020
 2043W        W 3014   7.860  10.770   4.360
 2044W        W 3015   8.950   9.050  13.770
 2045W        W 3016   4.350   3.660   9.950
 2046W        W 3017  10.410  11.440  11.170
 2047W        W 3018  10.060   9.920   5.910
 2048W        W 3019   8.930   3.700   8.040
 2049W        W 3020   7.750  10.050  10.270
 2050W        W 3021  13.370   4.510   9.220
 2051W        W 3022   9.570   7.400  13.130
 2052W        W 3023   8.510   4.960   7.870
 2053W        W 3024  12.730   7.680   0.920
 2054W        W 3025   9.200   3.040  10.260
 2055W        W 3026   8.240   4.560   8.090
 2056W        W 3027   8.080  12.760   4.120
 2057W        W 3028  12.940   1.880  10.790
 2058W        W 3029  13.430   2.230  13.480
 2059W        W 3030  10.530  12.150   6.710
 2060W        W 3031   6.910   9.500   2.440
 2061W        W 3032  12.680   1.330   7.870
 2062W        W 3033   0.750   2.790   1.460
 2063W        W 3034   2.050   7.160   6.860
 2064W        W 3035  12.960   1.420  13.520
 2065W        W 3036   3.890   2.540  11.000
 2066W        W 3037   5.070   5.350   9.800
 2067W        W 3038   2.440   1.470  10.760
 2068W        W 3039   9.480  13.200  12.680
 2069W        W 3040   1.110   3.340   2.970
 2070W        W 3041  11.760   8.020   4.740
 2071W        W 3042   4.510   9.680   2.120
 2072W        W 3043  13.760   8.840   6.110
 2073W        W 3044   1.470   4.340   0.740
 2074W        W 3045  11.380   5.740  12.140
 2075W        W 3046   8.560  10.610   3.070
 2076W        W 3047   9.480  10.570   6.450
 2077W        W 3048   5.770  13.400   7.810
 2078W        W 3049   5.340  13.430   6.540
 2079W        W 3050   2.700   1.890  10.630
 2080W        W 3051   0.010   3.050   2.280
 2081W        W 3052   2.290   1.330   5.820
 2082W        W 3053   3.980   5.200   9.050
 2083W        W 3054  10.980   5.370   0.450
 2084W        W 3055   6.790   5.020   5.110
 2085W        W 3056  10.850  11.390   7.410
 2086W        W 3057   5.170  13.770   7.010
 2087W        W 3058   1.510   6.920   2.770
 2088W        W 3059  12.300   4.820   2.120
 2089W        W 3060   4.440  10.660   4.710
 2090W        W 3061   3.540   3.770   1.640
 2091W        W 3062   0.460   9.640   3.170
 2092W        W 3063  13.910   0.700   3.560
 2093W        W 3064  12.640   8.820   1.220
 2094W        W 3065   3.990  13.510   3.330
 2095W        W 3066   8.130  12.400   6.600
 2096W        W 3067   2.530   8.480   1.070
 2097W        W 3068  12.830   0.280   7.650
 2098W        W 3069   7.240   7.190  13.390
 2099W        W 3070  13.030   3.780   0.820
 2100W        W 3071   5.820   6.220   8.290
 2101W        W 3072  12.620   9.790   4.810
 2102W        W 3073  10.510   8.480   0.260
 2103W        W 3074  12.470   8.820  13.380
 2104W        W 3075   8.710  10.270   6.760
 2105W        W 3076   0.210   9.770   3.780
 2106W        W 3077   7.690   7.240  13.610
 2107W        W 3078   8.540   9.510  13.460
 2108W        W 3079   2.680   1.440  11.860
 2109W        W 3080  13.820   4.380   5.880
 2110W        W 3081   4.880   7.740   7.690
 2111W        W 3082   4.010   4.750  10.300
 2112W        W 3083  10.070   2.280   8.710
 2113W        W 3084   6.030   2.540  12.570
 2114W        W 3085   1.760   3.560   6.510
 2115W        W 3086  10.060   0.390   9.620
 2116W        W 3087   3.900   6.570   9.330
 2117W        W 3088  11.340   4.420  11.100
 2118W        W 3089   0.700   3.750   2.270
 2119W        W 3090   7.550  10.280  12.900
 2120W        W 3091   2.710  13.880   1.300
 2121W        W 3092   2.460  11.320   4.480
 2122W        W 3093   0.240   0.820  13.440
 2123W        W 3094   5.000  13.230   0.580
 2124W        W 3095  11.550  13.550   1.970
 2125W        W 3096   4.790  12.530  11.320
 2126W        W 3097   4.640   7.420   6.870
 2127W        W 3098   3.140   3.050   0.920
 2128W        W 3099  10.790  10.590  12.770
 2129W        W 3100  12.200   9.620   2.600
 2130W        W 3101   0.880  12.160  12.690
 2131W        W 3102  10.810  11.130   8.290
 2132W        W 3103   1.670  12.340   1.720
 2133W        W 3104  12.310  12.720   0.880
 2134W        W 3105   0.920   6.570   5.450
 2135W        W 3106   9.760  10.300   4.260
 2136W        W 3107   9.180   6.190   6.180
 2137W        W 3108  12.050   8.190   7.760
 2138W        W 3109   7.140   1.700   3.680
 2139W        W 3110  12.860  11.480   4.800
 2140W        W 3111   4.550  13.530   5.150
 2141W        W 3112   3.880   1.080   8.570
 2142W        W 3113   3.170  10.290   2.000
 2143W        W 3114  13.540   2.490  12.720
 2144W        W 3115  11.210   9.630  13.790
 2145W        W 3116   1.250  13.790  10.540
 2146W        W 3117   7.840  13.730   9.280
 2147W        W 3118   9.200   3.590   4.560
 2148W        W 3119   4.070   2.890  12.840
 2149W        W 3120  12.850  10.130  10.790
 2150W        W 3121   1.360   5.230   0.800
 2151W        W 3122   5.470   3.350   7.780
 2152W        W 3123   2.750   6.260   7.970
 2153W        W 3124   7.790   3.730   5.690
 2154W        W 3125   5.170   1.120  13.050
 2155W        W 3126   5.980  13.810  10.940
 2156W        W 3127   7.640   9.170   5.990
 2157W        W 3128   2.170   4.020   3.330
 2158W        W 3129   8.000   2.180  10.360
 2159W        W 3130   2.830  13.710  13.780
 2160W        W 3131  13.330   9.300   9.690
 2161W        W 3132  12.600   3.020   7.260
 2162W        W 3133   5.630   5.320   2.040
 2163W        W 3134  12.120   0.060   4.910
 2164W        W 3135   8.650   6.460  13.620
 2165W        W 3136   9.720   3.210   2.730
 2166W        W 3137   8.330  13.700  12.850
 2167W        W 3138  10.890   3.090  10.320
 2168W        W 3139   2.830   4.630   7.840
 2169W        W 3140  13.120  10.110  11.340
 2170W        W 3141   0.300   1.940   7.430
 2171W        W 3142   8.960  11.300   5.530
 2172W        W 3143   3.180   0.250  13.900
 2173W        W 3144   2.820   5.470   5.620
 2174W        W 3145  12.070   4.600   9.720
 2175W        W 3146   0.220   0.160   7.900
 2176W        W 3147   8.380   2.730   0.180
 2177W        W 3148   0.230   6.120  11.930
 2178W        W 3149  11.760   6.070  12.090
 2179W        W 3150  13.540   4.090   9.380
 2180W        W 3151   3.960   4.320   9.130
 2181W        W 3152   5.270   1.040   9.180
 2182W        W 3153   5.620  12.860   8.600
 2183W        W 3154  12.690  12.480  10.120
 2184W        W 3155  12.160  13.700  10.970
 2185W        W 3156   6.790   0.150  10.750
 2186W        W 3157  12.220  12.070  10.860
 2187W        W 3158   4.010   1.920  13.710
 2188W        W 3159  10.830  10.610   4.070
 2189W        W 3160   8.380   3.250   3.800
 2190W        W 3161   6.260  10.470   3.700
 2191W        W 3162   6.160  13.810  13.910
 2192W        W 3163  13.400   3.240  13.100
 2193W        W 3164  11.250  10.240   4.000
 2194W        W 3165   7.480   6.610   7.510
 2195W        W 3166  12.140   1.130   1.070
 2196W        W 3167   6.230   2.470   7.570
 2197W        W 3168   4.340  12.280   8.950
 2198W        W 3169   6.870   5.840   5.850
 2199W        W 3170   0.900  10.200   5.580
 2200W        W 3171  13.910  10.610   6.370
 2201W        W 3172  11.050   1.720  13.840
 2202W        W 3173   8.180   9.920   1.200
 2203W        W 3174   4.310  12.140  11.940
 2204W        W 3175   3.050   1.000   1.510
 2205W        W 3176  13.510  10.990   5.340
 2206W        W 3177   7.010   3.930   8.550
 2207W        W 3178   1.630  12.250   0.000
 2208W        W 3179   9.080   4.160  11.580
 2209W        W 3180   6.480   5.930   8.860
 2210W        W 3181  12.050  10.040   1.550
 2211W        W 3182   1.490   8.710   8.370
 2212W        W 3183   7.760   0.710   2.150
 2213W        W 3184   3.130  13.170   8.440
 2214W        W 3185   1.870   6.070   8.140
 2215W        W 3186  10.870   5.630  13.870
 2216W        W 3187   0.190   7.700   6.730
 2217W        W 3188   9.670  10.920  10.520
 2218W        W 3189   7.020   8.030   8.340
 2219W        W 3190   8.920   4.230   8.860
 2220W        W 3191   0.960   9.010   2.050
 2221W        W 3192   2.090   7.590   1.140
 2222W        W 3193   0.620  11.560   6.400
 2223W        W 3194  11.520   8.190  11.570
 2224W        W 3195  12.690   5.240   6.320
 2225W        W 3196  13.290  10.370   2.480
 2226W        W 3197   0.950   8.680   1.700
 2227W        W 3198   7.330   4.040  13.590
 2228W        W 3199   1.490  12.380   6.210
 2229W        W 3200   0.250   1.720  10.930
 2230W        W 3201  12.650   3.380   0.860
 2231W        W 3202   4.390   5.980  10.280
 2232W        W 3203   4.980   7.260   6.540
 2233W        W 3204   3.170  13.020   4.290
 2234W        W 3205   3.590   6.170   2.540
 2235W        W 3206  13.570   3.130   5.420
 2236W        W 3207   2.610   0.440   6.220
 2237W        W 3208   5.290   3.340   6.290
 2238W        W 3209  13.210   4.200   2.890
 2239W        W 3210  12.740   4.150   1.880
 2240W        W 3211   3.950   4.930  12.970
 2241W        W 3212   0.090  13.540   0.030
 2242W        W 3213   7.440   5.740   7.680
 2243W        W 3214   5.280   0.460   0.740
 2244W        W 3215   8.520   7.980   3.320
 2245W        W 3216   2.430  13.450   1.040
 2246W        W 3217   7.750   4.960   7.360
 2247W        W 3218  11.070   6.810  10.120
 2248W        W 3219   8.000   9.780   7.000
 2249W        W 3220   2.740   8.790   0.670
 2250W        W 3221  12.840   4.040   8.830
 2251W        W 3222   4.180   9.910   7.930
 2252W        W 3223   9.750   4.650  10.510
 2253W        W 3224   2.940   7.340  12.080
 2254W        W 3225   1.490   9.180  11.470
 2255W        W 3226   1.170  11.530   3.730
 2256W        W 3227  12.250  10.480   0.590
 2257W        W 3228   2.530   3.890   1.760
 2258W        W 3229   8.020   1.710   0.480
 2259W        W 3230   7.400   7.040  12.880
 2260W        W 3231   4.440   0.310   7.710
 2261W        W 3232  13.130   2.220  12.800
 2262W        W 3233   3.550  13.240  11.120
 2263W        W 3234  13.880   2.990   1.520
 2264W        W 3235   2.710  13.730   9.100
 2265W        W 3236   9.660   1.680   7.720
 2266W        W 3237   6.040   0.610   2.270
 2267W        W 3238   9.060  11.080  10.360
 2268W        W 3239   9.620   8.090  11.030
 2269W        W 3240   5.250  12.420   9.410
 2270W        W 3241  12.820  12.480   6.030
 2271W        W 3242  11.290   0.780  13.570
 2272W        W 3243  12.750   7.540   1.700
 2273W        W 3244  12.400   9.190   6.420
 2274W        W 3245   2.870   8.160  12.080
 2275W        W 3246   5.220   6.560   1.110
 2276W        W 3247   9.950   5.720   9.760
 2277W        W 3248   3.600   3.780   6.490
 2278W        W 3249   4.810   2.570  11.930
 2279W        W 3250  11.750   9.600   9.960
 2280W        W 3251   1.220   3.290   2.110
 2281W        W 3252   3.740  11.170   2.010
 2282W        W 3253   4.810   6.550   5.280
 2283W        W 3254  11.360   1.230   5.200
 2284W        W 3255  10.280  11.540   9.600
 2285W        W 3256   5.970  11.430   0.900
 2286W        W 3257  12.990   5.010   6.650
 2287W        W 3258  13.780   7.750   7.240
 2288W        W 3259  13.900   8.570  10.010
 2289W        W 3260   8.300   6.150   1.030
 2290W        W 3261  12.100   3.060   5.090
 2291W        W 3262  12.860   0.430   9.090
 2292W        W 3263   7.900   3.980   5.130
 2293W        W 3264   1.200   0.790  11.290
 2294W        W 3265   9.520   8.360   3.140
 2295W        W 3266  10.320   4.750   8.750
 2296W        W 3267   8.020   5.740   4.350
 2297W        W 3268   5.190   9.170   5.550
 2298W        W 3269   8.340  13.900   8.040
 2299W        W 3270   5.560   9.290  13.340
 2300W        W 3271  13.810  13.650   0.990
 2301W        W 3272  12.070   6.350   9.140
 2302W        W 3273  13.490   1.600   6.420
 2303W        W 3274   0.700   5.390   6.880
 2304W        W 3275   2.950   2.660   0.590
 2305W        W 3276  13.450  10.770   6.210
 2306W        W 3277   5.250  10.160   7.560
 2307W        W 3278   0.960   1.620  13.570
 2308W        W 3279  10.160   2.850   1.450
 2309W        W 3280   5.380   3.810   4.930
 2310W        W 3281   3.790  13.230   0.190
 2311W        W 3282   3.150   2.190  11.630
 2312W        W 3283   3.540   4.700   9.170
 2313W        W 3284   3.460   5.570  12.180
 2314W        W 3285  13.210   0.120   8.070
 2315W        W 3286   7.300   9.980   3.070
 2316W        W 3287  11.530   3.520   3.870
 2317W        W 3288   2.540   0.200   8.360
 2318W        W 3289   5.340   3.330   6.790
 2319W        W 3290   5.130  12.540  12.690
 2320W        W 3291  13.860  13.430   8.750
 2321W        W 3292   0.480   2.460  11.510
 2322W        W 3293   5.540   9.470   5.420
 2323W        W 3294   2.460   0.420   1.210
 2324W        W 3295   4.220   7.750   7.680
 2325W        W 3296  12.330   7.760  10.220
 2326W        W 3297   5.320   7.520   3.410
 2327W        W 3298   5.440  12.680   7.580
 2328W        W 3299  10.390   2.590   9.680
 2329W        W 3300  13.290   7.470   8.580
 2330W        W 3301  13.210  10.940   6.780
 2331W        W 3302   4.020  12.750   9.620
 2332W        W 3303   2.910   7.090   2.410
 2333W        W 3304   7.300   4.630   3.600
 2334W        W 3305   5.900   6.200   7.460
 2335W        W 3306   5.880   2.740  13.340
 2336W        W 3307  12.550  12.740   8.490
 2337W        W 3308   7.440   5.240  13.860
 2338W        W 3309  10.140   9.000   6.190
 2339W        W 3310  11.920   2.180   7.460
 2340W        W 3311   0.740   6.200  12.860
 2341W        W 3312   3.920  11.570  12.690
 2342W        W 3313   0.270   3.830  13.190
 2343W        W 3314  11.900   3.900  10.710
 2344W        W 3315  10.170   4.460   7.140
 2345W        W 3316  10.370  11.520  13.070
 2346W        W 3317   5.680   7.280   2.160
 2347W        W 3318   7.230   8.060   2.640
 2348W        W 3319   9.920   2.070  10.890
 2349W        W 3320   3.260   4.520  13.130
 2350W        W 3321   8.500   0.420   9.010
 2351W        W 3322   2.100   2.830   5.760
 2352W        W 3323   9.570   0.410  10.810
 2353W        W 3324   6.310   6.240   0.140
 2354W        W 3325   6.710   0.130  13.000
 2355W        W 3326   6.880   7.420   2.360
 2356W        W 3327  11.640  10.240   1.740
 2357W        W 3328   6.220   4.150   8.920
 2358W        W 3329   8.060  11.370   2.730
 2359W        W 3330  11.460   7.010  12.910
 2360W        W 3331   0.520  10.830   3.190
 2361W        W 3332   4.510   4.460   8.510
 2362W        W 3333   6.980  11.310   7.200
 2363W        W 3334  12.430   8.180   5.110
 2364W        W 3335   8.750   1.410   4.260
 2365W        W 3336   6.490  10.870   7.940
 2366W        W 3337   6.710   3.780   6.380
 2367W        W 3338   8.870   4.890   4.880
 2368W        W 3339  10.250   0.410   8.990
 2369W        W 3340   9.850   8.660   1.140
 2370W        W 3341   8.430   0.380  11.950
 2371W        W 3342   7.780   6.030  13.890
 2372W        W 3343   0.730   1.850   0.690
 2373W        W 3344   3.370  10.110   7.150
 2374W        W 3345  13.690   0.530   6.780
 2375W        W 3346   7.770  10.000   1.720
 2376W        W 3347   0.110   4.660   6.980
 2377W        W 3348   1.080   9.940   6.560
 2378W        W 3349  11.650   0.600   7.270
 2379W        W 3350   0.100   7.090  12.810
 2380W        W 3351   5.860   6.240   5.440
 2381W        W 3352   3.870   0.660   6.330
 2382W        W 3353   9.120   8.420   4.680
 2383W        W 3354   0.960  10.690   0.900
 2384W        W 3355  12.110   6.650   3.110
 2385W        W 3356  13.860   7.520  12.940
 2386W        W 3357   9.040  11.560  13.720
 2387W        W 3358   4.750  10.150   6.860
 2388W        W 3359   2.520   5.270   9.630
 2389W        W 3360  13.260  12.030   1.350
 2390W        W 3361   9.630  12.890   8.230
 2391W        W 3362  13.780   0.250   3.760
 2392W        W 3363   3.570  10.410   2.850
 2393W        W 3364  13.100   3.080   6.750
 2394W        W 3365  13.890   2.190   3.810
 2395W        W 3366  12.830   9.520  13.460
 2396W        W 3367   7.140  11.430   5.370
 2397W        W 3368   5.260   0.360   1.900
 2398W        W 3369   2.190  11.530   9.080
 2399W        W 3370   4.080   9.860   1.990
 2400W        W 3371  10.690  11.090  12.820
 2401W        W 3372   1.840  13.020  10.050
 2402W        W 3373   5.450   7.440  11.120
 2403W        W 3374   0.340  13.230   3.650
 2404W        W 3375   3.650   9.320  11.270
 2405W        W 3376   9.270   9.360  12.300
 2406W        W 3377  12.080   8.040  13.120
 2407W        W 3378   8.490   4.250  10.220
 2408W        W 3379  11.750   5.890   0.630
 2409W        W 3380   2.170   4.640   1.660
 2410W        W 3381   8.910   6.940  11.300
 2411W        W 3382   7.290   1.770  11.620
 2412W        W 3383   4.020   7.670   3.460
 2413W        W 3384   2.900   8.740   5.960
 2414W        W 3385   8.390   6.220   4.160
 2415W        W 3386   1.220   1.170   8.050
 2416W        W 3387   1.550   6.220  13.690
 2417W        W 3388   3.600   0.970   4.710
 2418W        W 3389   9.370  11.130   6.470
 2419W        W 3390  10.480   0.700  10.300
 2420W        W 3391   9.070   0.950   8.940
 2421W        W 3392  10.710   4.520   5.700
 2422W        W 3393   8.430  12.530   8.100
 2423W        W 3394  13.050   8.390  13.490
 2424W        W 3395   9.470   5.070   7.860
 2425W        W 3396   2.500   8.730   6.950
 2426W        W 3397   2.700   5.870   0.470
 2427W        W 3398   5.430   1.780  10.760
 2428W        W 3399   7.410   8.340   8.770
 2429W        W 3400   7.570   0.790   3.120
 2430W        W 3401   9.320   1.150   0.440
 2431W        W 3402   4.900   2.420   7.520
 2432W        W 3403   9.810  13.680   3.860
 2433W        W 3404   0.280   0.630  11.670
 2434W        W 3405   1.650   7.710   3.440
 2435W        W 3406   6.090   1.840   3.580
 2436W        W 3407   1.250   5.080   1.280
 2437W        W 3408   3.040   5.150  10.880
 2438W        W 3409   9.300   0.570   9.300
 2439W        W 3410   7.830   9.090   8.560
 2440W        W 3411  11.160   0.380   9.010
 2441W        W 3412   9.700   9.070   2.750
 2442W        W 3413   7.720   8.440  13.680
 2443W        W 3414  10.000   1.030   3.940
 2444W        W 3415  13.690   5.530   8.160
 2445W        W 3416   6.190   7.150   1.940
 2446W        W 3417   5.260   1.560   7.250
 2447W        W 3418  11.900   6.330   5.870
 2448W        W 3419   4.870   6.150  10.140
 2449W        W 3420   2.950  11.300   8.860
 2450W        W 3421   4.100   8.500  11.310
 2451W        W 3422   4.770   5.570   2.460
 2452W        W 3423   3.530   3.440   5.430
 2453W        W 3424   0.300  10.180   1.480
 2454W        W 3425   7.600   6.080  12.460
 2455W        W 3426   6.450  13.520   3.720
 2456W        W 3427   3.090   2.850  13.780
 2457W        W 3428   2.070  11.210   2.180
 2458W        W 3429  10.290  10.900   5.720
 2459W        W 3430  12.910   2.250  13.710
 2460W        W 3431  12.190   8.790   8.640
 2461W        W 3432  13.250  12.930   9.110
 2462W        W 3433   0.830   5.650   6.340
 2463W        W 3434   4.550  10.150   8.290
 2464W        W 3435  10.360  12.810   5.500
 2465W        W 3436   3.690   9.330   1.070
 2466W        W 3437   2.270   8.090  13.500
 2467W        W 3438   8.020  12.720   2.040
 2468W        W 3439   8.520   2.570  10.520
 2469W        W 3440  12.990   9.060   3.700
 2470W        W 3441  12.260   6.690   8.030
 2471W        W 3442   4.690  13.040   8.360
 2472W        W 3443  10.480   9.750  12.690
 2473W        W 3444   9.040   8.210   3.260
 2474W        W 3445  12.900  11.210   4.010
 2475W        W 3446   8.740  10.230  10.410
 2476W        W 3447  10.460   7.930   5.110
 2477W        W 3448   0.440  11.410   4.240
 2478W        W 3449   0.180   1.710   1.760
 2479W        W 3450   7.210  10.530   4.070
 2480W        W 3451   4.950   2.100   8.330
 2481W        W 3452   1.470   6.190  12.210
 2482W        W 3453   2.040   2.220  11.230
 2483W        W 3454  12.930   3.550  13.240
 2484W        W 3455   0.100   7.780   7.690
 2485W        W 3456   6.610   1.130   7.280
 2486W        W 3457   0.670   5.500   9.900
 2487W        W 3458   3.710   4.980   0.570
 2488W        W 3459   9.310  10.790   0.500
 2489W        W 3460   8.300   7.520   0.410
 2490W        W 3461   0.040  11.270  10.250
 2491W        W 3462   2.570  11.770   8.330
 2492W        W 3463   2.950  10.750   2.010
 2493W        W 3464  10.410   1.620  12.030
 2494W        W 3465   5.600   3.720   3.790
 2495W        W 3466   2.240   3.650  12.550
 2496W        W 3467   5.780   9.160   0.420
 2497W        W 3468  12.700   3.150   6.300
 2498W        W 3469   1.620   7.880   8.550
 2499W        W 3470   5.780   3.060   5.420
 2500W        W 3471   6.000   9.170  13.700
 2501W        W 3472   3.920   6.140   2.120
 2502W        W 3473   1.770  12.700   1.350
 2503W        W 3474  13.210   7.560  13.780
 2504W        W 3475   5.030   6.520  12.630
 2505W        W 3476   8.400  13.630   2.830
 2506W        W 3477   9.830   4.880   8.570
 2507W        W 3478   8.280   7.180   4.510
 2508W        W 3479   0.590   9.460  10.250
 2509W        W 3480   3.220   2.920   8.260
 2510W        W 3481  10.230   1.590   7.770
 2511W        W 3482  12.420   8.570   9.580
 2512W        W 3483  12.220   3.500  13.770
 2513W        W 3484   7.700   4.800  11.210
 2514W        W 3485   2.220   0.450   4.830
 2515W        W 3486   9.030   1.060   5.440
 2516W        W 3487  10.970   2.330  13.100
 2517W        W 3488  13.530  11.200   2.700
 2518W        W 3489  12.220   7.400   5.210
 2519W        W 3490  12.190   3.990   4.780
 2520W        W 3491   6.970   0.440  12.090
 2521W        W 3492   2.620   8.590   1.550
 2522W        W 3493   4.320   1.550  13.780
 2523W        W 3494   8.290   4.820  13.560
 2524W        W 3495   1.910  11.110  12.570
 2525W        W 3496  10.790   6.930   4.490
 2526W        W 3497  12.360   9.760  11.370
 2527W        W 3498  11.890   3.220  10.670
 2528W        W 3499   8.490  13.700   6.070
 2529W        W 3500  11.320   8.240   8.050
 2530W        W 3501   8.940  13.590   0.130
 2531W        W 3502   4.830   0.480   4.020
 2532W        W 3503   5.990  12.700   4.640
 2533W        W 3504  12.200   0.640   9.480
 2534W        W 3505   1.180  13.430   6.280
 2535W        W 3506  13.370  12.280  10.600
 2536W        W 3507  12.170   3.900   9.200
 2537W        W 3508   5.650  12.880   3.100
 2538W        W 3509   9.940   6.000  13.190
 2539W        W 3510   8.530  13.760   4.550
 2540W        W 3511   9.310  12.620   3.490
 2541W        W 3512   8.530   1.070  13.750
 2542W        W 3513  13.630   5.110   7.820
 2543W        W 3514  13.400  10.030  11.850
 2544W        W 3515  12.940   8.760   5.280
 2545W        W 3516  12.960   1.020   5.820
 2546W        W 3517  12.640   7.470   9.920
 2547W        W 3518  11.750   3.700  12.290
 2548W        W 3519   2.780   7.850   0.110
 2549W        W 3520  12.380   7.840   7.620
 2550W        W 3521   2.290   7.280  12.320
 2551W        W 3522   1.360   8.910   7.870
 2552W        W 3523   5.650   1.600   3.390
 2553W        W 3524   2.060   8.870   7.130
 2554W        W 3525   7.420   1.700   4.320
 2555W        W 3526   4.390  12.730   1.800
 2556W        W 3527   9.410  11.650   1.770
 2557W        W 3528   5.630  13.650  13.850
 2558W        W 3529   3.790   8.510   3.870
 2559W        W 3530   6.230   1.350   9.190
 2560W        W 3531   9.420   0.760  13.770
 2561W        W 3532   2.350  11.070   0.260
 2562W        W 3533   5.450  13.590   5.000
 2563W        W 3534   1.630   4.310  12.520
 2564W        W 3535   6.760   9.420   2.940
 2565W        W 3536  11.420   8.990  12.230
 2566W        W 3537   9.680   4.010   0.620
 2567W        W 3538   2.500  11.430   8.680
 2568W        W 3539   3.020   3.290   5.660
 2569W        W 3540   7.310  11.340   1.290
 2570W        W 3541   3.980  11.470   4.920
 2571W        W 3542  10.900   2.760  11.500
 2572W        W 3543   5.090   5.610   7.710
 2573W        W 3544   9.350   2.790   1.080
 2574W        W 3545   1.100   1.700   5.070
 2575W        W 3546   6.610   4.410  11.820
 2576W        W 3547   1.080   6.240   9.860
 2577W        W 3548   5.110  11.950   0.830
 2578W        W 3549   7.540   3.390   7.870
 2579W        W 3550   3.730   0.820   7.950
 2580W        W 3551   8.730   9.830   7.620
 2581W        W 3552   9.790   6.330   7.500
 2582W        W 3553   6.290   6.360   5.770
 2583W        W 3554   8.800  13.230   2.870
 2584W        W 3555  13.250   1.440   8.750
 2585W        W 3556   1.940  11.920  12.280
 2586W        W 3557   9.740   4.990   4.070
 2587W        W 3558   9.540  13.690   9.540
 2588W        W 3559   4.880   4.180   2.880
 2589W        W 3560   1.090  13.810   7.090
 2590W        W 3561   1.610   3.060   1.320
 2591W        W 3562   6.800   6.150   7.200
 2592W        W 3563   3.530   7.780   2.570
 2593W        W 3564   5.360  11.990   9.160
 2594W        W 3565   5.250   0.580   7.310
 2595W        W 3566   5.970   8.710   7.040
 2596W        W 3567   8.830   3.940   9.390
 2597W        W 3568  12.360   7.500   1.280
 2598W        W 3569   8.130   5.790   5.790
 2599W        W 3570   6.020   3.860   4.610
 2600W        W 3571   5.560  11.860  11.440
 2601W        W 3572  13.630   1.290  10.210
 2602W        W 3573  13.670   0.740   3.160
 2603W        W 3574   7.030   2.230   7.690
 2604W        W 3575   2.750   0.850   6.510
 2605W        W 3576   0.500   0.910  10.810
 2606W        W 3577   7.460   2.050   8.180
 2607W        W 3578  10.370   4.460   4.340
 2608W        W 3579  10.240  11.690   1.170
 2609W        W 3580  11.640  13.770  12.120
 2610W        W 3581   8.080   8.700   7.750
 2611W        W 3582   0.050  12.970  11.680
 2612W        W 3583   8.220  12.390  12.490
 2613W        W 3584   1.370   5.950   8.160
 2614W        W 3585   5.640   5.850   1.960
 2615W        W 3586   3.090   6.720   9.150
 2616W        W 3587   4.700   8.660  13.080
 2617W        W 3588  10.290   0.790   3.590
 2618W        W 3589   4.490   4.020   4.710
 2619W        W 3590  11.460   0.780   0.690
 2620W        W 3591   6.410   9.080   8.700
 2621W        W 3592   8.950   1.010  12.360
 2622W        W 3593   7.160  13.090   1.510
 2623W        W 3594   7.320  12.610   7.430
 2624W        W 3595   5.080   5.420   0.070
 2625W        W 3596   2.000   1.460   3.370
 2626W        W 3597  10.260   0.950   3.120
 2627W        W 3598   6.920   0.080   9.460
 2628W        W 3599   3.720   3.270   7.760
 2629W        W 3600   4.330   6.860   7.550
 2630W        W 3601   4.030   2.690   7.990
 2631W        W 3602   3.750   2.020   7.530
 2632W        W 3603   2.840   4.290   6.230
 2633W        W 3604   3.340   7.530  10.900
 2634W        W 3605   5.700   6.410   1.840
 2635W        W 3606   6.600   0.650  12.820
 2636W        W 3607   9.930   7.210  13.540
 2637W        W 3608  10.170  11.310  13.570
 2638W        W 3609   7.260  10.410   4.970
 2639W        W 3610   3.150   3.830   5.400
 2640W        W 3611   7.510  13.090   0.320
 2641W        W 3612   9.020  10.420  13.190
 2642W        W 3613   0.370   6.660   6.910
 2643W        W 3614  12.460   3.120   5.870
 2644W        W 3615   4.610  12.760   9.080
 2645W        W 3616   3.150   3.770  11.810
 2646W        W 3617   1.800   8.240   3.440
 2647W        W 3618   8.020   9.640   8.000
 2648W        W 3619   1.780  11.830  10.530
 2649W        W 3620   7.440  13.380  10.900
 2650W        W 3621   1.070   1.800   9.590
 2651W        W 3622   8.760   1.990   4.210
 2652W        W 3623  11.460   9.940   5.470
 2653W        W 3624  10.450   7.550   6.680
 2654W        W 3625   7.510   0.980  12.670
 2655W        W 3626   7.520   4.620   8.780
 2656W        W 3627   2.780   4.300   0.890
 2657W        W 3628   8.530   4.750   6.300
 2658W        W 3629  13.700   9.060   1.080
 2659W        W 3630   2.200   7.970   4.330
 2660W        W 3631   1.490  13.560   4.100
 2661W        W 3632   3.000   4.390   6.760
 2662W        W 3633   7.820  10.880   7.400
 2663W        W 3634   1.180  12.630   5.920
 2664W        W 3635  11.810   1.390  13.480
 2665W        W 3636  13.480   8.710   8.060
 2666W        W 3637   3.170  13.590   7.570
 2667W        W 3638  11.530   5.930   4.000
 2668W        W 3639  10.580   7.010   6.650
 2669W        W 3640  10.620   4.460   5.140
 2670W        W 3641  11.000   1.560   1.250
 2671W        W 3642   7.870   2.940   6.470
 2672W        W 3643   1.500  13.220   9.570
 2673W        W 3644   6.100   9.510   0.250
 2674W        W 3645   5.700   0.130   7.550
 2675W        W 3646   8.800   1.320   0.270
 2676W        W 3647  11.340   5.490   0.110
 2677W        W 3648   7.680  10.370   2.210
 2678W        W 3649   3.100  10.850   1.500
 2679W        W 3650  13.750   8.550  11.850
 2680W        W 3651   5.740   4.120   8.820
 2681W        W 3652   5.830  10.950   8.620
 2682W        W 3653   0.350   7.160   0.840
 2683W        W 3654  12.880  10.030   3.660
 2684W        W 3655   6.290   7.820   3.040
 2685W        W 3656   9.160   4.680  11.420
 2686W        W 3657   4.730   8.990   5.520
 2687W        W 3658  11.140   4.710   9.130
 2688W        W 3659   6.680  12.330   9.490
 2689W        W 3660   4.790  11.390  11.620
 2690W        W 3661   7.520   6.110  13.490
 2691W        W 3662  10.410  11.360   8.670
 2692W        W 3663   9.460   6.020   9.760
 2693W        W 3664  12.400  12.750  11.600
 2694W        W 3665  10.960  13.640  13.340
 2695W        W 3666   8.230   3.240   6.720
 2696W        W 3667   4.300   9.260   1.950
 2697W        W 3668  13.600   1.110   2.860
 2698W        W 3669   8.010   3.650   6.900
 2699W        W 3670   2.010   7.770   0.080
 2700W        W 3671   2.400  10.700   0.710
 2701W        W 3672  12.360   0.170   7.460
 2702W        W 3673  12.640   2.020   0.240
 2703W        W 3674   5.700   0.160   0.680
 2704W        W 3675   7.530   9.550   4.470
 2705W        W 3676   6.650  13.090  13.320
 2706W        W 3677  11.230  11.570   5.260
 2707W        W 3678   6.290   5.200   7.060
 2708W        W 3679  12.380   4.620  11.910
 2709W        W 3680   2.390   2.330   9.770
 2710W        W 3681  10.470   1.580   7.280
 2711W        W 3682  13.060   8.080   4.090
 2712W        W 3683  11.110   4.860   7.780
 2713W        W 3684   1.970  12.900   2.980
 2714W        W 3685   7.420   1.200   3.490
 2715W        W 3686   1.880   4.390   8.780
 2716W        W 3687   1.970   1.520   1.920
 2717W        W 3688  13.360  11.540   7.620
 2718W        W 3689   8.760  12.390  11.740
 2719W        W 3690   3.390  12.270   0.910
 2720W        W 3691   1.210   5.740   0.660
 2721W        W 3692   4.150   3.190   5.000
 2722W        W 3693  11.350   0.060   1.720
 2723W        W 3694   3.600   5.580  10.330
 2724W        W 3695  11.670  10.130   1.210
 2725W        W 3696   2.520   4.950   3.500
 2726W        W 3697   2.300   9.270  11.130
 2727W        W 3698   1.140   1.560   3.410
 2728W        W 3699   4.800   4.670   4.400
 2729W        W 3700   5.390   6.910   1.790
 2730W        W 3701   4.990  13.890  11.650
 2731W        W 3702   2.940   8.740   7.980
 2732W        W 3703   9.230   6.560   3.680
 2733W        W 3704   5.470   3.090   1.030
 2734W        W 3705  10.070   4.510   2.260
 2735W        W 3706  12.860   7.430   7.680
 2736W        W 3707   3.910  13.860  12.650
 2737W        W 3708   3.810   1.660  13.300
 2738W        W 3709   0.290   0.690   7.800
 2739W        W 3710   8.240   5.000   5.990
 2740W        W 3711   2.730   1.020   7.350
 2741W        W 3712   8.240   3.630  11.870
 2742W        W 3713   4.410   7.270  12.320
 2743W        W 3714   4.540  11.310   1.910
 2744W        W 3715   1.000   4.950   0.930
 2745W        W 3716   4.770   0.170  10.740
 2746W        W 3717   4.120   9.360  12.310
 2747W        W 3718   7.710   1.200   5.350
 2748W        W 3719   1.940   3.560   3.440
 2749W        W 3720   2.070   5.610   8.100
 2750W        W 3721   8.050  12.900   5.920
 2751W        W 3722   1.340   8.250  13.470
 2752W        W 3723   9.480   4.050   0.140
 2753W        W 3724   2.690  13.640   7.430
 2754W        W 3725  13.010   3.290   0.500
 2755W        W 3726   6.610   0.480   3.590
 2756W        W 3727   3.420   9.110  12.710
 2757W        W 3728  10.910   3.820  12.430
 2758W        W 3729   1.070   0.200   9.370
 2759W        W 3730   2.160  11.210   7.310
 2760W        W 3731   7.680  13.120  13.430
 2761W        W 3732  10.790   9.540   7.810
 2762W        W 3733  12.180   5.090  12.080
 2763W        W 3734   3.180  10.730  10.900
 2764W        W 3735   1.160  10.900   2.610
 2765W        W 3736  12.690   4.640   5.190
 2766W        W 3737   2.030   3.210  11.100
 2767W        W 3738  13.540   3.370  11.680
 2768W        W 3739   1.010   3.510  13.600
 2769W        W 3740   1.750  13.900  10.350
 2770W        W 3741   8.070   9.580   2.930
 2771W        W 3742  10.960   5.970  12.150
 2772W        W 3743   0.090  10.740   7.810
 2773W        W 3744   4.060   4.080   3.890
 2774W        W 3745   8.430   2.740   7.630
 2775W        W 3746   2.220   1.290   1.540
 2776W        W 3747  10.970   5.310   0.960
 2777W        W 3748  11.800   7.110   5.160
 2778W        W 3749   3.080   8.240  12.570
 2779W        W 3750  13.250   5.000  12.210
 2780W        W 3751   3.110   9.990   6.190
 2781W        W 3752  10.590   6.030   0.010
 2782W        W 3753   3.430   2.770   6.220
 2783W        W 3754   5.860  13.730   6.420
 2784W        W 3755  12.160   8.260   5.540
 2785W        W 3756  11.650   2.300   8.920
 2786W        W 3757   4.530  12.710   6.800
 2787W        W 3758   1.730   0.010  13.760
 2788W        W 3759   1.980   2.660   9.850
 2789W        W 3760   4.930   5.880   2.880
 2790W        W 3761   3.940   4.490   7.850
 2791W        W 3762  11.910   9.270   6.610
 2792W        W 3763   1.320  12.210   9.630
 2793W        W 3764   2.450   8.890   3.970
 2794W        W 3765   2.490   0.160  10.880
 2795W        W 3766  10.770   7.170   8.870
 2796W        W 3767   1.700  10.130  10.990
 2797W        W 3768  12.400  10.880   7.170
 2798W        W 3769   1.960   8.400   2.910
 2799W        W 3770  13.110  10.170   1.600
 2800W        W 3771   4.010   0.610   4.700
 2801W        W 3772   3.920  10.100   2.480
 2802W        W 3773  13.450  13.680   1.360
 2803W        W 3774   3.400  11.620  10.080
 2804W        W 3775  11.220   7.880   0.020
 2805W        W 3776   4.400  11.420   2.590
 2806W        W 3777  11.470   1.450   2.310
 2807W        W 3778   1.040   9.190  10.200
 2808W        W 3779   9.670  10.140  13.050
 2809W        W 3780   6.930   3.260   6.030
 2810W        W 3781  11.980   8.140  10.420
 2811W        W 3782   6.280   4.800   1.630
 2812W        W 3783  13.290   4.150   1.260
 2813W        W 3784   2.520  13.830   6.330
 2814W        W 3785   4.140  11.750  11.700
 2815W        W 3786   4.240  10.400   3.940
 2816W        W 3787   9.690   4.570  12.960
 2817W        W 3788  13.580  13.170  11.930
 2818W        W 3789   0.810  10.090   1.280
 2819W        W 3790   2.570   2.400   4.970
 2820W        W 3791   6.960   2.140  11.700
 2821W        W 3792   0.360   5.470   6.490
 2822W        W 3793   9.110  12.920   6.060
 2823W        W 3794   9.420  11.050   4.700
 2824W        W 3795   7.640  11.700   4.690
 2825W        W 3796  11.910  12.600   0.540
 2826W        W 3797  12.560   5.580  11.190
 2827W        W 3798   6.450   0.340   5.530
 2828W        W 3799   5.580   4.110  10.250
 2829W        W 3800  12.520  10.900   0.330
 2830W        W 3801   9.470   9.870   7.300
 2831W        W 3802   5.840   3.040   8.140
 2832W        W 3803  13.890   3.880  10.920
 2833W        W 3804  11.810   3.190   1.840
 2834W        W 3805  11.770   9.570   5.650
 2835W        W 3806   3.270   7.970   6.420
 2836W        W 3807  10.460   5.500  12.230
 2837W        W 3808   8.190   9.280   6.980
 2838W        W 3809   9.650   9.480   3.130
 2839W        W 3810   4.570  11.180   1.030
 2840W        W 3811  13.750   2.740  10.910
 2841W        W 3812  13.230   8.820   9.630
 2842W        W 3813   1.500   0.200   1.330
 2843W        W 3814   1.860   9.010   6.680
 2844W        W 3815  10.210  10.710   9.430
 2845W        W 3816   0.590   1.050   4.730
 2846W        W 3817  13.690   1.700   7.270
 2847W        W 3818  13.480  12.000   6.840
 2848W        W 3819   6.420  10.350   2.920
 2849W        W 3820   9.610   7.040  13.880
 2850W        W 3821   0.910  12.730   0.260
 2851W        W 3822  10.210   2.280   5.970
 2852W        W 3823   1.990   8.050   2.090
 2853W        W 3824   3.250   6.740  10.580
 2854W        W 3825   1.350   3.410   8.590
 2855W        W 3826   6.730   9.650   8.110
 2856W        W 3827  11.960   4.230   5.450
 2857W        W 3828   1.850   5.160   3.990
 2858W        W 3829  10.040   1.500   8.240
 2859W        W 3830  12.330   8.690   4.060
 2860W        W 3831   7.100   5.970   1.340
 2861W        W 3832   9.860   1.040   6.460
 2862W        W 3833   1.110  13.410   9.260
 2863W        W 3834   2.960   6.640  10.930
 2864W        W 3835   3.470  12.160   4.300
 2865W        W 3836   5.300   2.920   8.090
 2866W        W 3837   9.560   1.670   0.520
 2867W        W 3838   2.570   8.810   4.420
 2868W        W 3839   0.390  12.720  11.980
 2869W        W 3840   5.870   0.260  12.470
 2870W        W 3841  11.960   6.600   6.730
 2871W        W 3842   3.270   7.740   3.030
 2872W        W 3843   4.330   9.260   7.120
 2873W        W 3844   6.950  12.730   6.270
 2874W        W 3845   5.900  13.150   1.120
 2875W        W 3846  11.390  13.390   8.060
 2876W        W 3847   8.200   7.610   5.450
 2877W        W 3848   5.770  12.180   7.000
 2878W        W 3849  13.800   1.140  13.330
 2879W        W 3850   4.570   5.380   9.620
 2880W        W 3851  13.800   4.750   9.390
 2881W        W 3852   2.490   6.560   2.670
 2882W        W 3853  13.500   9.160   2.460
 2883W        W 3854   4.720   8.310   8.770
 2884W        W 3855   9.840   9.150  13.170
 2885W        W 3856   5.430  10.550   0.140
 2886W        W 3857   4.320  12.270   5.140
 2887W        W 3858   4.550   4.230   0.190
 2888W        W 3859   2.490   9.020   0.330
 2889W        W 3860   8.840  10.030   1.970
 2890W        W 3861  10.180   4.520  10.790
 2891W        W 3862   1.280   2.580  11.830
 2892W        W 3863   1.560   9.820   9.420
 2893W        W 3864   5.480   4.800   2.740
 2894W        W 3865   1.210  10.260   0.610
 2895W        W 3866   7.090   7.610   4.580
 2896W        W 3867  13.190   4.010   0.380
 2897W        W 3868   4.780   5.700   9.950
 2898W        W 3869   9.890   0.500   3.250
 2899W        W 3870   9.940  13.800   7.270
 2900W        W 3871   8.760   8.310  13.320
 2901W        W 3872   7.840   5.380   5.590
 2902W        W 3873   3.080  10.060   8.570
 2903W        W 3874  11.770   5.890   2.280
 2904W        W 3875  12.170   3.370   2.220
 2905W        W 3876   8.380   3.040   0.690
 2906W        W 3877  11.560   5.140   2.760
 2907W        W 3878   7.740   8.350   6.930
 2908W        W 3879  12.170   7.110   3.940
 2909W        W 3880   5.270   4.520  10.030
 2910W        W 3881  13.370  10.140  10.140
 2911W        W 3882  10.450  11.890  10.770
 2912W        W 3883   9.720   2.450   8.370
 2913W        W 3884   9.220  11.510   2.260
 2914W        W 3885   1.400  11.060   7.820
 2915W        W 3886   9.430   3.390  11.110
 2916W        W 3887   5.330  13.020  13.300
 2917W        W 3888   3.620   1.850   2.550
 2918W        W 3889   9.160   6.460  13.290
 2919W        W 3890  13.590   8.890   4.430
 2920W        W 3891  11.660  11.120   3.020
 2921W        W 3892   9.100   0.780   0.280
 2922W        W 3893  10.790   4.540   3.440
 2923W        W 3894   3.900   9.870   4.760
 2924W        W 3895   3.710   1.940   7.010
 2925W        W 3896   3.390   0.960   6.230
 2926W        W 3897   0.930   8.050  13.130
 2927W        W 3898  13.150   6.610  13.900
 2928W        W 3899  13.790   1.170   7.360
 2929W        W 3900   5.060  10.150   8.410
 2930W        W 3901  10.450   4.120  13.450
 2931W        W 3902   4.990  13.890  13.600
 2932W        W 3903   7.240   6.370  11.800
 2933W        W 3904   6.220   4.520   7.430
 2934W        W 3905   3.170   7.490   9.850
 2935W        W 3906   5.890   5.970   9.560
 2936W        W 3907   2.250  13.790   1.470
 2937W        W 3908  13.730   5.820   3.810
 2938W        W 3909   8.960  12.010   0.900
 2939W        W 3910   4.490   7.560   1.210
 2940W        W 3911  13.330   3.800  11.700
 2941W        W 3912  11.130   9.210   3.660
 2942W        W 3913   4.570  13.550   8.600
 2943W        W 3914  11.350   2.710   3.030
 2944W        W 3915   2.510  10.190  10.470
 2945W        W 3916   1.170   8.690  12.220
 2946W        W 3917  11.450   1.970   2.130
 2947W        W 3918   2.340   7.920  12.890
 2948W        W 3919   3.470   7.730   0.280
 2949W        W 3920   8.860   5.790   8.320
 2950W        W 3921   1.990  12.430   7.560
 2951W        W 3922   5.730   8.450  13.040
 2952W        W 3923   4.760   6.630   2.330
 2953W        W 3924  13.530   7.180   5.100
 2954W        W 3925   1.240   1.100   0.400
 2955W        W 3926   7.240   7.510   5.900
 2956W        W 3927   1.780   4.910  10.660
 2957W        W 3928   1.560   1.140   0.830
 2958W        W 3929   0.500   6.930   7.470
 2959W        W 3930   2.380   0.040   0.100
 2960W        W 3931   9.210  10.760  10.700
 2961W        W 3932   3.490   5.350   2.610
 2962W        W 3933   4.250   2.800  10.230
 2963W        W 3934   5.980  10.830   4.520
 2964W        W 3935   5.150   9.020   3.740
 2965W        W 3936   1.960  11.690   7.130
 2966W        W 3937  10.390   0.760   6.610
 2967W        W 3938   6.680   1.180   9.660
 2968W        W 3939   6.000   7.890   5.290
 2969W        W 3940  11.820   3.240  10.180
 2970W        W 3941  13.280   0.180   7.360
 2971W        W 3942   1.140   4.710   0.040
 2972W        W 3943   3.870  12.470  12.210
 2973W        W 3944   1.230  10.110   3.070
 2974W        W 3945   8.650   2.000   0.510
 2975W        W 3946  10.430  12.880  13.120
 2976W        W 3947   5.670   5.390  12.140
 2977W        W 3948  10.040   1.410   2.880
 2978W        W 3949   4.380   8.230   9.160
 2979W        W 3950   7.690   7.410  13.110
 2980W        W 3951  11.390   0.190   7.840
 2981W        W 3952   8.100   3.490  11.130
 2982W        W 3953   1.900   3.320   1.710
 2983W        W 3954   3.420   2.870   1.710
 2984W        W 3955   3.720  12.250   7.400
 2985W        W 3956   8.430   9.650   3.750
 2986W        W 3957   4.590   1.970  10.450
 2987W        W 3958   9.080   2.110  11.070
 2988W        W 3959   3.810  10.840   2.580
 2989W        W 3960   2.340   8.940  13.790
 2990W        W 3961   1.470   7.560  11.130
 2991W        W 3962  11.920   9.560   9.420
 2992W        W 3963  11.760   3.270   2.460
 2993W        W 3964  13.750   4.820   5.590
 2994W        W 3965   9.530   8.090  11.570
 2995W        W 3966  10.030   8.790   4.340
 2996W        W 3967   5.830  12.630  10.200
 2997W        W 3968  12.770   2.080   4.440
 2998W        W 3969  13.550   4.370   1.730
 2999W        W 3970   6.220  11.280   5.730
 3000W        W 3971  10.520   2.930  12.940
 3001W        W 3972   7.310   6.820   8.600
 3002W        W 3973   4.130   2.820   3.500
 3003W        W 3974   2.120  11.050   8.780
 3004W        W 3975   5.940  13.600   1.360
 3005W        W 3976  12.960   6.890   0.390
 3006W        W 3977   6.440   7.780   0.700
 3007W        W 3978  13.060  10.790   9.550
 3008W        W 3979  10.970   0.550   6.350
 3009W        W 3980   9.750   6.750   9.440
 3010W        W 3981   6.780   4.850   1.720
 3011W        W 3982  13.330  10.750   1.120
 3012W        W 3983  13.690  10.710   2.740
 3013W        W 3984  12.440   9.990   3.940
 3014W        W 3985   5.090   4.360   3.860
 3015W        W 3986   7.600  12.170   2.740
 3016W        W 3987  10.740   3.160   5.670
 3017W        W 3988   7.650   4.620   6.960
 3018W        W 3989   3.280   9.190   7.900
 3019W        W 3990  13.010   4.500   1.640
 3020W        W 3991   9.180   9.740   2.990
 3021W        W 3992   3.190   1.380  11.800
 3022W        W 3993  13.010   4.650   9.620
 3023W        W 3994   4.620   0.370  12.140
 3024W        W 3995   1.620  12.640   0.800
 3025W        W 3996  12.010   0.310   9.180
 3026W        W 3997   9.270  12.120  10.930
 3027W        W 3998  13.840   1.710   6.030
 3028W        W 3999   6.990  12.970   4.290
 3029W        W 4000   2.250   8.770   6.470
 3030W        W 4001   0.080  12.460   6.430
 3031W        W 4002   9.090   2.820  12.510
 3032W        W 4003  11.300   2.550  12.410
 3033W        W 4004   5.420   7.660   4.330
 3034W        W 4005   9.970   7.170   1.480
 3035W        W 4006   2.970   1.830   1.980
 3036W        W 4007  11.290  11.150   8.570
 3037W        W 4008   4.170   0.640   0.700
 3038W        W 4009   7.630   3.910   4.270
 3039W        W 4010  12.890   6.850  10.880
 3040W        W 4011   1.960   2.830  13.070
 3041W        W 4012   8.760  10.940   8.670
 3042W        W 4013  13.450  11.940   5.610
 3043W        W 4014   8.960   4.680   8.470
 3044W        W 4015   0.600   2.450   2.130
 3045W        W 4016  11.280   9.470   0.750
 3046W        W 4017   1.850   1.990   9.170
 3047W        W 4018   4.740   4.200   7.910
 3048W        W 4019   7.020   0.880   0.050
 3049W        W 4020  11.370   1.500   7.510
 3050W        W 4021   2.460   4.640   3.920
 3051W        W 4022  12.370   0.230  13.760
 3052W        W 4023   0.680   0.350   6.270
 3053W        W 4024   9.510   9.800  12.360
 3054W        W 4025   0.540  12.140   1.660
 3055W        W 4026  10.420   3.330  10.300
 3056W        W 4027   0.970  13.320   7.020
 3057W        W 4028   2.580   9.820   2.320
 3058W        W 4029   4.220   7.390   2.330
 3059W        W 4030   3.740   8.240   2.630
 3060W        W 4031  11.160   7.350  13.840
 3061W        W 4032   1.410   2.170   8.930
 3062W        W 4033  13.590  11.500  13.730
 3063W        W 4034   8.010   5.010  11.540
 3064W        W 4035   2.900   1.390   3.370
 3065W        W 4036  11.490   6.510  10.150
 3066W        W 4037   8.550   7.590  12.290
 3067W        W 4038   9.860   0.470   3.790
 3068W        W 4039   2.590   2.130   1.880
 3069W        W 4040   8.320  10.870   7.260
 3070W        W 4041  13.070  13.300  13.480
 3071W        W 4042   3.250   0.990  12.210
 3072W        W 4043   9.920  10.960   3.930
 3073W        W 4044   1.220  13.130  11.210
 3074W        W 4045  11.350  10.850   3.950
 3075W        W 4046  12.300   6.420   7.200
 3076W        W 4047   2.150   7.720  13.260
 3077W        W 4048   7.940   4.950   6.430
 3078W        W 4049   5.980   6.700   8.250
 3079W        W 4050   8.050   5.630   8.290
 3080W        W 4051   2.220  11.130  13.330
 3081W        W 4052   7.900  10.680   5.830
 3082W        W 4053   0.970   2.980  10.420
 3083W        W 4054   2.420   3.530   8.370
 3084W        W 4055   3.460  11.040   0.100
 3085W        W 4056   4.160   4.580   4.110
 3086W        W 4057   5.110   7.450  10.340
 3087W        W 4058  13.390   4.920   2.880
 3088W        W 4059   3.450   4.810   4.930
 3089W        W 4060   0.320   2.320   6.650
 3090W        W 4061   2.890  13.660   8.440
 3091W        W 4062  11.920   9.950  12.740
 3092W        W 4063   9.460  11.520   7.170
 3093W        W 4064   2.480   5.070   2.440
 3094W        W 4065  11.750   9.040  12.640
 3095W        W 4066  10.040   2.470   7.650
 3096W        W 4067   9.170  11.040  12.240
 3097W        W 4068   7.960   5.990   7.970
 3098W        W 4069   2.960   7.940   4.020
 3099W        W 4070   2.250  11.740  11.920
 3100W        W 4071   8.650   9.490   5.680
 3101W        W 4072   2.250   9.380   3.780
 3102W        W 4073  10.800  10.160  12.540
 3103W        W 4074  11.060   6.220   1.130
 3104W        W 4075   5.490   8.680   3.220
 3105W        W 4076  11.690   6.480   8.840
 3106W        W 4077   0.150   7.580  13.430
 3107W        W 4078   6.080  11.300   6.810
 3108W        W 4079  11.550   9.460   3.610
 3109W        W 4080   4.670  11.880  13.390
 3110W        W 4081   0.250  12.120   2.980
 3111W        W 4082   4.370   1.500   4.810
 3112W        W 4083   1.060   9.520   3.330
 3113W        W 4084   8.020   1.550   1.610
 3114W        W 4085  12.950   1.900  10.290
 3115W        W 4086   5.960  12.700   6.730
 3116W        W 4087   3.980   2.380  12.010
 3117W        W 4088  13.880   2.190  10.850
 3118W        W 4089   9.410  12.180   1.650
 3119W        W 4090   8.450   4.110   8.070
 3120W        W 4091   0.110   6.000   8.170
 3121W        W 4092   3.440  12.240   1.520
 3122W        W 4093   7.120   9.770   0.410
 3123W        W 4094   4.380   3.050   8.070
 3124W        W 4095   7.730   8.870  13.480
 3125W        W 4096  10.230   8.950   3.120
 3126W        W 4097   5.790   1.660   7.800
 3127W        W 4098   1.550   0.120  10.860
 3128W        W 4099  10.980  13.470   4.740
 3129W        W 4100   7.920   9.940   3.900
 3130W        W 4101   4.900   1.510  13.370
 3131W        W 4102  10.630  13.880  10.790
 3132W        W 4103   4.280   4.530  12.940
 3133W        W 4104   8.980  11.870   1.930
 3134W        W 4105   7.970   0.900  11.480
 3135W        W 4106   9.380   3.370   9.210
 3136W        W 4107   4.680  12.610   7.300
 3137W        W 4108   4.700   5.530  11.510
 3138W        W 4109  11.630   1.920   3.530
 3139W        W 4110   6.730  12.350   0.470
 3140W        W 4111  12.490   8.470   6.830
 3141W        W 4112   9.930   9.010   4.750
 3142W        W 4113  12.690   1.310   4.190
 3143W        W 4114  11.000  12.020   3.300
 3144W        W 4115   9.270   5.490   9.050
 3145W        W 4116  12.470  13.890   0.390
 3146W        W 4117  10.770  13.530   0.830
 3147W        W 4118  12.210   3.690   8.790
 3148W        W 4119   5.180   9.610   8.540
 3149W        W 4120   7.720  10.210   6.890
 3150W        W 4121   7.380   9.150   1.860
 3151W        W 4122   2.680  10.520  10.090
 3152W        W 4123   1.560   5.360   2.200
 3153W        W 4124   9.040   5.740   6.340
 3154W        W 4125  13.150   6.730   7.820
 3155W        W 4126   3.230   7.900   7.880
 3156W        W 4127   0.670  11.050  13.110
 3157W        W 4128   7.590   8.200   3.030
 3158W        W 4129   8.230  10.480   6.470
 3159W        W 4130  12.920  10.300   8.610
 3160W        W 4131   6.060   5.340   0.310
 3161W        W 4132   1.870   0.840   4.570
 3162W        W 4133   3.290   6.260   3.360
 3163W        W 4134   9.400   4.040   4.410
 3164W        W 4135  11.760   6.180  13.000
 3165W        W 4136   4.650   4.910   1.630
 3166W        W 4137  10.270  11.430  12.520
 3167W        W 4138  11.160  10.980  11.880
 3168W        W 4139   8.320   9.080   8.750
 3169W        W 4140  12.110  11.510   4.220
 3170W        W 4141   5.270   1.880   6.330
 3171W        W 4142   7.420   0.800   5.540
 3172W        W 4143  12.720  11.620   3.510
 3173W        W 4144  12.900  13.100   3.470
 3174W        W 4145   5.920   8.550   1.250
 3175W        W 4146   6.850   6.100   0.920
 3176W        W 4147   4.910   1.800   4.170
 3177W        W 4148   1.160  12.520  12.380
 3178W        W 4149   1.140  13.340   0.640
 3179W        W 4150  13.800  12.920   6.440
 3180W        W 4151   0.130   4.750   7.880
 3181W        W 4152   2.660  12.790   9.480
 3182W        W 4153   9.290   1.940   1.950
 3183W        W 4154  12.690   0.600  13.810
 3184W        W 4155   9.110   2.030  10.570
 3185W        W 4156   6.340   1.340   8.290
 3186W        W 4157   2.100   3.250   0.710
 3187W        W 4158   7.330  12.430   8.780
 3188W        W 4159   3.540   3.500  12.040
 3189W        W 4160  10.220   3.180   5.810
 3190W        W 4161   7.820   6.500   1.670
 3191W        W 4162   1.610   6.220   5.510
 3192W        W 4163  11.440  10.020  12.730
 3193W        W 4164   8.420   9.470   5.190
 3194W        W 4165   5.390  12.340  12.260
 3195W        W 4166   7.000   0.910   9.410
 3196W        W 4167   8.910   1.710  10.850
 3197W        W 4168   3.810   0.630  12.630
 3198W        W 4169   6.450   1.840   6.250
 3199W        W 4170   2.120   4.420   5.410
 3200W        W 4171   9.330   4.110   9.220
 3201W        W 4172   0.890   4.900  10.410
 3202W        W 4173   2.090   2.460   2.670
 3203W        W 4174   5.990   3.710  11.780
 3204W        W 4175  12.450   9.950  10.420
 3205W        W 4176   9.220   9.100   7.030
 3206W        W 4177   0.300   7.650   5.630
 3207W        W 4178   2.160   8.930   4.740
 3208W        W 4179  10.390  11.130   7.200
 3209W        W 4180  11.050   2.210   0.100
 3210W        W 4181   1.890   0.520   9.410
 3211W        W 4182   1.560   1.290   3.170
 3212W        W 4183   4.810  12.970  11.640
 3213W        W 4184   5.180   0.470   1.390
 3214W        W 4185   1.400   2.380   0.980
 3215W        W 4186  10.140   3.340   2.400
 3216W        W 4187  11.780   6.200   7.800
 3217W        W 4188   3.810  13.600  10.850
 3218W        W 4189   6.520   1.520   1.870
 3219W        W 4190   0.360   5.470   8.970
 3220W        W 4191   8.250  11.510   8.160
 3221W        W 4192   0.230   6.480   9.070
 3222W        W 4193   7.890   4.180   5.820
 3223W        W 4194  10.610   4.680  11.310
 3224W        W 4195   8.660   6.650   8.420
 3225W        W 4196  13.720  12.740   9.180
 3226W        W 4197   5.850  12.840   6.220
 3227W        W 4198   2.300   5.190   5.650
 3228W        W 4199   4.790   0.410   8.200
 3229W        W 4200   7.530   1.890   8.910
 3230W        W 4201   6.670   1.740   2.290
 3231W        W 4202  11.040  11.430   1.260
 3232W        W 4203   9.430   3.070   8.820
 3233W        W 4204   3.760  11.820  13.500
 3234W        W 4205   9.910   1.620  13.690
 3235W        W 4206   5.020   9.680   1.330
 3236W        W 4207   7.140   8.010  13.880
 3237W        W 4208  12.770  11.190  13.830
 3238W        W 4209   1.170   3.060  11.120
 3239W        W 4210  10.200  10.710   5.210
 3240W        W 4211   5.020   6.870   6.170
 3241W        W 4212   8.860  12.680   8.640
 3242W        W 4213  10.870   2.960   3.090
 3243W        W 4214   7.370   2.200   4.500
 3244W        W 4215   1.490   1.480   6.120
 3245W        W 4216   2.750   7.800   9.810
 3246W        W 4217   8.540   3.170   7.850
 3247W        W 4218  12.330   6.370   9.710
 3248W        W 4219   8.950   4.540   5.470
 3249W        W 4220   2.300   0.000   5.040
 3250W        W 4221  11.960   1.450   7.500
 3251W        W 4222   2.120  11.460  10.410
 3252W        W 4223  10.100  12.800  10.630
 3253W        W 4224   0.780   7.900   3.020
 3254W        W 4225   5.910   7.320   6.660
 3255W        W 4226   6.260   3.310   1.390
 3256W        W 4227  11.480  11.300  13.080
 3257W        W 4228  10.990  13.060   0.810
 3258W        W 4229   1.120   8.030   9.460
 3259W        W 4230  12.670   1.150  12.010
 3260W        W 4231   8.550  12.970  10.040
 3261W        W 4232  10.560  10.670   6.970
 3262W        W 4233   4.920  10.480   3.280
 3263W        W 4234  12.350   1.950   0.660
 3264W        W 4235   9.970   2.600   0.030
 3265W        W 4236  11.800   6.990  10.040
 3266W        W 4237   0.960   1.270   0.030
 3267W        W 4238   3.240   9.070   3.870
 3268W        W 4239   7.790  10.410   4.010
 3269W        W 4240   0.130   4.390   7.550
 3270W        W 4241  13.280  13.230   7.860
 3271W        W 4242   2.760  11.140  12.250
 3272W        W 4243   1.020   8.280  10.740
 3273W        W 4244  10.380   8.560   2.820
 3274W        W 4245   0.470   8.830   1.810
 3275W        W 4246   0.670   5.970   9.800
 3276W        W 4247  13.680   2.680   3.970
 3277W        W 4248   2.690   1.710   1.530
 3278W        W 4249   4.640   4.930   8.700
 3279W        W 4250   0.850  10.000   3.390
 3280W        W 4251   8.610   7.550   3.860
 3281W        W 4252   0.620   4.780  11.990
 3282W        W 4253   7.400   2.340   9.590
 3283W        W 4254   4.080   7.260   7.680
 3284W        W 4255  12.080   7.930   7.230
 3285W        W 4256   9.140   6.160   5.440
 3286W        W 4257   8.040  13.260   2.030
 3287W        W 4258   5.690  12.740  12.030
 3288W        W 4259   5.320   5.770   9.860
 3289W        W 4260   5.430   7.700   2.260
 3290W        W 4261  12.620   6.500   8.980
 3291W        W 4262   9.500   9.810   0.820
 3292W        W 4263   9.930   6.340  11.920
 3293W        W 4264   4.640   1.030   9.170
 3294W        W 4265   5.300  13.310   9.340
 3295W        W 4266   1.510   8.830   9.590
 3296W        W 4267   1.950  10.670  11.520
 3297W        W 4268   4.570   2.400   8.180
 3298W        W 4269   9.890  11.240  12.790
 3299W        W 4270   4.220   8.260   5.530
 3300W        W 4271   2.880   6.620   2.340
 3301W        W 4272  10.470   8.760   8.010
 3302W        W 4273  12.730   2.590   1.760
 3303W        W 4274   9.220  13.450   3.050
 3304W        W 4275  10.470  13.400   4.890
 3305W        W 4276   9.310   4.970   2.270
 3306W        W 4277  11.250   8.160   4.630
 3307W        W 4278  11.190  12.530  13.320
 3308W        W 4279   1.650   0.910   7.990
 3309W        W 4280   2.450   1.930  11.110
 3310W        W 4281  11.630   4.420   9.750
 3311W        W 4282   4.210   3.010  10.900
 3312W        W 4283   8.680   1.370   1.640
 3313W        W 4284   0.370  12.920   2.400
 3314W        W 4285   8.430   1.060   1.960
 3315W        W 4286  11.100   3.450   8.670
 3316W        W 4287   3.060   2.010  10.230
 3317W        W 4288  11.960   0.030   6.010
 3318W        W 4289   7.430   9.520   9.690
 3319W        W 4290   2.230   4.860  13.150
 3320W        W 4291   5.740   3.480   2.260
 3321W        W 4292   2.440   9.470   1.200
 3322W        W 4293   3.640   0.140  11.420
 3323W        W 4294   3.840   1.910   6.270
 3324W        W 4295   8.440   7.260  13.910
 3325W        W 4296  12.250   9.320   4.540
 3326W        W 4297   8.110   3.280  11.580
 3327W        W 4298   7.280   6.380  10.210
 3328W        W 4299  10.040  12.930   4.170
 3329W        W 4300  11.850   7.880  11.280
 3330W        W 4301   4.420   3.930  12.910
 3331W        W 4302   4.880   6.640   9.750
 3332W        W 4303   3.700   9.930   5.270
 3333W        W 4304   3.850   4.420   3.320
 3334W        W 4305   6.350   2.710   0.660
 3335W        W 4306   3.060   9.630   7.980
 3336W        W 4307   5.800  12.470   8.310
 3337W        W 4308  10.320  11.720   8.290
 3338W        W 4309  12.850   8.770   9.320
 3339W        W 4310   3.450  12.620   4.140
 3340W        W 4311   1.170   0.290  12.910
 3341W        W 4312   2.700  12.900   5.270
 3342W        W 4313  12.060   4.200  12.000
 3343W        W 4314   5.420   4.400  10.610
 3344W        W 4315   3.770   1.520   8.550
 3345W        W 4316  11.850   7.520   4.820
 3346W        W 4317   1.760   3.570   3.950
 3347W        W 4318  11.950   1.840  11.690
 3348W        W 4319   9.360  13.600  13.600
 3349W        W 4320   3.240   9.420  10.710
 3350W        W 4321   4.310   7.880   6.770
 3351W        W 4322   4.620  12.590   2.800
 3352W        W 4323   7.300   5.120   2.710
 3353W        W 4324   0.520   8.440  11.440
 3354W        W 4325   1.420   8.360   0.330
 3355W        W 4326   8.580   8.900   7.860
 3356W        W 4327   9.640  10.770   7.400
 3357W        W 4328   4.380   6.920   4.090
 3358W        W 4329   7.100   0.360   3.350
 3359W        W 4330  13.670   2.360   6.690
 3360W        W 4331   4.350   9.260   4.240
 3361W        W 4332   2.330   0.800   4.450
 3362W        W 4333   1.380  10.450   5.430
 3363W        W 4334  11.890  12.880   3.390
 3364W        W 4335  12.390   4.710  13.230
 3365W        W 4336  11.450   3.570  11.440
 3366W        W 4337  13.390   9.330   4.050
 3367W        W 4338   1.260   0.540  13.760
 3368W        W 4339  10.450   9.140   7.600
 3369W        W 4340   1.690  12.700  12.440
 3370W        W 4341   2.110  11.690   9.600
 3371W        W 4342   9.370  10.540   5.890
 3372W        W 4343   5.370  13.840  12.600
 3373W        W 4344   6.730   3.600   8.200
 3374W        W 4345  13.580  11.430  11.680
 3375W        W 4346   3.060  12.440   7.040
 3376W        W 4347   6.110  13.730   9.060
 3377W        W 4348   8.460   7.590   7.190
 3378W        W 4349   0.690  12.130   3.790
 3379W        W 4350   1.750  12.610   8.440
 3380W        W 4351   3.210   0.110   1.240
 3381W        W 4352  13.750  12.000   7.590
 3382W        W 4353   5.220   8.960   2.910
 3383W        W 4354  10.050  13.920   3.000
 3384W        W 4355  11.430  13.880  12.530
 3385W        W 4356   1.560   6.150   7.750
 3386W        W 4357   3.420   7.170   0.010
 3387W        W 4358  11.740   0.470   4.890
 3388W        W 4359   5.440   1.800   2.030
 3389W        W 4360   0.620  11.170  12.010
 3390W        W 4361   0.360   8.570  12.010
 3391W        W 4362  11.530   1.840   3.040
 3392W        W 4363   2.230   5.660  10.390
 3393W        W 4364   4.500   6.420   9.960
 3394W        W 4365   0.480  13.750  11.390
 3395W        W 4366  10.960   7.280   6.420
 3396W        W 4367   7.200   6.760   3.160
 3397W        W 4368  13.310   6.520  12.320
 3398W        W 4369  10.930  11.820  10.640
 3399W        W 4370   8.000   5.140   9.180
 3400W        W 4371   5.980   3.190  13.070
 3401W        W 4372   5.460  11.610   0.570
 3402W        W 4373   1.300   1.140  13.630
 3403W        W 4374   8.890   9.720   5.100
 3404W        W 4375  12.700  13.610   6.230
 3405W        W 4376  13.580   8.080   8.990
 3406W        W 4377  12.050  12.430   2.590
 3407W        W 4378   4.050   6.670   4.420
 3408W        W 4379  11.740   6.600  12.700
 3409W        W 4380   0.780   2.500   6.660
 3410W        W 4381  12.330   7.920  13.510
 3411W        W 4382  12.680   6.150   6.230
 3412W        W 4383   0.270  13.050   1.220
 3413W        W 4384   1.960   0.110   4.490
 3414W        W 4385   1.710  11.990  11.100
 3415W        W 4386  12.990   0.840  11.240
 3416W        W 4387   0.220   9.100  10.760
 3417W        W 4388   1.400  11.860   6.440
 3418W        W 4389  13.140   2.290   3.240
 3419W        W 4390  13.310  11.500   1.120
 3420W        W 4391   6.550   1.950   1.000
 3421W        W 4392   1.420  12.680   4.090
 3422W        W 4393   2.310   4.790  12.630
 3423W        W 4394   7.870   2.030   4.470
 3424W        W 4395   0.480  11.220   7.280
 3425W        W 4396   4.980  10.870   1.000
 3426W        W 4397   0.740   6.550  11.360
 3427W        W 4398   1.360   4.120   5.790
 3428W        W 4399   8.580   9.400   4.210
 3429W        W 4400   5.420  12.930  12.860
 3430W        W 4401  11.660   6.500   6.360
 3431W        W 4402  12.610   1.820   7.890
 3432W        W 4403   2.780   9.700   8.430
 3433W        W 4404  12.360   9.970   9.220
 3434W        W 4405   2.830  11.250   2.780
 3435W        W 4406   4.620  10.510   2.820
 3436W        W 4407   8.770   6.610   0.190
 3437W        W 4408   7.540  13.390   5.990
 3438W        W 4409  11.860  12.120  10.520
 3439W        W 4410  11.980   8.270   8.810
 3440W        W 4411   2.680   5.680   8.640
 3441W        W 4412  13.440   2.040   6.210
 3442W        W 4413   2.280  12.050   2.270
 3443W        W 4414   5.410   1.370   1.820
 3444W        W 4415   7.090   9.520   1.960
 3445W        W 4416   8.720  10.310  11.890
 3446W        W 4417  11.100   3.390   9.670
 3447W        W 4418  13.320   4.590   8.630
 3448W        W 4419   4.830  12.260   1.080
 3449W        W 4420  12.560  12.420   6.810
 3450W        W 4421   9.770   7.480   8.800
 3451W        W 4422   2.420   7.080   2.660
 3452W        W 4423  11.280   0.320   5.900
 3453W        W 4424  11.220   7.440   3.030
 3454W        W 4425   2.310   1.780  11.830
 3455W        W 4426   9.480  13.770   8.980
 3456W        W 4427   6.160  11.860  11.590
 3457W        W 4428  12.450   1.850  11.580
 3458W        W 4429   4.140   4.650   6.860
 3459W        W 4430  10.630   5.440   7.160
 3460W        W 4431  12.090   6.070   6.270
 3461W        W 4432   2.460   9.290   2.330
 3462W        W 4433   7.190   2.620   8.720
 3463W        W 4434   6.530   1.770   9.150
 3464W        W 4435   2.900   4.210   3.180
 3465W        W 4436   4.480   1.780   4.460
 3466W        W 4437   5.740  13.370   2.960
 3467W        W 4438   4.490  11.950   1.480
 3468W        W 4439  11.660   3.360   7.920
 3469W        W 4440   3.460   0.840  11.240
 3470W        W 4441  11.840   0.950   5.260
 3471W        W 4442  11.260  11.840  12.750
 3472W        W 4443   0.860   6.280   0.040
 3473W        W 4444   7.390  13.440  13.640
 3474W        W 4445   9.700   2.470   9.530
 3475W        W 4446   3.610   8.530   9.460
 3476W        W 4447  10.700   7.410   0.820
 3477W        W 4448   1.840   6.180  11.390
 3478W        W 4449   6.180   5.240  11.730
 3479W        W 4450   7.480   7.300   1.470
 3480W        W 4451   3.670  11.470  12.230
 3481W        W 4452   1.060   6.260   2.580
 3482W        W 4453   6.570  13.500  11.080
 3483W        W 4454   7.650   4.000   2.460
 3484W        W 4455   6.890   1.560   5.490
 3485W        W 4456   5.410   4.090   0.110
 3486W        W 4457   4.710   9.290   0.090
 3487W        W 4458   7.170   1.120   9.840
 3488W        W 4459   0.210   3.650   2.070
 3489W        W 4460   1.830   7.100   8.670
 3490W        W 4461   5.890   3.670   1.300
 3491W        W 4462   9.550  10.230   0.500
 3492W        W 4463   8.240   8.570  11.780
 3493W        W 4464   4.260   2.660   0.080
 3494W        W 4465   9.500  13.670   7.020
 3495W        W 4466   9.510  11.170  10.930
 3496W        W 4467   8.010   3.250  13.400
 3497W        W 4468   1.130   5.300   7.180
 3498W        W 4469   6.420   4.510   2.490
 3499W        W 4470  12.600   3.110   2.990
 3500W        W 4471   8.250   2.570   9.910
 3501W        W 4472   5.720  10.110   9.150
 3502W        W 4473   3.120   6.470   9.720
 3503W        W 4474   2.920   9.440   2.600
 3504W        W 4475   8.420   4.000   7.300
 3505W        W 4476   2.950  11.920  13.630
 3506W        W 4477   8.390   9.340  11.220
 3507W        W 4478  13.860  13.850  11.810
 3508W        W 4479   3.410  11.160  11.650
 3509W        W 4480   2.420   7.940   5.750
 3510W        W 4481  13.570  10.630   0.070
 3511W        W 4482   0.920  13.130  10.220
 3512W        W 4483   7.280  13.270   5.370
 3513W        W 4484  13.660   8.050   2.350
 3514W        W 4485  12.220  12.680   3.050
 3515W        W 4486  11.130   1.370   8.130
 3516W        W 4487   0.640   6.490   7.620
 3517W        W 4488   7.910   1.910   8.540
 3518W        W 4489   0.500  11.860   7.170
 3519W        W 4490   6.250  13.430  12.220
 3520W        W 4491  10.320   6.740   1.900
 3521W        W 4492   8.320   7.860  13.510
 3522W        W 4493   7.300   7.030   5.390
 3523W        W 4494   8.890  10.620  12.230
 3524W        W 4495   3.080   4.600   8.930
 3525W        W 4496   8.730   7.610   0.770
 3526W        W 4497   8.650   8.180   4.710
 3527W        W 4498   6.640   6.120   7.910
 3528W        W 4499   7.410   4.920  11.640
 3529W        W 4500   3.640   7.380   3.330
 3530W        W 4501   1.390   2.050  11.820
 3531W        W 4502  11.720  11.250  11.060
 3532W        W 4503   2.870  11.020   5.840
 3533W        W 4504   9.420   0.240   6.520
 3534W        W 4505  13.510  12.400   1.500
 3535W        W 4506   1.040   3.610  11.070
 3536W        W 4507  13.420   3.260   3.280
 3537W        W 4508   7.430  13.400   0.740
 3538W        W 4509   6.920   7.070  12.970
 3539W        W 4510   5.410  13.180   0.860
 3540W        W 4511   1.190   6.760  11.110
 3541W        W 4512   2.830  10.790   3.170
 3542W        W 4513   6.820   9.890   5.550
 3543W        W 4514  10.920   1.140  13.820
 3544W        W 4515  12.920   0.270   0.730
 3545W        W 4516   2.200  13.650  10.330
 3546W        W 4517  10.540   2.490   1.360
 3547W        W 4518   9.740  11.260  12.250
 3548W        W 4519   4.580  12.380  13.520
 3549W        W 4520   0.960   3.970   4.810
 3550W        W 4521   1.440   5.770  11.290
 3551W        W 4522   8.530   5.960  13.570
 3552W        W 4523   2.580   4.520   1.300
 3553W        W 4524  10.450  12.910  11.010
 3554W        W 4525  11.020   7.250   4.850
 3555W        W 4526   9.360   8.440   6.420
 3556W        W 4527  10.860  12.540   3.260
 3557W        W 4528   1.680   9.820   4.840
 3558W        W 4529   1.900   3.690  12.990
 3559W        W 4530   6.340  11.130  13.670
 3560W        W 4531   2.900   1.670   3.950
 3561W        W 4532  12.150  13.760   3.280
 3562W        W 4533   6.960   0.050   4.080
 3563W        W 4534   1.280   6.670  13.860
 3564W        W 4535  11.320   9.530   5.230
 3565W        W 4536   1.820   6.320   4.490
 3566W        W 4537  11.030   9.690  12.800
 3567W        W 4538   6.410   5.320   7.660
 3568W        W 4539  11.100   7.270   9.850
 3569W        W 4540   5.430   5.550   8.060
 3570W        W 4541  11.050  13.890   8.140
 3571W        W 4542  11.550   9.030   5.760
 3572W        W 4543  10.780   5.290  11.890
 3573W        W 4544   6.150   9.000  13.240
 3574W        W 4545   5.340   2.760   6.160
 3575W        W 4546   5.460  12.440   6.070
 3576W        W 4547   9.600   2.830  12.370
 3577W        W 4548  10.970   1.900   4.090
 3578W        W 4549   2.690   4.390   8.730
 3579W        W 4550  12.330   9.970   9.900
 3580W        W 4551   5.120   2.940  11.080
 3581W        W 4552   7.510  10.070   0.020
 3582W        W 4553  11.760   9.050   8.430
 3583W        W 4554  10.530   2.400  12.900
 3584W        W 4555   0.830   8.580  10.390
 3585W        W 4556   8.870  13.010   2.130
 3586W        W 4557   4.000  12.210   9.770
 3587W        W 4558   2.650   0.240   6.720
 3588W        W 4559  10.220   3.910   9.410
 3589W        W 4560  12.100   7.770   2.380
 3590W        W 4561  10.180  11.460   2.890
 3591W        W 4562   6.320   6.520   2.980
 3592W        W 4563  10.210   1.780   1.830
 3593W        W 4564   7.480   5.770   6.950
 3594W        W 4565  13.380   7.650  12.880
 3595W        W 4566  11.950   3.780   1.040
 3596W        W 4567   6.150   1.480   4.740
 3597W        W 4568   2.360   0.160   5.870
 3598W        W 4569   5.740   2.100  13.880
 3599W        W 4570   4.180  13.080  13.860
 3600W        W 4571   1.150   7.670   2.300
 3601W        W 4572  11.820   6.010   2.880
 3602W        W 4573   0.300  12.020   7.730
 3603W        W 4574   8.520   5.800   6.520
 3604W        W 4575   3.290   8.260   2.250
 3605W        W 4576   0.120   9.170  10.180
 3606W        W 4577   6.490   8.700  13.600
 3607W        W 4578   1.030  10.250   3.870
 3608W        W 4579  10.720  13.740  12.710
 3609W        W 4580  13.370   2.630   2.850
 3610W        W 4581   9.740   9.700   9.190
 3611W        W 4582  12.730   9.260   4.820
 3612W        W 4583  12.460   4.860   8.430
 3613W        W 4584   9.160  10.770   8.350
 3614W        W 4585   0.810   4.470   9.400
 3615W        W 4586   2.840  10.200   7.310
 3616W        W 4587  12.340   2.270   3.970
 3617W        W 4588   3.380  11.300   5.490
 3618W        W 4589   2.090  12.020   0.080
 3619W        W 4590  12.630   3.890   7.050
 3620W        W 4591   5.980   2.650   9.250
 3621W        W 4592  10.820  12.230   5.930
 3622W        W 4593   9.720  13.300   4.330
 3623W        W 4594  13.290  11.930  13.740
 3624W        W 4595   1.360   6.910   8.430
 3625W        W 4596   3.370  12.210  13.430
 3626W        W 4597   0.120  11.310   8.340
 3627W        W 4598   9.440  10.960   5.520
 3628W        W 4599   6.870   0.300  12.560
 3629W        W 4600   0.260   1.500   7.240
 3630W        W 4601   2.580   9.490  12.630
 3631W        W 4602   7.660   1.370   9.790
 3632W        W 4603   2.920   3.010   2.020
 3633W        W 4604  12.020   5.420   0.750
 3634W        W 4605  11.890   3.170   7.450
 3635W        W 4606   9.180   5.750   4.610
 3636W        W 4607   7.000   4.680  11.780
 3637W        W 4608  12.240   0.030  13.180
 3638W        W 4609   4.090   3.030   6.330
 3639W        W 4610   5.930   3.630   8.900
 3640W        W 4611  11.060  10.920  12.500
 3641W        W 4612   2.170   0.930  12.110
 3642W        W 4613   7.630   2.850   7.440
 3643W        W 4614   9.910  11.600   7.380
 3644W        W 4615   8.710   8.800   8.980
 3645W        W 4616   9.730   1.760   6.810
 3646W        W 4617   8.600   4.540   7.530
 3647W        W 4618   9.560   9.220   9.330
 3648W        W 4619  10.540  12.240   9.000
 3649W        W 4620  12.910   0.330  11.930
 3650W        W 4621   1.960  12.880   4.910
 3651W        W 4622   4.640   8.200  13.730
 3652W        W 4623   0.380   1.550   3.740
 3653W        W 4624   5.240   5.010   4.440
 3654W        W 4625   4.310  11.510   5.700
 3655W        W 4626  13.350  13.570  10.490
 3656W        W 4627   3.900   5.710   1.890
 3657W        W 4628  13.740   6.780   8.020
 3658W        W 4629  12.310  12.940   8.900
 3659W        W 4630   8.380   3.070   1.270
 3660W        W 4631   5.950  11.230   7.300
 3661W        W 4632   2.460  10.610   9.240
 3662W        W 4633   0.240   2.090   6.020
 3663W        W 4634  12.740  10.870   2.840
 3664W        W 4635   3.740  11.110  12.650
 3665W        W 4636  11.990   7.100   8.110
 3666W        W 4637   8.530   2.370   3.940
 3667W        W 4638   0.670   9.800  11.270
 3668W        W 4639   9.330   2.920   2.490
 3669W        W 4640   3.540  13.000   2.830
 3670W        W 4641   1.400   3.930   1.400
 3671W        W 4642   8.540   0.600   2.150
 3672W        W 4643  13.470  12.000   9.000
 3673W        W 4644   4.920   5.610   5.970
 3674W        W 4645  12.080   8.420   3.580
 3675W        W 4646   7.740   8.550   5.000
 3676W        W 4647   1.160   0.450   8.630
 3677W        W 4648  13.720  13.910   5.060
 3678W        W 4649   2.560   4.170   3.660
 3679W        W 4650   4.900   1.280  11.420
 3680W        W 4651   8.580   1.200  11.290
 3681W        W 4652   6.900   5.530  10.900
 3682W        W 4653   3.660   9.540  12.450
 3683W        W 4654  10.830   4.570   4.490
 3684W        W 4655   7.270   7.060   1.060
 3685W        W 4656   2.310   3.330   2.480
 3686W        W 4657  13.910   8.950   7.100
 3687W        W 4658   8.260   2.810   3.970
 3688W        W 4659   3.890  10.700   2.010
 3689W        W 4660   7.290   8.640   6.540
 3690W        W 4661  13.280  10.250   9.610
 3691W        W 4662   9.150   5.940   8.670
 3692W        W 4663   3.560  10.220   6.180
 3693W        W 4664   9.210   8.680   5.970
 3694W        W 4665  12.410   3.190  10.200
 3695W        W 4666  10.930   5.530   8.500
 3696W        W 4667  11.740   8.490   4.520
 3697W        W 4668  12.570  10.680   5.310
 3698W        W 4669   1.960   8.110   9.370
 3699W        W 4670   8.540   3.690   5.920
 3700W        W 4671   5.510   8.780   1.500
 3701W        W 4672  11.860  11.710  11.840
 3702W        W 4673   1.170   9.000   4.490
 3703W        W 4674   9.910  11.760  12.730
 3704W        W 4675   8.270   5.690   7.620
 3705W        W 4676   7.050  13.060  11.040
 3706W        W 4677   0.560   6.270   5.500
 3707W        W 4678   0.430   2.660   3.140
 3708W        W 4679   1.690   0.160   6.660
 3709W        W 4680   3.110   3.820   1.910
 3710W        W 4681   4.500   6.010   4.820
 3711W        W 4682   0.910   6.570   1.670
 3712W        W 4683   0.130  13.710   3.640
 3713W        W 4684  10.190   0.750   1.160
 3714W        W 4685   0.740  10.010   2.840
 3715W        W 4686  10.710  11.180   5.940
 3716W        W 4687   3.130   4.330   7.350
 3717W        W 4688   5.100   4.500   6.840
 3718W        W 4689   4.260  11.450   9.020
 3719W        W 4690   2.040   8.540   2.020
 3720W        W 4691  13.010   9.840  10.440
 3721W        W 4692  11.410   1.810   3.970
 3722W        W 4693   7.850   0.420  13.630
 3723W        W 4694   7.380   4.120   9.660
 3724W        W 4695  12.230   8.790   2.020
 3725W        W 4696  10.300  13.650  12.220
 3726W        W 4697   2.900  13.050   5.910
 3727W        W 4698   7.500   0.070  13.400
 3728W        W 4699   9.630   4.560   0.540
 3729W        W 4700  11.740   2.380   2.210
 3730W        W 4701   1.890   7.780  11.900
 3731W        W 4702   3.380   4.230   9.060
 3732W        W 4703   0.690   0.850  11.340
 3733W        W 4704  13.030  13.330   1.240
 3734W        W 4705   0.270   7.570   8.700
 3735W        W 4706   3.180  11.320  12.090
 3736W        W 4707  10.790   3.000   8.700
 3737W        W 4708   5.240   0.980   5.180
 3738W        W 4709   8.150   1.350   1.140
 3739W        W 4710   4.570   3.080   2.090
 3740W        W 4711  12.740  10.270   2.980
 3741W        W 4712   9.240   2.710   4.590
 3742W        W 4713   9.560   2.000   9.450
 3743W        W 4714   4.900   6.100   6.000
 3744W        W 4715   0.010   7.490   3.190
 3745W        W 4716   4.930   4.100   2.370
 3746W        W 4717  12.030   7.390   7.140
 3747W        W 4718   7.170   2.580   3.830
 3748W        W 4719   4.340   6.160   1.690
 3749W        W 4720   8.500   0.270   8.450
 3750W        W 4721  10.650   0.730  11.460
 3751W        W 4722   0.610  10.130   7.310
 3752W        W 4723  12.570  13.460   1.210
 3753W        W 4724   1.210   1.260  13.030
 3754W        W 4725   9.970  11.310  10.010
 3755W        W 4726   1.250  12.590  13.860
 3756W        W 4727   9.230  13.840  10.460
 3757W        W 4728   1.610   4.910   3.300
 3758W        W 4729   9.440  11.080  11.840
 3759W        W 4730   6.960  10.810   1.190
 3760W        W 4731   4.170   5.290   0.760
 3761W        W 4732   2.930   2.840   6.370
 3762W        W 4733   6.650  13.850   2.050
 3763W        W 4734   6.930  10.740   9.060
 3764W        W 4735   6.700   2.130   4.060
 3765W        W 4736   0.370  11.950   6.680
 3766W        W 4737   0.840   2.070   2.260
 3767W        W 4738   8.850   1.830   4.680
 3768W        W 4739   5.500   2.570   1.010
 3769W        W 4740  13.850   4.970  10.880
 3770W        W 4741  10.820   0.120   0.870
 3771W        W 4742   2.300  12.550   8.730
 3772W        W 4743  10.090   5.320  13.350
 3773W        W 4744  12.280   5.130   7.910
 3774W        W 4745  12.200  11.990   6.110
 3775W        W 4746  12.470  12.000  12.850
 3776W        W 4747  10.500   1.020   1.420
 3777W        W 4748   6.950   5.890   7.640
 3778W        W 4749   2.880   5.670  11.000
 3779W        W 4750  10.100   1.340   1.570
 3780W        W 4751   0.330   6.200   1.120
 3781W        W 4752   6.910   4.470   7.130
 3782W        W 4753   7.450   1.320   1.740
 3783W        W 4754   4.330   0.580   3.750
 3784W        W 4755   2.520   3.280   9.330
 3785W        W 4756   9.440   5.090  10.760
 3786W        W 4757   7.260   5.420   8.050
 3787W        W 4758   5.560  13.600   9.630
 3788W        W 4759   7.750  13.530  10.520
 3789W        W 4760  10.450   5.100   1.790
 3790W        W 4761   7.880  13.080  10.770
 3791W        W 4762   2.760   2.570   6.840
 3792W        W 4763   3.450   9.480  11.680
 3793W        W 4764   4.280   6.740  10.850
 3794W        W 4765  11.490   4.540   0.780
 3795W        W 4766  13.860   2.240   8.580
 3796W        W 4767  12.040   0.580  11.620
 3797W        W 4768   0.330   3.700  12.160
 3798W        W 4769   6.190  11.120   8.250
 3799W        W 4770   1.370  12.930  10.080
 3800W        W 4771   8.770  12.230   0.500
 3801W        W 4772   3.100   6.700   6.960
 3802W        W 4773   6.920   9.210   0.410
 3803W        W 4774   6.160  10.580   1.170
 3804W        W 4775   0.420   9.850   1.060
 3805W        W 4776   9.970   5.020  13.780
 3806W        W 4777  12.110   7.300   2.620
 3807W        W 4778  10.180   2.960   3.700
 3808W        W 4779   8.060  13.880   2.550
 3809W        W 4780   1.190   2.640  10.800
 3810W        W 4781  12.480   8.400  13.620
 3811W        W 4782   1.170  13.310   2.630
 3812W        W 4783   6.080   9.990   8.790
 3813W        W 4784   6.010   1.290   2.870
 3814W        W 4785   3.160   9.080  10.250
 3815W        W 4786   9.000   6.860   4.020
 3816W        W 4787   5.600   1.700  10.170
 3817W        W 4788   3.330  11.340   7.580
 3818W        W 4789   6.520   3.300  12.950
 3819W        W 4790   0.730   0.130  13.070
 3820W        W 4791   5.900  11.580   5.170
 3821W        W 4792   2.950   6.140   8.430
 3822W        W 4793  13.720  12.430   4.120
 3823W        W 4794   2.240   3.790   3.810
 3824W        W 4795  13.620   1.380   1.070
 3825W        W 4796   7.270   0.460   2.840
 3826W        W 4797   1.870  10.610   8.490
 3827W        W 4798   8.760   0.150  11.050
 3828W        W 4799  11.130   1.620   1.910
 3829W        W 4800   7.580   6.240  10.650
 3830W        W 4801   9.910   3.450  12.240
 3831W        W 4802  12.480  12.230   6.360
 3832W        W 4803  13.870   0.010   6.620
 3833W        W 4804   5.110   4.350   5.990
 3834W        W 4805   5.340   4.940  10.410
 3835W        W 4806   8.170   3.710  13.360
 3836W        W 4807   6.080   6.450   4.440
 3837W        W 4808  12.360  13.850  12.640
 3838W        W 4809  10.970  13.340   3.660
 3839W        W 4810   2.810  11.990  10.670
 3840W        W 4811   7.780   2.210   0.560
 3841W        W 4812   1.500   4.780   0.990
 3842W        W 4813  13.270   0.500   4.560
 3843W        W 4814   7.230  12.560   2.540
 3844W        W 4815   1.480   8.180   6.810
 3845W        W 4816   6.900   9.740   4.350
 3846W        W 4817  10.990  11.500   0.750
 3847W        W 4818   0.790   0.250   9.980
 3848W        W 4819   5.050   8.420   8.390
 3849W        W 4820   7.630   0.330  11.280
 3850W        W 4821   9.310   6.360   0.920
 3851W        W 4822  13.500   8.770   0.720
 3852W        W 4823   3.340   7.740   3.560
 3853W        W 4824  10.600   0.100   0.380
 3854W        W 4825   2.710   5.580   2.660
 3855W        W 4826   4.850   4.120   4.380
 3856W        W 4827  11.430   9.030  10.620
 3857W        W 4828   0.880   3.700  10.040
 3858W        W 4829   0.860  13.360   1.050
 3859W        W 4830  11.410   1.650  12.050
 3860W        W 4831   6.460   4.480   8.080
 3861W        W 4832   6.130  13.890   7.820
 3862W        W 4833   8.830   5.030   5.900
 3863W        W 4834  10.480   0.990   8.890
 3864W        W 4835   8.760   8.220   3.740
 3865W        W 4836   6.360   0.070   9.630
 3866W        W 4837   3.270   5.450   5.350
 3867W        W 4838  10.840   0.200   3.150
 3868W        W 4839   0.680  12.990  12.260
 3869W        W 4840   8.510   8.600   0.160
 3870W        W 4841   3.750  11.830   2.240
 3871W        W 4842   7.710  13.170   9.490
 3872W        W 4843  13.140   2.010   8.020
 3873W        W 4844   7.430  11.000   7.120
 3874W        W 4845   6.940   2.900   8.380
 3875W        W 4846  10.400   4.890  10.240
 3876W        W 4847   4.720   1.050  12.340
 3877W        W 4848   0.120   0.940  12.100
 3878W        W 4849  11.060   4.260   5.430
 3879W        W 4850   7.790  13.890   8.010
 3880W        W 4851   0.250   1.830   5.540
 3881W        W 4852   4.810   1.200   8.700
 3882W        W 4853   0.550   9.150   4.550
 3883W        W 4854  11.780   6.320   7.260
 3884W        W 4855   2.040  10.340  13.300
 3885W        W 4856   2.090   4.600   9.360
 3886W        W 4857   4.340   2.740  12.200
 3887W        W 4858   6.420   9.170   6.840
 3888W        W 4859  11.220   4.850   3.170
 3889W        W 4860  10.480   7.580   3.630
 3890W        W 4861   2.200   6.450   9.600
 3891W        W 4862   2.130  12.810   1.010
 3892W        W 4863   3.880   1.570   4.880
 3893W        W 4864   8.730   9.000   5.700
 3894W        W 4865  10.640   5.750   4.130
 3895W        W 4866   3.660   0.300   0.890
 3896W        W 4867  10.160   5.800  11.390
 3897W        W 4868   5.040   8.630   1.900
 3898W        W 4869   6.040   4.670   9.040
 3899W        W 4870   3.870  11.050   9.280
 3900W        W 4871   9.980  13.810   1.140
 3901W        W 4872  10.910  13.470  10.670
 3902W        W 4873  11.940  10.100   6.890
 3903W        W 4874  12.480  12.530  13.880
 3904W        W 4875   6.130   3.140   6.660
 3905W        W 4876   0.140   3.910   0.310
 3906W        W 4877  11.920  11.290  12.770
 3907W        W 4878  10.100  13.190   8.200
 3908W        W 4879  11.260   6.490   0.210
 3909W        W 4880   8.380  13.130  11.860
 3910W        W 4881   2.740   3.100   4.320
 3911W        W 4882   7.430   6.610   2.670
 3912W        W 4883   0.680   5.090  11.580
 3913W        W 4884  13.540   3.700   6.390
 3914W        W 4885  10.220   9.930  13.910
 3915W        W 4886   3.980   3.960   2.460
 3916W        W 4887   6.000   0.660   5.830
 3917W        W 4888   7.730   0.560   1.290
 3918W        W 4889   2.670   6.530   1.160
 3919W        W 4890   9.860   2.550  12.010
 3920W        W 4891   6.090  10.950   0.690
 3921W        W 4892   4.550   1.610   1.000
 3922W        W 4893   9.610   3.440   8.430
 3923W        W 4894  12.830   2.080   1.910
 3924W        W 4895   5.220   2.330   7.940
 3925W        W 4896  12.600   0.860  10.010
 3926W        W 4897  12.930  12.780  13.790
 3927W        W 4898   9.810  10.870   5.950
 3928W        W 4899   2.780   6.890  13.290
 3929W        W 4900   5.850  10.770   2.380
 3930W        W 4901   5.100  12.530  11.800
 3931W        W 4902  10.820   3.840   8.510
 3932W        W 4903  11.190  12.330   7.470
 3933W        W 4904   3.050   4.690  13.670
 3934W        W 4905   9.620   3.330  10.070
 3935W        W 4906   3.540  11.790   1.290
 3936W        W 4907   7.770   7.520   6.640
 3937W        W 4908   2.790   2.280   9.460
 3938W        W 4909  13.880   8.170   3.280
 3939W        W 4910   2.050  10.710   5.660
 3940W        W 4911  11.700   6.630   8.080
 3941W        W 4912   5.190   2.320   9.500
 3942W        W 4913   8.150   6.190   0.360
 3943W        W 4914  10.430  13.500   9.840
 3944W        W 4915   8.160   0.060  10.150
 3945W        W 4916  13.150   1.090  11.690
 3946W        W 4917  10.050   5.100  12.180
 3947W        W 4918   8.810   5.070   1.390
 3948W        W 4919   0.000   9.690   1.640
 3949W        W 4920   3.950  12.880   6.790
 3950W        W 4921  11.730  13.870   3.770
 3951W        W 4922   2.820   5.730   6.950
 3952W        W 4923   6.310  11.920  12.130
 3953W        W 4924   2.700   5.280   1.120
 3954W        W 4925  11.240   0.340   9.980
 3955W        W 4926   8.150  11.060   3.180
 3956W        W 4927   1.270   3.560   4.730
 3957W        W 4928  12.900   9.610   7.760
 3958W        W 4929   4.580   8.180  13.170
 3959W        W 4930  13.050   8.990   2.550
 3960W        W 4931  11.010  13.880   5.780
 3961W        W 4932   3.390   0.790  10.690
 3962W        W 4933   6.280   1.860   4.070
 3963W        W 4934  12.390  10.670   8.650
 3964W        W 4935   9.110   7.120   1.870
 3965W        W 4936  11.150   2.230   7.040
 3966W        W 4937  13.560   4.490   3.580
 3967W        W 4938  13.500  13.630  12.120
 3968W        W 4939   9.590  10.510   4.720
 3969W        W 4940   0.470  13.120  12.680
 3970W        W 4941   9.260   6.580   6.770
 3971W        W 4942  12.000   2.740   8.880
 3972W        W 4943   0.590  13.130  11.770
 3973W        W 4944  12.590   4.710   7.880
 3974W        W 4945   9.820   1.270   0.640
 3975W        W 4946   9.140   8.580   1.650
 3976W        W 4947   5.380  12.320   7.990
 3977W        W 4948   2.830  12.810   4.550
 3978W        W 4949   0.280   7.990   9.280
 3979W        W 4950   3.440   3.560  12.570
 3980W        W 4951   2.490  12.960   6.150
 3981W        W 4952   3.310   6.330  13.710
 3982W        W 4953   5.130   6.280   3.670
 3983W        W 4954   7.230  13.150   7.630
 3984W        W 4955  11.610   2.070   7.120
 3985W        W 4956   2.730  13.490   2.790
 3986W        W 4957   7.830   6.130   2.090
 3987W        W 4958   7.780  11.290   1.130
 3988W        W 4959   1.830   8.290   6.340
 3989W        W 4960   3.200   4.470  10.820
 3990W        W 4961  12.070  11.050   5.970
 3991W        W 4962   5.670   4.720   4.670
 3992W        W 4963   8.710   7.330   6.730
 3993W        W 4964   7.130   2.080   8.600
 3994W        W 4965  13.480   0.230   5.970
 3995W        W 4966   7.630   2.890   7.960
 3996W        W 4967   9.610   3.900   2.750
 3997W        W 4968   0.870   2.750   3.890
 3998W        W 4969   0.060   5.620   5.250
 3999W        W 4970  12.510   7.470   3.280
 4000W        W 4971   1.060   6.020  11.530
 4001W        W 4972   7.390   9.250   5.590
 4002W        W 4973   7.710   5.230  12.820
 4003W        W 4974   1.980   2.080   5.710
 4004W        W 4975   0.130   4.300  13.380
 4005W        W 4976   3.280  12.630   4.640
 4006W        W 4977   1.950  13.310   0.070
 4007W        W 4978   5.340  13.780   7.820
 4008W        W 4979   1.960   7.190   6.270
 4009W        W 4980  12.220  12.770   3.740
 4010W        W 4981   9.660   5.750   1.980
 4011W        W 4982   4.390  10.340   7.760
 4012W        W 4983  13.810   4.580   2.120
 4013W        W 4984  12.390   5.110  10.270
 4014W        W 4985   4.130  11.090   1.720
 4015W        W 4986  10.030   0.100   6.200
 4016W        W 4987   5.670  13.630   6.890
 4017W        W 4988  10.940   5.480  12.370
 4018W        W 4989  10.230   8.000   1.980
 4019W        W 4990   7.300   1.710  13.240
 4020W        W 4991   5.700  10.500   1.970
 4021W        W 4992   8.710   5.010   2.910
 4022W        W 4993   7.210  13.310  12.030
 4023W        W 4994   6.140  10.900   3.360
 4024W        W 4995   3.060   9.600   6.750
 4025W        W 4996  10.680  13.040   4.620
 4026W        W 4997   8.320   3.020   7.190
 4027W        W 4998   5.280  13.180   2.750
 4028W        W 4999   1.040   6.380  10.830
 4029W        W 5000   5.130   0.860   1.040
 4030W        W 5001  10.780   6.410   3.580
 4031W        W 5002   4.670  11.740   9.000
 4032W        W 5003  13.710   8.420  12.790
 4033W        W 5004  11.780  13.140  12.270
 4034W        W 5005  11.720   2.230  11.020
 4035W        W 5006   4.240   1.960   4.860
 4036W        W 5007  11.000  13.480  10.190
 4037W        W 5008   7.680   7.060   6.780
 4038W        W 5009   2.700   2.660  13.580
 4039W        W 5010   0.030  12.770   3.700
 4040W        W 5011  12.710   0.570  12.740
 4041W        W 5012   5.140   1.020   3.630
 4042W        W 5013  11.160  13.800   0.600
 4043W        W 5014   5.190  12.730   4.850
 4044W        W 5015   1.380  12.470  10.380
 4045W        W 5016  11.020   5.990   5.670
 4046W        W 5017   0.040   6.720  13.180
 4047W        W 5018   2.830   5.650  12.700
 4048W        W 5019   2.900  13.590   0.970
 4049W        W 5020   5.930   3.330   0.950
 4050W        W 5021   7.630   7.720   4.230
 4051W        W 5022   3.890   4.070  13.090
 4052W        W 5023  11.860   3.840   5.130
 4053W        W 5024  12.060  13.910   4.150
 4054W        W 5025   2.490   1.190  10.380
 4055W        W 5026  13.400  12.510   8.840
 4056W        W 5027  13.450  13.330   0.740
 4057W        W 5028   6.710   2.810  12.060
 4058W        W 5029   4.440  11.350   3.090
 4059W        W 5030   5.610   8.510   6.270
 4060W        W 5031   8.480  11.260   1.800
 4061W        W 5032   5.720  12.480   9.260
 4062W        W 5033   0.670   5.920   4.120
 4063W        W 5034   6.280   8.240   1.990
 4064W        W 5035  10.190   0.310   0.580
 4065W        W 5036   7.560   6.210   3.030
 4066W        W 5037   8.590   6.680   8.910
 4067W        W 5038   5.550   1.200  10.640
 4068W        W 5039   9.540   3.450   3.210
 4069W        W 5040   5.000  13.420   6.180
 4070W        W 5041  12.940   7.130  11.400
 4071W        W 5042   8.860  12.200   2.330
 4072W        W 5043   8.280   3.530   4.790
 4073W        W 5044   0.740   9.100   7.450
 4074W        W 5045   1.160   3.460   9.650
 4075W        W 5046   9.340  13.570   4.030
 4076W        W 5047   7.950   6.030   1.510
 4077W        W 5048   7.550   6.620  10.940
 4078W        W 5049  13.100   8.890   8.280
 4079W        W 5050   0.110   1.160   0.860
 4080W        W 5051   0.400   2.780   6.870
 4081W        W 5052   6.470   5.080   8.640
 4082W        W 5053   7.620   2.650  12.180
 4083W        W 5054  10.450   1.070   7.060
 4084W        W 5055   9.110  11.090   3.750
 4085W        W 5056  12.930   6.040   4.440
 4086W        W 5057  11.180   6.860  12.500
 4087W        W 5058   3.140   1.800   3.240
 4088W        W 5059  13.480  13.120  13.200
 4089W        W 5060   4.040   2.560   5.520
 4090W        W 5061  10.180   1.490  13.080
 4091W        W 5062   9.350  13.880   7.930
 4092W        W 5063  10.010   0.660   4.270
 4093W        W 5064   5.110   6.810  13.250
 4094W        W 5065   0.050  11.460   2.660
 4095W        W 5066   9.880   0.090  11.680
 4096W        W 5067  10.500   8.290  12.230
 4097W        W 5068   9.270   7.090  11.660
 4098W        W 5069   6.720  11.810   0.570
 4099W        W 5070  13.860   4.150   2.380
 4100W        W 5071  13.570   6.710   3.240
 4101W        W 5072   9.980   0.540  12.540
 4102W        W 5073   7.690  13.100   5.590
 4103W        W 5074   5.080   4.930   6.020
 4104W        W 5075  11.440  13.440   4.970
 4105W        W 5076   3.290   4.580   3.920
 4106W        W 5077   8.700   0.730   6.300
 4107W        W 5078   6.850   1.620   4.150
 4108W        W 5079  12.670   2.590   6.130
 4109W        W 5080   0.450   0.400  10.870
 4110W        W 5081  11.770   7.580   5.500
 4111W        W 5082   2.940   1.570   8.550
 4112W        W 5083   3.930   2.530   6.290
 4113W        W 5084  10.530   7.160   5.560
 4114W        W 5085   9.490   1.510   9.460
 4115W        W 5086   2.740   1.180   5.520
 4116W        W 5087  13.580  11.790  13.270
 4117W        W 5088   0.970   6.460  12.480
 4118W        W 5089   3.720   7.130   8.630
 4119W        W 5090   3.040   6.830   5.460
 4120W        W 5091   4.410   2.610  10.700
 4121W        W 5092   7.580   7.940   2.190
 4122W        W 5093  13.540   5.230   5.880
 4123W        W 5094   9.040  11.670   5.150
 4124W        W 5095  13.790  10.500  11.920
 4125W        W 5096  12.420   6.630   1.100
 4126W        W 5097   7.860   6.770   7.220
 4127W        W 5098   0.280  12.090   5.350
 4128W        W 5099  11.000   4.400   0.780
 4129W        W 5100  11.460  13.320   9.290
 4130W        W 5101   5.620   3.150  13.620
 4131W        W 5102   1.480  10.250   7.260
 4132W        W 5103   6.730  11.240   8.220
 4133W        W 5104  11.550   0.130   5.570
 4134W        W 5105  12.280  13.360   5.560
 4135W        W 5106   0.990  11.390  13.000
 4136W        W 5107   7.930   8.860   4.550
 4137W        W 5108   7.600  10.230   1.320
 4138W        W 5109   2.060   5.980   5.650
 4139W        W 5110   1.430   8.380   4.090
 4140W        W 5111  10.560   8.350   0.770
 4141W        W 5112   5.100  13.870   1.660
 4142W        W 5113   6.350   8.890   1.880
 4143W        W 5114   7.870  10.700   6.920
 4144W        W 5115   2.180   5.520   1.330
 4145W        W 5116   5.130  12.730   2.900
 4146W        W 5117  13.190   0.310   2.800
 4147W        W 5118   4.020   5.830   5.750
 4148W        W 5119  10.930  12.720  11.900
 4149W        W 5120   9.700   3.760   6.570
 4150W        W 5121   3.090  13.870  12.190
 4151W        W 5122   4.160  11.670  13.070
 4152W        W 5123   3.270   8.550   0.790
 4153W        W 5124   2.090   3.170   6.200
 4154W        W 5125   8.500  10.380  10.000
 4155W        W 5126   0.320   3.220   7.260
 4156W        W 5127   9.370   4.390   1.420
 4157W        W 5128   2.870   0.470   0.400
 4158W        W 5129  10.240   6.880   2.420
 4159W        W 5130   8.720  13.770   8.360
 4160W        W 5131  12.580   9.350   2.960
 4161W        W 5132   5.020  10.910   5.460
 4162W        W 5133   4.340   2.120   3.140
 4163W        W 5134   9.860   2.920  13.150
 4164W        W 5135  13.080  12.130  11.470
 4165W        W 5136  10.710   7.240   1.640
 4166W        W 5137  12.270   0.400  12.670
 4167W        W 5138   2.680   1.300  12.950
 4168W        W 5139   0.310  10.200   2.370
 4169W        W 5140  10.930   1.040   1.210
 4170W        W 5141   0.910   2.180  13.010
 4171W        W 5142  10.890   2.880  10.750
 4172W        W 5143   7.490   8.740   2.840
 4173W        W 5144   0.180   0.690  11.180
 4174W        W 5145   5.780  10.080   7.840
 4175W        W 5146   9.010   8.900  11.010
 4176W        W 5147   2.470  10.840   5.420
 4177W        W 5148   9.180   2.170   4.590
 4178W        W 5149   1.610   4.840  12.480
 4179W        W 5150   8.310   1.730  10.410
 4180W        W 5151  11.590   2.980  12.280
 4181W        W 5152   4.760   0.030   4.540
 4182W        W 5153   2.410  10.680  13.320
 4183W        W 5154   3.710   9.040  13.230
 4184W        W 5155   8.860   7.420  13.740
 4185W        W 5156  11.830   5.220   9.340
 4186W        W 5157   7.610   4.160   0.060
 4187W        W 5158   2.670   5.420   1.600
 4188W        W 5159   8.360  11.610  10.190
 4189W        W 5160   8.960   4.140   0.100
 4190W        W 5161  10.030  13.700  10.190
 4191W        W 5162   7.410   4.130  10.850
 4192W        W 5163   0.260   7.210   0.320
 4193W        W 5164   4.620  12.670  12.710
 4194W        W 5165   1.710  12.550  12.960
 4195W        W 5166  12.660   8.980   8.450
 4196W        W 5167   6.290  11.100   0.250
 4197W        W 5168  12.500   4.280   0.480
 4198W        W 5169   2.510   3.360   1.010
 4199W        W 5170   9.820   9.820   6.880
 4200W        W 5171   3.880   0.660  11.050
 4201W        W 5172   0.100   9.400   8.780
 4202W        W 5173  10.960   1.470   3.850
 4203W        W 5174   7.070  12.760   7.850
 4204W        W 5175  13.550   6.490  10.100
 4205W        W 5176   6.410   1.460   0.860
 4206W        W 5177  10.760   0.690   7.130
 4207W        W 5178   9.950   6.610  12.770
 4208W        W 5179   6.090   5.770   9.150
 4209W        W 5180   2.090   1.210   0.620
 4210W        W 5181   8.250  11.750   7.590
 4211W        W 5182  10.500   2.880  12.410
 4212W        W 5183  10.780   0.680   9.140
 4213W        W 5184   6.860  11.690   7.970
 4214W        W 5185   2.450   0.280  12.850
 4215W        W 5186   1.620  10.750   6.130
 4216W        W 5187  12.700   5.130   0.850
 4217W        W 5188   1.680   9.720   2.030
 4218W        W 5189   1.930   1.690   4.750
 4219W        W 5190   1.150   3.050   7.450
 4220W        W 5191   1.800   1.000   3.530
 4221W        W 5192   2.150  10.500  10.430
 4222W        W 5193  12.110   8.740   1.530
 4223W        W 5194  11.660   5.870   7.490
 4224W        W 5195  12.330   8.670  12.090
 4225W        W 5196   8.500   4.820   9.960
 4226W        W 5197  10.720   4.480   9.060
 4227W        W 5198  11.590   3.500  10.940
 4228W        W 5199   6.400   6.250   2.450
 4229W        W 5200   0.920   6.240   2.110
 4230W        W 5201  10.690   1.860  13.110
 4231W        W 5202   6.260  12.840  13.790
 4232W        W 5203   9.870  11.700   5.350
 4233W        W 5204   0.250  10.780  13.290
 4234W        W 5205  13.890   5.200   9.210
 4235W        W 5206   6.540   0.640   1.570
 4236W        W 5207   6.140  12.570   4.190
 4237W        W 5208   1.720   6.250   0.810
 4238W        W 5209   9.210   2.610   8.060
 4239W        W 5210   0.540  10.160   3.860
 4240W        W 5211   7.980   7.890   8.090
 4241W        W 5212   3.840   0.410   5.080
 4242W        W 5213   3.830   8.040  11.470
 4243W        W 5214  10.300   9.860   8.410
 4244W        W 5215   3.020   5.990   7.540
 4245W        W 5216   4.830   0.670   5.120
 4246W        W 5217  12.320   4.580  10.160
 4247W        W 5218  13.720   7.070   6.490
 4248W        W 5219   2.850  11.500   6.010
 4249W        W 5220   1.900   8.650  10.640
 4250W        W 5221   6.440  11.140  12.450
 4251W        W 5222   4.040  12.990  12.810
 4252W        W 5223   7.180   2.080   4.080
 4253W        W 5224   5.230   3.620   2.260
 4254W        W 5225   4.260  11.890   2.390
 4255W        W 5226  13.760  11.160   7.610
 4256W        W 5227  11.830   6.900   3.460
 4257W        W 5228  13.570   1.130   9.530
 4258W        W 5229  12.470   7.540  13.000
 4259W        W 5230  12.360   5.960   0.880
 4260W        W 5231  12.500   2.810   4.000
 4261W        W 5232  10.140  12.690   8.120
 4262W        W 5233   4.790   1.970   1.280
 4263W        W 5234   2.610   4.680   8.270
 4264W        W 5235   1.850  11.450   0.530
 4265W        W 5236   6.060  11.110   1.290
 4266W        W 5237  13.140  13.790   5.990
 4267W        W 5238   6.960   2.160   3.650
 4268W        W 5239   1.440   6.590   3.790
 4269W        W 5240  10.490   6.020   7.860
 4270W        W 5241  10.700  10.660  10.170
 4271W        W 5242   5.710   0.560  12.810
 4272W        W 5243  13.260   5.070   9.940
 4273W        W 5244   3.280  10.090   2.470
 4274W        W 5245   2.720   0.450  13.280
 4275W        W 5246   8.570   9.070   3.840
 4276W        W 5247  10.320   4.610   6.620
 4277W        W 5248   3.350  12.750  10.940
 4278W        W 5249   4.680  13.250   0.130
 4279W        W 5250  13.480  10.610   1.570
 4280W        W 5251   3.490   8.370  11.260
 4281W        W 5252   5.300   5.580   0.720
 4282W        W 5253   6.180   4.610   6.520
 4283W        W 5254   2.270   0.690   6.660
 4284W        W 5255  10.680   3.850   7.720
 4285W        W 5256  13.850  10.530   2.320
 4286W        W 5257  11.260  13.490   1.620
 4287W        W 5258   5.630   3.290   1.470
 4288W        W 5259   9.670   5.520   5.740
 4289W        W 5260  10.100   5.230   8.840
 4290W        W 5261   3.280   8.770   5.660
 4291W        W 5262  11.600  10.740   1.850
 4292W        W 5263   2.230   8.370   2.440
 4293W        W 5264   2.550  11.110  13.690
 4294W        W 5265  13.040   9.260   3.170
 4295W        W 5266   8.570  12.610   2.050
 4296W        W 5267   6.330   9.190   3.110
 4297W        W 5268   3.650   2.240   5.930
 4298W        W 5269   6.610   6.980   2.270
 4299W        W 5270   1.900   5.400   1.790
 4300W        W 5271  12.720   8.250   1.170
 4301W        W 5272   2.180   4.580  10.520
 4302W        W 5273   9.540   9.390   8.830
 4303W        W 5274   8.690  12.190   5.140
 4304W        W 5275  11.930   2.030   4.870
 4305W        W 5276  11.280   7.810  13.030
 4306W        W 5277   3.600   2.930  11.590
 4307W        W 5278  11.630   8.930  10.030
 4308W        W 5279   0.320  10.290   9.100
 4309W        W 5280   8.350   5.090  11.000
 4310W        W 5281   8.890   8.260   7.810
 4311W        W 5282  12.020  10.490   7.210
 4312W        W 5283   9.140  11.250   0.570
 4313W        W 5284   9.080   9.480  13.390
 4314W        W 5285   9.590  13.760   6.260
 4315W        W 5286  10.120   2.000   6.380
 4316W        W 5287  10.400   7.290   1.210
 4317W        W 5288   0.630   9.850   9.150
 4318W        W 5289   7.280   7.490   1.900
 4319W        W 5290   1.570   0.630   1.660
 4320W        W 5291   3.850   9.320  13.820
 4321W        W 5292  11.890   0.160   1.070
 4322W        W 5293   5.610   1.450   9.680
 4323W        W 5294   8.120   2.390   4.230
 4324W        W 5295  12.690   0.680   6.840
 4325W        W 5296  10.490   2.200   1.780
 4326W        W 5297  10.430   6.230   5.890
 4327W        W 5298   4.340   9.200  11.880
 4328W        W 5299  11.240   1.990  11.710
 4329W        W 5300   9.640   9.630  11.850
 4330W        W 5301   6.620   1.800  10.220
 4331W        W 5302   2.140  13.800  11.300
 4332W        W 5303   0.590   3.880   0.520
 4333W        W 5304  12.810   0.730  11.720
 4334W        W 5305   8.680   4.400   3.650
 4335W        W 5306   3.760   4.670   3.800
 4336W        W 5307  10.550   0.040   2.290
 4337W        W 5308  12.960   6.480   4.220
 4338W        W 5309   5.770   8.350   6.790
 4339W        W 5310   5.840  11.950   4.120
 4340W        W 5311   1.890  11.740   6.590
 4341W        W 5312   4.850   3.950   5.180
 4342W        W 5313  12.180  12.180  13.690
 4343W        W 5314   1.940  11.660   2.510
 4344W        W 5315  12.940   2.460  11.000
 4345W        W 5316   4.780   9.230   0.590
 4346W        W 5317  12.250   4.990   1.090
 4347W        W 5318  12.760   1.140   3.720
 4348W        W 5319   4.100   2.280   1.580
 4349W        W 5320   4.700   7.450   2.280
 4350W        W 5321  11.010   9.380   8.430
 4351W        W 5322  12.490  13.380  11.050
 4352W        W 5323   0.420   1.160   6.820
 4353W        W 5324   8.050   2.710   9.140
 4354W        W 5325  13.210   5.200   3.260
 4355W        W 5326  11.380  12.010   9.080
 4356W        W 5327   9.910   6.600  10.340
 4357W        W 5328   0.790   0.670   3.180
 4358W        W 5329   1.560   6.710  12.040
 4359W        W 5330   0.210   8.630  10.460
 4360W        W 5331   1.970   0.180   5.450
 4361W        W 5332   6.980  12.940   5.690
 4362W        W 5333   1.020   5.700   1.520
 4363W        W 5334   0.520   9.720   4.620
 4364W        W 5335  11.450  13.400  11.310
 4365W        W 5336  11.650   4.670   2.170
 4366W        W 5337   2.740   1.590  10.130
 4367W        W 5338   8.760   1.420   7.940
 4368W        W 5339  10.660  12.420  13.290
 4369W        W 5340   2.340   3.140   2.060
 4370W        W 5341   0.370   1.210   7.790
 4371W        W 5342   5.510   7.990   5.630
 4372W        W 5343   8.290  11.510   6.180
 4373W        W 5344  13.530   9.640  12.130
 4374W        W 5345  13.770   3.020   5.980
 4375W        W 5346   0.500   2.360  12.100
 4376W        W 5347   9.600  13.890   4.790
 4377W        W 5348  13.640   2.520   1.420
 4378W        W 5349  13.180   0.420   6.920
 4379W        W 5350   1.570   7.150   6.570
 4380W        W 5351   3.440   1.260   7.800
 4381W        W 5352   3.630   7.120   7.690
 4382W        W 5353   5.560   7.030  13.320
 4383W        W 5354   9.140  10.810   3.300
 4384W        W 5355   6.700   9.590   6.560
 4385W        W 5356  10.590   4.600   7.440
 4386W        W 5357   2.400  12.630   0.430
 4387W        W 5358   6.830   3.010  10.970
 4388W        W 5359   4.810  12.640   3.310
 4389W        W 5360  11.620   0.300   0.600
 4390W        W 5361  10.730  12.410   9.780
 4391W        W 5362   3.620  13.620   1.470
 4392W        W 5363   2.370   0.530   9.240
 4393W        W 5364   3.040   8.250   1.240
 4394W        W 5365   6.960   9.120   1.490
 4395W        W 5366  10.510   5.360   0.910
 4396W        W 5367   5.410   1.260   4.330
 4397W        W 5368  11.580  12.570   3.650
 4398W        W 5369   9.440   6.140   2.760
 4399W        W 5370   0.470  12.100   8.490
 4400W        W 5371  13.640   3.640   7.840
 4401W        W 5372   1.010   0.360  13.390
 4402W        W 5373   0.700   0.920   8.090
 4403W        W 5374   5.870  12.360   3.780
 4404W        W 5375   6.780  13.750   7.140
 4405W        W 5376  13.330   6.810   6.430
 4406W        W 5377   9.470   9.530  10.970
 4407W        W 5378   0.140   2.230  12.700
 4408W        W 5379   0.010   5.270   4.800
 4409W        W 5380  10.830   1.670   8.900
 4410W        W 5381   4.290  13.530  12.410
 4411W        W 5382  12.710   4.570  13.610
 4412W        W 5383   2.410   0.200   3.210
 4413W        W 5384   8.130   4.570   6.660
 4414W        W 5385   3.760   1.910   1.190
 4415W        W 5386   2.440   3.320  11.380
 4416W        W 5387   8.290   1.730  13.570
 4417W        W 5388   0.690  13.450   2.920
 4418W        W 5389  12.470  10.850   1.520
 4419W        W 5390   5.530   3.100  12.330
 4420W        W 5391   2.020   6.990   3.060
 4421W        W 5392  11.330   4.510   4.360
 4422W        W 5393   0.260   1.360   0.420
 4423W        W 5394   6.320   3.870   8.070
 4424W        W 5395   3.890   9.050  12.710
 4425W        W 5396   1.360  13.400   3.650
 4426W        W 5397   9.110  12.160  10.100
 4427W        W 5398   4.130   1.400   0.280
 4428W        W 5399   4.510   9.660   4.980
 4429W        W 5400   8.220   8.790   9.790
 4430W        W 5401   2.760   8.660  12.420
 4431W        W 5402   3.910   3.050  10.520
 4432W        W 5403   1.680   4.890   8.670
 4433W        W 5404   5.910   6.330  12.250
 4434W        W 5405   3.550   8.940   7.520
 4435W        W 5406   6.000   5.110   9.860
 4436W        W 5407   1.210   0.780  13.240
 4437W        W 5408   2.240   1.700  10.300
 4438W        W 5409  12.290  13.420   4.660
 4439W        W 5410   9.220   9.600   4.700
 4440W        W 5411   2.660   2.340   5.970
 4441W        W 5412   8.640  11.000   3.940
 4442W        W 5413   0.140   8.760   4.600
 4443W        W 5414   8.340  11.760   5.320
 4444W        W 5415   4.180   8.360   5.010
 4445W        W 5416  10.990   1.890   4.700
 4446W        W 5417  10.590  11.350   1.020
 4447W        W 5418   7.360   0.510  13.670
 4448W        W 5419  10.670  10.650   9.680
 4449W        W 5420   2.860   3.580  11.470
 4450W        W 5421   0.940   6.440  10.300
 4451W        W 5422   7.280  13.750  10.390
 4452W        W 5423  10.920   2.060  13.530
 4453W        W 5424   9.420   8.720   3.590
 4454W        W 5425  10.270  13.730   7.950
 4455W        W 5426   5.260   5.240  13.530
 4456W        W 5427  12.650   1.130   4.770
 4457W        W 5428  13.490   3.350  12.150
 4458W        W 5429   1.110  11.010  10.010
 4459W        W 5430   8.860   4.850   3.430
 4460W        W 5431   9.440   6.850   0.630
 4461W        W 5432  13.140   8.860   7.740
 4462W        W 5433   4.130   6.660   8.830
 4463W        W 5434   2.970   2.430   3.060
 4464W        W 5435   2.060   9.570   1.470
 4465W        W 5436   6.020   5.280  13.320
 4466W        W 5437   4.540   4.500   3.030
 4467W        W 5438  13.770   4.350  11.640
 4468W        W 5439  13.870   3.420   5.640
 4469W        W 5440   0.300   8.440  12.560
 4470W        W 5441   7.270  10.470   7.890
 4471W        W 5442   3.360   3.010   2.390
 4472W        W 5443  11.750   2.320   5.310
 4473W        W 5444  13.910   2.960   0.170
 4474W        W 5445  10.820  13.450   6.060
 4475W        W 5446   7.650   1.790  10.490
 4476W        W 5447  10.110   0.190   4.140
 4477W        W 5448   2.830   0.330   9.330
 4478W        W 5449   4.180   1.670   5.230
 4479W        W 5450  10.160   9.370  11.700
 4480W        W 5451  13.350   6.110   0.830
 4481W        W 5452  12.620   5.470   2.730
 4482W        W 5453  10.980   1.150   9.090
 4483W        W 5454  13.760   7.600   5.770
 4484W        W 5455   5.230   9.860   4.830
 4485W        W 5456   8.810   8.350   4.220
 4486W        W 5457   2.330   7.200   8.750
 4487W        W 5458   3.190   0.350   5.650
 4488W        W 5459   2.460   3.180  12.350
 4489W        W 5460  13.730   6.690   9.620
 4490W        W 5461  11.150   1.420  13.010
 4491W        W 5462  10.440   8.790  12.460
 4492W        W 5463   7.220   5.820   8.570
 4493W        W 5464   7.910   6.190   9.000
 4494W        W 5465   4.840   4.260   3.420
 4495W        W 5466   8.340   8.990   2.300
 4496W        W 5467  11.100   8.320   6.370
 4497W        W 5468   0.310   2.090   4.600
 4498W        W 5469   7.880   7.970   6.550
 4499W        W 5470   2.060  13.640  13.630
 4500W        W 5471   9.060   9.300   4.350
 4501W        W 5472  12.660   5.890   6.670
 4502W        W 5473  13.890   9.760   3.120
 4503W        W 5474   5.840  13.450   5.310
 4504W        W 5475   7.900   9.090   2.060
 4505W        W 5476   9.180   3.590  10.170
 4506W        W 5477   2.830   6.350   3.110
 4507W        W 5478   2.300   2.270  13.750
 4508W        W 5479  10.210   6.150   6.780
 4509W        W 5480   4.490   2.330   6.380
 4510W        W 5481   4.410  10.160   1.430
 4511W        W 5482  13.770  11.710   8.550
 4512W        W 5483  13.710  10.160   6.400
 4513W        W 5484  13.000   0.590   7.360
 4514W        W 5485   8.710   0.420   0.490
 4515W        W 5486   3.600   0.030   0.080
 4516W        W 5487   4.840  10.540   4.490
 4517W        W 5488   0.460   1.350   4.230
 4518W        W 5489  10.770   6.830  12.780
 4519W        W 5490   3.190  13.880   4.630
 4520W        W 5491   9.460   2.050   2.480
 4521W        W 5492   9.170   7.250   1.180
 4522W        W 5493   1.020   4.140   6.470
 4523W        W 5494   9.220   3.820  11.010
 4524W        W 5495   3.480   2.600   5.610
 4525W        W 5496  13.050  12.240   6.430
 4526W        W 5497   6.190  13.810   2.270
 4527W        W 5498  11.970  10.000   5.310
 4528W        W 5499   7.570   2.180   0.100
 4529W        W 5500   6.380  13.330   1.600
 4530W        W 5501  13.830   4.560   4.540
 4531W        W 5502   0.970   2.000   3.200
 4532W        W 5503   3.180   4.190   8.600
 4533W        W 5504   0.890   6.670   7.980
 4534W        W 5505  12.050   0.480   8.660
 4535W        W 5506   8.010   8.520   3.480
 4536W        W 5507   3.720   3.120   9.090
 4537W        W 5508   5.380   4.230  12.480
 4538W        W 5509   1.780  12.540   2.730
 4539W        W 5510   7.590   4.800   3.150
 4540W        W 5511  12.890  13.750  12.740
 4541W        W 5512   9.760   2.830   4.450
 4542W        W 5513   8.580  13.410   1.970
 4543W        W 5514   7.750   2.100   7.270
 4544W        W 5515   5.750  12.400  11.290
 4545W        W 5516   5.100   0.110   7.460
 4546W        W 5517   9.370   3.010   7.050
 4547W        W 5518   7.820   5.910   5.340
 4548W        W 5519  10.780  12.740   6.860
 4549W        W 5520  10.640   4.980   5.500
 4550W        W 5521  13.330   1.510   6.990
 4551W        W 5522   5.930   6.840   1.680
 4552W        W 5523  12.060   7.220   5.670
 4553W        W 5524   3.930  13.320   6.990
 4554W        W 5525   7.920  10.460   4.740
 4555W        W 5526   8.200  12.480   7.660
 4556W        W 5527  12.210  11.230  13.890
 4557W        W 5528   0.250   9.060   5.070
 4558W        W 5529   7.510   8.400   2.410
 4559W        W 5530   5.170  12.210  11.390
 4560W        W 5531   7.830  11.090   2.440
 4561W        W 5532   1.930   7.420   1.550
 4562W        W 5533   2.530  12.060   1.200
 4563W        W 5534   5.250   9.200   1.880
 4564W        W 5535   9.680   4.080   2.300
 4565W        W 5536  13.390   9.870   2.320
 4566W        W 5537  13.740  10.240   3.100
 4567W        W 5538  11.240   9.010   8.630
 4568W        W 5539   2.250   9.910   6.850
 4569W        W 5540  11.370   3.510   4.940
 4570W        W 5541   9.650  12.360   8.300
 4571W        W 5542   5.270   4.480   4.350
 4572W        W 5543   7.860   7.480   4.580
 4573W        W 5544   1.520   8.880   5.740
 4574W        W 5545   0.360   1.000   1.720
 4575W        W 5546   6.610   8.090   6.040
 4576W        W 5547  11.740   1.090   6.920
 4577W        W 5548   7.120  12.540  10.790
 4578W        W 5549   8.770  10.100   4.680
 4579W        W 5550   6.280  11.050   4.190
 4580W        W 5551   6.050   3.700   5.570
 4581W        W 5552   6.270   1.450  11.750
 4582W        W 5553   3.250   5.860  12.520
 4583W        W 5554  13.160   2.370   6.860
 4584W        W 5555   3.400   7.040   7.280
 4585W        W 5556   8.230   6.770  11.770
 4586W        W 5557   6.130   1.990  10.380
 4587W        W 5558   4.050   0.890   5.920
 4588W        W 5559   6.790   5.630  12.830
 4589W        W 5560   1.220   8.040   1.220
 4590W        W 5561   0.470   9.460   4.160
 4591W        W 5562   8.890  10.780   9.140
 4592W        W 5563   9.500   5.650   2.850
 4593W        W 5564   9.520   3.360   7.380
 4594W        W 5565   7.000   7.890   6.310
 4595W        W 5566  11.640   5.660  11.660
 4596W        W 5567   0.510   1.500  12.260
 4597W        W 5568  13.130   0.260  12.770
 4598W        W 5569   9.080  13.890  12.170
 4599W        W 5570   1.110   2.170   5.080
 4600W        W 5571  10.410   8.030   9.020
 4601W        W 5572  12.190   8.870   6.780
 4602W        W 5573   4.290  10.480   8.660
 4603W        W 5574   0.040   9.220   6.680
 4604W        W 5575   8.530  13.600   5.020
 4605W        W 5576   0.430  12.670  12.930
 4606W        W 5577   1.180  11.020   1.330
 4607W        W 5578  12.060   4.640   4.650
 4608W        W 5579  11.700   4.630   0.350
 4609W        W 5580   8.260   9.570   6.550
 4610W        W 5581   4.110   3.920  11.120
 4611W        W 5582   5.030  13.140   5.170
 4612W        W 5583   3.600   9.660   2.720
 4613W        W 5584   1.060   6.590   4.160
 4614W        W 5585   3.720   3.310   8.620
 4615W        W 5586  10.270   8.950   7.170
 4616W        W 5587   8.620   8.470   5.120
 4617W        W 5588   9.900   8.630   3.550
 4618W        W 5589   0.650   6.470   9.440
 4619W        W 5590   4.860  12.930  12.150
 4620W        W 5591   5.690   7.530   8.030
 4621W        W 5592  10.910   0.950  12.740
 4622W        W 5593  12.330   4.350   2.030
 4623W        W 5594   9.690   3.470  11.550
 4624W        W 5595   5.020   8.560   1.420
 4625W        W 5596   2.380  11.910   8.850
 4626W        W 5597  13.380   4.790   4.670
 4627W        W 5598   3.320   0.650   0.300
 4628W        W 5599  10.820  11.630   9.450
 4629W        W 5600  11.280   5.070   8.610
 4630W        W 5601   6.240  13.820   1.660
 4631W        W 5602  11.040   3.700   6.370
 4632W        W 5603   0.870   9.510  12.590
 4633W        W 5604   6.110   4.760   1.050
 4634W        W 5605  13.070  13.130  10.440
 4635W        W 5606   3.740  10.070   8.700
 4636W        W 5607   2.110   5.260   3.560
 4637W        W 5608  13.470   4.300   6.220
 4638W        W 5609  10.250   3.740   4.640
 4639W        W 5610   3.320   0.480  12.370
 4640W        W 5611  12.030   4.040   8.430
 4641W        W 5612   7.750  12.470   4.360
 4642W        W 5613   7.810   4.970  13.720
 4643W        W 5614   3.970   9.960   4.220
 4644W        W 5615  11.370   8.380   4.210
 4645W        W 5616  12.800   5.940  12.410
 4646W        W 5617   2.320   4.350  11.330
 4647W        W 5618   6.390   7.610   5.100
 4648W        W 5619   1.360   2.960   3.330
 4649W        W 5620  11.360   8.430   3.030
 4650W        W 5621  11.440   9.360  10.240
 4651W        W 5622   0.330   7.440   9.160
 4652W        W 5623   0.850   5.740   8.980
 4653W        W 5624  11.900   4.640   6.590
 4654W        W 5625   0.620   3.560   2.790
 4655W        W 5626   1.570   7.800   9.560
 4656W        W 5627   2.460  11.000  10.230
 4657W        W 5628   4.550   7.870   2.440
 4658W        W 5629  12.090   3.830   2.400
 4659W        W 5630  12.600   2.540  12.740
 4660W        W 5631  10.120   5.810   2.120
 4661W        W 5632  12.260   4.010   1.610
 4662W        W 5633   1.190   8.720  10.040
 4663W        W 5634   5.590  11.070   7.580
 4664W        W 5635   4.230   4.890   2.430
 4665W        W 5636   0.350   7.070   6.580
 4666W        W 5637   5.390  11.170   8.380
 4667W        W 5638   2.470   6.490   4.770
 4668W        W 5639   8.820  13.140   1.620
 4669W        W 5640   1.330   9.980   9.030
 4670W        W 5641   4.480   6.920   9.980
 4671W        W 5642  11.350   6.450  10.630
 4672W        W 5643   8.470  10.810   4.410
 4673W        W 5644   0.790   0.240   2.410
 4674W        W 5645   6.250   6.930   6.890
 4675W        W 5646   7.880   0.090   5.570
 4676W        W 5647  13.480   6.830   9.200
 4677W        W 5648   6.660   3.920  12.840
 4678W        W 5649   3.720   9.370  10.530
 4679W        W 5650  13.730   8.610   0.080
 4680W        W 5651  12.410   2.160   4.820
 4681W        W 5652  10.840  13.250   1.320
 4682W        W 5653   0.510   2.180  10.840
 4683W        W 5654   0.220   9.990   9.510
 4684W        W 5655   4.230   7.420   3.900
 4685W        W 5656   1.870   7.530  11.440
 4686W        W 5657   4.050   2.760  13.490
 4687W        W 5658   0.610   3.860   0.000
 4688W        W 5659  11.300  12.600   1.840
 4689W        W 5660   1.610   6.660  11.270
 4690W        W 5661   9.750  11.010  13.180
 4691W        W 5662   2.200   1.470   7.510
 4692W        W 5663   4.630  13.780  12.080
 4693W        W 5664  10.140   9.400   3.260
 4694W        W 5665  10.140   1.250  11.900
 4695W        W 5666   1.170   0.520   9.830
 4696W        W 5667   3.550   0.200   4.360
 4697W        W 5668   8.780   4.240  13.200
 4698W        W 5669   3.530   0.740   8.750
 4699W        W 5670  12.590   4.870   7.070
 4700W        W 5671   9.880   7.120   3.540
 4701W        W 5672   8.760   5.460   4.680
 4702W        W 5673  13.220   1.410   9.320
 4703W        W 5674   0.090   3.940   8.240
 4704W        W 5675   9.610  12.080   8.770
 4705W        W 5676  13.640   9.300   1.530
 4706W        W 5677  10.500  13.810   5.990
 4707W        W 5678   9.780   0.420   2.770
 4708W        W 5679   0.820   2.050   4.640
 4709W        W 5680   1.780  13.130   1.010
 4710W        W 5681   0.860   3.530   5.090
 4711W        W 5682   9.460   5.160   3.690
 4712W        W 5683  10.970   6.860   6.980
 4713W        W 5684   0.080   6.080  10.890
 4714W        W 5685   8.800   3.910   0.590
 4715W        W 5686   9.880   2.260   6.790
 4716W        W 5687   4.310   0.830  12.710
 4717W        W 5688  13.350   0.490  13.890
 4718W        W 5689   4.770   9.420  12.800
 4719W        W 5690   0.680   2.500   4.750
 4720W        W 5691   4.070   3.390   4.420
 4721W        W 5692   0.000  13.400   4.440
 4722W        W 5693  10.570   6.750   7.210
 4723W        W 5694  12.850  13.510   3.790
 4724W        W 5695   3.060   1.710  11.440
 4725W        W 5696   1.630   6.960   2.280
 4726W        W 5697  12.900  12.900  10.070
 4727W        W 5698  12.760   1.510  11.710
 4728W        W 5699   8.930   7.030   7.160
 4729W        W 5700  12.150   2.840   3.120
 4730W        W 5701   1.070  13.230  13.170
 4731W        W 5702   2.150   8.870  13.100
 4732W        W 5703   1.820  10.750   1.130
 4733W        W 5704   5.320   9.400   4.660
 4734W        W 5705   6.490   5.340   6.200
 4735W        W 5706  11.740   2.700   1.010
 4736W        W 5707   5.330   3.270   3.860
 4737W        W 5708   0.170   1.010   3.950
 4738W        W 5709   0.280   5.140  11.190
 4739W        W 5710  10.210  11.420   0.480
 4740W        W 5711   0.030   1.300  11.100
 4741W        W 5712   9.870  10.250   0.870
 4742W        W 5713   5.340  12.560   0.010
 4743W        W 5714  13.250  11.190   2.200
 4744W        W 5715  13.060   5.510   6.750
 4745W        W 5716   2.250   0.320  13.590
 4746W        W 5717  12.490  10.430   9.870
 4747W        W 5718  13.160  11.830  10.510
 4748W        W 5719  12.520  12.330   7.310
 4749W        W 5720   7.400   0.020  10.880
 4750W        W 5721  10.750  13.520   8.760
 4751W        W 5722  12.730   9.710  11.010
 4752W        W 5723  13.590   9.910  12.660
 4753W        W 5724   6.800   1.830   2.780
 4754W        W 5725   0.160   9.620   9.920
 4755W        W 5726   5.200  13.920  10.480
 4756W        W 5727   7.340   5.100   0.940
 4757W        W 5728   8.960   7.690   6.120
 4758W        W 5729  10.660  13.720  13.700
 4759W        W 5730   4.470  13.590   3.520
 4760W        W 5731   8.700  10.550   7.220
 4761W        W 5732   8.390   7.490   9.560
 4762W        W 5733   7.880   5.480   3.080
 4763W        W 5734   4.180   7.040   5.730
 4764W        W 5735   5.440   4.050   2.310
 4765W        W 5736  12.990   5.400   5.880
 4766W        W 5737   7.000  13.700   7.880
 4767W        W 5738   5.920   7.050   2.570
 4768W        W 5739   2.960   3.140   3.310
 4769W        W 5740   1.300  12.240  13.410
 4770W        W 5741   7.010   7.860   7.730
 4771W        W 5742  11.390   3.590   0.830
 4772W        W 5743   7.940   2.590   2.100
 4773W        W 5744  12.730   6.090   4.920
 4774W        W 5745   7.330   8.870  13.870
 4775W        W 5746  10.970   3.310   0.340
 4776W        W 5747   1.540   1.430   8.320
 4777W        W 5748  13.360  10.770   7.570
 4778W        W 5749   0.240   8.560   5.930
 4779W        W 5750  12.290   7.940   0.950
 4780W        W 5751   2.480  13.040   0.730
 4781W        W 5752  13.110  10.460   9.160
 4782W        W 5753   1.880   0.300  11.300
 4783W        W 5754   5.400   9.840   2.530
 4784W        W 5755   8.390   7.280   7.560
 4785W        W 5756   0.500   0.360  13.550
 4786W        W 5757  12.700   9.950   5.810
 4787W        W 5758   9.570   4.320   3.080
 4788W        W 5759  11.660  11.570   9.360
 4789W        W 5760  13.020   4.960   6.070
 4790W        W 5761   4.160   7.390   0.470
 4791W        W 5762   7.140   2.780  12.370
 4792W        W 5763   7.620   9.750   1.200
 4793W        W 5764   4.260   8.120   2.860
 4794W        W 5765   7.540   7.760   8.200
 4795W        W 5766   9.340   3.010   3.080
 4796W        W 5767  10.260   0.020   9.300
 4797W        W 5768   5.680   5.770  10.290
 4798W        W 5769   4.190   5.810  11.280
 4799W        W 5770   0.570   3.220  12.040
 4800W        W 5771   7.370  11.750   0.890
 4801W        W 5772   8.920   0.130  10.190
 4802W        W 5773  11.190   4.180   6.230
 4803W        W 5774   3.060   5.470   9.410
 4804W        W 5775   1.810   4.300   2.490
 4805W        W 5776   3.360   8.430  12.090
 4806W        W 5777   4.640   2.940  12.810
 4807W        W 5778   0.910   2.000   6.770
 4808W        W 5779   0.610   0.550   4.880
 4809W        W 5780  10.800   4.480   6.220
 4810W        W 5781   9.010   1.190  13.270
 4811W        W 5782  12.570   1.860  11.100
 4812W        W 5783   2.720   3.670   3.510
 4813W        W 5784   7.080   9.940   7.950
 4814W        W 5785   7.760   4.870  12.470
 4815W        W 5786   8.350   0.680   0.800
 4816W        W 5787   0.600   6.340   4.990
 4817W        W 5788  10.210  11.910  11.230
 4818W        W 5789   6.520   2.630   0.170
 4819W        W 5790  13.340  12.910   0.180
 4820W        W 5791  10.990   2.670  12.760
 4821W        W 5792  13.020   1.850   6.750
 4822W        W 5793   5.030  11.320   0.770
 4823W        W 5794  10.380   9.510   1.000
 4824W        W 5795  10.190   3.790   5.740
 4825W        W 5796   8.250   8.940   0.370
 4826W        W 5797  11.160   9.870   6.410
 4827W        W 5798   2.940   0.890  10.500
 4828W        W 5799   9.810   0.080  13.270
 4829W        W 5800   2.030   9.120  10.720
 4830W        W 5801   0.670   7.020  11.170
 4831W        W 5802  10.310   0.180  10.400
 4832W        W 5803   4.810   3.580  10.160
 4833W        W 5804   5.640  12.000   5.020
 4834W        W 5805   3.480   0.520   4.720
 4835W        W 5806   4.840  13.880   7.880
 4836W        W 5807   7.770  10.390   6.280
 4837W        W 5808  11.510  13.570   8.770
 4838W        W 5809   3.490   9.980   5.710
 4839W        W 5810   8.380  11.370   7.220
 4840W        W 5811   9.090   2.820   9.110
 4841W        W 5812  10.080  13.010  13.470
 4842W        W 5813   4.920   2.360   0.460
 4843W        W 5814   6.970  13.570  11.680
 4844W        W 5815   8.150   0.770   4.910
 4845W        W 5816   9.900   0.340   1.400
 4846W        W 5817   9.960   1.240   1.090
 4847W        W 5818   3.120   5.950  12.010
 4848W        W 5819   6.810  13.370   7.530
 4849W        W 5820  12.980   2.760   9.820
 4850W        W 5821   9.120   8.270  11.730
 4851W        W 5822   8.550   3.590   3.420
 4852W        W 5823  13.060   3.180  13.750
 4853W        W 5824  12.380   0.200   6.690
 4854W        W 5825   0.930  12.980  13.660
 4855W        W 5826   8.780   9.580  13.000
 4856W        W 5827   7.120   4.760  11.270
 4857W        W 5828  10.760   9.270  11.810
 4858W        W 5829   3.790   9.030   8.060
 4859W        W 5830   8.490  12.090   1.960
 4860W        W 5831  13.130   3.620   8.650
 4861W        W 5832   8.760   9.390  12.100
 4862W        W 5833   0.270  13.790  10.880
 4863W        W 5834  11.580   8.580   6.190
 4864W        W 5835   4.280  10.510   5.980
 4865W        W 5836   6.260   0.920  11.730
 4866W        W 5837   4.470   1.270   7.570
 4867W        W 5838   5.210   6.140   1.960
 4868W        W 5839   7.540  13.080  12.350
 4869W        W 5840  10.850   6.410  13.110
 4870W        W 5841  11.350  10.240   4.480
 4871W        W 5842   9.970  13.630   5.260
 4872W        W 5843   6.030   3.200   9.170
 4873W        W 5844   4.830  13.480   8.210
 4874W        W 5845   1.010  12.750  11.910
 4875W        W 5846   3.430   7.120   3.770
 4876W        W 5847  11.620   0.650  12.150
 4877W        W 5848  12.480   0.820   1.290
 4878W        W 5849   7.910   1.090   3.880
 4879W        W 5850   2.130   6.160   7.450
 4880W        W 5851  13.880   7.870   0.610
 4881W        W 5852   1.280   6.310   4.530
 4882W        W 5853  11.520   4.550   7.510
 4883W        W 5854  10.700   9.790  13.770
 4884W        W 5855   4.470  11.990   5.640
 4885W        W 5856  12.720  11.910  11.790
 4886W        W 5857   1.490  11.070   5.360
 4887W        W 5858   7.260  12.360   3.030
 4888W        W 5859  11.540   4.680   4.780
 4889W        W 5860   8.160   1.470   3.620
 4890W        W 5861   1.830  12.390   3.240
 4891W        W 5862   5.930   5.440   7.900
 4892W        W 5863   5.030   8.150   1.750
 4893W        W 5864   1.080   0.510   2.080
 4894W        W 5865   3.170   3.970   7.670
 4895W        W 5866  13.790   0.450   0.170
 4896W        W 5867   2.300   8.630   0.600
 4897W        W 5868   3.150   3.890  12.280
 4898W        W 5869   5.610  11.380   7.990
 4899W        W 5870   9.650   3.130  11.920
 4900W        W 5871   3.930   2.530  10.490
 4901W        W 5872   2.360  12.510   5.210
 4902W        W 5873   8.350   8.550   0.660
 4903W        W 5874   1.260   9.790   2.210
 4904W        W 5875   9.470   0.500   1.680
 4905W        W 5876   2.720   7.930  11.610
 4906W        W 5877   0.410   1.940  11.800
 4907W        W 5878   3.880   7.070   3.620
 4908W        W 5879  13.770   7.360   0.040
 4909W        W 5880   4.090   8.890  12.160
 4910W        W 5881  13.020   4.130  12.100
 4911W        W 5882   6.760   2.200   9.030
 4912W        W 5883   4.340   1.110   3.740
 4913W        W 5884   2.170  13.060   3.870
 4914W        W 5885  11.000   2.610   8.330
 4915W        W 5886   1.500   6.460   1.290
 4916W        W 5887   0.620  10.180  10.900
 4917W        W 5888  10.540   4.820  10.730
 4918W        W 5889   1.930   9.530   2.910
 4919W        W 5890   3.320   7.410   8.630
 4920W        W 5891  11.190   4.160   9.150
 4921W        W 5892   7.210   3.150  13.490
 4922W        W 5893   2.200  10.770   7.530
 4923W        W 5894   3.120   5.430  10.430
 4924W        W 5895   4.480   4.590   8.010
 4925W        W 5896   9.680   2.080  12.020
 4926W        W 5897  12.230   6.600   0.380
 4927W        W 5898   9.680  11.880   1.420
 4928W        W 5899   9.590   0.370   6.050
 4929W        W 5900   8.620   8.660   1.350
 4930W        W 5901  10.200  13.210   0.510
 4931W        W 5902  12.510  10.720  13.070
 4932W        W 5903   7.560   9.040   6.430
 4933W        W 5904   6.230   8.860   4.430
 4934W        W 5905   9.370   3.890   1.490
 4935W        W 5906   6.600   7.600   4.660
 4936W        W 5907  13.420  11.750   8.160
 4937W        W 5908   9.640   1.870   0.080
 4938W        W 5909   3.200   7.190  13.280
 4939W        W 5910   1.520   7.400   5.590
 4940W        W 5911   1.160   3.070  11.950
 4941W        W 5912   2.420   6.720   3.130
 4942W        W 5913   3.460  12.680   1.330
 4943W        W 5914   4.050  13.410   7.570
 4944W        W 5915  13.480   3.460   5.940
 4945W        W 5916   4.280   3.100  13.710
 4946W        W 5917   8.270  11.260   3.620
 4947W        W 5918   6.810   5.870   9.580
 4948W        W 5919   0.420   1.560   5.930
 4949W        W 5920  13.380   4.230   4.350
 4950W        W 5921   5.180   8.420  13.070
 4951W        W 5922   9.340   3.280   6.020
 4952W        W 5923  12.580  10.980  12.640
 4953W        W 5924   6.970   2.740   2.560
 4954W        W 5925   8.720  11.020   3.430
 4955W        W 5926   7.560   2.890  12.600
 4956W        W 5927  13.340   2.120   0.530
 4957W        W 5928   6.190  12.290   8.060
 4958W        W 5929  12.970  10.630   2.170
 4959W        W 5930   2.520  13.100   8.620
 4960W        W 5931   0.610   9.320   9.770
 4961W        W 5932   7.510  10.970   7.820
 4962W        W 5933   7.310   6.910   1.810
 4963W        W 5934   4.180   4.060  13.810
 4964W        W 5935   5.000  11.780  13.760
 4965W        W 5936   5.210   4.460   2.460
 4966W        W 5937   7.520   7.100   5.940
 4967W        W 5938  12.070   0.540   6.390
 4968W        W 5939   5.550   9.820   1.230
 4969W        W 5940   1.510   3.020  11.570
 4970W        W 5941   7.250   3.740   4.680
 4971W        W 5942   0.400  10.290  13.380
 4972W        W 5943  11.930   9.250   1.770
 4973W        W 5944  11.160  10.690   9.410
 4974W        W 5945  12.080   6.520   7.610
 4975W        W 5946   6.830   6.740  12.050
 4976W        W 5947   8.550   5.180  11.600
 4977W        W 5948  12.630   9.170  13.840
 4978W        W 5949   4.000   7.410   6.110
 4979W        W 5950   6.310   6.750   6.040
 4980W        W 5951  10.100   1.980   2.900
 4981W        W 5952   4.700   8.410  12.660
 4982W        W 5953   2.160   3.780   4.380
 4983W        W 5954   5.690   2.650  13.810
 4984W        W 5955   5.860   4.010  12.590
 4985W        W 5956   4.590   0.150   6.720
 4986W        W 5957  12.580  10.150   0.850
 4987W        W 5958   3.050  13.520   1.420
 4988W        W 5959  10.020   2.830   9.200
 4989W        W 5960   9.740   4.940   5.570
 4990W        W 5961  11.850   7.270  10.530
 4991W        W 5962  10.960   5.110  13.870
 4992W        W 5963   0.960   6.380   1.220
 4993W        W 5964  13.410  11.660   2.540
 4994W        W 5965  10.410   8.530   5.140
 4995W        W 5966   7.720   3.310   5.500
 4996W        W 5967  13.130   4.160   9.670
 4997W        W 5968   6.040   2.270  13.540
 4998W        W 5969   1.270   2.890  12.860
 4999W        W 5970   8.820   7.730  12.700
 5000W        W 5971   4.320   7.870   2.050
 5001W        W 5972   1.820   1.610   6.460
 5002W        W 5973  10.790   4.700   4.050
 5003W        W 5974   0.480   1.760   7.900
 5004W        W 5975   2.780   1.110   3.740
 5005W        W 5976   1.470  12.330   3.680
 5006W        W 5977  11.190   1.720  12.590
 5007W        W 5978   5.600   5.430  11.630
 5008W        W 5979  13.540   4.470   9.720
 5009W        W 5980   4.330   5.120   7.060
 5010W        W 5981  10.650   3.460  13.900
 5011W        W 5982   4.310  13.840  10.990
 5012W        W 5983  11.820   9.140   4.720
 5013W        W 5984   6.480  12.400   4.640
 5014W        W 5985  11.520   3.180   8.420
 5015W        W 5986   4.150   6.340   1.250
 5016W        W 5987   8.410   4.460  12.290
 5017W        W 5988  10.090   9.400   6.530
 5018W        W 5989   4.130   6.470  11.660
 5019W        W 5990  10.010   3.870  13.180
 5020W        W 5991  11.760   1.070   4.790
 5021W        W 5992   8.020   5.230   2.070
 5022W        W 5993   6.920   4.140   7.960
 5023W        W 5994   6.660   0.540   0.310
 5024W        W 5995   6.270   1.400   3.750
 5025W        W 5996   9.490   7.040   5.550
 5026W        W 5997   5.560   6.260   2.330
 5027W        W 5998   1.150   9.550   1.380
 5028W        W 5999   0.350  13.670   1.750
 5029W        W 6000   1.770   9.240   4.590
 5030W        W 6001   9.030   8.620  13.050
 5031W        W 6002   5.000   5.670  10.890
 5032W        W 6003   4.550  10.600  12.960
 5033W        W 6004   2.820   7.270   0.600
 5034W        W 6005   7.860   5.880   2.810
 5035W        W 6006   9.220   9.150  11.750
 5036W        W 6007  12.500   7.170  12.640
 5037W        W 6008   9.690   3.160   0.140
 5038W        W 6009   2.910   5.940   3.920
 5039W        W 6010   6.200  12.530   2.250
 5040W        W 6011  12.650   3.880   3.250
 5041W        W 6012   2.920   7.460   1.040
 5042W        W 6013   7.930   5.400   6.140
 5043W        W 6014  10.520   5.060   6.420
 5044W        W 6015  12.000   2.760   4.250
 5045W        W 6016  11.700  13.830   9.190
 5046W        W 6017   5.410  11.040   6.350
 5047W        W 6018   9.380   7.950   8.140
 5048W        W 6019   6.460   9.400  13.630
 5049W        W 6020  12.930   8.870  13.440
 5050W        W 6021   2.190  13.720  12.190
 5051W        W 6022   4.820  11.800   3.920
 5052W        W 6023  12.140   3.030  11.080
 5053W        W 6024   9.810   8.560   8.670
 5054W        W 6025   3.510  12.610   5.130
 5055W        W 6026   2.490   7.350  13.330
 5056W        W 6027  13.190  10.840   2.590
 5057W        W 6028   5.390   5.740   4.350
 5058W        W 6029   6.500   2.150   1.970
 5059W        W 6030   2.460   1.520   3.660
 5060W        W 6031   1.380  12.030   2.010
 5061W        W 6032   4.500   9.690   8.280
 5062W        W 6033   6.830  12.230  13.170
 5063W        W 6034   5.850   5.750   3.480
 5064W        W 6035   3.910   9.620  11.910
 5065W        W 6036   1.880   2.690  11.350
 5066W        W 6037   3.790   3.140   2.090
 5067W        W 6038   4.340  11.200  11.530
 5068W        W 6039  12.260   5.630  10.810
 5069W        W 6040   9.290   6.650  10.750
 5070W        W 6041  10.480   6.540  13.620
 5071W        W 6042   9.130  12.210   8.940
 5072W        W 6043  13.130   6.510   9.110
 5073W        W 6044   4.840  12.400  12.220
 5074W        W 6045   6.160   3.590   0.090
 5075W        W 6046  10.620  12.330   7.590
 5076W        W 6047  12.430  10.060   6.980
 5077W        W 6048   2.880   7.920   2.030
 5078W        W 6049   9.600   0.380   9.710
 5079W        W 6050   8.770  10.450   4.250
 5080W        W 6051   2.080  10.820  13.720
 5081W        W 6052   9.910   9.950  10.880
 5082W        W 6053   2.570   6.110  12.850
 5083W        W 6054   6.700   0.120   1.580
 5084W        W 6055   5.980   4.230   6.290
 5085W        W 6056   1.670   1.430  13.140
 5086W        W 6057   6.420  10.020   6.650
 5087W        W 6058   4.160   0.280   1.950
 5088W        W 6059   2.920   7.770   0.600
 5089W        W 6060   8.130   7.480   4.050
 5090W        W 6061  12.660   6.610   6.010
 5091W        W 6062   1.700   0.400   8.500
 5092W        W 6063   8.240   5.570   7.070
 5093W        W 6064  12.040  13.780   1.960
 5094W        W 6065   5.070  12.730   9.840
 5095W        W 6066  11.810   3.250   3.130
 5096W        W 6067   4.520   4.260   5.430
 5097W        W 6068   4.140   2.340   5.940
 5098W        W 6069  10.640   3.770   3.880
 5099W        W 6070  10.900  12.170   9.360
 5100W        W 6071  13.690   8.420   2.830
 5101W        W 6072   0.230   4.250  10.600
 5102W        W 6073   9.810   8.590   6.320
 5103W        W 6074  13.000   2.880   3.210
 5104W        W 6075  12.930   1.590   5.700
 5105W        W 6076   3.950  10.540   5.460
 5106W        W 6077  10.950   7.810   4.890
 5107W        W 6078   6.700   7.580  12.880
 5108W        W 6079   9.810   8.540   7.750
 5109W        W 6080  13.780  11.630   0.330
 5110W        W 6081  12.080   1.840   7.820
 5111W        W 6082   6.070  13.800   2.900
 5112W        W 6083   9.950   3.160   1.030
 5113W        W 6084  13.740   3.630   2.380
 5114W        W 6085  10.030   7.620   7.870
 5115W        W 6086   4.720   5.240   6.310
 5116W        W 6087   9.570   7.880   3.960
 5117W        W 6088  12.260   1.030   3.410
 5118W        W 6089  11.340   3.060  12.740
 5119W        W 6090   5.990   9.300   2.760
 5120W        W 6091   5.700  10.870   8.120
 5121W        W 6092   2.360  10.620   8.700
 5122W        W 6093   5.410   3.340   8.320
 5123W        W 6094   4.350   0.620   9.040
 5124W        W 6095   7.470   9.450   7.240
 5125W        W 6096   5.720   3.410  12.640
 5126W        W 6097  13.440   8.810   7.110
 5127W        W 6098   9.000   9.600   7.200
 5128W        W 6099   3.410   9.160   0.290
 5129W        W 6100   1.270   5.460   6.080
 5130W        W 6101   7.040   6.910   4.550
 5131W        W 6102   0.260   1.370   2.080
 5132W        W 6103  12.720  13.000   1.050
 5133W        W 6104   5.330  10.220   4.490
 5134W        W 6105   8.910  13.300   6.790
 5135W        W 6106   0.990  13.610   8.490
 5136W        W 6107   1.800   5.550   2.600
 5137W        W 6108   2.940  10.610   2.740
 5138W        W 6109  10.990   4.980  11.500
 5139W        W 6110   2.480   3.870  11.200
 5140W        W 6111   1.420   2.030   1.420
 5141W        W 6112   7.720   4.140   0.730
 5142W        W 6113   1.260   5.300   5.070
 5143W        W 6114   5.950   6.020   2.730
 5144W        W 6115   3.940   1.090  10.380
 5145W        W 6116   4.780   2.850   1.710
 5146W        W 6117   3.750   6.350   8.050
 5147W        W 6118  13.760   1.760   3.060
 5148W        W 6119   7.970   7.590  11.750
 5149W        W 6120   8.470   6.510   0.600
 5150W        W 6121   8.890   9.420   8.650
 5151W        W 6122   0.990  12.130   5.180
 5152W        W 6123  10.450   9.310  12.190
 5153W        W 6124   5.250   0.450  12.620
 5154W        W 6125   7.180   9.570   4.820
 5155W        W 6126  12.650   9.060   6.840
 5156W        W 6127  13.240   9.270  10.760
 5157W        W 6128   2.650   3.680   5.220
 5158W        W 6129  10.080   1.080   0.280
 5159W        W 6130   4.510   1.140  13.370
 5160W        W 6131   3.260   3.220   6.470
 5161W        W 6132  11.310   1.400  10.820
 5162W        W 6133   4.770  13.330   5.540
 5163W        W 6134   0.650   8.930  10.030
 5164W        W 6135  12.480   6.430   8.480
 5165W        W 6136   2.370   0.320  11.410
 5166W        W 6137   3.840   9.170   6.290
 5167W        W 6138  13.730  13.350   2.850
 5168W        W 6139   7.270   7.700   6.740
 5169W        W 6140   4.380   7.960   3.330
 5170W        W 6141   6.380   9.830   0.010
 5171W        W 6142   2.700   6.630  12.860
 5172W        W 6143   5.990   3.900   4.100
 5173W        W 6144   8.280  12.950  12.440
 5174W        W 6145   5.400   3.560   1.790
 5175W        W 6146   3.870   3.070   5.450
 5176W        W 6147  12.260  11.350   1.650
 5177W        W 6148   5.590   9.390   1.550
 5178W        W 6149   2.250   2.480   1.180
 5179W        W 6150  11.130   7.510   1.070
 5180W        W 6151   4.440   4.960   6.580
 5181W        W 6152  10.710   2.920  11.930
 5182W        W 6153   0.770  12.920   4.880
 5183W        W 6154  12.340   1.330   3.840
 5184W        W 6155   3.320  12.390   0.280
 5185W        W 6156  12.370   4.630   2.800
 5186W        W 6157  10.130   8.600  11.210
 5187W        W 6158   5.930   6.280   9.130
 5188W        W 6159   5.330   6.180   8.090
 5189W        W 6160  12.730   1.420   5.190
 5190W        W 6161   5.220  12.580   8.400
 5191W        W 6162   6.710  11.150   5.390
 5192W        W 6163  11.600   6.400   4.200
 5193W        W 6164  12.140  11.070   8.500
 5194W        W 6165   5.990   4.800   2.620
 5195W        W 6166   2.460   3.940   0.090
 5196W        W 6167   0.080  12.320   2.510
 5197W        W 6168   2.790   4.950   5.660
 5198W        W 6169   6.780   1.390   9.260
 5199W        W 6170   0.560   4.370   1.660
 5200W        W 6171   8.960   5.120   9.160
 5201W        W 6172  13.280  12.340   9.300
 5202W        W 6173  11.440   8.670   0.690
 5203W        W 6174  11.610   3.670  10.390
 5204W        W 6175   3.820   6.200  11.190
 5205W        W 6176  12.500   0.440   8.380
 5206W        W 6177   2.430   5.680   0.930
 5207W        W 6178   1.610   3.130   7.650
 5208W        W 6179   4.800   6.420   0.850
 5209W        W 6180   0.210   3.520   1.570
 5210W        W 6181   2.570  10.310   7.780
 5211W        W 6182  12.070   0.430  12.180
 5212W        W 6183   0.220  10.440   4.170
 5213W        W 6184   4.500  12.090   6.140
 5214W        W 6185   3.180  12.320   8.450
 5215W        W 6186   0.710   6.270   8.960
 5216W        W 6187  11.440  11.440   6.630
 5217W        W 6188   9.420   5.930  13.320
 5218W        W 6189   7.560  13.590  11.830
 5219W        W 6190   1.670  12.820   5.950
 5220W        W 6191   5.630  12.710   1.110
 5221W        W 6192   6.940   2.600   1.750
 5222W        W 6193  12.970  12.520   1.830
 5223W        W 6194  11.860   6.480  10.580
 5224W        W 6195  13.650   8.620  12.340
 5225W        W 6196  10.420   1.920   9.080
 5226W        W 6197   5.150   6.380  11.480
 5227W        W 6198  13.380   3.020   1.950
 5228W        W 6199   0.630   8.470   6.240
 5229W        W 6200  10.710   9.530   0.630
 5230W        W 6201   0.300   3.130   1.890
 5231W        W 6202   4.500   6.070   3.830
 5232W        W 6203   5.830  12.930  11.040
 5233W        W 6204   7.340  10.240   5.480
 5234W        W 6205   0.530   9.680   8.700
 5235W        W 6206   3.890   0.620  10.500
 5236W        W 6207   2.910   8.180   8.910
 5237W        W 6208  13.200  10.510   2.990
 5238W        W 6209   2.400   7.430   8.180
 5239W        W 6210   1.430   3.700  12.800
 5240W        W 6211   4.390   7.910   9.860
 5241W        W 6212  11.480   5.130  13.190
 5242W        W 6213  12.900   7.440  11.890
 5243W        W 6214  10.170   6.790   8.990
 5244W        W 6215  10.060   0.850  10.060
 5245W        W 6216   3.120   6.440   4.550
 5246W        W 6217  10.610   3.740   2.670
 5247W        W 6218   2.830  11.690  10.190
 5248W        W 6219   1.190   2.580   4.770
 5249W        W 6220   8.090  13.020   0.290
 5250W        W 6221  12.130   6.090   8.670
 5251W        W 6222   0.430  12.360   5.960
 5252W        W 6223  12.340  12.270   1.800
 5253W        W 6224   7.950   1.890   6.250
 5254W        W 6225   2.440   7.390   6.050
 5255W        W 6226   4.290   7.270   4.420
 5256W        W 6227   0.200   1.380   6.410
 5257W        W 6228   1.220   2.890   1.000
 5258W        W 6229   0.140   8.200  13.640
 5259W        W 6230   4.380   6.570   2.610
 5260W        W 6231   0.330   4.500   6.100
 5261W        W 6232   2.950   8.580   4.130
 5262W        W 6233  13.200  11.790  11.850
 5263W        W 6234  11.050  12.560   2.300
 5264W        W 6235  13.710   8.670   3.280
 5265W        W 6236   4.860   2.820  12.350
 5266W        W 6237   1.840  13.570  12.520
 5267W        W 6238   0.370   6.570   4.460
 5268W        W 6239  10.390   6.240   1.960
 5269W        W 6240   7.000   7.190   8.510
 5270W        W 6241   1.750   4.880   4.500
 5271W        W 6242  12.300   9.000   3.260
 5272W        W 6243   1.230   3.070  13.330
 5273W        W 6244  12.010   1.580   3.260
 5274W        W 6245   9.940   7.740  11.300
 5275W        W 6246  13.250   2.740  10.710
 5276W        W 6247   0.720   5.040  12.430
 5277W        W 6248   7.780   6.560   8.290
 5278W        W 6249  11.760  12.270  11.020
 5279W        W 6250  12.830  11.060   5.120
 5280W        W 6251   8.610   8.340  11.520
 5281W        W 6252   5.450   0.100   6.630
 5282W        W 6253   1.860   3.190  12.630
 5283W        W 6254   3.580  13.120   8.930
 5284W        W 6255  13.720  12.690  10.600
 5285W        W 6256  10.220  10.280   7.960
 5286W        W 6257  11.830   2.890   6.550
 5287W        W 6258   9.310  13.070   4.860
 5288W        W 6259  13.450   6.850   0.380
 5289W        W 6260  12.820   8.790  12.410
 5290W        W 6261   6.790  13.100  11.910
 5291W        W 6262  13.440   1.720  13.450
 5292W        W 6263   1.610   5.260   9.420
 5293W        W 6264   3.900  10.460   9.510
 5294W        W 6265   0.470  11.790   4.560
 5295W        W 6266   7.040  13.610  11.080
 5296W        W 6267   8.850  12.010   6.030
 5297W        W 6268   7.000   5.540  12.270
 5298W        W 6269   9.970   0.050   3.510
 5299W        W 6270   8.510   0.370   1.700
 5300W        W 6271  12.250   4.250   8.800
 5301W        W 6272   0.150   8.020  11.320
 5302W        W 6273  11.840  11.650   1.950
 5303W        W 6274   2.560   5.560   4.490
 5304W        W 6275   4.530   7.850   8.010
 5305W        W 6276   4.550   9.560   9.530
 5306W        W 6277   3.230  10.730   9.440
 5307W        W 6278   3.540   2.970   3.710
 5308W        W 6279  10.020  12.740   8.670
 5309W        W 6280   0.070  10.750   0.360
 5310W        W 6281   2.970   7.150  11.550
 5311W        W 6282   2.810   4.800  13.090
 5312W        W 6283   9.750  12.730  13.850
 5313W        W 6284  10.790   4.830   1.080
 5314W        W 6285  11.450  11.210   2.530
 5315W        W 6286  11.810  13.400   9.650
 5316W        W 6287   7.580   9.550   8.800
 5317W        W 6288   8.150  13.530   7.830
 5318W        W 6289   7.180   5.880  10.570
 5319W        W 6290   4.480   4.010   3.200
 5320W        W 6291   7.050   3.230   7.980
 5321W        W 6292   9.730  10.210   1.810
 5322W        W 6293   2.080   4.190   1.970
 5323W        W 6294   3.700   9.750   0.780
 5324W        W 6295   8.920   5.100  11.260
 5325W        W 6296   5.110   2.930   3.560
 5326W        W 6297   6.800   2.000  12.550
 5327W        W 6298  10.790   2.510  12.330
 5328W        W 6299   5.840   2.950   0.640
 5329W        W 6300   8.610  13.630   7.050
 5330W        W 6301   2.570   9.640   7.110
 5331W        W 6302   5.530  12.360  11.730
 5332W        W 6303   4.240   6.420   4.050
 5333W        W 6304  11.040   3.900   5.850
 5334W        W 6305   6.990   5.720  13.810
 5335W        W 6306   7.870   5.170   3.470
 5336W        W 6307   7.540   5.190   0.440
 5337W        W 6308   2.580   4.090   6.630
 5338W        W 6309   9.630   7.330   3.080
 5339W        W 6310   4.340   1.040   8.780
 5340W        W 6311   0.140   9.400   1.200
 5341W        W 6312  12.600   8.170  10.370
 5342W        W 6313  11.660   8.570   7.920
 5343W        W 6314   5.600  10.990   1.860
 5344W        W 6315   1.690  11.060   8.390
 5345W        W 6316   4.840   1.880   9.480
 5346W        W 6317  12.510  13.650   5.040
 5347W        W 6318   9.690   7.090   2.660
 5348W        W 6319   7.680   4.710   0.690
 5349W        W 6320   5.990   0.640   8.520
 5350W        W 6321   7.470  11.330   5.010
 5351W        W 6322   1.690   0.850  12.070
 5352W        W 6323   1.650   7.570   2.020
 5353W        W 6324   8.610   3.420  13.530
 5354W        W 6325   9.130  12.650   4.600
 5355W        W 6326   0.770  12.890   1.200
 5356W        W 6327  12.860   3.160  10.540
 5357W        W 6328   6.990   2.210   2.310
 5358W        W 6329   9.140   7.780   5.340
 5359W        W 6330   8.020   5.920   6.260
 5360W        W 6331   1.420   5.790   2.510
 5361W        W 6332  12.630  12.320  11.420
 5362W        W 6333  13.300   8.400   4.940
 5363W        W 6334   4.370   9.830   6.640
 5364W        W 6335   4.660   8.710   9.200
 5365W        W 6336   6.560   2.950   5.160
 5366W        W 6337  10.780   9.860   8.530
 5367W        W 6338   0.650   3.510  13.040
 5368W        W 6339  12.110   4.230   5.920
 5369W        W 6340   6.670  12.760  12.320
 5370W        W 6341   5.620  13.250   8.300
 5371W        W 6342   8.650   1.860   0.040
 5372W        W 6343   9.090  13.470   2.030
 5373W        W 6344   6.300   1.920   5.040
 5374W        W 6345   2.380  12.660   2.970
 5375W        W 6346   7.890   3.700   2.700
 5376W        W 6347  10.120   5.830   4.030
 5377W        W 6348  10.360   3.860   8.300
 5378W        W 6349   1.080  10.320   8.060
 5379W        W 6350   2.560  12.580  13.810
 5380W        W 6351  10.680   3.980   8.960
 5381W        W 6352   5.890  11.950   0.810
 5382W        W 6353   0.970   2.670  13.180
 5383W        W 6354  11.610   5.360   1.140
 5384W        W 6355   9.440   5.880  10.780
 5385W        W 6356   4.720   4.620  11.030
 5386W        W 6357   0.090   4.590   2.580
 5387W        W 6358   7.910  13.090   0.800
 5388W        W 6359  10.600   6.700  11.700
 5389W        W 6360   3.470   9.330   5.730
 5390W        W 6361  10.480  10.320   3.120
 5391W        W 6362  13.080   8.010   0.830
 5392W        W 6363  12.120   2.320   0.890
 5393W        W 6364   3.190   5.680   3.430
 5394W        W 6365  11.660   6.160   9.870
 5395W        W 6366   7.730   3.600  10.370
 5396W        W 6367   6.640   3.210   3.080
 5397W        W 6368  12.760  13.670   2.490
 5398W        W 6369  11.100  12.580  10.480
 5399W        W 6370  11.790   1.130   0.690
 5400W        W 6371   8.440   2.470   2.000
 5401W        W 6372   8.360   9.390   3.310
 5402W        W 6373   1.150   4.000  13.550
 5403W        W 6374  12.630  10.320   8.980
 5404W        W 6375  13.210  10.430   5.340
 5405W        W 6376  11.820  12.360   7.880
 5406W        W 6377  12.020  12.450   4.650
 5407W        W 6378   6.870   9.060  13.800
 5408W        W 6379   4.160   4.310  10.220
 5409W        W 6380   9.610   2.510  13.340
 5410W        W 6381   2.010   6.200   6.530
 5411W        W 6382   7.320   7.110   0.010
 5412W        W 6383   7.480   6.990  10.000
 5413W        W 6384  12.270  12.080   8.020
 5414W        W 6385   6.530   6.460   7.610
 5415W        W 6386   2.110   2.320   1.610
 5416W        W 6387   1.810  12.310   5.810
 5417W        W 6388   8.290   7.480   4.910
 5418W        W 6389  11.680   4.260   6.180
 5419W        W 6390  10.550  10.730   8.310
 5420W        W 6391  12.540   3.790  13.560
 5421W        W 6392  12.850  10.880   1.190
 5422W        W 6393  13.640   6.820  12.610
 5423W        W 6394   4.860   3.980   7.000
 5424W        W 6395  12.190   2.280   9.070
 5425W        W 6396   6.050   9.270   8.960
 5426W        W 6397   6.580   1.160   3.340
 5427W        W 6398  10.950   3.480   2.900
 5428W        W 6399   8.140   5.450  11.920
 5429W        W 6400   5.440   9.930   5.320
 5430W        W 6401   7.360   8.910   5.180
 5431W        W 6402   3.750  11.960   3.580
 5432W        W 6403   5.200   5.940  10.480
 5433W        W 6404   4.120  11.930   4.840
 5434W        W 6405  13.550   1.150  12.040
 5435W        W 6406  11.060  13.720   2.060
 5436W        W 6407  11.460   9.170  13.740
 5437W        W 6408   2.770  13.140   9.880
 5438W        W 6409   4.010   3.200   9.990
 5439W        W 6410  11.350   9.970   9.990
 5440W        W 6411   8.980  10.570  10.070
 5441W        W 6412   3.230   5.890   6.720
 5442W        W 6413   2.820   2.820   4.910
 5443W        W 6414   9.900   4.230   3.990
 5444W        W 6415   3.520   6.010   7.100
 5445W        W 6416   7.270   2.530  13.720
 5446W        W 6417   2.700   4.930   0.020
 5447W        W 6418  12.090   4.970   6.980
 5448W        W 6419  13.380   1.500   2.070
 5449W        W 6420  10.760   4.680  11.820
 5450W        W 6421  12.150   1.950  13.380
 5451W        W 6422   4.480   5.520  10.970
 5452W        W 6423   6.450   1.590   5.700
 5453W        W 6424   6.540   4.980   9.180
 5454W        W 6425  13.300  10.840   3.650
 5455W        W 6426   1.100  13.720  13.020
 5456W        W 6427  10.120   0.480  11.380
 5457W        W 6428   4.090  11.960   7.210
 5458W        W 6429  10.070   6.970   3.060
 5459W        W 6430   2.550   1.440  11.370
 5460W        W 6431  12.890  10.370  12.440
 5461W        W 6432   6.910   6.460   6.800
 5462W        W 6433  10.720  11.720   5.820
 5463W        W 6434   5.150   3.230   8.750
 5464W        W 6435  10.090   2.320   1.400
 5465W        W 6436   9.410  12.600   6.320
 5466W        W 6437   0.810  10.550   1.430
 5467W        W 6438  12.910   3.620   6.700
 5468W        W 6439   9.910   2.590  10.920
 5469W        W 6440   8.750   8.770   6.150
 5470W        W 6441   0.150  11.250  12.010
 5471W        W 6442   0.370   0.020   5.060
 5472W        W 6443   7.010   4.550   4.210
 5473W        W 6444  13.870   5.300  13.380
 5474W        W 6445  10.230   7.440  10.570
 5475W        W 6446   6.280   7.810   4.360
 5476W        W 6447   6.710  12.220   6.450
 5477W        W 6448   0.430   2.000   3.990
 5478W        W 6449   2.710   9.110  12.290
 5479W        W 6450  11.430   7.210   3.450
 5480W        W 6451   9.690   2.110   8.960
 5481W        W 6452  13.740   8.360   5.180
 5482W        W 6453   9.030   9.440   1.260
 5483W        W 6454   6.470   6.740   4.560
 5484W        W 6455  13.580   5.890  12.050
 5485W        W 6456   8.150   6.130   2.470
 5486W        W 6457  10.460   0.140   2.770
 5487W        W 6458   1.590   6.690   4.810
 5488W        W 6459   5.790   1.330   7.420
 5489W        W 6460   7.860   0.230   4.250
 5490W        W 6461   5.720   4.500   6.640
 5491W        W 6462   7.850   5.270  11.110
 5492W        W 6463  11.280  10.450   1.000
 5493W        W 6464   8.340   7.580  10.220
 5494W        W 6465   1.420   9.400   0.580
 5495W        W 6466   1.810   0.610   6.470
 5496W        W 6467   9.620  11.000   2.330
 5497W        W 6468   1.530   1.500   5.030
 5498W        W 6469  10.030  12.170  11.620
 5499W        W 6470   0.510   6.100  10.690
 5500W        W 6471  12.030   1.750   7.170
 5501W        W 6472   3.590   4.450   6.060
 5502W        W 6473  12.520   2.560   1.270
 5503W        W 6474   9.270   1.860   9.070
 5504W        W 6475   1.430   3.640  13.330
 5505W        W 6476   1.800   1.050  12.510
 5506W        W 6477   2.920   9.990  11.280
 5507W        W 6478   3.400   4.040  13.090
 5508W        W 6479  13.320   0.470   2.140
 5509W        W 6480   8.190   5.560   3.540
 5510W        W 6481  10.800  13.270   2.770
 5511W        W 6482   5.940   3.350   7.590
 5512W        W 6483   9.000   8.970  12.190
 5513W        W 6484  10.480   6.120   0.480
 5514W        W 6485  10.340   7.020   7.590
 5515W        W 6486   0.340   2.590  11.070
 5516W        W 6487   7.770  13.700   0.950
 5517W        W 6488   5.560  12.170   7.540
 5518W        W 6489  12.850   7.840   2.550
 5519W        W 6490  12.750   0.780   7.710
 5520W        W 6491   8.190  12.420   7.110
 5521W        W 6492   3.670  12.970   4.710
 5522W        W 6493   7.090   6.660   9.830
 5523W        W 6494   3.840   9.630   8.940
 5524W        W 6495   3.280   8.190   2.750
 5525W        W 6496   7.970   1.820   1.070
 5526W        W 6497   2.510   8.560   8.780
 5527W        W 6498  10.810   9.040  12.710
 5528W        W 6499  13.620  12.220  12.090
 5529W        W 6500   9.540   9.020  12.140
 5530W        W 6501   9.000   4.410  13.600
 5531W        W 6502  13.110   1.330   6.570
 5532W        W 6503  10.390   4.280   3.790
 5533W        W 6504   5.570   7.540   3.860
 5534W        W 6505   3.070   5.230   4.460
 5535W        W 6506   7.690  12.220   5.180
 5536W        W 6507   4.740   6.740   8.500
 5537W        W 6508  13.650   0.460  11.240
 5538W        W 6509   6.120   5.400   2.780
 5539W        W 6510   0.250   6.670  12.590
 5540W        W 6511   4.210   7.890   6.230
 5541W        W 6512  11.310   8.870   0.250
 5542W        W 6513   1.970   5.910   3.220
 5543W        W 6514   8.810   7.170  12.780
 5544W        W 6515   4.040  12.660   2.790
 5545W        W 6516   9.570   2.500   5.340
 5546W        W 6517  11.350   2.080   5.050
 5547W        W 6518  11.300   3.200   4.470
 5548W        W 6519   0.320  12.840   6.090
 5549W        W 6520  11.630   5.970   8.770
 5550W        W 6521  11.360   0.920   3.520
 5551W        W 6522  13.280   5.860   8.820
 5552W        W 6523   4.560   6.120   8.380
 5553W        W 6524   8.770   3.240   2.040
 5554W        W 6525  11.270   0.470  10.450
 5555W        W 6526   4.010   1.190   0.710
 5556W        W 6527   0.300   8.540   0.100
 5557W        W 6528  12.990  11.260   8.350
 5558W        W 6529  13.130   1.490   1.150
 5559W        W 6530   5.790  11.040  13.880
 5560W        W 6531  11.500  13.510  12.840
 5561W        W 6532  13.210   2.550   2.000
 5562W        W 6533   4.890   1.850   0.590
 5563W        W 6534  12.840   4.670   2.100
 5564W        W 6535  11.800   2.030   0.580
 5565W        W 6536   9.100   2.140   2.840
 5566W        W 6537  11.880   1.890   9.240
 5567W        W 6538   3.690   4.030   5.480
 5568W        W 6539  11.020   8.760   0.990
 5569W        W 6540   5.500  11.230   7.140
 5570W        W 6541   3.840   6.010  10.120
 5571W        W 6542   8.010   0.800  13.910
 5572W        W 6543   3.990   1.420   5.840
 5573W        W 6544   1.330   9.950   3.550
 5574W        W 6545  11.390   0.860   6.020
 5575W        W 6546   8.650  10.150   1.040
 5576W        W 6547  10.610   5.780  11.790
 5577W        W 6548   7.080  12.180   7.750
 5578W        W 6549   7.870   8.360   8.100
 5579W        W 6550   5.550  12.110   8.570
 5580W        W 6551  10.310   9.570  10.950
 5581W        W 6552   1.970   7.290  11.890
 5582W        W 6553   7.770   0.510  12.300
 5583W        W 6554  10.510   1.400   9.210
 5584W        W 6555   5.830   7.590   2.560
 5585W        W 6556   2.440  11.370   9.530
 5586W        W 6557   3.700   5.420   0.890
 5587W        W 6558   7.970  11.620   5.710
 5588W        W 6559   1.420   9.650   7.390
 5589W        W 6560  12.350   1.500   8.730
 5590W        W 6561   2.310  12.170   8.430
 5591W        W 6562   9.180   0.670   5.860
 5592W        W 6563   1.740   3.430   0.190
 5593W        W 6564   1.960   8.000   5.770
 5594W        W 6565  13.130   4.470   6.650
 5595W        W 6566   0.020   9.600   6.960
 5596W        W 6567   4.360   4.540  11.790
 5597W        W 6568  10.650  10.060  13.030
 5598W        W 6569   9.840   3.190   4.070
 5599W        W 6570   7.350   0.330   4.370
 5600W        W 6571   3.090   6.750   1.450
 5601W        W 6572  10.330   2.350  10.960
 5602W        W 6573  13.490   1.360  12.630
 5603W        W 6574   0.130  12.340   0.720
 5604W        W 6575   0.900  11.380   4.440
 5605W        W 6576  10.840  13.530   7.350
 5606W        W 6577  11.970   7.830   5.180
 5607W        W 6578   6.860  13.070   5.150
 5608W        W 6579   5.010   6.880   1.440
 5609W        W 6580  13.400  11.450   6.740
 5610W        W 6581   8.630   9.470   2.230
 5611W        W 6582   2.000   9.260   1.070
 5612W        W 6583   0.110   2.180  11.330
 5613W        W 6584   7.960  12.200   2.090
 5614W        W 6585   8.160  10.830  12.830
 5615W        W 6586   5.750   3.690   3.290
 5616W        W 6587   4.180   5.230   5.450
 5617W        W 6588   9.260  12.440   0.050
 5618W        W 6589   8.730  12.490  10.120
 5619W        W 6590   3.200  12.720   8.110
 5620W        W 6591   0.080   9.880  13.200
 5621W        W 6592   8.900   6.900   2.290
 5622W        W 6593   1.940   1.310  10.390
 5623W        W 6594   2.730   7.950   5.400
 5624W        W 6595   1.340   4.700   7.100
 5625W        W 6596  10.580   7.570   7.560
 5626W        W 6597   1.780   4.830  13.370
 5627W        W 6598   9.840   2.580   3.930
 5628W        W 6599   4.450   0.940   0.430
 5629W        W 6600   6.350  11.760   6.810
 5630W        W 6601  13.790   6.350  12.420
 5631W        W 6602  11.130   5.640  11.690
 5632W        W 6603   3.380  11.930  10.930
 5633W        W 6604   5.260  11.570   3.610
 5634W        W 6605  10.570  11.010   5.080
 5635W        W 6606   1.410  11.020  12.300
 5636W        W 6607  12.850  13.880   6.690
 5637W        W 6608   2.510   3.280  10.410
 5638W        W 6609  11.510   8.080   2.300
 5639W        W 6610   0.730   6.040  11.160
 5640W        W 6611  12.320   5.390   2.320
 5641W        W 6612   0.820  12.920  11.380
 5642W        W 6613  10.010   0.220   5.160
 5643W        W 6614   3.270   9.540   0.600
 5644W        W 6615  11.190  10.400  11.180
 5645W        W 6616  13.860   9.980  10.220
 5646W        W 6617  11.330   5.790   1.040
 5647W        W 6618   3.590  12.600   9.050
 5648W        W 6619   0.980   6.820   6.090
 5649W        W 6620   0.370   9.940   1.930
 5650W        W 6621   5.850   4.470   0.280
 5651W        W 6622   7.760   6.700  12.590
 5652W        W 6623  13.550  10.270   4.860
 5653W        W 6624   2.040  10.610   1.590
 5654W        W 6625   4.410   1.950   9.230
 5655W        W 6626  10.470  11.710   9.120
 5656W        W 6627  10.280  11.980   5.500
 5657W        W 6628   9.060   1.410   9.230
 5658W        W 6629   5.750  12.990  10.520
 5659W        W 6630   7.350   1.920   2.700
 5660W        W 6631   9.010   1.570   6.140
 5661W        W 6632   5.050  10.110   2.920
 5662W        W 6633   0.320  12.660   8.830
 5663W        W 6634   8.340   6.870  13.550
 5664W        W 6635   0.490   9.670   1.530
 5665W        W 6636   1.050   1.500   8.480
 5666W        W 6637   7.330   4.210   8.300
 5667W        W 6638   7.500   3.430   9.050
 5668W        W 6639   5.130   2.630  11.490
 5669W        W 6640  13.130   6.480   0.570
 5670W        W 6641  11.250   7.250  10.390
 5671W        W 6642   1.390   3.700  13.880
 5672W        W 6643  11.080  10.280  13.000
 5673W        W 6644  12.700   1.720   1.460
 5674W        W 6645   5.440   7.570   5.300
 5675W        W 6646   5.670  13.330   6.090
 5676W        W 6647  10.000  12.240   9.090
 5677W        W 6648   8.110   8.790  13.790
 5678W        W 6649   1.230   7.520   6.700
 5679W        W 6650   9.360   5.000   8.310
 5680W        W 6651   9.670  12.970   3.410
 5681W        W 6652   6.970   3.500  13.180
 5682W        W 6653   0.290   8.070   2.070
 5683W        W 6654  13.420  13.340   1.750
 5684W        W 6655   7.050   9.300   8.110
 5685W        W 6656   0.840  13.260   0.230
 5686W        W 6657   0.920  12.610  10.430
 5687W        W 6658   7.270  11.850   9.410
 5688W        W 6659   5.520  11.220   0.830
 5689W        W 6660   8.310   1.460   0.160
 5690W        W 6661   8.140   5.200   7.580
 5691W        W 6662  10.950   5.420   1.820
 5692W        W 6663   9.930   0.310  10.090
 5693W        W 6664   9.600   0.470  12.860
 5694W        W 6665   1.900   5.860   5.160
 5695W        W 6666   4.010   5.620   3.740
 5696W        W 6667   0.220   1.950  12.280
 5697W        W 6668   7.060   4.390   5.860
 5698W        W 6669   2.240   2.370  11.630
 5699W        W 6670   6.830  11.710   5.080
 5700W        W 6671  11.760   3.570   0.130
 5701W        W 6672  13.590   5.990   7.510
 5702W        W 6673   6.340   0.580  10.020
 5703W        W 6674  11.690   0.220   3.270
 5704W        W 6675  10.190  10.450   5.900
 5705W        W 6676   7.880   9.020   5.010
 5706W        W 6677  13.790   0.420   8.120
 5707W        W 6678   4.530   7.820   3.820
 5708W        W 6679   0.410   9.370   7.090
 5709W        W 6680   7.960   1.190   6.300
 5710W        W 6681  12.140   1.690   6.240
 5711W        W 6682   1.590   0.130   1.920
 5712W        W 6683  12.460   2.530   4.460
 5713W        W 6684   0.550   7.900  12.160
 5714W        W 6685   2.040   1.490  13.680
 5715W        W 6686  11.300   9.190   4.880
 5716W        W 6687   0.380   7.190  12.310
 5717W        W 6688   2.000   7.290   7.900
 5718W        W 6689  10.670   2.940   1.210
 5719W        W 6690  10.850  11.640   8.430
 5720W        W 6691  13.430  13.350  10.000
 5721W        W 6692   9.720   9.890   0.140
 5722W        W 6693   9.100   5.310  12.370
 5723W        W 6694  12.410   5.540   9.320
 5724W        W 6695   9.630   2.620   9.010
 5725W        W 6696   4.430   2.530  12.650
 5726W        W 6697   2.670   7.020   5.790
 5727W        W 6698   1.500   8.570   5.310
 5728W        W 6699  13.760  13.730  10.650
 5729W        W 6700  11.190   6.750   7.990
 5730W        W 6701  10.940   5.600   3.290
 5731W        W 6702   9.110  12.440   1.330
 5732W        W 6703   9.080  10.400   0.330
 5733W        W 6704   4.530  12.810   1.190
 5734W        W 6705  11.960   1.010   2.100
 5735W        W 6706  12.270   3.700   6.590
 5736W        W 6707   5.230   4.230   9.470
 5737W        W 6708   8.850   6.470  11.000
 5738W        W 6709   9.220   5.850   3.170
 5739W        W 6710  11.870   2.620   9.300
 5740W        W 6711   2.870   2.980  12.220
 5741W        W 6712  12.030   7.240  11.910
 5742W        W 6713  13.840   5.910   0.470
 5743W        W 6714   8.550  13.910  12.200
 5744W        W 6715  10.140  13.510   0.120
 5745W        W 6716   2.420  11.520   9.980
 5746W        W 6717   9.370  10.850  13.460
 5747W        W 6718   9.920   8.520  13.230
 5748W        W 6719  13.350   3.800   4.130
 5749W        W 6720   1.490   2.660   7.430
 5750W        W 6721   1.650   4.610   5.670
 5751W        W 6722   1.300   6.800  11.610
 5752W        W 6723  11.650   8.580  11.190
 5753W        W 6724  13.480   2.710  13.330
 5754W        W 6725   4.760   9.960   1.730
 5755W        W 6726   9.810   1.720   2.570
 5756W        W 6727   3.540   6.900   8.110
 5757W        W 6728   7.150  13.260   3.260
 5758W        W 6729   3.460   9.190   4.310
 5759W        W 6730   1.230   5.760  13.420
 5760W        W 6731   3.020   8.740   6.960
 5761W        W 6732   2.500   9.140   6.670
 5762W        W 6733   8.700   4.680  10.980
 5763W        W 6734  12.340  10.720  11.520
 5764W        W 6735  11.690   7.450  11.050
 5765W        W 6736  12.570  12.330   4.430
 5766W        W 6737   5.690   3.290   2.990
 5767W        W 6738   8.520   8.010  10.090
 5768W        W 6739   8.790   9.300   8.150
 5769W        W 6740   2.900   9.010  10.700
 5770W        W 6741   5.680   1.500   0.760
 5771W        W 6742  11.340  11.600   8.200
 5772W        W 6743  12.750   5.400   3.250
 5773W        W 6744  12.780   8.080   8.360
 5774W        W 6745  13.710   3.470  10.410
 5775W        W 6746   6.180   6.180   3.300
 5776W        W 6747   0.550   7.990   8.650
 5777W        W 6748   1.820   4.140  11.600
 5778W        W 6749   0.330  10.310  12.420
 5779W        W 6750   6.960  10.100   0.060
 5780W        W 6751   3.400  10.820   1.860
 5781W        W 6752   0.510   2.560  12.920
 5782W        W 6753   9.420  13.380   3.510
 5783W        W 6754  10.840   6.230  11.720
 5784W        W 6755   9.440  11.070  12.720
 5785W        W 6756   6.690  11.760   7.200
 5786W        W 6757  12.080  11.820   0.400
 5787W        W 6758   3.140   6.860  11.960
 5788W        W 6759   6.730   3.210   1.560
 5789W        W 6760  13.910   8.160  12.190
 5790W        W 6761  10.060  10.250   0.360
 5791W        W 6762   6.670   2.650   2.150
 5792W        W 6763   1.550   7.090   9.200
 5793W        W 6764  11.310  11.720   2.090
 5794W        W 6765  10.370   6.490   7.640
 5795W        W 6766   1.980  13.140   5.730
 5796W        W 6767   2.840   3.850   7.290
 5797W        W 6768   4.190   7.320   6.620
 5798W        W 6769   7.280   1.230   3.980
 5799W        W 6770   6.750   9.910   2.050
 5800W        W 6771   4.860   7.570   5.120
 5801W        W 6772   1.120   3.370  12.990
 5802W        W 6773   9.640  12.740   2.540
 5803W        W 6774   6.650   1.220  11.950
 5804W        W 6775   5.960   5.970   8.730
 5805W        W 6776   1.020   4.180  10.070
 5806W        W 6777   3.750  12.000   6.880
 5807W        W 6778   4.170  12.570   3.620
 5808W        W 6779   9.310   1.110   0.940
 5809W        W 6780   7.900   4.800   8.390
 5810W        W 6781  11.700   4.030   0.170
 5811W        W 6782   9.290   0.020  10.950
 5812W        W 6783  13.870  13.000   5.280
 5813W        W 6784   9.500   9.580   1.460
 5814W        W 6785   2.050   2.830   1.560
 5815W        W 6786  12.020   1.980   5.790
 5816W        W 6787   7.570   9.360   5.100
 5817W        W 6788   8.580   7.230   5.650
 5818W        W 6789   2.680   5.340  10.580
 5819W        W 6790   0.750   7.490   2.610
 5820W        W 6791   8.200   1.840  10.960
 5821W        W 6792   8.350  12.580  12.020
 5822W        W 6793   7.810  10.020   4.410
 5823W        W 6794  12.200  11.450   8.870
 5824W        W 6795   1.030  13.740   0.250
 5825W        W 6796   8.890   2.360   1.790
 5826W        W 6797  10.080  11.260   1.000
 5827W        W 6798  13.030   0.970   8.160
 5828W        W 6799  10.260   7.920   8.290
 5829W        W 6800  10.260   8.590   3.880
 5830W        W 6801  10.800   8.350   3.620
 5831W        W 6802  11.580   4.150   1.060
 5832W        W 6803   4.880   3.430   3.660
 5833W        W 6804  12.260   4.660  10.910
 5834W        W 6805   4.700   6.570   3.860
 5835W        W 6806   9.510  11.110  10.080
 5836W        W 6807   7.900  13.230  11.490
 5837W        W 6808  10.310   0.100  13.520
 5838W        W 6809   4.160   2.320   4.450
 5839W        W 6810  11.820   5.460   4.450
 5840W        W 6811   4.650   7.470   3.520
 5841W        W 6812   3.930  12.810   2.070
 5842W        W 6813  11.890   0.200   7.600
 5843W        W 6814  13.280   7.960  13.470
 5844W        W 6815   8.860   4.570   1.450
 5845W        W 6816  11.850   2.810  13.320
 5846W        W 6817   4.290   7.600   7.170
 5847W        W 6818   2.280   1.040   3.590
 5848W        W 6819   6.760   0.230   9.930
 5849W        W 6820   3.580   5.260  10.710
 5850W        W 6821   2.250  12.540   2.470
 5851W        W 6822   9.850  13.850   0.400
 5852W        W 6823   3.920   1.920   5.610
 5853W        W 6824   6.500   9.140   0.180
 5854W        W 6825   0.520   7.200   7.040
 5855W        W 6826   1.870   4.310   8.300
 5856W        W 6827   4.230  10.830   7.640
 5857W        W 6828  11.580   3.050   9.600
 5858W        W 6829  11.430  11.960  11.220
 5859W        W 6830  12.210  12.630   4.220
 5860W        W 6831  13.510   5.860   2.740
 5861W        W 6832  11.590  10.880  12.750
 5862W        W 6833   2.290   6.090  10.650
 5863W        W 6834   4.170   6.010   8.100
 5864W        W 6835  10.930   8.150   5.910
 5865W        W 6836  13.630  12.250   9.840
 5866W        W 6837   6.210   7.040   3.760
 5867W        W 6838   6.740   3.520  12.580
 5868W        W 6839   2.820   9.190   4.130
 5869W        W 6840   4.880   9.910   2.510
 5870W        W 6841  11.590   6.670   7.600
 5871W        W 6842   6.900   6.830   3.600
 5872W        W 6843   0.290  13.510   7.850
 5873W        W 6844  11.310   1.310   6.240
 5874W        W 6845   2.150   1.960   3.340
 5875W        W 6846   9.810   7.410   3.990
 5876W        W 6847  11.850  10.270   4.570
 5877W        W 6848   6.170   0.640   0.310
 5878W        W 6849   3.730   2.010  12.900
 5879W        W 6850   2.980   7.290   6.120
 5880W        W 6851   7.900  13.670  13.470
 5881W        W 6852  11.200   1.060   4.580
 5882W        W 6853   4.530   6.160   6.440
 5883W        W 6854   1.900   7.120   3.860
 5884W        W 6855   3.950  12.540   4.940
 5885W        W 6856  12.080  13.920  11.830
 5886W        W 6857  10.760   7.450   2.630
 5887W        W 6858   5.060   6.490   5.730
 5888W        W 6859  12.510  10.230   5.010
 5889W        W 6860  13.210   7.110  13.410
 5890W        W 6861  13.830   2.190   7.480
 5891W        W 6862   4.930   2.760  10.650
 5892W        W 6863  13.030   6.360  12.780
 5893W        W 6864   7.450   2.630   6.840
 5894W        W 6865   6.290  12.010   6.360
 5895W        W 6866   3.540   0.190  13.510
 5896W        W 6867   8.000  11.150   6.980
 5897W        W 6868   6.760   5.060  11.060
 5898W        W 6869  11.330   5.830   8.420
 5899W        W 6870  12.040  11.010   4.180
 5900W        W 6871  13.680  11.590   6.030
 5901W        W 6872   0.400   0.530   2.570
 5902W        W 6873   1.600   0.450  10.300
 5903W        W 6874   9.750  10.980  11.360
 5904W        W 6875  11.790   4.030   1.530
 5905W        W 6876   9.930   4.730   9.930
 5906W        W 6877   1.820   6.660  13.850
 5907W        W 6878   9.710   3.760   9.210
 5908W        W 6879   8.220   5.460   5.230
 5909W        W 6880  12.780   0.200  12.440
 5910W        W 6881  11.730   0.650   1.830
 5911W        W 6882   9.360   2.660   6.730
 5912W        W 6883   0.830  10.210   8.860
 5913W        W 6884  13.800  12.000  12.560
 5914W        W 6885   4.400   6.030  11.720
 5915W        W 6886  12.310   5.120   0.490
 5916W        W 6887  12.370  10.930   0.790
 5917W        W 6888   3.660  11.430  13.760
 5918W        W 6889  10.460  11.980   2.640
 5919W        W 6890   6.870   8.300   6.570
 5920W        W 6891   6.990  13.620   5.140
 5921W        W 6892   5.550  10.360   8.230
 5922W        W 6893   2.800   5.050   2.060
 5923W        W 6894  12.820   6.040   2.810
 5924W        W 6895  11.710   0.650   2.340
 5925W        W 6896   3.500   1.770  10.430
 5926W        W 6897  13.650  11.920   2.120
 5927W        W 6898  11.080  11.110   4.950
 5928W        W 6899   0.950   5.400   1.030
 5929W        W 6900  10.960   1.670   6.070
 5930W        W 6901   5.230   6.600   2.150
 5931W        W 6902   6.230  11.800   8.000
 5932W        W 6903   1.540   6.180   4.080
 5933W        W 6904   0.530  10.340   4.720
 5934W        W 6905  13.040   7.100   5.510
 5935W        W 6906   7.080   6.280   9.340
 5936W        W 6907   2.440   8.660   9.820
 5937W        W 6908   4.840  11.300  11.150
 5938W        W 6909   2.700  11.070   3.990
 5939W        W 6910   2.090   7.620   2.360
 5940W        W 6911   5.090   3.930   0.830
 5941W        W 6912  12.290   9.390   5.020
 5942W        W 6913   9.210  13.100   4.320
 5943W        W 6914   7.890   8.600   4.070
 5944W        W 6915  13.560   7.980  10.520
 5945W        W 6916  11.410   7.380   0.340
 5946W        W 6917   1.390  11.130   0.420
 5947W        W 6918  13.350   0.980   2.060
 5948W        W 6919   2.700   5.030  11.860
 5949W        W 6920   7.320   4.030  10.370
 5950W        W 6921   8.290   4.280  13.380
 5951W        W 6922   8.210  12.490   1.660
 5952W        W 6923  12.950   6.710  13.460
 5953W        W 6924   8.010   4.470  13.820
 5954W        W 6925  11.380   7.610   5.150
 5955W        W 6926  11.310   2.950   6.460
 5956W        W 6927  13.840   3.930  12.870
 5957W        W 6928  12.600   5.130   5.840
 5958W        W 6929   2.430   0.770  13.780
 5959W        W 6930  13.020   8.300   6.200
 5960W        W 6931   3.600   5.710   9.810
 5961W        W 6932  13.310  11.130  13.130
 5962W        W 6933   2.310  11.880   6.830
 5963W        W 6934  12.820   1.880   0.840
 5964W        W 6935   5.140   5.520  13.120
 5965W        W 6936   6.570   5.840  11.190
 5966W        W 6937   5.180   1.960  10.380
 5967W        W 6938   4.950   3.560   6.550
 5968W        W 6939   6.340   3.010  10.010
 5969W        W 6940   0.470   3.320   2.370
 5970W        W 6941   9.820  11.490   2.030
 5971W        W 6942   7.100   1.980   5.320
 5972W        W 6943   4.090   8.430   0.000
 5973W        W 6944   0.790   0.240   0.090
 5974W        W 6945   0.970   9.780   4.910
 5975W        W 6946   7.490   1.020  13.790
 5976W        W 6947   1.400   4.000   7.280
 5977W        W 6948   3.820   0.450   8.960
 5978W        W 6949  13.360  13.800   0.830
 5979W        W 6950   2.030   0.200   2.860
 5980W        W 6951   1.840   6.480   2.140
 5981W        W 6952   3.820   8.310   9.050
 5982W        W 6953   8.960   5.030   7.100
 5983W        W 6954   1.240   0.090  10.050
 5984W        W 6955   8.870  13.170   4.660
 5985W        W 6956   1.050   8.290   9.050
 5986W        W 6957   0.290  12.930   1.700
 5987W        W 6958  12.010  13.010   0.010
 5988W        W 6959   4.950   1.570   2.030
 5989W        W 6960   0.170   4.660  11.860
 5990W        W 6961   2.390   1.010   7.710
 5991W        W 6962   0.380   6.910   8.000
 5992W        W 6963   0.190  10.290   5.080
 5993W        W 6964  11.860   5.790   5.350
 5994W        W 6965   2.680  13.320   7.070
 5995W        W 6966   6.840   0.440  13.770
 5996W        W 6967   9.270   8.160   9.410
 5997W        W 6968   1.550  11.060   2.020
 5998W        W 6969   2.380  13.550  11.770
 5999W        W 6970   9.060   9.930   1.280
 6000W        W 6971   8.290   0.260   2.920
 6001W        W 6972  11.730   7.960  13.680
 6002W        W 6973  10.240   4.860   1.400
 6003W        W 6974   7.170   3.210  12.850
 6004W        W 6975  12.570   8.030   7.080
 6005W        W 6976   1.370   7.820   7.610
 6006W        W 6977   3.570   3.420   4.590
 6007W        W 6978   4.210   5.710   5.230
 6008W        W 6979  10.040  10.510   7.100
 6009W        W 6980   0.070  11.830  13.000
 6010W        W 6981  11.440   1.520   4.790
 6011W        W 6982   6.460   9.500   2.180
 6012W        W 6983  13.470   8.970   2.970
 6013W        W 6984   0.940  11.400   8.800
 6014W        W 6985   2.490   0.820   0.410
 6015W        W 6986   4.390   9.880  11.160
 6016W        W 6987   5.770   1.660   4.420
 6017W        W 6988  13.030   9.280   9.220
 6018W        W 6989  10.720   3.360  12.630
 6019W        W 6990   5.110  12.840   7.940
 6020W        W 6991   5.060   0.760   5.620
 6021W        W 6992  12.570   2.400   0.660
 6022W        W 6993  10.670   4.640   6.940
 6023W        W 6994   9.280   3.760   9.670
 6024W        W 6995   8.130  11.280   5.270
 6025W        W 6996   4.310   5.520   2.620
 6026W        W 6997  13.410   6.590   4.940
 6027W        W 6998   4.010   9.590   2.420
 6028W        W 6999   3.100  11.570   6.450
 6029W        W 7000   8.540   6.620  11.390
 6030W        W 7001   0.840   2.440   2.960
 6031W        W 7002   3.180   9.250   4.870
 6032W        W 7003  10.890  11.740   2.930
 6033W        W 7004   6.100   5.260   9.050
 6034W        W 7005   7.630   9.630   3.170
 6035W        W 7006   6.070   5.620   1.990
 6036W        W 7007   2.760   4.360   0.080
 6037W        W 7008  10.390   8.250  10.690
 6038W        W 7009   2.560   4.220   5.170
 6039W        W 7010  10.740   8.010   2.240
 6040W        W 7011   8.410   5.550   6.090
 6041W        W 7012  13.560   3.730   8.360
 6042W        W 7013   0.640  10.160   7.880
 6043W        W 7014   0.380  11.460   5.990
 6044W        W 7015   5.530   2.690   6.910
 6045W        W 7016   5.870   7.990   7.200
 6046W        W 7017   7.680   0.680   4.180
 6047W        W 7018  10.980  12.630   7.800
 6048W        W 7019   0.320  11.460   6.780
 6049W        W 7020   3.990  10.490  12.080
 6050W        W 7021   1.560   9.550  12.790
 6051W        W 7022  13.500   4.080  12.040
 6052W        W 7023   3.570   6.750   9.870
 6053W        W 7024   6.990   9.430  13.460
 6054W        W 7025   5.010   3.720   0.010
 6055W        W 7026  10.130   4.440  10.280
 6056W        W 7027   3.060  10.340  11.690
 6057W        W 7028   4.040   6.570   5.730
 6058W        W 7029  12.280   9.610   1.760
 6059W        W 7030   0.220  13.160  12.140
 6060W        W 7031   5.500   0.580   2.270
 6061W        W 7032   3.950   2.810   0.520
 6062W        W 7033   6.510   9.480  13.100
 6063W        W 7034  12.590   6.150  13.030
 6064W        W 7035  13.280  13.450   4.740
 6065W        W 7036   8.510   9.840   9.190
 6066W        W 7037   9.790   5.140   1.460
 6067W        W 7038   3.890   9.210   6.830
 6068W        W 7039  12.340  11.000   9.040
 6069W        W 7040   8.540   7.730  13.080
 6070W        W 7041   4.110   7.600  12.600
 6071W        W 7042   7.740   5.090  11.970
 6072W        W 7043   7.430   2.940   2.540
 6073W        W 7044  11.980   6.990   0.090
 6074W        W 7045  13.180   9.360   1.630
 6075W        W 7046   2.930   8.510   4.650
 6076W        W 7047  13.680   0.780   0.820
 6077W        W 7048   6.030   4.880   3.730
 6078W        W 7049  13.340   7.730   7.710
 6079W        W 7050   3.440  11.960  13.870
 6080W        W 7051   4.920   2.010   6.660
 6081W        W 7052   9.700  11.620   4.010
 6082W        W 7053  10.280   3.410   7.920
 6083W        W 7054   1.140  12.020   3.490
 6084W        W 7055   2.090   6.830   3.500
 6085W        W 7056  12.940   8.930   1.620
 6086W        W 7057   6.260   7.820   5.790
 6087W        W 7058   7.000   9.560   5.890
 6088W        W 7059   1.410  10.700   8.240
 6089W        W 7060   4.710   3.110   1.290
 6090W        W 7061  10.930   1.130   2.560
 6091W        W 7062   6.630   2.500  12.470
 6092W        W 7063   6.650  13.580   1.260
 6093W        W 7064   7.910   6.110   8.450
 6094W        W 7065   5.310   6.930   0.700
 6095W        W 7066  11.970   5.270   5.340
 6096W        W 7067  13.350   7.220  11.720
 6097W        W 7068  10.230   9.700   9.360
 6098W        W 7069   0.390   1.220  13.760
 6099W        W 7070   0.540   3.390   9.040
 6100W        W 7071   6.580   5.480   6.730
 6101W        W 7072   7.780   5.750  11.210
 6102W        W 7073   5.600   0.170  10.830
 6103W        W 7074   6.780   3.230   9.270
 6104W        W 7075   7.510   7.380  11.700
 6105W        W 7076   3.220   9.340   3.420
 6106W        W 7077   4.040  12.390   6.160
 6107W        W 7078   5.600   2.830   3.760
 6108W        W 7079  13.830   7.120  13.530
 6109W        W 7080   1.820   1.300   7.130
 6110W        W 7081  11.960   0.530  13.100
 6111W        W 7082   5.930   1.890   8.980
 6112W        W 7083   1.100   1.310  12.000
 6113W        W 7084  13.810  11.320   4.980
 6114W        W 7085   4.750   1.210  10.910
 6115W        W 7086  12.630  13.640   7.640
 6116W        W 7087   4.100  11.930   6.540
 6117W        W 7088   4.850   4.460   9.690
 6118W        W 7089   0.680   7.680   6.850
 6119W        W 7090   4.650   9.300   9.100
 6120W        W 7091  12.530   2.900  13.100
 6121W        W 7092  12.250   5.040   9.410
 6122W        W 7093   4.180   8.090  12.610
 6123W        W 7094   5.370   4.020   5.660
 6124W        W 7095  12.440   0.010   2.860
 6125W        W 7096   5.380  11.710   8.310
 6126W        W 7097   8.440   6.970   7.140
 6127W        W 7098   6.780   8.320  13.830
 6128W        W 7099   3.960   4.260  11.510
 6129W        W 7100  12.150   1.760   1.600
 6130W        W 7101   2.460   4.590   6.640
 6131W        W 7102   8.080   3.500   4.090
 6132W        W 7103   6.420   4.480   6.990
 6133W        W 7104   6.380   1.610   3.270
 6134W        W 7105  10.170   6.450   3.970
 6135W        W 7106  10.440   5.000   3.620
 6136W        W 7107   4.770  13.070   4.800
 6137W        W 7108   0.810  11.730   0.030
 6138W        W 7109   6.790   1.910  10.690
 6139W        W 7110   5.890   2.500  10.690
 6140W        W 7111   0.860   7.760   7.380
 6141W        W 7112  11.880  11.000   0.790
 6142W        W 7113  13.150  10.710   0.390
 6143W        W 7114   8.120   1.210   9.840
 6144W        W 7115   7.100  13.700  13.310
 6145W        W 7116   1.180   0.240   1.680
 6146W        W 7117  12.420  13.270   7.380
 6147W        W 7118   9.100   6.760   1.290
 6148W        W 7119   6.390   0.280   3.100
 6149W        W 7120   8.750   0.500  11.440
 6150W        W 7121   3.530   2.300   6.480
 6151W        W 7122   5.520   5.130   6.050
 6152W        W 7123   4.610  10.200   2.190
 6153W        W 7124   6.920   4.330  11.040
 6154W        W 7125  10.200  11.860   4.990
 6155W        W 7126  10.280  12.500   7.000
 6156W        W 7127   0.320  11.830  10.610
 6157W        W 7128   5.650   9.450   8.810
 6158W        W 7129   0.970   7.740  10.790
 6159W        W 7130   2.050   4.460  12.320
 6160W        W 7131   9.800   9.400   7.760
 6161W        W 7132   8.290   1.810   7.390
 6162W        W 7133   5.720   5.070  12.520
 6163W        W 7134   0.800  11.640   7.540
 6164W        W 7135   6.790   8.720   1.740
 6165W        W 7136   6.560   5.990   6.670
 6166W        W 7137   7.540  12.700   6.660
 6167W        W 7138   1.070   4.640   8.060
 6168W        W 7139   0.650   8.860   2.990
 6169W        W 7140   5.560   4.910   1.760
 6170W        W 7141   1.430   7.260   1.630
 6171W        W 7142   9.020  11.720   8.840
 6172W        W 7143   4.270   6.870   0.460
 6173W        W 7144  10.760   4.330  11.000
 6174W        W 7145   9.010   0.660   9.980
 6175W        W 7146   5.860   0.010  10.360
 6176W        W 7147  12.000  13.510   5.120
 6177W        W 7148  13.140  11.180   6.340
 6178W        W 7149   5.190  10.290   8.860
 6179W        W 7150  10.210   5.400   9.430
 6180W        W 7151  10.910  13.290   4.180
 6181W        W 7152   9.800  10.280   6.730
 6182W        W 7153   4.760   7.080   3.200
 6183W        W 7154   0.910   7.140   6.700
 6184W        W 7155   7.050  11.520   8.490
 6185W        W 7156   4.370   5.860   8.750
 6186W        W 7157   6.750   5.970   8.440
 6187W        W 7158   1.370  10.400  11.350
 6188W        W 7159   2.920  13.780   2.420
 6189W        W 7160   7.220   3.400   1.540
 6190W        W 7161  13.280   6.930   1.300
 6191W        W 7162  11.720   2.830  10.910
 6192W        W 7163   9.910   5.750   6.800
 6193W        W 7164  12.840  12.900  13.130
 6194W        W 7165   7.290   0.400   8.840
 6195W        W 7166   2.280   1.130   7.070
 6196W        W 7167   8.250   5.560   4.750
 6197W        W 7168   8.060   9.380   2.420
 6198W        W 7169   5.860   7.900  11.470
 6199W        W 7170   4.270  13.260   9.640
 6200W        W 7171   9.140   2.480  13.220
 6201W        W 7172  10.690   0.450  10.600
 6202W        W 7173   8.480   0.820   0.290
 6203W        W 7174   9.760   7.790  11.880
 6204W        W 7175   3.640   1.570   5.370
 6205W        W 7176   5.920   0.570   7.800
 6206W        W 7177   3.960   2.400  12.700
 6207W        W 7178  11.130   0.540   7.420
 6208W        W 7179   1.150   4.490  11.210
 6209W        W 7180  13.430   4.780   1.500
 6210W        W 7181  13.420   7.470   3.890
 6211W        W 7182   9.260   1.540   5.530
 6212W        W 7183   7.270  11.820   1.470
 6213W        W 7184   2.640   8.160   8.500
 6214W        W 7185  13.290   3.880   5.050
 6215W        W 7186  13.460   1.870  10.190
 6216W        W 7187  10.060   5.850   0.180
 6217W        W 7188   1.190   3.480   7.000
 6218W        W 7189  11.280  13.430  12.420
 6219W        W 7190   0.410   1.070   5.750
 6220W        W 7191   4.550   2.170   0.880
 6221W        W 7192   7.430  12.310   9.570
 6222W        W 7193   1.070   7.200   3.010
 6223W        W 7194   9.130   5.830   2.590
 6224W        W 7195  12.030  13.620   1.130
 6225W        W 7196   4.270   0.580  13.100
 6226W        W 7197   4.770  13.070   2.860
 6227W        W 7198  11.640   4.030   4.080
 6228W        W 7199   3.770  11.590   0.390
 6229W        W 7200   9.740   5.660   1.430
 6230W        W 7201   1.490   8.320   8.690
 6231W        W 7202  12.640   9.680   0.050
 6232W        W 7203   7.060   5.980  12.580
 6233W        W 7204  12.600   6.720  11.290
 6234W        W 7205   5.430   7.270  13.770
 6235W        W 7206   6.160   2.690   3.910
 6236W        W 7207   8.060  10.210   9.870
 6237W        W 7208   8.830   3.360   0.430
 6238W        W 7209   7.630   9.570   4.010
 6239W        W 7210   0.130   8.620   6.640
 6240W        W 7211   9.060   6.610   4.490
 6241W        W 7212   3.700   7.300  13.450
 6242W        W 7213  11.470   0.390  12.920
 6243W        W 7214  10.870   9.940  11.430
 6244W        W 7215   7.410   4.560   2.780
 6245W        W 7216  12.780   6.700   8.220
 6246W        W 7217   4.920   3.640   9.040
 6247W        W 7218   6.210   5.790   5.040
 6248W        W 7219  12.240   7.920   3.500
 6249W        W 7220   5.080  12.470   2.060
 6250W        W 7221   2.710   0.340  13.820
 6251W        W 7222   0.940  10.970   7.450
 6252W        W 7223   3.070   1.440   0.770
 6253W        W 7224  13.350   2.260   8.690
 6254W        W 7225   6.180   0.630   4.740
 6255W        W 7226   2.370   1.130  12.540
 6256W        W 7227   4.050   2.290   7.180
 6257W        W 7228   6.840   6.950  13.520
 6258W        W 7229  11.150   6.300   8.220
 6259W        W 7230   7.490   8.290   7.370
 6260W        W 7231   6.330   7.340  12.490
 6261W        W 7232  10.230  12.260  10.450
 6262W        W 7233   9.070   2.350   4.140
 6263W        W 7234  12.770  12.120   3.510
 6264W        W 7235   1.310   1.210   9.330
 6265W        W 7236  11.680   9.660   6.940
 6266W        W 7237   4.130   6.180   5.400
 6267W        W 7238   1.350   0.240   2.460
 6268W        W 7239   7.680   8.940   3.730
 6269W        W 7240   9.490  10.090   5.730
 6270W        W 7241   0.390   2.930   4.090
 6271W        W 7242   3.880   0.180  10.820
 6272W        W 7243   6.150   7.900   7.640
 6273W        W 7244   7.290  12.820  13.770
 6274W        W 7245  10.900  10.900   7.300
 6275W        W 7246  11.430  11.830   3.080
 6276W        W 7247   3.000  11.910   4.250
 6277W        W 7248  13.240   7.960   8.160
 6278W        W 7249   7.550  12.880   3.450
 6279W        W 7250   1.130   2.800   2.820
 6280W        W 7251   2.580   3.650  12.160
 6281W        W 7252   6.450   9.680   7.060
 6282W        W 7253   3.950  13.140  11.470
 6283W        W 7254   1.940   5.380   8.890
 6284W        W 7255  12.430   1.550   7.430
 6285W        W 7256   2.310  10.910  11.100
 6286W        W 7257  13.290   6.370   2.660
 6287W        W 7258  11.310   1.240   1.550
 6288W        W 7259  13.400   8.670   5.330
 6289W        W 7260   6.410   8.730   3.360
 6290W        W 7261   2.750  12.990   3.160
 6291W        W 7262   6.560   3.570   5.950
 6292W        W 7263  13.170   5.650   3.590
 6293W        W 7264   4.580  12.900   3.800
 6294W        W 7265   0.220  11.910   6.230
 6295W        W 7266   0.230   9.600   5.810
 6296W        W 7267   4.620   4.850   9.640
 6297W        W 7268   5.840   0.210   0.210
 6298W        W 7269   0.130   1.180   8.770
 6299W        W 7270   0.930   1.940   8.020
 6300W        W 7271   8.030   4.090   1.840
 6301W        W 7272   2.540   9.650  11.470
 6302W        W 7273   8.320  13.410   0.400
 6303W        W 7274   7.910   2.170   3.510
 6304W        W 7275  13.220   3.720  12.280
 6305W        W 7276  13.530   1.960   7.760
 6306W        W 7277   2.240  10.190   2.240
 6307W        W 7278   1.320  12.640   2.030
 6308W        W 7279   1.280   4.530   6.590
 6309W        W 7280   9.400   5.000   9.390
 6310W        W 7281  12.970  13.780  11.090
 6311W        W 7282   8.190   5.450  11.420
 6312W        W 7283  11.360   6.670   8.540
 6313W        W 7284   0.610  12.220   6.370
 6314W        W 7285  11.380  12.510  11.200
 6315W        W 7286   2.910   7.590  11.250
 6316W        W 7287  13.180   8.340   3.680
 6317W        W 7288   9.200   7.900   7.590
 6318W        W 7289   3.490   1.080  12.660
 6319W        W 7290   3.740  12.400   6.570
 6320W        W 7291   4.350  12.180  13.060
 6321W        W 7292  13.590   5.670   4.960
 6322W        W 7293  11.460  10.280   6.300
 6323W        W 7294   6.680  12.940   1.490
 6324W        W 7295   0.830   3.180   1.090
 6325W        W 7296   4.700   7.810   7.250
 6326W        W 7297  10.750   2.180   0.550
 6327W        W 7298   3.620   0.080   3.840
 6328W        W 7299   4.380  12.410   1.330
 6329W        W 7300   9.040  13.520   7.810
 6330W        W 7301   2.910   6.640   8.650
 6331W        W 7302   8.250   7.430   1.060
 6332W        W 7303  13.000  10.510   9.940
 6333W        W 7304   5.680   0.790   4.910
 6334W        W 7305   4.660   0.740   6.840
 6335W        W 7306  11.950   8.200   9.350
 6336W        W 7307  10.350   1.390   0.630
 6337W        W 7308  10.050   6.790  13.710
 6338W        W 7309   9.240  11.540   3.870
 6339W        W 7310   9.650  11.840  11.490
 6340W        W 7311   0.020   8.720   5.450
 6341W        W 7312   9.940   4.060  10.570
 6342W        W 7313   0.110   0.170  11.320
 6343W        W 7314  13.250  12.910   0.900
 6344W        W 7315   2.370   8.460  11.410
 6345W        W 7316  13.800   2.670   9.510
 6346W        W 7317   6.810   7.410   6.560
 6347W        W 7318   2.110  11.220   5.440
 6348W        W 7319   2.080  12.570  13.900
 6349W        W 7320  12.600   3.310   8.890
 6350W        W 7321   9.150   6.600  11.600
 6351W        W 7322   3.120  10.290   9.800
 6352W        W 7323   3.920   3.290  13.440
 6353W        W 7324   8.760  12.420   0.070
 6354W        W 7325   2.410  11.160   3.010
 6355W        W 7326  13.460   6.620   0.910
 6356W        W 7327   8.880   6.540   7.200
 6357W        W 7328   3.160   0.190   2.760
 6358W        W 7329  10.040  11.750  12.220
 6359W        W 7330   4.950   0.950   9.550
 6360W        W 7331  10.210   4.770   5.320
 6361W        W 7332   6.300  13.270   9.620
 6362W        W 7333   5.820   1.410   5.310
 6363W        W 7334   2.110   3.420  12.050
 6364W        W 7335   4.730  12.520   8.190
 6365W        W 7336   0.990  10.590   8.620
 6366W        W 7337   7.690   3.320   9.950
 6367W        W 7338  11.370   1.500   9.080
 6368W        W 7339  11.470   8.390   8.990
 6369W        W 7340  11.200   6.060   6.560
 6370W        W 7341   9.340   8.490   7.660
 6371W        W 7342  13.300   5.530   5.430
 6372W        W 7343  12.880   4.320   9.250
 6373W        W 7344  12.940  13.030   8.170
 6374W        W 7345   1.180  12.020  11.020
 6375W        W 7346  11.790  12.440   1.010
 6376W        W 7347   2.780  12.060   7.460
 6377W        W 7348   2.670   1.020   8.600
 6378W        W 7349  10.880  10.490   2.940
 6379W        W 7350  12.200   1.010  11.810
 6380W        W 7351  11.600   3.240   0.520
 6381W        W 7352   6.280   0.210  10.610
 6382W        W 7353   0.750   3.030   2.060
 6383W        W 7354  10.330   6.380  10.200
 6384W        W 7355  11.150   5.850  12.690
 6385W        W 7356  12.180   7.680   5.910
 6386W        W 7357  11.930   6.170   0.230
 6387W        W 7358   9.470   7.410   0.780
 6388W        W 7359   6.820   2.340   2.880
 6389W        W 7360   2.520   7.700   8.610
 6390W        W 7361   1.090  12.130   6.100
 6391W        W 7362  11.750   0.820   9.520
 6392W        W 7363   4.820   3.350  12.410
 6393W        W 7364   1.910   7.730   9.950
 6394W        W 7365  13.210  13.390   7.310
 6395W        W 7366   0.770  13.610   6.710
 6396W        W 7367   2.450  11.780   4.290
 6397W        W 7368   6.530   3.340   6.360
 6398W        W 7369  13.670   8.070  11.000
 6399W        W 7370   6.850   1.910   9.480
 6400W        W 7371   8.930   3.260   9.290
 6401W        W 7372   5.630  10.000   7.310
 6402W        W 7373  11.420  10.510   9.770
 6403W        W 7374   4.870   9.030   1.550
 6404W        W 7375   4.470  13.220   1.880
 6405W        W 7376   0.520  13.150   6.930
 6406W        W 7377   9.440  10.610  13.030
 6407W        W 7378   8.190   8.050   7.200
 6408W        W 7379   0.180   1.800   9.990
 6409W        W 7380  13.050   1.070  10.380
 6410W        W 7381   0.770  11.280   0.400
 6411W        W 7382   3.400   1.640  13.650
 6412W        W 7383  10.280   5.440  13.870
 6413W        W 7384   9.870   3.530   6.020
 6414W        W 7385   5.100  10.930   4.890
 6415W        W 7386   4.940  11.860   5.240
 6416W        W 7387   8.300   5.790   0.060
 6417W        W 7388   5.770   5.460  12.920
 6418W        W 7389  11.250   5.090   5.780
 6419W        W 7390   0.610   0.060  12.240
 6420W        W 7391   9.260  12.370   2.670
 6421W        W 7392   1.530   2.710  13.240
 6422W        W 7393  11.920   5.700   9.090
 6423W        W 7394  13.050   1.030   6.930
 6424W        W 7395   9.070   1.710   8.330
 6425W        W 7396  13.130   9.010   4.300
 6426W        W 7397   3.400   3.670  10.330
 6427W        W 7398  10.990   2.940   1.550
 6428W        W 7399  12.060   8.400   8.250
 6429W        W 7400   0.400   1.760   9.440
 6430W        W 7401   4.080   6.940   6.180
 6431W        W 7402   2.760   9.330   3.590
 6432W        W 7403   9.280  10.700   8.890
 6433W        W 7404   6.980   4.260  11.520
 6434W        W 7405  11.540   3.800   6.010
 6435W        W 7406   7.410   8.140   6.430
 6436W        W 7407   5.140   4.870   7.330
 6437W        W 7408  13.160   7.030   8.260
 6438W        W 7409   3.030   6.750   5.990
 6439W        W 7410  10.370   8.040   3.550
 6440W        W 7411  12.980  10.040   2.140
 6441W        W 7412   2.940   3.670   4.760
 6442W        W 7413   3.100   2.190   6.940
 6443W        W 7414   0.710  13.200   4.440
 6444W        W 7415   8.520  12.240   4.690
 6445W        W 7416   6.100  12.330   1.090
 6446W        W 7417   6.820  12.310   8.690
 6447W        W 7418  10.400   3.060   9.520
 6448W        W 7419   9.140   9.300   9.050
 6449W        W 7420  13.090   3.010   4.750
 6450W        W 7421   8.280   8.930   3.370
 6451W        W 7422   2.050  11.190   9.790
 6452W        W 7423   6.760   6.320   3.880
 6453W        W 7424   2.810   6.100   0.890
 6454W        W 7425  10.080   2.170   4.970
 6455W        W 7426   5.150  13.120   5.730
 6456W        W 7427   6.640   6.810   9.990
 6457W        W 7428  11.080   8.260   8.500
 6458W        W 7429   4.460   6.720  10.390
 6459W        W 7430  11.050   1.690   7.160
 6460W        W 7431   1.620   1.380  12.140
 6461W        W 7432   9.840   9.600  10.200
 6462W        W 7433   0.200   2.330   0.140
 6463W        W 7434   4.530   2.700   6.090
 6464W        W 7435   7.190   6.870  12.440
 6465W        W 7436  13.140   1.850   0.070
 6466W        W 7437   0.710   4.750  11.180
 6467W        W 7438   9.010   2.990   8.410
 6468W        W 7439   8.500   0.190   7.090
 6469W        W 7440   2.960   1.100   7.780
 6470W        W 7441   7.980   1.340  10.470
 6471W        W 7442   1.430   8.360  13.030
 6472W        W 7443  12.180   9.450  10.170
 6473W        W 7444  10.750   8.600   2.480
 6474W        W 7445   4.320  12.290  11.380
 6475W        W 7446  10.690  10.100   7.710
 6476W        W 7447   7.990  12.130   4.710
 6477W        W 7448   5.080   1.940   3.360
 6478W        W 7449   4.710   7.290  11.440
 6479W        W 7450   6.380   8.110   3.990
 6480W        W 7451  12.480   7.280   8.920
 6481W        W 7452  11.910   0.090   6.540
 6482W        W 7453  13.720  11.140   6.540
 6483W        W 7454  11.180   1.020   7.640
 6484W        W 7455   0.720   8.400   2.670
 6485W        W 7456  11.950   0.710   7.670
 6486W        W 7457   1.800   8.130  12.750
 6487W        W 7458  12.030   3.590  11.110
 6488W        W 7459   8.440   2.970   8.530
 6489W        W 7460   2.000   6.130   8.680
 6490W        W 7461   9.450   5.050   7.390
 6491W        W 7462   1.440   8.290   7.790
 6492W        W 7463   0.230   0.450  12.130
 6493W        W 7464   9.540   7.720   5.060
 6494W        W 7465   9.720   3.770  10.960
 6495W        W 7466   0.050   3.450   9.100
 6496W        W 7467  12.770  13.280   5.750
 6497W        W 7468   9.760   8.810   5.870
 6498W        W 7469   7.090  11.760   7.540
 6499W        W 7470  10.380  11.940  12.750
 6500W        W 7471  10.240   6.780   4.420
 6501W        W 7472   3.310   9.730   9.730
 6502W        W 7473   8.970   8.700  11.550
 6503W        W 7474   5.770   9.220   6.890
 6504W        W 7475  12.340   1.630   2.440
 6505W        W 7476   8.770   0.220   6.660
 6506W        W 7477   1.570   4.230  11.170
 6507W        W 7478  10.790   3.340   1.900
 6508W        W 7479   0.600  11.800   5.510
 6509W        W 7480   5.510   9.300   9.280
 6510W        W 7481   8.610   4.440   7.060
 6511W        W 7482  10.070  12.250   6.620
 6512W        W 7483   8.810   5.530   2.930
 6513W        W 7484   2.680   7.020  11.180
 6514W        W 7485   6.470   6.470   0.960
 6515W        W 7486   3.660   4.370  11.060
 6516W        W 7487   9.910  12.040  13.110
 6517W        W 7488   1.560   0.940  12.970
 6518W        W 7489   4.110   8.620   8.150
 6519W        W 7490  11.000   3.000  12.330
 6520W        W 7491   7.770  10.810   2.020
 6521W        W 7492   4.460   8.580  10.360
 6522W        W 7493   5.030   0.280  11.190
 6523W        W 7494  13.170   6.040  11.840
 6524W        W 7495   3.050   0.610   9.960
 6525W        W 7496   5.220   9.040   0.190
 6526W        W 7497   3.370  12.280  12.460
 6527W        W 7498   9.860   3.090  10.960
 6528W        W 7499   9.880   2.330  12.500
 6529W        W 7500  11.980   7.370   2.120
 6530W        W 7501  10.580   0.330  11.180
 6531W        W 7502   7.610  13.070  12.860
 6532W        W 7503   5.730   2.720  12.150
 6533W        W 7504   9.080   0.540   4.160
 6534W        W 7505   3.310   1.840  12.390
 6535W        W 7506   8.700  12.410   9.260
 6536W        W 7507   4.380  10.130   2.620
 6537W        W 7508   0.790   3.120   9.480
 6538W        W 7509   1.690   9.550   5.390
 6539W        W 7510   9.230  12.640  10.860
 6540W        W 7511   8.830   1.850   8.750
 6541W        W 7512  12.660   0.270   7.090
 6542W        W 7513   2.220   4.960   7.850
 6543W        W 7514   1.050   0.650   5.100
 6544W        W 7515  11.470   9.650   9.250
 6545W        W 7516   4.840   9.380   4.090
 6546W        W 7517  10.750   6.450   0.260
 6547W        W 7518   5.240   1.780   2.490
 6548W        W 7519   8.390   2.080   6.360
 6549W        W 7520  12.720   9.190   9.620
 6550W        W 7521   9.640  12.990   0.810
 6551W        W 7522   4.040   7.360  10.030
 6552W        W 7523   0.810   1.640   7.500
 6553W        W 7524  11.970  13.070  13.400
 6554W        W 7525   8.840   3.930   2.790
 6555W        W 7526   0.360   2.760  11.860
 6556W        W 7527  13.450   0.930   0.210
 6557W        W 7528   6.380   9.160   5.290
 6558W        W 7529  11.090  12.780  10.070
 6559W        W 7530   9.780  10.020  13.550
 6560W        W 7531   9.330   0.890  10.860
 6561W        W 7532  11.090   5.450   3.830
 6562W        W 7533   0.730   3.430  10.510
 6563W        W 7534   8.870   0.080   7.980
 6564W        W 7535   8.780   3.620  12.630
 6565W        W 7536   6.970  12.200   4.500
 6566W        W 7537   5.270   5.250  12.680
 6567W        W 7538   6.770   7.430  13.370
 6568W        W 7539   3.830   1.320  13.720
 6569W        W 7540   2.920  12.730   8.530
 6570W        W 7541   6.920  10.170   4.150
 6571W        W 7542   4.450   1.590   3.990
 6572W        W 7543   7.870  13.160   7.980
 6573W        W 7544   9.980   5.600   2.930
 6574W        W 7545   6.460   4.910  11.980
 6575W        W 7546   8.030   7.750  13.910
 6576W        W 7547   3.450   4.300   5.130
 6577W        W 7548   4.690   7.400   4.080
 6578W        W 7549  12.810   4.030  13.180
 6579W        W 7550   4.440  13.420   4.680
 6580W        W 7551   7.770  13.220   6.770
 6581W        W 7552   4.700   8.420   2.190
 6582W        W 7553   6.300   2.110  12.440
 6583W        W 7554   7.220   3.270   0.610
 6584W        W 7555   3.040   4.820   7.450
 6585W        W 7556   7.180  13.160   4.780
 6586W        W 7557   2.020   9.620   9.300
 6587W        W 7558   8.550  10.850  13.160
 6588W        W 7559   8.450   4.630   5.740
 6589W        W 7560   6.440   4.190  10.870
 6590W        W 7561   0.940  10.650   2.010
 6591W        W 7562   9.410   1.980   4.040
 6592W        W 7563   4.170   4.130   8.160
 6593W        W 7564  10.530   8.990   0.840
 6594W        W 7565   0.470  12.960   4.070
 6595W        W 7566   8.070   0.830   5.390
 6596W        W 7567  10.290  13.210   1.930
 6597W        W 7568   3.760   8.990   3.790
 6598W        W 7569   3.510   7.370  11.370
 6599W        W 7570   3.110  12.640   3.770
 6600W        W 7571   6.950   8.150   1.350
 6601W        W 7572   3.420   7.480   6.120
 6602W        W 7573  11.570   8.480  13.730
 6603W        W 7574   4.330  13.530   9.140
 6604W        W 7575   9.440   2.830   4.070
 6605W        W 7576   6.800   6.120   0.150
 6606W        W 7577   7.450   6.120   5.030
 6607W        W 7578  13.490   3.520  12.700
 6608W        W 7579   3.820   1.220   3.630
 6609W        W 7580  13.690   3.840  11.340
 6610W        W 7581   3.270   5.070   9.190
 6611W        W 7582  11.700  11.090  12.330
 6612W        W 7583   1.850  12.700   8.970
 6613W        W 7584   8.830  13.720   1.610
 6614W        W 7585   1.970   0.530  12.960
 6615W        W 7586   4.650  13.620  10.580
 6616W        W 7587   8.630   1.450   7.400
 6617W        W 7588   8.970  11.280   4.240
 6618W        W 7589   1.700   5.690   9.900
 6619W        W 7590   0.610  13.740   2.210
 6620W        W 7591   3.760   7.480  10.560
 6621W        W 7592   1.630  13.760   3.320
 6622W        W 7593   2.450   9.980   9.300
 6623W        W 7594  13.670   0.450   5.330
 6624W        W 7595   5.040   7.920   4.720
 6625W        W 7596   9.830  12.030   1.910
 6626W        W 7597   3.710   8.480  11.700
 6627W        W 7598   3.990  10.460   4.570
 6628W        W 7599   2.630  12.630  12.090
 6629W        W 7600   9.110  12.930   1.260
 6630W        W 7601   8.400  13.450   0.900
 6631W        W 7602  11.800  13.340   6.250
 6632W        W 7603  10.880   9.130   8.880
 6633W        W 7604   0.930  11.620  11.830
 6634W        W 7605  10.300   8.900  13.490
 6635W        W 7606  12.470   4.740   4.410
 6636W        W 7607  11.360   9.950  11.370
 6637W        W 7608   8.970   4.950   7.630
 6638W        W 7609   3.710   8.230   4.270
 6639W        W 7610   2.600   4.040  13.500
 6640W        W 7611   0.680   1.970  11.320
 6641W        W 7612   1.900  12.180   9.720
 6642W        W 7613   8.750   2.680   8.760
 6643W        W 7614   3.630   2.520   9.710
 6644W        W 7615   2.440  13.730   6.880
 6645W        W 7616  11.760  10.990   3.710
 6646W        W 7617   2.370  12.240   7.250
 6647W        W 7618   1.810   8.970   5.310
 6648W        W 7619   6.020   1.680  13.860
 6649W        W 7620   0.840   3.400   7.410
 6650W        W 7621   5.870   4.860  11.930
 6651W        W 7622  10.480  13.500   6.460
 6652W        W 7623   8.200   9.400  10.060
 6653W        W 7624   3.700   8.040  10.970
 6654W        W 7625   9.890  11.210   9.550
 6655W        W 7626   7.810   7.770   1.080
 6656W        W 7627   7.070  11.320   9.050
 6657W        W 7628  13.190   7.030   3.110
 6658W        W 7629   6.320   1.700   7.960
 6659W        W 7630  10.940   7.580   6.000
 6660W        W 7631   1.930   2.640   2.070
 6661W        W 7632   2.220   9.950  11.200
 6662W        W 7633   5.280   3.550  12.450
 6663W        W 7634   9.990   3.880   0.010
 6664W        W 7635   8.620   9.190   1.430
 6665W        W 7636   1.470   7.640  11.660
 6666W        W 7637   6.420   6.350  13.230
 6667W        W 7638   3.480  11.680   4.020
 6668W        W 7639   0.680   3.990   6.810
 6669W        W 7640  12.880   5.620   5.150
 6670W        W 7641  13.720   1.200   5.130
 6671W        W 7642  12.020  10.940   6.870
 6672W        W 7643  12.650   2.740   8.310
 6673W        W 7644   7.900  10.280   0.400
 6674W        W 7645  12.390  10.320   7.780
 6675W        W 7646  10.980  12.820  10.930
 6676W        W 7647  10.050  11.760   8.750
 6677W        W 7648   3.600   0.590   5.900
 6678W        W 7649   9.760   7.670   8.270
 6679W        W 7650   6.230   7.650   3.890
 6680W        W 7651   2.640  10.230  13.300
 6681W        W 7652   4.760  12.350   3.770
 6682W        W 7653  13.040   5.220  11.130
 6683W        W 7654  11.530   5.410   7.690
 6684W        W 7655  12.070   8.910   3.680
 6685W        W 7656  11.230  13.550   7.060
 6686W        W 7657   2.750  10.200   5.050
 6687W        W 7658   8.910   5.210  13.710
 6688W        W 7659  11.050   4.600   2.180
 6689W        W 7660   4.360   4.380  11.200
 6690W        W 7661  11.610   5.410   5.630
 6691W        W 7662   8.200   0.460  10.450
 6692W        W 7663  10.890   0.540   4.930
 6693W        W 7664   1.570   4.090   3.010
 6694W        W 7665   9.140   7.020  13.240
 6695W        W 7666   4.670   0.280  13.250
 6696W        W 7667   9.710   0.880   3.550
 6697W        W 7668  10.430   2.050   3.990
 6698W        W 7669   3.600   2.160   9.340
 6699W        W 7670   2.660  10.280   9.630
 6700W        W 7671  12.990  11.960   2.600
 6701W        W 7672   3.690   0.700   4.300
 6702W        W 7673   7.900  13.410   2.530
 6703W        W 7674   9.830   6.650   2.330
 6704W        W 7675   5.840  11.230   9.830
 6705W        W 7676   3.680   0.160   1.420
 6706W        W 7677   0.440  12.570   2.000
 6707W        W 7678  12.850   5.350  12.730
 6708W        W 7679  12.590   7.370   5.680
 6709W        W 7680   9.910  12.460   6.230
 6710W        W 7681   1.370  10.590   2.270
 6711W        W 7682  10.350  11.890   7.780
 6712W        W 7683   5.110   0.980   6.710
 6713W        W 7684  11.830   3.490   6.650
 6714W        W 7685  12.280   3.200   6.520
 6715W        W 7686   6.080  11.910  13.580
 6716W        W 7687  11.260   9.550   5.700
 6717W        W 7688   2.490   8.310   9.420
 6718W        W 7689  11.800   7.940   1.950
 6719W        W 7690   0.710   8.640  10.910
 6720W        W 7691  12.720   6.820  12.400
 6721W        W 7692   1.230  12.470  12.910
 6722W        W 7693   1.220   1.600   7.740
 6723W        W 7694  12.410  13.700   8.490
 6724W        W 7695   7.560   2.290   1.830
 6725W        W 7696   2.820   7.440  10.280
 6726W        W 7697  11.100   8.380   2.130
 6727W        W 7698   8.100   4.690   7.640
 6728W        W 7699   4.960  12.460   7.720
 6729W        W 7700   6.820   5.030   4.240
 6730W        W 7701  10.740   7.250   9.490
 6731W        W 7702   6.670   2.180  12.100
 6732W        W 7703   7.530  13.230   3.810
 6733W        W 7704  12.970  10.740   7.240
 6734W        W 7705   2.050   1.590   9.500
 6735W        W 7706  11.550   6.890  10.490
 6736W        W 7707  11.070   2.280  11.350
 6737W        W 7708   2.820   3.860   9.550
 6738W        W 7709  10.240   4.280   5.540
 6739W        W 7710   0.630   1.950   5.170
 6740W        W 7711  10.090   1.650   3.810
 6741W        W 7712   9.770   6.320   6.450
 6742W        W 7713  11.400   6.910  13.870
 6743W        W 7714   1.790   5.700  12.990
 6744W        W 7715   7.370   8.960   0.570
 6745W        W 7716  11.070   3.640   3.620
 6746W        W 7717   4.970   4.680   2.090
 6747W        W 7718   6.700   1.740  11.880
 6748W        W 7719  10.390  11.450   7.540
 6749W        W 7720   1.470   1.900   8.170
 6750W        W 7721   1.340  11.980   8.840
 6751W        W 7722   7.770   4.450   7.970
 6752W        W 7723   3.680   2.840   6.610
 6753W        W 7724  10.790   7.210  10.220
 6754W        W 7725   2.030  10.790  12.930
 6755W        W 7726   3.150   0.640  13.600
 6756W        W 7727   2.950  10.020   5.430
 6757W        W 7728   7.510  10.400   3.130
 6758W        W 7729   5.390   5.940  11.580
 6759W        W 7730  12.600   9.580   0.840
 6760W        W 7731  11.810  10.290  11.790
 6761W        W 7732   1.500   0.970   6.320
 6762W        W 7733   7.970   9.980   9.320
 6763W        W 7734   2.560   7.500  11.850
 6764W        W 7735  13.920   8.360   0.660
 6765W        W 7736   8.350   6.110   5.250
 6766W        W 7737   3.910   8.700  10.360
 6767W        W 7738  13.310  11.130   7.890
 6768W        W 7739   2.140   4.900  11.850
 6769W        W 7740  12.620   3.220   6.830
 6770W        W 7741   1.890   9.520   0.630
 6771W        W 7742   8.750  12.270   2.790
 6772W        W 7743   5.260   8.340   6.520
 6773W        W 7744   4.760   2.410   0.000
 6774W        W 7745  11.810   5.890   1.090
 6775W        W 7746  10.830   4.240   1.360
 6776W        W 7747   0.520   2.260   0.930
 6777W        W 7748   2.710   6.760   9.490
 6778W        W 7749  11.430   2.640  11.420
 6779W        W 7750  12.930   7.990   7.760
 6780W        W 7751  11.620   1.610   0.740
 6781W        W 7752   3.600   1.560  12.750
 6782W        W 7753   5.920   0.250  13.640
 6783W        W 7754   6.220   2.590   1.900
 6784W        W 7755   7.220   3.770   4.130
 6785W        W 7756  13.510   2.140   1.770
 6786W        W 7757   1.490  13.600   2.350
 6787W        W 7758  11.620   7.430  12.100
 6788W        W 7759   4.100   2.800   9.700
 6789W        W 7760   3.730   7.050   4.610
 6790W        W 7761  13.260   4.060   5.760
 6791W        W 7762  11.230   3.920   9.630
 6792W        W 7763  12.870   0.500   8.090
 6793W        W 7764  12.710   8.680   6.430
 6794W        W 7765   3.230  11.700   9.180
 6795W        W 7766  12.320  11.760   6.550
 6796W        W 7767  11.750  12.160   8.360
 6797W        W 7768   2.280  11.350   0.780
 6798W        W 7769   3.220   2.620  12.390
 6799W        W 7770   4.010  10.930  11.230
 6800W        W 7771   7.320  11.670   8.050
 6801W        W 7772  12.830  13.010   9.600
 6802W        W 7773   1.840   1.590   2.910
 6803W        W 7774  12.600   8.380   2.130
 6804W        W 7775   1.870  13.500   3.740
 6805W        W 7776   2.810   7.480  10.760
 6806W        W 7777   5.680   3.320  10.510
 6807W        W 7778  11.180   6.250   3.300
 6808W        W 7779  10.280   9.260   2.670
 6809W        W 7780   9.580   6.780  13.380
 6810W        W 7781   1.070  12.270  10.070
 6811W        W 7782   0.300  11.470   1.030
 6812W        W 7783  12.540  12.120   0.200
 6813W        W 7784   1.990   8.380   8.880
 6814W        W 7785  11.500   0.330   2.650
 6815W        W 7786   9.310   5.820   1.120
 6816W        W 7787   9.180   1.970  13.670
 6817W        W 7788   3.230   2.200   9.690
 6818W        W 7789   0.700   7.500  11.220
 6819W        W 7790   9.260   5.140   9.940
 6820W        W 7791  12.630   2.400  11.490
 6821W        W 7792   6.960   5.860   9.060
 6822W        W 7793   3.740  11.420  13.110
 6823W        W 7794   1.390  12.870   2.450
 6824W        W 7795   6.540  13.820   5.320
 6825W        W 7796  11.630   8.180   6.980
 6826W        W 7797   4.690  13.370   3.900
 6827W        W 7798   4.820   9.780   0.030
 6828W        W 7799   2.410   6.120   6.910
 6829W        W 7800  13.790  11.530   7.940
 6830W        W 7801  13.120   8.160   2.290
 6831W        W 7802   7.330   8.730   1.450
 6832W        W 7803   1.030   7.010   5.090
 6833W        W 7804   3.000  12.210  12.040
 6834W        W 7805   8.690  12.750   4.860
 6835W        W 7806   1.640   6.660   5.800
 6836W        W 7807   9.520  11.940  12.400
 6837W        W 7808   2.270   6.150   0.760
 6838W        W 7809   2.890  12.550   3.300
 6839W        W 7810   0.400   6.850   9.590
 6840W        W 7811   6.410   1.600  10.650
 6841W        W 7812   1.530   6.390   2.670
 6842W        W 7813   2.190  13.280   5.140
 6843W        W 7814   3.150  13.550   5.000
 6844W        W 7815   0.340  10.170   9.930
 6845W        W 7816   2.140  10.370  11.980
 6846W        W 7817   9.880   7.150   4.440
 6847W        W 7818   2.730   9.400  10.430
 6848W        W 7819   3.230  12.210   5.760
 6849W        W 7820   3.900   2.480   4.010
 6850W        W 7821   2.440   4.800   0.900
 6851W        W 7822  11.400   2.470   9.320
 6852W        W 7823  10.510   4.250  12.270
 6853W        W 7824   4.920  11.390   5.360
 6854W        W 7825   8.720   3.800  11.720
 6855W        W 7826   4.240  11.840   9.450
 6856W        W 7827  11.480   6.150   1.370
 6857W        W 7828   7.130   9.330   6.840
 6858W        W 7829   8.250  13.010   7.770
 6859W        W 7830   8.670   2.240   5.000
 6860W        W 7831   9.100  10.960   5.130
 6861W        W 7832  13.200  12.100   1.870
 6862W        W 7833   0.150  11.990   0.310
 6863W        W 7834   3.380  12.170   3.840
 6864W        W 7835  12.050   9.210  13.020
 6865W        W 7836   6.520  13.720   2.650
 6866W        W 7837  13.640   4.700   0.600
 6867W        W 7838   1.990   5.210  12.920
 6868W        W 7839   1.450   8.580   7.110
 6869W        W 7840  12.260   2.430   2.110
 6870W        W 7841  10.900   3.050   6.770
 6871W        W 7842  13.800  10.000   2.060
 6872W        W 7843   8.910  10.910   7.540
 6873W        W 7844   2.160  13.100   4.460
 6874W        W 7845  11.840   8.870   0.080
 6875W        W 7846  11.210  11.400   2.970
 6876W        W 7847   8.010   2.460   6.210
 6877W        W 7848   3.270  12.880   3.300
 6878W        W 7849   3.760   5.760   0.560
 6879W        W 7850  12.160   0.110  10.280
 6880W        W 7851   1.210   1.500   0.710
 6881W        W 7852   6.800   9.190   8.920
 6882W        W 7853   9.760   4.780   6.420
 6883W        W 7854   9.630   5.310   5.090
 6884W        W 7855   5.000   2.740   5.750
 6885W        W 7856   7.190   9.510   6.390
 6886W        W 7857  11.190  12.790   1.340
 6887W        W 7858   5.960  11.460  13.770
 6888W        W 7859  13.830   7.550   1.060
 6889W        W 7860   0.300   4.640  10.950
 6890W        W 7861  11.660   9.590   2.910
 6891W        W 7862  12.660   5.920  11.930
 6892W        W 7863  13.860   8.140   0.140
 6893W        W 7864   7.840   9.650   0.310
 6894W        W 7865   2.360   4.330   2.540
 6895W        W 7866   4.130   2.840   2.240
 6896W        W 7867   6.590   0.960  10.920
 6897W        W 7868   4.140   3.570   7.300
 6898W        W 7869   1.920   9.890  12.960
 6899W        W 7870   2.560   9.380   5.860
 6900W        W 7871   1.250   2.100   6.300
 6901W        W 7872   3.700  13.710   7.640
 6902W        W 7873   9.190   1.600   2.610
 6903W        W 7874   7.210   0.610  12.870
 6904W        W 7875   7.000   9.990   2.570
 6905W        W 7876   4.440   4.700   2.050
 6906W        W 7877   3.820   1.370   2.500
 6907W        W 7878   3.560  13.260   7.390
 6908W        W 7879   3.030   3.760   8.330
 6909W        W 7880   5.990  10.360   7.320
 6910W        W 7881  12.730  10.370   0.420
 6911W        W 7882   4.740   9.270   8.470
 6912W        W 7883   4.620   9.160  13.150
 6913W        W 7884   6.820   0.940   6.900
 6914W        W 7885  11.750  12.910   1.310
 6915W        W 7886   5.750  11.160   4.760
 6916W        W 7887   5.610   1.980  13.100
 6917W        W 7888  11.610   5.400   4.980
 6918W        W 7889  12.640   2.690   5.620
 6919W        W 7890   0.120   3.180   3.150
 6920W        W 7891   5.600   5.580  13.430
 6921W        W 7892   4.720  13.810   7.140
 6922W        W 7893   9.540  12.210   6.660
 6923W        W 7894  11.660   7.590   2.590
 6924W        W 7895   8.880   4.400  10.580
 6925W        W 7896   0.890   4.400   5.130
 6926W        W 7897   2.760  10.850   9.560
 6927W        W 7898   3.880  13.550  12.200
 6928W        W 7899   8.420   5.880   1.490
 6929W        W 7900   2.940   0.470  12.000
 6930W        W 7901   2.470  12.400  12.610
 6931W        W 7902   0.810   2.900   8.230
 6932W        W 7903   0.960   6.050   9.410
 6933W        W 7904   7.780   2.570   3.320
 6934W        W 7905   1.770   2.860   0.880
 6935W        W 7906   4.360   3.050  13.210
 6936W        W 7907  12.890   7.800  12.720
 6937W        W 7908   1.100   0.290   7.670
 6938W        W 7909   5.300   2.020  12.370
 6939W        W 7910   9.550   9.860   9.890
 6940W        W 7911   2.320  10.190   7.340
 6941W        W 7912   6.370   7.050   3.250
 6942W        W 7913  12.780  13.150   9.130
 6943W        W 7914  10.110  10.790   8.000
 6944W        W 7915   3.650   5.060  11.960
 6945W        W 7916   6.050  10.440   3.230
 6946W        W 7917   0.430   4.980   9.170
 6947W        W 7918   8.110   3.500   6.270
 6948W        W 7919   5.550   3.950  10.700
 6949W        W 7920   5.360  12.710  10.260
 6950W        W 7921  12.130   9.950   4.860
 6951W        W 7922  10.640   8.100   8.600
 6952W        W 7923   8.440   4.190   6.050
 6953W        W 7924   8.460   8.090   0.410
 6954W        W 7925  12.280  12.050   9.070
 6955W        W 7926  10.790   2.660   7.010
 6956W        W 7927  10.090   8.290   5.390
 6957W        W 7928  13.070  12.240  11.970
 6958W        W 7929  11.350   2.510  10.950
 6959W        W 7930   4.570   6.350   8.810
 6960W        W 7931   5.880   5.350   3.790
 6961W        W 7932  10.840   1.430   7.640
 6962W        W 7933   7.880   3.120   2.200
 6963W        W 7934  11.300   6.490  12.880
 6964W        W 7935   0.740   8.890   2.450
 6965W        W 7936   8.620   3.480   2.860
 6966W        W 7937   8.660  13.100   5.310
 6967W        W 7938  13.470   5.330  10.840
 6968W        W 7939   2.650   0.660   6.970
 6969W        W 7940   7.850   2.230  13.620
 6970W        W 7941   3.430   7.580  13.700
 6971W        W 7942   4.770   3.830   0.410
 6972W        W 7943  12.310   2.680  13.460
 6973W        W 7944   5.530   8.760   6.690
 6974W        W 7945   0.970   5.000   7.730
 6975W        W 7946   4.490   3.550  13.910
 6976W        W 7947  12.240  13.750   7.890
 6977W        W 7948   4.470   4.100   9.780
 6978W        W 7949   9.850   2.440   6.340
 6979W        W 7950  11.360   4.660   6.250
 6980W        W 7951   8.440   5.270   5.620
 6981W        W 7952   1.640   7.730   5.200
 6982W        W 7953   8.780   9.950  13.470
 6983W        W 7954   4.520   3.190   9.770
 6984W        W 7955  10.040   7.060   5.500
 6985W        W 7956   4.540  11.790   2.920
 6986W        W 7957  13.290   5.270   4.530
 6987W        W 7958   3.460   4.270  12.500
 6988W        W 7959  11.020   8.680   8.240
 6989W        W 7960  13.530  13.520  11.580
 6990W        W 7961   6.730  12.140   6.910
 6991W        W 7962   8.310   2.070   9.940
 6992W        W 7963  11.780  11.450   0.220
 6993W        W 7964  12.610   6.020   4.090
 6994W        W 7965   6.030  12.220   2.820
 6995W        W 7966   2.080   3.660  11.570
 6996W        W 7967  12.500   4.700   0.210
 6997W        W 7968   3.500   0.770  10.180
 6998W        W 7969   7.580   8.650   7.680
 6999W        W 7970  10.930   7.530   2.000
 7000W        W 7971   5.890   0.190   9.920
 7001W        W 7972   8.070  13.760   0.140
 7002W        W 7973   2.720  13.040   8.070
 7003W        W 7974   2.020   5.070  11.170
 7004W        W 7975   5.500  10.660   4.770
 7005W        W 7976   7.900  10.290   3.530
 7006W        W 7977   9.730  12.550   7.320
 7007W        W 7978  11.170   8.800   2.700
 7008W        W 7979   8.410   2.240   7.490
 7009W        W 7980   9.060   1.440   1.270
 7010W        W 7981   8.100   3.980  13.880
 7011W        W 7982   8.110  11.910   6.430
 7012W        W 7983   9.750   7.830   3.100
 7013W        W 7984   4.270   4.890  12.620
 7014W        W 7985   4.190   4.390   2.390
 7015W        W 7986   7.140   0.140   7.310
 7016W        W 7987   4.820   4.010  13.200
 7017W        W 7988   4.950   3.870  12.270
 7018W        W 7989   5.230   0.030   8.840
 7019W        W 7990  10.420   9.830   7.360
 7020W        W 7991  13.820   4.880   9.870
 7021W        W 7992   9.600  13.360   7.930
 7022W        W 7993   2.730   2.780  12.680
 7023W        W 7994   3.370   8.420   8.880
 7024W        W 7995   1.750   8.630   3.760
 7025W        W 7996  10.460  12.640   4.580
 7026W        W 7997  10.500   7.590   2.240
 7027W        W 7998  12.560  13.060   3.030
 7028W        W 7999   8.960   3.130   4.780
 7029W        W 8000  11.200   1.900  13.150
 7030W        W 8001   3.780   0.570  11.570
 7031W        W 8002   8.950   4.810   9.580
 7032W        W 8003  10.950   5.520  10.090
 7033W        W 8004   2.300  11.710   4.820
 7034W        W 8005   2.520   6.140   0.120
 7035W        W 8006  10.870   2.130   5.940
 7036W        W 8007  10.950   9.160   5.320
 7037W        W 8008  12.320  10.320  13.300
 7038W        W 8009   6.770   0.100  11.510
 7039W        W 8010   0.520   2.840  10.270
 7040W        W 8011   0.440   7.740  11.630
 7041W        W 8012   0.670   3.400   6.960
 7042W        W 8013  11.480  10.680   5.820
 7043W        W 8014   8.110  13.900   6.800
 7044W        W 8015   3.590  13.560   9.300
 7045W        W 8016  10.120   1.430  12.590
 7046W        W 8017   8.970   4.620   2.000
 7047W        W 8018   7.600   7.780   7.560
 7048W        W 8019   8.860   9.140   3.410
 7049W        W 8020   5.060  12.810  10.680
 7050W        W 8021  10.650   2.610   0.820
 7051W        W 8022   8.170   2.730   1.610
 7052W        W 8023   8.530   8.150   8.950
 7053W        W 8024   9.150   4.210   5.790
 7054W        W 8025  11.340  13.790  10.160
 7055W        W 8026  11.490  11.710   0.520
 7056W        W 8027   2.860   8.280   0.690
 7057W        W 8028   5.050   3.360   5.800
 7058W        W 8029   8.120   9.510   1.430
 7059W        W 8030   7.820   5.960   0.980
 7060W        W 8031   4.980   8.880  12.630
 7061W        W 8032   2.510   1.050  11.630
 7062W        W 8033   9.560   8.630  11.650
 7063W        W 8034  12.840  10.430   5.740
 7064W        W 8035   4.250   4.090   7.130
 7065W        W 8036   7.900   9.950   8.820
 7066W        W 8037  13.090  11.120   9.930
 7067W        W 8038   2.270   8.050   9.930
 7068W        W 8039   0.250  11.240   3.450
 7069W        W 8040   8.040   0.610   1.730
 7070W        W 8041   8.040   1.160   5.790
 7071W        W 8042   8.560  11.340   7.650
 7072W        W 8043   1.240   4.970   6.350
 7073W        W 8044   2.710   3.820   8.730
 7074W        W 8045   2.020   3.270   8.630
 7075W        W 8046  10.210   4.560  11.950
 7076W        W 8047  11.930  10.470   5.880
 7077W        W 8048   5.080  11.080   5.890
 7078W        W 8049  11.480   9.120   2.080
 7079W        W 8050   5.350  11.460  13.780
 7080W        W 8051   6.940  10.020   3.460
 7081W        W 8052   0.470   7.950  13.270
 7082W        W 8053  12.960   6.590   8.640
 7083W        W 8054   3.540   2.420   7.120
 7084W        W 8055  10.070   7.450   5.820
 7085W        W 8056   8.940   5.670  10.640
 7086W        W 8057  12.010   3.590   7.700
 7087W        W 8058   2.520   5.250  12.940
 7088W        W 8059   1.260   2.410   3.220
 7089W        W 8060   4.250   6.900  12.750
 7090W        W 8061   8.300   5.290  13.790
 7091W        W 8062  13.430   6.670   4.290
 7092W        W 8063   7.340  12.710   4.640
 7093W        W 8064   4.750   9.450   6.760
 7094W        W 8065   6.580   4.750   1.130
 7095W        W 8066   3.360   5.040   4.090
 7096W        W 8067  13.030  10.750   4.060
 7097W        W 8068  11.680   3.620   8.530
 7098W        W 8069  12.410   9.810   8.790
 7099W        W 8070   0.230  10.130   8.620
 7100W        W 8071  10.570   5.540  12.740
 7101W        W 8072   9.860  13.540  12.470
 7102W        W 8073   7.330   9.810   6.820
 7103W        W 8074   2.680  11.520   3.200
 7104W        W 8075   1.120   0.370   2.870
 7105W        W 8076   0.400   5.580   2.390
 7106W        W 8077   6.540   9.470   5.660
 7107W        W 8078   4.640   1.990   3.690
 7108W        W 8079   3.300   3.330   1.840
 7109W        W 8080  12.240  10.510  10.980
 7110W        W 8081   3.310   3.090  12.570
 7111W        W 8082  11.050  10.630   8.690
 7112W        W 8083   4.450   4.100   2.650
 7113W        W 8084   9.740  13.190   0.310
 7114W        W 8085   3.150  11.100   6.220
 7115W        W 8086   5.170   3.550   1.280
 7116W        W 8087   8.380   9.120   4.610
 7117W        W 8088   0.190   4.940   6.500
 7118W        W 8089   7.160   2.750   0.760
 7119W        W 8090   1.660  10.260   8.210
 7120W        W 8091  11.280   7.340   8.690
 7121W        W 8092   1.200   9.400   1.900
 7122W        W 8093   9.260   6.690   5.280
 7123W        W 8094  10.230   8.280   7.960
 7124W        W 8095  12.240   6.010   2.060
 7125W        W 8096  11.440   6.950   1.460
 7126W        W 8097  11.650  11.750  10.840
 7127W        W 8098   8.610   3.400   8.290
 7128W        W 8099   3.340   6.390   6.160
 7129W        W 8100   5.270  13.810   4.450
 7130W        W 8101   5.880  12.580   1.720
 7131W        W 8102   1.450   5.300   4.570
 7132W        W 8103   4.490   2.140   7.450
 7133W        W 8104   9.280   9.550  11.420
 7134W        W 8105   7.450   4.010   2.950
 7135W        W 8106   3.310   2.100   2.310
 7136W        W 8107  12.620   6.500   0.670
 7137W        W 8108  13.740   8.530  10.840
 7138W        W 8109   1.980   0.610  11.730
 7139W        W 8110   7.040   8.060  12.800
 7140W        W 8111   7.500   3.800   1.050
 7141W        W 8112  12.770   2.830  11.790
 7142W        W 8113   7.440  12.420   0.180
 7143W        W 8114   5.400   8.440  13.510
 7144W        W 8115  11.200   9.020  11.810
 7145W        W 8116   1.880   4.530   7.780
 7146W        W 8117   6.590  12.680   6.670
 7147W        W 8118   3.520   7.450  12.380
 7148W        W 8119   8.600   4.340   2.690
 7149W        W 8120  13.610   3.650   1.530
 7150W        W 8121  11.070   2.600   4.060
 7151W        W 8122   6.780   1.170   1.580
 7152W        W 8123   9.740   9.860  11.390
 7153W        W 8124   7.020   6.710   0.130
 7154W        W 8125   7.940   3.700   7.700
 7155W        W 8126   8.490   6.210   3.320
 7156W        W 8127  12.360   3.510   1.590
 7157W        W 8128   3.270   8.660  12.770
 7158W        W 8129   7.970   7.490   7.110
 7159W        W 8130   4.500   2.520   5.030
 7160W        W 8131  10.690   6.900   0.740
 7161W        W 8132   8.240  13.330   6.890
 7162W        W 8133   0.960   8.230   4.000
 7163W        W 8134  11.340   5.420   8.130
 7164W        W 8135   4.370  13.430   7.180
 7165W        W 8136   0.320   1.600   0.900
 7166W        W 8137   7.660   6.540   8.770
 7167W        W 8138   6.110  12.770   0.870
 7168W        W 8139  13.270   8.800  10.530
 7169W        W 8140   4.450   3.550   3.280
 7170W        W 8141  13.350  11.390   5.000
 7171W        W 8142   0.590  12.440  12.380
 7172W        W 8143   8.300   1.050   1.490
 7173W        W 8144   8.900   0.270  11.860
 7174W        W 8145   2.390   1.940   9.370
 7175W        W 8146   3.050   9.110   6.610
 7176W        W 8147   8.930   9.780  12.530
 7177W        W 8148   1.970   4.190   5.830
 7178W        W 8149   2.530   0.080   2.700
 7179W        W 8150   1.810   0.010   8.150
 7180W        W 8151   8.900   9.680  13.870
 7181W        W 8152  12.490   3.270  11.980
 7182W        W 8153   8.410  10.460   0.330
 7183W        W 8154   7.840  12.710  12.090
 7184W        W 8155   7.650   3.070   9.480
 7185W        W 8156   3.810   4.820  10.760
 7186W        W 8157   1.500  13.140   7.710
 7187W        W 8158  13.340   4.670   5.270
 7188W        W 8159   0.820   5.240   1.510
 7189W        W 8160   7.980   4.080  13.010
 7190W        W 8161   0.370  13.810   9.870
 7191W        W 8162   1.420   3.610   8.120
 7192W        W 8163   6.480   9.120   8.220
 7193W        W 8164   7.080   9.540   3.350
 7194W        W 8165   1.730  12.570   9.950
 7195W        W 8166   0.900   0.230   0.550
 7196W        W 8167   1.750   2.260   2.340
 7197W        W 8168   3.020  13.080   2.720
 7198W        W 8169   0.630   8.300   1.800
 7199W        W 8170  12.170   8.280   1.860
 7200W        W 8171   1.330   2.360  12.770
 7201W        W 8172   1.810   7.600   2.980
 7202W        W 8173   7.460   2.190  13.270
 7203W        W 8174   7.720  12.530   3.160
 7204W        W 8175   1.580   4.750   8.170
 7205W        W 8176   6.730   7.760   3.760
 7206W        W 8177   6.490   2.550   7.070
 7207W        W 8178   6.560   0.930   9.130
 7208W        W 8179  11.300   8.560   5.800
 7209W        W 8180   5.310   9.780   1.690
 7210W        W 8181   8.200  10.300   6.940
 7211W        W 8182   6.730   6.580   2.670
 7212W        W 8183   8.520   0.720   3.050
 7213W        W 8184   9.660   4.260   8.300
 7214W        W 8185  12.710   1.260   6.170
 7215W        W 8186   8.630  11.280   5.150
 7216W        W 8187   1.780   4.280   9.760
 7217W        W 8188  10.430  10.000   4.640
 7218W        W 8189   8.780   4.180  12.580
 7219W        W 8190   8.270   4.790  12.650
 7220W        W 8191   7.040   1.770   9.020
 7221W        W 8192   3.570   4.650  11.530
 7222W        W 8193   4.990   6.990   7.750
 7223W        W 8194  12.610  12.080  12.330
 7224W        W 8195  12.720   9.530   6.620
 7225W        W 8196  13.350  10.630   5.730
 7226W        W 8197   6.820  13.490  13.680
 7227W        W 8198   0.290  10.540   2.720
 7228W        W 8199   9.950  12.630  10.160
 7229W        W 8200   5.470   4.480   2.020
 7230W        W 8201   3.860  11.300   8.740
 7231W        W 8202  12.440  12.740   4.810
 7232W        W 8203   9.160   0.260  12.580
 7233W        W 8204   0.540   8.370  13.030
 7234W        W 8205   0.390   1.710  12.730
 7235W        W 8206   5.370   6.360  13.110
 7236W        W 8207   2.170  12.330  10.130
 7237W        W 8208   9.220   0.570  11.610
 7238W        W 8209   5.880   4.110  12.060
 7239W        W 8210   9.940  10.030   7.320
 7240W        W 8211   1.040   4.920   6.810
 7241W        W 8212   7.380   5.610  12.630
 7242W        W 8213   8.490   2.950  12.710
 7243W        W 8214   8.090   6.540   2.100
 7244W        W 8215   0.120   5.200   5.710
 7245W        W 8216   3.690   8.490   9.980
 7246W        W 8217   8.250  13.510   8.430
 7247W        W 8218  11.500  13.760   6.080
 7248W        W 8219   9.120  12.730  11.500
 7249W        W 8220   8.980   6.980   8.710
 7250W        W 8221   5.180   9.670   0.860
 7251W        W 8222   8.540   5.420   8.420
 7252W        W 8223   1.560  13.260   6.540
 7253W        W 8224   7.010   4.130   5.450
 7254W        W 8225   2.510   1.650   2.060
 7255W        W 8226   4.740  12.810   5.520
 7256W        W 8227   0.070   9.110   9.210
 7257W        W 8228  13.780  12.870   2.670
 7258W        W 8229   1.690   3.980   3.520
 7259W        W 8230   0.440   1.450   9.050
 7260W        W 8231  10.150  10.040  10.360
 7261W        W 8232  11.630   3.980  11.130
 7262W        W 8233  11.100   4.560   4.970
 7263W        W 8234   8.440  13.010   0.690
 7264W        W 8235  13.140   8.970   6.660
 7265W        W 8236   3.990   5.980   9.560
 7266W        W 8237  11.900  11.780  11.290
 7267W        W 8238   4.140  11.050   5.830
 7268W        W 8239   0.970   9.460   6.350
 7269W        W 8240   0.620  10.630   7.700
 7270W        W 8241   9.460  10.620  10.230
 7271W        W 8242   0.320   0.390  13.100
 7272W        W 8243  13.500  13.910  11.190
 7273W        W 8244   9.550   8.060   5.460
 7274W        W 8245   5.910   2.410   0.770
 7275W        W 8246  10.340   8.430   4.360
 7276W        W 8247  13.690   9.830   9.720
 7277W        W 8248   3.540   1.290   0.890
 7278W        W 8249   0.210   8.010  12.870
 7279W        W 8250   9.660   4.350   1.010
 7280W        W 8251  10.050   5.370   0.960
 7281W        W 8252   6.030  10.070   2.770
 7282W        W 8253   0.190  13.150   9.080
 7283W        W 8254   9.230   4.940  12.840
 7284W        W 8255   6.400   6.760   7.990
 7285W        W 8256   2.880   7.410   9.390
 7286W        W 8257  13.740  10.080  12.220
 7287W        W 8258   6.840   4.030   7.000
 7288W        W 8259   8.830   9.050  13.210
 7289W        W 8260  12.630   5.080  11.950
 7290W        W 8261   5.670   7.660  12.950
 7291W        W 8262   5.460   5.110   7.650
 7292W        W 8263   4.760   5.480   5.450
 7293W        W 8264   2.320   7.540   2.800
 7294W        W 8265   2.660  12.480   6.100
 7295W        W 8266  10.480   3.630   2.210
 7296W        W 8267  12.940   0.660   0.380
 7297W        W 8268  10.910   1.100  13.310
 7298W        W 8269  10.560  12.170   2.180
 7299W        W 8270   2.930   5.530  12.230
 7300W        W 8271   9.470  10.570  11.540
 7301W        W 8272   6.990   3.990  13.230
 7302W        W 8273   6.790   5.910  13.310
 7303W        W 8274   4.770   4.940   5.290
 7304W        W 8275  11.530  10.860  13.370
 7305W        W 8276   1.180   7.100   8.030
 7306W        W 8277   9.810  13.790  13.740
 7307W        W 8278  11.700   0.290  10.250
 7308W        W 8279   4.670   3.370   5.280
 7309W        W 8280   7.390   6.860   4.120
 7310W        W 8281   6.030   6.660   6.530
 7311W        W 8282  11.420  13.410  10.700
 7312W        W 8283   9.610   5.340   8.710
 7313W        W 8284   2.560   2.970   1.640
 7314W        W 8285  13.880   9.440  12.470
 7315W        W 8286   3.730   6.230   5.860
 7316W        W 8287   8.010   9.040  10.420
 7317W        W 8288  13.780   7.600   2.470
 7318W        W 8289   3.280   7.490   7.520
 7319W        W 8290   9.490   0.900  11.330
 7320W        W 8291   9.960  12.930   5.790
 7321W        W 8292  12.470   4.560   1.620
 7322W        W 8293   2.900   3.190   9.010
 7323W        W 8294  10.710  13.750   9.350
 7324W        W 8295   3.700   7.390   0.680
 7325W        W 8296   6.980   5.750   0.570
 7326W        W 8297   6.940  10.610   0.200
 7327W        W 8298   5.790   0.260   6.070
 7328W        W 8299   2.220   2.470  13.280
 7329W        W 8300  10.850  11.980   8.030
 7330W        W 8301   8.800  11.500   5.990
 7331W        W 8302   3.650  13.120   7.880
 7332W        W 8303   6.990  12.630   1.280
 7333W        W 8304   1.930   5.400   5.350
 7334W        W 8305  11.620   8.430  10.200
 7335W        W 8306   4.210   8.680  11.750
 7336W        W 8307  11.120  12.000  10.100
 7337W        W 8308   0.050   7.920   4.810
 7338W        W 8309   3.930  10.490   7.180
 7339W        W 8310   4.580  11.510   6.940
 7340W        W 8311   7.330   4.400   0.520
 7341W        W 8312   2.620   0.110   5.390
 7342W        W 8313   2.990   7.220   1.540
 7343W        W 8314  11.180   0.310   4.080
 7344W        W 8315   9.170  12.400  12.520
 7345W        W 8316  13.790   5.650   8.950
 7346W        W 8317   3.640   5.080  10.210
 7347W        W 8318   8.440   8.860  12.230
 7348W        W 8319   5.710  10.220  13.840
 7349W        W 8320   1.600   0.280   3.060
 7350W        W 8321   1.080   0.660   0.260
 7351W        W 8322   2.780   4.290  13.120
 7352W        W 8323   4.430  10.770   1.840
 7353W        W 8324  12.860   9.590   5.160
 7354W        W 8325   8.070   2.320   1.130
 7355W        W 8326   8.460  13.440   1.530
 7356W        W 8327   0.640   2.400   4.210
 7357W        W 8328   1.230   3.740   6.180
 7358W        W 8329   2.280  11.020   1.150
 7359W        W 8330   0.010   4.060   6.310
 7360W        W 8331  10.560  13.420   8.250
 7361W        W 8332   1.600   2.050   5.320
 7362W        W 8333   2.890   2.540   7.330
 7363W        W 8334   9.340   5.880  10.240
 7364W        W 8335   3.270   8.940   8.600
 7365W        W 8336   1.440   1.570  11.620
 7366W        W 8337  12.970   7.170   2.110
 7367W        W 8338  12.360   4.340   9.270
 7368W        W 8339   4.790  13.390  11.900
 7369W        W 8340  12.080   2.890   2.190
 7370W        W 8341  13.560   5.270  11.370
 7371W        W 8342   0.180   9.970   5.480
 7372W        W 8343   0.220  11.510   9.620
 7373W        W 8344  12.130   7.410   9.900
 7374W        W 8345   4.190   8.230   2.400
 7375W        W 8346   0.470   5.890   5.230
 7376W        W 8347   9.760   5.650   0.620
 7377W        W 8348   1.120   7.050   5.660
 7378W        W 8349  11.240  10.040  12.250
 7379W        W 8350   7.510   3.410   4.250
 7380W        W 8351   0.030   1.830   4.250
 7381W        W 8352   3.310   6.540   5.120
 7382W        W 8353  13.660   4.960   2.350
 7383W        W 8354   3.010   6.240   1.390
 7384W        W 8355   3.200  13.000   4.960
 7385W        W 8356   9.400   8.430   0.250
 7386W        W 8357   5.010  12.740  13.520
 7387W        W 8358   2.790  10.580  12.950
 7388W        W 8359   1.550  13.250   1.560
 7389W        W 8360   2.250   4.540   4.930
 7390W        W 8361   2.270   5.730  12.900
 7391W        W 8362   5.310   8.250   6.000
 7392W        W 8363   0.860  13.060   6.520
 7393W        W 8364   7.230  10.040  10.130
 7394W        W 8365   2.900   0.070  10.020
 7395W        W 8366  10.410   6.450  12.590
 7396W        W 8367   7.530   7.370   8.710
 7397W        W 8368   5.000  10.280  13.800
 7398W        W 8369   7.020   5.070  12.110
 7399W        W 8370   7.980  11.890  10.010
 7400W        W 8371  10.690   1.630  12.450
 7401W        W 8372   0.450   9.320  12.450
 7402W        W 8373   2.980   6.640  12.430
 7403W        W 8374   6.530  13.010   9.110
 7404W        W 8375   4.150   6.040   0.000
 7405W        W 8376  12.050  12.200   7.430
 7406W        W 8377   5.440  13.760   6.140
 7407W        W 8378   7.320   3.060   6.370
 7408W        W 8379   6.920   7.780   5.040
 7409W        W 8380  11.670   3.530  13.500
 7410W        W 8381   9.040   9.180   6.050
 7411W        W 8382   7.910   2.240  12.330
 7412W        W 8383   7.160   6.510   1.030
 7413W        W 8384   4.660   6.890   5.710
 7414W        W 8385  11.210  13.690   4.010
 7415W        W 8386   7.060  12.080   2.660
 7416W        W 8387   0.380   3.130   1.350
 7417W        W 8388  13.090   2.900   2.490
 7418W        W 8389  12.370   1.220  10.290
 7419W        W 8390   8.890   0.060   4.050
 7420W        W 8391   1.340  11.530   9.100
 7421W        W 8392   4.060   3.490  10.870
 7422W        W 8393   4.030   7.830   9.020
 7423W        W 8394  12.860   6.330   2.370
 7424W        W 8395  11.380   4.510   1.760
 7425W        W 8396   2.640  12.210   4.500
 7426W        W 8397   4.300   1.120   1.580
 7427W        W 8398   5.390  13.470   3.380
 7428W        W 8399   6.480   0.940   3.780
 7429W        W 8400   5.500   9.330   7.410
 7430W        W 8401  12.850   6.520   6.480
 7431W        W 8402   0.510   4.700   8.290
 7432W        W 8403   6.010   8.460  13.560
 7433W        W 8404  13.200   9.580  13.050
 7434W        W 8405   8.250   4.810   8.880
 7435W        W 8406  10.750   8.860   3.600
 7436W        W 8407  12.730   8.160   9.440
 7437W        W 8408  11.800  13.380   1.540
 7438W        W 8409   7.900   6.500   7.830
 7439W        W 8410   6.420   4.330  12.640
 7440W        W 8411   0.410   8.410   1.350
 7441W        W 8412   9.580   2.270   5.930
 7442W        W 8413   2.750   6.310   9.300
 7443W        W 8414   8.500   4.550   3.190
 7444W        W 8415  10.360   2.340  10.130
 7445W        W 8416   6.900   2.620  10.500
 7446W        W 8417   2.940   1.780   4.470
 7447W        W 8418   0.180   9.490   5.310
 7448W        W 8419   9.850   4.610   1.460
 7449W        W 8420   0.800   8.770   3.640
 7450W        W 8421  10.220   8.140  11.130
 7451W        W 8422   9.700   3.580   4.490
 7452W        W 8423   1.630   9.900   0.810
 7453W        W 8424   9.300  11.070   7.040
 7454W        W 8425  10.520   9.250  13.810
 7455W        W 8426  11.150  11.160  13.500
 7456W        W 8427   9.640   1.100  10.470
 7457W        W 8428   8.060   0.220   7.630
 7458W        W 8429   9.760   4.620  12.030
 7459W        W 8430  13.560  11.140   0.340
 7460W        W 8431  10.170   7.930   5.680
 7461W        W 8432   9.280   3.470   2.720
 7462W        W 8433   2.830  12.310   6.630
 7463W        W 8434   6.780  13.420   5.610
 7464W        W 8435  10.470   7.070  13.580
 7465W        W 8436   9.220   4.090   4.930
 7466W        W 8437   9.850   5.310   7.530
 7467W        W 8438   3.900   6.560   2.420
 7468W        W 8439  10.090   5.330   3.900
 7469W        W 8440  10.320   2.420  12.370
 7470W        W 8441   7.370   0.320  12.450
 7471W        W 8442   5.610  13.690   9.100
 7472W        W 8443   0.140   5.870  13.260
 7473W        W 8444   8.730   8.690  12.570
 7474W        W 8445  11.860  11.640   6.770
 7475W        W 8446  10.000   4.160  12.220
 7476W        W 8447   0.730   7.070   4.410
 7477W        W 8448   6.600   1.780   3.710
 7478W        W 8449   2.890   8.980  13.890
 7479W        W 8450   5.490   1.930   5.660
 7480W        W 8451  10.360  10.740  13.560
 7481W        W 8452   5.030   9.440  13.260
 7482W        W 8453  10.460   3.550   0.480
 7483W        W 8454   4.070   5.370   3.320
 7484W        W 8455   8.740  11.080  11.370
 7485W        W 8456   4.950  13.650   3.480
 7486W        W 8457   4.600   2.690   9.780
 7487W        W 8458   4.420   1.330  10.500
 7488W        W 8459  12.400   3.350  10.700
 7489W        W 8460   8.910  10.310   7.610
 7490W        W 8461   4.240  10.090   7.290
 7491W        W 8462   9.450   4.150   3.760
 7492W        W 8463   2.700  11.810   2.160
 7493W        W 8464   5.360   1.320   5.630
 7494W        W 8465  10.820  10.290  13.520
 7495W        W 8466   7.640   3.870  12.650
 7496W        W 8467   2.640   9.290   4.620
 7497W        W 8468   5.260   8.420  12.580
 7498W        W 8469   4.020   4.080   2.930
 7499W        W 8470   0.420   3.120   5.890
 7500W        W 8471   1.250  13.110  11.680
 7501W        W 8472  10.320   4.690   3.250
 7502W        W 8473   7.150   3.470  11.200
 7503W        W 8474   5.970   1.340   1.150
 7504W        W 8475   2.110   9.410  12.990
 7505W        W 8476  12.220   7.760   4.480
 7506W        W 8477  11.100  11.950   5.610
 7507W        W 8478   1.490  10.760  10.990
 7508W        W 8479   0.210   6.280  13.710
 7509W        W 8480   5.080   3.880   6.100
 7510W        W 8481   9.050   2.610  11.440
 7511W        W 8482   3.970   8.260  12.080
 7512W        W 8483  12.390   7.540   0.590
 7513W        W 8484   4.740   0.650  10.790
 7514W        W 8485   8.760   1.480   5.610
 7515W        W 8486   7.570   1.440  12.930
 7516W        W 8487   8.750  11.610   9.760
 7517W        W 8488   7.510   1.840   9.880
 7518W        W 8489   8.020   2.880  12.360
 7519W        W 8490   7.030   2.860   3.050
 7520W        W 8491  10.170  12.770   0.970
 7521W        W 8492  11.980   1.570   4.190
 7522W        W 8493   9.790   4.750   8.090
 7523W        W 8494  10.650   2.110   2.570
 7524W        W 8495   9.890   9.350  12.230
 7525W        W 8496   1.860   8.230   5.340
 7526W        W 8497   2.440  12.190   7.810
 7527W        W 8498   1.800  11.720   8.790
 7528W        W 8499   6.360  12.490   8.450
 7529W        W 8500   3.170  12.170   9.890
 7530W        W 8501   0.720   6.920  11.750
 7531W        W 8502   6.950   3.260   0.140
 7532W        W 8503   5.430   1.370   1.210
 7533W        W 8504   5.940   6.590   4.030
 7534W        W 8505   6.890  11.290   5.900
 7535W        W 8506   8.060   7.070   2.820
 7536W        W 8507   1.820  10.780   7.910
 7537W        W 8508   0.200  12.610   5.560
 7538W        W 8509  11.100   6.990   1.830
 7539W        W 8510   0.390   3.430   4.310
 7540W        W 8511  10.160   2.860   2.580
 7541W        W 8512   3.740   7.330   6.830
 7542W        W 8513   7.490   6.530  12.210
 7543W        W 8514   8.000  10.010   6.480
 7544W        W 8515  13.440   3.770  10.780
 7545W        W 8516   6.810   1.940   5.900
 7546W        W 8517   3.760   4.880   2.630
 7547W        W 8518   5.170  13.110   8.440
 7548W        W 8519  12.130   8.250   4.160
 7549W        W 8520   3.350   8.990  13.730
 7550W        W 8521  13.410   0.210   6.510
 7551W        W 8522  10.320   1.640   9.570
 7552W        W 8523  11.880   9.780  11.460
 7553W        W 8524   4.060   9.570   9.510
 7554W        W 8525  12.860   4.720   7.440
 7555W        W 8526   8.780  10.090   2.920
 7556W        W 8527  13.410   5.440   8.640
 7557W        W 8528   9.460   5.400   2.400
 7558W        W 8529   5.820   8.300   7.740
 7559W        W 8530   4.730   3.460   8.650
 7560W        W 8531  11.850   9.080   7.810
 7561W        W 8532  11.890  13.040   5.400
 7562W        W 8533   6.040   0.060   1.080
 7563W        W 8534   6.240   0.430   6.160
 7564W        W 8535   6.480   8.980   1.390
 7565W        W 8536   4.470   8.560   2.590
 7566W        W 8537  13.580   6.350   6.420
 7567W        W 8538  13.410   1.250  13.740
 7568W        W 8539  13.130   0.090   3.670
 7569W        W 8540   2.730   5.500   3.610
 7570W        W 8541   3.490   8.680   3.510
 7571W        W 8542   9.690   4.320  10.160
 7572W        W 8543   7.020  12.640   0.790
 7573W        W 8544   0.640   6.190   6.500
 7574W        W 8545   1.010   9.460  10.670
 7575W        W 8546   6.120   5.760   5.520
 7576W        W 8547   7.770   0.850  10.490
 7577W        W 8548  12.100   9.970   7.380
 7578W        W 8549   4.290   9.070  13.720
 7579W        W 8550   8.850   7.460   0.320
 7580W        W 8551   9.370   6.710   7.230
 7581W        W 8552  13.640   8.640   8.640
 7582W        W 8553   9.160   1.720   7.840
 7583W        W 8554  11.750   6.220  11.030
 7584W        W 8555   1.210   4.440   3.260
 7585W        W 8556   4.340  10.900  13.630
 7586W        W 8557   5.520  13.700  10.120
 7587W        W 8558   8.680  10.240  13.880
 7588W        W 8559  12.340   5.140   2.920
 7589W        W 8560  10.670   2.180   7.180
 7590W        W 8561   2.750   0.670   7.950
 7591W        W 8562   8.660   8.960   3.030
 7592W        W 8563  12.810  11.080  13.290
 7593W        W 8564  10.770   9.090   1.800
 7594W        W 8565   5.470   0.340  10.250
 7595W        W 8566  11.480   1.000   9.100
 7596W        W 8567   7.560   2.300   8.600
 7597W        W 8568   2.740  13.530   5.810
 7598W        W 8569   4.080  11.390  13.450
 7599W        W 8570   3.430   7.760  13.200
 7600W        W 8571   9.680   0.310   7.870
 7601W        W 8572   6.920   8.680   3.490
 7602W        W 8573   2.680  10.400   4.590
 7603W        W 8574   2.280  10.220   9.980
 7604W        W 8575   7.510   4.710   0.160
 7605W        W 8576   0.350   7.860   7.270
 7606W        W 8577   3.660   2.900   3.200
 7607W        W 8578   8.350   6.430  13.180
 7608W        W 8579   3.400   5.110   6.610
 7609W        W 8580  11.740   3.370   5.230
 7610W        W 8581   3.180   9.990   7.630
 7611W        W 8582  11.830   8.600   5.740
 7612W        W 8583   0.360  13.510   1.070
 7613W        W 8584   5.720  10.250   5.040
 7614W        W 8585   0.060  11.910   4.800
 7615W        W 8586   0.960  12.000   6.590
 7616W        W 8587   8.890   9.230  12.570
 7617W        W 8588  11.900   5.470   2.670
 7618W        W 8589  10.330   1.450  11.440
 7619W        W 8590   9.210   5.450  11.030
 7620W        W 8591  13.160   4.320   3.880
 7621W        W 8592  13.510  11.570   3.040
 7622W        W 8593   3.290   0.680  11.730
 7623W        W 8594  11.020   9.230  10.470
 7624W        W 8595   1.210  10.540   9.680
 7625W        W 8596   7.520   6.650   5.710
 7626W        W 8597   9.920  11.460   0.060
 7627W        W 8598   9.760   6.910   1.900
 7628W        W 8599   2.910  10.610  13.460
 7629W        W 8600  13.010   7.400   4.710
 7630W        W 8601   9.520   8.770   6.730
 7631W        W 8602   7.070  11.020   1.700
 7632W        W 8603   4.050   8.000   0.550
 7633W        W 8604   1.500   1.330   6.690
 7634W        W 8605   7.570   1.410  13.500
 7635W        W 8606   8.730   2.430  11.920
 7636W        W 8607   9.230  10.170   6.230
 7637W        W 8608  12.200   2.810   6.160
 7638W        W 8609   4.300  10.680   8.140
 7639W        W 8610   9.070   2.440  13.680
 7640W        W 8611  13.630   3.000   0.620
 7641W        W 8612   5.430   0.470   7.890
 7642W        W 8613   7.980   9.710   3.480
 7643W        W 8614   6.880   6.370  13.630
 7644W        W 8615  10.390  10.360   3.610
 7645W        W 8616   4.470   8.290   6.000
 7646W        W 8617  11.910  13.560  13.270
 7647W        W 8618  13.380   4.580   5.820
 7648W        W 8619   9.020   2.280   2.400
 7649W        W 8620   5.360   9.140   8.480
 7650W        W 8621  11.180   7.780   2.470
 7651W        W 8622   8.510  11.300   2.560
 7652W        W 8623   1.490  13.200  12.410
 7653W        W 8624   4.960   6.830  11.400
 7654W        W 8625  12.200  12.640   2.160
 7655W        W 8626  10.400  10.310   2.440
 7656W        W 8627   2.260   8.200   0.780
 7657W        W 8628   9.680   3.670   4.010
 7658W        W 8629   4.490  11.560  12.530
 7659W        W 8630  10.540   1.420  13.450
 7660W        W 8631  10.760  11.720   0.320
 7661W        W 8632   7.130  10.370   1.370
 7662W        W 8633   8.320   4.710   0.180
 7663W        W 8634   1.600  11.970   2.420
 7664W        W 8635   6.920   2.250   0.100
 7665W        W 8636  11.460  11.520   1.630
 7666W        W 8637   0.790   0.220   7.260
 7667W        W 8638   6.930   4.730   0.370
 7668W        W 8639   9.440  13.340   6.100
 7669W        W 8640   2.940   8.340  11.290
 7670W        W 8641   6.670   3.280  13.590
 7671W        W 8642  11.040  11.330  10.360
 7672W        W 8643   7.340   7.920   0.420
 7673W        W 8644   4.820  10.320   7.430
 7674W        W 8645   3.180   2.500   2.030
 7675W        W 8646  11.740   2.840   2.740
 7676W        W 8647   5.840   6.250   4.930
 7677W        W 8648   5.860   8.150   5.930
 7678W        W 8649  11.700   0.100   2.140
 7679W        W 8650  12.570   4.140  11.850
 7680W        W 8651   9.770   0.130   9.300
 7681W        W 8652  10.960   4.750  10.450
 7682W        W 8653   5.910   7.400   7.510
 7683W        W 8654   2.260   4.160   9.010
 7684W        W 8655   2.140  10.850   3.910
 7685W        W 8656   7.250   7.870  12.350
 7686W        W 8657   2.720  10.710   0.040
 7687W        W 8658  11.460   8.310   0.310
 7688W        W 8659   6.350   2.340   4.320
 7689W        W 8660   9.090   7.390   5.660
 7690W        W 8661   7.130   3.810   2.560
 7691W        W 8662  11.970  11.650  10.390
 7692W        W 8663   9.920   4.140  12.720
 7693W        W 8664  12.250  12.630   6.500
 7694W        W 8665   3.350   9.620  10.240
 7695W        W 8666   8.050   7.520  10.640
 7696W        W 8667   1.150   6.500  13.110
 7697W        W 8668   6.220  13.100  11.330
 7698W        W 8669  10.490   9.350   1.440
 7699W        W 8670   4.020   8.900   1.000
 7700W        W 8671   5.790   6.630  12.680
 7701W        W 8672   9.020   7.510  13.170
 7702W        W 8673  10.710   8.880   1.360
 7703W        W 8674   2.340   2.440   5.610
 7704W        W 8675   7.300   5.870  11.090
 7705W        W 8676   1.070   2.340  12.260
 7706W        W 8677   0.440   5.090   8.570
 7707W        W 8678  13.210   1.950   2.220
 7708W        W 8679   9.080  12.690   9.090
 7709W        W 8680  10.210   6.010   3.200
 7710W        W 8681   1.330   9.110   5.400
 7711W        W 8682   4.430   3.500   4.790
 7712W        W 8683   4.230  13.110   3.560
 7713W        W 8684   4.330   0.840   6.420
 7714W        W 8685  10.830  10.550   2.480
 7715W        W 8686  10.670   1.290   9.690
 7716W        W 8687  11.420   5.810  11.230
 7717W        W 8688   5.430   1.250   2.950
 7718W        W 8689  13.260  13.620   6.440
 7719W        W 8690   5.420   9.270   4.080
 7720W        W 8691  11.300   5.110  10.370
 7721W        W 8692   6.500   6.540   7.090
 7722W        W 8693   8.430  10.540   4.830
 7723W        W 8694  11.520   5.070   4.480
 7724W        W 8695   4.900   2.510  13.020
 7725W        W 8696   5.920   3.350  11.170
 7726W        W 8697  13.260   0.560  11.570
 7727W        W 8698   0.870  12.800  12.700
 7728W        W 8699   1.970  10.880  10.130
 7729W        W 8700  13.640   6.230   7.000
 7730W        W 8701  13.470   2.730   3.340
 7731W        W 8702   7.930   8.610   3.020
 7732W        W 8703   7.640  12.680   3.930
 7733W        W 8704   4.370  13.630   9.980
 7734W        W 8705   7.260   0.520   2.320
 7735W        W 8706   9.160   8.290   5.160
 7736W        W 8707   3.930   1.200   6.380
 7737W        W 8708  13.880   6.380   0.730
 7738W        W 8709   3.330   8.240   6.930
 7739W        W 8710  13.150   9.550   2.730
 7740W        W 8711  10.040   5.630  12.410
 7741W        W 8712   3.730   8.040   3.660
 7742W        W 8713  13.660   7.730   8.070
 7743W        W 8714   6.710  10.810   2.020
 7744W        W 8715   7.750   8.000   8.580
 7745W        W 8716   7.130  12.170   8.240
 7746W        W 8717  11.080   8.450  11.190
 7747W        W 8718   1.400   3.850   0.910
 7748W        W 8719   0.280   0.610   3.160
 7749W        W 8720   9.880   3.860   8.500
 7750W        W 8721  12.230   0.760  13.910
 7751W        W 8722  10.930   1.630   9.390
 7752W        W 8723  12.200   1.950   8.260
 7753W        W 8724   9.710  10.780  12.350
 7754W        W 8725   0.920   1.060   5.560
 7755W        W 8726  13.490   4.590   2.570
 7756W        W 8727   8.780   7.550   3.400
 7757W        W 8728   0.400   5.290   4.420
 7758W        W 8729  13.040  12.220  10.970
 7759W        W 8730   6.330   4.410   3.450
 7760W        W 8731   6.310   1.460   5.260
 7761W        W 8732   0.070   7.090  11.870
 7762W        W 8733   1.620   7.410   8.330
 7763W        W 8734   7.280  11.380   3.850
 7764W        W 8735  10.250  10.800   2.270
 7765W        W 8736  11.290   8.600   3.780
 7766W        W 8737   0.190   0.810   8.330
 7767W        W 8738   7.910  12.670   8.000
 7768W        W 8739   6.520   3.720   8.660
 7769W        W 8740  11.080   2.000   9.770
 7770W        W 8741   2.810   3.200   6.730
 7771W        W 8742   8.430  13.660  13.320
 7772W        W 8743  13.860  13.320   3.990
 7773W        W 8744   5.830   1.540  11.080
 7774W        W 8745   5.340   1.410  11.080
 7775W        W 8746   0.540  10.980   2.690
 7776W        W 8747   0.350  10.100  10.470
 7777W        W 8748   4.210  12.300   0.060
 7778W        W 8749   6.280  11.640   7.490
 7779W        W 8750   1.560   1.880  12.750
 7780W        W 8751   7.180   6.940   0.580
 7781W        W 8752   4.820   9.450   1.760
 7782W        W 8753   0.870   5.650   5.150
 7783W        W 8754   2.570  10.450   8.260
 7784W        W 8755   7.420  13.440   8.980
 7785W        W 8756  10.910   6.960  13.240
 7786W        W 8757  12.720   2.210   8.310
 7787W        W 8758   7.590  11.880   5.550
 7788W        W 8759  12.680  12.910   3.910
 7789W        W 8760  11.460   4.940  11.030
 7790W        W 8761   2.050   9.640   2.440
 7791W        W 8762   3.910  13.810   1.070
 7792W        W 8763   0.450  11.000   0.140
 7793W        W 8764  11.950  10.550  12.230
 7794W        W 8765   9.220  10.150  12.750
 7795W        W 8766   6.830   4.630   3.490
 7796W        W 8767   9.530   4.650   3.690
 7797W        W 8768  13.640   9.470  10.120
 7798W        W 8769  11.330  13.830   2.480
 7799W        W 8770   6.470   0.320   1.120
 7800W        W 8771   8.390   1.670   8.730
 7801W        W 8772   4.110   5.320  13.290
 7802W        W 8773   9.860   7.950   8.670
 7803W        W 8774   9.160   9.950  13.180
 7804W        W 8775  12.640   5.550   1.130
 7805W        W 8776  12.880  11.640  12.230
 7806W        W 8777  12.650   1.520  13.870
 7807W        W 8778   4.180  11.050   2.220
 7808W        W 8779   4.680   1.550   9.120
 7809W        W 8780   0.100   5.640  12.080
 7810W        W 8781   1.880   0.690   5.040
 7811W        W 8782   6.760   5.490   8.600
 7812W        W 8783   3.750   9.090   2.800
 7813W        W 8784   6.290   0.900   4.300
 7814W        W 8785  12.440   6.950   7.330
 7815W        W 8786   4.030  11.620   1.080
 7816W        W 8787   9.860   4.150  13.530
 7817W        W 8788   3.800   5.240   4.060
 7818W        W 8789  10.510  13.130   7.300
 7819W        W 8790  13.810   9.280   3.880
 7820W        W 8791   3.550   4.580   0.370
 7821W        W 8792   4.300   4.420   3.550
 7822W        W 8793   8.780   8.420   9.360
 7823W        W 8794   7.910   7.210   5.690
 7824W        W 8795  11.030  12.230   2.790
 7825W        W 8796   1.260   2.670   1.430
 7826W        W 8797   9.190   3.370  10.610
 7827W        W 8798  13.760  13.150   0.290
 7828W        W 8799   7.740   8.720   0.210
 7829W        W 8800  13.300   7.170   7.760
 7830W        W 8801   9.050   3.720   8.970
 7831W        W 8802   1.610  13.440  10.970
 7832W        W 8803  10.800   5.890   7.470
 7833W        W 8804   5.590   1.940   9.600
 7834W        W 8805  12.670   7.030   3.040
 7835W        W 8806   5.870   7.950   4.130
 7836W        W 8807  11.020  10.800   1.840
 7837W        W 8808   6.570   5.880   3.940
 7838W        W 8809  12.160   5.900   5.720
 7839W        W 8810  12.770   5.550   4.260
 7840W        W 8811   1.310  10.450   4.280
 7841W        W 8812  10.840   4.920   6.010
 7842W        W 8813  11.780  12.600   6.240
 7843W        W 8814   6.370  12.190   3.510
 7844W        W 8815   2.170   4.700   5.830
 7845W        W 8816   2.770   4.120  10.010
 7846W        W 8817   0.800   2.740  12.030
 7847W        W 8818   9.130   3.820  12.270
 7848W        W 8819  13.310  10.110   3.380
 7849W        W 8820  11.720   3.920   7.910
 7850W        W 8821   0.670   3.650   6.080
 7851W        W 8822   9.310   2.880  10.800
 7852W        W 8823   1.050  13.260  12.660
 7853W        W 8824   2.460   7.610   0.740
 7854W        W 8825  10.010  13.080   5.280
 7855W        W 8826  12.470   9.140   1.540
 7856W        W 8827  10.210   2.600   0.470
 7857W        W 8828   7.920   0.090   9.660
 7858W        W 8829   8.890   9.220  10.630
 7859W        W 8830   6.870   0.280   7.790
 7860W        W 8831  13.650   7.180  11.330
 7861W        W 8832  11.470  12.030   1.750
 7862W        W 8833   8.090   4.030  10.480
 7863W        W 8834   8.960  12.770   3.940
 7864W        W 8835   7.150  10.060   5.940
 7865W        W 8836   7.780   3.140   3.870
 7866W        W 8837  12.700  10.010  11.620
 7867W        W 8838   8.260  10.730   3.530
 7868W        W 8839  10.780  11.070   0.620
 7869W        W 8840   2.960   5.020   9.630
 7870W        W 8841  13.320   1.270   1.560
 7871W        W 8842   6.580   5.410  13.230
 7872W        W 8843   2.290   6.870  12.620
 7873W        W 8844   4.810   4.620   6.440
 7874W        W 8845  10.830   4.860   1.570
 7875W        W 8846   1.250  10.170   2.620
 7876W        W 8847   8.710   8.610  10.070
 7877W        W 8848   3.820  12.200   5.260
 7878W        W 8849  11.420   1.460  10.320
 7879W        W 8850  11.170  11.530   9.860
 7880W        W 8851   0.670   4.660   3.390
 7881W        W 8852   7.620   2.100   3.120
 7882W        W 8853   5.970  10.000   6.910
 7883W        W 8854   6.110   2.350   4.890
 7884W        W 8855  10.740  13.090   6.380
 7885W        W 8856  12.540   9.350   5.860
 7886W        W 8857   7.160   3.690  12.730
 7887W        W 8858   3.680   5.840   3.430
 7888W        W 8859   2.240   0.820   9.650
 7889W        W 8860  11.740  13.750   7.900
 7890W        W 8861  11.400   2.200   8.410
 7891W        W 8862   9.490   2.810  11.260
 7892W        W 8863   7.660   5.670   2.070
 7893W        W 8864  10.180   7.220  12.150
 7894W        W 8865   7.960   7.470   1.510
 7895W        W 8866  13.330   2.440   9.600
 7896W        W 8867   1.410  11.320  11.840
 7897W        W 8868   4.640   6.260   4.380
 7898W        W 8869   2.290  12.890  12.540
 7899W        W 8870   5.320   4.040   3.430
 7900W        W 8871   0.060   7.220  10.180
 7901W        W 8872   5.650  12.540   5.110
 7902W        W 8873   5.170   7.080   3.630
 7903W        W 8874   2.680   6.080   4.430
 7904W        W 8875   2.840   3.220   2.500
 7905W        W 8876   3.020   8.900   1.100
 7906W        W 8877   2.140   6.420   0.300
 7907W        W 8878   7.350   6.970   3.610
 7908W        W 8879   6.210   5.420   9.510
 7909W        W 8880   1.990   2.250  12.540
 7910W        W 8881  12.140   6.130   8.190
 7911W        W 8882   4.870   4.470   1.650
 7912W        W 8883   9.760   3.340   7.880
 7913W        W 8884   6.350   8.360   7.900
 7914W        W 8885   7.370   4.070   5.040
 7915W        W 8886   3.300   1.740   8.860
 7916W        W 8887   7.240   6.530  13.320
[truncated: 614,912 more chars]
