# Supplementary material for: Cryptochrome magnetoreception: Time course of photoactivation from non-equilibrium coarse-grained molecular dynamics
Source: Comput Struct Biotechnol J. 2024 Nov 10;26:58–69. doi: 10.1016/j.csbj.2024.11.001 (PMC11725172; doi:10.1016/j.csbj.2024.11.001)
Supplement: Supplementary file 2 — Analysis codes and cg-MD simulation inputs (including initial molecular structures, parameters and topology files) and outputs (final molecular structures) of the 20 replicas. [file mmc2.zip › cg-md/03/production.gro]

Title of the system in water
22551
    1MET     BB    1   8.271   5.337   3.699 -0.3461 -0.0209  0.0461
    1MET    SC1    2   8.207   5.437   3.321  0.1089  0.0256  0.0488
    2PRO     BB    3   8.137   5.025   3.735 -0.1774  0.1383 -0.0622
    2PRO    SC1    4   7.943   5.010   3.512  0.1052  0.0980 -0.4198
    3HIS     BB    5   8.191   4.838   4.048 -0.0675  0.1235 -0.2052
    3HIS    SC1    6   7.961   4.640   3.966 -0.1184 -0.1027  0.1585
    3HIS    SC2    7   7.777   4.600   3.773  0.1371 -0.2526 -0.0606
    3HIS    SC3    8   7.828   4.405   3.953  0.1120 -0.2285 -0.0277
    4ARG     BB    9   8.167   4.948   4.341 -0.0096  0.1703 -0.2387
    4ARG    SC1   10   8.258   5.239   4.343 -0.1292  0.3182  0.0768
    4ARG    SC2   11   8.439   5.387   4.148 -0.4083 -0.1754 -0.0767
    4ARG    SCP   12   8.488   5.288   4.154  0.4232  0.1074 -0.5660
    5THR     BB   13   7.999   4.636   4.523  0.0845  0.1105  0.1318
    5THR    SC1   14   8.062   4.470   4.391  0.1658 -0.0192  0.0874
    5THR    SCP   15   8.115   4.356   4.453  0.0545  0.0110  0.2331
    5THR    SCN   16   8.010   4.584   4.329 -0.3029 -0.1097  0.3025
    6ILE     BB   17   7.887   4.501   4.868 -0.1849 -0.1313  0.2544
    6ILE    SC1   18   7.953   4.754   5.035  0.2307 -0.2360  0.2599
    7HIS     BB   19   7.934   4.244   5.097  0.0183  0.4580  0.2196
    7HIS    SC1   20   7.868   3.907   5.105  0.0773  0.0228 -0.2175
    7HIS    SC2   21   7.838   3.646   5.167  0.3431  0.0703  0.1527
    7HIS    SC3   22   7.653   3.826   5.247  0.1454 -0.0013 -0.1268
    8LEU     BB   23   7.868   4.269   5.436 -0.0723  0.2003  0.2034
    8LEU    SC1   24   7.797   4.541   5.565 -0.0584  0.1606  0.4244
    9PHE     BB   25   7.850   4.034   5.653  0.1110  0.1041  0.1079
    9PHE    SC1   26   8.037   3.850   5.527 -0.1419  0.0299 -0.1384
    9PHE    SC2   27   8.263   3.717   5.592 -0.1460  0.1772  0.1956
    9PHE    SC3   28   8.221   3.795   5.337  0.1953  0.1773  0.1343
   10ARG     BB   29   7.737   3.782   5.908  0.1061 -0.2269 -0.1805
   10ARG    SC1   30   7.586   3.807   6.203  0.3265  0.0263  0.0729
   10ARG    SC2   31   7.287   3.829   6.287  0.1238  0.4456 -0.4020
   10ARG    SCP   32   7.214   3.906   6.259 -0.1035  0.4262  0.0594
   11LYS     BB   33   7.550   3.622   5.734 -0.0769 -0.0713 -0.0587
   11LYS    SC1   34   7.318   3.524   5.895  0.0624  0.1246  0.1572
   11LYS    SC2   35   7.175   3.368   6.049  0.0098 -0.2558 -0.4298
   11LYS    SCP   36   7.126   3.466   6.059  0.4079 -0.0674  0.2663
   12GLY     BB   37   7.809   3.369   5.584 -0.0352 -0.2628  0.1343
   13LEU     BB   38   8.015   3.265   5.555 -0.3381  0.0159  0.0906
   13LEU    SC1   39   8.169   3.331   5.887  0.1133 -0.0462  0.1624
   14ARG     BB   40   8.067   3.016   5.341 -0.1193 -0.1588  0.2304
   14ARG    SC1   41   7.746   2.886   5.377 -0.1949 -0.1595  0.1137
   14ARG    SC2   42   7.428   2.849   5.328 -0.1977  0.0252  0.5126
   14ARG    SCP   43   7.425   2.803   5.228 -0.1049  0.0825  0.4827
   15LEU     BB   44   8.167   2.876   5.067  0.3402 -0.1635 -0.1546
   15LEU    SC1   45   8.343   3.076   4.834  0.0998  0.3766 -0.3035
   16HIS     BB   46   7.927   2.691   4.922  0.0878 -0.1934 -0.0411
   16HIS    SC1   47   7.959   2.360   4.887  0.1891  0.1362  0.1196
   16HIS    SC2   48   7.763   2.175   4.885 -0.0638  0.3978  0.0816
   16HIS    SC3   49   7.999   2.120   5.003 -0.1703  0.0904  0.1596
   17ASP     BB   50   7.626   2.743   4.871 -0.1044  0.0783  0.1643
   17ASP    SC1   51   7.440   2.503   4.961 -0.4039 -0.1181  0.2773
   17ASP    SCN   52   7.400   2.591   5.014  0.3611  0.4629  0.0875
   18ASN     BB   53   7.495   3.068   4.878  0.1646  0.0967  0.3069
   18ASN    SC1   54   7.751   3.183   4.988  0.2499  0.0165 -0.3093
   18ASN    SCP   55   7.864   3.183   4.906 -0.0867 -0.5837 -0.0114
   18ASN    SCN   56   7.638   3.184   5.071 -0.3348 -0.0253 -0.3265
   19PRO     BB   57   7.247   3.256   4.807  0.0326 -0.4189 -0.0135
   19PRO    SC1   58   7.123   3.115   4.559  0.1938  0.3679 -0.1866
   20THR     BB   59   7.403   3.566   4.835  0.1500 -0.2662  0.2209
   20THR    SC1   60   7.229   3.741   4.932  0.0152 -0.1140  0.2561
   20THR    SCP   61   7.156   3.772   5.048  0.3650  0.0363  0.0445
   20THR    SCN   62   7.302   3.709   4.817 -0.1018 -0.1981 -0.1993
   21LEU     BB   63   7.685   3.594   4.668  0.2047 -0.0836 -0.1473
   21LEU    SC1   64   7.582   3.368   4.423  0.4428  0.1437  0.4764
   22LEU     BB   65   7.972   3.726   4.723 -0.2194  0.0715 -0.1792
   22LEU    SC1   66   8.131   3.467   4.808 -0.1526 -0.2891 -0.0290
   23ALA     BB   67   8.065   3.966   4.566  0.0013  0.1906 -0.5645
   24ALA     BB   68   7.876   4.038   4.331  0.1110  0.1387  0.0003
   25LEU     BB   69   7.868   3.843   4.110 -0.3226  0.1336 -0.0551
   25LEU    SC1   70   8.005   3.600   4.275 -0.0375 -0.2489  0.1404
   26GLU     BB   71   7.882   3.881   3.833 -0.0653  0.1722  0.4359
   26GLU    SC1   72   7.729   3.605   3.634  0.3625  0.2463  0.2546
   26GLU    SCN   73   7.793   3.530   3.682 -0.2598 -0.2751  0.4029
   27SER     BB   74   8.143   4.099   3.739 -0.0473  0.0146  0.1970
   27SER    SC1   75   8.265   4.029   3.530  0.2787 -0.2171  0.0943
   27SER    SCP   76   8.314   4.044   3.661 -0.3553  0.0929 -0.2401
   27SER    SCN   77   8.216   4.014   3.400 -0.0014 -0.3862 -0.3298
   28SER     BB   78   8.304   4.186   4.004  0.2251 -0.1857 -0.1918
   28SER    SC1   79   8.327   3.988   4.157 -0.3447 -0.1565 -0.4080
   28SER    SCP   80   8.406   4.075   4.081  0.3510 -0.0428  0.1052
   28SER    SCN   81   8.248   3.901   4.233  0.1630 -0.1505 -0.2040
   29GLU     BB   82   8.439   4.458   4.059  0.2154 -0.1168  0.0401
   29GLU    SC1   83   8.394   4.567   3.683  0.0439  0.4315 -0.7392
   29GLU    SCN   84   8.294   4.524   3.698  0.2840 -0.0657  0.2029
   30THR     BB   85   8.542   4.539   4.391 -0.3426  0.0910 -0.2783
   30THR    SC1   86   8.638   4.803   4.323  0.0229 -0.1340 -0.1611
   30THR    SCP   87   8.589   4.804   4.192  0.3386 -0.2160  0.0685
   30THR    SCN   88   8.688   4.802   4.454  0.2440  0.1806  0.1127
   31ILE     BB   89   8.480   4.294   4.562  0.0754 -0.0322 -0.3220
   31ILE    SC1   90   8.651   4.042   4.502  0.1205 -0.0774 -0.0230
   32TYR     BB   91   8.353   4.348   4.829  0.0347 -0.2906 -0.0923
   32TYR    SC1   92   8.410   4.632   4.902 -0.2777  0.0152  0.0785
   32TYR    SC2   93   8.504   4.845   5.039  0.0789 -0.1245  0.0608
   32TYR    SC3   94   8.399   4.879   4.792  0.2366  0.0182  0.0114
   33PRO     BB   95   8.422   4.158   5.071  0.0339  0.3192  0.0315
   33PRO    SC1   96   8.449   3.898   4.897 -0.3102  0.2656 -0.0227
   34VAL     BB   97   8.349   4.268   5.410  0.0583 -0.0761  0.0278
   34VAL    SC1   98   8.287   4.521   5.365  0.3652 -0.0094 -0.0391
   35TYR     BB   99   8.419   4.194   5.721 -0.0911  0.1270 -0.2302
   35TYR    SC1  100   8.301   3.998   5.906  0.0679 -0.1283 -0.0801
   35TYR    SC2  101   8.260   3.771   6.046 -0.4045  0.0085  0.0182
   35TYR    SC3  102   8.121   3.994   6.106  0.0734  0.3413 -0.0563
   36VAL     BB  103   8.350   4.435   6.028  0.1041 -0.1250  0.0103
   36VAL    SC1  104   8.239   4.611   5.863 -0.2501 -0.3127  0.0400
   37LEU     BB  105   8.416   4.413   6.286  0.0159 -0.1245 -0.1426
   37LEU    SC1  106   8.531   4.101   6.324 -0.0823 -0.1779 -0.0419
   38ASP     BB  107   8.443   4.551   6.521  0.1298  0.0903 -0.0273
   38ASP    SC1  108   8.640   4.742   6.630 -0.1600 -0.0208  0.0148
   38ASP    SCN  109   8.653   4.749   6.739  0.2152 -0.0976 -0.0096
   39ARG     BB  110   8.238   4.557   6.736 -0.2098  0.0359 -0.0341
   39ARG    SC1  111   8.323   4.523   7.047 -0.0933  0.2810  0.1948
   39ARG    SC2  112   8.594   4.590   7.160 -0.1963 -0.3265  0.1303
   39ARG    SCP  113   8.650   4.517   7.102  0.3001  0.3484 -0.4063
   40ARG     BB  114   7.920   4.502   6.771  0.1769  0.2795  0.3320
   40ARG    SC1  115   7.784   4.772   6.715 -0.0546  0.2840 -0.1380
   40ARG    SC2  116   7.754   4.991   6.554  0.2507  0.3112  0.1671
   40ARG    SCP  117   7.652   4.963   6.525  0.4333 -0.5742  0.0881
   41PHE     BB  118   7.829   4.218   6.499 -0.0198  0.1643  0.0511
   41PHE    SC1  119   8.038   4.045   6.599 -0.0850 -0.0470  0.0437
   41PHE    SC2  120   8.219   3.845   6.585 -0.2731 -0.2288  0.1636
   41PHE    SC3  121   8.257   4.050   6.757  0.0356 -0.0378 -0.1205
   42LEU     BB  122   7.598   4.322   6.320 -0.1762  0.0140 -0.1468
   42LEU    SC1  123   7.755   4.277   6.054 -0.0101 -0.1879  0.0826
   43ALA     BB  124   7.439   4.539   6.473  0.2010  0.0410  0.1330
   44SER     BB  125   7.323   4.639   6.793 -0.1853  0.0873 -0.0602
   44SER    SC1  126   7.191   4.820   6.794 -0.0891  0.1500 -0.2812
   44SER    SCP  127   7.258   4.822   6.670  0.2915 -0.1439  0.2082
   44SER    SCN  128   7.125   4.817   6.917  0.1881 -0.2190  0.1513
   45ALA     BB  129   7.401   4.447   7.012  0.0673 -0.1347 -0.1505
   46MET     BB  130   7.286   4.288   7.236  0.0365  0.0795  0.1108
   46MET    SC1  131   7.039   4.561   7.384  0.0360  0.1653 -0.1475
   47HIS     BB  132   7.523   4.163   7.443  0.3482  0.0026  0.0866
   47HIS    SC1  133   7.739   4.131   7.216  0.0987  0.0003 -0.1165
   47HIS    SC2  134   7.991   4.226   7.196  0.1202  0.0086  0.1575
   47HIS    SC3  135   7.921   4.001   7.065  0.2604  0.0239  0.0539
   48ILE     BB  136   7.718   4.174   7.671 -0.0426  0.1054  0.3232
   48ILE    SC1  137   7.764   4.478   7.706 -0.2340  0.1966 -0.1402
   49GLY     BB  138   8.018   4.000   7.674 -0.1154 -0.2261  0.0099
   50ALA     BB  139   8.023   3.756   7.546  0.2536 -0.3016 -0.2320
   51LEU     BB  140   8.076   3.519   7.484  0.1302  0.1170  0.5203
   51LEU    SC1  141   8.023   3.306   7.733 -0.1364  0.2089  0.0409
   52ARG     BB  142   8.035   3.450   7.183  0.1729 -0.0865  0.1197
   52ARG    SC1  143   7.739   3.518   7.137 -0.2319 -0.2376  0.3710
   52ARG    SC2  144   7.513   3.705   7.098 -0.0306  0.1192 -0.5012
   52ARG    SCP  145   7.413   3.704   7.053 -0.2907 -0.4275 -0.0331
   53TRP     BB  146   8.257   3.489   6.975 -0.0061  0.1858 -0.1623
   53TRP    SC1  147   8.396   3.772   7.095 -0.0023 -0.0857 -0.1188
   53TRP    SC2  148   8.481   3.862   7.335 -0.2011 -0.2158  0.0027
   53TRP    SC3  149   8.371   4.034   7.158  0.2310 -0.0594 -0.1262
   53TRP    SC4  150   8.460   4.125   7.396  0.0802 -0.1848 -0.0201
   54HIS     BB  151   8.405   3.258   6.953  0.1777  0.2882  0.1986
   54HIS    SC1  152   8.324   3.053   7.139 -0.2381  0.0400  0.0056
   54HIS    SC2  153   8.357   2.803   7.235 -0.0203  0.0221 -0.1106
   54HIS    SC3  154   8.284   3.002   7.401  0.0935 -0.0604  0.0411
   55PHE     BB  155   8.372   3.136   6.668  0.0128  0.2047 -0.3444
   55PHE    SC1  156   8.251   2.860   6.724  0.2966  0.1838 -0.1333
   55PHE    SC2  157   8.168   2.638   6.594  0.0873  0.3121 -0.2245
   55PHE    SC3  158   8.167   2.645   6.864  0.2166  0.1584 -0.2185
   56LEU     BB  159   8.511   3.209   6.456 -0.0871  0.0875 -0.2236
   56LEU    SC1  160   8.491   3.523   6.381 -0.1423  0.0104 -0.4767
   57LEU     BB  161   8.826   3.130   6.448 -0.2327  0.2440 -0.0951
   57LEU    SC1  162   8.971   3.427   6.450 -0.2215  0.4282  0.1638
   58GLN     BB  163   8.904   2.942   6.223 -0.2343  0.1774 -0.0444
   58GLN    SC1  164   9.301   3.023   6.242 -0.0904  0.1027 -0.4254
   58GLN    SCP  165   9.378   3.140   6.251 -0.0263  0.1799  0.3059
   58GLN    SCN  166   9.225   2.906   6.234  0.1946  0.0318  0.3154
   59SER     BB  167   8.683   3.093   5.980 -0.0473  0.2418 -0.0624
   59SER    SC1  168   8.510   3.017   5.847 -0.0341  0.0867 -0.3243
   59SER    SCP  169   8.461   3.020   5.716  0.5027 -0.5296  0.1144
   59SER    SCN  170   8.558   3.014   5.978 -0.1514  0.0792  0.4042
   60LEU     BB  171   8.898   3.368   5.954  0.2283 -0.0084  0.1419
   60LEU    SC1  172   8.785   3.642   5.973  0.2285 -0.1806  0.0142
   61GLU     BB  173   9.126   3.224   5.809 -0.0273  0.4756 -0.1345
   61GLU    SC1  174   9.491   3.325   5.865  0.1009  0.1017 -0.1527
   61GLU    SCN  175   9.486   3.394   5.950  0.2263 -0.2620  0.1760
   62ASPP    BB  176   8.954   3.012   5.563 -0.0125  0.1925 -0.0791
   62ASPP   SC1  177   8.880   2.743   5.714  0.3045  0.0556 -0.3103
   63LEU     BB  178   8.849   3.304   5.438 -0.3506  0.1005  0.1257
   63LEU    SC1  179   8.543   3.334   5.501  0.0001 -0.3439  0.0485
   64HIS     BB  180   9.063   3.501   5.350  0.2558 -0.0384 -0.3162
   64HIS    SC1  181   9.177   3.683   5.581  0.3518 -0.0328 -0.1333
   64HIS    SC2  182   9.274   3.929   5.637  0.1595  0.0179 -0.0165
   64HIS    SC3  183   9.208   3.760   5.838 -0.1640  0.0534 -0.0875
   65LYS     BB  184   9.281   3.394   5.228  0.0338 -0.0449 -0.1654
   65LYS    SC1  185   9.439   3.172   5.386  0.0129  0.4390 -0.1351
   65LYS    SC2  186   9.623   3.029   5.499 -0.1372  0.3747 -0.0454
   65LYS    SCP  187   9.528   3.079   5.479 -0.2846  0.2072  0.1886
   66ASN     BB  188   9.242   3.354   4.907 -0.0089 -0.0750 -0.0357
   66ASN    SC1  189   9.492   3.222   4.768 -0.2729 -0.1449 -0.3074
   66ASN    SCP  190   9.434   3.119   4.842 -0.1517 -0.0745 -0.2687
   66ASN    SCN  191   9.551   3.325   4.694  0.0494 -0.0554 -0.0882
   67LEU     BB  192   8.955   3.306   4.853 -0.0542  0.1470  0.2244
   67LEU    SC1  193   8.701   3.442   5.024 -0.1645 -0.1581 -0.1367
   68SER     BB  194   8.895   3.019   4.636 -0.0852  0.0598 -0.4413
   68SER    SC1  195   8.856   2.774   4.661 -0.1246 -0.1072 -0.3795
   68SER    SCP  196   8.905   2.727   4.538 -0.0612 -0.1950  0.1860
   68SER    SCN  197   8.807   2.822   4.783  0.1475 -0.0792  0.2267
   69ARG     BB  198   9.118   3.078   4.355  0.4350  0.0867  0.0945
   69ARG    SC1  199   9.206   2.826   4.138 -0.0152  0.0149 -0.0190
   69ARG    SC2  200   9.208   2.837   3.793  0.0129 -0.3078 -0.2149
   69ARG    SCP  201   9.145   2.919   3.830  0.1622 -0.3259  0.1103
   70LEU     BB  202   9.262   3.338   4.353 -0.0474  0.0346  0.1374
   70LEU    SC1  203   9.529   3.534   4.318 -0.1937 -0.0136  0.2025
   71GLY     BB  204   9.137   3.606   4.488  0.0560 -0.0820 -0.0972
   72ALA     BB  205   8.949   3.718   4.752  0.1763  0.3623  0.1474
   73ARG     BB  206   9.016   3.933   5.022 -0.1614  0.1833 -0.2897
   73ARG    SC1  207   9.323   3.865   5.136  0.3557  0.0279  0.0429
   73ARG    SC2  208   9.590   4.012   5.140 -0.0461 -0.0700  0.3931
   73ARG    SCP  209   9.577   4.108   5.088 -0.0711 -0.1243  0.2947
   74LEU     BB  210   8.915   4.082   5.296  0.3693  0.0043  0.2214
   74LEU    SC1  211   8.740   3.857   5.418 -0.3257  0.1144 -0.2657
   75LEU     BB  212   8.832   4.305   5.492 -0.1754 -0.1255 -0.1119
   75LEU    SC1  213   8.765   4.548   5.308 -0.0874  0.0487 -0.1620
   76VAL     BB  214   8.923   4.338   5.827  0.0807  0.0883  0.0053
   76VAL    SC1  215   8.886   4.115   5.967  0.1431  0.1693  0.1535
   77ILE     BB  216   8.769   4.623   5.901 -0.4512 -0.1490 -0.2221
   77ILE    SC1  217   8.646   4.844   5.721 -0.0332  0.2747 -0.0094
   78GLN     BB  218   8.813   4.692   6.149 -0.1755 -0.0517 -0.2361
   78GLN    SC1  219   8.934   4.428   6.385 -0.2141 -0.1275  0.1160
   78GLN    SCP  220   8.869   4.406   6.508 -0.1718 -0.1928  0.1047
   78GLN    SCN  221   8.999   4.450   6.263 -0.1188 -0.3766  0.0981
   79GLY     BB  222   8.689   4.987   6.213 -0.1340 -0.0065 -0.1249
   80GLU     BB  223   8.404   5.051   6.158 -0.1865 -0.1874 -0.1894
   80GLU    SC1  224   8.221   5.054   6.436 -0.2433  0.0561  0.1417
   80GLU    SCN  225   8.118   5.068   6.399 -0.2096 -0.2591 -0.1101
   81TYR     BB  226   8.329   5.245   5.920  0.2088  0.0266  0.0805
   81TYR    SC1  227   8.230   5.027   5.703 -0.0058 -0.1052  0.0605
   81TYR    SC2  228   8.227   4.980   5.437 -0.0151  0.0190  0.0382
   81TYR    SC3  229   8.003   4.943   5.583 -0.0307  0.0245  0.0157
   82GLU     BB  230   8.318   5.547   5.987 -0.0552  0.0218 -0.1646
   82GLU    SC1  231   8.296   5.559   6.341 -0.1466  0.1116 -0.1312
   82GLU    SCN  232   8.265   5.655   6.298  0.6013  0.4445 -0.0836
   83SER     BB  233   7.956   5.601   5.953  0.0735 -0.1651  0.2277
   83SER    SC1  234   7.862   5.791   6.086  0.2310 -0.0027 -0.1681
   83SER    SCP  235   7.861   5.792   5.946  0.2345  0.2994 -0.2654
   83SER    SCN  236   7.862   5.789   6.226  0.0429 -0.0584 -0.2626
   84VAL     BB  237   7.980   5.531   5.634  0.4039  0.1981 -0.0680
   84VAL    SC1  238   7.791   5.449   5.468  0.2640  0.3780 -0.0014
   85LEU     BB  239   8.262   5.651   5.486  0.3913  0.1180 -0.0009
   85LEU    SC1  240   8.461   5.408   5.442  0.1041 -0.1809  0.3111
   86ARG     BB  241   8.231   5.973   5.540 -0.1107 -0.1581  0.1014
   86ARG    SC1  242   8.284   5.998   5.855 -0.0579  0.2903  0.3603
   86ARG    SC2  243   8.397   6.026   6.138  0.0839  0.2382 -0.1445
   86ARG    SCP  244   8.415   5.928   6.185 -0.0935  0.2113 -0.1242
   87ASP     BB  245   7.944   6.012   5.413  0.0873  0.0208  0.0562
   87ASP    SC1  246   7.751   6.105   5.585 -0.1477  0.0424 -0.0471
   87ASP    SCN  247   7.644   6.107   5.561 -0.1021  0.0082 -0.2765
   88HIS     BB  248   7.907   5.854   5.178 -0.2047 -0.1056  0.1855
   88HIS    SC1  249   7.669   5.906   5.006  0.2303  0.1456 -0.1897
   88HIS    SC2  250   7.539   5.872   4.772 -0.1649  0.0012  0.0406
   88HIS    SC3  251   7.445   6.047   4.955 -0.1221 -0.2112  0.2722
   89VAL     BB  252   8.144   5.950   4.926 -0.0617 -0.2220 -0.2269
   89VAL    SC1  253   8.347   5.838   5.053  0.0721  0.0091 -0.2334
   90GLN     BB  254   8.059   6.017   4.666  0.2041 -0.0287 -0.0701
   90GLN    SC1  255   8.442   6.150   4.582 -0.0601  0.0379 -0.1439
   90GLN    SCP  256   8.457   6.208   4.456  0.0464  0.1150  0.0311
   90GLN    SCN  257   8.426   6.092   4.708 -0.0943  0.0988  0.0069
   91LYS     BB  258   7.913   5.818   4.434  0.0238  0.1976 -0.1350
   91LYS    SC1  259   7.754   5.969   4.161 -0.1969  0.1693 -0.3241
   91LYS    SC2  260   7.738   5.966   3.882 -0.1832 -0.2682 -0.0176
   91LYS    SCP  261   7.834   5.912   3.872  0.0739  0.1593 -0.1392
   92TRP     BB  262   7.810   5.502   4.556  0.0009 -0.0221 -0.1228
   92TRP    SC1  263   7.914   5.465   4.855 -0.0807 -0.3068 -0.2683
   92TRP    SC2  264   8.063   5.398   5.071 -0.1095 -0.0500 -0.1657
   92TRP    SC3  265   8.084   5.255   4.843  0.2653 -0.0428 -0.1414
   92TRP    SC4  266   8.225   5.182   5.061 -0.0810 -0.0428  0.0884
   93ASN     BB  267   7.781   5.201   4.395 -0.2737  0.2660  0.1280
   93ASN    SC1  268   7.695   4.990   4.642  0.0116 -0.1204  0.1876
   93ASN    SCP  269   7.568   5.039   4.609  0.2441  0.0618 -0.1885
   93ASN    SCN  270   7.822   4.941   4.675 -0.0374 -0.3661  0.3450
   94ILE     BB  271   7.760   5.031   4.160  0.0436 -0.1230 -0.2894
   94ILE    SC1  272   7.684   5.154   3.886 -0.1466 -0.0575 -0.2085
   95THR     BB  273   7.503   4.752   4.231  0.0221  0.2747 -0.1405
   95THR    SC1  274   7.333   4.712   4.004  0.3736  0.0865  0.3228
   95THR    SCP  275   7.195   4.734   4.004 -0.2281 -0.2050  0.4076
   95THR    SCN  276   7.472   4.690   4.004 -0.1840  0.0429  0.1567
   96GLN     BB  277   7.547   4.500   4.444  0.0213  0.2164 -0.0672
   96GLN    SC1  278   7.386   4.282   4.238  0.0706  0.1293  0.0450
   96GLN    SCP  279   7.266   4.335   4.287 -0.4121 -0.3231 -0.1686
   96GLN    SCN  280   7.507   4.229   4.190  0.0063  0.5517 -0.1744
   97VAL     BB  281   7.425   4.532   4.792  0.0727  0.2097 -0.0558
   97VAL    SC1  282   7.474   4.737   4.953 -0.0532  0.1330  0.0827
   98THR     BB  283   7.432   4.214   4.925 -0.0262  0.1190  0.0435
   98THR    SC1  284   7.583   4.078   4.749  0.2695 -0.1265  0.2958
   98THR    SCP  285   7.524   4.019   4.636  0.0378 -0.1247 -0.2595
   98THR    SCN  286   7.643   4.137   4.861  0.1012  0.0749 -0.3956
   99LEU     BB  287   7.284   4.177   5.136  0.0697 -0.0530  0.0481
   99LEU    SC1  288   7.416   4.443   5.346  0.0490  0.4675 -0.0008
  100ASP     BB  289   7.135   4.050   5.382  0.2532  0.2825  0.1711
  100ASP    SC1  290   7.144   3.752   5.443  0.0733  0.1968 -0.0695
  100ASP    SCN  291   7.247   3.757   5.481  0.0056 -0.1508  0.2159
  101ALA     BB  292   6.868   4.156   5.488 -0.1971 -0.1827 -0.2072
  102GLU     BB  293   6.803   4.165   5.813  0.1656  0.0477  0.0277
  102GLU    SC1  294   6.938   3.828   5.917  0.3936 -0.1434  0.3773
  102GLU    SCN  295   7.005   3.852   6.000  0.3269 -0.0756  0.4133
  103MET     BB  296   6.521   4.212   5.916 -0.0370 -0.0095  0.1379
  103MET    SC1  297   6.214   4.087   5.746  0.0600  0.5279 -0.2716
  104GLU     BB  298   6.436   4.307   6.140 -0.1834  0.1745  0.3339
  104GLU    SC1  299   6.163   4.534   6.232  0.1376  0.0571  0.1649
  104GLU    SCN  300   6.254   4.581   6.272  0.0752  0.0053  0.3811
  105PRO     BB  301   6.529   4.182   6.413 -0.2643 -0.2517 -0.3319
  105PRO    SC1  302   6.373   4.350   6.600 -0.1192 -0.0644 -0.3067
  106PHE     BB  303   6.897   4.159   6.505  0.0618  0.1386 -0.0168
  106PHE    SC1  304   6.898   4.339   6.760 -0.1221  0.0903 -0.0798
  106PHE    SC2  305   6.763   4.542   6.876 -0.2149 -0.0078 -0.0137
  106PHE    SC3  306   6.811   4.316   7.015  0.0122  0.0227 -0.0390
  107TYR     BB  307   7.044   4.365   6.276  0.3081  0.0009 -0.1800
  107TYR    SC1  308   7.225   4.285   6.047 -0.1151  0.2826 -0.2808
  107TYR    SC2  309   7.314   4.357   5.803  0.2260  0.2626 -0.1672
  107TYR    SC3  310   7.337   4.101   5.885 -0.2728  0.1741 -0.2691
  108LYS     BB  311   6.968   4.634   6.343  0.0614 -0.1849 -0.0183
  108LYS    SC1  312   6.674   4.689   6.357  0.1800 -0.0175  0.1375
  108LYS    SC2  313   6.494   4.800   6.496  0.0815 -0.1359 -0.1876
  108LYS    SCP  314   6.388   4.771   6.485  0.0167  0.1211 -0.3212
  109GLU     BB  315   7.105   4.894   6.183 -0.2567  0.2775 -0.1106
  109GLU    SC1  316   7.321   5.041   6.403 -0.1178 -0.4400 -0.0344
  109GLU    SCN  317   7.414   4.988   6.429  0.2039  0.0461 -0.0637
  110MET     BB  318   7.157   4.808   5.920 -0.1501  0.0056 -0.0206
  110MET    SC1  319   7.559   4.745   6.008 -0.3747 -0.1278  0.1571
  111GLU     BB  320   6.964   4.768   5.702  0.1621  0.2810 -0.0236
  111GLU    SC1  321   6.664   4.718   5.899 -0.4167 -0.1449  0.0719
  111GLU    SCN  322   6.684   4.826   5.904  0.4210 -0.2384  0.2813
  112ALA     BB  323   6.847   4.983   5.548 -0.2172 -0.4159 -0.4729
  113ASN     BB  324   7.060   5.253   5.470  0.2585  0.0280  0.0856
  113ASN    SC1  325   6.960   5.527   5.574 -0.1893  0.2070  0.1826
  113ASN    SCP  326   7.036   5.558   5.461  0.4542 -0.1060 -0.1445
  113ASN    SCN  327   6.884   5.496   5.688  0.0812 -0.1724 -0.4038
  114ILE     BB  328   7.345   5.173   5.501  0.1508  0.0469  0.0543
  114ILE    SC1  329   7.409   4.881   5.420  0.3803  0.0546  0.2000
  115ARG     BB  330   7.441   5.197   5.844 -0.1886  0.0085  0.3573
  115ARG    SC1  331   7.741   5.221   5.869  0.0299  0.1743 -0.0289
  115ARG    SC2  332   7.881   5.080   6.070 -0.0393  0.3760  0.1771
  115ARG    SCP  333   7.986   5.066   6.099  0.0867 -0.1683 -0.3478
  116ARG     BB  334   7.249   5.339   6.046 -0.2672 -0.3941  0.1972
  116ARG    SC1  335   6.928   5.278   5.988 -0.0333 -0.1392  0.0495
  116ARG    SC2  336   6.663   5.140   6.132  0.0328  0.1875  0.0333
  116ARG    SCP  337   6.639   5.042   6.088  0.1704  0.0390  0.2660
  117LEU     BB  338   7.390   5.707   5.991  0.3357 -0.0198  0.0174
  117LEU    SC1  339   7.142   5.823   6.097  0.1396 -0.3101 -0.2427
  118GLY     BB  340   7.470   5.706   5.735  0.0998 -0.0001  0.2864
  119ALA     BB  341   7.422   5.747   5.426  0.3525  0.0588  0.1029
  120GLU     BB  342   7.339   5.575   5.165 -0.0237 -0.2045  0.1107
  120GLU    SC1  343   6.991   5.676   5.109  0.1061 -0.1374 -0.1185
  120GLU    SCN  344   6.967   5.587   5.050 -0.0088 -0.1181 -0.1034
  121LEU     BB  345   7.451   5.422   5.012 -0.2554 -0.1783 -0.0881
  121LEU    SC1  346   7.627   5.166   5.100  0.0219  0.0281 -0.2596
  122GLY     BB  347   7.271   5.356   4.726  0.0343  0.1043 -0.3852
  123PHE     BB  348   7.211   5.153   4.522  0.0429  0.0920 -0.1945
  123PHE    SC1  349   7.172   5.145   4.218  0.1509  0.2857  0.0022
  123PHE    SC2  350   7.011   5.057   4.020  0.0850 -0.2138  0.2618
  123PHE    SC3  351   7.196   5.247   3.969 -0.3475  0.1281 -0.1226
  124GLU     BB  352   7.157   4.847   4.613 -0.3411  0.0342  0.0809
  124GLU    SC1  353   7.010   4.687   4.345  0.1105  0.0837 -0.1478
  124GLU    SCN  354   7.031   4.598   4.284 -0.0563  0.0870 -0.2167
  125VAL     BB  355   7.010   4.837   4.868  0.0178 -0.2324  0.1553
  125VAL    SC1  356   7.094   5.006   5.054  0.0143 -0.3042  0.2231
  126LEU     BB  357   6.953   4.499   5.002  0.0531 -0.1141  0.1709
  126LEU    SC1  358   6.983   4.553   5.316 -0.2293  0.1521  0.3057
  127SER     BB  359   6.951   4.315   4.813 -0.0537  0.0476 -0.0588
  127SER    SC1  360   7.070   4.263   4.576 -0.0771  0.2954  0.1996
  127SER    SCP  361   6.978   4.279   4.681  0.1836  0.0677 -0.0508
  127SER    SCN  362   7.161   4.247   4.472 -0.2151 -0.1838 -0.3776
  128ARG     BB  363   6.774   4.023   4.939 -0.0604 -0.2521  0.0412
  128ARG    SC1  364   6.785   3.822   4.690 -0.0290 -0.0631 -0.3007
  128ARG    SC2  365   6.799   3.519   4.752 -0.1050  0.2863  0.3100
  128ARG    SCP  366   6.698   3.560   4.760 -0.0872  0.4560 -0.0803
  129VAL     BB  367   6.608   3.856   5.182  0.1779  0.3889 -0.2916
  129VAL    SC1  368   6.440   4.022   5.301  0.1424  0.3963 -0.3515
  130GLY     BB  369   6.729   3.600   5.250  0.2550  0.3428 -0.0684
  131HIS     BB  370   6.811   3.295   5.230  0.0730  0.1601  0.1695
  131HIS    SC1  371   7.128   3.322   5.249 -0.1838  0.1106  0.1648
  131HIS    SC2  372   7.256   3.280   5.483 -0.1633  0.2310  0.1758
  131HIS    SC3  373   7.390   3.381   5.272 -0.0829 -0.2400 -0.0114
  132SER     BB  374   6.748   2.987   5.367  0.1622  0.2222 -0.0014
  132SER    SC1  375   6.912   2.877   5.478  0.1418  0.1077 -0.1027
  132SER    SCP  376   6.951   2.986   5.399 -0.2336  0.1779 -0.2279
  132SER    SCN  377   6.874   2.768   5.557 -0.2867  0.4534  0.1410
  133LEU     BB  378   6.546   2.810   5.215  0.2592 -0.2689  0.0667
  133LEU    SC1  379   6.557   2.531   5.334 -0.2085 -0.2072  0.2263
  134TYR     BB  380   6.264   2.981   5.161 -0.0892 -0.2617 -0.2581
  134TYR    SC1  381   6.128   2.872   5.438 -0.1470 -0.2052 -0.2328
  134TYR    SC2  382   5.969   2.787   5.639 -0.1835 -0.0991 -0.2162
  134TYR    SC3  383   6.237   2.766   5.662 -0.1717  0.2205 -0.0103
  135ASP     BB  384   6.162   3.233   5.055 -0.3515  0.0804  0.2346
  135ASP    SC1  385   6.374   3.458   4.921 -0.2173  0.0520 -0.0460
  135ASP    SCN  386   6.453   3.534   4.934 -0.2845  0.1019  0.0934
  136THR     BB  387   5.801   3.196   5.012 -0.1325 -0.2546  0.0810
  136THR    SC1  388   5.638   3.355   5.157  0.0986  0.1209  0.1199
  136THR    SCP  389   5.499   3.374   5.153 -0.4248 -0.4885  0.1906
  136THR    SCN  390   5.777   3.337   5.161 -0.3477  0.0427  0.3565
  137LYS     BB  391   5.668   3.034   4.763  0.1220  0.0711 -0.0259
  137LYS    SC1  392   5.977   2.953   4.650  0.1164  0.1821 -0.1052
  137LYS    SC2  393   6.212   3.037   4.595 -0.0496 -0.2159 -0.0030
  137LYS    SCP  394   6.220   3.143   4.624  0.7003 -0.2483  0.0929
  138ARG     BB  395   5.471   2.863   4.819  0.0594  0.2072 -0.0052
  138ARG    SC1  396   5.313   2.750   4.559 -0.1240  0.0453  0.3515
  138ARG    SC2  397   5.225   2.964   4.334  0.3094 -0.0285  0.2289
  138ARG    SCP  398   5.324   2.981   4.289  0.0959 -0.0597 -0.3367
  139ILE     BB  399   5.381   2.848   5.113  0.1233  0.4063  0.2002
  139ILE    SC1  400   5.518   2.946   5.373  0.1033  0.3996  0.2133
  140LEU     BB  401   5.087   2.730   5.219  0.3231  0.0773 -0.1040
  140LEU    SC1  402   5.108   2.716   5.531  0.1728  0.0413  0.1489
  141ASP     BB  403   4.907   2.562   5.031  0.2461 -0.1021  0.0830
  141ASP    SC1  404   4.986   2.420   4.769  0.2102 -0.0001 -0.4502
  141ASP    SCN  405   4.878   2.436   4.760  0.0922  0.0721  0.3560
  142LEU     BB  406   4.654   2.464   5.196 -0.2380 -0.1034  0.0745
  142LEU    SC1  407   4.582   2.152   5.236  0.2743  0.0729 -0.1143
  143ASN     BB  408   4.558   2.618   5.423  0.4029  0.2409 -0.1214
  143ASN    SC1  409   4.670   2.472   5.690 -0.0284 -0.2461 -0.0553
  143ASN    SCP  410   4.625   2.605   5.683 -0.2317 -0.1316  0.1135
  143ASN    SCN  411   4.715   2.340   5.697 -0.1875 -0.1495 -0.3525
  144GLY     BB  412   4.532   2.906   5.439  0.1756 -0.0174 -0.1473
  145GLY     BB  413   4.736   3.063   5.278  0.0324 -0.1766  0.0590
  146SER     BB  414   4.995   3.192   5.345  0.1557 -0.0528  0.1127
  146SER    SC1  415   5.179   3.266   5.204  0.0362  0.1363 -0.0779
  146SER    SCP  416   5.102   3.155   5.166 -0.4418 -0.1092 -0.1163
  146SER    SCN  417   5.255   3.376   5.241 -0.3876 -0.2214  0.1119
  147PRO     BB  418   4.964   3.210   5.704 -0.0789  0.0430  0.4648
  147PRO    SC1  419   4.698   3.289   5.727 -0.0048  0.0911  0.1226
  148PRO     BB  420   5.217   3.052   5.973  0.0405 -0.1139  0.3545
  148PRO    SC1  421   5.420   3.130   5.870  0.0504 -0.4983 -0.0141
  149LEU     BB  422   5.104   2.806   6.020 -0.1117 -0.0587 -0.2327
  149LEU    SC1  423   4.787   2.842   6.001 -0.1741  0.1495 -0.1634
  150THR     BB  424   5.212   2.558   6.188  0.1486  0.3866  0.1196
  150THR    SC1  425   4.993   2.432   6.300 -0.0803 -0.1247  0.1736
  150THR    SCP  426   5.131   2.411   6.295  0.0656 -0.1216  0.0914
  150THR    SCN  427   4.854   2.453   6.304  0.0854  0.0455 -0.0471
  151TYR     BB  428   5.523   2.348   6.222  0.1751  0.1232 -0.4311
  151TYR    SC1  429   5.655   2.347   6.485  0.1380 -0.2950 -0.2260
  151TYR    SC2  430   5.811   2.397   6.700 -0.1034  0.1057 -0.1310
  151TYR    SC3  431   5.651   2.179   6.697 -0.0338  0.0496  0.0560
  152LYS     BB  432   5.526   1.997   6.169 -0.0295  0.0290 -0.0029
  152LYS    SC1  433   5.266   1.960   6.374 -0.2416  0.0548 -0.3300
  152LYS    SC2  434   5.015   1.972   6.451 -0.0212 -0.1672 -0.0541
  152LYS    SCP  435   4.945   1.897   6.410 -0.1429 -0.1100  0.0429
  153ARG     BB  436   5.646   1.916   5.842  0.4156  0.2535 -0.1831
  153ARG    SC1  437   5.663   1.640   5.746 -0.0847 -0.1148 -0.0549
  153ARG    SC2  438   5.824   1.374   5.701  0.3427 -0.2011  0.1816
  153ARG    SCP  439   5.747   1.356   5.624  0.1631  0.1965  0.2414
  154PHE     BB  440   5.721   2.183   5.735 -0.1235 -0.1767  0.0259
  154PHE    SC1  441   6.020   2.236   5.687 -0.0061 -0.2036 -0.0757
  154PHE    SC2  442   6.213   2.189   5.504  0.1599  0.1958 -0.0140
  154PHE    SC3  443   6.274   2.312   5.736 -0.0639 -0.2221  0.2819
  155LEU     BB  444   5.580   2.377   5.630  0.0307 -0.1718  0.0130
  155LEU    SC1  445   5.514   2.639   5.803  0.4314 -0.0689  0.0040
  156HIS     BB  446   5.498   2.436   5.356 -0.0991 -0.2317 -0.1616
  156HIS    SC1  447   5.732   2.513   5.187  0.0269  0.0091 -0.2348
  156HIS    SC2  448   5.994   2.498   5.249  0.0423 -0.0918 -0.3230
  156HIS    SC3  449   5.906   2.690   5.081  0.0466 -0.0061 -0.2281
  157ILE     BB  450   5.276   2.215   5.254 -0.0610  0.2079  0.0712
  157ILE    SC1  451   5.026   2.266   5.429  0.0361  0.0862  0.2482
  158LEU     BB  452   5.405   1.965   5.295  0.1124  0.1282  0.0959
  158LEU    SC1  453   5.220   1.826   5.523  0.0271 -0.0913 -0.2441
  159SER     BB  454   5.715   1.963   5.246 -0.2116 -0.0315 -0.1593
  159SER    SC1  455   5.895   1.885   5.357 -0.2227  0.1207  0.0819
  159SER    SCP  456   5.986   1.881   5.251 -0.0589 -0.1915  0.0476
  159SER    SCN  457   5.803   1.890   5.463 -0.1480  0.3594 -0.0382
  160GLN     BB  458   5.747   2.095   4.916  0.2180 -0.0361  0.1406
  160GLN    SC1  459   5.461   2.346   4.777 -0.0438  0.1374  0.1861
  160GLN    SCP  460   5.592   2.376   4.815 -0.0613 -0.0657 -0.0547
  160GLN    SCN  461   5.330   2.315   4.739  0.0232 -0.4682 -0.0423
  161LEU     BB  462   5.955   2.200   4.771 -0.2906  0.0371 -0.1697
  161LEU    SC1  463   5.909   2.456   4.588  0.3288 -0.3979 -0.0301
  162GLY     BB  464   6.169   2.095   4.626 -0.2876  0.0355  0.4943
  163ASP     BB  465   6.393   2.278   4.483 -0.2284 -0.0447  0.0370
  163ASP    SC1  466   6.531   2.112   4.247  0.0415 -0.2978 -0.1514
  163ASP    SCN  467   6.571   2.053   4.331  0.6037 -0.0593 -0.1998
  164PRO     BB  468   6.491   2.535   4.659  0.2835  0.1978  0.0236
  164PRO    SC1  469   6.321   2.607   4.844  0.0114  0.0880  0.0074
  165GLU     BB  470   6.739   2.700   4.594  0.3498 -0.2324 -0.1467
  165GLU    SC1  471   6.663   3.045   4.803 -0.2447 -0.0456 -0.4105
  165GLU    SCN  472   6.766   3.061   4.839 -0.4512  0.3364  0.1535
  166VAL     BB  473   7.048   2.517   4.422  0.1778 -0.1167 -0.0800
  166VAL    SC1  474   7.065   2.721   4.253 -0.1127 -0.2357 -0.2614
  167PRO     BB  475   7.374   2.397   4.495 -0.1373 -0.2143 -0.0228
  167PRO    SC1  476   7.413   2.265   4.232  0.0776  0.1562 -0.0536
  168VAL     BB  477   7.706   2.589   4.411  0.2460 -0.1237 -0.0718
  168VAL    SC1  478   7.567   2.814   4.401  0.2176 -0.1212  0.2659
  169ARG     BB  479   7.950   2.465   4.398 -0.1694  0.1292  0.0512
  169ARG    SC1  480   8.112   2.180   4.449  0.6477  0.2173  0.2234
  169ARG    SC2  481   8.169   1.982   4.172  0.3877  0.3893  0.0754
  169ARG    SCP  482   8.234   2.003   4.086  0.1645  0.1232 -0.1792
  170ASN     BB  483   8.259   2.690   4.393  0.1171  0.0533  0.0012
  170ASN    SC1  484   8.378   2.569   4.675 -0.2352 -0.0473 -0.0822
  170ASN    SCP  485   8.511   2.543   4.711 -0.0376 -0.0249 -0.0089
  170ASN    SCN  486   8.246   2.595   4.638 -0.0216 -0.1146 -0.1339
  171LEU     BB  487   8.401   2.979   4.355 -0.1169  0.0018 -0.2628
  171LEU    SC1  488   8.193   3.126   4.148 -0.0618 -0.3232 -0.1326
  172THR     BB  489   8.669   2.881   4.134 -0.4642 -0.0689  0.2520
  172THR    SC1  490   8.764   2.672   4.221 -0.0991 -0.1703 -0.0182
  172THR    SCP  491   8.641   2.631   4.170 -0.2817  0.1468  0.0063
  172THR    SCN  492   8.888   2.714   4.272 -0.2166 -0.2067  0.1514
  173ALA     BB  493   8.752   3.142   3.952 -0.0213  0.0874  0.0854
  174GLU     BB  494   8.976   3.305   3.913 -0.1343 -0.2400 -0.3401
  174GLU    SC1  495   9.055   3.293   3.536  0.2033 -0.0716 -0.0964
  174GLU    SCN  496   9.146   3.310   3.476  0.2748 -0.2306 -0.0382
  175ASP     BB  497   9.039   3.599   3.994 -0.2070  0.1180 -0.2758
  175ASP    SC1  498   9.160   3.749   3.743  0.2996  0.1626 -0.4661
  175ASP    SCN  499   9.090   3.801   3.675 -0.0685  0.2093 -0.0956
  176PHE     BB  500   8.754   3.742   4.019 -0.0476  0.1954  0.0015
  176PHE    SC1  501   8.638   3.582   4.249  0.1292  0.1806  0.0746
  176PHE    SC2  502   8.682   3.382   4.425 -0.0358 -0.0454 -0.1344
  176PHE    SC3  503   8.443   3.506   4.419 -0.0534 -0.0834 -0.2412
  177GLN     BB  504   8.669   3.869   3.755  0.0493 -0.0121  0.0362
  177GLN    SC1  505   8.630   3.535   3.590  0.1802  0.1574  0.3739
  177GLN    SCP  506   8.709   3.566   3.702 -0.0525 -0.0807  0.0595
  177GLN    SCN  507   8.551   3.504   3.479 -0.1891  0.1455  0.0895
  178ARG     BB  508   8.717   4.166   3.689  0.2022  0.2592 -0.1213
  178ARG    SC1  509   8.788   4.124   3.399 -0.0664  0.2818 -0.0156
  178ARG    SC2  510   8.972   3.874   3.320  0.2892  0.1850  0.0400
  178ARG    SCP  511   9.010   3.777   3.358 -0.0485  0.1831  0.4415
  179CYS     BB  512   8.843   4.296   3.971  0.1840 -0.1072 -0.0501
  179CYS    SC1  513   8.939   4.595   3.955  0.1066 -0.1279 -0.0025
  180MET     BB  514   8.976   4.112   4.198  0.1168  0.0704  0.0922
  180MET    SC1  515   9.322   3.943   4.162  0.2044 -0.2461  0.0153
  181SER     BB  516   9.075   4.268   4.440 -0.1813 -0.0229  0.0442
  181SER    SC1  517   9.060   4.517   4.444 -0.2143 -0.3373  0.0976
  181SER    SCP  518   9.082   4.655   4.445 -0.1935  0.0884  0.7158
  181SER    SCN  519   9.038   4.379   4.443  0.3643 -0.0167  0.2324
  182PRO     BB  520   9.222   4.097   4.666  0.2233 -0.1896  0.0959
  182PRO    SC1  521   9.435   3.946   4.637  0.0961 -0.0414  0.0539
  183GLU     BB  522   9.363   4.378   4.856 -0.1881 -0.1727  0.4815
  183GLU    SC1  523   9.626   4.557   4.988  0.1258  0.1092  0.4199
  183GLU    SCN  524   9.705   4.488   4.954 -0.1685 -0.2548  0.4072
  184PRO     BB  525   9.105   4.570   4.934  0.0771  0.0297 -0.3174
  184PRO    SC1  526   8.861   4.405   4.872 -0.2752  0.0678 -0.0196
  185GLY     BB  527   9.191   4.819   5.087  0.0151 -0.1919 -0.2475
  186LEU     BB  528   9.119   4.945   5.322 -0.0285 -0.0483 -0.1719
  186LEU    SC1  529   8.795   5.052   5.317  0.0680 -0.1355  0.0244
  187ALA     BB  530   9.121   4.778   5.587 -0.1465 -0.3409  0.1444
  188GLU     BB  531   9.213   4.861   5.851  0.2600  0.0047 -0.5157
  188GLU    SC1  532   9.595   4.935   5.762  0.0817 -0.0881 -0.0053
  188GLU    SCN  533   9.619   4.828   5.758 -0.0875 -0.1390  0.1887
  189ARG     BB  534   9.339   4.621   6.066 -0.1723  0.1514  0.2812
  189ARG    SC1  535   9.305   4.769   6.343  0.1341 -0.2397 -0.0795
  189ARG    SC2  536   9.109   4.964   6.569 -0.2824  0.0717 -0.0023
  189ARG    SCP  537   9.187   4.921   6.634 -0.3358 -0.2516 -0.1298
  190TYR     BB  538   9.287   4.343   5.919  0.0226  0.2796 -0.0112
  190TYR    SC1  539   9.413   4.357   5.620  0.4979 -0.0790 -0.0622
  190TYR    SC2  540   9.292   4.392   5.381  0.0423 -0.2167  0.1375
  190TYR    SC3  541   9.490   4.558   5.457 -0.0800  0.0796 -0.1650
  191ARG     BB  542   9.370   4.109   6.134 -0.2413  0.2580 -0.0463
  191ARG    SC1  543   9.667   4.021   6.070  0.2496 -0.1481  0.2102
  191ARG    SC2  544   9.748   3.753   5.886 -0.1550 -0.0376 -0.0043
  191ARG    SCP  545   9.638   3.756   5.879 -0.1433  0.1307 -0.2401
  192VAL     BB  546   9.356   4.167   6.471  0.2188 -0.2327 -0.0724
  192VAL    SC1  547   9.559   4.333   6.504  0.1272 -0.1098 -0.1182
  193PRO     BB  548   9.172   3.922   6.627  0.3009 -0.2117  0.0695
  193PRO    SC1  549   8.946   3.886   6.411  0.1048 -0.0622  0.1273
  194VAL     BB  550   9.387   3.787   6.856  0.0140 -0.1721 -0.0586
  194VAL    SC1  551   9.245   3.601   6.979 -0.0044 -0.1418 -0.0340
  195PRO     BB  552   9.566   4.032   6.986  0.2148 -0.5033  0.2294
  195PRO    SC1  553   9.739   3.919   7.181 -0.0108 -0.3893 -0.0880
  196ALA     BB  554   9.446   4.278   7.021 -0.0522 -0.3385 -0.0116
  197ASP     BB  555   9.185   4.349   7.065  0.0611 -0.1308  0.0268
  197ASP    SC1  556   9.102   4.597   6.843  0.3225 -0.1784  0.1391
  197ASP    SCN  557   9.089   4.706   6.836 -0.3081 -0.2240 -0.0648
  198LEU     BB  558   8.973   4.252   7.259 -0.0445  0.0669 -0.2874
  198LEU    SC1  559   8.921   3.938   7.154 -0.0273  0.0722  0.1273
  199GLU     BB  560   9.005   4.246   7.501  0.0980 -0.1215  0.0431
  199GLU    SC1  561   9.418   4.334   7.519 -0.0635  0.1193 -0.0091
  199GLU    SCN  562   9.330   4.391   7.553 -0.0202  0.4505 -0.3783
  200ILE     BB  563   8.851   3.985   7.678  0.1620 -0.4256  0.1368
  200ILE    SC1  564   8.652   4.130   7.867 -0.1101 -0.1368 -0.3508
  201PRO     BB  565   8.902   3.723   7.648 -0.3618  0.2076 -0.3034
  201PRO    SC1  566   8.924   3.497   7.853 -0.0874 -0.2311 -0.2923
  202PRO     BB  567   8.873   3.522   7.341  0.1811  0.3740 -0.1189
  202PRO    SC1  568   8.603   3.390   7.424 -0.1345 -0.3084  0.2575
  203GLN     BB  569   8.879   3.360   7.006  0.0877  0.0221 -0.3306
  203GLN    SC1  570   8.723   3.640   6.775 -0.0702 -0.2047  0.2527
  203GLN    SCP  571   8.660   3.760   6.810 -0.2576 -0.1546 -0.4596
  203GLN    SCN  572   8.787   3.520   6.741  0.0449 -0.1309 -0.0277
  204SER     BB  573   8.831   3.055   7.094  0.3725  0.4943 -0.0135
  204SER    SC1  574   8.736   2.899   6.895 -0.0456 -0.0350 -0.0320
  204SER    SCP  575   8.686   3.008   6.823 -0.1377 -0.2724  0.0399
  204SER    SCN  576   8.786   2.791   6.968  0.2212  0.0564  0.3032
  205LEU     BB  577   8.837   2.956   7.371 -0.3734 -0.2115  0.0226
  205LEU    SC1  578   8.991   3.089   7.626 -0.0316  0.0625  0.5929
  206SER     BB  579   8.795   2.622   7.467 -0.4285  0.1475  0.1196
  206SER    SC1  580   8.828   2.536   7.701 -0.0111 -0.0315  0.2051
  206SER    SCP  581   8.740   2.427   7.687 -0.2762  0.4274 -0.1123
  206SER    SCN  582   8.915   2.644   7.714  0.0578  0.1444  0.0791
  207PRO     BB  583   8.843   2.491   7.189  0.0933 -0.0648  0.2245
  207PRO    SC1  584   9.105   2.643   7.095  0.1054  0.1768  0.2044
  208TRP     BB  585   8.606   2.451   6.965 -0.1482  0.3788  0.0783
  208TRP    SC1  586   8.404   2.304   7.130 -0.0803  0.0198  0.0656
  208TRP    SC2  587   8.225   2.153   7.264 -0.1513  0.0554  0.0117
  208TRP    SC3  588   8.295   2.395   7.360 -0.0286 -0.0156  0.1043
  208TRP    SC4  589   8.125   2.239   7.500 -0.1260  0.0261  0.0333
  209THR     BB  590   8.608   2.470   6.583 -0.2469 -0.0376 -0.0236
  209THR    SC1  591   8.618   2.208   6.509  0.1374 -0.0011 -0.1261
  209THR    SCP  592   8.694   2.091   6.528 -0.3438 -0.5822 -0.2049
  209THR    SCN  593   8.543   2.325   6.489  0.1907 -0.1139  0.3335
  210GLY     BB  594   8.557   2.722   6.318 -0.0490  0.3576 -0.0528
  211GLY     BB  595   8.475   2.620   6.078 -0.1265  0.1531  0.2519
  212GLU     BB  596   8.471   2.522   5.850 -0.0208 -0.1222  0.2585
  212GLU    SC1  597   8.419   2.683   5.520  0.2055 -0.4751 -0.0345
  212GLU    SCN  598   8.320   2.637   5.532 -0.1597  0.1780 -0.1234
  213THR     BB  599   8.572   2.227   5.779  0.3383  0.0849 -0.0409
  213THR    SC1  600   8.645   2.076   5.585  0.0976 -0.0657  0.0962
  213THR    SCP  601   8.566   2.178   5.531 -0.0003 -0.0164 -0.1054
  213THR    SCN  602   8.723   1.973   5.639 -0.1857 -0.1077 -0.0049
  214GLU     BB  603   8.496   2.047   6.048  0.4464  0.0534  0.0040
  214GLU    SC1  604   8.876   1.897   6.122  0.2670 -0.2965 -0.0026
  214GLU    SCN  605   8.932   1.896   6.028  0.0738 -0.0480 -0.1334
  215GLY     BB  606   8.287   1.904   5.976 -0.0790 -0.2861 -0.3231
  216LEU     BB  607   8.233   1.817   5.724  0.2477  0.1878 -0.1275
  216LEU    SC1  608   8.404   1.592   5.641 -0.2068  0.0676 -0.1474
  217ARG     BB  609   8.093   1.957   5.449  0.2083 -0.0267  0.1106
  217ARG    SC1  610   8.116   2.234   5.565  0.0907 -0.0275  0.1098
  217ARG    SC2  611   8.006   2.469   5.368 -0.1089 -0.3015  0.2141
  217ARG    SCP  612   8.024   2.570   5.408 -0.2545  0.0190 -0.4126
  218ARG     BB  613   7.831   1.774   5.427  0.0926 -0.2244  0.3153
  218ARG    SC1  614   7.680   1.765   5.134 -0.2962 -0.1842 -0.1020
  218ARG    SC2  615   7.505   1.649   4.926 -0.1636  0.1472 -0.2159
  218ARG    SCP  616   7.433   1.708   4.984  0.1785  0.1601  0.2516
  219LEU     BB  617   7.860   1.463   5.571 -0.2639  0.2887  0.1358
  219LEU    SC1  618   8.093   1.280   5.443  0.0989 -0.0442 -0.0291
  220GLU     BB  619   7.756   1.405   5.757 -0.0201  0.1867  0.2276
  220GLU    SC1  620   7.803   1.098   5.953 -0.1008 -0.0818  0.0994
  220GLU    SCN  621   7.742   1.105   6.045  0.0418  0.0794  0.1867
  221GLN     BB  622   7.746   1.625   5.998 -0.0810 -0.3101  0.2574
  221GLN    SC1  623   7.775   2.008   5.852 -0.2428  0.0399 -0.1503
  221GLN    SCP  624   7.886   2.083   5.809  0.0132  0.0058  0.0971
  221GLN    SCN  625   7.664   1.934   5.894 -0.2571  0.5211  0.3431
  222HIS     BB  626   7.540   1.567   6.128 -0.1367  0.0884 -0.2499
  222HIS    SC1  627   7.486   1.548   6.456 -0.0612 -0.2488 -0.1869
  222HIS    SC2  628   7.504   1.595   6.721 -0.0112 -0.2166 -0.1958
  222HIS    SC3  629   7.291   1.686   6.581  0.0952  0.0055 -0.2171
  223LEU     BB  630   7.287   1.424   6.004 -0.2671  0.2225 -0.0816
  223LEU    SC1  631   7.073   1.627   6.103  0.3212 -0.2515 -0.1963
  224THR     BB  632   7.234   1.072   5.947 -0.3787 -0.0095  0.0976
  224THR    SC1  633   7.381   1.000   5.718 -0.1711  0.0506  0.0408
  224THR    SCP  634   7.430   0.898   5.800  0.2726 -0.1101  0.0811
  224THR    SCN  635   7.332   1.103   5.635 -0.1379 -0.4144 -0.0705
  225ASP     BB  636   7.145   0.858   6.114 -0.1511 -0.0401  0.0423
  225ASP    SC1  637   7.090   0.562   5.960 -0.2908  0.3455  0.1772
  225ASP    SCN  638   7.010   0.573   5.886  0.0001  0.0407 -0.2277
  226GLN     BB  639   6.985   0.904   6.401  0.0882  0.1662  0.2615
  226GLN    SC1  640   7.038   1.275   6.457  0.0205 -0.3046 -0.0825
  226GLN    SCP  641   7.039   1.190   6.568  0.1059  0.2442  0.3764
  226GLN    SCN  642   7.037   1.361   6.346  0.1849 -0.1719  0.0433
  227GLY     BB  643   6.886   0.862   6.560 -0.0736  0.2984 -0.0472
  228TRP     BB  644   6.682   0.695   6.724  0.0733 -0.0641  0.1379
  228TRP    SC1  645   6.480   0.861   6.851 -0.1339  0.0577 -0.0694
  228TRP    SC2  646   6.334   1.020   7.013 -0.1179 -0.0670  0.0697
  228TRP    SC3  647   6.310   0.752   7.029  0.0120 -0.0847 -0.0150
  228TRP    SC4  648   6.160   0.911   7.188  0.1521 -0.2136  0.2536
  229VAL     BB  649   6.614   0.471   6.532  0.1475 -0.1528  0.1032
  229VAL    SC1  650   6.391   0.331   6.559 -0.0688  0.1825  0.1170
  230ALA     BB  651   6.868   0.370   6.410 -0.1746 -0.0772  0.1435
  231ASN     BB  652   7.086   0.432   6.586 -0.0045 -0.0123 -0.0448
  231ASN    SC1  653   7.359   0.589   6.442  0.2040  0.0608 -0.0084
  231ASN    SCP  654   7.236   0.543   6.490 -0.1738 -0.2823 -0.2758
  231ASN    SCN  655   7.482   0.636   6.393 -0.1369  0.0930  0.1407
  232PHE     BB  656   7.147   0.543   6.891  0.0723  0.2327 -0.2744
  232PHE    SC1  657   6.921   0.469   7.096  0.0323 -0.0573  0.3191
  232PHE    SC2  658   6.652   0.456   7.125 -0.0159  0.1821  0.0337
  232PHE    SC3  659   6.811   0.468   7.343 -0.2249 -0.1010  0.2085
  233THR     BB  660   7.337   0.786   6.916  0.0807 -0.1596  0.0573
  233THR    SC1  661   7.614   0.760   6.974  0.1437 -0.0468  0.0323
  233THR    SCP  662   7.579   0.791   7.105  0.0015  0.3559  0.1487
  233THR    SCN  663   7.649   0.728   6.842 -0.4106 -0.1690  0.1468
  234LYS     BB  664   7.319   1.104   6.842  0.1653  0.1033 -0.3115
  234LYS    SC1  665   7.505   1.120   6.582  0.3177  0.2284  0.1351
  234LYS    SC2  666   7.551   1.108   6.317  0.0602  0.0428 -0.2773
  234LYS    SCP  667   7.630   1.071   6.250  0.3673  0.1316  0.0083
  235PRO     BB  668   7.032   1.189   6.920 -0.1172 -0.1251 -0.4532
  235PRO    SC1  669   6.904   0.958   7.116 -0.1925  0.0914  0.3266
  236ARG     BB  670   6.894   1.442   7.020  0.1615  0.2559  0.0795
  236ARG    SC1  671   6.853   1.630   6.787  0.0928 -0.0611 -0.0145
  236ARG    SC2  672   6.597   1.806   6.786  0.5780 -0.0638  0.4284
  236ARG    SCP  673   6.561   1.892   6.844 -0.6280 -0.1496  0.0790
  237THR     BB  674   6.621   1.446   7.172 -0.0467 -0.1573  0.1149
  237THR    SC1  675   6.401   1.538   7.137  0.0887 -0.4318  0.3582
  237THR    SCP  676   6.362   1.598   7.258  0.0440  0.2793 -0.1845
  237THR    SCN  677   6.439   1.478   7.017  0.1084 -0.0845  0.0103
  238ILE     BB  678   6.645   1.182   7.405  0.0340  0.3461  0.0777
  238ILE    SC1  679   6.385   1.186   7.575 -0.1230  0.1720 -0.1515
  239PRO     BB  680   6.885   1.121   7.556 -0.0612 -0.2154 -0.0400
  239PRO    SC1  681   6.968   0.882   7.640 -0.1202  0.0724 -0.0208
  240ASN     BB  682   7.106   1.344   7.511  0.3338 -0.2942 -0.2904
  240ASN    SC1  683   6.971   1.621   7.504 -0.1182 -0.0609 -0.0645
  240ASN    SCP  684   6.914   1.729   7.436  0.3241  0.3707 -0.0219
  240ASN    SCN  685   7.028   1.513   7.573  0.0085  0.2749  0.0989
  241SER     BB  686   7.428   1.302   7.651 -0.1912 -0.1266  0.3310
  241SER    SC1  687   7.463   1.556   7.766 -0.0570  0.0273  0.1101
  241SER    SCP  688   7.506   1.509   7.641  0.0917  0.1961 -0.2598
  241SER    SCN  689   7.420   1.603   7.891 -0.2459 -0.6143 -0.0386
  242LEU     BB  690   7.539   1.113   7.358 -0.1837  0.1357 -0.0974
  242LEU    SC1  691   7.366   0.854   7.386  0.0495 -0.0935  0.0565
  243LEU     BB  692   7.827   1.226   7.244 -0.0175  0.1730 -0.1820
  243LEU    SC1  693   7.908   1.378   7.512 -0.2226 -0.1513 -0.0266
  244PRO     BB  694   7.888   1.252   6.912  0.0187 -0.0212 -0.0217
  244PRO    SC1  695   7.965   0.995   6.741 -0.0837  0.1403  0.1390
  245SER     BB  696   7.975   1.493   6.765 -0.1784 -0.1061  0.1298
  245SER    SC1  697   7.968   1.431   6.491 -0.1248 -0.1801  0.2235
  245SER    SCP  698   7.881   1.429   6.382  0.0576 -0.0031 -0.0045
  245SER    SCN  699   8.056   1.433   6.600  0.0640 -0.0150 -0.0095
  246THR     BB  700   7.938   1.748   6.919  0.0075 -0.0828  0.1791
  246THR    SC1  701   7.852   1.816   7.144  0.1208  0.0834  0.2336
  246THR    SCP  702   7.803   1.770   7.021  0.4121 -0.1385 -0.0475
  246THR    SCN  703   7.900   1.863   7.267 -0.0761  0.2041  0.0287
  247THR     BB  704   7.963   2.028   6.703 -0.2095  0.0507 -0.2255
  247THR    SC1  705   8.171   2.145   6.709  0.0715  0.1013  0.0981
  247THR    SCP  706   8.270   2.047   6.726  0.3606 -0.4136 -0.1047
  247THR    SCN  707   8.072   2.242   6.691  0.1962 -0.4508  0.5087
  248GLY     BB  708   7.861   1.909   6.397 -0.0257  0.0043 -0.0844
  249LEU     BB  709   7.626   2.088   6.342  0.2386 -0.2071 -0.0617
  249LEU    SC1  710   7.331   2.016   6.224  0.0420 -0.3853 -0.0517
  250SER     BB  711   7.466   2.278   6.651 -0.2279  0.0236  0.0553
  250SER    SC1  712   7.468   2.102   6.832 -0.2746  0.0420 -0.0908
  250SER    SCP  713   7.554   1.999   6.796  0.3248  0.1726  0.0430
  250SER    SCN  714   7.381   2.206   6.868  0.1364  0.0356 -0.0070
  251PRO     BB  715   7.585   2.516   6.605 -0.0840 -0.2131 -0.0034
  251PRO    SC1  716   7.723   2.725   6.784  0.0668 -0.2003 -0.0874
  252TYR     BB  717   7.710   2.632   6.309  0.4329 -0.0718  0.0444
  252TYR    SC1  718   7.910   2.461   6.232 -0.2828 -0.2245 -0.1901
  252TYR    SC2  719   8.140   2.319   6.240  0.0785  0.3340 -0.1793
  252TYR    SC3  720   8.024   2.374   6.003 -0.2263 -0.2036 -0.1700
  253PHE     BB  721   7.467   2.879   6.258  0.0181 -0.2470  0.0734
  253PHE    SC1  722   7.216   2.721   6.271 -0.1567  0.0873 -0.3659
  253PHE    SC2  723   6.952   2.686   6.226 -0.1034 -0.3466 -0.3908
  253PHE    SC3  724   7.093   2.495   6.355  0.1054  0.0955  0.0719
  254SER     BB  725   7.546   3.133   6.354 -0.1533  0.0113  0.3238
  254SER    SC1  726   7.432   3.313   6.425 -0.1710 -0.0698  0.1757
  254SER    SCP  727   7.530   3.219   6.459 -0.0949 -0.1315 -0.2522
  254SER    SCN  728   7.334   3.407   6.391 -0.1244 -0.1786 -0.2995
  255MET     BB  729   7.725   3.247   6.092 -0.0998  0.0091 -0.0522
  255MET    SC1  730   7.991   3.464   6.356 -0.2339  0.0764  0.1645
  256GLY     BB  731   7.679   3.179   5.873  0.0112  0.4462  0.0460
  257CYS     BB  732   7.789   2.844   5.866 -0.0103  0.1233 -0.2170
  257CYS    SC1  733   8.047   2.801   5.765 -0.1954 -0.1700  0.1647
  258LEU     BB  734   7.624   2.530   5.704  0.0916 -0.0583 -0.0179
  258LEU    SC1  735   7.472   2.443   5.965  0.1097 -0.1393 -0.0175
  259SER     BB  736   7.477   2.370   5.438  0.1279  0.0846  0.0811
  259SER    SC1  737   7.623   2.189   5.347  0.0093 -0.0827  0.1615
  259SER    SCP  738   7.577   2.320   5.329  0.1156 -0.2250  0.1096
  259SER    SCN  739   7.669   2.058   5.365  0.1557 -0.2553 -0.1898
  260VAL     BB  740   7.129   2.426   5.416  0.2589  0.2866 -0.0550
  260VAL    SC1  741   7.022   2.441   5.658  0.2495 -0.0855 -0.0298
  261ARG     BB  742   6.977   2.307   5.171  0.0795 -0.0822  0.1103
  261ARG    SC1  743   6.947   2.557   5.042  0.1369  0.2474  0.2843
  261ARG    SC2  744   7.066   2.844   4.979  0.3726  0.5103 -0.2681
  261ARG    SCP  745   7.062   2.763   4.904 -0.3416  0.2188 -0.0038
  262THR     BB  746   7.188   2.019   5.065 -0.0128  0.0575  0.3672
  262THR    SC1  747   7.300   2.085   4.865 -0.0282 -0.1626  0.2007
  262THR    SCP  748   7.258   2.151   4.749 -0.1540  0.4939  0.4301
  262THR    SCN  749   7.343   2.019   4.981 -0.1406 -0.0353  0.1403
  263PHE     BB  750   7.105   1.770   5.222 -0.3386 -0.2621  0.1992
  263PHE    SC1  751   7.247   1.863   5.488 -0.0474 -0.2261  0.0734
  263PHE    SC2  752   7.400   1.752   5.681  0.2659  0.1316  0.0430
  263PHE    SC3  753   7.300   2.001   5.714 -0.0396  0.0301 -0.0808
  264PHE     BB  754   6.740   1.832   5.144  0.2024 -0.1468  0.2760
  264PHE    SC1  755   6.665   1.947   5.411 -0.0108  0.3593  0.0725
  264PHE    SC2  756   6.633   2.135   5.602  0.0780 -0.0232  0.4784
  264PHE    SC3  757   6.844   1.967   5.612  0.1128 -0.0193  0.0072
  265GLN     BB  758   6.719   1.583   5.030 -0.0589 -0.1181 -0.0547
  265GLN    SC1  759   6.962   1.637   4.735 -0.2560  0.0942  0.1521
  265GLN    SCP  760   6.881   1.684   4.839 -0.0558 -0.2310  0.0470
  265GLN    SCN  761   7.043   1.590   4.631 -0.2587 -0.1512 -0.1514
  266ARG     BB  762   6.750   1.335   5.239 -0.1411 -0.3345  0.1757
  266ARG    SC1  763   6.975   1.204   5.214 -0.0962  0.4886  0.3131
  266ARG    SC2  764   7.159   0.961   5.251  0.2327 -0.2250  0.1302
  266ARG    SCP  765   7.230   0.880   5.271  0.5069 -0.0813 -0.1718
  267LEU     BB  766   6.644   1.447   5.520  0.1223 -0.0502 -0.0788
  267LEU    SC1  767   6.923   1.468   5.661 -0.2122  0.1585  0.3316
  268SER     BB  768   6.345   1.517   5.545 -0.0161  0.1060  0.3282
  268SER    SC1  769   6.191   1.683   5.662  0.0796 -0.1447  0.0468
  268SER    SCP  770   6.195   1.557   5.722 -0.2819 -0.3814 -0.1418
  268SER    SCN  771   6.187   1.809   5.601 -0.0160 -0.3198 -0.0385
  269ASN     BB  772   6.243   1.230   5.318 -0.0701  0.0045 -0.0438
  269ASN    SC1  773   5.996   1.336   5.202  0.1406  0.0368 -0.0728
  269ASN    SCP  774   5.959   1.408   5.088 -0.0649 -0.2142 -0.0523
  269ASN    SCN  775   6.034   1.265   5.317  0.3189  0.0684  0.0089
  270ILE     BB  776   6.309   1.043   5.493 -0.1869  0.0612  0.0264
  270ILE    SC1  777   6.250   0.741   5.529 -0.1444  0.0902  0.3699
  271TYR     BB  778   6.244   1.113   5.841 -0.0002 -0.1153 -0.0393
  271TYR    SC1  779   6.478   1.239   5.982  0.0072  0.0544 -0.2922
  271TYR    SC2  780   6.594   1.470   6.061 -0.0529  0.0030 -0.0469
  271TYR    SC3  781   6.736   1.241   6.060 -0.0676 -0.0062 -0.0347
  272ALA     BB  782   6.030   0.944   5.961 -0.2740 -0.0337 -0.0358
  273GLN     BB  783   6.052   0.660   5.985 -0.1635  0.0082  0.0076
  273GLN    SC1  784   5.699   0.684   6.201 -0.4010  0.3007 -0.0852
  273GLN    SCP  785   5.659   0.554   6.231 -0.1669  0.0933  0.5076
  273GLN    SCN  786   5.739   0.815   6.172 -0.1759  0.0474  0.2816
  274ALA     BB  787   6.248   0.463   6.114 -0.0655  0.0340 -0.1141
  275LYS     BB  788   6.555   0.426   6.019  0.0135 -0.1419 -0.0537
  275LYS    SC1  789   6.653   0.254   5.839 -0.2423 -0.3292  0.0864
  275LYS    SC2  790   6.870   0.222   5.674 -0.0470 -0.2970 -0.0511
  275LYS    SCP  791   6.824   0.306   5.728  0.2142 -0.2683  0.1454
  276HIS     BB  792   6.593   0.775   6.129 -0.2039  0.1129  0.2033
  276HIS    SC1  793   6.700   0.858   5.844 -0.2184  0.0177 -0.2133
  276HIS    SC2  794   6.781   0.753   5.608  0.1458  0.0234 -0.0977
  276HIS    SC3  795   6.796   1.020   5.650  0.3563 -0.0074  0.0318
  277HIS     BB  796   6.417   0.920   6.331  0.0846  0.2873 -0.0536
  277HIS    SC1  797   6.553   1.183   6.435  0.2961 -0.0366  0.0210
  277HIS    SC2  798   6.495   1.445   6.468  0.0633 -0.1000  0.1370
  277HIS    SC3  799   6.544   1.289   6.683 -0.0449 -0.2049  0.0873
  278SER     BB  800   6.103   0.892   6.468 -0.1259  0.2909 -0.0944
  278SER    SC1  801   6.020   0.674   6.535 -0.2166  0.2731  0.1446
  278SER    SCP  802   6.039   0.604   6.655  0.2327  0.1249  0.0092
  278SER    SCN  803   6.002   0.744   6.415 -0.2567  0.5955  0.3360
  279LEU     BB  804   6.017   1.179   6.533 -0.0286 -0.2206  0.2072
  279LEU    SC1  805   5.719   1.166   6.560 -0.2049  0.0772 -0.0151
  280PRO     BB  806   6.089   1.430   6.779  0.4487  0.2189 -0.2808
  280PRO    SC1  807   5.898   1.317   6.987 -0.2957 -0.0745 -0.2412
  281PRO     BB  808   6.110   1.729   6.652 -0.2070  0.0851  0.1650
  281PRO    SC1  809   6.098   1.905   6.861  0.0428 -0.1504 -0.1292
  282VAL     BB  810   5.849   1.718   6.469 -0.1580 -0.0300 -0.2248
  282VAL    SC1  811   5.610   1.663   6.571 -0.0753  0.2588  0.1441
  283SER     BB  812   6.012   1.672   6.131 -0.0862  0.1391 -0.2285
  283SER    SC1  813   6.068   1.449   6.135  0.0835 -0.0434  0.0814
  283SER    SCP  814   6.125   1.497   6.254 -0.2930 -0.2321  0.4069
  283SER    SCN  815   6.011   1.401   6.017  0.0837  0.1187  0.0699
  284LEU     BB  816   6.141   1.958   6.049 -0.0104  0.3279  0.0061
  284LEU    SC1  817   6.432   1.914   6.001  0.0466 -0.0835  0.3699
  285GLN     BB  818   6.046   2.147   6.257  0.2332 -0.1615  0.0666
  285GLN    SC1  819   5.988   2.503   6.094 -0.4329  0.0727  0.4048
  285GLN    SCP  820   5.875   2.431   6.134  0.0819 -0.3530 -0.1282
  285GLN    SCN  821   6.101   2.575   6.054  0.0405 -0.2239 -0.0171
  286GLY     BB  822   6.258   2.177   6.482 -0.2217  0.3136 -0.0516
  287GLN     BB  823   6.504   2.153   6.451 -0.0126  0.1188  0.0410
  287GLN    SC1  824   6.731   1.835   6.333 -0.1531 -0.0570  0.0164
  287GLN    SCP  825   6.842   1.920   6.348 -0.0803 -0.2334  0.2691
  287GLN    SCN  826   6.621   1.750   6.318 -0.2469  0.0018  0.1321
  288LEU     BB  827   6.617   2.316   6.183  0.0128 -0.1278 -0.1749
  288LEU    SC1  828   6.861   2.213   6.044 -0.0542  0.0386 -0.1001
  289LEU     BB  829   6.485   2.551   6.084 -0.1722  0.0060 -0.0605
  289LEU    SC1  830   6.632   2.666   5.840  0.3268 -0.1763  0.3328
  290TRP     BB  831   6.420   2.767   6.246  0.6268 -0.1744 -0.1178
  290TRP    SC1  832   6.291   2.816   6.497 -0.1461 -0.0377  0.1021
  290TRP    SC2  833   6.152   2.902   6.712 -0.1242 -0.2141  0.1880
  290TRP    SC3  834   6.151   2.640   6.645 -0.3100 -0.1312 -0.1578
  290TRP    SC4  835   6.034   2.721   6.874 -0.1559 -0.3598  0.0065
  291ARG     BB  836   6.484   3.058   6.123 -0.1413 -0.2813  0.1458
  291ARG    SC1  837   6.771   3.088   5.922 -0.0147  0.2781 -0.3391
  291ARG    SC2  838   6.838   3.335   5.720 -0.2093 -0.1291  0.1869
  291ARG    SCP  839   6.760   3.327   5.643  0.1044  0.2672 -0.2274
  292GLU     BB  840   6.241   3.116   5.974 -0.3285 -0.3101 -0.0099
  292GLU    SC1  841   6.360   3.241   5.641 -0.1469 -0.1239  0.1476
  292GLU    SCN  842   6.410   3.335   5.668  0.0665 -0.1776 -0.0366
  293PHE     BB  843   5.940   3.091   6.060  0.2843  0.2865 -0.1772
  293PHE    SC1  844   5.764   2.913   6.189  0.2012 -0.1697  0.0139
  293PHE    SC2  845   5.536   2.888   6.332  0.0985 -0.1810 -0.1497
  293PHE    SC3  846   5.768   2.792   6.431  0.0569 -0.0566  0.0745
  294PHE     BB  847   6.001   3.271   6.374  0.0273  0.0311  0.3556
  294PHE    SC1  848   5.814   3.168   6.600  0.0269  0.1474  0.0110
  294PHE    SC2  849   5.572   3.244   6.694  0.0296 -0.1178  0.2437
  294PHE    SC3  850   5.759   3.148   6.864  0.1214 -0.3821  0.0019
  295TYR     BB  851   6.084   3.512   6.291  0.0078 -0.1998  0.1448
  295TYR    SC1  852   6.345   3.561   6.234  0.1206 -0.2491  0.3672
  295TYR    SC2  853   6.579   3.520   6.105  0.0417  0.1117  0.0936
  295TYR    SC3  854   6.510   3.769   6.184 -0.2518  0.0109  0.1682
  296THR     BB  855   5.935   3.631   6.029  0.2799 -0.1672 -0.1467
  296THR    SC1  856   6.069   3.595   5.841  0.0215  0.2967  0.1851
  296THR    SCP  857   6.053   3.528   5.719  0.0285 -0.1090  0.1181
  296THR    SCN  858   6.085   3.663   5.962 -0.0080  0.0820  0.0191
  297VAL     BB  859   5.586   3.590   6.109 -0.1459  0.1681  0.2206
  297VAL    SC1  860   5.478   3.411   6.271 -0.0987 -0.0592  0.0073
  298ALA     BB  861   5.504   3.821   5.989  0.2204  0.3100 -0.1646
  299SER     BB  862   5.658   3.973   5.713 -0.2061  0.2263 -0.0384
  299SER    SC1  863   5.748   3.851   5.532 -0.1054 -0.2070  0.0199
  299SER    SCP  864   5.837   3.854   5.640  0.4991 -0.2649  0.2105
  299SER    SCN  865   5.660   3.847   5.424  0.4187  0.5370  0.2205
  300ALA     BB  866   5.823   4.236   5.901  0.0938 -0.3879  0.1424
  301THR     BB  867   5.862   4.107   6.290 -0.0695 -0.0379 -0.3093
  301THR    SC1  868   6.115   4.029   6.274 -0.2707  0.2102 -0.2404
  301THR    SCP  869   6.075   3.970   6.154  0.3753  0.1213 -0.4922
  301THR    SCN  870   6.154   4.087   6.395  0.2386  0.2572 -0.5115
  302GLN     BB  871   5.778   4.337   6.408  0.0689 -0.0148  0.1716
  302GLN    SC1  872   5.449   4.488   6.518  0.1642  0.0949  0.3833
  302GLN    SCP  873   5.575   4.479   6.578  0.1445  0.0972 -0.2955
  302GLN    SCN  874   5.323   4.498   6.457  0.0515  0.2634 -0.0808
  303ASN     BB  875   5.919   4.415   6.677 -0.1935  0.0340  0.0107
  303ASN    SC1  876   5.793   4.555   6.911 -0.1425  0.0323 -0.0664
  303ASN    SCP  877   5.665   4.510   6.943  0.4449 -0.8015 -0.0403
  303ASN    SCN  878   5.922   4.601   6.879  0.2029 -0.3561 -0.4385
  304PHE     BB  879   6.020   4.147   6.839 -0.0903 -0.2819  0.2367
  304PHE    SC1  880   5.915   3.901   6.721  0.0105  0.0353 -0.0431
  304PHE    SC2  881   5.956   3.636   6.757  0.3522  0.0716 -0.1276
  304PHE    SC3  882   5.750   3.722   6.604  0.1350 -0.1367  0.0403
  305THR     BB  883   6.090   4.140   7.178 -0.1530  0.1710 -0.0361
  305THR    SC1  884   6.133   3.906   7.221  0.4266  0.1104 -0.1469
  305THR    SCP  885   6.235   3.989   7.268 -0.0041  0.1673  0.1814
  305THR    SCN  886   6.030   3.823   7.174  0.2221  0.1287 -0.2741
  306GLN     BB  887   5.934   4.359   7.321 -0.0384 -0.1987  0.0078
  306GLN    SC1  888   5.873   4.209   7.664 -0.1356  0.1189  0.1674
  306GLN    SCP  889   5.786   4.114   7.610  0.0503  0.0441 -0.0460
  306GLN    SCN  890   5.960   4.305   7.719  0.3083 -0.0501 -0.2795
  307MET     BB  891   5.553   4.469   7.370 -0.0540  0.1199 -0.3624
  307MET    SC1  892   5.589   4.688   7.697 -0.0741 -0.0271  0.1837
  308ALA     BB  893   5.431   4.661   7.214  0.1105 -0.3337 -0.1355
  309GLY     BB  894   5.233   4.566   6.969  0.0298 -0.3311 -0.4344
  310ASN     BB  895   5.289   4.269   6.917  0.1072  0.2212 -0.0375
  310ASN    SC1  896   5.572   4.150   6.941  0.0898  0.2347 -0.1639
  310ASN    SCP  897   5.540   4.022   6.988 -0.1896  0.0275 -0.0845
  310ASN    SCN  898   5.605   4.278   6.894 -0.3070 -0.1481 -0.6872
  311PRO     BB  899   5.091   3.955   6.872 -0.2052  0.2296 -0.2539
  311PRO    SC1  900   4.859   4.001   6.683  0.3077  0.2775 -0.1543
  312ILE     BB  901   5.239   3.788   7.074  0.0087 -0.1312 -0.1623
  312ILE    SC1  902   5.445   3.598   6.941 -0.0390 -0.0054 -0.4234
  313CYS     BB  903   5.330   3.950   7.351  0.1536  0.0667 -0.2032
  313CYS    SC1  904   5.625   3.893   7.358  0.1339  0.2052 -0.1932
  314LEU     BB  905   5.077   4.095   7.442 -0.1101 -0.1123 -0.2160
  314LEU    SC1  906   4.982   4.299   7.269 -0.1156  0.1799  0.0985
  315GLN     BB  907   4.911   4.080   7.699 -0.0311  0.0516  0.1620
  315GLN    SC1  908   5.033   3.753   7.801  0.0468 -0.1690 -0.1775
  315GLN    SCP  909   5.121   3.814   7.711  0.1150 -0.5466  0.0991
  315GLN    SCN  910   4.946   3.691   7.892  0.0911 -0.3329  0.2242
  316ILE     BB  911   4.887   4.179   8.031  0.1958 -0.0992 -0.1944
  316ILE    SC1  912   4.613   4.280   8.136  0.1396 -0.4459  0.0106
  317HIS     BB  913   5.155   4.033   8.257  0.0221 -0.3008  0.2199
  317HIS    SC1  914   5.337   4.071   8.019 -0.0669  0.0873 -0.0379
  317HIS    SC2  915   5.426   4.184   7.790 -0.0197 -0.0495 -0.0882
  317HIS    SC3  916   5.482   3.925   7.843 -0.1642 -0.0626  0.0049
  318TRP     BB  917   5.156   3.804   8.444 -0.2978  0.1278  0.1289
  318TRP    SC1  918   5.325   3.614   8.260  0.3187  0.0032 -0.0551
  318TRP    SC2  919   5.416   3.442   8.074  0.0648 -0.0376 -0.1447
  318TRP    SC3  920   5.227   3.363   8.250  0.0745  0.0961 -0.0733
  318TRP    SC4  921   5.294   3.203   8.043  0.0973 -0.0839  0.0702
  319TYR     BB  922   5.268   3.856   8.713 -0.2082  0.0329 -0.1326
  319TYR    SC1  923   5.041   3.823   8.944  0.0717 -0.0281 -0.1735
  319TYR    SC2  924   4.875   3.665   9.087  0.1300  0.0599 -0.0054
  319TYR    SC3  925   4.847   3.933   9.097  0.0868  0.0649 -0.2208
  320GLU     BB  926   5.420   4.129   8.893  0.3282 -0.0422  0.0901
  320GLU    SC1  927   5.227   4.339   8.652 -0.2562  0.3737 -0.4879
  320GLU    SCN  928   5.250   4.432   8.707 -0.2034  0.1346 -0.0589
  321ASP     BB  929   5.716   4.188   9.018 -0.3289  0.0480  0.0240
  321ASP    SC1  930   5.620   4.251   9.333  0.2400 -0.2108 -0.1614
  321ASP    SCN  931   5.670   4.290   9.423  0.0897 -0.1696 -0.0925
  322ALA     BB  932   5.876   3.879   8.883 -0.1063  0.2428  0.1848
  323GLU     BB  933   6.080   3.869   8.723  0.0317  0.1340  0.0251
  323GLU    SC1  934   6.079   4.182   8.518 -0.3667  0.3157  0.0070
  323GLU    SCN  935   6.060   4.208   8.413 -0.1450 -0.2370 -0.2022
  324ARG     BB  936   6.414   3.897   8.865  0.0814  0.1016  0.0251
  324ARG    SC1  937   6.590   4.041   8.641  0.0968 -0.0749 -0.2598
  324ARG    SC2  938   6.505   4.344   8.555  0.0039  0.4385  0.0560
  324ARG    SCP  939   6.403   4.309   8.534  0.1731  0.0888 -0.3276
  325LEU     BB  940   6.481   3.633   8.991 -0.2963  0.0969  0.2315
  325LEU    SC1  941   6.503   3.497   8.703 -0.0689  0.2368 -0.0789
  326HIS     BB  942   6.571   3.366   9.232  0.1028  0.0235 -0.2644
  326HIS    SC1  943   6.292   3.309   9.344  0.1508 -0.1062 -0.1274
  326HIS    SC2  944   6.211   3.177   9.565 -0.3391  0.2981 -0.0467
  326HIS    SC3  945   6.070   3.155   9.335  0.0833 -0.0033 -0.2898
  327LYS     BB  946   6.634   3.150   9.045 -0.0084 -0.1305 -0.1270
  327LYS    SC1  947   6.403   2.997   8.961  0.0701 -0.3924  0.2314
  327LYS    SC2  948   6.315   2.798   9.025  0.0635  0.3189  0.2745
  327LYS    SCP  949   6.414   2.758   9.051  0.1678  0.4019  0.0377
  328TRP     BB  950   6.905   3.175   8.831  0.0443 -0.2514  0.1479
  328TRP    SC1  951   6.756   3.036   8.595 -0.0198  0.1792 -0.1452
  328TRP    SC2  952   6.683   2.871   8.395  0.0370  0.0723 -0.0787
  328TRP    SC3  953   6.941   2.882   8.474 -0.0234 -0.0597  0.1430
  328TRP    SC4  954   6.878   2.776   8.234  0.1142 -0.1952  0.1652
  329LYS     BB  955   7.096   3.357   8.872 -0.1221  0.2194 -0.0463
  329LYS    SC1  956   7.018   3.645   8.704 -0.2714 -0.1441 -0.1426
  329LYS    SC2  957   7.130   3.830   8.511 -0.3218 -0.0194 -0.1523
  329LYS    SCP  958   7.105   3.899   8.429  0.4549  0.0355 -0.4259
  330THR     BB  959   7.211   3.391   9.223  0.0753 -0.0384  0.0581
  330THR    SC1  960   7.371   3.596   9.232  0.1120 -0.1552  0.1845
  330THR    SCP  961   7.367   3.703   9.323  0.1232  0.0365 -0.1699
  330THR    SCN  962   7.375   3.489   9.142 -0.3531  0.0426 -0.2121
  331ALA     BB  963   7.099   3.169   9.350 -0.0993 -0.2979 -0.0568
  332GLN     BB  964   6.902   2.903   9.292 -0.1340  0.2031 -0.0819
  332GLN    SC1  965   7.191   2.816   9.051 -0.0382  0.1067  0.0692
  332GLN    SCP  966   7.068   2.854   9.105 -0.0724 -0.0319 -0.4636
  332GLN    SCN  967   7.315   2.779   8.998  0.4030  0.0561  0.4697
  333THR     BB  968   6.682   2.686   9.378 -0.3145  0.1013  0.0525
  333THR    SC1  969   6.549   2.796   9.567  0.0357 -0.1877 -0.3670
  333THR    SCP  970   6.487   2.674   9.539 -0.2346 -0.1702  0.3216
  333THR    SCN  971   6.610   2.919   9.594  0.3669 -0.4260  0.2016
  334GLY     BB  972   6.524   2.380   9.299 -0.0726 -0.1356  0.1862
  335PHE     BB  973   6.589   2.143   9.054 -0.3744 -0.5117  0.0229
  335PHE    SC1  974   6.295   2.005   9.046 -0.0336 -0.0442 -0.0944
  335PHE    SC2  975   6.094   1.935   9.213 -0.0300 -0.1955 -0.1512
  335PHE    SC3  976   6.155   1.778   9.003  0.1706 -0.1681 -0.1158
  336PRO     BB  977   6.914   1.940   9.009 -0.0356  0.0293  0.0543
  336PRO    SC1  978   6.956   1.787   9.258 -0.2850  0.0862  0.2157
  337TRP     BB  979   6.985   1.954   8.722  0.0513  0.0977  0.0913
  337TRP    SC1  980   7.018   1.748   8.515 -0.1325 -0.2472 -0.0564
  337TRP    SC2  981   7.242   1.607   8.466  0.2173  0.1873  0.2096
  337TRP    SC3  982   7.163   1.799   8.293  0.0771  0.0731  0.1448
  337TRP    SC4  983   7.368   1.636   8.229 -0.1393 -0.1376 -0.0327
  338ILE     BB  984   6.806   2.209   8.604  0.0592 -0.2774  0.1941
  338ILE    SC1  985   6.746   2.229   8.301  0.0520 -0.0707  0.2072
  339ASP     BB  986   6.971   2.466   8.724  0.0165 -0.3018 -0.5055
  339ASP    SC1  987   6.758   2.632   8.885 -0.1601 -0.0756  0.3223
  339ASP    SCN  988   6.816   2.693   8.956 -0.0214  0.5485 -0.2261
  340ALA     BB  989   7.223   2.414   8.787 -0.0059  0.0785 -0.0402
  341ILE     BB  990   7.482   2.577   8.738 -0.0453  0.1768  0.1131
  341ILE    SC1  991   7.384   2.778   8.523 -0.1833  0.0596  0.0644
  342MET     BB  992   7.748   2.561   8.721 -0.0482  0.1177 -0.2702
  342MET    SC1  993   7.858   2.812   9.033 -0.3820  0.3325 -0.1826
  343THR     BB  994   7.933   2.529   8.480 -0.5298 -0.7244 -0.0704
  343THR    SC1  995   8.126   2.357   8.432  0.2444 -0.0216 -0.0296
  343THR    SCP  996   8.067   2.446   8.341  0.1011 -0.2418  0.0349
  343THR    SCN  997   8.185   2.268   8.522  0.3233  0.1248  0.2631
  344GLN     BB  998   7.743   2.543   8.200 -0.3936 -0.2458 -0.0783
  344GLN    SC1  999   7.914   2.294   7.971  0.2561  0.2541 -0.0928
  344GLN    SCP 1000   7.811   2.389   7.958 -0.1463  0.0363 -0.0556
  344GLN    SCN 1001   8.016   2.200   7.984  0.0196  0.1744 -0.3054
  345LEU     BB 1002   7.640   2.792   8.131 -0.0516  0.0448  0.0652
  345LEU    SC1 1003   7.318   2.801   8.083  0.0468 -0.2127  0.2217
  346ARG     BB 1004   7.917   3.063   8.208 -0.0186 -0.3846  0.1635
  346ARG    SC1 1005   7.869   3.004   8.533 -0.0461  0.0622  0.2373
  346ARG    SC2 1006   8.149   2.997   8.654 -0.1795  0.2095 -0.1944
  346ARG    SCP 1007   8.049   3.039   8.636 -0.1515  0.1415 -0.6083
  347GLN     BB 1008   8.120   2.899   8.046 -0.2392  0.1067 -0.4343
  347GLN    SC1 1009   8.388   2.808   8.278  0.1276  0.0516 -0.2903
  347GLN    SCP 1010   8.332   2.729   8.177  0.1765  0.2764  0.1024
  347GLN    SCN 1011   8.444   2.887   8.379  0.0195  0.4015  0.0931
  348GLU     BB 1012   8.073   2.769   7.784  0.1842  0.1028 -0.1471
  348GLU    SC1 1013   8.359   2.526   7.851  0.0237 -0.4483 -0.1153
  348GLU    SCN 1014   8.338   2.530   7.959 -0.2581  0.0048 -0.1577
  349GLY     BB 1015   7.717   2.838   7.702 -0.0475 -0.2689  0.1398
  350TRP     BB 1016   7.536   2.590   7.687 -0.4206 -0.0383 -0.1562
  350TRP    SC1 1017   7.664   2.404   7.509 -0.1815 -0.0758 -0.0192
  350TRP    SC2 1018   7.701   2.245   7.295 -0.0146 -0.1110  0.0345
  350TRP    SC3 1019   7.824   2.485   7.308 -0.0038 -0.1199  0.1014
  350TRP    SC4 1020   7.838   2.339   7.081 -0.1075 -0.0064  0.0201
  351ILE     BB 1021   7.223   2.447   7.680  0.1339  0.1945  0.0059
  351ILE    SC1 1022   7.006   2.433   7.900  0.2302  0.3765  0.1154
  352HIS     BB 1023   7.200   2.212   7.444  0.2103 -0.2030  0.2348
  352HIS    SC1 1024   7.327   2.367   7.210  0.1888 -0.0889 -0.0700
  352HIS    SC2 1025   7.415   2.621   7.182 -0.0752  0.0272  0.1182
  352HIS    SC3 1026   7.215   2.529   7.025  0.1188 -0.1147 -0.0505
  353HIS     BB 1027   7.372   1.976   7.534 -0.0055 -0.1236 -0.4429
  353HIS    SC1 1028   7.394   1.774   7.317 -0.0020 -0.1689  0.2586
  353HIS    SC2 1029   7.258   1.741   7.085  0.3118 -0.0290  0.0482
  353HIS    SC3 1030   7.419   1.545   7.177  0.0798 -0.1409  0.2270
  354LEU     BB 1031   7.199   1.935   7.825  0.0067 -0.0553 -0.1106
  354LEU    SC1 1032   7.427   2.131   7.982  0.1473  0.1177 -0.1900
  355ALA     BB 1033   6.825   1.986   7.910 -0.2110  0.0944 -0.1227
  356ARG     BB 1034   6.565   2.131   7.742  0.0869  0.3318 -0.0987
  356ARG    SC1 1035   6.727   2.304   7.544 -0.0005  0.3863 -0.1843
  356ARG    SC2 1036   6.794   2.480   7.257  0.2244  0.1545 -0.0630
  356ARG    SCP 1037   6.705   2.534   7.292  0.1024  0.0559 -0.2076
  357HIS     BB 1038   6.284   2.083   7.884  0.0890 -0.0478  0.0987
  357HIS    SC1 1039   6.110   2.067   7.613 -0.0340 -0.1196 -0.0441
  357HIS    SC2 1040   6.094   1.956   7.367  0.0217 -0.0268 -0.0907
  357HIS    SC3 1041   5.892   1.924   7.544 -0.2039  0.2413 -0.2911
  358ALA     BB 1042   6.297   2.170   8.128 -0.1549 -0.1075  0.0725
  359VAL     BB 1043   6.341   2.531   8.143  0.0125  0.1117  0.1959
  359VAL    SC1 1044   6.536   2.558   7.966 -0.0578  0.2437  0.1378
  360ALA     BB 1045   6.117   2.643   8.177 -0.0203 -0.1675 -0.0048
  361CYS     BB 1046   5.904   2.558   8.395 -0.0609  0.1870  0.2657
  361CYS    SC1 1047   5.918   2.279   8.425 -0.1228 -0.1186  0.3044
  362PHE     BB 1048   5.929   2.714   8.702 -0.0046  0.0082  0.1418
  362PHE    SC1 1049   5.831   2.440   8.871  0.0611  0.2067  0.0479
  362PHE    SC2 1050   5.849   2.174   8.911 -0.0207  0.2090  0.1026
  362PHE    SC3 1051   5.958   2.345   9.089 -0.1469  0.2148  0.1752
  363LEU     BB 1052   5.991   2.968   8.667  0.0693 -0.3143 -0.1172
  363LEU    SC1 1053   6.204   3.017   8.450 -0.1178  0.0854  0.1519
  364THR     BB 1054   5.692   3.087   8.451  0.2371  0.2466 -0.2429
  364THR    SC1 1055   5.776   3.053   8.208 -0.2166  0.0995 -0.0567
  364THR    SCP 1056   5.649   3.079   8.154 -0.2106  0.4641  0.3226
  364THR    SCN 1057   5.902   3.026   8.261 -0.1478  0.1674  0.0435
  365ARG     BB 1058   5.447   2.850   8.523  0.0035  0.1035  0.0091
  365ARG    SC1 1059   5.364   2.719   8.244  0.0941  0.1917 -0.0564
  365ARG    SC2 1060   5.351   2.464   8.106  0.3892 -0.3576 -0.0244
  365ARG    SCP 1061   5.319   2.409   8.016  0.0172 -0.5948  0.2190
  366GLY     BB 1062   5.475   2.797   8.784 -0.1242  0.1377 -0.0150
  367ASP     BB 1063   5.627   2.958   8.998 -0.0062 -0.1580 -0.2286
  367ASP    SC1 1064   5.746   2.790   9.226 -0.0120  0.0121  0.2421
  367ASP    SCN 1065   5.756   2.899   9.210 -0.4099  0.0212 -0.1714
  368LEU     BB 1066   5.753   3.248   8.967  0.1499  0.0460  0.0341
  368LEU    SC1 1067   6.052   3.359   8.938  0.1783 -0.2420  0.3518
  369TRP     BB 1068   5.573   3.446   8.713  0.1216  0.0342 -0.1694
  369TRP    SC1 1069   5.338   3.331   8.702 -0.0996 -0.1176 -0.1264
  369TRP    SC2 1070   5.158   3.144   8.780 -0.0952 -0.0331  0.0943
  369TRP    SC3 1071   5.078   3.397   8.732 -0.0205  0.0334  0.3062
  369TRP    SC4 1072   4.919   3.229   8.872 -0.0409 -0.0175  0.2231
  370ILE     BB 1073   5.737   3.552   8.487 -0.0822 -0.1651 -0.0460
  370ILE    SC1 1074   6.030   3.454   8.469 -0.0793 -0.2006  0.1724
  371SER     BB 1075   5.730   3.869   8.347  0.1559  0.1504  0.0991
  371SER    SC1 1076   5.596   4.061   8.441 -0.2352  0.0431 -0.2487
  371SER    SCP 1077   5.708   4.029   8.364  0.1872  0.4053  0.2381
  371SER    SCN 1078   5.483   4.094   8.517 -0.1668 -0.2830  0.0532
  372TRP     BB 1079   5.942   3.905   8.108 -0.1296 -0.1318 -0.3864
  372TRP    SC1 1080   5.874   3.738   7.898 -0.1105 -0.0669  0.1300
  372TRP    SC2 1081   5.702   3.576   7.768 -0.0961 -0.1151  0.1710
  372TRP    SC3 1082   5.887   3.471   7.934  0.2107 -0.0971 -0.1476
  372TRP    SC4 1083   5.736   3.308   7.780 -0.0212 -0.1097  0.0845
  373GLU     BB 1084   6.223   4.093   8.078 -0.2687  0.0620  0.0213
  373GLU    SC1 1085   6.318   4.051   7.700  0.0849  0.1215  0.1519
  373GLU    SCN 1086   6.409   4.047   7.639  0.2833 -0.1405  0.4328
  374GLU     BB 1087   6.406   3.858   8.226  0.0160  0.1577 -0.0220
  374GLU    SC1 1088   6.779   3.944   8.135  0.5142  0.2668  0.3816
  374GLU    SCN 1089   6.802   3.848   8.087 -0.3198  0.0359  0.2864
  375GLY     BB 1090   6.308   3.610   8.068 -0.0262  0.1614 -0.3367
  376MET     BB 1091   6.450   3.580   7.819  0.0787 -0.1737 -0.0950
  376MET    SC1 1092   6.166   3.477   7.546  0.0637 -0.2192 -0.2438
  377LYS     BB 1093   6.711   3.657   7.732 -0.0778 -0.3210  0.4991
  377LYS    SC1 1094   6.613   3.801   7.430  0.5973 -0.0676  0.1049
  377LYS    SC2 1095   6.674   3.925   7.265  0.0706  0.1387 -0.1339
  377LYS    SCP 1096   6.740   3.877   7.192 -0.0313 -0.2380  0.0010
  378VAL     BB 1097   6.981   3.483   7.809 -0.0019  0.2783  0.1952
  378VAL    SC1 1098   6.932   3.240   7.904 -0.2683  0.1896 -0.1501
  379PHE     BB 1099   7.208   3.643   8.001 -0.0379  0.1931 -0.0775
  379PHE    SC1 1100   7.262   3.460   8.260  0.2129  0.1101 -0.2029
  379PHE    SC2 1101   7.208   3.202   8.319 -0.4124  0.1825 -0.3855
  379PHE    SC3 1102   7.424   3.323   8.426 -0.1546 -0.3846 -0.2301
  380GLU     BB 1103   7.384   3.830   7.882 -0.2155  0.0119  0.0941
  380GLU    SC1 1104   7.280   4.132   8.138 -0.0516 -0.0748  0.0707
  380GLU    SCN 1105   7.309   4.207   8.063  0.0875  0.1067  0.2921
  381GLU     BB 1106   7.510   3.701   7.611 -0.2060  0.0546  0.1051
  381GLU    SC1 1107   7.170   3.742   7.434 -0.4164  0.3571 -0.0061
  381GLU    SCN 1108   7.077   3.731   7.376  0.0269 -0.1950 -0.8117
  382LEU     BB 1109   7.570   3.409   7.595 -0.1442 -0.0185 -0.1305
  382LEU    SC1 1110   7.549   3.303   7.897 -0.2246  0.0632 -0.0568
  383LEU     BB 1111   7.442   3.242   7.422  0.2679 -0.0911  0.1449
  383LEU    SC1 1112   7.296   3.023   7.607  0.0777  0.1914  0.3434
  384LEU     BB 1113   7.491   3.079   7.138 -0.0171 -0.2861 -0.3765
  384LEU    SC1 1114   7.787   2.979   7.237 -0.2270 -0.2332 -0.0017
  385ASP     BB 1115   7.317   3.164   6.907  0.1517 -0.1404 -0.2101
  385ASP    SC1 1116   7.265   2.911   6.730 -0.1887 -0.1062 -0.3085
  385ASP    SCN 1117   7.186   2.986   6.713 -0.4027 -0.1604  0.2454
  386ALA     BB 1118   7.195   3.362   6.825  0.1344  0.0977 -0.0785
  387ASP     BB 1119   7.136   3.636   6.742  0.0701  0.5137 -0.0653
  387ASP    SC1 1120   7.053   3.886   6.955  0.0418 -0.1045 -0.0987
  387ASP    SCN 1121   7.145   3.945   6.952  0.0094 -0.0407  0.0783
  388TYR     BB 1122   6.893   3.650   6.532 -0.0688 -0.2174  0.3482
  388TYR    SC1 1123   6.644   3.797   6.656 -0.0288  0.2536  0.0166
  388TYR    SC2 1124   6.374   3.795   6.663 -0.0315  0.1043 -0.0748
  388TYR    SC3 1125   6.513   3.945   6.840 -0.1745  0.2182 -0.0571
  389SER     BB 1126   6.807   3.329   6.489  0.2084 -0.1947 -0.1332
  389SER    SC1 1127   6.971   3.195   6.439  0.1922 -0.1741 -0.0457
  389SER    SCP 1128   6.962   3.055   6.451  0.5907 -0.0300  0.0463
  389SER    SCN 1129   6.979   3.334   6.426  0.0488  0.0104  0.0246
  390ILE     BB 1130   6.655   3.243   6.798  0.1803 -0.0966 -0.2036
  390ILE    SC1 1131   6.404   3.283   6.620 -0.2607  0.2388  0.4500
  391ASN     BB 1132   6.679   3.480   7.010 -0.0184 -0.0930 -0.0789
  391ASN    SC1 1133   6.906   3.447   7.157 -0.0978  0.0145  0.1444
  391ASN    SCP 1134   6.923   3.444   7.295  0.0172  0.3791  0.2295
  391ASN    SCN 1135   6.889   3.449   7.018  0.2738 -0.3321  0.1652
  392ALA     BB 1136   6.391   3.543   7.076 -0.2809  0.0339  0.0404
  393GLY     BB 1137   6.176   3.302   7.061 -0.1627  0.0477  0.1102
  394ASN     BB 1138   6.269   3.036   7.216  0.1202 -0.0455 -0.2645
  394ASN    SC1 1139   6.487   2.856   7.083 -0.1527  0.1079 -0.3033
  394ASN    SCP 1140   6.520   2.804   6.957  0.1413 -0.5017 -0.0895
  394ASN    SCN 1141   6.455   2.909   7.208  0.6131 -0.1494 -0.1002
  395TRP     BB 1142   5.987   2.972   7.470  0.1357 -0.1121  0.1258
  395TRP    SC1 1143   6.088   3.032   7.726 -0.0491  0.2275 -0.0223
  395TRP    SC2 1144   6.217   3.100   7.953 -0.0214  0.3919 -0.0859
  395TRP    SC3 1145   6.350   2.971   7.757 -0.1018  0.0449  0.0797
  395TRP    SC4 1146   6.474   3.027   7.990 -0.1082  0.1451  0.0593
  396MET     BB 1147   5.784   2.985   7.330 -0.0810 -0.0195  0.0266
  396MET    SC1 1148   5.741   3.385   7.292 -0.1606 -0.0336  0.0377
  397TRP     BB 1149   5.628   2.761   7.237  0.0100 -0.3704  0.1260
  397TRP    SC1 1150   5.618   2.709   6.955 -0.1701 -0.0702  0.0968
  397TRP    SC2 1151   5.475   2.741   6.728  0.1883 -0.0802 -0.1393
  397TRP    SC3 1152   5.426   2.530   6.890 -0.1824  0.0170 -0.1143
  397TRP    SC4 1153   5.287   2.559   6.660 -0.0052  0.1410 -0.2087
  398LEU     BB 1154   5.423   2.567   7.426 -0.0142  0.1066 -0.2472
  398LEU    SC1 1155   5.223   2.301   7.303  0.1532 -0.2066  0.0161
  399SER     BB 1156   5.438   2.720   7.704 -0.1026 -0.3021 -0.0196
  399SER    SC1 1157   5.686   2.737   7.811  0.2439  0.1112 -0.3730
  399SER    SCP 1158   5.718   2.839   7.721  0.2191 -0.1316  0.4114
  399SER    SCN 1159   5.654   2.634   7.900 -0.0576 -0.2819  0.1497
  400ALA     BB 1160   5.359   2.994   7.627  0.1916 -0.1703  0.0274
  401SER     BB 1161   5.308   3.253   7.525 -0.0806  0.0511 -0.2150
  401SER    SC1 1162   5.284   3.471   7.567 -0.1615  0.0432 -0.1254
  401SER    SCP 1163   5.152   3.453   7.526 -0.2216 -0.2662  0.1158
  401SER    SCN 1164   5.417   3.489   7.609 -0.1774 -0.2473 -0.0289
  402ALA     BB 1165   5.343   3.162   7.163  0.0979  0.1643  0.4129
  403PHE     BB 1166   5.132   2.939   7.050 -0.3322  0.1299 -0.0662
  403PHE    SC1 1167   5.137   2.996   6.755 -0.3481  0.2250  0.0102
  403PHE    SC2 1168   5.220   3.095   6.519 -0.1238  0.0253  0.0023
  403PHE    SC3 1169   4.999   2.941   6.530 -0.1216  0.0157 -0.0813
  404PHE     BB 1170   5.006   2.691   7.206 -0.2578 -0.0489  0.1868
  404PHE    SC1 1171   4.894   2.539   6.950 -0.3151  0.1488  0.0200
  404PHE    SC2 1172   4.813   2.342   6.783  0.1192  0.0511 -0.0876
  404PHE    SC3 1173   4.811   2.599   6.700 -0.0464  0.0475 -0.0974
  405HIS     BB 1174   4.915   2.731   7.510 -0.1231  0.2271 -0.0147
  405HIS    SC1 1175   4.611   2.806   7.544  0.2601  0.1418  0.1776
  405HIS    SC2 1176   4.348   2.751   7.574  0.2515  0.0787 -0.0063
  405HIS    SC3 1177   4.435   3.006   7.590  0.1946  0.0886  0.1597
  406HIS     BB 1178   4.973   2.552   7.775 -0.2159 -0.0315  0.0918
  406HIS    SC1 1179   5.008   2.236   7.750  0.0700 -0.0752 -0.2472
  406HIS    SC2 1180   5.012   1.969   7.710  0.0339 -0.1367  0.1205
  406HIS    SC3 1181   5.233   2.095   7.801  0.0495 -0.0397 -0.0477
  407TYR     BB 1182   4.839   2.634   8.017 -0.0622 -0.1873  0.0359
  407TYR    SC1 1183   4.559   2.763   8.048  0.1563 -0.0395 -0.2022
  407TYR    SC2 1184   4.295   2.799   8.004  0.1127 -0.3179 -0.1830
  407TYR    SC3 1185   4.391   2.796   8.257  0.1760  0.0368 -0.1981
  408THR     BB 1186   4.907   2.448   8.305 -0.1017 -0.3051  0.2181
  408THR    SC1 1187   4.678   2.410   8.440  0.1142 -0.3997  0.2218
  408THR    SCP 1188   4.630   2.352   8.558 -0.0370  0.2027  0.0271
  408THR    SCN 1189   4.726   2.469   8.322  0.1612 -0.1134 -0.0555
  409ARG     BB 1190   5.086   2.117   8.344  0.0095 -0.0951 -0.0036
  409ARG    SC1 1191   4.821   1.990   8.177  0.3202  0.1599  0.0825
  409ARG    SC2 1192   4.506   1.895   8.196  0.1802 -0.1431  0.2718
  409ARG    SCP 1193   4.536   1.946   8.103  0.0427 -0.0622  0.2694
  410ILE     BB 1194   5.355   1.975   8.314 -0.1429  0.0668 -0.2806
  410ILE    SC1 1195   5.234   1.749   8.140 -0.0209  0.0526 -0.3480
  411PHE     BB 1196   5.689   1.886   8.233  0.0043  0.0551  0.1528
  411PHE    SC1 1197   5.680   2.104   7.975 -0.3150  0.0967 -0.1992
  411PHE    SC2 1198   5.846   2.310   7.918 -0.3199  0.1960  0.1292
  411PHE    SC3 1199   5.662   2.232   7.737  0.1231  0.0376 -0.2739
  412CYS     BB 1200   5.857   1.823   8.504  0.2868  0.3230  0.2524
  412CYS    SC1 1201   5.740   1.696   8.769 -0.0050  0.2194  0.1808
  413PRO     BB 1202   6.115   1.728   8.495  0.1066 -0.0338 -0.0201
  413PRO    SC1 1203   6.313   1.971   8.560 -0.1345 -0.0610  0.0377
  414VAL     BB 1204   6.177   1.399   8.687 -0.0926  0.0028  0.1029
  414VAL    SC1 1205   5.956   1.253   8.673  0.0019 -0.1340 -0.0026
  415ARG     BB 1206   6.429   1.153   8.659 -0.0537 -0.1098  0.3519
  415ARG    SC1 1207   6.486   0.915   8.875 -0.2529 -0.1615 -0.0156
  415ARG    SC2 1208   6.432   0.756   9.126 -0.2832 -0.1496  0.1198
  415ARG    SCP 1209   6.368   0.666   9.133 -0.0309 -0.4353 -0.4925
  416PHE     BB 1210   6.631   1.239   8.436 -0.0126 -0.1033 -0.1417
  416PHE    SC1 1211   6.618   1.527   8.360  0.3368 -0.0131 -0.2200
  416PHE    SC2 1212   6.459   1.591   8.151 -0.0838 -0.1429  0.0486
  416PHE    SC3 1213   6.633   1.773   8.249 -0.3737  0.1616  0.0180
  417GLY     BB 1214   6.930   1.162   8.452 -0.1670 -0.0010 -0.1023
  418LYS     BB 1215   7.108   1.086   8.215 -0.0696  0.0926  0.2037
  418LYS    SC1 1216   7.090   1.294   8.018  0.1361  0.1660 -0.1296
  418LYS    SC2 1217   6.956   1.500   7.990  0.1796 -0.1021 -0.2200
  418LYS    SCP 1218   6.989   1.600   7.960  0.2544 -0.0043  0.1412
  419ARG     BB 1219   7.090   0.819   8.086 -0.1297 -0.0415 -0.2065
  419ARG    SC1 1220   7.372   0.809   7.888  0.0084 -0.0785 -0.0903
  419ARG    SC2 1221   7.675   0.772   7.936  0.1840  0.2275  0.0670
  419ARG    SCP 1222   7.760   0.776   8.005  0.1225  0.2312  0.1443
  420THR     BB 1223   6.824   0.640   8.073  0.2419 -0.3699 -0.2455
  420THR    SC1 1224   6.812   0.496   7.875 -0.0181  0.3391 -0.1079
  420THR    SCP 1225   6.784   0.530   8.008 -0.0723 -0.1131  0.1793
  420THR    SCN 1226   6.840   0.462   7.742 -0.1907 -0.2563  0.1895
  421ASP     BB 1227   6.704   0.761   8.434 -0.2846  0.1386 -0.1230
  421ASP    SC1 1228   6.412   0.783   8.350  0.2370 -0.4953  0.0793
  421ASP    SCN 1229   6.381   0.856   8.426 -0.1605 -0.0208 -0.4589
  422PRO     BB 1230   6.951   0.630   8.645 -0.1411  0.1428 -0.1687
  422PRO    SC1 1231   6.837   0.564   8.913 -0.0683  0.0333  0.2620
  423GLU     BB 1232   7.227   0.837   8.691 -0.0870  0.3656  0.1599
  423GLU    SC1 1233   7.464   0.708   8.416 -0.3603  0.1980 -0.2110
  423GLU    SCN 1234   7.491   0.807   8.377 -0.1064  0.3769  0.3226
  424GLY     BB 1235   7.364   1.177   8.721  0.1322  0.0433  0.2311
  425GLN     BB 1236   7.590   1.232   8.579  0.1345 -0.2272  0.1197
  425GLN    SC1 1237   7.585   1.180   8.170  0.0055  0.0915 -0.1158
  425GLN    SCP 1238   7.611   1.134   8.299 -0.4597 -0.0322  0.1167
  425GLN    SCN 1239   7.559   1.226   8.040 -0.0332 -0.1036 -0.0019
  426TYR     BB 1240   7.712   1.546   8.592 -0.0468 -0.0814 -0.4067
  426TYR    SC1 1241   7.825   1.690   8.374 -0.0218 -0.2796  0.0890
  426TYR    SC2 1242   7.766   1.719   8.112  0.0490 -0.2596  0.0752
  426TYR    SC3 1243   7.944   1.885   8.230 -0.0026 -0.2516  0.1424
  427ILE     BB 1244   7.633   1.613   8.946  0.0163 -0.3585  0.2793
  427ILE    SC1 1245   7.324   1.605   8.918  0.0114  0.1173  0.1036
  428ARG     BB 1246   7.940   1.594   9.040  0.1425 -0.1891 -0.0309
  428ARG    SC1 1247   8.041   1.313   8.962  0.2419  0.1753 -0.1717
  428ARG    SC2 1248   8.075   1.028   8.889 -0.2859  0.0127 -0.0741
  428ARG    SCP 1249   8.167   1.002   8.835 -0.2539 -0.4431  0.1523
  429LYS     BB 1250   8.158   1.810   8.942  0.1664 -0.1920 -0.2768
  429LYS    SC1 1251   8.235   1.848   8.627  0.2192  0.2976  0.0596
  429LYS    SC2 1252   8.399   1.900   8.438  0.1897 -0.3296 -0.0070
  429LYS    SCP 1253   8.416   1.969   8.354  0.0003  0.0076  0.2068
  430TYR     BB 1254   7.883   2.082   8.941 -0.1354  0.2044  0.0371
  430TYR    SC1 1255   7.721   2.025   8.701 -0.0314 -0.0133 -0.3179
  430TYR    SC2 1256   7.463   1.988   8.631 -0.1129  0.2006 -0.1454
  430TYR    SC3 1257   7.637   2.096   8.455 -0.0786 -0.1662 -0.3469
  431LEU     BB 1258   7.713   2.030   9.192  0.0410 -0.4217  0.0118
  431LEU    SC1 1259   7.414   2.030   9.086 -0.3733  0.0193 -0.0528
  432PRO     BB 1260   7.920   2.177   9.464  0.1556 -0.3951  0.0884
  432PRO    SC1 1261   8.170   2.169   9.322  0.0279 -0.3658  0.1361
  433VAL     BB 1262   7.885   1.917   9.685  0.1840  0.0737  0.0761
  433VAL    SC1 1263   7.908   1.951   9.947  0.3132 -0.1313  0.0927
  434LEU     BB 1264   7.692   1.726   9.581  0.2868  0.0684  0.2830
  434LEU    SC1 1265   7.443   1.621   9.383 -0.2136 -0.1114 -0.3180
  435LYS     BB 1266   7.792   1.418   9.613  0.0639 -0.1268  0.2548
  435LYS    SC1 1267   8.024   1.313   9.466 -0.0572 -0.1123  0.1051
  435LYS    SC2 1268   8.177   1.125   9.382  0.1828  0.1751  0.1087
  435LYS    SCP 1269   8.280   1.135   9.419  0.2516 -0.5164  0.2351
  436ASN     BB 1270   7.756   1.317   9.881  0.0374 -0.2630 -0.2055
  436ASN    SC1 1271   7.904   1.444  10.136  0.1464  0.1098 -0.3153
  436ASN    SCP 1272   7.907   1.343  10.232  0.1591 -0.0275 -0.4239
  436ASN    SCN 1273   7.901   1.546  10.039 -0.0187  0.2047 -0.1820
  437PHE     BB 1274   7.710   1.012   9.908  0.2240  0.3464  0.3768
  437PHE    SC1 1275   7.838   0.902  10.152  0.3277 -0.0116 -0.1022
  437PHE    SC2 1276   8.037   0.997  10.308  0.2117 -0.1447  0.1318
  437PHE    SC3 1277   7.914   0.765  10.372  0.1800 -0.2173 -0.1762
  438PRO     BB 1278   7.637   0.765   9.733  0.3175  0.2424  0.1070
  438PRO    SC1 1279   7.720   0.498   9.798 -0.0199 -0.1395 -0.1226
  439THR     BB 1280   7.321   0.720   9.653  0.0439  0.1211 -0.0459
  439THR    SC1 1281   7.280   0.458   9.559  0.1190 -0.0760  0.1699
  439THR    SCP 1282   7.342   0.472   9.684 -0.3035 -0.1723  0.2268
  439THR    SCN 1283   7.218   0.444   9.434 -0.3156 -0.2097  0.2370
  440LYS     BB 1284   7.178   1.007   9.760 -0.0254 -0.3449 -0.0910
  440LYS    SC1 1285   6.953   0.898   9.934 -0.2804 -0.1205  0.0240
  440LYS    SC2 1286   6.751   0.891   9.963  0.1167  0.2197  0.3119
  440LYS    SCP 1287   6.682   0.869   9.879  0.4185 -0.3524  0.1629
  441TYR     BB 1288   7.197   1.227   9.466 -0.1061  0.2737  0.1338
  441TYR    SC1 1289   7.469   1.137   9.370 -0.0422 -0.0069  0.0502
  441TYR    SC2 1290   7.681   0.973   9.336 -0.1704 -0.1690  0.0165
  441TYR    SC3 1291   7.611   1.145   9.141 -0.1058 -0.1565  0.0039
  442ILE     BB 1292   7.032   1.241   9.241 -0.2017 -0.1550 -0.0683
  442ILE    SC1 1293   7.018   1.002   9.044  0.0540 -0.3787  0.1755
  443TYR     BB 1294   6.707   1.313   9.271 -0.0813  0.2551 -0.1062
  443TYR    SC1 1295   6.610   1.448   9.012  0.1580 -0.1950 -0.0533
  443TYR    SC2 1296   6.806   1.478   8.828  0.1169 -0.0352 -0.0729
  443TYR    SC3 1297   6.577   1.619   8.805  0.1456  0.0521  0.1474
  444GLU     BB 1298   6.592   1.228   9.644 -0.1214  0.2763  0.2824
  444GLU    SC1 1299   6.412   0.883   9.593  0.1331  0.2629 -0.0233
  444GLU    SCN 1300   6.458   0.819   9.516  0.3037  0.4225 -0.0618
  445PRO     BB 1301   6.875   1.401   9.871  0.3625 -0.0074 -0.1596
  445PRO    SC1 1302   6.920   1.590   9.666 -0.1548  0.0075 -0.0716
  446TRP     BB 1303   6.623   1.490  10.091 -0.4726  0.0003  0.2191
  446TRP    SC1 1304   6.501   1.762   9.955  0.1364  0.0114  0.2209
  446TRP    SC2 1305   6.433   2.005  10.050  0.0458 -0.0331  0.2716
  446TRP    SC3 1306   6.266   1.796  10.085  0.0667 -0.0763  0.1199
  446TRP    SC4 1307   6.184   2.045  10.147 -0.0915 -0.0853 -0.0456
  447THR     BB 1308   6.607   1.304  10.349  0.3995  0.1171  0.0148
  447THR    SC1 1309   6.408   1.333  10.488  0.0641  0.0436  0.3788
  447THR    SCP 1310   6.506   1.377  10.579 -0.2610  0.2322 -0.2800
  447THR    SCN 1311   6.311   1.289  10.398 -0.1694 -0.2007 -0.1796
  448ALA     BB 1312   6.827   1.121  10.390  0.0228 -0.0539  0.2435
  449SER     BB 1313   7.042   0.947  10.466 -0.2673  0.0597 -0.2429
  449SER    SC1 1314   6.972   0.671  10.428  0.0207 -0.2706  0.1108
  449SER    SCP 1315   6.865   0.584  10.448 -0.1285 -0.0864  0.0056
  449SER    SCN 1316   7.079   0.759  10.408 -0.1500 -0.0810 -0.0898
  450GLU     BB 1317   7.124   1.061  10.813  0.0775 -0.0425  0.2899
  450GLU    SC1 1318   7.266   0.823  11.041  0.2452  0.0632 -0.2119
  450GLU    SCN 1319   7.262   0.713  11.034 -0.4249  0.0479 -0.2130
  451GLU     BB 1320   7.132   1.316  10.788 -0.0905  0.1866  0.0555
  451GLU    SC1 1321   6.764   1.456  10.779 -0.2512 -0.5780  0.3441
  451GLU    SCN 1322   6.659   1.454  10.744 -0.2316  0.2589  0.0107
  452GLU     BB 1323   7.361   1.501  10.774  0.1913 -0.1489  0.1739
  452GLU    SC1 1324   7.355   1.609  11.127  0.0735 -0.0142  0.0926
  452GLU    SCN 1325   7.458   1.605  11.166  0.1728 -0.1032 -0.1576
  453GLN     BB 1326   7.508   1.539  10.578  0.0085 -0.0880  0.1757
  453GLN    SC1 1327   7.861   1.406  10.593 -0.0471 -0.2203 -0.0049
  453GLN    SCP 1328   7.915   1.531  10.565  0.3316  0.2737  0.2957
  453GLN    SCN 1329   7.807   1.280  10.621  0.1689  0.2469 -0.1082
  454ARG     BB 1330   7.467   1.245  10.351  0.1839 -0.1147 -0.0051
  454ARG    SC1 1331   7.508   1.028  10.525  0.0147  0.4895  0.0294
  454ARG    SC2 1332   7.516   0.678  10.627  0.2423  0.1115  0.0347
  454ARG    SCP 1333   7.461   0.643  10.716 -0.2530  0.1689 -0.2154
  455GLN     BB 1334   7.296   1.306  10.130  0.1188  0.7277 -0.1278
  455GLN    SC1 1335   7.065   1.575  10.341 -0.0211 -0.0338 -0.0781
  455GLN    SCP 1336   7.012   1.702  10.367 -0.6269 -0.1908  0.0071
  455GLN    SCN 1337   7.118   1.448  10.315 -0.0618  0.0197  0.0553
  456ALA     BB 1338   7.361   1.514   9.877  0.3130  0.4208  0.0188
  457GLY     BB 1339   7.491   1.769  10.058  0.3200  0.4172 -0.0065
  458CYS     BB 1340   7.520   1.873  10.316 -0.0983  0.4045  0.1127
  458CYS    SC1 1341   7.782   1.921  10.437  0.0753 -0.0704  0.1283
  459ILE     BB 1342   7.325   2.118  10.378  0.0790  0.0470  0.1714
  459ILE    SC1 1343   7.479   2.346  10.519  0.0955  0.1746 -0.0481
  460ILE     BB 1344   7.041   2.101  10.286 -0.1190 -0.3250  0.0917
  460ILE    SC1 1345   6.953   1.908  10.060 -0.0923  0.1535 -0.3466
  461GLY     BB 1346   6.807   2.317  10.355  0.2048  0.1542 -0.5145
  462ARG     BB 1347   6.857   2.593  10.302  0.1726 -0.0999 -0.3743
  462ARG    SC1 1348   6.740   2.857  10.321 -0.1367  0.0007 -0.3786
  462ARG    SC2 1349   6.887   3.172  10.236 -0.0971 -0.3181  0.3442
  462ARG    SCP 1350   6.973   3.170  10.304 -0.1303  0.1870  0.4402
  463ASP     BB 1351   7.199   2.558  10.175 -0.1366 -0.1331 -0.1296
  463ASP    SC1 1352   7.307   2.799  10.113 -0.1503  0.0578  0.3193
  463ASP    SCN 1353   7.278   2.884  10.050  0.0518 -0.2322 -0.2390
  464TYR     BB 1354   7.080   2.440   9.884  0.4770  0.4957 -0.2112
  464TYR    SC1 1355   7.244   2.261   9.783 -0.1433  0.0161 -0.0059
  464TYR    SC2 1356   7.241   2.013   9.676  0.1049 -0.1216  0.2919
  464TYR    SC3 1357   7.452   2.176   9.633 -0.0240  0.0132  0.1587
  465PRO     BB 1358   6.795   2.404   9.811 -0.0770 -0.2908  0.1709
  465PRO    SC1 1359   6.741   2.136   9.709 -0.1222  0.1179 -0.0096
  466PHE     BB 1360   6.507   2.495   9.935 -0.1915 -0.1354 -0.1131
  466PHE    SC1 1361   6.376   2.556  10.171 -0.0066 -0.1773  0.0809
  466PHE    SC2 1362   6.287   2.703  10.378  0.0544  0.0065 -0.0210
  466PHE    SC3 1363   6.312   2.435  10.404  0.1241  0.0341  0.2296
  467PRO     BB 1364   6.264   2.398   9.727 -0.2202 -0.0186 -0.3069
  467PRO    SC1 1365   6.259   2.130   9.632 -0.1921 -0.0025 -0.0029
  468MET     BB 1366   6.095   2.656   9.513 -0.0576  0.1393 -0.1453
  468MET    SC1 1367   5.784   2.387   9.552 -0.0902 -0.0740  0.1510
  469VAL     BB 1368   5.944   2.810   9.731  0.0683 -0.0421 -0.2363
  469VAL    SC1 1369   5.946   2.680   9.961  0.0569  0.1649 -0.1172
  470ASN     BB 1370   5.767   3.066   9.708  0.0100 -0.0476  0.1496
  470ASN    SC1 1371   5.837   3.243   9.932 -0.0803 -0.0068 -0.2371
  470ASN    SCP 1372   5.784   3.320  10.036 -0.1377 -0.0308  0.1651
  470ASN    SCN 1373   5.890   3.165   9.828 -0.0292 -0.1406  0.3001
  471HIS     BB 1374   5.614   3.221   9.508  0.4270 -0.3261  0.1640
  471HIS    SC1 1375   5.802   3.479   9.475  0.2402 -0.2589  0.1238
  471HIS    SC2 1376   5.948   3.647   9.628 -0.0436  0.0168  0.1033
  471HIS    SC3 1377   5.975   3.650   9.359 -0.1257  0.1089  0.0957
  472LYS     BB 1378   5.330   3.246   9.367  0.2570  0.5344 -0.0422
  472LYS    SC1 1379   5.342   3.481   9.202 -0.1927 -0.3777 -0.0561
  472LYS    SC2 1380   5.510   3.718   9.173  0.1960 -0.0623  0.0985
  472LYS    SCP 1381   5.465   3.727   9.273 -0.2301 -0.1215 -0.0657
  473GLU     BB 1382   5.166   3.014   9.254 -0.5448 -0.0876 -0.1352
  473GLU    SC1 1383   4.829   3.227   9.378 -0.4231  0.0229  0.1591
  473GLU    SCN 1384   4.793   3.159   9.299 -0.3122  0.0439  0.0877
  474ALA     BB 1385   5.163   2.810   9.212 -0.0640 -0.2766  0.0304
  475SER     BB 1386   5.230   2.501   9.052 -0.0580 -0.0164  0.3480
  475SER    SC1 1387   5.419   2.397   9.126 -0.2035 -0.0163  0.0962
  475SER    SCP 1388   5.431   2.275   9.060  0.0973 -0.0141  0.2303
  475SER    SCN 1389   5.408   2.520   9.193 -0.1999  0.1616 -0.1264
  476ASP     BB 1390   5.021   2.450   8.790 -0.0232 -0.0322 -0.0363
  476ASP    SC1 1391   4.867   2.180   8.795 -0.2657 -0.2455  0.5238
  476ASP    SCN 1392   4.811   2.241   8.868 -0.3905  0.1082  0.1754
  477ARG     BB 1393   4.843   2.734   8.784 -0.1579  0.0045  0.0757
  477ARG    SC1 1394   4.719   2.752   9.067 -0.2857 -0.2473  0.2449
  477ARG    SC2 1395   4.748   2.476   9.286 -0.3314  0.1902  0.1317
  477ARG    SCP 1396   4.704   2.514   9.193 -0.0771 -0.3303 -0.2455
  478ASN     BB 1397   4.785   2.896   8.575  0.0901  0.0497  0.1774
  478ASN    SC1 1398   4.934   3.006   8.317 -0.1806  0.0454 -0.1661
  478ASN    SCP 1399   5.027   3.034   8.217 -0.0697  0.3412 -0.3643
  478ASN    SCN 1400   4.840   2.978   8.417  0.1315 -0.2213 -0.3172
  479LEU     BB 1401   4.530   3.083   8.640  0.2319 -0.0705  0.2930
  479LEU    SC1 1402   4.347   2.942   8.849  0.0523  0.2661 -0.1165
  480GLN     BB 1403   4.600   3.333   8.494  0.0556 -0.0297 -0.0096
  480GLN    SC1 1404   4.592   3.604   8.682  0.2882  0.1149 -0.0464
  480GLN    SCP 1405   4.729   3.579   8.698  0.0207 -0.1286 -0.2758
  480GLN    SCN 1406   4.456   3.629   8.665 -0.1393 -0.5374  0.2624
  481LEU     BB 1407   4.585   3.430   8.212 -0.1340 -0.2563 -0.0594
  481LEU    SC1 1408   4.753   3.735   8.220  0.1572 -0.0111 -0.0079
  482MET     BB 1409   4.499   3.264   7.994 -0.2391  0.1318  0.0463
  482MET    SC1 1410   4.844   3.216   7.879  0.1290  0.0546  0.2172
  483ARG     BB 1411   4.145   3.263   8.013  0.0719 -0.1993 -0.2027
  483ARG    SC1 1412   4.084   3.258   8.318 -0.1314 -0.2108  0.0209
  483ARG    SC2 1413   4.143   3.505   8.515 -0.0114 -0.0762 -0.3487
  483ARG    SCP 1414   4.200   3.475   8.604  0.1044 -0.3352 -0.4989
  484ARG     BB 1415   4.158   3.611   7.955 -0.1402 -0.2242 -0.2795
  484ARG    SC1 1416   3.927   3.762   8.091  0.0431  0.1234 -0.0501
  484ARG    SC2 1417   3.789   4.077   8.051 -0.1046  0.1507  0.0230
  484ARG    SCP 1418   3.698   4.137   8.036 -0.2886 -0.1470 -0.1448
  485VAL     BB 1419   4.352   3.656   7.690 -0.1977 -0.1624  0.2305
  485VAL    SC1 1420   4.566   3.794   7.764 -0.0752 -0.1143 -0.1843
  486ARG     BB 1421   4.320   3.474   7.470 -0.1278  0.1150 -0.1804
  486ARG    SC1 1422   4.015   3.303   7.563  0.0912  0.1194  0.2382
  486ARG    SC2 1423   3.927   2.998   7.699  0.1074  0.2690  0.0548
  486ARG    SCP 1424   3.914   2.900   7.748  0.1825 -0.0429 -0.4758
  487GLU     BB 1425   4.380   3.377   7.214 -0.1699  0.0933 -0.0804
  487GLU    SC1 1426   4.194   3.076   7.136 -0.0710  0.3200  0.0880
  487GLU    SCN 1427   4.140   3.095   7.230  0.0566  0.3658  0.1538
  488GLU     BB 1428   4.432   3.504   6.927 -0.0578 -0.0032 -0.1649
  488GLU    SC1 1429   4.235   3.494   6.653  0.1069  0.2670  0.2411
  488GLU    SCN 1430   4.261   3.595   6.688  0.5411  0.2188  0.1216
  489GLN     BB 1431   4.519   3.799   6.927 -0.3404  0.1199 -0.1545
  489GLN    SC1 1432   4.283   4.013   6.676  0.1558 -0.0886 -0.0591
  489GLN    SCP 1433   4.204   3.974   6.784 -0.1883  0.4429 -0.2704
  489GLN    SCN 1434   4.362   4.052   6.567  0.2840  0.4287  0.0544
  490ARG     BB 1435   4.648   3.879   7.215  0.2580  0.1158  0.0701
  490ARG    SC1 1436   4.527   4.118   7.416  0.0367  0.0537  0.0725
  490ARG    SC2 1437   4.245   4.346   7.368 -0.0245  0.3856 -0.3654
  490ARG    SCP 1438   4.193   4.304   7.455  0.2964  0.2982 -0.2015
  491GLY     BB 1439   4.806   3.693   7.357 -0.1532 -0.2703  0.0629
  492THR     BB 1440   4.917   3.447   7.238 -0.1265 -0.0733  0.3327
  492THR    SC1 1441   4.841   3.225   7.378  0.1386  0.2329 -0.0118
  492THR    SCP 1442   4.873   3.090   7.354  0.1946 -0.0589 -0.2525
  492THR    SCN 1443   4.808   3.359   7.402  0.1957 -0.1021  0.0034
  493ALA     BB 1444   4.947   3.415   6.965  0.0239  0.0227 -0.4341
  494GLN     BB 1445   4.873   3.456   6.736 -0.1214 -0.0623 -0.3210
  494GLN    SC1 1446   5.140   3.618   6.485 -0.0441 -0.2418  0.1310
  494GLN    SCP 1447   5.107   3.545   6.600 -0.2117 -0.1092 -0.0642
  494GLN    SCN 1448   5.173   3.691   6.371  0.0147 -0.0937  0.0081
  495LEU     BB 1449   4.697   3.300   6.531 -0.3620  0.0069 -0.0801
  495LEU    SC1 1450   4.826   3.298   6.241  0.0351  0.1480 -0.1211
  496THR     BB 1451   4.519   3.033   6.713  0.0460  0.1425  0.0371
  496THR    SC1 1452   4.682   3.020   6.948 -0.0666 -0.1463 -0.0038
  496THR    SCP 1453   4.654   3.147   6.999 -0.1539  0.0648 -0.4586
  496THR    SCN 1454   4.711   2.892   6.897 -0.0802 -0.0428 -0.1576
  497ARG     BB 1455   4.271   2.943   6.684 -0.0532 -0.1013  0.0854
  497ARG    SC1 1456   4.195   2.915   6.365 -0.0732  0.0584 -0.0535
  497ARG    SC2 1457   3.951   2.753   6.306  0.1201 -0.0880 -0.0621
  497ARG    SCP 1458   3.954   2.778   6.414  0.1803 -0.0348 -0.0753
  998FAD   FLA1 1459   5.723   2.260   7.145  0.1308  0.4620 -0.3672
  998FAD   FLA2 1460   5.932   2.407   7.432 -0.0135 -0.0218  0.1474
  998FAD   FLA3 1461   6.051   2.431   7.257 -0.0124 -0.1470  0.1014
  998FAD   FLA4 1462   6.143   2.546   7.667  0.1244 -0.3464  0.0978
  998FAD   FLA5 1463   6.354   2.610   7.481  0.0145  0.1920  0.1430
  998FAD   RIB1 1464   6.312   2.399   7.065  0.1435  0.1411  0.2879
  998FAD   RIB2 1465   6.436   2.259   6.981 -0.1873 -0.1806  0.3093
  998FAD   PO4B 1466   6.559   1.994   7.241  0.1341  0.3134  0.0648
  998FAD   PO4A 1467   6.852   1.952   7.209  0.0628 -0.0431 -0.1834
  998FAD   RBS1 1468   6.885   2.165   6.867 -0.2155 -0.0586 -0.0233
  998FAD   RBS2 1469   6.985   2.130   6.655 -0.3323  0.2194 -0.1298
  998FAD   ADN3 1470   6.902   2.529   6.724 -0.0502 -0.2269  0.0084
  998FAD   ADN2 1471   6.637   2.559   6.627  0.1317 -0.0144 -0.4530
  998FAD   ADN1 1472   6.733   2.773   6.647  0.0161 -0.0104  0.5077
    1MET     CA 1473   8.271   5.337   3.699  0.1964  0.2319  0.0141
    2PRO     CA 1474   8.137   5.025   3.735 -0.1210  0.2100  0.1989
    3HIS     CA 1475   8.191   4.838   4.048  0.1797 -0.0544  0.4081
    4ARG     CA 1476   8.167   4.948   4.341  0.2153  0.3613 -0.2178
    5THR     CA 1477   7.999   4.636   4.523  0.2360 -0.1170  0.1217
    6ILE     CA 1478   7.887   4.501   4.868  0.0490 -0.1764  0.0726
    7HIS     CA 1479   7.934   4.244   5.097  0.1955  0.0720 -0.2746
    8LEU     CA 1480   7.868   4.269   5.436 -0.2386 -0.0293 -0.2300
    9PHE     CA 1481   7.850   4.034   5.653 -0.2680 -0.1556 -0.0208
   10ARG     CA 1482   7.737   3.782   5.908  0.2517  0.0221 -0.0844
   11LYS     CA 1483   7.550   3.622   5.734 -0.2999 -0.0472 -0.1999
   12GLY     CA 1484   7.809   3.369   5.584  0.2334 -0.0844  0.1647
   13LEU     CA 1485   8.015   3.265   5.555  0.0926  0.1445 -0.1448
   14ARG     CA 1486   8.067   3.016   5.341 -0.4661  0.2829  0.1427
   15LEU     CA 1487   8.167   2.876   5.067  0.2175 -0.0621  0.0167
   16HIS     CA 1488   7.927   2.691   4.922 -0.2711  0.3554 -0.0071
   17ASP     CA 1489   7.626   2.743   4.871 -0.2702  0.4443 -0.2168
   18ASN     CA 1490   7.495   3.068   4.878 -0.0004 -0.1491  0.0622
   19PRO     CA 1491   7.247   3.256   4.807  0.0217  0.0138 -0.2351
   20THR     CA 1492   7.403   3.566   4.835  0.0125 -0.2718 -0.3453
   21LEU     CA 1493   7.685   3.594   4.668 -0.0434 -0.1674 -0.1524
   22LEU     CA 1494   7.972   3.726   4.723 -0.0164  0.2432  0.3351
   23ALA     CA 1495   8.065   3.966   4.566  0.0840  0.1824 -0.2246
   24ALA     CA 1496   7.876   4.038   4.331  0.1341  0.1311 -0.2655
   25LEU     CA 1497   7.868   3.843   4.110  0.2343 -0.0248 -0.0495
   26GLU     CA 1498   7.882   3.881   3.833 -0.1455 -0.3537  0.1955
   27SER     CA 1499   8.143   4.099   3.739 -0.0120 -0.0194 -0.0968
   28SER     CA 1500   8.304   4.186   4.004  0.2728  0.3249  0.1736
   29GLU     CA 1501   8.439   4.458   4.059 -0.0857 -0.2141  0.1395
   30THR     CA 1502   8.542   4.539   4.391 -0.1360 -0.0922 -0.1064
   31ILE     CA 1503   8.480   4.294   4.562  0.0034  0.1869  0.0882
   32TYR     CA 1504   8.353   4.348   4.829 -0.3565 -0.1291  0.0351
   33PRO     CA 1505   8.422   4.158   5.071  0.1903 -0.1995  0.0221
   34VAL     CA 1506   8.349   4.268   5.410  0.0991  0.0708 -0.1908
   35TYR     CA 1507   8.419   4.194   5.721  0.0395  0.3287  0.0192
   36VAL     CA 1508   8.350   4.435   6.028 -0.0629 -0.0777  0.0929
   37LEU     CA 1509   8.416   4.413   6.286 -0.1927  0.1695  0.0337
   38ASP     CA 1510   8.443   4.551   6.521  0.0507  0.0788  0.0279
   39ARG     CA 1511   8.238   4.557   6.736 -0.0078  0.0575  0.4466
   40ARG     CA 1512   7.920   4.502   6.771 -0.2550  0.1230 -0.1196
   41PHE     CA 1513   7.829   4.218   6.499 -0.1495  0.1125 -0.1569
   42LEU     CA 1514   7.598   4.322   6.320  0.2172  0.1448  0.1395
   43ALA     CA 1515   7.439   4.539   6.473 -0.0637  0.0130 -0.0381
   44SER     CA 1516   7.323   4.639   6.793  0.1112  0.0420 -0.2574
   45ALA     CA 1517   7.401   4.447   7.012 -0.0749  0.0377 -0.1530
   46MET     CA 1518   7.286   4.288   7.236 -0.0738  0.5653  0.2015
   47HIS     CA 1519   7.523   4.163   7.443  0.2338 -0.0610 -0.1115
   48ILE     CA 1520   7.718   4.174   7.671 -0.1427 -0.1585  0.2990
   49GLY     CA 1521   8.018   4.000   7.674  0.0108 -0.0361 -0.2467
   50ALA     CA 1522   8.023   3.756   7.546  0.0239 -0.2107 -0.0665
   51LEU     CA 1523   8.076   3.519   7.484  0.2960  0.2147 -0.0343
   52ARG     CA 1524   8.035   3.450   7.183  0.1921  0.2641 -0.2059
   53TRP     CA 1525   8.257   3.489   6.975 -0.2192 -0.1683 -0.0822
   54HIS     CA 1526   8.405   3.258   6.953 -0.1724  0.0476  0.1756
   55PHE     CA 1527   8.372   3.136   6.668  0.0812  0.1295 -0.0445
   56LEU     CA 1528   8.511   3.209   6.456 -0.1775 -0.3224 -0.2366
   57LEU     CA 1529   8.826   3.130   6.448 -0.4720 -0.1261 -0.1400
   58GLN     CA 1530   8.904   2.942   6.223 -0.3729  0.0996  0.0821
   59SER     CA 1531   8.683   3.093   5.980  0.0790 -0.0158  0.0341
   60LEU     CA 1532   8.898   3.368   5.954 -0.0260  0.1666 -0.0605
   61GLU     CA 1533   9.126   3.224   5.809  0.3090  0.3773  0.3110
   62ASPP    CA 1534   8.954   3.012   5.563 -0.1532 -0.1108  0.2432
   63LEU     CA 1535   8.849   3.304   5.438 -0.0349  0.1564  0.2486
   64HIS     CA 1536   9.063   3.501   5.350  0.1265 -0.2816 -0.1371
   65LYS     CA 1537   9.281   3.394   5.228  0.2530 -0.1009 -0.0902
   66ASN     CA 1538   9.242   3.354   4.907  0.2910  0.1576  0.1419
   67LEU     CA 1539   8.955   3.306   4.853 -0.1072 -0.0922 -0.3472
   68SER     CA 1540   8.895   3.019   4.636 -0.0081  0.0423 -0.3499
   69ARG     CA 1541   9.118   3.078   4.355 -0.0696 -0.0505 -0.2503
   70LEU     CA 1542   9.262   3.338   4.353 -0.3096 -0.0198 -0.1895
   71GLY     CA 1543   9.137   3.606   4.488 -0.2206  0.0671 -0.1245
   72ALA     CA 1544   8.949   3.718   4.752  0.1284 -0.1538  0.1551
   73ARG     CA 1545   9.016   3.933   5.022  0.0289 -0.1583 -0.2003
   74LEU     CA 1546   8.915   4.082   5.296  0.0883  0.2053  0.0548
   75LEU     CA 1547   8.832   4.305   5.492  0.2898  0.1710  0.1508
   76VAL     CA 1548   8.923   4.338   5.827  0.1093 -0.0391 -0.1641
   77ILE     CA 1549   8.769   4.623   5.901  0.2232 -0.0062 -0.1033
   78GLN     CA 1550   8.813   4.692   6.149  0.1668  0.2885  0.1635
   79GLY     CA 1551   8.689   4.987   6.213 -0.1972 -0.5371  0.2266
   80GLU     CA 1552   8.404   5.051   6.158  0.0856 -0.1399  0.1757
   81TYR     CA 1553   8.329   5.245   5.920  0.3592 -0.0157  0.0144
   82GLU     CA 1554   8.318   5.547   5.987 -0.0746 -0.0510  0.0171
   83SER     CA 1555   7.956   5.601   5.953 -0.0926  0.0110 -0.1534
   84VAL     CA 1556   7.980   5.531   5.634 -0.1298 -0.2764  0.0713
   85LEU     CA 1557   8.262   5.651   5.486  0.1189  0.1649 -0.1366
   86ARG     CA 1558   8.231   5.973   5.540  0.1234  0.0741 -0.1912
   87ASP     CA 1559   7.944   6.012   5.413 -0.1321  0.3629 -0.1098
   88HIS     CA 1560   7.907   5.854   5.178  0.0128 -0.1166  0.0758
   89VAL     CA 1561   8.144   5.950   4.926 -0.1863  0.1981  0.0711
   90GLN     CA 1562   8.059   6.017   4.666 -0.0226 -0.1883 -0.3071
   91LYS     CA 1563   7.913   5.818   4.434 -0.0230  0.1268 -0.2304
   92TRP     CA 1564   7.810   5.502   4.556  0.0276 -0.4381 -0.0655
   93ASN     CA 1565   7.781   5.201   4.395  0.0695  0.2781 -0.2945
   94ILE     CA 1566   7.760   5.031   4.160 -0.0740  0.1273 -0.2859
   95THR     CA 1567   7.503   4.752   4.231 -0.0273 -0.0958 -0.0086
   96GLN     CA 1568   7.547   4.500   4.444  0.0583  0.3198  0.0824
   97VAL     CA 1569   7.425   4.532   4.792  0.1584  0.4011 -0.0829
   98THR     CA 1570   7.432   4.214   4.925 -0.3149  0.0970  0.4035
   99LEU     CA 1571   7.284   4.177   5.136  0.1559 -0.2256 -0.2233
  100ASP     CA 1572   7.135   4.050   5.382  0.1549 -0.1313 -0.0190
  101ALA     CA 1573   6.868   4.156   5.488 -0.2272  0.0530 -0.0185
  102GLU     CA 1574   6.803   4.165   5.813 -0.1231 -0.2445 -0.0128
  103MET     CA 1575   6.521   4.212   5.916 -0.1223 -0.1193 -0.1386
  104GLU     CA 1576   6.436   4.307   6.140  0.0009  0.1114  0.0550
  105PRO     CA 1577   6.529   4.182   6.413 -0.2341 -0.3571 -0.2634
  106PHE     CA 1578   6.897   4.159   6.505 -0.1834  0.1863 -0.1521
  107TYR     CA 1579   7.044   4.365   6.276 -0.1237 -0.1530  0.0306
  108LYS     CA 1580   6.968   4.634   6.343 -0.0222  0.3088  0.0169
  109GLU     CA 1581   7.105   4.894   6.183 -0.3013  0.4424 -0.0142
  110MET     CA 1582   7.157   4.808   5.920  0.1343 -0.2660  0.2531
  111GLU     CA 1583   6.964   4.768   5.702 -0.2450  0.0296 -0.2542
  112ALA     CA 1584   6.847   4.983   5.548  0.1613  0.2552  0.2042
  113ASN     CA 1585   7.060   5.253   5.470 -0.4949 -0.0455  0.2486
  114ILE     CA 1586   7.345   5.173   5.501  0.1761 -0.1748  0.0423
  115ARG     CA 1587   7.441   5.197   5.844 -0.0702 -0.1041  0.3216
  116ARG     CA 1588   7.249   5.339   6.046  0.0060  0.0752  0.0363
  117LEU     CA 1589   7.390   5.707   5.991 -0.1848 -0.1351 -0.0743
  118GLY     CA 1590   7.470   5.706   5.735 -0.1955 -0.3326  0.1531
  119ALA     CA 1591   7.422   5.747   5.426  0.3174 -0.2471 -0.1879
  120GLU     CA 1592   7.339   5.575   5.165  0.1368  0.2234 -0.0653
  121LEU     CA 1593   7.451   5.422   5.012  0.0499  0.0308  0.1020
  122GLY     CA 1594   7.271   5.356   4.726  0.0373  0.0510 -0.2817
  123PHE     CA 1595   7.211   5.153   4.522 -0.2266  0.0099  0.0260
  124GLU     CA 1596   7.157   4.847   4.613  0.0279 -0.2128 -0.2076
  125VAL     CA 1597   7.010   4.837   4.868 -0.3880  0.2676 -0.2248
  126LEU     CA 1598   6.953   4.499   5.002  0.1560 -0.3101 -0.2819
  127SER     CA 1599   6.951   4.315   4.813  0.0636 -0.0558  0.0857
  128ARG     CA 1600   6.774   4.023   4.939 -0.1325  0.0612 -0.0461
  129VAL     CA 1601   6.608   3.856   5.182 -0.0900 -0.0228  0.1584
  130GLY     CA 1602   6.729   3.600   5.250 -0.0930  0.3017  0.1523
  131HIS     CA 1603   6.811   3.295   5.230  0.0579  0.1285 -0.4292
  132SER     CA 1604   6.748   2.987   5.367  0.1207  0.1431 -0.0330
  133LEU     CA 1605   6.546   2.810   5.215  0.2971 -0.0312 -0.0108
  134TYR     CA 1606   6.264   2.981   5.161  0.0413  0.0543 -0.1379
  135ASP     CA 1607   6.162   3.233   5.055  0.1674 -0.0977  0.1584
  136THR     CA 1608   5.801   3.196   5.012  0.3199 -0.0211  0.1548
  137LYS     CA 1609   5.668   3.034   4.763 -0.1765  0.3057  0.0146
  138ARG     CA 1610   5.471   2.863   4.819  0.3844 -0.1648 -0.1542
  139ILE     CA 1611   5.381   2.848   5.113  0.1071  0.1585 -0.2510
  140LEU     CA 1612   5.087   2.730   5.219  0.2883 -0.0002 -0.3989
  141ASP     CA 1613   4.907   2.562   5.031  0.0444 -0.2331 -0.1429
  142LEU     CA 1614   4.654   2.464   5.196 -0.2201 -0.0508  0.1534
  143ASN     CA 1615   4.558   2.618   5.423  0.2111 -0.0989 -0.1843
  144GLY     CA 1616   4.532   2.906   5.439 -0.0960  0.0840  0.0698
  145GLY     CA 1617   4.736   3.063   5.278 -0.0798 -0.1444 -0.1462
  146SER     CA 1618   4.995   3.192   5.345 -0.0248  0.1298 -0.1358
  147PRO     CA 1619   4.964   3.210   5.704 -0.1492  0.2127 -0.0276
  148PRO     CA 1620   5.217   3.052   5.973  0.0719 -0.0671  0.0549
  149LEU     CA 1621   5.104   2.806   6.020  0.2572  0.1431  0.1208
  150THR     CA 1622   5.212   2.558   6.188 -0.3563 -0.2894 -0.0549
  151TYR     CA 1623   5.523   2.348   6.222 -0.0455  0.4037  0.1541
  152LYS     CA 1624   5.526   1.997   6.169 -0.1242 -0.0074 -0.0216
  153ARG     CA 1625   5.646   1.916   5.842 -0.0240 -0.0854  0.0271
  154PHE     CA 1626   5.721   2.183   5.735  0.1888 -0.0280  0.0499
  155LEU     CA 1627   5.580   2.377   5.630  0.1305 -0.1207  0.0658
  156HIS     CA 1628   5.498   2.436   5.356  0.1509 -0.0626  0.1406
  157ILE     CA 1629   5.276   2.215   5.254 -0.1008 -0.2419 -0.1880
  158LEU     CA 1630   5.405   1.965   5.295 -0.0956  0.1681 -0.0368
  159SER     CA 1631   5.715   1.963   5.246  0.2068  0.0328 -0.2185
  160GLN     CA 1632   5.747   2.095   4.916 -0.1007  0.2607  0.0066
  161LEU     CA 1633   5.955   2.200   4.771 -0.1600  0.2235 -0.2228
  162GLY     CA 1634   6.169   2.095   4.626  0.0137  0.0766  0.4437
  163ASP     CA 1635   6.393   2.278   4.483  0.1311 -0.2981 -0.2684
  164PRO     CA 1636   6.491   2.535   4.659 -0.2026  0.1679 -0.0219
  165GLU     CA 1637   6.739   2.700   4.594  0.1291  0.0687 -0.0891
  166VAL     CA 1638   7.048   2.517   4.422 -0.0013 -0.1367 -0.3509
  167PRO     CA 1639   7.374   2.397   4.495 -0.3382 -0.1757 -0.0213
  168VAL     CA 1640   7.706   2.589   4.411  0.0682 -0.1524  0.0872
  169ARG     CA 1641   7.950   2.465   4.398  0.1111  0.0951  0.2451
  170ASN     CA 1642   8.259   2.690   4.393 -0.1446 -0.0875 -0.1411
  171LEU     CA 1643   8.401   2.979   4.355 -0.1389 -0.0828 -0.0213
  172THR     CA 1644   8.669   2.881   4.134 -0.0144 -0.1679 -0.2135
  173ALA     CA 1645   8.752   3.142   3.952 -0.1034 -0.3141  0.1485
  174GLU     CA 1646   8.976   3.305   3.913  0.0608 -0.0062 -0.0192
  175ASP     CA 1647   9.039   3.599   3.994 -0.1450  0.3768 -0.1321
  176PHE     CA 1648   8.754   3.742   4.019  0.0435  0.2242 -0.1889
  177GLN     CA 1649   8.669   3.869   3.755  0.2161  0.1657  0.3332
  178ARG     CA 1650   8.717   4.166   3.689 -0.0042 -0.1118  0.2220
  179CYS     CA 1651   8.843   4.296   3.971 -0.1901  0.2227  0.1157
  180MET     CA 1652   8.976   4.112   4.198 -0.0142  0.1591  0.2989
  181SER     CA 1653   9.075   4.268   4.440 -0.1471  0.3699 -0.0883
  182PRO     CA 1654   9.222   4.097   4.666 -0.2359 -0.0851 -0.4288
  183GLU     CA 1655   9.363   4.378   4.856  0.1731  0.2943 -0.2557
  184PRO     CA 1656   9.105   4.570   4.934 -0.0054 -0.0007 -0.3837
  185GLY     CA 1657   9.191   4.819   5.087 -0.0781 -0.2931  0.0789
  186LEU     CA 1658   9.119   4.945   5.322 -0.1505 -0.1577  0.0295
  187ALA     CA 1659   9.121   4.778   5.587  0.0125 -0.0790 -0.2826
  188GLU     CA 1660   9.213   4.861   5.851  0.0798 -0.1476  0.1399
  189ARG     CA 1661   9.339   4.621   6.066  0.2411 -0.0855 -0.0482
  190TYR     CA 1662   9.287   4.343   5.919 -0.0739  0.1141  0.2815
  191ARG     CA 1663   9.370   4.109   6.134  0.2966 -0.0239 -0.1176
  192VAL     CA 1664   9.356   4.167   6.471  0.0834  0.1413 -0.0557
  193PRO     CA 1665   9.172   3.922   6.627  0.1333  0.2395  0.1137
  194VAL     CA 1666   9.387   3.787   6.856  0.0994 -0.0787  0.0057
  195PRO     CA 1667   9.566   4.032   6.986  0.2542  0.0721 -0.1834
  196ALA     CA 1668   9.446   4.278   7.021 -0.0332  0.0272  0.4044
  197ASP     CA 1669   9.185   4.349   7.065 -0.0208 -0.0972 -0.1958
  198LEU     CA 1670   8.973   4.252   7.259  0.0011 -0.1580  0.2833
  199GLU     CA 1671   9.005   4.246   7.501 -0.0772  0.0205  0.2080
  200ILE     CA 1672   8.851   3.985   7.678 -0.0812 -0.0445  0.0542
  201PRO     CA 1673   8.902   3.723   7.648 -0.1110  0.0168 -0.0345
  202PRO     CA 1674   8.873   3.522   7.341 -0.1841 -0.1657  0.1487
  203GLN     CA 1675   8.879   3.360   7.006  0.0541 -0.1172 -0.0822
  204SER     CA 1676   8.831   3.055   7.094 -0.0009 -0.2445  0.1713
  205LEU     CA 1677   8.837   2.956   7.371 -0.1514 -0.0255  0.1635
  206SER     CA 1678   8.795   2.622   7.467  0.0986  0.1412  0.1066
  207PRO     CA 1679   8.843   2.491   7.189  0.0439  0.0911 -0.0008
  208TRP     CA 1680   8.606   2.451   6.965  0.1583 -0.2199 -0.1954
  209THR     CA 1681   8.608   2.470   6.583 -0.0613 -0.1873  0.2046
  210GLY     CA 1682   8.557   2.722   6.318  0.0114  0.2288  0.2344
  211GLY     CA 1683   8.475   2.620   6.078 -0.1073  0.0103  0.0345
  212GLU     CA 1684   8.471   2.522   5.850  0.0691  0.1758  0.1196
  213THR     CA 1685   8.572   2.227   5.779 -0.1464 -0.0732 -0.0215
  214GLU     CA 1686   8.496   2.047   6.048  0.0724 -0.0241 -0.1502
  215GLY     CA 1687   8.287   1.904   5.976 -0.2047 -0.1099  0.2048
  216LEU     CA 1688   8.233   1.817   5.724  0.1326 -0.1866  0.0166
  217ARG     CA 1689   8.093   1.957   5.449 -0.0019  0.1087  0.1871
  218ARG     CA 1690   7.831   1.774   5.427 -0.3263 -0.1710 -0.0603
  219LEU     CA 1691   7.860   1.463   5.571  0.1210 -0.1844 -0.0125
  220GLU     CA 1692   7.756   1.405   5.757 -0.0448  0.0753  0.1090
  221GLN     CA 1693   7.746   1.625   5.998 -0.2150 -0.1125 -0.0462
  222HIS     CA 1694   7.540   1.567   6.128 -0.0318 -0.1514  0.0869
  223LEU     CA 1695   7.287   1.424   6.004  0.2296 -0.1736 -0.0802
  224THR     CA 1696   7.234   1.072   5.947  0.0962  0.0272  0.2703
  225ASP     CA 1697   7.145   0.858   6.114  0.2116  0.0236 -0.4115
  226GLN     CA 1698   6.985   0.904   6.401  0.0275  0.4375 -0.1151
  227GLY     CA 1699   6.886   0.862   6.560  0.3593  0.1058  0.0603
  228TRP     CA 1700   6.682   0.695   6.724 -0.1644  0.0597  0.0199
  229VAL     CA 1701   6.614   0.471   6.532  0.4205 -0.0204 -0.1894
  230ALA     CA 1702   6.868   0.370   6.410  0.2245  0.2456  0.0367
  231ASN     CA 1703   7.086   0.432   6.586 -0.0893  0.0084  0.1643
  232PHE     CA 1704   7.147   0.543   6.891  0.0527 -0.0538  0.1108
  233THR     CA 1705   7.337   0.786   6.916  0.1215  0.0480 -0.0311
  234LYS     CA 1706   7.319   1.104   6.842 -0.0176 -0.1098 -0.1360
  235PRO     CA 1707   7.032   1.189   6.920  0.4108 -0.2433 -0.2407
  236ARG     CA 1708   6.894   1.442   7.020  0.0921  0.4132  0.0596
  237THR     CA 1709   6.621   1.446   7.172  0.0055 -0.4372 -0.2451
  238ILE     CA 1710   6.645   1.182   7.405  0.1289  0.0624  0.0277
  239PRO     CA 1711   6.885   1.121   7.556 -0.0754 -0.4711  0.2085
  240ASN     CA 1712   7.106   1.344   7.511  0.2679  0.0750  0.2338
  241SER     CA 1713   7.428   1.302   7.651  0.1027  0.0409 -0.0799
  242LEU     CA 1714   7.539   1.113   7.358  0.0538  0.0073 -0.2108
  243LEU     CA 1715   7.827   1.226   7.244 -0.1706 -0.0607  0.3023
  244PRO     CA 1716   7.888   1.252   6.912  0.0894 -0.2618  0.1616
  245SER     CA 1717   7.975   1.493   6.765 -0.0568  0.2943 -0.0744
  246THR     CA 1718   7.938   1.748   6.919  0.1488  0.2540  0.0620
  247THR     CA 1719   7.963   2.028   6.703  0.0895 -0.0589  0.1326
  248GLY     CA 1720   7.861   1.909   6.397  0.0161 -0.0496 -0.1875
  249LEU     CA 1721   7.626   2.088   6.342 -0.0517  0.1482 -0.0890
  250SER     CA 1722   7.466   2.278   6.651 -0.1352 -0.4887  0.2918
  251PRO     CA 1723   7.585   2.516   6.605 -0.0800  0.0362  0.0377
  252TYR     CA 1724   7.710   2.632   6.309 -0.0598  0.0928 -0.0693
  253PHE     CA 1725   7.467   2.879   6.258  0.1370  0.0422  0.1169
  254SER     CA 1726   7.546   3.133   6.354  0.0081  0.0619  0.1298
  255MET     CA 1727   7.725   3.247   6.092  0.3278  0.1559 -0.0832
  256GLY     CA 1728   7.679   3.179   5.873 -0.1570  0.3341 -0.0159
  257CYS     CA 1729   7.789   2.844   5.866 -0.0408 -0.0688  0.0625
  258LEU     CA 1730   7.624   2.530   5.704 -0.1896  0.0569 -0.0001
  259SER     CA 1731   7.477   2.370   5.438 -0.0611 -0.0132  0.2521
  260VAL     CA 1732   7.129   2.426   5.416 -0.0752  0.3989 -0.2084
  261ARG     CA 1733   6.977   2.307   5.171  0.0327 -0.0190  0.1113
  262THR     CA 1734   7.188   2.019   5.065 -0.2393 -0.1155  0.0997
  263PHE     CA 1735   7.105   1.770   5.222 -0.1061  0.0872 -0.0689
  264PHE     CA 1736   6.740   1.832   5.144  0.2074  0.1148  0.1844
  265GLN     CA 1737   6.719   1.583   5.030 -0.3292  0.0181  0.2747
  266ARG     CA 1738   6.750   1.335   5.239  0.0280 -0.3234 -0.2048
  267LEU     CA 1739   6.644   1.447   5.520 -0.4033  0.0003 -0.2686
  268SER     CA 1740   6.345   1.517   5.545 -0.2665  0.0582 -0.1589
  269ASN     CA 1741   6.243   1.230   5.318  0.0077 -0.1211  0.0823
  270ILE     CA 1742   6.309   1.043   5.493 -0.1508  0.0671 -0.1584
  271TYR     CA 1743   6.244   1.113   5.841  0.0378 -0.0598 -0.1452
  272ALA     CA 1744   6.030   0.944   5.961 -0.1953 -0.2080 -0.0537
  273GLN     CA 1745   6.052   0.660   5.985  0.0615  0.0194 -0.0069
  274ALA     CA 1746   6.248   0.463   6.114 -0.0320 -0.1731  0.0243
  275LYS     CA 1747   6.555   0.426   6.019  0.1013 -0.1787  0.2009
  276HIS     CA 1748   6.593   0.775   6.129 -0.1093  0.0123  0.2548
  277HIS     CA 1749   6.417   0.920   6.331  0.0350 -0.0199 -0.0248
  278SER     CA 1750   6.103   0.892   6.468 -0.3163 -0.1817 -0.1146
  279LEU     CA 1751   6.017   1.179   6.533  0.3039 -0.2561 -0.1351
  280PRO     CA 1752   6.089   1.430   6.779  0.2088 -0.1973  0.1258
  281PRO     CA 1753   6.110   1.729   6.652  0.1009 -0.2583  0.0098
  282VAL     CA 1754   5.849   1.718   6.469 -0.2344  0.3265  0.3463
  283SER     CA 1755   6.012   1.672   6.131  0.0510 -0.1541 -0.0008
  284LEU     CA 1756   6.141   1.958   6.049  0.1375  0.1136  0.0061
  285GLN     CA 1757   6.046   2.147   6.257 -0.1308 -0.2477 -0.0425
  286GLY     CA 1758   6.258   2.177   6.482 -0.3025 -0.1707  0.1360
  287GLN     CA 1759   6.504   2.153   6.451 -0.2074  0.1354 -0.0577
  288LEU     CA 1760   6.617   2.316   6.183  0.2366  0.1423 -0.0592
  289LEU     CA 1761   6.485   2.551   6.084 -0.3663 -0.2056  0.2194
  290TRP     CA 1762   6.420   2.767   6.246  0.2459 -0.2276  0.1457
  291ARG     CA 1763   6.484   3.058   6.123 -0.1139  0.0210  0.1806
  292GLU     CA 1764   6.241   3.116   5.974 -0.0001  0.0657 -0.2631
  293PHE     CA 1765   5.940   3.091   6.060  0.0864 -0.0343  0.0110
  294PHE     CA 1766   6.001   3.271   6.374  0.1408  0.3509  0.0597
  295TYR     CA 1767   6.084   3.512   6.291  0.1682  0.3298  0.3363
  296THR     CA 1768   5.935   3.631   6.029  0.2194 -0.1904  0.1384
  297VAL     CA 1769   5.586   3.590   6.109 -0.0254  0.1584 -0.1659
  298ALA     CA 1770   5.504   3.821   5.989  0.2670  0.2562 -0.2887
  299SER     CA 1771   5.658   3.973   5.713 -0.1176 -0.1856  0.1452
  300ALA     CA 1772   5.823   4.236   5.901 -0.2225  0.0763 -0.0565
  301THR     CA 1773   5.862   4.107   6.290  0.0787 -0.0886 -0.0261
  302GLN     CA 1774   5.778   4.337   6.408 -0.0569  0.1397 -0.1164
  303ASN     CA 1775   5.919   4.415   6.677 -0.2532 -0.3753 -0.0643
  304PHE     CA 1776   6.020   4.147   6.839 -0.1832  0.2764 -0.0537
  305THR     CA 1777   6.090   4.140   7.178  0.0984 -0.0146  0.1120
  306GLN     CA 1778   5.934   4.359   7.321 -0.1265 -0.2979  0.0551
  307MET     CA 1779   5.553   4.469   7.370  0.0290  0.2304  0.0557
  308ALA     CA 1780   5.431   4.661   7.214 -0.0988  0.0604  0.2138
  309GLY     CA 1781   5.233   4.566   6.969 -0.0605 -0.0049  0.1553
  310ASN     CA 1782   5.289   4.269   6.917  0.1023  0.1739  0.0246
  311PRO     CA 1783   5.091   3.955   6.872 -0.2098  0.0769  0.1159
  312ILE     CA 1784   5.239   3.788   7.074 -0.0038 -0.0855 -0.0054
  313CYS     CA 1785   5.330   3.950   7.351  0.2503  0.0771  0.1813
  314LEU     CA 1786   5.077   4.095   7.442 -0.1188  0.1128 -0.0091
  315GLN     CA 1787   4.911   4.080   7.699  0.0952  0.0457  0.1345
  316ILE     CA 1788   4.887   4.179   8.031  0.2164  0.2392 -0.4321
  317HIS     CA 1789   5.155   4.033   8.257  0.1016 -0.1371  0.0143
  318TRP     CA 1790   5.156   3.804   8.444 -0.2064  0.1943  0.2068
  319TYR     CA 1791   5.268   3.856   8.713  0.1258  0.1622 -0.1432
  320GLU     CA 1792   5.420   4.129   8.893  0.0071  0.2676 -0.2285
  321ASP     CA 1793   5.716   4.188   9.018 -0.1082  0.0787 -0.5438
  322ALA     CA 1794   5.876   3.879   8.883 -0.1996 -0.1769 -0.2428
  323GLU     CA 1795   6.080   3.869   8.723  0.1538  0.3133  0.0599
  324ARG     CA 1796   6.414   3.897   8.865  0.2109 -0.1955 -0.1210
  325LEU     CA 1797   6.481   3.633   8.991 -0.0099 -0.0439  0.2784
  326HIS     CA 1798   6.571   3.366   9.232 -0.0113 -0.0473 -0.2163
  327LYS     CA 1799   6.634   3.150   9.045 -0.0975  0.1563  0.1677
  328TRP     CA 1800   6.905   3.175   8.831 -0.0588  0.0486 -0.2864
  329LYS     CA 1801   7.096   3.357   8.872 -0.2025  0.2508  0.1932
  330THR     CA 1802   7.211   3.391   9.223 -0.2849 -0.1331 -0.3424
  331ALA     CA 1803   7.099   3.169   9.350 -0.2428 -0.0226  0.3329
  332GLN     CA 1804   6.902   2.903   9.292  0.1359 -0.0281 -0.2740
  333THR     CA 1805   6.682   2.686   9.378 -0.1420 -0.0798  0.0508
  334GLY     CA 1806   6.524   2.380   9.299 -0.1035 -0.2911  0.0059
  335PHE     CA 1807   6.589   2.143   9.054  0.0810  0.1468 -0.0750
  336PRO     CA 1808   6.914   1.940   9.009 -0.0224  0.1952  0.0700
  337TRP     CA 1809   6.985   1.954   8.722 -0.1536 -0.1748 -0.0842
  338ILE     CA 1810   6.806   2.209   8.604 -0.3545 -0.2694 -0.1698
  339ASP     CA 1811   6.971   2.466   8.724 -0.2641 -0.2589  0.1637
  340ALA     CA 1812   7.223   2.414   8.787  0.2022 -0.0700 -0.2832
  341ILE     CA 1813   7.482   2.577   8.738  0.1020  0.3987  0.0823
  342MET     CA 1814   7.748   2.561   8.721 -0.1086  0.0657 -0.0419
  343THR     CA 1815   7.933   2.529   8.480 -0.3512  0.1215 -0.0650
  344GLN     CA 1816   7.743   2.543   8.200  0.0982  0.1564  0.5939
  345LEU     CA 1817   7.640   2.792   8.131  0.0543  0.0746 -0.2356
  346ARG     CA 1818   7.917   3.063   8.208  0.2745  0.1443  0.0854
  347GLN     CA 1819   8.120   2.899   8.046  0.2208 -0.1013 -0.1137
  348GLU     CA 1820   8.073   2.769   7.784 -0.1570 -0.1847 -0.4731
  349GLY     CA 1821   7.717   2.838   7.702 -0.0383 -0.0064 -0.0691
  350TRP     CA 1822   7.536   2.590   7.687 -0.2184 -0.3379  0.0097
  351ILE     CA 1823   7.223   2.447   7.680 -0.2410 -0.0054 -0.3658
  352HIS     CA 1824   7.200   2.212   7.444 -0.0154  0.2879  0.3077
  353HIS     CA 1825   7.372   1.976   7.534  0.0157 -0.0599 -0.2513
  354LEU     CA 1826   7.199   1.935   7.825 -0.2667 -0.2611 -0.1880
  355ALA     CA 1827   6.825   1.986   7.910 -0.0014 -0.3447  0.0297
  356ARG     CA 1828   6.565   2.131   7.742 -0.2011  0.2988 -0.0236
  357HIS     CA 1829   6.284   2.083   7.884  0.0133  0.4726 -0.1357
  358ALA     CA 1830   6.297   2.170   8.128  0.0982  0.0261 -0.0453
  359VAL     CA 1831   6.341   2.531   8.143 -0.3194 -0.0072 -0.0264
  360ALA     CA 1832   6.117   2.643   8.177 -0.2627  0.0278 -0.0133
  361CYS     CA 1833   5.904   2.558   8.395 -0.1422 -0.0342 -0.2177
  362PHE     CA 1834   5.929   2.714   8.702 -0.0150  0.1931  0.0343
  363LEU     CA 1835   5.991   2.968   8.667  0.0692 -0.0572  0.0013
  364THR     CA 1836   5.692   3.087   8.451  0.0813  0.0574  0.2778
  365ARG     CA 1837   5.447   2.850   8.523  0.2491 -0.1303 -0.0648
  366GLY     CA 1838   5.475   2.797   8.784 -0.1130  0.1273 -0.1110
  367ASP     CA 1839   5.627   2.958   8.998  0.1337  0.2778 -0.1504
  368LEU     CA 1840   5.753   3.248   8.967  0.0014 -0.0652 -0.3754
  369TRP     CA 1841   5.573   3.446   8.713  0.1970  0.0051 -0.2125
  370ILE     CA 1842   5.737   3.552   8.487 -0.1406  0.3216  0.1662
  371SER     CA 1843   5.730   3.869   8.347  0.1585  0.0857  0.1588
  372TRP     CA 1844   5.942   3.905   8.108  0.4265  0.0692  0.0445
  373GLU     CA 1845   6.223   4.093   8.078 -0.0832  0.4262  0.3934
  374GLU     CA 1846   6.406   3.858   8.226  0.1940  0.1895  0.2134
  375GLY     CA 1847   6.308   3.610   8.068 -0.0571  0.2503  0.3093
  376MET     CA 1848   6.450   3.580   7.819 -0.0332 -0.0262  0.1310
  377LYS     CA 1849   6.711   3.657   7.732  0.0506  0.5026 -0.5131
  378VAL     CA 1850   6.981   3.483   7.809 -0.0378  0.0603  0.0463
  379PHE     CA 1851   7.208   3.643   8.001  0.1397  0.3959  0.0856
  380GLU     CA 1852   7.384   3.830   7.882 -0.3064  0.0852 -0.2977
  381GLU     CA 1853   7.510   3.701   7.611  0.3904  0.2588  0.2153
  382LEU     CA 1854   7.570   3.409   7.595  0.1739  0.0321 -0.0063
  383LEU     CA 1855   7.442   3.242   7.422  0.0245  0.0646  0.1295
  384LEU     CA 1856   7.491   3.079   7.138 -0.0428 -0.0502  0.1464
  385ASP     CA 1857   7.317   3.164   6.907 -0.1447 -0.3762 -0.1004
  386ALA     CA 1858   7.195   3.362   6.825  0.1339  0.0251 -0.1558
  387ASP     CA 1859   7.136   3.636   6.742 -0.1372 -0.3623  0.0336
  388TYR     CA 1860   6.893   3.650   6.532 -0.0711  0.0748 -0.3415
  389SER     CA 1861   6.807   3.329   6.489 -0.0543  0.1602 -0.3193
  390ILE     CA 1862   6.655   3.243   6.798  0.2374 -0.2754 -0.3371
  391ASN     CA 1863   6.679   3.480   7.010  0.0835 -0.4162 -0.1811
  392ALA     CA 1864   6.391   3.543   7.076  0.1883 -0.0904 -0.1346
  393GLY     CA 1865   6.176   3.302   7.061  0.0652  0.0578  0.1669
  394ASN     CA 1866   6.269   3.036   7.216 -0.1404 -0.2076  0.2468
  395TRP     CA 1867   5.987   2.972   7.470 -0.1751  0.1701 -0.0464
  396MET     CA 1868   5.784   2.985   7.330 -0.0965 -0.2339  0.1522
  397TRP     CA 1869   5.628   2.761   7.237 -0.0148  0.0769 -0.2249
  398LEU     CA 1870   5.423   2.567   7.426 -0.1189 -0.2735  0.0263
  399SER     CA 1871   5.438   2.720   7.704  0.1193 -0.1459  0.2323
  400ALA     CA 1872   5.359   2.994   7.627 -0.1168 -0.1224 -0.0183
  401SER     CA 1873   5.308   3.253   7.525  0.1400 -0.0032 -0.2111
  402ALA     CA 1874   5.343   3.162   7.163  0.1880  0.2189  0.0792
  403PHE     CA 1875   5.132   2.939   7.050 -0.0466  0.2527  0.0140
  404PHE     CA 1876   5.006   2.691   7.206 -0.1167 -0.0820 -0.0307
  405HIS     CA 1877   4.915   2.731   7.510  0.2447  0.1243 -0.1385
  406HIS     CA 1878   4.973   2.552   7.775  0.0196 -0.1904 -0.1899
  407TYR     CA 1879   4.839   2.634   8.017  0.1607 -0.1957  0.4590
  408THR     CA 1880   4.907   2.448   8.305  0.2566 -0.3263  0.0082
  409ARG     CA 1881   5.086   2.117   8.344 -0.4008 -0.2840 -0.1691
  410ILE     CA 1882   5.355   1.975   8.314  0.2441  0.1512 -0.1112
  411PHE     CA 1883   5.689   1.886   8.233 -0.2943 -0.1441  0.1040
  412CYS     CA 1884   5.857   1.823   8.504 -0.2470  0.0988 -0.1604
  413PRO     CA 1885   6.115   1.728   8.495 -0.2298  0.1501 -0.2952
  414VAL     CA 1886   6.177   1.399   8.687  0.1077  0.0098  0.0798
  415ARG     CA 1887   6.429   1.153   8.659  0.2136  0.1114  0.0455
  416PHE     CA 1888   6.631   1.239   8.436  0.1210 -0.1407  0.1611
  417GLY     CA 1889   6.930   1.162   8.452 -0.0394  0.0296  0.3341
  418LYS     CA 1890   7.108   1.086   8.215 -0.0888  0.1738  0.3672
  419ARG     CA 1891   7.090   0.819   8.086  0.0216 -0.0619 -0.0411
  420THR     CA 1892   6.824   0.640   8.073  0.0355  0.2116  0.2668
  421ASP     CA 1893   6.704   0.761   8.434  0.1154 -0.0487 -0.2540
  422PRO     CA 1894   6.951   0.630   8.645  0.2628 -0.1019  0.1666
  423GLU     CA 1895   7.227   0.837   8.691  0.0723  0.0659  0.0154
  424GLY     CA 1896   7.364   1.177   8.721  0.2818 -0.1685 -0.2426
  425GLN     CA 1897   7.590   1.232   8.579  0.0815 -0.1413 -0.4786
  426TYR     CA 1898   7.712   1.546   8.592  0.3265 -0.0684 -0.0157
  427ILE     CA 1899   7.633   1.613   8.946 -0.1859  0.1725  0.0972
  428ARG     CA 1900   7.940   1.594   9.040 -0.2798  0.0399  0.1462
  429LYS     CA 1901   8.158   1.810   8.942 -0.0922  0.0449 -0.1942
  430TYR     CA 1902   7.883   2.082   8.941 -0.0967 -0.6814  0.5706
  431LEU     CA 1903   7.713   2.030   9.192  0.0964  0.3399 -0.3452
  432PRO     CA 1904   7.920   2.177   9.464 -0.3342 -0.0618 -0.2581
  433VAL     CA 1905   7.885   1.917   9.685 -0.4050  0.1173  0.1218
  434LEU     CA 1906   7.692   1.726   9.581  0.0235  0.2304 -0.0062
  435LYS     CA 1907   7.792   1.418   9.613  0.1921  0.4133  0.2428
  436ASN     CA 1908   7.756   1.317   9.881 -0.0388 -0.3547 -0.0297
  437PHE     CA 1909   7.710   1.012   9.908  0.0451  0.4528  0.1449
  438PRO     CA 1910   7.637   0.765   9.733 -0.1097 -0.2615 -0.1307
  439THR     CA 1911   7.321   0.720   9.653  0.3072  0.1473  0.2679
  440LYS     CA 1912   7.178   1.007   9.760 -0.1301  0.1503  0.1000
  441TYR     CA 1913   7.197   1.227   9.466 -0.1816 -0.2600 -0.0510
  442ILE     CA 1914   7.032   1.241   9.241  0.0243 -0.2095 -0.0453
  443TYR     CA 1915   6.707   1.313   9.271  0.0728 -0.0328  0.3427
  444GLU     CA 1916   6.592   1.228   9.644  0.3166  0.4597  0.1142
  445PRO     CA 1917   6.875   1.401   9.871  0.0513  0.0131  0.2901
  446TRP     CA 1918   6.623   1.490  10.091 -0.3887  0.0403 -0.2331
  447THR     CA 1919   6.607   1.304  10.349 -0.0356  0.2364  0.0474
  448ALA     CA 1920   6.827   1.121  10.390 -0.4446 -0.2495  0.0775
  449SER     CA 1921   7.042   0.947  10.466 -0.2522  0.0965  0.1685
  450GLU     CA 1922   7.124   1.061  10.813 -0.0210  0.0572 -0.1401
  451GLU     CA 1923   7.132   1.316  10.788 -0.1180  0.0882 -0.0916
  452GLU     CA 1924   7.361   1.501  10.774 -0.1051  0.1480 -0.0529
  453GLN     CA 1925   7.508   1.539  10.578  0.0606  0.1208  0.2349
  454ARG     CA 1926   7.467   1.245  10.351 -0.0910  0.1637  0.0341
  455GLN     CA 1927   7.296   1.306  10.130 -0.0175 -0.0987  0.2485
  456ALA     CA 1928   7.361   1.514   9.877  0.1091 -0.0238  0.0597
  457GLY     CA 1929   7.491   1.769  10.058 -0.3281  0.4242  0.0543
  458CYS     CA 1930   7.520   1.873  10.316 -0.1309  0.0640 -0.0064
  459ILE     CA 1931   7.325   2.118  10.378  0.1522  0.1692 -0.0993
  460ILE     CA 1932   7.041   2.101  10.286 -0.1295 -0.0746  0.1515
  461GLY     CA 1933   6.807   2.317  10.355  0.2858  0.0682  0.1390
  462ARG     CA 1934   6.857   2.593  10.302 -0.1737  0.0459  0.2677
  463ASP     CA 1935   7.199   2.558  10.175  0.0063  0.5032 -0.3190
  464TYR     CA 1936   7.080   2.440   9.884 -0.1380  0.1471  0.1195
  465PRO     CA 1937   6.795   2.404   9.811  0.2016  0.1314  0.1282
  466PHE     CA 1938   6.507   2.495   9.935  0.0626 -0.0673 -0.2092
  467PRO     CA 1939   6.264   2.398   9.727  0.1141  0.0140 -0.2395
  468MET     CA 1940   6.095   2.656   9.513  0.2010  0.0977  0.2891
  469VAL     CA 1941   5.944   2.810   9.731  0.0286 -0.0400 -0.0551
  470ASN     CA 1942   5.767   3.066   9.708  0.1537 -0.0615  0.0794
  471HIS     CA 1943   5.614   3.221   9.508 -0.0669  0.0467 -0.0110
  472LYS     CA 1944   5.330   3.246   9.367 -0.0272  0.2110 -0.3085
  473GLU     CA 1945   5.166   3.014   9.254 -0.1142 -0.0235  0.0037
  474ALA     CA 1946   5.163   2.810   9.212  0.1758  0.0247 -0.0205
  475SER     CA 1947   5.230   2.501   9.052  0.0755 -0.1067  0.2055
  476ASP     CA 1948   5.021   2.450   8.790  0.1798  0.2441 -0.1537
  477ARG     CA 1949   4.843   2.734   8.784  0.1036 -0.2457 -0.0199
  478ASN     CA 1950   4.785   2.896   8.575  0.1005 -0.0301 -0.0345
  479LEU     CA 1951   4.530   3.083   8.640  0.4322 -0.1996 -0.1979
  480GLN     CA 1952   4.600   3.333   8.494  0.1487 -0.0713  0.1790
  481LEU     CA 1953   4.585   3.430   8.212 -0.0489  0.0531 -0.0967
  482MET     CA 1954   4.499   3.264   7.994  0.0507  0.0099  0.5006
  483ARG     CA 1955   4.145   3.263   8.013 -0.1609 -0.0427 -0.1907
  484ARG     CA 1956   4.158   3.611   7.955  0.1812  0.0158 -0.0274
  485VAL     CA 1957   4.352   3.656   7.690  0.2497  0.1595  0.0697
  486ARG     CA 1958   4.320   3.474   7.470  0.1470 -0.4626  0.5399
  487GLU     CA 1959   4.380   3.377   7.214  0.0301 -0.1992  0.0872
  488GLU     CA 1960   4.432   3.504   6.927 -0.1826  0.3297  0.1439
  489GLN     CA 1961   4.519   3.799   6.927 -0.2807  0.2509 -0.1191
  490ARG     CA 1962   4.648   3.879   7.215 -0.0215  0.0462  0.1592
  491GLY     CA 1963   4.806   3.693   7.357  0.1117 -0.2838 -0.0392
  492THR     CA 1964   4.917   3.447   7.238 -0.0867  0.3645  0.1324
  493ALA     CA 1965   4.947   3.415   6.965 -0.1478  0.0094  0.0551
  494GLN     CA 1966   4.873   3.456   6.736  0.0265 -0.0126  0.3677
  495LEU     CA 1967   4.697   3.300   6.531 -0.0681 -0.2890  0.2411
  496THR     CA 1968   4.519   3.033   6.713 -0.2667 -0.1364  0.0013
  497ARG     CA 1969   4.271   2.943   6.684  0.2325  0.1012 -0.2329
  999W        W 1970   3.877  10.334   6.037 -0.0234  0.2304  0.2562
 1000W        W 1971   6.971   4.193   8.877  0.3740  0.2327 -0.2790
 1001W        W 1972   6.300   9.807  11.280 -0.3705 -0.1554  0.2003
 1002W        W 1973  13.477  13.189   9.260 -0.3122  0.0476  0.0776
 1003W        W 1974   3.149   5.335  11.799  0.2910 -0.0121 -0.0871
 1004W        W 1975   1.638  11.176   0.051 -0.0775  0.1062 -0.2850
 1005W        W 1976   4.051   4.827  10.657 -0.0133  0.1067 -0.1310
 1006W        W 1977   9.600   6.723   7.236  0.2107  0.1502  0.1115
 1007W        W 1978  11.232  10.837   3.174  0.2144  0.1842  0.2895
 1008W        W 1979   2.714   9.266   2.661 -0.0321  0.1236  0.0189
 1009W        W 1980   2.873   4.672  10.519 -0.2316  0.2031  0.0628
 1010W        W 1981   0.351   7.165  10.622 -0.2871 -0.3872  0.1382
 1011W        W 1982  12.803   0.526   5.165 -0.1327  0.3201  0.2808
 1012W        W 1983   3.125   9.921   4.111  0.1062  0.1508  0.0536
 1013W        W 1984  11.231   7.193   5.027  0.2264  0.1712 -0.2952
 1014W        W 1985   2.846   7.553   3.648  0.0857  0.0489 -0.1079
 1015W        W 1986   3.793  12.205  11.421  0.0267  0.2354 -0.1260
 1016W        W 1987  10.281   0.411  10.864  0.0358 -0.2424 -0.0218
 1017W        W 1988  13.662   2.465  10.336  0.0668  0.0540  0.2015
 1018W        W 1989   1.708   2.005   4.201 -0.3403 -0.0705  0.2607
 1019W        W 1990   3.830   9.487   9.246 -0.0230  0.1686  0.0848
 1020W        W 1991  10.293   0.782   9.099  0.3515 -0.3483  0.2446
 1021W        W 1992   2.877  11.211   1.282 -0.0485  0.3040 -0.2792
 1022W        W 1993   0.443   8.860   7.485  0.2339 -0.1521 -0.4217
 1023W        W 1994   6.975   9.206   1.438 -0.0729 -0.0858 -0.2232
 1024W        W 1995   5.764   9.200   6.897 -0.1076  0.3595  0.0981
 1025W        W 1996  13.642   4.170  10.564 -0.2446  0.1022  0.1890
 1026W        W 1997   7.939   4.605   1.174 -0.0142  0.2342  0.0585
 1027W        W 1998  11.770   3.125   8.188  0.2491  0.1931 -0.0327
 1028W        W 1999  10.095  12.558   2.278  0.2212 -0.0411  0.0050
 1029W        W 2000   2.855   2.868  13.080  0.0161  0.1354 -0.1866
 1030W        W 2001  13.688   6.322  10.644 -0.2561  0.1594 -0.1702
 1031W        W 2002  12.296  13.696   9.737 -0.0496 -0.1961 -0.1001
 1032W        W 2003   7.924   9.419   9.222  0.2851  0.1041  0.1428
 1033W        W 2004   5.569   3.400  12.986 -0.0878 -0.0481 -0.4089
 1034W        W 2005   6.581   8.985   7.429  0.0901 -0.1065 -0.0248
 1035W        W 2006  12.086   2.054   0.571 -0.3647  0.1395  0.0979
 1036W        W 2007   4.679   0.738  11.076 -0.2236 -0.0006 -0.1579
 1037W        W 2008   1.343  10.337   1.691  0.0731 -0.2067  0.1292
 1038W        W 2009  10.069   7.332   0.632  0.0440  0.0619 -0.2075
 1039W        W 2010   1.648   3.941   7.631  0.1624 -0.3628 -0.1711
 1040W        W 2011  13.381   0.013   5.639  0.0999 -0.1665  0.0172
 1041W        W 2012  13.354   3.160  12.042 -0.0395 -0.0033  0.5362
 1042W        W 2013   4.782   4.857   9.214  0.0556 -0.0036 -0.4158
 1043W        W 2014   4.316   2.710   0.494  0.0193  0.0593  0.0178
 1044W        W 2015   4.509   3.024   1.606 -0.1856  0.0014 -0.2107
 1045W        W 2016   6.778  10.123   6.820 -0.0158 -0.1747  0.1117
 1046W        W 2017  13.361  12.977   1.614  0.1974 -0.2626 -0.0596
 1047W        W 2018   3.685   2.321   2.325 -0.0110 -0.1637  0.1361
 1048W        W 2019  10.468   8.138   1.447 -0.3147  0.3421  0.2059
 1049W        W 2020   4.636  12.672   8.531  0.1550  0.0353 -0.1628
 1050W        W 2021   9.879  11.776   3.276  0.0740  0.0752  0.0355
 1051W        W 2022   7.676   6.623   5.482  0.0987 -0.2386  0.0486
 1052W        W 2023  12.603   3.402  10.315  0.0845  0.0505  0.0727
 1053W        W 2024  13.061   1.815   1.901 -0.0269  0.0618 -0.1755
 1054W        W 2025   9.481   7.903   0.051  0.2277 -0.4408 -0.1122
 1055W        W 2026  13.126  12.649  12.277  0.0784 -0.2275  0.0180
 1056W        W 2027   1.295   6.035   5.885  0.2918  0.1140 -0.2988
 1057W        W 2028   3.457   4.624  13.428 -0.0320  0.0021  0.0948
 1058W        W 2029   6.201   5.012  10.360 -0.2732 -0.0108 -0.0911
 1059W        W 2030   1.685   9.463  10.956 -0.0637  0.1536 -0.3263
 1060W        W 2031  13.292   2.245   0.369 -0.2264 -0.2199 -0.0781
 1061W        W 2032  13.518   1.380   8.551 -0.1420 -0.0344 -0.2560
 1062W        W 2033   6.233   7.971  11.106 -0.0613  0.0560 -0.1936
 1063W        W 2034   4.376   2.939   9.380  0.1931  0.0523 -0.0658
 1064W        W 2035   9.996  11.781  10.695 -0.0924  0.0281  0.0148
 1065W        W 2036   7.798   5.225  10.583  0.0415 -0.0375  0.2536
 1066W        W 2037   1.571  12.108   8.466  0.1673  0.1027 -0.1916
 1067W        W 2038   0.647  12.459  13.911 -0.3002 -0.0098 -0.3219
 1068W        W 2039   2.018   5.006   9.153 -0.0794  0.0014  0.0786
 1069W        W 2040   6.030   4.383   2.658 -0.0048 -0.4478  0.0152
 1070W        W 2041  10.501   1.857   7.024  0.0099  0.0729  0.3074
 1071W        W 2042   3.949  10.161  13.714  0.0086  0.0161  0.0412
 1072W        W 2043   8.564   8.973  11.099 -0.0017 -0.2460 -0.1351
 1073W        W 2044  10.435   5.647  11.283 -0.1805 -0.0887 -0.1405
 1074W        W 2045  12.667   1.539   5.275 -0.0792 -0.1112  0.0814
 1075W        W 2046  10.848   1.531  13.841 -0.0424 -0.0273 -0.1095
 1076W        W 2047   9.127   9.004   2.120  0.0503 -0.1149  0.2123
 1077W        W 2048   0.628   8.649  12.003 -0.1926 -0.0296  0.1402
 1078W        W 2049   2.123   3.404  12.277  0.1953 -0.1500 -0.2844
 1079W        W 2050   7.297   6.870   8.382 -0.1517  0.1336  0.3064
 1080W        W 2051   6.847   1.556  13.749  0.1333  0.0290 -0.2561
 1081W        W 2052   5.372   9.310   3.956 -0.1346 -0.0232  0.1686
 1082W        W 2053   5.755  10.147   6.702  0.1598 -0.1514 -0.3151
 1083W        W 2054   5.256   6.215   8.536 -0.0709 -0.2375  0.2837
 1084W        W 2055   6.763   4.628  11.559 -0.3101  0.1294  0.2560
 1085W        W 2056   2.246   0.506   6.835 -0.0070  0.0335  0.2216
 1086W        W 2057   8.398  13.058  10.591  0.2233  0.0907 -0.0847
 1087W        W 2058   6.389  13.739  10.808  0.0727  0.0655 -0.3379
 1088W        W 2059   1.621   2.454   4.092 -0.0745 -0.3960 -0.1126
 1089W        W 2060  12.511  13.429   2.429  0.0965  0.0483  0.2988
 1090W        W 2061  10.424  11.677  11.007 -0.0235 -0.0857  0.2233
 1091W        W 2062   7.085  13.141  11.536  0.0573 -0.0768  0.3175
 1092W        W 2063  13.605   9.710   6.752 -0.0014 -0.2822 -0.1446
 1093W        W 2064  13.104   8.112   2.974  0.0266  0.2222 -0.2213
 1094W        W 2065   0.773   7.040   7.900  0.1600 -0.0744 -0.0782
 1095W        W 2066  10.252   3.863   5.652 -0.2270  0.1735  0.1422
 1096W        W 2067   4.404   1.153   1.517 -0.1621  0.0704 -0.5095
 1097W        W 2068   5.657  13.230   1.463 -0.0326 -0.1315  0.2481
 1098W        W 2069   0.142   8.330   5.229 -0.2533  0.2112 -0.1422
 1099W        W 2070   9.734   3.270   3.041  0.0245  0.2001 -0.0371
 1100W        W 2071   1.038   3.407  13.269  0.2580 -0.0652 -0.2609
 1101W        W 2072  12.798   5.808   0.147  0.0794  0.1321 -0.0519
 1102W        W 2073  10.110  10.980   8.171 -0.1458  0.0413  0.0951
 1103W        W 2074   0.276   4.657   4.871  0.0026 -0.3482 -0.1077
 1104W        W 2075   8.747   6.019  11.389  0.1876  0.0785  0.0360
 1105W        W 2076   9.937  13.112   2.305  0.0896 -0.1510  0.0513
 1106W        W 2077   3.647   1.239   9.863 -0.1228 -0.0304 -0.0141
 1107W        W 2078  11.098  10.554  11.206  0.4200  0.2721  0.0501
 1108W        W 2079   2.041   4.278  11.648 -0.1868 -0.0113  0.2454
 1109W        W 2080   2.930   7.088   6.674 -0.1772  0.0929 -0.0372
 1110W        W 2081  13.806   9.899   5.762  0.3259  0.1664 -0.2076
 1111W        W 2082   3.959   6.409   2.613 -0.4538 -0.0217  0.1010
 1112W        W 2083  13.893   8.007  13.784  0.0894 -0.2455 -0.0909
 1113W        W 2084  12.492   3.581   5.287  0.0243  0.2664  0.0417
 1114W        W 2085   6.619   2.574   4.100 -0.1332  0.0251  0.1785
 1115W        W 2086   4.488  10.228   4.928 -0.3410 -0.1792  0.0276
 1116W        W 2087   3.925  11.364   0.771 -0.1697 -0.1708 -0.0521
 1117W        W 2088   3.479  12.684   4.530 -0.0199 -0.1175  0.0439
 1118W        W 2089   3.632  12.057  11.895 -0.0594 -0.2412  0.0870
 1119W        W 2090   3.505   8.464   9.584  0.2905  0.0429 -0.2537
 1120W        W 2091  12.712   8.564  12.764  0.1719  0.3182  0.2579
 1121W        W 2092   1.612   8.232   0.146 -0.0376  0.0358  0.2288
 1122W        W 2093   7.849   5.013   0.695 -0.0989  0.1131  0.0835
 1123W        W 2094   0.964   7.195  13.156  0.3181  0.0557  0.1269
 1124W        W 2095   4.885  12.269  13.503 -0.1333  0.0310 -0.1095
 1125W        W 2096  12.664   3.035   5.123  0.2076  0.0628  0.1799
 1126W        W 2097   8.908   5.600   8.080 -0.2322 -0.0130  0.0317
 1127W        W 2098   8.148   2.507  11.842  0.0732 -0.1697 -0.0643
 1128W        W 2099  10.343   2.163   5.275 -0.0825 -0.2747 -0.1442
 1129W        W 2100  12.247   3.170  12.223  0.1694 -0.2401  0.0670
 1130W        W 2101   7.903  10.388  10.385 -0.1679 -0.0076 -0.3134
 1131W        W 2102  11.136   5.546   6.205 -0.1237  0.0476  0.0827
 1132W        W 2103   4.233   9.022   2.855 -0.0533 -0.1632  0.1825
 1133W        W 2104   3.131  11.031   2.622 -0.0228  0.0966 -0.0929
 1134W        W 2105   8.304   7.758   2.264  0.0333  0.0955  0.1610
 1135W        W 2106   0.657   0.407   5.956  0.5025  0.1830 -0.1336
 1136W        W 2107   9.695  11.869   4.800  0.1343  0.1757 -0.0158
 1137W        W 2108  11.106   0.559   8.270  0.0317  0.0542  0.1640
 1138W        W 2109   7.820   4.920   7.633 -0.3133 -0.2414  0.0428
 1139W        W 2110   6.770   8.734   4.115  0.3381  0.0993 -0.1560
 1140W        W 2111   0.990   0.903   9.869  0.2540  0.0910 -0.1072
 1141W        W 2112   4.378  13.682   4.811 -0.3793  0.0659  0.2010
 1142W        W 2113   6.279   5.271   4.758  0.3582 -0.1720  0.1529
 1143W        W 2114  12.802  11.086   9.304  0.1855 -0.0019  0.0594
 1144W        W 2115   9.536   1.621   1.972  0.0058  0.1357 -0.0372
 1145W        W 2116   8.591   3.309   9.903  0.2222  0.1402 -0.2566
 1146W        W 2117  11.965  12.744   9.718  0.1437  0.0364 -0.2080
 1147W        W 2118   3.091  12.376   0.230  0.0802 -0.3381  0.1694
 1148W        W 2119   6.656   4.823   8.548  0.3392  0.0032  0.2234
 1149W        W 2120   4.964   7.094  10.590 -0.4111 -0.2398  0.2524
 1150W        W 2121  12.125   9.437   5.387  0.3329  0.1269  0.0797
 1151W        W 2122  12.039   5.178  12.390  0.0606 -0.1075 -0.1227
 1152W        W 2123   9.618   7.654  12.024  0.2595 -0.0566  0.0258
 1153W        W 2124  12.248   8.105  10.156  0.1919 -0.2310 -0.0712
 1154W        W 2125   1.256   9.197  11.130 -0.0658 -0.0373 -0.1897
 1155W        W 2126   9.205  10.083   7.389  0.1900  0.0920 -0.1838
 1156W        W 2127   6.527   7.395   5.166  0.0041  0.0032 -0.1648
 1157W        W 2128  12.117  12.880   9.223 -0.2542  0.1163 -0.2251
 1158W        W 2129   2.377  11.330  13.535 -0.2175  0.1346  0.0259
 1159W        W 2130   3.345   0.644   1.915  0.0861  0.0066  0.1184
 1160W        W 2131   0.935   8.100   4.930  0.2123 -0.0400 -0.1623
 1161W        W 2132   8.499   7.657   5.632  0.1405 -0.0083 -0.0524
 1162W        W 2133   4.071   2.885  11.275 -0.1172 -0.0528 -0.1582
 1163W        W 2134  10.632   8.675  12.668  0.1593  0.2912 -0.5072
 1164W        W 2135   1.760   9.612   6.543  0.1278 -0.0069 -0.0729
 1165W        W 2136   1.574   1.994   2.321 -0.1121 -0.0948  0.1849
 1166W        W 2137   5.093   5.503  10.950  0.0292  0.1404 -0.1292
 1167W        W 2138   7.417   4.709   9.637  0.2173  0.1288 -0.0798
 1168W        W 2139   2.733   6.350   6.473 -0.2978 -0.0754 -0.3687
 1169W        W 2140   9.030   1.787   3.689  0.3758  0.0892  0.1121
 1170W        W 2141   2.354   4.606   3.901  0.1043 -0.0864  0.0719
 1171W        W 2142   8.307   4.128   2.130  0.0720 -0.0126 -0.2326
 1172W        W 2143   3.164   1.692   0.509 -0.0708 -0.3543  0.0254
 1173W        W 2144   9.715   5.354   6.078 -0.2125 -0.2950 -0.0368
 1174W        W 2145   1.453   7.393   7.481  0.1079  0.0601 -0.2225
 1175W        W 2146   0.791   4.727  13.872 -0.3139 -0.0499 -0.0066
 1176W        W 2147  12.610  11.603   6.730  0.4324 -0.1966  0.1001
 1177W        W 2148   1.302   3.909  13.097  0.1662  0.0276  0.2276
 1178W        W 2149  13.432   2.868  10.211 -0.0225  0.0555  0.1772
 1179W        W 2150   5.739   9.234   5.500  0.0962  0.1596  0.0824
 1180W        W 2151   6.254   5.976   1.987  0.1681  0.5576  0.0190
 1181W        W 2152  12.562   1.943   5.550  0.1032  0.0831  0.0314
 1182W        W 2153   2.015   3.955   9.112  0.1943 -0.0567 -0.1778
 1183W        W 2154   4.056   6.661   9.532 -0.0420 -0.2526  0.0518
 1184W        W 2155  11.049   5.211   7.820  0.0781 -0.0256  0.0827
 1185W        W 2156  12.631   8.574   1.298 -0.1031  0.0023  0.4842
 1186W        W 2157   1.130   2.800   9.251  0.0899 -0.0254 -0.4372
 1187W        W 2158   7.476  12.178   5.025 -0.0968 -0.0471  0.0879
 1188W        W 2159  11.374   9.171   4.388 -0.2606  0.0198  0.1541
 1189W        W 2160  13.598   2.780   3.159 -0.0353  0.1509 -0.1714
 1190W        W 2161   8.723   7.284   4.743  0.2921  0.0880  0.0358
 1191W        W 2162   8.850   0.702   8.225 -0.0543  0.1258 -0.0494
 1192W        W 2163  10.903  12.789   1.608 -0.4257 -0.0782 -0.0050
 1193W        W 2164  11.181   2.591   8.873 -0.0866  0.0151  0.2744
 1194W        W 2165   6.834   7.071  13.304 -0.2235 -0.1238 -0.0333
 1195W        W 2166   4.772   1.823  10.336 -0.2262  0.1348 -0.0805
 1196W        W 2167   5.768   5.030   7.058 -0.2753 -0.0344 -0.0146
 1197W        W 2168   5.139  10.120   9.742  0.1158  0.1595 -0.0726
 1198W        W 2169   4.438  13.311  12.651 -0.2928  0.0675  0.1615
 1199W        W 2170   1.717   3.353  11.884  0.1579 -0.0963  0.2512
 1200W        W 2171   6.384   6.178  11.596 -0.1374  0.1123 -0.2659
 1201W        W 2172   4.945  10.747  12.835  0.0492 -0.1292 -0.0551
 1202W        W 2173  11.147  12.685   6.894 -0.1305  0.1993 -0.1307
 1203W        W 2174   6.131   9.865   2.666  0.1552  0.0636 -0.1341
 1204W        W 2175   9.562   3.067   1.415 -0.2012 -0.0776  0.0685
 1205W        W 2176   7.518   9.423  11.955 -0.0268 -0.0190  0.1639
 1206W        W 2177   3.272   9.389  13.595 -0.0792 -0.0148  0.2041
 1207W        W 2178   3.601   0.054   6.535 -0.0097  0.1096 -0.3093
 1208W        W 2179   5.389   2.837  11.824  0.1542  0.1880 -0.2828
 1209W        W 2180   0.461   3.585   8.709  0.0806  0.0077  0.2188
 1210W        W 2181  12.142   6.835  13.208 -0.0098  0.0105  0.1291
 1211W        W 2182   4.685   0.956   9.059 -0.0613  0.0465 -0.1158
 1212W        W 2183   6.917  12.741  10.681  0.0447 -0.1035  0.3650
 1213W        W 2184   3.182   9.485   8.862  0.1022 -0.0835  0.2145
 1214W        W 2185   0.969   9.055   9.327 -0.1835 -0.1690 -0.1049
 1215W        W 2186  10.339   9.146  12.585  0.0480  0.0311 -0.1952
 1216W        W 2187   1.268  13.393  11.264 -0.0288  0.2138 -0.3190
 1217W        W 2188  12.897   4.350   2.276 -0.1654  0.0585 -0.0767
 1218W        W 2189   1.848   6.661  11.585 -0.0899 -0.0727 -0.1475
 1219W        W 2190   2.359   9.250   7.055  0.2348 -0.2402  0.0209
 1220W        W 2191   7.158   5.400   7.375 -0.0232  0.0567 -0.0483
 1221W        W 2192   6.743  11.457   3.545  0.0634  0.0799 -0.2800
 1222W        W 2193   9.702   2.015   0.012  0.0417  0.1803 -0.3186
 1223W        W 2194   3.763  10.746   9.346 -0.1189 -0.0984 -0.0227
 1224W        W 2195  12.698  11.101   3.518 -0.0865 -0.1083 -0.3930
 1225W        W 2196   2.795  12.989   9.402 -0.0242  0.2035 -0.0172
 1226W        W 2197  12.365  13.262   7.093  0.1410 -0.1818  0.1922
 1227W        W 2198  13.218   1.340  13.398 -0.0856  0.0872  0.1576
 1228W        W 2199  10.386  10.255  10.179 -0.2367  0.0407  0.0146
 1229W        W 2200   2.278   6.115   6.082 -0.2128 -0.1847 -0.2200
 1230W        W 2201   4.654  12.956   9.548  0.1098 -0.3940  0.1120
 1231W        W 2202   2.711   4.101   5.995 -0.2953  0.2153  0.1588
 1232W        W 2203   7.716  12.861   1.510  0.0193  0.2189 -0.2495
 1233W        W 2204   5.227   9.964  13.807  0.1983  0.0682  0.0112
 1234W        W 2205   6.942  13.165   7.384  0.1246 -0.0388 -0.0862
 1235W        W 2206   3.764  10.717  10.969 -0.2762  0.2461 -0.2588
 1236W        W 2207   3.337   0.713  13.843  0.2513  0.0534 -0.1884
 1237W        W 2208   7.419  11.867  10.461  0.1676  0.3316 -0.2995
 1238W        W 2209   0.228  12.387   6.194 -0.1887 -0.0275  0.1285
 1239W        W 2210   6.544   7.457  13.298 -0.2008 -0.0328  0.2503
 1240W        W 2211   5.379  13.412   3.396 -0.0405  0.0214  0.2353
 1241W        W 2212   2.367   9.134   8.784 -0.1362  0.0936 -0.0515
 1242W        W 2213  10.378  10.105   9.193  0.1155 -0.2076 -0.0607
 1243W        W 2214  12.242  12.401   1.191  0.2760 -0.0805 -0.0884
 1244W        W 2215   4.716   3.850   1.275 -0.1174 -0.0297  0.0810
 1245W        W 2216   3.726   8.280  11.028 -0.0708 -0.1751  0.2013
 1246W        W 2217  13.693  12.837  12.657 -0.0394 -0.0737  0.1212
 1247W        W 2218  12.152   6.020  12.149  0.0564 -0.0577  0.0558
 1248W        W 2219   4.571   6.729  10.604  0.4186 -0.0855  0.0350
 1249W        W 2220   8.421   4.588   0.275  0.0929  0.0114 -0.0318
 1250W        W 2221   9.165   4.680   7.875  0.2222 -0.1448  0.1322
 1251W        W 2222  12.625   8.003  11.219  0.2137  0.0547  0.0166
 1252W        W 2223   8.180   0.658   9.238 -0.0818 -0.0612  0.3223
 1253W        W 2224   3.432  11.486  13.195 -0.2722  0.0318  0.1349
 1254W        W 2225  11.876   9.658  12.431 -0.0219  0.0501  0.2688
 1255W        W 2226   3.226  10.276  10.321  0.0526 -0.1146  0.1180
 1256W        W 2227   0.018  12.483   5.560 -0.0137  0.1740  0.3664
 1257W        W 2228   6.250   8.085   7.397 -0.1340 -0.1730  0.2827
 1258W        W 2229  12.753  11.342   8.783  0.0020  0.2662  0.0856
 1259W        W 2230  12.961   7.943  11.575  0.0380 -0.0740 -0.1474
 1260W        W 2231  11.382   9.252  12.710  0.0110 -0.1213  0.2448
 1261W        W 2232   9.887   6.981   9.004  0.1783  0.1368  0.0600
 1262W        W 2233   4.720  12.761  11.496 -0.0308  0.0006 -0.1913
 1263W        W 2234   9.132   2.633  10.111 -0.5240  0.2450 -0.2564
 1264W        W 2235   0.700   8.365  12.504  0.2201  0.0446 -0.0592
 1265W        W 2236  12.778  13.894   5.067  0.2054  0.2093 -0.1662
 1266W        W 2237  10.119  12.150   3.582 -0.1804  0.1615 -0.2219
 1267W        W 2238   2.970  13.182  13.671 -0.0545  0.4448  0.1943
 1268W        W 2239  12.695   8.281   9.130  0.3632 -0.0784 -0.1519
 1269W        W 2240   2.758   7.264   8.355 -0.0753 -0.0774 -0.2858
 1270W        W 2241   4.049   5.895   7.386  0.2091 -0.4972 -0.0955
 1271W        W 2242   1.587  12.503   2.147 -0.2434  0.3163  0.0346
 1272W        W 2243   6.967  12.223   5.104 -0.1911  0.1441 -0.0317
 1273W        W 2244   5.248   3.413  12.149 -0.1427 -0.0479 -0.1625
 1274W        W 2245  12.603  10.020   0.903  0.2592 -0.1228  0.1577
 1275W        W 2246   8.285  13.518   7.656 -0.2914  0.1122  0.0463
 1276W        W 2247   7.207   0.015   5.315 -0.0096  0.2873 -0.1500
 1277W        W 2248  12.096   3.930  13.752 -0.1555  0.1334 -0.0474
 1278W        W 2249   3.887  13.450  13.736  0.3403  0.0893  0.0547
 1279W        W 2250  11.880   6.083   3.212  0.0306 -0.2408 -0.2107
 1280W        W 2251   1.996   7.656  13.265 -0.0289  0.4443 -0.0010
 1281W        W 2252   1.917   0.607  10.178 -0.0173  0.1430 -0.2844
 1282W        W 2253   9.492  12.022  11.182 -0.1030  0.0896 -0.1265
 1283W        W 2254   3.225  12.543   5.427  0.0198  0.2620 -0.0808
 1284W        W 2255   1.224   7.191  12.716  0.1981  0.2794 -0.2389
 1285W        W 2256   3.064   2.971  11.881 -0.3208  0.2598 -0.0353
 1286W        W 2257   6.952  10.811   4.354 -0.0255  0.1385  0.1937
 1287W        W 2258   3.965   6.847   3.811  0.1209 -0.0861  0.1632
 1288W        W 2259  12.373   4.008  12.678  0.2145 -0.0574 -0.1076
 1289W        W 2260  10.427   1.824   4.551 -0.0869 -0.1085 -0.1245
 1290W        W 2261   9.964   4.293   6.907 -0.1063 -0.2656  0.1626
 1291W        W 2262  12.595   6.570  11.492 -0.1951 -0.3339  0.0615
 1292W        W 2263   2.204   9.694   2.147 -0.1555 -0.0317  0.3881
 1293W        W 2264  11.216  11.889   3.245 -0.0011  0.0121 -0.0382
 1294W        W 2265   1.579   0.755   1.934  0.0097 -0.2392 -0.2338
 1295W        W 2266   9.006   1.794   9.783  0.1510 -0.1680  0.0312
 1296W        W 2267   9.714   0.647  11.572 -0.1824  0.2206 -0.1441
 1297W        W 2268  10.982  11.422   9.666  0.0134 -0.1393 -0.0095
 1298W        W 2269   4.391   0.190   2.317 -0.3609 -0.1267 -0.0690
 1299W        W 2270   3.441   4.408   1.642 -0.4117 -0.0656 -0.0461
 1300W        W 2271   2.409   6.780   6.259  0.1569  0.0173 -0.0351
 1301W        W 2272   5.013  13.455   3.710  0.0231 -0.0578 -0.1095
 1302W        W 2273   1.278  13.381   0.625  0.3279  0.0800  0.1178
 1303W        W 2274  11.155   8.282   8.630  0.0418  0.1961 -0.1482
 1304W        W 2275   0.995   2.579   0.328  0.1530 -0.2112  0.0133
 1305W        W 2276   7.112  12.055   9.839 -0.0077  0.0091 -0.1056
 1306W        W 2277   6.487   3.031   3.784  0.0170  0.2480 -0.0227
 1307W        W 2278  13.155   0.091  11.822  0.1336 -0.0561 -0.2512
 1308W        W 2279   3.062   8.435   8.648 -0.2405 -0.1610 -0.0744
 1309W        W 2280   0.713  13.040  10.506 -0.4493  0.0736 -0.1667
 1310W        W 2281   2.468   8.985   8.117 -0.0273 -0.1087  0.1436
 1311W        W 2282  13.043   2.104   2.837  0.1054  0.4144 -0.2168
 1312W        W 2283   9.363  12.780   5.646  0.2238  0.0259 -0.0066
 1313W        W 2284  11.420   2.517  10.156 -0.1245 -0.0394  0.0706
 1314W        W 2285   1.554  10.064   6.568 -0.1887  0.0170 -0.0492
 1315W        W 2286  11.186   3.144   1.732 -0.2637 -0.1800 -0.0463
 1316W        W 2287  12.481  11.883   5.656 -0.5431 -0.0837  0.1295
 1317W        W 2288   0.939  12.754   5.737  0.2150  0.0567 -0.0039
 1318W        W 2289   6.004  13.171  12.846 -0.0212 -0.1930  0.1400
 1319W        W 2290  10.881   4.881  12.539  0.2592  0.3664  0.0136
 1320W        W 2291  13.607  11.624   6.003 -0.1397 -0.1743  0.1488
 1321W        W 2292  13.743  11.289   4.678  0.1799  0.1672 -0.0035
 1322W        W 2293  13.661   7.167   4.759  0.1397  0.0738  0.3028
 1323W        W 2294   6.091   3.446  11.737 -0.0621 -0.1673 -0.1829
 1324W        W 2295   4.815  13.628  12.923  0.2331  0.0365 -0.2612
 1325W        W 2296   8.329   8.684   1.354  0.0427  0.2905  0.0319
 1326W        W 2297   4.899   7.678   7.454  0.0377 -0.1940  0.3312
 1327W        W 2298  11.393   8.865   3.930  0.2128 -0.1211  0.3518
 1328W        W 2299  12.796   0.797   6.747 -0.1251 -0.0794  0.0581
 1329W        W 2300  10.346   9.353   8.636  0.2559  0.3909 -0.0985
 1330W        W 2301   9.078   5.347  11.707 -0.0807  0.0456  0.0549
 1331W        W 2302  13.349   0.830  13.444  0.0340 -0.0395  0.0220
 1332W        W 2303   8.050   0.813   5.660 -0.4905 -0.0619 -0.0457
 1333W        W 2304   8.535   0.048   2.877  0.0918 -0.0574  0.0129
 1334W        W 2305   0.170   8.792   6.090 -0.1112 -0.0708 -0.1243
 1335W        W 2306   5.645  11.784  10.590 -0.1023  0.0780 -0.1014
 1336W        W 2307   1.290   2.395  12.535  0.1509  0.1394  0.0699
 1337W        W 2308   4.088   3.003   9.901 -0.1317 -0.0143  0.1419
 1338W        W 2309  12.537  11.359   4.876  0.1954  0.3139  0.2666
 1339W        W 2310   6.345   1.661   4.079  0.1633  0.0030  0.1004
 1340W        W 2311  12.824  12.906   1.424  0.0441  0.1081 -0.0315
 1341W        W 2312  12.600   9.350   5.831 -0.1607 -0.3006  0.2016
 1342W        W 2313  11.037  10.047   0.713 -0.1508  0.0110 -0.1777
 1343W        W 2314   7.252   9.194  10.911  0.3822  0.2445 -0.1071
 1344W        W 2315   6.984  10.588   7.005 -0.0931  0.0675  0.1552
 1345W        W 2316  11.692   3.829   2.227  0.0953  0.0134 -0.0871
 1346W        W 2317  13.506   5.850  10.718 -0.0764  0.1386 -0.1496
 1347W        W 2318   3.543   4.427   8.309  0.0333 -0.0340  0.2333
 1348W        W 2319  12.097   8.062   6.586 -0.1849  0.0160 -0.2108
 1349W        W 2320   6.004   0.925  10.365  0.0390  0.1380  0.0868
 1350W        W 2321   7.375   5.008  12.517 -0.2935 -0.0013 -0.1241
 1351W        W 2322   3.476  12.647   8.579  0.0616 -0.2286  0.1739
 1352W        W 2323   2.360   1.675  13.300 -0.3897 -0.0830  0.1835
 1353W        W 2324   2.385   7.299   9.076  0.0527  0.1930  0.1020
 1354W        W 2325  13.627   3.312   6.100 -0.2509  0.1018 -0.0401
 1355W        W 2326  11.259   9.178   0.319  0.0390 -0.1119  0.2400
 1356W        W 2327   0.229  13.200   5.168  0.1756 -0.0101  0.0061
 1357W        W 2328   3.032   3.212  10.726  0.1986  0.0901  0.0292
 1358W        W 2329   3.490   7.484  10.081 -0.0890  0.0335 -0.3772
 1359W        W 2330   5.136   8.067   2.506 -0.1786 -0.2161  0.1259
 1360W        W 2331  12.963  11.211   6.762  0.0590  0.0618  0.0471
 1361W        W 2332  12.099  12.221   2.237 -0.0055 -0.3005 -0.2314
 1362W        W 2333   6.323   7.340   8.025 -0.3724  0.0360 -0.0776
 1363W        W 2334   4.445   5.225   6.476  0.3838 -0.1037  0.1536
 1364W        W 2335   3.494   7.481   7.924 -0.0293 -0.2511 -0.2518
 1365W        W 2336   3.629   3.977  13.729 -0.0523 -0.1652 -0.2224
 1366W        W 2337   5.398   8.432   6.537  0.1886  0.1827 -0.1093
 1367W        W 2338   9.225  10.023   4.022  0.1544  0.1474 -0.2846
 1368W        W 2339   8.875  13.390   9.827 -0.1571 -0.0059 -0.1881
 1369W        W 2340   5.599  10.002   0.244  0.1771  0.1877 -0.5912
 1370W        W 2341   7.921  12.742   0.553  0.2720  0.3855 -0.3138
 1371W        W 2342  11.190  11.654   2.810  0.0660 -0.2612  0.0679
 1372W        W 2343   5.282   1.505  13.030  0.2114 -0.1725 -0.4259
 1373W        W 2344   8.765   0.669   1.447 -0.0558  0.0912 -0.4362
 1374W        W 2345  11.345   5.309   5.331 -0.0245 -0.1364 -0.1986
 1375W        W 2346   5.911   1.863  11.501  0.0628  0.1320  0.1864
 1376W        W 2347   1.303   1.697  13.095 -0.2740 -0.1654  0.3354
 1377W        W 2348   0.725   7.612   0.925  0.4932 -0.2829 -0.0394
 1378W        W 2349  11.684   1.177  11.941 -0.1210 -0.0687 -0.2300
 1379W        W 2350  10.222   2.985   6.357  0.2862  0.0287 -0.0272
 1380W        W 2351   5.056   9.726  11.943 -0.0730 -0.2994 -0.0383
 1381W        W 2352   0.260   9.267   1.110  0.0240  0.0455 -0.0709
 1382W        W 2353  11.698   8.015  13.189  0.1861  0.4276  0.0582
 1383W        W 2354   7.437  10.096   0.133  0.1430 -0.0052  0.1272
 1384W        W 2355  10.252   6.712   5.149 -0.2168  0.1504 -0.1711
 1385W        W 2356   5.004   9.422   2.458  0.0676 -0.0883  0.2088
 1386W        W 2357   9.404  11.472   8.559 -0.1700  0.0352 -0.1183
 1387W        W 2358   4.650   0.510  10.265 -0.0472  0.3785  0.0244
 1388W        W 2359   9.075   2.452   2.871 -0.3336 -0.2767 -0.0813
 1389W        W 2360   4.788   1.896   9.863  0.1999 -0.3338  0.0399
 1390W        W 2361   7.179   8.438   2.088 -0.1295 -0.1084 -0.2327
 1391W        W 2362   3.363   7.811   0.166 -0.1977  0.2685  0.0218
 1392W        W 2363   7.380   5.941   7.292  0.1161  0.1188  0.2257
 1393W        W 2364  12.303  12.310   6.102 -0.2833  0.0406 -0.2817
 1394W        W 2365   8.655  11.223  13.688 -0.1810 -0.0414  0.0399
 1395W        W 2366   2.807  10.020  12.241 -0.0561  0.1909 -0.1591
 1396W        W 2367  10.221   7.494   3.459  0.1508 -0.1795 -0.4318
 1397W        W 2368  13.583   7.607  11.186 -0.0080 -0.2201 -0.0261
 1398W        W 2369   1.785   8.395   5.846  0.0435 -0.0752 -0.3766
 1399W        W 2370   9.676   3.014   4.355 -0.0127 -0.2985 -0.1319
 1400W        W 2371   2.780   4.577   6.903  0.0351  0.2977  0.0401
 1401W        W 2372   7.211  12.734   2.839 -0.0173  0.0655 -0.1246
 1402W        W 2373   7.513   9.547   2.625 -0.2104  0.0776 -0.0536
 1403W        W 2374  11.028  11.062  11.316 -0.2647  0.2139 -0.3942
 1404W        W 2375   7.930   2.779  13.770 -0.0805  0.0615  0.1144
 1405W        W 2376   9.006   0.079   1.998  0.0437  0.2283  0.0564
 1406W        W 2377  12.402  12.985  10.463 -0.0156  0.1829 -0.1497
 1407W        W 2378   4.908   7.238   7.659 -0.0184  0.2785  0.0322
 1408W        W 2379   6.919   9.053   8.199 -0.4008  0.0062 -0.2094
 1409W        W 2380   0.878   6.384  13.180 -0.1492  0.0974 -0.2649
 1410W        W 2381   8.620  10.496  12.927  0.3942  0.0543 -0.0388
 1411W        W 2382   4.218   5.219   9.464  0.0471 -0.3759  0.0810
 1412W        W 2383   2.487  12.827   2.440 -0.0064  0.2970 -0.2164
 1413W        W 2384   4.271   9.500  11.136  0.4214  0.2668  0.1268
 1414W        W 2385  11.092   3.291   0.318  0.3829 -0.0176 -0.1464
 1415W        W 2386  10.705   2.310  13.351  0.1161  0.2031 -0.2707
 1416W        W 2387   6.519  13.435  12.207 -0.1329 -0.0288  0.2401
 1417W        W 2388   6.945   8.305   3.955 -0.1920  0.1975 -0.0431
 1418W        W 2389  13.028   2.123   9.637  0.1119  0.1655 -0.1401
 1419W        W 2390  11.938   5.598   2.702  0.0796  0.2383  0.1090
 1420W        W 2391   3.623   3.874   7.160 -0.2350 -0.2180  0.1964
 1421W        W 2392   2.776  11.028  10.174  0.0815  0.0983  0.0135
 1422W        W 2393   7.332   2.306   0.996 -0.0051  0.0189 -0.1068
 1423W        W 2394   9.841   2.561  13.340 -0.2896 -0.1674 -0.1512
 1424W        W 2395   4.064  11.877   8.241 -0.0094  0.0194 -0.2358
 1425W        W 2396   7.400  13.879  12.085 -0.0566 -0.0342 -0.0047
 1426W        W 2397  11.849  10.197   6.945 -0.0582 -0.0878 -0.1936
 1427W        W 2398  12.676   5.428   5.756  0.2325 -0.1150  0.2200
 1428W        W 2399   4.891   1.832  11.262 -0.3893  0.2389  0.3565
 1429W        W 2400   0.726   5.815  11.682 -0.0573 -0.3490 -0.0718
 1430W        W 2401  12.948   6.394   7.676  0.1915 -0.1209 -0.0403
 1431W        W 2402  13.425  10.072   7.362 -0.1806 -0.2751 -0.4834
 1432W        W 2403  12.713   2.102   5.129 -0.0114 -0.0248 -0.0403
 1433W        W 2404  12.684   1.222  12.493  0.3018 -0.1109 -0.4955
 1434W        W 2405  12.008   4.449  11.218  0.0867  0.0780 -0.1921
 1435W        W 2406   5.936   7.539   5.868  0.4313 -0.1613  0.0678
 1436W        W 2407   0.325   0.775   0.747  0.1600  0.1992  0.3277
 1437W        W 2408   5.851   5.718  10.348  0.3844 -0.1963  0.2982
 1438W        W 2409   6.857  12.114   8.423  0.0534  0.0996  0.2475
 1439W        W 2410   0.640   6.062   8.796  0.0342  0.2839 -0.0714
 1440W        W 2411  10.598   4.034  12.627 -0.1297  0.2163  0.3218
 1441W        W 2412   7.661  12.072  11.288 -0.1343  0.2244  0.3053
 1442W        W 2413   6.049   8.183   0.209  0.2120  0.1396  0.3615
 1443W        W 2414   1.075  11.042   8.917  0.0662 -0.3187  0.0772
 1444W        W 2415  12.985   2.618   7.881 -0.0834 -0.1995 -0.1750
 1445W        W 2416   5.885  13.025   7.082  0.1853 -0.3678  0.3245
 1446W        W 2417   0.227  13.073   8.026  0.2133  0.2712  0.3011
 1447W        W 2418   0.744  12.970   7.430  0.1672  0.1969 -0.5079
 1448W        W 2419   0.564  10.229   4.117  0.1371 -0.2170 -0.0248
 1449W        W 2420  12.825   6.296  12.957  0.2453  0.0018  0.1313
 1450W        W 2421   5.036   0.924  11.429  0.0603 -0.1319  0.1006
 1451W        W 2422  13.841   8.570   4.771 -0.1906 -0.3318  0.1376
 1452W        W 2423   8.399  13.162  11.123  0.0471  0.5534 -0.0651
 1453W        W 2424  11.651   5.513   1.459 -0.1890 -0.1715 -0.0060
 1454W        W 2425   0.833   6.298   2.919  0.0308  0.0347 -0.0756
 1455W        W 2426   4.757   4.303  10.881 -0.0462  0.0438  0.1196
 1456W        W 2427   9.506   3.601   3.407  0.1085 -0.1102  0.1608
 1457W        W 2428   7.634   1.198  12.687 -0.2318 -0.2013  0.3734
 1458W        W 2429   6.821  10.255   1.416 -0.2512  0.4039 -0.0400
 1459W        W 2430   5.100   0.024   6.716 -0.2387  0.0740 -0.2454
 1460W        W 2431  12.419   4.793  12.287 -0.0938  0.1701  0.1736
 1461W        W 2432  10.258   1.361   4.830 -0.0297  0.1788 -0.0841
 1462W        W 2433   2.945  12.689   2.756  0.3162  0.0414  0.0442
 1463W        W 2434   1.068   2.168  13.414  0.0395 -0.3117  0.1794
 1464W        W 2435   7.215  10.822   2.245  0.1209  0.1111  0.0033
 1465W        W 2436   4.472   0.104   0.926 -0.1009  0.3986 -0.4289
 1466W        W 2437   9.984   3.134   8.861  0.1209  0.1262 -0.2895
 1467W        W 2438  10.001   2.668   9.125  0.1212  0.0675  0.0068
 1468W        W 2439   6.777  13.917   4.902  0.0556 -0.1156  0.0355
 1469W        W 2440   0.210   3.811   4.721 -0.3400 -0.1794  0.3367
 1470W        W 2441   5.628  11.988  12.721  0.4259  0.0278 -0.0536
 1471W        W 2442   3.344  12.406   9.756  0.0900  0.2371 -0.3192
 1472W        W 2443  10.940   5.644   3.247 -0.0314 -0.0204  0.1236
 1473W        W 2444   6.577  12.139   4.651 -0.0228  0.0667  0.0571
 1474W        W 2445  10.209   5.247   2.007 -0.1355 -0.1841  0.2383
 1475W        W 2446   4.102   4.035   0.660  0.0823 -0.0241 -0.2742
 1476W        W 2447   9.555   9.489   1.304 -0.2129  0.3525 -0.1050
 1477W        W 2448   7.013   9.416   2.420  0.2796  0.1159 -0.1105
 1478W        W 2449   3.956  13.054   6.937 -0.2026  0.0603  0.0106
 1479W        W 2450   4.014   1.647  11.523  0.0790  0.1534 -0.0135
 1480W        W 2451  10.282   0.592   2.551 -0.0354 -0.2097 -0.2083
 1481W        W 2452  12.454   8.577  10.080 -0.0373  0.2012 -0.1289
 1482W        W 2453   1.933  11.865   0.974 -0.1016 -0.0101 -0.2437
 1483W        W 2454   4.856   6.951   9.982  0.1485 -0.0385 -0.0658
 1484W        W 2455   1.235   4.425   7.654 -0.0995 -0.0765  0.2750
 1485W        W 2456   3.751   8.806   4.124  0.2041 -0.0129  0.0664
 1486W        W 2457   8.271  10.588   4.590  0.0086  0.0325 -0.2376
 1487W        W 2458  11.765   7.326  10.184  0.2579 -0.0949 -0.2190
 1488W        W 2459   4.673   8.415   5.339 -0.3636 -0.2850  0.1271
 1489W        W 2460   9.159   8.415  10.585  0.0050 -0.2699  0.0130
 1490W        W 2461   3.920   5.698   3.770 -0.2702 -0.1967  0.0127
 1491W        W 2462   8.208   8.344   5.269 -0.1331  0.0424 -0.0609
 1492W        W 2463   8.580   0.462   0.951 -0.1856 -0.1360 -0.0287
 1493W        W 2464   0.862  10.224  10.962  0.0626 -0.1532  0.3029
 1494W        W 2465  11.306   5.527   8.865  0.2568 -0.2275 -0.0937
 1495W        W 2466   9.422   0.932   6.349 -0.0139 -0.6617  0.1149
 1496W        W 2467  11.669   7.882   1.409  0.2073 -0.0911  0.1035
 1497W        W 2468   0.811  10.338   4.567 -0.1846 -0.2155  0.1186
 1498W        W 2469  13.705   6.146   5.979 -0.2705  0.1419 -0.0401
 1499W        W 2470   6.789   6.158  11.274 -0.0586 -0.0131 -0.0905
 1500W        W 2471   1.139   2.493   5.326 -0.1645  0.0537  0.2476
 1501W        W 2472   7.430   7.303   9.984  0.0577 -0.3378  0.2176
 1502W        W 2473  12.564   7.259   1.269  0.0994 -0.2429  0.2195
 1503W        W 2474  10.287   3.496  10.032 -0.0936  0.1018  0.0428
 1504W        W 2475   0.949   5.425   3.201  0.2811 -0.0342  0.1695
 1505W        W 2476   7.678   3.631  12.553 -0.0561  0.2690 -0.0057
 1506W        W 2477   1.188   0.612   4.823  0.1767  0.1338  0.1637
 1507W        W 2478   3.849   8.643  12.735  0.4162 -0.3009 -0.1997
 1508W        W 2479   1.985   5.025   4.653  0.1370 -0.0396 -0.1629
 1509W        W 2480   9.831   3.475   1.598 -0.4533 -0.0094 -0.0458
 1510W        W 2481   3.662   7.379  10.785 -0.0997  0.3852 -0.1180
 1511W        W 2482   4.399   7.490  12.264  0.0375 -0.1467 -0.3197
 1512W        W 2483   7.693  13.179   6.012 -0.1312 -0.0866 -0.1124
 1513W        W 2484   4.417   7.291  10.361  0.0938 -0.2982 -0.2769
 1514W        W 2485   2.702   9.419  10.873  0.0984  0.2326  0.2704
 1515W        W 2486  13.431   1.009   2.442  0.1657 -0.0237 -0.0801
 1516W        W 2487   2.904  12.803   3.322 -0.1972  0.1900  0.1854
 1517W        W 2488  10.038   4.326   8.586 -0.3956  0.0490 -0.1738
 1518W        W 2489  12.609   5.151   2.504 -0.2159  0.0405 -0.0963
 1519W        W 2490   5.586   3.494   2.802  0.0462 -0.0306  0.1242
 1520W        W 2491   4.499   0.531   1.885  0.3470  0.0332  0.2225
 1521W        W 2492   6.711   4.037   1.659  0.3391 -0.2555 -0.0868
 1522W        W 2493   4.491   7.801   3.234  0.0013 -0.2622  0.0145
 1523W        W 2494  12.710  11.370   6.321 -0.1939  0.0281 -0.0654
 1524W        W 2495   3.279  11.933   3.049  0.0647 -0.4453  0.1041
 1525W        W 2496  13.339  12.103   2.115 -0.0456  0.1602  0.1818
 1526W        W 2497  12.429   7.542  13.694 -0.0913  0.2082 -0.0993
 1527W        W 2498   2.852   7.878  12.725  0.2599 -0.4794  0.0158
 1528W        W 2499  10.964  12.177  10.053 -0.0411 -0.1021 -0.1753
 1529W        W 2500   4.325   9.394   9.283  0.0616  0.2219 -0.0971
 1530W        W 2501   1.151  12.733  13.869  0.0415  0.0270 -0.2031
 1531W        W 2502  13.328  10.037   3.430 -0.3765  0.1040  0.1596
 1532W        W 2503   3.102   7.146   3.679 -0.1546 -0.0040  0.0303
 1533W        W 2504  12.339   5.422  12.889  0.2614  0.1902 -0.2255
 1534W        W 2505   0.818   5.462   5.756  0.1175  0.0203  0.4336
 1535W        W 2506  11.365   7.591  10.275 -0.3528 -0.3838 -0.3061
 1536W        W 2507   4.569  10.618  12.477  0.1212  0.3191  0.3258
 1537W        W 2508   6.225   5.756   0.303  0.2877 -0.2022 -0.1547
 1538W        W 2509   2.365   2.077   3.622 -0.3467  0.0024 -0.4140
 1539W        W 2510  13.726   1.296   7.347 -0.3629 -0.1522 -0.0214
 1540W        W 2511   5.943   3.228   0.292  0.0392  0.0704 -0.0391
 1541W        W 2512   8.851   1.550  13.832  0.2928 -0.1325 -0.0287
 1542W        W 2513   7.804   6.469   0.893  0.0555 -0.0854 -0.1074
 1543W        W 2514   3.983  13.507   8.711 -0.3031  0.1996 -0.1825
 1544W        W 2515   3.208  10.754  12.621 -0.2181 -0.1530  0.2746
 1545W        W 2516   5.707  12.744   6.713  0.1950 -0.1340  0.1522
 1546W        W 2517   0.076   9.145   1.814  0.0043 -0.1905 -0.1820
 1547W        W 2518  11.266   9.827   7.907 -0.1397 -0.2634  0.2485
 1548W        W 2519   0.514  10.069  10.633 -0.1044  0.1744 -0.1103
 1549W        W 2520   4.097  13.124  12.982  0.1891 -0.0234  0.0471
 1550W        W 2521  12.550  12.670   5.065  0.4177  0.1699 -0.0893
 1551W        W 2522   5.887   1.267  12.361 -0.3127 -0.0343 -0.0038
 1552W        W 2523   6.094  11.894   1.899 -0.0859 -0.4225 -0.0792
 1553W        W 2524  13.247  12.123   5.403 -0.1216 -0.0312  0.1818
 1554W        W 2525   1.902  10.427  11.959 -0.2940  0.0443 -0.3897
 1555W        W 2526   2.850   3.346   9.004 -0.3145 -0.1922 -0.0984
 1556W        W 2527   6.879   5.534   4.224  0.1325 -0.0110 -0.0455
 1557W        W 2528   8.758  10.713  10.344 -0.1320 -0.2807 -0.3786
 1558W        W 2529  12.639   8.278   6.730 -0.2692  0.0908  0.1030
 1559W        W 2530   0.783   4.827   0.487  0.1692  0.0039 -0.0065
 1560W        W 2531   0.975   5.181   2.746  0.1773  0.1883  0.2126
 1561W        W 2532  10.422  13.467  11.014 -0.0445  0.0731 -0.5641
 1562W        W 2533   1.623   6.592   4.590  0.2313 -0.0630  0.1790
 1563W        W 2534   6.506   7.733   4.756 -0.0439  0.0602 -0.0373
 1564W        W 2535   2.712   1.392  10.003 -0.1982  0.1108 -0.2304
 1565W        W 2536   7.328   2.446  12.863  0.0294  0.0472  0.0761
 1566W        W 2537  10.541  13.209   0.690 -0.2523 -0.3563  0.4094
 1567W        W 2538   5.695  12.197  10.948  0.2920 -0.0233 -0.1930
 1568W        W 2539   1.864  11.015   8.762 -0.0792 -0.1128  0.0189
 1569W        W 2540   2.575   0.702   7.358 -0.0960  0.2521  0.1919
 1570W        W 2541  11.186   4.954   8.714  0.0422 -0.1073  0.3178
 1571W        W 2542   9.549  13.496  11.652  0.0444 -0.1976 -0.3616
 1572W        W 2543   5.528   0.642   7.787 -0.0486 -0.0276  0.1858
 1573W        W 2544   5.990   0.513  11.496 -0.1498 -0.2407  0.1972
 1574W        W 2545   3.520   9.475   5.148 -0.0991 -0.1274 -0.3700
 1575W        W 2546   5.814  13.082  10.803 -0.1544 -0.0054  0.0749
 1576W        W 2547  13.142   0.890   5.438 -0.0869  0.1145 -0.1865
 1577W        W 2548  13.500  12.150   1.648  0.1361  0.2177  0.2984
 1578W        W 2549   6.644   6.955   8.105  0.0312 -0.0271  0.1895
 1579W        W 2550   3.713   4.253   7.562  0.1005  0.2694 -0.0094
 1580W        W 2551  11.628   3.312   5.398 -0.1832  0.2337  0.1058
 1581W        W 2552   2.884  10.465   2.530 -0.0414 -0.0361 -0.4035
 1582W        W 2553   2.780   7.756   2.867  0.3706 -0.0313 -0.2785
 1583W        W 2554   0.914  10.680   1.917 -0.1749  0.0706  0.1239
 1584W        W 2555   4.295  11.715   0.558 -0.0272  0.1289  0.0216
 1585W        W 2556   2.423  12.187   6.718 -0.0096 -0.1572  0.0307
 1586W        W 2557  11.278   7.228  13.006 -0.1425 -0.2720 -0.0643
 1587W        W 2558  13.133  12.720   2.931 -0.0463 -0.0396 -0.0134
 1588W        W 2559  11.337   2.155   0.997 -0.2156  0.1633 -0.1544
 1589W        W 2560   2.120   4.588  13.150  0.1515 -0.1773 -0.1782
 1590W        W 2561   6.912   9.071   3.679  0.0521 -0.3085 -0.1154
 1591W        W 2562   7.116   1.554   0.702 -0.0835 -0.1625  0.6307
 1592W        W 2563   2.698   4.322  10.923  0.0706 -0.0588  0.3859
 1593W        W 2564  12.677   4.927   5.920 -0.0834 -0.3144  0.1092
 1594W        W 2565   9.150   1.479  13.397  0.0339 -0.1655 -0.0302
 1595W        W 2566   0.696   3.959  10.895 -0.1202  0.1915  0.2889
 1596W        W 2567   4.698   5.165  13.777  0.0921 -0.0369  0.1645
 1597W        W 2568   6.920   4.956   1.015 -0.0706 -0.1016  0.1636
 1598W        W 2569  12.132   3.929   2.083 -0.4726 -0.0383  0.0847
 1599W        W 2570  13.902   4.265  12.739 -0.2292  0.1024  0.1873
 1600W        W 2571  11.671  10.880   9.740  0.0194 -0.1063 -0.4825
 1601W        W 2572   8.671  12.345  12.938 -0.0725  0.0329 -0.1532
 1602W        W 2573   0.435   4.847   8.213 -0.0261  0.0933  0.0358
 1603W        W 2574  10.134   3.043   9.388  0.0572  0.1027  0.0265
 1604W        W 2575  13.343   0.178  11.270  0.2192  0.0116  0.0939
 1605W        W 2576   8.172  12.812  11.378  0.0421 -0.1198  0.0185
 1606W        W 2577   6.722   7.244  13.733  0.2137 -0.1480  0.4143
 1607W        W 2578  11.359   8.342   4.769  0.2075 -0.3260  0.0910
 1608W        W 2579  13.091   3.070   8.919  0.0929 -0.0028 -0.1711
 1609W        W 2580  13.019   7.907  12.070  0.1359  0.0660  0.1884
 1610W        W 2581   7.103  12.527   9.742 -0.0755  0.0723 -0.1226
 1611W        W 2582  11.592  11.322   9.462 -0.0815  0.1388  0.0272
 1612W        W 2583  13.241   0.655   9.962  0.0249 -0.3022  0.0151
 1613W        W 2584   6.872   3.630  10.531 -0.4941  0.3194  0.2028
 1614W        W 2585   5.169  13.589   5.203 -0.1346 -0.2588  0.1067
 1615W        W 2586   8.674   2.505   1.201 -0.0674 -0.1144  0.0431
 1616W        W 2587  13.123  12.907   6.011  0.0512  0.2799  0.0418
 1617W        W 2588   3.962   8.223  13.489 -0.0782  0.1623  0.1743
 1618W        W 2589   3.257   6.687  13.089 -0.1178 -0.1475 -0.1361
 1619W        W 2590   3.831   5.575  11.245  0.1526 -0.0273 -0.5490
 1620W        W 2591   0.417   8.946   0.148 -0.1240  0.2569 -0.1891
 1621W        W 2592   4.656   6.798   9.194 -0.0525  0.0310  0.0213
 1622W        W 2593   2.257  12.009  13.122 -0.0700  0.1967  0.1724
 1623W        W 2594   0.490   4.769   6.525  0.0278  0.0957  0.0884
 1624W        W 2595   5.515   8.669   2.736  0.0191 -0.1154  0.1064
 1625W        W 2596   8.118   6.453   5.555 -0.4916 -0.1106 -0.0000
 1626W        W 2597   1.543   9.331   8.139 -0.0022 -0.2050  0.0447
 1627W        W 2598  12.775   1.616   3.865 -0.1058 -0.2405 -0.0305
 1628W        W 2599   6.593   5.040   3.175 -0.1238  0.1380  0.0867
 1629W        W 2600   5.536   2.412   3.532 -0.3869  0.0703 -0.2938
 1630W        W 2601   9.272  10.934   2.216  0.1261  0.1550 -0.1915
 1631W        W 2602   9.207   8.255   5.547 -0.4545  0.1172 -0.1925
 1632W        W 2603  10.077  11.529   7.660  0.0250  0.3077 -0.0911
 1633W        W 2604   0.398   2.836  12.355  0.1556 -0.2332  0.1031
 1634W        W 2605  12.491   9.629   9.826  0.2505  0.1872 -0.0650
 1635W        W 2606   2.220   2.778   9.863 -0.2712 -0.0551 -0.0770
 1636W        W 2607   2.724   2.605   2.836 -0.0112 -0.2863 -0.0630
 1637W        W 2608   3.470   6.663   3.710 -0.1828  0.1884  0.0551
 1638W        W 2609   7.250   7.863  10.872  0.0484 -0.0794 -0.2348
 1639W        W 2610   1.623   1.525  10.143  0.1700  0.3825  0.0147
 1640W        W 2611  10.347   6.318   1.798 -0.1555  0.0814  0.1369
 1641W        W 2612   4.989   7.033   7.239  0.1616 -0.0371  0.0569
 1642W        W 2613   9.799   8.370  10.716 -0.2704  0.1816  0.0026
 1643W        W 2614  12.831  10.607   3.544 -0.1316  0.0584 -0.2229
 1644W        W 2615  11.649   8.263  11.975  0.0584 -0.1370  0.0020
 1645W        W 2616   3.779   1.713   8.907  0.0141 -0.0351 -0.0014
 1646W        W 2617   1.574   1.529   0.191  0.0510 -0.0509  0.0961
 1647W        W 2618   0.375   8.768   4.915  0.1501 -0.2678  0.1493
 1648W        W 2619   5.442   5.344   8.845  0.0932 -0.1724 -0.0177
 1649W        W 2620  10.616  12.681   8.867 -0.1222 -0.2024 -0.2697
 1650W        W 2621  13.126   6.961   1.166 -0.1086 -0.5150 -0.0585
 1651W        W 2622   7.320   7.532   3.960 -0.0115  0.1184  0.0408
 1652W        W 2623   2.228   2.492   8.218 -0.2043 -0.0588 -0.1942
 1653W        W 2624   5.466   2.250   0.650  0.5447  0.0341 -0.1556
 1654W        W 2625   9.751   7.236  11.617 -0.1802  0.0792  0.1064
 1655W        W 2626  11.432   1.398   8.480 -0.2106  0.3039 -0.3511
 1656W        W 2627   8.303  11.922  12.890 -0.0172  0.0770 -0.0692
 1657W        W 2628   7.848   4.484  13.788 -0.1153 -0.4147 -0.0307
 1658W        W 2629   1.283   6.899   8.689 -0.0912  0.1996 -0.0316
 1659W        W 2630   7.574  12.527   9.899  0.1740  0.0182  0.1124
 1660W        W 2631   9.389   0.555   5.102  0.1845  0.1364  0.2554
 1661W        W 2632  11.671   9.795   3.662 -0.1609  0.1665  0.2219
 1662W        W 2633  12.564   1.198  10.663  0.0018  0.0318 -0.5501
 1663W        W 2634   5.718   2.898   3.403 -0.2796 -0.2287  0.1332
 1664W        W 2635   9.439  11.198   5.928 -0.0323  0.1747  0.1283
 1665W        W 2636   1.161   2.708  10.917  0.1137  0.0106 -0.1345
 1666W        W 2637   2.906   8.318   0.583 -0.0275 -0.0315  0.2750
 1667W        W 2638   8.447   3.164   1.087  0.1896 -0.0857  0.0937
 1668W        W 2639   6.427  10.263  13.106 -0.0872 -0.0404  0.0099
 1669W        W 2640  12.781  12.331   9.802 -0.3002  0.1246 -0.1365
 1670W        W 2641  13.759   8.197   7.768 -0.1804 -0.1466  0.1120
 1671W        W 2642  10.197   1.174   6.945 -0.2305 -0.0769  0.2812
 1672W        W 2643  13.022  11.110  11.049 -0.1972  0.1834 -0.0401
 1673W        W 2644   3.188   2.733   9.754  0.0067 -0.1111  0.0575
 1674W        W 2645   9.808   1.723   4.237  0.5456 -0.0884  0.0213
 1675W        W 2646  13.690   1.588   2.147 -0.1861  0.1180  0.0871
 1676W        W 2647   9.951   0.487   9.332 -0.1184  0.1530 -0.1462
 1677W        W 2648   0.694   6.887   5.667  0.1680 -0.1481 -0.2709
 1678W        W 2649   9.193   1.757   1.609 -0.0497  0.2126  0.2390
 1679W        W 2650   6.776   9.948   0.901  0.3651 -0.1118 -0.0723
 1680W        W 2651  10.850   6.160   4.083 -0.0859 -0.4655 -0.1143
 1681W        W 2652   3.161  12.986   6.509 -0.2064 -0.2433 -0.1091
 1682W        W 2653   3.396   5.204   7.719 -0.0072  0.0511  0.1086
 1683W        W 2654   8.794   6.878  11.976 -0.5634 -0.1245  0.0738
 1684W        W 2655  10.224  13.377   9.385 -0.0102  0.2456 -0.0205
 1685W        W 2656  11.882   4.777  12.670  0.1383 -0.0877 -0.1914
 1686W        W 2657   5.722   4.121   3.983 -0.1346  0.1197  0.0954
 1687W        W 2658   0.895   7.552  12.837 -0.3410 -0.2861 -0.1311
 1688W        W 2659   0.968  10.133   7.353  0.0590 -0.2281  0.1229
 1689W        W 2660   2.706   8.254   1.134  0.2967 -0.2054 -0.0851
 1690W        W 2661   8.567   8.863   7.473  0.2066 -0.0586 -0.0903
 1691W        W 2662   6.096   7.979   4.061  0.1507 -0.2752  0.0644
 1692W        W 2663   7.359   8.325   3.160 -0.0106 -0.3080 -0.0987
 1693W        W 2664  11.559   1.540   3.484 -0.4883 -0.1932  0.0907
 1694W        W 2665  12.842   0.020   5.538 -0.1703 -0.3732 -0.0516
 1695W        W 2666   3.258  11.279  12.327 -0.0237 -0.0294  0.0011
 1696W        W 2667  12.095   7.084   1.039 -0.1456  0.0780  0.3095
 1697W        W 2668   6.605   0.913  13.843 -0.1112  0.0420 -0.3764
 1698W        W 2669   9.977   7.951  13.854  0.0646  0.1307  0.0019
 1699W        W 2670  10.587  10.107   1.440  0.1587 -0.0763  0.2502
 1700W        W 2671  11.246   1.981   3.917 -0.0846 -0.4412 -0.1284
 1701W        W 2672   6.235   0.403   9.503  0.0992  0.3088  0.0086
 1702W        W 2673   1.543   2.629   7.004 -0.1381  0.0170  0.0633
 1703W        W 2674   7.892   5.511   0.506 -0.0638  0.1931  0.0323
 1704W        W 2675   8.931   2.230   3.327  0.0681  0.1055  0.3544
 1705W        W 2676  12.299   3.679   4.577  0.2052  0.0678  0.0300
 1706W        W 2677   3.041   1.408   7.629 -0.0844  0.2318 -0.2337
 1707W        W 2678   8.432   7.288   2.438  0.2408 -0.3966 -0.2788
 1708W        W 2679   6.713   9.666  13.861 -0.0725  0.3144  0.2016
 1709W        W 2680  11.102   0.986  11.038 -0.3284 -0.3505 -0.1742
 1710W        W 2681  13.037   8.227  10.787  0.0942 -0.2575  0.2021
 1711W        W 2682   9.594   8.788   7.304  0.2672  0.3678  0.1701
 1712W        W 2683   5.244   0.489   2.383  0.0337 -0.0213  0.0198
 1713W        W 2684   5.494   8.697   5.663 -0.2702 -0.2024 -0.1376
 1714W        W 2685   3.994   2.184  12.347  0.1330  0.0332 -0.1183
 1715W        W 2686   8.165   6.210   3.230 -0.2334  0.0985 -0.1830
 1716W        W 2687  13.348  12.498  12.789  0.2366 -0.2311  0.2609
 1717W        W 2688  10.503  12.241   2.192 -0.0215 -0.1249 -0.1411
 1718W        W 2689   1.671   9.639  12.396 -0.3126 -0.0834  0.0048
 1719W        W 2690   0.865   6.809   3.487 -0.0537 -0.1242 -0.0727
 1720W        W 2691   7.844   7.939   6.543 -0.2740  0.0918 -0.0958
 1721W        W 2692   3.789   8.339  11.552  0.2514 -0.1450  0.0333
 1722W        W 2693   5.364  13.905   2.400 -0.1505  0.3886  0.2307
 1723W        W 2694   3.209   1.778  13.506 -0.0767  0.0203 -0.3239
 1724W        W 2695   4.911  10.705   3.785  0.0127  0.3040 -0.0088
 1725W        W 2696  12.039   5.706   9.532 -0.0534 -0.1046 -0.1359
 1726W        W 2697   1.865  11.742  11.982  0.0934 -0.2073  0.3673
 1727W        W 2698   3.945   8.243   8.778  0.1059 -0.0813  0.0374
 1728W        W 2699   5.254   8.315   7.315 -0.0381 -0.0558  0.1287
 1729W        W 2700   3.468   3.024   1.651  0.1387 -0.0147 -0.0318
 1730W        W 2701  11.978   3.750   3.773  0.4008  0.2071 -0.2669
 1731W        W 2702   8.529   3.078   2.734  0.0834  0.2116 -0.0326
 1732W        W 2703   9.774   8.132   4.981 -0.3038  0.0985 -0.1401
 1733W        W 2704   8.619   5.264   6.668 -0.4203 -0.1985  0.1395
 1734W        W 2705  13.846   8.041   1.429  0.0829  0.0016  0.0576
 1735W        W 2706  10.039  12.608   5.035 -0.1258  0.3149 -0.3884
 1736W        W 2707  12.539  13.065   9.007 -0.1702  0.1233 -0.0636
 1737W        W 2708   6.212   4.349   8.984  0.1348 -0.0264  0.0458
 1738W        W 2709   2.903  11.392   6.701  0.0682 -0.0740  0.0157
 1739W        W 2710  10.664   4.883   7.866 -0.1208  0.0019 -0.1796
 1740W        W 2711   0.647  12.007   2.225  0.2543  0.0818  0.1619
 1741W        W 2712   2.955  11.373   9.400  0.0039  0.0063  0.2117
 1742W        W 2713  12.458   1.389   9.834 -0.0026 -0.0915  0.0955
 1743W        W 2714   7.780  11.544  10.601 -0.0099 -0.1446  0.3013
 1744W        W 2715   5.978  11.684  12.992 -0.2380 -0.1822  0.3302
 1745W        W 2716   3.502   9.487   1.184  0.1034 -0.0670  0.0324
 1746W        W 2717   5.418   0.415   6.485 -0.1408  0.2265  0.1279
 1747W        W 2718  11.176  13.001   9.727 -0.0114  0.0103 -0.1688
 1748W        W 2719   2.023  11.169   4.474  0.0060  0.1171  0.1302
 1749W        W 2720  12.897  13.148  12.194 -0.3019 -0.0274 -0.1739
 1750W        W 2721  11.403   0.813   2.025  0.2046 -0.1970 -0.2773
 1751W        W 2722   3.400  13.445  12.018 -0.0714 -0.1507 -0.1823
 1752W        W 2723   7.545   9.669   7.087  0.0314 -0.1151 -0.1296
 1753W        W 2724   0.464  11.441   8.284  0.1153  0.1070  0.1667
 1754W        W 2725  13.015  12.075   3.826 -0.1342 -0.2350  0.0898
 1755W        W 2726   8.051   7.238   0.228  0.0586  0.0115 -0.1522
 1756W        W 2727   7.025   0.143   1.640  0.2439  0.2417 -0.0218
 1757W        W 2728   6.285   4.228   3.030 -0.0626  0.3106  0.0728
 1758W        W 2729   5.745   9.351   0.637  0.1377  0.0931  0.0340
 1759W        W 2730   4.380   8.468   4.916  0.2156 -0.1099 -0.1332
 1760W        W 2731  11.985   8.807   4.397 -0.0227 -0.0588 -0.0454
 1761W        W 2732   7.169   8.171   5.988 -0.3990  0.1748  0.2019
 1762W        W 2733   2.348   6.469   5.290 -0.0278 -0.1253 -0.2125
 1763W        W 2734  12.412   2.336   0.808  0.1371  0.2281  0.1850
 1764W        W 2735   4.329   1.710   3.115 -0.2031  0.1367 -0.0868
 1765W        W 2736   4.783   5.339  11.313 -0.2343 -0.1450 -0.2164
 1766W        W 2737   0.483  12.368   6.575 -0.2047  0.3271  0.1283
 1767W        W 2738  10.806   5.988   6.550 -0.0459 -0.0050 -0.3042
 1768W        W 2739   1.689  11.583  11.418 -0.0460  0.0611  0.1424
 1769W        W 2740   1.650   0.270   1.721 -0.2235 -0.1150 -0.1171
 1770W        W 2741   9.102  10.991   4.245 -0.1040  0.1338  0.3575
 1771W        W 2742   5.232  13.864   1.924 -0.0081 -0.0115  0.0872
 1772W        W 2743   2.749   9.669   5.517  0.2498  0.2226 -0.2911
 1773W        W 2744  10.384  10.354   1.839 -0.0094  0.1454 -0.3795
 1774W        W 2745   2.579   6.300   3.766  0.2668 -0.6034 -0.2300
 1775W        W 2746   2.553   3.842   4.149  0.1509  0.3566  0.1725
 1776W        W 2747   4.416   6.677   4.838 -0.2675 -0.0048 -0.4406
 1777W        W 2748   5.539   4.647  11.124 -0.2382 -0.0697  0.1010
 1778W        W 2749   3.440  13.912   1.029 -0.1951  0.0627 -0.0919
 1779W        W 2750   1.874   1.129   0.141  0.1860  0.3160 -0.2382
 1780W        W 2751   9.777   2.927  13.845  0.0979 -0.1197 -0.5106
 1781W        W 2752   2.732   8.248  13.597  0.3552 -0.1311 -0.3599
 1782W        W 2753   9.652   0.937   4.851  0.2365  0.1304 -0.0434
 1783W        W 2754   1.691   1.572   9.561  0.6851  0.2216  0.2986
 1784W        W 2755  11.383  12.087   9.125 -0.1591 -0.4305  0.1314
 1785W        W 2756  11.763  13.380   9.181 -0.0569 -0.2029  0.0405
 1786W        W 2757   0.454  11.432  11.850  0.5037 -0.2851  0.1459
 1787W        W 2758   6.511   7.915   4.302 -0.2394 -0.1580  0.1119
 1788W        W 2759  11.224   4.672   0.107 -0.3214 -0.0766 -0.1593
 1789W        W 2760   1.261   7.627  12.497 -0.4427 -0.0834 -0.1778
 1790W        W 2761  11.514  11.861  11.934 -0.1556  0.4084  0.0944
 1791W        W 2762  11.509  13.564   1.053  0.1117 -0.2463 -0.1478
 1792W        W 2763   6.416   2.201   5.048 -0.0131  0.2206  0.1506
 1793W        W 2764  12.417   8.980   0.945  0.0896 -0.0407 -0.0337
 1794W        W 2765   3.085  12.079   5.269  0.0216  0.0198  0.0592
 1795W        W 2766   3.644   6.856  10.713 -0.1441  0.1672  0.1635
 1796W        W 2767   2.194  12.659   3.985  0.3468  0.1952 -0.2172
 1797W        W 2768  13.159   0.527   2.388 -0.2323 -0.2447  0.1321
 1798W        W 2769  12.316   9.458   0.793 -0.0046 -0.1131 -0.0944
 1799W        W 2770   9.325   7.162  10.111  0.0567  0.0242  0.1161
 1800W        W 2771   1.096   8.620  11.668 -0.0996  0.2859 -0.2252
 1801W        W 2772  10.764   9.492   3.251 -0.2133  0.2509 -0.3400
 1802W        W 2773   7.625  12.491   4.617  0.0716 -0.1597 -0.2465
 1803W        W 2774   7.825   3.143   2.754  0.1116 -0.1839 -0.0697
 1804W        W 2775   8.927  11.080   8.722  0.0237 -0.0341 -0.1734
 1805W        W 2776   5.068   5.886   3.392 -0.0644 -0.1248  0.1577
 1806W        W 2777  11.636   7.319   2.921  0.1096  0.0463  0.3738
 1807W        W 2778  11.598   6.261   8.192  0.1736 -0.0787 -0.0311
 1808W        W 2779   8.240   2.242   1.187 -0.0607 -0.1432 -0.0352
 1809W        W 2780   5.621   0.828   2.073 -0.1769  0.3486  0.1130
 1810W        W 2781   0.189  12.683  12.987  0.1852  0.0795 -0.0921
 1811W        W 2782  11.204   5.508  13.890 -0.0767 -0.1589 -0.0088
 1812W        W 2783   8.707   9.301   1.123  0.1148  0.0611  0.0942
 1813W        W 2784  12.077   1.897   4.468  0.0291  0.1967  0.1570
 1814W        W 2785   3.013  11.364   3.654  0.1690  0.3842  0.2092
 1815W        W 2786   9.929  13.870   5.801 -0.4260  0.0885 -0.0361
 1816W        W 2787   3.346  13.418   1.209 -0.4451 -0.1295 -0.0707
 1817W        W 2788   4.351  13.329   7.763 -0.1074 -0.0479  0.0430
 1818W        W 2789  11.992   6.309   5.622  0.0154 -0.0257  0.2099
 1819W        W 2790   6.586  10.555   5.237 -0.3250  0.0048 -0.1404
 1820W        W 2791   4.573   2.853   4.827  0.0093 -0.0243  0.0097
 1821W        W 2792   9.523   2.258   2.428  0.1039  0.3050  0.0746
 1822W        W 2793   2.767  13.469  11.974  0.3181  0.0368 -0.1790
 1823W        W 2794   0.000   5.067   2.211  0.0950 -0.0667 -0.1218
 1824W        W 2795  13.170  10.768   8.386  0.1454 -0.2956 -0.0941
 1825W        W 2796  10.112   6.383   8.531 -0.3136 -0.0918 -0.1038
 1826W        W 2797  10.828  13.234   0.220  0.0742  0.0014  0.3555
 1827W        W 2798  13.712  13.025   1.976  0.0766 -0.1632  0.2250
 1828W        W 2799  12.336  12.762   1.516 -0.0984  0.1605 -0.0912
 1829W        W 2800   6.784  13.084   3.702 -0.0022  0.0348 -0.1143
 1830W        W 2801   5.053   5.168   6.937  0.0815 -0.1941  0.1883
 1831W        W 2802   3.730   5.911   9.085  0.3873  0.0233 -0.1445
 1832W        W 2803  10.452   4.029   3.350  0.0490 -0.1348  0.2431
 1833W        W 2804   6.039   5.908   1.493  0.3636 -0.2594  0.0246
 1834W        W 2805   2.661   4.845  12.828 -0.1504 -0.0542  0.0535
 1835W        W 2806  10.444   4.076   8.255 -0.0698 -0.2913 -0.1021
 1836W        W 2807  11.566  12.231   9.660  0.0327 -0.0764 -0.2893
 1837W        W 2808  10.582   8.519   9.734  0.1943 -0.4146 -0.4299
 1838W        W 2809   7.265   7.988   2.265 -0.1288  0.4127 -0.1687
 1839W        W 2810  13.034   6.050   8.606 -0.1779  0.0638 -0.3877
 1840W        W 2811   2.652  12.171   9.130  0.3478 -0.0060  0.0569
 1841W        W 2812   0.287  13.503   4.223  0.2089  0.0329  0.0931
 1842W        W 2813  13.689   9.985   1.522 -0.1230 -0.0349 -0.1589
 1843W        W 2814   5.740   0.194   7.997 -0.4153  0.0768  0.0750
 1844W        W 2815   9.672   8.922   7.774 -0.2239 -0.0639 -0.3426
 1845W        W 2816  12.813  13.540   9.719 -0.0187  0.1351 -0.1048
 1846W        W 2817   8.008   2.202   3.137 -0.2839 -0.0957  0.0964
 1847W        W 2818   0.782   8.184   9.511 -0.5146 -0.0847 -0.1667
 1848W        W 2819   9.964  12.083   7.468 -0.1754  0.3969  0.1237
 1849W        W 2820  10.713   2.274   3.390 -0.1909  0.0810  0.0059
 1850W        W 2821   6.917   8.547   9.982  0.0630  0.3733 -0.2491
 1851W        W 2822   3.496   8.689  11.195  0.1152 -0.3854 -0.0279
 1852W        W 2823  11.294   0.103   1.310  0.0417  0.2159  0.0011
 1853W        W 2824   7.445  12.449   1.584  0.0070  0.1971  0.3565
 1854W        W 2825   0.327  10.126   5.248  0.1111  0.1892  0.3216
 1855W        W 2826   0.820   4.550  10.155 -0.1465 -0.1314 -0.1131
 1856W        W 2827  10.211   8.455   5.096  0.2873 -0.0087  0.0960
 1857W        W 2828   6.742   5.003   2.312 -0.1638  0.2355  0.3458
 1858W        W 2829   3.494   5.792  11.805  0.1865  0.0447 -0.0172
 1859W        W 2830  12.629  11.165  13.859  0.3378 -0.0499  0.0835
 1860W        W 2831   5.197   9.634  12.492 -0.0802  0.2394  0.0891
 1861W        W 2832   5.213   4.826   8.825  0.1341 -0.0771  0.6130
 1862W        W 2833   8.408   7.819   3.240  0.0024 -0.0746  0.0633
 1863W        W 2834   6.263  10.630   3.621  0.0005 -0.1008 -0.4792
 1864W        W 2835   3.516  12.804  10.655 -0.0391 -0.3263  0.2037
 1865W        W 2836  10.484   9.415  13.034 -0.0334 -0.0168  0.0151
 1866W        W 2837  13.088  12.137   0.861 -0.1256  0.2165  0.0237
 1867W        W 2838   6.020  10.554   6.886 -0.0615 -0.0760 -0.0721
 1868W        W 2839   1.695   7.690   7.015 -0.1823  0.1711  0.1211
 1869W        W 2840   3.275   1.538   1.235 -0.1932  0.2063  0.2196
 1870W        W 2841   6.825   6.441   5.401  0.0105 -0.2965 -0.0829
 1871W        W 2842   9.176   6.028   5.410 -0.2039  0.0017  0.1994
 1872W        W 2843   8.230  13.174   7.249 -0.0728  0.0572  0.0120
 1873W        W 2844  13.204   1.388   2.107  0.0708 -0.4289  0.2319
 1874W        W 2845   7.511  12.920   0.164 -0.0685 -0.1392 -0.0851
 1875W        W 2846   1.127  13.344  10.358 -0.0416 -0.0517  0.0959
 1876W        W 2847   9.304   4.738   9.505  0.1789  0.1191  0.0278
 1877W        W 2848   9.892  13.569   3.810  0.0633 -0.2981 -0.1719
 1878W        W 2849   5.242   7.148   8.063 -0.0557 -0.2954 -0.0725
 1879W        W 2850  13.102   5.545   9.866  0.2071  0.1817  0.0794
 1880W        W 2851   0.135   5.066   3.236  0.2382 -0.2296 -0.1270
 1881W        W 2852   5.344   9.467  13.654  0.1648  0.0928 -0.3343
 1882W        W 2853   5.191  10.995  11.225  0.0885  0.1084 -0.3354
 1883W        W 2854   5.195  12.509   5.760 -0.1423  0.1252  0.1417
 1884W        W 2855  10.652   1.839   0.368 -0.1427 -0.1718 -0.2250
 1885W        W 2856   3.861   9.963   3.558 -0.0397 -0.0030  0.2116
 1886W        W 2857  13.563   9.572   7.201 -0.0205 -0.3119 -0.2712
 1887W        W 2858  10.426   2.993   7.593 -0.0430 -0.2765  0.1030
 1888W        W 2859   8.636  12.887   7.279 -0.1986  0.0414  0.0170
 1889W        W 2860   3.348   5.269  10.947  0.0407 -0.2609  0.0166
 1890W        W 2861   1.184   4.392   4.015  0.0433 -0.6013 -0.0563
 1891W        W 2862   9.500   6.807   9.797  0.2440 -0.2755  0.2398
 1892W        W 2863   1.987   6.676  12.981  0.4653 -0.3984 -0.0427
 1893W        W 2864   2.448   4.497   6.016 -0.1180 -0.4450  0.2180
 1894W        W 2865   0.109   1.598   5.369 -0.0349 -0.0836 -0.0297
 1895W        W 2866  11.430   3.083   7.740 -0.0251  0.0599 -0.0558
 1896W        W 2867   2.718  13.104   4.600  0.3242 -0.0591 -0.3659
 1897W        W 2868  10.439   0.719   3.802 -0.0745  0.0596  0.0162
 1898W        W 2869   2.354   0.675  10.429  0.1997  0.3349 -0.1201
 1899W        W 2870   7.276   4.937  10.093  0.2488 -0.0013 -0.0168
 1900W        W 2871   3.566  11.150   7.786  0.0587 -0.1731 -0.0188
 1901W        W 2872   2.749   2.315   3.277  0.0889  0.1323 -0.3130
 1902W        W 2873   9.911   6.372   7.342 -0.0802  0.0892 -0.0822
 1903W        W 2874  13.551   0.387   3.606 -0.1206 -0.1427  0.0987
 1904W        W 2875   2.088   3.771   9.925 -0.3182  0.1030  0.2918
 1905W        W 2876  10.873   8.237  12.715 -0.3261  0.0527 -0.0484
 1906W        W 2877  13.025   3.285   4.015  0.1112 -0.2616 -0.3865
 1907W        W 2878   7.310  12.685   5.023 -0.4780  0.0263 -0.0424
 1908W        W 2879   9.467   7.167   1.523 -0.1806  0.0913  0.6067
 1909W        W 2880   7.491   9.330  13.573  0.1683 -0.2504  0.2402
 1910W        W 2881   8.551   8.078  12.710 -0.0510 -0.0749 -0.0623
 1911W        W 2882   2.139  12.389  10.416  0.1414  0.1725 -0.1745
 1912W        W 2883  10.639  13.243   5.239 -0.1112 -0.1347 -0.0549
 1913W        W 2884  13.430   5.410   1.388  0.1875 -0.4225 -0.1036
 1914W        W 2885   5.345   1.233  10.284  0.1296  0.1900 -0.1609
 1915W        W 2886  10.601  12.897   3.493  0.0219 -0.1769  0.1698
 1916W        W 2887  10.471  10.731   9.895 -0.2675 -0.0089 -0.1065
 1917W        W 2888   1.719   3.947  12.739 -0.2649 -0.3606  0.1798
 1918W        W 2889   0.246  11.589  11.412 -0.2097 -0.1117 -0.0819
 1919W        W 2890   3.543   5.346   3.776 -0.1042  0.0902 -0.0805
 1920W        W 2891   8.647   1.112  10.941 -0.0608  0.0334  0.0138
 1921W        W 2892   5.761   6.560  12.530 -0.0322 -0.2080 -0.1035
 1922W        W 2893   3.618   6.597   9.781  0.0057  0.1052  0.0680
 1923W        W 2894   2.198   7.622  12.524 -0.1424 -0.0193  0.1964
 1924W        W 2895   0.099   7.518   0.089 -0.1186  0.0341 -0.0926
 1925W        W 2896  10.044  12.361   8.047  0.0984 -0.0997 -0.0569
 1926W        W 2897  10.105  10.204   5.636  0.0558 -0.2033  0.0806
 1927W        W 2898  11.044  10.436   5.011  0.2341  0.3852  0.0964
 1928W        W 2899  11.363   7.209   0.296  0.2123  0.2986 -0.0506
 1929W        W 2900  12.530   8.270   9.702  0.1655  0.0850 -0.2159
 1930W        W 2901   9.353   7.604   6.291 -0.0635  0.4012 -0.0822
 1931W        W 2902   1.549   9.350   2.878 -0.0772 -0.1263  0.1111
 1932W        W 2903   3.698   5.626  12.995 -0.1588  0.1451  0.1282
 1933W        W 2904   7.132   9.882   1.704  0.2738 -0.1219 -0.1703
 1934W        W 2905   7.383   4.565  12.320 -0.0925  0.1698  0.0176
 1935W        W 2906   4.085   5.580   0.403  0.0174 -0.1013 -0.0642
 1936W        W 2907   0.885  11.376   0.230 -0.0966  0.2987  0.0958
 1937W        W 2908   6.678   5.593   6.384  0.0013 -0.1595 -0.0088
 1938W        W 2909   4.843  12.407   7.647 -0.0692 -0.0889  0.2920
 1939W        W 2910   7.920   0.459  11.609  0.1825 -0.1475 -0.0447
 1940W        W 2911   4.470   4.506   5.261  0.3318 -0.0023  0.0912
 1941W        W 2912  10.769  10.578   0.041 -0.0779 -0.0418 -0.1560
 1942W        W 2913   1.782   5.725   1.252 -0.1026  0.2198 -0.0101
 1943W        W 2914  11.186   9.172   8.560  0.1415  0.1430  0.0059
 1944W        W 2915   3.454   0.313  10.347 -0.2325  0.1678 -0.0370
 1945W        W 2916  10.585   7.700   6.068 -0.5502 -0.1117  0.0603
 1946W        W 2917  12.618  10.169   0.447 -0.2600  0.1340  0.0026
 1947W        W 2918   4.033   6.970   9.036  0.2044 -0.1409  0.0299
 1948W        W 2919   1.913  11.662   1.981 -0.2293  0.2596  0.2061
 1949W        W 2920   1.956   5.190   0.841  0.2489 -0.2689 -0.1684
 1950W        W 2921  10.790  10.699   7.681 -0.1152  0.0631 -0.0801
 1951W        W 2922   5.388  10.224  10.876 -0.0699  0.1613  0.2319
 1952W        W 2923   8.413   6.871  13.390 -0.0419 -0.1437  0.0020
 1953W        W 2924   1.144   3.110  13.739  0.1833 -0.1838  0.2972
 1954W        W 2925   0.829   2.506   0.936 -0.1135  0.2603  0.4342
 1955W        W 2926  11.614   6.084  13.089 -0.0862 -0.0869 -0.0650
 1956W        W 2927  11.241  12.233   1.511 -0.3105  0.0849 -0.0105
 1957W        W 2928   2.060   6.372   4.514 -0.6216 -0.0822 -0.1615
 1958W        W 2929   0.991   9.738   2.206  0.2448  0.1660 -0.3226
 1959W        W 2930   3.246  10.586   2.219 -0.4572  0.0504 -0.2658
 1960W        W 2931   4.563   1.022   7.860  0.0185  0.2778  0.3413
 1961W        W 2932   1.207   4.250   1.712 -0.1147  0.0724 -0.0238
 1962W        W 2933   6.807   6.225   3.852 -0.0715  0.0065 -0.0554
 1963W        W 2934   2.918   3.570  10.296  0.0545  0.2502  0.1791
 1964W        W 2935   1.590   3.500  12.937  0.3137 -0.0865 -0.0497
 1965W        W 2936   9.602  12.109   0.903  0.3765 -0.0305 -0.2222
 1966W        W 2937   8.859   5.584   0.662  0.0402 -0.0411  0.0418
 1967W        W 2938  10.802   0.601  10.904 -0.3657 -0.0693 -0.3390
 1968W        W 2939  11.504   5.201   7.457 -0.2952  0.1960 -0.0976
 1969W        W 2940   8.313   7.575   4.757 -0.3414 -0.2831  0.0936
 1970W        W 2941   8.696   4.545   2.219 -0.0466  0.0813  0.1889
 1971W        W 2942   9.139   5.065   1.857  0.1666 -0.1126  0.1758
 1972W        W 2943  12.727  13.416   0.106  0.1088  0.0027  0.0417
 1973W        W 2944   7.006   4.663  11.975 -0.1421 -0.1988 -0.0017
 1974W        W 2945   7.165   9.848   9.152  0.1683 -0.0002 -0.0735
 1975W        W 2946   5.867   9.568  11.339  0.1547  0.3565  0.1819
 1976W        W 2947   5.509  13.345   9.134  0.0785 -0.1401 -0.1094
 1977W        W 2948   7.042   9.048   9.004  0.2989  0.1130  0.0424
 1978W        W 2949   6.356   4.943  10.901 -0.2102 -0.2101  0.0409
 1979W        W 2950   6.986   0.020   2.137 -0.0698 -0.1640  0.1826
 1980W        W 2951  12.697   0.090   9.874  0.1250  0.2451  0.2524
 1981W        W 2952  13.253   6.876   2.440 -0.0762  0.1881  0.2959
 1982W        W 2953  13.041  10.705  12.416  0.0160 -0.1813  0.0893
 1983W        W 2954   3.073  13.084   2.255  0.1485  0.1022 -0.3899
 1984W        W 2955  11.949  12.119   7.029 -0.1729 -0.0770 -0.1931
 1985W        W 2956   9.575   9.028   6.664  0.1655  0.0123 -0.0674
 1986W        W 2957  12.357  13.175   6.077 -0.0879  0.1834  0.0539
 1987W        W 2958  10.424   1.712   0.938  0.0574  0.1367 -0.0133
 1988W        W 2959   2.329  13.012  12.932  0.1198  0.0034 -0.2733
 1989W        W 2960   2.917   1.596   1.598 -0.0634  0.1875  0.2415
 1990W        W 2961  10.636   4.317   9.804  0.1915 -0.0101 -0.0254
 1991W        W 2962   9.763  13.333   6.922 -0.1234  0.0683  0.2482
 1992W        W 2963  13.157   2.339   2.185  0.0557  0.0384  0.2151
 1993W        W 2964   8.908  10.488   5.652 -0.5168 -0.0997  0.0276
 1994W        W 2965   4.553  10.399   2.024 -0.3440 -0.1185 -0.0133
 1995W        W 2966   3.307  11.298   1.544  0.0495  0.0775  0.0768
 1996W        W 2967   7.119   9.020  13.641  0.0899 -0.4071  0.2147
 1997W        W 2968  10.251   3.141   3.262 -0.0217  0.0162 -0.0588
 1998W        W 2969   1.103   9.107   2.835  0.2436 -0.1020  0.0044
 1999W        W 2970   0.292   8.433  10.352 -0.0660 -0.1139 -0.0814
 2000W        W 2971   1.309   6.942   4.777 -0.0116  0.1979 -0.0258
 2001W        W 2972  11.441   7.152  12.532 -0.0465 -0.0763  0.2137
 2002W        W 2973   8.427   7.789   3.816  0.4810  0.2692 -0.2168
 2003W        W 2974   4.631   5.060   9.618 -0.1071  0.0557 -0.1700
 2004W        W 2975   6.959  13.327   3.334 -0.3638 -0.0873 -0.0128
 2005W        W 2976   7.882  13.773   9.386 -0.0563  0.1484 -0.2227
 2006W        W 2977   8.342   6.370   5.091 -0.1524 -0.1176  0.1533
 2007W        W 2978   6.404  10.993   0.405  0.0316  0.2177 -0.0828
 2008W        W 2979   5.134  12.539   2.541 -0.0592  0.1112 -0.0326
 2009W        W 2980   5.288   5.100   4.879 -0.0524  0.2775 -0.1783
 2010W        W 2981   5.745  10.245   2.885 -0.3840 -0.0192 -0.0864
 2011W        W 2982   3.348   5.601   5.485  0.2882  0.0991  0.0091
 2012W        W 2983   3.803  13.136  11.899 -0.0950 -0.1763 -0.1173
 2013W        W 2984   8.852   9.314   3.543  0.0381  0.0095 -0.0428
 2014W        W 2985   8.679   8.196   2.309  0.0787 -0.1873  0.1945
 2015W        W 2986  12.248   7.300  11.433  0.0288 -0.3666  0.2740
 2016W        W 2987  12.325   0.923   8.178 -0.1349  0.0963 -0.0615
 2017W        W 2988   9.305  12.656   0.669  0.0860 -0.0099  0.0524
 2018W        W 2989   9.159   3.840   9.684  0.0298 -0.4310 -0.1507
 2019W        W 2990   6.069   8.138   4.536 -0.0869 -0.0889 -0.2303
 2020W        W 2991   2.552  10.486  13.323  0.0854  0.0758  0.0274
 2021W        W 2992   7.154  10.565   0.233  0.2503 -0.2712 -0.1003
 2022W        W 2993   0.174  11.356   6.072  0.1835  0.1443  0.0226
 2023W        W 2994   2.991  10.873  12.130 -0.1897  0.4751  0.0338
 2024W        W 2995   2.024   5.847   6.760 -0.0757 -0.2133  0.0601
 2025W        W 2996  11.448   8.332   7.663  0.0862 -0.1081 -0.0701
 2026W        W 2997  11.762   2.838  12.338 -0.2912 -0.0761 -0.3225
 2027W        W 2998   7.418   6.554   7.290  0.3341  0.0348  0.2394
 2028W        W 2999   7.520  13.805   9.071  0.0655 -0.0825  0.3665
 2029W        W 3000  12.068   4.649   0.111 -0.1262  0.3374  0.3137
 2030W        W 3001   5.640  10.947  11.489  0.2199  0.0077  0.0241
 2031W        W 3002  12.116   5.578  13.682  0.0180 -0.0880 -0.2368
 2032W        W 3003  11.791   8.954  13.610  0.3114  0.1817  0.3818
 2033W        W 3004  10.894  10.386  12.323 -0.0800 -0.0845 -0.0179
 2034W        W 3005  10.093   3.218   4.115  0.0604  0.0989  0.0012
 2035W        W 3006   1.716   8.463   6.371 -0.2821  0.0233  0.0088
 2036W        W 3007   1.727   3.014   0.689  0.0695 -0.2683  0.0622
 2037W        W 3008  10.616   1.284   3.112  0.0510 -0.1290 -0.0899
 2038W        W 3009   0.053  10.689  11.957  0.2011  0.1112 -0.3104
 2039W        W 3010   4.519   4.366   3.894 -0.0160 -0.1356  0.1466
 2040W        W 3011   8.903  10.245   9.175 -0.0775 -0.1118  0.1755
 2041W        W 3012   5.734  11.772   0.311 -0.1427 -0.2467 -0.0514
 2042W        W 3013  13.385   6.393   7.409  0.0680  0.2052  0.1246
 2043W        W 3014   1.332   5.167  13.228 -0.5143  0.2805  0.0648
 2044W        W 3015   0.213  12.808   4.287 -0.1787  0.2755 -0.1517
 2045W        W 3016   6.714   7.660   3.410  0.0401 -0.3590  0.1579
 2046W        W 3017   8.945   0.021   5.930 -0.1837 -0.2446  0.1417
 2047W        W 3018  12.723   7.469  11.289 -0.2602 -0.0499 -0.0258
 2048W        W 3019   3.825   5.352  10.455  0.0638  0.3066  0.1397
 2049W        W 3020   6.916   1.224   3.512  0.2311 -0.1406  0.0376
 2050W        W 3021   0.058  11.766   5.141 -0.6972  0.2182 -0.3467
 2051W        W 3022  13.123  12.478   4.123 -0.1833 -0.0132  0.1508
 2052W        W 3023   0.270   0.946  12.571 -0.1204  0.2869  0.2326
 2053W        W 3024   8.831   4.431   0.083  0.2140  0.1487 -0.2397
 2054W        W 3025   0.213  12.383   6.948 -0.2067 -0.1457  0.0157
 2055W        W 3026   9.746   1.576   0.268 -0.1238 -0.1136  0.1297
 2056W        W 3027   4.577   3.943  10.432 -0.0994  0.2336 -0.1839
 2057W        W 3028  13.343   2.727   6.805 -0.3011 -0.0504  0.0095
 2058W        W 3029   1.551   9.200   0.091  0.4368  0.3205 -0.3052
 2059W        W 3030  10.210  11.357   2.002 -0.3242  0.2691  0.2331
 2060W        W 3031   2.011   9.798   7.379  0.0647  0.1857 -0.2852
 2061W        W 3032   0.362  13.678   8.615  0.2521  0.0990  0.0915
 2062W        W 3033   4.103  10.694  13.185 -0.1951  0.1391 -0.0324
 2063W        W 3034   7.458   6.601   1.226 -0.2041 -0.1925  0.1437
 2064W        W 3035   6.715   9.288   6.565  0.2428  0.0757  0.1719
 2065W        W 3036   2.349   2.369   1.898 -0.3899 -0.1302 -0.3652
 2066W        W 3037   2.792   7.838  11.905  0.0132  0.2697 -0.2117
 2067W        W 3038   8.253  12.989   4.587 -0.0640  0.2044  0.0498
 2068W        W 3039   0.217   3.407   6.117 -0.1041 -0.0036 -0.1813
 2069W        W 3040   8.595   9.942  10.308  0.1495  0.2090  0.1126
 2070W        W 3041  13.818   7.154   7.321 -0.0668  0.1467 -0.0790
 2071W        W 3042  12.078   2.219   6.717  0.1654 -0.0953 -0.2588
 2072W        W 3043  12.164   5.640   3.366  0.1941  0.3890 -0.0459
 2073W        W 3044  11.770  13.427  12.681 -0.1497 -0.0376 -0.1284
 2074W        W 3045   2.223   2.208   9.942 -0.1721 -0.1571  0.0041
 2075W        W 3046  10.561   6.171   0.442  0.1211  0.3044 -0.0113
 2076W        W 3047   1.290   1.789  10.436  0.0994  0.0490 -0.0533
 2077W        W 3048  13.803   5.419  10.900 -0.0245 -0.0051 -0.2337
 2078W        W 3049   1.175   9.282   2.349  0.1368  0.1031  0.1521
 2079W        W 3050  11.203   1.301  12.030 -0.0603 -0.2116  0.2473
 2080W        W 3051   2.048   6.658   4.946  0.2019 -0.3559 -0.0793
 2081W        W 3052   3.704  12.254   8.412 -0.0312  0.0165 -0.1580
 2082W        W 3053   2.035   0.394   2.048  0.0752  0.0498 -0.1182
 2083W        W 3054   4.882   2.759   1.296  0.1438  0.2435 -0.3370
 2084W        W 3055   1.849   0.007   2.988  0.2030  0.1391  0.1435
 2085W        W 3056  11.828   6.291  10.902  0.1907 -0.1152  0.4333
 2086W        W 3057   8.044   9.636   8.288 -0.1323  0.0243  0.1494
 2087W        W 3058   2.913  13.005   5.664 -0.1183  0.3256  0.1410
 2088W        W 3059   3.184   2.934   8.171  0.1039  0.0434 -0.1435
 2089W        W 3060   1.349   2.142   3.850  0.0815 -0.2896 -0.0196
 2090W        W 3061   8.483   4.522  13.029  0.2866  0.1377 -0.0771
 2091W        W 3062   6.389   3.735  11.990 -0.4019 -0.0761  0.1443
 2092W        W 3063   7.323  13.805   1.164  0.2666 -0.2289  0.3763
 2093W        W 3064   8.793   2.573  12.521  0.0361  0.2364  0.0275
 2094W        W 3065   2.785   1.211   9.571 -0.3216  0.2162  0.0548
 2095W        W 3066   2.461   1.188   0.972  0.1299  0.3148  0.0859
 2096W        W 3067  13.862   4.254   4.177 -0.0594  0.3051  0.1826
 2097W        W 3068   4.099  10.403   3.565  0.0552 -0.0087  0.1304
 2098W        W 3069   8.183  12.972   2.915 -0.2656 -0.1761 -0.1483
 2099W        W 3070   2.969  11.502   4.470  0.2326 -0.2784  0.3757
 2100W        W 3071  12.476   6.434   7.859 -0.1401 -0.0027 -0.2838
 2101W        W 3072   3.238   1.196   0.332 -0.4011  0.4315 -0.2908
 2102W        W 3073   7.403  12.005   5.483 -0.1139 -0.1775 -0.3228
 2103W        W 3074   1.693   5.970   8.560  0.1815 -0.0195 -0.0815
 2104W        W 3075   9.268  10.822   3.234  0.0816 -0.1142 -0.1566
 2105W        W 3076  11.875   0.436  10.699  0.1049 -0.0501 -0.0608
 2106W        W 3077   9.110   6.251   6.504  0.0134  0.0831  0.2578
 2107W        W 3078   6.659  11.324   6.441 -0.0946 -0.1828  0.2466
 2108W        W 3079   5.156  10.390   5.830  0.3781  0.1833 -0.1276
 2109W        W 3080  12.006   9.766  10.747  0.0113  0.0186 -0.2542
 2110W        W 3081   3.537   3.426   5.938 -0.5571  0.0482 -0.0952
 2111W        W 3082  11.480  12.881   4.824  0.1927  0.2449  0.0931
 2112W        W 3083  11.784   6.978   3.264  0.2208 -0.1166 -0.1636
 2113W        W 3084   5.042   5.249   0.975 -0.0077 -0.0272 -0.1723
 2114W        W 3085   1.487  10.722   9.097 -0.0601  0.0718  0.1442
 2115W        W 3086  12.254  12.212  13.878  0.0009 -0.3768 -0.0407
 2116W        W 3087   9.396   8.119   6.422  0.0361  0.2024  0.1194
 2117W        W 3088  10.357  10.268  13.357 -0.0694  0.0711 -0.2524
 2118W        W 3089   0.093   1.770   6.632 -0.0837 -0.0383  0.3603
 2119W        W 3090  12.859   4.432  12.021  0.2486  0.0400  0.0247
 2120W        W 3091  12.470   6.891   3.174  0.3849  0.1117 -0.0193
 2121W        W 3092   0.994   1.467  12.272  0.0492  0.3870  0.0224
 2122W        W 3093   3.785   2.652  11.638  0.1013 -0.2964  0.1420
 2123W        W 3094   4.572   7.395   2.804 -0.1382 -0.0698 -0.3717
 2124W        W 3095  10.208   1.293   9.927  0.1170 -0.0525 -0.3394
 2125W        W 3096   9.133   6.151   3.076 -0.0669 -0.3768 -0.1329
 2126W        W 3097   2.058   4.286   8.145 -0.2339 -0.1119  0.1988
 2127W        W 3098  13.778   8.514   6.933 -0.2990  0.0677  0.1013
 2128W        W 3099   9.984  10.212   8.136 -0.1377  0.0140 -0.1560
 2129W        W 3100  13.832   3.608  12.247 -0.2923  0.2783 -0.0477
 2130W        W 3101   6.982   1.334   1.168  0.2379 -0.1817 -0.0783
 2131W        W 3102   3.520  11.639   0.602 -0.1321 -0.1237 -0.2532
 2132W        W 3103   3.763   0.284   7.926  0.2095 -0.0066 -0.0011
 2133W        W 3104   7.202   1.028  12.746 -0.1389  0.1973  0.1895
 2134W        W 3105   2.312   9.632  13.026  0.2356  0.1335  0.0351
 2135W        W 3106   4.158   4.069  11.394 -0.0205 -0.3023  0.0610
 2136W        W 3107  11.994   0.768   8.472 -0.0139  0.1386 -0.1396
 2137W        W 3108   0.885   3.739  12.128 -0.1138  0.1167  0.1843
 2138W        W 3109   9.159   5.259   6.160  0.0228  0.2035  0.1061
 2139W        W 3110   1.565   7.001   9.044  0.0759  0.3862 -0.1697
 2140W        W 3111  10.308   3.516  10.717  0.0781 -0.1079  0.0285
 2141W        W 3112   5.135   5.258  13.501  0.0020  0.3415  0.0895
 2142W        W 3113   9.298   2.382   7.948 -0.0225 -0.0007 -0.1247
 2143W        W 3114   1.734   5.486   0.266 -0.0923 -0.2174 -0.1787
 2144W        W 3115  13.852   9.461   4.807 -0.0077  0.0570  0.3034
 2145W        W 3116   4.191  10.759  10.404 -0.0546 -0.1487  0.3312
 2146W        W 3117   7.475  12.138  13.462  0.0283  0.3561  0.3358
 2147W        W 3118   8.298   8.278   4.778  0.1291 -0.0991  0.0891
 2148W        W 3119   5.005   2.975   3.030  0.1746  0.0081  0.3648
 2149W        W 3120  12.195   3.079   8.493  0.1036 -0.0402  0.0256
 2150W        W 3121   7.786  13.386   2.191  0.0556  0.0934  0.3055
 2151W        W 3122  10.963   9.329  11.536 -0.0219 -0.0811  0.0812
 2152W        W 3123   3.185   9.415   0.217  0.2146  0.1973  0.2142
 2153W        W 3124   9.067   9.093  12.342  0.3429 -0.1180 -0.1371
 2154W        W 3125   7.535   2.068   3.242 -0.0920 -0.0821  0.1126
 2155W        W 3126   6.151   1.718   0.691  0.0308 -0.2544  0.1732
 2156W        W 3127   0.249   5.606   2.680 -0.3643  0.3266 -0.0482
 2157W        W 3128  13.530   2.671   0.016  0.1202  0.1455  0.1492
 2158W        W 3129  10.999   5.476   7.384 -0.0437 -0.1495  0.0726
 2159W        W 3130  11.954  11.983   7.476  0.2392  0.1141 -0.0803
 2160W        W 3131   5.710  12.082   8.391  0.1994 -0.0002 -0.1928
 2161W        W 3132   3.372   7.023   9.910  0.1494 -0.2482  0.0893
 2162W        W 3133   6.804   0.128   8.717  0.1423  0.0225 -0.1366
 2163W        W 3134   4.024  10.141  11.752  0.0877 -0.1937  0.2291
 2164W        W 3135   5.610   0.531   3.343  0.1597  0.2895 -0.0276
 2165W        W 3136   9.642   1.346   5.178 -0.2438 -0.3611 -0.3485
 2166W        W 3137  11.700   6.508   9.110 -0.2819 -0.2476 -0.0221
 2167W        W 3138   3.575   2.397   0.998  0.3155 -0.0235 -0.0245
 2168W        W 3139   6.712   7.872  13.723 -0.3115  0.0333 -0.0002
 2169W        W 3140  13.285   2.862   0.463  0.0759  0.0255 -0.0515
 2170W        W 3141  12.527  11.292  11.777  0.0172  0.2185 -0.0765
 2171W        W 3142   5.860   3.192  11.082 -0.2799 -0.0488  0.2327
 2172W        W 3143   4.795   9.830   9.862 -0.1284  0.3218  0.0295
 2173W        W 3144  13.757  11.584   6.511 -0.0524 -0.2352  0.0938
 2174W        W 3145   8.741   7.084  13.708  0.0443  0.0958  0.4085
 2175W        W 3146   2.604   3.266   0.181  0.0413 -0.2628 -0.1333
 2176W        W 3147  11.771  11.558   1.730  0.1769 -0.1139  0.0478
 2177W        W 3148   0.451   4.990   7.120  0.2421  0.1823  0.0113
 2178W        W 3149   4.175   2.329   8.268  0.0781  0.2573  0.0527
 2179W        W 3150   8.133   0.876   4.456 -0.3114  0.2061 -0.2788
 2180W        W 3151   4.516   9.156   4.264  0.1157  0.4121 -0.0953
 2181W        W 3152   6.125  13.903   8.282 -0.0359  0.2215  0.2429
 2182W        W 3153  12.910  13.901   2.282  0.1300  0.0826 -0.2793
 2183W        W 3154   2.057   2.092  12.870 -0.2849 -0.1705 -0.0094
 2184W        W 3155  10.407   8.434   6.894  0.0424 -0.1197  0.1245
 2185W        W 3156   7.456  11.211   2.548 -0.0970 -0.1654  0.2663
 2186W        W 3157   2.718   3.331  11.642  0.1134 -0.3884 -0.0632
 2187W        W 3158  11.126   1.163  12.822 -0.1529 -0.0378 -0.1181
 2188W        W 3159   5.617   1.435  11.425  0.0579  0.1224 -0.1490
 2189W        W 3160   2.384   2.731  13.513 -0.1162  0.0007 -0.2133
 2190W        W 3161   3.906  11.272   5.796 -0.0765 -0.0875  0.0682
 2191W        W 3162  10.888  13.212  13.072  0.0388 -0.0196 -0.4713
 2192W        W 3163   1.294   2.017   1.695 -0.1187  0.0834  0.4024
 2193W        W 3164   3.358   7.526   5.338 -0.0769 -0.2841 -0.1746
 2194W        W 3165   5.396   3.402   2.347  0.3414 -0.2113 -0.0529
 2195W        W 3166  11.958  10.704   3.337 -0.2144  0.0980  0.3769
 2196W        W 3167   3.601   9.111   9.006  0.0397 -0.0742  0.0459
 2197W        W 3168   0.224   4.333   8.483 -0.0443  0.1533 -0.0588
 2198W        W 3169   6.836   2.282  13.024 -0.1749  0.0446  0.0251
 2199W        W 3170   3.288   1.878   7.210  0.3011  0.1275 -0.3057
 2200W        W 3171   1.162  10.341   9.571 -0.0304  0.1921  0.1689
 2201W        W 3172   2.267   7.405  11.959 -0.0219 -0.3072 -0.2322
 2202W        W 3173  11.517   8.315   9.852 -0.2182 -0.1338  0.1200
 2203W        W 3174   8.956   1.315   4.426 -0.2789  0.0772 -0.1047
 2204W        W 3175  12.359   4.334   8.342  0.1901 -0.4222  0.1975
 2205W        W 3176   8.337   1.712   7.428  0.2003 -0.4367  0.1101
 2206W        W 3177   4.912   7.789  13.748  0.0798 -0.0364 -0.1307
 2207W        W 3178  10.969   8.473   0.365  0.1822 -0.0462  0.0170
 2208W        W 3179   7.104  12.690   4.563 -0.0589 -0.0010 -0.0205
 2209W        W 3180   4.328   1.457  11.207 -0.0994 -0.0506  0.3138
 2210W        W 3181   5.396  13.558   6.819  0.1912 -0.0509  0.0816
 2211W        W 3182   9.288   5.871   7.282 -0.1066 -0.1954  0.1811
 2212W        W 3183  13.678   8.202  12.207  0.0640  0.2347 -0.0084
 2213W        W 3184   1.812   2.265   2.757  0.0668  0.2920  0.0794
 2214W        W 3185   9.642   1.516  10.224  0.0497 -0.1889  0.2750
 2215W        W 3186  11.565   4.887   5.426  0.3035  0.1982  0.1155
 2216W        W 3187   1.774   2.759  10.614 -0.2043 -0.3573  0.0992
 2217W        W 3188  10.329   7.557   7.886 -0.0251 -0.2993  0.0511
 2218W        W 3189   4.455   2.576   1.480  0.0637  0.0684 -0.0992
 2219W        W 3190   9.617   1.938  11.878  0.0958 -0.0037  0.0095
 2220W        W 3191  11.619  10.182   2.873 -0.1764  0.1087  0.3026
 2221W        W 3192   8.930   5.597   5.319 -0.1946 -0.0809 -0.1453
 2222W        W 3193   7.474   9.027   8.117  0.3054 -0.1145 -0.3082
 2223W        W 3194   1.250   6.734   7.732 -0.0833  0.0801 -0.2337
 2224W        W 3195   1.837   2.465  12.539  0.2248  0.1099 -0.2465
 2225W        W 3196   4.330   5.599  12.101 -0.0889 -0.0716  0.0213
 2226W        W 3197   3.759   2.885   5.025  0.0477  0.2219 -0.1170
 2227W        W 3198  11.498   3.817   6.565  0.0085 -0.4113 -0.1293
 2228W        W 3199   4.079   9.434   3.680  0.0765 -0.1315  0.1064
 2229W        W 3200   9.807   5.122   8.733 -0.0672  0.0545 -0.1198
 2230W        W 3201   5.397   0.906   3.600  0.3333  0.0318  0.0637
 2231W        W 3202   6.003   1.399   7.430 -0.0579  0.0767 -0.0851
 2232W        W 3203  13.219   5.136  10.408  0.3335  0.0279 -0.2283
 2233W        W 3204   8.732   7.475   3.361  0.1503  0.0949  0.0906
 2234W        W 3205  10.153   4.183   1.378  0.0813  0.0464 -0.0987
 2235W        W 3206   1.869   0.478   0.875  0.1836  0.0388 -0.0113
 2236W        W 3207  13.498   5.105   2.466  0.2065  0.0027  0.0358
 2237W        W 3208   4.111   7.900  12.034  0.3020 -0.1760  0.1812
 2238W        W 3209   0.094  13.346   9.028  0.1806 -0.1454 -0.0036
 2239W        W 3210   5.259   8.990   1.833 -0.0796 -0.1620  0.2508
 2240W        W 3211   0.559  12.298   1.817  0.2286  0.4952 -0.4236
 2241W        W 3212  12.081  13.840   2.855 -0.1041  0.1325 -0.0165
 2242W        W 3213   5.620   7.149  13.570  0.2166 -0.1774  0.2467
 2243W        W 3214   4.227  13.538   6.261 -0.0675 -0.0769 -0.1025
 2244W        W 3215   8.638  10.442   0.801 -0.1891  0.1066  0.0456
 2245W        W 3216   8.269  11.710   2.916  0.2940 -0.0363  0.2015
 2246W        W 3217   6.694  12.604  12.439 -0.2009  0.0529  0.1448
 2247W        W 3218   0.466   7.693  10.858  0.1378 -0.2625  0.0676
 2248W        W 3219   4.203  12.876   8.230 -0.0114 -0.0328  0.1828
 2249W        W 3220   5.306   3.754   1.116 -0.0779 -0.1220 -0.1407
 2250W        W 3221   0.581  12.923   4.979 -0.0984  0.2199  0.3025
 2251W        W 3222   8.030   9.922   9.271 -0.0647 -0.1292 -0.3642
 2252W        W 3223  10.102   6.636   8.115  0.0626  0.0565 -0.2374
 2253W        W 3224  12.527  13.152  13.103  0.0051 -0.0299 -0.3284
 2254W        W 3225   4.955   5.740   5.701 -0.0620 -0.0162  0.0122
 2255W        W 3226   4.693   1.594   9.089 -0.2628  0.0205  0.3748
 2256W        W 3227   0.089   6.060   0.068  0.0810  0.1082 -0.1406
 2257W        W 3228   7.768   6.384   6.444  0.1264  0.1627  0.0027
 2258W        W 3229   8.200   9.807   7.879  0.0286 -0.0807  0.0733
 2259W        W 3230   0.419  13.148   9.330  0.0315 -0.2344  0.2225
 2260W        W 3231   2.059   9.278   0.232 -0.2449  0.0708 -0.1925
 2261W        W 3232   1.150  11.368  10.725  0.0348 -0.0041  0.1363
 2262W        W 3233   4.874  12.720   0.292  0.1868  0.0308  0.3661
 2263W        W 3234  10.775  10.751   8.523 -0.1812 -0.1634 -0.1433
 2264W        W 3235  11.252   1.621   1.048 -0.0218  0.0712  0.2391
 2265W        W 3236   7.694   6.318   4.533 -0.1602  0.1057 -0.2373
 2266W        W 3237  10.949  10.093  11.164  0.0969 -0.1180 -0.2893
 2267W        W 3238  11.942   7.860   8.550 -0.0245  0.0713 -0.5060
 2268W        W 3239  11.570   1.035   3.786 -0.0925 -0.1849 -0.0150
 2269W        W 3240  10.009   8.487   1.906 -0.0832  0.0943 -0.2348
 2270W        W 3241   5.798  11.840  13.415 -0.1508 -0.0162 -0.4213
 2271W        W 3242   5.773   6.940   6.061 -0.2773 -0.1842 -0.0683
 2272W        W 3243   1.844   3.149   5.952 -0.1929  0.0176  0.0445
 2273W        W 3244   2.777   5.139   5.209  0.0384 -0.2238  0.1683
 2274W        W 3245  11.507   4.259   2.603 -0.2585 -0.0258 -0.1539
 2275W        W 3246   8.543   9.888   5.194 -0.2919 -0.2043  0.0191
 2276W        W 3247   2.188  11.138  12.632  0.0763 -0.0744 -0.2262
 2277W        W 3248   7.794   2.467   1.328 -0.0048  0.3053 -0.1669
 2278W        W 3249  12.120  10.796   5.378 -0.1524  0.2050  0.0943
 2279W        W 3250   1.103   1.654   5.860  0.0553 -0.2809  0.0045
 2280W        W 3251   7.322   3.608   3.849  0.0910  0.1474 -0.4776
 2281W        W 3252  10.970   0.150   4.896 -0.0125  0.1603  0.2372
 2282W        W 3253  13.566  12.414  11.453  0.1404 -0.1055  0.1351
 2283W        W 3254   8.786  10.766   2.907 -0.1212 -0.0851 -0.0952
 2284W        W 3255   8.773   9.764   6.824 -0.2566  0.1687  0.0926
 2285W        W 3256   5.090   7.547   0.245  0.0279  0.0869 -0.0266
 2286W        W 3257   0.738   9.710   3.821 -0.0767 -0.3164 -0.0739
 2287W        W 3258   6.027   6.370   7.934  0.3987  0.1688 -0.0955
 2288W        W 3259  13.837   4.280   2.082 -0.2015  0.1064  0.1010
 2289W        W 3260  11.246   5.715   1.897  0.0650 -0.2516 -0.1064
 2290W        W 3261   0.877   7.112   4.318 -0.0484 -0.1248 -0.1706
 2291W        W 3262  11.817   9.605  13.273 -0.1299  0.1111  0.1719
 2292W        W 3263  10.935  11.838   5.433 -0.0045 -0.3394  0.1171
 2293W        W 3264   4.643  10.230   2.960 -0.2060  0.0320  0.2039
 2294W        W 3265   8.735  12.363   4.737 -0.0612  0.0127 -0.0571
 2295W        W 3266   4.093   1.946   7.874  0.0684 -0.0000  0.4178
 2296W        W 3267  10.172   9.305   5.433 -0.1206  0.2231 -0.4206
 2297W        W 3268   3.430   2.936   7.736  0.0362  0.3620  0.3824
 2298W        W 3269   6.225   6.464   8.408 -0.2303 -0.0439 -0.0763
 2299W        W 3270   6.448   8.577   5.579  0.1628 -0.0646  0.0160
 2300W        W 3271   1.810   6.286  10.538 -0.0883  0.0839 -0.1928
 2301W        W 3272   1.241  11.540   8.899 -0.2798  0.1136  0.4403
 2302W        W 3273   3.615  10.535  10.518 -0.0493 -0.0190 -0.0116
 2303W        W 3274   0.405   1.930  11.653  0.2537  0.0451  0.1269
 2304W        W 3275   2.816   9.295   7.239  0.2097 -0.2329  0.1426
 2305W        W 3276   9.305  13.579   7.227 -0.0749 -0.4865 -0.1350
 2306W        W 3277  11.647   8.920   8.740  0.0879  0.0893  0.0073
 2307W        W 3278   8.960   1.297   0.333  0.2206 -0.0495 -0.2123
 2308W        W 3279   1.207  13.735   2.939  0.0591 -0.0222  0.0064
 2309W        W 3280  11.523   4.247   1.324  0.0542 -0.1717  0.2050
 2310W        W 3281   3.130   5.616   0.140  0.2206 -0.0767  0.1898
 2311W        W 3282   3.384   2.134   3.390  0.0140  0.2762 -0.0545
 2312W        W 3283   0.699  11.758  12.736 -0.0070 -0.2936  0.0299
 2313W        W 3284   2.821  11.612   3.138  0.1675 -0.1705 -0.0466
 2314W        W 3285  13.378   5.701  11.208  0.0094 -0.1774 -0.1429
 2315W        W 3286   1.487   6.179   4.865  0.0338  0.0504 -0.1175
 2316W        W 3287   8.367  11.981   4.739 -0.0732  0.1949 -0.3798
 2317W        W 3288   7.682   5.137  12.943  0.0053  0.0177 -0.2244
 2318W        W 3289   1.632   0.977   7.774 -0.1266  0.0007 -0.1780
 2319W        W 3290   2.269   2.092  10.398  0.1810  0.1564 -0.0930
 2320W        W 3291   3.976   7.612   5.627 -0.1563  0.1466  0.3595
 2321W        W 3292   2.208   0.579   1.604 -0.0262  0.1594  0.6107
 2322W        W 3293   7.282  11.037  13.850 -0.1736  0.0454 -0.0874
 2323W        W 3294   8.224   8.695   8.763 -0.0569 -0.0123 -0.1297
 2324W        W 3295  12.680   6.101   8.153  0.1764  0.1971 -0.0837
 2325W        W 3296  10.194   2.601   5.073 -0.0044 -0.3785 -0.3414
 2326W        W 3297   0.089  11.779   2.818  0.0124 -0.0905  0.3761
 2327W        W 3298   4.451   8.293  12.205 -0.2007 -0.2396  0.0770
 2328W        W 3299  13.755  11.764  13.835 -0.0846 -0.2203  0.2679
 2329W        W 3300   3.206   4.923   6.227 -0.2623 -0.0234 -0.1758
 2330W        W 3301   0.886   8.721  13.870  0.0369  0.2163 -0.1638
 2331W        W 3302   8.871  12.315  13.440  0.1444 -0.0830 -0.1861
 2332W        W 3303  12.148   9.600   3.861 -0.3942 -0.1135  0.0203
 2333W        W 3304   8.143   6.957  11.122 -0.0592 -0.0918 -0.0862
 2334W        W 3305   4.010   5.089  12.414 -0.2712  0.4682  0.1964
 2335W        W 3306   4.410   7.976  13.414  0.0237 -0.2039  0.0176
 2336W        W 3307   9.778  11.588   5.891 -0.2378  0.1163  0.2354
 2337W        W 3308   0.141   5.960  10.879 -0.3278  0.0812  0.1631
 2338W        W 3309  13.176   7.053   0.157 -0.0011 -0.3750 -0.0858
 2339W        W 3310   3.226   2.011   1.477  0.0197  0.0365  0.0618
 2340W        W 3311   3.898   8.570   1.633 -0.1863  0.0831  0.1866
 2341W        W 3312   4.882   2.349   3.815  0.0047 -0.1785 -0.1682
 2342W        W 3313  10.104   6.721   3.005 -0.0219 -0.0339  0.1837
 2343W        W 3314  11.100   6.575   9.692 -0.2928  0.0250 -0.2277
 2344W        W 3315   7.144   7.099   9.264 -0.0066 -0.0523 -0.0696
 2345W        W 3316   3.900   2.678   6.861 -0.0018  0.4205  0.1338
 2346W        W 3317  11.972   6.019  13.888 -0.3100 -0.3186  0.1055
 2347W        W 3318  11.670   7.271  13.833  0.0524  0.0356  0.0536
 2348W        W 3319   0.611   6.400   1.558  0.0701  0.3493 -0.1183
 2349W        W 3320   4.233   5.893  11.321 -0.1961 -0.0296  0.0447
 2350W        W 3321  13.449   7.387   3.326  0.3303  0.1172 -0.0204
 2351W        W 3322   6.680   1.394  13.004  0.0520  0.1542  0.1773
 2352W        W 3323  11.161   9.025   5.415  0.4314  0.0781 -0.0809
 2353W        W 3324   2.088   8.222  13.856 -0.3266  0.1676 -0.1020
 2354W        W 3325  13.707   6.085   2.094 -0.1530 -0.0327  0.1867
 2355W        W 3326   5.995   8.796   5.672  0.1094 -0.0490 -0.2126
 2356W        W 3327   4.607   2.078   3.414  0.2764 -0.0303  0.3000
 2357W        W 3328  10.784   1.117   5.748  0.2452  0.2229 -0.1444
 2358W        W 3329   1.330   4.159   0.948 -0.1860 -0.1566 -0.0623
 2359W        W 3330   1.690   5.542   8.229  0.0137  0.1180  0.1478
 2360W        W 3331   9.253   2.881   9.659 -0.0460  0.0351 -0.1831
 2361W        W 3332   7.331   8.950  11.855  0.2655  0.1936 -0.2190
 2362W        W 3333   3.619   0.365   4.617 -0.0909 -0.1401 -0.1840
 2363W        W 3334  13.516   9.490   2.519 -0.1329  0.3023 -0.5230
 2364W        W 3335  10.643   5.797   7.372  0.0330 -0.0072 -0.2507
 2365W        W 3336  12.989  12.300  12.547 -0.0705  0.1763  0.2033
 2366W        W 3337  13.400  10.231   6.859 -0.0983  0.0950  0.1011
 2367W        W 3338   7.338   7.567   9.454  0.0837 -0.0969 -0.4933
 2368W        W 3339  12.157   7.609   1.315 -0.1890  0.0399 -0.2285
 2369W        W 3340   2.316   2.908   7.259  0.3187 -0.0363 -0.0611
 2370W        W 3341  12.298  12.277   1.696  0.0232  0.0882 -0.1217
 2371W        W 3342  13.535  11.688  12.241  0.1203 -0.5172 -0.0347
 2372W        W 3343  13.435  11.773   4.938 -0.0220  0.0849 -0.1139
 2373W        W 3344  10.282   6.653   9.679  0.0226 -0.0638 -0.2855
 2374W        W 3345   7.613   3.166   2.290 -0.3815  0.0337  0.2359
 2375W        W 3346  13.233  10.801   9.234  0.1054  0.2495 -0.0510
 2376W        W 3347   9.539   1.769   2.519 -0.2896  0.1318  0.4308
 2377W        W 3348   7.868  13.655   1.834 -0.3397  0.0132  0.2739
 2378W        W 3349  13.538   4.365   6.657  0.3749 -0.0610 -0.3003
 2379W        W 3350  13.391  10.231   9.269  0.2559 -0.0368  0.2337
 2380W        W 3351   9.234  13.765   9.062  0.2562  0.0523 -0.1428
 2381W        W 3352  10.958   0.224   0.950  0.2914 -0.3227 -0.0535
 2382W        W 3353   9.889   4.704   4.571 -0.0441  0.0406  0.2109
 2383W        W 3354   0.128   2.266   4.841  0.2350 -0.0495 -0.4681
 2384W        W 3355   8.896  10.382  11.731  0.1993  0.1707 -0.0986
 2385W        W 3356   1.356  13.031   8.006  0.1767 -0.2369 -0.0327
 2386W        W 3357   4.294   0.108   4.077  0.0218  0.0157 -0.2704
 2387W        W 3358  10.094   6.199   3.053  0.2344  0.1381 -0.1561
 2388W        W 3359   1.560   6.693  10.412  0.2483 -0.1594 -0.0622
 2389W        W 3360   0.386   1.733   9.763 -0.0227 -0.1955  0.0244
 2390W        W 3361   1.600   1.235   0.597 -0.2298 -0.0511  0.1230
 2391W        W 3362   2.014   5.189   9.615 -0.1390 -0.1137  0.5085
 2392W        W 3363  11.536   5.171  12.701 -0.0258 -0.1182  0.0747
 2393W        W 3364  12.492   9.166   6.276  0.1636  0.0011  0.1077
 2394W        W 3365   1.993   0.453  11.913 -0.1729  0.1246 -0.1307
 2395W        W 3366   2.236   9.060  10.245  0.1354  0.1222 -0.0070
 2396W        W 3367   4.304   6.758   2.499  0.1219  0.1231 -0.2540
 2397W        W 3368   2.713   0.877   8.657 -0.1978  0.1818  0.1294
 2398W        W 3369  10.315   2.529   3.217 -0.1891 -0.1901 -0.0764
 2399W        W 3370   4.064  11.657  11.242  0.0423  0.3752  0.2737
 2400W        W 3371   4.836   6.846  12.811  0.0779 -0.0180  0.1846
 2401W        W 3372   8.045   2.414  13.492  0.0309 -0.2096  0.0125
 2402W        W 3373   9.927   4.342  10.429  0.2433 -0.0195 -0.1523
 2403W        W 3374   8.296  13.727   2.486 -0.0961 -0.1366 -0.2449
 2404W        W 3375   4.322  12.939   4.151 -0.1067  0.1996  0.1141
 2405W        W 3376   0.477   3.190   6.872  0.1170 -0.0938 -0.2221
 2406W        W 3377  12.329   5.562   7.707 -0.1796  0.0664  0.4226
 2407W        W 3378   7.304  12.386  11.083 -0.0491  0.0741  0.2698
 2408W        W 3379  12.895   0.288  12.438 -0.2402  0.1745 -0.0041
 2409W        W 3380   6.164   9.718  13.876 -0.4215  0.2703  0.0936
 2410W        W 3381   5.405   5.047  10.852 -0.0039  0.0694  0.2927
 2411W        W 3382  13.104   3.968   1.690 -0.2541 -0.0350  0.0125
 2412W        W 3383   5.448   8.858   0.657 -0.1196 -0.0178 -0.0747
 2413W        W 3384  10.174  13.858   2.675  0.1367  0.0684  0.1294
 2414W        W 3385   2.658   8.235   8.942 -0.0713  0.3214  0.2138
 2415W        W 3386  11.647   9.329   8.438  0.0105  0.1882 -0.0890
 2416W        W 3387  10.596   6.884   5.494 -0.0008 -0.1201 -0.2689
 2417W        W 3388   1.142   8.663  12.532  0.0911  0.3196  0.1738
 2418W        W 3389   1.526   7.888   2.202  0.0203  0.2140 -0.2336
 2419W        W 3390   6.852   0.495  10.952  0.1319 -0.1922  0.3121
 2420W        W 3391   3.336  10.531   7.199  0.0401  0.0478 -0.0265
 2421W        W 3392   9.237   4.216  12.759  0.1301 -0.0151 -0.1492
 2422W        W 3393   7.331   6.026   3.117  0.1105 -0.1205  0.2100
 2423W        W 3394   0.717   0.666   5.543 -0.2665  0.2091  0.0807
 2424W        W 3395   7.437  11.944   7.501  0.1067 -0.0522  0.1276
 2425W        W 3396  11.682   6.874   5.105 -0.1844 -0.0580 -0.4406
 2426W        W 3397   7.008   7.716   4.722  0.2543  0.0350 -0.0402
 2427W        W 3398   5.426   7.163   6.992 -0.3651 -0.0866 -0.2793
 2428W        W 3399   2.021   9.979   6.903 -0.2048 -0.0092 -0.2437
 2429W        W 3400   8.567   0.238   8.400  0.0507 -0.2859 -0.1579
 2430W        W 3401  11.813   1.621  10.315 -0.0780  0.0445  0.0524
 2431W        W 3402   3.046   8.742   8.209 -0.1017  0.0870  0.0527
 2432W        W 3403  12.772   0.213  11.353  0.0721  0.2649  0.0777
 2433W        W 3404   9.913  12.949   8.402  0.0474 -0.2185  0.2747
 2434W        W 3405   7.316   6.425   0.788 -0.2029 -0.3500 -0.2545
 2435W        W 3406   9.334   9.731   1.729 -0.0342 -0.1266  0.5724
 2436W        W 3407   0.831   6.816  13.391 -0.0315  0.0383  0.0355
 2437W        W 3408  12.182  13.530   0.085 -0.2147 -0.1966  0.0590
 2438W        W 3409   4.548   7.746  11.006 -0.2403  0.1081 -0.1622
 2439W        W 3410   8.395   3.751  10.112 -0.1546  0.1263 -0.0692
 2440W        W 3411   2.061   0.846  11.477 -0.0279  0.0542 -0.0387
 2441W        W 3412   3.689   7.178   5.566  0.0445  0.0928 -0.0329
 2442W        W 3413   9.625   8.817   8.699  0.0783  0.1122  0.3423
 2443W        W 3414  11.693   2.009   3.485  0.0909  0.1994 -0.2021
 2444W        W 3415   9.788   9.646   3.475  0.2837  0.1814 -0.1783
 2445W        W 3416   0.183  13.899  11.865 -0.0829  0.3044 -0.0980
 2446W        W 3417   3.572   8.289   2.872  0.0442  0.2309  0.0552
 2447W        W 3418  10.691  11.071   8.115  0.4625  0.0424  0.1555
 2448W        W 3419   7.693   4.216   9.511  0.0202  0.0101  0.0152
 2449W        W 3420  13.574   8.622   8.811 -0.0013  0.0192  0.1743
 2450W        W 3421   6.201  13.130   6.635 -0.0808  0.1946 -0.1119
 2451W        W 3422  11.941   2.310   7.268  0.1910 -0.1007 -0.1958
 2452W        W 3423  10.169   1.382   1.450  0.0460  0.0889  0.0601
 2453W        W 3424   2.264  11.569   7.785  0.0799 -0.0309  0.0306
 2454W        W 3425   0.736   3.059   2.841 -0.3212 -0.1675 -0.0773
 2455W        W 3426   7.171   0.173  13.758  0.2808  0.3103 -0.1401
 2456W        W 3427   0.179   7.320   7.739  0.0816 -0.0048 -0.2332
 2457W        W 3428   4.381   9.158   3.327  0.0176 -0.0953 -0.0393
 2458W        W 3429   4.539  11.852  11.976  0.1795  0.1580  0.0987
 2459W        W 3430   6.109   2.124   1.506  0.3096 -0.1180 -0.1096
 2460W        W 3431   5.603  13.488   5.459 -0.1873 -0.1113  0.0201
 2461W        W 3432   4.959  12.662   6.721 -0.3951 -0.0093  0.0203
 2462W        W 3433   2.735  12.077  12.959 -0.0535 -0.0923  0.0355
 2463W        W 3434   5.615   2.322  13.225 -0.4411 -0.0876  0.1821
 2464W        W 3435  11.190   8.741   8.774  0.0074  0.1917 -0.1730
 2465W        W 3436   3.517  11.145  12.779 -0.2958 -0.2555 -0.4368
 2466W        W 3437  12.520  11.682   8.169  0.3671 -0.0347  0.0646
 2467W        W 3438  13.239  11.584   6.480 -0.1255  0.1805 -0.0940
 2468W        W 3439   8.949   6.841  10.075  0.1707  0.0134  0.0344
 2469W        W 3440   5.200  11.939  13.634  0.0188  0.4610  0.2935
 2470W        W 3441   0.369  13.577  13.314 -0.0924  0.1871 -0.0006
 2471W        W 3442  13.606   0.573   6.876  0.3237 -0.0231 -0.2246
 2472W        W 3443  13.917   8.553   7.420 -0.0521 -0.0259 -0.0075
 2473W        W 3444   9.205   1.120   4.883  0.4181 -0.0470  0.4139
 2474W        W 3445   7.126   7.491  13.516 -0.0684 -0.0442  0.0887
 2475W        W 3446  10.718   8.290   2.213 -0.0110 -0.1348 -0.2661
 2476W        W 3447  10.789   4.265   7.534 -0.1083 -0.1889 -0.1626
 2477W        W 3448   2.157   5.049  13.052  0.2174 -0.4077  0.1452
 2478W        W 3449   8.402  12.435   9.976 -0.0656 -0.0583  0.0684
 2479W        W 3450   1.491   2.992  13.155 -0.1200 -0.4553  0.2244
 2480W        W 3451  10.725   6.459   6.361  0.1332  0.0570  0.1519
 2481W        W 3452   4.271   1.696  10.423  0.1779 -0.0472 -0.1026
 2482W        W 3453  12.021   6.286   2.002 -0.1232  0.0733 -0.0766
 2483W        W 3454   0.923   2.635  12.245  0.0823 -0.0607 -0.2330
 2484W        W 3455   8.128  12.586  13.728 -0.1216  0.1830 -0.0603
 2485W        W 3456  11.147   3.655  13.576 -0.2891 -0.0854 -0.0630
 2486W        W 3457   4.709   7.288   8.116 -0.0083 -0.0083  0.0404
 2487W        W 3458  11.764   9.992   4.663 -0.1744 -0.0220  0.0293
 2488W        W 3459   2.778   5.643   2.422 -0.1684  0.4081  0.1016
 2489W        W 3460   8.916   9.625   3.989  0.0821 -0.2389 -0.0311
 2490W        W 3461   1.762   7.105   7.862  0.1356  0.1105  0.0148
 2491W        W 3462   4.498   6.437   7.918 -0.4569 -0.2451 -0.2656
 2492W        W 3463   0.712  13.550  12.793 -0.3101  0.2668  0.0428
 2493W        W 3464  11.322  12.497  10.773 -0.0246 -0.0561  0.1638
 2494W        W 3465   9.983   6.653  13.475 -0.0322 -0.2868 -0.3402
 2495W        W 3466   5.960  13.535  10.951  0.2107 -0.0178  0.4280
 2496W        W 3467   8.312  13.919  10.480 -0.1094 -0.2668 -0.2222
 2497W        W 3468   6.383   7.931  11.862 -0.0448  0.0705  0.1751
 2498W        W 3469   7.278   9.519   5.060 -0.1148  0.0122 -0.0019
 2499W        W 3470  12.013   7.575   5.610 -0.2250 -0.0567  0.0234
 2500W        W 3471   4.999  13.900   5.605  0.0294  0.0500  0.1045
 2501W        W 3472  11.230   7.007   3.424  0.1718 -0.0364  0.0072
 2502W        W 3473   2.943  11.093  11.331  0.4311 -0.0869  0.1181
 2503W        W 3474  12.292   0.526  13.754 -0.1668  0.3302 -0.1163
 2504W        W 3475   9.006   2.358   3.958 -0.2692  0.0412  0.0195
 2505W        W 3476   4.240  12.626   3.392 -0.0163 -0.3166 -0.1348
 2506W        W 3477   6.600   0.118   7.601  0.3952 -0.1873  0.2361
 2507W        W 3478  13.763  12.086   4.625  0.3011 -0.1257 -0.0997
 2508W        W 3479   6.878   3.351   3.818 -0.1368 -0.1532 -0.3317
 2509W        W 3480   3.126  12.491   0.747  0.3736 -0.0582 -0.0500
 2510W        W 3481   6.990  12.792  11.922  0.1962 -0.0569  0.2805
 2511W        W 3482  13.823  11.498   0.553 -0.1552  0.3390 -0.2155
 2512W        W 3483  13.833   2.500  13.577 -0.3714  0.1721  0.0726
 2513W        W 3484  13.881   0.617  13.380 -0.2045 -0.0327  0.1822
 2514W        W 3485   9.958   7.788   2.160  0.1222  0.0904  0.1476
 2515W        W 3486   7.044  13.694   8.412 -0.2595 -0.0718  0.0823
 2516W        W 3487  10.324   7.796  13.024 -0.0531 -0.1311 -0.0489
 2517W        W 3488   6.447   2.169  10.786 -0.1047  0.2838  0.3726
 2518W        W 3489   9.365  10.065  10.619 -0.1601 -0.2970 -0.3529
 2519W        W 3490   7.686   9.528  10.554  0.2176 -0.3564 -0.0451
 2520W        W 3491   9.599  12.789   6.930 -0.0989 -0.1548  0.0473
 2521W        W 3492  10.238   7.891   6.943  0.4468  0.1813  0.1457
 2522W        W 3493   0.432  10.622   5.372  0.0577  0.1222 -0.3225
 2523W        W 3494  10.046   4.612   1.030  0.0763  0.0735 -0.2601
 2524W        W 3495   3.431   7.848   9.646 -0.0053  0.1937  0.1268
 2525W        W 3496   2.354  10.997   9.831  0.1095  0.1915  0.2486
 2526W        W 3497   9.929   4.538   4.050 -0.1384  0.0994 -0.2645
 2527W        W 3498   8.602   6.904  11.295 -0.1259  0.3801 -0.2285
 2528W        W 3499   8.732   6.195   8.794 -0.0779 -0.2108 -0.3511
 2529W        W 3500   2.915  13.491   4.253  0.0318 -0.0961  0.3129
 2530W        W 3501   5.898   4.093   0.620 -0.1592  0.0659 -0.0659
 2531W        W 3502  11.693   1.004   7.242  0.1413 -0.0677  0.0247
 2532W        W 3503   6.655   8.768   4.571  0.0741  0.2469 -0.2184
 2533W        W 3504   6.382   7.621   3.055  0.1223 -0.4448 -0.1175
 2534W        W 3505  10.416   6.325   3.641  0.2570 -0.2781  0.0098
 2535W        W 3506   1.774   6.708   5.621  0.0837 -0.2362 -0.1230
 2536W        W 3507   4.091   9.063   4.651  0.0705  0.0615  0.1241
 2537W        W 3508   8.241   9.188   8.732  0.0584 -0.1509  0.1837
 2538W        W 3509   5.756  11.712   8.752  0.1281 -0.0912 -0.1060
 2539W        W 3510   6.633   6.287  12.614 -0.0437 -0.2868 -0.2956
 2540W        W 3511  12.924   1.322  11.663  0.1122  0.2145  0.0319
 2541W        W 3512   2.151   7.953   3.465  0.1329  0.2663  0.0516
 2542W        W 3513   6.425   0.686   7.526 -0.2902 -0.1927  0.2040
 2543W        W 3514   4.953   4.159   3.741 -0.3785 -0.2914  0.2127
 2544W        W 3515   3.677   9.088   8.185 -0.0028 -0.1231  0.0728
 2545W        W 3516   6.120   8.258  12.724 -0.1391 -0.1863 -0.0686
 2546W        W 3517   0.947   3.142   1.524  0.2618 -0.2498 -0.3128
 2547W        W 3518   3.523  12.840   5.809  0.3755 -0.0693  0.2930
 2548W        W 3519   8.674   2.029  10.083  0.0551 -0.2306  0.1210
 2549W        W 3520   3.602   9.397  13.183  0.1419  0.0836 -0.1745
 2550W        W 3521   6.930  10.713  12.370  0.0760 -0.3231  0.2421
 2551W        W 3522   0.308   7.059  13.752 -0.2253  0.1409 -0.2453
 2552W        W 3523   9.423  10.565   5.046 -0.0467 -0.0189 -0.2752
 2553W        W 3524   8.634   9.463   4.862 -0.1014 -0.4421 -0.0377
 2554W        W 3525   8.811   7.749  13.025 -0.0753 -0.1287  0.1325
 2555W        W 3526   2.836   0.763  12.335  0.0213  0.1684 -0.2224
 2556W        W 3527   0.796   0.950   0.936  0.0461  0.0646  0.1223
 2557W        W 3528   9.468   4.962   0.323 -0.1295 -0.3193  0.1645
 2558W        W 3529   5.932  12.471   3.211 -0.1930 -0.1549 -0.0174
 2559W        W 3530   1.664   3.255   5.019 -0.1009  0.0922 -0.0910
 2560W        W 3531  10.719   2.140   2.502  0.3873 -0.0381 -0.3816
 2561W        W 3532   5.226  10.879  13.311  0.2031 -0.0325  0.1933
 2562W        W 3533  12.608   5.631   6.203 -0.1141 -0.2520  0.0327
 2563W        W 3534  11.106   6.033   7.508  0.1792  0.1540  0.2988
 2564W        W 3535   9.596  13.589   4.231  0.0086  0.0451  0.1225
 2565W        W 3536  12.211   0.169   9.994 -0.0974  0.2900 -0.0695
 2566W        W 3537   3.794   9.461   5.558 -0.1101 -0.0519  0.1797
 2567W        W 3538   6.884  10.012  12.968 -0.1523  0.0061  0.1500
 2568W        W 3539   0.254  10.489   4.414 -0.1633  0.0704 -0.0339
 2569W        W 3540   8.692   4.351  11.605 -0.1314  0.1174  0.1188
 2570W        W 3541  10.216   2.680   7.279 -0.1235 -0.0539 -0.1827
 2571W        W 3542  13.699   5.116  10.388  0.0846  0.1315  0.1065
 2572W        W 3543   5.632   9.814  12.552 -0.1160  0.3066 -0.2010
 2573W        W 3544   8.763  10.002   4.295  0.3126 -0.3192 -0.2651
 2574W        W 3545   0.439   7.170   4.974 -0.0471  0.0451 -0.3141
 2575W        W 3546   5.247   2.051   1.066  0.0364 -0.1162 -0.1150
 2576W        W 3547  11.556  12.873  11.128 -0.1927 -0.0932 -0.0555
 2577W        W 3548   9.386   8.223   9.175  0.2864  0.2722  0.0714
 2578W        W 3549   8.278   8.354   4.073  0.0634 -0.0265 -0.1988
 2579W        W 3550   7.243  13.121   6.294 -0.0083 -0.1814  0.0485
 2580W        W 3551   6.995  13.432  12.007 -0.1847 -0.0821  0.4556
 2581W        W 3552   8.676   8.146  10.563  0.1875 -0.0248 -0.1553
 2582W        W 3553   6.243   8.983   4.336 -0.2379 -0.2924  0.0977
 2583W        W 3554   0.323  11.874   8.025  0.3046  0.1637  0.2439
 2584W        W 3555   6.965   8.209   9.610  0.1208  0.0517 -0.1305
 2585W        W 3556   8.892   4.327   8.210 -0.0312  0.0196 -0.1539
 2586W        W 3557   4.929   4.448   4.154 -0.0534 -0.2321  0.3468
 2587W        W 3558   9.021  10.651   1.944 -0.0046 -0.0714 -0.1377
 2588W        W 3559  13.065  10.378   0.389  0.0804  0.2613  0.1752
 2589W        W 3560   9.853   6.142   1.057  0.0592  0.3673  0.2036
 2590W        W 3561   7.399   6.391   6.767  0.0627 -0.0467  0.1238
 2591W        W 3562   0.211  10.925   3.298  0.1980  0.5848 -0.1608
 2592W        W 3563   6.645  13.594  11.639  0.0002 -0.3174  0.0456
 2593W        W 3564  12.374   4.355  13.783  0.2958  0.0766  0.1056
 2594W        W 3565   4.276  13.049   5.154  0.0120  0.0293  0.3519
 2595W        W 3566  10.368   8.501   6.389 -0.0860  0.0587  0.4969
 2596W        W 3567   3.122   4.582   6.560 -0.1264  0.1167  0.0506
 2597W        W 3568   5.666   6.431   4.152 -0.5641  0.0307  0.1585
 2598W        W 3569   5.995   9.927  11.689 -0.0163  0.1957  0.0234
 2599W        W 3570   8.456   4.685  12.544 -0.1136  0.0111  0.0362
 2600W        W 3571  12.411   9.742  11.211  0.0346  0.1039  0.1537
 2601W        W 3572   8.967  12.219   6.566 -0.0253 -0.0425  0.3535
 2602W        W 3573  12.068   4.143   3.418 -0.1479  0.1214  0.1553
 2603W        W 3574   7.829   4.764   8.091  0.0639 -0.0787  0.2033
 2604W        W 3575   8.469   5.635   2.172 -0.1810  0.1297  0.1866
 2605W        W 3576   6.839  13.233   8.662  0.1881 -0.0823 -0.1120
 2606W        W 3577   5.602   8.418  12.698 -0.0036  0.0335  0.4415
 2607W        W 3578   9.854  11.880   9.312 -0.3481  0.1505  0.1885
 2608W        W 3579  12.346   5.677   4.636 -0.0048 -0.1565 -0.0309
 2609W        W 3580   3.444   3.524   7.450 -0.2288 -0.2568 -0.0426
 2610W        W 3581   7.167   3.059  13.126 -0.0105  0.2332  0.1927
 2611W        W 3582  13.129   8.702   2.978  0.0519  0.0061  0.0405
 2612W        W 3583   8.061   3.250  12.765 -0.1032 -0.2527  0.0938
 2613W        W 3584   2.658   1.599   4.659 -0.0369 -0.0450  0.1385
 2614W        W 3585   6.943   4.762   3.610  0.4457  0.3112 -0.1928
 2615W        W 3586   4.243   9.286   0.274 -0.2451 -0.0257 -0.0390
 2616W        W 3587   3.467  12.993   1.950  0.3989  0.1599  0.4270
 2617W        W 3588   0.959   6.663  10.326  0.0796  0.0241 -0.0957
 2618W        W 3589   5.336   1.424   6.899 -0.1488  0.0028 -0.2898
 2619W        W 3590   5.513   0.166  11.842 -0.2272  0.0180  0.0347
 2620W        W 3591  12.516   1.189   0.418  0.0771  0.1568  0.1020
 2621W        W 3592  12.690   2.288   1.225 -0.0030 -0.1325  0.0008
 2622W        W 3593   0.338   5.787   3.819  0.0842  0.0801  0.2100
 2623W        W 3594  11.680  11.178   2.112 -0.5492 -0.0940 -0.0188
 2624W        W 3595   3.220   4.565   8.642 -0.2497 -0.0183  0.1247
 2625W        W 3596  10.072   4.777   7.020  0.1027  0.2465  0.1775
 2626W        W 3597   8.209   1.072   3.478  0.0560  0.1946 -0.0863
 2627W        W 3598   0.596   2.514   8.609  0.2542 -0.0933 -0.2198
 2628W        W 3599   7.446  13.039   7.464  0.0895  0.0412 -0.0999
 2629W        W 3600   3.590   6.144   3.772 -0.0419 -0.0502 -0.1322
 2630W        W 3601  13.470   9.554   5.917  0.0049 -0.5760 -0.2205
 2631W        W 3602  10.073   6.872   7.387 -0.4646  0.2341 -0.1423
 2632W        W 3603   2.843   8.406  12.662  0.0525 -0.3167 -0.2387
 2633W        W 3604   4.542   0.909  11.533  0.0860  0.0225  0.1556
 2634W        W 3605  12.953  11.519  13.733  0.0972 -0.0059  0.3480
 2635W        W 3606   1.241   4.735   6.479  0.1974 -0.0066  0.0385
 2636W        W 3607   2.314   4.830   5.598 -0.0367 -0.0361 -0.2052
 2637W        W 3608  13.803  10.837   1.964 -0.2033 -0.1327 -0.2383
 2638W        W 3609  10.179   6.077   9.803  0.1281 -0.0187 -0.3409
 2639W        W 3610   7.637   1.653   3.495  0.2507  0.0170  0.0484
 2640W        W 3611  10.263   3.996  10.448  0.0179 -0.1327  0.1499
 2641W        W 3612  11.264  10.302  13.787  0.1811  0.1589  0.1383
 2642W        W 3613  10.005  12.307   4.648 -0.1806  0.0870  0.1784
 2643W        W 3614   8.567   4.963   8.688  0.0167 -0.2812  0.2084
 2644W        W 3615   7.852   6.778   4.271 -0.0438 -0.0422 -0.2387
 2645W        W 3616   6.064   4.722   5.027 -0.1350  0.1106  0.2405
 2646W        W 3617   7.629  13.048  11.541  0.0882 -0.0836  0.0804
 2647W        W 3618   0.783   1.660  11.850  0.0064  0.3618  0.3071
 2648W        W 3619  10.844  10.808  10.871  0.0050 -0.1116  0.3918
 2649W        W 3620  10.464   6.774   6.690 -0.0871 -0.0300  0.2322
 2650W        W 3621   5.361   3.131  13.557  0.3117  0.1218  0.1059
 2651W        W 3622   2.376  11.986  12.048  0.0770 -0.1233 -0.0657
 2652W        W 3623   9.625   9.005   9.271  0.1485  0.2710  0.1799
 2653W        W 3624   7.408   1.132   3.637  0.0785  0.0795  0.0659
 2654W        W 3625   1.054  10.092   0.159  0.0820 -0.2266  0.0508
 2655W        W 3626   2.652   5.480   4.345  0.1316 -0.1566  0.0320
 2656W        W 3627   4.712   0.199   1.515  0.0733  0.4059  0.0657
 2657W        W 3628   5.566  13.708  12.304  0.1593  0.0392 -0.0836
 2658W        W 3629  12.268  11.207  10.225 -0.1039 -0.2439  0.1337
 2659W        W 3630  11.959  12.941   7.312  0.1150  0.3183  0.0052
 2660W        W 3631   9.934   0.527   8.849  0.0321 -0.1267  0.0069
 2661W        W 3632   9.459   5.726  10.067  0.1512 -0.2197  0.0389
 2662W        W 3633   2.376  12.851   8.360 -0.1242  0.2727  0.1997
 2663W        W 3634   7.951  12.101   3.074 -0.0817 -0.3830 -0.1271
 2664W        W 3635  11.457  11.612   0.263  0.0512  0.0143  0.2209
 2665W        W 3636   5.846   6.311   2.809  0.0096  0.3978  0.1072
 2666W        W 3637   3.110   5.347   1.039  0.0593  0.0130  0.0349
 2667W        W 3638   5.262   2.166   1.911  0.2537  0.3005  0.0031
 2668W        W 3639  13.147  10.445  11.977  0.2483 -0.0476 -0.1048
 2669W        W 3640   3.877  11.711   7.004  0.3000 -0.3306 -0.0328
 2670W        W 3641   7.295  13.624   2.490  0.1936  0.2445  0.1910
 2671W        W 3642   6.905  10.123  11.961  0.1456  0.1715 -0.2196
 2672W        W 3643   1.821   2.950   3.257 -0.1098 -0.1675 -0.0154
 2673W        W 3644   3.893  12.230   7.144  0.3477 -0.2982 -0.3450
 2674W        W 3645  11.790  11.646  12.308  0.1988 -0.0270 -0.0420
 2675W        W 3646   4.265   6.095   1.698 -0.0623 -0.0918 -0.3225
 2676W        W 3647  11.992   2.062  13.683 -0.0680  0.1781 -0.1970
 2677W        W 3648   0.536   7.464   8.064  0.6274  0.0196  0.0616
 2678W        W 3649   1.858   0.811   6.976  0.1128 -0.0310  0.0459
 2679W        W 3650   6.064  11.945   5.643  0.2502 -0.0452  0.5018
 2680W        W 3651  12.350   1.973   2.442 -0.2556  0.1249 -0.2367
 2681W        W 3652  10.467   8.255   0.065 -0.0998  0.1978 -0.3142
 2682W        W 3653   6.212  13.184   1.119  0.0708  0.0651  0.1270
 2683W        W 3654   8.914   2.046  10.677  0.1542  0.2502 -0.1850
 2684W        W 3655   5.325   9.206  10.770 -0.2255 -0.1486  0.1073
 2685W        W 3656   4.582   9.854   8.077 -0.2207 -0.1023 -0.1012
 2686W        W 3657  11.256   7.525  13.827  0.0996  0.0264  0.0516
 2687W        W 3658   1.447   7.539   0.146 -0.1688 -0.2371  0.1963
 2688W        W 3659  11.560   3.034   8.907 -0.1784  0.0959  0.0296
 2689W        W 3660   0.713   5.532   9.012 -0.0733 -0.0393  0.2307
 2690W        W 3661   8.982   7.957   9.265 -0.0390  0.1546 -0.1422
 2691W        W 3662   3.478   4.633   5.335  0.0142  0.4772 -0.0222
 2692W        W 3663   1.776   3.180   3.706 -0.1364 -0.0016  0.0130
 2693W        W 3664   6.897   5.828   7.495 -0.1118  0.1820 -0.1082
 2694W        W 3665  10.101   7.220  11.984 -0.5037 -0.2242 -0.1811
 2695W        W 3666  11.446  13.561   4.279 -0.3128  0.1881 -0.0747
 2696W        W 3667   3.886   7.027   9.838 -0.0502 -0.1077 -0.0357
 2697W        W 3668   0.024   8.927  10.881 -0.0726  0.1807  0.3233
 2698W        W 3669   1.393   6.335   8.056 -0.3012  0.1007 -0.2736
 2699W        W 3670  10.983   1.685   5.414 -0.1829 -0.1837  0.2331
 2700W        W 3671  11.310  13.757  11.339 -0.0443 -0.2858  0.0901
 2701W        W 3672  10.872   3.405   6.093 -0.2612  0.1189  0.3408
 2702W        W 3673   9.878   7.470   7.526  0.2666 -0.1045 -0.0691
 2703W        W 3674   9.635   9.305  11.053 -0.1466  0.1505  0.0124
 2704W        W 3675   7.395   8.743   9.297  0.1472  0.1539 -0.1542
 2705W        W 3676   8.737   5.743   0.180 -0.1135  0.1224 -0.1168
 2706W        W 3677   9.780   5.857   8.065  0.0063  0.1068  0.2254
 2707W        W 3678   5.695   3.188  12.033  0.2341  0.1140  0.1572
 2708W        W 3679   9.854   0.370  13.134  0.1269  0.2853  0.0862
 2709W        W 3680  13.128   0.412   5.541 -0.2700 -0.0157 -0.2074
 2710W        W 3681   8.518   7.133   5.789 -0.0489  0.0189  0.2739
 2711W        W 3682   6.918   9.816   4.282  0.2763 -0.1859 -0.1979
 2712W        W 3683   5.874   1.933   3.681 -0.3255 -0.2723 -0.1326
 2713W        W 3684  12.012   3.781   5.376  0.2550  0.2073  0.2112
 2714W        W 3685  12.698   5.826   3.405 -0.1461 -0.0491  0.1772
 2715W        W 3686   4.841  10.311   7.654  0.2412 -0.2163 -0.2344
 2716W        W 3687  12.309   2.599   9.370 -0.0368  0.1056 -0.0813
 2717W        W 3688   6.256   8.661   1.788  0.0945  0.0659 -0.0366
 2718W        W 3689   3.425   9.028   4.920  0.0037  0.0997 -0.1946
 2719W        W 3690   0.356   0.163  12.581 -0.0756 -0.4067 -0.1181
 2720W        W 3691   3.235   2.299  10.627  0.0742 -0.0354 -0.0491
 2721W        W 3692   1.793   6.826   8.624  0.0433 -0.3957 -0.1416
 2722W        W 3693   2.234  12.383   5.658  0.0265 -0.1458  0.0656
 2723W        W 3694  10.537   8.285  10.213 -0.0622  0.1348 -0.2479
 2724W        W 3695   2.869  10.593  12.944  0.0186  0.0857 -0.2092
 2725W        W 3696   2.129   6.070  10.029 -0.0386 -0.0584  0.2800
 2726W        W 3697   3.933   5.989   0.676  0.2279  0.1409 -0.1689
 2727W        W 3698   1.125   7.927   3.004  0.0199  0.1533 -0.0862
 2728W        W 3699  10.289   5.588   0.371  0.2801  0.1723  0.5781
 2729W        W 3700   5.576   1.814  13.327  0.1370 -0.2718  0.0110
 2730W        W 3701   1.918   1.646   0.459  0.1951 -0.2237  0.0566
 2731W        W 3702  12.522   1.202   3.948  0.2439 -0.1394  0.3029
 2732W        W 3703   3.621   2.325   8.371 -0.0574  0.0452 -0.0416
 2733W        W 3704  13.912  10.680   6.336 -0.0973 -0.2680 -0.2540
 2734W        W 3705  11.525   5.580   2.397  0.2399 -0.0892  0.2282
 2735W        W 3706   6.995   0.192   2.765 -0.2349  0.0268  0.1738
 2736W        W 3707  10.377   6.392   7.195  0.0407 -0.0044 -0.0074
 2737W        W 3708   6.778   2.640   2.554 -0.0248  0.0323 -0.2266
 2738W        W 3709  11.774   6.880   0.241  0.1055 -0.0325  0.5668
 2739W        W 3710   5.352  13.885   6.216 -0.2640  0.2342  0.1164
 2740W        W 3711   1.315   8.354  11.294  0.1637  0.3844  0.3752
 2741W        W 3712   4.419  11.227   0.587 -0.0415  0.0396  0.1827
 2742W        W 3713   3.125   8.032  12.281 -0.1149  0.4226  0.2406
 2743W        W 3714   9.222  12.658   3.000 -0.0283  0.2832 -0.2522
 2744W        W 3715   7.072  13.640   8.906  0.0164 -0.1222  0.0512
 2745W        W 3716  13.730  11.231  11.897  0.2139  0.0507  0.2714
 2746W        W 3717   7.729   9.069   8.941  0.2598 -0.1840  0.0629
 2747W        W 3718  13.359   4.195   4.414 -0.0530 -0.1842 -0.1427
 2748W        W 3719  10.425  12.129  13.437 -0.0018  0.1637 -0.0942
 2749W        W 3720  13.277  11.239  13.255  0.4783 -0.1854  0.1972
 2750W        W 3721   5.005   7.401   9.626 -0.0347 -0.0484 -0.2016
 2751W        W 3722   6.144   6.424   7.403  0.2171 -0.0144 -0.2122
 2752W        W 3723   3.415  13.678   7.756  0.1512  0.4038 -0.2286
 2753W        W 3724  11.080  10.555  11.774  0.1774  0.1764  0.1022
 2754W        W 3725   0.128   4.731   0.985  0.0629 -0.0941  0.2632
 2755W        W 3726   2.819   0.696   5.003 -0.0108 -0.1886 -0.1090
 2756W        W 3727   8.594   9.589   8.701 -0.2655  0.1329  0.1665
 2757W        W 3728  13.715   1.805   0.397  0.0669  0.1246 -0.0151
 2758W        W 3729   6.903   8.328   4.477 -0.2092  0.3745  0.0619
 2759W        W 3730   9.843   7.348   5.589  0.0970 -0.1403  0.1409
 2760W        W 3731   1.702   9.109   0.991  0.0085 -0.0681  0.3018
 2761W        W 3732   1.033   9.079  12.790 -0.1804  0.0029 -0.1678
 2762W        W 3733   8.603   3.192   3.215 -0.0157 -0.1209  0.2116
 2763W        W 3734   6.021  12.803   2.378 -0.0402  0.0174 -0.1419
 2764W        W 3735  13.815  12.408   9.144 -0.0531  0.1214 -0.0863
 2765W        W 3736   6.684   1.137   1.601  0.0123  0.3379 -0.0359
 2766W        W 3737   9.952   7.989   4.174 -0.0344  0.0021  0.4235
 2767W        W 3738  10.305   7.203   5.872  0.1277  0.1859 -0.2031
 2768W        W 3739   7.307   3.162  12.254 -0.2520 -0.1768 -0.0559
 2769W        W 3740   7.484  10.543   0.629  0.0126 -0.2369  0.0940
 2770W        W 3741   0.845  13.897   3.623  0.0691  0.0067  0.0545
 2771W        W 3742  13.405   7.630  12.019  0.0384 -0.1531 -0.2445
 2772W        W 3743   9.782   3.939   8.296 -0.0959  0.2806 -0.0648
 2773W        W 3744   8.777   6.617   8.552  0.0062 -0.0341 -0.1129
 2774W        W 3745   4.740  10.809   1.279 -0.1437  0.3740 -0.3924
 2775W        W 3746   2.068   3.296   0.930  0.0004 -0.0732  0.0199
 2776W        W 3747   8.898   7.822   6.332  0.0826 -0.0068  0.0480
 2777W        W 3748   3.606   6.996   5.092  0.1979 -0.4258  0.0734
 2778W        W 3749  13.660  13.139   0.504  0.4825 -0.1722  0.1097
 2779W        W 3750   0.727  10.769  11.128  0.0499 -0.3101 -0.2896
 2780W        W 3751  11.374  10.552   1.582  0.0805 -0.2466  0.0155
 2781W        W 3752   5.207   1.117   9.353 -0.1616 -0.1733 -0.1205
 2782W        W 3753   7.236   8.155   9.990 -0.0762  0.0207  0.0229
 2783W        W 3754   8.110   0.978   3.008  0.3089  0.1009 -0.2451
 2784W        W 3755   0.732   6.226   7.252  0.1759  0.0943 -0.1610
 2785W        W 3756   0.703   9.865  11.500 -0.1007  0.2720  0.0966
 2786W        W 3757   5.072  10.060   3.663 -0.1727 -0.4958  0.1910
 2787W        W 3758  12.622  11.612   2.397 -0.3018 -0.0615  0.1611
 2788W        W 3759   7.673   2.209  12.655 -0.0108  0.0867  0.1890
 2789W        W 3760  11.994   1.351   3.697 -0.0419 -0.0152  0.2141
 2790W        W 3761   5.950  10.576   9.628 -0.2316 -0.0110 -0.5302
 2791W        W 3762   1.563  12.194   0.161 -0.1277 -0.2399  0.1006
 2792W        W 3763  10.850  10.787  12.594  0.0587  0.0679  0.1418
 2793W        W 3764   0.945  12.988  11.635  0.1270  0.1929 -0.0765
 2794W        W 3765   6.668   5.762  12.545 -0.1204 -0.1377 -0.1981
 2795W        W 3766   6.521   3.740   5.663 -0.0522 -0.0825  0.0859
 2796W        W 3767   4.119   6.832   5.232 -0.0290  0.0801  0.1629
 2797W        W 3768   0.604   7.111   2.603 -0.0369 -0.1278  0.0478
 2798W        W 3769   3.463   4.958   4.617  0.1367  0.3401  0.2307
 2799W        W 3770   8.370   6.814   0.029  0.1582 -0.0228 -0.1481
 2800W        W 3771  10.614   2.599  11.802 -0.1052 -0.4224  0.0621
 2801W        W 3772   4.947   4.105  12.336  0.0176 -0.1905  0.0737
 2802W        W 3773  11.991  10.154  12.330  0.1467  0.2081  0.1184
 2803W        W 3774   4.635  11.844  12.503  0.2921  0.0870 -0.0092
 2804W        W 3775  10.936   4.579   2.657 -0.0720  0.1257 -0.1205
 2805W        W 3776  13.277   7.560   1.603  0.1728 -0.0387  0.0107
 2806W        W 3777   9.758  10.427  11.794  0.1228  0.2010 -0.1820
 2807W        W 3778   7.409  13.260   8.838 -0.0936 -0.0164  0.0429
 2808W        W 3779   4.614   5.571   6.155 -0.3021  0.1828 -0.0446
 2809W        W 3780   2.075   1.487  10.402 -0.1920  0.2176 -0.0787
 2810W        W 3781   7.698   4.922   9.309 -0.0591  0.1724 -0.0625
 2811W        W 3782   6.192  12.861   4.306  0.0948  0.0010  0.2460
 2812W        W 3783   0.826  11.408   5.382  0.1866 -0.0617  0.1556
 2813W        W 3784  10.997   4.327   8.905 -0.1300  0.2283 -0.0378
 2814W        W 3785   5.306   2.418   1.411  0.0642 -0.0703  0.2190
 2815W        W 3786  13.491   9.023   4.214  0.2664 -0.1118 -0.2075
 2816W        W 3787   4.612   4.815   3.157 -0.1693 -0.0631  0.0958
 2817W        W 3788  12.484   5.457   4.211 -0.0893  0.0101  0.0678
 2818W        W 3789   3.916   6.163   9.607 -0.0856 -0.0052 -0.0148
 2819W        W 3790   6.484  10.895   7.682  0.0612 -0.3145 -0.0647
 2820W        W 3791   2.028   6.138   0.707 -0.0566 -0.0227  0.0283
 2821W        W 3792  12.870   1.723  10.854  0.2268  0.1270 -0.0213
 2822W        W 3793   7.180  11.925   5.907 -0.0507  0.1774  0.1440
 2823W        W 3794   0.917  12.189  13.158 -0.3110  0.0733 -0.1150
 2824W        W 3795   1.301   6.927   1.870 -0.3182  0.0703 -0.0651
 2825W        W 3796   2.707   2.692  10.564 -0.0476  0.1395  0.1026
 2826W        W 3797   8.291   8.931   0.141 -0.1287  0.0970  0.2354
 2827W        W 3798  13.517   2.857   6.239  0.0394  0.1159 -0.1309
 2828W        W 3799   6.552  12.462   8.029 -0.0626  0.0347  0.0679
 2829W        W 3800   3.193  12.355   4.224  0.3449  0.3719 -0.0261
 2830W        W 3801   1.096   8.559  13.032 -0.0527  0.1662 -0.1618
 2831W        W 3802   7.138   1.591   0.212 -0.0719  0.2193 -0.0450
 2832W        W 3803   9.566  10.866  11.880 -0.1070 -0.2121 -0.1376
 2833W        W 3804   2.305   0.085  12.020  0.1506  0.3028 -0.1633
 2834W        W 3805   0.199   0.755  10.635  0.3365  0.0517 -0.2917
 2835W        W 3806   6.505   5.384   5.735 -0.3830  0.2444  0.0122
 2836W        W 3807  13.369   3.544  12.969 -0.1719  0.5566  0.3031
 2837W        W 3808   4.238   8.014  10.792 -0.1944 -0.1114  0.1275
 2838W        W 3809  13.429   0.030  13.247 -0.3498 -0.2854 -0.0933
 2839W        W 3810   9.155  12.750   4.022 -0.0439  0.1248 -0.1943
 2840W        W 3811   5.165   2.167   5.838 -0.0017 -0.2896 -0.1774
 2841W        W 3812   3.619   9.994  10.542  0.1681 -0.1266  0.1417
 2842W        W 3813   2.577   4.012   9.791 -0.0543 -0.0396  0.0943
 2843W        W 3814   0.633  11.794   5.699 -0.1710  0.2312  0.0782
 2844W        W 3815   2.409   1.501  11.348  0.0205  0.2405 -0.1222
 2845W        W 3816   3.451   3.133   0.281  0.0468  0.1290  0.1888
 2846W        W 3817   2.985   3.281   6.670 -0.0723 -0.0228  0.1391
 2847W        W 3818   4.045   6.304   3.753  0.0764  0.2680  0.0204
 2848W        W 3819  12.344   2.797  10.221 -0.3135 -0.0803 -0.2764
 2849W        W 3820  10.405  12.773  11.637 -0.1314 -0.3792  0.1844
 2850W        W 3821   3.858   9.025  11.055  0.1044  0.2321  0.0017
 2851W        W 3822  10.061   7.695   0.913  0.0926  0.0234  0.3004
 2852W        W 3823   8.795  13.567   1.697  0.0376  0.1503  0.0599
 2853W        W 3824  10.912   7.615  11.287  0.1052 -0.2886  0.0258
 2854W        W 3825   2.645  13.286   2.043  0.2509  0.1237  0.0484
 2855W        W 3826  11.329  10.722   0.168  0.3147 -0.0846  0.1784
 2856W        W 3827   9.526   8.861   0.737 -0.1654  0.2115  0.1720
 2857W        W 3828   7.945  13.182   4.245  0.3530 -0.2128 -0.5143
 2858W        W 3829   8.690   5.335   9.427  0.0596  0.1527  0.0648
 2859W        W 3830   8.722   2.812   9.749 -0.0795 -0.1405 -0.0282
 2860W        W 3831   1.145   5.105   0.230  0.1422  0.0827 -0.1080
 2861W        W 3832   5.453  13.285  13.689 -0.0056 -0.0600 -0.0514
 2862W        W 3833  12.924   4.512  11.246  0.0021 -0.1348  0.1218
 2863W        W 3834  10.351   0.560   0.437  0.1754 -0.0062  0.1158
 2864W        W 3835   8.885   2.932   0.994 -0.4064  0.1232 -0.0621
 2865W        W 3836  12.969  12.117   8.784 -0.1564  0.0550  0.0058
 2866W        W 3837  12.631   2.296  11.384  0.3892  0.2522 -0.1202
 2867W        W 3838   6.841  10.363   0.547  0.2257  0.2040  0.1321
 2868W        W 3839  13.440   2.868   7.681  0.2386 -0.1115  0.0006
 2869W        W 3840  11.600   6.783   8.075  0.1297 -0.3611 -0.3170
 2870W        W 3841  12.695   7.779  13.213  0.1024  0.1008  0.2146
 2871W        W 3842   1.392  11.358   7.467  0.2489 -0.2020  0.1880
 2872W        W 3843   2.155   9.087  13.688  0.1544  0.0309  0.2607
 2873W        W 3844  10.208   1.161   3.924 -0.0795  0.2638 -0.2535
 2874W        W 3845   5.282   5.012  13.055 -0.0838  0.0308 -0.0290
 2875W        W 3846   8.399   4.081   0.280 -0.1105  0.0029 -0.1978
 2876W        W 3847   5.780   0.242   6.157 -0.3171  0.2771 -0.0153
 2877W        W 3848   2.869   2.030   3.776 -0.3753 -0.1521 -0.0623
 2878W        W 3849  10.376  12.235   4.334  0.1743 -0.0552 -0.1313
 2879W        W 3850   9.224  13.860   2.411 -0.2549 -0.1702 -0.0097
 2880W        W 3851   7.671   7.039  11.341  0.1741 -0.0714 -0.1978
 2881W        W 3852   6.968   4.340   3.948  0.0668 -0.0030 -0.1671
 2882W        W 3853   9.109  11.506  13.753  0.3614 -0.5725  0.0092
 2883W        W 3854   9.063   8.145  13.220  0.2710  0.3000 -0.4894
 2884W        W 3855   2.117   8.028   2.957  0.5449 -0.2021  0.1847
 2885W        W 3856  13.224   0.053   9.777  0.1884  0.5081 -0.2375
 2886W        W 3857   5.515  10.619   6.621 -0.0300  0.2105  0.3550
 2887W        W 3858   8.290   1.299   4.675 -0.1640  0.0963  0.2592
 2888W        W 3859   4.783   4.085   8.659  0.0699 -0.0601 -0.0913
 2889W        W 3860   5.941   9.633   4.771  0.0923  0.3613  0.0909
 2890W        W 3861  11.305   5.041   2.650  0.0726  0.2246  0.1056
 2891W        W 3862   7.773   9.915  10.191 -0.2336 -0.0348  0.1384
 2892W        W 3863  10.882  11.245   6.945  0.1258  0.2164 -0.2279
 2893W        W 3864  12.938   1.741   3.166 -0.2821  0.2167  0.1054
 2894W        W 3865   5.552  13.362   4.956 -0.0376  0.0035  0.1030
 2895W        W 3866   6.268   6.444  13.875  0.3404 -0.1399  0.0781
 2896W        W 3867   4.714   2.139  13.044 -0.3514 -0.1563  0.2732
 2897W        W 3868   2.886   9.173   7.798 -0.2512  0.0154 -0.0785
 2898W        W 3869  11.840   2.968   4.812  0.0141  0.0555  0.1295
 2899W        W 3870  10.913  11.397  13.144 -0.2648 -0.0922 -0.0055
 2900W        W 3871  10.161   4.102  12.862 -0.1140  0.2058  0.2727
 2901W        W 3872  11.220  12.892   2.006 -0.1408 -0.0668 -0.0771
 2902W        W 3873  12.847   2.104   3.999 -0.1497  0.1784  0.0091
 2903W        W 3874  13.547   5.400   9.477  0.2563 -0.0550 -0.0847
 2904W        W 3875   0.534   6.574   9.999 -0.0019  0.2401  0.2225
 2905W        W 3876   5.138  12.307   0.040 -0.2614  0.2340  0.0450
 2906W        W 3877  12.209   5.786   7.018  0.3116 -0.2027 -0.1429
 2907W        W 3878  10.413  11.264   4.509 -0.3324 -0.2575  0.1699
 2908W        W 3879   0.540  12.429   3.140  0.2611  0.0318  0.3247
 2909W        W 3880  12.906  10.951   7.447  0.2217  0.4699 -0.3064
 2910W        W 3881   1.324  13.382   7.154 -0.1413  0.1226 -0.2228
 2911W        W 3882   9.833   1.740   9.258 -0.0562  0.1149  0.0817
 2912W        W 3883  10.537   5.375  12.867  0.1104 -0.0389 -0.1442
 2913W        W 3884   5.469  10.181   3.342 -0.0120  0.0885 -0.0347
 2914W        W 3885   0.852   5.900   6.006 -0.3095  0.1360  0.0531
 2915W        W 3886  11.515   3.701   4.223  0.1276  0.1228  0.2715
 2916W        W 3887   1.519  12.586   9.209 -0.0430 -0.3442 -0.3054
 2917W        W 3888   7.206   3.391  12.766  0.1601  0.2611  0.2765
 2918W        W 3889   3.816   6.965   4.320  0.2583  0.0410  0.3956
 2919W        W 3890  10.801   7.776  12.949  0.3474 -0.0801 -0.0490
 2920W        W 3891   3.985  12.654   4.303 -0.2200  0.0162 -0.2754
 2921W        W 3892  12.084   0.887   3.976  0.2689  0.0493 -0.1608
 2922W        W 3893   6.550  12.920  13.548  0.0685 -0.2024  0.2076
 2923W        W 3894   3.088  13.597   2.131  0.0554  0.1864 -0.1767
 2924W        W 3895  13.569   9.343   5.252 -0.0030 -0.1124  0.1384
 2925W        W 3896   1.678   1.471   4.063 -0.0511 -0.1183  0.0489
 2926W        W 3897   5.402   4.458   3.819  0.1019 -0.1525  0.0333
 2927W        W 3898   6.041  10.916  11.205  0.1792  0.0101 -0.1054
 2928W        W 3899   3.553  10.488  11.800  0.3174  0.3190  0.0032
 2929W        W 3900   3.064  11.003   4.445  0.3191 -0.1764 -0.1236
 2930W        W 3901  13.230   2.255   5.543  0.0595  0.1388 -0.0244
 2931W        W 3902  11.410   5.079   9.755  0.0375 -0.0894  0.1729
 2932W        W 3903   0.012   8.616   9.937 -0.1389 -0.0252  0.1231
 2933W        W 3904  11.226   0.400  10.628 -0.1795  0.0328 -0.1101
 2934W        W 3905  13.426  11.243   1.838 -0.2356  0.0634 -0.1027
 2935W        W 3906   5.085  13.388   7.336  0.0688  0.2075 -0.0278
 2936W        W 3907   6.725   4.052  10.829 -0.3785  0.3782 -0.1850
 2937W        W 3908  13.637  12.073   9.535 -0.0094  0.0368  0.1420
 2938W        W 3909  13.157  11.402   2.720  0.1800  0.1925 -0.1895
 2939W        W 3910   2.889   2.152   7.029 -0.1060  0.0386  0.1950
 2940W        W 3911  10.646   9.148   4.398 -0.1395  0.0944  0.0954
 2941W        W 3912   9.135  10.918   0.838  0.0379 -0.1135  0.0930
 2942W        W 3913   6.055  10.262   8.048  0.0815  0.2396  0.1691
 2943W        W 3914  12.654   0.484   2.314 -0.1864  0.0836 -0.2456
 2944W        W 3915  10.349  12.472  11.207 -0.0130 -0.0638 -0.0190
 2945W        W 3916   1.355   8.197   8.458  0.4596  0.1531  0.1436
 2946W        W 3917  11.849  13.764   5.111 -0.2323  0.0636 -0.3357
 2947W        W 3918  13.400   5.341  12.054  0.1390  0.4323  0.3597
 2948W        W 3919   6.529   8.306   0.301 -0.3477 -0.4252  0.0383
 2949W        W 3920   7.549   8.043   0.218  0.2827  0.1321 -0.0101
 2950W        W 3921   4.819   6.912  11.591  0.1734 -0.1324  0.0890
 2951W        W 3922   0.523  11.774  12.230 -0.0856  0.1125 -0.0655
 2952W        W 3923   4.612  12.587   0.791 -0.2829  0.2566 -0.1492
 2953W        W 3924   5.992   8.904   5.184 -0.2120  0.3468  0.1329
 2954W        W 3925   1.393   3.898   7.127 -0.4600  0.2464 -0.0424
 2955W        W 3926  11.685   1.369   0.524 -0.0598 -0.4259 -0.1067
 2956W        W 3927   7.435   7.863  12.682 -0.0136  0.0568 -0.1468
 2957W        W 3928  11.935   8.377   5.232 -0.0324  0.2822 -0.0218
 2958W        W 3929   4.430   4.433   2.876 -0.1496 -0.1200  0.1335
 2959W        W 3930  11.080   9.805   2.983  0.3039 -0.1722 -0.0996
 2960W        W 3931  12.692   2.497   7.461  0.2094  0.0345 -0.1304
 2961W        W 3932   0.247   0.696   2.362 -0.1884  0.2176 -0.0499
 2962W        W 3933   0.025   5.373   0.357 -0.1425  0.0502 -0.1207
 2963W        W 3934   8.677  11.840   2.224  0.2574  0.2692 -0.3789
 2964W        W 3935  13.014   8.948   7.051 -0.0918 -0.0563  0.1032
 2965W        W 3936   2.572   5.811   7.043 -0.1125 -0.0068 -0.2554
 2966W        W 3937   5.041   8.057   3.069 -0.1543  0.0162  0.1765
 2967W        W 3938   7.069   9.414  10.493  0.0199 -0.1814  0.2402
 2968W        W 3939   5.948   3.934  11.627 -0.2492 -0.1445  0.2231
 2969W        W 3940   5.235   9.283   0.884  0.1020  0.0838 -0.1971
 2970W        W 3941   5.144   2.479  12.269  0.0913  0.4436  0.0471
 2971W        W 3942   3.641   1.812   2.146 -0.2438  0.1434 -0.1006
 2972W        W 3943   6.125  11.544   3.395 -0.5114  0.2680 -0.1541
 2973W        W 3944   0.691  11.167   2.755 -0.0246  0.1559 -0.2627
 2974W        W 3945   6.469   0.717  13.410  0.2453 -0.0103  0.1177
 2975W        W 3946   6.752   7.243  12.266 -0.2670  0.1053  0.1193
 2976W        W 3947   2.533   6.479  11.952  0.1072 -0.0473 -0.1205
 2977W        W 3948   9.286   6.358  11.758  0.1171  0.0857  0.1062
 2978W        W 3949  12.572   1.648  11.990 -0.0958 -0.2955 -0.4274
 2979W        W 3950   2.601   6.810   0.977  0.0166  0.3640 -0.1129
 2980W        W 3951   8.090   3.502   0.945 -0.0160 -0.0775  0.1119
 2981W        W 3952  11.818   1.729   3.016  0.2466  0.1148  0.1601
 2982W        W 3953   4.982   6.599   1.801 -0.3047 -0.0873  0.2237
 2983W        W 3954   7.490  13.801   0.517 -0.0447 -0.0288  0.0584
 2984W        W 3955   1.972   2.179   5.621  0.0706  0.1734  0.1189
 2985W        W 3956   8.793   3.602   9.163  0.1503 -0.1049 -0.0576
 2986W        W 3957  11.804   0.558  13.890  0.0086 -0.0165 -0.0790
 2987W        W 3958  12.201   0.570   1.642 -0.0780  0.2745  0.1220
 2988W        W 3959   5.851   8.462   7.298  0.1455  0.2055 -0.1145
 2989W        W 3960   2.069  11.287  11.677 -0.3839 -0.0379 -0.0141
 2990W        W 3961   4.375   3.135   2.137  0.1675  0.1331  0.0392
 2991W        W 3962   3.752   7.750  13.738 -0.2244  0.3265 -0.0133
 2992W        W 3963   3.345  11.734  10.517  0.0248 -0.1709  0.0236
 2993W        W 3964   9.902   8.464   0.802  0.1280  0.0862  0.1282
 2994W        W 3965  12.196   4.257   4.577 -0.0117  0.1594  0.2744
 2995W        W 3966  13.808   5.202   8.648 -0.0228  0.1830 -0.1232
 2996W        W 3967   1.897  13.357  10.727  0.2770  0.2423 -0.2009
 2997W        W 3968   3.109   7.795  13.593  0.1403 -0.1841  0.1254
 2998W        W 3969   5.988   5.346  10.695 -0.0976  0.0007 -0.0733
 2999W        W 3970   1.846   5.295   8.673  0.2233 -0.4181 -0.1120
 3000W        W 3971   7.478  10.293   6.396 -0.2445 -0.2121 -0.2560
 3001W        W 3972   4.653   6.971   1.528 -0.0162  0.3905  0.0155
 3002W        W 3973   1.197   0.292   7.036  0.1894  0.2533 -0.1839
 3003W        W 3974   3.411   8.610  11.683 -0.0143  0.0936  0.0706
 3004W        W 3975   4.268  11.781  13.005  0.1621 -0.2025 -0.0312
 3005W        W 3976   4.054   0.457   2.119 -0.0968 -0.2373  0.0780
 3006W        W 3977   5.087  13.109  11.431 -0.2245 -0.0224 -0.0534
 3007W        W 3978   1.107   5.967  13.186 -0.0808  0.0130 -0.0889
 3008W        W 3979  12.231  11.978   4.287 -0.1336  0.0325  0.1844
 3009W        W 3980   3.448   3.795  12.146  0.0287 -0.1434  0.0217
 3010W        W 3981  11.793   3.507  10.724 -0.2626 -0.2905 -0.0160
 3011W        W 3982   5.367   5.382  12.230  0.0124  0.0212  0.0740
 3012W        W 3983   9.689   1.171  12.895  0.0872 -0.0410  0.3007
 3013W        W 3984   0.680   2.454  10.924 -0.0416  0.3520  0.1329
 3014W        W 3985   3.976  12.587   5.914  0.0848 -0.0901  0.1137
 3015W        W 3986  12.746   4.443   1.767  0.1118  0.1650 -0.1988
 3016W        W 3987  10.883   5.420   9.804 -0.0382 -0.3295 -0.1782
 3017W        W 3988  11.634   4.967   4.040 -0.0969 -0.0477  0.1672
 3018W        W 3989   1.413   8.068   7.048  0.0210 -0.0872  0.0151
 3019W        W 3990  12.531   5.379   3.627 -0.0855 -0.0302  0.2403
 3020W        W 3991  11.994   7.681  12.859  0.0242 -0.2215  0.0959
 3021W        W 3992   2.482   9.872  10.787  0.1165 -0.2558  0.1444
 3022W        W 3993  12.598   6.996   8.976 -0.0419  0.1936  0.1595
 3023W        W 3994   8.659   2.865   8.674  0.4480  0.0230  0.5352
 3024W        W 3995   1.408   9.112  10.198  0.1605 -0.2132  0.0063
 3025W        W 3996   8.477   8.396  11.281 -0.2555  0.0025  0.1930
 3026W        W 3997   3.395   3.175   9.092 -0.4841  0.0592  0.2003
 3027W        W 3998  12.737  10.822   3.979 -0.0088 -0.1437  0.0236
 3028W        W 3999  10.200   2.575   6.023 -0.0920 -0.1246  0.0460
 3029W        W 4000   2.788   3.720   9.369 -0.0202 -0.0460 -0.0685
 3030W        W 4001  10.690  10.323  10.856 -0.0668 -0.2514  0.1486
 3031W        W 4002   3.076  11.224   5.656 -0.1252  0.0348 -0.0597
 3032W        W 4003   5.155   8.422   4.423 -0.0419  0.0510 -0.0959
 3033W        W 4004   0.900  12.286   4.279 -0.0203  0.3905  0.1723
 3034W        W 4005   4.135  12.031   5.017 -0.2972 -0.1757 -0.0818
 3035W        W 4006   7.706   7.213   5.319  0.0650 -0.3097  0.3625
 3036W        W 4007  13.451   1.756   3.138 -0.1683  0.0213  0.2786
 3037W        W 4008   3.294   3.249  11.427 -0.1795 -0.1553 -0.0649
 3038W        W 4009   9.653   3.317  13.506  0.1940  0.1116  0.0724
 3039W        W 4010   1.580   8.663  10.928  0.2342 -0.2194 -0.2380
 3040W        W 4011   8.056  12.510   2.804  0.2590 -0.0206 -0.3662
 3041W        W 4012   5.027   4.750   1.011  0.1642 -0.0985 -0.1647
 3042W        W 4013  12.863   7.699   5.862  0.0437 -0.0558  0.0607
 3043W        W 4014  11.859   9.875   0.311 -0.0068 -0.0111 -0.2380
 3044W        W 4015  12.690   9.136   7.445 -0.0133 -0.1303  0.2672
 3045W        W 4016   7.821  12.543   9.352 -0.1846  0.1260  0.0378
 3046W        W 4017   3.019  11.702   5.662  0.0649  0.0073  0.1091
 3047W        W 4018   8.626  12.671  11.399 -0.3207 -0.2267  0.2599
 3048W        W 4019   2.464   0.506   3.917 -0.3323 -0.0137 -0.3460
 3049W        W 4020   9.772   7.978   7.560 -0.0739  0.0527  0.1525
 3050W        W 4021   3.845   6.220   8.618  0.2069 -0.0474 -0.6391
 3051W        W 4022   2.616   4.228   1.033 -0.0596  0.4593 -0.1845
 3052W        W 4023   8.854   3.171   8.252 -0.4132  0.1709  0.2247
 3053W        W 4024   9.623   5.893   3.681 -0.1967 -0.2668  0.0474
 3054W        W 4025   9.220  13.311   2.509 -0.1280  0.2163 -0.0174
 3055W        W 4026   6.824   7.540  10.987 -0.0576 -0.2555 -0.1259
 3056W        W 4027   6.340  10.051   1.230 -0.3737 -0.1049  0.2954
 3057W        W 4028  11.498   0.827  10.738  0.0250  0.0340 -0.0850
 3058W        W 4029  11.991  12.111  12.541  0.0784  0.0353 -0.4478
 3059W        W 4030   5.554   4.948   2.170 -0.3560  0.2375 -0.0480
 3060W        W 4031   8.272   0.501   3.121  0.1020  0.1204 -0.3828
 3061W        W 4032   9.777   3.453   6.773  0.1968 -0.2686  0.0071
 3062W        W 4033   7.408   5.863  12.402  0.0908  0.1192  0.0323
 3063W        W 4034   4.727  13.317   5.032 -0.0327 -0.1148  0.2153
 3064W        W 4035   1.423   3.053  10.530  0.2170  0.0707 -0.1749
 3065W        W 4036   5.716   7.344   7.813  0.1161 -0.1918  0.1893
 3066W        W 4037   9.442   3.346  12.703 -0.1307  0.0954  0.0109
 3067W        W 4038   6.389   5.672   4.462  0.1325  0.1358  0.0615
 3068W        W 4039  13.314  11.301   5.092 -0.0738 -0.2090 -0.1631
 3069W        W 4040   5.164  11.596   3.524  0.0570  0.0558  0.1868
 3070W        W 4041   9.526   9.202   3.654  0.2029 -0.1050  0.1992
 3071W        W 4042  10.401  11.672  12.500  0.0812  0.3040 -0.0273
 3072W        W 4043  11.284   0.095   2.958 -0.1166  0.3244 -0.0536
 3073W        W 4044   3.107   6.702   6.912 -0.0258  0.1212 -0.0729
 3074W        W 4045   9.456  13.491   0.295 -0.0683 -0.0396  0.1359
 3075W        W 4046   8.042   4.591   9.477  0.2837 -0.1065 -0.0411
 3076W        W 4047   8.667   6.064   7.891 -0.1894 -0.0859  0.1277
 3077W        W 4048   1.934  12.703  12.443  0.0957  0.1895 -0.2318
 3078W        W 4049   0.471   6.725  13.023  0.1863  0.1262 -0.1317
 3079W        W 4050  12.862   9.942  11.170 -0.2863  0.1814 -0.2620
 3080W        W 4051   6.261   8.117   8.307  0.2930 -0.1129 -0.1007
 3081W        W 4052   9.583   0.947   5.824  0.0391  0.3537 -0.4221
 3082W        W 4053   1.397  12.181   5.313 -0.1406 -0.2490 -0.0121
 3083W        W 4054   6.972   8.424   9.182  0.1761 -0.0532  0.0230
 3084W        W 4055   4.210   5.055   3.286 -0.4862  0.0400  0.0724
 3085W        W 4056   9.779   3.284  11.796  0.1970 -0.3224 -0.1718
 3086W        W 4057   8.425  12.151   2.751 -0.1886 -0.0899  0.0920
 3087W        W 4058  12.975   3.654  13.829  0.0714  0.0159 -0.0408
 3088W        W 4059   6.084   4.595   5.753 -0.0971 -0.2090 -0.3687
 3089W        W 4060   2.222  12.435   1.838  0.1014 -0.0227  0.1623
 3090W        W 4061  13.219   1.217   4.322  0.2867 -0.0491  0.0354
 3091W        W 4062   6.793   6.500   1.540  0.0171  0.3336  0.2385
 3092W        W 4063  11.361   8.198   3.406  0.2932  0.0014  0.0164
 3093W        W 4064   8.188   2.847  11.418 -0.1125 -0.0325  0.1475
 3094W        W 4065   4.398  11.386   0.078 -0.0851  0.0016  0.2126
 3095W        W 4066  12.887   7.585  12.412 -0.2144  0.1046  0.0281
 3096W        W 4067   3.134   4.357   9.541  0.2192 -0.0856 -0.2391
 3097W        W 4068   9.841   2.166   9.595  0.0774 -0.2040 -0.0749
 3098W        W 4069   3.943   0.096   0.070  0.0838  0.0444  0.2559
 3099W        W 4070   5.081   3.795   0.239 -0.0474  0.0989 -0.0537
 3100W        W 4071   7.601   5.686   6.866  0.2017  0.1518  0.3355
 3101W        W 4072   1.239   3.549   4.871 -0.2249 -0.1587  0.1537
 3102W        W 4073   7.286  11.390  13.032  0.0265  0.3253 -0.0188
 3103W        W 4074   4.158   6.841   6.685 -0.0729  0.3229 -0.2478
 3104W        W 4075  10.244   5.301   2.784 -0.2642 -0.0672 -0.0845
 3105W        W 4076   1.733  13.866   2.106 -0.1278 -0.3988  0.0818
 3106W        W 4077   4.296  13.776   1.364  0.4361  0.0893 -0.0512
 3107W        W 4078   6.761   7.202  11.446 -0.2379  0.2327 -0.1463
 3108W        W 4079   8.916   0.375   7.858 -0.3398 -0.1554 -0.1913
 3109W        W 4080   0.706   1.100   4.237 -0.1253 -0.0701  0.1348
 3110W        W 4081   6.670   9.378  13.111  0.0150 -0.0349 -0.0321
 3111W        W 4082   6.959   9.559   3.795 -0.1194  0.1687 -0.0973
 3112W        W 4083   6.255   4.895  12.661 -0.0973  0.1098  0.2620
 3113W        W 4084   2.054  11.955   8.469 -0.1622 -0.1550 -0.1323
 3114W        W 4085   0.722  12.659  12.476  0.1096 -0.1398 -0.0522
 3115W        W 4086  12.048   9.278   8.247  0.0513 -0.1547 -0.1697
 3116W        W 4087   9.344   2.230   1.734  0.0678 -0.2457 -0.3511
 3117W        W 4088   5.503   8.598  10.739 -0.1664 -0.2380 -0.0061
 3118W        W 4089  12.533  11.084  10.700 -0.1001  0.1065  0.3669
 3119W        W 4090   7.487   3.882  12.935  0.0140  0.1295  0.1327
 3120W        W 4091   7.918  10.761   6.644 -0.0146 -0.3264  0.2073
 3121W        W 4092  12.065   3.065   7.140 -0.3011 -0.1959 -0.0381
 3122W        W 4093  13.194   2.279   6.609 -0.2172 -0.0237 -0.0662
 3123W        W 4094  13.643   4.665   1.818 -0.0552 -0.1767 -0.2494
 3124W        W 4095   5.932  10.390   4.024  0.0285 -0.1741  0.0630
 3125W        W 4096   4.652  11.000  10.990  0.1132 -0.2387  0.0344
 3126W        W 4097   5.195  12.541   3.777 -0.2095  0.4135 -0.2196
 3127W        W 4098   3.386  12.941   3.021  0.4018  0.0895 -0.1041
 3128W        W 4099   9.165   7.428  10.774  0.0222 -0.0302  0.0032
 3129W        W 4100  10.854  12.792   0.514 -0.1506 -0.0760 -0.1172
 3130W        W 4101  12.971   7.739  10.947 -0.3730 -0.2559  0.0550
 3131W        W 4102   9.139  10.921   7.724 -0.0769 -0.1483  0.1627
 3132W        W 4103  13.235   8.775  13.671 -0.0872 -0.0549 -0.1269
 3133W        W 4104  13.409  10.976   5.418 -0.0840 -0.0415  0.2612
 3134W        W 4105   9.598   5.545   9.514  0.3129 -0.0477  0.1767
 3135W        W 4106   5.897  11.038   9.380  0.0978  0.0771 -0.1063
 3136W        W 4107  13.211   8.967   6.366 -0.2596  0.1131 -0.0302
 3137W        W 4108   4.188  13.377  11.660  0.0320 -0.0646  0.0014
 3138W        W 4109   3.049   3.160   9.445  0.3807 -0.4411 -0.0684
 3139W        W 4110   7.087  10.972  13.346 -0.2430  0.4458 -0.0664
 3140W        W 4111   9.905   5.225  10.652 -0.0501  0.0557 -0.0768
 3141W        W 4112   8.220   1.996   2.014 -0.2936  0.0616 -0.1222
 3142W        W 4113   6.206   4.607   8.232 -0.0846  0.1412 -0.2823
 3143W        W 4114   4.295   3.934   1.626  0.2748 -0.2590  0.0034
 3144W        W 4115  11.740   1.883   8.954  0.3351 -0.0810 -0.2410
 3145W        W 4116  12.089  13.302   0.895  0.4142 -0.0301 -0.0577
 3146W        W 4117   0.402   5.177   1.210  0.2071  0.5226  0.0319
 3147W        W 4118  13.308   7.733   8.357 -0.2055 -0.2176  0.0154
 3148W        W 4119   9.275   4.290  12.275  0.0321 -0.2202  0.0892
 3149W        W 4120   5.949   0.878   0.836 -0.2087  0.1656 -0.0804
 3150W        W 4121  13.331  10.571  12.802  0.1311 -0.0259 -0.1369
 3151W        W 4122  13.285   9.816   4.445 -0.4034  0.0580 -0.2992
 3152W        W 4123   3.201   9.062   8.570 -0.1868 -0.2577 -0.0966
 3153W        W 4124   3.186   7.047   8.156  0.3473  0.1591  0.0751
 3154W        W 4125   4.650  13.820   6.974 -0.0701 -0.1847  0.1081
 3155W        W 4126   0.109   2.499   3.350  0.2471 -0.3037  0.2787
 3156W        W 4127   4.941   1.127   6.901 -0.0067  0.0572 -0.0834
 3157W        W 4128  12.206   9.026   0.019  0.0428 -0.4024  0.2399
 3158W        W 4129   4.813   1.747   5.773 -0.3271  0.0925  0.0194
 3159W        W 4130   7.323   0.104   6.265  0.0129  0.4338  0.2087
 3160W        W 4131   6.689   9.482  11.367 -0.3837  0.0994  0.0965
 3161W        W 4132  11.915   9.535  11.835 -0.1612 -0.3262 -0.2766
 3162W        W 4133  12.543   9.948   3.235  0.0891 -0.1063 -0.2906
 3163W        W 4134   3.900   4.234   6.906 -0.1209  0.0888  0.2103
 3164W        W 4135   4.512   8.505   6.748 -0.1761  0.2479  0.0841
 3165W        W 4136  10.937  11.699   0.114  0.2342  0.0997 -0.0672
 3166W        W 4137  12.364  10.518   1.401 -0.0355 -0.2639  0.2422
 3167W        W 4138  12.807  11.351   5.758  0.0589  0.1810 -0.3066
 3168W        W 4139   8.405   3.679   7.810 -0.1664 -0.0419  0.0362
 3169W        W 4140   8.342  12.671  10.914  0.1053 -0.0751 -0.0891
 3170W        W 4141  12.436   6.471   0.604 -0.2436 -0.1258  0.1100
 3171W        W 4142  13.517   9.187   1.995 -0.2691  0.0900  0.0427
 3172W        W 4143   3.631   3.976  10.803 -0.1592  0.0466  0.3143
 3173W        W 4144   4.302   9.833   1.561 -0.0211 -0.0716  0.0080
 3174W        W 4145   9.624   8.439   1.465 -0.1761 -0.2895 -0.2665
 3175W        W 4146   6.210   8.629   0.558 -0.3983 -0.0506 -0.1497
 3176W        W 4147   0.113   5.985   8.739  0.1077  0.0694 -0.2422
 3177W        W 4148   0.976   8.415   0.885 -0.0421 -0.0804  0.1434
 3178W        W 4149   5.881   9.548   1.482 -0.2165  0.2667  0.2196
 3179W        W 4150   8.708   0.096   0.102  0.0328  0.1259 -0.0596
 3180W        W 4151   5.987  13.601   0.215  0.1366  0.1173  0.0146
 3181W        W 4152  10.307   5.824   1.144  0.1340 -0.1219 -0.0623
 3182W        W 4153   6.935   2.876  11.055  0.4104 -0.2413  0.1072
 3183W        W 4154   8.985   7.188   1.544  0.2345  0.2918  0.1340
 3184W        W 4155   7.738  10.073  13.063  0.2080  0.2906  0.3093
 3185W        W 4156  10.997   1.394   8.029 -0.0600 -0.1929  0.0175
 3186W        W 4157   0.787  12.718   1.738  0.0562 -0.0848 -0.0575
 3187W        W 4158   4.926   9.981   4.897  0.0106 -0.0580 -0.0159
 3188W        W 4159   5.678   5.222  10.277 -0.0430 -0.1402  0.1568
 3189W        W 4160   1.046   7.069   0.477  0.2606 -0.3331 -0.0225
 3190W        W 4161   7.613   0.024   4.103 -0.0343  0.1757 -0.1889
 3191W        W 4162  12.284   0.319   8.446  0.1391  0.0321  0.1633
 3192W        W 4163   1.429   1.730   4.976  0.1272  0.1535 -0.0648
 3193W        W 4164   6.519   8.166   6.232  0.0683  0.0085  0.0136
 3194W        W 4165   1.664   0.696   1.434 -0.2037 -0.1995  0.1893
 3195W        W 4166   3.685   8.061  12.711  0.0890 -0.1758 -0.0788
 3196W        W 4167   9.226   8.138  11.971 -0.1545 -0.3388  0.1493
 3197W        W 4168   3.199   1.029  13.449  0.0570  0.3087  0.1980
 3198W        W 4169   4.398  10.509   9.296  0.1902 -0.1931  0.1188
 3199W        W 4170   3.384   2.918   4.251 -0.0840  0.2306  0.0019
 3200W        W 4171   6.670   4.773   2.764  0.0163 -0.5657 -0.0086
 3201W        W 4172   0.559   5.126   0.105  0.1623 -0.2549  0.1366
 3202W        W 4173  12.242   6.506  11.012  0.0379 -0.0014 -0.0558
 3203W        W 4174   1.666  12.514   3.079 -0.0152  0.0899  0.1186
 3204W        W 4175   1.048  11.816   4.397  0.1094  0.3625  0.2260
 3205W        W 4176   7.729  11.481  10.093  0.5303 -0.1971 -0.3464
 3206W        W 4177   3.738   4.367   5.831 -0.6373 -0.0890  0.0242
 3207W        W 4178   8.272   1.392  11.572 -0.4231  0.2470  0.0310
 3208W        W 4179  12.674   4.919   9.288 -0.0277  0.0778 -0.1138
 3209W        W 4180   9.962  12.885   7.826 -0.0431 -0.0069 -0.1378
 3210W        W 4181   3.360   0.403   6.295  0.1231 -0.2289 -0.3439
 3211W        W 4182   0.103  12.537  12.450  0.1697  0.2129  0.0839
 3212W        W 4183   5.173  12.220   8.383  0.1046 -0.0910 -0.3214
 3213W        W 4184   5.251   2.572   4.078 -0.1021 -0.1955 -0.1853
 3214W        W 4185   3.298  12.332   8.155 -0.0030  0.4461  0.2082
 3215W        W 4186  13.810   3.610   5.616  0.1640 -0.1893  0.0779
 3216W        W 4187   0.180   0.941   4.016 -0.0467  0.0654 -0.0014
 3217W        W 4188   2.635   0.587   4.423 -0.0969 -0.2750  0.0302
 3218W        W 4189   6.153  11.764   7.065  0.0117  0.0772  0.2512
 3219W        W 4190  11.308  12.906  13.000 -0.0536  0.0800 -0.0170
 3220W        W 4191   2.627  13.091   3.034 -0.3895 -0.2576  0.1530
 3221W        W 4192   1.641   4.770   7.534  0.1414 -0.0046 -0.2498
 3222W        W 4193   0.929   6.585   1.958  0.0034 -0.1854 -0.3706
 3223W        W 4194   1.026   5.595   5.147 -0.0427  0.1428 -0.2030
 3224W        W 4195   8.175   8.740  11.408  0.1457  0.1448 -0.2418
 3225W        W 4196   5.361  12.374   5.200  0.0216 -0.0016 -0.1114
 3226W        W 4197  10.005   8.068   3.676  0.1059  0.2235  0.0650
 3227W        W 4198   4.449   8.274   8.492  0.0687  0.0227 -0.1163
 3228W        W 4199  11.683   5.245  13.625  0.2154  0.2278 -0.0357
 3229W        W 4200   8.494  11.463   1.899  0.1483  0.0118 -0.1640
 3230W        W 4201   5.368   5.700   4.524  0.0928 -0.2366 -0.2288
 3231W        W 4202   3.209  11.689   1.878 -0.0714 -0.0076  0.0240
 3232W        W 4203  13.667  11.617  11.553  0.0545 -0.2027 -0.0331
 3233W        W 4204   6.028   5.528  12.857 -0.1817  0.4228  0.0325
 3234W        W 4205   5.853  13.784   6.522  0.0104 -0.0997 -0.0278
 3235W        W 4206   0.279   2.329   1.925 -0.1624  0.0053 -0.3022
 3236W        W 4207  13.025  13.198  11.413 -0.2068  0.2034 -0.3043
 3237W        W 4208   7.851   0.236   8.813  0.2537 -0.0204  0.0717
 3238W        W 4209  13.028  13.397   5.762 -0.1216 -0.0249  0.1598
 3239W        W 4210   0.363   9.445   7.532  0.0039 -0.0156 -0.1956
 3240W        W 4211   9.418   6.413   1.098 -0.0291 -0.0411 -0.1794
 3241W        W 4212  13.752   6.108   6.661  0.4774 -0.0823  0.1826
 3242W        W 4213  13.555   6.074  10.239  0.1766 -0.2246 -0.3289
 3243W        W 4214   8.112   2.689  10.079  0.0075  0.0567 -0.1234
 3244W        W 4215   7.149  11.937  11.257  0.0828 -0.0107 -0.1025
 3245W        W 4216  12.650   5.731   7.223  0.2786  0.0058  0.2991
 3246W        W 4217   7.096  11.500   3.166 -0.0434 -0.0929 -0.0723
 3247W        W 4218   8.995   7.814   3.001  0.1772 -0.2373 -0.0559
 3248W        W 4219   0.902   1.455   9.687 -0.0923  0.1693 -0.1481
 3249W        W 4220   0.189   4.476   5.824  0.0493  0.1948  0.2740
 3250W        W 4221   3.602   7.420   7.423  0.5806 -0.0789 -0.0505
 3251W        W 4222   1.908   7.187   9.342 -0.1592 -0.1867  0.2546
 3252W        W 4223   7.694   3.721   2.800  0.2058 -0.0915  0.1536
 3253W        W 4224   2.233  13.320   8.274 -0.0740 -0.2183 -0.1019
 3254W        W 4225   7.967   5.985   0.253 -0.0325  0.0864  0.4296
 3255W        W 4226   3.972  13.519   0.426  0.0997 -0.2227  0.1050
 3256W        W 4227   1.825   3.274  11.421  0.2668 -0.1053  0.0605
 3257W        W 4228   9.634  10.400   1.372 -0.2173 -0.0829  0.4080
 3258W        W 4229   7.984  13.065  10.869 -0.0722 -0.0218  0.1335
 3259W        W 4230   4.490   6.658   9.722 -0.1246  0.2714  0.0480
 3260W        W 4231  11.669  10.554  12.984 -0.3645  0.0250 -0.2344
 3261W        W 4232   4.996  10.408   2.425  0.1004 -0.1659  0.1742
 3262W        W 4233   1.449   5.294   1.096 -0.3211 -0.0671  0.1302
 3263W        W 4234   6.455  11.805   3.148  0.5155 -0.2359  0.0489
 3264W        W 4235   0.380   9.765  11.075  0.3465  0.1236  0.2130
 3265W        W 4236   4.862  11.724   8.654 -0.1310 -0.0075  0.0443
 3266W        W 4237   5.886   7.765   2.755  0.1400 -0.1421  0.0308
 3267W        W 4238   7.506  11.102  10.878  0.3834 -0.2777 -0.0281
 3268W        W 4239   0.172   7.306   3.957 -0.1959  0.1944  0.0354
 3269W        W 4240   4.098  10.987   0.344  0.3685  0.0459 -0.1778
 3270W        W 4241   3.181   1.950   7.687  0.3922 -0.1286  0.0089
 3271W        W 4242   5.896  12.735  13.127 -0.0388  0.0174  0.0539
 3272W        W 4243   4.932  12.023   7.015 -0.0658  0.0427 -0.0372
 3273W        W 4244  12.096   2.082  11.191 -0.1216  0.0546  0.0863
 3274W        W 4245  13.001   0.952   2.189 -0.3085 -0.1137 -0.1724
 3275W        W 4246   6.193   0.283   2.077  0.3212 -0.0655 -0.2462
 3276W        W 4247   2.166   6.544  12.405 -0.0167 -0.4128 -0.1788
 3277W        W 4248   6.697  11.240   8.194  0.0371 -0.0703 -0.1063
 3278W        W 4249   0.872   4.452  12.693 -0.2468 -0.3970 -0.0173
 3279W        W 4250   9.348   2.284   4.914  0.1802 -0.1153 -0.0730
 3280W        W 4251   8.720   6.447   6.859  0.1330 -0.1735  0.4544
 3281W        W 4252  11.981   0.932   9.049 -0.1978  0.1812 -0.1060
 3282W        W 4253   1.756   0.994   5.994 -0.2844 -0.1604  0.4151
 3283W        W 4254   0.545   2.900   5.971 -0.0285 -0.1406 -0.0482
 3284W        W 4255   1.713   4.589   4.831  0.0020  0.1104 -0.1533
 3285W        W 4256   5.689   2.115   3.151  0.2393 -0.0236  0.0440
 3286W        W 4257   9.022   4.652  11.957 -0.0815 -0.1096  0.2074
 3287W        W 4258  10.565   1.325   8.328  0.2431 -0.0953 -0.1631
 3288W        W 4259   6.146   1.450   9.666  0.0031  0.2589  0.0720
 3289W        W 4260   1.856   7.570   3.259 -0.0330 -0.1239  0.1640
 3290W        W 4261   2.552   6.155   2.574 -0.4638  0.0119 -0.1841
 3291W        W 4262   6.395   5.516   8.133 -0.2853 -0.1466  0.1331
 3292W        W 4263  13.455   0.182   8.174  0.2058  0.1476 -0.3914
 3293W        W 4264  11.136   4.984   8.238 -0.0767  0.0001  0.0121
 3294W        W 4265  11.523   9.695  12.889 -0.1649  0.0873  0.2833
 3295W        W 4266   9.437   5.176   9.193  0.0188  0.1125 -0.2675
 3296W        W 4267   1.351   4.223   3.599 -0.3234  0.2058 -0.0726
 3297W        W 4268   7.529   7.195   1.505 -0.2101  0.3560  0.2986
 3298W        W 4269   9.283   9.266   9.575 -0.0178 -0.1671  0.0386
 3299W        W 4270   4.187   6.187   4.698  0.0976 -0.0651 -0.1087
 3300W        W 4271   2.414   4.369  12.693  0.0634 -0.2647 -0.0006
 3301W        W 4272  11.258  11.409   6.618 -0.2474  0.3229  0.0295
 3302W        W 4273  11.998   4.533   8.639 -0.0532 -0.1188  0.0815
 3303W        W 4274  11.630   0.200  10.309  0.1680  0.3664 -0.0105
 3304W        W 4275   6.132   9.031   0.881 -0.0398 -0.2901  0.2466
 3305W        W 4276   7.647  13.477   0.838 -0.1123  0.1537  0.2062
 3306W        W 4277   7.900  11.347   8.732 -0.2316  0.0669  0.0604
 3307W        W 4278   4.264  11.483   4.251  0.0380 -0.3090 -0.3042
 3308W        W 4279   6.626   0.992   2.059  0.1380  0.1775 -0.2144
 3309W        W 4280  11.803   5.812   8.030  0.1979  0.0328 -0.0140
 3310W        W 4281   1.325  10.930   6.356  0.0299 -0.1465 -0.2499
 3311W        W 4282   9.418   0.391   6.108 -0.2062  0.1521  0.0214
 3312W        W 4283   3.863   1.380  13.035  0.0106 -0.1570 -0.1155
 3313W        W 4284   7.438   4.776   0.008 -0.0484 -0.1840  0.0218
 3314W        W 4285   9.387   2.688   5.897 -0.0982 -0.0943  0.2789
 3315W        W 4286  13.389  11.069   7.607 -0.0047  0.1055 -0.0888
 3316W        W 4287  12.931   3.520   5.475 -0.2699 -0.1323 -0.2302
 3317W        W 4288   4.328  10.496  13.636  0.0458  0.0895 -0.1493
 3318W        W 4289   8.777  10.535   3.380  0.1802  0.0805 -0.1375
 3319W        W 4290   5.289  13.467   7.840  0.1000  0.0186  0.0631
 3320W        W 4291   1.294  10.628   2.205 -0.0953  0.1179 -0.0861
 3321W        W 4292   6.258   5.983  11.080 -0.0334 -0.0951  0.0225
 3322W        W 4293   7.311  12.743   1.135  0.0713  0.2187  0.2712
 3323W        W 4294   6.317   7.643   2.500  0.1919 -0.1730  0.1645
 3324W        W 4295   5.129   8.426  10.424  0.0175  0.0182 -0.1837
 3325W        W 4296   3.472  13.172  13.583  0.1247  0.2436 -0.1092
 3326W        W 4297   7.739  11.742   9.632  0.0699  0.0323 -0.0267
 3327W        W 4298   1.974  13.004  12.070 -0.0628  0.2786 -0.1333
 3328W        W 4299   4.905  11.370   6.477 -0.1494 -0.0767 -0.1571
 3329W        W 4300   6.519   9.665   4.008 -0.1088  0.1284 -0.3969
 3330W        W 4301   2.366   8.012   8.586  0.1517 -0.0709  0.0129
 3331W        W 4302   5.363   2.624   3.124 -0.2102 -0.1559 -0.1240
 3332W        W 4303   1.543   2.090  12.810 -0.0426 -0.1620  0.0408
 3333W        W 4304   7.175   5.056  12.989 -0.3923  0.0763 -0.2775
 3334W        W 4305   6.834   2.825   7.673  0.0047  0.1162  0.0227
 3335W        W 4306  11.272   6.454  13.582  0.0173  0.1908 -0.0805
 3336W        W 4307   5.455   5.452   7.111 -0.0825 -0.0045 -0.0436
 3337W        W 4308   1.757   0.861   8.816 -0.2810  0.0946  0.2014
 3338W        W 4309   7.595   0.115   1.582  0.2588  0.0964  0.1225
 3339W        W 4310   4.057   8.641   2.657  0.0618  0.1879  0.1377
 3340W        W 4311  10.429   9.574  11.620 -0.0035 -0.0454  0.3738
 3341W        W 4312  13.327  11.756   8.711  0.3786 -0.0458  0.2447
 3342W        W 4313   7.358   9.858  11.781 -0.1134  0.4551  0.0527
 3343W        W 4314   4.188  12.039  11.601 -0.0086  0.0392 -0.1666
 3344W        W 4315   0.316   3.479   3.819 -0.0076 -0.0029  0.1893
 3345W        W 4316  13.662   9.375  13.051  0.2152 -0.0635 -0.0474
 3346W        W 4317   7.490  10.849   7.364  0.4439 -0.1099 -0.2131
 3347W        W 4318  13.309   6.496   1.205  0.4634  0.2613 -0.0974
 3348W        W 4319  10.129   0.085   5.262 -0.1422 -0.0476  0.1366
 3349W        W 4320   0.501   2.989   4.612  0.0940  0.1167 -0.1933
 3350W        W 4321  11.579   3.306   4.555 -0.1873 -0.2439 -0.1834
 3351W        W 4322  10.017  12.974  10.409 -0.2848  0.2462  0.0438
 3352W        W 4323   0.636   0.744   3.843 -0.2410  0.2711 -0.0293
 3353W        W 4324   0.483  13.680  10.961  0.0573 -0.0741 -0.0125
 3354W        W 4325   2.063   0.990   0.636 -0.1161 -0.0176 -0.0384
 3355W        W 4326   0.645  10.794   0.633  0.0594  0.2208 -0.3252
 3356W        W 4327  13.506   6.238   3.844 -0.3458  0.0322  0.3965
 3357W        W 4328   0.410   7.926   9.858 -0.0034  0.1254 -0.4818
 3358W        W 4329   1.817  12.149   3.431  0.0236 -0.1678  0.0420
 3359W        W 4330   4.446   1.978   1.572 -0.1714  0.0907  0.1454
 3360W        W 4331   9.298  12.650   6.424  0.0135  0.0449  0.1629
 3361W        W 4332  13.867   3.519   8.216 -0.1965 -0.1720  0.0098
 3362W        W 4333   2.350   8.045   6.685  0.0169  0.0408 -0.3154
 3363W        W 4334  11.590  13.131   8.062  0.0403 -0.1467 -0.2229
 3364W        W 4335   4.284  13.589  10.183 -0.0538  0.0617 -0.2582
 3365W        W 4336   1.633   8.608   1.218 -0.3164  0.1395  0.1366
 3366W        W 4337   5.099  11.965   7.539  0.4519  0.3008  0.2848
 3367W        W 4338  12.858   0.939  13.536  0.0465  0.0505  0.0108
 3368W        W 4339   9.755   3.177   9.650  0.1423  0.0949  0.0001
 3369W        W 4340   4.387  10.538   8.646  0.1595 -0.1999  0.0108
 3370W        W 4341  10.807   7.340   5.809  0.1315 -0.2221  0.0954
 3371W        W 4342   4.224  12.711   9.746  0.0239  0.2091  0.2777
 3372W        W 4343   2.384   3.478  11.284 -0.1257 -0.4660 -0.1976
 3373W        W 4344   2.710   6.635   7.233  0.4260  0.0884  0.2827
 3374W        W 4345  10.035   3.041  13.407 -0.3041  0.1151  0.1284
 3375W        W 4346  11.125   0.002   2.509 -0.3457 -0.2880  0.0138
 3376W        W 4347  11.661   1.482   5.385  0.0379  0.0771  0.5144
 3377W        W 4348   2.116   1.879   1.151 -0.1048  0.0145 -0.1434
 3378W        W 4349  13.800   2.030  10.486 -0.0028  0.1249 -0.0716
 3379W        W 4350  10.940   8.625   1.476 -0.1406 -0.2444  0.1136
 3380W        W 4351   3.678  12.453  13.886 -0.2201  0.0249  0.0335
 3381W        W 4352  11.702   7.038   9.547 -0.0749  0.1856  0.1318
 3382W        W 4353   2.922   9.894  11.065  0.2286 -0.1938  0.2293
 3383W        W 4354  11.542   5.366   4.280 -0.1337  0.0493 -0.0869
 3384W        W 4355   4.264   4.721   9.311 -0.2570  0.3327  0.3235
 3385W        W 4356   7.985   4.643   6.269  0.0764 -0.2354  0.3710
 3386W        W 4357   3.745   2.605   1.401 -0.1547 -0.2484 -0.1053
 3387W        W 4358   2.086  10.003   6.419  0.4779 -0.2193  0.0150
 3388W        W 4359   7.902   6.214  11.125  0.3310  0.1266 -0.0558
 3389W        W 4360  10.717   5.648   5.970  0.4758 -0.0722 -0.0184
 3390W        W 4361   1.225   6.523   3.272  0.1113  0.1903  0.0887
 3391W        W 4362   4.845  13.422   5.624  0.3123  0.1157  0.0240
 3392W        W 4363  10.543   0.054   3.018 -0.0827  0.0395 -0.2623
 3393W        W 4364   5.586  12.560   9.647 -0.1266 -0.0106  0.2099
 3394W        W 4365   9.761  11.467   1.255 -0.0778 -0.3291  0.3066
 3395W        W 4366  10.882   3.276  13.133 -0.0265 -0.0539  0.3528
 3396W        W 4367   9.117  10.337   8.231  0.1405  0.3353  0.0567
 3397W        W 4368   4.049   6.214   6.125 -0.0395 -0.1436 -0.1383
 3398W        W 4369   1.311  12.797   4.492 -0.0624 -0.0438 -0.0007
 3399W        W 4370  11.873   8.294   4.138  0.2243  0.0022 -0.2490
 3400W        W 4371   2.655   5.104  10.368  0.1517 -0.2600  0.0184
 3401W        W 4372   3.144  13.594   8.207 -0.0888  0.0892  0.0038
 3402W        W 4373   3.445   8.851   4.473  0.1454  0.2124 -0.2799
 3403W        W 4374  10.401  12.230   7.163 -0.1822 -0.4088 -0.1751
 3404W        W 4375   2.167   5.868  11.498 -0.2678  0.2978 -0.1300
 3405W        W 4376   0.375   5.215   5.765 -0.0898  0.2350  0.1977
 3406W        W 4377   9.500   9.835  13.859 -0.0395 -0.0131 -0.0667
 3407W        W 4378   0.099   5.060   7.718  0.1350 -0.2343 -0.2315
 3408W        W 4379   2.053   1.746   3.921  0.0563  0.2179 -0.1232
 3409W        W 4380  12.098   3.592   2.449  0.2924  0.1265 -0.0074
 3410W        W 4381   5.255  10.229   6.733  0.1371 -0.0562  0.2097
 3411W        W 4382  10.022   1.243  10.428  0.1817  0.0979 -0.0031
 3412W        W 4383   4.715   0.396  13.574  0.0843 -0.0450 -0.0157
 3413W        W 4384   2.824   8.002   1.670  0.0297 -0.1233 -0.3177
 3414W        W 4385   9.434   5.443   8.764 -0.1969 -0.2642  0.0152
 3415W        W 4386  11.284   1.845   6.586  0.1784 -0.1125 -0.3643
 3416W        W 4387   0.224   5.119   6.231  0.2170 -0.2916  0.2317
 3417W        W 4388   0.177   3.506   7.749 -0.0050 -0.0928 -0.0512
 3418W        W 4389   3.178  11.919   2.301 -0.0800 -0.1554  0.1775
 3419W        W 4390   4.722   1.656   2.680  0.1332 -0.1390  0.1016
 3420W        W 4391   4.006   8.952   5.554 -0.2792 -0.1326  0.2650
 3421W        W 4392   6.865   5.036   7.157 -0.0047  0.0073 -0.0719
 3422W        W 4393   1.361  10.531  10.033 -0.1113 -0.2347 -0.0768
 3423W        W 4394   0.370   5.905   9.123  0.3492 -0.2518 -0.3409
 3424W        W 4395   0.022   2.114   9.960 -0.0608  0.0134 -0.2278
 3425W        W 4396   4.297   7.080  13.901  0.1860 -0.1570  0.0219
 3426W        W 4397   5.056   0.685  13.208  0.2277 -0.1068 -0.5450
 3427W        W 4398   6.704   9.693   1.466 -0.0357 -0.2572  0.0301
 3428W        W 4399   9.665   1.867   7.248  0.1810  0.3851 -0.0658
 3429W        W 4400   1.754   1.941   8.540 -0.0278  0.3285 -0.0330
 3430W        W 4401   2.239   9.581   6.714 -0.0110 -0.2640 -0.0300
 3431W        W 4402   0.959   2.047  12.438  0.2196  0.1737 -0.0521
 3432W        W 4403  13.201   5.463   2.680 -0.0229  0.0573  0.1046
 3433W        W 4404   6.803  11.357   4.980  0.0733 -0.0072  0.0309
 3434W        W 4405   6.004  10.581   8.953  0.0027  0.2651 -0.1614
 3435W        W 4406   0.642   3.006  13.738 -0.2063 -0.2278  0.5623
 3436W        W 4407   0.352   8.928   2.193  0.3787  0.1053 -0.3102
 3437W        W 4408   3.820   7.444   6.081  0.2948  0.3001 -0.0046
 3438W        W 4409   5.750   6.611   7.624  0.0101  0.1240 -0.2868
 3439W        W 4410   7.492   9.470  10.031  0.3130  0.2140  0.2268
 3440W        W 4411  13.521   5.956   1.205 -0.1137 -0.1006 -0.1850
 3441W        W 4412   3.950  12.028   0.174  0.4910  0.0066 -0.1610
 3442W        W 4413   6.768   4.724  13.840 -0.1649 -0.1792  0.3276
 3443W        W 4414   6.889  13.380   8.089 -0.1890  0.3725 -0.0927
 3444W        W 4415   0.163   1.940   5.833 -0.1118  0.2135  0.0193
 3445W        W 4416  10.860   2.148   5.256 -0.1085  0.0543 -0.2657
 3446W        W 4417   2.705   4.892   6.468 -0.0741 -0.0454 -0.0872
 3447W        W 4418   3.408   9.829  11.008 -0.2027 -0.0308  0.2569
 3448W        W 4419   8.475  11.430   5.643 -0.2288  0.0448 -0.3144
 3449W        W 4420   7.920   0.307   1.229 -0.3735 -0.1607 -0.0581
 3450W        W 4421   2.158  13.143   4.009  0.3045  0.0482  0.4436
 3451W        W 4422   5.802  10.963   6.955  0.0140  0.1541  0.0121
 3452W        W 4423   3.459   4.874   9.773 -0.1350 -0.0193 -0.0964
 3453W        W 4424   9.145   1.151  12.946  0.1067  0.1835 -0.2331
 3454W        W 4425   0.346   4.624  12.124 -0.0875 -0.0742 -0.1154
 3455W        W 4426   7.274   2.463   3.441 -0.0191 -0.0479 -0.1434
 3456W        W 4427   8.699   8.227   8.268  0.1216 -0.2291  0.2325
 3457W        W 4428   2.928   3.906   7.944 -0.0180  0.1203  0.1697
 3458W        W 4429   0.388   5.399   7.338 -0.0174 -0.0385 -0.0064
 3459W        W 4430   3.145   4.080   6.285  0.0314 -0.0349  0.0110
 3460W        W 4431   8.994   4.898  10.497  0.0512 -0.1021  0.1354
 3461W        W 4432   9.034   6.857   9.523 -0.0489  0.2739 -0.2338
 3462W        W 4433  12.849   9.366  12.393  0.0617 -0.1205 -0.1551
 3463W        W 4434   1.900   3.931  10.478 -0.0002  0.2781  0.0143
 3464W        W 4435   8.712  10.718  13.833 -0.1611  0.0986 -0.1558
 3465W        W 4436   6.896   0.046   4.370  0.2942  0.0409 -0.0527
 3466W        W 4437   5.084   3.376  13.221  0.2201  0.0406  0.1156
 3467W        W 4438   8.498   8.691   5.377  0.2206 -0.2722  0.0439
 3468W        W 4439  11.369   9.541   8.961 -0.0537 -0.0103  0.3861
 3469W        W 4440  13.322  10.983   7.084 -0.2223 -0.2159  0.0080
 3470W        W 4441   9.493   2.606   0.330  0.1365 -0.2492 -0.0982
 3471W        W 4442   6.626   7.301   7.142  0.0571 -0.2127 -0.1949
 3472W        W 4443  12.336   5.314   7.194  0.0574  0.2348 -0.0699
 3473W        W 4444   3.144   4.341  13.608 -0.1195 -0.0596 -0.0505
 3474W        W 4445   4.217   0.224   7.736  0.0677 -0.1209 -0.1648
 3475W        W 4446   3.238   3.382   9.886  0.0846  0.2250  0.1836
 3476W        W 4447   6.897   6.051   9.794 -0.1035 -0.0264 -0.2716
 3477W        W 4448   4.457  13.739   3.703 -0.3988  0.0572 -0.3849
 3478W        W 4449  13.787   7.579  11.698  0.0558  0.1169 -0.1251
 3479W        W 4450  13.582   7.718  10.351  0.0692 -0.0024 -0.0500
 3480W        W 4451   9.732   0.846   5.381  0.3878 -0.1853 -0.1675
 3481W        W 4452  10.592   9.081   9.473  0.0312 -0.0617 -0.1057
 3482W        W 4453  13.481   1.747   1.665 -0.1069 -0.0264  0.2741
 3483W        W 4454   1.547   2.422  11.062 -0.2620 -0.0287  0.1933
 3484W        W 4455  11.886  13.597  10.017 -0.0610  0.0056 -0.1498
 3485W        W 4456   3.844   4.676   7.261  0.1160  0.1289 -0.0088
 3486W        W 4457   4.943   3.197   9.870 -0.1494  0.0153  0.0134
 3487W        W 4458   0.732  10.539   2.388 -0.2708 -0.3467 -0.1796
 3488W        W 4459   2.714   6.127   8.025  0.0539 -0.1034 -0.0632
 3489W        W 4460   1.502   1.417   5.944 -0.1721  0.1193 -0.0683
 3490W        W 4461  11.554   7.278   3.728  0.1306 -0.4230  0.0264
 3491W        W 4462  10.355   6.518   7.675 -0.1857  0.0124  0.1257
 3492W        W 4463   3.077   2.547  10.199  0.3397  0.2853 -0.3269
 3493W        W 4464   8.354   5.735   2.772 -0.2841  0.0842  0.0378
 3494W        W 4465   2.443   0.817   9.570  0.1184  0.2080 -0.0052
 3495W        W 4466   5.547   1.064   4.052 -0.0245 -0.1439  0.0346
 3496W        W 4467   2.520  11.821   8.075 -0.2071 -0.2939 -0.0213
 3497W        W 4468   3.705   0.808   6.284  0.1962 -0.1861  0.1292
 3498W        W 4469   8.573   6.323   1.756 -0.0095 -0.0561  0.0687
 3499W        W 4470  13.716  10.852  11.463 -0.1035 -0.0062 -0.2000
 3500W        W 4471  11.429   5.369   3.791  0.3774 -0.1093  0.1418
 3501W        W 4472   0.303   2.765  11.425  0.3757  0.3138  0.1130
 3502W        W 4473   2.239   6.575  13.744  0.0417 -0.3160 -0.0277
 3503W        W 4474   8.957   9.167  11.801  0.1314 -0.1222 -0.1062
 3504W        W 4475   3.353   7.865   7.565  0.2788  0.2117  0.3109
 3505W        W 4476   5.567   8.094  10.519  0.0029 -0.0614 -0.0447
 3506W        W 4477  13.682   2.231   3.045 -0.0901  0.1384 -0.0270
 3507W        W 4478  12.683   4.644   9.722 -0.0102  0.0107 -0.1776
 3508W        W 4479   6.440   6.112  13.100  0.0043 -0.2861  0.2128
 3509W        W 4480   8.435   0.202   4.575 -0.1923  0.0766  0.0321
 3510W        W 4481   7.370   7.423   1.005  0.5288 -0.0777 -0.2499
 3511W        W 4482  12.721   1.360   3.415 -0.1220 -0.1285 -0.1505
 3512W        W 4483   2.131  13.712   4.767  0.0400  0.1282 -0.1069
 3513W        W 4484  12.799   5.603   6.670 -0.2352 -0.1557 -0.3486
 3514W        W 4485   9.798  11.750  10.186  0.2464  0.2973 -0.2841
 3515W        W 4486   7.820   1.885  13.563  0.2926 -0.1063 -0.2344
 3516W        W 4487   4.907  13.589   8.878 -0.4931  0.0396  0.0424
 3517W        W 4488   4.347  12.252   9.803 -0.0360  0.3921 -0.2023
 3518W        W 4489  13.473   6.149   4.332 -0.0396 -0.3100 -0.1895
 3519W        W 4490   7.554  10.606   1.851  0.2107 -0.2344  0.1413
 3520W        W 4491   6.915   2.323   1.855 -0.2749  0.0687  0.1281
 3521W        W 4492   6.387   9.023   8.135 -0.4167  0.0540 -0.0317
 3522W        W 4493   4.431   5.348   4.711  0.2741 -0.2541 -0.0327
 3523W        W 4494   8.855   6.217   0.049  0.1007 -0.0337 -0.3753
 3524W        W 4495   5.580   4.719   5.121  0.0305 -0.2874 -0.0338
 3525W        W 4496   9.054   3.398   0.265  0.2627  0.1201  0.0055
 3526W        W 4497   7.337  10.304  13.170  0.1461  0.2192  0.2342
 3527W        W 4498  12.629   2.852   8.199 -0.0269  0.1080  0.1557
 3528W        W 4499   7.445   3.827  13.441 -0.0691  0.0430 -0.0797
 3529W        W 4500   4.071  13.081  10.809  0.1421 -0.2222  0.2690
 3530W        W 4501   0.982  13.479   1.035  0.3716 -0.0276  0.0063
 3531W        W 4502   1.286   9.630   0.188 -0.0406  0.1043 -0.0020
 3532W        W 4503  10.969   4.106   2.490 -0.0376  0.3218  0.0712
 3533W        W 4504   7.263   9.787  10.802 -0.3791 -0.1074  0.0711
 3534W        W 4505   8.725   2.323   8.136 -0.0022  0.2294  0.1631
 3535W        W 4506  10.328   1.410  11.389  0.0293  0.0980 -0.0581
 3536W        W 4507   6.601   5.129   1.458 -0.0822 -0.2525 -0.0139
 3537W        W 4508   4.488  11.046   5.030 -0.1178  0.0292 -0.0004
 3538W        W 4509   3.117   6.143   2.227 -0.1116 -0.1912 -0.4495
 3539W        W 4510   1.384   9.849   1.936 -0.3262  0.2937  0.1094
 3540W        W 4511  11.909  10.116   4.189  0.0678 -0.2350 -0.1306
 3541W        W 4512   0.233   2.614   3.850  0.2314 -0.0518  0.0535
 3542W        W 4513  11.448   9.901   4.281 -0.0285 -0.1945  0.1842
 3543W        W 4514   7.313   0.581   2.811  0.0298 -0.0318 -0.0677
 3544W        W 4515   6.989   2.777   0.875 -0.0136 -0.1213  0.1311
 3545W        W 4516   6.003   4.282   5.346  0.0471 -0.3197 -0.0859
 3546W        W 4517   0.965  13.660   5.355  0.1996  0.0329  0.1196
 3547W        W 4518  12.924  11.715  13.129  0.0374  0.0505  0.0123
 3548W        W 4519   0.336   5.597   3.279  0.2320 -0.0702 -0.1578
 3549W        W 4520  10.702   1.376   4.041  0.0685 -0.1372 -0.0533
 3550W        W 4521  12.534   6.431   4.697 -0.2268 -0.3288 -0.1069
 3551W        W 4522   2.914   5.890  10.156  0.0556  0.3121 -0.2231
 3552W        W 4523  12.541   5.002   0.288 -0.0392  0.0577 -0.0096
 3553W        W 4524   3.321   2.231   5.594  0.0183 -0.0931 -0.0945
 3554W        W 4525   1.534   5.082   3.642 -0.1364 -0.2684  0.3126
 3555W        W 4526   4.438   7.262   3.326  0.2491  0.0491  0.0771
 3556W        W 4527   5.206   8.081  12.774 -0.3175 -0.0315 -0.2363
 3557W        W 4528   5.397  10.873   3.561 -0.0177 -0.0053  0.3635
 3558W        W 4529   3.168  10.069   5.611 -0.0972  0.1707 -0.0779
 3559W        W 4530   1.617   6.775  12.587  0.3903 -0.0181  0.0684
 3560W        W 4531   9.473   2.471   3.649  0.0573  0.1150 -0.0884
 3561W        W 4532  10.707   9.736   6.046  0.1194 -0.0643  0.0308
 3562W        W 4533   0.129   1.234   5.005  0.2268  0.0762 -0.3840
 3563W        W 4534   5.381   9.610   3.137 -0.1564 -0.1125  0.2014
 3564W        W 4535   3.273  11.046   2.056  0.0165  0.2909  0.1072
 3565W        W 4536  11.910   4.220  12.899 -0.3033  0.0631  0.1208
 3566W        W 4537  10.366  11.472   5.760  0.0085  0.3370 -0.2058
 3567W        W 4538   7.058  10.568   9.614 -0.0190  0.2434 -0.2317
 3568W        W 4539   5.573   8.855  13.240  0.0126  0.1572 -0.3173
 3569W        W 4540  10.704   8.200   9.171 -0.1073 -0.0813 -0.2415
 3570W        W 4541   0.948   6.220  12.710 -0.0454 -0.0012 -0.2509
 3571W        W 4542   8.846   9.904   3.445 -0.0667 -0.1500  0.3496
 3572W        W 4543   1.159   1.849   1.179 -0.1316  0.0487 -0.0653
 3573W        W 4544   4.309   0.447   1.286  0.2888 -0.0430  0.1944
 3574W        W 4545  10.835  11.181   5.750 -0.3007  0.1271 -0.0436
 3575W        W 4546   9.073   4.321  11.265  0.0479 -0.3211 -0.1845
 3576W        W 4547   2.373   7.871  13.008 -0.3241 -0.1868  0.1963
 3577W        W 4548   1.816   1.349   5.076  0.2361  0.0726 -0.0370
 3578W        W 4549  12.500  12.617  10.085 -0.0796 -0.3192  0.1760
 3579W        W 4550   3.904   5.159   2.941  0.1796 -0.1003  0.1210
 3580W        W 4551   2.943   5.230   4.644 -0.2337 -0.2647  0.0033
 3581W        W 4552  10.185   6.769  12.231 -0.0816  0.0061 -0.2620
 3582W        W 4553   0.570   2.466   4.611 -0.1806  0.0531  0.2944
 3583W        W 4554   6.474  13.868   4.019 -0.3381  0.1864  0.2693
 3584W        W 4555   0.971  12.143  11.367  0.2571  0.0193 -0.1383
 3585W        W 4556  10.388  12.515   3.202  0.3980  0.1955  0.0719
 3586W        W 4557   6.541   9.134   3.966  0.2330  0.0195 -0.2667
 3587W        W 4558  10.689   2.368   6.111  0.1754 -0.0777 -0.1555
 3588W        W 4559   8.326   0.578   3.666  0.0823  0.1467 -0.0232
 3589W        W 4560  12.579  12.967   4.648  0.0727  0.0586  0.1454
 3590W        W 4561  13.835   3.684  10.664 -0.0988 -0.2027 -0.1697
 3591W        W 4562   9.271   2.514  12.677 -0.1448  0.0945 -0.1499
 3592W        W 4563   1.065   8.464   9.212  0.2520  0.1891 -0.1440
 3593W        W 4564  10.468  11.100   6.102  0.0321  0.1575  0.2274
 3594W        W 4565  13.779   3.902  13.022  0.1694 -0.0795 -0.1359
 3595W        W 4566  12.388   1.434   4.790 -0.3123  0.2521  0.0420
 3596W        W 4567   1.217   1.865   0.097 -0.2678  0.0403 -0.0897
 3597W        W 4568   6.647   9.339  12.633 -0.2071 -0.1323  0.2835
 3598W        W 4569   6.013   9.022  11.466  0.1907  0.1871  0.1186
 3599W        W 4570   5.119   7.894  10.365 -0.1029  0.1218 -0.0692
 3600W        W 4571  11.817   0.837   6.758 -0.0777 -0.0139  0.0112
 3601W        W 4572   9.348  13.202   3.828  0.2980  0.2381 -0.0133
 3602W        W 4573  11.968   1.217   6.553  0.0970 -0.0092  0.1671
 3603W        W 4574  12.223  11.306   1.933  0.0223  0.2017  0.0554
 3604W        W 4575  13.472   0.565  11.588 -0.1519  0.0042 -0.1018
 3605W        W 4576   3.605   2.120  13.513 -0.0962 -0.0674  0.0366
 3606W        W 4577   3.850   8.181   0.757  0.2948  0.2437 -0.1089
 3607W        W 4578   4.932  12.518  10.539  0.3601  0.1552  0.3131
 3608W        W 4579   2.462   5.987  11.896  0.2211  0.0087 -0.1071
 3609W        W 4580  10.549   3.226   4.454  0.4888 -0.1435  0.1839
 3610W        W 4581   6.696   1.317   2.606  0.0847  0.2912 -0.0266
 3611W        W 4582   8.929   6.037   6.081 -0.1616  0.0799 -0.0100
 3612W        W 4583   8.219   2.154  10.273  0.0283 -0.0550  0.3173
 3613W        W 4584   5.860   7.865   9.088  0.0585 -0.2303  0.0323
 3614W        W 4585   1.697   4.531  13.897  0.3770  0.0572  0.0152
 3615W        W 4586  11.949   1.612   4.933  0.1795  0.5220  0.1440
 3616W        W 4587  13.741   2.541  11.335 -0.0349  0.0794  0.0200
 3617W        W 4588   2.570  13.268  12.418 -0.0330  0.1750  0.1177
 3618W        W 4589   2.460  10.175   0.330  0.0150 -0.1590  0.1240
 3619W        W 4590   3.122   9.492   3.648  0.0004  0.0929 -0.0620
 3620W        W 4591   4.209   2.455  11.983 -0.0203 -0.1274  0.0420
 3621W        W 4592  12.344   1.288   7.836  0.1294 -0.0473 -0.3769
 3622W        W 4593   7.338  11.440   0.184  0.4276  0.0404 -0.2970
 3623W        W 4594  13.328   2.458   0.801 -0.2682  0.0874  0.0249
 3624W        W 4595  11.984   3.584   8.275 -0.0936 -0.1410  0.2115
 3625W        W 4596   2.960   0.253   9.329 -0.1085  0.0965  0.1416
 3626W        W 4597  13.212   5.328   6.568  0.0040  0.1382 -0.0601
 3627W        W 4598   8.106   0.816   7.222  0.0228  0.3129  0.1146
 3628W        W 4599  13.026   9.099   1.843  0.3678 -0.0076  0.1834
 3629W        W 4600   0.764  12.074  13.618  0.0400 -0.0490  0.1417
 3630W        W 4601   6.549   0.212   9.139  0.0992 -0.2354 -0.0699
 3631W        W 4602   5.819   3.383   2.105  0.2844 -0.1757 -0.1070
 3632W        W 4603   8.173  13.867   4.876 -0.0210 -0.1342  0.0179
 3633W        W 4604   9.259   1.229  13.863  0.0064  0.1161  0.4078
 3634W        W 4605  10.545   4.372   8.629  0.0668 -0.0876  0.1195
 3635W        W 4606   5.982   8.337   2.708 -0.0186  0.4241  0.3376
 3636W        W 4607  11.711   1.335   5.898  0.0350 -0.1301  0.1725
 3637W        W 4608  11.787   5.609   7.280  0.1587 -0.1873  0.0170
 3638W        W 4609  13.004   2.735   6.427  0.3827  0.0629 -0.4457
 3639W        W 4610   8.181   2.311  11.248 -0.0012  0.1936  0.1575
 3640W        W 4611   3.719   5.358   8.257  0.2432 -0.1586  0.1741
 3641W        W 4612   8.412   2.353   3.483 -0.0190 -0.0276 -0.2446
 3642W        W 4613  12.411   3.875   8.056 -0.2714 -0.2369 -0.1382
 3643W        W 4614   2.088   9.975  12.562  0.3020 -0.1036 -0.0135
 3644W        W 4615   5.140   2.457  13.192 -0.0124 -0.2389  0.0384
 3645W        W 4616  13.670   0.339  12.557 -0.0821 -0.0718  0.0851
 3646W        W 4617   8.689   0.468   2.000  0.2157 -0.2920 -0.0512
 3647W        W 4618   1.098   8.913   3.975 -0.0866  0.1754  0.1203
 3648W        W 4619  10.201   4.371   9.555 -0.1700  0.2799 -0.0657
 3649W        W 4620  11.123  12.066   3.721 -0.0234 -0.0713 -0.0092
 3650W        W 4621  11.557  10.666   2.019 -0.0445 -0.2193  0.0873
 3651W        W 4622   5.777   0.956   5.426 -0.3068 -0.0065  0.5353
 3652W        W 4623   3.016   6.402  12.260  0.3016  0.0722  0.1432
 3653W        W 4624   8.965   6.093   9.219 -0.4119  0.1281  0.2469
 3654W        W 4625   7.171  11.593   1.144  0.2109  0.0830 -0.1472
 3655W        W 4626  13.577  13.511   5.848 -0.1053 -0.0094 -0.0490
 3656W        W 4627  11.456  11.859   4.678 -0.0179  0.4752 -0.1286
 3657W        W 4628   0.858   0.405   7.924  0.3034  0.1057 -0.0698
 3658W        W 4629   8.523   1.432   9.050 -0.1760  0.1323  0.4347
 3659W        W 4630   7.965   8.759   5.358  0.0926  0.0207  0.0842
 3660W        W 4631   2.213   1.916   4.373  0.0501  0.0848  0.3015
 3661W        W 4632   8.181   8.498   5.774  0.0637 -0.0097 -0.1795
 3662W        W 4633   1.790   9.604   0.030 -0.2312 -0.2039 -0.1346
 3663W        W 4634   7.792   7.986   8.188  0.4857  0.0437  0.1644
 3664W        W 4635  13.908   5.452  11.939 -0.1203  0.0296  0.0304
 3665W        W 4636   1.639   3.764   9.537  0.1907 -0.1642  0.1586
 3666W        W 4637   9.312  13.594   5.051  0.3358 -0.2141 -0.0400
 3667W        W 4638   3.876   1.236   1.571  0.1335  0.1214 -0.0442
 3668W        W 4639   1.282  13.052   3.657 -0.1161  0.1103  0.0847
 3669W        W 4640   0.380   5.085  11.788  0.2051  0.0383 -0.4594
 3670W        W 4641   4.068   1.929   0.415 -0.1629  0.0593  0.0030
 3671W        W 4642  11.421  13.579  11.812  0.0965 -0.3236  0.1103
 3672W        W 4643  11.935   9.145   1.548  0.2488  0.0100  0.0841
 3673W        W 4644  12.133   5.707   1.486 -0.1409 -0.1117 -0.1102
 3674W        W 4645  13.893   5.553   1.302  0.3067  0.2097  0.0833
 3675W        W 4646   1.690  12.861   3.963  0.3655  0.0932  0.1612
 3676W        W 4647   3.577   3.667   4.844  0.1056  0.2159  0.1548
 3677W        W 4648  11.536   0.024   0.058 -0.1116  0.1057 -0.2523
 3678W        W 4649  10.868   9.804  11.556 -0.3749  0.0064 -0.0157
 3679W        W 4650   8.799   4.720   2.696 -0.1387 -0.1187 -0.0112
 3680W        W 4651  11.250   3.423   5.739 -0.1661  0.2223  0.1713
 3681W        W 4652  10.007   5.506   2.401 -0.0538  0.0838  0.0941
 3682W        W 4653  10.425   7.158   3.020 -0.4208 -0.3605  0.0244
 3683W        W 4654   9.345   6.326   0.124 -0.1266 -0.4659  0.2908
 3684W        W 4655   1.211   0.988   0.550 -0.1802 -0.3694 -0.1414
 3685W        W 4656  12.208   9.957   5.298  0.2186  0.2580 -0.0430
 3686W        W 4657  13.576   0.876   0.410  0.0732  0.0191  0.3033
 3687W        W 4658   5.971   5.282   9.111 -0.1005 -0.0700  0.0460
 3688W        W 4659   3.689   6.376  13.118  0.2657  0.4075 -0.1055
 3689W        W 4660   3.032   0.370  12.062 -0.5557 -0.1321  0.0587
 3690W        W 4661  12.061   1.641   8.606  0.1624  0.2188  0.1922
 3691W        W 4662   1.890  10.812  12.958 -0.2503 -0.0637  0.0375
 3692W        W 4663   3.242   4.037   7.449 -0.3054  0.0633  0.0812
 3693W        W 4664  10.060   8.174  10.328 -0.2222  0.1875  0.2083
 3694W        W 4665   5.794  10.272  13.327 -0.1740  0.1229  0.1859
 3695W        W 4666   2.498   5.121   9.900 -0.2104 -0.1427 -0.1385
 3696W        W 4667  10.059   0.620   4.142 -0.2305 -0.0708  0.1362
 3697W        W 4668   3.161   1.036   6.338  0.0843  0.5514  0.0320
 3698W        W 4669   8.498  12.436   1.665  0.0447 -0.0711 -0.1620
 3699W        W 4670   1.978   5.378   2.695 -0.0064 -0.1189  0.2330
 3700W        W 4671  13.633   0.602   5.459  0.2066 -0.1317  0.1528
 3701W        W 4672   8.913   6.015  13.489  0.2289 -0.0633  0.1058
 3702W        W 4673  10.422  10.281   0.948 -0.0042 -0.0749 -0.0667
 3703W        W 4674  13.387   0.091   8.698 -0.1146 -0.4545 -0.1146
 3704W        W 4675   9.085   0.784   1.985  0.1228  0.0595 -0.2562
 3705W        W 4676   5.894  10.176  12.088  0.0329 -0.1089  0.2812
 3706W        W 4677  13.799   9.419  11.233  0.2515  0.3325 -0.0718
 3707W        W 4678   9.436   4.730   1.633 -0.0393 -0.2266 -0.0876
 3708W        W 4679   5.120   0.596   6.843  0.3831 -0.0231  0.0620
 3709W        W 4680   0.963  10.105  12.000  0.0346 -0.1458 -0.1549
 3710W        W 4681   5.980   5.157   1.970  0.1993 -0.1786  0.0195
 3711W        W 4682  12.652  12.604   8.915  0.1366  0.0347  0.2699
 3712W        W 4683   1.827   2.118   3.727 -0.2857  0.0740  0.4100
 3713W        W 4684   8.093  10.269   2.764  0.0999  0.3079 -0.1087
 3714W        W 4685   0.295   3.421   4.314  0.0965  0.2028 -0.2794
 3715W        W 4686   6.165  10.086  10.479 -0.1338  0.0088  0.0864
 3716W        W 4687   3.765  13.669  10.988  0.2252 -0.0524  0.1935
 3717W        W 4688   2.148   4.742   0.615  0.1039 -0.3252  0.1441
 3718W        W 4689   9.864  13.393  13.876 -0.2977 -0.1436  0.0741
 3719W        W 4690   2.708   5.116   1.187  0.0578 -0.4347 -0.1647
 3720W        W 4691   3.034   2.703   1.948  0.0459  0.2956  0.0660
 3721W        W 4692  11.473   2.194   7.926 -0.0638  0.3244  0.0663
 3722W        W 4693  12.813   6.416   0.958 -0.0517  0.3688 -0.4877
 3723W        W 4694  10.778   8.004   0.314  0.1107  0.1599 -0.0098
 3724W        W 4695   2.719   4.323   4.041 -0.3987  0.0040  0.1027
 3725W        W 4696   5.703   9.546   4.181 -0.3356 -0.4075 -0.0814
 3726W        W 4697  10.889   1.008  12.379  0.2302  0.3296  0.0120
 3727W        W 4698   1.416   6.836   9.909  0.1221 -0.0391 -0.0818
 3728W        W 4699  13.137  12.088   7.843 -0.0977  0.1035  0.1543
 3729W        W 4700   8.681   0.148   1.529  0.0138 -0.2657  0.0333
 3730W        W 4701  11.598  12.946   9.427  0.1014 -0.0067 -0.2216
 3731W        W 4702   8.028   5.287   7.920  0.0187  0.2581 -0.2824
 3732W        W 4703   8.797   3.548   2.772  0.0627 -0.0400 -0.0221
 3733W        W 4704   1.682   4.177  12.179  0.0323 -0.1466 -0.2635
 3734W        W 4705   1.452   5.133   2.635  0.1381  0.1247  0.1604
 3735W        W 4706   9.892   6.979  11.110  0.2106 -0.0444  0.0249
 3736W        W 4707   2.859  11.652   8.957  0.1127  0.0067 -0.0057
 3737W        W 4708   8.982   5.144   9.078  0.3068 -0.0770  0.1642
 3738W        W 4709   5.899   8.451   4.108 -0.2105  0.1100 -0.0957
 3739W        W 4710   9.903   2.326   2.833 -0.1550  0.0056  0.2712
 3740W        W 4711  13.367  10.241   8.275 -0.1825  0.1115  0.0795
 3741W        W 4712  11.740   4.393  12.326  0.2466 -0.0033  0.5125
 3742W        W 4713  12.485   0.394   7.020  0.1634  0.2122  0.2077
 3743W        W 4714   2.889   3.189   2.895  0.1105 -0.1016  0.0514
 3744W        W 4715   9.493   2.018   7.708  0.4503  0.2524  0.1681
 3745W        W 4716   8.721   6.099  12.803 -0.3768  0.1759 -0.2054
 3746W        W 4717  13.505   9.619   8.375 -0.0446 -0.1994 -0.0118
 3747W        W 4718  10.050   0.327   3.659 -0.1214 -0.3142 -0.2151
 3748W        W 4719   4.901   3.803  13.466  0.0420 -0.1206  0.0242
 3749W        W 4720   7.127   4.230   2.277  0.1277  0.0243  0.1519
 3750W        W 4721   2.850   0.030   3.080 -0.3507  0.2342 -0.0548
 3751W        W 4722  12.509   0.042   2.555 -0.0987 -0.0997  0.2237
 3752W        W 4723  10.577   1.317  10.898 -0.0285 -0.0863  0.2795
 3753W        W 4724   4.845   0.404   1.085  0.0218  0.1633  0.1930
 3754W        W 4725  10.689   7.418   3.386 -0.2667  0.0224 -0.3282
 3755W        W 4726   7.605   7.141   8.686  0.0924  0.2753  0.2900
 3756W        W 4727   6.875   7.018   4.280  0.0268  0.2305 -0.1442
 3757W        W 4728  10.378   4.351   0.653  0.2019  0.1419 -0.0608
 3758W        W 4729  12.624   9.416   8.073 -0.4195 -0.0184 -0.1832
 3759W        W 4730   1.171   2.284   9.085  0.2063 -0.0887 -0.1829
 3760W        W 4731   1.639   4.763   6.138 -0.0512 -0.1293 -0.1452
 3761W        W 4732   8.011   6.407  13.834  0.0623 -0.0492  0.1160
 3762W        W 4733   8.172   0.933  11.773 -0.0178 -0.1823 -0.1995
 3763W        W 4734   0.373  11.800  10.236 -0.2625  0.2676  0.1718
 3764W        W 4735  11.558  10.189   3.348 -0.2395  0.0767 -0.1079
 3765W        W 4736  10.941   0.208   5.792 -0.3170 -0.3638  0.2107
 3766W        W 4737  12.816   1.225   7.605  0.1758 -0.2360 -0.1259
 3767W        W 4738   4.908   6.455   5.010 -0.2389 -0.1039  0.1952
 3768W        W 4739   3.749   1.085   5.773 -0.1979 -0.0261 -0.2492
 3769W        W 4740  13.368  12.308   3.093  0.1506  0.1618  0.2030
 3770W        W 4741   2.214   4.603   4.777 -0.0644  0.0934 -0.0817
 3771W        W 4742   2.595   2.449   7.248 -0.2608 -0.1175 -0.2657
 3772W        W 4743   6.204   7.924  12.366 -0.0803 -0.0185  0.0075
 3773W        W 4744  11.440   8.458  10.718  0.0674  0.1402 -0.2524
 3774W        W 4745   5.771  12.927   8.486  0.1166 -0.1129 -0.2461
 3775W        W 4746  12.268   5.289   6.020  0.2363 -0.0840 -0.1607
 3776W        W 4747   9.154   7.865   9.759  0.1297  0.0228 -0.1146
 3777W        W 4748  11.223   0.029   8.255  0.0360 -0.1070 -0.1844
 3778W        W 4749  11.307   9.551   5.230  0.0776 -0.2773 -0.1098
 3779W        W 4750   4.008  12.995   1.820  0.1960 -0.0508 -0.0268
 3780W        W 4751   1.531  11.398   6.224 -0.0183  0.0671  0.0968
 3781W        W 4752   4.555  12.086   0.842 -0.2485  0.5077  0.3344
 3782W        W 4753   5.489   7.070  10.452 -0.1099  0.1023 -0.1534
 3783W        W 4754  12.452  10.643   1.929 -0.1841  0.0833 -0.2471
 3784W        W 4755   5.582  13.394   7.338  0.0495 -0.1975  0.3750
 3785W        W 4756   2.826  12.570   7.591  0.0923  0.0525  0.0613
 3786W        W 4757   7.497  13.386   2.899 -0.1163 -0.1178  0.1339
 3787W        W 4758   3.292   1.815   3.773 -0.1574  0.1581 -0.0508
 3788W        W 4759  10.042  10.942   2.607  0.1085  0.3155  0.1523
 3789W        W 4760   1.476   1.474   5.447 -0.0630 -0.1751  0.0820
 3790W        W 4761   2.703   6.547   7.741 -0.0364 -0.1364 -0.1011
 3791W        W 4762   5.699  10.120   9.493  0.1968  0.1196  0.0701
 3792W        W 4763   6.286   5.436   1.641 -0.2740 -0.1961  0.3943
 3793W        W 4764   4.474   1.222  12.994  0.1792  0.1268  0.0197
 3794W        W 4765   5.168   7.322  10.199 -0.2901 -0.2218 -0.1171
 3795W        W 4766   0.812   6.864   0.001  0.0081 -0.0045 -0.2546
 3796W        W 4767   3.518   8.651   8.533 -0.1500 -0.1476 -0.0532
 3797W        W 4768   7.252   5.623   1.498  0.0476 -0.0578 -0.5311
 3798W        W 4769  12.866   6.470   5.105  0.0215  0.0875 -0.1390
 3799W        W 4770   3.774  11.574   4.146 -0.1012  0.1454  0.0901
 3800W        W 4771   5.450   1.733   3.479  0.0901 -0.0453 -0.2417
 3801W        W 4772   3.924   1.787  13.344 -0.0966 -0.1945 -0.4641
 3802W        W 4773  12.029   5.249   4.413  0.2362  0.0570  0.2805
 3803W        W 4774   6.394   0.551  12.891 -0.1341  0.4656  0.0647
 3804W        W 4775   3.415   5.071   2.779 -0.5691 -0.0181 -0.0570
 3805W        W 4776   8.149   1.108  13.327 -0.1295 -0.1152  0.2619
 3806W        W 4777  12.893   4.681   2.905  0.0687  0.1231  0.3057
 3807W        W 4778  11.525   1.149   9.202 -0.4189 -0.0587 -0.0452
 3808W        W 4779   1.652  12.793  10.587  0.2458 -0.0257 -0.1214
 3809W        W 4780   9.649  12.721   1.117 -0.0211  0.3431 -0.1953
 3810W        W 4781   0.688   0.940   1.462  0.3174 -0.0755 -0.1563
 3811W        W 4782   9.588   7.617   5.030  0.5306  0.0677 -0.0893
 3812W        W 4783   4.538  13.287   9.123 -0.0113 -0.2165  0.3159
 3813W        W 4784  13.143  12.338  11.798 -0.0073 -0.2129  0.0721
 3814W        W 4785   4.337  10.118   0.799  0.1686 -0.3532 -0.0137
 3815W        W 4786  11.207   9.111   1.494  0.0527  0.0227 -0.0216
 3816W        W 4787   8.469   1.834   6.923  0.0137 -0.1752  0.1487
 3817W        W 4788  13.779   0.661   4.931  0.1620  0.1972 -0.1773
 3818W        W 4789   7.996  10.781   0.331  0.1244 -0.0330 -0.0419
 3819W        W 4790  10.453  12.495   3.917  0.4995 -0.0125  0.2589
 3820W        W 4791   0.613  10.590  10.646  0.0258  0.0817  0.1836
 3821W        W 4792   6.062   1.579   7.880 -0.1216  0.2244  0.1311
 3822W        W 4793   2.782   9.984  11.665  0.2196 -0.0236  0.1770
 3823W        W 4794   6.160  11.165  10.190 -0.0303  0.1042 -0.1428
 3824W        W 4795   1.271   1.682   0.604 -0.0649  0.0610  0.0671
 3825W        W 4796   8.833   5.949   1.986  0.1871  0.2777 -0.2351
 3826W        W 4797   7.159   5.567   6.508  0.2435  0.0693  0.0603
 3827W        W 4798  12.293   8.357  11.366 -0.4338 -0.0786 -0.0323
 3828W        W 4799  13.456   4.163   9.586  0.1188  0.0559  0.1706
 3829W        W 4800   4.869   0.515   8.353  0.0453 -0.1251  0.0445
 3830W        W 4801  10.762  11.495   8.325 -0.1558 -0.2497  0.3883
 3831W        W 4802  13.713   0.223  12.013  0.0098 -0.0813 -0.0244
 3832W        W 4803   9.209  12.410   1.155 -0.2326 -0.1292  0.1236
 3833W        W 4804  12.466  13.267   6.548  0.0063  0.0049 -0.0125
 3834W        W 4805   8.196  10.049   1.080  0.2143  0.2596  0.0503
 3835W        W 4806  12.351   7.043   8.502 -0.0907  0.1785  0.2063
 3836W        W 4807   5.091   9.794   9.372 -0.1119 -0.0103 -0.3590
 3837W        W 4808   6.315  10.846   4.932  0.0633 -0.2360 -0.2875
 3838W        W 4809  13.634  13.312   8.752  0.3089 -0.0601 -0.1132
 3839W        W 4810   0.674   5.961  13.471 -0.0010 -0.2073 -0.2751
 3840W        W 4811   9.041   0.699  12.188 -0.0617 -0.0124 -0.0124
 3841W        W 4812   0.411   4.545   9.358 -0.1041 -0.1464  0.2752
 3842W        W 4813  13.274  11.288   9.096  0.0756  0.2876 -0.0611
 3843W        W 4814  10.831   3.631   1.716  0.4286  0.2379  0.2375
 3844W        W 4815  11.859  10.294   5.434  0.0664  0.3076 -0.1467
 3845W        W 4816   3.647   8.298   4.279 -0.0959 -0.2127  0.0247
 3846W        W 4817   8.460  10.693  11.593 -0.0159 -0.1605 -0.1440
 3847W        W 4818   0.790  11.301   7.158  0.0421  0.0299  0.0190
 3848W        W 4819   6.902   7.062  10.704  0.1310  0.0711  0.2360
 3849W        W 4820   4.817   5.711   0.537 -0.0420  0.1313  0.1956
 3850W        W 4821   7.522   0.471   3.926  0.2583 -0.0815 -0.0304
 3851W        W 4822   0.511   0.119   9.627 -0.0703  0.0079 -0.1271
 3852W        W 4823   1.992   9.350   2.549 -0.1395  0.3145 -0.0465
 3853W        W 4824   6.285   8.162  13.676 -0.1090  0.2191 -0.0839
 3854W        W 4825   0.076   0.996  13.672  0.0658 -0.0415  0.2274
 3855W        W 4826  10.572  12.071   3.718  0.1791 -0.1578 -0.0025
 3856W        W 4827   2.420  11.237   2.149 -0.0883  0.0926  0.0458
 3857W        W 4828  11.027  10.085   6.198  0.0330 -0.3223  0.1778
 3858W        W 4829  12.512  10.783   4.994  0.0231  0.0292 -0.0876
 3859W        W 4830  10.804  11.823   4.100  0.1647 -0.2650 -0.4395
 3860W        W 4831   5.839  10.041   3.666  0.0072 -0.2841 -0.0962
 3861W        W 4832  10.993   7.585   0.501  0.1431 -0.0435  0.0539
 3862W        W 4833   8.136  11.234  13.554 -0.0404 -0.0729 -0.0811
 3863W        W 4834  10.178  10.670   5.974 -0.2964 -0.1265 -0.1271
 3864W        W 4835  12.793  13.208   3.606 -0.1975  0.1658 -0.1750
 3865W        W 4836   5.578   6.612   6.946 -0.2681  0.0743 -0.1730
 3866W        W 4837   0.441   6.070   2.107 -0.0517 -0.2907 -0.3519
 3867W        W 4838   8.573  10.067   8.051 -0.0028 -0.1328 -0.1505
 3868W        W 4839   8.247  13.619  11.204 -0.2940  0.0293  0.0615
 3869W        W 4840   1.406  12.576   3.506  0.0708 -0.0262 -0.2364
 3870W        W 4841   4.613   6.137   6.208  0.1237 -0.0443  0.2208
 3871W        W 4842  10.488   9.250   3.604 -0.1696  0.1548 -0.2092
 3872W        W 4843  12.021  12.863   7.901 -0.0398 -0.2223  0.2372
 3873W        W 4844   0.755   0.953   0.366  0.0030  0.2328  0.1876
 3874W        W 4845   7.831   9.666   0.987 -0.1114  0.3169  0.0960
 3875W        W 4846   5.919   5.369   6.715 -0.0181  0.1115  0.4746
 3876W        W 4847   9.068   0.051   3.586 -0.3052 -0.0400 -0.3615
 3877W        W 4848  10.314   2.570  13.474  0.0713 -0.1145  0.1921
 3878W        W 4849   5.915   0.633  13.068 -0.0211 -0.1086 -0.1517
 3879W        W 4850   0.432   1.159   2.567 -0.0463  0.0285 -0.3697
 3880W        W 4851   4.014  13.664   7.105 -0.3640  0.1229 -0.0549
 3881W        W 4852   2.854   4.612  11.790  0.1344 -0.1098  0.0164
 3882W        W 4853   0.379   3.057   1.029 -0.1665  0.2787 -0.0651
 3883W        W 4854   9.275  13.574  12.068  0.3769  0.0418 -0.1997
 3884W        W 4855   5.266  10.967   4.049  0.1437 -0.2773 -0.0617
 3885W        W 4856  12.835  11.791   7.594  0.1549 -0.2182 -0.0281
 3886W        W 4857  12.553   2.063  12.833 -0.2800 -0.2971 -0.0522
 3887W        W 4858   3.386   7.947  11.484 -0.0426  0.1979  0.1014
 3888W        W 4859   3.424   4.704   7.577 -0.0184 -0.1853 -0.1351
 3889W        W 4860   3.337   8.420   7.617 -0.1712  0.1416 -0.0553
 3890W        W 4861  12.717   3.464   2.398 -0.0077 -0.0315  0.4154
 3891W        W 4862  11.143   2.422  13.150  0.0083  0.0135  0.2836
 3892W        W 4863   3.878   1.532   8.000  0.0611 -0.1572 -0.1579
 3893W        W 4864   0.302  11.354   3.012  0.0483  0.0184  0.1859
 3894W        W 4865   0.421   0.868   5.981 -0.3150 -0.2383 -0.0496
 3895W        W 4866   0.601   1.767   7.936 -0.0390  0.1498 -0.3866
 3896W        W 4867   4.611  11.527   3.894 -0.2323  0.0291  0.0300
 3897W        W 4868   8.707   1.461  10.217  0.2732 -0.0040 -0.6016
 3898W        W 4869   6.716  12.572   4.899 -0.1916 -0.0285  0.0586
 3899W        W 4870   4.029   5.983  12.829 -0.1479 -0.3390  0.3091
 3900W        W 4871  11.661  10.179  10.528  0.1481 -0.3727 -0.3516
 3901W        W 4872   5.964  12.074   3.985  0.0850 -0.0990 -0.1334
 3902W        W 4873  13.086   6.027   3.548 -0.0799  0.0493 -0.3211
 3903W        W 4874   1.878   0.231  11.184 -0.0464 -0.0942 -0.2435
 3904W        W 4875   0.539  12.058   4.535 -0.1212 -0.1725  0.2413
 3905W        W 4876   8.641   7.368   1.136  0.0533 -0.2814 -0.2994
 3906W        W 4877   0.141  12.939  11.163  0.3952  0.0058  0.0198
 3907W        W 4878   7.812  13.698   1.299  0.0871 -0.1144 -0.0909
 3908W        W 4879   8.261   3.537   3.927  0.0214 -0.1905 -0.3663
 3909W        W 4880  10.261   8.025   9.870  0.1403 -0.0147 -0.1674
 3910W        W 4881   0.130   5.245  13.753 -0.0223  0.1180 -0.3628
 3911W        W 4882  10.087   4.550  12.015  0.1048  0.0036  0.2348
 3912W        W 4883  12.054  12.973  10.912  0.1644 -0.0557  0.0014
 3913W        W 4884   3.426   8.935  13.454 -0.3402 -0.3057  0.0154
 3914W        W 4885   8.554   6.074   2.407  0.1350 -0.1042  0.1215
 3915W        W 4886  11.138   8.112   7.325 -0.3039 -0.0619  0.3275
 3916W        W 4887  12.530   3.751   7.435  0.1026 -0.0868  0.1206
 3917W        W 4888  10.823   3.629   1.206  0.1180 -0.1591  0.1358
 3918W        W 4889   5.235   9.782   4.517  0.0854  0.1587 -0.1393
 3919W        W 4890  10.599   1.140   9.215 -0.0325  0.0458 -0.0939
 3920W        W 4891   6.696   0.044  11.254  0.1788 -0.2144 -0.2505
 3921W        W 4892   0.123   4.311  11.313  0.3111  0.1539 -0.2454
 3922W        W 4893  11.188   1.749  11.418 -0.1048  0.0068  0.0104
 3923W        W 4894  13.344   1.587   9.785 -0.1703 -0.1238 -0.1994
 3924W        W 4895   0.094   5.950   0.951  0.2181 -0.1815  0.3007
 3925W        W 4896  12.922   9.237   6.627  0.2947  0.1275 -0.0013
 3926W        W 4897  13.714   4.880   0.633  0.1166  0.1948 -0.0408
 3927W        W 4898   6.843   5.129   6.595  0.2221 -0.0047  0.1474
 3928W        W 4899   7.363   8.484  12.030 -0.2826  0.1531  0.0453
 3929W        W 4900  13.475  10.885   2.915 -0.0835 -0.1767 -0.2491
 3930W        W 4901   1.914  11.424  12.333 -0.0580 -0.1428  0.1402
 3931W        W 4902  12.566   5.825   8.615  0.3514  0.1422  0.1625
 3932W        W 4903  11.698   7.437   9.144  0.0940  0.0771  0.2685
 3933W        W 4904  13.546  12.741   8.953 -0.1575  0.1060  0.2254
 3934W        W 4905   9.392   1.533  12.725  0.2203  0.2237  0.0966
 3935W        W 4906   6.994   4.724  12.624 -0.3106 -0.1206 -0.0084
 3936W        W 4907  11.107  12.905  10.682 -0.2116 -0.1397 -0.0822
 3937W        W 4908   1.618  11.432   4.217  0.0305 -0.2282 -0.2171
 3938W        W 4909   1.628  10.994   2.354  0.1983  0.4419 -0.0302
 3939W        W 4910   0.462   0.388   1.503  0.1309 -0.0644 -0.1109
 3940W        W 4911   3.527   2.877   2.359 -0.1228 -0.0492 -0.2747
 3941W        W 4912  12.240   4.409   6.959  0.0264  0.0742 -0.0288
 3942W        W 4913   5.570  11.259   2.071  0.1166 -0.2762  0.1377
 3943W        W 4914   6.586   8.560  10.402 -0.0843 -0.0679  0.1002
 3944W        W 4915   2.100   8.065   6.248  0.0233  0.3387  0.3407
 3945W        W 4916  12.062  11.031   9.466  0.0839  0.5477  0.2550
 3946W        W 4917   1.818   2.283   6.758  0.1679 -0.2165  0.1398
 3947W        W 4918   2.651  10.122   4.323 -0.1648 -0.2438  0.2335
 3948W        W 4919   7.304  11.587  12.544 -0.1245  0.1674 -0.2020
 3949W        W 4920   5.096   3.372   2.724  0.1986  0.0684  0.2302
 3950W        W 4921   7.098  11.787   9.012  0.1936 -0.1647  0.1954
 3951W        W 4922  11.628  10.676   2.899  0.0159  0.0891  0.0102
 3952W        W 4923   7.572   8.326  13.500 -0.0917 -0.0146  0.2512
 3953W        W 4924   5.847   0.558   1.696  0.0288 -0.1137 -0.0610
 3954W        W 4925  13.371  11.596   5.514  0.1115  0.0137 -0.0297
 3955W        W 4926  13.308   3.812   5.515  0.0625  0.2496  0.3184
 3956W        W 4927   0.658   5.452  12.801 -0.1483  0.0919  0.1116
 3957W        W 4928   3.428   4.149   8.827  0.0848 -0.0470  0.0388
 3958W        W 4929   1.270  11.486   3.867  0.1325 -0.1267 -0.0504
 3959W        W 4930   0.411  13.551  11.582  0.2538  0.0303 -0.0148
 3960W        W 4931   4.491   4.892   1.846 -0.2303  0.2022  0.1927
 3961W        W 4932  12.502   7.612   3.348  0.0401 -0.0200  0.1301
 3962W        W 4933   1.443   7.270  12.181 -0.2025  0.0269 -0.1611
 3963W        W 4934  10.282  11.978  11.551 -0.0696 -0.0599 -0.1147
 3964W        W 4935   7.336   1.899   1.872 -0.0189 -0.1946 -0.0446
 3965W        W 4936   9.482   9.721   8.754  0.0275  0.0121  0.0338
 3966W        W 4937   6.904   0.977  13.499 -0.0454 -0.4748 -0.0633
 3967W        W 4938  13.751  13.011   5.344 -0.2624  0.5386 -0.2084
 3968W        W 4939   8.627   9.928   1.309  0.0461 -0.0675 -0.1135
 3969W        W 4940   9.058   6.223   3.731  0.2747  0.2881  0.3950
 3970W        W 4941   1.000   2.492   5.798  0.1695 -0.1607  0.0078
 3971W        W 4942   9.882  13.513  10.808 -0.1249  0.0106  0.2377
 3972W        W 4943   0.894   8.029   1.180 -0.0406 -0.0395  0.0275
 3973W        W 4944   2.888   1.039  13.874 -0.2861 -0.2724  0.0401
 3974W        W 4945  10.559   2.139   5.728  0.2291  0.0828  0.1960
 3975W        W 4946   4.169  12.447   2.585 -0.2079 -0.1213  0.0308
 3976W        W 4947   8.561   4.637  11.061 -0.0306 -0.1609  0.1482
 3977W        W 4948   2.572   0.486   5.766 -0.0973  0.2215 -0.3756
 3978W        W 4949   9.754   9.322   0.879  0.4332 -0.2151  0.0806
 3979W        W 4950   5.933   8.291   8.729 -0.0386 -0.3817  0.0065
 3980W        W 4951   5.590   9.704   6.712  0.1126 -0.1153 -0.1031
 3981W        W 4952   7.903  11.848  13.267  0.2961  0.0354  0.2378
 3982W        W 4953   4.255   9.639   6.463 -0.0875 -0.3555  0.1644
 3983W        W 4954   7.803   6.639  10.893  0.1256 -0.1472 -0.0080
 3984W        W 4955   5.079   4.613  11.109 -0.1122 -0.2688 -0.3400
 3985W        W 4956  10.241   8.131   0.998 -0.2379 -0.0150 -0.0723
 3986W        W 4957   5.971   4.165  10.310  0.0918  0.0836  0.0441
 3987W        W 4958   3.542   1.331   6.181 -0.2689  0.1527  0.0386
 3988W        W 4959   2.056   6.354   0.251 -0.2109 -0.4381 -0.0780
 3989W        W 4960  10.144   1.019   2.239 -0.1014  0.0215  0.0765
 3990W        W 4961   4.855  11.896  10.854  0.0815 -0.2461 -0.1630
 3991W        W 4962   9.863   7.397   6.120  0.1042 -0.0282 -0.0020
 3992W        W 4963  13.098   7.564   9.424  0.2020  0.0660  0.2655
 3993W        W 4964   1.238  10.136   6.197  0.4757  0.2616 -0.1462
 3994W        W 4965   2.430   5.621  10.155  0.0584 -0.0937  0.0258
 3995W        W 4966   1.162   9.514   5.174 -0.1937 -0.5545 -0.0559
 3996W        W 4967   5.481   0.563  11.539 -0.0887 -0.1537 -0.0317
 3997W        W 4968   9.049   7.254  12.914 -0.2054  0.1109 -0.0091
 3998W        W 4969  13.619   1.089   5.366  0.0208  0.0460  0.0009
 3999W        W 4970   2.866   8.419   7.259  0.0159 -0.0655 -0.3222
 4000W        W 4971   5.545   1.449   5.329  0.3864  0.0864 -0.0040
 4001W        W 4972   8.129   6.000   1.965  0.0366 -0.0806  0.2084
 4002W        W 4973   6.820  13.488   6.961  0.0960 -0.0893  0.1432
 4003W        W 4974  11.646  12.592   8.095 -0.2921  0.1955 -0.1831
 4004W        W 4975   9.021   6.935   7.066 -0.2106  0.1493 -0.0988
 4005W        W 4976   2.239   2.277   4.040 -0.0396  0.3092  0.1259
 4006W        W 4977   6.355  12.459  13.299  0.1642  0.1322 -0.1388
 4007W        W 4978   0.965   8.434   2.049  0.0789 -0.0110  0.3951
 4008W        W 4979   0.281   5.533   8.769  0.0018 -0.2919 -0.0840
 4009W        W 4980   7.034   9.482  13.398  0.1679 -0.3798  0.0953
 4010W        W 4981   9.678  13.738   5.354 -0.0617 -0.1758 -0.0137
 4011W        W 4982   0.249   7.611  10.335  0.1781  0.1585 -0.2044
 4012W        W 4983   7.886   3.996  13.831 -0.1748  0.1791 -0.3801
 4013W        W 4984  13.639  13.640  11.920 -0.0695 -0.3504  0.0817
 4014W        W 4985   3.993   8.829   0.284 -0.0334  0.0752  0.1008
 4015W        W 4986  10.233   1.003   5.269  0.3175  0.1100 -0.0183
 4016W        W 4987  12.075   4.957  11.079  0.2693  0.1085 -0.1851
 4017W        W 4988   3.727   3.349   9.971 -0.0315  0.2705 -0.0294
 4018W        W 4989   0.856   4.644   7.387 -0.1962 -0.1999 -0.1343
 4019W        W 4990   9.255   5.608  13.347 -0.0980  0.0693 -0.0050
 4020W        W 4991  13.214   9.318   9.361 -0.0377 -0.0341 -0.3125
 4021W        W 4992   1.527   2.511   0.643  0.0608  0.1991  0.4420
 4022W        W 4993   8.510   9.579   8.198 -0.1663  0.0423 -0.2004
 4023W        W 4994   5.846   6.123   9.935  0.0469 -0.2252  0.1587
 4024W        W 4995  12.903   8.939  10.138  0.1103  0.4890 -0.3375
 4025W        W 4996   8.224   6.135  12.858 -0.1217  0.1978 -0.1575
 4026W        W 4997  11.022   4.509  11.985  0.3550  0.0406 -0.0637
 4027W        W 4998   5.226   4.151  10.915  0.0642 -0.0834 -0.0564
 4028W        W 4999   6.011   2.838   3.802 -0.1853 -0.2024 -0.1154
 4029W        W 5000   9.960   4.214   7.450  0.1334  0.0667  0.3106
 4030W        W 5001   9.358   1.523   4.585 -0.0964  0.1232  0.1607
 4031W        W 5002   1.939   5.621   4.199  0.0285  0.1402  0.1256
 4032W        W 5003   7.208   3.044  11.425 -0.0379  0.4313  0.1450
 4033W        W 5004   3.920  11.135  11.697 -0.0044  0.2050  0.2802
 4034W        W 5005   5.113   1.167   4.325  0.0185 -0.0252  0.1718
 4035W        W 5006   2.623  12.972   8.780 -0.1816  0.3937 -0.2137
 4036W        W 5007  12.545   2.194  10.895 -0.2964  0.5407 -0.3472
 4037W        W 5008   1.302  11.233   5.563  0.0536 -0.1651 -0.1276
 4038W        W 5009   7.749  12.978   8.423  0.0233  0.0705  0.0159
 4039W        W 5010  12.157   1.423   6.134  0.0819 -0.1194  0.0382
 4040W        W 5011   1.480   1.618   4.500  0.2180 -0.2885  0.0744
 4041W        W 5012   0.194  10.778  10.331 -0.0362 -0.2805  0.0774
 4042W        W 5013   6.599   5.176   4.269  0.0555  0.0697  0.1588
 4043W        W 5014  10.963  12.145   7.162 -0.0462  0.1260  0.0098
 4044W        W 5015   3.040   1.090  12.721 -0.1487  0.0342 -0.1349
 4045W        W 5016   7.602   9.516   8.487 -0.1623 -0.1867  0.0429
 4046W        W 5017   5.941  12.645   5.908  0.1873 -0.0453  0.1590
 4047W        W 5018   9.766   1.242   4.136  0.0764 -0.1689  0.0671
 4048W        W 5019  11.245   4.523   9.595 -0.0119  0.2145 -0.0920
 4049W        W 5020  13.858  10.085   7.034 -0.0083  0.1139 -0.3530
 4050W        W 5021   1.633  10.906  11.701  0.0645  0.1972  0.1675
 4051W        W 5022   5.924   3.109  10.387 -0.0221 -0.0557 -0.2112
 4052W        W 5023   3.878   8.142   5.524  0.3943  0.0942  0.0596
 4053W        W 5024  12.731   5.125   6.891 -0.0557 -0.0233  0.2157
 4054W        W 5025   7.139  10.628   3.148  0.1027  0.1964 -0.0131
 4055W        W 5026   0.751   9.714   7.200  0.2224  0.0405  0.2267
 4056W        W 5027   2.985   6.455   2.888 -0.0659 -0.5503  0.1606
 4057W        W 5028  11.801   1.390   2.606  0.0845  0.1981  0.0061
 4058W        W 5029   3.889   0.035  10.512  0.2224  0.1256  0.0016
 4059W        W 5030  10.898   4.324   0.185  0.2429  0.0970  0.0974
 4060W        W 5031   2.010   3.289   4.604 -0.1628  0.1364  0.3026
 4061W        W 5032   1.229   4.611   9.355  0.1779  0.1582 -0.3979
 4062W        W 5033   3.734   2.805   8.104  0.1741 -0.1166 -0.1560
 4063W        W 5034   1.020   8.988   5.350 -0.1026  0.2968 -0.1212
 4064W        W 5035  12.775   6.343   5.589 -0.0805 -0.2014  0.0111
 4065W        W 5036   0.349   3.262   5.640 -0.1729 -0.0591  0.1636
 4066W        W 5037   5.314  10.062   7.658  0.2089  0.0719  0.0136
 4067W        W 5038  13.902  13.756  12.343  0.0444 -0.0054 -0.0464
 4068W        W 5039   8.671  12.835   4.826  0.4357 -0.1822  0.2226
 4069W        W 5040   3.635  10.255  10.932 -0.2773  0.0849 -0.0656
 4070W        W 5041   4.792  11.570   7.406 -0.1251  0.0885 -0.0630
 4071W        W 5042  11.078  11.012   7.418  0.1519 -0.1591  0.0007
 4072W        W 5043  13.149   2.967  10.998  0.1685  0.2153  0.0731
 4073W        W 5044  10.768  10.159   2.740 -0.0163 -0.0982 -0.0788
 4074W        W 5045  10.051   0.300  11.486  0.2444  0.1186  0.1628
 4075W        W 5046   4.899   9.219   3.329  0.3958 -0.3698  0.0078
 4076W        W 5047   1.520   5.138  11.783 -0.3584  0.1296 -0.1299
 4077W        W 5048  10.867   1.478   0.697 -0.0727 -0.1445  0.0331
 4078W        W 5049   8.707   9.622   7.709 -0.1668 -0.1105 -0.0336
 4079W        W 5050  11.962   8.295   8.846  0.0491  0.2079 -0.0139
 4080W        W 5051   8.217  10.075   4.514 -0.1605 -0.1272  0.1069
 4081W        W 5052   4.471  12.396  11.838 -0.0076 -0.0894 -0.2644
 4082W        W 5053   9.562  10.116  12.559 -0.1841 -0.0030 -0.2523
 4083W        W 5054  11.698  12.923   8.941 -0.0911  0.1554  0.0901
 4084W        W 5055   4.896  13.812   1.093 -0.1056  0.4471  0.1583
 4085W        W 5056  11.927   4.134  10.136 -0.0229 -0.3287 -0.0394
 4086W        W 5057   1.326   5.538   8.654 -0.1723 -0.1238 -0.0747
 4087W        W 5058   8.956  10.202  12.622 -0.2949 -0.0891 -0.4110
 4088W        W 5059  12.931   7.863  13.647 -0.1008  0.3283  0.3337
 4089W        W 5060  12.881   9.122   1.306  0.2116  0.2191  0.2122
 4090W        W 5061  10.685   7.756   6.623 -0.1431  0.0115 -0.3115
 4091W        W 5062   6.732   9.768   3.403 -0.1123  0.2084  0.0563
 4092W        W 5063   9.585   4.380   1.296 -0.1676  0.1928 -0.1504
 4093W        W 5064   6.151   6.572   9.390 -0.1601 -0.2718  0.1387
 4094W        W 5065   4.800   3.640  12.523 -0.0224 -0.2693 -0.0950
 4095W        W 5066  11.076   2.050   6.224 -0.4652 -0.0267  0.0004
 4096W        W 5067   1.540  12.866   2.525  0.1838  0.2878  0.1183
 4097W        W 5068   0.859  12.632  11.938 -0.1587  0.0729 -0.1674
 4098W        W 5069   9.423  12.193   3.114 -0.0763 -0.1924 -0.0986
 4099W        W 5070  13.080   5.495   6.113  0.0201 -0.0097 -0.1766
 4100W        W 5071  11.087   2.093   8.802 -0.1760  0.2115  0.0453
 4101W        W 5072   7.973  13.332   2.623 -0.1010  0.1451  0.1841
 4102W        W 5073   8.916   6.413  12.434 -0.2404  0.2646 -0.1605
 4103W        W 5074  10.038   7.092   1.597  0.2317 -0.1327 -0.1725
 4104W        W 5075   8.618   8.682   8.479 -0.1527 -0.0492 -0.2276
 4105W        W 5076   7.884  11.751   8.374 -0.1055 -0.1728 -0.0546
 4106W        W 5077  10.481  12.760   1.343 -0.3282  0.1071  0.0673
 4107W        W 5078   4.190   3.217   2.581  0.1315 -0.3539 -0.1636
 4108W        W 5079  13.244  13.446   4.850  0.2107  0.1300  0.2829
 4109W        W 5080   7.270  10.644  11.043  0.1983  0.0841  0.5453
 4110W        W 5081   4.303  10.526   1.141 -0.1059 -0.1667 -0.0638
 4111W        W 5082   5.382   5.853  10.226  0.2051  0.0857  0.1901
 4112W        W 5083   0.398   9.873   9.758  0.0071 -0.1453 -0.0752
 4113W        W 5084   0.485  10.482   6.174  0.1843  0.0399  0.1239
 4114W        W 5085   0.259   7.572   6.430 -0.0651 -0.0328  0.0709
 4115W        W 5086  11.281   9.986   6.784  0.1120  0.0370  0.0768
 4116W        W 5087   9.961   2.258   2.064  0.1348  0.4986  0.1962
 4117W        W 5088   0.079  12.547   3.844 -0.0378 -0.2912 -0.0111
 4118W        W 5089   0.765  12.509  10.561 -0.0114  0.2570  0.1150
 4119W        W 5090  11.173  10.929   9.682 -0.0030 -0.0035  0.2927
 4120W        W 5091   1.890   2.366   5.097 -0.0986  0.0406 -0.1313
 4121W        W 5092   2.853   1.141   1.875 -0.0064 -0.0744  0.0596
 4122W        W 5093   9.810   1.942   6.240 -0.4233 -0.0757  0.1029
 4123W        W 5094   6.216   3.537  10.024  0.6406 -0.1135 -0.1563
 4124W        W 5095   3.599   2.577   2.718  0.0318  0.0920  0.2405
 4125W        W 5096   5.133   6.358   4.262  0.1176 -0.0013 -0.0618
 4126W        W 5097   5.565   8.579  13.879 -0.1985  0.1771  0.0467
 4127W        W 5098  13.328  10.753   1.790  0.0134  0.0760 -0.1116
 4128W        W 5099   9.638  10.662   5.989  0.1991  0.1364 -0.0521
 4129W        W 5100  11.179   9.914   7.429  0.2530  0.0521 -0.0902
 4130W        W 5101   3.053  11.319  10.508 -0.1071  0.2654  0.0509
 4131W        W 5102  12.151  11.509   5.825 -0.4022  0.2953 -0.1072
 4132W        W 5103  13.564   1.660   5.135 -0.0428 -0.0956 -0.2442
 4133W        W 5104   3.193   5.997   5.786  0.1548  0.1456  0.1012
 4134W        W 5105  12.650   1.646   2.231 -0.2402  0.5020  0.1729
 4135W        W 5106   3.230   5.321   2.390 -0.1838  0.1757 -0.0861
 4136W        W 5107   8.292   1.098   1.506 -0.0285 -0.0037 -0.0714
 4137W        W 5108  10.437  11.842   5.380  0.1200  0.0397  0.0214
 4138W        W 5109   4.556   9.419   7.776  0.1548  0.2706  0.0907
 4139W        W 5110   4.115   6.276   8.175  0.1981 -0.1136 -0.2459
 4140W        W 5111   2.456   9.774   5.919  0.1523  0.1264 -0.1285
 4141W        W 5112   5.754   4.387   8.121 -0.0350 -0.0169  0.2059
 4142W        W 5113   5.730   7.955   1.827 -0.1025 -0.0908 -0.1837
 4143W        W 5114   0.591  10.946   9.009  0.1526  0.0461  0.0969
 4144W        W 5115  11.501   5.827   8.445  0.0863  0.1553  0.1694
 4145W        W 5116   1.473  12.661   8.590 -0.1826  0.3333 -0.0179
 4146W        W 5117   9.826   9.495   9.380  0.1225  0.0384  0.1723
 4147W        W 5118   8.351  12.495   9.480  0.2361  0.0661  0.0602
 4148W        W 5119   7.974   6.890   6.546 -0.0603  0.0162 -0.2817
 4149W        W 5120  10.229   9.228   9.145  0.0709 -0.4002 -0.0990
 4150W        W 5121   5.046   8.526   7.740  0.1348 -0.0279  0.2324
 4151W        W 5122   4.199   4.685   6.867 -0.2474  0.2522  0.0172
 4152W        W 5123   2.335   1.425   4.304  0.0151  0.2092  0.0482
 4153W        W 5124   1.752   8.966  11.954  0.0182 -0.0467  0.0687
 4154W        W 5125   1.416   1.303   6.933  0.3477 -0.0278 -0.0924
 4155W        W 5126   9.513   9.800   9.665  0.2014  0.1134  0.2191
 4156W        W 5127   5.584   0.763  10.178 -0.0830 -0.0256 -0.2013
 4157W        W 5128   3.817  11.713   1.120 -0.0017 -0.1222 -0.1007
 4158W        W 5129   3.617   5.245  11.541 -0.0198  0.0465  0.0376
 4159W        W 5130   8.606  10.145   2.973 -0.0132  0.0269 -0.0240
 4160W        W 5131   2.287  11.941   1.844 -0.0935  0.1561 -0.1358
 4161W        W 5132  10.636   3.588  13.428  0.1868  0.0940  0.2140
 4162W        W 5133   2.241   0.947   8.616  0.0778  0.0061  0.2268
 4163W        W 5134   4.842  13.263  13.488 -0.0412 -0.1102  0.0849
 4164W        W 5135   9.232   0.121   7.575  0.3904  0.1759  0.2064
 4165W        W 5136   6.642  13.239   5.668 -0.1304  0.0673  0.1779
 4166W        W 5137   1.418   8.151   5.614 -0.0334  0.0802  0.2743
 4167W        W 5138   3.799   3.523   0.088 -0.1434 -0.0292  0.3786
 4168W        W 5139   4.613  12.000   7.466  0.0136 -0.3746 -0.0833
 4169W        W 5140   1.640   0.620  11.575 -0.2442 -0.0907 -0.0132
 4170W        W 5141  12.413   7.762  12.420 -0.0174  0.1941  0.2535
 4171W        W 5142   3.194   7.468  10.967 -0.2620 -0.1331  0.2591
 4172W        W 5143   5.279   6.388   2.180 -0.0775 -0.1570  0.2945
 4173W        W 5144   2.303   1.338   0.380 -0.1310  0.1266 -0.1016
 4174W        W 5145   6.428   6.555   4.360  0.0715  0.1152 -0.0467
 4175W        W 5146   0.801   0.268   2.922  0.2935 -0.1094 -0.0801
 4176W        W 5147   1.734   6.495   6.552  0.1260 -0.0832 -0.0540
 4177W        W 5148  12.855   7.656   8.150 -0.2537  0.3244  0.2625
 4178W        W 5149  10.576   4.336  12.085 -0.2625 -0.0718  0.3169
 4179W        W 5150   7.740   0.713   8.805  0.2211 -0.1630 -0.0466
 4180W        W 5151  11.160   2.494   6.092  0.2601  0.1866 -0.0377
 4181W        W 5152  13.066  10.891  10.168 -0.2644 -0.1863 -0.2769
 4182W        W 5153   6.251  13.918   4.914 -0.5025 -0.1631 -0.3976
 4183W        W 5154  13.384   4.882  12.371 -0.1593  0.0695 -0.0002
 4184W        W 5155   9.555   3.132   2.224 -0.0733 -0.0319  0.1870
 4185W        W 5156  11.188   2.841   0.137 -0.0151  0.0827 -0.2553
 4186W        W 5157  13.097   3.380  13.400 -0.4031 -0.0623 -0.1988
 4187W        W 5158   0.311   0.285   8.515  0.0884 -0.1502 -0.0203
 4188W        W 5159  11.111   5.060  13.789  0.1650 -0.1304 -0.0427
 4189W        W 5160  10.029   1.036   4.538  0.1098  0.1873 -0.0780
 4190W        W 5161   1.972   2.637   3.736  0.1219  0.0315 -0.1254
 4191W        W 5162   6.393  12.206   5.111  0.2298 -0.2287 -0.3813
 4192W        W 5163   6.869  12.586   3.587 -0.2997  0.0338 -0.2761
 4193W        W 5164   9.614  12.696   5.213 -0.0481 -0.0062 -0.0268
 4194W        W 5165   0.873   5.396  13.231  0.3807 -0.2030 -0.0634
 4195W        W 5166   6.987   8.787   2.403 -0.1398 -0.1343  0.0061
 4196W        W 5167  10.298   8.616   0.385 -0.0873  0.2904 -0.0856
 4197W        W 5168   0.081   6.547   9.633 -0.2163 -0.0507  0.2451
 4198W        W 5169   7.253   5.596  12.987 -0.0615 -0.0342 -0.0051
 4199W        W 5170   7.288   1.414   3.198  0.0977  0.0383  0.0189
 4200W        W 5171   9.347   4.668   3.395 -0.0058  0.2416  0.2967
 4201W        W 5172   7.763   6.128   6.923 -0.4351  0.1516 -0.1082
 4202W        W 5173   9.652   9.134   0.289 -0.0123  0.0738  0.1851
 4203W        W 5174   0.118   3.860   8.546  0.1149 -0.1786  0.3025
 4204W        W 5175  10.046  12.615  12.457  0.0453  0.1175 -0.2004
 4205W        W 5176   2.117   3.725   4.403  0.1418 -0.0282  0.0470
 4206W        W 5177   8.655   9.048   2.064  0.5360 -0.2480  0.2952
 4207W        W 5178   8.007   0.711   0.282  0.6202  0.3029 -0.1478
 4208W        W 5179  12.211   8.426   6.104  0.0277 -0.0002 -0.2596
 4209W        W 5180   1.833   7.424   0.661 -0.1772 -0.1973  0.0859
 4210W        W 5181   5.690   9.477   6.262  0.1530  0.3317 -0.0309
 4211W        W 5182   9.662   8.918   4.021 -0.0499 -0.4153  0.3459
 4212W        W 5183  11.815   1.121   2.157  0.1371  0.0698 -0.2534
 4213W        W 5184  12.315   3.962   4.999  0.1293 -0.0153  0.0481
 4214W        W 5185  11.595   6.932  11.093 -0.0646  0.2357  0.0865
 4215W        W 5186   8.789   1.852   5.184  0.0024 -0.0233  0.2240
 4216W        W 5187   5.533   1.341   4.472 -0.1458  0.1781  0.0702
 4217W        W 5188   2.798   2.167  10.484  0.1135  0.1031 -0.0760
 4218W        W 5189  13.365  12.308   2.597  0.1826  0.1232  0.3213
 4219W        W 5190  12.711   3.462   4.849  0.1485 -0.2977  0.6001
 4220W        W 5191   4.200  10.953  11.260 -0.0007 -0.0434 -0.0447
 4221W        W 5192   5.905  10.226   9.972 -0.1938 -0.1215 -0.1013
 4222W        W 5193  13.582  13.783  12.770 -0.0416  0.0951  0.0833
 4223W        W 5194   0.253   1.687  10.303 -0.2277  0.3644  0.0318
 4224W        W 5195  11.216  10.357  10.745  0.2763 -0.0745  0.5114
 4225W        W 5196   2.275   3.842   1.227  0.0322  0.0681 -0.0012
 4226W        W 5197  13.329  11.049   4.506  0.0742 -0.0452 -0.4387
 4227W        W 5198  13.137   1.723   6.715  0.2803 -0.3217  0.0342
 4228W        W 5199   6.572  12.410   8.721 -0.1678 -0.1603  0.2103
 4229W        W 5200  10.003  13.758   6.808 -0.2645 -0.3617 -0.3661
 4230W        W 5201   5.369  12.435  12.851 -0.0486  0.2172  0.3317
 4231W        W 5202  11.444   7.958  13.637  0.2241 -0.2314  0.2623
 4232W        W 5203   3.791  13.632   1.231  0.1729  0.0903 -0.0996
 4233W        W 5204   6.386  12.596   9.759  0.2068  0.4945 -0.2330
 4234W        W 5205  11.901  11.678   6.303 -0.0339 -0.3044  0.1965
 4235W        W 5206  10.945  13.755  10.416  0.2805 -0.1604  0.2127
 4236W        W 5207  10.867   6.384  13.289 -0.1097 -0.0701 -0.0769
 4237W        W 5208   8.484   6.770   5.423  0.1864 -0.1617 -0.0073
 4238W        W 5209  11.816   2.756   8.538  0.1717  0.6001  0.3918
 4239W        W 5210   0.256   9.712   8.461  0.0566 -0.1657  0.0250
 4240W        W 5211   7.941   4.033   8.714 -0.1070  0.0609  0.3627
 4241W        W 5212   9.745   8.417   5.470  0.0679  0.0051  0.3236
 4242W        W 5213   4.033   8.139   1.891  0.0576 -0.0212 -0.0180
 4243W        W 5214   9.433   3.824  12.468  0.0291 -0.1155  0.1891
 4244W        W 5215  10.073   5.549   7.578  0.5348  0.0379  0.1679
 4245W        W 5216   1.833   2.876  10.135 -0.2567 -0.1540  0.3031
 4246W        W 5217   6.080   8.761  10.014  0.0375 -0.1371  0.1492
 4247W        W 5218   1.402   3.189  10.069  0.1104 -0.0711  0.0662
 4248W        W 5219  12.669   2.571   5.035 -0.0788 -0.1469 -0.0786
 4249W        W 5220   0.781   3.931   0.094  0.3344  0.1699 -0.0077
 4250W        W 5221  11.144   1.991  13.428 -0.1043 -0.3863  0.1055
 4251W        W 5222   2.798   5.181   0.248 -0.0776  0.1957  0.1502
 4252W        W 5223   3.453   3.449   6.917 -0.0961  0.0350  0.0546
 4253W        W 5224   8.770   7.948   1.883 -0.0423 -0.1086 -0.0724
 4254W        W 5225  11.861   8.136  11.550 -0.1861 -0.0554 -0.0320
 4255W        W 5226  10.697   0.027   5.340 -0.3074 -0.2666  0.0686
 4256W        W 5227  11.952   5.032   5.696  0.1877 -0.0802  0.2772
 4257W        W 5228   8.975  11.953  11.060  0.0307 -0.0443 -0.1477
 4258W        W 5229   2.059  11.516   6.619 -0.0890 -0.3115 -0.0443
 4259W        W 5230  11.988   4.261   2.533  0.0736 -0.4723  0.0151
 4260W        W 5231   5.830   9.060   1.679 -0.0483 -0.0734  0.2783
 4261W        W 5232   3.551  10.361   5.666  0.3751  0.2237  0.1215
 4262W        W 5233   8.906   1.093   1.251  0.1078 -0.1029 -0.0473
 4263W        W 5234   8.023   4.638  12.139 -0.0550  0.1797 -0.0922
 4264W        W 5235   8.319   7.819  13.172 -0.0919 -0.1486  0.1169
 4265W        W 5236   3.351   7.410  13.803  0.0733 -0.1032  0.0320
 4266W        W 5237  13.909   4.314   4.743  0.1383 -0.2195 -0.0026
 4267W        W 5238  13.707  11.177   3.308  0.0064 -0.2650 -0.2361
 4268W        W 5239   0.897   7.302   5.866  0.1061 -0.2236  0.2260
 4269W        W 5240   6.588   2.193  12.150 -0.1026 -0.0521  0.0796
 4270W        W 5241   5.441   3.847  13.259 -0.0948  0.1715 -0.1583
 4271W        W 5242   7.493  13.751  13.512  0.1372  0.0628  0.0700
 4272W        W 5243   4.323   8.991   8.226  0.1351 -0.1174  0.0511
 4273W        W 5244   8.987   6.578   9.063  0.2824  0.0355  0.1437
 4274W        W 5245   3.746   1.952  11.779  0.1035  0.2667  0.0699
 4275W        W 5246  11.529  10.789   7.824  0.0371 -0.0811 -0.5431
 4276W        W 5247  11.979   0.031   7.670 -0.1567  0.1087  0.1173
 4277W        W 5248   4.482  10.359  12.003  0.1495  0.0431 -0.4631
 4278W        W 5249   7.601  13.365   0.332  0.1488  0.0453 -0.1358
 4279W        W 5250   6.752   0.376  13.663 -0.0032 -0.0586  0.0713
 4280W        W 5251   8.667   7.379  12.145 -0.1245  0.2947 -0.1248
 4281W        W 5252  12.131   2.444   2.355  0.2060 -0.2706 -0.0287
 4282W        W 5253  10.758  13.814   0.011 -0.2159  0.0074 -0.3719
 4283W        W 5254  11.725   0.888   1.642 -0.0313 -0.0486 -0.1542
 4284W        W 5255  13.499   1.982   9.509 -0.3560 -0.2981 -0.0761
 4285W        W 5256   3.375   3.545  12.582  0.0485  0.0499  0.1456
 4286W        W 5257   2.369   4.678  11.864  0.0215  0.2384  0.0200
 4287W        W 5258   2.135   3.050   5.038 -0.0510  0.0719  0.1135
 4288W        W 5259   7.657   3.628   8.848 -0.0648  0.3017 -0.0734
 4289W        W 5260   7.932   6.902   3.673 -0.1445 -0.0676  0.1531
 4290W        W 5261   3.131   9.180   6.855  0.1298  0.2944 -0.2271
 4291W        W 5262  13.500   7.769  12.596  0.1801 -0.0255 -0.3660
 4292W        W 5263   2.533   1.034  11.297  0.2368 -0.2975 -0.2184
 4293W        W 5264   6.357   9.801   7.523  0.0899  0.0458 -0.2107
 4294W        W 5265   4.077  10.347  11.248 -0.1422 -0.1917  0.1066
 4295W        W 5266  11.885   7.925   3.197 -0.0592 -0.2812 -0.0592
 4296W        W 5267  11.659  10.413   2.420  0.2581 -0.0743 -0.0862
 4297W        W 5268  10.500  11.770   2.059 -0.1347  0.0549 -0.0043
 4298W        W 5269   4.856   2.679   4.420 -0.3180 -0.1847 -0.2075
 4299W        W 5270   9.283  12.433   7.688  0.0854  0.0015 -0.1245
 4300W        W 5271   0.263   1.727   0.521  0.0908  0.0721 -0.1051
 4301W        W 5272   8.808   3.353  13.710 -0.0576  0.3210  0.0045
 4302W        W 5273  10.368   4.144   6.672 -0.3089  0.1891  0.3302
 4303W        W 5274   3.073   8.589   1.005  0.2374 -0.0738 -0.2788
 4304W        W 5275   2.171   4.062  12.993 -0.2513 -0.2961 -0.1068
 4305W        W 5276   1.454   1.019  11.328 -0.1008 -0.2665  0.1704
 4306W        W 5277   6.111   5.484   3.974 -0.0323 -0.1076  0.2455
 4307W        W 5278   0.547   4.542   5.391  0.1157  0.3321 -0.1975
 4308W        W 5279   5.831   7.637   1.463 -0.0753  0.0429 -0.1268
 4309W        W 5280   5.409  12.947  10.544 -0.0478  0.0081  0.2763
 4310W        W 5281   1.062   8.463   1.380 -0.2380  0.0505  0.2132
 4311W        W 5282   1.864   4.197   3.683 -0.0180  0.2085  0.2734
 4312W        W 5283   6.852   6.670   8.549  0.2437  0.1114 -0.0649
 4313W        W 5284   6.555  13.567   8.442  0.2268  0.2991  0.0256
 4314W        W 5285   4.323  13.623  13.907 -0.1061 -0.0220  0.4521
 4315W        W 5286   1.861   5.187   1.405  0.0065  0.0477  0.0699
 4316W        W 5287   2.933   2.368   8.836  0.3779  0.3818 -0.1519
 4317W        W 5288   2.188   4.748  11.417 -0.1804 -0.1533  0.3870
 4318W        W 5289  13.041  12.914   8.924 -0.3406 -0.0930  0.1366
 4319W        W 5290   5.883  10.542   2.094 -0.0133 -0.1026 -0.2969
 4320W        W 5291  10.643  10.146  13.775 -0.0350 -0.0531  0.1283
 4321W        W 5292  13.882  10.398   4.890  0.1062 -0.0785 -0.0947
 4322W        W 5293   5.130   5.649   6.180  0.1635  0.0169  0.1497
 4323W        W 5294   6.291  11.824   9.402 -0.0076 -0.2533 -0.1299
 4324W        W 5295   9.715   9.666  11.764 -0.2228  0.2635 -0.0199
 4325W        W 5296   4.751   1.544   1.487 -0.2420 -0.0544 -0.0546
 4326W        W 5297   1.595   5.886   2.709 -0.2351  0.1153  0.0672
 4327W        W 5298  12.035   6.904   1.476 -0.3001  0.1856  0.2885
 4328W        W 5299   1.583   8.645  13.120 -0.2247 -0.0221  0.0074
 4329W        W 5300   2.750  12.699  13.736 -0.2243 -0.1758  0.0123
 4330W        W 5301  12.664  10.175   1.702  0.0538 -0.3850  0.1276
 4331W        W 5302   2.409   7.432   2.205  0.3394  0.0890  0.2648
 4332W        W 5303   0.875   0.562   0.638 -0.1290  0.0983 -0.1138
 4333W        W 5304   4.573  13.320   7.273 -0.1808  0.4184 -0.3093
 4334W        W 5305   1.802  10.466   2.086  0.0036  0.0189 -0.0035
 4335W        W 5306   2.214   1.931   1.627 -0.0544 -0.3392  0.1310
 4336W        W 5307   7.864   7.761  12.280  0.2097  0.0571  0.2714
 4337W        W 5308   5.316   0.395  12.838 -0.0648 -0.0511 -0.1445
 4338W        W 5309   0.798  13.260  11.207 -0.0522 -0.1254  0.1780
 4339W        W 5310   1.128   3.426  11.737 -0.0869 -0.2191  0.0245
 4340W        W 5311  10.767  11.163  10.019  0.2627 -0.2498 -0.0270
 4341W        W 5312   7.394  10.562   7.748 -0.1524 -0.1832 -0.0429
 4342W        W 5313   6.299  10.921   9.777  0.0680 -0.0686 -0.0492
 4343W        W 5314  13.678   6.711   0.504  0.0221  0.1097 -0.1255
 4344W        W 5315   8.110  10.452   2.265  0.1122 -0.1485 -0.1412
 4345W        W 5316  11.340  13.492   7.102  0.2093  0.2717 -0.1530
 4346W        W 5317   5.501   0.513   8.699 -0.1571  0.0545  0.2916
 4347W        W 5318   3.984   9.730  13.310 -0.1283 -0.0907 -0.4523
 4348W        W 5319   8.448   3.872   2.626  0.2758  0.0418  0.2023
 4349W        W 5320   4.727   1.036   7.368 -0.0036  0.3367  0.0692
 4350W        W 5321   9.767  10.878   2.186 -0.1520  0.1599  0.1346
 4351W        W 5322   6.034   6.306  10.846 -0.0826  0.1092  0.3065
 4352W        W 5323   6.033   1.923  10.647 -0.2381  0.0423 -0.1255
 4353W        W 5324  11.938   3.456   4.241  0.0704  0.2009 -0.1497
 4354W        W 5325   4.524  12.062   2.239  0.2493  0.1503  0.1773
 4355W        W 5326   4.894   7.024   3.178  0.0649  0.0299 -0.2971
 4356W        W 5327   3.025   5.485   0.593  0.1856 -0.4223 -0.3267
 4357W        W 5328   9.090   2.924  12.905 -0.0349  0.0601  0.1489
 4358W        W 5329  12.482  10.558  12.391 -0.0553 -0.1796  0.0934
 4359W        W 5330   0.583  11.786   5.115 -0.0509  0.1262  0.1504
 4360W        W 5331   0.396  12.940   3.601  0.0810 -0.2348  0.2292
 4361W        W 5332  11.411   9.257   1.027  0.2198 -0.1059 -0.3461
 4362W        W 5333   2.161   7.796   0.803  0.1629 -0.0350  0.1847
 4363W        W 5334   4.091   1.362  12.575  0.0434 -0.0163  0.0634
 4364W        W 5335   0.546   6.356  11.769  0.0978  0.1804  0.1306
 4365W        W 5336   4.386   3.467   3.437 -0.2920  0.0891  0.0853
 4366W        W 5337   5.536  12.846  11.135  0.0311 -0.2181 -0.1027
 4367W        W 5338   0.199   7.029  11.170  0.0682  0.0453  0.2598
 4368W        W 5339   3.135  13.245   9.104 -0.2520 -0.2511  0.2274
 4369W        W 5340   6.336  12.131  10.852 -0.3205 -0.0682 -0.2673
 4370W        W 5341   3.930   8.897  13.224  0.2435 -0.1391 -0.0630
 4371W        W 5342  11.191  13.084   4.341 -0.0784 -0.1946 -0.0328
 4372W        W 5343   4.199   8.006  12.545 -0.1828 -0.0559  0.1655
 4373W        W 5344   0.976   8.233   6.942  0.0241 -0.0053 -0.4204
 4374W        W 5345   1.803   8.359  11.275 -0.1436 -0.0218  0.1485
 4375W        W 5346   2.740   9.239   3.929 -0.2492 -0.2535  0.2246
 4376W        W 5347   7.880  12.254   0.567  0.2410  0.2366 -0.0847
 4377W        W 5348   0.553   1.801  12.295 -0.0013 -0.2110  0.1220
 4378W        W 5349   0.790  11.533   4.730  0.3330 -0.1508 -0.2910
 4379W        W 5350   6.736  11.686   9.435  0.0574 -0.0233 -0.0337
 4380W        W 5351  10.362   2.098   2.832  0.2703  0.2678  0.1528
 4381W        W 5352   7.836  10.239   9.796  0.0020 -0.3987  0.0463
 4382W        W 5353   2.849  12.173   5.775 -0.0845  0.0803  0.0363
 4383W        W 5354  10.800   5.697   7.815  0.1184 -0.0909 -0.0005
 4384W        W 5355  11.865  13.816   3.805 -0.1046 -0.1599 -0.1469
 4385W        W 5356   2.895   1.186   5.130  0.0062 -0.0248 -0.2706
 4386W        W 5357   8.671   0.628   5.771  0.3677 -0.1584  0.1067
 4387W        W 5358   2.627   0.252   7.082 -0.0970 -0.7238 -0.1007
 4388W        W 5359   2.903   7.568   0.284 -0.1658 -0.0789  0.0518
 4389W        W 5360  13.649   6.820   6.691 -0.1012 -0.1924 -0.0548
 4390W        W 5361   2.530  10.228   2.765  0.0687  0.1415  0.1764
 4391W        W 5362  10.839  11.362   5.273  0.3361 -0.0681  0.0841
 4392W        W 5363   6.134   0.170  11.107  0.0333 -0.2008  0.2815
 4393W        W 5364   5.393   7.565   0.647 -0.0869  0.2718 -0.1676
 4394W        W 5365   3.427   0.812  10.186  0.4045  0.0640 -0.0452
 4395W        W 5366   0.619  13.195   8.834 -0.0399  0.1614  0.0476
 4396W        W 5367   5.921   9.898   8.393  0.1675  0.1088 -0.0632
 4397W        W 5368   0.824   6.841   2.938  0.2271 -0.0777 -0.3519
 4398W        W 5369  11.825  12.571   7.026  0.3723 -0.0705  0.2739
 4399W        W 5370   0.588   4.000   0.619  0.0535  0.1540 -0.1017
 4400W        W 5371   4.333   3.852  12.663 -0.0738 -0.1279 -0.0262
 4401W        W 5372   9.279   2.976   1.841  0.1195 -0.0870 -0.1937
 4402W        W 5373   2.939   7.872   9.513  0.2027  0.0452 -0.3657
 4403W        W 5374   6.649   8.888   1.617  0.0837  0.1599  0.0753
 4404W        W 5375  12.943  10.575  13.354  0.0573 -0.0703  0.1422
 4405W        W 5376  13.571  12.745  13.648  0.2834 -0.0467 -0.0413
 4406W        W 5377  10.493   5.999   5.651 -0.4539 -0.3389 -0.2307
 4407W        W 5378   5.771  12.604   4.470 -0.1970 -0.0906 -0.0361
 4408W        W 5379   2.679  10.920   3.445 -0.0214  0.4188 -0.2156
 4409W        W 5380   6.550   4.867   0.450 -0.1583 -0.0572  0.0909
 4410W        W 5381  13.301   9.990   6.415 -0.1019  0.1273 -0.2832
 4411W        W 5382   6.632  12.102  10.492  0.1814 -0.2181 -0.0875
 4412W        W 5383  10.303   2.841   6.854 -0.1004 -0.2066 -0.0553
 4413W        W 5384   6.264  13.859   6.263 -0.3082 -0.0824 -0.2447
 4414W        W 5385   4.738  12.013   9.547  0.0090  0.0473 -0.2325
 4415W        W 5386   2.454   5.998   5.111 -0.1711 -0.2098 -0.0190
 4416W        W 5387  10.060  13.883  12.241 -0.2216  0.0864  0.0087
 4417W        W 5388   7.491   9.548   4.098 -0.0387 -0.0287 -0.0824
 4418W        W 5389   0.744  10.848   3.700  0.2226  0.1029 -0.0001
 4419W        W 5390   5.428   7.794   2.163 -0.0217 -0.1452  0.0764
 4420W        W 5391   4.622   3.764   6.340  0.2650  0.2027 -0.0735
 4421W        W 5392   2.272  10.582   3.057 -0.1221  0.1917  0.4512
 4422W        W 5393  11.525  13.005   0.922 -0.0301 -0.3017  0.0866
 4423W        W 5394   5.030  11.956   4.413  0.0517 -0.1125  0.0177
 4424W        W 5395  12.783   0.390   2.786  0.0411  0.2732  0.1986
 4425W        W 5396   5.745   5.958   0.482  0.2783  0.0440  0.0852
 4426W        W 5397   3.878   6.000   0.158  0.0564 -0.0387  0.1074
 4427W        W 5398   1.411  13.604   7.672  0.1573  0.0349  0.0579
 4428W        W 5399   6.358   9.435   1.263  0.0541  0.0282  0.2425
 4429W        W 5400   1.311   7.464   0.619 -0.1180  0.2628  0.4377
 4430W        W 5401  12.842  10.385   1.242  0.0555 -0.0337  0.1366
 4431W        W 5402   5.857  10.019   1.250 -0.0927 -0.2725  0.2533
 4432W        W 5403  11.561   7.062   7.600  0.0220 -0.0908  0.0437
 4433W        W 5404   1.477   2.997   7.715 -0.0302  0.0523  0.2067
 4434W        W 5405   6.736  13.859   6.174 -0.1011  0.1544  0.0464
 4435W        W 5406   0.975  13.364   7.557 -0.1623 -0.1365  0.0530
 4436W        W 5407   8.171   9.293  13.593  0.1286  0.1381  0.0185
 4437W        W 5408   0.755   5.588   2.723 -0.0428 -0.1953  0.1775
 4438W        W 5409   4.735   8.302  13.566 -0.1227  0.2999 -0.0771
 4439W        W 5410   9.345   9.889   3.123 -0.1910 -0.0587 -0.0447
 4440W        W 5411  13.427   3.413   3.048  0.0013 -0.0877 -0.1438
 4441W        W 5412  11.887   2.091   9.693  0.3705 -0.0444 -0.1358
 4442W        W 5413   0.552  13.869   5.151  0.0771  0.2183 -0.0755
 4443W        W 5414  12.115   7.250   2.249  0.0555  0.4072 -0.0921
 4444W        W 5415   2.761   8.069  11.035 -0.0751 -0.1505  0.0364
 4445W        W 5416  11.887  10.075   1.105 -0.1141 -0.4242 -0.0953
 4446W        W 5417   3.343  13.651  13.701  0.1595  0.0083 -0.1831
 4447W        W 5418  11.540   3.765   8.295 -0.3694 -0.0209  0.2583
 4448W        W 5419  13.015  10.935   8.842 -0.0467 -0.1773  0.0459
 4449W        W 5420   7.640   3.816   8.419  0.1157  0.0172 -0.0531
 4450W        W 5421   6.880  11.972  11.803  0.0900 -0.3389  0.1743
 4451W        W 5422  12.951   3.890  11.883 -0.1158  0.0387 -0.1368
 4452W        W 5423   2.308   4.231   2.006  0.1638  0.2230 -0.2021
 4453W        W 5424   0.164   2.740   5.537 -0.2458  0.1801 -0.1061
 4454W        W 5425   3.979   9.955   5.722  0.0343 -0.1752  0.2041
 4455W        W 5426   8.597  11.588  11.946 -0.2044 -0.3081  0.2725
 4456W        W 5427   3.182   6.655   9.531 -0.0514  0.0295 -0.1032
 4457W        W 5428  10.375   7.003  13.784 -0.1970  0.1651 -0.2557
 4458W        W 5429  11.550  10.312   5.910  0.0199  0.0122  0.0402
 4459W        W 5430  13.466   0.384   0.241  0.0389 -0.3265 -0.2343
 4460W        W 5431   2.947  11.511   7.173 -0.2095 -0.1222 -0.0114
 4461W        W 5432   2.276   5.775   2.485 -0.0231  0.0031 -0.1557
 4462W        W 5433   6.851   6.380  13.066 -0.1344  0.2259 -0.1475
 4463W        W 5434   2.749   0.274   0.996  0.1950 -0.1449  0.0617
 4464W        W 5435   0.014   6.450  11.911  0.0697 -0.1655 -0.0643
 4465W        W 5436   0.214   9.724  12.415 -0.0801  0.0253 -0.1488
 4466W        W 5437   3.170   8.307   9.887  0.3262 -0.0099  0.1344
 4467W        W 5438   1.982  10.917   4.938 -0.0649 -0.5055 -0.0474
 4468W        W 5439  11.372   7.361   0.851  0.3095 -0.0217 -0.0157
 4469W        W 5440   1.610   9.142   3.984  0.1558 -0.2516 -0.2278
 4470W        W 5441   1.319   3.237   5.949 -0.0557 -0.0761  0.2853
 4471W        W 5442   8.765   1.610   7.626 -0.2764 -0.2926  0.1416
 4472W        W 5443   9.648   0.967  11.116  0.0602 -0.1449 -0.0057
 4473W        W 5444  10.015   7.046   2.618  0.3357  0.4610 -0.1733
 4474W        W 5445   8.807   1.602   8.224  0.0146 -0.0215  0.0433
 4475W        W 5446   9.847   4.691   0.049 -0.0803 -0.2106 -0.2400
 4476W        W 5447  12.001  11.279  11.202  0.2013 -0.1371  0.4552
 4477W        W 5448   3.195  10.790  10.339 -0.3743  0.0035 -0.0840
 4478W        W 5449   5.332   9.323  11.899 -0.3800  0.0297  0.1518
 4479W        W 5450  12.104   6.495  12.339  0.1818 -0.0808 -0.0853
 4480W        W 5451   5.297   5.212   4.382  0.3156  0.0980 -0.0325
 4481W        W 5452   1.057  12.948   4.952 -0.0585  0.0139  0.1058
 4482W        W 5453   4.251   7.517  11.682 -0.2257 -0.1096 -0.1087
 4483W        W 5454  12.063   1.836  13.256  0.0417 -0.3413  0.1269
 4484W        W 5455  11.275   1.328   9.643 -0.2626 -0.1364 -0.1645
 4485W        W 5456   0.016  12.361   3.381  0.1009  0.3522 -0.1348
 4486W        W 5457   4.606   7.806  11.525  0.1201  0.0910 -0.1098
 4487W        W 5458  13.491   0.510  12.991 -0.0904  0.0594 -0.5419
 4488W        W 5459   1.710   3.708   5.241  0.0470 -0.0336 -0.0961
 4489W        W 5460   8.366  12.965   7.654 -0.0628 -0.4078  0.1233
 4490W        W 5461  10.208   1.583   3.644  0.1732  0.0541 -0.0380
 4491W        W 5462   5.195   5.184   9.224  0.0327 -0.0955 -0.2291
 4492W        W 5463   3.841   8.682   1.020 -0.3351  0.1397  0.0398
 4493W        W 5464   0.451   9.540   8.006  0.1336  0.3780 -0.0057
 4494W        W 5465   8.745   0.172  10.471 -0.1598 -0.1614 -0.2278
 4495W        W 5466   0.999   6.548   2.480  0.0736 -0.2365 -0.1033
 4496W        W 5467  13.608  10.004   0.730  0.0662 -0.2670  0.2019
 4497W        W 5468  13.092   2.971   2.990  0.2046  0.4310  0.0549
 4498W        W 5469  12.114   1.192  10.221  0.4143  0.2952 -0.0107
 4499W        W 5470   5.675   0.068   4.949  0.0617 -0.0410  0.1300
 4500W        W 5471   4.873   6.563   8.786 -0.0387 -0.1789  0.0631
 4501W        W 5472   3.242   1.929   0.950  0.2449 -0.0117 -0.0532
 4502W        W 5473   8.742   1.344   0.775  0.0959 -0.2381 -0.4378
 4503W        W 5474   0.375   4.382   7.930  0.2527  0.0544 -0.2039
 4504W        W 5475   1.718  12.102  13.622 -0.2420  0.1863  0.0147
 4505W        W 5476   5.359   5.760   9.671 -0.1520  0.1040 -0.1458
 4506W        W 5477  12.755   5.395  10.283 -0.0751 -0.1037  0.0287
 4507W        W 5478   6.718  10.802   2.449  0.2649 -0.0193  0.0062
 4508W        W 5479  11.403   2.291  12.591 -0.0169 -0.3300  0.1079
 4509W        W 5480   5.919   4.478   1.435  0.2003 -0.0251  0.3657
 4510W        W 5481   2.965   4.434   2.590  0.0725  0.3135 -0.1251
 4511W        W 5482   6.609  12.230   6.573  0.0786  0.0853 -0.0184
 4512W        W 5483   1.430   8.695   1.696  0.0118  0.1180  0.1566
 4513W        W 5484   0.530  13.117   4.136  0.0395  0.1583  0.3328
 4514W        W 5485  10.610   8.136   5.420 -0.3937 -0.2993 -0.0054
 4515W        W 5486  10.567   5.912   5.109 -0.1078  0.1776  0.1965
 4516W        W 5487  11.734   9.791   5.139  0.2687  0.3654  0.0632
 4517W        W 5488   6.668  12.012  11.336 -0.3477  0.2350  0.2390
 4518W        W 5489  12.190   0.873   0.267 -0.0016  0.0832  0.1515
 4519W        W 5490   0.932   1.414   3.371 -0.2846  0.2130 -0.3922
 4520W        W 5491  13.610   8.420  10.469 -0.2356  0.3252 -0.0120
 4521W        W 5492   7.830   0.845   4.853 -0.3750 -0.3859 -0.1440
 4522W        W 5493  10.463  11.434   4.031 -0.0457 -0.2501 -0.1317
 4523W        W 5494  11.686   3.818   2.697 -0.1770 -0.0788  0.2382
 4524W        W 5495  10.434   6.332   2.278  0.2517  0.1299 -0.1368
 4525W        W 5496   6.004   3.589  10.591  0.1181 -0.2582  0.1808
 4526W        W 5497   3.414   2.157  11.476  0.1423 -0.0228 -0.0457
 4527W        W 5498   3.494   9.069   5.528 -0.0570  0.3606  0.2977
 4528W        W 5499   7.331   3.212   9.776 -0.1450 -0.0552 -0.0056
 4529W        W 5500  10.420   7.733  13.844  0.0186 -0.1403 -0.2737
 4530W        W 5501   8.358   0.049   1.177 -0.0650 -0.0980 -0.1867
 4531W        W 5502   1.266   4.902   4.020  0.1557 -0.0078  0.2634
 4532W        W 5503   9.237  11.795   6.612 -0.0836  0.0276 -0.1976
 4533W        W 5504   8.566   7.980   2.720 -0.1358  0.0963 -0.2183
 4534W        W 5505   3.298   6.148   6.603 -0.2997 -0.1491 -0.0955
 4535W        W 5506   2.383   5.869   3.433 -0.2913  0.3564  0.3017
 4536W        W 5507   1.048   1.307   0.154  0.0676  0.1839 -0.1354
 4537W        W 5508  13.120   2.491   6.024 -0.0852  0.2166 -0.3333
 4538W        W 5509   7.304   9.094   8.578  0.0683  0.0123 -0.1380
 4539W        W 5510   6.058   8.141   3.186  0.3272 -0.0677 -0.1722
 4540W        W 5511   5.122   8.632   9.111 -0.1452 -0.0581  0.0469
 4541W        W 5512   7.230  13.733  10.499 -0.1749 -0.0273 -0.1361
 4542W        W 5513   9.130   8.841  10.376  0.0476  0.3284  0.3246
 4543W        W 5514  13.335  12.514   0.627  0.4113 -0.1218 -0.0576
 4544W        W 5515   4.927   4.991   2.090  0.1081  0.0184  0.0962
 4545W        W 5516   2.945  10.363   8.505  0.1078  0.0486  0.0289
 4546W        W 5517   2.751   0.359   0.488 -0.1619  0.0027 -0.1801
 4547W        W 5518   7.871   1.295   3.816 -0.1380 -0.3625  0.2317
 4548W        W 5519   6.969   2.972   7.158 -0.1145  0.0358 -0.0087
 4549W        W 5520   5.741  12.410   9.195 -0.1767  0.3974  0.1767
 4550W        W 5521   7.587   7.958   7.598 -0.1001 -0.1040  0.0998
 4551W        W 5522   5.369   2.955  12.392 -0.0434  0.0702 -0.1575
 4552W        W 5523  13.075   9.471   2.141  0.1895 -0.0304 -0.4135
 4553W        W 5524  13.800  13.331   9.583 -0.1268 -0.0153  0.3764
 4554W        W 5525   6.835   7.280   6.484  0.4281 -0.0021  0.0226
 4555W        W 5526   5.756   2.323   1.108  0.0348 -0.0156  0.0351
 4556W        W 5527   5.150  11.596  10.543  0.2684 -0.1646 -0.0149
 4557W        W 5528   6.512   9.182   8.591  0.0103 -0.4107  0.3066
 4558W        W 5529   1.665   8.303   1.956  0.3270  0.6000  0.0385
 4559W        W 5530   9.479   5.420   3.876  0.0221 -0.2675  0.0593
 4560W        W 5531   5.233   9.939   2.397 -0.3000 -0.3829  0.2236
 4561W        W 5532   3.339   4.366  12.994  0.1145 -0.1191 -0.0193
 4562W        W 5533  11.245   3.661   2.419  0.4477  0.3243  0.2965
 4563W        W 5534   9.958  10.965   0.668 -0.1312 -0.0951  0.1844
 4564W        W 5535   8.623   3.838   9.624  0.2417 -0.0435  0.0254
 4565W        W 5536   1.273   4.642   2.845 -0.2496 -0.3190 -0.3916
 4566W        W 5537   0.112  11.339  12.329  0.2695 -0.2660 -0.0305
 4567W        W 5538   3.864   1.662  12.236  0.3112 -0.0108  0.2217
 4568W        W 5539   8.455   7.030   6.330  0.1316  0.0559 -0.1071
 4569W        W 5540  11.965   8.756   9.138  0.1210  0.1497 -0.0813
 4570W        W 5541   2.248   3.982   2.802 -0.1974 -0.1463 -0.2070
 4571W        W 5542   3.263   1.563   9.017 -0.3829 -0.1340  0.2476
 4572W        W 5543   1.399   8.122   1.172  0.0256 -0.0316  0.1680
 4573W        W 5544  10.541   8.424  13.480 -0.2203  0.0890  0.1062
 4574W        W 5545   4.148   5.492  13.869  0.3077  0.2435 -0.0989
 4575W        W 5546   1.981   1.221  11.174  0.1226  0.1237  0.0279
 4576W        W 5547   6.577   8.060   1.127 -0.2658 -0.2302  0.0133
 4577W        W 5548   4.673   6.368   4.475 -0.0858  0.0177  0.1381
 4578W        W 5549   1.285   6.716  13.544  0.0381 -0.0483  0.0697
 4579W        W 5550   0.650   2.254   5.463  0.3145 -0.3105 -0.1627
 4580W        W 5551   7.102   0.258   8.308 -0.0596 -0.0950  0.2125
 4581W        W 5552   5.926   7.300   3.969 -0.0278 -0.2326 -0.2102
 4582W        W 5553   5.517   2.994   3.851 -0.1647 -0.1694 -0.0333
 4583W        W 5554   0.060  12.519   0.905  0.1086 -0.2023  0.0936
 4584W        W 5555  12.717  13.539   9.188  0.4036 -0.0402  0.2923
 4585W        W 5556  11.538  12.211   6.125 -0.3414 -0.1825  0.0532
 4586W        W 5557   0.613  13.590   0.597 -0.0356 -0.0020  0.1454
 4587W        W 5558   3.955  12.212   6.657  0.1606 -0.1511 -0.1418
 4588W        W 5559   6.835   5.937  11.715 -0.2480  0.0171 -0.1077
 4589W        W 5560   6.472   8.401   4.232  0.0535  0.4175 -0.2500
 4590W        W 5561  13.242   6.909   5.465 -0.0712 -0.0737 -0.2186
 4591W        W 5562   4.438   5.867   0.866  0.1232 -0.1367  0.4569
 4592W        W 5563   3.636  10.989   0.135  0.0257  0.0315  0.1098
 4593W        W 5564   1.713  10.161   3.684 -0.1142 -0.0076 -0.0958
 4594W        W 5565   1.583   1.200   1.538 -0.3455 -0.0306  0.1337
 4595W        W 5566   9.800   1.117   6.632 -0.0696  0.1302 -0.0628
 4596W        W 5567   3.185  12.917   1.410  0.2300  0.0288  0.0454
 4597W        W 5568  11.438  12.417   2.048 -0.3108 -0.1054 -0.0299
 4598W        W 5569   8.870   7.739   1.416 -0.5081 -0.0758  0.1063
 4599W        W 5570   0.908  12.762   3.456  0.0516 -0.1558 -0.1201
 4600W        W 5571   7.979  13.035   0.069  0.0553  0.1048 -0.1275
 4601W        W 5572  12.079  12.573   8.873  0.1084  0.2356  0.2297
 4602W        W 5573   7.104  13.655   2.981 -0.0386 -0.0137 -0.1353
 4603W        W 5574   8.648   8.859   3.636 -0.2751 -0.0060  0.3926
 4604W        W 5575   3.788   4.431  10.477 -0.0709 -0.2824 -0.0583
 4605W        W 5576   8.728   8.217   3.079 -0.0351  0.0347 -0.3600
 4606W        W 5577   6.187   1.221   9.154 -0.0905  0.0839 -0.3472
 4607W        W 5578   4.973   3.435  13.784  0.0729 -0.2116  0.0584
 4608W        W 5579   7.695   0.071   6.644 -0.0001  0.0545 -0.0449
 4609W        W 5580   7.279   9.246   6.772  0.3625 -0.2502 -0.2056
 4610W        W 5581   3.846   3.929   5.475  0.0441 -0.0060  0.0655
 4611W        W 5582  13.598   7.096  12.765 -0.1285 -0.1060 -0.2987
 4612W        W 5583   6.196   4.065   9.374  0.2529 -0.1350 -0.2675
 4613W        W 5584   6.897  11.989   2.942  0.1067 -0.0044  0.1620
 4614W        W 5585   9.686   6.009   9.724 -0.0934 -0.0802  0.0959
 4615W        W 5586   0.806  13.235   2.261  0.0632  0.1627  0.1651
 4616W        W 5587  13.895   5.706   7.497  0.2051  0.0539  0.3642
 4617W        W 5588  12.141   7.243   0.043  0.2425 -0.0728  0.0856
 4618W        W 5589  10.219  12.611  10.709 -0.2057 -0.0973  0.0056
 4619W        W 5590   0.988   9.554  13.257  0.2415 -0.1255 -0.1047
 4620W        W 5591  11.706  13.798   8.894  0.2587  0.3392 -0.0089
 4621W        W 5592   8.588   7.204   0.234 -0.1178  0.1157 -0.2722
 4622W        W 5593  13.387  13.241  10.555 -0.0155 -0.2848 -0.4669
 4623W        W 5594   1.246   1.678   8.419  0.2253  0.0848 -0.1825
 4624W        W 5595   2.243   1.784   2.883  0.0076  0.3064 -0.2197
 4625W        W 5596   7.020   8.281   6.461  0.0214  0.4949 -0.2636
 4626W        W 5597   0.682   9.063   5.891  0.1160 -0.0563  0.2071
 4627W        W 5598  12.025   5.141   0.433 -0.3158 -0.1751 -0.0816
 4628W        W 5599   5.587   6.233  11.065 -0.1312 -0.0542  0.0821
 4629W        W 5600  11.831   8.898   2.413  0.1085  0.4614  0.0995
 4630W        W 5601   1.582  12.598  13.577  0.0717  0.0408  0.0320
 4631W        W 5602   4.840  11.739  11.378  0.1843  0.3052  0.2265
 4632W        W 5603   8.528   3.730   1.179 -0.0326  0.1186 -0.3301
 4633W        W 5604   4.872   2.914   3.946  0.2400  0.1966 -0.2515
 4634W        W 5605   7.437  11.513   5.515 -0.1637 -0.1754 -0.0207
 4635W        W 5606   8.514   2.178   2.996 -0.1617 -0.3396 -0.0396
 4636W        W 5607   4.392  10.755   7.751  0.1056  0.1469 -0.3934
 4637W        W 5608  13.688  12.906   7.841  0.0059  0.2955 -0.3650
 4638W        W 5609   6.585  11.307   3.999 -0.1721  0.0327  0.1146
 4639W        W 5610   3.069   9.173   4.551 -0.0178  0.2498 -0.0907
 4640W        W 5611   1.601   3.313   5.534  0.0615 -0.0107 -0.1565
 4641W        W 5612   0.165  11.528   5.562  0.1996 -0.1478  0.0697
 4642W        W 5613   6.752  10.946   7.270  0.1745 -0.3835 -0.1836
 4643W        W 5614  11.549   6.917   4.167  0.1974  0.1333 -0.0333
 4644W        W 5615  13.387   8.560  10.888  0.1457 -0.2247 -0.2272
 4645W        W 5616  10.161   5.862   8.500 -0.1265 -0.3544 -0.0745
 4646W        W 5617   3.902   7.405   3.851 -0.0762  0.0116 -0.2011
 4647W        W 5618  11.523   3.988   9.756  0.2312 -0.2647  0.2464
 4648W        W 5619   7.274   7.296   4.538 -0.0486 -0.2661 -0.0014
 4649W        W 5620   4.004   5.077   3.772  0.0140 -0.1681  0.1562
 4650W        W 5621   0.735   6.598   4.275  0.2650  0.1284  0.5934
 4651W        W 5622   5.486  11.539   6.374 -0.0837  0.0862  0.1309
 4652W        W 5623   3.806   4.677   9.400 -0.0388  0.1366 -0.0022
 4653W        W 5624  12.955   6.735   3.068  0.1802 -0.0074 -0.1291
 4654W        W 5625   6.787   8.881  13.223  0.1790  0.0396 -0.1133
 4655W        W 5626   4.540   3.017  11.624 -0.1631 -0.1039 -0.0210
 4656W        W 5627  13.458  10.210  10.849  0.0968  0.2806  0.2173
 4657W        W 5628   4.634  13.064  13.096  0.0444  0.2300  0.0282
 4658W        W 5629   9.649   1.541   7.616 -0.1660  0.0269 -0.0101
 4659W        W 5630   1.619  11.619   8.269 -0.3025  0.0797 -0.1116
 4660W        W 5631   9.048   6.860  11.550 -0.0025 -0.1231 -0.0918
 4661W        W 5632   7.219   0.005   6.797  0.2047  0.2459  0.0870
 4662W        W 5633  12.720  10.284  13.747  0.0492  0.1818  0.0905
 4663W        W 5634   0.648   6.786   5.223  0.0114  0.3451  0.1397
 4664W        W 5635  12.322   4.546   9.182  0.0076 -0.0231 -0.0269
 4665W        W 5636   0.055   2.970   5.957 -0.0867 -0.0394  0.0342
 4666W        W 5637   3.382   8.543  12.588  0.1228  0.1526 -0.2522
 4667W        W 5638  12.540   9.617   3.598 -0.1927 -0.1433 -0.0617
 4668W        W 5639   8.515   0.618   4.141  0.3132 -0.2145  0.0253
 4669W        W 5640   0.125   4.577  13.140  0.2212  0.0632  0.2678
 4670W        W 5641   1.462  10.441   4.043 -0.1039 -0.1258 -0.1791
 4671W        W 5642  12.386   1.668  11.046 -0.3297 -0.0367 -0.2597
 4672W        W 5643   2.802   2.526   8.172 -0.1932 -0.0038 -0.3837
 4673W        W 5644  11.566   9.321   5.656  0.2447 -0.0540 -0.0285
 4674W        W 5645   5.025   1.981   1.486  0.1607 -0.1890 -0.3124
 4675W        W 5646   4.103   8.731  10.240  0.2730 -0.1292 -0.0074
 4676W        W 5647  13.528   3.507  13.766 -0.3131  0.0150 -0.3512
 4677W        W 5648  13.433   8.737  10.086 -0.1927  0.1276 -0.1101
 4678W        W 5649   1.115   1.738   7.897 -0.3333 -0.0278 -0.4540
 4679W        W 5650   6.244   9.336  11.071 -0.2191  0.1457  0.0262
 4680W        W 5651   1.344   4.242  12.722 -0.1468  0.0985  0.0519
 4681W        W 5652   3.179   3.738   5.903 -0.0287 -0.0775 -0.0105
 4682W        W 5653  11.113   6.097   3.009 -0.0999  0.0531  0.0187
 4683W        W 5654   4.253   5.776   6.502 -0.3362  0.1768  0.0432
 4684W        W 5655  11.536  10.999   8.335 -0.0676 -0.3331 -0.3695
 4685W        W 5656   8.494   6.287  10.487 -0.3595  0.0505  0.0803
 4686W        W 5657   6.396   5.886  10.020 -0.1794 -0.0960 -0.0213
 4687W        W 5658  12.992   8.105   0.341  0.0139  0.0706  0.1452
 4688W        W 5659  12.919   9.999   7.222 -0.4158  0.2565  0.0063
 4689W        W 5660   6.641   5.016  11.805  0.0633  0.2106 -0.2020
 4690W        W 5661  10.509   3.150   8.750  0.1056  0.1584  0.3243
 4691W        W 5662   0.626   1.996  11.173  0.1383 -0.1164 -0.0020
 4692W        W 5663   0.735   1.852   0.899  0.0826 -0.0812  0.1166
 4693W        W 5664  12.455   0.664  13.340  0.4637 -0.1250  0.2445
 4694W        W 5665   3.629   0.200  13.606  0.2846 -0.0582 -0.0314
 4695W        W 5666   8.034   1.379   0.296  0.2587 -0.0921 -0.2198
 4696W        W 5667   4.793   4.793   0.188  0.1733  0.1669 -0.0285
 4697W        W 5668  10.855   9.266  10.721 -0.0516 -0.1679  0.1506
 4698W        W 5669   3.161   4.971   8.883  0.0838 -0.1059  0.1466
 4699W        W 5670   4.541   2.555   6.307 -0.1248  0.0637  0.2308
 4700W        W 5671  11.577   3.885   8.867  0.3490 -0.0206 -0.1067
 4701W        W 5672   8.750   4.154  13.487  0.1032 -0.0362 -0.1614
 4702W        W 5673   0.713  12.533   7.836 -0.2841 -0.0089  0.2269
 4703W        W 5674   3.173  11.183   0.200 -0.1008 -0.1452  0.0374
 4704W        W 5675   5.008  10.440   8.459  0.2502  0.1537  0.0214
 4705W        W 5676   7.072   8.959   1.877  0.0905 -0.1689 -0.1060
 4706W        W 5677  13.085   9.347   5.344 -0.2915  0.3018  0.2057
 4707W        W 5678  10.563  13.814  12.872  0.0611  0.0701 -0.5782
 4708W        W 5679   9.180   3.417   3.059 -0.2596  0.0197  0.0691
 4709W        W 5680   8.620   6.448  13.532  0.0172 -0.3678  0.0333
 4710W        W 5681   3.361   7.721  10.520  0.2462  0.0698 -0.1740
 4711W        W 5682   0.899  10.703  12.191 -0.1215 -0.0313 -0.0740
 4712W        W 5683   8.343   4.382   2.571  0.0163  0.1706  0.1545
 4713W        W 5684   5.203  10.722  11.848  0.1288  0.1358 -0.1802
 4714W        W 5685   8.540  13.165   1.674 -0.1830  0.0597 -0.1223
 4715W        W 5686  11.747  11.749  13.814 -0.1428 -0.0133 -0.2351
 4716W        W 5687   6.427   7.646   6.215  0.0222  0.0643 -0.1855
 4717W        W 5688  12.030   0.040   1.754 -0.0229  0.1661  0.2361
 4718W        W 5689   6.368  11.782   6.512 -0.1035  0.1155  0.0205
 4719W        W 5690   7.565  10.711   9.802 -0.1688 -0.1344 -0.1978
 4720W        W 5691   0.783  12.662   9.514 -0.0187 -0.1274  0.0927
 4721W        W 5692   8.078   0.839  10.832 -0.0286 -0.1141 -0.1144
 4722W        W 5693   2.984  13.772   1.077 -0.1834  0.0964 -0.3483
 4723W        W 5694  10.177  13.680   4.468  0.0236  0.1297  0.0087
 4724W        W 5695   6.597   9.790  13.347  0.0010  0.2391 -0.0897
 4725W        W 5696   3.008  11.839   8.300  0.0756 -0.2251  0.0298
 4726W        W 5697   6.387   9.129   4.790 -0.1042 -0.2888  0.4078
 4727W        W 5698   2.340   9.907   1.697  0.1143  0.2311 -0.1725
 4728W        W 5699  11.021  12.599  10.319  0.0503 -0.1997 -0.1198
 4729W        W 5700   9.195   9.244   6.357 -0.3585 -0.1722 -0.2475
 4730W        W 5701   7.447   7.600   4.970 -0.0940 -0.1076 -0.3134
 4731W        W 5702  10.981  11.964   2.169 -0.1097 -0.0340 -0.0114
 4732W        W 5703   0.736   1.326   6.047 -0.0040 -0.1855 -0.0459
 4733W        W 5704  10.362  12.866   8.140  0.0302 -0.1539  0.0524
 4734W        W 5705   2.509  12.586   7.975  0.0535  0.2444 -0.1605
 4735W        W 5706   2.516  12.798   4.955 -0.0161 -0.0792 -0.2339
 4736W        W 5707   5.192   2.886   1.657  0.0514  0.0610 -0.2843
 4737W        W 5708   2.378   2.002   5.448  0.0017 -0.1593 -0.1297
 4738W        W 5709   2.651   9.228  13.466  0.2068 -0.0350  0.1450
 4739W        W 5710   5.820  10.962   2.371  0.0825  0.3240 -0.1370
 4740W        W 5711  12.984   8.779  10.905  0.0696 -0.1174  0.1050
 4741W        W 5712   8.198   4.112   9.295 -0.0293  0.0059 -0.0044
 4742W        W 5713   5.135   3.133  10.500 -0.0138  0.3929 -0.1564
 4743W        W 5714  12.694   0.286   6.566 -0.0068 -0.0535 -0.0683
 4744W        W 5715  12.542   9.053  11.230  0.2377  0.1147  0.0204
 4745W        W 5716  12.955   6.037  13.471 -0.0455 -0.0290  0.0560
 4746W        W 5717   2.365   4.394   7.003  0.2515  0.2930  0.1226
 4747W        W 5718   3.175   2.270   0.490 -0.2412 -0.0051 -0.0034
 4748W        W 5719   6.940  11.568   2.010 -0.0729  0.0141  0.2067
 4749W        W 5720   5.593  12.855   9.045 -0.0617 -0.0465  0.1249
 4750W        W 5721   4.672   1.425   4.509  0.1361 -0.0384  0.3265
 4751W        W 5722  12.911   8.330  13.791 -0.2032 -0.2397 -0.4406
 4752W        W 5723   4.383   7.028  11.954  0.0861  0.0286 -0.0252
 4753W        W 5724   4.038   2.247  11.541  0.0768 -0.0303 -0.1352
 4754W        W 5725   9.113   7.011   8.674  0.1231 -0.1382 -0.0520
 4755W        W 5726   1.271  12.034   9.803 -0.1532  0.4347  0.0789
 4756W        W 5727   3.031  11.123   3.180 -0.1052  0.2242 -0.3098
 4757W        W 5728   3.033  10.331   3.816 -0.2023  0.1434  0.0262
 4758W        W 5729   3.216  12.316  13.111  0.2012 -0.1411 -0.1706
 4759W        W 5730   9.862   9.307  12.031 -0.1152 -0.1889 -0.2667
 4760W        W 5731   5.256   5.133   0.046  0.1147  0.1530  0.0518
 4761W        W 5732   8.829  13.105  10.320  0.0580 -0.1111  0.0180
 4762W        W 5733   9.156  10.803   6.028  0.0797  0.1175  0.3411
 4763W        W 5734  13.023   5.831  10.849  0.0883 -0.0602 -0.0623
 4764W        W 5735   2.648  12.598   5.431  0.0878 -0.1869 -0.1741
 4765W        W 5736   2.718   7.413   5.854  0.0478 -0.2857 -0.0206
 4766W        W 5737   5.752   3.239   0.863  0.1982  0.2822 -0.1363
 4767W        W 5738   7.202   7.340  12.154 -0.1342 -0.0083  0.1645
 4768W        W 5739   5.563  11.843   5.002  0.0279 -0.0501  0.0488
 4769W        W 5740   6.384  13.668   4.503  0.4123  0.1007 -0.0693
 4770W        W 5741   6.254   3.942   0.216  0.1092 -0.0029 -0.1767
 4771W        W 5742   2.222   4.265  12.123 -0.1519 -0.1458 -0.0250
 4772W        W 5743   4.064   3.149  11.791 -0.0021 -0.0257 -0.0624
 4773W        W 5744   3.819  13.896   9.446 -0.0771 -0.0038 -0.2221
 4774W        W 5745   4.157   0.569   0.218  0.2022  0.1726 -0.0672
 4775W        W 5746   6.177   0.174  13.220 -0.0047  0.1363  0.5072
 4776W        W 5747  13.454  13.843   3.687 -0.2160  0.0774 -0.1696
 4777W        W 5748   1.648  12.881   1.161 -0.1597  0.2943 -0.0071
 4778W        W 5749   8.263  13.459   2.078  0.1962  0.1918  0.3449
 4779W        W 5750  11.496   3.507   3.756  0.1151  0.2048  0.0288
 4780W        W 5751  11.740   4.481   4.623  0.0063  0.0817  0.0609
 4781W        W 5752   2.320   9.141   9.246 -0.0523 -0.0035 -0.1229
 4782W        W 5753   3.464  13.425   4.973  0.1833 -0.0238 -0.0763
 4783W        W 5754   7.274   7.272   0.435 -0.0547  0.3918  0.1186
 4784W        W 5755  11.157   2.296   1.455  0.0982 -0.1145 -0.2287
 4785W        W 5756   2.015   0.404   6.409  0.1671 -0.1370  0.1771
 4786W        W 5757   0.986   4.303  13.226  0.1432  0.1891  0.2590
 4787W        W 5758   5.219   5.387  10.092  0.4391 -0.0167  0.0241
 4788W        W 5759   8.347   1.758   6.417 -0.2659 -0.1640 -0.2858
 4789W        W 5760   7.075   9.473   6.291  0.1008 -0.1343 -0.3972
 4790W        W 5761   0.514   1.526  10.914  0.0183 -0.0442 -0.0858
 4791W        W 5762  10.119   8.118   5.584 -0.4781  0.2721  0.2778
 4792W        W 5763   8.016  10.265   8.924  0.1520 -0.1516 -0.1478
 4793W        W 5764   7.716   6.368   2.929 -0.2960  0.2316  0.0425
 4794W        W 5765   0.005   7.348   6.805  0.3020 -0.3006 -0.6573
 4795W        W 5766   0.201   5.032  10.755 -0.1488 -0.1096 -0.1512
 4796W        W 5767   1.730   7.063  11.308 -0.1174  0.0642 -0.1136
 4797W        W 5768   6.915   6.180   4.960 -0.1071 -0.1125  0.0875
 4798W        W 5769  12.945   3.419   9.243 -0.0843  0.1454  0.0538
 4799W        W 5770  10.442  11.356  10.496 -0.3101  0.2140 -0.2049
 4800W        W 5771   6.419   9.842   8.470 -0.1370  0.1196 -0.1295
 4801W        W 5772   3.675   8.601   5.473  0.0171  0.1720  0.1190
 4802W        W 5773   2.823   1.157   7.264  0.0782  0.0464 -0.2619
 4803W        W 5774   5.904   4.280   0.091  0.2206  0.1489  0.1156
 4804W        W 5775   6.744  10.278   6.132 -0.0304  0.3277  0.0192
 4805W        W 5776   3.660  13.532  11.506  0.2194  0.0111 -0.1090
 4806W        W 5777   2.577   0.509   3.068  0.0548  0.0462 -0.1546
 4807W        W 5778  11.038  13.869  12.596  0.1198 -0.0808  0.0514
 4808W        W 5779   3.277   3.275   5.090  0.1961 -0.2406  0.0100
 4809W        W 5780   4.854   0.704   6.485 -0.3212 -0.0757  0.4942
 4810W        W 5781   3.214  11.447   8.072 -0.0830  0.6308  0.1132
 4811W        W 5782   3.069   5.911   0.906  0.1860 -0.2187  0.0987
 4812W        W 5783   8.534   5.085  12.911  0.1484 -0.1107 -0.0070
 4813W        W 5784   1.232   6.602   0.155  0.0199 -0.2502 -0.0888
 4814W        W 5785   7.454   2.652   3.944  0.2288  0.1047  0.2005
 4815W        W 5786   4.955  13.904   8.513 -0.3628 -0.0267  0.2451
 4816W        W 5787   5.249   7.868  12.301 -0.1027  0.0961  0.1651
 4817W        W 5788  10.854   0.717   1.020  0.0356 -0.1370 -0.1703
 4818W        W 5789  12.734   5.604   8.242  0.1120 -0.0231  0.2958
 4819W        W 5790   2.059   9.494   0.825  0.0306 -0.1130  0.0048
 4820W        W 5791   3.678   0.742   5.374  0.2794 -0.1806  0.0602
 4821W        W 5792   9.472   0.062   3.172  0.1869  0.0521 -0.0864
 4822W        W 5793   2.419   3.791  11.679 -0.0814 -0.3040 -0.1311
 4823W        W 5794   4.357   8.950   9.637  0.0353 -0.4729  0.0228
 4824W        W 5795   7.234   7.176   1.931 -0.1192  0.0134  0.1700
 4825W        W 5796  12.301   8.737   3.470 -0.0200 -0.1221  0.0920
[truncated: 1,156,127 more chars]
