# Supplementary material for: Cryptochrome magnetoreception: Time course of photoactivation from non-equilibrium coarse-grained molecular dynamics
Source: Comput Struct Biotechnol J. 2024 Nov 10;26:58–69. doi: 10.1016/j.csbj.2024.11.001 (PMC11725172; doi:10.1016/j.csbj.2024.11.001)
Supplement: Supplementary file 2 — Analysis codes and cg-MD simulation inputs (including initial molecular structures, parameters and topology files) and outputs (final molecular structures) of the 20 replicas. [file mmc2.zip › cg-md/04/mus_04.gro]

Title of the system in water t= 5000000.00000 step= 250000000
22551
    1MET     BB    1   6.760  12.990   7.620
    1MET    SC1    2   6.890  13.390   7.540
    2PRO     BB    3   6.420  13.050   7.600
    2PRO    SC1    4   6.430  13.320   7.480
    3HIS     BB    5   6.190  12.730   7.590
    3HIS    SC1    6   5.980  12.930   7.480
    3HIS    SC2    7   5.760  12.900   7.320
    3HIS    SC3    8   5.960  13.070   7.250
    4ARG     BB    9   6.040  12.580   7.810
    4ARG    SC1   10   6.160  12.270   7.950
    4ARG    SC2   11   6.420  12.170   8.080
    4ARG    SCP   12   6.520  12.180   8.140
    5THR     BB   13   5.750  12.320   7.690
    5THR    SC1   14   5.710  12.430   7.460
    5THR    SCP   15   5.710  12.300   7.420
    5THR    SCN   16   5.720  12.570   7.500
    6ILE     BB   17   5.440  12.190   7.800
    6ILE    SC1   18   5.590  12.130   8.070
    7HIS     BB   19   5.250  11.850   7.720
    7HIS    SC1   20   4.940  11.850   7.650
    7HIS    SC2   21   4.710  11.960   7.570
    7HIS    SC3   22   4.720  11.800   7.780
    8LEU     BB   23   5.090  11.770   8.060
    8LEU    SC1   24   5.220  11.830   8.310
    9PHE     BB   25   4.960  11.400   7.960
    9PHE    SC1   26   4.970  11.370   7.670
    9PHE    SC2   27   5.050  11.210   7.470
    9PHE    SC3   28   4.960  11.460   7.420
   10ARG     BB   29   4.700  11.350   8.030
   10ARG    SC1   30   4.510  11.300   8.270
   10ARG    SC2   31   4.280  11.400   8.470
   10ARG    SCP   32   4.370  11.340   8.500
   11LYS     BB   33   4.480  11.350   7.790
   11LYS    SC1   34   4.170  11.340   7.900
   11LYS    SC2   35   3.930  11.250   8.020
   11LYS    SCP   36   3.940  11.350   7.990
   12GLY     BB   37   4.530  11.210   7.570
   13LEU     BB   38   4.620  10.950   7.330
   13LEU    SC1   39   4.660  10.710   7.590
   14ARG     BB   40   4.660  11.170   7.090
   14ARG    SC1   41   4.350  11.340   7.090
   14ARG    SC2   42   4.110  11.500   7.090
   14ARG    SCP   43   4.120  11.490   6.980
   15LEU     BB   44   4.810  11.310   6.880
   15LEU    SC1   45   5.120  11.250   6.960
   16HIS     BB   46   4.610  11.370   6.640
   16HIS    SC1   47   4.430  11.140   6.670
   16HIS    SC2   48   4.410  10.900   6.560
   16HIS    SC3   49   4.310  10.940   6.800
   17ASP     BB   50   4.400  11.630   6.730
   17ASP    SC1   51   4.130  11.580   6.630
   17ASP    SCN   52   4.150  11.560   6.730
   18ASN     BB   53   4.490  11.850   7.030
   18ASN    SC1   54   4.680  11.700   7.170
   18ASN    SCP   55   4.670  11.790   7.060
   18ASN    SCN   56   4.690  11.610   7.280
   19PRO     BB   57   4.400  12.160   7.130
   19PRO    SC1   58   4.300  12.330   6.940
   20THR     BB   59   4.680  12.310   7.220
   20THR    SC1   60   4.690  12.570   7.190
   20THR    SCP   61   4.820  12.630   7.160
   20THR    SCN   62   4.570  12.510   7.210
   21LEU     BB   63   4.910  12.160   7.150
   21LEU    SC1   64   4.940  12.220   6.840
   22LEU     BB   65   5.120  11.990   7.240
   22LEU    SC1   66   5.190  11.720   7.060
   23ALA     BB   67   5.400  12.150   7.280
   24ALA     BB   68   5.300  12.460   7.120
   25LEU     BB   69   5.320  12.650   6.890
   25LEU    SC1   70   5.010  12.770   6.810
   26GLU     BB   71   5.530  12.900   6.910
   26GLU    SC1   72   5.600  12.990   6.560
   26GLU    SCN   73   5.610  13.090   6.590
   27SER     BB   74   5.910  12.780   6.870
   27SER    SC1   75   6.080  12.910   6.730
   27SER    SCP   76   5.950  12.930   6.750
   27SER    SCN   77   6.220  12.900   6.710
   28SER     BB   78   5.950  12.530   6.990
   28SER    SC1   79   5.760  12.330   6.990
   28SER    SCP   80   5.820  12.300   6.860
   28SER    SCN   81   5.700  12.370   7.110
   29GLU     BB   82   6.200  12.490   7.180
   29GLU    SC1   83   6.350  12.830   7.140
   29GLU    SCN   84   6.360  12.900   7.060
   30THR     BB   85   6.130  12.240   7.420
   30THR    SC1   86   6.370  12.200   7.550
   30THR    SCP   87   6.290  12.320   7.520
   30THR    SCN   88   6.450  12.080   7.570
   31ILE     BB   89   5.880  11.930   7.280
   31ILE    SC1   90   5.760  11.860   7.010
   32TYR     BB   91   5.740  11.830   7.580
   32TYR    SC1   92   6.000  11.820   7.750
   32TYR    SC2   93   6.090  11.760   8.000
   32TYR    SC3   94   6.260  11.760   7.790
   33PRO     BB   95   5.570  11.530   7.580
   33PRO    SC1   96   5.520  11.490   7.320
   34VAL     BB   97   5.450  11.440   7.880
   34VAL    SC1   98   5.600  11.580   8.050
   35TYR     BB   99   5.430  11.140   8.070
   35TYR    SC1  100   5.250  11.040   7.900
   35TYR    SC2  101   5.230  10.790   7.790
   35TYR    SC3  102   5.010  10.900   7.900
   36VAL     BB  103   5.390  11.130   8.400
   36VAL    SC1  104   5.290  11.360   8.470
   37LEU     BB  105   5.340  10.820   8.560
   37LEU    SC1  106   5.200  10.650   8.300
   38ASP     BB  107   5.400  10.700   8.800
   38ASP    SC1  108   5.630  10.470   8.870
   38ASP    SCN  109   5.710  10.460   8.790
   39ARG     BB  110   5.390  10.870   9.110
   39ARG    SC1  111   5.570  10.710   9.300
   39ARG    SC2  112   5.800  10.520   9.380
   39ARG    SCP  113   5.770  10.500   9.270
   40ARG     BB  114   5.120  10.930   9.260
   40ARG    SC1  115   5.280  11.060   9.560
   40ARG    SC2  116   5.500  11.000   9.760
   40ARG    SCP  117   5.430  11.070   9.800
   41PHE     BB  118   4.810  10.660   9.350
   41PHE    SC1  119   4.760  10.780   9.610
   41PHE    SC2  120   4.580  10.930   9.740
   41PHE    SC3  121   4.780  10.810   9.880
   42LEU     BB  122   4.800  10.530   9.110
   42LEU    SC1  123   4.660  10.230   9.080
   43ALA     BB  124   4.860  10.730   8.890
   44SER     BB  125   4.520  10.870   8.810
   44SER    SC1  126   4.560  11.100   8.750
   44SER    SCP  127   4.540  10.980   8.820
   44SER    SCN  128   4.570  11.220   8.670
   45ALA     BB  129   4.330  10.720   8.930
   46MET     BB  130   4.320  10.550   9.180
   46MET    SC1  131   4.220  10.790   9.440
   47HIS     BB  132   4.070  10.340   9.200
   47HIS    SC1  133   3.960  10.400   9.460
   47HIS    SC2  134   4.000  10.340   9.720
   47HIS    SC3  135   3.780  10.490   9.650
   48ILE     BB  136   4.190  10.080   9.210
   48ILE    SC1  137   4.390   9.980   9.420
   49GLY     BB  138   4.290   9.890   8.960
   50ALA     BB  139   4.250   9.590   8.880
   51LEU     BB  140   4.030   9.560   8.690
   51LEU    SC1  141   3.870   9.340   8.720
   52ARG     BB  142   4.140   9.860   8.470
   52ARG    SC1  143   4.010  10.120   8.590
   52ARG    SC2  144   4.070  10.400   8.680
   52ARG    SCP  145   4.140  10.340   8.740
   53TRP     BB  146   4.460   9.910   8.430
   53TRP    SC1  147   4.530  10.140   8.600
   53TRP    SC2  148   4.580  10.400   8.630
   53TRP    SC3  149   4.740  10.260   8.470
   53TRP    SC4  150   4.760  10.530   8.480
   54HIS     BB  151   4.620   9.810   8.260
   54HIS    SC1  152   4.920   9.850   8.330
   54HIS    SC2  153   5.170   9.920   8.370
   54HIS    SC3  154   5.110   9.660   8.360
   55PHE     BB  155   4.520  10.000   7.960
   55PHE    SC1  156   4.240  10.010   7.920
   55PHE    SC2  157   4.070  10.120   8.100
   55PHE    SC3  158   3.990  10.060   7.850
   56LEU     BB  159   4.710  10.140   7.930
   56LEU    SC1  160   4.790  10.430   7.980
   57LEU     BB  161   4.950   9.860   7.720
   57LEU    SC1  162   5.190   9.750   7.910
   58GLN     BB  163   4.910   9.920   7.480
   58GLN    SC1  164   5.110   9.690   7.260
   58GLN    SCP  165   5.000   9.720   7.180
   58GLN    SCN  166   5.220   9.660   7.340
   59SER     BB  167   4.800  10.290   7.460
   59SER    SC1  168   4.650  10.370   7.260
   59SER    SCP  169   4.760  10.460   7.270
   59SER    SCN  170   4.550  10.270   7.250
   60LEU     BB  171   5.180  10.330   7.600
   60LEU    SC1  172   5.260  10.350   7.950
   61GLU     BB  173   5.310  10.120   7.350
   61GLU    SC1  174   5.730  10.100   7.310
   61GLU    SCN  175   5.750  10.010   7.360
   62ASPP    BB  176   5.160  10.290   7.110
   62ASPP   SC1  177   4.980  10.210   6.890
   63LEU     BB  178   5.280  10.590   7.100
   63LEU    SC1  179   5.080  10.690   7.340
   64HIS     BB  180   5.570  10.550   7.100
   64HIS    SC1  181   5.650  10.590   7.400
   64HIS    SC2  182   5.840  10.530   7.580
   64HIS    SC3  183   5.590  10.590   7.660
   65LYS     BB  184   5.640  10.380   6.830
   65LYS    SC1  185   5.890  10.180   6.800
   65LYS    SC2  186   5.950   9.930   6.880
   65LYS    SCP  187   5.850   9.900   6.830
   66ASN     BB  188   5.530  10.560   6.570
   66ASN    SC1  189   5.230  10.560   6.610
   66ASN    SCP  190   5.150  10.570   6.490
   66ASN    SCN  191   5.310  10.560   6.720
   67LEU     BB  192   5.640  10.860   6.700
   67LEU    SC1  193   5.390  11.020   6.560
   68SER     BB  194   5.940  11.050   6.530
   68SER    SC1  195   6.150  11.020   6.610
   68SER    SCP  196   6.280  11.060   6.590
   68SER    SCN  197   6.010  10.980   6.630
   69ARG     BB  198   5.750  11.150   6.300
   69ARG    SC1  199   5.840  11.220   5.990
   69ARG    SC2  200   5.800  11.390   5.760
   69ARG    SCP  201   5.780  11.490   5.800
   70LEU     BB  202   5.600  11.430   6.460
   70LEU    SC1  203   5.280  11.480   6.430
   71GLY     BB  204   5.550  11.380   6.810
   72ALA     BB  205   5.750  11.160   6.950
   73ARG     BB  206   5.890  11.000   7.180
   73ARG    SC1  207   6.000  10.770   7.080
   73ARG    SC2  208   6.080  10.640   6.850
   73ARG    SCP  209   6.080  10.740   6.800
   74LEU     BB  210   5.800  11.070   7.480
   74LEU    SC1  211   5.460  11.020   7.390
   75LEU     BB  212   5.800  11.080   7.810
   75LEU    SC1  213   6.040  11.290   7.820
   76VAL     BB  214   5.820  10.860   8.060
   76VAL    SC1  215   5.660  10.670   8.140
   77ILE     BB  216   5.860  11.000   8.420
   77ILE    SC1  217   5.910  11.280   8.300
   78GLN     BB  218   5.910  10.820   8.680
   78GLN    SC1  219   5.960  10.480   8.490
   78GLN    SCP  220   5.860  10.550   8.440
   78GLN    SCN  221   6.070  10.410   8.550
   79GLY     BB  222   5.910  10.910   8.960
   80GLU     BB  223   6.100  11.060   9.160
   80GLU    SC1  224   6.320  10.820   9.270
   80GLU    SCN  225   6.420  10.860   9.240
   81TYR     BB  226   6.100  11.370   9.140
   81TYR    SC1  227   5.850  11.420   8.960
   81TYR    SC2  228   5.580  11.480   8.970
   81TYR    SC3  229   5.670  11.290   8.800
   82GLU     BB  230   6.270  11.540   9.160
   82GLU    SC1  231   6.510  11.510   8.870
   82GLU    SCN  232   6.560  11.420   8.850
   83SER     BB  233   6.240  11.920   9.040
   83SER    SC1  234   6.440  12.020   9.070
   83SER    SCP  235   6.330  12.080   9.010
   83SER    SCN  236   6.560  11.960   9.120
   84VAL     BB  237   5.970  11.890   8.870
   84VAL    SC1  238   5.770  12.000   9.000
   85LEU     BB  239   6.020  11.700   8.590
   85LEU    SC1  240   5.710  11.670   8.520
   86ARG     BB  241   6.260  11.720   8.450
   86ARG    SC1  242   6.450  11.530   8.260
   86ARG    SC2  243   6.770  11.490   8.120
   86ARG    SCP  244   6.800  11.590   8.120
   87ASP     BB  245   6.550  11.890   8.570
   87ASP    SC1  246   6.780  11.940   8.370
   87ASP    SCN  247   6.780  11.830   8.390
   88HIS     BB  248   6.410  12.220   8.620
   88HIS    SC1  249   6.120  12.200   8.520
   88HIS    SC2  250   5.860  12.180   8.450
   88HIS    SC3  251   5.930  12.330   8.660
   89VAL     BB  252   6.620  12.390   8.670
   89VAL    SC1  253   6.790  12.410   8.870
   90GLN     BB  254   6.750  12.630   8.490
   90GLN    SC1  255   6.870  12.380   8.180
   90GLN    SCP  256   7.000  12.430   8.190
   90GLN    SCN  257   6.740  12.330   8.170
   91LYS     BB  258   6.720  12.890   8.380
   91LYS    SC1  259   6.540  13.090   8.600
   91LYS    SC2  260   6.490  13.320   8.700
   91LYS    SCP  261   6.430  13.380   8.640
   92TRP     BB  262   6.500  12.990   8.130
   92TRP    SC1  263   6.490  13.270   7.990
   92TRP    SC2  264   6.550  13.530   7.940
   92TRP    SC3  265   6.580  13.420   8.190
   92TRP    SC4  266   6.610  13.690   8.150
   93ASN     BB  267   6.240  12.850   8.160
   93ASN    SC1  268   6.290  12.600   8.270
   93ASN    SCP  269   6.170  12.650   8.310
   93ASN    SCN  270   6.420  12.550   8.230
   94ILE     BB  271   5.960  12.950   7.980
   94ILE    SC1  272   6.070  13.220   7.860
   95THR     BB  273   5.620  12.970   7.830
   95THR    SC1  274   5.570  13.210   7.740
   95THR    SCP  275   5.580  13.080   7.800
   95THR    SCN  276   5.560  13.340   7.690
   96GLN     BB  277   5.510  12.710   7.860
   96GLN    SC1  278   5.310  12.780   7.480
   96GLN    SCP  279   5.270  12.770   7.340
   96GLN    SCN  280   5.340  12.790   7.610
   97VAL     BB  281   5.220  12.560   8.000
   97VAL    SC1  282   5.310  12.450   8.220
   98THR     BB  283   5.030  12.310   7.850
   98THR    SC1  284   5.020  12.330   7.600
   98THR    SCP  285   5.130  12.270   7.660
   98THR    SCN  286   4.900  12.380   7.540
   99LEU     BB  287   4.790  12.230   8.050
   99LEU    SC1  288   4.890  12.200   8.340
  100ASP     BB  289   4.520  12.220   7.990
  100ASP    SC1  290   4.450  12.330   7.700
  100ASP    SCN  291   4.500  12.230   7.720
  101ALA     BB  292   4.250  12.190   8.130
  102GLU     BB  293   4.190  12.070   8.380
  102GLU    SC1  294   4.080  11.730   8.160
  102GLU    SCN  295   4.120  11.640   8.100
  103MET     BB  296   4.200  11.990   8.610
  103MET    SC1  297   3.960  11.720   8.690
  104GLU     BB  298   4.240  12.050   8.890
  104GLU    SC1  299   4.480  12.280   9.040
  104GLU    SCN  300   4.560  12.320   9.100
  105PRO     BB  301   4.240  11.830   9.090
  105PRO    SC1  302   4.070  11.760   9.340
  106PHE     BB  303   4.390  11.590   8.950
  106PHE    SC1  304   4.210  11.370   8.990
  106PHE    SC2  305   4.130  11.190   9.170
  106PHE    SC3  306   4.120  11.140   8.900
  107TYR     BB  307   4.710  11.530   9.000
  107TYR    SC1  308   4.720  11.260   9.160
  107TYR    SC2  309   4.780  11.160   9.410
  107TYR    SC3  310   4.570  11.060   9.270
  108LYS     BB  311   4.730  11.760   9.210
  108LYS    SC1  312   4.590  11.620   9.460
  108LYS    SC2  313   4.680  11.600   9.720
  108LYS    SCP  314   4.770  11.640   9.760
  109GLU     BB  315   4.830  11.990   9.200
  109GLU    SC1  316   5.000  11.970   9.550
  109GLU    SCN  317   4.930  12.040   9.610
  110MET     BB  318   5.080  12.110   9.030
  110MET    SC1  319   5.170  11.800   8.890
  111GLU     BB  320   5.000  12.360   8.910
  111GLU    SC1  321   5.180  12.680   9.100
  111GLU    SCN  322   5.150  12.610   9.170
  112ALA     BB  323   4.980  12.490   8.680
  113ASN     BB  324   5.270  12.760   8.620
  113ASN    SC1  325   5.130  13.020   8.650
  113ASN    SCP  326   5.000  12.990   8.650
  113ASN    SCN  327   5.270  13.050   8.650
  114ILE     BB  328   5.480  12.540   8.730
  114ILE    SC1  329   5.450  12.240   8.690
  115ARG     BB  330   5.680  12.660   8.920
  115ARG    SC1  331   5.580  12.980   8.900
  115ARG    SC2  332   5.530  13.250   8.960
  115ARG    SCP  333   5.580  13.340   8.920
  116ARG     BB  334   5.760  12.420   9.170
  116ARG    SC1  335   5.530  12.320   9.260
  116ARG    SC2  336   5.290  12.380   9.470
  116ARG    SCP  337   5.250  12.480   9.480
  117LEU     BB  338   6.060  12.410   9.120
  117LEU    SC1  339   6.130  12.270   9.370
  118GLY     BB  340   6.290  12.520   9.010
  119ALA     BB  341   6.280  12.700   8.780
  120GLU     BB  342   6.060  12.890   8.680
  120GLU    SC1  343   6.010  13.230   8.810
  120GLU    SCN  344   5.920  13.240   8.870
  121LEU     BB  345   5.850  12.860   8.490
  121LEU    SC1  346   5.800  12.610   8.290
  122GLY     BB  347   5.680  13.120   8.380
  123PHE     BB  348   5.430  13.180   8.230
  123PHE    SC1  349   5.360  13.490   8.390
  123PHE    SC2  350   5.210  13.710   8.380
  123PHE    SC3  351   5.250  13.580   8.610
  124GLU     BB  352   5.180  13.000   8.100
  124GLU    SC1  353   4.920  13.260   8.290
  124GLU    SCN  354   4.860  13.300   8.380
  125VAL     BB  355   5.050  13.020   7.850
  125VAL    SC1  356   5.060  13.210   7.670
  126LEU     BB  357   4.780  12.700   7.810
  126LEU    SC1  358   4.700  12.890   7.590
  127SER     BB  359   4.690  12.670   8.120
  127SER    SC1  360   4.820  12.770   8.300
  127SER    SCP  361   4.930  12.840   8.250
  127SER    SCN  362   4.720  12.690   8.350
  128ARG     BB  363   4.340  12.620   8.120
  128ARG    SC1  364   4.230  12.810   8.330
  128ARG    SC2  365   4.400  13.050   8.410
  128ARG    SCP  366   4.480  12.980   8.400
  129VAL     BB  367   4.110  12.630   7.870
  129VAL    SC1  368   3.940  12.830   7.910
  130GLY     BB  369   3.950  12.360   7.740
  131HIS     BB  370   3.930  12.130   7.460
  131HIS    SC1  371   4.120  11.890   7.490
  131HIS    SC2  372   4.290  11.860   7.700
  131HIS    SC3  373   4.310  11.700   7.480
  132SER     BB  374   3.660  11.890   7.310
  132SER    SC1  375   3.710  11.670   7.200
  132SER    SCP  376   3.590  11.650   7.260
  132SER    SCN  377   3.840  11.690   7.140
  133LEU     BB  378   3.470  12.100   7.120
  133LEU    SC1  379   3.310  11.900   6.970
  134TYR     BB  380   3.480  12.340   7.280
  134TYR    SC1  381   3.180  12.470   7.310
  134TYR    SC2  382   2.930  12.580   7.330
  134TYR    SC3  383   3.070  12.530   7.550
  135ASP     BB  384   3.640  12.610   7.420
  135ASP    SC1  385   3.750  12.850   7.250
  135ASP    SCN  386   3.690  12.920   7.180
  136THR     BB  387   3.540  12.750   7.700
  136THR    SC1  388   3.540  12.590   7.890
  136THR    SCP  389   3.660  12.530   7.870
  136THR    SCN  390   3.420  12.650   7.920
  137LYS     BB  391   3.500  13.070   7.680
  137LYS    SC1  392   3.630  13.270   7.830
  137LYS    SC2  393   3.600  13.450   7.950
  137LYS    SCP  394   3.520  13.500   8.010
  138ARG     BB  395   3.200  13.000   7.460
  138ARG    SC1  396   3.260  13.030   7.200
  138ARG    SC2  397   3.420  13.160   6.990
  138ARG    SCP  398   3.470  13.110   7.060
  139ILE     BB  399   2.950  12.990   7.620
  139ILE    SC1  400   2.760  13.010   7.380
  140LEU     BB  401   2.900  13.040   7.870
  140LEU    SC1  402   3.160  12.870   8.000
  141ASP     BB  403   2.870  13.370   7.920
  141ASP    SC1  404   3.130  13.530   8.080
  141ASP    SCN  405   3.220  13.520   8.010
  142LEU     BB  406   2.750  13.450   7.640
  142LEU    SC1  407   2.710  13.540   7.370
  143ASN     BB  408   2.320  13.330   7.590
  143ASN    SC1  409   2.300  13.290   7.270
  143ASN    SCP  410   2.270  13.390   7.370
  143ASN    SCN  411   2.330  13.190   7.180
  144GLY     BB  412   2.260  13.110   7.770
  145GLY     BB  413   2.450  13.050   7.930
  146SER     BB  414   2.670  12.910   8.240
  146SER    SC1  415   2.530  13.010   8.400
  146SER    SCP  416   2.600  12.980   8.280
  146SER    SCN  417   2.460  13.040   8.520
  147PRO     BB  418   2.530  12.550   8.260
  147PRO    SC1  419   2.710  12.390   8.340
  148PRO     BB  420   2.280  12.580   8.100
  148PRO    SC1  421   2.040  12.730   8.170
  149LEU     BB  422   2.140  12.300   7.960
  149LEU    SC1  423   2.430  12.150   7.970
  150THR     BB  424   1.940  12.080   7.800
  150THR    SC1  425   1.710  12.010   7.890
  150THR    SCP  426   1.750  11.890   7.950
  150THR    SCN  427   1.680  12.130   7.840
  151TYR     BB  428   2.100  11.800   7.670
  151TYR    SC1  429   2.050  11.560   7.820
  151TYR    SC2  430   2.160  11.370   7.980
  151TYR    SC3  431   1.990  11.290   7.780
  152LYS     BB  432   2.180  11.890   7.420
  152LYS    SC1  433   2.080  11.800   7.140
  152LYS    SC2  434   2.030  11.770   6.910
  152LYS    SCP  435   2.130  11.770   6.860
  153ARG     BB  436   2.210  12.210   7.410
  153ARG    SC1  437   2.130  12.350   7.160
  153ARG    SC2  438   1.980  12.490   6.930
  153ARG    SCP  439   1.910  12.450   6.860
  154PHE     BB  440   2.490  12.310   7.530
  154PHE    SC1  441   2.720  12.130   7.460
  154PHE    SC2  442   2.960  12.100   7.580
  154PHE    SC3  443   2.940  12.090   7.310
  155LEU     BB  444   2.520  12.670   7.590
  155LEU    SC1  445   2.710  12.560   7.840
  156HIS     BB  446   2.360  12.770   7.350
  156HIS    SC1  447   2.060  12.730   7.400
  156HIS    SC2  448   1.990  12.570   7.610
  156HIS    SC3  449   1.800  12.680   7.460
  157ILE     BB  450   2.500  12.690   7.040
  157ILE    SC1  451   2.570  12.980   6.960
  158LEU     BB  452   2.550  12.430   6.930
  158LEU    SC1  453   2.510  12.120   7.020
  159SER     BB  454   2.870  12.450   6.860
  159SER    SC1  455   3.020  12.250   6.860
  159SER    SCP  456   2.900  12.240   6.920
  159SER    SCN  457   3.150  12.270   6.800
  160GLN     BB  458   3.020  12.760   6.870
  160GLN    SC1  459   3.360  12.590   6.840
  160GLN    SCP  460   3.490  12.620   6.840
  160GLN    SCN  461   3.220  12.570   6.840
  161LEU     BB  462   3.050  12.930   6.660
  161LEU    SC1  463   2.830  13.130   6.590
  162GLY     BB  464   3.260  12.850   6.420
  163ASP     BB  465   3.300  12.540   6.370
  163ASP    SC1  466   3.040  12.430   6.370
  163ASP    SCN  467   3.000  12.450   6.270
  164PRO     BB  468   3.470  12.270   6.550
  164PRO    SC1  469   3.320  12.040   6.530
  165GLU     BB  470   3.760  12.370   6.610
  165GLU    SC1  471   3.810  12.430   6.950
  165GLU    SCN  472   3.900  12.370   6.980
  166VAL     BB  473   4.060  12.310   6.510
  166VAL    SC1  474   4.150  12.550   6.460
  167PRO     BB  475   4.070  12.040   6.380
  167PRO    SC1  476   3.920  11.850   6.200
  168VAL     BB  477   4.400  11.940   6.390
  168VAL    SC1  478   4.540  12.080   6.570
  169ARG     BB  479   4.510  11.790   6.230
  169ARG    SC1  480   4.400  11.560   6.120
  169ARG    SC2  481   4.340  11.270   6.240
  169ARG    SCP  482   4.440  11.250   6.290
  170ASN     BB  483   4.900  11.660   6.200
  170ASN    SC1  484   4.850  11.360   6.210
  170ASN    SCP  485   4.920  11.420   6.100
  170ASN    SCN  486   4.790  11.290   6.310
  171LEU     BB  487   5.090  11.900   6.100
  171LEU    SC1  488   4.960  12.160   6.240
  172THR     BB  489   5.430  12.010   6.090
  172THR    SC1  490   5.490  12.250   6.130
  172THR    SCP  491   5.500  12.170   6.020
  172THR    SCN  492   5.490  12.330   6.250
  173ALA     BB  493   5.640  11.710   6.080
  174GLU     BB  494   5.920  11.770   6.110
  174GLU    SC1  495   6.140  11.740   5.790
  174GLU    SCN  496   6.170  11.700   5.690
  175ASP     BB  497   6.100  11.920   6.270
  175ASP    SC1  498   6.390  11.880   6.460
  175ASP    SCN  499   6.490  11.830   6.470
  176PHE     BB  500   5.890  12.080   6.520
  176PHE    SC1  501   5.580  12.040   6.560
  176PHE    SC2  502   5.360  11.920   6.660
  176PHE    SC3  503   5.390  12.190   6.680
  177GLN     BB  504   6.040  12.350   6.560
  177GLN    SC1  505   5.730  12.530   6.480
  177GLN    SCP  506   5.800  12.640   6.420
  177GLN    SCN  507   5.670  12.420   6.550
  178ARG     BB  508   6.330  12.350   6.670
  178ARG    SC1  509   6.450  12.610   6.740
  178ARG    SC2  510   6.570  12.910   6.710
  178ARG    SCP  511   6.510  12.940   6.790
  179CYS     BB  512   6.380  12.130   6.910
  179CYS    SC1  513   6.610  12.200   7.050
  180MET     BB  514   6.200  11.950   6.930
  180MET    SC1  515   6.380  11.780   7.270
  181SER     BB  516   6.120  11.620   6.860
  181SER    SC1  517   6.000  11.590   6.650
  181SER    SCP  518   5.970  11.730   6.630
  181SER    SCN  519   6.020  11.460   6.670
  182PRO     BB  520   6.220  11.390   7.060
  182PRO    SC1  521   6.000  11.470   7.320
  183GLU     BB  522   6.420  11.160   6.950
  183GLU    SC1  523   6.620  11.260   6.670
  183GLU    SCN  524   6.650  11.160   6.710
  184PRO     BB  525   6.470  10.960   7.090
  184PRO    SC1  526   6.510  10.670   7.060
  185GLY     BB  527   6.730  10.920   7.370
  186LEU     BB  528   6.740  10.950   7.650
  186LEU    SC1  529   6.940  10.730   7.750
  187ALA     BB  530   6.590  11.010   7.920
  188GLU     BB  531   6.430  11.050   8.160
  188GLU    SC1  532   6.700  11.110   8.410
  188GLU    SCN  533   6.640  11.030   8.460
  189ARG     BB  534   6.300  10.790   8.290
  189ARG    SC1  535   6.400  10.710   8.490
  189ARG    SC2  536   6.450  10.840   8.800
  189ARG    SCP  537   6.410  10.810   8.900
  190TYR     BB  538   6.110  10.650   8.040
  190TYR    SC1  539   6.240  10.750   7.750
  190TYR    SC2  540   6.250  10.870   7.510
  190TYR    SC3  541   6.300  10.600   7.530
  191ARG     BB  542   6.090  10.380   8.020
  191ARG    SC1  543   6.140  10.180   7.740
  191ARG    SC2  544   6.400  10.080   7.670
  191ARG    SCP  545   6.400   9.970   7.660
  192VAL     BB  546   5.960  10.120   8.180
  192VAL    SC1  547   6.150   9.940   8.220
  193PRO     BB  548   5.680  10.020   8.340
  193PRO    SC1  549   5.540  10.260   8.400
  194VAL     BB  550   5.670   9.720   8.320
  194VAL    SC1  551   5.670   9.620   8.080
  195PRO     BB  552   5.570   9.540   8.570
  195PRO    SC1  553   5.540   9.230   8.490
  196ALA     BB  554   5.630   9.650   8.790
  197ASP     BB  555   5.560   9.930   8.940
  197ASP    SC1  556   5.710  10.020   9.180
  197ASP    SCN  557   5.750   9.920   9.150
  198LEU     BB  558   5.250   9.970   8.910
  198LEU    SC1  559   5.100  10.240   8.800
  199GLU     BB  560   5.090   9.710   8.880
  199GLU    SC1  561   4.740   9.730   8.750
  199GLU    SCN  562   4.680   9.650   8.810
  200ILE     BB  563   5.140   9.450   8.850
  200ILE    SC1  564   5.350   9.260   8.970
  201PRO     BB  565   4.990   9.260   8.620
  201PRO    SC1  566   5.120   9.030   8.460
  202PRO     BB  567   4.720   9.300   8.410
  202PRO    SC1  568   4.810   9.320   8.130
  203GLN     BB  569   4.480   9.350   8.490
  203GLN    SC1  570   4.300   9.090   8.640
  203GLN    SCP  571   4.260   8.960   8.610
  203GLN    SCN  572   4.340   9.220   8.670
  204SER     BB  573   4.270   9.390   8.250
  204SER    SC1  574   4.210   9.550   8.130
  204SER    SCP  575   4.170   9.470   8.240
  204SER    SCN  576   4.250   9.640   8.030
  205LEU     BB  577   4.290   9.080   8.040
  205LEU    SC1  578   4.560   8.920   8.100
  206SER     BB  579   3.950   8.890   7.830
  206SER    SC1  580   3.900   8.700   7.970
  206SER    SCP  581   3.920   8.720   7.830
  206SER    SCN  582   3.870   8.690   8.100
  207PRO     BB  583   3.810   9.190   7.760
  207PRO    SC1  584   3.560   9.180   7.820
  208TRP     BB  585   3.980   9.540   7.710
  208TRP    SC1  586   3.800   9.670   7.880
  208TRP    SC2  587   3.770   9.790   8.120
  208TRP    SC3  588   3.690   9.540   8.080
  208TRP    SC4  589   3.710   9.640   8.330
  209THR     BB  590   4.180   9.740   7.440
  209THR    SC1  591   4.000   9.880   7.370
  209THR    SCP  592   4.130   9.890   7.310
  209THR    SCN  593   3.870   9.880   7.420
  210GLY     BB  594   4.500   9.860   7.390
  211GLY     BB  595   4.570   9.870   7.160
  212GLU     BB  596   4.550   9.830   6.920
  212GLU    SC1  597   4.910   9.720   6.810
  212GLU    SCN  598   4.990   9.670   6.870
  213THR     BB  599   4.540  10.060   6.640
  213THR    SC1  600   4.550   9.900   6.450
  213THR    SCP  601   4.520   9.780   6.520
  213THR    SCN  602   4.580  10.020   6.380
  214GLU     BB  603   4.420  10.340   6.770
  214GLU    SC1  604   4.220  10.190   7.070
  214GLU    SCN  605   4.230  10.100   7.010
  215GLY     BB  606   4.200  10.480   6.680
  216LEU     BB  607   3.970  10.430   6.580
  216LEU    SC1  608   3.720  10.610   6.510
  217ARG     BB  609   3.850  10.090   6.520
  217ARG    SC1  610   4.080   9.920   6.620
  217ARG    SC2  611   4.040   9.790   6.890
  217ARG    SCP  612   4.140   9.770   6.920
  218ARG     BB  613   3.520  10.110   6.640
  218ARG    SC1  614   3.520   9.900   6.850
  218ARG    SC2  615   3.530   9.730   7.100
  218ARG    SCP  616   3.530   9.680   7.000
  219LEU     BB  617   3.240  10.300   6.500
  219LEU    SC1  618   3.360  10.390   6.210
  220GLU     BB  619   3.020  10.140   6.530
  220GLU    SC1  620   3.130   9.790   6.630
  220GLU    SCN  621   3.160   9.730   6.550
  221GLN     BB  622   2.760  10.080   6.390
  221GLN    SC1  623   2.810   9.720   6.260
  221GLN    SCP  624   2.840   9.650   6.150
  221GLN    SCN  625   2.790   9.800   6.380
  222HIS     BB  626   2.590  10.350   6.400
  222HIS    SC1  627   2.700  10.540   6.640
  222HIS    SC2  628   2.730  10.700   6.860
  222HIS    SC3  629   2.920  10.520   6.800
  223LEU     BB  630   2.570  10.460   6.130
  223LEU    SC1  631   2.610  10.790   6.160
  224THR     BB  632   2.480  10.210   5.940
  224THR    SC1  633   2.470   9.980   6.010
  224THR    SCP  634   2.490   9.920   6.130
  224THR    SCN  635   2.450  10.040   5.880
  225ASP     BB  636   2.220  10.340   5.730
  225ASP    SC1  637   2.390  10.560   5.540
  225ASP    SCN  638   2.350  10.580   5.440
  226GLN     BB  639   1.920  10.370   5.740
  226GLN    SC1  640   1.870  10.570   5.420
  226GLN    SCP  641   1.940  10.490   5.330
  226GLN    SCN  642   1.800  10.650   5.510
  227GLY     BB  643   1.760  10.500   5.950
  228TRP     BB  644   1.640  10.350   6.200
  228TRP    SC1  645   1.720  10.060   6.190
  228TRP    SC2  646   1.770   9.800   6.150
  228TRP    SC3  647   1.950   9.980   6.080
  228TRP    SC4  648   2.020   9.720   6.120
  229VAL     BB  649   1.580  10.380   6.540
  229VAL    SC1  650   1.710  10.190   6.680
  230ALA     BB  651   1.390  10.580   6.580
  231ASN     BB  652   1.130  10.650   6.590
  231ASN    SC1  653   0.920  10.560   6.370
  231ASN    SCP  654   0.950  10.690   6.320
  231ASN    SCN  655   0.890  10.440   6.420
  232PHE     BB  656   1.060  10.770   6.880
  232PHE    SC1  657   0.880  11.010   6.850
  232PHE    SC2  658   0.690  11.200   6.880
  232PHE    SC3  659   0.790  11.150   6.640
  233THR     BB  660   1.110  10.590   7.040
  233THR    SC1  661   1.140  10.520   7.300
  233THR    SCP  662   1.050  10.620   7.330
  233THR    SCN  663   1.240  10.420   7.270
  234LYS     BB  664   1.190  10.250   6.890
  234LYS    SC1  665   1.160  10.120   6.580
  234LYS    SC2  666   0.940  10.110   6.460
  234LYS    SCP  667   0.970  10.160   6.550
  235PRO     BB  668   1.450  10.080   7.050
  235PRO    SC1  669   1.500   9.810   6.970
  236ARG     BB  670   1.610  10.220   7.200
  236ARG    SC1  671   1.930  10.140   7.160
  236ARG    SC2  672   2.170   9.970   7.230
  236ARG    SCP  673   2.200   9.900   7.320
  237THR     BB  674   1.570  10.330   7.460
  237THR    SC1  675   1.520  10.520   7.630
  237THR    SCP  676   1.380  10.530   7.660
  237THR    SCN  677   1.650  10.510   7.600
  238ILE     BB  678   1.330  10.060   7.600
  238ILE    SC1  679   1.180  10.220   7.820
  239PRO     BB  680   1.380   9.680   7.430
  239PRO    SC1  681   1.130   9.600   7.300
  240ASN     BB  682   1.700   9.760   7.390
  240ASN    SC1  683   1.810   9.890   7.570
  240ASN    SCP  684   1.920   9.970   7.550
  240ASN    SCN  685   1.700   9.800   7.590
  241SER     BB  686   1.930   9.540   7.100
  241SER    SC1  687   1.910   9.310   7.150
  241SER    SCP  688   1.850   9.190   7.110
  241SER    SCN  689   1.980   9.430   7.190
  242LEU     BB  690   1.980   9.720   6.820
  242LEU    SC1  691   1.780   9.640   6.570
  243LEU     BB  692   2.130  10.000   6.700
  243LEU    SC1  693   2.250   9.970   6.450
  244PRO     BB  694   2.440  10.200   6.860
  244PRO    SC1  695   2.320  10.410   6.980
  245SER     BB  696   2.700   9.980   6.900
  245SER    SC1  697   2.660   9.780   6.750
  245SER    SCP  698   2.640   9.710   6.630
  245SER    SCN  699   2.680   9.840   6.870
  246THR     BB  700   2.950  10.070   7.100
  246THR    SC1  701   3.180  10.150   7.080
  246THR    SCP  702   3.270  10.140   6.960
  246THR    SCN  703   3.100  10.160   7.190
  247THR     BB  704   2.780  10.360   7.310
  247THR    SC1  705   2.600  10.200   7.380
  247THR    SCP  706   2.680  10.170   7.490
  247THR    SCN  707   2.510  10.220   7.270
  248GLY     BB  708   2.950  10.600   7.310
  249LEU     BB  709   3.250  10.560   7.410
  249LEU    SC1  710   3.400  10.550   7.120
  250SER     BB  711   3.350  10.530   7.740
  250SER    SC1  712   3.310  10.580   7.980
  250SER    SCP  713   3.170  10.610   7.970
  250SER    SCN  714   3.450  10.560   7.980
  251PRO     BB  715   3.620  10.350   7.660
  251PRO    SC1  716   3.570  10.150   7.430
  252TYR     BB  717   3.870  10.580   7.520
  252TYR    SC1  718   4.100  10.420   7.610
  252TYR    SC2  719   4.280  10.240   7.550
  252TYR    SC3  720   4.340  10.440   7.720
  253PHE     BB  721   3.760  10.860   7.700
  253PHE    SC1  722   3.590  11.040   7.520
  253PHE    SC2  723   3.410  11.210   7.430
  253PHE    SC3  724   3.430  10.970   7.310
  254SER     BB  725   3.960  10.760   7.960
  254SER    SC1  726   3.850  10.550   8.050
  254SER    SCP  727   3.780  10.470   7.960
  254SER    SCN  728   3.910  10.630   8.150
  255MET     BB  729   4.220  10.870   7.850
  255MET    SC1  730   4.520  10.870   8.050
  256GLY     BB  731   4.230  10.950   7.590
  257CYS     BB  732   4.190  10.920   7.300
  257CYS    SC1  733   4.270  10.650   7.210
  258LEU     BB  734   3.910  11.040   7.090
  258LEU    SC1  735   3.840  10.740   7.010
  259SER     BB  736   3.860  11.180   6.780
  259SER    SC1  737   3.920  11.040   6.570
  259SER    SCP  738   3.870  11.030   6.700
  259SER    SCN  739   3.970  11.050   6.440
  260VAL     BB  740   3.640  11.390   6.810
  260VAL    SC1  741   3.440  11.380   6.980
  261ARG     BB  742   3.590  11.630   6.600
  261ARG    SC1  743   3.730  11.890   6.710
  261ARG    SC2  744   3.980  11.940   6.910
  261ARG    SCP  745   4.030  12.000   6.990
  262THR     BB  746   3.630  11.390   6.300
  262THR    SC1  747   3.870  11.350   6.190
  262THR    SCP  748   4.000  11.350   6.130
  262THR    SCN  749   3.750  11.350   6.250
  263PHE     BB  750   3.340  11.210   6.370
  263PHE    SC1  751   3.410  10.980   6.550
  263PHE    SC2  752   3.280  10.780   6.680
  263PHE    SC3  753   3.470  10.910   6.810
  264PHE     BB  754   3.170  11.510   6.380
  264PHE    SC1  755   3.070  11.620   6.630
  264PHE    SC2  756   2.920  11.780   6.780
  264PHE    SC3  757   2.980  11.530   6.860
  265GLN     BB  758   3.030  11.520   6.130
  265GLN    SC1  759   2.950  11.930   6.240
  265GLN    SCP  760   3.070  11.990   6.230
  265GLN    SCN  761   2.820  11.870   6.250
  266ARG     BB  762   2.860  11.230   6.120
  266ARG    SC1  763   3.050  11.050   5.950
  266ARG    SC2  764   3.250  10.860   5.720
  266ARG    SCP  765   3.330  10.810   5.660
  267LEU     BB  766   2.680  11.220   6.380
  267LEU    SC1  767   2.880  11.110   6.590
  268SER     BB  768   2.580  11.550   6.460
  268SER    SC1  769   2.450  11.570   6.690
  268SER    SCP  770   2.510  11.570   6.560
  268SER    SCN  771   2.390  11.560   6.810
  269ASN     BB  772   2.400  11.580   6.130
  269ASN    SC1  773   2.460  11.870   6.100
  269ASN    SCP  774   2.370  11.970   6.140
  269ASN    SCN  775   2.560  11.770   6.060
  270ILE     BB  776   2.270  11.330   6.070
  270ILE    SC1  777   2.070  11.310   5.840
  271TYR     BB  778   2.100  11.240   6.350
  271TYR    SC1  779   2.210  11.030   6.520
  271TYR    SC2  780   2.410  10.850   6.560
  271TYR    SC3  781   2.210  10.880   6.740
  272ALA     BB  782   1.950  11.440   6.510
  273GLN     BB  783   1.680  11.470   6.380
  273GLN    SC1  784   1.530  11.660   6.680
  273GLN    SCP  785   1.640  11.570   6.670
  273GLN    SCN  786   1.420  11.740   6.680
  274ALA     BB  787   1.670  11.310   6.100
  275LYS     BB  788   1.700  10.990   6.070
  275LYS    SC1  789   1.670  10.980   5.770
  275LYS    SC2  790   1.550  10.950   5.520
  275LYS    SCP  791   1.640  11.000   5.530
  276HIS     BB  792   1.770  10.840   6.320
  276HIS    SC1  793   2.010  10.640   6.340
  276HIS    SC2  794   2.110  10.470   6.530
  276HIS    SC3  795   2.110  10.390   6.270
  277HIS     BB  796   1.710  10.970   6.550
  277HIS    SC1  797   1.760  10.770   6.770
  277HIS    SC2  798   1.830  10.640   6.990
  277HIS    SC3  799   1.580  10.720   6.970
  278SER     BB  800   1.420  11.100   6.610
  278SER    SC1  801   1.260  11.070   6.400
  278SER    SCP  802   1.160  11.160   6.370
  278SER    SCN  803   1.360  10.970   6.430
  279LEU     BB  804   1.310  11.210   6.870
  279LEU    SC1  805   1.100  11.480   6.890
  280PRO     BB  806   1.310  11.090   7.150
  280PRO    SC1  807   1.030  11.020   7.310
  281PRO     BB  808   1.570  11.040   7.360
  281PRO    SC1  809   1.430  11.110   7.620
  282VAL     BB  810   1.880  11.060   7.300
  282VAL    SC1  811   2.020  10.930   7.480
  283SER     BB  812   1.950  11.170   7.020
  283SER    SC1  813   1.800  11.350   6.950
  283SER    SCP  814   1.720  11.310   7.060
  283SER    SCN  815   1.890  11.390   6.850
  284LEU     BB  816   2.270  11.280   7.080
  284LEU    SC1  817   2.530  11.180   6.920
  285GLN     BB  818   2.330  11.420   7.340
  285GLN    SC1  819   2.590  11.670   7.160
  285GLN    SCP  820   2.620  11.590   7.050
  285GLN    SCN  821   2.570  11.750   7.270
  286GLY     BB  822   2.480  11.200   7.530
  287GLN     BB  823   2.690  11.060   7.370
  287GLN    SC1  824   2.440  10.800   7.240
  287GLN    SCP  825   2.460  10.710   7.340
  287GLN    SCN  826   2.410  10.890   7.140
  288LEU     BB  827   2.900  11.220   7.300
  288LEU    SC1  828   3.050  11.100   7.060
  289LEU     BB  829   2.980  11.460   7.510
  289LEU    SC1  830   3.200  11.640   7.360
  290TRP     BB  831   3.090  11.390   7.800
  290TRP    SC1  832   2.860  11.340   7.990
  290TRP    SC2  833   2.790  11.230   8.220
  290TRP    SC3  834   2.610  11.260   8.020
  290TRP    SC4  835   2.540  11.140   8.250
  291ARG     BB  836   3.290  11.580   7.870
  291ARG    SC1  837   3.580  11.530   7.760
  291ARG    SC2  838   3.780  11.750   7.780
  291ARG    SCP  839   3.770  11.850   7.740
  292GLU     BB  840   3.270  11.840   7.920
  292GLU    SC1  841   3.460  12.120   7.750
  292GLU    SCN  842   3.530  12.030   7.740
  293PHE     BB  843   2.960  11.930   8.010
  293PHE    SC1  844   2.780  11.800   7.830
  293PHE    SC2  845   2.550  11.680   7.870
  293PHE    SC3  846   2.610  11.760   7.630
  294PHE     BB  847   3.010  11.980   8.300
  294PHE    SC1  848   2.880  11.980   8.580
  294PHE    SC2  849   2.640  12.070   8.660
  294PHE    SC3  850   2.790  11.930   8.830
  295TYR     BB  851   3.300  12.070   8.360
  295TYR    SC1  852   3.400  11.910   8.570
  295TYR    SC2  853   3.280  11.870   8.810
  295TYR    SC3  854   3.460  11.690   8.720
  296THR     BB  855   3.320  12.390   8.270
  296THR    SC1  856   3.140  12.410   8.060
  296THR    SCP  857   3.270  12.360   8.040
  296THR    SCN  858   3.010  12.450   8.090
  297VAL     BB  859   3.260  12.630   8.480
  297VAL    SC1  860   3.040  12.740   8.560
  298ALA     BB  861   3.520  12.640   8.670
  299SER     BB  862   3.770  12.440   8.490
  299SER    SC1  863   3.860  12.510   8.270
  299SER    SCP  864   3.820  12.420   8.370
  299SER    SCN  865   3.890  12.600   8.170
  300ALA     BB  866   3.770  12.210   8.650
  301THR     BB  867   3.670  12.200   8.940
  301THR    SC1  868   3.700  12.010   9.100
  301THR    SCP  869   3.720  12.010   9.240
  301THR    SCN  870   3.680  12.010   8.960
  302GLN     BB  871   3.600  12.500   9.140
  302GLN    SC1  872   3.790  12.790   9.110
  302GLN    SCP  873   3.910  12.840   9.140
  302GLN    SCN  874   3.660  12.740   9.090
  303ASN     BB  875   3.430  12.360   9.400
  303ASN    SC1  876   3.530  12.410   9.690
  303ASN    SCP  877   3.410  12.470   9.740
  303ASN    SCN  878   3.640  12.340   9.630
  304PHE     BB  879   3.230  12.150   9.260
  304PHE    SC1  880   3.100  12.240   9.030
  304PHE    SC2  881   3.170  12.300   8.770
  304PHE    SC3  882   2.920  12.340   8.860
  305THR     BB  883   3.170  11.860   9.470
  305THR    SC1  884   3.160  11.620   9.320
  305THR    SCP  885   3.170  11.670   9.190
  305THR    SCN  886   3.150  11.580   9.460
  306GLN     BB  887   3.250  11.960   9.740
  306GLN    SC1  888   3.340  11.610   9.850
  306GLN    SCP  889   3.280  11.610   9.720
  306GLN    SCN  890   3.390  11.600   9.980
  307MET     BB  891   3.000  12.120   9.860
  307MET    SC1  892   2.850  12.000  10.140
  308ALA     BB  893   2.970  12.420   9.770
  309GLY     BB  894   2.950  12.590   9.600
  310ASN     BB  895   2.880  12.710   9.270
  310ASN    SC1  896   3.120  12.710   9.080
  310ASN    SCP  897   3.110  12.850   9.060
  310ASN    SCN  898   3.130  12.580   9.100
  311PRO     BB  899   2.640  12.770   9.120
  311PRO    SC1  900   2.670  12.800   8.840
  312ILE     BB  901   2.400  12.510   9.230
  312ILE    SC1  902   2.420  12.320   8.980
  313CYS     BB  903   2.530  12.310   9.500
  313CYS    SC1  904   2.730  12.090   9.340
  314LEU     BB  905   2.470  12.220   9.770
  314LEU    SC1  906   2.570  12.420  10.000
  315GLN     BB  907   2.250  11.970   9.910
  315GLN    SC1  908   1.900  11.890   9.760
  315GLN    SCP  909   1.780  11.940   9.810
  315GLN    SCN  910   2.020  11.840   9.720
  316ILE     BB  911   2.260  11.780  10.140
  316ILE    SC1  912   2.120  11.940  10.360
  317HIS     BB  913   2.430  11.540  10.160
  317HIS    SC1  914   2.610  11.610   9.880
  317HIS    SC2  915   2.620  11.770   9.660
  317HIS    SC3  916   2.820  11.590   9.710
  318TRP     BB  917   2.220  11.330  10.340
  318TRP    SC1  918   1.970  11.370  10.120
  318TRP    SC2  919   1.830  11.440   9.900
  318TRP    SC3  920   1.970  11.210   9.900
  318TRP    SC4  921   1.820  11.290   9.680
  319TYR     BB  922   2.200  11.090  10.500
  319TYR    SC1  923   1.830  11.070  10.610
  319TYR    SC2  924   1.620  10.950  10.730
  319TYR    SC3  925   1.600  11.210  10.640
  320GLU     BB  926   2.370  10.920  10.610
  320GLU    SC1  927   2.370  10.910  11.010
  320GLU    SCN  928   2.320  10.820  10.960
  321ASP     BB  929   2.570  10.640  10.630
  321ASP    SC1  930   2.860  10.790  10.620
  321ASP    SCN  931   2.930  10.730  10.560
  322ALA     BB  932   2.480  10.350  10.560
  323GLU     BB  933   2.670  10.150  10.510
  323GLU    SC1  934   2.920  10.320  10.830
  323GLU    SCN  935   2.930  10.380  10.740
  324ARG     BB  936   2.870  10.110  10.280
  324ARG    SC1  937   3.140  10.260  10.310
  324ARG    SC2  938   3.220  10.490  10.490
  324ARG    SCP  939   3.140  10.560  10.530
  325LEU     BB  940   2.720  10.050   9.990
  325LEU    SC1  941   2.680  10.270   9.740
  326HIS     BB  942   2.500   9.800   9.990
  326HIS    SC1  943   2.620   9.620  10.220
  326HIS    SC2  944   2.590   9.630  10.490
  326HIS    SC3  945   2.830   9.570  10.380
  327LYS     BB  946   2.380   9.780   9.720
  327LYS    SC1  947   2.110   9.960   9.740
  327LYS    SC2  948   1.920   9.820   9.900
  327LYS    SCP  949   1.830   9.890   9.930
  328TRP     BB  950   2.590   9.690   9.510
  328TRP    SC1  951   2.540   9.930   9.290
  328TRP    SC2  952   2.610  10.090   9.080
  328TRP    SC3  953   2.710   9.840   9.090
  328TRP    SC4  954   2.790  10.010   8.900
  329LYS     BB  955   2.860   9.620   9.540
  329LYS    SC1  956   3.120   9.740   9.590
  329LYS    SC2  957   3.380   9.670   9.640
  329LYS    SCP  958   3.450   9.690   9.560
  330THR     BB  959   2.830   9.370   9.830
  330THR    SC1  960   3.020   9.370  10.000
  330THR    SCP  961   3.030   9.480   9.920
  330THR    SCN  962   3.020   9.250  10.080
  331ALA     BB  963   2.540   9.290   9.860
  332GLN     BB  964   2.240   9.330   9.770
  332GLN    SC1  965   2.170   9.140   9.420
  332GLN    SCP  966   2.040   9.170   9.380
  332GLN    SCN  967   2.300   9.110   9.460
  333THR     BB  968   1.930   9.310   9.790
  333THR    SC1  969   1.810   9.120   9.920
  333THR    SCP  970   1.750   9.100   9.790
  333THR    SCN  971   1.860   9.150  10.040
  334GLY     BB  972   1.660   9.380   9.540
  335PHE     BB  973   1.630   9.380   9.220
  335PHE    SC1  974   1.360   9.540   9.200
  335PHE    SC2  975   1.140   9.540   9.360
  335PHE    SC3  976   1.150   9.690   9.140
  336PRO     BB  977   1.790   9.290   9.020
  336PRO    SC1  978   1.710   8.980   8.970
  337TRP     BB  979   1.870   9.460   8.800
  337TRP    SC1  980   1.860   9.310   8.520
  337TRP    SC2  981   1.850   9.220   8.270
  337TRP    SC3  982   1.630   9.340   8.380
  337TRP    SC4  983   1.620   9.250   8.120
  338ILE     BB  984   2.050   9.670   8.890
  338ILE    SC1  985   2.220   9.870   8.730
  339ASP     BB  986   2.250   9.580   9.130
  339ASP    SC1  987   2.050   9.620   9.390
  339ASP    SCN  988   1.990   9.550   9.330
  340ALA     BB  989   2.440   9.430   9.100
  341ILE     BB  990   2.580   9.180   9.160
  341ILE    SC1  991   2.660   9.100   8.870
  342MET     BB  992   2.800   9.040   9.360
  342MET    SC1  993   2.520   8.880   9.590
  343THR     BB  994   3.050   9.220   9.360
  343THR    SC1  995   3.220   9.170   9.540
  343THR    SCP  996   3.230   9.070   9.640
  343THR    SCN  997   3.200   9.270   9.440
  344GLN     BB  998   3.020   9.460   9.140
  344GLN    SC1  999   3.230   9.810   9.130
  344GLN    SCP 1000   3.350   9.860   9.180
  344GLN    SCN 1001   3.120   9.750   9.070
  345LEU     BB 1002   3.060   9.400   8.820
  345LEU    SC1 1003   2.830   9.600   8.680
  346ARG     BB 1004   3.100   9.130   8.760
  346ARG    SC1 1005   3.150   8.890   9.000
  346ARG    SC2 1006   3.310   8.740   9.220
  346ARG    SCP 1007   3.380   8.670   9.270
  347GLN     BB 1008   3.310   9.080   8.500
  347GLN    SC1 1009   3.600   8.940   8.740
  347GLN    SCP 1010   3.730   8.920   8.750
  347GLN    SCN 1011   3.460   8.960   8.740
  348GLU     BB 1012   3.330   9.270   8.330
  348GLU    SC1 1013   3.090   9.180   8.040
  348GLU    SCN 1014   3.090   9.190   8.140
  349GLY     BB 1015   3.220   9.510   8.380
  350TRP     BB 1016   3.020   9.680   8.180
  350TRP    SC1 1017   3.230   9.810   7.960
  350TRP    SC2 1018   3.420   9.860   7.770
  350TRP    SC3 1019   3.340   9.600   7.820
  350TRP    SC4 1020   3.480   9.660   7.600
  351ILE     BB 1021   2.750   9.800   8.180
  351ILE    SC1 1022   2.650   9.990   8.400
  352HIS     BB 1023   2.620  10.040   7.930
  352HIS    SC1 1024   2.870  10.000   7.720
  352HIS    SC2 1025   3.030   9.900   7.530
  352HIS    SC3 1026   3.070  10.150   7.620
  353HIS     BB 1027   2.300   9.980   7.740
  353HIS    SC1 1028   2.230  10.290   7.660
  353HIS    SC2 1029   2.050  10.470   7.750
  353HIS    SC3 1030   2.120  10.470   7.490
  354LEU     BB 1031   2.160   9.940   7.980
  354LEU    SC1 1032   2.020   9.610   7.990
  355ALA     BB 1033   2.200  10.060   8.250
  356ARG     BB 1034   2.240  10.400   8.250
  356ARG    SC1 1035   2.550  10.470   8.220
  356ARG    SC2 1036   2.800  10.720   8.250
  356ARG    SCP 1037   2.880  10.650   8.250
  357HIS     BB 1038   1.880  10.470   8.330
  357HIS    SC1 1039   1.800  10.660   8.080
  357HIS    SC2 1040   1.580  10.820   8.080
  357HIS    SC3 1041   1.750  10.820   7.870
  358ALA     BB 1042   1.870  10.430   8.610
  359VAL     BB 1043   2.170  10.410   8.860
  359VAL    SC1 1044   2.340  10.320   8.680
  360ALA     BB 1045   1.970  10.640   9.140
  361CYS     BB 1046   1.750  10.550   9.280
  361CYS    SC1 1047   1.580  10.380   9.100
  362PHE     BB 1048   1.760  10.370   9.540
  362PHE    SC1 1049   1.620  10.110   9.530
  362PHE    SC2 1050   1.430  10.030   9.360
  362PHE    SC3 1051   1.590   9.840   9.480
  363LEU     BB 1052   2.060  10.440   9.640
  363LEU    SC1 1053   2.260  10.320   9.420
  364THR     BB 1054   1.980  10.800   9.700
  364THR    SC1 1055   2.110  10.900   9.550
  364THR    SCP 1056   2.230  10.950   9.510
  364THR    SCN 1057   1.980  10.850   9.590
  365ARG     BB 1058   1.630  10.810   9.690
  365ARG    SC1 1059   1.510  10.940   9.450
  365ARG    SC2 1060   1.460  10.960   9.180
  365ARG    SCP 1061   1.470  10.940   9.280
  366GLY     BB 1062   1.580  10.580   9.870
  367ASP     BB 1063   1.720  10.340  10.050
  367ASP    SC1 1064   1.550  10.090  10.000
  367ASP    SCN 1065   1.610  10.010   9.950
  368LEU     BB 1066   1.980  10.390  10.090
  368LEU    SC1 1067   2.290  10.330  10.040
  369TRP     BB 1068   2.100  10.740  10.150
  369TRP    SC1 1069   1.840  10.870  10.140
  369TRP    SC2 1070   1.620  11.030  10.140
  369TRP    SC3 1071   1.620  10.800  10.290
  369TRP    SC4 1072   1.410  10.960  10.300
  370ILE     BB 1073   2.340  10.870   9.960
  370ILE    SC1 1074   2.490  10.710   9.740
  371SER     BB 1075   2.630  11.000  10.040
  371SER    SC1 1076   2.650  11.120  10.250
  371SER    SCP 1077   2.660  10.980  10.290
  371SER    SCN 1078   2.630  11.250  10.210
  372TRP     BB 1079   2.780  11.100   9.660
  372TRP    SC1 1080   2.500  11.200   9.540
  372TRP    SC2 1081   2.340  11.410   9.490
  372TRP    SC3 1082   2.350  11.310   9.730
  372TRP    SC4 1083   2.200  11.530   9.690
  373GLU     BB 1084   3.040  11.100   9.740
  373GLU    SC1 1085   3.270  11.200   9.470
  373GLU    SCN 1086   3.290  11.120   9.540
  374GLU     BB 1087   3.110  10.770   9.760
  374GLU    SC1 1088   3.330  10.600   9.960
  374GLU    SCN 1089   3.360  10.630   9.860
  375GLY     BB 1090   2.930  10.650   9.540
  376MET     BB 1091   3.110  10.740   9.240
  376MET    SC1 1092   2.900  11.040   9.160
  377LYS     BB 1093   3.370  10.580   9.330
  377LYS    SC1 1094   3.550  10.830   9.420
  377LYS    SC2 1095   3.750  11.010   9.510
  377LYS    SCP 1096   3.720  11.010   9.620
  378VAL     BB 1097   3.270  10.300   9.250
  378VAL    SC1 1098   3.010  10.250   9.300
  379PHE     BB 1099   3.390  10.360   8.920
  379PHE    SC1 1100   3.100  10.350   8.790
  379PHE    SC2 1101   2.890  10.370   8.610
  379PHE    SC3 1102   2.890  10.520   8.830
  380GLU     BB 1103   3.630  10.390   8.960
  380GLU    SC1 1104   3.820  10.730   9.060
  380GLU    SCN 1105   3.900  10.800   9.090
  381GLU     BB 1106   3.760  10.040   9.030
  381GLU    SC1 1107   3.630  10.010   9.370
  381GLU    SCN 1108   3.570   9.940   9.420
  382LEU     BB 1109   3.640   9.860   8.790
  382LEU    SC1 1110   3.490   9.600   8.780
  383LEU     BB 1111   3.460  10.020   8.590
  383LEU    SC1 1112   3.170   9.930   8.600
  384LEU     BB 1113   3.520  10.260   8.410
  384LEU    SC1 1114   3.560  10.210   8.130
  385ASP     BB 1115   3.510  10.530   8.480
  385ASP    SC1 1116   3.250  10.670   8.480
  385ASP    SCN 1117   3.170  10.730   8.510
  386ALA     BB 1118   3.770  10.750   8.520
  387ASP     BB 1119   3.900  10.970   8.520
  387ASP    SC1 1120   4.200  10.900   8.390
  387ASP    SCN 1121   4.150  10.990   8.440
  388TYR     BB 1122   3.800  11.240   8.600
  388TYR    SC1 1123   3.750  11.330   8.890
  388TYR    SC2 1124   3.760  11.490   9.110
  388TYR    SC3 1125   3.630  11.250   9.120
  389SER     BB 1126   3.600  11.370   8.400
  389SER    SC1 1127   3.600  11.540   8.230
  389SER    SCP 1128   3.700  11.450   8.280
  389SER    SCN 1129   3.510  11.630   8.180
  390ILE     BB 1130   3.230  11.290   8.490
  390ILE    SC1 1131   3.110  11.550   8.370
  391ASN     BB 1132   3.260  11.240   8.810
  391ASN    SC1 1133   3.350  10.940   8.880
  391ASN    SCP 1134   3.260  10.950   8.770
  391ASN    SCN 1135   3.440  10.940   8.990
  392ALA     BB 1136   3.060  11.440   8.900
  393GLY     BB 1137   2.810  11.470   8.690
  394ASN     BB 1138   2.600  11.180   8.710
  394ASN    SC1 1139   2.820  10.980   8.690
  394ASN    SCP 1140   2.910  11.030   8.790
  394ASN    SCN 1141   2.740  10.920   8.590
  395TRP     BB 1142   2.480  11.200   8.930
  395TRP    SC1 1143   2.390  10.950   9.110
  395TRP    SC2 1144   2.470  10.740   9.260
  395TRP    SC3 1145   2.510  10.740   8.990
  395TRP    SC4 1146   2.590  10.530   9.140
  396MET     BB 1147   2.310  11.430   9.010
  396MET    SC1 1148   2.620  11.610   9.160
  397TRP     BB 1149   2.050  11.420   8.730
  397TRP    SC1 1150   2.300  11.450   8.510
  397TRP    SC2 1151   2.440  11.570   8.310
  397TRP    SC3 1152   2.390  11.700   8.540
  397TRP    SC4 1153   2.520  11.830   8.340
  398LEU     BB 1154   1.790  11.380   8.830
  398LEU    SC1 1155   1.560  11.350   8.580
  399SER     BB 1156   1.800  11.330   9.200
  399SER    SC1 1157   1.920  11.110   9.200
  399SER    SCP 1158   2.050  11.060   9.230
  399SER    SCN 1159   1.790  11.160   9.170
  400ALA     BB 1160   1.890  11.610   9.230
  401SER     BB 1161   2.120  11.840   9.210
  401SER    SC1 1162   2.260  11.940   9.400
  401SER    SCP 1163   2.250  11.850   9.510
  401SER    SCN 1164   2.270  12.020   9.290
  402ALA     BB 1165   2.170  11.890   8.950
  403PHE     BB 1166   1.870  11.910   8.750
  403PHE    SC1 1167   1.960  11.830   8.470
  403PHE    SC2 1168   1.890  11.650   8.270
  403PHE    SC3 1169   2.070  11.850   8.220
  404PHE     BB 1170   1.590  11.870   8.850
  404PHE    SC1 1171   1.410  11.860   8.570
  404PHE    SC2 1172   1.280  12.000   8.370
  404PHE    SC3 1173   1.420  11.780   8.310
  405HIS     BB 1174   1.380  11.710   9.070
  405HIS    SC1 1175   1.180  11.930   9.220
  405HIS    SC2 1176   1.000  12.000   9.410
  405HIS    SC3 1177   1.190  12.180   9.340
  406HIS     BB 1178   1.270  11.430   9.090
  406HIS    SC1 1179   1.150  11.310   8.870
  406HIS    SC2 1180   1.190  11.080   8.740
  406HIS    SC3 1181   0.940  11.180   8.770
  407TYR     BB 1182   1.200  11.340   9.330
  407TYR    SC1 1183   1.010  11.550   9.480
  407TYR    SC2 1184   0.990  11.680   9.710
  407TYR    SC3 1185   0.790  11.520   9.620
  408THR     BB 1186   1.010  11.090   9.380
  408THR    SC1 1187   0.780  11.160   9.260
  408THR    SCP 1188   0.860  11.180   9.150
  408THR    SCN 1189   0.700  11.150   9.380
  409ARG     BB 1190   0.990  10.770   9.140
  409ARG    SC1 1191   0.780  10.580   9.310
  409ARG    SC2 1192   0.770  10.380   9.520
  409ARG    SCP 1193   0.670  10.380   9.480
  410ILE     BB 1194   0.970  10.640   8.870
  410ILE    SC1 1195   0.730  10.470   8.810
  411PHE     BB 1196   1.250  10.550   8.770
  411PHE    SC1 1197   1.470  10.710   8.700
  411PHE    SC2 1198   1.590  10.860   8.500
  411PHE    SC3 1199   1.690  10.870   8.760
  412CYS     BB 1200   1.360  10.310   8.600
  412CYS    SC1 1201   1.390  10.430   8.280
  413PRO     BB 1202   1.360  10.050   8.780
  413PRO    SC1 1203   1.610   9.950   8.910
  414VAL     BB 1204   1.080   9.900   8.690
  414VAL    SC1 1205   0.860   9.960   8.820
  415ARG     BB 1206   1.090   9.720   8.390
  415ARG    SC1 1207   0.790   9.610   8.360
  415ARG    SC2 1208   0.630   9.410   8.520
  415ARG    SCP 1209   0.710   9.430   8.590
  416PHE     BB 1210   1.320   9.800   8.200
  416PHE    SC1 1211   1.570   9.800   8.390
  416PHE    SC2 1212   1.840   9.760   8.400
  416PHE    SC3 1213   1.740  10.010   8.450
  417GLY     BB 1214   1.330   9.690   7.960
  418LYS     BB 1215   1.150   9.400   7.860
  418LYS    SC1 1216   1.120   9.280   8.110
  418LYS    SC2 1217   1.050   9.140   8.310
  418LYS    SCP 1218   1.080   9.060   8.380
  419ARG     BB 1219   1.110   9.240   7.620
  419ARG    SC1 1220   0.780   9.210   7.540
  419ARG    SC2 1221   0.540   9.440   7.550
  419ARG    SCP 1222   0.450   9.410   7.590
  420THR     BB 1223   1.330   9.050   7.500
  420THR    SC1 1224   1.430   9.120   7.260
  420THR    SCP 1225   1.490   9.250   7.270
  420THR    SCN 1226   1.370   9.000   7.250
  421ASP     BB 1227   1.440   8.810   7.700
  421ASP    SC1 1228   1.280   8.850   7.950
  421ASP    SCN 1229   1.180   8.820   8.000
  422PRO     BB 1230   1.760   8.680   7.620
  422PRO    SC1 1231   1.870   8.900   7.460
  423GLU     BB 1232   1.840   8.530   7.900
  423GLU    SC1 1233   2.100   8.270   7.790
  423GLU    SCN 1234   2.170   8.210   7.730
  424GLY     BB 1235   1.970   8.650   8.080
  425GLN     BB 1236   2.140   8.850   8.080
  425GLN    SC1 1237   2.130   9.150   7.850
  425GLN    SCP 1238   2.180   9.240   7.760
  425GLN    SCN 1239   2.070   9.050   7.940
  426TYR     BB 1240   2.320   8.930   8.280
  426TYR    SC1 1241   2.260   9.250   8.340
  426TYR    SC2 1242   2.330   9.510   8.340
  426TYR    SC3 1243   2.310   9.370   8.570
  427ILE     BB 1244   2.300   8.810   8.620
  427ILE    SC1 1245   2.180   8.990   8.840
  428ARG     BB 1246   2.410   8.570   8.640
  428ARG    SC1 1247   2.470   8.410   8.350
  428ARG    SC2 1248   2.450   8.490   8.060
  428ARG    SCP 1249   2.380   8.560   8.010
  429LYS     BB 1250   2.680   8.570   8.830
  429LYS    SC1 1251   2.830   8.730   8.610
  429LYS    SC2 1252   2.950   8.730   8.330
  429LYS    SCP 1253   3.060   8.710   8.330
  430TYR     BB 1254   2.580   8.700   9.090
  430TYR    SC1 1255   2.760   8.530   9.330
  430TYR    SC2 1256   2.850   8.330   9.480
  430TYR    SC3 1257   2.910   8.580   9.550
  431LEU     BB 1258   2.280   8.720   9.230
  431LEU    SC1 1259   2.020   8.620   9.110
  432PRO     BB 1260   2.300   8.450   9.510
  432PRO    SC1 1261   2.100   8.570   9.710
  433VAL     BB 1262   2.320   8.220   9.410
  433VAL    SC1 1263   2.420   7.970   9.450
  434LEU     BB 1264   2.290   8.250   9.040
  434LEU    SC1 1265   2.610   8.110   9.020
  435LYS     BB 1266   2.150   8.090   8.860
  435LYS    SC1 1267   2.350   8.010   8.590
  435LYS    SC2 1268   2.420   7.840   8.430
  435LYS    SCP 1269   2.410   7.750   8.480
  436ASN     BB 1270   1.950   7.830   8.790
  436ASN    SC1 1271   2.090   7.600   8.690
  436ASN    SCP 1272   2.030   7.580   8.820
  436ASN    SCN 1273   2.150   7.610   8.570
  437PHE     BB 1274   1.660   7.920   8.630
  437PHE    SC1 1275   1.660   8.200   8.760
  437PHE    SC2 1276   1.670   8.330   9.000
  437PHE    SC3 1277   1.600   8.460   8.770
  438PRO     BB 1278   1.380   7.910   8.360
  438PRO    SC1 1279   1.300   7.620   8.280
  439THR     BB 1280   1.510   8.040   8.050
  439THR    SC1 1281   1.720   7.950   7.910
  439THR    SCP 1282   1.590   7.900   7.920
  439THR    SCN 1283   1.850   8.010   7.900
  440LYS     BB 1284   1.380   8.340   8.060
  440LYS    SC1 1285   1.300   8.360   7.730
  440LYS    SC2 1286   1.080   8.410   7.610
  440LYS    SCP 1287   1.020   8.490   7.660
  441TYR     BB 1288   1.530   8.520   8.260
  441TYR    SC1 1289   1.770   8.320   8.370
  441TYR    SC2 1290   2.000   8.370   8.490
  441TYR    SC3 1291   1.990   8.160   8.330
  442ILE     BB 1292   1.540   8.830   8.440
  442ILE    SC1 1293   1.830   8.810   8.550
  443TYR     BB 1294   1.370   8.920   8.640
  443TYR    SC1 1295   1.360   9.240   8.700
  443TYR    SC2 1296   1.390   9.510   8.720
  443TYR    SC3 1297   1.140   9.400   8.750
  444GLU     BB 1298   1.110   8.790   8.750
  444GLU    SC1 1299   0.830   8.990   8.690
  444GLU    SCN 1300   0.890   9.010   8.600
  445PRO     BB 1301   1.090   8.650   9.070
  445PRO    SC1 1302   1.350   8.690   9.210
  446TRP     BB 1303   1.010   8.350   9.130
  446TRP    SC1 1304   1.270   8.210   9.190
  446TRP    SC2 1305   1.420   8.000   9.270
  446TRP    SC3 1306   1.320   8.010   9.020
  446TRP    SC4 1307   1.510   7.820   9.090
  447THR     BB 1308   0.880   8.040   9.360
  447THR    SC1 1309   0.890   8.080   9.610
  447THR    SCP 1310   0.780   8.050   9.690
  447THR    SCN 1311   1.010   8.110   9.540
  448ALA     BB 1312   0.910   7.810   9.220
  449SER     BB 1313   1.090   7.590   8.980
  449SER    SC1 1314   1.140   7.690   8.740
  449SER    SCP 1315   1.230   7.790   8.790
  449SER    SCN 1316   1.050   7.600   8.690
  450GLU     BB 1317   1.170   7.330   9.140
  450GLU    SC1 1318   1.270   7.060   8.860
  450GLU    SCN 1319   1.230   6.970   8.900
  451GLU     BB 1320   1.170   7.370   9.470
  451GLU    SC1 1321   1.270   6.960   9.570
  451GLU    SCN 1322   1.330   6.930   9.650
  452GLU     BB 1323   1.400   7.590   9.560
  452GLU    SC1 1324   1.230   7.840   9.830
  452GLU    SCN 1325   1.320   7.770   9.850
  453GLN     BB 1326   1.630   7.580   9.490
  453GLN    SC1 1327   1.980   7.520   9.670
  453GLN    SCP 1328   1.880   7.420   9.680
  453GLN    SCN 1329   2.070   7.620   9.650
  454ARG     BB 1330   1.740   7.400   9.250
  454ARG    SC1 1331   1.650   7.110   9.270
  454ARG    SC2 1332   1.720   6.820   9.360
  454ARG    SCP 1333   1.700   6.710   9.340
  455GLN     BB 1334   2.010   7.470   9.170
  455GLN    SC1 1335   2.210   7.170   8.910
  455GLN    SCP 1336   2.290   7.160   9.030
  455GLN    SCN 1337   2.130   7.170   8.790
  456ALA     BB 1338   2.020   7.820   9.210
  457GLY     BB 1339   1.920   7.990   9.330
  458CYS     BB 1340   1.760   7.990   9.640
  458CYS    SC1 1341   2.000   8.000   9.810
  459ILE     BB 1342   1.580   8.230   9.670
  459ILE    SC1 1343   1.700   8.450   9.480
  460ILE     BB 1344   1.270   8.300   9.870
  460ILE    SC1 1345   1.170   8.490   9.650
  461GLY     BB 1346   1.310   8.310  10.180
  462ARG     BB 1347   1.610   8.170  10.240
  462ARG    SC1 1348   1.600   7.880  10.120
  462ARG    SC2 1349   1.650   7.590  10.020
  462ARG    SCP 1350   1.550   7.650  10.020
  463ASP     BB 1351   1.800   8.410  10.050
  463ASP    SC1 1352   2.100   8.380  10.120
  463ASP    SCN 1353   2.180   8.460  10.130
  464TYR     BB 1354   1.650   8.660   9.960
  464TYR    SC1 1355   1.430   8.810  10.140
  464TYR    SC2 1356   1.160   8.800  10.120
  464TYR    SC3 1357   1.280   9.000  10.250
  465PRO     BB 1358   1.540   8.810   9.650
  465PRO    SC1 1359   1.780   8.930   9.480
  466PHE     BB 1360   1.290   9.090   9.640
  466PHE    SC1 1361   1.140   9.090   9.400
  466PHE    SC2 1362   0.920   9.090   9.250
  466PHE    SC3 1363   1.160   9.140   9.140
  467PRO     BB 1364   1.260   9.300   9.890
  467PRO    SC1 1365   0.950   9.410   9.810
  468MET     BB 1366   1.430   9.580   9.930
  468MET    SC1 1367   1.190   9.860   9.800
  469VAL     BB 1368   1.560   9.560  10.210
  469VAL    SC1 1369   1.650   9.330  10.320
  470ASN     BB 1370   1.480   9.810  10.400
  470ASN    SC1 1371   1.210   9.900  10.350
  470ASN    SCP 1372   1.220   9.990  10.250
  470ASN    SCN 1373   1.200   9.800  10.450
  471HIS     BB 1374   1.700  10.030  10.470
  471HIS    SC1 1375   1.990   9.990  10.480
  471HIS    SC2 1376   2.230  10.010  10.370
  471HIS    SC3 1377   2.210   9.940  10.630
  472LYS     BB 1378   1.570  10.310  10.550
  472LYS    SC1 1379   1.850  10.490  10.590
  472LYS    SC2 1380   2.060  10.550  10.700
  472LYS    SCP 1381   2.150  10.600  10.740
  473GLU     BB 1382   1.310  10.380  10.390
  473GLU    SC1 1383   1.080  10.290  10.730
  473GLU    SCN 1384   1.170  10.220  10.720
  474ALA     BB 1385   1.240  10.440  10.200
  475SER     BB 1386   1.030  10.390   9.960
  475SER    SC1 1387   0.910  10.180   9.980
  475SER    SCP 1388   0.930  10.100   9.860
  475SER    SCN 1389   0.900  10.270  10.090
  476ASP     BB 1390   1.110  10.670   9.740
  476ASP    SC1 1391   1.250  10.500   9.520
  476ASP    SCN 1392   1.170  10.560   9.550
  477ARG     BB 1393   1.140  10.870   9.860
  477ARG    SC1 1394   0.930  10.820  10.150
  477ARG    SC2 1395   0.790  10.620  10.370
  477ARG    SCP 1396   0.780  10.530  10.420
  478ASN     BB 1397   1.110  11.150   9.850
  478ASN    SC1 1398   1.370  11.260   9.810
  478ASN    SCP 1399   1.350  11.170   9.920
  478ASN    SCN 1400   1.390  11.340   9.700
  479LEU     BB 1401   0.920  11.320  10.040
  479LEU    SC1 1402   0.600  11.210  10.020
  480GLN     BB 1403   1.080  11.300  10.360
  480GLN    SC1 1404   0.770  11.140  10.500
  480GLN    SCP 1405   0.910  11.150  10.510
  480GLN    SCN 1406   0.630  11.130  10.500
  481LEU     BB 1407   1.360  11.500  10.350
  481LEU    SC1 1408   1.390  11.690  10.600
  482MET     BB 1409   1.390  11.660  10.100
  482MET    SC1 1410   1.690  11.810  10.170
  483ARG     BB 1411   1.120  11.870  10.120
  483ARG    SC1 1412   0.920  12.040  10.310
  483ARG    SC2 1413   0.670  12.240  10.290
  483ARG    SCP 1414   0.770  12.220  10.260
  484ARG     BB 1415   1.220  12.120   9.890
  484ARG    SC1 1416   1.010  12.270   9.870
  484ARG    SC2 1417   0.990  12.540   9.680
  484ARG    SCP 1418   0.970  12.460   9.750
  485VAL     BB 1419   1.520  12.190   9.790
  485VAL    SC1 1420   1.680  12.290   9.970
  486ARG     BB 1421   1.490  12.480   9.610
  486ARG    SC1 1422   1.370  12.720   9.850
  486ARG    SC2 1423   1.270  13.000   9.910
  486ARG    SCP 1424   1.370  12.990   9.870
  487GLU     BB 1425   1.560  12.640   9.360
  487GLU    SC1 1426   1.240  12.850   9.390
  487GLU    SCN 1427   1.310  12.830   9.470
  488GLU     BB 1428   1.720  12.800   9.290
  488GLU    SC1 1429   1.640  13.070   9.600
  488GLU    SCN 1430   1.620  13.020   9.700
  489GLN     BB 1431   2.040  12.820   9.440
  489GLN    SC1 1432   2.220  12.950   9.090
  489GLN    SCP 1433   2.200  12.870   8.970
  489GLN    SCN 1434   2.250  13.020   9.200
  490ARG     BB 1435   2.160  12.640   9.610
  490ARG    SC1 1436   2.490  12.740   9.620
  490ARG    SC2 1437   2.480  13.020   9.490
  490ARG    SCP 1438   2.390  12.970   9.450
  491GLY     BB 1439   1.990  12.350   9.580
  492THR     BB 1440   1.860  12.250   9.350
  492THR    SC1 1441   1.680  12.040   9.310
  492THR    SCP 1442   1.720  12.110   9.430
  492THR    SCN 1443   1.640  11.980   9.190
  493ALA     BB 1444   1.970  12.330   9.080
  494GLN     BB 1445   1.810  12.530   8.910
  494GLN    SC1 1446   1.450  12.370   8.950
  494GLN    SCP 1447   1.570  12.400   9.020
  494GLN    SCN 1448   1.330  12.340   8.890
  495LEU     BB 1449   1.930  12.650   8.620
  495LEU    SC1 1450   2.210  12.720   8.640
  496THR     BB 1451   1.960  12.330   8.500
  496THR    SC1 1452   2.190  12.230   8.460
  496THR    SCP 1453   2.310  12.170   8.490
  496THR    SCN 1454   2.070  12.300   8.420
  497ARG     BB 1455   1.710  12.230   8.380
  497ARG    SC1 1456   1.490  12.480   8.480
  497ARG    SC2 1457   1.190  12.510   8.560
  497ARG    SCP 1458   1.260  12.480   8.640
  998FAD   FLA1 1459   1.790  11.180   8.140
  998FAD   FLA2 1460   1.960  11.020   8.450
  998FAD   FLA3 1461   2.090  10.980   8.280
  998FAD   FLA4 1462   2.140  10.880   8.710
  998FAD   FLA5 1463   2.350  10.780   8.540
  998FAD   RIB1 1464   2.230  10.840   8.020
  998FAD   RIB2 1465   2.370  10.850   7.870
  998FAD   PO4B 1466   2.580  10.620   7.670
  998FAD   PO4A 1467   2.810  10.500   7.820
  998FAD   RBS1 1468   2.920  10.890   7.840
  998FAD   RBS2 1469   3.100  10.940   7.690
  998FAD   ADN3 1470   3.220  11.030   8.110
  998FAD   ADN2 1471   3.460  11.120   7.980
  998FAD   ADN1 1472   3.510  10.960   8.150
    1MET     CA 1473   6.760  12.990   7.620
    2PRO     CA 1474   6.420  13.050   7.600
    3HIS     CA 1475   6.190  12.730   7.590
    4ARG     CA 1476   6.040  12.580   7.810
    5THR     CA 1477   5.750  12.320   7.690
    6ILE     CA 1478   5.440  12.190   7.800
    7HIS     CA 1479   5.250  11.850   7.720
    8LEU     CA 1480   5.090  11.770   8.060
    9PHE     CA 1481   4.960  11.400   7.960
   10ARG     CA 1482   4.700  11.350   8.030
   11LYS     CA 1483   4.480  11.350   7.790
   12GLY     CA 1484   4.530  11.210   7.570
   13LEU     CA 1485   4.620  10.950   7.330
   14ARG     CA 1486   4.660  11.170   7.090
   15LEU     CA 1487   4.810  11.310   6.880
   16HIS     CA 1488   4.610  11.370   6.640
   17ASP     CA 1489   4.400  11.630   6.730
   18ASN     CA 1490   4.490  11.850   7.030
   19PRO     CA 1491   4.400  12.160   7.130
   20THR     CA 1492   4.680  12.310   7.220
   21LEU     CA 1493   4.910  12.160   7.150
   22LEU     CA 1494   5.120  11.990   7.240
   23ALA     CA 1495   5.400  12.150   7.280
   24ALA     CA 1496   5.300  12.460   7.120
   25LEU     CA 1497   5.320  12.650   6.890
   26GLU     CA 1498   5.530  12.900   6.910
   27SER     CA 1499   5.910  12.780   6.870
   28SER     CA 1500   5.950  12.530   6.990
   29GLU     CA 1501   6.200  12.490   7.180
   30THR     CA 1502   6.130  12.240   7.420
   31ILE     CA 1503   5.880  11.930   7.280
   32TYR     CA 1504   5.740  11.830   7.580
   33PRO     CA 1505   5.570  11.530   7.580
   34VAL     CA 1506   5.450  11.440   7.880
   35TYR     CA 1507   5.430  11.140   8.070
   36VAL     CA 1508   5.390  11.130   8.400
   37LEU     CA 1509   5.340  10.820   8.560
   38ASP     CA 1510   5.400  10.700   8.800
   39ARG     CA 1511   5.390  10.870   9.110
   40ARG     CA 1512   5.120  10.930   9.260
   41PHE     CA 1513   4.810  10.660   9.350
   42LEU     CA 1514   4.800  10.530   9.110
   43ALA     CA 1515   4.860  10.730   8.890
   44SER     CA 1516   4.520  10.870   8.810
   45ALA     CA 1517   4.330  10.720   8.930
   46MET     CA 1518   4.320  10.550   9.180
   47HIS     CA 1519   4.070  10.340   9.200
   48ILE     CA 1520   4.190  10.080   9.210
   49GLY     CA 1521   4.290   9.890   8.960
   50ALA     CA 1522   4.250   9.590   8.880
   51LEU     CA 1523   4.030   9.560   8.690
   52ARG     CA 1524   4.140   9.860   8.470
   53TRP     CA 1525   4.460   9.910   8.430
   54HIS     CA 1526   4.620   9.810   8.260
   55PHE     CA 1527   4.520  10.000   7.960
   56LEU     CA 1528   4.710  10.140   7.930
   57LEU     CA 1529   4.950   9.860   7.720
   58GLN     CA 1530   4.910   9.920   7.480
   59SER     CA 1531   4.800  10.290   7.460
   60LEU     CA 1532   5.180  10.330   7.600
   61GLU     CA 1533   5.310  10.120   7.350
   62ASPP    CA 1534   5.160  10.290   7.110
   63LEU     CA 1535   5.280  10.590   7.100
   64HIS     CA 1536   5.570  10.550   7.100
   65LYS     CA 1537   5.640  10.380   6.830
   66ASN     CA 1538   5.530  10.560   6.570
   67LEU     CA 1539   5.640  10.860   6.700
   68SER     CA 1540   5.940  11.050   6.530
   69ARG     CA 1541   5.750  11.150   6.300
   70LEU     CA 1542   5.600  11.430   6.460
   71GLY     CA 1543   5.550  11.380   6.810
   72ALA     CA 1544   5.750  11.160   6.950
   73ARG     CA 1545   5.890  11.000   7.180
   74LEU     CA 1546   5.800  11.070   7.480
   75LEU     CA 1547   5.800  11.080   7.810
   76VAL     CA 1548   5.820  10.860   8.060
   77ILE     CA 1549   5.860  11.000   8.420
   78GLN     CA 1550   5.910  10.820   8.680
   79GLY     CA 1551   5.910  10.910   8.960
   80GLU     CA 1552   6.100  11.060   9.160
   81TYR     CA 1553   6.100  11.370   9.140
   82GLU     CA 1554   6.270  11.540   9.160
   83SER     CA 1555   6.240  11.920   9.040
   84VAL     CA 1556   5.970  11.890   8.870
   85LEU     CA 1557   6.020  11.700   8.590
   86ARG     CA 1558   6.260  11.720   8.450
   87ASP     CA 1559   6.550  11.890   8.570
   88HIS     CA 1560   6.410  12.220   8.620
   89VAL     CA 1561   6.620  12.390   8.670
   90GLN     CA 1562   6.750  12.630   8.490
   91LYS     CA 1563   6.720  12.890   8.380
   92TRP     CA 1564   6.500  12.990   8.130
   93ASN     CA 1565   6.240  12.850   8.160
   94ILE     CA 1566   5.960  12.950   7.980
   95THR     CA 1567   5.620  12.970   7.830
   96GLN     CA 1568   5.510  12.710   7.860
   97VAL     CA 1569   5.220  12.560   8.000
   98THR     CA 1570   5.030  12.310   7.850
   99LEU     CA 1571   4.790  12.230   8.050
  100ASP     CA 1572   4.520  12.220   7.990
  101ALA     CA 1573   4.250  12.190   8.130
  102GLU     CA 1574   4.190  12.070   8.380
  103MET     CA 1575   4.200  11.990   8.610
  104GLU     CA 1576   4.240  12.050   8.890
  105PRO     CA 1577   4.240  11.830   9.090
  106PHE     CA 1578   4.390  11.590   8.950
  107TYR     CA 1579   4.710  11.530   9.000
  108LYS     CA 1580   4.730  11.760   9.210
  109GLU     CA 1581   4.830  11.990   9.200
  110MET     CA 1582   5.080  12.110   9.030
  111GLU     CA 1583   5.000  12.360   8.910
  112ALA     CA 1584   4.980  12.490   8.680
  113ASN     CA 1585   5.270  12.760   8.620
  114ILE     CA 1586   5.480  12.540   8.730
  115ARG     CA 1587   5.680  12.660   8.920
  116ARG     CA 1588   5.760  12.420   9.170
  117LEU     CA 1589   6.060  12.410   9.120
  118GLY     CA 1590   6.290  12.520   9.010
  119ALA     CA 1591   6.280  12.700   8.780
  120GLU     CA 1592   6.060  12.890   8.680
  121LEU     CA 1593   5.850  12.860   8.490
  122GLY     CA 1594   5.680  13.120   8.380
  123PHE     CA 1595   5.430  13.180   8.230
  124GLU     CA 1596   5.180  13.000   8.100
  125VAL     CA 1597   5.050  13.020   7.850
  126LEU     CA 1598   4.780  12.700   7.810
  127SER     CA 1599   4.690  12.670   8.120
  128ARG     CA 1600   4.340  12.620   8.120
  129VAL     CA 1601   4.110  12.630   7.870
  130GLY     CA 1602   3.950  12.360   7.740
  131HIS     CA 1603   3.930  12.130   7.460
  132SER     CA 1604   3.660  11.890   7.310
  133LEU     CA 1605   3.470  12.100   7.120
  134TYR     CA 1606   3.480  12.340   7.280
  135ASP     CA 1607   3.640  12.610   7.420
  136THR     CA 1608   3.540  12.750   7.700
  137LYS     CA 1609   3.500  13.070   7.680
  138ARG     CA 1610   3.200  13.000   7.460
  139ILE     CA 1611   2.950  12.990   7.620
  140LEU     CA 1612   2.900  13.040   7.870
  141ASP     CA 1613   2.870  13.370   7.920
  142LEU     CA 1614   2.750  13.450   7.640
  143ASN     CA 1615   2.320  13.330   7.590
  144GLY     CA 1616   2.260  13.110   7.770
  145GLY     CA 1617   2.450  13.050   7.930
  146SER     CA 1618   2.670  12.910   8.240
  147PRO     CA 1619   2.530  12.550   8.260
  148PRO     CA 1620   2.280  12.580   8.100
  149LEU     CA 1621   2.140  12.300   7.960
  150THR     CA 1622   1.940  12.080   7.800
  151TYR     CA 1623   2.100  11.800   7.670
  152LYS     CA 1624   2.180  11.890   7.420
  153ARG     CA 1625   2.210  12.210   7.410
  154PHE     CA 1626   2.490  12.310   7.530
  155LEU     CA 1627   2.520  12.670   7.590
  156HIS     CA 1628   2.360  12.770   7.350
  157ILE     CA 1629   2.500  12.690   7.040
  158LEU     CA 1630   2.550  12.430   6.930
  159SER     CA 1631   2.870  12.450   6.860
  160GLN     CA 1632   3.020  12.760   6.870
  161LEU     CA 1633   3.050  12.930   6.660
  162GLY     CA 1634   3.260  12.850   6.420
  163ASP     CA 1635   3.300  12.540   6.370
  164PRO     CA 1636   3.470  12.270   6.550
  165GLU     CA 1637   3.760  12.370   6.610
  166VAL     CA 1638   4.060  12.310   6.510
  167PRO     CA 1639   4.070  12.040   6.380
  168VAL     CA 1640   4.400  11.940   6.390
  169ARG     CA 1641   4.510  11.790   6.230
  170ASN     CA 1642   4.900  11.660   6.200
  171LEU     CA 1643   5.090  11.900   6.100
  172THR     CA 1644   5.430  12.010   6.090
  173ALA     CA 1645   5.640  11.710   6.080
  174GLU     CA 1646   5.920  11.770   6.110
  175ASP     CA 1647   6.100  11.920   6.270
  176PHE     CA 1648   5.890  12.080   6.520
  177GLN     CA 1649   6.040  12.350   6.560
  178ARG     CA 1650   6.330  12.350   6.670
  179CYS     CA 1651   6.380  12.130   6.910
  180MET     CA 1652   6.200  11.950   6.930
  181SER     CA 1653   6.120  11.620   6.860
  182PRO     CA 1654   6.220  11.390   7.060
  183GLU     CA 1655   6.420  11.160   6.950
  184PRO     CA 1656   6.470  10.960   7.090
  185GLY     CA 1657   6.730  10.920   7.370
  186LEU     CA 1658   6.740  10.950   7.650
  187ALA     CA 1659   6.590  11.010   7.920
  188GLU     CA 1660   6.430  11.050   8.160
  189ARG     CA 1661   6.300  10.790   8.290
  190TYR     CA 1662   6.110  10.650   8.040
  191ARG     CA 1663   6.090  10.380   8.020
  192VAL     CA 1664   5.960  10.120   8.180
  193PRO     CA 1665   5.680  10.020   8.340
  194VAL     CA 1666   5.670   9.720   8.320
  195PRO     CA 1667   5.570   9.540   8.570
  196ALA     CA 1668   5.630   9.650   8.790
  197ASP     CA 1669   5.560   9.930   8.940
  198LEU     CA 1670   5.250   9.970   8.910
  199GLU     CA 1671   5.090   9.710   8.880
  200ILE     CA 1672   5.140   9.450   8.850
  201PRO     CA 1673   4.990   9.260   8.620
  202PRO     CA 1674   4.720   9.300   8.410
  203GLN     CA 1675   4.480   9.350   8.490
  204SER     CA 1676   4.270   9.390   8.250
  205LEU     CA 1677   4.290   9.080   8.040
  206SER     CA 1678   3.950   8.890   7.830
  207PRO     CA 1679   3.810   9.190   7.760
  208TRP     CA 1680   3.980   9.540   7.710
  209THR     CA 1681   4.180   9.740   7.440
  210GLY     CA 1682   4.500   9.860   7.390
  211GLY     CA 1683   4.570   9.870   7.160
  212GLU     CA 1684   4.550   9.830   6.920
  213THR     CA 1685   4.540  10.060   6.640
  214GLU     CA 1686   4.420  10.340   6.770
  215GLY     CA 1687   4.200  10.480   6.680
  216LEU     CA 1688   3.970  10.430   6.580
  217ARG     CA 1689   3.850  10.090   6.520
  218ARG     CA 1690   3.520  10.110   6.640
  219LEU     CA 1691   3.240  10.300   6.500
  220GLU     CA 1692   3.020  10.140   6.530
  221GLN     CA 1693   2.760  10.080   6.390
  222HIS     CA 1694   2.590  10.350   6.400
  223LEU     CA 1695   2.570  10.460   6.130
  224THR     CA 1696   2.480  10.210   5.940
  225ASP     CA 1697   2.220  10.340   5.730
  226GLN     CA 1698   1.920  10.370   5.740
  227GLY     CA 1699   1.760  10.500   5.950
  228TRP     CA 1700   1.640  10.350   6.200
  229VAL     CA 1701   1.580  10.380   6.540
  230ALA     CA 1702   1.390  10.580   6.580
  231ASN     CA 1703   1.130  10.650   6.590
  232PHE     CA 1704   1.060  10.770   6.880
  233THR     CA 1705   1.110  10.590   7.040
  234LYS     CA 1706   1.190  10.250   6.890
  235PRO     CA 1707   1.450  10.080   7.050
  236ARG     CA 1708   1.610  10.220   7.200
  237THR     CA 1709   1.570  10.330   7.460
  238ILE     CA 1710   1.330  10.060   7.600
  239PRO     CA 1711   1.380   9.680   7.430
  240ASN     CA 1712   1.700   9.760   7.390
  241SER     CA 1713   1.930   9.540   7.100
  242LEU     CA 1714   1.980   9.720   6.820
  243LEU     CA 1715   2.130  10.000   6.700
  244PRO     CA 1716   2.440  10.200   6.860
  245SER     CA 1717   2.700   9.980   6.900
  246THR     CA 1718   2.950  10.070   7.100
  247THR     CA 1719   2.780  10.360   7.310
  248GLY     CA 1720   2.950  10.600   7.310
  249LEU     CA 1721   3.250  10.560   7.410
  250SER     CA 1722   3.350  10.530   7.740
  251PRO     CA 1723   3.620  10.350   7.660
  252TYR     CA 1724   3.870  10.580   7.520
  253PHE     CA 1725   3.760  10.860   7.700
  254SER     CA 1726   3.960  10.760   7.960
  255MET     CA 1727   4.220  10.870   7.850
  256GLY     CA 1728   4.230  10.950   7.590
  257CYS     CA 1729   4.190  10.920   7.300
  258LEU     CA 1730   3.910  11.040   7.090
  259SER     CA 1731   3.860  11.180   6.780
  260VAL     CA 1732   3.640  11.390   6.810
  261ARG     CA 1733   3.590  11.630   6.600
  262THR     CA 1734   3.630  11.390   6.300
  263PHE     CA 1735   3.340  11.210   6.370
  264PHE     CA 1736   3.170  11.510   6.380
  265GLN     CA 1737   3.030  11.520   6.130
  266ARG     CA 1738   2.860  11.230   6.120
  267LEU     CA 1739   2.680  11.220   6.380
  268SER     CA 1740   2.580  11.550   6.460
  269ASN     CA 1741   2.400  11.580   6.130
  270ILE     CA 1742   2.270  11.330   6.070
  271TYR     CA 1743   2.100  11.240   6.350
  272ALA     CA 1744   1.950  11.440   6.510
  273GLN     CA 1745   1.680  11.470   6.380
  274ALA     CA 1746   1.670  11.310   6.100
  275LYS     CA 1747   1.700  10.990   6.070
  276HIS     CA 1748   1.770  10.840   6.320
  277HIS     CA 1749   1.710  10.970   6.550
  278SER     CA 1750   1.420  11.100   6.610
  279LEU     CA 1751   1.310  11.210   6.870
  280PRO     CA 1752   1.310  11.090   7.150
  281PRO     CA 1753   1.570  11.040   7.360
  282VAL     CA 1754   1.880  11.060   7.300
  283SER     CA 1755   1.950  11.170   7.020
  284LEU     CA 1756   2.270  11.280   7.080
  285GLN     CA 1757   2.330  11.420   7.340
  286GLY     CA 1758   2.480  11.200   7.530
  287GLN     CA 1759   2.690  11.060   7.370
  288LEU     CA 1760   2.900  11.220   7.300
  289LEU     CA 1761   2.980  11.460   7.510
  290TRP     CA 1762   3.090  11.390   7.800
  291ARG     CA 1763   3.290  11.580   7.870
  292GLU     CA 1764   3.270  11.840   7.920
  293PHE     CA 1765   2.960  11.930   8.010
  294PHE     CA 1766   3.010  11.980   8.300
  295TYR     CA 1767   3.300  12.070   8.360
  296THR     CA 1768   3.320  12.390   8.270
  297VAL     CA 1769   3.260  12.630   8.480
  298ALA     CA 1770   3.520  12.640   8.670
  299SER     CA 1771   3.770  12.440   8.490
  300ALA     CA 1772   3.770  12.210   8.650
  301THR     CA 1773   3.670  12.200   8.940
  302GLN     CA 1774   3.600  12.500   9.140
  303ASN     CA 1775   3.430  12.360   9.400
  304PHE     CA 1776   3.230  12.150   9.260
  305THR     CA 1777   3.170  11.860   9.470
  306GLN     CA 1778   3.250  11.960   9.740
  307MET     CA 1779   3.000  12.120   9.860
  308ALA     CA 1780   2.970  12.420   9.770
  309GLY     CA 1781   2.950  12.590   9.600
  310ASN     CA 1782   2.880  12.710   9.270
  311PRO     CA 1783   2.640  12.770   9.120
  312ILE     CA 1784   2.400  12.510   9.230
  313CYS     CA 1785   2.530  12.310   9.500
  314LEU     CA 1786   2.470  12.220   9.770
  315GLN     CA 1787   2.250  11.970   9.910
  316ILE     CA 1788   2.260  11.780  10.140
  317HIS     CA 1789   2.430  11.540  10.160
  318TRP     CA 1790   2.220  11.330  10.340
  319TYR     CA 1791   2.200  11.090  10.500
  320GLU     CA 1792   2.370  10.920  10.610
  321ASP     CA 1793   2.570  10.640  10.630
  322ALA     CA 1794   2.480  10.350  10.560
  323GLU     CA 1795   2.670  10.150  10.510
  324ARG     CA 1796   2.870  10.110  10.280
  325LEU     CA 1797   2.720  10.050   9.990
  326HIS     CA 1798   2.500   9.800   9.990
  327LYS     CA 1799   2.380   9.780   9.720
  328TRP     CA 1800   2.590   9.690   9.510
  329LYS     CA 1801   2.860   9.620   9.540
  330THR     CA 1802   2.830   9.370   9.830
  331ALA     CA 1803   2.540   9.290   9.860
  332GLN     CA 1804   2.240   9.330   9.770
  333THR     CA 1805   1.930   9.310   9.790
  334GLY     CA 1806   1.660   9.380   9.540
  335PHE     CA 1807   1.630   9.380   9.220
  336PRO     CA 1808   1.790   9.290   9.020
  337TRP     CA 1809   1.870   9.460   8.800
  338ILE     CA 1810   2.050   9.670   8.890
  339ASP     CA 1811   2.250   9.580   9.130
  340ALA     CA 1812   2.440   9.430   9.100
  341ILE     CA 1813   2.580   9.180   9.160
  342MET     CA 1814   2.800   9.040   9.360
  343THR     CA 1815   3.050   9.220   9.360
  344GLN     CA 1816   3.020   9.460   9.140
  345LEU     CA 1817   3.060   9.400   8.820
  346ARG     CA 1818   3.100   9.130   8.760
  347GLN     CA 1819   3.310   9.080   8.500
  348GLU     CA 1820   3.330   9.270   8.330
  349GLY     CA 1821   3.220   9.510   8.380
  350TRP     CA 1822   3.020   9.680   8.180
  351ILE     CA 1823   2.750   9.800   8.180
  352HIS     CA 1824   2.620  10.040   7.930
  353HIS     CA 1825   2.300   9.980   7.740
  354LEU     CA 1826   2.160   9.940   7.980
  355ALA     CA 1827   2.200  10.060   8.250
  356ARG     CA 1828   2.240  10.400   8.250
  357HIS     CA 1829   1.880  10.470   8.330
  358ALA     CA 1830   1.870  10.430   8.610
  359VAL     CA 1831   2.170  10.410   8.860
  360ALA     CA 1832   1.970  10.640   9.140
  361CYS     CA 1833   1.750  10.550   9.280
  362PHE     CA 1834   1.760  10.370   9.540
  363LEU     CA 1835   2.060  10.440   9.640
  364THR     CA 1836   1.980  10.800   9.700
  365ARG     CA 1837   1.630  10.810   9.690
  366GLY     CA 1838   1.580  10.580   9.870
  367ASP     CA 1839   1.720  10.340  10.050
  368LEU     CA 1840   1.980  10.390  10.090
  369TRP     CA 1841   2.100  10.740  10.150
  370ILE     CA 1842   2.340  10.870   9.960
  371SER     CA 1843   2.630  11.000  10.040
  372TRP     CA 1844   2.780  11.100   9.660
  373GLU     CA 1845   3.040  11.100   9.740
  374GLU     CA 1846   3.110  10.770   9.760
  375GLY     CA 1847   2.930  10.650   9.540
  376MET     CA 1848   3.110  10.740   9.240
  377LYS     CA 1849   3.370  10.580   9.330
  378VAL     CA 1850   3.270  10.300   9.250
  379PHE     CA 1851   3.390  10.360   8.920
  380GLU     CA 1852   3.630  10.390   8.960
  381GLU     CA 1853   3.760  10.040   9.030
  382LEU     CA 1854   3.640   9.860   8.790
  383LEU     CA 1855   3.460  10.020   8.590
  384LEU     CA 1856   3.520  10.260   8.410
  385ASP     CA 1857   3.510  10.530   8.480
  386ALA     CA 1858   3.770  10.750   8.520
  387ASP     CA 1859   3.900  10.970   8.520
  388TYR     CA 1860   3.800  11.240   8.600
  389SER     CA 1861   3.600  11.370   8.400
  390ILE     CA 1862   3.230  11.290   8.490
  391ASN     CA 1863   3.260  11.240   8.810
  392ALA     CA 1864   3.060  11.440   8.900
  393GLY     CA 1865   2.810  11.470   8.690
  394ASN     CA 1866   2.600  11.180   8.710
  395TRP     CA 1867   2.480  11.200   8.930
  396MET     CA 1868   2.310  11.430   9.010
  397TRP     CA 1869   2.050  11.420   8.730
  398LEU     CA 1870   1.790  11.380   8.830
  399SER     CA 1871   1.800  11.330   9.200
  400ALA     CA 1872   1.890  11.610   9.230
  401SER     CA 1873   2.120  11.840   9.210
  402ALA     CA 1874   2.170  11.890   8.950
  403PHE     CA 1875   1.870  11.910   8.750
  404PHE     CA 1876   1.590  11.870   8.850
  405HIS     CA 1877   1.380  11.710   9.070
  406HIS     CA 1878   1.270  11.430   9.090
  407TYR     CA 1879   1.200  11.340   9.330
  408THR     CA 1880   1.010  11.090   9.380
  409ARG     CA 1881   0.990  10.770   9.140
  410ILE     CA 1882   0.970  10.640   8.870
  411PHE     CA 1883   1.250  10.550   8.770
  412CYS     CA 1884   1.360  10.310   8.600
  413PRO     CA 1885   1.360  10.050   8.780
  414VAL     CA 1886   1.080   9.900   8.690
  415ARG     CA 1887   1.090   9.720   8.390
  416PHE     CA 1888   1.320   9.800   8.200
  417GLY     CA 1889   1.330   9.690   7.960
  418LYS     CA 1890   1.150   9.400   7.860
  419ARG     CA 1891   1.110   9.240   7.620
  420THR     CA 1892   1.330   9.050   7.500
  421ASP     CA 1893   1.440   8.810   7.700
  422PRO     CA 1894   1.760   8.680   7.620
  423GLU     CA 1895   1.840   8.530   7.900
  424GLY     CA 1896   1.970   8.650   8.080
  425GLN     CA 1897   2.140   8.850   8.080
  426TYR     CA 1898   2.320   8.930   8.280
  427ILE     CA 1899   2.300   8.810   8.620
  428ARG     CA 1900   2.410   8.570   8.640
  429LYS     CA 1901   2.680   8.570   8.830
  430TYR     CA 1902   2.580   8.700   9.090
  431LEU     CA 1903   2.280   8.720   9.230
  432PRO     CA 1904   2.300   8.450   9.510
  433VAL     CA 1905   2.320   8.220   9.410
  434LEU     CA 1906   2.290   8.250   9.040
  435LYS     CA 1907   2.150   8.090   8.860
  436ASN     CA 1908   1.950   7.830   8.790
  437PHE     CA 1909   1.660   7.920   8.630
  438PRO     CA 1910   1.380   7.910   8.360
  439THR     CA 1911   1.510   8.040   8.050
  440LYS     CA 1912   1.380   8.340   8.060
  441TYR     CA 1913   1.530   8.520   8.260
  442ILE     CA 1914   1.540   8.830   8.440
  443TYR     CA 1915   1.370   8.920   8.640
  444GLU     CA 1916   1.110   8.790   8.750
  445PRO     CA 1917   1.090   8.650   9.070
  446TRP     CA 1918   1.010   8.350   9.130
  447THR     CA 1919   0.880   8.040   9.360
  448ALA     CA 1920   0.910   7.810   9.220
  449SER     CA 1921   1.090   7.590   8.980
  450GLU     CA 1922   1.170   7.330   9.140
  451GLU     CA 1923   1.170   7.370   9.470
  452GLU     CA 1924   1.400   7.590   9.560
  453GLN     CA 1925   1.630   7.580   9.490
  454ARG     CA 1926   1.740   7.400   9.250
  455GLN     CA 1927   2.010   7.470   9.170
  456ALA     CA 1928   2.020   7.820   9.210
  457GLY     CA 1929   1.920   7.990   9.330
  458CYS     CA 1930   1.760   7.990   9.640
  459ILE     CA 1931   1.580   8.230   9.670
  460ILE     CA 1932   1.270   8.300   9.870
  461GLY     CA 1933   1.310   8.310  10.180
  462ARG     CA 1934   1.610   8.170  10.240
  463ASP     CA 1935   1.800   8.410  10.050
  464TYR     CA 1936   1.650   8.660   9.960
  465PRO     CA 1937   1.540   8.810   9.650
  466PHE     CA 1938   1.290   9.090   9.640
  467PRO     CA 1939   1.260   9.300   9.890
  468MET     CA 1940   1.430   9.580   9.930
  469VAL     CA 1941   1.560   9.560  10.210
  470ASN     CA 1942   1.480   9.810  10.400
  471HIS     CA 1943   1.700  10.030  10.470
  472LYS     CA 1944   1.570  10.310  10.550
  473GLU     CA 1945   1.310  10.380  10.390
  474ALA     CA 1946   1.240  10.440  10.200
  475SER     CA 1947   1.030  10.390   9.960
  476ASP     CA 1948   1.110  10.670   9.740
  477ARG     CA 1949   1.140  10.870   9.860
  478ASN     CA 1950   1.110  11.150   9.850
  479LEU     CA 1951   0.920  11.320  10.040
  480GLN     CA 1952   1.080  11.300  10.360
  481LEU     CA 1953   1.360  11.500  10.350
  482MET     CA 1954   1.390  11.660  10.100
  483ARG     CA 1955   1.120  11.870  10.120
  484ARG     CA 1956   1.220  12.120   9.890
  485VAL     CA 1957   1.520  12.190   9.790
  486ARG     CA 1958   1.490  12.480   9.610
  487GLU     CA 1959   1.560  12.640   9.360
  488GLU     CA 1960   1.720  12.800   9.290
  489GLN     CA 1961   2.040  12.820   9.440
  490ARG     CA 1962   2.160  12.640   9.610
  491GLY     CA 1963   1.990  12.350   9.580
  492THR     CA 1964   1.860  12.250   9.350
  493ALA     CA 1965   1.970  12.330   9.080
  494GLN     CA 1966   1.810  12.530   8.910
  495LEU     CA 1967   1.930  12.650   8.620
  496THR     CA 1968   1.960  12.330   8.500
  497ARG     CA 1969   1.710  12.230   8.380
  999W        W 1970  12.100   2.060   8.830
 1000W        W 1971   9.320  10.880   6.110
 1001W        W 1972  10.560   5.110   7.740
 1002W        W 1973   2.590   0.100   5.440
 1003W        W 1974  11.190   0.660   7.410
 1004W        W 1975   1.360  13.780   1.600
 1005W        W 1976  12.070   3.960   3.580
 1006W        W 1977   2.120   9.070   3.660
 1007W        W 1978   1.520   7.230  10.830
 1008W        W 1979   4.860   5.180   2.370
 1009W        W 1980   8.280   3.130  11.410
 1010W        W 1981   2.500   5.020  10.380
 1011W        W 1982   3.030   2.310  11.820
 1012W        W 1983   7.890   2.980   3.350
 1013W        W 1984   2.710   6.340  13.060
 1014W        W 1985   3.390   9.200   7.320
 1015W        W 1986   9.680  12.960   1.540
 1016W        W 1987   6.680   3.060   9.790
 1017W        W 1988   5.250  10.450  12.760
 1018W        W 1989  12.960   1.150  13.530
 1019W        W 1990   6.110  13.890   8.240
 1020W        W 1991  10.550  12.160  10.170
 1021W        W 1992   2.420   6.770   3.930
 1022W        W 1993   6.360   1.620   6.670
 1023W        W 1994   2.960  13.160   2.930
 1024W        W 1995   8.010   3.150   6.820
 1025W        W 1996  10.640   3.700  13.250
 1026W        W 1997   4.340   6.990  13.380
 1027W        W 1998  10.640  10.580   0.230
 1028W        W 1999   0.980   3.620   6.000
 1029W        W 2000   8.920   6.970  13.740
 1030W        W 2001   0.780   7.760  11.970
 1031W        W 2002   4.080   3.500   2.380
 1032W        W 2003  13.450   9.470  13.410
 1033W        W 2004   6.480  12.140   2.740
 1034W        W 2005   0.160   4.650   6.400
 1035W        W 2006   5.820   1.500  13.890
 1036W        W 2007   0.750  12.330   7.300
 1037W        W 2008   4.200   4.710  11.170
 1038W        W 2009   5.200   8.540   3.260
 1039W        W 2010   0.640   1.220   8.450
 1040W        W 2011   8.330   8.690  13.640
 1041W        W 2012  13.020   7.390   3.300
 1042W        W 2013  12.280  12.820   0.440
 1043W        W 2014   3.660  10.120  11.340
 1044W        W 2015  12.110   2.430   2.000
 1045W        W 2016   7.670  13.640   1.910
 1046W        W 2017   9.190   3.140   2.290
 1047W        W 2018   3.730   0.300   6.220
 1048W        W 2019   3.220   4.620   2.340
 1049W        W 2020  12.160  12.590  11.410
 1050W        W 2021   8.310   6.330   4.760
 1051W        W 2022  11.470  13.910   2.480
 1052W        W 2023  10.080   6.020   2.670
 1053W        W 2024   7.040   8.240   4.370
 1054W        W 2025   2.420   9.330  13.080
 1055W        W 2026   7.310   2.310   9.610
 1056W        W 2027   8.920   5.200  13.570
 1057W        W 2028  13.490   5.300   0.900
 1058W        W 2029   7.950  10.600  10.230
 1059W        W 2030  12.900  10.420  11.710
 1060W        W 2031   3.990   7.110   2.960
 1061W        W 2032  13.420   2.660  10.430
 1062W        W 2033   9.170  11.060  12.750
 1063W        W 2034   8.200  13.100   4.090
 1064W        W 2035   0.870   9.640  10.850
 1065W        W 2036   9.800   1.740  10.380
 1066W        W 2037   5.150   7.080   1.630
 1067W        W 2038   0.960  11.720   2.440
 1068W        W 2039  10.990   7.710   8.060
 1069W        W 2040   5.570   5.870  10.910
 1070W        W 2041  10.230   3.400  12.490
 1071W        W 2042   0.820   1.180  13.640
 1072W        W 2043   2.140   5.520   3.750
 1073W        W 2044   8.350   8.080   1.580
 1074W        W 2045   7.730   4.160   6.880
 1075W        W 2046  10.600  10.630   8.050
 1076W        W 2047  13.010  11.260  10.890
 1077W        W 2048  13.720  12.270   3.010
 1078W        W 2049   2.870  11.580   1.480
 1079W        W 2050   7.450  11.440   6.450
 1080W        W 2051   5.550   3.890   9.810
 1081W        W 2052   5.760   7.840   1.910
 1082W        W 2053  11.050  12.320  10.250
 1083W        W 2054   7.520   3.940   0.220
 1084W        W 2055   2.620   6.510  11.460
 1085W        W 2056  13.230   5.270  10.560
 1086W        W 2057  11.500  12.270   8.240
 1087W        W 2058   5.620   8.680   8.810
 1088W        W 2059   0.170  10.320   1.180
 1089W        W 2060   2.200   6.730  11.620
 1090W        W 2061   9.750   7.200   3.280
 1091W        W 2062   9.600   0.990   5.480
 1092W        W 2063   9.960   9.660  11.480
 1093W        W 2064  12.680   2.680   1.180
 1094W        W 2065   7.240  13.530   7.850
 1095W        W 2066   7.480   7.940   3.000
 1096W        W 2067   6.890  13.470   1.020
 1097W        W 2068   8.820  13.720  12.190
 1098W        W 2069   9.830   1.950   5.070
 1099W        W 2070  13.570   0.580   3.140
 1100W        W 2071  12.940   7.460   1.860
 1101W        W 2072   3.760  11.560  11.340
 1102W        W 2073   4.310   1.810   3.180
 1103W        W 2074   0.170   8.340   5.210
 1104W        W 2075   5.390   2.780  13.600
 1105W        W 2076   9.590  13.200   5.250
 1106W        W 2077   1.720   1.360  13.470
 1107W        W 2078   9.590  10.250   1.490
 1108W        W 2079   4.580  11.790   8.270
 1109W        W 2080  13.270  11.060   6.490
 1110W        W 2081   7.550   1.830  12.590
 1111W        W 2082   5.680   7.970   5.510
 1112W        W 2083   9.080   7.630   8.290
 1113W        W 2084   7.510   2.230   5.370
 1114W        W 2085   2.070   0.900  12.330
 1115W        W 2086   9.490   0.420  13.170
 1116W        W 2087   0.420   0.150  10.340
 1117W        W 2088   4.740  13.650   2.890
 1118W        W 2089   0.830   4.450  11.870
 1119W        W 2090  12.840   8.050   0.260
 1120W        W 2091   7.750   3.070   2.850
 1121W        W 2092   1.240   6.470   9.610
 1122W        W 2093   6.330   2.520  12.440
 1123W        W 2094   7.420   3.370   6.390
 1124W        W 2095   8.070   9.910   4.700
 1125W        W 2096  12.680   6.920  13.900
 1126W        W 2097   0.410   6.140   0.590
 1127W        W 2098   5.350   6.860  10.620
 1128W        W 2099  10.440  13.500   0.770
 1129W        W 2100  11.380   8.140  12.280
 1130W        W 2101   0.000  10.060   2.040
 1131W        W 2102   7.520   4.370  10.970
 1132W        W 2103   2.040  12.610  13.330
 1133W        W 2104   2.070   8.910   5.700
 1134W        W 2105  10.820   5.560   3.160
 1135W        W 2106   7.830   8.000   2.040
 1136W        W 2107  12.620   2.520  12.430
 1137W        W 2108  13.520  10.530   1.270
 1138W        W 2109  10.930  13.420   1.470
 1139W        W 2110   5.970   2.730   5.180
 1140W        W 2111  13.040   2.450  11.150
 1141W        W 2112   6.010   5.300   5.340
 1142W        W 2113   1.230   8.830  11.360
 1143W        W 2114   6.440   0.050  11.130
 1144W        W 2115   9.420  13.730   3.390
 1145W        W 2116   2.120   7.350   5.520
 1146W        W 2117  12.990  11.310   9.280
 1147W        W 2118   2.840   6.290  11.050
 1148W        W 2119   5.120  13.340   6.840
 1149W        W 2120   0.180   4.870  13.330
 1150W        W 2121   3.830   0.720   6.420
 1151W        W 2122   1.520  12.690   1.340
 1152W        W 2123   4.000   1.710   7.910
 1153W        W 2124   1.560  11.890   0.790
 1154W        W 2125  10.300   6.950   6.440
 1155W        W 2126  12.310  10.230   9.340
 1156W        W 2127  10.020   2.850  13.880
 1157W        W 2128  13.630  12.690  13.180
 1158W        W 2129  10.140  11.460   1.780
 1159W        W 2130  12.240   0.260  12.450
 1160W        W 2131   3.530  11.180  11.110
 1161W        W 2132  10.300   9.190   7.040
 1162W        W 2133   7.980   4.070   0.540
 1163W        W 2134   7.690   6.910   3.630
 1164W        W 2135  12.580   1.090   5.820
 1165W        W 2136   6.730   0.940   3.160
 1166W        W 2137   2.600   7.660   4.540
 1167W        W 2138  13.700   5.000  13.680
 1168W        W 2139  11.110  11.950   2.140
 1169W        W 2140   6.180   5.020  12.370
 1170W        W 2141   1.220   9.090  13.410
 1171W        W 2142   1.330   7.810   3.210
 1172W        W 2143   0.140  10.140  12.310
 1173W        W 2144  11.740   2.320   4.870
 1174W        W 2145   7.250   3.760   5.490
 1175W        W 2146   2.150  11.670  11.630
 1176W        W 2147  12.510   5.850   3.100
 1177W        W 2148   9.480  10.570   8.280
 1178W        W 2149   4.820   0.220   3.040
 1179W        W 2150  10.070  11.920   8.230
 1180W        W 2151  13.740  10.270   1.580
 1181W        W 2152   8.310   9.200   8.600
 1182W        W 2153  12.040   9.380  12.560
 1183W        W 2154  10.760   3.400   4.660
 1184W        W 2155  12.960   7.320   1.170
 1185W        W 2156  12.960   8.930   6.620
 1186W        W 2157   5.660   7.270   9.940
 1187W        W 2158   1.120   3.580   4.620
 1188W        W 2159  11.820   9.780  10.790
 1189W        W 2160   8.870   2.620   9.010
 1190W        W 2161  12.670  13.160  13.480
 1191W        W 2162   2.240   6.610  12.400
 1192W        W 2163  10.560   6.380   0.160
 1193W        W 2164  13.190   7.110   2.840
 1194W        W 2165   7.470   4.220   9.660
 1195W        W 2166   5.060  12.850  10.170
 1196W        W 2167   1.410   4.450   9.880
 1197W        W 2168  13.780   9.950   9.640
 1198W        W 2169   2.330   9.550  11.590
 1199W        W 2170   7.850  10.130   0.920
 1200W        W 2171  11.920  13.610   6.270
 1201W        W 2172   4.860   7.100  10.690
 1202W        W 2173  10.860   6.570   7.560
 1203W        W 2174  11.670   4.760   9.310
 1204W        W 2175   5.320   2.970   6.830
 1205W        W 2176  11.290   7.030  12.990
 1206W        W 2177   1.540   0.140   1.030
 1207W        W 2178   4.200   0.860   5.450
 1208W        W 2179   8.410   7.280  11.230
 1209W        W 2180  12.380  11.220   2.590
 1210W        W 2181   8.970   7.870   0.410
 1211W        W 2182   9.920  13.840  10.790
 1212W        W 2183   6.550   5.110   2.480
 1213W        W 2184   3.000   1.490   4.950
 1214W        W 2185   3.180   0.650   1.120
 1215W        W 2186   7.740  11.630  11.700
 1216W        W 2187   2.190   2.180  10.600
 1217W        W 2188   9.570  10.560  12.000
 1218W        W 2189   7.280  10.180  10.120
 1219W        W 2190   0.620   1.690  11.810
 1220W        W 2191   8.960  13.590   3.850
 1221W        W 2192  10.750   6.760   4.730
 1222W        W 2193   0.310   3.680   8.580
 1223W        W 2194   9.550   9.580   2.090
 1224W        W 2195   3.730   8.480  11.770
 1225W        W 2196   2.540   2.910   0.890
 1226W        W 2197  10.730   1.440   8.600
 1227W        W 2198   7.320  11.820   9.390
 1228W        W 2199   7.330   7.300  12.050
 1229W        W 2200   4.850   8.690   2.140
 1230W        W 2201   6.460   6.930  10.400
 1231W        W 2202  13.900   5.410   2.810
 1232W        W 2203   3.870   9.510  10.450
 1233W        W 2204  13.010   0.660   3.160
 1234W        W 2205  10.100  12.540  11.270
 1235W        W 2206  10.360   0.720   4.260
 1236W        W 2207  12.760   6.000   1.130
 1237W        W 2208  12.400   5.800  13.360
 1238W        W 2209   2.960   2.070  11.430
 1239W        W 2210  10.920   8.850   6.500
 1240W        W 2211   9.190   7.340   3.970
 1241W        W 2212   4.550   8.320   8.620
 1242W        W 2213   8.160   0.400   8.770
 1243W        W 2214  11.120   4.920   8.720
 1244W        W 2215   2.310   6.120   9.010
 1245W        W 2216   7.290   4.210  13.250
 1246W        W 2217   9.350   2.510  12.180
 1247W        W 2218  11.690   5.820   5.490
 1248W        W 2219   6.830   1.400  12.420
 1249W        W 2220   8.220   3.090   7.680
 1250W        W 2221   4.760   4.910   5.110
 1251W        W 2222   2.690   4.020   5.690
 1252W        W 2223   4.280   3.180   0.610
 1253W        W 2224   1.210   5.380   0.090
 1254W        W 2225   7.470   7.240   3.160
 1255W        W 2226  13.190   0.020  13.350
 1256W        W 2227   8.860   0.680   2.400
 1257W        W 2228  13.250   2.480   5.540
 1258W        W 2229   3.540   3.040   8.960
 1259W        W 2230  11.680   7.170  11.680
 1260W        W 2231  11.870   9.420   6.930
 1261W        W 2232  11.590  11.230   9.780
 1262W        W 2233   5.930   6.090   6.780
 1263W        W 2234   3.580   5.570   3.030
 1264W        W 2235   9.560   1.310   1.610
 1265W        W 2236   3.990   5.810   3.490
 1266W        W 2237   4.070   8.120   6.170
 1267W        W 2238   8.240   9.530   7.640
 1268W        W 2239  13.780   0.660   7.940
 1269W        W 2240  10.540   8.540  13.280
 1270W        W 2241   4.930   9.600  13.130
 1271W        W 2242  12.860   2.450   2.020
 1272W        W 2243  10.390   4.310   8.100
 1273W        W 2244  13.370  12.530   7.390
 1274W        W 2245  13.430   5.820  10.670
 1275W        W 2246  10.710  13.200   1.060
 1276W        W 2247  13.620  12.270   2.500
 1277W        W 2248   1.880   6.460  13.730
 1278W        W 2249   5.950   8.820   3.110
 1279W        W 2250   9.810   6.930   7.130
 1280W        W 2251  11.130   6.130  10.010
 1281W        W 2252   0.180  12.130   3.790
 1282W        W 2253   5.360   8.580  12.350
 1283W        W 2254   3.080   5.910   8.760
 1284W        W 2255   2.050   0.700   9.410
 1285W        W 2256   0.880   8.870   3.550
 1286W        W 2257   3.150   1.700   5.350
 1287W        W 2258  10.360  12.020   7.360
 1288W        W 2259   6.700   7.300   0.560
 1289W        W 2260  13.470  10.510   5.870
 1290W        W 2261   3.410  11.610   0.750
 1291W        W 2262   3.170   9.030   1.260
 1292W        W 2263   8.190   1.950   3.440
 1293W        W 2264   3.130   7.010   9.880
 1294W        W 2265   3.590   7.680  10.970
 1295W        W 2266   7.210   8.050   4.850
 1296W        W 2267   5.820   5.190   5.880
 1297W        W 2268  11.060  11.430   4.550
 1298W        W 2269  12.800   7.440   5.950
 1299W        W 2270   4.910   4.850  13.890
 1300W        W 2271  10.730  12.010  13.860
 1301W        W 2272   6.110   0.500   2.320
 1302W        W 2273   8.730  10.930   7.980
 1303W        W 2274  12.090   5.340   8.140
 1304W        W 2275   7.080   9.890   5.690
 1305W        W 2276   8.570   5.290   0.390
 1306W        W 2277   6.070   5.500  12.200
 1307W        W 2278   8.240  13.520  10.730
 1308W        W 2279   6.480   9.850   1.040
 1309W        W 2280   8.470  12.930   9.490
 1310W        W 2281  13.040   4.270  10.990
 1311W        W 2282   1.500   1.440   2.410
 1312W        W 2283   0.710   6.330  12.350
 1313W        W 2284  12.200   9.660   4.990
 1314W        W 2285   2.320   9.070  11.270
 1315W        W 2286  11.570   6.230   7.290
 1316W        W 2287   3.620   7.920   2.400
 1317W        W 2288   9.260   7.000   8.890
 1318W        W 2289   7.920  12.680   6.890
 1319W        W 2290   7.990   0.300   1.100
 1320W        W 2291   0.330  11.260   9.470
 1321W        W 2292   3.430  13.220  10.960
 1322W        W 2293  10.180  12.160   9.320
 1323W        W 2294  12.160   5.610  12.820
 1324W        W 2295  10.830   8.760   2.670
 1325W        W 2296   3.440   3.080   0.510
 1326W        W 2297   4.570   4.910   1.730
 1327W        W 2298  11.760   6.770  11.980
 1328W        W 2299  10.940   4.680   2.720
 1329W        W 2300   6.820   0.700   0.250
 1330W        W 2301  13.820   8.340   2.420
 1331W        W 2302   9.360   2.230   5.220
 1332W        W 2303   1.630   6.250   1.240
 1333W        W 2304   7.210   7.330   0.550
 1334W        W 2305   7.460  11.950   9.830
 1335W        W 2306   1.980   5.880   9.270
 1336W        W 2307   3.850   6.170  13.060
 1337W        W 2308   5.090  10.820  11.720
 1338W        W 2309   2.310   1.140  10.090
 1339W        W 2310   2.140   3.330   5.410
 1340W        W 2311   2.530   2.190   2.590
 1341W        W 2312  13.250   5.240   3.540
 1342W        W 2313   9.160   3.540   6.760
 1343W        W 2314  11.500   2.880   6.600
 1344W        W 2315   6.620   3.490  10.420
 1345W        W 2316   1.450   9.780  11.760
 1346W        W 2317   6.730   3.000  10.330
 1347W        W 2318   8.560   9.100   2.280
 1348W        W 2319   8.560   2.500   6.430
 1349W        W 2320   4.780   3.400   3.410
 1350W        W 2321   8.230   4.130   3.510
 1351W        W 2322  11.490  12.990  10.680
 1352W        W 2323  10.930   3.280  10.800
 1353W        W 2324  11.980   5.090   1.450
 1354W        W 2325  12.920   7.420  12.960
 1355W        W 2326  11.750   1.690   7.280
 1356W        W 2327  12.380  11.350   1.950
 1357W        W 2328   3.490   6.830   4.410
 1358W        W 2329   9.990  10.040   7.650
 1359W        W 2330   9.530  11.270   8.680
 1360W        W 2331   3.380   4.920   1.930
 1361W        W 2332   1.540   1.390   0.500
 1362W        W 2333   0.060   8.260   1.160
 1363W        W 2334  10.810   6.690  13.750
 1364W        W 2335   7.130  13.630   2.520
 1365W        W 2336  10.220   8.120  13.810
 1366W        W 2337   7.940   8.700   1.000
 1367W        W 2338   7.500   6.900  13.460
 1368W        W 2339  13.390   3.050   8.350
 1369W        W 2340  10.230   1.640   5.160
 1370W        W 2341   4.750   9.760  11.050
 1371W        W 2342   3.440  10.180  12.880
 1372W        W 2343   9.430   2.110  13.130
 1373W        W 2344  13.870  12.980   6.580
 1374W        W 2345   9.950   5.070   3.800
 1375W        W 2346   4.400   3.710  12.140
 1376W        W 2347   0.790  11.580   7.330
 1377W        W 2348   9.950   0.320   0.070
 1378W        W 2349  11.560  11.000  12.820
 1379W        W 2350   5.480   0.930   5.690
 1380W        W 2351   0.860   5.280   9.660
 1381W        W 2352   4.170   0.170   5.070
 1382W        W 2353   3.760   4.370  11.320
 1383W        W 2354   5.940   1.060   7.860
 1384W        W 2355   3.930   7.630   0.620
 1385W        W 2356  12.730  11.530   0.060
 1386W        W 2357   4.220   6.090  11.130
 1387W        W 2358  12.860   6.490   7.740
 1388W        W 2359  10.440   6.410   6.100
 1389W        W 2360  12.850  13.550   1.990
 1390W        W 2361  11.480  10.660   9.790
 1391W        W 2362  11.440   7.740   7.750
 1392W        W 2363   2.200   1.260   2.530
 1393W        W 2364   0.080   9.520   7.330
 1394W        W 2365   4.860   0.860  12.280
 1395W        W 2366   9.030   8.660  12.290
 1396W        W 2367  10.440   9.430   2.370
 1397W        W 2368  13.610   3.590  10.560
 1398W        W 2369   1.710   9.210  13.440
 1399W        W 2370  10.760   5.840   6.910
 1400W        W 2371   6.460   4.390  10.020
 1401W        W 2372  10.960   7.160  11.870
 1402W        W 2373   9.030  12.090   2.080
 1403W        W 2374   2.660   0.150  12.460
 1404W        W 2375   5.480  12.020  12.710
 1405W        W 2376   0.670   2.400   3.520
 1406W        W 2377   1.480   3.080   8.600
 1407W        W 2378   3.910   6.490   9.660
 1408W        W 2379   7.560   4.710   6.810
 1409W        W 2380   7.710   5.580  13.800
 1410W        W 2381   4.220  11.950  12.090
 1411W        W 2382   7.020   0.410   1.330
 1412W        W 2383   9.050  10.560   3.870
 1413W        W 2384   0.540  12.330  13.150
 1414W        W 2385  12.790   1.740   0.930
 1415W        W 2386   7.200   0.320   9.140
 1416W        W 2387  10.900   7.320   2.110
 1417W        W 2388   1.310   4.920   7.350
 1418W        W 2389  10.360   5.250   1.050
 1419W        W 2390   1.580   3.570   8.400
 1420W        W 2391   5.660   4.780   4.840
 1421W        W 2392   9.890   2.630   2.660
 1422W        W 2393   8.300  11.600   0.550
 1423W        W 2394   0.530   3.610  13.420
 1424W        W 2395   3.300   2.250  11.020
 1425W        W 2396   6.400  10.870   5.520
 1426W        W 2397   0.870  10.400   2.090
 1427W        W 2398   7.730   3.050  13.530
 1428W        W 2399  10.620   7.290   9.380
 1429W        W 2400   2.540   8.160  13.690
 1430W        W 2401   8.850   1.400  13.680
 1431W        W 2402   5.970   1.190  11.540
 1432W        W 2403   4.210   7.620   6.000
 1433W        W 2404   7.490  11.220   1.270
 1434W        W 2405  13.670   6.240   1.900
 1435W        W 2406  13.000   7.020   7.740
 1436W        W 2407   7.100   5.730   4.010
 1437W        W 2408   4.690   2.540   5.390
 1438W        W 2409  13.710   0.940   2.550
 1439W        W 2410   2.450   7.310   4.000
 1440W        W 2411   8.130   2.190   9.280
 1441W        W 2412  11.740  12.140  13.700
 1442W        W 2413   3.860   9.250   2.850
 1443W        W 2414   3.930  12.650   3.600
 1444W        W 2415   6.820  11.140   8.960
 1445W        W 2416   6.930   1.830   0.910
 1446W        W 2417   2.350   1.500   6.240
 1447W        W 2418   6.850   4.540   4.460
 1448W        W 2419  10.950   4.050  10.260
 1449W        W 2420   5.960   8.850   8.500
 1450W        W 2421   9.340   7.150   8.210
 1451W        W 2422   6.960  10.370   5.450
 1452W        W 2423  11.040  13.410   9.890
 1453W        W 2424   6.800  13.580  10.920
 1454W        W 2425  13.310   7.900  10.520
 1455W        W 2426  11.680   0.310   6.920
 1456W        W 2427  10.630   5.330   7.160
 1457W        W 2428   2.470  10.740  11.960
 1458W        W 2429   8.830   0.670   7.540
 1459W        W 2430   9.310   7.840  13.880
 1460W        W 2431   5.330   0.680   1.890
 1461W        W 2432  11.530   4.530   8.820
 1462W        W 2433   1.540  11.530  12.260
 1463W        W 2434   6.720  12.520   4.370
 1464W        W 2435  10.160  13.770   0.420
 1465W        W 2436  13.550   8.280   2.050
 1466W        W 2437  12.850   5.670   4.300
 1467W        W 2438   6.830   6.760   7.070
 1468W        W 2439   8.930   3.840   7.270
 1469W        W 2440   7.730   8.050  11.810
 1470W        W 2441   2.490  13.650  11.570
 1471W        W 2442   3.840   7.520   4.320
 1472W        W 2443   3.970  12.360  13.820
 1473W        W 2444   6.950   5.180   8.910
 1474W        W 2445  10.680   3.690   6.890
 1475W        W 2446   2.030   4.230  10.700
 1476W        W 2447   3.150  10.400   2.730
 1477W        W 2448   2.660   6.310   3.500
 1478W        W 2449   2.780   6.410  10.100
 1479W        W 2450   6.800   2.170  12.570
 1480W        W 2451   4.310   0.560   0.350
 1481W        W 2452   1.200   5.540   9.980
 1482W        W 2453   4.710   5.410  12.280
 1483W        W 2454  13.220   5.560   0.390
 1484W        W 2455  10.720   9.790  10.970
 1485W        W 2456   1.800   7.780   6.700
 1486W        W 2457   2.070  12.710   3.130
 1487W        W 2458   9.820   6.290   5.440
 1488W        W 2459   8.030  13.600   0.680
 1489W        W 2460   8.960   4.770  13.280
 1490W        W 2461  11.180   5.620   9.440
 1491W        W 2462   6.890   7.920  11.580
 1492W        W 2463   0.480   0.480  12.270
 1493W        W 2464  13.070   7.330   4.590
 1494W        W 2465   8.320   7.570   2.630
 1495W        W 2466   7.860   7.520  10.240
 1496W        W 2467   1.520   3.970   2.650
 1497W        W 2468   4.510  12.120  12.460
 1498W        W 2469  11.710  13.420  13.150
 1499W        W 2470   2.560   3.550  12.060
 1500W        W 2471  10.140  12.370   1.910
 1501W        W 2472   2.700   9.900  10.890
 1502W        W 2473  12.990   3.510   2.630
 1503W        W 2474   7.100   5.710   4.670
 1504W        W 2475  12.940  10.900   6.000
 1505W        W 2476  11.850  11.580   2.600
 1506W        W 2477   9.080   5.790  11.430
 1507W        W 2478   7.770   9.890   5.120
 1508W        W 2479   6.820  11.590   0.150
 1509W        W 2480   4.350   6.190  12.880
 1510W        W 2481  12.730   0.630  11.140
 1511W        W 2482   4.100   0.170  11.370
 1512W        W 2483   0.700   8.870   6.820
 1513W        W 2484   3.150   6.610   3.400
 1514W        W 2485   2.900   5.860   1.430
 1515W        W 2486   7.850   1.430  11.060
 1516W        W 2487   9.160   9.810   3.940
 1517W        W 2488  10.790   0.060   1.480
 1518W        W 2489  12.250  11.120  11.910
 1519W        W 2490  11.120   2.950   5.980
 1520W        W 2491   6.980   9.750   8.630
 1521W        W 2492  10.530   8.940   8.720
 1522W        W 2493  12.390   3.120  11.700
 1523W        W 2494  13.850  12.610   2.240
 1524W        W 2495   4.860  10.040   5.120
 1525W        W 2496   1.870  10.020   1.920
 1526W        W 2497  10.730   5.660  13.650
 1527W        W 2498  11.300  10.570  11.120
 1528W        W 2499  10.740  13.500   9.500
 1529W        W 2500   4.680  10.540   2.720
 1530W        W 2501   0.890   0.120   1.600
 1531W        W 2502   7.730   8.510  11.980
 1532W        W 2503   6.990   6.230   7.150
 1533W        W 2504  13.170   3.470   5.560
 1534W        W 2505   4.490   9.380  12.680
 1535W        W 2506  12.770  11.960  12.020
 1536W        W 2507  13.880   6.810   9.730
 1537W        W 2508   3.930   1.220   4.200
 1538W        W 2509  13.560   2.130   8.270
 1539W        W 2510   5.200   5.410   0.280
 1540W        W 2511   7.650   7.290  11.540
 1541W        W 2512  10.390   7.190  13.130
 1542W        W 2513   0.780   1.760   1.330
 1543W        W 2514   1.720   2.850   4.650
 1544W        W 2515   8.550   2.950   2.210
 1545W        W 2516   5.390   6.810   7.070
 1546W        W 2517   6.320   8.740   8.100
 1547W        W 2518   0.330   0.680   0.350
 1548W        W 2519   0.660   3.130   2.070
 1549W        W 2520  10.790  11.970   5.450
 1550W        W 2521   2.940   1.350   0.440
 1551W        W 2522   0.480   7.670  13.460
 1552W        W 2523   1.570   5.020  11.870
 1553W        W 2524   8.960  13.140   9.480
 1554W        W 2525   1.310   8.330  13.870
 1555W        W 2526   9.460   7.280   0.210
 1556W        W 2527   6.650   2.950   6.410
 1557W        W 2528   7.110  13.240   8.690
 1558W        W 2529  12.030   3.200   4.130
 1559W        W 2530   2.800   0.660   6.210
 1560W        W 2531   1.600   3.520  10.400
 1561W        W 2532   4.030   1.320   8.240
 1562W        W 2533  11.520   2.010  11.890
 1563W        W 2534  10.740  12.570  13.300
 1564W        W 2535  10.180   2.880   9.190
 1565W        W 2536  12.510   6.800   9.320
 1566W        W 2537  10.640   0.250   0.980
 1567W        W 2538   9.710   4.160   1.680
 1568W        W 2539   7.150   8.740   5.960
 1569W        W 2540   9.840   7.170   8.220
 1570W        W 2541   7.750   9.540   9.760
 1571W        W 2542   7.380   8.310   0.230
 1572W        W 2543   3.150   3.430  10.290
 1573W        W 2544  10.510   2.150  11.650
 1574W        W 2545   4.250   9.260  13.200
 1575W        W 2546   0.200   6.590   3.720
 1576W        W 2547   1.570  12.890   6.910
 1577W        W 2548   0.610   5.670   0.630
 1578W        W 2549   1.550   7.540   0.980
 1579W        W 2550  13.750  13.570  10.800
 1580W        W 2551   7.280   8.920  10.400
 1581W        W 2552   3.770   6.680   8.010
 1582W        W 2553   0.530   1.170   9.410
 1583W        W 2554   5.430   9.660  13.420
 1584W        W 2555   3.640   3.480  11.660
 1585W        W 2556   7.620  13.140  11.490
 1586W        W 2557   6.840  11.190   5.620
 1587W        W 2558  12.470  11.900   9.890
 1588W        W 2559   2.390  12.860   1.770
 1589W        W 2560   4.030  11.570   5.790
 1590W        W 2561  10.230   2.920   6.670
 1591W        W 2562   0.700   7.270  12.440
 1592W        W 2563   9.800   9.510  13.700
 1593W        W 2564   3.860  12.890   0.750
 1594W        W 2565   9.260   5.440   5.660
 1595W        W 2566   4.880  11.990   5.380
 1596W        W 2567   2.070   2.340   4.600
 1597W        W 2568   9.080   4.800   7.430
 1598W        W 2569   7.610   8.050  10.890
 1599W        W 2570  11.360   3.600   8.720
 1600W        W 2571  12.220  12.820   7.570
 1601W        W 2572   6.690  10.020   2.110
 1602W        W 2573   1.380   9.720   2.000
 1603W        W 2574   0.420   2.880   3.510
 1604W        W 2575   5.280   8.430   2.340
 1605W        W 2576  11.130   0.130   5.390
 1606W        W 2577   8.800   4.640   1.240
 1607W        W 2578   8.680   0.580  10.570
 1608W        W 2579   8.780   0.340   6.510
 1609W        W 2580   9.930   1.790   3.220
 1610W        W 2581  10.830   4.380  13.310
 1611W        W 2582   9.030   3.910   1.490
 1612W        W 2583   1.420   2.360   2.340
 1613W        W 2584   8.010   6.660  10.430
 1614W        W 2585   2.410   2.880   2.170
 1615W        W 2586  13.740  13.180  10.150
 1616W        W 2587  12.890  13.350   7.390
 1617W        W 2588   5.710   8.420  12.680
 1618W        W 2589   3.850   5.220   2.750
 1619W        W 2590   1.850   4.040   6.650
 1620W        W 2591   7.830  12.680  11.380
 1621W        W 2592   6.500  10.970   3.450
 1622W        W 2593  10.400   3.900  10.180
 1623W        W 2594  11.120  11.530   9.630
 1624W        W 2595  13.280   2.710   7.590
 1625W        W 2596   3.890   0.350   6.780
 1626W        W 2597  11.430   9.310   0.660
 1627W        W 2598  12.360  10.380   0.580
 1628W        W 2599  12.390  13.710   5.580
 1629W        W 2600  12.920   8.540  10.250
 1630W        W 2601   9.160   0.690   9.580
 1631W        W 2602   1.060   6.330  10.480
 1632W        W 2603  10.630  11.990   4.000
 1633W        W 2604   4.430   0.950   1.990
 1634W        W 2605  13.100   6.500  13.230
 1635W        W 2606   0.510   4.000   4.310
 1636W        W 2607   5.150   4.380  10.050
 1637W        W 2608   0.840   7.990  11.090
 1638W        W 2609   7.230   9.000   8.100
 1639W        W 2610   5.630   1.110   8.300
 1640W        W 2611   3.960   9.270   6.730
 1641W        W 2612   1.450   2.760  12.350
 1642W        W 2613   5.970  10.760  13.310
 1643W        W 2614  10.450  13.190   1.740
 1644W        W 2615   7.900   3.170  10.880
 1645W        W 2616  13.660   1.420  10.760
 1646W        W 2617   0.410   9.550  10.360
 1647W        W 2618   4.090   4.810   2.490
 1648W        W 2619   6.140   5.910   9.840
 1649W        W 2620   9.640   1.440   8.520
 1650W        W 2621  12.200   4.270  13.790
 1651W        W 2622   1.100   7.940   4.870
 1652W        W 2623   1.460  13.360   4.010
 1653W        W 2624   1.380   8.600  10.590
 1654W        W 2625   1.900   8.640   4.040
 1655W        W 2626   2.840   1.860  10.130
 1656W        W 2627   6.000  13.710   1.510
 1657W        W 2628   8.200   8.510  11.090
 1658W        W 2629   1.940   5.600  12.230
 1659W        W 2630  13.170   1.860   1.350
 1660W        W 2631  13.410   9.810   2.010
 1661W        W 2632  13.730   4.220   5.450
 1662W        W 2633   6.950   3.850   2.500
 1663W        W 2634   4.530   1.080   9.330
 1664W        W 2635  10.210   6.320   4.170
 1665W        W 2636  11.060   0.880   8.180
 1666W        W 2637   0.480  10.880   9.020
 1667W        W 2638   8.400  10.620  11.390
 1668W        W 2639   6.120   0.080   0.200
 1669W        W 2640   0.190   0.930  12.720
 1670W        W 2641   3.580   3.510   5.810
 1671W        W 2642   4.400  12.300   5.450
 1672W        W 2643   1.630   8.890  11.850
 1673W        W 2644  11.370   7.090   3.830
 1674W        W 2645   6.940   5.190   6.520
 1675W        W 2646   8.010   2.080   5.300
 1676W        W 2647   5.500  12.970   0.200
 1677W        W 2648   2.010   8.560   6.080
 1678W        W 2649   0.580   3.130   2.570
 1679W        W 2650   9.480  12.380  13.090
 1680W        W 2651   7.940   0.650   9.130
 1681W        W 2652   8.480   9.800   3.170
 1682W        W 2653  11.620  11.020   5.940
 1683W        W 2654  10.010   1.910   7.130
 1684W        W 2655   9.840  12.310   8.560
 1685W        W 2656   4.600  10.850  10.380
 1686W        W 2657   9.960   0.510  12.560
 1687W        W 2658  13.690   8.610  11.660
 1688W        W 2659  13.130   5.430  13.760
 1689W        W 2660  11.690   9.180   1.100
 1690W        W 2661  10.670   3.090   9.110
 1691W        W 2662   0.620   9.640  11.760
 1692W        W 2663   2.250   7.560  10.580
 1693W        W 2664   2.390   1.070   1.700
 1694W        W 2665   0.280  12.990  10.230
 1695W        W 2666  12.650  10.260  13.460
 1696W        W 2667   7.780   2.620  11.650
 1697W        W 2668   7.350   1.110  13.370
 1698W        W 2669  10.620  10.540  10.430
 1699W        W 2670   2.620  11.290   1.930
 1700W        W 2671   0.580   0.920   2.960
 1701W        W 2672   7.660   9.080  10.710
 1702W        W 2673   5.160   1.980  13.410
 1703W        W 2674   8.160   1.450   3.610
 1704W        W 2675   6.170  13.770   7.680
 1705W        W 2676   8.930   7.220  11.430
 1706W        W 2677   1.730   8.810   6.980
 1707W        W 2678   8.510  12.730  11.320
 1708W        W 2679   4.740   6.940   8.370
 1709W        W 2680   2.240  10.150   5.210
 1710W        W 2681   7.360   7.530  12.860
 1711W        W 2682   7.980   9.450   5.270
 1712W        W 2683   7.000   3.880  10.400
 1713W        W 2684  13.550   5.550   4.910
 1714W        W 2685   8.340   9.330   3.290
 1715W        W 2686   0.650  12.520   8.580
 1716W        W 2687   0.740  11.280   2.130
 1717W        W 2688   8.710   1.540   4.760
 1718W        W 2689   2.570   6.430   7.040
 1719W        W 2690  12.270   5.690   6.870
 1720W        W 2691  13.560   4.770   2.070
 1721W        W 2692   0.740  13.740   0.640
 1722W        W 2693   0.420   1.630   6.670
 1723W        W 2694  12.060   2.420   7.140
 1724W        W 2695   2.140  12.770   0.010
 1725W        W 2696   6.710   1.430   6.940
 1726W        W 2697   1.960   2.900   2.360
 1727W        W 2698   7.250  11.590   0.990
 1728W        W 2699   1.610  11.030  11.740
 1729W        W 2700  11.850   0.190   3.770
 1730W        W 2701   8.420   8.180   9.920
 1731W        W 2702   7.210  13.360  12.810
 1732W        W 2703   3.470   8.130  10.500
 1733W        W 2704   8.100   0.550   8.280
 1734W        W 2705  10.460  11.650   5.520
 1735W        W 2706  13.270   5.400   7.130
 1736W        W 2707   9.630  11.440   7.310
 1737W        W 2708   4.830   7.690  13.650
 1738W        W 2709   3.730   0.180   3.240
 1739W        W 2710   6.240   6.080   2.960
 1740W        W 2711   7.660   6.310   4.970
 1741W        W 2712   8.730  13.900   3.520
 1742W        W 2713   4.550   3.250   8.810
 1743W        W 2714   8.560  13.310   6.010
 1744W        W 2715  12.450   7.340   1.890
 1745W        W 2716   5.810   1.440   8.800
 1746W        W 2717  11.380  10.700   4.360
 1747W        W 2718   9.960  13.130   4.510
 1748W        W 2719   5.800  13.830  10.760
 1749W        W 2720   4.250   8.610   4.810
 1750W        W 2721   9.180  10.150  11.870
 1751W        W 2722   5.910   6.920   8.500
 1752W        W 2723   4.800  10.070  13.400
 1753W        W 2724  11.480   6.230   4.000
 1754W        W 2725   3.100   8.410  10.060
 1755W        W 2726   1.730   4.050   0.990
 1756W        W 2727  11.920   7.340   0.300
 1757W        W 2728   8.360  13.810   2.700
 1758W        W 2729   3.600   7.680   7.910
 1759W        W 2730   0.960   4.830   8.670
 1760W        W 2731  12.170  12.850  10.130
 1761W        W 2732   1.900   5.080   7.220
 1762W        W 2733  10.390  13.520   1.290
 1763W        W 2734  11.360   6.320   3.490
 1764W        W 2735  11.550   2.160   4.240
 1765W        W 2736   5.110   5.130  11.010
 1766W        W 2737   0.910   7.770   5.740
 1767W        W 2738   0.750   3.880   5.220
 1768W        W 2739   6.090   4.120   4.100
 1769W        W 2740  13.870   0.170  11.620
 1770W        W 2741  10.350   4.050   7.130
 1771W        W 2742   6.290   9.090   0.580
 1772W        W 2743   9.210   5.310   4.610
 1773W        W 2744   3.800   2.710   5.490
 1774W        W 2745   8.140   8.720  10.630
 1775W        W 2746   3.540   2.920   9.470
 1776W        W 2747   0.020   6.900  13.530
 1777W        W 2748  13.750  10.020   4.200
 1778W        W 2749   7.440   1.290   5.960
 1779W        W 2750  12.540   3.860   8.100
 1780W        W 2751   0.210   1.090   4.840
 1781W        W 2752   7.060  11.080   9.490
 1782W        W 2753   2.370   8.960  12.340
 1783W        W 2754   9.980  10.920   5.640
 1784W        W 2755   5.350   6.000   3.740
 1785W        W 2756   5.120   3.700   6.000
 1786W        W 2757  12.100   6.090  12.920
 1787W        W 2758  13.610  12.650   6.270
 1788W        W 2759   8.470   7.850  12.050
 1789W        W 2760   8.660   1.870  10.260
 1790W        W 2761  11.540   4.520   5.100
 1791W        W 2762   0.670   2.000   2.660
 1792W        W 2763  13.860   2.990   3.340
 1793W        W 2764   9.050   3.700   9.400
 1794W        W 2765   5.130  13.240   1.410
 1795W        W 2766   4.860   6.740   2.620
 1796W        W 2767   6.530   6.380   6.220
 1797W        W 2768   9.090   5.560   7.620
 1798W        W 2769   6.790   1.520   9.990
 1799W        W 2770   5.010   1.460   6.480
 1800W        W 2771   1.250   0.320   3.950
 1801W        W 2772  11.180   2.340   7.780
 1802W        W 2773   5.780   4.750   9.460
 1803W        W 2774   7.080   9.850  12.460
 1804W        W 2775   3.180   5.630   6.040
 1805W        W 2776   7.740   2.130   6.330
 1806W        W 2777   8.770   5.130  12.900
 1807W        W 2778   2.700   7.060   8.200
 1808W        W 2779   5.410   2.320   5.720
 1809W        W 2780  11.250   4.480  11.440
 1810W        W 2781   1.920  11.320   2.340
 1811W        W 2782   9.790   4.730  10.000
 1812W        W 2783   6.790  10.530  11.650
 1813W        W 2784   7.860   7.130   1.430
 1814W        W 2785   1.590   3.550   9.870
 1815W        W 2786   0.660   5.200  12.410
 1816W        W 2787  12.160  12.060  12.140
 1817W        W 2788  11.800   6.230   8.250
 1818W        W 2789  10.810  13.360  12.080
 1819W        W 2790   4.430   2.630   1.910
 1820W        W 2791   1.190   0.900   6.130
 1821W        W 2792   4.940   2.250   9.240
 1822W        W 2793  11.680   8.950   7.080
 1823W        W 2794  11.920   5.900   4.940
 1824W        W 2795  10.080   8.150   5.250
 1825W        W 2796   5.160   4.210   8.100
 1826W        W 2797   9.670  12.650   6.760
 1827W        W 2798   9.850   6.030   6.600
 1828W        W 2799  11.640   6.770   2.080
 1829W        W 2800  10.550   6.550   7.990
 1830W        W 2801   8.520   9.140   2.770
 1831W        W 2802   7.010   7.090   6.430
 1832W        W 2803   5.370   4.750   0.230
 1833W        W 2804   6.140   7.450   9.530
 1834W        W 2805  13.710   5.720   9.480
 1835W        W 2806   9.980   6.080  11.410
 1836W        W 2807  11.980   2.340   4.390
 1837W        W 2808   8.020   4.310   2.910
 1838W        W 2809  12.270  13.150   4.130
 1839W        W 2810  12.090  11.320   8.130
 1840W        W 2811   3.470   9.650  12.700
 1841W        W 2812  12.680  10.410   6.480
 1842W        W 2813  10.950  11.570   2.530
 1843W        W 2814   9.110   0.610   2.920
 1844W        W 2815   5.820   7.010  12.150
 1845W        W 2816   4.360   1.700  12.680
 1846W        W 2817   2.790  10.680   2.490
 1847W        W 2818   8.960  11.420   4.510
 1848W        W 2819  13.330  12.920   0.080
 1849W        W 2820  10.270  13.910   6.040
 1850W        W 2821   8.480   6.120  10.650
 1851W        W 2822  13.910   0.610  11.820
 1852W        W 2823  13.490   6.930   5.370
 1853W        W 2824   9.930  12.880  12.470
 1854W        W 2825  10.070   1.160   4.440
 1855W        W 2826   5.440   7.190  12.680
 1856W        W 2827   8.540   7.210   5.920
 1857W        W 2828   6.050   3.720   3.600
 1858W        W 2829   3.940   8.140   6.670
 1859W        W 2830   7.150   2.100   9.160
 1860W        W 2831   2.740   6.310   8.690
 1861W        W 2832   4.740   0.660   5.760
 1862W        W 2833  13.450  13.480   0.410
 1863W        W 2834   6.170  10.220   1.970
 1864W        W 2835   0.810   6.350  13.350
 1865W        W 2836  12.980   0.770   0.920
 1866W        W 2837   9.070   3.500  10.990
 1867W        W 2838   9.080   7.580  11.730
 1868W        W 2839   6.060  12.000  10.500
 1869W        W 2840   9.660  13.510   4.340
 1870W        W 2841   1.230   0.010  12.970
 1871W        W 2842  10.570   8.640   5.040
 1872W        W 2843   7.490   6.810  10.490
 1873W        W 2844  11.410  10.250   7.850
 1874W        W 2845   8.440  11.240  11.390
 1875W        W 2846   8.520  12.070   0.500
 1876W        W 2847   1.650   8.840   5.920
 1877W        W 2848  13.870   6.050  10.640
 1878W        W 2849  10.830   9.720   5.170
 1879W        W 2850   3.240  11.840   2.380
 1880W        W 2851   0.440  11.720   2.860
 1881W        W 2852  12.260   0.480  13.310
 1882W        W 2853  13.730   4.290   6.230
 1883W        W 2854   8.010  10.260   7.840
 1884W        W 2855  11.440   5.170   9.500
 1885W        W 2856   5.600  10.260   5.740
 1886W        W 2857   7.190   8.870   5.070
 1887W        W 2858  13.700  10.390   0.870
 1888W        W 2859  12.800   2.920   4.620
 1889W        W 2860  13.420  12.830   9.860
 1890W        W 2861  13.100  10.860  10.070
 1891W        W 2862   8.940   2.720   9.650
 1892W        W 2863   6.540   8.300  13.290
 1893W        W 2864   7.260  10.550   1.430
 1894W        W 2865   6.540  13.360  13.610
 1895W        W 2866   4.550   8.400  13.890
 1896W        W 2867   0.940   6.550   4.350
 1897W        W 2868  12.010   0.820   2.780
 1898W        W 2869   8.790   3.690   1.070
 1899W        W 2870   6.740  10.070   4.330
 1900W        W 2871  13.420   3.380   2.970
 1901W        W 2872   6.080   9.820   1.510
 1902W        W 2873   0.240   5.830  10.970
 1903W        W 2874   3.200  12.580  12.780
 1904W        W 2875  10.190   2.160   8.960
 1905W        W 2876  10.510   9.870   6.380
 1906W        W 2877   2.440   2.800   9.120
 1907W        W 2878   1.790   2.860  10.960
 1908W        W 2879   5.650   6.250   4.420
 1909W        W 2880   3.400   2.530   9.040
 1910W        W 2881   0.100  11.660  11.990
 1911W        W 2882   5.800   4.210   5.930
 1912W        W 2883   1.920   6.230   1.850
 1913W        W 2884   9.860   5.790   8.160
 1914W        W 2885  10.720  13.020  13.590
 1915W        W 2886   0.510   9.290   9.970
 1916W        W 2887   3.990  12.000   4.920
 1917W        W 2888   4.320   1.510   2.290
 1918W        W 2889   0.020  11.070  13.520
 1919W        W 2890  13.800   9.440   9.490
 1920W        W 2891   3.160   8.880   7.650
 1921W        W 2892   1.800   8.730   3.550
 1922W        W 2893   7.950  13.480  13.450
 1923W        W 2894  13.150  13.570   6.430
 1924W        W 2895   1.510   9.600  11.200
 1925W        W 2896   3.070   8.920   2.740
 1926W        W 2897   9.760   2.680   6.510
 1927W        W 2898   9.900   3.190   6.390
 1928W        W 2899   9.640   3.350   2.610
 1929W        W 2900   4.400   2.520   1.380
 1930W        W 2901   0.850   0.220  12.770
 1931W        W 2902   9.110  10.150  13.360
 1932W        W 2903   0.820   7.590   4.550
 1933W        W 2904  13.170  11.570   8.330
 1934W        W 2905  12.990  12.790   5.320
 1935W        W 2906  11.450   3.650   1.850
 1936W        W 2907   8.840  13.880   1.210
 1937W        W 2908  13.090  12.920   2.640
 1938W        W 2909  10.370   1.800  12.360
 1939W        W 2910   6.390   2.000   7.960
 1940W        W 2911   4.100  11.190   1.250
 1941W        W 2912  10.760  13.060   3.980
 1942W        W 2913   8.840  11.480   9.430
 1943W        W 2914   9.950   5.910   7.650
 1944W        W 2915   5.270   9.900   5.940
 1945W        W 2916  10.480  11.420   2.600
 1946W        W 2917  13.400   5.390   1.400
 1947W        W 2918  12.260   1.650   0.130
 1948W        W 2919   0.670   4.900  11.680
 1949W        W 2920   8.850   3.900  10.660
 1950W        W 2921  13.260   7.650   4.150
 1951W        W 2922   3.560  11.250   4.420
 1952W        W 2923   2.860   9.510   5.320
 1953W        W 2924   6.910   7.760   5.380
 1954W        W 2925   8.900  11.150   5.930
 1955W        W 2926   9.170  10.780  10.990
 1956W        W 2927   1.770   4.000  12.560
 1957W        W 2928   1.610   7.910   2.650
 1958W        W 2929  11.800   7.090  10.730
 1959W        W 2930   7.910   0.870   2.630
 1960W        W 2931   4.490   5.560   9.150
 1961W        W 2932  12.850   2.660  12.000
 1962W        W 2933  12.600   5.330   3.050
 1963W        W 2934  11.460   3.800  12.940
 1964W        W 2935   7.830  12.180   8.820
 1965W        W 2936   8.160  12.350   5.240
 1966W        W 2937  12.030  12.020   2.750
 1967W        W 2938   4.720   7.600  11.770
 1968W        W 2939   0.260   0.750   1.510
 1969W        W 2940  11.380  11.490   2.190
 1970W        W 2941   4.650   4.340  11.570
 1971W        W 2942  11.080  12.350   4.010
 1972W        W 2943   9.190   1.980   7.800
 1973W        W 2944  12.640   2.770  11.440
 1974W        W 2945  10.240   4.440  12.420
 1975W        W 2946   7.710   0.570   3.100
 1976W        W 2947   6.930   3.480   9.960
 1977W        W 2948   4.330   3.500   0.970
 1978W        W 2949   4.790   7.070   0.810
 1979W        W 2950   8.830   5.270   5.470
 1980W        W 2951  12.300   5.890   9.450
 1981W        W 2952   1.880   4.820  11.550
 1982W        W 2953   3.900  12.490  13.340
 1983W        W 2954   0.370   3.370  12.920
 1984W        W 2955   6.260   0.520   5.400
 1985W        W 2956  12.960   7.770   8.410
 1986W        W 2957   4.930  10.150   0.230
 1987W        W 2958   6.020   0.490   8.210
 1988W        W 2959   2.190  13.630  12.020
 1989W        W 2960   9.730  11.330   9.690
 1990W        W 2961   6.830   7.930   1.450
 1991W        W 2962   0.980   6.110  10.000
 1992W        W 2963   0.950   5.920   5.260
 1993W        W 2964  12.590   2.980   5.970
 1994W        W 2965   9.830  12.460   0.030
 1995W        W 2966  12.990   3.680   0.490
 1996W        W 2967   7.090  13.290  11.200
 1997W        W 2968   8.310   9.980  10.410
 1998W        W 2969  10.250   6.410   5.660
 1999W        W 2970   4.540   1.240   8.260
 2000W        W 2971   7.000  13.020  13.120
 2001W        W 2972   5.800   6.590   0.530
 2002W        W 2973   8.090   9.910   9.090
 2003W        W 2974   6.870   0.840   7.550
 2004W        W 2975   2.040   1.490   5.610
 2005W        W 2976   8.630   0.900   9.630
 2006W        W 2977  11.410   3.730   2.750
 2007W        W 2978   6.010   9.150  10.560
 2008W        W 2979   5.290   4.910   7.700
 2009W        W 2980  13.410   2.530  13.590
 2010W        W 2981   3.700   8.670   4.900
 2011W        W 2982   3.670   5.030   3.200
 2012W        W 2983  13.820  11.820   6.040
 2013W        W 2984   8.380  12.580   8.070
 2014W        W 2985   6.310  10.810  12.520
 2015W        W 2986   0.940   6.960   2.760
 2016W        W 2987   5.240  10.800   3.180
 2017W        W 2988   2.030   4.400   6.190
 2018W        W 2989   7.210  12.980   5.280
 2019W        W 2990  12.910  12.670  10.830
 2020W        W 2991   2.070   7.090   0.840
 2021W        W 2992   0.610   5.810   2.240
 2022W        W 2993   3.800   5.430  12.100
 2023W        W 2994   9.560  13.530   8.920
 2024W        W 2995   5.790  13.730   9.030
 2025W        W 2996  11.880  10.430   9.520
 2026W        W 2997   7.740  13.020  12.110
 2027W        W 2998  11.230   0.470   2.470
 2028W        W 2999   7.670   4.970  12.810
 2029W        W 3000   8.060  13.010   6.200
 2030W        W 3001  10.550   8.210   9.200
 2031W        W 3002  10.390  13.860   5.000
 2032W        W 3003   3.160   5.800   7.770
 2033W        W 3004   4.740   6.190  11.200
 2034W        W 3005   9.000  13.800   7.370
 2035W        W 3006  11.860   3.500   2.630
 2036W        W 3007   1.810   6.760   6.870
 2037W        W 3008   5.620   5.140   8.040
 2038W        W 3009   6.060  12.240   1.110
 2039W        W 3010  12.660  12.990   7.730
 2040W        W 3011   1.010   2.900   8.500
 2041W        W 3012  12.320   6.230   8.530
 2042W        W 3013   7.290   0.810   6.210
 2043W        W 3014  12.950   3.090   7.570
 2044W        W 3015   0.860   8.090   7.120
 2045W        W 3016   6.400  11.790   9.640
 2046W        W 3017   0.690  10.510   1.640
 2047W        W 3018  12.720   4.120  10.050
 2048W        W 3019   2.430  12.280   5.360
 2049W        W 3020   2.600   2.860   6.660
 2050W        W 3021  12.040   4.140   4.980
 2051W        W 3022   4.520   9.950   1.450
 2052W        W 3023   4.110   2.310   1.730
 2053W        W 3024   3.950   7.960   7.210
 2054W        W 3025   8.360   7.100   2.830
 2055W        W 3026  12.340   1.550   6.040
 2056W        W 3027  12.870   6.290   5.540
 2057W        W 3028   5.090   3.380   6.660
 2058W        W 3029   3.980   4.410  12.160
 2059W        W 3030   3.590  12.910   4.530
 2060W        W 3031   0.810   9.230  11.560
 2061W        W 3032   6.890  13.600  13.820
 2062W        W 3033   0.580  10.930   0.770
 2063W        W 3034   1.720   2.200   3.040
 2064W        W 3035  11.390  11.970  13.220
 2065W        W 3036   0.440   7.760   9.350
 2066W        W 3037  12.060   6.690   3.870
 2067W        W 3038   3.090   9.240   0.590
 2068W        W 3039  11.130  12.000   8.700
 2069W        W 3040   1.540   6.540   6.510
 2070W        W 3041   4.830  10.000  12.770
 2071W        W 3042   6.390   7.630  12.670
 2072W        W 3043   7.560   0.990   1.250
 2073W        W 3044   4.070   5.720   2.990
 2074W        W 3045   5.780   2.550  12.580
 2075W        W 3046  12.940  13.470   7.900
 2076W        W 3047   8.400  11.090   4.750
 2077W        W 3048   3.790   9.830   1.100
 2078W        W 3049   3.600   5.150   9.280
 2079W        W 3050  10.530   5.480   2.620
 2080W        W 3051   4.070   2.590  10.250
 2081W        W 3052   4.660   1.480   9.540
 2082W        W 3053  13.710  13.580   2.570
 2083W        W 3054  11.820  10.950  10.780
 2084W        W 3055   1.840   8.100   1.740
 2085W        W 3056  12.500   8.680   6.600
 2086W        W 3057   2.030   0.180   8.750
 2087W        W 3058  13.270   7.330   7.480
 2088W        W 3059   2.410   3.580  12.940
 2089W        W 3060   6.060   3.560   4.900
 2090W        W 3061   3.970   8.890   1.010
 2091W        W 3062  13.430   3.160   7.380
 2092W        W 3063   1.220   0.020   2.110
 2093W        W 3064   6.550  10.650  12.110
 2094W        W 3065   0.510   5.180   0.660
 2095W        W 3066   4.990   5.030   6.760
 2096W        W 3067   0.910  13.380   2.790
 2097W        W 3068   2.740  10.260   2.990
 2098W        W 3069   8.720   3.830   8.370
 2099W        W 3070   3.870   8.400  10.330
 2100W        W 3071   2.160  13.110  13.300
 2101W        W 3072  13.900   0.970   2.110
 2102W        W 3073   6.760  12.600   1.340
 2103W        W 3074   1.200   0.030   5.450
 2104W        W 3075  10.170  13.720   9.200
 2105W        W 3076   3.630   6.310  10.030
 2106W        W 3077  10.480   9.080  13.640
 2107W        W 3078   0.470   6.850   8.990
 2108W        W 3079  10.490   3.930   7.760
 2109W        W 3080   4.300   5.540   7.860
 2110W        W 3081   8.890   0.660   4.830
 2111W        W 3082  13.610  10.950   6.120
 2112W        W 3083   0.630   5.700   9.890
 2113W        W 3084   4.640  12.220  10.540
 2114W        W 3085   7.870   1.640   0.340
 2115W        W 3086   9.410   8.580   2.280
 2116W        W 3087   2.020   8.120   1.160
 2117W        W 3088   8.900   8.090   5.900
 2118W        W 3089   6.930   1.840  11.010
 2119W        W 3090  12.580  10.490   4.370
 2120W        W 3091   0.250  10.660   4.180
 2121W        W 3092   5.400  10.160   4.650
 2122W        W 3093   6.610  13.330   3.360
 2123W        W 3094   0.370   6.070   5.080
 2124W        W 3095  12.810   3.050   6.490
 2125W        W 3096   4.560  13.750  11.070
 2126W        W 3097  13.450   3.800  10.070
 2127W        W 3098   3.350   0.700   6.120
 2128W        W 3099   5.520   9.220   0.050
 2129W        W 3100  11.310   3.300   3.220
 2130W        W 3101   3.450   6.400   2.510
 2131W        W 3102  11.160   1.010   3.380
 2132W        W 3103  12.140  12.250  11.070
 2133W        W 3104  10.240   7.380  12.140
 2134W        W 3105   6.020   8.630   0.730
 2135W        W 3106   7.290   1.390   1.100
 2136W        W 3107   8.580   3.050  10.480
 2137W        W 3108   4.360  10.590   5.750
 2138W        W 3109   0.160   5.230   0.200
 2139W        W 3110   1.940   0.190  13.610
 2140W        W 3111   2.780   0.490   0.770
 2141W        W 3112   6.320  12.410  11.600
 2142W        W 3113   8.690   2.280   3.260
 2143W        W 3114   2.460   9.560   4.570
 2144W        W 3115   5.030   4.510  13.270
 2145W        W 3116   1.120   5.790   8.870
 2146W        W 3117  10.380   0.740   8.330
 2147W        W 3118   8.580  10.440   0.970
 2148W        W 3119   3.930   0.930  12.370
 2149W        W 3120   9.790   3.000  13.470
 2150W        W 3121   0.720   0.580   2.570
 2151W        W 3122  10.800  12.420   7.690
 2152W        W 3123   6.070   6.380   7.190
 2153W        W 3124   9.020  13.320  12.570
 2154W        W 3125   5.440   5.390   6.200
 2155W        W 3126  12.430   2.840   0.460
 2156W        W 3127   0.160  11.570   7.330
 2157W        W 3128   3.820  11.880   2.520
 2158W        W 3129   7.970  11.930   9.950
 2159W        W 3130   5.430  10.290   1.280
 2160W        W 3131   1.670   2.430  11.220
 2161W        W 3132  13.900   9.600  13.610
 2162W        W 3133   1.820   8.590   2.480
 2163W        W 3134   8.430   1.680   6.790
 2164W        W 3135   0.090   1.750  11.100
 2165W        W 3136   3.150   8.150   5.500
 2166W        W 3137   0.170   3.310   9.520
 2167W        W 3138   1.110   5.910   5.760
 2168W        W 3139   2.770   7.360  12.260
 2169W        W 3140  10.680  12.470   4.210
 2170W        W 3141  11.170  10.500   6.990
 2171W        W 3142   1.400   2.240  13.890
 2172W        W 3143  11.130  11.230  12.560
 2173W        W 3144   8.690   6.280   9.370
 2174W        W 3145   3.410   4.100   6.210
 2175W        W 3146  13.860   4.830   8.440
 2176W        W 3147  10.210  10.900   6.090
 2177W        W 3148   4.880   7.360   4.150
 2178W        W 3149   8.090   8.990   0.610
 2179W        W 3150  11.630   9.780   0.750
 2180W        W 3151   2.010   7.080   5.940
 2181W        W 3152   9.180   7.830  10.370
 2182W        W 3153   6.910   0.750   6.630
 2183W        W 3154   7.580  12.730   7.330
 2184W        W 3155   8.880   2.590   0.940
 2185W        W 3156   1.910  12.640  12.810
 2186W        W 3157   9.160   5.350   1.770
 2187W        W 3158   3.900  12.570   4.230
 2188W        W 3159   5.590   9.370   2.600
 2189W        W 3160  12.320   6.360   4.900
 2190W        W 3161   3.320   3.850  10.120
 2191W        W 3162   5.450  12.310  13.530
 2192W        W 3163   1.660  13.020   5.380
 2193W        W 3164   7.890   3.510   2.260
 2194W        W 3165  11.710   1.220   6.980
 2195W        W 3166   0.060  10.670   1.530
 2196W        W 3167   7.220   4.170   8.820
 2197W        W 3168   0.540  11.400  12.850
 2198W        W 3169   5.810   8.120   0.670
 2199W        W 3170   3.910   3.640   8.920
 2200W        W 3171   4.750   6.420  11.670
 2201W        W 3172   1.030   4.970   2.890
 2202W        W 3173  10.890   1.990   7.570
 2203W        W 3174  12.160   0.780  10.240
 2204W        W 3175  11.580  11.870   1.570
 2205W        W 3176   6.050   1.880   7.590
 2206W        W 3177  12.510   3.410   0.460
 2207W        W 3178   2.010  12.560   5.440
 2208W        W 3179   1.160   7.350  10.020
 2209W        W 3180  12.710   3.730   7.470
 2210W        W 3181   2.800  10.400   5.110
 2211W        W 3182   7.660   4.300  12.590
 2212W        W 3183   9.300  11.600   0.730
 2213W        W 3184   0.860   9.160   2.320
 2214W        W 3185  12.210   9.420   8.190
 2215W        W 3186   8.880  10.770   2.900
 2216W        W 3187  10.720   2.340   2.390
 2217W        W 3188   7.670   6.330   3.630
 2218W        W 3189   1.960   0.570   3.300
 2219W        W 3190   3.320   2.430   3.890
 2220W        W 3191   1.360   9.900   1.520
 2221W        W 3192   1.350   2.180   1.020
 2222W        W 3193   1.620   2.090   7.760
 2223W        W 3194   1.950   3.400  13.260
 2224W        W 3195   7.640   2.730  10.800
 2225W        W 3196   8.980   4.840   5.410
 2226W        W 3197   7.690  11.570   5.940
 2227W        W 3198   7.440   7.010   6.810
 2228W        W 3199   3.950   3.660   1.820
 2229W        W 3200  13.460   8.520   8.600
 2230W        W 3201   5.210  10.960  12.880
 2231W        W 3202  13.370   2.200   6.020
 2232W        W 3203   9.620   5.560  13.750
 2233W        W 3204  10.630   9.170   9.260
 2234W        W 3205   5.440   1.650  12.540
 2235W        W 3206   1.840   2.180   2.150
 2236W        W 3207   2.430   9.460  12.080
 2237W        W 3208   8.430   9.610   8.900
 2238W        W 3209   8.130   6.770   4.180
 2239W        W 3210   4.520   1.970   9.430
 2240W        W 3211   0.570  13.900  10.840
 2241W        W 3212   2.510   9.530   7.870
 2242W        W 3213  12.680   8.670   3.790
 2243W        W 3214   7.600   2.230   9.180
 2244W        W 3215  13.860   4.700   5.900
 2245W        W 3216   8.670   3.140  12.760
 2246W        W 3217  12.710   6.080   3.520
 2247W        W 3218   4.520   8.720   1.780
 2248W        W 3219  11.730   2.750   7.050
 2249W        W 3220   2.320   0.920   6.800
 2250W        W 3221   2.620   6.910   9.120
 2251W        W 3222   0.790   4.430   4.080
 2252W        W 3223   8.530   1.020   4.690
 2253W        W 3224   0.890   8.680  13.190
 2254W        W 3225   9.250   3.920   5.960
 2255W        W 3226   1.740   4.070   0.480
 2256W        W 3227   1.590  12.550   0.130
 2257W        W 3228   8.830  11.890  10.350
 2258W        W 3229  13.080   6.020   9.000
 2259W        W 3230   0.760   2.800   1.610
 2260W        W 3231   9.750   1.920  11.390
 2261W        W 3232  10.470   3.640  13.690
 2262W        W 3233   1.570   8.350   3.840
 2263W        W 3234  10.960   3.970  10.800
 2264W        W 3235   5.290   3.070  10.250
 2265W        W 3236   9.460  10.890   9.690
 2266W        W 3237  11.890   0.820   0.870
 2267W        W 3238  13.120   7.860   9.490
 2268W        W 3239   2.500   5.180   6.050
 2269W        W 3240   2.370   9.500   5.330
 2270W        W 3241   4.370   2.190  12.860
 2271W        W 3242   9.020   1.570   9.090
 2272W        W 3243  10.890   9.790   9.660
 2273W        W 3244   5.340   7.640  11.340
 2274W        W 3245   3.850   4.080   4.030
 2275W        W 3246   0.860   1.220   4.870
 2276W        W 3247   5.770  11.430  11.240
 2277W        W 3248   6.740   5.530   0.630
 2278W        W 3249   0.500   1.610   1.720
 2279W        W 3250   4.190   8.550  10.010
 2280W        W 3251  10.760   6.170   1.990
 2281W        W 3252   9.820  10.330   8.000
 2282W        W 3253  10.040   4.400  10.310
 2283W        W 3254   2.680   4.860   3.040
 2284W        W 3255  10.780   0.390   4.450
 2285W        W 3256  13.740   4.140   0.880
 2286W        W 3257   5.870  12.870   1.810
 2287W        W 3258   5.210   4.240   6.770
 2288W        W 3259   4.570   7.720   5.580
 2289W        W 3260   9.850   9.510  10.830
 2290W        W 3261   1.140  10.740   7.870
 2291W        W 3262  11.950   0.210   5.870
 2292W        W 3263   7.140  10.190   7.260
 2293W        W 3264   7.470   8.660  12.910
 2294W        W 3265   0.400  11.950  10.670
 2295W        W 3266   1.740  12.930   3.800
 2296W        W 3267   8.280  11.680  13.130
 2297W        W 3268   6.650   5.330   6.110
 2298W        W 3269   9.320  13.480   9.450
 2299W        W 3270   3.770   6.070   2.770
 2300W        W 3271   4.610   4.730   3.730
 2301W        W 3272   5.430  11.590   1.000
 2302W        W 3273   9.490   6.300   1.550
 2303W        W 3274   8.750  12.280   5.060
 2304W        W 3275   9.570   2.470   1.310
 2305W        W 3276   1.080   1.560  11.990
 2306W        W 3277   2.450   8.730   3.470
 2307W        W 3278  13.840   2.650   2.120
 2308W        W 3279   8.390   5.090   7.840
 2309W        W 3280   2.790   6.830  12.230
 2310W        W 3281   5.700   0.150   1.790
 2311W        W 3282  11.370   8.590   9.070
 2312W        W 3283   5.490   5.810   3.300
 2313W        W 3284   5.500   0.380  10.850
 2314W        W 3285   8.150   6.190   9.300
 2315W        W 3286   6.620   9.760   3.120
 2316W        W 3287   4.010   2.400   0.580
 2317W        W 3288  13.580   6.900   2.320
 2318W        W 3289   4.450   8.990   6.780
 2319W        W 3290  13.090   8.560   8.950
 2320W        W 3291   5.600   5.320  11.860
 2321W        W 3292  10.360   9.580   5.150
 2322W        W 3293  12.200   3.570   8.970
 2323W        W 3294   5.420  12.980   1.720
 2324W        W 3295   3.690   0.830  11.780
 2325W        W 3296  11.620   2.200   5.950
 2326W        W 3297  11.580   2.800   8.980
 2327W        W 3298   7.310  10.630   2.520
 2328W        W 3299   8.470  12.620  13.700
 2329W        W 3300   3.210   9.770  10.120
 2330W        W 3301  11.930   6.840   6.050
 2331W        W 3302  12.600  13.500   6.900
 2332W        W 3303   1.510   5.680   1.580
 2333W        W 3304   5.210   0.020   0.450
 2334W        W 3305   6.140   8.800   8.960
 2335W        W 3306   1.040   0.580   7.640
 2336W        W 3307   2.180  11.920  13.400
 2337W        W 3308  13.530   3.450  11.380
 2338W        W 3309  12.640   8.920  10.000
 2339W        W 3310   5.100   8.800   2.880
 2340W        W 3311  13.530   9.900  11.640
 2341W        W 3312  12.390   2.430   9.200
 2342W        W 3313   0.670   1.610   4.110
 2343W        W 3314   2.030   3.850   7.500
 2344W        W 3315   7.880   4.950   6.550
 2345W        W 3316   3.960   4.850  10.100
 2346W        W 3317  13.230   8.390   5.900
 2347W        W 3318  13.180   8.620   7.560
 2348W        W 3319   0.580   3.550   7.620
 2349W        W 3320  13.090  12.960   3.790
 2350W        W 3321  10.040   8.690   6.180
 2351W        W 3322   0.260   7.810   0.130
 2352W        W 3323  11.610   5.260   2.370
 2353W        W 3324  13.220  13.360  11.310
 2354W        W 3325   7.860  13.750   4.520
 2355W        W 3326   1.840   7.990   5.990
 2356W        W 3327   5.960   6.400   5.240
 2357W        W 3328   2.040   1.030   2.090
 2358W        W 3329   6.750   6.860  13.910
 2359W        W 3330   0.130  12.050   2.690
 2360W        W 3331   9.400   4.140   9.420
 2361W        W 3332  10.390   7.020  13.620
 2362W        W 3333   4.730   4.270   3.640
 2363W        W 3334  10.290  10.850  10.040
 2364W        W 3335  11.210  12.630   0.360
 2365W        W 3336  11.170  12.850  13.630
 2366W        W 3337  12.040   8.720  13.540
 2367W        W 3338   7.390   9.590   4.770
 2368W        W 3339   3.600   0.800  13.840
 2369W        W 3340   6.120  10.760   9.730
 2370W        W 3341  13.320  11.610  12.440
 2371W        W 3342   7.030  10.780  13.050
 2372W        W 3343  12.170   6.900   1.770
 2373W        W 3344   2.010   5.190  12.020
 2374W        W 3345   3.280   5.640   1.190
 2375W        W 3346   5.090   8.320   1.790
 2376W        W 3347   6.750   6.570   3.790
 2377W        W 3348   2.750   5.930   9.790
 2378W        W 3349  13.310  12.140  11.860
 2379W        W 3350  12.580  10.670   2.710
 2380W        W 3351   5.210   8.000  10.890
 2381W        W 3352   2.070   9.380   4.830
 2382W        W 3353  13.320   0.370   1.670
 2383W        W 3354   0.290   9.240   4.000
 2384W        W 3355   5.160  10.720   1.740
 2385W        W 3356   0.350   6.220   0.110
 2386W        W 3357   4.520  10.360   4.970
 2387W        W 3358   0.790   5.750   6.690
 2388W        W 3359   5.910   4.540   3.940
 2389W        W 3360   4.580   1.710   6.680
 2390W        W 3361   6.900   3.530  10.810
 2391W        W 3362   1.360  12.900   4.080
 2392W        W 3363   2.930   3.550  11.430
 2393W        W 3364  10.780   1.290  10.810
 2394W        W 3365   8.250   8.930   3.560
 2395W        W 3366   7.090   5.990   1.570
 2396W        W 3367  13.900   2.770   4.840
 2397W        W 3368   7.400   7.340   4.310
 2398W        W 3369   8.540   6.460   6.620
 2399W        W 3370  12.960   1.480  12.590
 2400W        W 3371  10.460  13.080   8.810
 2401W        W 3372   2.340   5.170   4.440
 2402W        W 3373   7.660   7.190   5.690
 2403W        W 3374   3.600  13.640   1.980
 2404W        W 3375   1.590   2.680   5.120
 2405W        W 3376   5.470   6.870   9.750
 2406W        W 3377   7.920  11.090   0.390
 2407W        W 3378   2.910   4.660   0.040
 2408W        W 3379   8.610   5.080   3.350
 2409W        W 3380  13.600   1.090   6.570
 2410W        W 3381   8.020   9.980  12.840
 2411W        W 3382  10.120  13.730   8.170
 2412W        W 3383   6.370   0.330   3.710
 2413W        W 3384   8.050  13.390   8.310
 2414W        W 3385   1.460   8.420   6.120
 2415W        W 3386   1.070   6.850   3.970
 2416W        W 3387   3.460  11.470  10.270
 2417W        W 3388   2.590   4.190   9.640
 2418W        W 3389   3.410   1.520   5.720
 2419W        W 3390  11.840  13.750   2.890
 2420W        W 3391   8.870   9.220   9.030
 2421W        W 3392   7.130   1.730  11.520
 2422W        W 3393  10.670   1.570   1.890
 2423W        W 3394   0.370   8.200   9.080
 2424W        W 3395   6.090  13.310   2.000
 2425W        W 3396   5.630   7.260   0.980
 2426W        W 3397   4.070   8.780  11.640
 2427W        W 3398   6.500   9.320   0.080
 2428W        W 3399   2.230  11.630   2.090
 2429W        W 3400   5.550   7.180   8.250
 2430W        W 3401  10.010   4.910   7.770
 2431W        W 3402   8.150   3.880  10.220
 2432W        W 3403   8.850  11.690   5.310
 2433W        W 3404   1.670  11.830  13.360
 2434W        W 3405  13.010   5.030  12.660
 2435W        W 3406   8.390  10.850   6.180
 2436W        W 3407   8.420   4.820   8.300
 2437W        W 3408   1.620  12.350   2.360
 2438W        W 3409  12.570   3.240   5.460
 2439W        W 3410   7.410  12.180  11.860
 2440W        W 3411   5.910  13.220  12.200
 2441W        W 3412  12.870   7.980   1.500
 2442W        W 3413   8.570   7.460   6.420
 2443W        W 3414  10.510  13.490  13.830
 2444W        W 3415   3.180   2.340   0.060
 2445W        W 3416  11.710   6.430  11.650
 2446W        W 3417   5.870   0.730  12.410
 2447W        W 3418   0.760   5.650   6.070
 2448W        W 3419   6.410  12.600   3.890
 2449W        W 3420   8.250   7.110   3.770
 2450W        W 3421   8.540   4.890   5.790
 2451W        W 3422   2.070  12.520   1.450
 2452W        W 3423  11.250   5.800   6.580
 2453W        W 3424  11.210   6.540   7.180
 2454W        W 3425   6.440   2.730  11.950
 2455W        W 3426   7.950   0.900   4.660
 2456W        W 3427   1.030   0.470   2.220
 2457W        W 3428   5.790   5.070   9.840
 2458W        W 3429   9.230   0.730   5.270
 2459W        W 3430   1.010   2.490  13.650
 2460W        W 3431   5.360   9.320   6.840
 2461W        W 3432   9.000   2.920  10.130
 2462W        W 3433   3.160   1.170   9.700
 2463W        W 3434  13.410  13.690  10.180
 2464W        W 3435   9.110  13.510   6.120
 2465W        W 3436  12.350   3.840  10.170
 2466W        W 3437   6.980   6.080   8.470
 2467W        W 3438  10.430   8.830   1.290
 2468W        W 3439   5.010  11.630   1.910
 2469W        W 3440  11.970   7.620   9.860
 2470W        W 3441   6.230   8.880   5.370
 2471W        W 3442  10.830   0.720   9.730
 2472W        W 3443   4.690   9.040   9.450
 2473W        W 3444  10.380   7.700   9.130
 2474W        W 3445   9.520  13.890  11.120
 2475W        W 3446   7.110  11.380   6.770
 2476W        W 3447   1.070   4.980  11.010
 2477W        W 3448  11.170   5.620   1.590
 2478W        W 3449   0.240  12.710   1.390
 2479W        W 3450  10.090   9.520   1.970
 2480W        W 3451   7.180   5.170   0.300
 2481W        W 3452   9.490   0.780   1.640
 2482W        W 3453  12.360   6.430   3.590
 2483W        W 3454   6.910  12.180   7.710
 2484W        W 3455   9.830   2.360   4.770
 2485W        W 3456   2.650  13.880   5.990
 2486W        W 3457   1.950   6.130   0.850
 2487W        W 3458   1.410   9.630   3.270
 2488W        W 3459   8.600   6.210  13.790
 2489W        W 3460   2.340   7.940   2.590
 2490W        W 3461   6.760   2.990   5.790
 2491W        W 3462   2.020   1.300   8.290
 2492W        W 3463   8.890  12.720   8.200
 2493W        W 3464   1.400   7.140   5.390
 2494W        W 3465   2.410   6.620  10.380
 2495W        W 3466   3.890   1.830  11.810
 2496W        W 3467  11.580   5.390   3.670
 2497W        W 3468   5.960   2.880  12.230
 2498W        W 3469   3.410   8.780   8.090
 2499W        W 3470   6.130   4.190   1.660
 2500W        W 3471   6.120   7.590   5.570
 2501W        W 3472   9.750  13.040   7.090
 2502W        W 3473   5.750   1.290   5.960
 2503W        W 3474   6.980   7.210   4.060
 2504W        W 3475   2.190   2.290   5.070
 2505W        W 3476   8.260   5.310   8.900
 2506W        W 3477   1.810   1.950  12.680
 2507W        W 3478   2.980  11.150  11.040
 2508W        W 3479  10.810   1.100   0.130
 2509W        W 3480   5.490   3.810  10.830
 2510W        W 3481  13.270   0.070   2.500
 2511W        W 3482   2.120   4.780  12.440
 2512W        W 3483   9.270   8.650   1.520
 2513W        W 3484   2.470   5.110  12.190
 2514W        W 3485  11.680  13.680   8.790
 2515W        W 3486  10.430   5.660  10.510
 2516W        W 3487   3.800   0.720   5.880
 2517W        W 3488  12.810   4.370   2.190
 2518W        W 3489   8.520  12.180  13.410
 2519W        W 3490   3.440  12.470   1.300
 2520W        W 3491   6.530  13.100   1.180
 2521W        W 3492   8.720   8.900   3.770
 2522W        W 3493   5.820   4.860  11.990
 2523W        W 3494  12.010   6.550   6.560
 2524W        W 3495  12.230   9.220   8.720
 2525W        W 3496   0.680   9.080   4.460
 2526W        W 3497  10.680  11.840   8.520
 2527W        W 3498   1.540   3.310  13.580
 2528W        W 3499   3.720   2.260   9.960
 2529W        W 3500  10.250   6.860   5.960
 2530W        W 3501   1.280   3.500   2.810
 2531W        W 3502   1.310   6.970  11.700
 2532W        W 3503   3.650  13.180  10.320
 2533W        W 3504  11.030  11.590  13.290
 2534W        W 3505   6.660   4.090   5.800
 2535W        W 3506  13.140   1.800   6.290
 2536W        W 3507  12.000  13.080   6.100
 2537W        W 3508   9.840  13.430   3.550
 2538W        W 3509   2.960   9.290   3.080
 2539W        W 3510  12.540   3.340  10.170
 2540W        W 3511   9.970   2.400   1.750
 2541W        W 3512   8.170   1.600   3.060
 2542W        W 3513   9.200   8.140  12.350
 2543W        W 3514   8.230   4.340   4.680
 2544W        W 3515   1.190   6.560  13.030
 2545W        W 3516   3.320   5.180  11.180
 2546W        W 3517  12.480  10.630   6.930
 2547W        W 3518   6.720   3.630   0.730
 2548W        W 3519   8.040   1.100  10.430
 2549W        W 3520   1.480   0.630   5.560
 2550W        W 3521  10.750  10.580  11.200
 2551W        W 3522   7.220  10.190   2.780
 2552W        W 3523  10.230   2.230   5.270
 2553W        W 3524   1.960   2.680   4.240
 2554W        W 3525  12.540  10.060   3.280
 2555W        W 3526   2.530   0.120   0.090
 2556W        W 3527  11.590   7.950   7.270
 2557W        W 3528   3.960   8.370   7.570
 2558W        W 3529  13.570   9.310   1.830
 2559W        W 3530  11.250   5.580  11.710
 2560W        W 3531   6.430   9.350  12.710
 2561W        W 3532  13.890   0.260   9.410
 2562W        W 3533   1.640  11.530  11.020
 2563W        W 3534   7.750   1.390   1.410
 2564W        W 3535   1.370  11.370   2.370
 2565W        W 3536   6.490   2.840   4.480
 2566W        W 3537   2.820   6.360   1.980
 2567W        W 3538  13.250  11.130  11.860
 2568W        W 3539   4.330   4.010  13.080
 2569W        W 3540   8.020   0.140   0.330
 2570W        W 3541   4.700   2.130   1.240
 2571W        W 3542   2.120  12.420  10.200
 2572W        W 3543   7.510  12.360   5.930
 2573W        W 3544   3.970   9.170  10.110
 2574W        W 3545   3.780   5.860   8.360
 2575W        W 3546  12.040  13.880  13.180
 2576W        W 3547   6.730   4.600  11.710
 2577W        W 3548   6.310   4.740  12.830
 2578W        W 3549   1.200  10.610  13.510
 2579W        W 3550   7.280   3.270  13.350
 2580W        W 3551   9.460   4.410   8.890
 2581W        W 3552   3.760   4.940   8.390
 2582W        W 3553   6.950   7.990   2.620
 2583W        W 3554  11.160   8.370  10.020
 2584W        W 3555   0.100   8.240   1.990
 2585W        W 3556   0.670   2.300   1.490
 2586W        W 3557   9.810   4.520   8.030
 2587W        W 3558   1.980   9.380  11.200
 2588W        W 3559  10.970   8.540   4.200
 2589W        W 3560   1.290   2.890   1.770
 2590W        W 3561  10.480   5.010   3.740
 2591W        W 3562   4.920  13.050   7.200
 2592W        W 3563   5.720   3.560  11.900
 2593W        W 3564   9.840   6.860   6.610
 2594W        W 3565  12.540  13.400  12.700
 2595W        W 3566  10.710  13.700   5.900
 2596W        W 3567   2.860  12.560   5.660
 2597W        W 3568   3.340  13.910   8.770
 2598W        W 3569   3.460   5.430   0.540
 2599W        W 3570   1.990   3.630   2.690
 2600W        W 3571   3.510   5.760   5.240
 2601W        W 3572   9.730  12.080   1.510
 2602W        W 3573   8.660  11.260  10.940
 2603W        W 3574   8.410   7.760   1.070
 2604W        W 3575  10.040   2.810   4.840
 2605W        W 3576  12.980   0.260   2.880
 2606W        W 3577  10.400  12.950   2.780
 2607W        W 3578   8.270   8.610   9.320
 2608W        W 3579   4.540   8.370   0.470
 2609W        W 3580   6.830   7.510  12.780
 2610W        W 3581  12.220   9.030   7.830
 2611W        W 3582  13.700  12.570  12.640
 2612W        W 3583   2.440   1.300   0.220
 2613W        W 3584   9.680   1.560   2.250
 2614W        W 3585   8.050   9.730   2.120
 2615W        W 3586   8.690  10.010  11.990
 2616W        W 3587  10.050   3.360  13.840
 2617W        W 3588   2.640   5.510  10.490
 2618W        W 3589   7.060   5.080  12.540
 2619W        W 3590   1.290   3.260  13.170
 2620W        W 3591   7.920   2.110   7.580
 2621W        W 3592   8.250   9.760  13.750
 2622W        W 3593   6.160  13.340   8.350
 2623W        W 3594   9.030  12.330  13.030
 2624W        W 3595   2.020  10.320   4.380
 2625W        W 3596   9.750   8.120   0.100
 2626W        W 3597  12.950   3.330   7.120
 2627W        W 3598  13.450   0.050  10.660
 2628W        W 3599   5.260   3.800  12.260
 2629W        W 3600   6.230   3.940   3.200
 2630W        W 3601   7.930   0.390  10.020
 2631W        W 3602   2.320   2.660   0.340
 2632W        W 3603   9.300  11.040  11.370
 2633W        W 3604   2.910   1.280  10.100
 2634W        W 3605   4.470   6.080   3.250
 2635W        W 3606   2.000   8.450  13.780
 2636W        W 3607  12.260   6.910   4.780
 2637W        W 3608  12.900   0.900   0.050
 2638W        W 3609   8.590  10.500   8.450
 2639W        W 3610   8.570   6.520  12.630
 2640W        W 3611   4.150  13.490   6.200
 2641W        W 3612  13.190   7.380   9.610
 2642W        W 3613   3.460   6.240   5.160
 2643W        W 3614   6.530   1.490  13.290
 2644W        W 3615  12.230   4.180   4.540
 2645W        W 3616   5.600   8.400   9.600
 2646W        W 3617   2.840  13.310   4.670
 2647W        W 3618   2.420   7.480   9.450
 2648W        W 3619  12.610  12.360   9.930
 2649W        W 3620   3.150  12.000   4.480
 2650W        W 3621   0.630   1.440  13.080
 2651W        W 3622  13.510  13.820   6.160
 2652W        W 3623   6.010  12.860  11.850
 2653W        W 3624   7.280   6.950   7.310
 2654W        W 3625  10.780  12.350   1.760
 2655W        W 3626  12.020   2.000   8.230
 2656W        W 3627  11.290   8.700  10.470
 2657W        W 3628   3.530   2.330   4.380
 2658W        W 3629   7.230   4.730   8.830
 2659W        W 3630  12.160  13.080   6.970
 2660W        W 3631  13.240   7.100   1.680
 2661W        W 3632  11.980   3.700  12.940
 2662W        W 3633   3.620   1.020   9.830
 2663W        W 3634   6.800   7.840  10.180
 2664W        W 3635   5.660  13.540  12.480
 2665W        W 3636   0.780   8.280  13.430
 2666W        W 3637  12.550   6.110   8.960
 2667W        W 3638   2.400   6.610  10.910
 2668W        W 3639   8.440   5.040   1.250
 2669W        W 3640   7.980   8.330   4.000
 2670W        W 3641   4.850  12.340   0.210
 2671W        W 3642   1.380  11.470   3.560
 2672W        W 3643   4.580  10.460   1.490
 2673W        W 3644   2.470   0.900   4.970
 2674W        W 3645  12.860  12.140  10.320
 2675W        W 3646   8.650  12.240   1.670
 2676W        W 3647   6.070  13.720  12.170
 2677W        W 3648  10.970   4.840   3.700
 2678W        W 3649  10.810   8.210   3.560
 2679W        W 3650   8.120   5.080   5.980
 2680W        W 3651   4.750  13.730  11.630
 2681W        W 3652  11.400   4.880  12.300
 2682W        W 3653   7.620  10.630   4.050
 2683W        W 3654  12.460  13.010   3.320
 2684W        W 3655   4.030   8.250  11.500
 2685W        W 3656  10.390   1.350   6.530
 2686W        W 3657   7.170   0.460   5.080
 2687W        W 3658  11.140  11.490   1.710
 2688W        W 3659   3.490   5.540   2.550
 2689W        W 3660  13.030   0.410   4.220
 2690W        W 3661  12.650   8.520   0.810
 2691W        W 3662   6.640   1.170   9.170
 2692W        W 3663   0.660   8.030   7.600
 2693W        W 3664   2.510   4.860   3.490
 2694W        W 3665   2.780  10.270   3.940
 2695W        W 3666  12.160  11.740   7.180
 2696W        W 3667   9.350   7.660   3.630
 2697W        W 3668   3.550  12.350   2.630
 2698W        W 3669   3.690   5.610   5.690
 2699W        W 3670   4.020   3.120   8.760
 2700W        W 3671   7.340   5.490  10.780
 2701W        W 3672  13.600   3.890   5.900
 2702W        W 3673   7.310   8.710  13.400
 2703W        W 3674   6.220   9.050   5.850
 2704W        W 3675   4.230   1.950  11.440
 2705W        W 3676   7.680   2.550   2.120
 2706W        W 3677   1.930  11.300  11.950
 2707W        W 3678   0.210   5.120   3.670
 2708W        W 3679  10.780   8.940   0.860
 2709W        W 3680   0.590   7.420   1.380
 2710W        W 3681   0.820  12.380   5.820
 2711W        W 3682   0.110   5.790   2.220
 2712W        W 3683   8.350   3.710   3.210
 2713W        W 3684  10.550   2.300   1.000
 2714W        W 3685  11.810  10.080  12.910
 2715W        W 3686   2.390   1.000  13.730
 2716W        W 3687  10.810   7.010   9.880
 2717W        W 3688  12.070  11.630   5.310
 2718W        W 3689   9.770   7.040   0.590
 2719W        W 3690   0.740   0.230   9.910
 2720W        W 3691   2.470   3.190   6.340
 2721W        W 3692   1.630   9.100  10.950
 2722W        W 3693   1.010  12.510  13.280
 2723W        W 3694   9.800   9.590  13.160
 2724W        W 3695   3.240   1.450   9.320
 2725W        W 3696  12.530  13.080   2.420
 2726W        W 3697   8.590   5.350   5.920
 2727W        W 3698   1.160  11.080   2.740
 2728W        W 3699   9.210  11.300   7.740
 2729W        W 3700   1.810   2.900   3.170
 2730W        W 3701  11.630   5.380   4.160
 2731W        W 3702   8.730   5.780   1.280
 2732W        W 3703   7.730  11.030   6.120
 2733W        W 3704   9.500  11.470   0.160
 2734W        W 3705  11.780  11.020   7.760
 2735W        W 3706   0.950   6.390   7.950
 2736W        W 3707   7.570   7.890   6.450
 2737W        W 3708   9.870   9.410   4.420
 2738W        W 3709   9.070   6.460  13.780
 2739W        W 3710   6.370  11.530   4.450
 2740W        W 3711   7.920  10.160  10.670
 2741W        W 3712   0.850   2.470   4.460
 2742W        W 3713   4.150   9.380   1.050
 2743W        W 3714  12.680   1.170  11.190
 2744W        W 3715   7.890   0.060   6.370
 2745W        W 3716   3.880   5.960  13.480
 2746W        W 3717   7.690  11.770  12.550
 2747W        W 3718   0.870  11.280   4.860
 2748W        W 3719  13.040   1.620   8.800
 2749W        W 3720  12.830   6.110   9.860
 2750W        W 3721   3.280   8.300   8.260
 2751W        W 3722   8.670   1.300   0.210
 2752W        W 3723   5.650  10.600   1.830
 2753W        W 3724  12.680  10.810  12.000
 2754W        W 3725  10.080  11.190   2.750
 2755W        W 3726   6.550  12.530   2.330
 2756W        W 3727   2.660   9.130  10.360
 2757W        W 3728   0.890  11.520   3.960
 2758W        W 3729   5.820   7.520   5.190
 2759W        W 3730   9.070  12.290   1.160
 2760W        W 3731  10.410  12.470   4.780
 2761W        W 3732   9.340  10.180   9.910
 2762W        W 3733   3.020   7.060   1.830
 2763W        W 3734   7.940   3.710  11.810
 2764W        W 3735   8.840  13.610   2.680
 2765W        W 3736   4.710   1.860   2.400
 2766W        W 3737   0.000  11.300  10.210
 2767W        W 3738   6.030  11.390   1.770
 2768W        W 3739   0.110   4.270   8.560
 2769W        W 3740   8.520  11.490   5.680
 2770W        W 3741   3.200   7.570   7.540
 2771W        W 3742   7.210   2.490   0.020
 2772W        W 3743   3.890   0.790   6.920
 2773W        W 3744   3.880   2.400   6.610
 2774W        W 3745   8.790  11.020   3.800
 2775W        W 3746   1.680  10.820  13.590
 2776W        W 3747  11.840   7.170  13.780
 2777W        W 3748  11.540   7.450   8.170
 2778W        W 3749   8.410   3.660  13.900
 2779W        W 3750   7.560   8.200   6.850
 2780W        W 3751   8.850   2.410   6.030
 2781W        W 3752   4.720  13.010   5.280
 2782W        W 3753  11.110   5.470   6.990
 2783W        W 3754  12.730   8.320   5.820
 2784W        W 3755   2.950   4.500   5.530
 2785W        W 3756   2.620   1.910   6.310
 2786W        W 3757   1.900   1.040   1.090
 2787W        W 3758   5.110   0.820   1.470
 2788W        W 3759   0.630   4.540   9.370
 2789W        W 3760   6.590  12.370   5.190
 2790W        W 3761  13.410   2.620   9.470
 2791W        W 3762   0.040  11.650   6.830
 2792W        W 3763   8.970   9.000   1.490
 2793W        W 3764   9.740   9.220   3.930
 2794W        W 3765  13.750   8.740   2.060
 2795W        W 3766   4.340   4.920   0.150
 2796W        W 3767   4.630   3.300   0.220
 2797W        W 3768  12.020   7.610   2.010
 2798W        W 3769   3.980   0.680   7.600
 2799W        W 3770   1.770   5.500  11.700
 2800W        W 3771   5.500   0.770   3.830
 2801W        W 3772  10.790   7.030  12.780
 2802W        W 3773  11.840   4.500  13.520
 2803W        W 3774  10.870   5.710   7.430
 2804W        W 3775   3.750  11.830  10.040
 2805W        W 3776   8.430   4.930   0.740
 2806W        W 3777  12.580   5.630   0.710
 2807W        W 3778   6.690  13.180  10.520
 2808W        W 3779   6.110   1.300   6.330
 2809W        W 3780   0.270   8.450   8.210
 2810W        W 3781  10.140   0.640  10.670
 2811W        W 3782   8.230  12.360  11.540
 2812W        W 3783   1.880   4.430   1.220
 2813W        W 3784   7.640  13.390   4.810
 2814W        W 3785  11.450   9.110  12.430
 2815W        W 3786  10.910   4.590   0.440
 2816W        W 3787   4.070   5.160   8.720
 2817W        W 3788   3.020   5.080   2.420
 2818W        W 3789   9.660  13.740   7.980
 2819W        W 3790   4.810  10.680   6.900
 2820W        W 3791   6.790   2.540  12.220
 2821W        W 3792   7.230   8.130  10.200
 2822W        W 3793   9.570  13.140   8.590
 2823W        W 3794  10.580   3.030   2.710
 2824W        W 3795   2.000   4.150   5.240
 2825W        W 3796   2.520   8.310   7.510
 2826W        W 3797  11.590   8.970  11.840
 2827W        W 3798   9.640   3.560  13.560
 2828W        W 3799   5.770  11.270  11.920
 2829W        W 3800   6.120   1.520   8.010
 2830W        W 3801   4.010   3.450   2.880
 2831W        W 3802   5.350   1.580   6.850
 2832W        W 3803  13.520   0.340  11.940
 2833W        W 3804   5.180  13.190   4.520
 2834W        W 3805   5.640   5.610   3.700
 2835W        W 3806   0.060   6.490   0.520
 2836W        W 3807   6.390   3.180   7.490
 2837W        W 3808   4.300   5.720  10.710
 2838W        W 3809   9.200  13.550   8.240
 2839W        W 3810   3.400  10.750  12.790
 2840W        W 3811   5.920   1.100  13.470
 2841W        W 3812  11.570   0.580   3.370
 2842W        W 3813  13.060   3.110   4.120
 2843W        W 3814   9.510   4.560   9.590
 2844W        W 3815   0.870   9.740   2.180
 2845W        W 3816   0.450   9.520   2.340
 2846W        W 3817   1.690  10.260   2.880
 2847W        W 3818   4.970   7.060   7.270
 2848W        W 3819   6.320  12.320   1.920
 2849W        W 3820   5.950   3.570   7.340
 2850W        W 3821   4.880   2.930   8.510
 2851W        W 3822   0.500   2.320   8.120
 2852W        W 3823  11.360   7.600  12.310
 2853W        W 3824  12.860   4.510   9.650
 2854W        W 3825   4.930   7.580  13.140
 2855W        W 3826   7.620   4.200   9.170
 2856W        W 3827  12.310   6.680  12.900
 2857W        W 3828   7.810  12.070   6.670
 2858W        W 3829  12.200   9.980   8.090
 2859W        W 3830   5.860   2.020   8.860
 2860W        W 3831  11.680   7.870   2.260
 2861W        W 3832   3.350   4.230   4.170
 2862W        W 3833  12.610   8.650   4.270
 2863W        W 3834   8.150   7.410   6.810
 2864W        W 3835   4.870   8.660   0.880
 2865W        W 3836  10.210   3.180   7.850
 2866W        W 3837  13.480   4.640   7.900
 2867W        W 3838  12.900   2.490  13.020
 2868W        W 3839   8.350  11.010   5.700
 2869W        W 3840   2.330   0.710   7.390
 2870W        W 3841  10.640   7.560   1.710
 2871W        W 3842   2.240   9.350   0.240
 2872W        W 3843   7.790   1.990   9.600
 2873W        W 3844   7.420   5.370   4.420
 2874W        W 3845   2.130   7.580  13.080
 2875W        W 3846   2.320  11.540  12.110
 2876W        W 3847   9.810   3.290   7.310
 2877W        W 3848   8.840   4.970   1.810
 2878W        W 3849   3.660   8.390   2.330
 2879W        W 3850   3.720   1.170   7.890
 2880W        W 3851   6.840   5.030   5.600
 2881W        W 3852   7.170  11.300   5.250
 2882W        W 3853   6.450  13.720   6.510
 2883W        W 3854   3.670   9.090   1.410
 2884W        W 3855  10.800  13.630   1.970
 2885W        W 3856   3.960  12.900  12.600
 2886W        W 3857   2.230   3.680  10.770
 2887W        W 3858   3.550  12.670   2.150
 2888W        W 3859   1.250   5.100  10.150
 2889W        W 3860   1.310   2.450   5.420
 2890W        W 3861  10.790   2.300   3.860
 2891W        W 3862   2.190  13.130  12.020
 2892W        W 3863   5.460   9.310   5.280
 2893W        W 3864   8.600  13.400   4.190
 2894W        W 3865   7.370  10.140  12.860
 2895W        W 3866   4.860   7.590   0.640
 2896W        W 3867   2.530   1.590   5.800
 2897W        W 3868   3.690   6.200  11.450
 2898W        W 3869   3.100  13.580   5.780
 2899W        W 3870  13.910  10.650  13.880
 2900W        W 3871   8.720   7.760   8.630
 2901W        W 3872   3.700   5.510   9.600
 2902W        W 3873   2.270   1.830   4.410
 2903W        W 3874   8.710  12.740   2.700
 2904W        W 3875  10.170   1.440   6.980
 2905W        W 3876   0.700   2.700  12.680
 2906W        W 3877  10.360  10.140  12.190
 2907W        W 3878   3.100   6.310   9.080
 2908W        W 3879  11.870   0.500   9.380
 2909W        W 3880  10.070   1.420  12.230
 2910W        W 3881  11.650   9.340   5.450
 2911W        W 3882   5.300  10.370   6.140
 2912W        W 3883   7.150   0.400   2.270
 2913W        W 3884   0.400   2.670   2.040
 2914W        W 3885   3.860   3.410   0.350
 2915W        W 3886   3.480  10.850   4.130
 2916W        W 3887  10.780   6.720   2.750
 2917W        W 3888   6.880   4.890   9.300
 2918W        W 3889   8.580  12.130  13.890
 2919W        W 3890   6.160   6.570  10.940
 2920W        W 3891   7.110   9.470   0.710
 2921W        W 3892   7.720  12.700   8.940
 2922W        W 3893   9.790   6.200   8.970
 2923W        W 3894   1.100   3.070   8.060
 2924W        W 3895   2.570   8.780   1.330
 2925W        W 3896   7.900   5.880   6.950
 2926W        W 3897   1.130   1.700  11.480
 2927W        W 3898   8.660  10.690   2.470
 2928W        W 3899   7.400  13.120   7.600
 2929W        W 3900   5.970   3.500  11.440
 2930W        W 3901   6.780   1.830   8.590
 2931W        W 3902  13.800   9.120   3.660
 2932W        W 3903  12.110   5.360   3.610
 2933W        W 3904   4.360  13.100   0.990
 2934W        W 3905   8.980   8.850  12.970
 2935W        W 3906   5.110   9.290  13.520
 2936W        W 3907  12.270   5.770   1.190
 2937W        W 3908   7.580  11.920   2.960
 2938W        W 3909   9.460  11.900   1.080
 2939W        W 3910  11.150   9.900   2.850
 2940W        W 3911  13.560   8.480   0.240
 2941W        W 3912   5.030   7.460   3.040
 2942W        W 3913  11.510   0.340  13.690
 2943W        W 3914   0.160   7.440   1.710
 2944W        W 3915   0.070   5.280   5.100
 2945W        W 3916   0.130   7.950  13.180
 2946W        W 3917  13.390  12.870   8.520
 2947W        W 3918  11.620  12.250  10.940
 2948W        W 3919   3.370   3.230   9.830
 2949W        W 3920   5.000   4.900   5.670
 2950W        W 3921   3.160   5.700   4.060
 2951W        W 3922   5.150  12.720   0.490
 2952W        W 3923   8.570  10.740   3.370
 2953W        W 3924   3.560  11.040   9.950
 2954W        W 3925  13.390   4.180  10.540
 2955W        W 3926   6.700  12.190   4.000
 2956W        W 3927   4.930   5.980  11.630
 2957W        W 3928   1.290  13.330  11.020
 2958W        W 3929   5.780   3.120  13.380
 2959W        W 3930   6.630  12.660  12.350
 2960W        W 3931  12.800   6.390   2.080
 2961W        W 3932   0.060   3.340   6.200
 2962W        W 3933   0.350   7.480   0.900
 2963W        W 3934  12.300   4.150   6.510
 2964W        W 3935   8.990   4.830   6.920
 2965W        W 3936  12.820  11.680  11.120
 2966W        W 3937   0.360   0.540   1.080
 2967W        W 3938   7.120  13.410   4.000
 2968W        W 3939   9.530   4.150  13.910
 2969W        W 3940   7.670   4.670   9.320
 2970W        W 3941   8.310  12.130   3.360
 2971W        W 3942   0.060   8.330   3.730
 2972W        W 3943   8.320   6.270   4.190
 2973W        W 3944   9.050   0.110  11.350
 2974W        W 3945  13.160   6.620   0.770
 2975W        W 3946   0.020   0.010   1.250
 2976W        W 3947  12.290   5.570   7.750
 2977W        W 3948  12.860   5.270   4.600
 2978W        W 3949   4.660  11.890   0.190
 2979W        W 3950   7.680   2.650  13.850
 2980W        W 3951   1.700   2.350  13.470
 2981W        W 3952   0.120  11.180   0.120
 2982W        W 3953  12.280   6.080   8.000
 2983W        W 3954   7.870   6.530   4.540
 2984W        W 3955   6.020   3.930   7.730
 2985W        W 3956   1.920  13.090  11.590
 2986W        W 3957   8.250  11.860   1.490
 2987W        W 3958  12.020   1.390   2.880
 2988W        W 3959   8.840   8.080  10.140
 2989W        W 3960   3.060   3.610   7.890
 2990W        W 3961   6.590  11.210   9.380
 2991W        W 3962   1.800  12.020  10.920
 2992W        W 3963   3.280   3.390   1.040
 2993W        W 3964   9.290  12.050  10.060
 2994W        W 3965   6.100   1.610  13.460
 2995W        W 3966   8.050  10.840   4.240
 2996W        W 3967  11.290  13.040   5.610
 2997W        W 3968   4.240   7.130   0.120
 2998W        W 3969   1.050  12.080   8.770
 2999W        W 3970  13.210  13.200  10.190
 3000W        W 3971   9.650   4.660  11.790
 3001W        W 3972  11.190  10.270   1.910
 3002W        W 3973   9.110   1.330   7.030
 3003W        W 3974   4.410  13.010   7.210
 3004W        W 3975   4.450  11.120  10.770
 3005W        W 3976   6.150   3.800   8.170
 3006W        W 3977  13.590   8.330   7.390
 3007W        W 3978   5.990   6.970   9.560
 3008W        W 3979   2.330   7.170   9.870
 3009W        W 3980  12.120   8.570  11.060
 3010W        W 3981  12.310   5.400   7.290
 3011W        W 3982   2.930  11.730   3.990
 3012W        W 3983   0.660  12.210   8.990
 3013W        W 3984  12.480  12.400   6.660
 3014W        W 3985   3.510  12.130  12.460
 3015W        W 3986   1.500  13.530   7.710
 3016W        W 3987   5.550   5.770   4.720
 3017W        W 3988   5.120   7.290   8.490
 3018W        W 3989   4.500   5.050   5.550
 3019W        W 3990   0.940   8.770   7.260
 3020W        W 3991   8.970  11.000   9.500
 3021W        W 3992   0.300   8.420   2.690
 3022W        W 3993   9.020   5.070   5.880
 3023W        W 3994   6.550  10.790   4.980
 3024W        W 3995   8.390   1.070   0.790
 3025W        W 3996   8.820   6.160   4.180
 3026W        W 3997   2.300   6.530   1.760
 3027W        W 3998   0.520   1.810   5.560
 3028W        W 3999   4.990   0.770  13.790
 3029W        W 4000   8.410   5.800   5.550
 3030W        W 4001   3.970   7.690   6.500
 3031W        W 4002   7.610   0.630  12.030
 3032W        W 4003   5.080  13.330   5.040
 3033W        W 4004  12.630   5.970  12.930
 3034W        W 4005  12.610   7.880   8.890
 3035W        W 4006  11.390  13.550   8.320
 3036W        W 4007   7.320  13.840   0.110
 3037W        W 4008  13.150   4.920  13.640
 3038W        W 4009   4.950   5.520   5.820
 3039W        W 4010   7.090   1.260   1.560
 3040W        W 4011   9.820   8.150   1.870
 3041W        W 4012   2.500   7.150   5.800
 3042W        W 4013   2.170   4.290   0.310
 3043W        W 4014  10.460   7.370   2.870
 3044W        W 4015  13.550  13.820   0.870
 3045W        W 4016  12.040   6.020   7.530
 3046W        W 4017   6.650   1.980   2.880
 3047W        W 4018   6.660  11.290   5.140
 3048W        W 4019   7.730   0.960   8.220
 3049W        W 4020   1.330   1.600  10.480
 3050W        W 4021   5.460   1.760   1.290
 3051W        W 4022  10.470   3.690   4.360
 3052W        W 4023   0.780   9.890   9.470
 3053W        W 4024   4.700   9.610   2.630
 3054W        W 4025  12.180  10.070  10.620
 3055W        W 4026  13.890   5.330   1.410
 3056W        W 4027   2.050   3.380   9.520
 3057W        W 4028   1.670   9.410  12.560
 3058W        W 4029  11.620   9.010   2.080
 3059W        W 4030  13.410   7.940   0.250
 3060W        W 4031  11.000   9.790   0.600
 3061W        W 4032   8.630  11.610   4.810
 3062W        W 4033   0.230  12.520   7.100
 3063W        W 4034   1.280   2.530   7.660
 3064W        W 4035  10.050   7.740   5.550
 3065W        W 4036   7.710   8.250  11.380
 3066W        W 4037  12.000   0.290   3.250
 3067W        W 4038   8.110  12.070   9.200
 3068W        W 4039   8.560   1.220   3.250
 3069W        W 4040   0.390  11.390   1.840
 3070W        W 4041   9.020  11.250  11.790
 3071W        W 4042   6.150   2.510   5.620
 3072W        W 4043   6.680  11.160   4.230
 3073W        W 4044  10.920   5.030   0.700
 3074W        W 4045   2.650   2.050  10.580
 3075W        W 4046  12.250   4.700   9.800
 3076W        W 4047   2.250   4.870   6.280
 3077W        W 4048   8.140   4.520   2.440
 3078W        W 4049  11.950   9.000   9.100
 3079W        W 4050   4.800   4.990   0.470
 3080W        W 4051   9.220  11.040  13.640
 3081W        W 4052  10.160   3.630  13.250
 3082W        W 4053  11.370   2.640   8.490
 3083W        W 4054   6.020  10.850   1.050
 3084W        W 4055   2.200   4.940   7.950
 3085W        W 4056   9.970   1.100  10.380
 3086W        W 4057   6.290   6.720  13.770
 3087W        W 4058  10.830   8.750  10.040
 3088W        W 4059   1.170   9.080   5.260
 3089W        W 4060  10.520   0.180   1.940
 3090W        W 4061   9.090  13.700   2.240
 3091W        W 4062   9.450   2.580  13.310
 3092W        W 4063   8.820  10.900  11.260
 3093W        W 4064   9.570   2.340  11.630
 3094W        W 4065  11.450   9.420   8.510
 3095W        W 4066  12.430   6.780   6.160
 3096W        W 4067   6.700  13.370   2.770
 3097W        W 4068   6.730   7.390  12.230
 3098W        W 4069  11.570   5.230  11.560
 3099W        W 4070   9.080   6.050   3.120
 3100W        W 4071  10.910   4.240   4.350
 3101W        W 4072  12.640   2.560  13.410
 3102W        W 4073   6.530   3.860   7.750
 3103W        W 4074   4.300   2.640   6.850
 3104W        W 4075   8.390   8.070   7.770
 3105W        W 4076   6.380   1.560   8.780
 3106W        W 4077   9.340   4.460   7.090
 3107W        W 4078  11.830   4.170   9.090
 3108W        W 4079   2.400  10.650  11.490
 3109W        W 4080   4.540   7.550   7.800
 3110W        W 4081  13.910   4.870   8.970
 3111W        W 4082  10.450  11.860  10.530
 3112W        W 4083   9.280   5.690   2.730
 3113W        W 4084  11.140   9.600   8.120
 3114W        W 4085  12.150   7.680  12.610
 3115W        W 4086  12.900   2.500   4.840
 3116W        W 4087   9.740   2.220  12.170
 3117W        W 4088  11.110   4.640  12.800
 3118W        W 4089  13.690  13.740   3.060
 3119W        W 4090   9.120   1.620   7.540
 3120W        W 4091   1.750   4.630   7.130
 3121W        W 4092  11.800  12.760   8.050
 3122W        W 4093   3.190   4.770   1.440
 3123W        W 4094  12.340   7.350   7.210
 3124W        W 4095  11.530   8.900   3.320
 3125W        W 4096   1.440   4.760  13.230
 3126W        W 4097   4.930  10.770  13.620
 3127W        W 4098  10.840  10.370   4.930
 3128W        W 4099   6.100  10.390   1.480
 3129W        W 4100   9.800   8.720  11.840
 3130W        W 4101  10.960   6.540   0.900
 3131W        W 4102   0.660  10.250   1.210
 3132W        W 4103   7.340   2.590   5.080
 3133W        W 4104   0.700  12.570   0.110
 3134W        W 4105  12.570   9.150   2.630
 3135W        W 4106   1.390  11.930  13.760
 3136W        W 4107   9.300   6.920   1.340
 3137W        W 4108   4.110   1.490  12.270
 3138W        W 4109   2.170   3.750   3.550
 3139W        W 4110   8.980   1.160   3.890
 3140W        W 4111   9.480   7.310   5.370
 3141W        W 4112   6.870   8.400  10.410
 3142W        W 4113   4.010  11.970  13.400
 3143W        W 4114  10.510   4.640   6.600
 3144W        W 4115   7.660   8.660   8.740
 3145W        W 4116   0.280   7.080   5.090
 3146W        W 4117  10.240   3.960   9.310
 3147W        W 4118  10.310  11.410   5.970
 3148W        W 4119  10.500   4.410   2.510
 3149W        W 4120   7.850   0.560   6.350
 3150W        W 4121   4.540   1.750   4.450
 3151W        W 4122   9.710  12.430  11.810
 3152W        W 4123   5.670  10.040   7.800
 3153W        W 4124   0.850   9.630   0.700
 3154W        W 4125  11.230   2.150  10.450
 3155W        W 4126   4.320   2.040  10.390
 3156W        W 4127   5.220   9.740   1.790
 3157W        W 4128   7.380   1.660   9.980
 3158W        W 4129   7.980   1.820   1.340
 3159W        W 4130   8.880  10.430   8.050
 3160W        W 4131   0.680   9.230   8.010
 3161W        W 4132   2.850   9.430   2.630
 3162W        W 4133   0.640   8.500   8.680
 3163W        W 4134   0.900   5.620   8.360
 3164W        W 4135   3.710  12.020   1.360
 3165W        W 4136   8.570  13.180  10.960
 3166W        W 4137  11.400   6.900   6.100
 3167W        W 4138   1.940  13.850   8.320
 3168W        W 4139   0.390   9.030   5.900
 3169W        W 4140   1.270   6.420   5.990
 3170W        W 4141   9.300   4.560  10.420
 3171W        W 4142   2.420   1.180  11.340
 3172W        W 4143   7.150  11.130   2.420
 3173W        W 4144   0.200   4.650   0.720
 3174W        W 4145   9.070   8.470  11.170
 3175W        W 4146  12.840   2.270  11.590
 3176W        W 4147   3.050  12.110   1.450
 3177W        W 4148   5.620   1.130   1.700
 3178W        W 4149   8.740  11.270   6.910
 3179W        W 4150   8.540   2.940  11.860
 3180W        W 4151   2.470   3.360   3.400
 3181W        W 4152   6.040   8.330   8.670
 3182W        W 4153  11.660   1.030   3.060
 3183W        W 4154  11.230  13.360   9.340
 3184W        W 4155   6.710   8.180   9.530
 3185W        W 4156   3.920   3.900  11.920
 3186W        W 4157  12.090   8.130   2.040
 3187W        W 4158  12.860   1.090   2.760
 3188W        W 4159   3.570  13.150  13.590
 3189W        W 4160  11.450   1.690   6.150
 3190W        W 4161   9.950   6.700   3.930
 3191W        W 4162   8.690   8.500   9.720
 3192W        W 4163   3.590   5.260   4.150
 3193W        W 4164   7.020  11.690  11.040
 3194W        W 4165   0.230  13.890  11.250
 3195W        W 4166   9.920   9.360   2.620
 3196W        W 4167   2.300   6.800   6.730
 3197W        W 4168   6.500   1.680  10.840
 3198W        W 4169   2.080   0.300   2.240
 3199W        W 4170   0.720   6.840   6.750
 3200W        W 4171  13.070   2.930   1.770
 3201W        W 4172  13.540  13.410   3.380
 3202W        W 4173   0.810   8.060   0.840
 3203W        W 4174  13.920  11.020   9.210
 3204W        W 4175  12.590  11.050   4.340
 3205W        W 4176   0.810   7.100   9.750
 3206W        W 4177   2.300   2.850   4.600
 3207W        W 4178  10.080   7.630   1.840
 3208W        W 4179   0.960   1.750   0.670
 3209W        W 4180  12.190  13.530  10.950
 3210W        W 4181   2.180   9.010   1.560
 3211W        W 4182   1.460  13.410   0.310
 3212W        W 4183   8.190   2.820   9.510
 3213W        W 4184   8.900   4.680   8.260
 3214W        W 4185   3.200  11.530   3.570
 3215W        W 4186   7.730  13.090   5.310
 3216W        W 4187  12.620   3.780  13.110
 3217W        W 4188  11.810   4.960   5.010
 3218W        W 4189  13.020  12.080   5.250
 3219W        W 4190   7.650   8.390  10.040
 3220W        W 4191   6.180   6.490   8.680
 3221W        W 4192  12.170   6.770  10.600
 3222W        W 4193   6.710  13.680  11.540
 3223W        W 4194  11.870   1.740  12.150
 3224W        W 4195   9.820  11.130   6.090
 3225W        W 4196   0.170   4.980   1.080
 3226W        W 4197   3.570   5.540  13.290
 3227W        W 4198   9.990   3.880  13.690
 3228W        W 4199   9.310   5.990   8.220
 3229W        W 4200   4.080   9.050   3.540
 3230W        W 4201   5.640   8.770   8.120
 3231W        W 4202  10.370  10.300   2.510
 3232W        W 4203  11.730   2.850  10.060
 3233W        W 4204  13.490   8.810  12.130
 3234W        W 4205   7.250   1.490   3.670
 3235W        W 4206  10.380   7.960  10.530
 3236W        W 4207  10.710  12.660   3.700
 3237W        W 4208  10.020   0.610   6.710
 3238W        W 4209  13.910   1.510  11.580
 3239W        W 4210  10.730   8.240   1.410
 3240W        W 4211   5.990   5.270   2.260
 3241W        W 4212   7.740   1.090   6.240
 3242W        W 4213   7.610   9.210  10.160
 3243W        W 4214   6.190   4.290   5.710
 3244W        W 4215   4.090   9.710   1.580
 3245W        W 4216  10.700   0.090  12.580
 3246W        W 4217   7.570   0.680  13.710
 3247W        W 4218  13.370   1.350   5.390
 3248W        W 4219  12.110   4.600   8.010
 3249W        W 4220   9.280   9.820   5.860
 3250W        W 4221  10.020   7.300   6.760
 3251W        W 4222   6.570  12.590   7.870
 3252W        W 4223   9.410  12.090  11.630
 3253W        W 4224   9.260  13.060   9.030
 3254W        W 4225   3.330  13.590  10.540
 3255W        W 4226  10.410   2.810   1.730
 3256W        W 4227  10.620   9.120   3.230
 3257W        W 4228   8.570  11.030   8.490
 3258W        W 4229   8.480  10.050   6.770
 3259W        W 4230   7.350  10.640   8.220
 3260W        W 4231   1.610   2.650   9.420
 3261W        W 4232   4.800   4.720   2.160
 3262W        W 4233   8.140  10.630   3.590
 3263W        W 4234  10.000  12.780   4.920
 3264W        W 4235   8.270   0.960   4.240
 3265W        W 4236  13.730   5.470  10.780
 3266W        W 4237   3.790   6.080   5.500
 3267W        W 4238   7.830  12.750   1.350
 3268W        W 4239   0.280   4.880   2.570
 3269W        W 4240   1.080   5.880   7.890
 3270W        W 4241  13.290   2.170   4.090
 3271W        W 4242   6.590   8.050   7.000
 3272W        W 4243   2.300   6.860  13.860
 3273W        W 4244   2.520   1.880   6.860
 3274W        W 4245  12.820   5.660   8.810
 3275W        W 4246   1.840   2.000   5.570
 3276W        W 4247   8.640   4.970   4.430
 3277W        W 4248   0.940   7.750   1.450
 3278W        W 4249   8.130  10.390   5.220
 3279W        W 4250  10.060  10.720   1.220
 3280W        W 4251   6.010   0.590   8.810
 3281W        W 4252  13.690   7.450  12.600
 3282W        W 4253   5.380   7.220   6.860
 3283W        W 4254   6.940   6.860   0.520
 3284W        W 4255   0.450   7.910   8.040
 3285W        W 4256  13.890   7.340   4.700
 3286W        W 4257  13.490  11.230  13.200
 3287W        W 4258   3.430   6.410  13.040
 3288W        W 4259  11.280  12.670  12.600
 3289W        W 4260  13.010   0.270   5.200
 3290W        W 4261   2.650   0.390  11.090
 3291W        W 4262  10.460   7.300  10.810
 3292W        W 4263   6.730   3.050   2.040
 3293W        W 4264   5.930   7.360   1.990
 3294W        W 4265   1.490   1.350   4.120
 3295W        W 4266   5.550   8.200   8.600
 3296W        W 4267   4.400   1.810   3.660
 3297W        W 4268   2.260   6.220   5.150
 3298W        W 4269  10.200   6.180   8.040
 3299W        W 4270   8.170   1.650   5.530
 3300W        W 4271   2.360   6.140   7.400
 3301W        W 4272  12.100  10.350  12.620
 3302W        W 4273   8.870   8.000   6.810
 3303W        W 4274  13.290   8.190   1.610
 3304W        W 4275   8.750   2.050   9.780
 3305W        W 4276  11.420  12.680   1.570
 3306W        W 4277   5.660   0.190   4.470
 3307W        W 4278   2.360   4.270  13.770
 3308W        W 4279   8.520   6.220   1.050
 3309W        W 4280  10.480  10.740   4.750
 3310W        W 4281  13.610  10.860  10.060
 3311W        W 4282   7.160   8.240   3.270
 3312W        W 4283  10.630  10.710   8.620
 3313W        W 4284  13.180   6.900  12.210
 3314W        W 4285  12.660   4.900  13.810
 3315W        W 4286   6.990   2.300   8.750
 3316W        W 4287   5.430   6.500   3.960
 3317W        W 4288   9.690   8.150   7.600
 3318W        W 4289  13.250   2.220   4.610
 3319W        W 4290   2.400   1.020   9.490
 3320W        W 4291   4.810   5.680   7.640
 3321W        W 4292  12.230   8.240  13.430
 3322W        W 4293   3.950   7.420   3.390
 3323W        W 4294  13.000   2.210  13.520
 3324W        W 4295   3.920   7.280   5.740
 3325W        W 4296   8.180  13.400   0.090
 3326W        W 4297   0.940   2.830  10.150
 3327W        W 4298   3.930   3.050   4.580
 3328W        W 4299  10.340   8.980   0.670
 3329W        W 4300   2.980   1.320   5.620
 3330W        W 4301   5.250  13.780  12.950
 3331W        W 4302  11.280  13.270  13.370
 3332W        W 4303  13.500   8.340  10.260
 3333W        W 4304   0.900   3.850   3.410
 3334W        W 4305  13.270   4.150  12.370
 3335W        W 4306   8.930  13.150   6.420
 3336W        W 4307   9.930  13.470   4.940
 3337W        W 4308   7.150   1.820  12.360
 3338W        W 4309   9.820   8.320  11.380
 3339W        W 4310   5.360   1.160  13.850
 3340W        W 4311   7.790   1.920   8.560
 3341W        W 4312   4.070   9.160   0.480
 3342W        W 4313   1.950  12.360   4.920
 3343W        W 4314   8.210   1.350   1.250
 3344W        W 4315   2.910  12.350   1.000
 3345W        W 4316  10.380   9.820   5.860
 3346W        W 4317  12.630  10.930   0.650
 3347W        W 4318  12.270   8.960  12.700
 3348W        W 4319   1.870   6.650   0.940
 3349W        W 4320   8.380  10.830  10.070
 3350W        W 4321   6.940   8.470   9.080
 3351W        W 4322   6.060  10.000   6.390
 3352W        W 4323  13.900  11.610  12.560
 3353W        W 4324  10.600   0.130   8.770
 3354W        W 4325   1.460   5.970   9.760
 3355W        W 4326   1.520  11.420   5.150
 3356W        W 4327   8.560   8.470  12.330
 3357W        W 4328  13.820   1.600   6.600
 3358W        W 4329   4.300  12.140   0.910
 3359W        W 4330  13.250   6.580   1.970
 3360W        W 4331   4.920   1.880  12.150
 3361W        W 4332   8.080  11.950   0.290
 3362W        W 4333   3.080   6.210  12.630
 3363W        W 4334   5.750   4.120   6.730
 3364W        W 4335  13.310   5.400   4.470
 3365W        W 4336  13.540   1.140   9.610
 3366W        W 4337  11.060   9.570  10.070
 3367W        W 4338   4.410  11.460   2.570
 3368W        W 4339   7.570   6.390  11.860
 3369W        W 4340   7.640   7.140   9.290
 3370W        W 4341   9.290   0.500  11.760
 3371W        W 4342  12.590   4.170   7.740
 3372W        W 4343   9.430   8.990   7.910
 3373W        W 4344   3.200   6.390   8.410
 3374W        W 4345  11.890  10.490  10.570
 3375W        W 4346   2.980   2.870   2.040
 3376W        W 4347  13.700  12.360  12.190
 3377W        W 4348  11.660   7.240   2.270
 3378W        W 4349   5.790   9.030   3.840
 3379W        W 4350  11.330   2.890   4.260
 3380W        W 4351  11.680  11.460   9.360
 3381W        W 4352   9.050   1.380  13.140
 3382W        W 4353   0.530   4.480   1.850
 3383W        W 4354  11.590  12.550  13.000
 3384W        W 4355   5.020   0.850   7.320
 3385W        W 4356   6.790   3.110  13.360
 3386W        W 4357   3.660   3.470   4.960
 3387W        W 4358   8.530   2.090   4.710
 3388W        W 4359   7.500   4.600  10.090
 3389W        W 4360   8.360  12.360   2.780
 3390W        W 4361  13.510   6.310   0.600
 3391W        W 4362   4.530   5.190   7.480
 3392W        W 4363   4.410   8.000   1.100
 3393W        W 4364   8.460   2.770  12.370
 3394W        W 4365   1.820   3.940   3.010
 3395W        W 4366   9.300   7.890  13.290
 3396W        W 4367  10.050  12.120   3.080
 3397W        W 4368   9.460  11.610   5.410
 3398W        W 4369  13.580   6.730   2.780
 3399W        W 4370   8.640   9.200  12.950
 3400W        W 4371   3.250   8.590   5.170
 3401W        W 4372   9.090  10.190  12.770
 3402W        W 4373   3.330   2.490   0.490
 3403W        W 4374  12.210   3.770   2.360
 3404W        W 4375  13.740  12.630   9.030
 3405W        W 4376   6.200   3.220   0.130
 3406W        W 4377   3.470   3.750   8.100
 3407W        W 4378   4.360   3.900  13.580
 3408W        W 4379   2.960   1.620   6.070
 3409W        W 4380   3.500   6.930   9.510
 3410W        W 4381   9.150   9.950  13.890
 3411W        W 4382   9.450   5.220   0.140
 3412W        W 4383   6.130   2.830  10.930
 3413W        W 4384   6.870  12.600   3.630
 3414W        W 4385   8.640  12.060  11.400
 3415W        W 4386   2.960   8.480   7.860
 3416W        W 4387   3.110   2.190  10.490
 3417W        W 4388   2.080   8.730  10.960
 3418W        W 4389   5.460   4.290   4.740
 3419W        W 4390  10.900  12.270  12.510
 3420W        W 4391   4.180   7.980   9.450
 3421W        W 4392   8.160  12.100  11.120
 3422W        W 4393   0.560   0.070   4.670
 3423W        W 4394   5.030   1.050   2.690
 3424W        W 4395  12.960   3.950   4.800
 3425W        W 4396   3.290  10.990   3.590
 3426W        W 4397   2.840   8.300   4.680
 3427W        W 4398   3.250   3.800  12.800
 3428W        W 4399   4.300   1.120  12.610
 3429W        W 4400   9.110   4.570   9.270
 3430W        W 4401   6.230   0.580  10.290
 3431W        W 4402   6.840   7.350   8.750
 3432W        W 4403   0.040  11.950   1.030
 3433W        W 4404  11.750  11.500   1.230
 3434W        W 4405  10.080  12.590   2.930
 3435W        W 4406  11.070   2.430   9.280
 3436W        W 4407   7.020   3.860   3.850
 3437W        W 4408   2.530   4.580  12.220
 3438W        W 4409  13.810   4.790   5.290
 3439W        W 4410   1.210   9.490   2.540
 3440W        W 4411   1.590   4.900   1.110
 3441W        W 4412   3.520   4.800  10.370
 3442W        W 4413  13.220   5.590  11.040
 3443W        W 4414   9.680   6.260   0.350
 3444W        W 4415   1.970  10.700   3.070
 3445W        W 4416   1.800   4.530   0.720
 3446W        W 4417   9.860   6.470  10.550
 3447W        W 4418  13.490   2.410  10.820
 3448W        W 4419   3.680  13.690   6.160
 3449W        W 4420  12.700   8.990   4.620
 3450W        W 4421   7.840   4.440   7.290
 3451W        W 4422   6.150  11.090  11.080
 3452W        W 4423  13.590   5.180   6.110
 3453W        W 4424   1.100   6.340   6.550
 3454W        W 4425   5.720  10.990   2.850
 3455W        W 4426   0.160   3.840   7.640
 3456W        W 4427   5.450  12.790   9.850
 3457W        W 4428   5.270   4.050  13.300
 3458W        W 4429  11.980   7.480   5.500
 3459W        W 4430   6.580   3.400  13.730
 3460W        W 4431  11.270   1.690  10.350
 3461W        W 4432  12.500   6.650   0.490
 3462W        W 4433  13.390   6.090  10.210
 3463W        W 4434   7.270  13.320   6.660
 3464W        W 4435  12.870  12.560   1.580
 3465W        W 4436  11.910   8.680   3.160
 3466W        W 4437   4.810   7.400   9.230
 3467W        W 4438  12.790   1.620  10.830
 3468W        W 4439   5.150   1.280  12.060
 3469W        W 4440   1.330  11.250   3.130
 3470W        W 4441   9.550   8.200   9.500
 3471W        W 4442   4.350   0.370   5.540
 3472W        W 4443   0.980   8.830  12.340
 3473W        W 4444  11.490  12.270   5.030
 3474W        W 4445  11.300   7.460   2.530
 3475W        W 4446  10.450   3.350   8.260
 3476W        W 4447   1.920   9.410  13.030
 3477W        W 4448   4.100  12.900   4.760
 3478W        W 4449   4.080  10.930  10.440
 3479W        W 4450   8.590   5.730   9.320
 3480W        W 4451   5.380   0.690  10.090
 3481W        W 4452  10.450   3.160   9.540
 3482W        W 4453   9.150   8.230   5.460
 3483W        W 4454   0.650   6.380   3.990
 3484W        W 4455  11.780   6.590  10.820
 3485W        W 4456   1.070   5.380   6.340
 3486W        W 4457   9.430   2.380   8.610
 3487W        W 4458   1.060   2.670   2.670
 3488W        W 4459   2.910   1.110  13.570
 3489W        W 4460   5.600   8.370  10.890
 3490W        W 4461   8.500   8.650   0.890
 3491W        W 4462   0.740   4.940   2.470
 3492W        W 4463   0.090  10.560  13.430
 3493W        W 4464   6.060  11.950   4.500
 3494W        W 4465  11.890  13.060   2.260
 3495W        W 4466   6.170   4.460   0.750
 3496W        W 4467   7.820  13.740  10.740
 3497W        W 4468   4.520  12.090   5.000
 3498W        W 4469   6.620  11.360  11.880
 3499W        W 4470   4.360   0.450   3.040
 3500W        W 4471   1.600   0.320   4.420
 3501W        W 4472  10.760   2.230  11.140
 3502W        W 4473  13.900   4.520   1.150
 3503W        W 4474  12.670   8.040   0.720
 3504W        W 4475   0.790  12.230   2.150
 3505W        W 4476  11.110   6.570   9.620
 3506W        W 4477  11.490  12.860   6.020
 3507W        W 4478   6.900   5.500  10.390
 3508W        W 4479   6.700   5.910  12.260
 3509W        W 4480   6.660   0.540   1.060
 3510W        W 4481  11.510   9.900  11.330
 3511W        W 4482   8.050   4.320   8.760
 3512W        W 4483  11.480   9.620  10.410
 3513W        W 4484   0.590   2.800   6.310
 3514W        W 4485   1.850   0.190  11.500
 3515W        W 4486  13.690   9.190   6.130
 3516W        W 4487   5.160   9.550   2.300
 3517W        W 4488   4.480   3.190   4.820
 3518W        W 4489   9.560  12.170   9.220
 3519W        W 4490   6.840   9.420   6.950
 3520W        W 4491   8.770   0.160  13.820
 3521W        W 4492   5.610  10.020  11.440
 3522W        W 4493   1.320   7.560   6.090
 3523W        W 4494   8.760   8.100   5.020
 3524W        W 4495   1.990   3.280  12.800
 3525W        W 4496   2.160   6.060   4.630
 3526W        W 4497   0.060  10.640   8.930
 3527W        W 4498   8.620   1.480   6.370
 3528W        W 4499   7.030   8.970   0.930
 3529W        W 4500   1.870   4.880   2.280
 3530W        W 4501   9.090   9.480   1.050
 3531W        W 4502  12.760   8.250   8.060
 3532W        W 4503   1.060  13.190   0.650
 3533W        W 4504  10.400   9.530   3.390
 3534W        W 4505   2.920   6.840   5.740
 3535W        W 4506  11.870  11.800  13.240
 3536W        W 4507   7.710   4.380   3.400
 3537W        W 4508   5.200  12.830   5.760
 3538W        W 4509   7.920   6.390  11.240
 3539W        W 4510   2.330   3.930   3.040
 3540W        W 4511  12.980  13.780   7.000
 3541W        W 4512  11.340  12.770   7.260
 3542W        W 4513   0.250   2.420   4.300
 3543W        W 4514   5.170   3.560  13.120
 3544W        W 4515   8.470   4.880   5.260
 3545W        W 4516   7.020   9.170   7.380
 3546W        W 4517   0.590   1.870  11.250
 3547W        W 4518   0.780  13.640   8.880
 3548W        W 4519   0.690  13.760  11.420
 3549W        W 4520   5.770   5.260   9.370
 3550W        W 4521   7.990  11.680   3.240
 3551W        W 4522  13.530   4.670  12.290
 3552W        W 4523   0.060  11.440   2.710
 3553W        W 4524   9.250   2.710   5.310
 3554W        W 4525   9.440  10.320   3.110
 3555W        W 4526   0.290   8.790  11.610
 3556W        W 4527  10.820   7.940   3.970
 3557W        W 4528  11.310  10.960  11.440
 3558W        W 4529   2.550   9.130   5.590
 3559W        W 4530  10.070  13.730  13.830
 3560W        W 4531   4.210   6.250  13.900
 3561W        W 4532  12.570  10.920   5.670
 3562W        W 4533   2.080   5.770   8.700
 3563W        W 4534  12.130  12.350   0.630
 3564W        W 4535   1.230  12.160   7.950
 3565W        W 4536   8.830   1.280   0.940
 3566W        W 4537   9.380   8.830   9.150
 3567W        W 4538   6.020   0.400  10.720
 3568W        W 4539  10.280   1.520  10.640
 3569W        W 4540   7.910   7.740  13.140
 3570W        W 4541   8.740  12.770  10.680
 3571W        W 4542   1.240   9.860   3.670
 3572W        W 4543  11.040   1.240  12.600
 3573W        W 4544   0.860   3.360   5.080
 3574W        W 4545   6.620   9.530   9.070
 3575W        W 4546   7.310   9.690   6.070
 3576W        W 4547   4.230  13.900  11.880
 3577W        W 4548   2.200  11.070  12.290
 3578W        W 4549  13.330   0.870  11.940
 3579W        W 4550   0.490  11.670  11.460
 3580W        W 4551   0.890   4.070  12.360
 3581W        W 4552   0.160   7.090   3.550
 3582W        W 4553  13.150   9.930  11.040
 3583W        W 4554  12.500  13.850  13.500
 3584W        W 4555   7.440   3.050   6.000
 3585W        W 4556  10.470  10.420   6.310
 3586W        W 4557   7.560   1.190  10.130
 3587W        W 4558   0.720   8.990  10.290
 3588W        W 4559   8.040   6.470   9.960
 3589W        W 4560   7.050  10.100   1.690
 3590W        W 4561   8.870   4.360   7.070
 3591W        W 4562   8.400   7.270   1.800
 3592W        W 4563   1.950   1.410  10.410
 3593W        W 4564   3.780   6.500   8.460
 3594W        W 4565  13.490   2.910   4.080
 3595W        W 4566   1.040   2.340  10.000
 3596W        W 4567   0.820   3.750  11.210
 3597W        W 4568   5.450  13.620   4.460
 3598W        W 4569  11.320  10.190   4.260
 3599W        W 4570   2.110   8.510   7.250
 3600W        W 4571   9.550  11.770   5.840
 3601W        W 4572   0.950   8.480   6.870
 3602W        W 4573  13.450   7.470   1.100
 3603W        W 4574   6.660   3.460   3.610
 3604W        W 4575  13.660   5.960   4.450
 3605W        W 4576   7.680  13.390   9.080
 3606W        W 4577   9.280  11.050   1.680
 3607W        W 4578  12.500   1.250  13.700
 3608W        W 4579  11.460   5.740   2.440
 3609W        W 4580   3.330   5.520   2.090
 3610W        W 4581   3.890   2.190   3.160
 3611W        W 4582   3.830   3.530   4.480
 3612W        W 4583   7.900  12.320   7.990
 3613W        W 4584  11.900   5.040   2.800
 3614W        W 4585  12.580   2.780   8.250
 3615W        W 4586  13.890  13.720   5.850
 3616W        W 4587   7.150   2.880   2.860
 3617W        W 4588   9.760  10.970   8.240
 3618W        W 4589   2.800  11.230   2.450
 3619W        W 4590   0.270  10.620   9.430
 3620W        W 4591  11.670   7.220   1.740
 3621W        W 4592   2.100  10.010  13.670
 3622W        W 4593   9.790   5.080  11.610
 3623W        W 4594   3.020  13.540   9.630
 3624W        W 4595   8.180   7.880   5.650
 3625W        W 4596   8.000   2.290   8.820
 3626W        W 4597   7.030   3.790   0.330
 3627W        W 4598   3.870   3.840  11.370
 3628W        W 4599   6.490   1.090   1.200
 3629W        W 4600   7.390   4.120   7.230
 3630W        W 4601   9.210   0.610   8.150
 3631W        W 4602   3.650   1.130   1.100
 3632W        W 4603  11.750  11.350   7.360
 3633W        W 4604   6.400  10.030  11.000
 3634W        W 4605   7.750   4.550  10.550
 3635W        W 4606   5.010   5.230   9.790
 3636W        W 4607   4.300  11.860   2.970
 3637W        W 4608   0.920   4.700   3.290
 3638W        W 4609   4.820   1.920  10.210
 3639W        W 4610   2.340   8.090   4.700
 3640W        W 4611   1.620  12.490   7.980
 3641W        W 4612  11.880   0.060   9.170
 3642W        W 4613   2.940   1.980   3.310
 3643W        W 4614   9.940   5.820   5.040
 3644W        W 4615   6.840   1.280   5.400
 3645W        W 4616  11.900  12.380   4.040
 3646W        W 4617   7.820   4.970   9.760
 3647W        W 4618  13.370   2.950   0.100
 3648W        W 4619   3.680  10.120   3.890
 3649W        W 4620   4.010   5.980   3.960
 3650W        W 4621   3.350  11.960  10.300
 3651W        W 4622   9.040   3.490   5.800
 3652W        W 4623  10.820   2.080   1.960
 3653W        W 4624  13.790   3.990   1.950
 3654W        W 4625   2.590   1.940  11.680
 3655W        W 4626   1.590   5.450   3.590
 3656W        W 4627   9.290   7.500  11.300
 3657W        W 4628   4.110   3.590  12.840
 3658W        W 4629   8.010  10.260   5.730
 3659W        W 4630   9.890   8.950  10.010
 3660W        W 4631   5.880  13.430   9.850
 3661W        W 4632   3.760   7.270   4.800
 3662W        W 4633  12.640   8.360   8.980
 3663W        W 4634   4.370  10.630  10.830
 3664W        W 4635  13.360   9.750   8.140
 3665W        W 4636  11.050   7.890   9.790
 3666W        W 4637   4.660  13.620   0.420
 3667W        W 4638   7.700   0.380   9.490
 3668W        W 4639   5.920  11.070  10.120
 3669W        W 4640  11.690   4.750   1.250
 3670W        W 4641   0.360   1.710   2.970
 3671W        W 4642   2.250   5.570  11.790
 3672W        W 4643   0.290   1.370  13.440
 3673W        W 4644  12.370   1.670  10.520
 3674W        W 4645   0.550   4.840  11.090
 3675W        W 4646  13.230  11.650  11.950
 3676W        W 4647  11.180   5.580  13.800
 3677W        W 4648   6.760   9.840   6.540
 3678W        W 4649  11.640  10.250  10.930
 3679W        W 4650   9.100   9.180   9.450
 3680W        W 4651   1.070   7.880   7.860
 3681W        W 4652  10.980   3.570   0.600
 3682W        W 4653   6.430   6.650   9.530
 3683W        W 4654   1.200   5.450  11.070
 3684W        W 4655  12.930  13.530   0.510
 3685W        W 4656  11.060   3.890   8.010
 3686W        W 4657   5.520  10.300   0.440
 3687W        W 4658   2.710   7.750  10.370
 3688W        W 4659   2.300  12.710   6.030
 3689W        W 4660   7.810   8.480   1.880
 3690W        W 4661   8.400   3.250   7.170
 3691W        W 4662   0.600   6.210   2.570
 3692W        W 4663   1.030   1.650   9.520
 3693W        W 4664   3.940   9.690   0.620
 3694W        W 4665   5.080   1.160  10.600
 3695W        W 4666   7.040   3.750   5.920
 3696W        W 4667   4.340   8.360   6.520
 3697W        W 4668   1.170   3.250   3.950
 3698W        W 4669   3.440   7.720  13.460
 3699W        W 4670  13.740  13.650  11.340
 3700W        W 4671  11.320   4.480   3.710
 3701W        W 4672   8.890   6.520   3.330
 3702W        W 4673   1.640   0.580  11.140
 3703W        W 4674   2.630   8.620   1.800
 3704W        W 4675   1.300   3.240   6.570
 3705W        W 4676   2.890  11.970  11.770
 3706W        W 4677  12.430   7.810   6.370
 3707W        W 4678   5.830   1.930  12.310
 3708W        W 4679   1.680   7.490   5.690
 3709W        W 4680   1.430  13.840   8.180
 3710W        W 4681   7.740   2.930   7.740
 3711W        W 4682   3.720   8.990  10.470
 3712W        W 4683   5.460   4.040   7.140
 3713W        W 4684  13.720   9.570   3.990
 3714W        W 4685  12.400   2.860  12.120
 3715W        W 4686   3.070   0.260   2.530
 3716W        W 4687   8.840   5.090   4.970
 3717W        W 4688  10.310   1.140  10.920
 3718W        W 4689   0.550  12.240   5.430
 3719W        W 4690   0.740  12.080   1.160
 3720W        W 4691   8.060   7.340   1.020
 3721W        W 4692  10.550   9.930   4.850
 3722W        W 4693  11.450  11.500  12.920
 3723W        W 4694   1.330   0.390   8.640
 3724W        W 4695   2.380   4.040   2.570
 3725W        W 4696   3.550   6.940   6.350
 3726W        W 4697   0.390   0.440  12.720
 3727W        W 4698   2.230   4.640  10.670
 3728W        W 4699   1.470   9.360  12.040
 3729W        W 4700   4.620   7.420   8.290
 3730W        W 4701   9.460   7.800   1.040
 3731W        W 4702   2.120   2.170   1.300
 3732W        W 4703  10.370   4.140  13.410
 3733W        W 4704   7.170  12.370  10.250
 3734W        W 4705  10.700   7.090  11.250
 3735W        W 4706  12.220  10.750  12.200
 3736W        W 4707   2.720   6.710   1.610
 3737W        W 4708   7.700   0.600   8.670
 3738W        W 4709   4.750   5.940  10.800
 3739W        W 4710   7.500   2.050  11.650
 3740W        W 4711   5.660   6.490   1.150
 3741W        W 4712   3.990   4.150  10.890
 3742W        W 4713   8.220   3.650   7.570
 3743W        W 4714   6.810  12.940   3.070
 3744W        W 4715  11.260   4.010   2.140
 3745W        W 4716   2.130   2.180   8.090
 3746W        W 4717   4.100   3.540   4.920
 3747W        W 4718   9.800   2.540   3.810
 3748W        W 4719   4.650   5.420   1.960
 3749W        W 4720   1.650   3.700  11.880
 3750W        W 4721   5.390   6.060   2.390
 3751W        W 4722   9.040  10.300   5.730
 3752W        W 4723   4.270   6.710   8.420
 3753W        W 4724   2.760  11.610   3.330
 3754W        W 4725   1.980   6.740   4.180
 3755W        W 4726   8.450  10.090   8.770
 3756W        W 4727   3.290   3.130  11.610
 3757W        W 4728  11.100   0.780  13.610
 3758W        W 4729   5.720   5.530   0.630
 3759W        W 4730   4.700   4.920   8.380
 3760W        W 4731   0.270   9.260  11.610
 3761W        W 4732  12.210  12.860  13.260
 3762W        W 4733   4.050   8.190   0.760
 3763W        W 4734  11.790   1.590  10.490
 3764W        W 4735   7.630   5.340   3.430
 3765W        W 4736   4.820   2.950   5.190
 3766W        W 4737  13.540   7.130  13.420
 3767W        W 4738  13.590  13.370   4.370
 3768W        W 4739  12.970  11.410   1.800
 3769W        W 4740   6.330   2.980  13.630
 3770W        W 4741   9.060  11.240   5.390
 3771W        W 4742   8.210   3.100   8.460
 3772W        W 4743   7.820   3.940   3.210
 3773W        W 4744   4.210  11.750   9.800
 3774W        W 4745   7.580   2.990   4.890
 3775W        W 4746  11.740  13.450   1.290
 3776W        W 4747   1.150  11.300  10.880
 3777W        W 4748   9.660   8.490  13.190
 3778W        W 4749   7.150  11.480   0.500
 3779W        W 4750   9.910   9.690   9.160
 3780W        W 4751   3.420   1.840   2.600
 3781W        W 4752  12.530  12.890   6.200
 3782W        W 4753   9.620   5.000   8.070
 3783W        W 4754   0.770   7.780   5.240
 3784W        W 4755  10.270   1.970   6.310
 3785W        W 4756   7.070  11.170  12.630
 3786W        W 4757   7.580  11.330   9.330
 3787W        W 4758   6.440   4.790   7.040
 3788W        W 4759  10.380   8.230  12.850
 3789W        W 4760   3.470   2.750   0.090
 3790W        W 4761   5.340   7.510   4.830
 3791W        W 4762  13.730   6.660   4.930
 3792W        W 4763   2.870   1.290   1.930
 3793W        W 4764   5.940  10.830  11.520
 3794W        W 4765  11.300  13.040   2.430
 3795W        W 4766  12.170   0.920  11.950
 3796W        W 4767  10.770   2.130  10.160
 3797W        W 4768   6.230   3.250   4.430
 3798W        W 4769  13.000  13.640  11.660
 3799W        W 4770   0.630  10.510   4.880
 3800W        W 4771   6.780   0.740   5.270
 3801W        W 4772  13.470  10.430  13.010
 3802W        W 4773   2.080   8.630   5.210
 3803W        W 4774   6.140   5.860   2.050
 3804W        W 4775   0.790   3.240  13.100
 3805W        W 4776  11.490   0.350  12.020
 3806W        W 4777   9.540   8.570   0.230
 3807W        W 4778  12.970  11.770   7.110
 3808W        W 4779   0.320   6.030   9.980
 3809W        W 4780   9.720   0.660   9.110
 3810W        W 4781   3.860   3.290   9.690
 3811W        W 4782   8.720   0.010   6.960
 3812W        W 4783   9.060   4.000  13.730
 3813W        W 4784   9.440   4.360   8.380
 3814W        W 4785   1.070   8.190   3.520
 3815W        W 4786   4.300   0.410   1.760
 3816W        W 4787   7.050  11.680   3.260
 3817W        W 4788   5.620   3.040   3.890
 3818W        W 4789  12.930  12.750  10.040
 3819W        W 4790   7.770   4.330   7.810
 3820W        W 4791   8.100   1.160   9.520
 3821W        W 4792   0.420   5.300  11.990
 3822W        W 4793   3.570   8.650   1.220
 3823W        W 4794  13.670   8.660   6.110
 3824W        W 4795   3.130   7.390   9.500
 3825W        W 4796   4.830   9.010  12.390
 3826W        W 4797  12.610   5.950  11.560
 3827W        W 4798  10.810   2.300  10.640
 3828W        W 4799   8.330  10.450   6.470
 3829W        W 4800  10.480  13.420   2.740
 3830W        W 4801   4.210   0.480   1.210
 3831W        W 4802   8.560   4.410  11.380
 3832W        W 4803   6.170   0.100  10.330
 3833W        W 4804   1.180  11.160   0.330
 3834W        W 4805   4.020  13.630   5.100
 3835W        W 4806   0.480  13.150  10.690
 3836W        W 4807   2.630   3.300   9.290
 3837W        W 4808   1.680   7.730   4.110
 3838W        W 4809   1.300  13.410   5.620
 3839W        W 4810   9.450   9.930   7.720
 3840W        W 4811   0.910   1.850  13.070
 3841W        W 4812  13.910  11.340  13.030
 3842W        W 4813  13.220   6.540   8.650
 3843W        W 4814   5.030  10.360   3.710
 3844W        W 4815   1.950   5.920   1.450
 3845W        W 4816  13.750   2.540   5.830
 3846W        W 4817   4.860   2.300   0.200
 3847W        W 4818   3.430   0.600  12.900
 3848W        W 4819  11.140  13.730   7.080
 3849W        W 4820   9.470   1.060   0.300
 3850W        W 4821   8.740  11.470  10.080
 3851W        W 4822  12.390  13.670   6.480
 3852W        W 4823   9.970   6.620   8.130
 3853W        W 4824   2.870  11.320   5.010
 3854W        W 4825   1.360   7.970   6.920
 3855W        W 4826   3.130   5.010   5.500
 3856W        W 4827   3.480  10.280  10.890
 3857W        W 4828   9.900  11.880  11.940
 3858W        W 4829   2.970   3.760   6.870
 3859W        W 4830   9.160  10.700  11.760
 3860W        W 4831   3.280   2.020   5.740
 3861W        W 4832   7.440  13.530   1.410
 3862W        W 4833   8.760   7.830   9.680
 3863W        W 4834   3.070   5.250   7.850
 3864W        W 4835   7.080  10.630   3.010
 3865W        W 4836   0.850   7.440   7.990
 3866W        W 4837   3.890  12.690   9.610
 3867W        W 4838  11.330  10.130  13.060
 3868W        W 4839  11.960   3.050  13.890
 3869W        W 4840  12.570  13.050   3.790
 3870W        W 4841  12.110   5.930  10.150
 3871W        W 4842   1.230   8.910   6.800
 3872W        W 4843   9.180   5.780   2.220
 3873W        W 4844   3.020   6.930   6.240
 3874W        W 4845  11.030   6.130   4.930
 3875W        W 4846   0.100   2.860   6.120
 3876W        W 4847   3.860  13.200  13.220
 3877W        W 4848   9.680  11.270   3.080
 3878W        W 4849   7.550   9.080   8.940
 3879W        W 4850   3.030   1.120   6.100
 3880W        W 4851   9.610   4.950   3.370
 3881W        W 4852   2.380   7.860   7.840
 3882W        W 4853  10.810   7.530  12.270
 3883W        W 4854  12.230   0.360   9.020
 3884W        W 4855  10.130  11.590   3.160
 3885W        W 4856   2.990   4.870  10.290
 3886W        W 4857   7.640  10.960  10.440
 3887W        W 4858   3.850   6.780   9.120
 3888W        W 4859   5.230   6.500   3.150
 3889W        W 4860   4.640   5.940   8.590
 3890W        W 4861  11.040   0.340  13.340
 3891W        W 4862   9.590   6.000  12.160
 3892W        W 4863   4.510   0.010   4.230
 3893W        W 4864   0.440   1.190   3.850
 3894W        W 4865   9.410   4.120   3.580
 3895W        W 4866   1.090   9.800   4.110
 3896W        W 4867   9.200   6.300   7.710
 3897W        W 4868   5.160   8.530   5.900
 3898W        W 4869   7.360   7.850  13.250
 3899W        W 4870  10.060   5.650   1.880
 3900W        W 4871  13.180  11.270   0.170
 3901W        W 4872   1.430  11.440   0.700
 3902W        W 4873   5.780  12.900   5.160
 3903W        W 4874  11.020   4.830  11.100
 3904W        W 4875   0.230  12.670   9.430
 3905W        W 4876   1.690  11.760  12.690
 3906W        W 4877  10.490  13.340   5.180
 3907W        W 4878  11.270   0.490   7.860
 3908W        W 4879  10.460  11.930   2.620
 3909W        W 4880  12.060   5.300   1.940
 3910W        W 4881   6.370   4.280   8.060
 3911W        W 4882   3.420   8.890  12.050
 3912W        W 4883   9.040   6.820   8.390
 3913W        W 4884   9.740   4.270  11.030
 3914W        W 4885  13.060   5.470   6.640
 3915W        W 4886   0.620  11.680  10.220
 3916W        W 4887  13.890   6.030  13.810
 3917W        W 4888   8.000   1.050  11.430
 3918W        W 4889   3.840   8.050   4.350
 3919W        W 4890   8.070   2.400   7.180
 3920W        W 4891   5.690   1.260   5.400
 3921W        W 4892   7.230  12.620   0.490
 3922W        W 4893   6.130   3.680   2.340
 3923W        W 4894   9.000   1.240  12.130
 3924W        W 4895  13.530   7.390   1.990
 3925W        W 4896   6.880   6.780   3.300
 3926W        W 4897   4.660   1.470   6.110
 3927W        W 4898   7.480  10.900   0.230
 3928W        W 4899   0.380  10.280   7.290
 3929W        W 4900  12.670   0.840   7.190
 3930W        W 4901  12.870   9.390  10.270
 3931W        W 4902   6.250   0.670   7.660
 3932W        W 4903   9.350   5.150   9.940
 3933W        W 4904   0.840   9.780   7.760
 3934W        W 4905   4.990   9.030   6.030
 3935W        W 4906  11.260   1.210   2.320
 3936W        W 4907  11.800   7.680   4.010
 3937W        W 4908   8.820   5.050   9.910
 3938W        W 4909   5.920   0.240  11.170
 3939W        W 4910   0.300   0.560   3.330
 3940W        W 4911   5.620   0.080   9.490
 3941W        W 4912   4.510   3.820   5.220
 3942W        W 4913  12.400   2.440  11.870
 3943W        W 4914  12.900  13.850  12.940
 3944W        W 4915   9.810   6.120  10.840
 3945W        W 4916   8.890   9.890   1.940
 3946W        W 4917   7.490   3.770   9.190
 3947W        W 4918   9.620   4.020   2.200
 3948W        W 4919   2.370  11.700  10.690
 3949W        W 4920   2.240   6.910   3.330
 3950W        W 4921   6.690  11.800   3.700
 3951W        W 4922   3.250   2.510   5.810
 3952W        W 4923   0.400   4.700   3.450
 3953W        W 4924   8.270   7.930   8.680
 3954W        W 4925   3.910   1.650   2.830
 3955W        W 4926   7.330   3.840  10.850
 3956W        W 4927  11.010   9.710   6.460
 3957W        W 4928  10.300   3.910  12.350
 3958W        W 4929   7.930   3.530   4.920
 3959W        W 4930   7.120   2.500   8.310
 3960W        W 4931   3.340  12.110   1.000
 3961W        W 4932   0.350   4.480   9.000
 3962W        W 4933   5.080  10.500   5.100
 3963W        W 4934   0.390   1.610   8.650
 3964W        W 4935  10.580   9.200  12.670
 3965W        W 4936   2.410   5.790   5.290
 3966W        W 4937   0.500   5.160  13.130
 3967W        W 4938   7.620   6.270   9.520
 3968W        W 4939   9.900  13.530   1.190
 3969W        W 4940  10.480   2.540   3.320
 3970W        W 4941   6.660   4.940   4.140
 3971W        W 4942  11.830   4.480  10.160
 3972W        W 4943   4.250   9.250   2.610
 3973W        W 4944  13.450  13.540  13.510
 3974W        W 4945   0.050   2.510   8.240
 3975W        W 4946   7.160   3.430   3.610
 3976W        W 4947   5.640   9.740   2.170
 3977W        W 4948   2.490   3.270   4.990
 3978W        W 4949   6.870   9.960   7.750
 3979W        W 4950   9.310   7.200   4.470
 3980W        W 4951   8.510  13.050   7.850
 3981W        W 4952  11.740  10.440   1.550
 3982W        W 4953   4.680   7.140  13.040
 3983W        W 4954   3.630   2.680   3.230
 3984W        W 4955   0.340   1.850  13.270
 3985W        W 4956   5.870  11.730  11.610
 3986W        W 4957  10.810   8.390   6.570
 3987W        W 4958   7.940   7.760  11.230
 3988W        W 4959  10.620   5.090  11.100
 3989W        W 4960   7.460   0.130   3.260
 3990W        W 4961   7.820   0.090   1.570
 3991W        W 4962   9.370   9.200   6.280
 3992W        W 4963   3.230   8.310   0.570
 3993W        W 4964   4.860   3.500   1.170
 3994W        W 4965  10.260   4.860  10.300
 3995W        W 4966   9.360  13.890   9.740
 3996W        W 4967  10.000   3.710  12.810
 3997W        W 4968   4.730   7.970   0.210
 3998W        W 4969  12.280   8.030   7.900
 3999W        W 4970  12.570  13.040   7.210
 4000W        W 4971   7.590  11.240   8.880
 4001W        W 4972   8.240  10.330   4.380
 4002W        W 4973   7.730  11.530   0.330
 4003W        W 4974   3.370   7.480   6.090
 4004W        W 4975  13.530   6.920  12.570
 4005W        W 4976  12.810   3.410   6.000
 4006W        W 4977   2.710   0.370   8.310
 4007W        W 4978   1.290   0.390   1.760
 4008W        W 4979   9.850   1.740   8.190
 4009W        W 4980   4.990   1.090   4.980
 4010W        W 4981  13.740   6.780   3.260
 4011W        W 4982   0.730   7.260   8.880
 4012W        W 4983   9.220   4.010   6.920
 4013W        W 4984   0.540   9.690   5.270
 4014W        W 4985   3.000  10.690   0.540
 4015W        W 4986  13.500  10.370   6.750
 4016W        W 4987  11.870  11.890   0.490
 4017W        W 4988   1.720   0.120   5.360
 4018W        W 4989   0.750   1.130  11.770
 4019W        W 4990   3.570   8.810   2.750
 4020W        W 4991   1.740  10.230   2.370
 4021W        W 4992  12.470   2.070   8.010
 4022W        W 4993   1.860   6.940   5.470
 4023W        W 4994   3.910   3.280  10.580
 4024W        W 4995   6.280   6.320   3.870
 4025W        W 4996  13.550   6.990   9.350
 4026W        W 4997  12.480   9.190   9.180
 4027W        W 4998   9.710   6.290   8.350
 4028W        W 4999   6.340  13.420   9.160
 4029W        W 5000   8.810   4.320  10.360
 4030W        W 5001  13.480   9.550   3.520
 4031W        W 5002   8.590   0.240   7.500
 4032W        W 5003  13.500   2.590   8.510
 4033W        W 5004   7.810   8.730   6.830
 4034W        W 5005   7.320   2.640   5.630
 4035W        W 5006  10.590   6.540   6.540
 4036W        W 5007   8.370   8.050   4.190
 4037W        W 5008   2.670   4.100   0.980
 4038W        W 5009  11.040   9.850  12.760
 4039W        W 5010   6.960   9.270  13.550
 4040W        W 5011   3.810   4.530   4.980
 4041W        W 5012   3.280  13.010  11.830
 4042W        W 5013   2.550   1.780   8.980
 4043W        W 5014  11.710   3.830  10.580
 4044W        W 5015   3.950   6.100  11.970
 4045W        W 5016   1.660   2.320   0.600
 4046W        W 5017   4.920  13.890   8.830
 4047W        W 5018  13.450   4.690   6.180
 4048W        W 5019   9.920   1.910  13.220
 4049W        W 5020   7.100  11.030   8.070
 4050W        W 5021   3.620   3.530  13.050
 4051W        W 5022  11.600   5.820  13.620
 4052W        W 5023  13.070   6.650  13.750
 4053W        W 5024   1.600   3.660   7.330
 4054W        W 5025   2.790   5.390   8.970
 4055W        W 5026   8.430   8.360   6.850
 4056W        W 5027  12.930   0.760   9.310
 4057W        W 5028   7.920  11.280  11.450
 4058W        W 5029  12.610  10.150   5.700
 4059W        W 5030   9.130   6.130   1.840
 4060W        W 5031   0.310   3.040   0.020
 4061W        W 5032   8.770   3.610   5.270
 4062W        W 5033  13.820   0.510   8.410
 4063W        W 5034   6.740   7.950   4.010
 4064W        W 5035   5.000  13.850   5.150
 4065W        W 5036   8.020   9.770  11.630
 4066W        W 5037  11.150   7.940   6.450
 4067W        W 5038   4.500   7.560  12.790
 4068W        W 5039  11.270  12.310   9.230
 4069W        W 5040   5.760  13.570   8.550
 4070W        W 5041  12.610   3.440   4.950
 4071W        W 5042   2.010   6.650   6.370
 4072W        W 5043   8.060   6.350   1.240
 4073W        W 5044   7.870   3.980   4.570
 4074W        W 5045   9.440   2.910  10.400
 4075W        W 5046   2.130   8.660   3.080
 4076W        W 5047   6.970   7.720   3.030
 4077W        W 5048  10.680   6.590   1.690
 4078W        W 5049  13.580  10.760  11.140
 4079W        W 5050   8.520   2.750   3.020
 4080W        W 5051   8.860   7.070   2.600
 4081W        W 5052  10.430   7.710   8.010
 4082W        W 5053   9.540   5.750   9.090
 4083W        W 5054   3.620   5.980   9.640
 4084W        W 5055   2.300   2.210   5.540
 4085W        W 5056   4.670   4.820  11.020
 4086W        W 5057   3.100   5.730   0.690
 4087W        W 5058   0.720   8.950   6.290
 4088W        W 5059   8.980   2.750  13.450
 4089W        W 5060   6.970   8.480  13.120
 4090W        W 5061   8.210   0.550   9.570
 4091W        W 5062   8.620   6.860   5.470
 4092W        W 5063   3.080   8.350  13.910
 4093W        W 5064   9.160   5.160  12.450
 4094W        W 5065   8.780   3.810  11.650
 4095W        W 5066   0.650  13.400   9.280
 4096W        W 5067   0.820   7.830   3.160
 4097W        W 5068  11.790  10.580   5.750
 4098W        W 5069  11.090   2.880   9.440
 4099W        W 5070   8.610   3.900  11.150
 4100W        W 5071   3.270  13.420   6.570
 4101W        W 5072  13.320   5.980   9.740
 4102W        W 5073   5.990   7.390   8.340
 4103W        W 5074   6.950  12.140   0.350
 4104W        W 5075   6.090   3.720   1.110
 4105W        W 5076   4.370   3.850   7.140
 4106W        W 5077   3.860   5.740   7.270
 4107W        W 5078   4.930   2.880   3.520
 4108W        W 5079  13.170   5.180   4.010
 4109W        W 5080   9.040  13.480   8.910
 4110W        W 5081   5.770   4.490   1.930
 4111W        W 5082   2.780   3.570  12.620
 4112W        W 5083   2.470   6.180  10.730
 4113W        W 5084   7.660  11.510   9.960
 4114W        W 5085   3.220   1.070   0.060
 4115W        W 5086   9.440   0.690  12.240
 4116W        W 5087  10.560   8.720   9.580
 4117W        W 5088   3.370   6.700  11.880
 4118W        W 5089   0.360   2.750  12.320
 4119W        W 5090   2.810   0.070  10.370
 4120W        W 5091   6.330  10.200   2.970
 4121W        W 5092   5.950  12.360   6.030
 4122W        W 5093   2.600   3.650   7.180
 4123W        W 5094   4.600   2.230  11.180
 4124W        W 5095   1.750  10.260  13.400
 4125W        W 5096   1.330   2.670   8.260
 4126W        W 5097  10.170   7.690  12.680
 4127W        W 5098   6.290   4.410  11.380
 4128W        W 5099   5.480   5.180  13.890
 4129W        W 5100   8.540  12.400   5.570
 4130W        W 5101   5.540   5.310   6.970
 4131W        W 5102   8.760   8.730   8.380
 4132W        W 5103   1.570   8.000  10.670
 4133W        W 5104   1.470   6.390   7.040
 4134W        W 5105  12.010  10.740   2.550
 4135W        W 5106  13.390   7.830   7.010
 4136W        W 5107   5.240   1.570   1.720
 4137W        W 5108   0.620  13.160   6.730
 4138W        W 5109  13.420   9.370   5.710
 4139W        W 5110   8.720   5.020   2.420
 4140W        W 5111   0.450   0.300   3.740
 4141W        W 5112   5.740   8.660   5.840
 4142W        W 5113  11.720  11.710   6.250
 4143W        W 5114  11.550   9.730   6.410
 4144W        W 5115  12.110   1.570   8.690
 4145W        W 5116   8.990   5.930  13.550
 4146W        W 5117  10.450   1.060   9.630
 4147W        W 5118  13.140  12.590   5.920
 4148W        W 5119   8.970   5.310   1.330
 4149W        W 5120  13.110   9.720  12.520
 4150W        W 5121  13.100  11.570  13.280
 4151W        W 5122   6.390   5.670  12.540
 4152W        W 5123   2.250  11.140   4.930
 4153W        W 5124   6.570   2.300   8.360
 4154W        W 5125   3.570   8.380   7.190
 4155W        W 5126  12.230   5.040   3.200
 4156W        W 5127  13.430   2.910   6.940
 4157W        W 5128   3.690   7.770  12.390
 4158W        W 5129   1.830  13.630  11.560
 4159W        W 5130   4.500   0.920  13.890
 4160W        W 5131  10.530   4.210   1.170
 4161W        W 5132  11.690   1.200   0.640
 4162W        W 5133   7.050  13.210   1.390
 4163W        W 5134  10.670   5.720   1.830
 4164W        W 5135   2.360   5.090   9.300
 4165W        W 5136   3.020   0.280   5.850
 4166W        W 5137   3.380   3.730  10.670
 4167W        W 5138   6.120   3.400  12.210
 4168W        W 5139   0.750  11.170   1.550
 4169W        W 5140   4.900   4.540  12.000
 4170W        W 5141   4.370  13.900   8.660
 4171W        W 5142   4.840   5.880  12.490
 4172W        W 5143   2.650  10.060   5.480
 4173W        W 5144   3.800  12.360   0.940
 4174W        W 5145  11.800  10.330   4.550
 4175W        W 5146   8.820  13.770   7.830
 4176W        W 5147   3.920   5.830   0.010
 4177W        W 5148   4.410   6.050  11.750
 4178W        W 5149  12.660   0.460   0.240
 4179W        W 5150   2.280  11.880   3.230
 4180W        W 5151   3.400  12.340   3.110
 4181W        W 5152  12.150   8.220   5.730
 4182W        W 5153  10.450  12.500  12.460
 4183W        W 5154   9.990  13.320   0.260
 4184W        W 5155  10.240   5.630  11.690
 4185W        W 5156  11.960  12.470  13.450
 4186W        W 5157   7.530   5.320   7.380
 4187W        W 5158   6.340  11.540  11.170
 4188W        W 5159   4.340  13.370   5.430
 4189W        W 5160  13.070   6.480   9.920
 4190W        W 5161   8.340   4.220   1.650
 4191W        W 5162  10.740   6.720   8.880
 4192W        W 5163   3.210  11.130   0.640
 4193W        W 5164   5.630   5.530  12.800
 4194W        W 5165  10.040   3.520  12.020
 4195W        W 5166  10.950   9.770   5.670
 4196W        W 5167   6.850   8.910   6.810
 4197W        W 5168   5.390   2.890   9.790
 4198W        W 5169  11.760   9.170   4.350
 4199W        W 5170  10.720   1.470   1.030
 4200W        W 5171   8.880   1.230   9.830
 4201W        W 5172   6.310  10.590  13.570
 4202W        W 5173   7.600  12.130   3.950
 4203W        W 5174  11.600   4.230   1.320
 4204W        W 5175   4.770   3.580  13.450
 4205W        W 5176   3.560   5.180  10.050
 4206W        W 5177   2.710   6.520   7.660
 4207W        W 5178   3.060  10.190   0.630
 4208W        W 5179   8.790  11.100   7.410
 4209W        W 5180   8.900   2.220   5.090
 4210W        W 5181   7.460  12.360   6.800
 4211W        W 5182   9.010   2.250  10.460
 4212W        W 5183   4.000   9.990   3.090
 4213W        W 5184   3.010   6.980  13.720
 4214W        W 5185   9.770   5.990   4.170
 4215W        W 5186  10.720   0.470   3.980
 4216W        W 5187  13.020  12.100   5.720
 4217W        W 5188   5.870   2.070   5.690
 4218W        W 5189   4.660   1.600   1.910
 4219W        W 5190   6.180   4.460   3.330
 4220W        W 5191   1.100  12.250   5.320
 4221W        W 5192   8.290   0.200  10.350
 4222W        W 5193   8.180   7.890   8.150
 4223W        W 5194  10.830   3.970   0.300
 4224W        W 5195   6.280   7.860  13.670
 4225W        W 5196  12.310   5.690   8.790
 4226W        W 5197   3.920   8.660   6.730
 4227W        W 5198   1.550   0.790   3.040
 4228W        W 5199   9.790  11.370  11.250
 4229W        W 5200   1.910  11.890  12.250
 4230W        W 5201  13.180   0.430  11.040
 4231W        W 5202   7.680   6.600   8.210
 4232W        W 5203  12.920  13.590  13.490
 4233W        W 5204  13.020   9.760   3.560
 4234W        W 5205   9.310   6.540  13.320
 4235W        W 5206   1.510   1.500  11.730
 4236W        W 5207   7.720   9.040  12.160
 4237W        W 5208  10.350   9.730   1.520
 4238W        W 5209   6.410   4.200  10.930
 4239W        W 5210   3.460   7.570   5.540
 4240W        W 5211  11.810  11.900   3.230
 4241W        W 5212  13.460   8.580  11.230
 4242W        W 5213   1.800  13.350  11.160
 4243W        W 5214  13.010   9.340   1.650
 4244W        W 5215  10.510   6.410   3.830
 4245W        W 5216  10.890   2.570   8.180
 4246W        W 5217  11.950   1.150  10.740
 4247W        W 5218   5.380  11.650  13.070
 4248W        W 5219   2.190   1.270   0.700
 4249W        W 5220   7.310  10.520   5.020
 4250W        W 5221   1.670   9.310   7.660
 4251W        W 5222  13.750  12.900   7.340
 4252W        W 5223  13.920   0.410   1.830
 4253W        W 5224   4.170   8.360  11.930
 4254W        W 5225   6.820   4.420   5.440
 4255W        W 5226   8.630   0.510   6.030
 4256W        W 5227   0.970  13.500   6.880
 4257W        W 5228  10.830  11.430   5.700
 4258W        W 5229   3.070  13.920   8.380
 4259W        W 5230   4.390   9.920  13.690
 4260W        W 5231   7.930   9.630  13.310
 4261W        W 5232   4.300   2.940  10.550
 4262W        W 5233   9.250   7.150   3.450
 4263W        W 5234   0.110   3.680   2.350
 4264W        W 5235   6.290   6.580   4.800
 4265W        W 5236   3.410  13.220   5.730
 4266W        W 5237   9.560   6.450   6.350
 4267W        W 5238   0.120  13.050  13.240
 4268W        W 5239  10.680   4.200  12.530
 4269W        W 5240   7.480   0.050  12.130
 4270W        W 5241  13.850  13.090   8.840
 4271W        W 5242   9.830   6.580   9.340
 4272W        W 5243   7.340   5.320   2.330
 4273W        W 5244   4.370  10.360  11.960
 4274W        W 5245   3.560  10.760  12.020
 4275W        W 5246  10.080  10.090   6.310
 4276W        W 5247   4.840  10.490   3.220
 4277W        W 5248   2.080   5.780  12.690
 4278W        W 5249   6.030  12.640   5.580
 4279W        W 5250  10.880   4.410  10.650
 4280W        W 5251   7.840   7.430  12.780
 4281W        W 5252   1.340  13.680   3.020
 4282W        W 5253   8.590  11.250  13.790
 4283W        W 5254   0.380  11.970   4.540
 4284W        W 5255   9.370   4.390   1.930
 4285W        W 5256  13.020   0.220   8.480
 4286W        W 5257  10.330   1.080   0.520
 4287W        W 5258   9.720   5.580   5.840
 4288W        W 5259  11.980   4.550   5.470
 4289W        W 5260  13.000   3.030   5.730
 4290W        W 5261   4.520  11.260  10.060
 4291W        W 5262   8.940  13.100   3.920
 4292W        W 5263  12.080   9.110   7.340
 4293W        W 5264  11.220   4.230   0.500
 4294W        W 5265   6.650   3.260   7.910
 4295W        W 5266  10.390  13.480   5.650
 4296W        W 5267  12.880   9.850   1.770
 4297W        W 5268  10.270   0.900  12.460
 4298W        W 5269  10.040   2.210  12.550
 4299W        W 5270   1.020  10.850  13.910
 4300W        W 5271   4.840   0.570   9.310
 4301W        W 5272  13.910  13.750   0.560
 4302W        W 5273  13.400   4.010   0.100
 4303W        W 5274   0.450  10.480   0.820
 4304W        W 5275  10.780   7.670  10.530
 4305W        W 5276   3.960   2.450   0.040
 4306W        W 5277   0.690  10.500   4.400
 4307W        W 5278   0.610  12.830   7.180
 4308W        W 5279   4.400   6.120  12.400
 4309W        W 5280  12.260  11.060  10.600
 4310W        W 5281   1.620   2.250   9.820
 4311W        W 5282   1.140   3.420   3.260
 4312W        W 5283   5.080   5.420  11.580
 4313W        W 5284   3.200   7.390  10.150
 4314W        W 5285  13.030   1.150   0.460
 4315W        W 5286  12.040   8.330  13.900
 4316W        W 5287   1.130   5.620   7.460
 4317W        W 5288   9.320  13.820   6.920
 4318W        W 5289   7.850   0.910   0.840
 4319W        W 5290   3.110  11.120  13.510
 4320W        W 5291   0.050   5.410   9.190
 4321W        W 5292   8.860   5.950   7.900
 4322W        W 5293  12.440   8.960   7.030
 4323W        W 5294   7.730  10.810  12.310
 4324W        W 5295   6.790   3.350   9.110
 4325W        W 5296  11.360  12.840   6.700
 4326W        W 5297   6.950  12.550   6.850
 4327W        W 5298   5.830   7.040   7.000
 4328W        W 5299   0.010   2.810   3.820
 4329W        W 5300  11.050  10.270   0.340
 4330W        W 5301   2.260   4.900   5.270
 4331W        W 5302  11.660   2.310   2.760
 4332W        W 5303  10.400   0.740   8.860
 4333W        W 5304   3.440   5.780   1.670
 4334W        W 5305   7.420  13.720  13.170
 4335W        W 5306  12.260   2.390   8.400
 4336W        W 5307  10.950  13.010   9.550
 4337W        W 5308   0.440   6.180   3.570
 4338W        W 5309   2.850   6.750  10.560
 4339W        W 5310   7.900   8.200   4.450
 4340W        W 5311   4.240  13.860   0.450
 4341W        W 5312   4.840   4.780   9.990
 4342W        W 5313   9.170   3.720   3.740
 4343W        W 5314  13.640   1.730   1.670
 4344W        W 5315  11.140   0.900  10.830
 4345W        W 5316   0.480   8.040   4.930
 4346W        W 5317   0.360   5.300   6.930
 4347W        W 5318   2.280   0.140   9.890
 4348W        W 5319  12.000   2.310   6.320
 4349W        W 5320   2.270   9.060  11.790
 4350W        W 5321   7.170  13.140  12.380
 4351W        W 5322   8.990   2.420  13.060
 4352W        W 5323   2.020   7.620   0.880
 4353W        W 5324   1.850   3.630   0.630
 4354W        W 5325  10.100   3.750   6.830
 4355W        W 5326  13.890   8.150   4.780
 4356W        W 5327   6.760   0.880   6.060
 4357W        W 5328   1.470   5.150   4.910
 4358W        W 5329  11.350   2.030   7.250
 4359W        W 5330   9.450  11.220   5.750
 4360W        W 5331  11.350   9.390   3.270
 4361W        W 5332  12.610  12.410   6.110
 4362W        W 5333   2.560  12.030   6.540
 4363W        W 5334   0.130   1.660   1.360
 4364W        W 5335   7.370   0.970   0.720
 4365W        W 5336   4.340   7.020   9.310
 4366W        W 5337  12.980   2.130   7.920
 4367W        W 5338   8.810   8.760   9.290
 4368W        W 5339  12.860  11.380   0.530
 4369W        W 5340   4.290   9.180  13.740
 4370W        W 5341   0.590   8.740  11.990
 4371W        W 5342   4.050   9.580  13.580
 4372W        W 5343   4.930  13.400  12.270
 4373W        W 5344   5.000   5.870   4.140
 4374W        W 5345   6.700   7.600  13.690
 4375W        W 5346   6.820  10.700   9.200
 4376W        W 5347  10.320   1.670   5.950
 4377W        W 5348   8.680   7.270   9.580
 4378W        W 5349   7.840   1.530  13.490
 4379W        W 5350  13.730  12.070   1.480
 4380W        W 5351   7.400   5.210  11.200
 4381W        W 5352   3.490   0.780   8.760
 4382W        W 5353   8.740   9.790   5.160
 4383W        W 5354   0.220   9.110  10.320
 4384W        W 5355   8.900  11.480  10.590
 4385W        W 5356  10.820   9.880   1.800
 4386W        W 5357   3.000  13.190   0.900
 4387W        W 5358  11.640   0.850  13.650
 4388W        W 5359   3.440  12.440   5.590
 4389W        W 5360   3.500  11.940  13.150
 4390W        W 5361   7.290  11.220  10.180
 4391W        W 5362  12.410   2.750   7.390
 4392W        W 5363   2.670   1.200   2.690
 4393W        W 5364   7.400  13.700   5.960
 4394W        W 5365   3.800   4.340   4.510
 4395W        W 5366  13.030   8.970   2.430
 4396W        W 5367  13.830   4.060   1.410
 4397W        W 5368  10.630   3.540   8.750
 4398W        W 5369   9.290  11.930   5.100
 4399W        W 5370  10.720   4.160   6.830
 4400W        W 5371   2.810   6.870   5.030
 4401W        W 5372  11.640   7.070   5.690
 4402W        W 5373  13.770   6.100   8.190
 4403W        W 5374   8.370   2.570   4.820
 4404W        W 5375   1.660   1.110   5.970
 4405W        W 5376   0.710   3.510   9.400
 4406W        W 5377   4.050   7.360  12.340
 4407W        W 5378   1.220   0.070   9.960
 4408W        W 5379   1.090   3.550   1.160
 4409W        W 5380   1.930   6.330   7.240
 4410W        W 5381   4.310   9.410   7.100
 4411W        W 5382  10.530  11.250   4.780
 4412W        W 5383  10.940  11.890  10.600
 4413W        W 5384   7.800   4.930   7.250
 4414W        W 5385   5.220   7.330   7.920
 4415W        W 5386   8.410   3.530  11.790
 4416W        W 5387  13.860  12.240   8.710
 4417W        W 5388   1.360   5.260   9.550
 4418W        W 5389   7.690  11.300   5.160
 4419W        W 5390   5.910   2.610  11.750
 4420W        W 5391   1.600   5.220   5.710
 4421W        W 5392   7.460  12.220   4.480
 4422W        W 5393  13.820   5.860   3.170
 4423W        W 5394   0.050  10.480   5.240
 4424W        W 5395  13.100   2.820   0.950
 4425W        W 5396  13.670   4.630   2.590
 4426W        W 5397   5.700   3.080  11.800
 4427W        W 5398   6.360   0.760   9.340
 4428W        W 5399   2.150   5.630   4.370
 4429W        W 5400  11.320  12.970   2.920
 4430W        W 5401   6.760   8.840  13.480
 4431W        W 5402   2.290   8.550  12.570
 4432W        W 5403   4.710   1.590  10.760
 4433W        W 5404   1.500   2.170  10.320
 4434W        W 5405   8.870  12.420   7.280
 4435W        W 5406   6.380  10.230   6.710
 4436W        W 5407   1.340   9.120   3.230
 4437W        W 5408  10.060  13.530   2.160
 4438W        W 5409  13.510  13.400   1.790
 4439W        W 5410  12.090   6.710  10.090
 4440W        W 5411   8.500   1.030  12.410
 4441W        W 5412   4.380   3.860   2.510
 4442W        W 5413   5.880   3.970  13.690
 4443W        W 5414  13.650   4.270  12.660
 4444W        W 5415   1.150  13.610  11.390
 4445W        W 5416   2.920   0.430   3.020
 4446W        W 5417   1.890   0.540   0.100
 4447W        W 5418   5.090   0.790  12.740
 4448W        W 5419   5.910   7.180   6.170
 4449W        W 5420  12.520  12.560   1.190
 4450W        W 5421   4.310   1.360   7.790
 4451W        W 5422   5.570   4.380   5.210
 4452W        W 5423   5.880   4.060   0.690
 4453W        W 5424   0.960   1.730  10.980
 4454W        W 5425   6.820   5.990  12.760
 4455W        W 5426  13.260   7.810   2.040
 4456W        W 5427  11.300   5.600   9.930
 4457W        W 5428   3.780   6.790   1.000
 4458W        W 5429   2.220   3.170  13.710
 4459W        W 5430   0.920  13.820   9.420
 4460W        W 5431   2.010   8.930   0.630
 4461W        W 5432   7.350   7.970   2.370
 4462W        W 5433   1.710   2.380  10.690
 4463W        W 5434   4.960   6.120   6.350
 4464W        W 5435   6.310   2.850   6.000
 4465W        W 5436  11.740   3.870   2.230
 4466W        W 5437   8.890   8.410  12.740
 4467W        W 5438  11.070  12.860   4.320
 4468W        W 5439   7.520   6.200   1.330
 4469W        W 5440  11.510   9.420  11.120
 4470W        W 5441   6.790   1.580   2.530
 4471W        W 5442  11.450  13.440   6.280
 4472W        W 5443   6.670   6.860   4.430
 4473W        W 5444   3.660   0.540  12.190
 4474W        W 5445   1.080   9.280  11.110
 4475W        W 5446   1.120  11.790  11.080
 4476W        W 5447   8.160   6.970   9.220
 4477W        W 5448   1.960   3.580   0.110
 4478W        W 5449  11.490  10.400   0.660
 4479W        W 5450  10.350   6.930   8.220
 4480W        W 5451   3.720   2.760   0.790
 4481W        W 5452   3.840   2.810   6.910
 4482W        W 5453   1.610   0.980   9.200
 4483W        W 5454   0.430   5.620   8.470
 4484W        W 5455   7.650  12.210  11.050
 4485W        W 5456  11.710  11.940   2.140
 4486W        W 5457   2.080  13.750   5.300
 4487W        W 5458   1.390   4.500   7.480
 4488W        W 5459   5.530   1.150   6.500
 4489W        W 5460   9.550  11.590   6.830
 4490W        W 5461  10.830   3.410   5.650
 4491W        W 5462   6.240   7.100  10.810
 4492W        W 5463   1.350   8.500  13.280
 4493W        W 5464  10.200   6.300  10.130
 4494W        W 5465   8.710   2.890   3.640
 4495W        W 5466   6.310  13.640   9.940
 4496W        W 5467  11.630   4.300   0.840
 4497W        W 5468   5.300   9.130  12.300
 4498W        W 5469  10.030  10.100  12.610
 4499W        W 5470   0.580  12.600   8.110
 4500W        W 5471   2.520  10.550   4.260
 4501W        W 5472   8.950   7.310   8.640
 4502W        W 5473   4.800   8.200   3.440
 4503W        W 5474  10.350   7.640   4.360
 4504W        W 5475   1.540   9.820  12.270
 4505W        W 5476   0.360  12.750   3.300
 4506W        W 5477   9.620  11.700  10.040
 4507W        W 5478  11.570   3.220   3.770
 4508W        W 5479  12.860  12.590  12.730
 4509W        W 5480   3.000   9.670  13.710
 4510W        W 5481  10.100  10.560  12.270
 4511W        W 5482   2.730   1.480   9.470
 4512W        W 5483   5.490   0.590   9.540
 4513W        W 5484   4.210   6.540   2.350
 4514W        W 5485  12.210  10.780   1.310
 4515W        W 5486   5.890  12.950   9.980
 4516W        W 5487   1.910  13.430   7.910
 4517W        W 5488   5.630  11.830   0.110
 4518W        W 5489   8.220   2.260   6.160
 4519W        W 5490   9.520  11.370   8.160
 4520W        W 5491   7.360  13.910   2.220
 4521W        W 5492   9.580   4.140  10.500
 4522W        W 5493   0.560   6.350   7.240
 4523W        W 5494   3.750   1.370  11.760
 4524W        W 5495  10.000   6.040   4.590
 4525W        W 5496   6.430   4.420   1.260
 4526W        W 5497  12.060   1.080   8.870
 4527W        W 5498   6.280   4.900  10.310
 4528W        W 5499   0.600  11.780   8.130
 4529W        W 5500  10.890   8.030  10.970
 4530W        W 5501  10.710   9.120   5.190
 4531W        W 5502   8.740   3.390   9.020
 4532W        W 5503   2.910  13.680   2.390
 4533W        W 5504   0.800  11.620   1.390
 4534W        W 5505   8.280  12.690   6.550
 4535W        W 5506  10.950  10.320   9.610
 4536W        W 5507   5.370   3.880  11.770
 4537W        W 5508   4.150   5.300   7.040
 4538W        W 5509   9.720  11.620   4.980
 4539W        W 5510   9.430  12.320   6.450
 4540W        W 5511   3.880  11.890   1.860
 4541W        W 5512  13.160   1.480   4.880
 4542W        W 5513   4.520  13.140   7.920
 4543W        W 5514   8.620   4.550   2.730
 4544W        W 5515   0.720   2.190  13.420
 4545W        W 5516   4.450   2.840  12.280
 4546W        W 5517   3.850  11.410   0.670
 4547W        W 5518   2.110   8.890  13.160
 4548W        W 5519   1.830   0.570   1.120
 4549W        W 5520  12.890   4.800   8.140
 4550W        W 5521   9.180   5.590  11.970
 4551W        W 5522   5.380   6.830   0.860
 4552W        W 5523   4.670  12.050   5.790
 4553W        W 5524   3.530   2.430   7.780
 4554W        W 5525   6.850   1.360   7.420
 4555W        W 5526   5.110  13.860  10.230
 4556W        W 5527  11.890   5.670  13.250
 4557W        W 5528   8.710   4.670   7.810
 4558W        W 5529   4.990   3.820   6.510
 4559W        W 5530   0.040   4.690   4.560
 4560W        W 5531  13.850  12.820   0.820
 4561W        W 5532   5.110   8.600   8.670
 4562W        W 5533   2.430   6.370   6.440
 4563W        W 5534  10.640   1.610   7.830
 4564W        W 5535   0.770   3.020   3.030
 4565W        W 5536   5.350   0.840   5.220
 4566W        W 5537   7.010   6.640   6.170
 4567W        W 5538   2.120   1.940   9.120
 4568W        W 5539   4.900   3.660   8.740
 4569W        W 5540  12.720   4.270   3.020
 4570W        W 5541   7.190  13.120   2.690
 4571W        W 5542  10.060   4.770   6.400
 4572W        W 5543   8.730  12.610  12.650
 4573W        W 5544  12.260   2.500   7.890
 4574W        W 5545   0.510   6.870   7.190
 4575W        W 5546   8.230   8.980  13.250
 4576W        W 5547   3.660   6.290   3.590
 4577W        W 5548  13.240   2.010  11.310
 4578W        W 5549   5.800  12.680   4.150
 4579W        W 5550  12.190   6.150  11.840
 4580W        W 5551   5.650   4.630   7.940
 4581W        W 5552   8.240   0.420  13.040
 4582W        W 5553   5.890   7.240   2.880
 4583W        W 5554   8.330   8.760   4.060
 4584W        W 5555   7.700   6.390  13.450
 4585W        W 5556   5.330   8.410   9.160
 4586W        W 5557   4.950  11.210   3.950
 4587W        W 5558   4.710   8.030   6.780
 4588W        W 5559   4.920   2.910   2.700
 4589W        W 5560  10.420  11.580   4.330
 4590W        W 5561   6.270  13.670  10.780
 4591W        W 5562   1.720   2.200   5.140
 4592W        W 5563  11.020  12.510   1.330
 4593W        W 5564  10.960   0.890   2.560
 4594W        W 5565   4.860  13.460   5.450
 4595W        W 5566   6.670   0.520  10.500
 4596W        W 5567   0.680   5.940  12.700
 4597W        W 5568   3.640  13.630  12.440
 4598W        W 5569  11.090   2.520  11.400
 4599W        W 5570  11.290   5.550   3.270
 4600W        W 5571  12.160   5.640  10.550
 4601W        W 5572  11.570   2.690   0.640
 4602W        W 5573  12.130   8.800  11.520
 4603W        W 5574  11.240  13.480   2.660
 4604W        W 5575   1.650   7.990   0.830
 4605W        W 5576   4.000   9.440   6.220
 4606W        W 5577  13.850  13.720   4.030
 4607W        W 5578   8.740  13.580  12.970
 4608W        W 5579  10.460   0.070   2.910
 4609W        W 5580   1.080   9.410   4.450
 4610W        W 5581   9.660  12.660  10.940
 4611W        W 5582  12.060   0.110   6.690
 4612W        W 5583  12.000   9.550  12.990
 4613W        W 5584   8.810   4.240   8.050
 4614W        W 5585   4.280  12.060   2.530
 4615W        W 5586   3.060   4.110   3.590
 4616W        W 5587  12.950   3.690  12.650
 4617W        W 5588   1.920  10.120  12.270
 4618W        W 5589   0.590   5.440   7.960
 4619W        W 5590   6.650   6.640  10.830
 4620W        W 5591   4.450   2.030   1.630
 4621W        W 5592  12.010   3.110   0.520
 4622W        W 5593   7.400   1.040  10.610
 4623W        W 5594   7.780   2.420   0.790
 4624W        W 5595   2.800  10.320  12.250
 4625W        W 5596   0.760   2.210  11.580
 4626W        W 5597   6.040  13.680  11.380
 4627W        W 5598   2.110   0.880   5.580
 4628W        W 5599   5.340   8.190  11.360
 4629W        W 5600   3.410  11.690   4.180
 4630W        W 5601  10.140   9.810   2.540
 4631W        W 5602  12.860   1.690   3.450
 4632W        W 5603   7.960  10.030   9.610
 4633W        W 5604   2.510   9.800   2.800
 4634W        W 5605   6.910   0.250   8.260
 4635W        W 5606  12.150   4.700  13.080
 4636W        W 5607   3.820   6.800   4.900
 4637W        W 5608  13.190   6.760   5.740
 4638W        W 5609   5.590   5.380   5.010
 4639W        W 5610   9.400  11.730   4.580
 4640W        W 5611   9.240   3.800  10.340
 4641W        W 5612   5.260   2.990   4.880
 4642W        W 5613  12.810  11.190  13.190
 4643W        W 5614   2.790   4.770  13.050
 4644W        W 5615   9.320   4.950   1.460
 4645W        W 5616  10.540   3.860   3.920
 4646W        W 5617   6.750   3.570   1.660
 4647W        W 5618   0.990   8.190   0.350
 4648W        W 5619   1.530   2.910   4.030
 4649W        W 5620   0.970  12.230   6.360
 4650W        W 5621  11.810   6.640  13.750
 4651W        W 5622   8.430   5.910  13.460
 4652W        W 5623   3.030   7.780  13.120
 4653W        W 5624   5.760  11.280   1.400
 4654W        W 5625   1.140   4.570   2.510
 4655W        W 5626   0.210  12.150  12.610
 4656W        W 5627  13.010   0.710   3.780
 4657W        W 5628  13.590  11.080  13.850
 4658W        W 5629   7.010   7.500  13.250
 4659W        W 5630   3.030   0.270   4.490
 4660W        W 5631  11.760   7.630  10.780
 4661W        W 5632   4.670  12.380   0.640
 4662W        W 5633   3.560   8.890  11.520
 4663W        W 5634   7.300   2.030   3.890
 4664W        W 5635  12.400   8.490   2.420
 4665W        W 5636   0.290   1.990   8.990
 4666W        W 5637   4.810   2.500   8.150
 4667W        W 5638   5.030  12.840   2.500
 4668W        W 5639   2.490  11.600   3.760
 4669W        W 5640  12.360   6.550   7.880
 4670W        W 5641   3.540   7.920   6.360
 4671W        W 5642   0.810  13.420   0.270
 4672W        W 5643   5.930   2.460  11.250
 4673W        W 5644   3.050   0.270   6.400
 4674W        W 5645   8.210  13.330   4.570
 4675W        W 5646   2.620   6.640  13.570
 4676W        W 5647  12.930   5.220   1.710
 4677W        W 5648   7.220   3.280   5.650
 4678W        W 5649   8.080  11.100   8.700
 4679W        W 5650   0.070   7.000   0.330
 4680W        W 5651  11.030   2.830   7.610
 4681W        W 5652   3.940   3.460  12.150
 4682W        W 5653   9.570   5.930   8.620
 4683W        W 5654   4.090   3.590   5.930
 4684W        W 5655  10.090   7.760   3.120
 4685W        W 5656   2.610  13.510   2.800
 4686W        W 5657   1.850   7.080  11.680
 4687W        W 5658   6.890   3.370   6.560
 4688W        W 5659  13.430  13.230   8.090
 4689W        W 5660   4.310  13.550  11.440
 4690W        W 5661  11.390  12.500  12.080
 4691W        W 5662   7.890  10.910   9.150
 4692W        W 5663   8.120   5.230   8.300
 4693W        W 5664   1.210   5.700  12.800
 4694W        W 5665   5.470   2.110  11.370
 4695W        W 5666   7.360   7.490   4.760
 4696W        W 5667  12.600   2.920  12.820
 4697W        W 5668   8.730   4.430   0.710
 4698W        W 5669  10.810   5.660   9.900
 4699W        W 5670   8.830   6.300  11.530
 4700W        W 5671   9.770   7.720   1.440
 4701W        W 5672   3.120   2.840   8.420
 4702W        W 5673  10.420   1.650   7.370
 4703W        W 5674   3.540  13.890   7.650
 4704W        W 5675  13.560  12.730   2.690
 4705W        W 5676   7.190   6.820   3.760
 4706W        W 5677   2.260   8.310   3.980
 4707W        W 5678   4.000   0.010   1.030
 4708W        W 5679   8.490   6.940   7.200
 4709W        W 5680   4.320   9.260   1.610
 4710W        W 5681   6.320   7.320   5.940
 4711W        W 5682   9.610   0.370  11.410
 4712W        W 5683   5.080   5.150   1.890
 4713W        W 5684  12.160  11.230   8.630
 4714W        W 5685   1.250  11.020   4.980
 4715W        W 5686   0.820   1.850   3.660
 4716W        W 5687   2.370   1.330   3.070
 4717W        W 5688   3.920  12.690   0.270
 4718W        W 5689   8.950  12.710   9.710
 4719W        W 5690   0.050   5.560  12.220
 4720W        W 5691   0.440   0.280   9.190
 4721W        W 5692   5.090   3.860  10.050
 4722W        W 5693   7.180   2.790   1.420
 4723W        W 5694   3.100   9.970   5.130
 4724W        W 5695  12.290   3.490   5.880
 4725W        W 5696   3.010   3.980   1.920
 4726W        W 5697   9.100   7.490   9.920
 4727W        W 5698   7.480   8.460   5.080
 4728W        W 5699  11.770   3.980   4.510
 4729W        W 5700  10.860   8.350   7.410
 4730W        W 5701   2.430   3.420  11.550
 4731W        W 5702  13.360   2.680   3.690
 4732W        W 5703  10.470  11.150   2.990
 4733W        W 5704   3.340   2.150   9.670
 4734W        W 5705   6.920   9.220   9.560
 4735W        W 5706   1.600   5.860  13.540
 4736W        W 5707   0.250  13.220   0.630
 4737W        W 5708   5.440   0.520  12.570
 4738W        W 5709   2.030   5.030   3.610
 4739W        W 5710   3.380   0.910  12.470
 4740W        W 5711  11.570   4.790   5.480
 4741W        W 5712  13.200  12.470   9.560
 4742W        W 5713   6.720   2.760  11.090
 4743W        W 5714  12.560   8.650  13.420
 4744W        W 5715   0.040   1.140   0.340
 4745W        W 5716   9.510   9.830   9.480
 4746W        W 5717   1.030   2.990   1.240
 4747W        W 5718   9.670   7.440   2.840
 4748W        W 5719   4.410   2.460   7.850
 4749W        W 5720   3.580  10.380   0.840
 4750W        W 5721  13.500   1.720   5.130
 4751W        W 5722   7.430   5.250   7.920
 4752W        W 5723   2.230   0.990   8.690
 4753W        W 5724   9.660  10.120   7.170
 4754W        W 5725   9.310  12.770   3.820
 4755W        W 5726   0.400   8.070   8.510
 4756W        W 5727   5.090  11.920  13.350
 4757W        W 5728   2.150  11.000   5.440
 4758W        W 5729  12.190  12.910   8.370
 4759W        W 5730   6.190  10.240  13.190
 4760W        W 5731   1.980   3.080   6.140
 4761W        W 5732  10.870  12.750  12.840
 4762W        W 5733   0.190   0.420  13.640
 4763W        W 5734  12.360   2.290   6.710
 4764W        W 5735  13.280   8.170   8.180
 4765W        W 5736   0.320   6.460   9.750
 4766W        W 5737   6.070   3.840   9.490
 4767W        W 5738  12.710   2.060  12.660
 4768W        W 5739  13.020  10.970   1.010
 4769W        W 5740   8.010  12.860   8.220
 4770W        W 5741   9.380   0.720   4.780
 4771W        W 5742  13.610   9.820   0.100
 4772W        W 5743   5.200  10.390   4.230
 4773W        W 5744   7.910   2.040   5.850
 4774W        W 5745   8.800   7.520  10.950
 4775W        W 5746   8.330   2.980  10.940
 4776W        W 5747   2.370  13.260   4.820
 4777W        W 5748  11.540  12.290   1.310
 4778W        W 5749  13.870   3.910   5.030
 4779W        W 5750   1.680   5.430   2.350
 4780W        W 5751   3.910   6.680  13.100
 4781W        W 5752   0.650   0.090  13.910
 4782W        W 5753   1.840   0.740   8.810
 4783W        W 5754  13.670   2.200  12.480
 4784W        W 5755   0.940   0.140  10.570
 4785W        W 5756  12.310   7.670   3.410
 4786W        W 5757   8.650  11.680   0.180
 4787W        W 5758   9.620   5.780   1.050
 4788W        W 5759   1.260   7.060  13.090
 4789W        W 5760  13.080  10.820   3.540
 4790W        W 5761  11.380   6.520   7.740
 4791W        W 5762  10.750   0.030   6.920
 4792W        W 5763  10.770   8.530   3.110
 4793W        W 5764   7.720   8.410   3.030
 4794W        W 5765  10.320   6.160  10.590
 4795W        W 5766   4.450   4.650   9.060
 4796W        W 5767  10.890  12.050  13.380
 4797W        W 5768   8.730   9.450   7.420
 4798W        W 5769  13.300   9.450   0.880
 4799W        W 5770   2.000   7.900   2.210
 4800W        W 5771   9.440  13.800  11.630
 4801W        W 5772   8.380   1.170  11.770
 4802W        W 5773   0.320  10.350  11.810
 4803W        W 5774   8.870   5.900   0.190
 4804W        W 5775   0.930   4.990  13.850
 4805W        W 5776  13.590  11.160   0.410
 4806W        W 5777  12.310   7.260  13.820
 4807W        W 5778   7.510   2.730  12.480
 4808W        W 5779  11.710   2.100  10.420
 4809W        W 5780   0.920   9.060   1.370
 4810W        W 5781   6.450   0.740   6.870
 4811W        W 5782   7.780   3.500  13.190
 4812W        W 5783   3.970   7.760  11.460
 4813W        W 5784   3.360   6.080  11.030
 4814W        W 5785   1.840   0.140   7.100
 4815W        W 5786   4.640   1.440  12.280
 4816W        W 5787   1.630   4.080   8.270
 4817W        W 5788   6.110   9.620   7.870
 4818W        W 5789   7.010   5.780  11.860
 4819W        W 5790  11.340   5.120   6.530
 4820W        W 5791   9.560   6.070   2.920
 4821W        W 5792   8.110   5.430   0.100
 4822W        W 5793   3.450   7.940   7.380
 4823W        W 5794   4.240  11.930   1.410
 4824W        W 5795   9.360   6.030  13.910
 4825W        W 5796   1.130  13.660   7.420
 4826W        W 5797   0.910  13.220   7.370
 4827W        W 5798   8.340  10.870  13.260
 4828W        W 5799   2.100   0.230   9.370
 4829W        W 5800   0.250   7.760   4.570
 4830W        W 5801  10.710   4.820   8.950
 4831W        W 5802   7.350  12.440  11.420
 4832W        W 5803   1.030   9.680  11.390
 4833W        W 5804  12.250   0.240   8.540
 4834W        W 5805   1.440  10.860   2.190
 4835W        W 5806   3.830   5.490   1.750
 4836W        W 5807   1.050   7.230   2.290
 4837W        W 5808   5.570  10.820  12.530
 4838W        W 5809  12.380   7.510   4.530
 4839W        W 5810  12.680  12.290  11.180
 4840W        W 5811  10.370   7.520   5.150
 4841W        W 5812   1.690  13.110  12.080
 4842W        W 5813   8.560   2.610  10.710
 4843W        W 5814   2.790  10.690  11.150
 4844W        W 5815  12.510   7.960   4.830
 4845W        W 5816  11.410   6.820  13.460
 4846W        W 5817   7.280   2.280   5.980
 4847W        W 5818  12.340  12.890  12.480
 4848W        W 5819   9.100   5.100   3.540
 4849W        W 5820   6.070   2.380   8.460
 4850W        W 5821   1.370  12.030   6.230
 4851W        W 5822   6.380  10.380   3.920
 4852W        W 5823   2.400  12.770  13.030
 4853W        W 5824  10.420   9.550  10.650
 4854W        W 5825   7.810   1.080  13.650
 4855W        W 5826   8.550  11.540   7.290
 4856W        W 5827   7.310   5.100   9.250
 4857W        W 5828   7.410   3.400   3.030
 4858W        W 5829   7.180   6.130   4.950
 4859W        W 5830  13.050   1.290   3.800
 4860W        W 5831   1.260   8.250   2.990
 4861W        W 5832   6.110   9.770   9.470
 4862W        W 5833   7.540   4.450   2.910
 4863W        W 5834   2.450  10.340   4.750
 4864W        W 5835   9.470   5.770  10.660
 4865W        W 5836   1.500  12.930  13.110
 4866W        W 5837   9.140  13.330  10.340
 4867W        W 5838   0.410   6.650  13.210
 4868W        W 5839   4.940   9.210   1.980
 4869W        W 5840   4.360   2.260   9.940
 4870W        W 5841   6.820  11.780  13.230
 4871W        W 5842   7.300   1.080   7.400
 4872W        W 5843   2.520  12.520   3.860
 4873W        W 5844   6.460   9.570   5.040
 4874W        W 5845   1.190   7.230  12.510
 4875W        W 5846   7.420   0.840   7.820
 4876W        W 5847  10.970   0.760  13.090
 4877W        W 5848   3.060   4.190   9.320
 4878W        W 5849   4.750   2.670  12.870
 4879W        W 5850   2.550  12.000   4.120
 4880W        W 5851   9.520   6.720  10.840
 4881W        W 5852   8.770   2.540   5.500
 4882W        W 5853   8.110   9.500   9.380
 4883W        W 5854  13.590   9.560   7.680
 4884W        W 5855   4.280  13.160   8.980
 4885W        W 5856   0.200   8.280  12.710
 4886W        W 5857  12.360   1.750   3.160
 4887W        W 5858   1.120   7.670   2.780
 4888W        W 5859   5.430   2.610  11.610
 4889W        W 5860   6.650   8.280   2.930
 4890W        W 5861   9.830  10.100   1.030
 4891W        W 5862  10.670   1.930   0.590
 4892W        W 5863   5.890   2.090   8.070
 4893W        W 5864   1.430   4.280   6.500
 4894W        W 5865   8.030   0.150  11.460
 4895W        W 5866   4.500  11.640  11.380
 4896W        W 5867   5.620   3.200  12.300
 4897W        W 5868  11.070   0.450   6.990
 4898W        W 5869   3.830   5.910  10.860
 4899W        W 5870   9.740  11.820  12.550
 4900W        W 5871   2.460  12.700   2.380
 4901W        W 5872  12.620  11.840   9.090
 4902W        W 5873   4.260  11.280   9.600
 4903W        W 5874   0.720   0.940   0.150
 4904W        W 5875   5.230   2.810  10.740
 4905W        W 5876   9.490   4.110   7.430
 4906W        W 5877   6.070   6.840   2.070
 4907W        W 5878   4.700   2.340   6.730
 4908W        W 5879   6.240  11.190   2.910
 4909W        W 5880  10.220   9.190  13.010
 4910W        W 5881   6.010   7.530  10.630
 4911W        W 5882   5.320   4.840  10.250
 4912W        W 5883   3.570   2.180  12.000
 4913W        W 5884   9.830   3.860   5.020
 4914W        W 5885   0.020  12.310   6.030
 4915W        W 5886  12.400   7.280   3.800
 4916W        W 5887   1.380  12.860   8.870
 4917W        W 5888   6.200   1.090  12.460
 4918W        W 5889   0.140   5.300   1.940
 4919W        W 5890  10.360  12.690  10.180
 4920W        W 5891   8.330   0.070   3.730
 4921W        W 5892  10.100   4.440   0.890
 4922W        W 5893   9.380  11.770   9.610
 4923W        W 5894   5.620   5.650   2.240
 4924W        W 5895   0.140   6.310  11.180
 4925W        W 5896   2.760  11.050  11.590
 4926W        W 5897   1.100   4.620   0.260
 4927W        W 5898   1.160  10.370   1.560
 4928W        W 5899   3.670   2.620  12.240
 4929W        W 5900   8.730   5.880   1.750
 4930W        W 5901   0.880   7.180   7.150
 4931W        W 5902   3.130   3.420   5.570
 4932W        W 5903   1.570   1.030  11.400
 4933W        W 5904   7.960   1.660   5.000
 4934W        W 5905  11.710  13.150   0.850
 4935W        W 5906   6.420   3.340   2.620
 4936W        W 5907   8.700  13.260  13.430
 4937W        W 5908   1.720  13.110  13.890
 4938W        W 5909   0.040   1.690   5.290
 4939W        W 5910  10.650   1.480   9.510
 4940W        W 5911   5.120   7.520  10.570
 4941W        W 5912   6.490   4.160  11.880
 4942W        W 5913   0.080   6.600   1.880
 4943W        W 5914   9.340   8.010   6.110
 4944W        W 5915   3.630   2.240   0.840
 4945W        W 5916   1.680   9.320   0.370
 4946W        W 5917   9.450  13.410   5.720
 4947W        W 5918  11.700   8.530  12.140
 4948W        W 5919  10.710  11.370  12.740
 4949W        W 5920  13.430   4.910   5.700
 4950W        W 5921   6.510   7.010   9.170
 4951W        W 5922   9.010   8.820   8.770
 4952W        W 5923   5.890   0.480   3.660
 4953W        W 5924   5.240   5.740   1.690
 4954W        W 5925   5.200   6.180  10.940
 4955W        W 5926  13.570  11.640  12.960
 4956W        W 5927   7.640  12.090  10.290
 4957W        W 5928   6.700   3.320   0.280
 4958W        W 5929   9.230   4.900  11.660
 4959W        W 5930   8.220   2.360  13.850
 4960W        W 5931   7.810   3.670   2.740
 4961W        W 5932  10.540   8.160   2.230
 4962W        W 5933  13.780  12.900   4.220
 4963W        W 5934  10.500   7.930  12.450
 4964W        W 5935   3.190   6.590   4.820
 4965W        W 5936  12.670  11.070   3.770
 4966W        W 5937   2.210  13.450  12.950
 4967W        W 5938   2.080  11.280  10.940
 4968W        W 5939   4.000   1.520   0.920
 4969W        W 5940   4.330   7.060   8.040
 4970W        W 5941   2.450   3.170   9.710
 4971W        W 5942   3.520   8.070   5.110
 4972W        W 5943   3.500  11.520  11.750
 4973W        W 5944   4.470  13.570  12.330
 4974W        W 5945   5.930  12.440   3.600
 4975W        W 5946   7.220   4.570  12.660
 4976W        W 5947   9.140  10.000   5.390
 4977W        W 5948   2.970  10.140   5.940
 4978W        W 5949   0.740  10.950  12.790
 4979W        W 5950  13.200  11.720   0.370
 4980W        W 5951   2.570   2.080   3.610
 4981W        W 5952  11.390  13.190   1.510
 4982W        W 5953  11.310  11.020  10.880
 4983W        W 5954   8.400  13.820   6.080
 4984W        W 5955   9.010   1.670   9.580
 4985W        W 5956   3.480   9.030   6.390
 4986W        W 5957   0.270   7.300   9.700
 4987W        W 5958   5.260   3.390  10.720
 4988W        W 5959   3.600  13.670   1.160
 4989W        W 5960   5.980   9.310   9.650
 4990W        W 5961  11.780   5.490   1.250
 4991W        W 5962  12.980   1.220   3.300
 4992W        W 5963  12.770   4.090   6.710
 4993W        W 5964   7.250   8.470  10.750
 4994W        W 5965   6.060   5.690   2.580
 4995W        W 5966  13.040  10.270   3.620
 4996W        W 5967   2.990   6.550   0.030
 4997W        W 5968  12.000   1.310   3.400
 4998W        W 5969   4.730   8.770  11.050
 4999W        W 5970   0.760   0.790   4.000
 5000W        W 5971  13.630   5.630  13.910
 5001W        W 5972   5.600   0.200   6.690
 5002W        W 5973  12.070  13.120   4.680
 5003W        W 5974   8.590   4.870   7.340
 5004W        W 5975   0.680   1.850   8.320
 5005W        W 5976   7.360   3.230   1.220
 5006W        W 5977   7.300   4.750   9.610
 5007W        W 5978   1.440   4.730   2.080
 5008W        W 5979  11.710  10.230  12.010
 5009W        W 5980  10.710   1.950  12.020
 5010W        W 5981   2.980   0.950   2.980
 5011W        W 5982   8.380  11.740   6.850
 5012W        W 5983   4.060  11.940   5.410
 5013W        W 5984  11.070   1.850   1.550
 5014W        W 5985   9.880   9.780   1.440
 5015W        W 5986   8.600  13.060  13.890
 5016W        W 5987   1.240   4.220   3.570
 5017W        W 5988  13.880   3.920   8.150
 5018W        W 5989   5.970   9.330  13.050
 5019W        W 5990  13.060   9.140  12.700
 5020W        W 5991   6.730   0.610  11.850
 5021W        W 5992   8.820   3.150   3.020
 5022W        W 5993   3.270   9.830  13.200
 5023W        W 5994   9.280   8.080   8.090
 5024W        W 5995  11.440   8.240  10.620
 5025W        W 5996   4.360   4.700   9.520
 5026W        W 5997   0.200  12.680  12.890
 5027W        W 5998   2.490   5.160   6.640
 5028W        W 5999   6.860   1.570   3.040
 5029W        W 6000  10.480   7.150   2.030
 5030W        W 6001  11.780  13.800   3.380
 5031W        W 6002  13.710   1.540   5.690
 5032W        W 6003   0.610   9.390   0.350
 5033W        W 6004  10.580   3.660   1.680
 5034W        W 6005   9.610  11.420   1.800
 5035W        W 6006   3.060   1.130   1.020
 5036W        W 6007   7.220   2.240   7.780
 5037W        W 6008   3.400  11.260   4.900
 5038W        W 6009   4.170   1.870  13.220
 5039W        W 6010  13.290  12.370  12.850
 5040W        W 6011  11.110  13.820   9.610
 5041W        W 6012   6.280   0.640  12.690
 5042W        W 6013  10.370   0.950   6.880
 5043W        W 6014  11.170   2.530   1.080
 5044W        W 6015  13.080  12.030   8.120
 5045W        W 6016   6.650   2.930   6.990
 5046W        W 6017   0.860   0.780  12.130
 5047W        W 6018   5.550   1.770   4.370
 5048W        W 6019   5.820   4.390  12.860
 5049W        W 6020   4.760  10.510  12.700
 5050W        W 6021  13.460   9.080   3.300
 5051W        W 6022  13.420   5.930  12.480
 5052W        W 6023   0.470   1.940   4.980
 5053W        W 6024  11.620   6.400   6.250
 5054W        W 6025   4.010   9.240  12.770
 5055W        W 6026   6.770   6.750  13.370
 5056W        W 6027   2.210   4.860   8.480
 5057W        W 6028   1.410   3.780  13.830
 5058W        W 6029   9.370   3.230   5.490
 5059W        W 6030   0.790   7.610   9.730
 5060W        W 6031   2.850   3.250   4.000
 5061W        W 6032   0.030   1.400  12.450
 5062W        W 6033   5.880   9.200   8.880
 5063W        W 6034   1.470   4.020   5.470
 5064W        W 6035   0.410   7.250   4.490
 5065W        W 6036  13.810   0.720   4.970
 5066W        W 6037   1.330   9.630   5.890
 5067W        W 6038   5.170   8.020   4.710
 5068W        W 6039  10.860   1.780   4.580
 5069W        W 6040  12.640   5.200  12.370
 5070W        W 6041   1.340   7.420   6.600
 5071W        W 6042   4.200  10.620  12.380
 5072W        W 6043   8.230   0.560   0.670
 5073W        W 6044  12.150  13.330  13.420
 5074W        W 6045   7.730  13.160   6.630
 5075W        W 6046   7.730  13.810   9.470
 5076W        W 6047   4.150  10.230   1.320
 5077W        W 6048   0.700   2.720  13.220
 5078W        W 6049   5.150   5.740  10.110
 5079W        W 6050  13.410  12.590  10.940
 5080W        W 6051   2.370   4.650   9.630
 5081W        W 6052   4.500   2.710   0.540
 5082W        W 6053  12.790  10.140   0.780
 5083W        W 6054   7.120  10.310   7.930
 5084W        W 6055   0.900  11.070  12.270
 5085W        W 6056   1.160   2.850  12.800
 5086W        W 6057   9.990   1.420  13.160
 5087W        W 6058   4.880   2.520  10.920
 5088W        W 6059   3.000   6.550   5.340
 5089W        W 6060   5.770   0.940   2.160
 5090W        W 6061  13.820   9.940  13.260
 5091W        W 6062   0.350   8.670   2.180
 5092W        W 6063   3.410   6.900   8.450
 5093W        W 6064   1.230   7.960  11.970
 5094W        W 6065   9.290   3.780   9.850
 5095W        W 6066  12.430   3.440  12.100
 5096W        W 6067   1.830   1.420  10.930
 5097W        W 6068  12.110  10.030   5.790
 5098W        W 6069   6.950  12.110   6.090
 5099W        W 6070   5.230  10.700   4.660
 5100W        W 6071   6.160   3.160   6.900
 5101W        W 6072   9.650   6.280   7.880
 5102W        W 6073   2.200   5.010   3.130
 5103W        W 6074   8.250   3.490   8.070
 5104W        W 6075   5.420  13.740   1.530
 5105W        W 6076  13.130   8.910   9.360
 5106W        W 6077   5.990  12.490  10.290
 5107W        W 6078   1.170   0.250   7.270
 5108W        W 6079   1.690   5.350  12.680
 5109W        W 6080  13.340   2.680   2.090
 5110W        W 6081   1.990   6.410  10.560
 5111W        W 6082   1.040   5.960  11.330
 5112W        W 6083  13.470  12.180   9.140
 5113W        W 6084  11.460   6.510  12.960
 5114W        W 6085  11.660  10.240   6.420
 5115W        W 6086  10.480   4.320   0.520
 5116W        W 6087   8.050   2.490   6.660
 5117W        W 6088   5.190   6.100   4.560
 5118W        W 6089   9.810   3.020   6.920
 5119W        W 6090   1.630   3.390   5.420
 5120W        W 6091   7.610   9.400   3.020
 5121W        W 6092   6.670   0.090   0.980
 5122W        W 6093   4.080   2.870   3.150
 5123W        W 6094  12.990  13.330   3.300
 5124W        W 6095  10.630   0.520   6.670
 5125W        W 6096   1.610   3.990  10.220
 5126W        W 6097  13.540   4.380   1.670
 5127W        W 6098  13.170   4.850   4.510
 5128W        W 6099   5.130   7.010   9.420
 5129W        W 6100   4.290   4.230   9.350
 5130W        W 6101   9.220   8.050  12.830
 5131W        W 6102   6.340  11.250   5.800
 5132W        W 6103   2.970   1.930   4.630
 5133W        W 6104   7.630   9.390   5.710
 5134W        W 6105  12.390  10.290  13.000
 5135W        W 6106   2.160   8.300   3.490
 5136W        W 6107   9.270  13.910   9.140
 5137W        W 6108   1.670   7.860  11.170
 5138W        W 6109   1.390   6.870  11.170
 5139W        W 6110   1.810   2.970   9.120
 5140W        W 6111  11.060   7.150   4.760
 5141W        W 6112   2.900  12.390  13.730
 5142W        W 6113   0.580   9.230  10.710
 5143W        W 6114  10.760  13.410   0.350
 5144W        W 6115  11.660   2.470   1.100
 5145W        W 6116  11.520   3.140   8.580
 5146W        W 6117   0.910   9.240   7.060
 5147W        W 6118   0.770   8.290   3.050
 5148W        W 6119   6.580   1.340  10.500
 5149W        W 6120   3.960   5.280   6.010
 5150W        W 6121   0.940   2.990   3.530
 5151W        W 6122   6.550  13.790   7.350
 5152W        W 6123   0.690   9.730   3.690
 5153W        W 6124   9.720   7.560   4.090
 5154W        W 6125   4.790   7.560   8.720
 5155W        W 6126  11.300  12.680  11.070
 5156W        W 6127   8.110   0.320   5.980
 5157W        W 6128   2.400   6.690  13.000
 5158W        W 6129  10.010   8.500   5.690
 5159W        W 6130   1.510  10.760   0.450
 5160W        W 6131  12.780   9.020  13.090
 5161W        W 6132   8.250  12.880  10.630
 5162W        W 6133   4.480   4.530   0.440
 5163W        W 6134   6.690   2.390   7.090
 5164W        W 6135   3.570  12.920   8.240
 5165W        W 6136   4.930  11.600   5.700
 5166W        W 6137   4.810   8.380  10.210
 5167W        W 6138  11.210   7.370   0.830
 5168W        W 6139   2.100  13.230   5.510
 5169W        W 6140   7.120   1.950   2.700
 5170W        W 6141   6.310   0.500   5.910
 5171W        W 6142   8.200   0.750  13.380
 5172W        W 6143   1.580  13.760  11.090
 5173W        W 6144   7.710  11.090  10.940
 5174W        W 6145   2.800  10.080  13.010
 5175W        W 6146  13.160   9.390   8.370
 5176W        W 6147   8.940  11.840   0.950
 5177W        W 6148   3.880   7.950  13.230
 5178W        W 6149   4.240   3.920   3.050
 5179W        W 6150   7.940   7.930   7.540
 5180W        W 6151  11.920   2.680   0.320
 5181W        W 6152  11.540   2.550  10.510
 5182W        W 6153   1.490   6.700  13.840
 5183W        W 6154  10.710  11.060  11.320
 5184W        W 6155   5.990   4.690   5.890
 5185W        W 6156   6.130   9.710  12.190
 5186W        W 6157   4.050   6.450  12.660
 5187W        W 6158  12.590   9.770   9.360
 5188W        W 6159   1.170  12.410  13.740
 5189W        W 6160   6.940   6.850   8.680
 5190W        W 6161   3.870   3.800   0.780
 5191W        W 6162  10.350   1.900   9.360
 5192W        W 6163   0.420  13.890   9.600
 5193W        W 6164  10.010   8.520   8.630
 5194W        W 6165   7.500  10.490  10.580
 5195W        W 6166  13.530   2.440   3.280
 5196W        W 6167  12.950   4.830   9.190
 5197W        W 6168   4.130   7.070   2.330
 5198W        W 6169   7.800   9.980   6.150
 5199W        W 6170  11.930   6.410  12.540
 5200W        W 6171   9.830   4.510   5.600
 5201W        W 6172  11.180   0.590   8.690
 5202W        W 6173  12.680  10.970   4.840
 5203W        W 6174  13.380   3.790  11.970
 5204W        W 6175   7.620   0.290   0.130
 5205W        W 6176  12.440   3.810   5.200
 5206W        W 6177   7.370  13.310   7.150
 5207W        W 6178   9.140   0.850   7.160
 5208W        W 6179   9.390  10.070   2.070
 5209W        W 6180   6.380   2.420   1.330
 5210W        W 6181   1.770   1.380   2.820
 5211W        W 6182   1.440   6.570   4.270
 5212W        W 6183  10.920   1.480  13.030
 5213W        W 6184   1.700   0.850  11.960
 5214W        W 6185   4.450   7.880   6.360
 5215W        W 6186   1.270  12.240   0.990
 5216W        W 6187   3.820   9.840   0.110
 5217W        W 6188   3.510   6.370   0.920
 5218W        W 6189   8.300   9.250  12.580
 5219W        W 6190   3.400  12.110  13.650
 5220W        W 6191  12.930   0.910   6.290
 5221W        W 6192   3.410   5.270   6.290
 5222W        W 6193   7.780  10.740   5.070
 5223W        W 6194   2.330   0.400   2.850
 5224W        W 6195   8.960   1.890  13.010
 5225W        W 6196   2.410   6.040   9.490
 5226W        W 6197  12.970   6.140  12.480
 5227W        W 6198   4.790   6.140  12.070
 5228W        W 6199   6.100   9.750   3.050
 5229W        W 6200   7.370  12.440  10.720
 5230W        W 6201  12.330  10.840   7.860
 5231W        W 6202   1.370   1.660   3.010
 5232W        W 6203   7.160   6.750  10.860
 5233W        W 6204   9.210   6.640  11.220
 5234W        W 6205   8.590   8.630  13.190
 5235W        W 6206   5.080   8.210   8.340
 5236W        W 6207   3.590   1.140   3.700
 5237W        W 6208   5.040   3.440   1.630
 5238W        W 6209  11.540   6.210   6.760
 5239W        W 6210  10.530   3.520   2.450
 5240W        W 6211   3.900   1.300   1.480
 5241W        W 6212  11.220   6.440   1.910
 5242W        W 6213   2.310  13.340   1.740
 5243W        W 6214   8.160   2.770   9.990
 5244W        W 6215   7.130   0.930  13.780
 5245W        W 6216  12.520  12.880   6.730
 5246W        W 6217  12.230  12.630   2.430
 5247W        W 6218  12.370   1.700   4.420
 5248W        W 6219  10.570   3.850   8.320
 5249W        W 6220   1.480   6.070   6.670
 5250W        W 6221  11.550   6.210   4.720
 5251W        W 6222   3.960   7.760   4.950
 5252W        W 6223   9.960  11.330   8.510
 5253W        W 6224   1.890   3.690   5.090
 5254W        W 6225  12.100  11.170   9.730
 5255W        W 6226   2.270   6.790   8.080
 5256W        W 6227  11.980   8.030   6.500
 5257W        W 6228  12.440   1.420   3.600
 5258W        W 6229   5.690  11.940   4.870
 5259W        W 6230  12.940   3.660   9.930
 5260W        W 6231   2.490   7.190  11.790
 5261W        W 6232  13.420   8.690   2.540
 5262W        W 6233   0.450   7.220  10.660
 5263W        W 6234   9.990   4.410   2.140
 5264W        W 6235   6.990   7.230   4.540
 5265W        W 6236   1.340   3.840   3.180
 5266W        W 6237   1.350   3.760   0.770
 5267W        W 6238   5.910   3.250   1.850
 5268W        W 6239  13.550  12.000   6.380
 5269W        W 6240   6.510  10.150  11.510
 5270W        W 6241   8.440   4.700   1.600
 5271W        W 6242   8.600   0.650  11.060
 5272W        W 6243  10.310   0.580   2.100
 5273W        W 6244  10.250  13.800  13.290
 5274W        W 6245  11.470   1.870   5.550
 5275W        W 6246   2.780   3.010   3.570
 5276W        W 6247   3.260   5.950   2.770
 5277W        W 6248  12.070   7.190   4.240
 5278W        W 6249   9.000   5.590  12.820
 5279W        W 6250   6.190   7.910   8.470
 5280W        W 6251   5.630   6.020   8.670
 5281W        W 6252  10.080   5.220   8.150
 5282W        W 6253   9.840   8.100   8.060
 5283W        W 6254   5.330  11.330   5.990
 5284W        W 6255   9.530  13.660   2.030
 5285W        W 6256  11.810   5.090   6.310
 5286W        W 6257   5.270  10.100  13.100
 5287W        W 6258   5.560   2.680  10.250
 5288W        W 6259  12.150   9.620   1.710
 5289W        W 6260   6.090   5.030   6.770
 5290W        W 6261   5.990   0.640   4.550
 5291W        W 6262   9.220   2.870   9.240
 5292W        W 6263   6.300   2.630   2.100
 5293W        W 6264  13.630  13.460   5.500
 5294W        W 6265   6.000  13.470   0.140
 5295W        W 6266   2.470   6.630   5.340
 5296W        W 6267  11.310   6.300   5.310
 5297W        W 6268   8.690   1.790   8.750
 5298W        W 6269  13.420   6.180   4.820
 5299W        W 6270   0.790   4.720   5.530
 5300W        W 6271  12.970   3.160  11.830
 5301W        W 6272  12.220   3.560   3.250
 5302W        W 6273   5.930  10.430   5.400
 5303W        W 6274   4.210   8.370  12.700
 5304W        W 6275   9.450   1.640  13.360
 5305W        W 6276   4.570  10.910   1.280
 5306W        W 6277   9.190   5.840   4.280
 5307W        W 6278   1.710   8.860   6.500
 5308W        W 6279  11.420  11.380  13.380
 5309W        W 6280   6.650   0.500   2.270
 5310W        W 6281  10.170   1.750  11.510
 5311W        W 6282  12.830   2.540   6.570
 5312W        W 6283   4.770   7.660   4.670
 5313W        W 6284   8.270   1.410   7.340
 5314W        W 6285   4.220   7.550   7.320
 5315W        W 6286   6.730   1.530   1.320
 5316W        W 6287   2.440   3.730   9.620
 5317W        W 6288   9.780   2.510   4.300
 5318W        W 6289   2.230   3.880   1.090
 5319W        W 6290  11.050   9.730   4.110
 5320W        W 6291  13.860   0.570  12.340
 5321W        W 6292  13.310   0.090   1.290
 5322W        W 6293   0.460   8.860   0.230
 5323W        W 6294   2.800   5.800   3.640
 5324W        W 6295   9.860   6.440   6.900
 5325W        W 6296   8.170   7.480  11.630
 5326W        W 6297   6.460   3.870   2.720
 5327W        W 6298   5.370   9.810   1.360
 5328W        W 6299   7.790   4.980   3.800
 5329W        W 6300   7.600   2.540   7.450
 5330W        W 6301   3.050  12.440  10.330
 5331W        W 6302  11.780   0.590   5.200
 5332W        W 6303   4.180  12.780   6.880
 5333W        W 6304   8.570   0.190  11.350
 5334W        W 6305   6.090   2.450   0.420
 5335W        W 6306   3.740   6.690   2.240
 5336W        W 6307   0.850   6.410   2.960
 5337W        W 6308  13.450   1.840   8.670
 5338W        W 6309  10.160   5.320  12.750
 5339W        W 6310   9.960  13.370   1.660
 5340W        W 6311  13.580   9.860   0.600
 5341W        W 6312   5.120   7.570   2.500
 5342W        W 6313   7.880   3.660  10.850
 5343W        W 6314   2.660   2.460   3.190
 5344W        W 6315   6.490   1.660   7.590
 5345W        W 6316  13.830   3.820   4.240
 5346W        W 6317   2.770   4.590   6.720
 5347W        W 6318  11.320   8.070   4.830
 5348W        W 6319   1.720   1.880   8.840
 5349W        W 6320   8.150   9.330   2.420
 5350W        W 6321   1.550   4.020   7.700
 5351W        W 6322   5.810  10.740   0.310
 5352W        W 6323   6.170   8.380   6.850
 5353W        W 6324  13.170  10.900   0.540
 5354W        W 6325   2.840   6.940  13.220
 5355W        W 6326   7.460   0.270   6.420
 5356W        W 6327   9.510  10.700   8.760
 5357W        W 6328   7.830  10.210   0.400
 5358W        W 6329   5.980   9.160   8.060
 5359W        W 6330   9.380   0.040   3.850
 5360W        W 6331  10.300   8.000   3.530
 5361W        W 6332   6.570   8.150   6.480
 5362W        W 6333   9.180   6.120   8.960
 5363W        W 6334   6.950  13.830  12.970
 5364W        W 6335   5.920   9.220   3.400
 5365W        W 6336  11.230  13.410   1.090
 5366W        W 6337   4.230   4.730   8.550
 5367W        W 6338   5.360  10.040  10.980
 5368W        W 6339   7.000   3.290   6.110
 5369W        W 6340  10.520   0.650  13.250
 5370W        W 6341  12.620   8.000   2.490
 5371W        W 6342   0.240   1.410   5.690
 5372W        W 6343  10.490   5.240   3.280
 5373W        W 6344  11.150  13.460  11.680
 5374W        W 6345   6.590  13.140   3.910
 5375W        W 6346   0.780   5.350  13.530
 5376W        W 6347   8.640   7.520   0.660
 5377W        W 6348  13.390   9.970   3.290
 5378W        W 6349  13.850   2.660   9.770
 5379W        W 6350   4.710   8.390   8.080
 5380W        W 6351   9.240  13.110   9.900
 5381W        W 6352   0.800  13.230  10.230
 5382W        W 6353   2.080   2.720   8.720
 5383W        W 6354   8.190  10.940  13.710
 5384W        W 6355   6.010  12.570   2.740
 5385W        W 6356   8.240  11.840   5.890
 5386W        W 6357   2.430  12.660   1.110
 5387W        W 6358   8.160  10.470   8.820
 5388W        W 6359  11.870   3.910   6.860
 5389W        W 6360   9.880   1.810   6.090
 5390W        W 6361   5.730   1.360   3.200
 5391W        W 6362   7.720   0.530   0.540
 5392W        W 6363   3.290   8.550   8.660
 5393W        W 6364   1.230   1.020   7.290
 5394W        W 6365  11.020   1.990   4.170
 5395W        W 6366   8.990  12.000   4.670
 5396W        W 6367   9.480   4.930   7.020
 5397W        W 6368   9.580  11.950  10.500
 5398W        W 6369   1.630   2.100   8.280
 5399W        W 6370   3.550  12.620  13.750
 5400W        W 6371  12.870   3.320   0.120
 5401W        W 6372   9.800   2.200   2.920
 5402W        W 6373  13.890   8.090  11.640
 5403W        W 6374   4.400   5.720   4.340
 5404W        W 6375   4.870   1.420   3.600
 5405W        W 6376   6.110   8.430   4.390
 5406W        W 6377   0.190   2.820   2.520
 5407W        W 6378   4.700   2.230   6.260
 5408W        W 6379  12.710   6.890   3.430
 5409W        W 6380  11.340  10.040   6.760
 5410W        W 6381   9.630   1.090   9.320
 5411W        W 6382  11.000  13.770   0.090
 5412W        W 6383   1.270  10.410   0.030
 5413W        W 6384   7.340  12.300   8.060
 5414W        W 6385   3.030   2.670  11.480
 5415W        W 6386  13.540   7.330  12.130
 5416W        W 6387   8.340  13.830   4.630
 5417W        W 6388   2.930   0.580  10.550
 5418W        W 6389  11.170   3.800  12.530
 5419W        W 6390  10.770   5.530   6.530
 5420W        W 6391  13.220   1.000   8.930
 5421W        W 6392   9.360  13.640   5.300
 5422W        W 6393   3.010  13.740   4.260
 5423W        W 6394  11.090   5.020  11.580
 5424W        W 6395   7.770   7.830   4.070
 5425W        W 6396  10.600   4.770   4.300
 5426W        W 6397   9.760  12.220  11.330
 5427W        W 6398   7.500  12.690   0.910
 5428W        W 6399  13.490   6.420   6.800
 5429W        W 6400   5.320   3.070   3.150
 5430W        W 6401   9.520  13.340   0.210
 5431W        W 6402   7.250   7.520   6.310
 5432W        W 6403   9.200   5.100   8.310
 5433W        W 6404   9.190   6.490   7.190
 5434W        W 6405   7.980  10.550   7.450
 5435W        W 6406   2.660  10.880   4.740
 5436W        W 6407  11.600  13.300  10.290
 5437W        W 6408   1.930   6.150   3.070
 5438W        W 6409   0.070  13.140  11.500
 5439W        W 6410  13.710  12.220  10.160
 5440W        W 6411   3.630   6.410   4.670
 5441W        W 6412   7.850   7.960   2.600
 5442W        W 6413   3.340   8.550  13.450
 5443W        W 6414   6.260   0.670   1.330
 5444W        W 6415  13.610   2.290  10.040
 5445W        W 6416   1.830   0.600   4.080
 5446W        W 6417   2.190   6.960   9.400
 5447W        W 6418   4.070   0.970   3.760
 5448W        W 6419   7.730  11.100   3.960
 5449W        W 6420   0.230   6.120   8.490
 5450W        W 6421   7.210  10.670   7.340
 5451W        W 6422   8.450  11.170  12.890
 5452W        W 6423   6.370   0.570   0.160
 5453W        W 6424   0.420   2.020   3.370
 5454W        W 6425   7.270   3.610   8.710
 5455W        W 6426  10.120   8.270  13.310
 5456W        W 6427  10.030   2.380   0.950
 5457W        W 6428   0.520   1.530   4.590
 5458W        W 6429   2.210   1.530   9.360
 5459W        W 6430  11.850  10.110   0.470
 5460W        W 6431  11.540  12.940   3.440
 5461W        W 6432  12.000   2.720   9.550
 5462W        W 6433   2.790   4.110   0.080
 5463W        W 6434   8.250  10.250   0.610
 5464W        W 6435  13.140   3.630  13.270
 5465W        W 6436   9.240   6.450   9.470
 5466W        W 6437   9.290   8.990   3.790
 5467W        W 6438  12.040   7.780   5.920
 5468W        W 6439   0.330   6.850  10.990
 5469W        W 6440   9.700   2.970   9.180
 5470W        W 6441   0.990   0.780   8.450
 5471W        W 6442  11.370   6.500   8.230
 5472W        W 6443   8.930  10.780   5.590
 5473W        W 6444   2.480   9.960   1.920
 5474W        W 6445   2.510   0.370  10.630
 5475W        W 6446   9.390   4.210   7.940
 5476W        W 6447  10.540   6.680  12.550
 5477W        W 6448  13.470   3.060   0.630
 5478W        W 6449  11.040   3.740   4.380
 5479W        W 6450   8.600   5.930   6.020
 5480W        W 6451   1.660  13.200  10.120
 5481W        W 6452  11.440   7.350  10.510
 5482W        W 6453   0.690   6.480  12.820
 5483W        W 6454   7.970   5.620   7.350
 5484W        W 6455   2.680   5.530   0.440
 5485W        W 6456  10.960   6.470   3.150
 5486W        W 6457  12.920   4.400  10.520
 5487W        W 6458   7.050   1.270  10.330
 5488W        W 6459  12.860  11.140   2.710
 5489W        W 6460  10.380   4.080  12.890
 5490W        W 6461   3.350   7.050   4.900
 5491W        W 6462  12.060   1.200   5.750
 5492W        W 6463   6.660   3.000  12.500
 5493W        W 6464  13.700   9.770   9.120
 5494W        W 6465  13.330   3.170   3.660
 5495W        W 6466   7.730   7.700   5.620
 5496W        W 6467   2.240   1.630  11.270
 5497W        W 6468   3.050  11.540  12.000
 5498W        W 6469   9.390   8.300  13.640
 5499W        W 6470   0.690  12.410   4.500
 5500W        W 6471   9.990   0.960   2.360
 5501W        W 6472   3.850  10.390  12.080
 5502W        W 6473   5.820   5.530   1.810
 5503W        W 6474   4.790  10.720   0.170
 5504W        W 6475   0.150   8.820   6.320
 5505W        W 6476   6.550   6.990  12.540
 5506W        W 6477   8.070  12.740  12.380
 5507W        W 6478   8.330   3.910  10.740
 5508W        W 6479   4.430   2.890   2.410
 5509W        W 6480   0.290   0.730   3.900
 5510W        W 6481   7.220   0.820  11.050
 5511W        W 6482   7.530   0.180  13.590
 5512W        W 6483  10.270  10.070   3.030
 5513W        W 6484   6.720  12.960  10.940
 5514W        W 6485   8.190  10.980  10.470
 5515W        W 6486  13.500   4.660  10.950
 5516W        W 6487   8.570   6.310  10.140
 5517W        W 6488   5.180   8.010  13.810
 5518W        W 6489   2.640   2.810  11.190
 5519W        W 6490   2.100   0.090   6.180
 5520W        W 6491  13.880   5.580   7.070
 5521W        W 6492  11.920  11.610   6.790
 5522W        W 6493  13.410   9.520   7.230
 5523W        W 6494   5.960   1.030   9.440
 5524W        W 6495   2.130   7.760   4.340
 5525W        W 6496   6.160   3.330   8.290
 5526W        W 6497   8.250   6.490   0.730
 5527W        W 6498   5.460   5.180  10.630
 5528W        W 6499   7.040  12.890   4.060
 5529W        W 6500  12.750  11.620   9.620
 5530W        W 6501   9.180   5.810   1.470
 5531W        W 6502   3.250   3.350  12.440
 5532W        W 6503   3.030   3.680   1.530
 5533W        W 6504   5.240   7.090   5.180
 5534W        W 6505   3.410   2.530   6.980
 5535W        W 6506   1.670   0.970   2.470
 5536W        W 6507  12.270  12.580   7.070
 5537W        W 6508   9.490   6.560   8.960
 5538W        W 6509   5.420   5.380   5.640
 5539W        W 6510  11.510   3.050   7.420
 5540W        W 6511   1.640   6.610  11.540
 5541W        W 6512  13.100  13.450   4.560
 5542W        W 6513   7.340  11.560   4.810
 5543W        W 6514   0.070   5.640   8.050
 5544W        W 6515  12.060   1.260  10.240
 5545W        W 6516  12.730   5.440   1.200
 5546W        W 6517  12.290   7.750   6.870
 5547W        W 6518  11.290   0.140  12.460
 5548W        W 6519   4.850  11.330  11.580
 5549W        W 6520   6.820  10.370   4.930
 5550W        W 6521   6.860   1.270   0.850
 5551W        W 6522   2.410   2.250  13.370
 5552W        W 6523   6.240   3.160   5.150
 5553W        W 6524   8.580   5.560  13.840
 5554W        W 6525  13.790   4.040   9.740
 5555W        W 6526  10.400   1.030   5.840
 5556W        W 6527   1.620   5.980  10.830
 5557W        W 6528   8.250   9.940   5.370
 5558W        W 6529   8.730   3.170  13.280
 5559W        W 6530   5.540   0.120  13.250
 5560W        W 6531  11.470   8.190  11.150
 5561W        W 6532   6.490   1.430   4.830
 5562W        W 6533   2.510   1.730   0.530
 5563W        W 6534   7.230   5.840  12.880
 5564W        W 6535   0.120   4.540   6.900
 5565W        W 6536   5.070   3.040  11.670
 5566W        W 6537   4.310   3.410   4.290
 5567W        W 6538   6.630   6.740   6.590
 5568W        W 6539  13.130   0.010   7.850
 5569W        W 6540   6.560   7.140  13.490
 5570W        W 6541  12.540   1.540   5.600
 5571W        W 6542   0.210   6.120  12.490
 5572W        W 6543  13.160   2.530   8.090
 5573W        W 6544   2.110   5.390  13.030
 5574W        W 6545   2.350  11.300   0.650
 5575W        W 6546   2.130  10.420   1.830
 5576W        W 6547   4.440   3.540   3.760
 5577W        W 6548  12.000   8.270   1.210
 5578W        W 6549  11.650  10.200   5.460
 5579W        W 6550   2.800   2.100  13.120
 5580W        W 6551  11.050   3.500   1.540
 5581W        W 6552   3.780  13.670  10.550
 5582W        W 6553  10.360  13.650   1.750
 5583W        W 6554   0.590   5.280   2.840
 5584W        W 6555  12.210   8.930   6.230
 5585W        W 6556  13.340   8.140   4.810
 5586W        W 6557   9.150   5.220   2.470
 5587W        W 6558  13.080   2.030  10.820
 5588W        W 6559  11.410   1.320  12.270
 5589W        W 6560   3.250   6.940   0.260
 5590W        W 6561  13.730   2.970  12.920
 5591W        W 6562   2.060  13.210   8.360
 5592W        W 6563  13.410   3.640   5.060
 5593W        W 6564   0.580   1.830   0.370
 5594W        W 6565   9.800   9.030   5.590
 5595W        W 6566   3.050   4.380  13.440
 5596W        W 6567   3.470   5.340  12.480
 5597W        W 6568   8.840  11.570  11.370
 5598W        W 6569   1.170   7.800   0.620
 5599W        W 6570  10.210   2.640   5.530
 5600W        W 6571   1.310   0.520  12.050
 5601W        W 6572   3.730   8.320   1.550
 5602W        W 6573   2.500   7.850   1.120
 5603W        W 6574   9.640   9.060   8.360
 5604W        W 6575   8.670   5.490  13.260
 5605W        W 6576   9.830   1.780  11.930
 5606W        W 6577   9.470  12.140  12.160
 5607W        W 6578  10.020   6.910  10.880
 5608W        W 6579   4.660   9.580   9.810
 5609W        W 6580  12.390   2.650   2.790
 5610W        W 6581   1.320   8.450   2.570
 5611W        W 6582  13.750   9.120  11.410
 5612W        W 6583  12.120  13.580   6.980
 5613W        W 6584   4.380   3.700  11.150
 5614W        W 6585   0.630   3.570   4.680
 5615W        W 6586  11.460   9.800   2.450
 5616W        W 6587  12.310   2.180   7.530
 5617W        W 6588   7.030   8.970   0.030
 5618W        W 6589   2.120   6.470   9.470
 5619W        W 6590  13.710  13.480   9.090
 5620W        W 6591   1.190  13.510  10.110
 5621W        W 6592   5.940  11.610  13.000
 5622W        W 6593   4.270   9.530   0.160
 5623W        W 6594  11.950   2.790   4.970
 5624W        W 6595   4.160   0.260   0.050
 5625W        W 6596   3.530   6.060   6.080
 5626W        W 6597   0.350   3.940   1.630
 5627W        W 6598  11.090   1.170  10.390
 5628W        W 6599   0.920  13.520   5.310
 5629W        W 6600  10.000  11.380   0.090
 5630W        W 6601  12.400   0.790   9.140
 5631W        W 6602  11.740   5.420   4.780
 5632W        W 6603  11.200   7.560   3.910
 5633W        W 6604   5.990   7.970  12.180
 5634W        W 6605   9.270  11.930  13.210
 5635W        W 6606  13.820  10.310   9.240
 5636W        W 6607   0.280  12.030   7.770
 5637W        W 6608   9.120   2.900  13.000
 5638W        W 6609   4.080   8.580   0.450
 5639W        W 6610   6.980   1.220   4.020
 5640W        W 6611   7.810   8.910   3.820
 5641W        W 6612   4.520   6.650   3.900
 5642W        W 6613   7.490   0.570   9.920
 5643W        W 6614  13.160   4.340   7.000
 5644W        W 6615   8.360   9.480   4.980
 5645W        W 6616   7.850  11.760   9.510
 5646W        W 6617   4.530   4.010   3.980
 5647W        W 6618   6.900   5.780   8.070
 5648W        W 6619   8.170   3.510  12.230
 5649W        W 6620   9.850   1.200  12.680
 5650W        W 6621   6.770   5.810  11.440
 5651W        W 6622  13.900   8.110   0.400
 5652W        W 6623   0.600   6.940   8.270
 5653W        W 6624   0.850   4.970  12.820
 5654W        W 6625  13.280   0.760   2.710
 5655W        W 6626  13.890  13.810   5.360
 5656W        W 6627  13.880  12.350   0.630
 5657W        W 6628   7.740   8.470   7.680
 5658W        W 6629  10.450  12.910   7.820
 5659W        W 6630   1.130   2.510  10.540
 5660W        W 6631   0.610   9.800   9.920
 5661W        W 6632   0.050   8.750  12.890
 5662W        W 6633  13.650   7.400   1.500
 5663W        W 6634  13.730   0.560  12.850
 5664W        W 6635  11.740   2.320   5.410
 5665W        W 6636   6.770   5.480   0.150
 5666W        W 6637   0.770   7.440   0.020
 5667W        W 6638   2.350   6.860   2.850
 5668W        W 6639   8.480   4.200   3.060
 5669W        W 6640   4.260   1.340   4.540
 5670W        W 6641   7.820  10.690   5.740
 5671W        W 6642   0.410   7.040  12.840
 5672W        W 6643  11.780   8.990  11.260
 5673W        W 6644   3.600   1.730   9.820
 5674W        W 6645   5.830   8.860  13.170
 5675W        W 6646   0.580   2.290   0.180
 5676W        W 6647  12.020  10.670   8.230
 5677W        W 6648   4.400   1.990   7.060
 5678W        W 6649   5.730   9.190   4.760
 5679W        W 6650   5.850  13.040   2.720
 5680W        W 6651   4.360   7.510   9.360
 5681W        W 6652   4.290   1.600   5.430
 5682W        W 6653   0.430   1.420  11.400
 5683W        W 6654   7.860  11.610   8.530
 5684W        W 6655   8.910   1.860  12.130
 5685W        W 6656   4.790  13.450  12.760
 5686W        W 6657   8.750   0.660  13.200
 5687W        W 6658   2.370   3.000  10.850
 5688W        W 6659   6.690  10.340   8.830
 5689W        W 6660   9.010   9.440   5.960
 5690W        W 6661   7.760   5.810  10.600
 5691W        W 6662   4.270   0.310  10.900
 5692W        W 6663   9.910   9.810   5.850
 5693W        W 6664   9.100   1.070   1.770
 5694W        W 6665  13.680  11.330   8.350
 5695W        W 6666  10.120   6.880  12.330
 5696W        W 6667  10.550  10.230   9.990
 5697W        W 6668   0.270   9.860   7.640
 5698W        W 6669  13.030   7.800   7.350
 5699W        W 6670   8.920   7.810   7.220
 5700W        W 6671  12.600  12.550  10.410
 5701W        W 6672  10.080  13.100   5.310
 5702W        W 6673   2.290   6.360   2.230
 5703W        W 6674  11.970   3.950   8.650
 5704W        W 6675   0.130   2.370   6.170
 5705W        W 6676   9.450   0.570   8.600
 5706W        W 6677   3.840   3.930   9.970
 5707W        W 6678   9.490   5.550  12.870
 5708W        W 6679   9.650   2.990   4.010
 5709W        W 6680   8.310   4.450  13.370
 5710W        W 6681   9.640   6.410  13.760
 5711W        W 6682   6.610   8.770   5.060
 5712W        W 6683   8.570   0.950   7.220
 5713W        W 6684   8.900   9.130   0.010
 5714W        W 6685   0.140   2.440   3.350
 5715W        W 6686  12.220   1.850  13.600
 5716W        W 6687  12.260   7.340   9.500
 5717W        W 6688  10.320   8.120   6.750
 5718W        W 6689   6.380   0.250   8.530
 5719W        W 6690  11.750  13.460   9.330
 5720W        W 6691  13.120   0.640   0.450
 5721W        W 6692  13.500   7.820   7.480
 5722W        W 6693   4.440   5.330   8.280
 5723W        W 6694  12.900   8.110  11.160
 5724W        W 6695  12.690  11.720  12.990
 5725W        W 6696   2.680   3.530  10.480
 5726W        W 6697   8.120   8.520   1.440
 5727W        W 6698   1.440   0.080   3.560
 5728W        W 6699   8.320  13.230   3.270
 5729W        W 6700   7.900   3.950   7.270
 5730W        W 6701   5.530  10.750   5.150
 5731W        W 6702  11.820   1.660   0.450
 5732W        W 6703  10.440   1.970  10.750
 5733W        W 6704   7.280   7.720   3.440
 5734W        W 6705  13.020   6.160   4.430
 5735W        W 6706  12.560   6.610  10.300
 5736W        W 6707   9.760  10.610   7.380
 5737W        W 6708   8.330   1.960   8.450
 5738W        W 6709   1.170   0.430   1.280
 5739W        W 6710   3.980   9.480   5.210
 5740W        W 6711   4.610   8.830   7.280
 5741W        W 6712   8.460   2.010  12.020
 5742W        W 6713  10.810   1.020   4.270
 5743W        W 6714   9.250  11.090   2.910
 5744W        W 6715   1.550   9.280   6.810
 5745W        W 6716   7.610   2.980   1.610
 5746W        W 6717  11.890   6.830   2.530
 5747W        W 6718  10.660   5.010  11.960
 5748W        W 6719   1.610  13.030  10.770
 5749W        W 6720  12.440   5.580   6.050
 5750W        W 6721   2.890  10.510   5.650
 5751W        W 6722   8.260   2.340  12.410
 5752W        W 6723   3.230  13.700   9.190
 5753W        W 6724   0.630  10.410  11.410
 5754W        W 6725   7.640   1.970  12.110
 5755W        W 6726  10.470   4.480   3.440
 5756W        W 6727   0.270   7.340  13.870
 5757W        W 6728   0.710  10.710   7.610
 5758W        W 6729   9.370   9.190   5.790
 5759W        W 6730   1.860  12.120  13.030
 5760W        W 6731   8.500   6.930   8.590
 5761W        W 6732   5.680   9.250  13.450
 5762W        W 6733   6.870   3.470  12.460
 5763W        W 6734   4.630   8.280   1.980
 5764W        W 6735  12.520   7.880  11.360
 5765W        W 6736   3.240   5.070   0.080
 5766W        W 6737   4.410   7.990  13.670
 5767W        W 6738  11.700  12.810   1.160
 5768W        W 6739   1.190   2.220   9.560
 5769W        W 6740  13.140   4.980   4.970
 5770W        W 6741   2.870   1.050   5.190
 5771W        W 6742   2.570   7.990  13.080
 5772W        W 6743  12.610  12.770   4.240
 5773W        W 6744   6.670   5.240   6.970
 5774W        W 6745   7.220  11.050   8.570
 5775W        W 6746   7.740   0.540  13.260
 5776W        W 6747   4.530   3.680   4.730
 5777W        W 6748  12.660   1.560   6.480
 5778W        W 6749   8.930   3.810   8.810
 5779W        W 6750   9.990   1.330  11.270
 5780W        W 6751   0.100   6.150   5.610
 5781W        W 6752   3.560   5.100   2.340
 5782W        W 6753   4.740   0.400   8.600
 5783W        W 6754  11.940  13.890   7.720
 5784W        W 6755   1.250   0.670   2.660
 5785W        W 6756   3.370   0.000   0.250
 5786W        W 6757   9.800   6.460   4.350
 5787W        W 6758   4.540   9.040   3.430
 5788W        W 6759  12.590   3.490  11.470
 5789W        W 6760  11.340  10.620   6.570
 5790W        W 6761   5.490   3.580  10.270
 5791W        W 6762   7.700   8.790   2.730
 5792W        W 6763   2.970   8.920  13.690
 5793W        W 6764   0.580   2.810   8.300
 5794W        W 6765   9.630   1.410   5.820
 5795W        W 6766   3.580   5.290   5.290
 5796W        W 6767   7.960   1.860  11.390
 5797W        W 6768   9.110   9.970  11.110
 5798W        W 6769  11.190   8.160   7.810
 5799W        W 6770   9.540   6.640   7.580
 5800W        W 6771  12.610   7.500  11.680
 5801W        W 6772   0.180  10.490   6.860
 5802W        W 6773  11.870  11.970   0.990
 5803W        W 6774  10.610   5.710  12.750
 5804W        W 6775   7.590   7.100   8.170
 5805W        W 6776   8.170   0.330  12.540
 5806W        W 6777   9.640   6.900   5.090
 5807W        W 6778  11.710  12.770  10.020
 5808W        W 6779   7.820  13.750  13.900
 5809W        W 6780   6.880   8.510   1.070
 5810W        W 6781  11.260   4.890   2.390
 5811W        W 6782  11.510   1.480   6.640
 5812W        W 6783   2.860   7.860   9.300
 5813W        W 6784  10.000   7.660   0.010
 5814W        W 6785   9.180   8.240   4.290
 5815W        W 6786   3.890   2.500   8.120
 5816W        W 6787   9.210   1.070   3.020
 5817W        W 6788   1.790   0.080   7.850
 5818W        W 6789  12.850  11.990   6.700
 5819W        W 6790   4.660   5.310   7.020
 5820W        W 6791  11.730   4.330   8.340
 5821W        W 6792   4.980   6.700   1.180
 5822W        W 6793  13.220   7.250   5.640
 5823W        W 6794   4.800   6.750   4.880
 5824W        W 6795   9.220  13.230   0.610
 5825W        W 6796   0.490   9.910   8.520
 5826W        W 6797   9.620   8.780   5.960
 5827W        W 6798  10.280  11.200  13.630
 5828W        W 6799   3.800   9.430   2.370
 5829W        W 6800  11.620   5.940   8.650
 5830W        W 6801  12.220   3.780  11.300
 5831W        W 6802  12.760   1.840   7.500
 5832W        W 6803   2.840  12.680   1.350
 5833W        W 6804   1.310   4.770   0.690
 5834W        W 6805  10.650   6.280  12.200
 5835W        W 6806  13.330  12.450   1.430
 5836W        W 6807  13.610   0.530  13.430
 5837W        W 6808   4.990   4.810   9.330
 5838W        W 6809  11.340  12.310   1.910
 5839W        W 6810   2.600   5.980  12.660
 5840W        W 6811   0.460   4.990  13.730
 5841W        W 6812   8.050   8.920   8.930
 5842W        W 6813   6.250   1.010  13.100
 5843W        W 6814  12.430   1.100   3.060
 5844W        W 6815  13.210   6.130   6.470
 5845W        W 6816   4.990   2.790   9.070
 5846W        W 6817   5.230   8.700  11.460
 5847W        W 6818   4.720  10.230  12.290
 5848W        W 6819  12.700  12.080  12.600
 5849W        W 6820   5.890   2.870  13.810
 5850W        W 6821  10.190   2.210   5.850
 5851W        W 6822  12.140   0.420   7.560
 5852W        W 6823   5.580   5.780   7.130
 5853W        W 6824   6.440   0.240   7.940
 5854W        W 6825   1.510   7.080  13.500
 5855W        W 6826   7.390  10.830   5.460
 5856W        W 6827   0.060   7.120   7.210
 5857W        W 6828   0.240   7.610   5.090
 5858W        W 6829   7.090   3.550  13.810
 5859W        W 6830   6.640   8.920  12.450
 5860W        W 6831   6.580   8.890  11.990
 5861W        W 6832  10.140  13.420  12.700
 5862W        W 6833   9.130   8.440  13.230
 5863W        W 6834   1.040   9.950   5.610
 5864W        W 6835  12.950  13.110   1.660
 5865W        W 6836   2.480  11.340  11.250
 5866W        W 6837   9.910   1.150   6.680
 5867W        W 6838  12.960   6.730   8.220
 5868W        W 6839  10.430   0.520  12.770
 5869W        W 6840   0.080   2.770   6.730
 5870W        W 6841   0.350   2.570   5.780
 5871W        W 6842  13.900   6.750  11.580
 5872W        W 6843   9.170   8.990  11.240
 5873W        W 6844   3.540   4.000   8.590
 5874W        W 6845   1.610   2.870   6.450
 5875W        W 6846  13.570   3.170  12.450
 5876W        W 6847   5.710   5.230  12.400
 5877W        W 6848  13.040   5.780   4.730
 5878W        W 6849  13.430   3.230   7.880
 5879W        W 6850   0.490   9.580   5.760
 5880W        W 6851  10.330  13.120   2.320
 5881W        W 6852   1.940  10.470   4.900
 5882W        W 6853   7.990   2.880   7.280
 5883W        W 6854  11.640   4.580  12.940
 5884W        W 6855   4.210  11.460  13.540
 5885W        W 6856   1.390   2.040  10.870
 5886W        W 6857   8.170   8.550   6.340
 5887W        W 6858   0.780  13.400   2.300
 5888W        W 6859  13.110   7.710  13.880
 5889W        W 6860   3.080  11.500  11.430
 5890W        W 6861   9.520   7.250   6.740
 5891W        W 6862   3.230   2.360  12.290
 5892W        W 6863   0.420   2.740  10.010
 5893W        W 6864   9.380  12.850   9.450
 5894W        W 6865  12.570   5.300   9.080
 5895W        W 6866   5.920   1.470   9.700
 5896W        W 6867  13.730  10.730   2.160
 5897W        W 6868  13.230   3.030   2.720
 5898W        W 6869   6.320  12.660   1.060
 5899W        W 6870   7.300   2.950   3.370
 5900W        W 6871   3.870  12.050   4.370
 5901W        W 6872   9.730   0.890   7.660
 5902W        W 6873   6.000   6.020  10.720
 5903W        W 6874   5.640  10.280  12.310
 5904W        W 6875  10.680   1.020   9.130
 5905W        W 6876   9.510   5.440   2.170
 5906W        W 6877  13.100   7.830   5.840
 5907W        W 6878   4.640   9.080   2.900
 5908W        W 6879   7.500   2.380   8.660
 5909W        W 6880  12.500   7.750  13.050
 5910W        W 6881   0.610  11.990   9.810
 5911W        W 6882   5.000   1.990   4.350
 5912W        W 6883   3.140  11.050   0.070
 5913W        W 6884  13.260   6.550  12.540
 5914W        W 6885  11.290  11.640   6.530
 5915W        W 6886  11.260  13.600   2.170
 5916W        W 6887  13.320   2.100  10.410
 5917W        W 6888   3.870   4.070   8.160
 5918W        W 6889  12.010  13.220   8.000
 5919W        W 6890   7.440   9.660  13.600
 5920W        W 6891   8.670   1.840   9.280
 5921W        W 6892  12.930   9.670   4.220
 5922W        W 6893   5.030   6.510   7.180
 5923W        W 6894   8.140  12.550  13.340
 5924W        W 6895   1.700  12.590   4.230
 5925W        W 6896   7.000  13.470  13.320
 5926W        W 6897   5.220   0.330   7.320
 5927W        W 6898   4.640   2.360   4.450
 5928W        W 6899   5.930   5.070   0.750
 5929W        W 6900   6.430  13.560  12.990
 5930W        W 6901  11.450  11.500   4.070
 5931W        W 6902   0.220  12.610  12.380
 5932W        W 6903   6.820   4.640   7.390
 5933W        W 6904  12.140  10.860   5.930
 5934W        W 6905  10.130   1.660   8.700
 5935W        W 6906   5.180  13.290  10.990
 5936W        W 6907   9.230   7.660   5.670
 5937W        W 6908   9.170  13.010   1.380
 5938W        W 6909   9.010   2.710   3.190
 5939W        W 6910   0.310  12.680   0.540
 5940W        W 6911   1.720  13.690  13.810
 5941W        W 6912  13.230   7.200   2.350
 5942W        W 6913   3.450   0.340  11.080
 5943W        W 6914   1.600   2.670   2.700
 5944W        W 6915  11.890  10.240   2.570
 5945W        W 6916   7.430   2.470   6.570
 5946W        W 6917  13.580   9.140   2.270
 5947W        W 6918   7.000  11.330  13.100
 5948W        W 6919   3.840   5.170  13.050
 5949W        W 6920  11.600   6.660   9.820
 5950W        W 6921  10.970  12.510   2.850
 5951W        W 6922   7.080   4.280   0.330
 5952W        W 6923  10.280   9.330   7.640
 5953W        W 6924  12.770   2.320   8.330
 5954W        W 6925   8.900   8.580   6.940
 5955W        W 6926   7.160   0.180   0.890
 5956W        W 6927   9.100   6.100   3.610
 5957W        W 6928   1.110   0.230   0.760
 5958W        W 6929  12.540  13.670   1.560
 5959W        W 6930   0.280   9.220  13.820
 5960W        W 6931   7.210  11.460   9.730
 5961W        W 6932   8.410   7.800   7.170
 5962W        W 6933  12.640   6.060   7.690
 5963W        W 6934   9.170   4.740   4.850
 5964W        W 6935   6.770  11.710   4.160
 5965W        W 6936   2.150   4.470   4.870
 5966W        W 6937  11.320  10.370   4.780
 5967W        W 6938   9.310   6.460  12.450
 5968W        W 6939   6.120   9.840  11.620
 5969W        W 6940   0.180   6.320   6.860
 5970W        W 6941   3.620  12.830  13.040
 5971W        W 6942   6.580   9.220   5.350
 5972W        W 6943   5.300   6.600   1.640
 5973W        W 6944  11.500  12.250   0.240
 5974W        W 6945  10.620   8.020  13.480
 5975W        W 6946  12.330   9.070  10.360
 5976W        W 6947  10.370   6.740   9.650
 5977W        W 6948  11.470   5.200   9.000
 5978W        W 6949   1.970  12.500   3.650
 5979W        W 6950  10.200   5.350   6.100
 5980W        W 6951  11.380  13.680   1.660
 5981W        W 6952  12.630   1.000   3.980
 5982W        W 6953  11.990   4.920  11.380
 5983W        W 6954   5.460   1.810  11.960
 5984W        W 6955   2.760   7.840   7.520
 5985W        W 6956   6.110   9.450   8.510
 5986W        W 6957  12.740   3.330   8.420
 5987W        W 6958   0.460  12.880  11.200
 5988W        W 6959   5.490  10.230   5.190
 5989W        W 6960   0.790  13.630   9.850
 5990W        W 6961   4.930  11.440  12.860
 5991W        W 6962   6.380   2.910   1.240
 5992W        W 6963   7.910   9.270  11.550
 5993W        W 6964   9.390  13.880  13.690
 5994W        W 6965  13.520  11.760   7.990
 5995W        W 6966   2.370   0.230  11.480
 5996W        W 6967   4.370  10.210  12.710
 5997W        W 6968   0.190   7.020   7.750
 5998W        W 6969  12.340   8.200   0.390
 5999W        W 6970  12.710   9.980   3.870
 6000W        W 6971   2.350   5.130   7.380
 6001W        W 6972  12.910  10.140   4.310
 6002W        W 6973  11.500   5.800  11.330
 6003W        W 6974   1.680   2.160   9.290
 6004W        W 6975  12.850   6.550   6.010
 6005W        W 6976   3.500   0.120  10.330
 6006W        W 6977  12.720   1.680  13.730
 6007W        W 6978   6.800  11.610  12.730
 6008W        W 6979   4.720  13.100  10.460
 6009W        W 6980   0.040   2.400   0.740
 6010W        W 6981   4.610   3.330  11.440
 6011W        W 6982   3.040   3.370   5.070
 6012W        W 6983  11.570  13.490  12.590
 6013W        W 6984  12.580  11.600   2.840
 6014W        W 6985   8.990   6.800   4.630
 6015W        W 6986  11.000   0.370  13.890
 6016W        W 6987   1.650   0.920   8.350
 6017W        W 6988   9.210   6.170   2.550
 6018W        W 6989  11.460   0.640   8.320
 6019W        W 6990  11.390   1.410   0.320
 6020W        W 6991   7.410   7.070   5.070
 6021W        W 6992   7.830  12.570   6.380
 6022W        W 6993   1.040  13.780   1.170
 6023W        W 6994  10.880   8.280   1.890
 6024W        W 6995   6.570   2.900   2.460
 6025W        W 6996   0.990   1.240   6.470
 6026W        W 6997   3.540  10.090   9.940
 6027W        W 6998   2.150   0.130  13.110
 6028W        W 6999   6.040   9.280  11.180
 6029W        W 7000   6.110   0.980   3.300
 6030W        W 7001   7.860   3.550  13.680
 6031W        W 7002   7.280  10.890  10.950
 6032W        W 7003  11.000   5.660  10.350
 6033W        W 7004  11.310   4.150   6.080
 6034W        W 7005   5.830   6.450  11.470
 6035W        W 7006   7.170   4.210   3.180
 6036W        W 7007  12.520   4.500   0.790
 6037W        W 7008   7.490  13.190   3.760
 6038W        W 7009   2.300   6.340  13.380
 6039W        W 7010   0.560  13.670   6.610
 6040W        W 7011  13.520   2.470  11.290
 6041W        W 7012   5.070  10.180   1.590
 6042W        W 7013  12.730   7.730   3.650
 6043W        W 7014   5.670   9.720   4.500
 6044W        W 7015   8.430  10.690   0.150
 6045W        W 7016   4.700   3.470   6.290
 6046W        W 7017  13.110   4.940   7.730
 6047W        W 7018  10.030  12.100  10.310
 6048W        W 7019  12.190   9.250   2.110
 6049W        W 7020   2.700  13.290   0.530
 6050W        W 7021   4.030   1.440   9.910
 6051W        W 7022   8.040   3.110   1.830
 6052W        W 7023  13.800   3.270   0.270
 6053W        W 7024  11.780   1.880   4.550
 6054W        W 7025   4.710   6.380   6.820
 6055W        W 7026   9.990  10.900   4.390
 6056W        W 7027  11.160  12.300  10.740
 6057W        W 7028   7.200   0.520  12.230
 6058W        W 7029  10.530   5.530   0.610
 6059W        W 7030   4.160   1.570   6.910
 6060W        W 7031   6.590   1.180  12.790
 6061W        W 7032  12.420   8.460   8.530
 6062W        W 7033   6.790  10.050   9.960
 6063W        W 7034   5.650   7.610  10.960
 6064W        W 7035   5.090  12.700  13.860
 6065W        W 7036   8.000  13.690   1.180
 6066W        W 7037   7.940   5.920  13.330
 6067W        W 7038   1.540   3.410   0.350
 6068W        W 7039   7.780   4.200  10.160
 6069W        W 7040   5.600   9.710  12.860
 6070W        W 7041   5.150   7.310   1.050
 6071W        W 7042   2.490  11.330   5.320
 6072W        W 7043  10.880   5.780   2.390
 6073W        W 7044   8.640  12.390  10.400
 6074W        W 7045   2.090   4.910   1.860
 6075W        W 7046   8.810   1.080   5.130
 6076W        W 7047  11.130   2.100  11.640
 6077W        W 7048   8.210  12.870   2.840
 6078W        W 7049   3.780   8.010  11.910
 6079W        W 7050  10.570   8.740   2.250
 6080W        W 7051   9.820  12.200   5.920
 6081W        W 7052  12.370   0.480   4.380
 6082W        W 7053   2.320   8.860  10.040
 6083W        W 7054   5.280   0.460  12.030
 6084W        W 7055   6.550   8.340   1.370
 6085W        W 7056   3.620   0.230   2.150
 6086W        W 7057   3.860  13.040   8.680
 6087W        W 7058   5.090   6.910   4.150
 6088W        W 7059   9.830   7.690   3.560
 6089W        W 7060   7.020   9.170   1.990
 6090W        W 7061  11.420   4.180  12.640
 6091W        W 7062  13.070   3.990   3.810
 6092W        W 7063  11.250  11.530   5.440
 6093W        W 7064  13.820   2.990  12.070
 6094W        W 7065  10.760   1.330   2.360
 6095W        W 7066  11.390   5.100  10.810
 6096W        W 7067   3.330   0.280  13.260
 6097W        W 7068   0.700   8.570   9.450
 6098W        W 7069  13.770  13.730   8.160
 6099W        W 7070  12.940   5.290   0.690
 6100W        W 7071   9.940   3.090   5.390
 6101W        W 7072   3.920   9.710   4.780
 6102W        W 7073   1.110  13.840   0.240
 6103W        W 7074   2.710   2.450   2.210
 6104W        W 7075   4.460   0.800   1.530
 6105W        W 7076   0.300   9.940   6.070
 6106W        W 7077   9.330   4.990   6.540
 6107W        W 7078   7.210   5.440   3.220
 6108W        W 7079   9.840   9.660   3.040
 6109W        W 7080   4.400   0.850   3.380
 6110W        W 7081  11.630  12.020   6.620
 6111W        W 7082   1.020  13.090  13.270
 6112W        W 7083   4.420   4.720  12.130
 6113W        W 7084   8.670   0.310   2.730
 6114W        W 7085   7.160   7.290   9.620
 6115W        W 7086   2.030   1.990  13.540
 6116W        W 7087  10.140  11.280   5.160
 6117W        W 7088   4.760  12.110   2.770
 6118W        W 7089  12.360  10.690   9.320
 6119W        W 7090  13.810  10.230  10.420
 6120W        W 7091   3.430  11.650   5.230
 6121W        W 7092   0.660   4.380   5.220
 6122W        W 7093   5.210   4.330  11.570
 6123W        W 7094   5.260  12.490   0.950
 6124W        W 7095   5.520   4.290  12.000
 6125W        W 7096  11.860   4.050  12.570
 6126W        W 7097   9.440  11.740   8.950
 6127W        W 7098  11.270   3.260   6.370
 6128W        W 7099   7.630   5.470   9.170
 6129W        W 7100   6.180   0.960  10.620
 6130W        W 7101  10.400   3.300  11.620
 6131W        W 7102   8.540   7.110   5.060
 6132W        W 7103  11.690   3.590   3.420
 6133W        W 7104   2.450   8.590   4.850
 6134W        W 7105   8.340   0.930  12.940
 6135W        W 7106   2.870   6.060   7.440
 6136W        W 7107   3.180   7.400   1.290
 6137W        W 7108   9.960   7.260   5.280
 6138W        W 7109   2.230   7.990   6.670
 6139W        W 7110   6.780   1.230  13.890
 6140W        W 7111   4.440   4.870   4.230
 6141W        W 7112   2.500   4.020  13.410
 6142W        W 7113   3.230   6.780   7.990
 6143W        W 7114   2.250  13.300   3.070
 6144W        W 7115   5.010  13.620   7.400
 6145W        W 7116   2.140   0.690   9.890
 6146W        W 7117   3.990   9.210  10.820
 6147W        W 7118   1.670   0.580  12.380
 6148W        W 7119  13.780   3.290   4.840
 6149W        W 7120   2.480   9.220   7.430
 6150W        W 7121   9.430   5.660  10.180
 6151W        W 7122  12.830   5.780   6.290
 6152W        W 7123  12.650   0.630  13.580
 6153W        W 7124   1.080  13.840   8.530
 6154W        W 7125   2.270   0.330   6.920
 6155W        W 7126   0.660  12.960  13.620
 6156W        W 7127   2.340   0.630   2.000
 6157W        W 7128   8.320   3.640   0.510
 6158W        W 7129   6.100  11.690  13.490
 6159W        W 7130   7.470   8.630   3.590
 6160W        W 7131   7.870  11.370   3.580
 6161W        W 7132   6.950  10.510  10.010
 6162W        W 7133  10.570   9.340   9.800
 6163W        W 7134   2.800   9.660   3.350
 6164W        W 7135   5.720  12.140   1.970
 6165W        W 7136   3.730   3.680   6.300
 6166W        W 7137  12.220   3.150  12.470
 6167W        W 7138   7.890   6.750   9.550
 6168W        W 7139   3.370   4.350   4.740
 6169W        W 7140   2.790   5.780   7.030
 6170W        W 7141   3.430  13.710   3.240
 6171W        W 7142  10.910   8.730   1.540
 6172W        W 7143   9.420   7.600  10.760
 6173W        W 7144  12.600  11.490   3.350
 6174W        W 7145   6.320   5.640  13.830
 6175W        W 7146  11.020   8.450   2.360
 6176W        W 7147   3.970   4.650  10.640
 6177W        W 7148   9.180   5.590   8.550
 6178W        W 7149   1.850   7.170   3.070
 6179W        W 7150   2.330   5.910   1.140
 6180W        W 7151  12.360   3.040   7.850
 6181W        W 7152   4.370  11.270   0.650
 6182W        W 7153   0.060   7.020   4.130
 6183W        W 7154  10.280   1.910   0.930
 6184W        W 7155   1.560  12.440   5.170
 6185W        W 7156   1.270   3.660   3.710
 6186W        W 7157  13.680   6.560   8.400
 6187W        W 7158   6.560   9.200   1.790
 6188W        W 7159  10.670   9.960   2.710
 6189W        W 7160   5.030  10.530   0.580
 6190W        W 7161  10.410   3.310  10.820
 6191W        W 7162   2.620   2.740   9.570
 6192W        W 7163  12.440  12.140   5.020
 6193W        W 7164  13.790  12.410   1.120
 6194W        W 7165   5.000   5.980   5.560
 6195W        W 7166   6.590   6.460   7.350
 6196W        W 7167  11.790  13.250   7.310
 6197W        W 7168   7.670   5.020   8.890
 6198W        W 7169   7.210   3.400  11.990
 6199W        W 7170   6.190   0.210   6.260
 6200W        W 7171   2.080   1.540   8.820
 6201W        W 7172   7.790   3.340   4.060
 6202W        W 7173   9.980   7.580  10.780
 6203W        W 7174   3.080   6.560  13.450
 6204W        W 7175   2.980   4.000  11.290
 6205W        W 7176   2.360  10.520   3.270
 6206W        W 7177  11.300   3.660  11.030
 6207W        W 7178   5.280  13.370   5.700
 6208W        W 7179   4.910   2.900   0.010
 6209W        W 7180  13.270   0.360   3.500
 6210W        W 7181   7.920  11.090   4.710
 6211W        W 7182  10.910   6.100   9.600
 6212W        W 7183   4.210   8.620   5.940
 6213W        W 7184   5.780   5.010   0.320
 6214W        W 7185   5.780   6.160   3.950
 6215W        W 7186   4.120   5.980   9.590
 6216W        W 7187   0.990   7.320   3.100
 6217W        W 7188   1.100  10.510   4.740
 6218W        W 7189   7.250  11.830  10.300
 6219W        W 7190   2.880   5.190   1.950
 6220W        W 7191   6.480   1.150  12.030
 6221W        W 7192   2.210   4.800   6.900
 6222W        W 7193   0.400   8.300  10.270
 6223W        W 7194   2.270   6.650   7.540
 6224W        W 7195  12.780   0.350   3.460
 6225W        W 7196   4.440   5.720  12.770
 6226W        W 7197   2.440  12.850   5.560
 6227W        W 7198  10.580  13.750   4.550
 6228W        W 7199   6.810  10.050   6.100
 6229W        W 7200   4.800   8.540  13.460
 6230W        W 7201   1.300   4.440   6.990
 6231W        W 7202  12.230  10.780   3.070
 6232W        W 7203   7.510  11.410   3.160
 6233W        W 7204   8.800  10.170   4.240
 6234W        W 7205   9.490  11.590  12.930
 6235W        W 7206  12.470   3.940  11.760
 6236W        W 7207   9.220   1.380   5.430
 6237W        W 7208   7.020   2.980   5.290
 6238W        W 7209   9.510   3.500   4.240
 6239W        W 7210   0.170   0.760   9.180
 6240W        W 7211  10.520  13.070  13.040
 6241W        W 7212   9.780   6.690   1.770
 6242W        W 7213   3.480   9.490   0.380
 6243W        W 7214   7.870  13.770   5.900
 6244W        W 7215  13.250   0.000   1.980
 6245W        W 7216   5.120  12.950  11.420
 6246W        W 7217   5.760   3.100  10.050
 6247W        W 7218   7.670  11.120   6.790
 6248W        W 7219  11.620   7.170   2.800
 6249W        W 7220   4.120  11.260   5.330
 6250W        W 7221   3.710  12.270   6.010
 6251W        W 7222   7.400   3.650   0.750
 6252W        W 7223  11.350   8.200   5.670
 6253W        W 7224   5.580   6.290   7.110
 6254W        W 7225   5.330   2.430   7.830
 6255W        W 7226  11.160   0.220   8.260
 6256W        W 7227  10.520  13.070   3.330
 6257W        W 7228   9.330   3.060  10.880
 6258W        W 7229   0.240   5.100   3.170
 6259W        W 7230   6.690   8.460   6.830
 6260W        W 7231   7.960   3.340   1.280
 6261W        W 7232  10.640   7.170   6.790
 6262W        W 7233   8.940  11.860   7.500
 6263W        W 7234   7.440  11.610   7.090
 6264W        W 7235   0.110   4.380   9.420
 6265W        W 7236   3.190  11.920   3.310
 6266W        W 7237   7.690   7.270   9.780
 6267W        W 7238   5.220   3.970   9.040
 6268W        W 7239  12.330   4.060   1.570
 6269W        W 7240   5.130   5.620  10.660
 6270W        W 7241   0.820  12.660   5.430
 6271W        W 7242  11.330   2.540  11.910
 6272W        W 7243  10.170   9.760   1.040
 6273W        W 7244   5.100   6.580  10.260
 6274W        W 7245   3.840   3.010  13.780
 6275W        W 7246   1.210  11.150   5.830
 6276W        W 7247   8.150   3.680   1.770
 6277W        W 7248   1.920   6.710  12.850
 6278W        W 7249   8.430   4.400   3.880
 6279W        W 7250   9.770   0.560   3.480
 6280W        W 7251  11.660  11.910  12.220
 6281W        W 7252   8.600  12.710  13.230
 6282W        W 7253   2.500   8.780   3.960
 6283W        W 7254  12.970   4.130  12.900
 6284W        W 7255   7.660  12.030   8.350
 6285W        W 7256   8.740   9.900  10.140
 6286W        W 7257   0.490   7.910   3.590
 6287W        W 7258  13.360   2.420  12.890
 6288W        W 7259   3.340   8.360   4.200
 6289W        W 7260   8.040   9.000   4.620
 6290W        W 7261   1.590   4.180   1.660
 6291W        W 7262  12.090   2.230   2.510
 6292W        W 7263   2.620   7.300  13.810
 6293W        W 7264   4.220   0.470   7.190
 6294W        W 7265   4.640  11.700  10.330
 6295W        W 7266  13.080   3.490   4.700
 6296W        W 7267  10.900   9.750   2.320
 6297W        W 7268   3.590   5.150   1.400
 6298W        W 7269   5.980  11.590   4.810
 6299W        W 7270   7.040   4.960   0.870
 6300W        W 7271   7.050  12.840  11.590
 6301W        W 7272  11.960  11.980   4.950
 6302W        W 7273  12.260   8.720   1.290
 6303W        W 7274   0.510   2.830   4.410
 6304W        W 7275   3.080   2.380  13.460
 6305W        W 7276   3.690   0.640  10.190
 6306W        W 7277  12.480   1.770   2.000
 6307W        W 7278   7.840   7.060   4.460
 6308W        W 7279   6.500   1.960   6.350
 6309W        W 7280   9.460   8.950   4.260
 6310W        W 7281   0.440  13.010   8.340
 6311W        W 7282   9.240  11.170   7.030
 6312W        W 7283   8.100   8.810   2.450
 6313W        W 7284   9.460  13.070   7.510
 6314W        W 7285   1.630  12.450   0.640
 6315W        W 7286  10.270   0.380  13.620
 6316W        W 7287   3.710   4.670   1.600
 6317W        W 7288   8.760   0.750   0.810
 6318W        W 7289   3.610  12.880   2.540
 6319W        W 7290  13.320  11.330   7.850
 6320W        W 7291   9.860   7.790   9.150
 6321W        W 7292   4.460  11.790  10.780
 6322W        W 7293   5.850  11.560   4.310
 6323W        W 7294   4.860   3.610   4.150
 6324W        W 7295  10.880   9.440   2.780
 6325W        W 7296   1.350   3.720   5.070
 6326W        W 7297   6.910  13.180   4.920
 6327W        W 7298   9.000   4.990  10.370
 6328W        W 7299  10.600  12.130   3.040
 6329W        W 7300   2.320   1.870  12.610
 6330W        W 7301  11.270   8.680   0.730
 6331W        W 7302   2.840   8.470  13.450
 6332W        W 7303   4.520  12.360  11.130
 6333W        W 7304  10.650  12.230  12.920
 6334W        W 7305   5.630   3.710   5.860
 6335W        W 7306   7.730   5.810  12.550
 6336W        W 7307   6.110  13.400  10.360
 6337W        W 7308  13.790   3.290   3.990
 6338W        W 7309   3.880  13.240  10.810
 6339W        W 7310  12.360   0.850   0.130
 6340W        W 7311   4.840   6.870  12.650
 6341W        W 7312   1.060   4.080  11.480
 6342W        W 7313   6.420   1.880  10.310
 6343W        W 7314  10.290   7.350   1.470
 6344W        W 7315   8.450   9.040   7.590
 6345W        W 7316   0.410   2.450   4.750
 6346W        W 7317   2.420   3.360   4.510
 6347W        W 7318   7.090   9.290  10.090
 6348W        W 7319   1.840   6.320  12.380
 6349W        W 7320  11.030  12.130  11.990
 6350W        W 7321   3.090  12.150   5.370
 6351W        W 7322   8.390   6.930   0.660
 6352W        W 7323   4.250   7.640   0.200
 6353W        W 7324   9.430  13.350   3.910
 6354W        W 7325   5.430   4.910   6.070
 6355W        W 7326  11.140   8.910   7.410
 6356W        W 7327   5.900   5.480  10.720
 6357W        W 7328   9.630   8.050   3.960
 6358W        W 7329   4.100   3.760  10.420
 6359W        W 7330   9.550   7.440  13.620
 6360W        W 7331   4.680   5.440  10.900
 6361W        W 7332   7.950   2.400   8.350
 6362W        W 7333   7.310   5.030   1.300
 6363W        W 7334   9.630  10.700  12.540
 6364W        W 7335  11.540  13.200   1.980
 6365W        W 7336   3.510   7.340   3.970
 6366W        W 7337   9.590  13.220  12.460
 6367W        W 7338   0.490  11.510   5.330
 6368W        W 7339  13.510   4.460   4.410
 6369W        W 7340   1.460   5.480  12.180
 6370W        W 7341  12.430   2.670   2.260
 6371W        W 7342   9.520   8.540   5.530
 6372W        W 7343   4.850  13.240   0.970
 6373W        W 7344   6.430   2.150   5.870
 6374W        W 7345   5.470   0.550  11.290
 6375W        W 7346   9.810   2.070   8.630
 6376W        W 7347  11.970   3.870  12.090
 6377W        W 7348  11.810   5.150   0.880
 6378W        W 7349  11.670  12.340   7.780
 6379W        W 7350   2.130   2.200  11.440
 6380W        W 7351   7.240   4.700   5.450
 6381W        W 7352   2.650  10.680   1.170
 6382W        W 7353   2.910  13.270   7.010
 6383W        W 7354   5.100  12.950   4.110
 6384W        W 7355   3.660   3.510  10.200
 6385W        W 7356   4.470   4.200  12.130
 6386W        W 7357   1.880   4.300   9.880
 6387W        W 7358   4.940   5.510  12.830
 6388W        W 7359  10.900   7.410   1.240
 6389W        W 7360  12.560   3.970   3.450
 6390W        W 7361   6.150   1.090   8.980
 6391W        W 7362   2.010   9.060  12.680
 6392W        W 7363   1.290   0.650   0.870
 6393W        W 7364   3.980  10.030   4.340
 6394W        W 7365   0.310   4.390  13.780
 6395W        W 7366   7.770   8.700   5.400
 6396W        W 7367   1.270   3.620   7.980
 6397W        W 7368  12.710   8.840   8.780
 6398W        W 7369   8.930   8.010   7.710
 6399W        W 7370  13.060  12.030   1.530
 6400W        W 7371  12.280   2.050   0.470
 6401W        W 7372  10.570  12.870   5.060
 6402W        W 7373   3.730  13.340   2.370
 6403W        W 7374  10.550   9.940   0.330
 6404W        W 7375   9.090   4.660   9.940
 6405W        W 7376   0.120   6.960   5.560
 6406W        W 7377   4.500   0.300   9.630
 6407W        W 7378   7.190  12.910  10.590
 6408W        W 7379  11.570  11.940  12.730
 6409W        W 7380  10.100  13.290  12.230
 6410W        W 7381  12.080   1.240   9.730
 6411W        W 7382   3.240  13.480   7.540
 6412W        W 7383   7.140   0.240  10.180
 6413W        W 7384  12.290   0.220   8.050
 6414W        W 7385   6.440   7.590   5.220
 6415W        W 7386   5.170   6.190   1.910
 6416W        W 7387   0.740   2.400   3.010
 6417W        W 7388  11.840   3.510   0.210
 6418W        W 7389   8.980   9.270   3.500
 6419W        W 7390   1.340   1.130   0.980
 6420W        W 7391  13.060   9.890   2.350
 6421W        W 7392   3.880   6.760  11.790
 6422W        W 7393   8.070   4.660  10.110
 6423W        W 7394   2.520   8.980   6.640
 6424W        W 7395   8.810  12.280   3.170
 6425W        W 7396   9.080   5.600   0.980
 6426W        W 7397  12.440   5.050   2.630
 6427W        W 7398  13.440  12.060   4.590
 6428W        W 7399   4.880   6.860   9.810
 6429W        W 7400  13.600   0.810  10.990
 6430W        W 7401   8.740   6.910   6.270
 6431W        W 7402  13.820   5.480   4.430
 6432W        W 7403   5.410  11.840   9.290
 6433W        W 7404   4.390   3.090   6.020
 6434W        W 7405  10.430   6.460   3.050
 6435W        W 7406  12.710  11.800   0.520
 6436W        W 7407   8.020   3.360   6.360
 6437W        W 7408  10.900   5.560   4.950
 6438W        W 7409   6.690   9.330   0.970
 6439W        W 7410   4.690   9.310   1.200
 6440W        W 7411   9.450  12.090   0.060
 6441W        W 7412  13.010  13.850   3.320
 6442W        W 7413   9.700   1.590   0.960
 6443W        W 7414   5.940   5.850  12.660
 6444W        W 7415  11.210   1.240   6.190
 6445W        W 7416   0.120   4.560  12.450
 6446W        W 7417   3.390   1.250   0.640
 6447W        W 7418   7.330   6.850  11.780
 6448W        W 7419   8.890  11.500   2.810
 6449W        W 7420  11.520  11.180  10.260
 6450W        W 7421  12.360   3.160   1.540
 6451W        W 7422   2.500  12.920   2.970
 6452W        W 7423  12.210  13.800   4.490
 6453W        W 7424   6.950   5.960   3.240
 6454W        W 7425   8.560   1.690  13.200
 6455W        W 7426   6.400   6.760   0.370
 6456W        W 7427   7.690   6.220   0.080
 6457W        W 7428   4.650   9.330   4.450
 6458W        W 7429  10.390  12.540   7.480
 6459W        W 7430   7.700   3.940   8.690
 6460W        W 7431   7.370   9.650   1.630
 6461W        W 7432   4.390  11.840   4.460
 6462W        W 7433  11.640   2.370  12.410
 6463W        W 7434  13.490   5.200   0.150
 6464W        W 7435   4.050   7.800  12.710
 6465W        W 7436   9.100   2.430   7.660
 6466W        W 7437   5.180   6.810   8.290
 6467W        W 7438   7.820  12.480   4.810
 6468W        W 7439   6.930   1.980   9.680
 6469W        W 7440  11.600  11.800   8.950
 6470W        W 7441   3.760  12.060   8.150
 6471W        W 7442   0.670   4.590  12.470
 6472W        W 7443   3.200   9.400   6.220
 6473W        W 7444   4.340   8.630   0.880
 6474W        W 7445   2.730   3.480   9.990
 6475W        W 7446   8.320   4.680   6.350
 6476W        W 7447   7.560   0.480   8.100
 6477W        W 7448   7.390   2.490  10.070
 6478W        W 7449  12.920   5.260   9.500
 6479W        W 7450  12.300   7.440   7.760
 6480W        W 7451   3.050   5.040   6.650
 6481W        W 7452   0.830   1.130   8.940
 6482W        W 7453  10.910   9.780   8.590
 6483W        W 7454   3.200  11.150   1.660
 6484W        W 7455   3.590   9.440   5.930
 6485W        W 7456  13.840   4.210  10.790
 6486W        W 7457   8.560   6.580  11.900
 6487W        W 7458   1.330  11.620   2.800
 6488W        W 7459  10.660  10.350   0.640
 6489W        W 7460  10.950   9.110   4.200
 6490W        W 7461  10.880   1.790  12.650
 6491W        W 7462  10.530   8.430   8.730
 6492W        W 7463   6.040  13.190   1.460
 6493W        W 7464   4.350   9.920   1.020
 6494W        W 7465   4.450  12.980   2.710
 6495W        W 7466   4.440   9.640   0.600
 6496W        W 7467   7.090   5.120   7.390
 6497W        W 7468   6.290   3.690   1.810
 6498W        W 7469   3.830  13.840   0.110
 6499W        W 7470  11.310  13.810   7.870
 6500W        W 7471  12.620   0.680   1.870
 6501W        W 7472   9.460   6.700   3.530
 6502W        W 7473   5.620   1.000   9.810
 6503W        W 7474  11.620   3.270  10.830
 6504W        W 7475  12.790   2.960   8.940
 6505W        W 7476   3.850   0.400   4.760
 6506W        W 7477   8.340   0.010   0.860
 6507W        W 7478   4.190   6.800   1.830
 6508W        W 7479   2.190   2.290   1.800
 6509W        W 7480   8.860  12.740   3.510
 6510W        W 7481  11.400   4.870   0.820
 6511W        W 7482   5.520   1.690   5.760
 6512W        W 7483   5.970  12.030   1.540
 6513W        W 7484  13.410  11.760   5.060
 6514W        W 7485   4.690  11.980   8.700
 6515W        W 7486  10.060   4.480  13.750
 6516W        W 7487   8.760   9.690   3.600
 6517W        W 7488  10.400   4.210   4.270
 6518W        W 7489   6.430   9.140   9.720
 6519W        W 7490  13.240  10.790   6.860
 6520W        W 7491   2.850  12.620  11.090
 6521W        W 7492  11.560   0.580   1.230
 6522W        W 7493   0.110   7.080   2.090
 6523W        W 7494  10.010  12.810  10.640
 6524W        W 7495   0.980   6.360   5.580
 6525W        W 7496   5.770   4.890  12.870
 6526W        W 7497   2.750   9.170   8.400
 6527W        W 7498   9.860   1.530   4.690
 6528W        W 7499   3.410  13.710   2.520
 6529W        W 7500  10.420   5.340   2.140
 6530W        W 7501   5.700  10.180  13.430
 6531W        W 7502   5.910  13.130   4.360
 6532W        W 7503  12.560  12.950  12.920
 6533W        W 7504   7.190   8.200  11.290
 6534W        W 7505  10.950   6.200   8.040
 6535W        W 7506   8.920  10.160   4.890
 6536W        W 7507   5.100   4.690   8.590
 6537W        W 7508  12.090   5.340  12.380
 6538W        W 7509   0.990   5.190   7.740
 6539W        W 7510   6.250   9.140   7.640
 6540W        W 7511   9.300   1.240  13.590
 6541W        W 7512   9.900   0.910   7.210
 6542W        W 7513   3.180   6.090  10.080
 6543W        W 7514   4.990  13.670   4.680
 6544W        W 7515   6.660   0.710  13.670
 6545W        W 7516  12.880  12.380  11.710
 6546W        W 7517   0.910   7.300   5.390
 6547W        W 7518  11.250   6.200   9.160
 6548W        W 7519  11.170   0.310   4.180
 6549W        W 7520  10.950   9.150   7.820
 6550W        W 7521   6.490   4.120   9.520
 6551W        W 7522  13.580   6.550  10.060
 6552W        W 7523  10.690  11.100  12.300
 6553W        W 7524   0.100   8.470   8.740
 6554W        W 7525   3.950   6.320   3.220
 6555W        W 7526  13.570   0.100   5.690
 6556W        W 7527   1.930   7.920   3.720
 6557W        W 7528   2.470  13.560  12.500
 6558W        W 7529   3.050   0.080  11.180
 6559W        W 7530  11.770   2.180   7.440
 6560W        W 7531  10.480   0.060   4.070
 6561W        W 7532   4.930  13.530  10.600
 6562W        W 7533   2.540  11.730   0.650
 6563W        W 7534  12.660   8.820   9.410
 6564W        W 7535   6.060   6.460   3.310
 6565W        W 7536  10.760   8.630   9.120
 6566W        W 7537   9.700   5.310   9.370
 6567W        W 7538  10.190   4.520   1.370
 6568W        W 7539   4.520  13.230   3.550
 6569W        W 7540   7.900   4.020   1.420
 6570W        W 7541  13.740   5.970   6.620
 6571W        W 7542  11.800   9.060  12.920
 6572W        W 7543   0.170   6.490  12.140
 6573W        W 7544  13.640  10.850   4.960
 6574W        W 7545   5.780  10.230  10.670
 6575W        W 7546   0.600   3.270   1.150
 6576W        W 7547   3.930   0.200   1.490
 6577W        W 7548   3.790   8.030   9.100
 6578W        W 7549   8.720   5.200   3.870
 6579W        W 7550   1.470   6.920  12.150
 6580W        W 7551   4.020  12.410  12.470
 6581W        W 7552  10.260  11.690   8.700
 6582W        W 7553   7.620  12.420   9.850
 6583W        W 7554   2.390  12.550  11.990
 6584W        W 7555  12.340  12.010  13.210
 6585W        W 7556  12.630   2.670   4.200
 6586W        W 7557   2.820  10.020   0.130
 6587W        W 7558   3.700   6.390  13.460
 6588W        W 7559   0.100   0.490   2.360
 6589W        W 7560   4.300   0.690   6.000
 6590W        W 7561   5.070   1.970   6.630
 6591W        W 7562  13.330  13.780  11.090
 6592W        W 7563   7.810   6.500   5.430
 6593W        W 7564   4.050   8.340  13.750
 6594W        W 7565  12.480  10.610  11.590
 6595W        W 7566   7.320  12.980   9.180
 6596W        W 7567   3.050   4.690   8.800
 6597W        W 7568   8.380   9.140   9.190
 6598W        W 7569   1.210  10.980   0.800
 6599W        W 7570   5.840  12.280  11.690
 6600W        W 7571   3.360   2.430   1.230
 6601W        W 7572   8.530   5.180  10.410
 6602W        W 7573   8.000  10.660   8.400
 6603W        W 7574   4.780   4.370   0.880
 6604W        W 7575  12.450   4.420   1.900
 6605W        W 7576   6.990  13.840   1.370
 6606W        W 7577   8.290   6.670   7.530
 6607W        W 7578   6.610   5.840   2.000
 6608W        W 7579   5.300  12.350  13.090
 6609W        W 7580   7.130   9.690   2.990
 6610W        W 7581   6.830   1.750  13.910
 6611W        W 7582  11.940   4.920   8.890
 6612W        W 7583   3.780   8.770  12.610
 6613W        W 7584   2.730   8.090   8.080
 6614W        W 7585   9.970   3.710   1.830
 6615W        W 7586   5.330   7.540  13.530
 6616W        W 7587  13.690  10.720  10.570
 6617W        W 7588  10.170   9.830  11.010
 6618W        W 7589   3.140   5.430  13.550
 6619W        W 7590  10.670   9.260  10.310
 6620W        W 7591  13.830  10.920   6.590
 6621W        W 7592   1.480   8.940  12.340
 6622W        W 7593   3.140   8.960  10.460
 6623W        W 7594  12.720   7.490   4.990
 6624W        W 7595   4.290   2.390   2.430
 6625W        W 7596  12.960   6.340   6.890
 6626W        W 7597  11.640   1.420   2.610
 6627W        W 7598   6.190   4.770   9.790
 6628W        W 7599  10.390  11.690   0.100
 6629W        W 7600   9.190  13.350   1.890
 6630W        W 7601  10.220   9.560   3.860
 6631W        W 7602   9.080   8.160   1.260
 6632W        W 7603  13.180   7.390  12.480
 6633W        W 7604   1.320   5.490   2.700
 6634W        W 7605   3.730   7.870   9.580
 6635W        W 7606   6.540   7.830   8.050
 6636W        W 7607   6.200   8.340   7.320
 6637W        W 7608  11.310   4.510   8.050
 6638W        W 7609   6.400  12.640   4.770
 6639W        W 7610  13.070   1.720  13.350
 6640W        W 7611   3.700   6.300   0.050
 6641W        W 7612   2.770   1.450   7.580
 6642W        W 7613   9.490   9.180   3.260
 6643W        W 7614   9.620   8.370  10.940
 6644W        W 7615   4.490   5.720  11.280
 6645W        W 7616  13.860   3.420   0.750
 6646W        W 7617   5.660  11.140  12.910
 6647W        W 7618   5.180  10.730   1.050
 6648W        W 7619   0.350   0.160   6.690
 6649W        W 7620  13.610   3.080   9.550
 6650W        W 7621   6.420  12.890  11.350
 6651W        W 7622   0.220   5.830   8.950
 6652W        W 7623  11.470   4.840  11.250
 6653W        W 7624   9.850   4.360   9.210
 6654W        W 7625   8.770   7.930   4.560
 6655W        W 7626   3.580   6.910  10.070
 6656W        W 7627  12.100   3.540  11.710
 6657W        W 7628   7.480   0.130   5.440
 6658W        W 7629   6.840   8.290  10.960
 6659W        W 7630  12.180  11.170   3.440
 6660W        W 7631   7.750  12.840  10.850
 6661W        W 7632  13.870   5.210   5.600
 6662W        W 7633   4.720  11.750   4.020
 6663W        W 7634   4.130   0.560  12.010
 6664W        W 7635  12.970   3.020   8.080
 6665W        W 7636  11.520   0.750   7.080
 6666W        W 7637  12.870   4.720   8.630
 6667W        W 7638   9.280   6.080   9.870
 6668W        W 7639  11.850  10.060   4.970
 6669W        W 7640  12.780   7.520   4.200
 6670W        W 7641   1.800   3.990   8.870
 6671W        W 7642   8.680   8.190   8.860
 6672W        W 7643   4.640   3.840  10.210
 6673W        W 7644   3.610   4.990   7.210
 6674W        W 7645  12.030   8.130   7.000
 6675W        W 7646   8.270   5.670  12.370
 6676W        W 7647   6.380   4.590   9.320
 6677W        W 7648  13.700  12.750   5.770
 6678W        W 7649   1.110  12.200   2.570
 6679W        W 7650   1.090  13.750   3.890
 6680W        W 7651   5.920   1.710   0.920
 6681W        W 7652  12.060   2.680  12.520
 6682W        W 7653   6.150  11.810   2.000
 6683W        W 7654   6.240  10.980   0.610
 6684W        W 7655   8.830   4.280  13.340
 6685W        W 7656   9.890  11.640  13.390
 6686W        W 7657   7.110   0.790  10.060
 6687W        W 7658   2.070  13.220   9.800
 6688W        W 7659   3.520  10.290   0.350
 6689W        W 7660   8.660   5.300   8.330
 6690W        W 7661  13.110  10.680   8.740
 6691W        W 7662   1.960   4.330   8.540
 6692W        W 7663   8.700   5.860   2.270
 6693W        W 7664   8.740   9.840   5.690
 6694W        W 7665   4.390   5.910  13.290
 6695W        W 7666  12.690   0.370   9.190
 6696W        W 7667   5.190   0.280   8.330
 6697W        W 7668  11.530   0.850   2.590
 6698W        W 7669   9.580   6.780   8.480
 6699W        W 7670   7.980   8.140   6.560
 6700W        W 7671  10.170   9.880   9.780
 6701W        W 7672   4.150   3.530  11.680
 6702W        W 7673   6.920   8.240   5.680
 6703W        W 7674   9.300  11.090   3.670
 6704W        W 7675   5.010  12.390   9.850
 6705W        W 7676   7.220   8.870   1.410
 6706W        W 7677   0.940   9.790   3.280
 6707W        W 7678   6.170  12.520  12.140
 6708W        W 7679  12.500  10.050   6.160
 6709W        W 7680   1.390   0.410  10.340
 6710W        W 7681   4.950  10.320   1.150
 6711W        W 7682   5.500   7.160   3.200
 6712W        W 7683   7.230   0.580  10.540
 6713W        W 7684   9.140   7.160   5.020
 6714W        W 7685   0.280   7.930   4.040
 6715W        W 7686   6.420   3.710   9.100
 6716W        W 7687  11.090   0.590   5.730
 6717W        W 7688   5.670   3.140  10.580
 6718W        W 7689   8.390   3.750   7.100
 6719W        W 7690   1.840   6.890   2.630
 6720W        W 7691   8.810   2.400  12.160
 6721W        W 7692   3.530  11.840   4.740
 6722W        W 7693  11.060   5.120  10.370
 6723W        W 7694   2.440  13.330   4.320
 6724W        W 7695   9.640   0.180   8.880
 6725W        W 7696   2.620   9.280  13.570
 6726W        W 7697  10.390  10.350  10.790
 6727W        W 7698   4.460   8.040   3.890
 6728W        W 7699  13.160   2.190   7.000
 6729W        W 7700   2.930  11.600   2.840
 6730W        W 7701  10.050   3.960   5.580
 6731W        W 7702   1.770   2.640   1.960
 6732W        W 7703   6.800   3.710  11.920
 6733W        W 7704  11.250  10.510   1.390
 6734W        W 7705   7.810   3.160   8.180
 6735W        W 7706   4.270   4.090   5.720
 6736W        W 7707  13.440   8.530   1.220
 6737W        W 7708   0.960   2.310   4.950
 6738W        W 7709  13.770  10.840  13.010
 6739W        W 7710  11.750   5.270   3.220
 6740W        W 7711   8.630   5.370   0.910
 6741W        W 7712   6.580  10.460   7.930
 6742W        W 7713  12.690   7.330  13.480
 6743W        W 7714   4.030   4.870   3.980
 6744W        W 7715   2.070   2.430   9.080
 6745W        W 7716   2.030   0.930   2.920
 6746W        W 7717   1.700   9.930   5.650
 6747W        W 7718   4.610  12.640  12.530
 6748W        W 7719  12.380   8.680   2.950
 6749W        W 7720   7.150   7.350   7.910
 6750W        W 7721  12.870   9.280  12.180
 6751W        W 7722   9.680   2.860   2.270
 6752W        W 7723   9.240  13.850   8.660
 6753W        W 7724   4.770   8.060   4.380
 6754W        W 7725   0.200   9.010  11.120
 6755W        W 7726  11.150   9.190  10.410
 6756W        W 7727   6.690   5.600   3.640
 6757W        W 7728  13.210   9.410  13.830
 6758W        W 7729  13.900   7.000   8.210
 6759W        W 7730   4.680   3.100   4.040
 6760W        W 7731   7.720  11.030  13.750
 6761W        W 7732  11.440  10.410   9.330
 6762W        W 7733   8.780   5.740   6.850
 6763W        W 7734   7.840   3.060  12.560
 6764W        W 7735   9.930   6.210   3.680
 6765W        W 7736   3.630  13.440   3.650
 6766W        W 7737   4.730  10.050   0.710
 6767W        W 7738  10.920   2.370   7.290
 6768W        W 7739   8.990  10.310   2.270
 6769W        W 7740  13.390  10.450  10.190
 6770W        W 7741   0.270   2.840  13.000
 6771W        W 7742   5.050   0.400   5.410
 6772W        W 7743   1.300   4.250   0.640
 6773W        W 7744   6.670  11.070  12.860
 6774W        W 7745   5.470   1.270   9.200
 6775W        W 7746   1.260  11.510   7.400
 6776W        W 7747   2.890   7.660   8.330
 6777W        W 7748   0.400  11.220   4.090
 6778W        W 7749   4.020   4.720   0.490
 6779W        W 7750   9.320   3.610   0.910
 6780W        W 7751  13.680   5.750   1.200
 6781W        W 7752   5.450   6.980  13.570
 6782W        W 7753   4.130   0.680  11.510
 6783W        W 7754   3.520   1.390   8.910
 6784W        W 7755   2.000  13.580   8.720
 6785W        W 7756   1.540   7.130   8.340
 6786W        W 7757   5.460   5.830   0.160
 6787W        W 7758   5.590   2.010   2.390
 6788W        W 7759  12.070   3.860   5.650
 6789W        W 7760   5.250   5.460  13.220
 6790W        W 7761  13.100   7.070   6.090
 6791W        W 7762   8.120   6.990   8.250
 6792W        W 7763   7.710  10.960   2.470
 6793W        W 7764   3.000   8.710   5.630
 6794W        W 7765   3.180   7.400   8.630
 6795W        W 7766   6.390   9.840   6.030
 6796W        W 7767   2.290   8.670  10.520
 6797W        W 7768  11.430  10.520   3.410
 6798W        W 7769   3.860   7.100   0.560
 6799W        W 7770  10.690  10.260   8.380
 6800W        W 7771   9.160  12.760   0.910
 6801W        W 7772  13.640   4.260  11.960
 6802W        W 7773  13.130   0.150   6.010
 6803W        W 7774   2.920   9.470  12.280
 6804W        W 7775   6.870   2.020   2.260
 6805W        W 7776  13.320  12.490   8.190
 6806W        W 7777  12.570   2.130   3.570
 6807W        W 7778  12.520  12.100   7.070
 6808W        W 7779  11.970   9.720   4.530
 6809W        W 7780   1.130   6.930   6.330
 6810W        W 7781   9.290   3.640   2.310
 6811W        W 7782   6.880   5.660   6.560
 6812W        W 7783   3.380  11.930  12.000
 6813W        W 7784  13.480   7.090   4.810
 6814W        W 7785   0.210   3.020   9.090
 6815W        W 7786   7.800   4.600  11.360
 6816W        W 7787  11.150   5.240  12.070
 6817W        W 7788   4.240   5.100   9.180
 6818W        W 7789   3.730  12.250  10.380
 6819W        W 7790   9.990   1.340  11.740
 6820W        W 7791   7.620   4.180   5.960
 6821W        W 7792  11.340   2.140   0.760
 6822W        W 7793  12.680   0.670   2.710
 6823W        W 7794  12.930   7.850   4.550
 6824W        W 7795   3.240  11.150  11.850
 6825W        W 7796   2.650   9.000   7.950
 6826W        W 7797  10.390   8.050   1.740
 6827W        W 7798  10.000   3.950   4.140
 6828W        W 7799   9.420   1.860   5.540
 6829W        W 7800  11.230  11.940   7.900
 6830W        W 7801   8.900  11.570   2.280
 6831W        W 7802   8.690   0.840   2.890
 6832W        W 7803  11.690   5.520   2.800
 6833W        W 7804  13.530   5.040  10.040
 6834W        W 7805  13.400  12.960   0.610
 6835W        W 7806   0.360   6.600   3.270
 6836W        W 7807   7.740  12.940   2.110
 6837W        W 7808   1.150  11.660   1.050
 6838W        W 7809  13.240   2.810   6.530
 6839W        W 7810  10.460   3.860  11.850
 6840W        W 7811   6.860   0.110   2.530
 6841W        W 7812   9.770   0.000  12.980
 6842W        W 7813   2.750  12.120   3.180
 6843W        W 7814  11.680  13.360   3.680
 6844W        W 7815  10.810   0.440   2.870
 6845W        W 7816   6.390   5.340   8.710
 6846W        W 7817   1.480   2.630  10.060
 6847W        W 7818   9.200   4.640   3.490
 6848W        W 7819  12.430   6.560   8.850
 6849W        W 7820   3.500   3.170  12.040
 6850W        W 7821   6.440   5.130  13.190
 6851W        W 7822   1.640   5.730  11.270
 6852W        W 7823   9.320  10.750   9.230
 6853W        W 7824   4.860   7.940   7.830
 6854W        W 7825   3.450   5.420   3.470
 6855W        W 7826   9.190   3.770   3.260
 6856W        W 7827   2.420   1.900   1.590
 6857W        W 7828   4.160   8.530   2.050
 6858W        W 7829  10.500   4.130   9.750
 6859W        W 7830  11.810  13.900  12.320
 6860W        W 7831   4.670   2.550   7.170
 6861W        W 7832   6.220   8.530   5.820
 6862W        W 7833   2.390   9.510   1.690
 6863W        W 7834  12.530   8.290   1.210
 6864W        W 7835   6.160   3.980  10.070
 6865W        W 7836   5.890   9.560  13.830
 6866W        W 7837   5.310  12.060  11.770
 6867W        W 7838   0.920  10.610   0.940
 6868W        W 7839   5.660   7.920  13.540
 6869W        W 7840  10.640  11.590   3.080
 6870W        W 7841   6.730  11.690   7.610
 6871W        W 7842  12.790   2.000   4.840
 6872W        W 7843   6.940   0.420  10.970
 6873W        W 7844   3.160  11.720   5.720
 6874W        W 7845   8.570   5.670  11.510
 6875W        W 7846  13.780   5.470  11.270
 6876W        W 7847   7.480   3.840  13.430
 6877W        W 7848   7.210   7.800  11.970
 6878W        W 7849   0.010  10.550  11.430
 6879W        W 7850   1.790   2.600   7.330
 6880W        W 7851  10.230  12.320   6.150
 6881W        W 7852   7.020   0.620   0.760
 6882W        W 7853  13.640   7.040   7.640
 6883W        W 7854   4.740   2.240   4.950
 6884W        W 7855   4.200   7.760   3.010
 6885W        W 7856   5.770   2.590   8.030
 6886W        W 7857   1.300   9.240   2.110
 6887W        W 7858  11.200  10.040   5.250
 6888W        W 7859  11.360  12.050   0.720
 6889W        W 7860  13.600   7.510   0.030
 6890W        W 7861   9.510   2.380  10.650
 6891W        W 7862   9.130   5.580  13.840
 6892W        W 7863  11.970   0.450  11.150
 6893W        W 7864   3.460   2.080   6.780
 6894W        W 7865   7.110   9.340   2.460
 6895W        W 7866   3.530   6.450   9.360
 6896W        W 7867   1.180   2.350   1.870
 6897W        W 7868   1.840  13.550   7.020
 6898W        W 7869   0.220  13.690  11.710
 6899W        W 7870   7.430   7.140   2.350
 6900W        W 7871   0.760   3.980   1.390
 6901W        W 7872   6.110   2.440  13.770
 6902W        W 7873   9.070  12.930  11.270
 6903W        W 7874   7.940   2.800   8.720
 6904W        W 7875   4.990   7.980  10.410
 6905W        W 7876   3.570  13.470   8.470
 6906W        W 7877   5.220   9.690   4.140
 6907W        W 7878  12.300  10.100   5.240
 6908W        W 7879   4.260   2.860   1.000
 6909W        W 7880  12.720   1.460   4.140
 6910W        W 7881   9.430   3.350   0.450
 6911W        W 7882  11.060  13.140   8.460
 6912W        W 7883   5.770   5.240   2.730
 6913W        W 7884   9.940   4.860   9.510
 6914W        W 7885  11.810   3.990  11.510
 6915W        W 7886   4.610   6.630   4.430
 6916W        W 7887   4.090  10.250   0.760
 6917W        W 7888   1.220   2.140   4.370
 6918W        W 7889   9.210   7.460   2.560
 6919W        W 7890   4.800  10.270   4.600
 6920W        W 7891   6.370   1.080   5.230
 6921W        W 7892  10.960   1.820  10.870
 6922W        W 7893   0.490   1.300  12.610
 6923W        W 7894   5.030  13.380  10.080
 6924W        W 7895   3.720   1.380   9.460
 6925W        W 7896   7.200   7.160  12.520
 6926W        W 7897   1.630   9.700  13.440
 6927W        W 7898   9.620  11.270   0.590
 6928W        W 7899   0.030   7.500   4.220
 6929W        W 7900   1.280  12.780   0.920
 6930W        W 7901   8.400   8.760   8.020
 6931W        W 7902  12.130  11.360  11.040
 6932W        W 7903   0.740  10.240   3.620
 6933W        W 7904   8.440  13.150   4.980
 6934W        W 7905  12.240   2.430   1.280
 6935W        W 7906  10.990   2.970   3.050
 6936W        W 7907   3.910   2.350  11.730
 6937W        W 7908   1.050   7.340   0.420
 6938W        W 7909   9.720  12.930   3.530
 6939W        W 7910   7.170   2.590   9.130
 6940W        W 7911   7.650   9.300   8.100
 6941W        W 7912   3.160  10.510   0.090
 6942W        W 7913   8.060   3.180  11.870
 6943W        W 7914   0.890  13.170  12.660
 6944W        W 7915  12.430   2.820   5.030
 6945W        W 7916   8.630   7.640  11.470
 6946W        W 7917   0.970   8.150  11.620
 6947W        W 7918   8.070   8.130  10.720
 6948W        W 7919   7.540  12.300   7.610
 6949W        W 7920  11.240   5.380   4.540
 6950W        W 7921   9.390   9.320  10.850
 6951W        W 7922  10.250   8.180   6.250
 6952W        W 7923  12.490   5.920   7.260
 6953W        W 7924  10.130  11.060   0.760
 6954W        W 7925   3.090   0.170   1.040
 6955W        W 7926  12.360   6.010   6.420
 6956W        W 7927  13.520  13.330   3.890
 6957W        W 7928   3.980   0.430   9.000
 6958W        W 7929  12.920   0.200  13.770
 6959W        W 7930   3.150   6.050   4.800
 6960W        W 7931  13.240   8.540   6.410
 6961W        W 7932   7.630   2.700   1.180
 6962W        W 7933  11.240   0.880  12.200
 6963W        W 7934   0.250  11.340   8.210
 6964W        W 7935   8.070   6.230  12.560
 6965W        W 7936  10.610   9.660   4.280
 6966W        W 7937   0.980   8.130   6.140
 6967W        W 7938   3.810   0.240  10.720
 6968W        W 7939  11.630  11.760   3.670
 6969W        W 7940   5.240   9.700   6.400
 6970W        W 7941   5.840   7.780   3.210
 6971W        W 7942   1.120   6.250  12.650
 6972W        W 7943   2.640   2.800   1.710
 6973W        W 7944   7.000  13.650   3.100
 6974W        W 7945   9.990  11.740  10.780
 6975W        W 7946  10.290   1.330  10.050
 6976W        W 7947   7.820  13.080  13.060
 6977W        W 7948   8.130   8.380   8.840
 6978W        W 7949   7.650   8.650   0.560
 6979W        W 7950   5.680   9.040  11.450
 6980W        W 7951   6.670  11.420   9.850
 6981W        W 7952   4.000  12.580   2.650
 6982W        W 7953   4.880   1.270   0.010
 6983W        W 7954  12.040   2.960   1.860
 6984W        W 7955   4.730   0.670  10.760
 6985W        W 7956   8.360   2.670   9.050
 6986W        W 7957   7.450   2.770   9.600
 6987W        W 7958   0.520   6.970   1.650
 6988W        W 7959  11.310   5.860   3.640
 6989W        W 7960  11.380   0.850   5.390
 6990W        W 7961   8.150   2.990  13.110
 6991W        W 7962   9.570   8.680  12.330
 6992W        W 7963  11.130   8.590   3.480
 6993W        W 7964   1.490   1.850   0.670
 6994W        W 7965   0.830   5.120   7.270
 6995W        W 7966   3.340   2.720   5.350
 6996W        W 7967   9.150  13.340  13.200
 6997W        W 7968   4.400   7.420  13.640
 6998W        W 7969   7.230  12.720   1.350
 6999W        W 7970   9.740  13.530   6.870
 7000W        W 7971  13.360   1.970   7.370
 7001W        W 7972  13.680   6.560   5.710
 7002W        W 7973  12.910   0.810  13.210
 7003W        W 7974   4.590   3.020   7.580
 7004W        W 7975   1.520  10.520  10.970
 7005W        W 7976   8.130   7.410  12.130
 7006W        W 7977   4.120   1.090  11.910
 7007W        W 7978   2.870  10.640  13.570
 7008W        W 7979   2.610   9.710   7.360
 7009W        W 7980   3.810   8.500   6.230
 7010W        W 7981  10.000   6.020   7.110
 7011W        W 7982   8.940   1.730   6.710
 7012W        W 7983   0.340  10.140   1.640
 7013W        W 7984   8.070   0.420   3.420
 7014W        W 7985   0.210  12.760   6.220
 7015W        W 7986   3.760   3.790   3.140
 7016W        W 7987   8.850   1.930   8.270
 7017W        W 7988   6.140  12.960   9.180
 7018W        W 7989   3.300   1.540  13.730
 7019W        W 7990   8.700   6.420   8.600
 7020W        W 7991  10.890  11.960   7.570
 7021W        W 7992   9.830   8.510   2.580
 7022W        W 7993   0.750  13.410   8.450
 7023W        W 7994   9.220  11.000  10.540
 7024W        W 7995   7.590  13.420  12.380
 7025W        W 7996   0.240  12.570   4.320
 7026W        W 7997   7.290  11.870  11.460
 7027W        W 7998   0.630  13.750   3.810
 7028W        W 7999   8.620   7.600   7.930
 7029W        W 8000  10.130   9.700  12.270
 7030W        W 8001   4.030   5.930   5.900
 7031W        W 8002  12.770   8.280  12.550
 7032W        W 8003  12.460   0.220   4.840
 7033W        W 8004  11.260   7.790  10.740
 7034W        W 8005  10.220   3.280   1.040
 7035W        W 8006  10.460   1.210  13.180
 7036W        W 8007   4.180   0.880   8.000
 7037W        W 8008  13.910  12.230  11.660
 7038W        W 8009   8.030   3.020   4.670
 7039W        W 8010   1.700   1.720  10.060
 7040W        W 8011  13.030   0.360   6.960
 7041W        W 8012   9.220   9.450  13.730
 7042W        W 8013   8.690  13.600   0.780
 7043W        W 8014   0.480  11.780   0.830
 7044W        W 8015   6.120   7.530  11.140
 7045W        W 8016   8.130   1.660  11.850
 7046W        W 8017   5.330   2.490  11.120
 7047W        W 8018  12.660   3.020   2.540
 7048W        W 8019   5.860  12.050  13.170
 7049W        W 8020   8.030  12.880  13.880
 7050W        W 8021   2.070   5.600  13.500
 7051W        W 8022   5.130   0.510  10.500
 7052W        W 8023  13.390   0.870   5.290
 7053W        W 8024   9.790   8.820   9.440
 7054W        W 8025  12.100   0.490   0.600
 7055W        W 8026   5.550  10.080   4.190
 7056W        W 8027   2.880   9.340   4.850
 7057W        W 8028   3.240   3.820   4.900
 7058W        W 8029   0.320   8.760   3.580
 7059W        W 8030   8.140   6.360  13.700
 7060W        W 8031   0.910   4.440   7.340
 7061W        W 8032   2.110   7.900  10.880
 7062W        W 8033   9.820   8.530  13.660
 7063W        W 8034  11.940   3.350  12.130
 7064W        W 8035   6.760   2.540   2.150
 7065W        W 8036   8.660   2.490   4.470
 7066W        W 8037  11.810  13.850   8.200
 7067W        W 8038   7.300  11.910   6.690
 7068W        W 8039   2.520   1.310  13.280
 7069W        W 8040   6.870   7.120   5.030
 7070W        W 8041   6.250   9.260   9.190
 7071W        W 8042   9.720   7.840  11.110
 7072W        W 8043   6.700   6.160   0.730
 7073W        W 8044   6.300  13.890   4.170
 7074W        W 8045  10.680   2.030   5.950
 7075W        W 8046   4.460   3.970  10.670
 7076W        W 8047   5.300   8.170   3.650
 7077W        W 8048   7.400   9.550   0.300
 7078W        W 8049   9.530   2.300   7.350
 7079W        W 8050   7.670   4.130   4.110
 7080W        W 8051   8.320  10.380   9.390
 7081W        W 8052  12.050   4.490   8.720
 7082W        W 8053  11.420   3.240   6.930
 7083W        W 8054  11.390  10.770  11.870
 7084W        W 8055   8.480   3.390   6.220
 7085W        W 8056  12.100  12.020   9.270
 7086W        W 8057  13.040   4.480   4.880
 7087W        W 8058   0.450   4.260   6.270
 7088W        W 8059   2.220  10.420   3.860
 7089W        W 8060   8.480  10.410   5.870
 7090W        W 8061   2.640   5.430   1.030
 7091W        W 8062   6.560   7.690  13.210
 7092W        W 8063   3.320   1.780  11.250
 7093W        W 8064   4.640   0.170   0.250
 7094W        W 8065   7.850  10.610  13.490
 7095W        W 8066   9.230   0.710   9.050
 7096W        W 8067  11.140   6.110  12.940
 7097W        W 8068   5.480   6.330  13.870
 7098W        W 8069   3.220   7.180  11.940
 7099W        W 8070   9.470  13.520  10.760
 7100W        W 8071   3.290   1.520   2.180
 7101W        W 8072  10.850   5.910  10.730
 7102W        W 8073   3.710   9.290  11.950
 7103W        W 8074   4.840   8.970   1.520
 7104W        W 8075   9.040   5.460   9.710
 7105W        W 8076   9.850   7.190   1.540
 7106W        W 8077   8.760  12.640   7.730
 7107W        W 8078   5.780   5.720   5.760
 7108W        W 8079   3.840   8.550   4.400
 7109W        W 8080   4.330   3.980   0.990
 7110W        W 8081   2.200   1.630   1.110
 7111W        W 8082   8.380  13.520  12.550
 7112W        W 8083  10.430  12.060  12.120
 7113W        W 8084   5.640   7.310   4.450
 7114W        W 8085   7.160   8.510   6.800
 7115W        W 8086   9.380   1.150   9.750
 7116W        W 8087   8.300   3.760   6.540
 7117W        W 8088   0.740   0.530  10.290
 7118W        W 8089  12.080   4.660   6.300
 7119W        W 8090   5.530   8.390   2.820
 7120W        W 8091   0.820   6.890  13.210
 7121W        W 8092  12.970  11.230   8.810
 7122W        W 8093   5.340   7.160   2.680
 7123W        W 8094  10.380   7.150   5.550
 7124W        W 8095   1.480   7.060   4.150
 7125W        W 8096  12.240  10.830   0.280
 7126W        W 8097   6.250  10.260  12.530
 7127W        W 8098   3.620   9.760   4.250
 7128W        W 8099   3.900   0.280   5.690
 7129W        W 8100   3.960  13.650   4.170
 7130W        W 8101   4.180  12.210   0.350
 7131W        W 8102   6.530   1.370   3.940
 7132W        W 8103   8.210   3.700  13.060
 7133W        W 8104  10.630   6.410   9.320
 7134W        W 8105   1.420   7.880   3.680
 7135W        W 8106  11.210   4.320   7.190
 7136W        W 8107   2.550   0.150   6.430
 7137W        W 8108   5.120   7.390   9.700
 7138W        W 8109   9.620   7.220  11.050
 7139W        W 8110   7.800   6.800   4.950
 7140W        W 8111   1.690   3.580   4.640
 7141W        W 8112   3.760   6.020   6.870
 7142W        W 8113   7.890   6.930   2.030
 7143W        W 8114   1.420   0.170   9.540
 7144W        W 8115  13.090   1.940  12.360
 7145W        W 8116   6.370  11.330   0.050
 7146W        W 8117  12.580   2.410  10.200
 7147W        W 8118   0.680   3.900  11.770
 7148W        W 8119   6.140   8.940  12.740
 7149W        W 8120   4.980   9.850   4.600
 7150W        W 8121  13.300   4.630   7.380
 7151W        W 8122  11.910   7.720   8.000
 7152W        W 8123   2.460   5.600  12.300
 7153W        W 8124   0.720   6.820   4.790
 7154W        W 8125  10.610   2.660   9.460
 7155W        W 8126   6.400   2.530   4.880
 7156W        W 8127   9.140  12.610   8.630
 7157W        W 8128   3.260   2.860   3.520
 7158W        W 8129   9.580  10.630  10.620
 7159W        W 8130  10.790   5.270   0.230
 7160W        W 8131  13.260   2.020   3.560
 7161W        W 8132   6.210  11.510  10.100
 7162W        W 8133   2.610   5.360  13.370
 7163W        W 8134   0.150  11.410   4.410
 7164W        W 8135  12.390  13.320  13.890
 7165W        W 8136   8.640   0.960   2.070
 7166W        W 8137   7.230   8.280  12.750
 7167W        W 8138  13.620   0.530   0.470
 7168W        W 8139   6.800  11.320   1.000
 7169W        W 8140  11.500  13.620  11.290
 7170W        W 8141  13.130   0.750  12.780
 7171W        W 8142   0.220  11.010   7.790
 7172W        W 8143  10.070   9.640   7.260
 7173W        W 8144   7.670   7.520   6.060
 7174W        W 8145   4.240   4.390   8.090
 7175W        W 8146   2.140  13.840  11.150
 7176W        W 8147   8.210   4.930  12.830
 7177W        W 8148   1.510   0.890   0.080
 7178W        W 8149  11.620   5.520  12.490
 7179W        W 8150   8.180   8.320   5.250
 7180W        W 8151  13.130   1.340   1.020
 7181W        W 8152   6.100   3.980  12.780
 7182W        W 8153   1.060  10.090  12.270
 7183W        W 8154   1.310   8.520   4.770
 7184W        W 8155   4.830   3.550  12.420
 7185W        W 8156  12.490   8.160   3.850
 7186W        W 8157  13.210  11.310   6.060
 7187W        W 8158   8.890   4.160   3.690
 7188W        W 8159   2.000   9.440   0.770
 7189W        W 8160   7.100   9.960   0.350
 7190W        W 8161   4.520   1.080  10.660
 7191W        W 8162   9.660   0.640  10.330
 7192W        W 8163   9.620  10.770   4.040
 7193W        W 8164   9.990  10.700   2.490
 7194W        W 8165  12.080  12.140   3.610
 7195W        W 8166  13.900   7.080  13.040
 7196W        W 8167  13.410   6.580   9.100
 7197W        W 8168  10.690   7.870   3.130
 7198W        W 8169   9.480   1.950  10.970
 7199W        W 8170  11.510   4.150  11.000
 7200W        W 8171   6.230   8.190   3.960
 7201W        W 8172   3.710   7.660   8.770
 7202W        W 8173   7.460  13.060   0.520
 7203W        W 8174  13.350   0.890  13.740
 7204W        W 8175   3.730  12.310  12.860
 7205W        W 8176   2.010   1.800   9.670
 7206W        W 8177   0.470   0.770   1.970
 7207W        W 8178   0.340   2.850   9.530
 7208W        W 8179   6.520   2.130   5.390
 7209W        W 8180   4.060   3.480   7.000
 7210W        W 8181   2.680   6.950   3.540
 7211W        W 8182   8.040  13.480   6.280
 7212W        W 8183   1.400   8.000   5.790
 7213W        W 8184  11.620  10.110   5.950
 7214W        W 8185   7.400   7.300   3.780
 7215W        W 8186   0.990   2.130   2.290
 7216W        W 8187   4.140   0.950  10.170
 7217W        W 8188   8.260   1.740   6.110
 7218W        W 8189  11.420   4.670   0.340
 7219W        W 8190  10.220   9.980   8.970
 7220W        W 8191  13.180  10.860  13.100
 7221W        W 8192   9.100   1.510   8.050
 7222W        W 8193   3.770  13.370  11.280
 7223W        W 8194   0.010  12.970   1.890
 7224W        W 8195   3.340   9.140  13.440
 7225W        W 8196  12.230  10.470   5.630
 7226W        W 8197   6.520   9.720  11.860
 7227W        W 8198  13.500   6.700  13.040
 7228W        W 8199   9.190  10.780   3.270
 7229W        W 8200   6.040  10.030   8.690
 7230W        W 8201   5.690   2.360  12.110
 7231W        W 8202   1.420   0.800   1.410
 7232W        W 8203   5.830   2.120   7.100
 7233W        W 8204  10.380   7.870   2.690
 7234W        W 8205   7.940  13.140   0.430
 7235W        W 8206   1.470   3.670   5.810
 7236W        W 8207  10.850  10.730   9.960
 7237W        W 8208   4.160   8.770  13.060
 7238W        W 8209  13.430  13.100   6.050
 7239W        W 8210   3.160   0.310  10.010
 7240W        W 8211   0.090  13.040   5.490
 7241W        W 8212  10.170   8.990   8.350
 7242W        W 8213  10.320   9.080   3.570
 7243W        W 8214   2.920  11.500   0.400
 7244W        W 8215   1.300  10.980   3.580
 7245W        W 8216   0.040  11.130   8.670
 7246W        W 8217   5.120   8.700   8.110
 7247W        W 8218   8.700   2.930   1.240
 7248W        W 8219   2.550   2.350   7.200
 7249W        W 8220   4.020   6.720  10.100
 7250W        W 8221  12.980   0.970  12.340
 7251W        W 8222   3.880   0.230   4.280
 7252W        W 8223   3.050  11.920   0.700
 7253W        W 8224  11.920  13.230   8.940
 7254W        W 8225   7.770   0.150  12.900
 7255W        W 8226   4.150   8.010   3.470
 7256W        W 8227   5.030  12.400  11.090
 7257W        W 8228   8.940   3.420  13.720
 7258W        W 8229  12.700   2.090   3.070
 7259W        W 8230   8.360  10.430  11.830
 7260W        W 8231   9.730  11.070   7.650
 7261W        W 8232  10.490  12.170   2.190
 7262W        W 8233   2.210   2.270   0.000
 7263W        W 8234   4.230   6.220   8.570
 7264W        W 8235   2.300   4.940   2.660
 7265W        W 8236   4.530   6.480   5.170
 7266W        W 8237  10.930   6.340  11.020
 7267W        W 8238   3.430   5.980   9.160
 7268W        W 8239   1.480   0.270  13.920
 7269W        W 8240  10.250  12.500   5.260
 7270W        W 8241  10.270   1.170   8.660
 7271W        W 8242  12.620   4.730   4.710
 7272W        W 8243   6.650   2.680  13.840
 7273W        W 8244   5.330   3.260   8.490
 7274W        W 8245   9.640   2.870  11.470
 7275W        W 8246  11.800   8.200  12.560
 7276W        W 8247  13.910   3.670   6.690
 7277W        W 8248   9.710   8.770  11.320
 7278W        W 8249  11.480   8.450   8.400
 7279W        W 8250  12.220   9.230   0.320
 7280W        W 8251  13.270   4.420   8.320
 7281W        W 8252   2.890   1.530   7.060
 7282W        W 8253   2.810   3.140  12.320
 7283W        W 8254   4.640   4.560   1.330
 7284W        W 8255   6.380   6.680   1.590
 7285W        W 8256   5.940  13.790   6.570
 7286W        W 8257  10.460   8.610   1.780
 7287W        W 8258   3.320  11.670   1.370
 7288W        W 8259   7.280   6.540  11.300
 7289W        W 8260   0.560  11.060  13.740
 7290W        W 8261   5.150   4.350   1.270
 7291W        W 8262  12.130   2.320   3.550
 7292W        W 8263  13.410   5.450   9.720
 7293W        W 8264   3.450   2.920   1.220
 7294W        W 8265  11.610  12.690  13.850
 7295W        W 8266   6.240  12.180   4.880
 7296W        W 8267   6.600   2.220   0.150
 7297W        W 8268  10.770   7.900   6.770
 7298W        W 8269   1.120   7.250  11.300
 7299W        W 8270   3.820   7.860   1.080
 7300W        W 8271   0.600   1.180   7.890
 7301W        W 8272   8.380  12.590   4.870
 7302W        W 8273  13.330   3.350  10.020
 7303W        W 8274   9.340   1.040  10.250
 7304W        W 8275   4.160   4.420   4.140
 7305W        W 8276   1.190   1.470   6.060
 7306W        W 8277   8.030  12.270   7.050
 7307W        W 8278  13.360   8.590  10.640
 7308W        W 8279  10.920   3.080   0.380
 7309W        W 8280  11.140   0.350   9.430
 7310W        W 8281   6.840   8.430   9.940
 7311W        W 8282  11.880  10.530   7.730
 7312W        W 8283   7.430   3.220   2.550
 7313W        W 8284   5.250   1.490  11.010
 7314W        W 8285  11.090   3.340  10.160
 7315W        W 8286   8.830  10.470   1.880
 7316W        W 8287   6.300   3.370   9.440
 7317W        W 8288  13.230   8.660   0.770
 7318W        W 8289   7.370  12.190   9.000
 7319W        W 8290   3.400   9.090   3.140
 7320W        W 8291   3.030   3.110   9.470
 7321W        W 8292   8.290   2.580   3.490
 7322W        W 8293  10.050   2.270   0.090
 7323W        W 8294   4.490   8.830   9.040
 7324W        W 8295   6.830   0.320   8.750
 7325W        W 8296   3.420   7.030   5.830
 7326W        W 8297   3.440   4.370   8.880
 7327W        W 8298   7.040  10.130  11.760
 7328W        W 8299   7.360   1.610  11.950
 7329W        W 8300   9.940  10.560  12.990
 7330W        W 8301  13.620   2.140  13.830
 7331W        W 8302   0.280  10.090   3.370
 7332W        W 8303   5.840  13.030  13.190
 7333W        W 8304   5.470   1.770   2.930
 7334W        W 8305  13.010   8.160   9.930
 7335W        W 8306   7.900   4.060   2.050
 7336W        W 8307   2.650   4.340   0.560
 7337W        W 8308   7.530  11.140   2.040
 7338W        W 8309   8.660   9.710   2.310
 7339W        W 8310   3.760  12.910   1.210
 7340W        W 8311  11.870  10.640   0.510
 7341W        W 8312  11.000   6.270   0.390
 7342W        W 8313   6.850   1.770   3.760
 7343W        W 8314   8.770   3.610  12.990
 7344W        W 8315   6.000  10.110   0.310
 7345W        W 8316   7.130   7.790  12.510
 7346W        W 8317  12.340   8.900   8.310
 7347W        W 8318   6.070  10.310  11.340
 7348W        W 8319  12.060   9.020   6.760
 7349W        W 8320  12.750   2.230   4.360
 7350W        W 8321   5.700   9.550   1.730
 7351W        W 8322  12.540   7.870   2.020
 7352W        W 8323   4.470  10.120  10.950
 7353W        W 8324   7.740   1.410   0.850
 7354W        W 8325  12.340  12.180   2.230
 7355W        W 8326   3.370  12.430   1.770
 7356W        W 8327   4.860   0.940   8.700
 7357W        W 8328  10.370  13.410   6.120
 7358W        W 8329   1.640   1.780  11.310
 7359W        W 8330  13.300   0.340  12.990
 7360W        W 8331   4.770   4.090  13.380
 7361W        W 8332   7.050   2.660  12.700
 7362W        W 8333   1.400  13.130   1.580
 7363W        W 8334   8.150   6.240   0.280
 7364W        W 8335   7.910  12.150   6.150
 7365W        W 8336   9.720  12.160   9.860
 7366W        W 8337   7.130   9.480   6.510
 7367W        W 8338  10.340   4.000   0.070
 7368W        W 8339   2.060   8.180  12.300
 7369W        W 8340   7.700   7.570   0.660
 7370W        W 8341   3.450  13.750   4.980
 7371W        W 8342   0.040  13.430   1.580
 7372W        W 8343   3.490   0.730   7.770
 7373W        W 8344   7.000   5.820   2.380
 7374W        W 8345   6.500   9.620   5.630
 7375W        W 8346   4.190  11.960  11.180
 7376W        W 8347  11.020  11.860  12.870
 7377W        W 8348  13.030   7.930  11.650
 7378W        W 8349   1.960   3.210   4.910
 7379W        W 8350   0.570   7.160   0.440
 7380W        W 8351  12.210   1.600  12.430
 7381W        W 8352   0.060   1.280   0.870
 7382W        W 8353   0.420   4.030   4.890
 7383W        W 8354  13.030   6.050   3.070
 7384W        W 8355   6.340   9.060   3.570
 7385W        W 8356   2.920  13.150   9.000
 7386W        W 8357   4.230   0.120   6.000
 7387W        W 8358   4.510   9.800  12.460
 7388W        W 8359   4.460   3.370  10.410
 7389W        W 8360   5.700  13.040   2.260
 7390W        W 8361  11.550   5.660   8.250
 7391W        W 8362  11.350  10.800   2.960
 7392W        W 8363  13.600  12.050  12.670
 7393W        W 8364   0.110   4.560   2.930
 7394W        W 8365   8.170   0.190   9.250
 7395W        W 8366  13.860  10.920   4.470
 7396W        W 8367   0.940   1.880   1.820
 7397W        W 8368   6.160   1.740   7.100
 7398W        W 8369  12.590  13.120   9.850
 7399W        W 8370   4.120   3.080   3.980
 7400W        W 8371   3.500   0.250  13.750
 7401W        W 8372   3.450   2.830   4.430
 7402W        W 8373   2.990  11.460  10.150
 7403W        W 8374   9.360   1.170   8.890
 7404W        W 8375   1.320   0.930   8.800
 7405W        W 8376   9.150   8.890   1.960
 7406W        W 8377   9.790   0.190  13.480
 7407W        W 8378   6.800   4.220  12.820
 7408W        W 8379   8.050   3.990   0.060
 7409W        W 8380   5.290   4.900  13.520
 7410W        W 8381   1.750   5.460  10.810
 7411W        W 8382   4.190   7.320   5.260
 7412W        W 8383   1.600   2.360   4.680
 7413W        W 8384   2.150   8.520   1.470
 7414W        W 8385   9.190   4.470  13.660
 7415W        W 8386  12.600  11.180  11.130
 7416W        W 8387   6.830   3.980  11.000
 7417W        W 8388   4.380   6.590  11.100
 7418W        W 8389   8.110   7.420   5.860
 7419W        W 8390  13.900  13.530  13.300
 7420W        W 8391  13.120  10.630  12.160
 7421W        W 8392  12.350   2.090   1.640
 7422W        W 8393  13.700  11.370   3.070
 7423W        W 8394  11.170   2.190   2.580
 7424W        W 8395   4.570   4.310   2.860
 7425W        W 8396   0.090   2.690  10.770
 7426W        W 8397   8.450  13.480   3.720
 7427W        W 8398   0.420  10.110   9.140
 7428W        W 8399   9.770   3.080   3.050
 7429W        W 8400  13.870   2.650  10.270
 7430W        W 8401  13.170   9.910   4.780
 7431W        W 8402   9.720   0.360   4.720
 7432W        W 8403   1.750   7.240  13.020
 7433W        W 8404   0.110   9.610   3.600
 7434W        W 8405  11.600   5.360   1.680
 7435W        W 8406   4.270   3.040   7.180
 7436W        W 8407   6.950   7.750   0.510
 7437W        W 8408   9.170   9.460  11.250
 7438W        W 8409  13.250  11.270   3.280
 7439W        W 8410  11.390   5.270   5.590
 7440W        W 8411   8.630   4.570   3.430
 7441W        W 8412   0.280   4.660  11.460
 7442W        W 8413   0.760  13.700  10.310
 7443W        W 8414   7.660   3.430  12.160
 7444W        W 8415   1.800   2.520   7.840
 7445W        W 8416   8.390   7.620  12.500
 7446W        W 8417   5.820   4.170   3.560
 7447W        W 8418   1.800  10.990   5.090
 7448W        W 8419   6.140   6.670  12.420
 7449W        W 8420   9.070   7.470   7.750
 7450W        W 8421   3.620   7.400   9.760
 7451W        W 8422   1.250   3.600  12.220
 7452W        W 8423   2.460   6.520  11.990
 7453W        W 8424   7.230   0.530   5.580
 7454W        W 8425  11.340   3.480   2.320
 7455W        W 8426   6.340   3.860   7.260
 7456W        W 8427  10.360   1.070  12.000
 7457W        W 8428  11.550   0.530   3.900
 7458W        W 8429   9.260  10.570  10.220
 7459W        W 8430   4.360   2.980  12.780
 7460W        W 8431   9.120  12.770  13.180
 7461W        W 8432   4.480   8.020   7.520
 7462W        W 8433   9.390   0.480   7.510
 7463W        W 8434   1.900  11.930  13.840
 7464W        W 8435  12.460   2.690   1.670
 7465W        W 8436   2.050   5.330  11.260
 7466W        W 8437   0.760   0.230   4.100
 7467W        W 8438   0.050   0.100   2.650
 7468W        W 8439   1.910   8.450   0.360
 7469W        W 8440  11.220   4.970   7.040
 7470W        W 8441   6.800   1.050  13.200
 7471W        W 8442   7.390  10.310   3.750
 7472W        W 8443   3.690   7.300   0.980
 7473W        W 8444  11.810   5.490   8.700
 7474W        W 8445   7.790  10.160   3.430
 7475W        W 8446   6.660   9.490  10.030
 7476W        W 8447   7.330   9.250  11.760
 7477W        W 8448   8.630  11.400  13.280
 7478W        W 8449   2.730   7.620   2.630
 7479W        W 8450  12.190  12.690   3.750
 7480W        W 8451  13.670   6.120   6.050
 7481W        W 8452   4.790   6.290   9.150
 7482W        W 8453   9.130  12.100   5.560
 7483W        W 8454   2.290   2.130   3.020
 7484W        W 8455   0.170  13.890   7.090
 7485W        W 8456   1.130  13.260   1.130
 7486W        W 8457  10.270   6.530   4.660
 7487W        W 8458   3.130  13.400   5.130
 7488W        W 8459   4.760   6.720  12.060
 7489W        W 8460   5.420   9.210   1.960
 7490W        W 8461   8.350   9.680   8.370
 7491W        W 8462   9.400   6.200   6.750
 7492W        W 8463  11.300  13.420   7.460
 7493W        W 8464   2.650  12.190   0.570
 7494W        W 8465   3.920   6.260   9.120
 7495W        W 8466   1.140   0.630   9.970
 7496W        W 8467  12.510   6.070   4.470
 7497W        W 8468   6.380   2.000   4.800
 7498W        W 8469   6.930   2.270   5.010
 7499W        W 8470  12.070  11.120   9.200
 7500W        W 8471   9.540   6.340   3.910
 7501W        W 8472   6.460   3.740  12.310
 7502W        W 8473  13.050   9.180   0.510
 7503W        W 8474  10.740  10.080   1.350
 7504W        W 8475   6.740  13.620   4.250
 7505W        W 8476  13.230  11.680  13.760
 7506W        W 8477   0.150   2.350   2.470
 7507W        W 8478  10.160  10.630   9.200
 7508W        W 8479   8.900   0.580  11.450
 7509W        W 8480   7.750  10.690   0.620
 7510W        W 8481   0.090   0.680   2.900
 7511W        W 8482   3.170   4.740   7.010
 7512W        W 8483  13.660   0.170   7.890
 7513W        W 8484   4.840   1.670   1.440
 7514W        W 8485   6.450   1.560   0.880
 7515W        W 8486   8.370  10.640   8.030
 7516W        W 8487   6.020   8.690  11.710
 7517W        W 8488   3.480   7.810   0.090
 7518W        W 8489   0.880   0.330   8.360
 7519W        W 8490   5.160   5.200  12.050
 7520W        W 8491  13.540   8.280   6.880
 7521W        W 8492   8.130   8.390   2.750
 7522W        W 8493   6.150   1.570   9.230
 7523W        W 8494   4.320   1.410   2.860
 7524W        W 8495   5.390   3.560   8.840
 7525W        W 8496   1.990  12.860  11.150
 7526W        W 8497  13.580   0.620  10.180
 7527W        W 8498   1.070  12.660  12.280
 7528W        W 8499  11.960   3.870   1.190
 7529W        W 8500   0.690   0.690   8.020
 7530W        W 8501   7.070  10.880  10.440
 7531W        W 8502  13.910   8.860   2.520
 7532W        W 8503   2.330   8.770   7.640
 7533W        W 8504   7.460   9.210  13.280
 7534W        W 8505   2.180   2.200   8.660
 7535W        W 8506   5.620  11.060   3.810
 7536W        W 8507   9.880   5.010   1.330
 7537W        W 8508   4.670   1.280   7.000
 7538W        W 8509   8.540  13.310   9.150
 7539W        W 8510  12.640   9.040   2.140
 7540W        W 8511   0.990  11.980   0.660
 7541W        W 8512   1.970  13.460  12.410
 7542W        W 8513   6.560   2.680  10.620
 7543W        W 8514   5.160  12.560   1.450
 7544W        W 8515   8.390  11.300   6.550
 7545W        W 8516   9.980   1.520   1.410
 7546W        W 8517   6.580  11.800  12.190
 7547W        W 8518  11.580  11.900   5.360
 7548W        W 8519  10.670   9.760   8.130
 7549W        W 8520  10.980  13.090   0.650
 7550W        W 8521   2.980  12.140  11.210
 7551W        W 8522   2.720   6.890  10.070
 7552W        W 8523  13.610  12.830   5.160
 7553W        W 8524   9.630   3.110   8.610
 7554W        W 8525   7.730  13.590   8.030
 7555W        W 8526  10.950   5.240   9.170
 7556W        W 8527  10.880   5.110   4.120
 7557W        W 8528  11.950   7.050   1.280
 7558W        W 8529   1.440   3.040   3.550
 7559W        W 8530   1.490   3.550   4.190
 7560W        W 8531   1.550   3.210  12.040
 7561W        W 8532  11.190   4.050   1.660
 7562W        W 8533   2.640   6.450   9.170
 7563W        W 8534   8.620  13.570   2.160
 7564W        W 8535   7.510  12.850   0.030
 7565W        W 8536   9.320  11.530   2.560
 7566W        W 8537  10.490   7.250   6.050
 7567W        W 8538  12.960  12.000   9.830
 7568W        W 8539   0.340  12.380   1.030
 7569W        W 8540   8.190   9.100   6.500
 7570W        W 8541   0.560   2.830   8.780
 7571W        W 8542   8.870   2.130   0.770
 7572W        W 8543   0.160   3.640   4.640
 7573W        W 8544  12.910   1.590   9.290
 7574W        W 8545   9.390   6.800   4.090
 7575W        W 8546   4.270   5.620   6.190
 7576W        W 8547  12.390   7.690   2.880
 7577W        W 8548   1.610   8.730  13.650
 7578W        W 8549   7.230   9.980   5.170
 7579W        W 8550   7.450   6.750   1.230
 7580W        W 8551  13.470  12.250   5.920
 7581W        W 8552   7.440   3.530   7.300
 7582W        W 8553   4.890  11.570   2.960
 7583W        W 8554   6.090  12.700   9.580
 7584W        W 8555  11.720   5.050   0.370
 7585W        W 8556  10.460  11.150   5.540
 7586W        W 8557  10.970   4.800   6.280
 7587W        W 8558   0.810   6.520   3.530
 7588W        W 8559   9.410  10.250   4.100
 7589W        W 8560   5.720   6.520   8.810
 7590W        W 8561   4.010   2.800   9.220
 7591W        W 8562  13.050  10.600   4.840
 7592W        W 8563   4.210   0.950   2.920
 7593W        W 8564   0.380   1.970   6.310
 7594W        W 8565  13.860   2.600  13.870
 7595W        W 8566   4.270   2.960   0.060
 7596W        W 8567  12.560  11.290   5.280
 7597W        W 8568   7.250   3.900   9.960
 7598W        W 8569   2.610  13.670   5.080
 7599W        W 8570   0.380   9.250   1.410
 7600W        W 8571   9.270  10.120   8.130
 7601W        W 8572   2.810   2.120   5.200
 7602W        W 8573  11.070   3.760   6.450
 7603W        W 8574   5.260   9.120  11.150
 7604W        W 8575  11.760  10.750  11.230
 7605W        W 8576  12.790   8.620   6.200
 7606W        W 8577   4.300   6.660   8.940
 7607W        W 8578   7.880   3.710   6.830
 7608W        W 8579  11.740  13.100   6.550
 7609W        W 8580  11.190   7.020   1.870
 7610W        W 8581  11.180  10.080   8.310
 7611W        W 8582  12.150  11.850   1.850
 7612W        W 8583   6.180   5.350   9.680
 7613W        W 8584   8.220   3.150   8.990
 7614W        W 8585   9.630   1.480   6.970
 7615W        W 8586   3.930   1.080  11.390
 7616W        W 8587  12.340   1.820   3.890
 7617W        W 8588  13.730   8.480   5.630
 7618W        W 8589   0.040   0.800   0.760
 7619W        W 8590   9.610  11.930   3.410
 7620W        W 8591  10.970   1.110   5.210
 7621W        W 8592   7.930   5.350  12.690
 7622W        W 8593   8.760   9.510   8.560
 7623W        W 8594  12.450   9.520  13.140
 7624W        W 8595   9.330   0.470   9.950
 7625W        W 8596  10.440   8.280   3.900
 7626W        W 8597   9.800   0.750   4.390
 7627W        W 8598  12.650   4.600  10.120
 7628W        W 8599  10.410   0.220  10.850
 7629W        W 8600  13.290  10.410   7.250
 7630W        W 8601   8.440  13.700  13.410
 7631W        W 8602   3.720   7.840   3.220
 7632W        W 8603   0.670  11.490   4.460
 7633W        W 8604   7.180  12.040   5.660
 7634W        W 8605  12.870   2.210   6.140
 7635W        W 8606   0.720   3.260  10.360
 7636W        W 8607   5.630   9.310  11.940
 7637W        W 8608   8.630   2.970   9.320
 7638W        W 8609  12.820   3.530   3.890
 7639W        W 8610   9.620   9.310   9.220
 7640W        W 8611  10.920   9.700  11.910
 7641W        W 8612   0.680  11.890  12.730
 7642W        W 8613  12.020   6.920  12.540
 7643W        W 8614  11.740   1.550  12.580
 7644W        W 8615   1.590   1.260   8.010
 7645W        W 8616   3.400   1.850   4.900
 7646W        W 8617   7.920   5.130   7.830
 7647W        W 8618   9.600   0.480   6.990
 7648W        W 8619  12.960  13.480   3.740
 7649W        W 8620   9.960  11.720   7.720
 7650W        W 8621  13.440   9.040   1.240
 7651W        W 8622   6.980   7.420  11.700
 7652W        W 8623   0.340   3.110  13.440
 7653W        W 8624   6.900   9.570  12.140
 7654W        W 8625  10.230  11.280   4.010
 7655W        W 8626   6.520   2.640   8.760
 7656W        W 8627   1.290  13.410  12.910
 7657W        W 8628   9.030   4.930   0.020
 7658W        W 8629   5.860   3.680  12.520
 7659W        W 8630   4.350   7.060  11.160
 7660W        W 8631   5.260   1.970   5.470
 7661W        W 8632  10.400  11.900   6.380
 7662W        W 8633   1.470   3.220   6.040
 7663W        W 8634   0.650  11.200   0.320
 7664W        W 8635   3.570   5.470   0.010
 7665W        W 8636   2.920  13.450  10.330
 7666W        W 8637  11.640   8.310   0.880
 7667W        W 8638   4.840   0.370   8.010
 7668W        W 8639  10.830  11.590   0.230
 7669W        W 8640   9.890   6.030   9.860
 7670W        W 8641   9.690   3.810   3.750
 7671W        W 8642  11.630   2.720  13.510
 7672W        W 8643  10.070   9.240   3.100
 7673W        W 8644  10.780   8.900  12.300
 7674W        W 8645   7.450   9.530   5.230
 7675W        W 8646   0.680   7.340   9.320
 7676W        W 8647   0.910  10.040   7.250
 7677W        W 8648   8.060   8.580   9.780
 7678W        W 8649   4.530   5.850   2.840
 7679W        W 8650   1.390   4.430   5.810
 7680W        W 8651  13.570   1.660  12.590
 7681W        W 8652   1.180  11.470  11.930
 7682W        W 8653   8.920   1.960   5.630
 7683W        W 8654   5.090   7.640   0.210
 7684W        W 8655  10.440   7.760  11.020
 7685W        W 8656   8.830   2.880   2.580
 7686W        W 8657   3.430   0.450   5.600
 7687W        W 8658  12.260   3.680   7.710
 7688W        W 8659  11.640  12.500   6.410
 7689W        W 8660   7.470  12.560  12.280
 7690W        W 8661  12.350   7.690   0.430
 7691W        W 8662  11.030   3.310   4.070
 7692W        W 8663   5.170  10.860   3.680
 7693W        W 8664   7.160  12.410   4.080
 7694W        W 8665  13.490  11.950   5.520
 7695W        W 8666   8.140  11.030   5.250
 7696W        W 8667   3.990   6.280   8.030
 7697W        W 8668   6.980   0.030  13.480
 7698W        W 8669   0.430  13.020   0.130
 7699W        W 8670  10.440  13.790   2.350
 7700W        W 8671  10.400   3.570   5.890
 7701W        W 8672  10.150  10.140  11.650
 7702W        W 8673  10.530  10.700   9.610
 7703W        W 8674   5.260   4.760   6.490
 7704W        W 8675   4.670   0.860   5.260
 7705W        W 8676   4.200   5.120   1.060
 7706W        W 8677   6.550  10.890   1.070
 7707W        W 8678   2.220   5.380   5.490
 7708W        W 8679   2.960   8.150  11.720
 7709W        W 8680   2.470   6.930   6.280
 7710W        W 8681   1.340   1.870  12.850
 7711W        W 8682  11.610  13.900  12.820
 7712W        W 8683   6.590   2.170   1.890
 7713W        W 8684   3.600   1.220   2.470
 7714W        W 8685  12.660   7.520   0.790
 7715W        W 8686   0.430   6.900   9.960
 7716W        W 8687  13.710   7.910   7.950
 7717W        W 8688  10.120   5.050  13.240
 7718W        W 8689  12.840   3.040  12.340
 7719W        W 8690  12.900   3.300  13.030
 7720W        W 8691   2.540  13.240   6.000
 7721W        W 8692  10.040   5.630   0.770
 7722W        W 8693   3.750   7.470  11.940
 7723W        W 8694   7.620   1.390  12.850
 7724W        W 8695  13.740   7.840   2.210
 7725W        W 8696  10.040  13.010   3.150
 7726W        W 8697  10.880   4.230  11.670
 7727W        W 8698   4.930  10.290  10.910
 7728W        W 8699   9.640   9.890   2.530
 7729W        W 8700  11.580   0.150   9.560
 7730W        W 8701   6.250  13.600   3.740
 7731W        W 8702  10.810   6.400  10.500
 7732W        W 8703   3.730   4.950  12.540
 7733W        W 8704   3.210   9.260  11.790
 7734W        W 8705  12.380  11.450  10.120
 7735W        W 8706  10.720   6.000   2.850
 7736W        W 8707   2.170  12.360   4.180
 7737W        W 8708  13.350   9.950  10.570
 7738W        W 8709   3.460   3.790   9.640
 7739W        W 8710   7.230  13.710   8.900
 7740W        W 8711  12.320   9.760   6.610
 7741W        W 8712   2.990   9.390   7.560
 7742W        W 8713   7.550  13.140   8.180
 7743W        W 8714   4.650   2.190   2.060
 7744W        W 8715   6.340   7.480   8.740
 7745W        W 8716   6.440   1.720   3.280
 7746W        W 8717   1.560   5.610   6.070
 7747W        W 8718   3.060   4.220   7.130
 7748W        W 8719  12.250   4.650   4.990
 7749W        W 8720   6.310   1.380  10.080
 7750W        W 8721   5.020  10.510  13.190
 7751W        W 8722   6.940   8.980   6.330
 7752W        W 8723   0.080  11.780   8.190
 7753W        W 8724   9.180   9.920   4.420
 7754W        W 8725  13.230   8.920   6.000
 7755W        W 8726   8.980   6.390   8.150
 7756W        W 8727   1.350   8.890   3.790
 7757W        W 8728  11.990  10.660  11.720
 7758W        W 8729   9.850   4.020   8.300
 7759W        W 8730  13.140   0.740   7.330
 7760W        W 8731   2.630   4.900   8.960
 7761W        W 8732   4.630  11.440   2.090
 7762W        W 8733  12.890   6.190   2.580
 7763W        W 8734   9.920   5.160   5.610
 7764W        W 8735   6.480  12.130  13.390
 7765W        W 8736   0.920   4.790   2.030
 7766W        W 8737   1.610   8.360   1.310
 7767W        W 8738   5.760   1.970   0.360
 7768W        W 8739   7.160   6.150   7.820
 7769W        W 8740   7.600   6.800   4.110
 7770W        W 8741   5.970   0.820   7.150
 7771W        W 8742   1.450   3.230  12.570
 7772W        W 8743  11.590   6.740   1.580
 7773W        W 8744   5.530  10.870  12.000
 7774W        W 8745  11.350  11.160   8.160
 7775W        W 8746   4.420   1.850  11.990
 7776W        W 8747   8.950   2.790   6.280
 7777W        W 8748   0.290   9.030   8.690
 7778W        W 8749   3.490   3.570   7.610
 7779W        W 8750  10.900   3.880   1.280
 7780W        W 8751   6.820   2.520   3.150
 7781W        W 8752  10.550   6.860   0.740
 7782W        W 8753  13.100   5.310   8.160
 7783W        W 8754  12.150   6.370   6.140
 7784W        W 8755  10.150   2.180  11.220
 7785W        W 8756  10.830  13.110   2.910
 7786W        W 8757   7.250   2.720   4.570
 7787W        W 8758  10.900   7.480  11.020
 7788W        W 8759   7.650  10.570   1.990
 7789W        W 8760   8.310   7.480  12.950
 7790W        W 8761   7.050   4.680   6.490
 7791W        W 8762   1.730   4.770   6.000
 7792W        W 8763   6.280   5.360   1.840
 7793W        W 8764   6.180   9.330  11.680
 7794W        W 8765   7.190  10.480   4.520
 7795W        W 8766   3.540   7.830   4.670
 7796W        W 8767   6.760  13.370   6.520
 7797W        W 8768   2.920   4.470   7.550
 7798W        W 8769   3.070   0.500   7.440
 7799W        W 8770   2.730   8.770   7.440
 7800W        W 8771   3.170   0.720  13.430
 7801W        W 8772   0.870  11.330  13.220
 7802W        W 8773   7.030   9.650  11.530
 7803W        W 8774   2.650   3.140  12.800
 7804W        W 8775   2.310   2.530  12.300
 7805W        W 8776  10.830   3.870   6.040
 7806W        W 8777   8.060   8.380   8.080
 7807W        W 8778   8.700   3.010   4.130
 7808W        W 8779   4.390   8.630   7.710
 7809W        W 8780  13.500   0.550  11.420
 7810W        W 8781  12.140  11.260   7.050
 7811W        W 8782   3.700   8.410  12.280
 7812W        W 8783  13.810   0.470  10.560
 7813W        W 8784   6.470   9.530   1.410
 7814W        W 8785   5.170   1.660   9.210
 7815W        W 8786  11.140  11.740  12.370
 7816W        W 8787   7.930   9.350   3.560
 7817W        W 8788   2.940  13.900   3.310
 7818W        W 8789  13.620   1.830   6.180
 7819W        W 8790   9.990  12.590   7.130
 7820W        W 8791   5.920   3.000   7.390
 7821W        W 8792  11.650  12.250   4.550
 7822W        W 8793   9.370   2.540  12.760
 7823W        W 8794   1.830   0.410   0.620
 7824W        W 8795  11.070   0.340   3.590
 7825W        W 8796  11.280   2.310  13.250
 7826W        W 8797   5.270   0.720   2.430
 7827W        W 8798  13.150   0.520  12.290
 7828W        W 8799   0.930  12.980  10.940
 7829W        W 8800   5.670   4.090   8.090
 7830W        W 8801   5.080   2.110   1.680
 7831W        W 8802  13.830  10.440   3.410
 7832W        W 8803  12.960   9.130  11.130
 7833W        W 8804   0.860  11.470   2.950
 7834W        W 8805   5.670   2.520   3.960
 7835W        W 8806   5.520   0.010   2.230
 7836W        W 8807   7.300  11.850   7.530
 7837W        W 8808  13.000   4.970   7.060
 7838W        W 8809  11.260   8.920   2.500
 7839W        W 8810   3.490  10.800   0.370
 7840W        W 8811   0.890   9.470   5.500
 7841W        W 8812   1.040   3.530  13.520
 7842W        W 8813   3.610  12.190   2.170
 7843W        W 8814   9.150  11.090   1.030
 7844W        W 8815  12.280   4.060   9.170
 7845W        W 8816   9.530   5.570  12.370
 7846W        W 8817   5.340   3.740   1.910
 7847W        W 8818   5.630   4.250   7.610
 7848W        W 8819   1.480   4.170  13.510
 7849W        W 8820   8.610   8.220   7.340
 7850W        W 8821   0.510   1.440   2.610
 7851W        W 8822   3.220   0.480   8.320
 7852W        W 8823   8.400   3.250   5.090
 7853W        W 8824  12.150   7.120   2.280
 7854W        W 8825   1.730   3.820  10.800
 7855W        W 8826   4.170   5.420   0.090
 7856W        W 8827   9.760   6.530  11.230
 7857W        W 8828   4.100   2.560  11.200
 7858W        W 8829   2.360  10.630  13.590
 7859W        W 8830   7.240   4.260   5.220
 7860W        W 8831  12.180   4.530   9.250
 7861W        W 8832  10.620   4.830   1.330
 7862W        W 8833  12.980   6.030   3.940
 7863W        W 8834   0.560   8.250   2.300
 7864W        W 8835   3.660   0.770   2.180
 7865W        W 8836  12.670   5.120   9.960
 7866W        W 8837   8.330   0.050   1.390
 7867W        W 8838  13.320  12.950   6.580
 7868W        W 8839  12.560   5.170   8.070
 7869W        W 8840   9.560   5.780  11.160
 7870W        W 8841   3.860   1.580  11.370
 7871W        W 8842  11.940   9.000   1.660
 7872W        W 8843  12.790  13.620   6.070
 7873W        W 8844   0.550  10.740   6.630
 7874W        W 8845   1.660  10.650   1.710
 7875W        W 8846   9.970   7.290   6.260
 7876W        W 8847   4.030  12.230   9.850
 7877W        W 8848   0.010   9.540   5.880
 7878W        W 8849  10.350  12.250   0.080
 7879W        W 8850   9.900   8.830   4.450
 7880W        W 8851   0.950   0.440   9.500
 7881W        W 8852  10.830   0.550   9.070
 7882W        W 8853  13.360   8.740  12.620
 7883W        W 8854   1.380   4.070   2.160
 7884W        W 8855  11.830   9.590   3.600
 7885W        W 8856   1.030   3.110   6.120
 7886W        W 8857   1.830   5.850   3.990
 7887W        W 8858   1.110  12.590   3.380
 7888W        W 8859   7.870   5.790   0.330
 7889W        W 8860  10.870   9.310   0.540
 7890W        W 8861   7.110   0.640  13.400
 7891W        W 8862   9.270  12.790  11.800
 7892W        W 8863   9.690   2.070   7.780
 7893W        W 8864  13.740   0.480   8.900
 7894W        W 8865   8.870   2.130  11.720
 7895W        W 8866   0.970   2.570  12.260
 7896W        W 8867   6.940   6.270   5.370
 7897W        W 8868   2.550   0.880  10.410
 7898W        W 8869   3.690  11.450  13.250
 7899W        W 8870   4.000   3.010   2.650
 7900W        W 8871   4.010  13.410   0.800
 7901W        W 8872   8.770   2.280  13.710
 7902W        W 8873   6.970   6.660  12.880
 7903W        W 8874  10.460   8.540   7.600
 7904W        W 8875  13.470   9.310  12.240
 7905W        W 8876   6.270   3.140   2.200
 7906W        W 8877   0.860   7.680   6.260
 7907W        W 8878  10.850   6.860   9.350
 7908W        W 8879   8.300   0.460   6.460
 7909W        W 8880   6.520  10.210   5.650
 7910W        W 8881  11.080   9.090   3.560
 7911W        W 8882   3.550   0.210  12.550
 7912W        W 8883   1.190   0.510   9.090
 7913W        W 8884  10.810  10.860  10.750
 7914W        W 8885   7.850  12.540   2.690
 7915W        W 8886  10.660   1.360   7.010
 7916W        W 8887   9.000   1.740   5.150
[truncated: 614,912 more chars]
