# Supplementary material for: Cryptochrome magnetoreception: Time course of photoactivation from non-equilibrium coarse-grained molecular dynamics
Source: Comput Struct Biotechnol J. 2024 Nov 10;26:58–69. doi: 10.1016/j.csbj.2024.11.001 (PMC11725172; doi:10.1016/j.csbj.2024.11.001)
Supplement: Supplementary file 2 — Analysis codes and cg-MD simulation inputs (including initial molecular structures, parameters and topology files) and outputs (final molecular structures) of the 20 replicas. [file mmc2.zip › cg-md/04/production.gro]

Title of the system in water
22551
    1MET     BB    1   1.992  10.292   5.612  0.1237 -0.2603  0.0992
    1MET    SC1    2   1.849  10.145   5.923 -0.4276  0.1522  0.1388
    2PRO     BB    3   2.191  10.478   5.782 -0.1334  0.0536 -0.0968
    2PRO    SC1    4   2.433  10.482   5.600  0.0785  0.0323 -0.0770
    3HIS     BB    5   2.115  10.533   6.091  0.0062 -0.1419  0.0816
    3HIS    SC1    6   2.012  10.760   6.262 -0.2312  0.1566 -0.0235
    3HIS    SC2    7   1.898  10.999   6.315  0.2653  0.3871  0.0581
    3HIS    SC3    8   2.049  10.876   6.502  0.0490  0.0202  0.0025
    4ARG     BB    9   2.400  10.490   6.232 -0.0200 -0.2704  0.1438
    4ARG    SC1   10   2.540  10.264   6.088 -0.0437  0.2663  0.0424
    4ARG    SC2   11   2.625  10.101   5.868 -0.1788 -0.2141 -0.0950
    4ARG    SCP   12   2.562  10.113   5.779 -0.6765 -0.0971  0.2303
    5THR     BB   13   2.432  10.384   6.561  0.1032  0.3032 -0.2122
    5THR    SC1   14   2.237  10.491   6.679 -0.3519  0.0685 -0.0764
    5THR    SCP   15   2.181  10.448   6.800 -0.0171 -0.1437 -0.3537
    5THR    SCN   16   2.292  10.535   6.558 -0.2832  0.3409 -0.3148
    6ILE     BB   17   2.698  10.286   6.810  0.1828 -0.1505  0.1507
    6ILE    SC1   18   2.986  10.301   6.696  0.1580 -0.0595  0.0987
    7HIS     BB   19   2.729  10.105   7.082  0.0579  0.5164  0.0850
    7HIS    SC1   20   2.670  10.241   7.355  0.0693  0.0825  0.0905
    7HIS    SC2   21   2.551  10.289   7.593 -0.0021 -0.0130  0.0746
    7HIS    SC3   22   2.819  10.304   7.571 -0.0064  0.1480  0.1242
    8LEU     BB   23   3.084  10.081   7.125  0.0862  0.0267  0.1154
    8LEU    SC1   24   3.275   9.971   6.877  0.1448 -0.0437  0.2974
    9PHE     BB   25   3.080   9.898   7.425 -0.2347 -0.0807 -0.1463
    9PHE    SC1   26   2.814   9.856   7.547  0.1650 -0.0862  0.1956
    9PHE    SC2   27   2.651   9.642   7.535 -0.0694  0.1044 -0.3274
    9PHE    SC3   28   2.573   9.863   7.669  0.0315 -0.0154 -0.0643
   10ARG     BB   29   3.291   9.909   7.657  0.1761  0.1758 -0.2449
   10ARG    SC1   30   3.527   9.881   7.628 -0.0473  0.0120 -0.0190
   10ARG    SC2   31   3.725  10.026   7.827  0.2348  0.3365  0.1571
   10ARG    SCP   32   3.663  10.084   7.897  0.4100  0.4454  0.2283
   11LYS     BB   33   3.127  10.080   7.887 -0.0470  0.0658 -0.1501
   11LYS    SC1   34   3.405  10.144   8.125  0.0673  0.3609  0.0565
   11LYS    SC2   35   3.453  10.315   8.280  0.4902  0.1819 -0.3052
   11LYS    SCP   36   3.433  10.371   8.187  0.1989  0.1472 -0.2731
   12GLY     BB   37   2.940   9.937   8.051 -0.0548 -0.1375  0.0712
   13LEU     BB   38   2.750   9.748   8.113  0.0583 -0.2005  0.2404
   13LEU    SC1   39   2.899   9.473   8.143  0.1491 -0.2216  0.1813
   14ARG     BB   40   2.431   9.987   8.113  0.0504  0.2066  0.4196
   14ARG    SC1   41   2.482  10.164   8.335 -0.1552 -0.0380 -0.0757
   14ARG    SC2   42   2.558  10.371   8.538  0.2378  0.1774  0.1433
   14ARG    SCP   43   2.571  10.454   8.608 -0.1688  0.1834  0.2365
   15LEU     BB   44   2.081  10.067   8.141  0.2213  0.1507  0.5933
   15LEU    SC1   45   1.934   9.817   7.965  0.1165  0.1852  0.0031
   16HIS     BB   46   1.981  10.215   8.331  0.1039  0.0453  0.1366
   16HIS    SC1   47   2.043  10.057   8.605  0.1613  0.0865 -0.2670
   16HIS    SC2   48   2.025   9.961   8.857 -0.1979  0.0541 -0.3004
   16HIS    SC3   49   2.245   9.911   8.709 -0.0434 -0.0449 -0.0427
   17ASP     BB   50   2.074  10.534   8.381 -0.0948  0.1838  0.1429
   17ASP    SC1   51   2.027  10.545   8.692 -0.3217 -0.0281 -0.1017
   17ASP    SCN   52   2.036  10.655   8.701 -0.0980 -0.0520  0.0515
   18ASN     BB   53   2.324  10.660   8.164 -0.0041  0.0623  0.2485
   18ASN    SC1   54   2.293  10.470   7.960 -0.3132 -0.0463  0.1550
   18ASN    SCP   55   2.317  10.354   8.035 -0.2799  0.4177  0.3001
   18ASN    SCN   56   2.269  10.586   7.885 -0.0777  0.0904 -0.3042
   19PRO     BB   57   2.299  10.948   7.918 -0.1665  0.0135 -0.2543
   19PRO    SC1   58   2.009  11.007   7.966 -0.0581  0.0453  0.3022
   20THR     BB   59   2.383  10.810   7.599 -0.0162  0.1448  0.0766
   20THR    SC1   60   2.637  10.803   7.634 -0.0084  0.2773 -0.4977
   20THR    SCP   61   2.630  10.831   7.771 -0.0063  0.4762  0.0182
   20THR    SCN   62   2.643  10.774   7.497  0.1131 -0.2134  0.1500
   21LEU     BB   63   2.161  10.587   7.474  0.0537  0.0904 -0.1227
   21LEU    SC1   64   1.894  10.787   7.497  0.0416 -0.1006 -0.1019
   22LEU     BB   65   1.977  10.343   7.493 -0.1133 -0.2816  0.1304
   22LEU    SC1   66   2.104  10.114   7.594  0.0682 -0.0119 -0.0703
   23ALA     BB   67   1.735  10.350   7.317 -0.0334 -0.0185  0.1865
   24ALA     BB   68   1.564  10.493   7.253 -0.1125 -0.0381  0.1933
   25LEU     BB   69   1.428  10.757   7.271  0.1205  0.1412  0.1028
   25LEU    SC1   70   1.442  10.830   7.602 -0.1562 -0.3096  0.1842
   26GLU     BB   71   1.482  10.920   6.900 -0.1782  0.0851  0.1075
   26GLU    SC1   72   1.738  11.137   6.835 -0.1134 -0.2479  0.0854
   26GLU    SCN   73   1.677  11.050   6.807 -0.0568 -0.1726 -0.3442
   27SER     BB   74   1.527  10.751   6.591 -0.0071  0.0116  0.4147
   27SER    SC1   75   1.474  10.871   6.393  0.2355  0.4431  0.0480
   27SER    SCP   76   1.345  10.816   6.397  0.0573  0.5102  0.2679
   27SER    SCN   77   1.603  10.926   6.390  0.2240  0.1387 -0.5156
   28SER     BB   78   1.750  10.486   6.652  0.0704 -0.1480  0.3069
   28SER    SC1   79   1.797  10.420   6.838  0.3985 -0.1722  0.1501
   28SER    SCP   80   1.685  10.460   6.912 -0.0932  0.0240 -0.0316
   28SER    SCN   81   1.909  10.379   6.764 -0.1158  0.3290 -0.2412
   29GLU     BB   82   1.870  10.308   6.383  0.1910  0.1824 -0.0934
   29GLU    SC1   83   1.587  10.460   6.126 -0.1123  0.0793 -0.0129
   29GLU    SCN   84   1.605  10.507   6.029  0.1703  0.1401  0.0590
   30THR     BB   85   2.045  10.081   6.391  0.0414 -0.1944 -0.0526
   30THR    SC1   86   2.180   9.938   6.228 -0.3864 -0.1196 -0.1105
   30THR    SCP   87   2.266   9.931   6.338  0.1275  0.1047 -0.2550
   30THR    SCN   88   2.094   9.946   6.118  0.1056  0.1994 -0.2319
   31ILE     BB   89   2.076   9.992   6.703  0.2673  0.0341  0.0074
   31ILE    SC1   90   1.854   9.947   6.915  0.0262 -0.0758 -0.2629
   32TYR     BB   91   2.370   9.877   6.747 -0.1044 -0.0740 -0.1348
   32TYR    SC1   92   2.580   9.861   6.540 -0.2022  0.0401 -0.1699
   32TYR    SC2   93   2.796   9.934   6.396 -0.0353 -0.0698  0.0209
   32TYR    SC3   94   2.627   9.746   6.300  0.0648 -0.1297 -0.0408
   33PRO     BB   95   2.460   9.706   7.062  0.2689 -0.0165 -0.1323
   33PRO    SC1   96   2.262   9.806   7.270  0.0145 -0.0061  0.0413
   34VAL     BB   97   2.840   9.628   7.088 -0.1145  0.0588 -0.1494
   34VAL    SC1   98   2.885   9.666   6.830  0.0303 -0.2262 -0.1706
   35TYR     BB   99   2.910   9.333   7.175  0.0279  0.1294  0.1973
   35TYR    SC1  100   2.904   9.292   7.483  0.0122 -0.0593 -0.0705
   35TYR    SC2  101   2.835   9.287   7.744 -0.3824 -0.1343 -0.1695
   35TYR    SC3  102   3.062   9.410   7.667 -0.1989 -0.2144  0.2195
   36VAL     BB  103   3.276   9.264   7.214  0.0830  0.0404  0.1050
   36VAL    SC1  104   3.348   9.519   7.228  0.0582  0.0459  0.1347
   37LEU     BB  105   3.447   9.039   7.337 -0.3203  0.0508  0.3182
   37LEU    SC1  106   3.286   8.970   7.622  0.1182 -0.1723  0.2118
   38ASP     BB  107   3.756   8.975   7.252 -0.1004 -0.2760  0.1411
   38ASP    SC1  108   3.826   8.683   7.192 -0.2497  0.2300  0.3368
   38ASP    SCN  109   3.752   8.607   7.221  0.1098 -0.2636  0.1068
   39ARG     BB  110   3.928   9.242   7.156 -0.0539  0.0569  0.0529
   39ARG    SC1  111   4.020   9.232   6.837  0.0844 -0.2588  0.1977
   39ARG    SC2  112   4.243   9.230   6.591 -0.0153 -0.0656 -0.1122
   39ARG    SCP  113   4.288   9.297   6.517 -0.3002  0.2341 -0.0383
   40ARG     BB  114   4.106   9.389   7.315  0.0615  0.2580  0.1810
   40ARG    SC1  115   4.233   9.214   7.547 -0.2215  0.1333 -0.0166
   40ARG    SC2  116   4.284   9.033   7.760 -0.4377 -0.2494  0.2302
   40ARG    SCP  117   4.286   8.995   7.656  0.1320 -0.0619  0.1349
   41PHE     BB  118   3.974   9.593   7.478  0.0607  0.3751 -0.0194
   41PHE    SC1  119   3.790   9.716   7.240 -0.0307 -0.0275 -0.1275
   41PHE    SC2  120   3.740   9.685   6.976  0.1623 -0.2701 -0.1391
   41PHE    SC3  121   3.679   9.917   7.099  0.1985 -0.1040 -0.4278
   42LEU     BB  122   3.850   9.513   7.775 -0.0426  0.3846  0.0037
   42LEU    SC1  123   3.563   9.412   7.624 -0.0014  0.0970 -0.0030
   43ALA     BB  124   3.956   9.517   8.012  0.0114 -0.1431  0.0532
   44SER     BB  125   4.201   9.391   8.138 -0.2153  0.0715  0.0675
   44SER    SC1  126   4.231   9.172   8.244  0.1128  0.1003 -0.1125
   44SER    SCP  127   4.169   9.118   8.357 -0.3746 -0.0642  0.0891
   44SER    SCN  128   4.294   9.226   8.131 -0.2167 -0.0651  0.1743
   45ALA     BB  129   4.523   9.459   7.970 -0.0587 -0.1660  0.1071
   46MET     BB  130   4.722   9.335   8.103  0.0059 -0.0976  0.0595
   46MET    SC1  131   4.723   9.006   7.924 -0.0594  0.1089  0.0456
   47HIS     BB  132   4.698   9.250   8.450 -0.0075 -0.1664  0.2135
   47HIS    SC1  133   4.946   9.440   8.484 -0.0899  0.1580 -0.1592
   47HIS    SC2  134   5.190   9.500   8.585 -0.1310  0.1582 -0.0596
   47HIS    SC3  135   5.154   9.489   8.318  0.0220 -0.0206 -0.0745
   48ILE     BB  136   4.593   8.986   8.482 -0.0135  0.0002 -0.0998
   48ILE    SC1  137   4.711   8.731   8.350  0.1674  0.0536 -0.0433
   49GLY     BB  138   4.365   8.804   8.575  0.2948 -0.0211 -0.0768
   50ALA     BB  139   4.267   8.741   8.817 -0.0618  0.1768 -0.2137
   51LEU     BB  140   3.996   8.706   8.894  0.3269  0.0905 -0.0172
   51LEU    SC1  141   3.947   8.942   9.110  0.0065 -0.2029  0.0701
   52ARG     BB  142   3.883   9.010   8.632 -0.1033  0.1097  0.0321
   52ARG    SC1  143   4.055   9.229   8.658 -0.0300 -0.0321 -0.2248
   52ARG    SC2  144   4.084   9.516   8.586  0.4027 -0.1131 -0.0908
   52ARG    SCP  145   4.152   9.585   8.533  0.2735  0.1837  0.1010
   53TRP     BB  146   3.843   8.763   8.436 -0.1198 -0.1925  0.0436
   53TRP    SC1  147   3.811   8.916   8.191  0.0284  0.0960  0.0519
   53TRP    SC2  148   3.756   9.078   7.982 -0.1131  0.0190  0.0278
   53TRP    SC3  149   3.840   8.826   7.938  0.0459  0.0635  0.0653
   53TRP    SC4  150   3.797   8.992   7.730 -0.2893 -0.0630  0.0256
   54HIS     BB  151   3.553   8.587   8.588 -0.1008  0.0761  0.1108
   54HIS    SC1  152   3.526   8.301   8.464 -0.0571 -0.0977  0.1024
   54HIS    SC2  153   3.528   8.031   8.464  0.2074 -0.0989 -0.1107
   54HIS    SC3  154   3.378   8.165   8.283 -0.1649 -0.0962  0.1880
   55PHE     BB  155   3.377   8.943   8.619 -0.1509  0.0128  0.1311
   55PHE    SC1  156   3.409   9.110   8.864 -0.0800  0.0552 -0.0441
   55PHE    SC2  157   3.348   9.257   9.082 -0.0927 -0.0603  0.0309
   55PHE    SC3  158   3.598   9.263   8.980 -0.1093  0.0608 -0.0035
   56LEU     BB  159   3.241   8.931   8.387  0.0673  0.1367  0.1332
   56LEU    SC1  160   3.299   9.115   8.135 -0.0216  0.0398 -0.3751
   57LEU     BB  161   3.090   8.662   8.364 -0.0399 -0.2166  0.3390
   57LEU    SC1  162   3.004   8.431   8.162 -0.0042 -0.5359 -0.1027
   58GLN     BB  163   2.803   8.757   8.562  0.2098 -0.0986  0.0669
   58GLN    SC1  164   2.672   8.437   8.543 -0.1811  0.0009  0.3540
   58GLN    SCP  165   2.652   8.574   8.560 -0.2746 -0.1005  0.4302
   58GLN    SCN  166   2.693   8.300   8.526  0.1343  0.0077 -0.0651
   59SER     BB  167   2.739   9.044   8.470 -0.0116 -0.3192  0.0219
   59SER    SC1  168   2.600   9.217   8.406 -0.1560 -0.1211  0.1851
   59SER    SCP  169   2.563   9.149   8.523 -0.5874  0.2176 -0.1191
   59SER    SCN  170   2.636   9.284   8.289  0.0834 -0.0015 -0.0577
   60LEU     BB  171   2.673   8.884   8.064 -0.1204  0.2834  0.1149
   60LEU    SC1  172   2.928   8.901   7.961 -0.0258 -0.0307 -0.1899
   61GLU     BB  173   2.388   8.759   8.194 -0.2101  0.0585 -0.0339
   61GLU    SC1  174   2.254   8.439   7.987  0.1628 -0.2256 -0.3173
   61GLU    SCN  175   2.229   8.546   7.997 -0.0957 -0.2997  0.3883
   62ASPP    BB  176   2.219   9.004   8.247 -0.0611  0.1070 -0.1315
   62ASPP   SC1  177   2.106   9.115   8.507 -0.3941 -0.3027  0.1952
   63LEU     BB  178   2.244   9.197   7.998  0.2398  0.0806 -0.0497
   63LEU    SC1  179   2.373   9.476   7.882 -0.0634  0.0165  0.1877
   64HIS     BB  180   2.061   8.968   7.816 -0.0538  0.1708  0.1768
   64HIS    SC1  181   2.329   8.873   7.679  0.0888 -0.1238 -0.2103
   64HIS    SC2  182   2.491   8.662   7.635  0.0332 -0.2170  0.0168
   64HIS    SC3  183   2.580   8.912   7.589  0.1272 -0.2842 -0.1764
   65LYS     BB  184   1.844   8.931   7.879  0.0445 -0.1374  0.2233
   65LYS    SC1  185   1.833   8.670   8.088  0.1149 -0.1152 -0.3646
   65LYS    SC2  186   1.963   8.603   8.322  0.0921  0.2337 -0.2581
   65LYS    SCP  187   1.912   8.506   8.328  0.1905  0.1895  0.0283
   66ASN     BB  188   1.681   9.247   7.930 -0.2557 -0.0055 -0.0788
   66ASN    SC1  189   1.804   9.396   8.155 -0.0574  0.1251  0.1006
   66ASN    SCP  190   1.870   9.511   8.201 -0.3708 -0.1987 -0.2167
   66ASN    SCN  191   1.738   9.282   8.108 -0.1510 -0.6242  0.4458
   67LEU     BB  192   1.665   9.362   7.630 -0.3670  0.1468  0.2189
   67LEU    SC1  193   1.962   9.463   7.611  0.2292  0.1404 -0.1838
   68SER     BB  194   1.376   9.598   7.693 -0.1177 -0.1664 -0.2904
   68SER    SC1  195   1.501   9.758   7.817  0.2104 -0.0195  0.3745
   68SER    SCP  196   1.568   9.700   7.709 -0.3347  0.0138 -0.0139
   68SER    SCN  197   1.433   9.816   7.925  0.0226 -0.0308  0.2424
   69ARG     BB  198   1.158   9.543   7.526 -0.0907 -0.2515 -0.0372
   69ARG    SC1  199   0.848   9.670   7.415 -0.1876 -0.2580 -0.1711
   69ARG    SC2  200   0.581   9.819   7.529 -0.2366  0.6409  0.3077
   69ARG    SCP  201   0.612   9.884   7.446  0.2491  0.2076  0.0840
   70LEU     BB  202   1.277   9.327   7.213  0.0911 -0.2113  0.5124
   70LEU    SC1  203   1.005   9.329   6.994 -0.1233  0.0618  0.1439
   71GLY     BB  204   1.491   9.178   7.169 -0.1731  0.1574 -0.4084
   72ALA     BB  205   1.763   9.141   7.303 -0.0386  0.1149  0.0010
   73ARG     BB  206   1.965   9.035   7.293  0.0147  0.0323  0.2279
   73ARG    SC1  207   1.905   8.693   7.369 -0.3074  0.0760 -0.1105
   73ARG    SC2  208   1.916   8.478   7.594 -0.3038  0.0209 -0.3308
   73ARG    SCP  209   1.904   8.567   7.531 -0.0047  0.3536  0.0308
   74LEU     BB  210   2.257   9.037   7.163  0.1405 -0.1060 -0.0910
   74LEU    SC1  211   2.378   9.280   7.319 -0.1493 -0.2093  0.1093
   75LEU     BB  212   2.612   9.035   6.969 -0.0310  0.1398 -0.3741
   75LEU    SC1  213   2.554   9.318   6.801  0.2136  0.0694 -0.1436
   76VAL     BB  214   2.916   8.788   7.008  0.0159  0.0502  0.2116
   76VAL    SC1  215   2.927   8.836   7.268  0.0647  0.4406  0.1433
   77ILE     BB  216   3.183   8.970   6.859 -0.3317 -0.2009 -0.0270
   77ILE    SC1  217   3.025   9.203   6.730  0.1458  0.0526 -0.1777
   78GLN     BB  218   3.430   8.826   6.854 -0.1028 -0.0250 -0.2886
   78GLN    SC1  219   3.269   8.469   6.733  0.3608  0.1025 -0.4157
   78GLN    SCP  220   3.244   8.508   6.600 -0.1045  0.0611  0.3468
   78GLN    SCN  221   3.293   8.430   6.865 -0.2027 -0.2975  0.2648
   79GLY     BB  222   3.686   8.864   6.746 -0.3358  0.1559 -0.2728
   80GLU     BB  223   3.818   8.935   6.480  0.2531  0.0579  0.1252
   80GLU    SC1  224   3.569   8.619   6.345  0.1366  0.0026 -0.3605
   80GLU    SCN  225   3.539   8.520   6.306  0.3772 -0.0218 -0.5040
   81TYR     BB  226   3.786   9.263   6.338  0.0149  0.3141  0.1898
   81TYR    SC1  227   3.573   9.431   6.498 -0.1445 -0.2847  0.0122
   81TYR    SC2  228   3.433   9.650   6.572  0.1589 -0.0999  0.0573
   81TYR    SC3  229   3.460   9.443   6.743  0.0197 -0.0994  0.0811
   82GLU     BB  230   3.933   9.385   6.145 -0.0673  0.1133 -0.4041
   82GLU    SC1  231   4.291   9.447   6.008  0.2719 -0.2723 -0.2146
   82GLU    SCN  232   4.281   9.366   6.082 -0.0949  0.2390  0.3966
   83SER     BB  233   3.793   9.413   5.869  0.1721 -0.1139  0.0562
   83SER    SC1  234   3.902   9.532   5.705  0.1209 -0.0144 -0.2602
   83SER    SCP  235   4.040   9.545   5.724  0.2482  0.0618  0.3470
   83SER    SCN  236   3.764   9.519   5.685  0.2676  0.3888 -0.0953
   84VAL     BB  237   3.449   9.413   5.970 -0.1103  0.0474 -0.2316
   84VAL    SC1  238   3.354   9.208   5.831 -0.0020 -0.2683  0.1435
   85LEU     BB  239   3.232   9.593   6.047  0.0815 -0.0534 -0.3721
   85LEU    SC1  240   3.087   9.526   6.313  0.0664  0.0939 -0.2631
   86ARG     BB  241   3.091   9.750   5.871  0.1268 -0.2217  0.1650
   86ARG    SC1  242   2.812   9.616   5.803  0.1203 -0.2274 -0.0809
   86ARG    SC2  243   2.611   9.623   5.627  0.4919 -0.1236 -0.0735
   86ARG    SCP  244   2.665   9.717   5.647 -0.2604  0.4545 -0.2784
   87ASP     BB  245   3.183   9.916   5.625 -0.0949 -0.1031  0.0556
   87ASP    SC1  246   2.970  10.086   5.539 -0.2793  0.3636 -0.0851
   87ASP    SCN  247   2.943   9.998   5.599  0.0080  0.0860 -0.3258
   88HIS     BB  248   3.518   9.968   5.670  0.0395  0.1783  0.2225
   88HIS    SC1  249   3.593   9.869   5.951 -0.1300 -0.2585 -0.0036
   88HIS    SC2  250   3.643   9.798   6.207 -0.0943  0.2167  0.1304
   88HIS    SC3  251   3.829   9.933   6.065 -0.1636  0.0676 -0.1069
   89VAL     BB  252   3.617  10.268   5.678  0.0288 -0.1620  0.0924
   89VAL    SC1  253   3.882  10.260   5.684  0.0915  0.5328 -0.4121
   90GLN     BB  254   3.447  10.485   5.543  0.0106 -0.1179 -0.1047
   90GLN    SC1  255   3.700  10.760   5.572 -0.0456 -0.1766  0.1328
   90GLN    SCP  256   3.627  10.688   5.667 -0.0533  0.2486  0.2591
   90GLN    SCN  257   3.773  10.832   5.476  0.0003  0.0332  0.1345
   91LYS     BB  258   3.173  10.597   5.551  0.2236  0.0712  0.1201
   91LYS    SC1  259   3.162  10.906   5.570  0.1446  0.2641  0.1544
   91LYS    SC2  260   3.081  11.090   5.692  0.0377 -0.1808 -0.4564
   91LYS    SCP  261   3.002  11.162   5.717 -0.0541 -0.3444 -0.2309
   92TRP     BB  262   2.970  10.522   5.812  0.1448  0.3771  0.3210
   92TRP    SC1  263   3.159  10.303   5.943  0.1180 -0.0975  0.0092
   92TRP    SC2  264   3.305  10.193   6.142  0.0593 -0.0534  0.0768
   92TRP    SC3  265   3.035  10.191   6.155  0.0512 -0.2038 -0.0849
   92TRP    SC4  266   3.180  10.048   6.333  0.0261 -0.1047  0.0162
   93ASN     BB  267   2.755  10.686   5.854  0.1961 -0.0108  0.2482
   93ASN    SC1  268   2.669  10.868   5.543  0.0287  0.1391 -0.2645
   93ASN    SCP  269   2.563  10.914   5.464 -0.0408 -0.0846 -0.3068
   93ASN    SCN  270   2.776  10.822   5.621 -0.1671  0.6854  0.3893
   94ILE     BB  271   2.534  10.859   6.052  0.4131  0.0800 -0.5671
   94ILE    SC1  272   2.294  10.947   5.876  0.1728  0.1669 -0.2083
   95THR     BB  273   2.509  10.960   6.324  0.0063 -0.0027  0.0052
   95THR    SC1  274   2.373  11.196   6.319  0.0388  0.0471 -0.2219
   95THR    SCP  275   2.416  11.317   6.375 -0.4794 -0.3430 -0.2644
   95THR    SCN  276   2.330  11.074   6.263 -0.5664 -0.3958 -0.0863
   96GLN     BB  277   2.561  10.866   6.607 -0.3979 -0.1502 -0.2673
   96GLN    SC1  278   2.356  11.112   6.856 -0.2597  0.0845  0.1341
   96GLN    SCP  279   2.465  11.025   6.848  0.0923 -0.2789  0.0332
   96GLN    SCN  280   2.246  11.199   6.865  0.4333  0.1773 -0.0276
   97VAL     BB  281   2.791  10.804   6.792 -0.2677  0.0573 -0.2323
   97VAL    SC1  282   3.038  10.857   6.710 -0.2472  0.3110 -0.0197
   98THR     BB  283   2.725  10.652   7.078 -0.0378 -0.0904 -0.0533
   98THR    SC1  284   2.492  10.669   7.129 -0.0789 -0.0250  0.0181
   98THR    SCP  285   2.561  10.789   7.109  0.2401 -0.1694 -0.1806
   98THR    SCN  286   2.423  10.548   7.148 -0.0855  0.0285 -0.0712
   99LEU     BB  287   2.976  10.644   7.277 -0.0822 -0.1330 -0.0383
   99LEU    SC1  288   3.179  10.568   7.050 -0.2882  0.1158  0.5870
  100ASP     BB  289   3.175  10.727   7.493 -0.1895  0.2977  0.0374
  100ASP    SC1  290   3.172  10.570   7.754  0.1404 -0.0314  0.1568
  100ASP    SCN  291   3.120  10.497   7.690 -0.2328  0.1585  0.2148
  101ALA     BB  292   3.489  10.757   7.415  0.0528 -0.3355  0.0999
  102GLU     BB  293   3.706  10.776   7.549  0.1431  0.2634 -0.0012
  102GLU    SC1  294   3.645  10.533   7.869 -0.2114 -0.0564  0.4247
  102GLU    SCN  295   3.596  10.438   7.897  0.1206 -0.2065  0.5579
  103MET     BB  296   3.959  10.961   7.577  0.0691 -0.1359  0.2789
  103MET    SC1  297   4.048  10.804   7.875  0.0098  0.0786 -0.2756
  104GLU     BB  298   4.167  10.945   7.370 -0.2336 -0.2590 -0.2008
  104GLU    SC1  299   4.312  11.153   7.106 -0.0284  0.4004  0.4311
  104GLU    SCN  300   4.415  11.180   7.077  0.0354 -0.2183 -0.1666
  105PRO     BB  301   4.447  10.804   7.528  0.3481 -0.0139 -0.0492
  105PRO    SC1  302   4.617  10.950   7.699 -0.0928 -0.4080  0.3189
  106PHE     BB  303   4.369  10.499   7.617  0.1276  0.2274  0.0874
  106PHE    SC1  304   4.605  10.394   7.758 -0.1105  0.0265 -0.1552
  106PHE    SC2  305   4.849  10.309   7.680 -0.0664  0.1975 -0.2092
  106PHE    SC3  306   4.788  10.321   7.943 -0.0943 -0.0521 -0.2017
  107TYR     BB  307   4.146  10.364   7.688  0.0986 -0.0122 -0.2286
  107TYR    SC1  308   4.185  10.083   7.829 -0.1602  0.1118 -0.1111
  107TYR    SC2  309   4.397   9.919   7.861 -0.0298  0.2810 -0.0944
  107TYR    SC3  310   4.207   9.933   8.052 -0.1189  0.0410 -0.1623
  108LYS     BB  311   3.978  10.217   7.417  0.0320  0.4229  0.1442
  108LYS    SC1  312   4.181  10.030   7.323 -0.1059  0.0456 -0.1538
  108LYS    SC2  313   4.451  10.048   7.321  0.2366 -0.2071  0.1592
  108LYS    SCP  314   4.468  10.146   7.276 -0.3827 -0.1331  0.0068
  109GLU     BB  315   3.995  10.498   7.259 -0.1129  0.0690  0.2015
  109GLU    SC1  316   4.404  10.483   7.134 -0.3779  0.2975 -0.2799
  109GLU    SCN  317   4.483  10.545   7.087 -0.0536  0.2877  0.1835
  110MET     BB  318   3.912  10.681   6.998  0.1568 -0.0335  0.0019
  110MET    SC1  319   3.640  10.463   6.885 -0.2678 -0.1747  0.0019
  111GLU     BB  320   3.805  10.933   7.014  0.0153  0.1235  0.1132
  111GLU    SC1  321   3.860  11.202   6.760 -0.1045  0.1188  0.0334
  111GLU    SCN  322   3.905  11.279   6.825  0.4007 -0.0294 -0.0928
  112ALA     BB  323   3.422  11.007   6.930 -0.1888 -0.1111  0.0233
  113ASN     BB  324   3.382  11.081   6.582 -0.0761  0.0217 -0.1976
  113ASN    SC1  325   3.383  11.348   6.439  0.1815 -0.1183 -0.2672
  113ASN    SCP  326   3.362  11.213   6.468 -0.1388  0.0450 -0.1768
  113ASN    SCN  327   3.404  11.484   6.411  0.0465 -0.0070 -0.2974
  114ILE     BB  328   3.589  10.859   6.459  0.0196  0.1104  0.3476
  114ILE    SC1  329   3.435  10.592   6.488  0.1460  0.0074  0.0986
  115ARG     BB  330   3.900  10.822   6.437 -0.2266 -0.0368  0.1189
  115ARG    SC1  331   3.982  10.989   6.158 -0.3148  0.3609  0.3570
  115ARG    SC2  332   4.028  11.149   5.901  0.1613  0.0459  0.2272
  115ARG    SCP  333   4.029  11.205   5.806  0.0324 -0.0451  0.1692
  116ARG     BB  334   4.014  10.497   6.548 -0.2881 -0.1106 -0.2592
  116ARG    SC1  335   4.316  10.562   6.668 -0.0500  0.2012  0.2410
  116ARG    SC2  336   4.339  10.851   6.756  0.4209  0.3667  0.4287
  116ARG    SCP  337   4.307  10.935   6.692  0.3135 -0.1906 -0.4217
  117LEU     BB  338   3.850  10.311   6.404  0.0970 -0.1127  0.1235
  117LEU    SC1  339   3.642  10.113   6.561  0.1683 -0.1199  0.2222
  118GLY     BB  340   3.720  10.428   6.135  0.0782 -0.0797 -0.1135
  119ALA     BB  341   3.606  10.589   6.031 -0.0553  0.0176 -0.2927
  120GLU     BB  342   3.321  10.776   6.035 -0.2283  0.3131  0.3304
  120GLU    SC1  343   3.529  11.089   6.009  0.1678 -0.3060 -0.1549
  120GLU    SCN  344   3.586  11.116   6.100  0.3145  0.1386 -0.3468
  121LEU     BB  345   3.073  10.834   6.224 -0.1785  0.0169  0.0474
  121LEU    SC1  346   2.893  10.599   6.311  0.0399  0.1474 -0.0024
  122GLY     BB  347   3.014  11.093   6.181 -0.1107  0.3324 -0.0604
  123PHE     BB  348   2.865  11.340   6.373 -0.1418  0.0307 -0.3364
  123PHE    SC1  349   2.976  11.637   6.355 -0.0907 -0.0422 -0.0429
  123PHE    SC2  350   3.079  11.830   6.513 -0.0226 -0.0080 -0.1281
  123PHE    SC3  351   3.047  11.875   6.249  0.0453 -0.1321 -0.1586
  124GLU     BB  352   2.760  11.259   6.625  0.2314  0.0409  0.1558
  124GLU    SC1  353   2.533  11.547   6.671  0.0488  0.1558  0.2023
  124GLU    SCN  354   2.513  11.443   6.642  0.1656  0.1768  0.0344
  125VAL     BB  355   2.985  11.280   6.862 -0.2465  0.1919  0.3415
  125VAL    SC1  356   3.192  11.445   6.853 -0.1242  0.0290 -0.2797
  126LEU     BB  357   2.945  11.139   7.132 -0.0135  0.2791  0.3124
  126LEU    SC1  358   2.675  11.109   7.263  0.2189  0.0401 -0.1887
  127SER     BB  359   3.101  11.363   7.425 -0.0524 -0.2684 -0.0191
  127SER    SC1  360   2.952  11.507   7.478  0.1285 -0.0517 -0.4261
  127SER    SCP  361   2.861  11.440   7.561  0.0121  0.1391  0.1573
  127SER    SCN  362   3.043  11.574   7.395  0.0439 -0.0371  0.0483
  128ARG     BB  363   3.316  11.157   7.423 -0.0965  0.0016 -0.1280
  128ARG    SC1  364   3.600  11.273   7.342  0.1576  0.2747 -0.0740
  128ARG    SC2  365   3.860  11.439   7.236  0.1902 -0.1356 -0.0731
  128ARG    SCP  366   3.953  11.385   7.211  0.0038 -0.3066 -0.5092
  129VAL     BB  367   3.325  11.099   7.788  0.0339  0.1002  0.1872
  129VAL    SC1  368   3.567  11.116   7.895  0.2220 -0.2416 -0.1578
  130GLY     BB  369   3.031  11.056   7.854 -0.2636 -0.1554  0.1710
  131HIS     BB  370   2.858  10.917   8.079 -0.3579  0.1241 -0.0586
  131HIS    SC1  371   2.878  10.629   8.107  0.0097  0.1384  0.0063
  131HIS    SC2  372   2.961  10.395   8.213  0.1840  0.1737 -0.0501
  131HIS    SC3  373   2.787  10.395   8.007  0.0495  0.0984  0.0620
  132SER     BB  374   2.645  11.029   8.318  0.2110  0.1357  0.0051
  132SER    SC1  375   2.657  10.847   8.499  0.0202  0.0890 -0.0185
  132SER    SCP  376   2.700  10.953   8.418 -0.0009 -0.4253  0.1425
  132SER    SCN  377   2.614  10.741   8.580 -0.2552 -0.2310  0.2681
  133LEU     BB  378   2.628  11.313   8.608 -0.0537 -0.2626  0.0795
  133LEU    SC1  379   2.654  11.173   8.874 -0.4020 -0.3907 -0.0241
  134TYR     BB  380   2.738  11.533   8.461 -0.3246  0.5416  0.0888
  134TYR    SC1  381   2.944  11.695   8.507  0.0656  0.0995  0.1852
  134TYR    SC2  382   3.091  11.917   8.551  0.0988  0.1131  0.0117
  134TYR    SC3  383   3.211  11.675   8.541  0.1139  0.1260 -0.1463
  135ASP     BB  384   2.652  11.562   8.165  0.0620  0.0025  0.1836
  135ASP    SC1  385   2.386  11.429   8.116 -0.2641 -0.1714 -0.0807
  135ASP    SCN  386   2.440  11.490   8.041 -0.1708 -0.6159 -0.4186
  136THR     BB  387   2.966  11.620   7.967 -0.1377  0.0085  0.0025
  136THR    SC1  388   3.118  11.504   8.085  0.0627 -0.2052  0.1305
  136THR    SCP  389   2.991  11.453   8.055  0.1546 -0.1650 -0.2001
  136THR    SCN  390   3.245  11.556   8.114  0.0848  0.1219 -0.3779
  137LYS     BB  391   2.942  11.950   7.937 -0.1601 -0.1207  0.0374
  137LYS    SC1  392   2.940  12.002   7.640 -0.0588  0.6452 -0.2790
  137LYS    SC2  393   3.069  12.114   7.401  0.1401  0.5130 -0.0159
  137LYS    SCP  394   3.167  12.156   7.376  0.1296  0.3902 -0.3106
  138ARG     BB  395   2.885  12.107   8.137 -0.2018 -0.0648 -0.2673
  138ARG    SC1  396   2.683  12.081   8.348  0.0127  0.2744 -0.1328
  138ARG    SC2  397   2.380  12.016   8.306 -0.4919 -0.1556 -0.0534
  138ARG    SCP  398   2.420  11.915   8.320 -0.0447 -0.0450 -0.3150
  139ILE     BB  399   3.103  12.328   8.268 -0.3573 -0.1998  0.1787
  139ILE    SC1  400   2.988  12.605   8.349  0.2690  0.0875  0.1412
  140LEU     BB  401   3.319  12.389   8.009 -0.1597 -0.0057 -0.0012
  140LEU    SC1  402   3.467  12.669   8.130  0.1549 -0.0874 -0.1412
  141ASP     BB  403   3.351  12.368   7.740  0.1844  0.1237  0.0719
  141ASP    SC1  404   3.253  12.535   7.518  0.1211  0.0162 -0.2956
  141ASP    SCN  405   3.313  12.498   7.433 -0.0702 -0.3020 -0.3055
  142LEU     BB  406   3.514  12.076   7.663  0.0047  0.2349  0.1910
  142LEU    SC1  407   3.797  12.231   7.601  0.0066  0.0323 -0.1041
  143ASN     BB  408   3.407  11.857   7.833 -0.2531  0.1707 -0.1019
  143ASN    SC1  409   3.432  11.591   7.734 -0.1059 -0.2202  0.2580
  143ASN    SCP  410   3.364  11.656   7.837 -0.3909  0.5200 -0.2280
  143ASN    SCN  411   3.501  11.526   7.631  0.1692 -0.3586  0.6150
  144GLY     BB  412   3.404  11.909   8.176 -0.0047  0.3159  0.1806
  145GLY     BB  413   3.554  12.069   8.261  0.0275 -0.3279 -0.1612
  146SER     BB  414   3.781  12.321   8.275 -0.1876 -0.0975  0.0054
  146SER    SC1  415   3.858  12.374   8.030  0.1953  0.0317  0.1672
  146SER    SCP  416   3.874  12.470   7.929 -0.2323  0.1259 -0.1572
  146SER    SCN  417   3.843  12.279   8.131 -0.5584  0.2354 -0.0983
  147PRO     BB  418   3.927  12.292   8.533  0.0002  0.0512  0.2655
  147PRO    SC1  419   4.208  12.361   8.503  0.3452  0.0695 -0.0041
  148PRO     BB  420   3.771  12.118   8.713  0.2987 -0.2357 -0.3252
  148PRO    SC1  421   3.622  11.853   8.708 -0.0591 -0.6811  0.0386
  149LEU     BB  422   3.823  12.173   9.031 -0.1904 -0.0057 -0.0086
  149LEU    SC1  423   4.140  12.251   9.038  0.0752 -0.0660 -0.2526
  150THR     BB  424   3.719  12.094   9.343 -0.0006  0.2276 -0.0762
  150THR    SC1  425   3.905  11.936   9.446 -0.4718  0.2282 -0.2519
  150THR    SCP  426   3.869  11.975   9.316 -0.1619 -0.0381  0.1482
  150THR    SCN  427   3.941  11.897   9.576 -0.1021  0.0245  0.1508
  151TYR     BB  428   3.409  12.055   9.532 -0.1778  0.0312 -0.1558
  151TYR    SC1  429   3.562  12.106   9.798  0.1501  0.1055 -0.1348
  151TYR    SC2  430   3.805  12.200   9.869  0.0544  0.2629 -0.0096
  151TYR    SC3  431   3.624  12.136  10.059  0.0539 -0.0094 -0.0981
  152LYS     BB  432   3.119  12.154   9.561 -0.0968  0.1309 -0.2314
  152LYS    SC1  433   2.953  12.359   9.758 -0.0534  0.0312  0.2130
  152LYS    SC2  434   2.803  12.467   9.914  0.1327 -0.0909  0.3217
  152LYS    SCP  435   2.755  12.376   9.953  0.0283 -0.1480  0.0815
  153ARG     BB  436   2.955  11.995   9.280 -0.1096  0.0642 -0.1832
  153ARG    SC1  437   2.752  11.753   9.354  0.1550  0.0307 -0.3217
  153ARG    SC2  438   2.460  11.747   9.457 -0.0825  0.5391 -0.2240
  153ARG    SCP  439   2.365  11.800   9.437 -0.2558  0.2460 -0.2436
  154PHE     BB  440   3.179  11.959   9.074  0.2335 -0.4073 -0.1163
  154PHE    SC1  441   3.152  11.671   8.978 -0.0215  0.1139 -0.2803
  154PHE    SC2  442   3.106  11.467   9.148 -0.3574  0.2979 -0.1398
  154PHE    SC3  443   3.078  11.430   8.882  0.0399  0.0441 -0.1545
  155LEU     BB  444   3.261  12.151   8.920 -0.1540  0.1454  0.0089
  155LEU    SC1  445   3.381  12.386   9.115  0.2278  0.2100  0.2759
  156HIS     BB  446   2.987  12.329   8.802  0.1079  0.1497  0.1788
  156HIS    SC1  447   2.761  12.131   8.857  0.3385 -0.0558  0.3962
  156HIS    SC2  448   2.729  11.863   8.848 -0.2256  0.0062 -0.0344
  156HIS    SC3  449   2.551  12.016   8.982 -0.0156  0.1851  0.0473
  157ILE     BB  450   2.946  12.619   8.992 -0.1240  0.0890  0.0459
  157ILE    SC1  451   3.154  12.824   8.890 -0.1164  0.0158 -0.0887
  158LEU     BB  452   2.895  12.548   9.296 -0.1481  0.3269  0.2100
  158LEU    SC1  453   3.138  12.667   9.433 -0.2818 -0.0122 -0.0375
  159SER     BB  454   2.539  12.394   9.286  0.0774  0.1158  0.2623
  159SER    SC1  455   2.582  12.245   9.470  0.1049  0.0049  0.0594
  159SER    SCP  456   2.594  12.118   9.527  0.5109  0.1229 -0.4554
  159SER    SCN  457   2.569  12.372   9.412 -0.5702  0.0789 -0.4144
  160GLN     BB  458   2.349  12.516   9.069 -0.2558  0.1719  0.4376
  160GLN    SC1  459   2.472  12.903   9.083  0.2553  0.1588 -0.3182
  160GLN    SCP  460   2.594  12.941   9.139  0.0082  0.4084 -0.0227
  160GLN    SCN  461   2.349  12.864   9.028  0.1091  0.2612 -0.1483
  161LEU     BB  462   2.346  12.372   8.739  0.2281 -0.1171  0.1639
  161LEU    SC1  463   2.513  12.627   8.605  0.4183  0.1074  0.0087
  162GLY     BB  464   2.143  12.131   8.770  0.0080 -0.0635 -0.0035
  163ASP     BB  465   2.055  12.005   8.990  0.4646 -0.2288  0.4263
  163ASP    SC1  466   2.148  12.095   9.310 -0.4536  0.2550 -0.0237
  163ASP    SCN  467   2.239  12.034   9.312 -0.5161  0.1596  0.2399
  164PRO     BB  468   1.855  11.756   8.963  0.2757  0.0434  0.0201
  164PRO    SC1  469   1.601  11.857   8.861 -0.0427  0.0456 -0.0870
  165GLU     BB  470   1.945  11.531   8.695  0.1596  0.3224 -0.0871
  165GLU    SC1  471   2.282  11.646   8.575  0.1622  0.1898  0.0312
  165GLU    SCN  472   2.278  11.709   8.485 -0.0279  0.1541  0.0102
  166VAL     BB  473   1.724  11.295   8.607 -0.0712 -0.0806  0.2050
  166VAL    SC1  474   1.512  11.438   8.536 -0.0194 -0.1089 -0.0166
  167PRO     BB  475   1.702  10.960   8.637 -0.0079  0.0501  0.1945
  167PRO    SC1  476   1.462  10.925   8.828  0.2404 -0.2148 -0.4448
  168VAL     BB  477   1.710  10.830   8.366 -0.2214  0.1594  0.0444
  168VAL    SC1  478   1.557  10.938   8.179  0.0063 -0.0717 -0.2871
  169ARG     BB  479   1.529  10.539   8.389  0.0048  0.0582  0.0592
  169ARG    SC1  480   1.579  10.394   8.662  0.0374 -0.3338  0.2984
  169ARG    SC2  481   1.660  10.329   8.960  0.0484  0.3739  0.3104
  169ARG    SCP  482   1.760  10.374   8.945  0.2751 -0.1585 -0.5577
  170ASN     BB  483   1.350  10.366   8.218 -0.0112 -0.0557  0.3692
  170ASN    SC1  484   1.181  10.569   8.029 -0.2497  0.0509  0.0329
  170ASN    SCP  485   1.249  10.488   7.938  0.0611 -0.2510  0.0884
  170ASN    SCN  486   1.112  10.650   8.120  0.0229 -0.1679 -0.0127
  171LEU     BB  487   1.414  10.114   8.155  0.0937 -0.0963 -0.0361
  171LEU    SC1  488   1.623   9.913   8.323  0.0530 -0.4236  0.0475
  172THR     BB  489   1.099   9.929   8.095 -0.0623 -0.0503 -0.0807
  172THR    SC1  490   0.978   9.782   8.260 -0.4035  0.0361 -0.2193
  172THR    SCP  491   0.987   9.719   8.135  0.0697  0.0174 -0.0179
  172THR    SCN  492   0.969   9.844   8.385  0.1076  0.0650 -0.0388
  173ALA     BB  493   0.972  10.024   7.813 -0.2553 -0.0868  0.0066
  174GLU     BB  494   1.107  10.099   7.642  0.0127  0.1614  0.1453
  174GLU    SC1  495   1.463  10.218   7.706  0.1744  0.0899  0.0972
  174GLU    SCN  496   1.459  10.192   7.813  0.0390  0.4004  0.1799
  175ASP     BB  497   1.111  10.183   7.341 -0.1042  0.1242  0.0670
  175ASP    SC1  498   0.780  10.206   7.286  0.3277  0.1536  0.0851
  175ASP    SCN  499   0.791  10.196   7.395  0.0448  0.5488  0.1721
  176PHE     BB  500   1.299  10.068   7.106 -0.0738 -0.3544  0.0453
  176PHE    SC1  501   1.505   9.886   7.239  0.1073  0.0583 -0.0455
  176PHE    SC2  502   1.725   9.852   7.391 -0.1100 -0.0217  0.2587
  176PHE    SC3  503   1.642   9.654   7.228 -0.0300 -0.0404  0.2403
  177GLN     BB  504   1.277  10.200   6.832 -0.2422  0.0080 -0.3191
  177GLN    SC1  505   1.150  10.517   6.911  0.0047  0.0708  0.2919
  177GLN    SCP  506   1.251  10.557   6.999  0.1498  0.2227  0.1632
  177GLN    SCN  507   1.049  10.478   6.822  0.1845  0.1586  0.1517
  178ARG     BB  508   1.387  10.157   6.572 -0.3033 -0.1224  0.0403
  178ARG    SC1  509   1.166  10.377   6.384  0.3273  0.2074 -0.0730
  178ARG    SC2  510   1.084  10.466   6.072  0.2301  0.0460 -0.0730
  178ARG    SCP  511   1.152  10.543   6.032  0.0544  0.3159  0.1168
  179CYS     BB  512   1.508   9.964   6.362  0.0588  0.2655 -0.1703
  179CYS    SC1  513   1.337   9.979   6.138  0.0580 -0.0720  0.0204
  180MET     BB  514   1.723   9.736   6.459 -0.0463 -0.0332  0.0136
  180MET    SC1  515   1.789   9.608   6.122 -0.1433  0.0736 -0.1815
  181SER     BB  516   1.614   9.604   6.703  0.1458 -0.1761 -0.0443
  181SER    SC1  517   1.387   9.629   6.797 -0.2363 -0.0063  0.2424
  181SER    SCP  518   1.341   9.603   6.926  0.6270 -0.0205  0.0983
  181SER    SCN  519   1.433   9.656   6.667  0.2243 -0.0703 -0.0632
  182PRO     BB  520   1.822   9.353   6.849 -0.0251 -0.2223 -0.0948
  182PRO    SC1  521   2.050   9.465   6.979  0.4242  0.0931  0.2170
  183GLU     BB  522   1.823   9.038   6.787  0.3936 -0.1673  0.0073
  183GLU    SC1  523   1.646   8.741   6.955 -0.2128 -0.1225 -0.0312
  183GLU    SCN  524   1.584   8.831   6.953  0.3280  0.3163  0.1995
  184PRO     BB  525   2.070   8.896   6.718  0.1987 -0.0872  0.2662
  184PRO    SC1  526   2.215   8.641   6.824  0.2394  0.0820 -0.0613
  185GLY     BB  527   2.270   9.022   6.497  0.1931 -0.0665  0.2652
  186LEU     BB  528   2.520   9.056   6.409  0.2063 -0.0326 -0.0735
  186LEU    SC1  529   2.670   9.253   6.191 -0.1489 -0.0071  0.0859
  187ALA     BB  530   2.742   8.879   6.529  0.0506 -0.2280 -0.3537
  188GLU     BB  531   2.849   8.644   6.431  0.2731  0.1470  0.0493
  188GLU    SC1  532   2.712   8.473   6.106 -0.0940  0.3070  0.0745
  188GLU    SCN  533   2.811   8.521   6.117  0.0619  0.0421 -0.0747
  189ARG     BB  534   2.786   8.390   6.723  0.1476  0.0167 -0.2403
  189ARG    SC1  535   2.722   8.143   6.614 -0.2030  0.1094 -0.1710
  189ARG    SC2  536   2.662   7.993   6.298 -0.2360  0.3280 -0.5462
  189ARG    SCP  537   2.758   7.940   6.292 -0.4112 -0.1813  0.0382
  190TYR     BB  538   2.753   8.487   6.969 -0.0171 -0.2186 -0.1671
  190TYR    SC1  539   2.492   8.384   7.144  0.2322  0.0313  0.1611
  190TYR    SC2  540   2.311   8.535   7.277 -0.0873  0.1040 -0.3289
  190TYR    SC3  541   2.302   8.265   7.294  0.1363  0.1147  0.1071
  191ARG     BB  542   2.962   8.384   7.202 -0.0105 -0.2254 -0.0145
  191ARG    SC1  543   3.272   8.491   7.202 -0.1017 -0.2504 -0.0542
  191ARG    SC2  544   3.495   8.331   7.121  0.4584 -0.0987 -0.3740
  191ARG    SCP  545   3.490   8.395   7.031  0.3718  0.5618  0.0337
  192VAL     BB  546   2.989   8.104   7.359  0.2458 -0.1419  0.1256
  192VAL    SC1  547   2.756   8.096   7.484 -0.0691  0.0009 -0.4166
  193PRO     BB  548   3.257   8.036   7.437 -0.2216  0.3010 -0.0303
  193PRO    SC1  549   3.467   7.832   7.438  0.0957  0.1943 -0.2121
  194VAL     BB  550   3.266   8.109   7.782  0.0380  0.0855  0.0301
  194VAL    SC1  551   3.042   8.014   7.887 -0.0347  0.0302 -0.1698
  195PRO     BB  552   3.398   8.456   7.816 -0.1780 -0.1220 -0.2700
  195PRO    SC1  553   3.386   8.654   8.020  0.0702 -0.1540  0.0225
  196ALA     BB  554   3.556   8.507   7.598  0.1352 -0.2450  0.1511
  197ASP     BB  555   3.837   8.399   7.591 -0.1482  0.0878  0.1086
  197ASP    SC1  556   4.121   8.603   7.619 -0.0931  0.2721 -0.1630
  197ASP    SCN  557   4.077   8.697   7.582 -0.1549  0.1161 -0.5288
  198LEU     BB  558   3.896   8.104   7.631  0.2566  0.1796  0.0631
  198LEU    SC1  559   3.985   7.932   7.417  0.0132 -0.0364  0.2739
  199GLU     BB  560   3.780   8.011   7.930  0.3740  0.3743 -0.3183
  199GLU    SC1  561   3.806   8.368   8.109  0.0848 -0.2456  0.0474
  199GLU    SCN  562   3.714   8.337   8.057 -0.1531 -0.2083  0.4073
  200ILE     BB  563   3.827   7.825   8.115 -0.3937 -0.0678  0.0588
  200ILE    SC1  564   3.787   7.520   8.158  0.2093 -0.1632  0.0356
  201PRO     BB  565   4.006   7.919   8.418 -0.3219  0.2041 -0.1320
  201PRO    SC1  566   3.977   7.661   8.575  0.1250  0.3150 -0.0811
  202PRO     BB  567   3.991   8.187   8.626  0.0744  0.0078  0.0545
  202PRO    SC1  568   4.125   8.384   8.517 -0.0825  0.0489 -0.4114
  203GLN     BB  569   3.770   8.116   8.877  0.0894 -0.0844 -0.0849
  203GLN    SC1  570   4.061   7.927   9.079  0.3140 -0.2215  0.2045
  203GLN    SCP  571   4.165   7.897   9.168  0.1784 -0.2008 -0.0819
  203GLN    SCN  572   3.957   7.956   8.990  0.2245  0.2768  0.0109
  204SER     BB  573   3.482   8.057   9.059 -0.2436  0.0135 -0.0617
  204SER    SC1  574   3.347   7.903   8.908  0.0481  0.0059 -0.0809
  204SER    SCP  575   3.288   7.808   8.993  0.4192 -0.3114  0.0242
  204SER    SCN  576   3.406   7.998   8.824 -0.2337  0.0222 -0.0891
  205LEU     BB  577   3.469   8.341   9.273  0.0594  0.3264  0.0887
  205LEU    SC1  578   3.534   8.551   9.069 -0.2280  0.0220 -0.0507
  206SER     BB  579   3.347   8.399   9.565  0.0716  0.2245 -0.1133
  206SER    SC1  580   3.356   8.286   9.786 -0.3254  0.0127 -0.1554
  206SER    SCP  581   3.495   8.307   9.788  0.0676  0.1998 -0.6696
  206SER    SCN  582   3.218   8.265   9.784  0.0624  0.0781 -0.0324
  207PRO     BB  583   3.006   8.524   9.592  0.1550  0.3323  0.2816
  207PRO    SC1  584   2.747   8.369   9.584  0.0054  0.0472 -0.1651
  208TRP     BB  585   3.023   8.762   9.437 -0.3712  0.0298  0.1612
  208TRP    SC1  586   3.312   8.878   9.390 -0.0855  0.0220  0.0502
  208TRP    SC2  587   3.582   8.888   9.401 -0.0789  0.0878 -0.1290
  208TRP    SC3  588   3.436   9.107   9.463 -0.1030 -0.0163  0.2030
  208TRP    SC4  589   3.704   9.107   9.502 -0.0654  0.0381 -0.0364
  209THR     BB  590   2.808   8.987   9.246  0.2618  0.2442  0.0648
  209THR    SC1  591   2.915   9.216   9.306  0.2256 -0.1390  0.0395
  209THR    SCP  592   2.949   9.138   9.417  0.0611 -0.4806  0.1590
  209THR    SCN  593   2.880   9.294   9.195  0.3727 -0.5749 -0.0112
  210GLY     BB  594   2.682   8.985   8.953 -0.0971 -0.0177  0.0560
  211GLY     BB  595   2.458   9.139   8.908 -0.2206 -0.3055 -0.0803
  212GLU     BB  596   2.325   9.373   8.867 -0.1215  0.1877  0.2257
  212GLU    SC1  597   2.602   9.561   9.054 -0.1384 -0.0904 -0.3159
  212GLU    SCN  598   2.529   9.623   9.001 -0.2032 -0.1775 -0.3293
  213THR     BB  599   2.126   9.524   9.123 -0.1511  0.0673 -0.3172
  213THR    SC1  600   1.880   9.512   9.110  0.3061  0.0221 -0.2211
  213THR    SCP  601   1.852   9.460   9.237 -0.1524 -0.3313 -0.2142
  213THR    SCN  602   1.907   9.563   8.983  0.0517 -0.2374 -0.1336
  214GLU     BB  603   2.245   9.330   9.419 -0.0429  0.0145 -0.1292
  214GLU    SC1  604   2.016   9.557   9.627 -0.3231  0.4411 -0.0568
  214GLU    SCN  605   2.042   9.600   9.725 -0.2486 -0.2628  0.2918
  215GLY     BB  606   2.458   9.430   9.496  0.3558 -0.2217  0.3414
  216LEU     BB  607   2.588   9.426   9.817 -0.0594 -0.2273  0.1401
  216LEU    SC1  608   2.889   9.539   9.780 -0.1413 -0.0685  0.2128
  217ARG     BB  609   2.465   9.651   9.948 -0.1467  0.0185  0.0378
  217ARG    SC1  610   2.345   9.551  10.207  0.1402  0.2006  0.2259
  217ARG    SC2  611   2.022   9.604  10.230  0.0947 -0.2963  0.1968
  217ARG    SCP  612   1.943   9.679  10.245  0.3430  0.0952 -0.2025
  218ARG     BB  613   2.297   9.983   9.898 -0.2405 -0.0030 -0.0775
  218ARG    SC1  614   2.244   9.973   9.582 -0.2417 -0.2598  0.1672
  218ARG    SC2  615   2.335   9.906   9.302 -0.2881  0.1608 -0.2946
  218ARG    SCP  616   2.369   9.812   9.256 -0.0733  0.1021 -0.0413
  219LEU     BB  617   2.226  10.143  10.090 -0.0002  0.0532 -0.0908
  219LEU    SC1  618   2.297  10.449  10.019 -0.0343 -0.0102 -0.0529
  220GLU     BB  619   2.161  10.129  10.402 -0.0649 -0.0635 -0.2796
  220GLU    SC1  620   1.811  10.011  10.478 -0.3334  0.1405 -0.4762
  220GLU    SCN  621   1.741   9.946  10.531  0.3657 -0.3330  0.0534
  221GLN     BB  622   2.407  10.194  10.550 -0.2214  0.0552  0.0898
  221GLN    SC1  623   2.583   9.848  10.438 -0.0914 -0.2541  0.1505
  221GLN    SCP  624   2.713   9.833  10.486 -0.1104 -0.3142 -0.0255
  221GLN    SCN  625   2.452   9.863  10.390 -0.0893  0.1723  0.0448
  222HIS     BB  626   2.620  10.352  10.388 -0.0917 -0.2079 -0.0826
  222HIS    SC1  627   2.720  10.213  10.146 -0.2704  0.0166  0.1224
  222HIS    SC2  628   2.764  10.139   9.890 -0.1381  0.0639  0.1305
  222HIS    SC3  629   2.862   9.990  10.092  0.0367  0.1998  0.1481
  223LEU     BB  630   2.694  10.690  10.359  0.0141 -0.1214  0.0682
  223LEU    SC1  631   2.872  10.669  10.066 -0.1630  0.1284  0.0827
  224THR     BB  632   2.519  10.931  10.259  0.2074 -0.0000  0.0736
  224THR    SC1  633   2.451  10.910  10.008  0.1234 -0.0148  0.0054
  224THR    SCP  634   2.505  10.885  10.135  0.4700  0.3447  0.0936
  224THR    SCN  635   2.397  10.935   9.881  0.1642 -0.2763  0.0821
  225ASP     BB  636   2.320  11.090  10.462 -0.1978  0.0762 -0.0558
  225ASP    SC1  637   2.021  11.202  10.333 -0.0384  0.0676  0.4386
  225ASP    SCN  638   1.923  11.253  10.339 -0.2386 -0.1923 -0.0248
  226GLN     BB  639   2.467  11.187  10.769 -0.0120  0.1060 -0.0317
  226GLN    SC1  640   2.455  11.601  10.702 -0.0248 -0.0093 -0.0882
  226GLN    SCP  641   2.521  11.545  10.812  0.1719 -0.0905 -0.0634
  226GLN    SCN  642   2.388  11.657  10.593 -0.0737  0.1926  0.2217
  227GLY     BB  643   2.673  11.129  10.825 -0.1674  0.0660  0.1953
  228TRP     BB  644   2.882  10.925  10.835 -0.1127 -0.1602  0.3802
  228TRP    SC1  645   2.856  10.757  11.068  0.1749  0.0821  0.0322
  228TRP    SC2  646   2.811  10.555  11.241 -0.0573  0.0998 -0.0039
  228TRP    SC3  647   3.045  10.690  11.249  0.0363 -0.0653  0.1250
  228TRP    SC4  648   2.995  10.497  11.430 -0.1370 -0.1369  0.0035
  229VAL     BB  649   3.206  11.043  10.962  0.0363 -0.1955  0.1203
  229VAL    SC1  650   3.387  10.878  10.860 -0.1573 -0.1807 -0.2677
  230ALA     BB  651   3.191  11.206  11.124  0.0214 -0.0006  0.0876
  231ASN     BB  652   3.239  11.432  11.292 -0.1700  0.0647  0.4881
  231ASN    SC1  653   3.071  11.469  11.543  0.0623 -0.0892  0.1238
  231ASN    SCP  654   3.027  11.570  11.629  0.1185  0.2763 -0.3094
  231ASN    SCN  655   3.115  11.368  11.457  0.0764 -0.2385  0.2373
  232PHE     BB  656   3.537  11.441  11.362 -0.0625  0.0944 -0.1739
  232PHE    SC1  657   3.515  11.712  11.567  0.0620 -0.1102 -0.1393
  232PHE    SC2  658   3.431  11.921  11.715 -0.0081  0.0826 -0.4424
  232PHE    SC3  659   3.695  11.876  11.683  0.0125 -0.1056 -0.0684
  233THR     BB  660   3.751  11.174  11.393 -0.0259 -0.1732 -0.3539
  233THR    SC1  661   3.908  11.244  11.607 -0.1572  0.0823  0.0936
  233THR    SCP  662   3.913  11.334  11.500  0.0593  0.1935 -0.0598
  233THR    SCN  663   3.904  11.154  11.714  0.0969  0.0860 -0.1476
  234LYS     BB  664   3.535  10.934  11.394  0.0090  0.2288  0.3814
  234LYS    SC1  665   3.294  10.985  11.576 -0.0185  0.0595  0.2454
  234LYS    SC2  666   3.068  10.950  11.691 -0.3203  0.1947 -0.0922
  234LYS    SCP  667   3.174  10.980  11.685 -0.1193 -0.4055 -0.2109
  235PRO     BB  668   3.683  10.658  11.216 -0.0332 -0.3394 -0.0901
  235PRO    SC1  669   3.470  10.460  11.248  0.1725 -0.1635 -0.1882
  236ARG     BB  670   3.778  10.638  10.921 -0.0800  0.0028  0.2093
  236ARG    SC1  671   3.656  10.469  10.694 -0.0898  0.0036 -0.0084
  236ARG    SC2  672   3.673  10.270  10.494 -0.6014  0.5914  0.4870
  236ARG    SCP  673   3.719  10.368  10.472 -0.1683  0.3937  0.3974
  237THR     BB  674   4.101  10.673  10.915  0.0836 -0.1674 -0.1517
  237THR    SC1  675   4.185  10.866  10.745  0.1764 -0.0620  0.1819
  237THR    SCP  676   4.323  10.869  10.720  0.2249  0.2889 -0.1273
  237THR    SCN  677   4.047  10.864  10.770  0.2390  0.3196 -0.0444
  238ILE     BB  678   4.209  10.589  11.190  0.3660  0.1905  0.2846
  238ILE    SC1  679   4.136  10.854  11.335  0.0901  0.1917  0.1504
  239PRO     BB  680   4.104  10.309  11.373 -0.3237  0.2659  0.2653
  239PRO    SC1  681   3.915  10.416  11.599 -0.0209  0.1075  0.1521
  240ASN     BB  682   3.876  10.185  11.093  0.1133  0.0716 -0.0645
  240ASN    SC1  683   4.072  10.153  10.861  0.0827  0.0800 -0.2280
  240ASN    SCP  684   4.208  10.166  10.890  0.3166 -0.3767 -0.2893
  240ASN    SCN  685   3.936  10.139  10.832  0.2137  0.2642 -0.1880
  241SER     BB  686   3.600  10.037  10.904 -0.0278  0.2032  0.3006
  241SER    SC1  687   3.690   9.874  10.757 -0.1799 -0.0544 -0.0024
  241SER    SCP  688   3.680   9.741  10.800 -0.1193  0.1891 -0.0140
  241SER    SCN  689   3.700  10.007  10.714 -0.0258 -0.0169 -0.6925
  242LEU     BB  690   3.314  10.150  10.933 -0.1113 -0.2680 -0.1200
  242LEU    SC1  691   3.213  10.052  11.241  0.2316  0.2570  0.1936
  243LEU     BB  692   3.138  10.396  10.762  0.3267 -0.2088 -0.0019
  243LEU    SC1  693   2.853  10.277  10.805  0.0542  0.1440 -0.1595
  244PRO     BB  694   3.211  10.474  10.488 -0.0573  0.2039  0.0172
  244PRO    SC1  695   3.191  10.767  10.461 -0.1102 -0.4363  0.0904
  245SER     BB  696   3.198  10.289  10.248  0.0763  0.1183 -0.1909
  245SER    SC1  697   3.258  10.353  10.023 -0.0543 -0.2977 -0.2453
  245SER    SCP  698   3.362  10.356   9.930  0.1341  0.3801  0.3180
  245SER    SCN  699   3.153  10.351  10.116  0.0547 -0.0018  0.2288
  246THR     BB  700   3.283   9.993  10.423 -0.2558  0.1351  0.1346
  246THR    SC1  701   3.109   9.887  10.562  0.0144 -0.0699  0.2876
  246THR    SCP  702   3.235   9.915  10.617  0.1224 -0.1358  0.1580
  246THR    SCN  703   2.983   9.859  10.507  0.1293  0.1651 -0.0219
  247THR     BB  704   3.411   9.850  10.159  0.4628 -0.2720  0.3142
  247THR    SC1  705   3.644   9.839  10.178 -0.0073  0.0784 -0.2372
  247THR    SCP  706   3.667   9.829  10.040 -0.0066  0.4822 -0.0948
  247THR    SCN  707   3.622   9.848  10.316  0.3035  0.5950 -0.0482
  248GLY     BB  708   3.291   9.862   9.868  0.0392  0.1460  0.1761
  249LEU     BB  709   3.233  10.031   9.610  0.0656  0.1284  0.2649
  249LEU    SC1  710   3.153  10.322   9.582  0.0728  0.3522  0.2705
  250SER     BB  711   3.414   9.978   9.304 -0.1030  0.2492 -0.3104
  250SER    SC1  712   3.609  10.066   9.213 -0.0616 -0.1551  0.2779
  250SER    SCP  713   3.505  10.025   9.296 -0.3708 -0.1509  0.0615
  250SER    SCN  714   3.714  10.108   9.130 -0.6274  0.4181  0.0018
  251PRO     BB  715   3.227   9.693   9.225  0.0248 -0.1141  0.4040
  251PRO    SC1  716   3.285   9.543   9.475 -0.1333 -0.1920 -0.0415
  252TYR     BB  717   3.097   9.757   8.976  0.1651  0.2313 -0.1599
  252TYR    SC1  718   3.105   9.520   8.794  0.1888 -0.1417  0.2358
  252TYR    SC2  719   3.003   9.271   8.792  0.0342 -0.0804 -0.0712
  252TYR    SC3  720   3.124   9.369   8.571  0.4301 -0.0149  0.1659
  253PHE     BB  721   3.222  10.026   8.845  0.2276 -0.1823 -0.2967
  253PHE    SC1  722   3.113  10.261   8.740  0.2983  0.0972 -0.1656
  253PHE    SC2  723   3.011  10.498   8.819 -0.1197 -0.1392  0.0381
  253PHE    SC3  724   3.124  10.475   8.575  0.0165  0.2870  0.0523
  254SER     BB  725   3.457   9.901   8.664  0.0402  0.1564 -0.0239
  254SER    SC1  726   3.615   9.731   8.794 -0.1379  0.1389  0.2060
  254SER    SCP  727   3.518   9.806   8.727 -0.0540  0.0724  0.1689
  254SER    SCN  728   3.712   9.656   8.862 -0.0032 -0.1283 -0.1173
  255MET     BB  729   3.292   9.786   8.400  0.1061 -0.0348  0.4272
  255MET    SC1  730   3.380   9.590   8.068  0.0760 -0.3215 -0.0259
  256GLY     BB  731   3.022   9.903   8.412  0.0841 -0.1033  0.2587
  257CYS     BB  732   2.737   9.917   8.628 -0.2878  0.1996  0.2067
  257CYS    SC1  733   2.676   9.623   8.578  0.0339 -0.1449 -0.0732
  258LEU     BB  734   2.609  10.139   8.969  0.1835  0.0370 -0.0165
  258LEU    SC1  735   2.866  10.223   9.172  0.0539 -0.1689 -0.0018
  259SER     BB  736   2.337  10.367   9.030  0.1319 -0.2573  0.0154
  259SER    SC1  737   2.145  10.345   9.155 -0.1265 -0.0428 -0.0278
  259SER    SCP  738   2.212  10.299   9.269  0.0342 -0.2640 -0.2389
  259SER    SCN  739   2.078  10.390   9.040 -0.1726 -0.2121 -0.1000
  260VAL     BB  740   2.460  10.681   8.932 -0.1594  0.0929  0.0542
  260VAL    SC1  741   2.668  10.704   9.094 -0.2051  0.0307  0.1223
  261ARG     BB  742   2.251  10.941   9.002  0.1869  0.0682  0.0751
  261ARG    SC1  743   2.159  11.053   8.723 -0.0333 -0.1552 -0.3119
  261ARG    SC2  744   2.171  11.115   8.400 -0.1617 -0.1458 -0.2475
  261ARG    SCP  745   2.272  11.074   8.387 -0.1228 -0.1565  0.0160
  262THR     BB  746   2.044  10.829   9.267 -0.0573 -0.0952 -0.1319
  262THR    SC1  747   1.844  10.781   9.154 -0.1683  0.3006 -0.1413
  262THR    SCP  748   1.882  10.912   9.187 -0.0819 -0.0123  0.3912
  262THR    SCN  749   1.806  10.650   9.122  0.1953 -0.0963  0.3935
  263PHE     BB  750   2.206  10.863   9.517  0.1008 -0.3455  0.1967
  263PHE    SC1  751   2.387  10.609   9.567 -0.0347 -0.2499 -0.1922
  263PHE    SC2  752   2.523  10.377   9.585  0.4556  0.0397  0.0291
  263PHE    SC3  753   2.642  10.609   9.655 -0.0999  0.3366  0.0410
  264PHE     BB  754   2.235  11.222   9.491  0.2708 -0.1198 -0.3611
  264PHE    SC1  755   2.500  11.236   9.364  0.2244 -0.0678  0.2080
  264PHE    SC2  756   2.669  11.028   9.395  0.1667 -0.1347  0.0809
  264PHE    SC3  757   2.767  11.275   9.347  0.2257 -0.2026 -0.1605
  265GLN     BB  758   2.200  11.346   9.756 -0.0029  0.1011  0.2277
  265GLN    SC1  759   1.880  11.436   9.896  0.0231 -0.4342  0.2500
  265GLN    SCP  760   1.898  11.307   9.948 -0.0370 -0.1929  0.0445
  265GLN    SCN  761   1.862  11.564   9.844  0.1756 -0.3082 -0.3313
  266ARG     BB  762   2.446  11.468   9.940 -0.0535 -0.0128 -0.1351
  266ARG    SC1  763   2.338  11.578  10.188  0.1900 -0.2978  0.0951
  266ARG    SC2  764   2.086  11.705  10.339 -0.5266 -0.0297  0.4147
  266ARG    SCP  765   2.010  11.693  10.260 -0.3153 -0.0493  0.2019
  267LEU     BB  766   2.704  11.464   9.838  0.0889  0.0081 -0.3619
  267LEU    SC1  767   2.833  11.178   9.869 -0.1760 -0.1040 -0.0855
  268SER     BB  768   2.978  11.714   9.799  0.1975  0.2709  0.0372
  268SER    SC1  769   3.162  11.601   9.600  0.0365 -0.1960  0.0427
  268SER    SCP  770   3.134  11.479   9.663  0.7047 -0.0720  0.2812
  268SER    SCN  771   3.190  11.722   9.537 -0.0708 -0.0163 -0.0088
  269ASN     BB  772   3.078  11.734  10.103 -0.0090  0.2631 -0.0481
  269ASN    SC1  773   3.103  12.040  10.115  0.0303  0.1808 -0.0992
  269ASN    SCP  774   3.169  11.948  10.197 -0.1463  0.1170  0.0272
  269ASN    SCN  775   3.036  12.132  10.034 -0.0977  0.3951  0.2938
  270ILE     BB  776   3.235  11.558  10.225 -0.0633 -0.1989 -0.0680
  270ILE    SC1  777   3.246  11.313  10.036 -0.2975 -0.2232 -0.0542
  271TYR     BB  778   3.532  11.608  10.289 -0.3155 -0.0373 -0.0775
  271TYR    SC1  779   3.645  11.692  10.024 -0.0136 -0.1097 -0.0485
  271TYR    SC2  780   3.872  11.728   9.882 -0.0482  0.2743 -0.0178
  271TYR    SC3  781   3.636  11.697   9.755 -0.0136  0.1225 -0.0467
  272ALA     BB  782   3.616  11.859  10.510  0.0699 -0.2258  0.3828
  273GLN     BB  783   3.378  12.034  10.522 -0.2455  0.0510  0.0469
  273GLN    SC1  784   3.395  12.378  10.395 -0.1557  0.0543  0.1406
  273GLN    SCP  785   3.528  12.411  10.367 -0.2939  0.2193 -0.4006
  273GLN    SCN  786   3.262  12.345  10.423 -0.1692 -0.0840 -0.1328
  274ALA     BB  787   3.147  11.992  10.582 -0.3027  0.1093 -0.2849
  275LYS     BB  788   2.939  11.830  10.561 -0.0025 -0.2994 -0.0383
  275LYS    SC1  789   2.736  11.944  10.402 -0.1711  0.1374 -0.0494
  275LYS    SC2  790   2.475  12.053  10.381 -0.1542  0.0348  0.8140
  275LYS    SCP  791   2.569  12.109  10.368 -0.1433 -0.0646  0.1481
  276HIS     BB  792   3.140  11.490  10.722  0.0769 -0.0173 -0.1158
  276HIS    SC1  793   2.971  11.349  10.544 -0.0008 -0.0558  0.1063
  276HIS    SC2  794   2.764  11.376  10.372 -0.0436 -0.0526  0.1577
  276HIS    SC3  795   2.919  11.155  10.365  0.1008  0.0515 -0.0417
  277HIS     BB  796   3.337  11.532  10.817 -0.0715 -0.0528  0.0748
  277HIS    SC1  797   3.591  11.396  10.847  0.0851  0.1483  0.2606
  277HIS    SC2  798   3.751  11.185  10.899 -0.0720 -0.0224  0.0682
  277HIS    SC3  799   3.798  11.340  10.683 -0.1252 -0.0318  0.0497
  278SER     BB  800   3.381  11.796  11.002  0.0853  0.0042 -0.2767
  278SER    SC1  801   3.138  11.865  11.080  0.2046 -0.1364 -0.1870
  278SER    SCP  802   3.138  11.930  10.956  0.1615 -0.1922  0.1488
  278SER    SCN  803   3.138  11.800  11.205  0.0918 -0.2836  0.1017
  279LEU     BB  804   3.696  11.823  11.058  0.1971  0.1856  0.0462
  279LEU    SC1  805   3.775  12.044  11.262 -0.2650  0.2047  0.1189
  280PRO     BB  806   3.996  11.778  10.908 -0.0989 -0.1486 -0.2466
  280PRO    SC1  807   4.042  12.055  10.762  0.1613 -0.3798  0.0792
  281PRO     BB  808   4.157  11.539  10.981 -0.0994 -0.2955  0.0199
  281PRO    SC1  809   4.163  11.274  11.092  0.4932 -0.2188  0.0972
  282VAL     BB  810   4.306  11.492  10.664  0.0848 -0.0981 -0.1038
  282VAL    SC1  811   4.485  11.299  10.696  0.3281  0.1131 -0.1541
  283SER     BB  812   4.093  11.632  10.397 -0.0662 -0.3596  0.0548
  283SER    SC1  813   4.045  11.841  10.313  0.0835 -0.0693  0.2891
  283SER    SCP  814   4.009  11.755  10.417  0.1382 -0.1024  0.1312
  283SER    SCN  815   4.082  11.927  10.209 -0.3650  0.1339  0.1359
  284LEU     BB  816   4.032  11.349  10.211  0.0015 -0.0360 -0.1244
  284LEU    SC1  817   4.304  11.211  10.250  0.4853 -0.0325  0.0701
  285GLN     BB  818   3.757  11.194  10.121  0.0154  0.1421 -0.0589
  285GLN    SC1  819   3.812  10.900  10.419 -0.0584  0.1565 -0.0385
  285GLN    SCP  820   3.709  10.837  10.350 -0.2106 -0.0020  0.5074
  285GLN    SCN  821   3.916  10.964  10.489  0.1042  0.1733 -0.0844
  286GLY     BB  822   3.693  11.200   9.807 -0.1072  0.2439  0.1032
  287GLN     BB  823   3.448  11.088   9.719 -0.1770  0.1212 -0.1915
  287GLN    SC1  824   3.416  10.866  10.023  0.0764 -0.0110 -0.0803
  287GLN    SCP  825   3.331  10.760   9.990 -0.2642  0.2022  0.2548
  287GLN    SCN  826   3.501  10.972  10.057  0.0197 -0.0057  0.2106
  288LEU     BB  827   3.189  11.062   9.492 -0.1010  0.0446  0.2515
  288LEU    SC1  828   3.069  10.778   9.575  0.0848  0.1702  0.5213
  289LEU     BB  829   3.303  11.044   9.208 -0.0209  0.0883 -0.0213
  289LEU    SC1  830   3.074  10.913   9.047  0.0555 -0.0297 -0.1786
  290TRP     BB  831   3.548  10.936   9.096  0.0792 -0.0951  0.1892
  290TRP    SC1  832   3.825  11.031   9.177 -0.1083 -0.0857  0.3020
  290TRP    SC2  833   4.091  11.063   9.215 -0.0186 -0.4357  0.0301
  290TRP    SC3  834   3.932  10.996   9.423  0.1024 -0.2303  0.1931
  290TRP    SC4  835   4.201  10.986   9.449  0.1207  0.0124  0.1228
  291ARG     BB  836   3.483  10.896   8.746  0.1254 -0.1347 -0.0272
  291ARG    SC1  837   3.562  10.617   8.736  0.0143  0.1152  0.0896
  291ARG    SC2  838   3.638  10.308   8.791 -0.1552 -0.4825  0.1640
  291ARG    SCP  839   3.748  10.307   8.787 -0.1494 -0.4246  0.2805
  292GLU     BB  840   3.451  11.108   8.639 -0.2208 -0.3014 -0.1392
  292GLU    SC1  841   3.098  11.168   8.471  0.0819 -0.2645 -0.2088
  292GLU    SCN  842   3.030  11.081   8.466  0.0998 -0.2765 -0.2533
  293PHE     BB  843   3.573  11.377   8.828  0.0884  0.0295 -0.0741
  293PHE    SC1  844   3.588  11.446   9.078  0.1328  0.1281 -0.1530
  293PHE    SC2  845   3.522  11.624   9.270 -0.2557 -0.0959 -0.0685
  293PHE    SC3  846   3.660  11.402   9.334 -0.0290  0.0266 -0.1233
  294PHE     BB  847   3.940  11.297   8.741  0.1280  0.0794 -0.2105
  294PHE    SC1  848   4.072  11.512   8.867  0.2570 -0.2246  0.1499
  294PHE    SC2  849   4.066  11.548   9.135 -0.0370  0.0194  0.1164
  294PHE    SC3  850   4.112  11.758   8.971 -0.2593 -0.0469 -0.0366
  295TYR     BB  851   3.912  11.278   8.476 -0.3425  0.1719  0.0623
  295TYR    SC1  852   4.123  11.177   8.299  0.0684 -0.1377 -0.0579
  295TYR    SC2  853   4.300  10.975   8.269  0.4893  0.1756  0.1967
  295TYR    SC3  854   4.310  11.188   8.104  0.1064  0.0420 -0.0127
  296THR     BB  855   3.766  11.552   8.326 -0.1789 -0.0025  0.2017
  296THR    SC1  856   3.557  11.444   8.220  0.0516 -0.2906 -0.1006
  296THR    SCP  857   3.446  11.489   8.147  0.4099  0.0069 -0.2179
  296THR    SCN  858   3.668  11.398   8.292  0.0206 -0.0586  0.3737
  297VAL     BB  859   3.944  11.752   8.281 -0.0234 -0.0771  0.0544
  297VAL    SC1  860   4.138  11.803   8.455  0.1521 -0.0826 -0.1355
  298ALA     BB  861   3.934  11.894   7.960  0.1323 -0.0214 -0.0203
  299SER     BB  862   3.935  11.716   7.696 -0.1045 -0.1557  0.2173
  299SER    SC1  863   3.922  11.445   7.789 -0.0314  0.2506  0.1404
  299SER    SCP  864   3.885  11.314   7.822 -0.2510 -0.2595 -0.1991
  299SER    SCN  865   3.959  11.576   7.755 -0.1209 -0.2186  0.0905
  300ALA     BB  866   4.091  11.783   7.492 -0.0240 -0.0956  0.0720
  301THR     BB  867   4.435  11.848   7.665  0.0410  0.2372 -0.0750
  301THR    SC1  868   4.564  11.771   7.458 -0.2870  0.0776  0.0879
  301THR    SCP  869   4.695  11.750   7.502  0.0623 -0.1544  0.1642
  301THR    SCN  870   4.433  11.792   7.413  0.1190 -0.0055  0.0630
  302GLN     BB  871   4.408  11.733   7.986  0.0854  0.2564  0.2389
  302GLN    SC1  872   4.338  12.098   8.128 -0.1021 -0.0516  0.0149
  302GLN    SCP  873   4.235  12.111   8.222  0.2157  0.2912 -0.1242
  302GLN    SCN  874   4.441  12.085   8.034 -0.0776  0.1726 -0.4392
  303ASN     BB  875   4.666  11.495   7.972 -0.0832  0.0250  0.1157
  303ASN    SC1  876   4.854  11.413   7.742 -0.2742  0.2198  0.0193
  303ASN    SCP  877   4.981  11.416   7.800  0.2968 -0.0680  0.1532
  303ASN    SCN  878   4.726  11.409   7.684  0.2821  0.3190  0.1505
  304PHE     BB  879   4.771  11.351   8.221 -0.0503 -0.1966 -0.0186
  304PHE    SC1  880   4.546  11.332   8.434  0.0837  0.1011  0.0966
  304PHE    SC2  881   4.398  11.241   8.641 -0.1934 -0.0121 -0.1460
  304PHE    SC3  882   4.457  11.504   8.623 -0.1659 -0.0014  0.0758
  305THR     BB  883   5.000  11.078   8.201 -0.0793  0.1307  0.0254
  305THR    SC1  884   4.832  10.887   8.251  0.0691  0.0656  0.1378
  305THR    SCP  885   4.839  10.754   8.294 -0.3396 -0.0694  0.3702
  305THR    SCN  886   4.824  11.020   8.208  0.1178 -0.0699  0.2651
  306GLN     BB  887   5.267  11.094   8.095 -0.2892  0.0152  0.0971
  306GLN    SC1  888   5.535  10.814   7.967  0.0223  0.1819  0.1199
  306GLN    SCP  889   5.520  10.703   7.883  0.3393  0.7100 -0.2952
  306GLN    SCN  890   5.549  10.925   8.051  0.4632  0.3654  0.1597
  307MET     BB  891   5.404  11.344   8.053  0.1066 -0.3486 -0.0375
  307MET    SC1  892   5.811  11.209   8.006 -0.3817  0.0802 -0.0531
  308ALA     BB  893   5.250  11.612   7.990  0.0692  0.0813  0.2512
  309GLY     BB  894   5.222  11.817   8.244 -0.0925  0.1015 -0.1150
  310ASN     BB  895   5.067  11.928   8.325 -0.3547  0.6243 -0.0537
  310ASN    SC1  896   4.743  11.847   8.319 -0.0830 -0.1057 -0.4012
  310ASN    SCP  897   4.734  11.784   8.444 -0.2112  0.0113  0.0681
  310ASN    SCN  898   4.752  11.911   8.195  0.1544 -0.0588  0.0533
  311PRO     BB  899   4.993  12.236   8.523  0.0071  0.1995 -0.1439
  311PRO    SC1  900   4.728  12.333   8.418  0.3172 -0.1744  0.0844
  312ILE     BB  901   4.901  12.092   8.764 -0.0758 -0.1978  0.3477
  312ILE    SC1  902   4.601  12.015   8.758 -0.1592  0.1221 -0.0256
  313CYS     BB  903   5.043  11.813   8.858 -0.0881 -0.2160  0.1922
  313CYS    SC1  904   4.822  11.638   8.928 -0.2931  0.0471 -0.0741
  314LEU     BB  905   5.299  11.659   8.738  0.1870  0.1412 -0.0745
  314LEU    SC1  906   5.159  11.450   8.533  0.0154 -0.1452  0.3250
  315GLN     BB  907   5.578  11.609   8.745  0.1056  0.1624 -0.1298
  315GLN    SC1  908   5.691  11.473   8.382 -0.0766 -0.1046  0.1667
  315GLN    SCP  909   5.812  11.470   8.452  0.0745  0.1091  0.2700
  315GLN    SCN  910   5.569  11.476   8.312  0.2619  0.2998 -0.0618
  316ILE     BB  911   5.748  11.464   8.946 -0.2896  0.0303  0.0738
  316ILE    SC1  912   5.740  11.605   9.222  0.3052  0.2128  0.0127
  317HIS     BB  913   5.933  11.250   8.807 -0.1112  0.0599 -0.0444
  317HIS    SC1  914   5.697  11.098   8.658 -0.2325 -0.1488  0.2867
  317HIS    SC2  915   5.432  11.083   8.608 -0.1790  0.2799 -0.2199
  317HIS    SC3  916   5.605  10.937   8.461 -0.1257 -0.0735  0.1735
  318TRP     BB  917   6.161  11.088   8.925 -0.0436 -0.1960 -0.1454
  318TRP    SC1  918   6.315  11.298   9.135  0.1148  0.0277 -0.0160
  318TRP    SC2  919   6.477  11.478   9.254 -0.0515  0.0264  0.2195
  318TRP    SC3  920   6.250  11.560   9.131  0.0102  0.0043  0.0892
  318TRP    SC4  921   6.433  11.741   9.212 -0.0370  0.0198  0.1618
  319TYR     BB  922   6.205  10.836   8.945 -0.1832 -0.2904 -0.0609
  319TYR    SC1  923   5.965  10.709   8.760 -0.1467  0.1580  0.1181
  319TYR    SC2  924   5.932  10.586   8.521  0.0462  0.2049  0.0656
  319TYR    SC3  925   5.842  10.469   8.747 -0.2631  0.2243 -0.0434
  320GLU     BB  926   6.471  10.708   9.120  0.0517  0.0074 -0.2669
  320GLU    SC1  927   6.678  11.056   9.175  0.2478 -0.3072  0.3364
  320GLU    SCN  928   6.787  11.071   9.166  0.1967 -0.0079 -0.0772
  321ASP     BB  929   6.666  10.405   8.994 -0.2457  0.0328 -0.1141
  321ASP    SC1  930   6.916  10.560   8.886 -0.6754  0.0282  0.3981
  321ASP    SCN  931   6.914  10.620   8.978 -0.3249  0.1976  0.3117
  322ALA     BB  932   6.668  10.242   9.212  0.0281 -0.1706  0.2300
  323GLU     BB  933   6.507   9.962   9.262  0.0028  0.0693  0.0752
  323GLU    SC1  934   6.829   9.793   9.392  0.2215 -0.3040  0.4193
  323GLU    SCN  935   6.830   9.700   9.334 -0.3089 -0.2791  0.3183
  324ARG     BB  936   6.321   9.813   9.141 -0.0716 -0.0605 -0.1363
  324ARG    SC1  937   6.468   9.476   9.097 -0.0735  0.1657  0.2601
  324ARG    SC2  938   6.815   9.417   9.106 -0.3214  0.0748 -0.3632
  324ARG    SCP  939   6.826   9.510   9.163  0.0157 -0.0916 -0.1223
  325LEU     BB  940   6.017   9.795   9.200 -0.5649  0.3959  0.2780
  325LEU    SC1  941   5.923   9.964   8.972  0.2019  0.0973 -0.0269
  326HIS     BB  942   5.986   9.707   9.505  0.0196 -0.1657 -0.0347
  326HIS    SC1  943   6.261   9.567   9.556 -0.1081 -0.0130 -0.0807
  326HIS    SC2  944   6.261   9.316   9.656 -0.0349  0.0943  0.1987
  326HIS    SC3  945   6.493   9.431   9.579 -0.0404  0.1511  0.2665
  327LYS     BB  946   5.872   9.763   9.707 -0.2924  0.1590 -0.1877
  327LYS    SC1  947   5.921   9.955   9.990  0.0162  0.0068  0.2299
  327LYS    SC2  948   6.060   9.948  10.175 -0.3117  0.3609 -0.1272
  327LYS    SCP  949   6.115   9.893  10.096 -0.3215 -0.0853  0.1418
  328TRP     BB  950   5.585   9.545   9.729  0.3100  0.0805  0.0857
  328TRP    SC1  951   5.365   9.690   9.834 -0.0977  0.1444 -0.0053
  328TRP    SC2  952   5.106   9.629   9.884 -0.0637 -0.0164 -0.0216
  328TRP    SC3  953   5.174   9.750   9.653 -0.1342  0.1028  0.0193
  328TRP    SC4  954   4.927   9.644   9.683 -0.1041  0.0320  0.0176
  329LYS     BB  955   5.681   9.332   9.480  0.3296 -0.1045  0.0537
  329LYS    SC1  956   5.837   9.359   9.213  0.1249  0.0418 -0.0017
  329LYS    SC2  957   6.051   9.243   9.154 -0.2118 -0.1615 -0.0258
  329LYS    SCP  958   6.157   9.215   9.162 -0.1801 -0.0106  0.2073
  330THR     BB  959   5.815   9.107   9.648  0.1326  0.4473  0.3053
  330THR    SC1  960   5.911   8.893   9.580 -0.0374 -0.2401 -0.2862
  330THR    SCP  961   5.888   8.754   9.583  0.1121 -0.1693 -0.4073
  330THR    SCN  962   5.934   9.031   9.577 -0.0085 -0.1116  0.3473
  331ALA     BB  963   5.822   9.189   9.988  0.3234  0.3169  0.0085
  332GLN     BB  964   6.004   9.141  10.133 -0.2857  0.4597  0.4041
  332GLN    SC1  965   6.230   8.887   9.940 -0.1414 -0.0047 -0.0681
  332GLN    SCP  966   6.215   8.757   9.888  0.5304 -0.0698  0.1626
  332GLN    SCN  967   6.245   9.016   9.992 -0.2278  0.0999  0.0201
  333THR     BB  968   6.198   9.443  10.267 -0.0001  0.3392 -0.0047
  333THR    SC1  969   6.367   9.484  10.080  0.0861  0.0441  0.0677
  333THR    SCP  970   6.454   9.589  10.113  0.0971 -0.0665  0.1438
  333THR    SCN  971   6.281   9.379  10.048  0.1447 -0.0623  0.0001
  334GLY     BB  972   6.144   9.587  10.564 -0.2219  0.1189  0.0568
  335PHE     BB  973   5.873   9.703  10.645  0.0830 -0.2865  0.0916
  335PHE    SC1  974   5.881   9.901  10.865 -0.0905 -0.2035  0.1836
  335PHE    SC2  975   5.876  10.140  10.992 -0.1353 -0.0396 -0.1160
  335PHE    SC3  976   5.977   9.922  11.116  0.3041  0.2241  0.0106
  336PRO     BB  977   5.604   9.488  10.671 -0.1333  0.1066  0.1308
  336PRO    SC1  978   5.735   9.298  10.884  0.0534  0.4049 -0.0805
  337TRP     BB  979   5.275   9.621  10.695  0.1018 -0.1750 -0.1364
  337TRP    SC1  980   5.263   9.723  11.017  0.1923 -0.1459  0.1127
  337TRP    SC2  981   5.328   9.879  11.227  0.2410  0.0962 -0.0776
  337TRP    SC3  982   5.513   9.714  11.119  0.1983 -0.0748  0.1044
  337TRP    SC4  983   5.573   9.859  11.339  0.1796  0.0230  0.0457
  338ILE     BB  984   5.173   9.693  10.433  0.0223 -0.3100 -0.0765
  338ILE    SC1  985   4.915   9.576  10.306 -0.1204  0.0879 -0.1677
  339ASP     BB  986   5.436   9.459  10.247  0.1833 -0.0713  0.4027
  339ASP    SC1  987   5.708   9.584  10.222 -0.2960 -0.0102  0.2804
  339ASP    SCN  988   5.756   9.683  10.224  0.0633 -0.1549 -0.0351
  340ALA     BB  989   5.310   9.229  10.092 -0.1187  0.0777 -0.3323
  341ILE     BB  990   5.323   9.106   9.837 -0.0488  0.3031  0.2956
  341ILE    SC1  991   5.221   9.265   9.591 -0.0146 -0.1859 -0.0474
  342MET     BB  992   5.363   8.800   9.810 -0.1870 -0.1140  0.2784
  342MET    SC1  993   5.675   8.665   9.990 -0.1278 -0.0591 -0.0686
  343THR     BB  994   5.143   8.645   9.672  0.1901 -0.2022  0.0308
  343THR    SC1  995   5.150   8.483   9.443  0.0198 -0.2040 -0.1395
  343THR    SCP  996   5.255   8.482   9.350 -0.2935 -0.2597 -0.0801
  343THR    SCN  997   5.046   8.485   9.536 -0.1639 -0.4021  0.0713
  344GLN     BB  998   4.908   8.883   9.615  0.3515 -0.0611  0.1211
  344GLN    SC1  999   4.946   8.863   9.264 -0.0499 -0.1262 -0.3151
  344GLN    SCP 1000   4.834   8.946   9.248  0.2023  0.0815 -0.1884
  344GLN    SCN 1001   5.057   8.779   9.280 -0.2251 -0.4693  0.0881
  345LEU     BB 1002   4.714   9.036   9.713  0.1533 -0.2034 -0.0974
  345LEU    SC1 1003   4.853   9.222   9.932  0.0969 -0.0507 -0.0452
  346ARG     BB 1004   4.512   8.837   9.916  0.3516 -0.0561  0.0569
  346ARG    SC1 1005   4.431   8.953  10.189  0.3652  0.0372 -0.1065
  346ARG    SC2 1006   4.233   9.053  10.366 -0.0863  0.1519 -0.3700
  346ARG    SCP 1007   4.151   8.981  10.353 -0.1504  0.0806  0.1755
  347GLN     BB 1008   4.349   8.645   9.680  0.3653  0.0466  0.2477
  347GLN    SC1 1009   4.280   8.383   9.977  0.1637 -0.1447 -0.3506
  347GLN    SCP 1010   4.281   8.248  10.013  0.1487 -0.1735 -0.3437
  347GLN    SCN 1011   4.280   8.518   9.941 -0.8178 -0.0741 -0.1043
  348GLU     BB 1012   4.085   8.868   9.626 -0.3251 -0.0234  0.1769
  348GLU    SC1 1013   3.976   8.893  10.001 -0.2172 -0.2263  0.2403
  348GLU    SCN 1014   4.057   8.899  10.076  0.4528 -0.8934 -0.2824
  349GLY     BB 1015   4.212   9.111   9.653 -0.3244  0.0200 -0.3221
  350TRP     BB 1016   4.176   9.343   9.895 -0.0098 -0.0520 -0.0285
  350TRP    SC1 1017   3.878   9.415   9.842 -0.0148 -0.1418  0.1745
  350TRP    SC2 1018   3.620   9.451   9.773  0.0648  0.4057  0.1169
  350TRP    SC3 1019   3.684   9.392  10.028 -0.1224  0.0689  0.0918
  350TRP    SC4 1020   3.425   9.402   9.953 -0.0650 -0.1900 -0.1596
  351ILE     BB 1021   4.287   9.530  10.060  0.2513 -0.1223  0.2542
  351ILE    SC1 1022   4.527   9.711   9.981  0.1215  0.0470  0.2409
  352HIS     BB 1023   4.112   9.861  10.080 -0.0969  0.0296  0.2444
  352HIS    SC1 1024   4.037   9.871   9.789 -0.3248  0.1525 -0.0350
  352HIS    SC2 1025   3.803   9.854   9.655 -0.1681  0.2050 -0.3222
  352HIS    SC3 1026   4.012   9.986   9.546  0.0437  0.0314 -0.1355
  353HIS     BB 1027   4.115   9.957  10.287 -0.1538  0.0578 -0.1258
  353HIS    SC1 1028   4.145  10.265  10.329  0.2541 -0.1903  0.1028
  353HIS    SC2 1029   4.172  10.533  10.313 -0.2626 -0.1317  0.0600
  353HIS    SC3 1030   4.270  10.401  10.527  0.1759  0.0567 -0.0135
  354LEU     BB 1031   4.409   9.886  10.540 -0.0809 -0.2274 -0.1271
  354LEU    SC1 1032   4.290   9.705  10.732  0.2027 -0.2134 -0.1107
  355ALA     BB 1033   4.597   9.917  10.396  0.0273 -0.1378  0.1367
  356ARG     BB 1034   4.610  10.193  10.178 -0.2953  0.0230 -0.0164
  356ARG    SC1 1035   4.440  10.224   9.925  0.2938 -0.1195  0.3048
  356ARG    SC2 1036   4.203  10.322   9.846  0.0689  0.0499  0.0355
  356ARG    SCP 1037   4.094  10.311   9.859  0.0007  0.1673 -0.3196
  357HIS     BB 1038   4.837  10.349  10.379 -0.1038  0.1042 -0.0500
  357HIS    SC1 1039   4.713  10.434  10.640  0.1900 -0.1324 -0.1781
  357HIS    SC2 1040   4.584  10.558  10.841  0.4456  0.1247 -0.1652
  357HIS    SC3 1041   4.579  10.289  10.823  0.1073  0.1170 -0.0363
  358ALA     BB 1042   5.071  10.266  10.374  0.0620  0.0072  0.0435
  359VAL     BB 1043   5.118  10.213   9.984  0.2045  0.0425  0.1922
  359VAL    SC1 1044   4.927  10.090   9.849  0.3016  0.0558  0.0399
  360ALA     BB 1045   5.239  10.515   9.932  0.3742 -0.0649 -0.0030
  361CYS     BB 1046   5.471  10.626  10.160 -0.1387  0.0836  0.1210
  361CYS    SC1 1047   5.406  10.553  10.466 -0.2161 -0.2802 -0.0163
  362PHE     BB 1048   5.755  10.461  10.099  0.1491  0.1878  0.0964
  362PHE    SC1 1049   5.877  10.427  10.333 -0.2186  0.1064  0.0948
  362PHE    SC2 1050   5.877  10.271  10.553 -0.0634 -0.1830 -0.1045
  362PHE    SC3 1051   6.028  10.495  10.547 -0.0141 -0.2103  0.0570
  363LEU     BB 1052   5.688  10.424   9.747 -0.0002 -0.1088  0.0144
  363LEU    SC1 1053   5.556  10.133   9.733 -0.0152 -0.1940 -0.0003
  364THR     BB 1054   5.742  10.734   9.648 -0.3394 -0.0685  0.1745
  364THR    SC1 1055   5.577  10.868   9.619 -0.1578  0.3994  0.3367
  364THR    SCP 1056   5.635  10.825   9.499 -0.1847  0.0451  0.3571
  364THR    SCN 1057   5.519  10.910   9.739 -0.1832 -0.1980  0.4456
  365ARG     BB 1058   5.907  10.910   9.947 -0.0220 -0.1616 -0.2548
  365ARG    SC1 1059   5.844  11.181   9.964  0.3094  0.0760 -0.0700
  365ARG    SC2 1060   5.755  11.316  10.204  0.4008  0.0758 -0.1294
  365ARG    SCP 1061   5.790  11.382  10.285  0.0149 -0.0680  0.1875
  366GLY     BB 1062   6.062  10.723  10.026  0.1768 -0.0826 -0.1215
  367ASP     BB 1063   6.178  10.467   9.891 -0.0114  0.1181  0.2505
  367ASP    SC1 1064   6.386  10.337  10.074 -0.0790  0.2574  0.0253
  367ASP    SCN 1065   6.383  10.255  10.002  0.5599  0.0651  0.1557
  368LEU     BB 1066   6.145  10.440   9.619 -0.0587  0.3924 -0.1571
  368LEU    SC1 1067   6.022  10.203   9.501  0.0836  0.1082 -0.2310
  369TRP     BB 1068   6.078  10.690   9.404  0.1023  0.1174 -0.0250
  369TRP    SC1 1069   6.158  10.956   9.489  0.0443  0.0209 -0.0649
  369TRP    SC2 1070   6.195  11.202   9.594  0.0439  0.0342 -0.0960
  369TRP    SC3 1071   5.969  11.146   9.457  0.0750  0.0376 -0.1492
  369TRP    SC4 1072   6.009  11.395   9.555 -0.1296 -0.0640  0.2124
  370ILE     BB 1073   5.789  10.660   9.220 -0.2098  0.0290  0.0856
  370ILE    SC1 1074   5.669  10.374   9.211  0.2753 -0.1775 -0.2496
  371SER     BB 1075   5.631  10.933   9.094 -0.0152  0.1470  0.0168
  371SER    SC1 1076   5.567  11.130   9.189 -0.2943  0.2815 -0.0637
  371SER    SCP 1077   5.502  11.126   9.065  0.1434 -0.2766 -0.1218
  371SER    SCN 1078   5.632  11.134   9.313 -0.2204  0.1567  0.0676
  372TRP     BB 1079   5.377  10.705   8.919  0.0095  0.3172 -0.4698
  372TRP    SC1 1080   5.185  10.898   8.915  0.0680  0.0878  0.1411
  372TRP    SC2 1081   5.018  11.109   8.895  0.0521  0.0690  0.0735
  372TRP    SC3 1082   4.996  10.903   8.722  0.0440 -0.0047  0.1620
  372TRP    SC4 1083   4.842  11.122   8.690  0.2508  0.1084 -0.0989
  373GLU     BB 1084   5.372  10.467   8.658 -0.1051  0.1043 -0.3725
  373GLU    SC1 1085   5.218  10.620   8.331 -0.1613 -0.1798 -0.5339
  373GLU    SCN 1086   5.169  10.717   8.347  0.4212  0.1040  0.4110
  374GLU     BB 1087   5.406  10.179   8.731 -0.0664 -0.1405 -0.1462
  374GLU    SC1 1088   5.378   9.932   8.412 -0.2947  0.2628 -0.0597
  374GLU    SCN 1089   5.451   9.858   8.377 -0.3280  0.3378 -0.3043
  375GLY     BB 1090   5.261  10.127   9.008  0.4007 -0.1927  0.1026
  376MET     BB 1091   4.944  10.117   8.939  0.0752 -0.2503  0.0186
  376MET    SC1 1092   4.899  10.453   8.874 -0.0535 -0.0879 -0.0010
  377LYS     BB 1093   4.926   9.869   8.732  0.1038 -0.0133  0.0745
  377LYS    SC1 1094   4.895  10.007   8.447  0.0459  0.2618 -0.0191
  377LYS    SC2 1095   4.939  10.262   8.436 -0.1784  0.3299  0.0591
  377LYS    SCP 1096   5.009  10.343   8.413 -0.0162  0.1793  0.0040
  378VAL     BB 1097   4.946   9.644   8.977  0.0675  0.1047 -0.1421
  378VAL    SC1 1098   5.087   9.721   9.187 -0.0669 -0.2366  0.0825
  379PHE     BB 1099   4.538   9.723   9.040  0.1525  0.1728  0.1615
  379PHE    SC1 1100   4.560   9.891   9.254 -0.3038  0.4102 -0.1524
  379PHE    SC2 1101   4.524   9.999   9.498 -0.0513 -0.0571  0.1078
  379PHE    SC3 1102   4.762  10.025   9.373 -0.1526  0.1075 -0.0577
  380GLU     BB 1103   4.499   9.565   8.799 -0.0667  0.4986 -0.0266
  380GLU    SC1 1104   4.516   9.703   8.447  0.0220 -0.1248  0.0130
  380GLU    SCN 1105   4.444   9.625   8.477 -0.1478 -0.1207 -0.3390
  381GLU     BB 1106   4.522   9.222   8.890  0.5888  0.1170  0.0213
  381GLU    SC1 1107   4.898   9.174   8.856  0.1804 -0.3240  0.2499
  381GLU    SCN 1108   4.960   9.261   8.832 -0.0812 -0.1827  0.0353
  382LEU     BB 1109   4.369   9.167   9.098  0.0230 -0.1598  0.2925
  382LEU    SC1 1110   4.442   8.879   9.264 -0.3733 -0.0322  0.3002
  383LEU     BB 1111   4.193   9.393   9.199  0.1309  0.0708 -0.0593
  383LEU    SC1 1112   4.249   9.542   9.507  0.2257 -0.2003 -0.0491
  384LEU     BB 1113   4.036   9.663   9.062  0.0823  0.0302  0.2161
  384LEU    SC1 1114   3.781   9.599   9.239  0.2717  0.0928  0.1245
  385ASP     BB 1115   4.054   9.911   8.899 -0.2074 -0.0132  0.0869
  385ASP    SC1 1116   4.100  10.153   9.071  0.0952 -0.0783 -0.1232
  385ASP    SCN 1117   4.166  10.232   9.031 -0.1334  0.2362  0.0766
  386ALA     BB 1118   4.102   9.980   8.605  0.2041 -0.0659  0.1345
  387ASP     BB 1119   3.897  10.084   8.395  0.1534 -0.1602 -0.0708
  387ASP    SC1 1120   3.758   9.877   8.279 -0.1150  0.1738 -0.1272
  387ASP    SCN 1121   3.730   9.934   8.189 -0.2731  0.2296 -0.0468
  388TYR     BB 1122   3.975  10.376   8.210  0.0071  0.1102 -0.1207
  388TYR    SC1 1123   4.249  10.429   8.159  0.0598 -0.0079 -0.1053
  388TYR    SC2 1124   4.484  10.561   8.170 -0.0464  0.1659  0.1949
  388TYR    SC3 1125   4.476  10.295   8.216  0.1362  0.0885 -0.1805
  389SER     BB 1126   3.869  10.579   8.359 -0.1051 -0.1537  0.1899
  389SER    SC1 1127   3.775  10.821   8.315 -0.2829 -0.2396 -0.1768
  389SER    SCP 1128   3.892  10.785   8.247  0.0537 -0.0303 -0.3911
  389SER    SCN 1129   3.658  10.857   8.382  0.2589 -0.0409 -0.0155
  390ILE     BB 1130   4.068  10.516   8.675  0.1215  0.2299 -0.3150
  390ILE    SC1 1131   4.038  10.812   8.764 -0.1369  0.0700  0.1674
  391ASN     BB 1132   4.375  10.435   8.701  0.0862 -0.3589 -0.2114
  391ASN    SC1 1133   4.535  10.186   8.719 -0.4674 -0.3258 -0.3113
  391ASN    SCP 1134   4.500  10.096   8.821  0.1718  0.1651  0.2392
  391ASN    SCN 1135   4.571  10.276   8.618  0.2138 -0.4021 -0.2799
  392ALA     BB 1136   4.528  10.702   8.655  0.3695 -0.0204  0.3590
  393GLY     BB 1137   4.513  10.845   8.949  0.1694  0.1810  0.1743
  394ASN     BB 1138   4.578  10.723   9.150  0.1070  0.4976  0.1344
  394ASN    SC1 1139   4.528  10.386   9.194  0.2339  0.0870 -0.2294
  394ASN    SCP 1140   4.535  10.453   9.071  0.1955  0.1849 -0.1444
  394ASN    SCN 1141   4.522  10.319   9.316 -0.4059 -0.0677 -0.2945
  395TRP     BB 1142   4.833  10.889   9.323  0.1791 -0.1535  0.0175
  395TRP    SC1 1143   5.072  10.729   9.340  0.2061  0.0637 -0.0626
  395TRP    SC2 1144   5.269  10.557   9.408  0.1640  0.1237  0.2276
  395TRP    SC3 1145   5.017  10.467   9.373  0.2142  0.0681 -0.0129
  395TRP    SC4 1146   5.212  10.296   9.448  0.1962  0.0958  0.0981
  396MET     BB 1147   4.727  11.172   9.362  0.0052 -0.0493  0.2838
  396MET    SC1 1148   4.483  11.319   9.114  0.2029 -0.5472 -0.3245
  397TRP     BB 1149   4.698  11.171   9.724 -0.1082 -0.0116 -0.2262
  397TRP    SC1 1150   4.460  11.277   9.759 -0.0021  0.1848 -0.1042
  397TRP    SC2 1151   4.190  11.286   9.770 -0.0055  0.0157 -0.0171
  397TRP    SC3 1152   4.322  11.417   9.574 -0.1467  0.1567 -0.0195
  397TRP    SC4 1153   4.052  11.420   9.581 -0.1490 -0.0389  0.0472
  398LEU     BB 1154   4.883  11.150   9.966  0.0237  0.0643 -0.1685
  398LEU    SC1 1155   4.761  11.261  10.212 -0.2797  0.2421  0.0933
  399SER     BB 1156   5.176  11.013   9.840 -0.2511 -0.1244 -0.3388
  399SER    SC1 1157   5.384  11.060  10.007 -0.0323  0.0205 -0.0937
  399SER    SCP 1158   5.286  11.006  10.092 -0.0110  0.1036 -0.2527
  399SER    SCN 1159   5.482  11.115   9.923  0.3611 -0.5089 -0.2474
  400ALA     BB 1160   5.211  11.146   9.567 -0.0436  0.2530  0.1841
  401SER     BB 1161   5.105  11.511   9.432 -0.2537  0.1878 -0.0011
  401SER    SC1 1162   5.211  11.439   9.191  0.0638  0.1441 -0.3242
  401SER    SCP 1163   5.139  11.536   9.120  0.2554  0.1846  0.1611
  401SER    SCN 1164   5.283  11.342   9.262  0.1173 -0.2631 -0.2817
  402ALA     BB 1165   4.805  11.605   9.454 -0.1130 -0.0621 -0.1070
  403PHE     BB 1166   4.812  11.775   9.690  0.3389  0.0443  0.0171
  403PHE    SC1 1167   4.514  11.817   9.775 -0.0009  0.1646 -0.1055
  403PHE    SC2 1168   4.249  11.868   9.767 -0.0505 -0.0960 -0.2979
  403PHE    SC3 1169   4.346  11.685   9.940  0.0057 -0.0002 -0.2269
  404PHE     BB 1170   4.954  11.770   9.930  0.0465 -0.2636  0.1207
  404PHE    SC1 1171   4.751  11.797  10.155 -0.0858 -0.2024  0.0319
  404PHE    SC2 1172   4.572  11.743  10.350  0.0899  0.3087  0.3559
  404PHE    SC3 1173   4.562  11.979  10.218  0.0290  0.0081 -0.2090
  405HIS     BB 1174   5.203  11.533  10.023  0.0279  0.2382  0.1322
  405HIS    SC1 1175   5.460  11.565   9.874 -0.1914  0.0357 -0.2346
  405HIS    SC2 1176   5.592  11.515   9.644  0.0964 -0.0481 -0.0566
  405HIS    SC3 1177   5.721  11.630   9.851 -0.1669  0.0532  0.0554
  406HIS     BB 1178   5.228  11.488  10.298 -0.2207 -0.0801 -0.2396
  406HIS    SC1 1179   5.065  11.661  10.506  0.0013 -0.0492  0.0809
  406HIS    SC2 1180   4.981  11.836  10.694  0.1223  0.2478 -0.1338
  406HIS    SC3 1181   4.855  11.599  10.665  0.0748  0.2137  0.2878
  407TYR     BB 1182   5.337  11.248  10.448  0.2469 -0.1234 -0.0536
  407TYR    SC1 1183   5.100  11.026  10.422 -0.0362  0.2023  0.0703
  407TYR    SC2 1184   4.921  10.885  10.566  0.0052 -0.0804 -0.1458
  407TYR    SC3 1185   5.036  10.774  10.348  0.3201  0.1568 -0.1067
  408THR     BB 1186   5.550  11.350  10.723 -0.1364  0.0991  0.0086
  408THR    SC1 1187   5.403  11.523  10.849  0.0531  0.2644 -0.1656
  408THR    SCP 1188   5.437  11.521  10.985  0.0244  0.0414  0.0420
  408THR    SCN 1189   5.370  11.524  10.713  0.0722 -0.1385  0.0266
  409ARG     BB 1190   5.720  11.171  10.960 -0.0976 -0.3087 -0.2196
  409ARG    SC1 1191   6.020  11.268  11.136  0.0194  0.5464 -0.0446
  409ARG    SC2 1192   6.241  11.482  11.104  0.1713 -0.1854  0.2167
  409ARG    SCP 1193   6.239  11.590  11.125  0.0383 -0.1135 -0.0955
  410ILE     BB 1194   5.577  10.865  10.999  0.2549 -0.0105 -0.2394
  410ILE    SC1 1195   5.719  10.606  10.904  0.1423 -0.3509  0.4523
  411PHE     BB 1196   5.326  10.864  10.858 -0.3618 -0.1419  0.2515
  411PHE    SC1 1197   5.168  11.102  10.960  0.0757  0.0920  0.1428
  411PHE    SC2 1198   5.001  11.170  11.161 -0.0233 -0.0398  0.1062
  411PHE    SC3 1199   4.969  11.279  10.916  0.0024  0.0051  0.1227
  412CYS     BB 1200   5.124  10.552  10.878 -0.1553 -0.2132  0.2904
  412CYS    SC1 1201   4.989  10.653  11.122 -0.1327  0.0467 -0.0493
  413PRO     BB 1202   5.341  10.356  10.930 -0.0062  0.1821 -0.2663
  413PRO    SC1 1203   5.404  10.138  10.781 -0.0246 -0.1903 -0.2808
  414VAL     BB 1204   5.392  10.346  11.217  0.1357 -0.4767 -0.0723
  414VAL    SC1 1205   5.611  10.409  11.353 -0.2112  0.3472  0.1677
  415ARG     BB 1206   5.114  10.270  11.459 -0.1292  0.1914 -0.0660
  415ARG    SC1 1207   5.317  10.168  11.659 -0.2014 -0.2368  0.3830
  415ARG    SC2 1208   5.306   9.876  11.791 -0.0299 -0.0487 -0.0458
  415ARG    SCP 1209   5.251   9.903  11.882 -0.2964 -0.0325 -0.1993
  416PHE     BB 1210   4.879  10.209  11.221  0.1191 -0.0541  0.2166
  416PHE    SC1 1211   4.901  10.027  11.025  0.1469  0.1600 -0.1540
  416PHE    SC2 1212   4.836   9.821  10.863 -0.0211  0.2266 -0.1728
  416PHE    SC3 1213   4.952  10.042  10.760  0.2743  0.0941 -0.1342
  417GLY     BB 1214   4.641  10.340  11.344 -0.0883 -0.0815  0.0037
  418LYS     BB 1215   4.532  10.161  11.554 -0.1034  0.0677 -0.0579
  418LYS    SC1 1216   4.373  10.227  11.850  0.2664 -0.0698 -0.3007
  418LYS    SC2 1217   4.422  10.215  12.118 -0.0902  0.0041 -0.2794
  418LYS    SCP 1218   4.389  10.144  12.196  0.1297  0.0444 -0.1385
  419ARG     BB 1219   4.443   9.821  11.602 -0.1308 -0.2210 -0.0850
  419ARG    SC1 1220   4.397   9.712  11.901 -0.1938  0.1413 -0.1202
  419ARG    SC2 1221   4.249   9.458  12.017  0.2581  0.0638 -0.1887
  419ARG    SCP 1222   4.273   9.459  11.910  0.0581 -0.0975 -0.2400
  420THR     BB 1223   4.401   9.721  11.291  0.0086  0.0964  0.0597
  420THR    SC1 1224   4.387   9.971  11.143  0.0755 -0.1365 -0.0492
  420THR    SCP 1225   4.387   9.993  11.281  0.1586  0.2005 -0.2040
  420THR    SCN 1226   4.388   9.949  11.005  0.0083  0.1956 -0.2047
  421ASP     BB 1227   4.394   9.430  11.214  0.1784 -0.0932  0.0524
  421ASP    SC1 1228   4.539   9.306  11.488  0.1112  0.2993  0.2147
  421ASP    SCN 1229   4.455   9.358  11.536 -0.4095 -0.1595 -0.0783
  422PRO     BB 1230   4.183   9.209  11.114 -0.2424 -0.1704 -0.0223
  422PRO    SC1 1231   4.189   9.219  10.833 -0.2584 -0.0350 -0.0355
  423GLU     BB 1232   4.287   8.931  11.187 -0.2640 -0.3145  0.2977
  423GLU    SC1 1233   4.181   8.838  11.505 -0.3032 -0.5397  0.3717
  423GLU    SCN 1234   4.149   8.796  11.408 -0.1668 -0.2234  0.1696
  424GLY     BB 1235   4.441   8.732  11.004 -0.1161  0.0796 -0.1767
  425GLN     BB 1236   4.525   8.717  10.717  0.2035  0.0698  0.0051
  425GLN    SC1 1237   4.536   8.499  10.382 -0.1784  0.0055  0.1448
  425GLN    SCP 1238   4.452   8.424  10.465 -0.0452 -0.4438  0.1714
  425GLN    SCN 1239   4.620   8.574  10.299 -0.3296 -0.0727  0.2043
  426TYR     BB 1240   4.734   8.904  10.641  0.2630 -0.0800  0.1662
  426TYR    SC1 1241   4.627   9.194  10.627  0.0541 -0.1552  0.1057
  426TYR    SC2 1242   4.693   9.446  10.698 -0.2619 -0.0904  0.1835
  426TYR    SC3 1243   4.539   9.402  10.480 -0.0219 -0.2336  0.0388
  427ILE     BB 1244   5.100   8.898  10.690  0.1457 -0.1296 -0.1621
  427ILE    SC1 1245   5.144   9.163  10.535 -0.2011  0.0151 -0.0240
  428ARG     BB 1246   5.064   8.530  10.708 -0.1660  0.2498  0.0145
  428ARG    SC1 1247   4.924   8.435  10.925 -0.2803 -0.0569  0.0120
  428ARG    SC2 1248   4.818   8.284  11.122  0.3196  0.0071 -0.1678
  428ARG    SCP 1249   4.858   8.181  11.131  0.1324 -0.0604 -0.0607
  429LYS     BB 1250   5.099   8.414  10.425 -0.1149 -0.0768 -0.0976
  429LYS    SC1 1251   4.990   8.101  10.331 -0.2120 -0.0931 -0.1575
  429LYS    SC2 1252   5.172   7.926  10.247 -0.3895  0.0228 -0.0833
  429LYS    SCP 1253   5.169   8.034  10.269  0.0703  0.0974 -0.2737
  430TYR     BB 1254   5.328   8.515  10.277 -0.0593 -0.1169  0.0712
  430TYR    SC1 1255   5.308   8.331  10.006  0.2568 -0.3069  0.1827
  430TYR    SC2 1256   5.203   8.160   9.825  0.2556 -0.0228 -0.0956
  430TYR    SC3 1257   5.467   8.153   9.881  0.2843 -0.0099 -0.2274
  431LEU     BB 1258   5.568   8.640  10.467  0.1642  0.0944  0.0925
  431LEU    SC1 1259   5.624   8.952  10.412 -0.1049 -0.1265  0.0705
  432PRO     BB 1260   5.916   8.554  10.564  0.1378  0.0938 -0.3295
  432PRO    SC1 1261   6.056   8.653  10.351  0.0232 -0.4545  0.1315
  433VAL     BB 1262   5.801   8.383  10.876  0.0906  0.2540  0.3216
  433VAL    SC1 1263   5.950   8.171  10.929  0.0898  0.1836  0.0561
  434LEU     BB 1264   5.585   8.542  10.973 -0.1657  0.0175 -0.1625
  434LEU    SC1 1265   5.519   8.842  10.880  0.2447 -0.1209 -0.0274
  435LYS     BB 1266   5.334   8.270  11.169 -0.1611  0.0361 -0.3411
  435LYS    SC1 1267   5.478   8.048  11.095  0.1993 -0.0583  0.0943
  435LYS    SC2 1268   5.461   7.772  11.135  0.0201 -0.4036  0.7264
  435LYS    SCP 1269   5.375   7.838  11.153  0.1936  0.2619 -0.1917
  436ASN     BB 1270   5.254   8.507  11.407 -0.1854 -0.1057  0.3429
  436ASN    SC1 1271   5.167   8.769  11.216 -0.0211 -0.1675 -0.1183
  436ASN    SCP 1272   5.293   8.823  11.184  0.1465 -0.3541  0.0288
  436ASN    SCN 1273   5.042   8.716  11.248  0.0234 -0.1292 -0.0657
  437PHE     BB 1274   5.163   8.412  11.604 -0.2259 -0.2045 -0.3416
  437PHE    SC1 1275   4.950   8.222  11.717  0.1551 -0.1452  0.1282
  437PHE    SC2 1276   4.688   8.241  11.653  0.2350  0.1641 -0.1341
  437PHE    SC3 1277   4.762   8.148  11.896 -0.1184  0.1494 -0.0269
  438PRO     BB 1278   5.021   8.683  11.844 -0.0377 -0.1602  0.1281
  438PRO    SC1 1279   4.971   8.537  12.121 -0.0110 -0.1910  0.1127
  439THR     BB 1280   5.130   8.928  11.702  0.0478  0.0045 -0.2335
  439THR    SC1 1281   4.997   9.119  11.614  0.0294 -0.0539 -0.1445
  439THR    SCP 1282   5.123   9.176  11.635 -0.1240  0.3450  0.0874
  439THR    SCN 1283   4.871   9.061  11.592 -0.0152  0.1726 -0.1090
  440LYS     BB 1284   5.473   8.881  11.692  0.0820 -0.0901  0.1122
  440LYS    SC1 1285   5.505   8.739  11.992  0.2480 -0.0169 -0.0903
  440LYS    SC2 1286   5.480   8.787  12.241 -0.2577  0.2321  0.0294
  440LYS    SCP 1287   5.441   8.815  12.340 -0.3113 -0.0299  0.0903
  441TYR     BB 1288   5.574   8.984  11.390 -0.1154  0.2322 -0.0508
  441TYR    SC1 1289   5.814   8.948  11.242 -0.1468  0.1870  0.1879
  441TYR    SC2 1290   5.946   8.850  11.028 -0.3227 -0.0945  0.2040
  441TYR    SC3 1291   6.077   9.000  11.210 -0.0846 -0.1642  0.0939
  442ILE     BB 1292   5.419   9.207  11.317 -0.0033  0.1274  0.0205
  442ILE    SC1 1293   5.240   9.223  11.065 -0.0188 -0.0305  0.0206
  443TYR     BB 1294   5.351   9.428  11.505 -0.3299 -0.1044 -0.0358
  443TYR    SC1 1295   5.091   9.563  11.427  0.1953  0.1859  0.0659
  443TYR    SC2 1296   4.911   9.554  11.225 -0.0627 -0.2239  0.2990
  443TYR    SC3 1297   4.908   9.759  11.401 -0.0285 -0.0175  0.0636
  444GLU     BB 1298   5.526   9.435  11.714 -0.4034  0.3442  0.0205
  444GLU    SC1 1299   5.390   9.316  12.012 -0.0864 -0.1461  0.4690
  444GLU    SCN 1300   5.337   9.305  11.916  0.5245  0.0527  0.0453
  445PRO     BB 1301   5.902   9.299  11.607  0.1445 -0.0985 -0.2274
  445PRO    SC1 1302   5.875   9.460  11.348  0.1962  0.2042 -0.3167
  446TRP     BB 1303   6.095   9.437  11.824  0.0285 -0.4374 -0.1804
  446TRP    SC1 1304   6.290   9.675  11.774 -0.0945  0.3819  0.0736
  446TRP    SC2 1305   6.441   9.881  11.687  0.1501  0.0693 -0.2697
  446TRP    SC3 1306   6.261   9.767  11.521  0.0663 -0.0378 -0.1068
  446TRP    SC4 1307   6.398   9.985  11.441 -0.3786  0.2533 -0.1116
  447THR     BB 1308   6.009   9.377  12.077  0.0806 -0.2140 -0.1498
  447THR    SC1 1309   6.033   9.426  12.333  0.0764 -0.0116  0.1478
  447THR    SCP 1310   6.103   9.343  12.422  0.0388 -0.1775 -0.1480
  447THR    SCN 1311   5.963   9.509  12.245  0.0725 -0.3322 -0.3234
  448ALA     BB 1312   5.842   9.088  12.076 -0.1512 -0.0956  0.2419
  449SER     BB 1313   5.999   8.888  12.290 -0.1795 -0.0572 -0.0289
  449SER    SC1 1314   5.882   8.829  12.526 -0.0177 -0.2416  0.0054
  449SER    SCP 1315   5.965   8.929  12.579  0.1906 -0.3449 -0.0805
  449SER    SCN 1316   5.798   8.729  12.474 -0.1169 -0.1953  0.1108
  450GLU     BB 1317   6.302   8.727  12.307  0.3139  0.3972 -0.0090
  450GLU    SC1 1318   6.362   8.673  12.727 -0.0573  0.1586  0.1434
  450GLU    SCN 1319   6.270   8.640  12.675  0.0109  0.0940  0.0600
  451GLU     BB 1320   6.484   8.594  12.166 -0.1063 -0.0796 -0.1563
  451GLU    SC1 1321   6.745   8.540  12.470  0.0083  0.1326  0.4712
  451GLU    SCN 1322   6.778   8.559  12.574 -0.3964  0.1756  0.6090
  452GLU     BB 1323   6.398   8.410  11.928  0.1840 -0.0933 -0.0344
  452GLU    SC1 1324   6.465   8.086  11.774 -0.4039  0.3439  0.1029
  452GLU    SCN 1325   6.489   8.162  11.698 -0.0348 -0.0046 -0.1756
  453GLN     BB 1326   6.100   8.459  11.848 -0.2842  0.0407  0.3115
  453GLN    SC1 1327   6.018   8.834  11.709  0.1730  0.1089  0.0780
  453GLN    SCP 1328   6.133   8.858  11.786  0.1303  0.1443 -0.1910
  453GLN    SCN 1329   5.904   8.810  11.631 -0.1525  0.0742  0.2314
  454ARG     BB 1330   5.869   8.338  11.968 -0.1726 -0.0602 -0.2333
  454ARG    SC1 1331   5.807   8.380  12.305 -0.0402  0.0428 -0.1632
  454ARG    SC2 1332   6.013   8.367  12.520  0.2675  0.1226  0.1437
  454ARG    SCP 1333   6.109   8.407  12.554  0.4423 -0.0442 -0.1257
  455GLN     BB 1334   5.629   8.380  11.759 -0.2871  0.0162 -0.0422
  455GLN    SC1 1335   5.362   8.231  12.021 -0.1023  0.1201 -0.0836
  455GLN    SCP 1336   5.331   8.287  11.896 -0.2587  0.0294 -0.0803
  455GLN    SCN 1337   5.392   8.175  12.145  0.0992 -0.0650 -0.2042
  456ALA     BB 1338   5.719   8.503  11.465 -0.1745 -0.0829 -0.3318
  457GLY     BB 1339   5.957   8.454  11.320 -0.1534  0.1308  0.0113
  458CYS     BB 1340   6.246   8.403  11.431 -0.1141 -0.1750 -0.1926
  458CYS    SC1 1341   6.430   8.150  11.299  0.0635 -0.1257  0.2137
  459ILE     BB 1342   6.438   8.726  11.424  0.2188 -0.0313 -0.0820
  459ILE    SC1 1343   6.659   8.564  11.278  0.0939 -0.3166  0.0388
  460ILE     BB 1344   6.531   9.006  11.406 -0.0263  0.1650  0.2542
  460ILE    SC1 1345   6.345   9.244  11.475 -0.1549  0.1903 -0.1498
  461GLY     BB 1346   6.899   9.056  11.392 -0.2250  0.1474 -0.0422
  462ARG     BB 1347   6.982   9.088  11.102 -0.2736 -0.0987  0.1407
  462ARG    SC1 1348   7.080   9.406  11.030  0.0121 -0.1227 -0.2740
  462ARG    SC2 1349   7.218   9.716  11.088  0.0254  0.1249  0.4410
  462ARG    SCP 1350   7.160   9.783  11.023  0.2021 -0.0116  0.1243
  463ASP     BB 1351   6.801   8.949  10.858  0.0156  0.1762  0.0358
  463ASP    SC1 1352   6.917   8.682  10.747 -0.0328  0.0376  0.2017
  463ASP    SCN 1353   7.008   8.707  10.691  0.1855 -0.0495  0.4908
  464TYR     BB 1354   6.486   8.975  10.933 -0.1531  0.2958 -0.1072
  464TYR    SC1 1355   6.386   8.707  10.837 -0.1643  0.1605 -0.1007
  464TYR    SC2 1356   6.404   8.509  10.653  0.0327  0.1091 -0.0287
  464TYR    SC3 1357   6.359   8.449  10.913  0.0226  0.1641 -0.0175
  465PRO     BB 1358   6.491   9.290  10.938  0.0909  0.1937 -0.1039
  465PRO    SC1 1359   6.230   9.377  10.988  0.0672 -0.0395  0.0987
  466PHE     BB 1360   6.605   9.379  10.577  0.3219 -0.0543 -0.1908
  466PHE    SC1 1361   6.563   9.116  10.473  0.2469 -0.2726  0.0869
  466PHE    SC2 1362   6.493   8.869  10.387 -0.1499 -0.0516 -0.2640
  466PHE    SC3 1363   6.601   9.047  10.214  0.0033  0.0691 -0.0485
  467PRO     BB 1364   6.655   9.656  10.529  0.0520  0.1727 -0.1621
  467PRO    SC1 1365   6.838   9.752  10.756 -0.0546 -0.0610  0.3874
  468MET     BB 1366   6.560   9.895  10.288  0.1035  0.3348  0.0276
  468MET    SC1 1367   6.310  10.056  10.553 -0.0597  0.0768 -0.2985
  469VAL     BB 1368   6.827   9.970  10.193  0.0427 -0.0516 -0.0790
  469VAL    SC1 1369   7.044   9.842  10.275 -0.0567 -0.0359  0.2245
  470ASN     BB 1370   6.881  10.330  10.077  0.1893  0.1961 -0.2308
  470ASN    SC1 1371   6.929  10.525  10.334 -0.2027  0.3085 -0.1771
  470ASN    SCP 1372   6.985  10.486  10.456 -0.3591  0.2176  0.2458
  470ASN    SCN 1373   6.873  10.564  10.212  0.3446  0.0003 -0.1764
  471HIS     BB 1374   6.759  10.333   9.740  0.1517 -0.0247 -0.1761
  471HIS    SC1 1375   6.594  10.088   9.711  0.1006 -0.2049  0.1014
  471HIS    SC2 1376   6.364   9.950   9.746 -0.0914  0.0024 -0.2892
  471HIS    SC3 1377   6.602   9.828   9.786 -0.2629 -0.2594 -0.0311
  472LYS     BB 1378   6.654  10.607   9.622  0.0378  0.1785 -0.0724
  472LYS    SC1 1379   6.866  10.635   9.403  0.1250 -0.0110  0.2715
  472LYS    SC2 1380   7.031  10.776   9.367 -0.0930  0.2779  0.0378
  472LYS    SCP 1381   6.937  10.826   9.340 -0.3288 -0.1674 -0.0731
  473GLU     BB 1382   6.540  10.850   9.749  0.1788 -0.0705 -0.1523
  473GLU    SC1 1383   6.658  11.214   9.680 -0.0867  0.7854 -0.0416
  473GLU    SCN 1384   6.655  11.244   9.786 -0.2085  0.0938  0.2043
  474ALA     BB 1385   6.541  10.856  10.043  0.3419  0.2685 -0.0021
  475SER     BB 1386   6.345  10.846  10.382  0.1588 -0.0887  0.1339
  475SER    SC1 1387   6.483  10.715  10.497 -0.1236 -0.0210 -0.3424
  475SER    SCP 1388   6.408  10.779  10.398 -0.1308 -0.1151 -0.2453
  475SER    SCN 1389   6.558  10.650  10.596  0.0017  0.0093 -0.2626
  476ASP     BB 1390   6.203  11.123  10.348  0.0417  0.1933 -0.0663
  476ASP    SC1 1391   6.066  11.306  10.578  0.0343 -0.2699 -0.1263
  476ASP    SCN 1392   6.007  11.275  10.491  0.0448  0.3749 -0.4165
  477ARG     BB 1393   6.282  11.287  10.099  0.1313  0.0157  0.1652
  477ARG    SC1 1394   6.586  11.373  10.228 -0.3469 -0.2274  0.1065
  477ARG    SC2 1395   6.832  11.462  10.063  0.4163 -0.0129 -0.1365
  477ARG    SCP 1396   6.847  11.353  10.057  0.2060 -0.0794  0.2282
  478ASN     BB 1397   6.176  11.536   9.971  0.3098  0.2996 -0.5568
  478ASN    SC1 1398   6.366  11.618   9.758  0.4933  0.3568 -0.1294
  478ASN    SCP 1399   6.322  11.579   9.885 -0.1489 -0.0304 -0.2140
  478ASN    SCN 1400   6.409  11.658   9.631  0.3513  0.0016 -0.0426
  479LEU     BB 1401   6.071  11.709  10.172  0.0737 -0.1256 -0.0362
  479LEU    SC1 1402   6.284  11.947  10.153 -0.2224 -0.0315  0.1439
  480GLN     BB 1403   5.958  11.718  10.405 -0.3075 -0.3018  0.4170
  480GLN    SC1 1404   6.063  12.042  10.568 -0.4917  0.1297  0.0827
  480GLN    SCP 1405   6.143  12.030  10.682 -0.0118 -0.5412  0.1619
  480GLN    SCN 1406   5.982  12.055  10.454  0.2111 -0.0111  0.0467
  481LEU     BB 1407   5.630  11.772  10.405  0.0955  0.0519  0.0568
  481LEU    SC1 1408   5.474  11.964  10.617 -0.2448 -0.1179  0.0964
  482MET     BB 1409   5.461  11.951  10.157 -0.2751  0.1798  0.2526
  482MET    SC1 1410   5.130  12.085  10.288 -0.1547  0.2702  0.1218
  483ARG     BB 1411   5.612  12.140  10.049 -0.4475  0.2697 -0.2134
  483ARG    SC1 1412   5.743  12.310  10.293 -0.0575  0.2865  0.1169
  483ARG    SC2 1413   5.804  12.635  10.396 -0.2211 -0.3284  0.1976
  483ARG    SCP 1414   5.723  12.678  10.335 -0.2205 -0.5699  0.0118
  484ARG     BB 1415   5.895  12.114   9.882  0.1056  0.0894 -0.2460
  484ARG    SC1 1416   6.050  12.359   9.823 -0.0009 -0.1057  0.0871
  484ARG    SC2 1417   6.092  12.519   9.593  0.2844  0.1858  0.1948
  484ARG    SCP 1418   6.169  12.474   9.528 -0.0622 -0.2420  0.0319
  485VAL     BB 1419   5.799  12.049   9.505  0.0117 -0.1666 -0.0099
  485VAL    SC1 1420   6.008  11.887   9.493  0.2224  0.0449  0.5060
  486ARG     BB 1421   5.713  12.320   9.415  0.3112  0.3418 -0.1462
  486ARG    SC1 1422   5.814  12.428   9.138  0.1718 -0.0993 -0.1118
  486ARG    SC2 1423   5.702  12.617   8.876 -0.1429 -0.3312 -0.2210
  486ARG    SCP 1424   5.592  12.626   8.882 -0.1296  0.0378 -0.3046
  487GLU     BB 1425   5.514  12.492   9.528 -0.0730  0.0196  0.0736
  487GLU    SC1 1426   5.604  12.637   9.882  0.1272  0.0075 -0.1655
  487GLU    SCN 1427   5.691  12.669   9.942  0.2628 -0.1052 -0.2952
  488GLU     BB 1428   5.317  12.559   9.246  0.2988 -0.0856  0.1048
  488GLU    SC1 1429   5.009  12.585   9.434  0.1331  0.1428 -0.6344
  488GLU    SCN 1430   4.914  12.533   9.455  0.2702  0.0877  0.1293
  489GLN     BB 1431   5.223  12.466   9.019 -0.1093 -0.2832  0.2568
  489GLN    SC1 1432   5.312  12.582   8.631 -0.0681 -0.0850  0.0428
  489GLN    SCP 1433   5.249  12.706   8.612 -0.0174 -0.3204 -0.4417
  489GLN    SCN 1434   5.374  12.458   8.649  0.0365 -0.1977  0.4272
  490ARG     BB 1435   5.440  12.192   8.925 -0.1593 -0.0012 -0.0022
  490ARG    SC1 1436   5.504  12.079   8.688  0.0199  0.2279  0.0578
  490ARG    SC2 1437   5.726  12.025   8.444 -0.4113  0.0692  0.0722
  490ARG    SCP 1438   5.800  12.068   8.375  0.1184 -0.2542  0.3659
  491GLY     BB 1439   5.464  11.959   9.150  0.2558  0.0423 -0.0702
  492THR     BB 1440   5.297  12.023   9.438  0.1937 -0.0139  0.0159
  492THR    SC1 1441   5.369  11.958   9.663  0.0666  0.4085 -0.1731
  492THR    SCP 1442   5.459  11.913   9.761  0.2542 -0.0144 -0.0457
  492THR    SCN 1443   5.279  12.002   9.566  0.3134  0.3699  0.0659
  493ALA     BB 1444   4.982  12.071   9.321 -0.0608 -0.3354  0.0034
  494GLN     BB 1445   4.795  12.158   9.271  0.2672  0.1696 -0.2707
  494GLN    SC1 1446   4.676  12.434   9.011 -0.3037  0.1536  0.0329
  494GLN    SCP 1447   4.665  12.572   9.027 -0.2448 -0.2244  0.0783
  494GLN    SCN 1448   4.687  12.295   8.995  0.2306 -0.1940  0.0707
  495LEU     BB 1449   4.462  12.143   9.350 -0.0666  0.2629  0.0333
  495LEU    SC1 1450   4.443  11.842   9.311 -0.1835 -0.3302 -0.2879
  496THR     BB 1451   4.373  12.304   9.576 -0.1535 -0.2396  0.0642
  496THR    SC1 1452   4.130  12.439   9.587  0.1211 -0.2465  0.0689
  496THR    SCP 1453   4.203  12.496   9.481  0.2518  0.1532  0.0083
  496THR    SCN 1454   4.058  12.382   9.692 -0.0486  0.3700 -0.0745
  497ARG     BB 1455   4.600  12.402   9.754 -0.0407 -0.1504  0.0497
  497ARG    SC1 1456   4.892  12.273   9.784  0.0744  0.1044 -0.1619
  497ARG    SC2 1457   5.131  12.410   9.877 -0.0862  0.1770  0.3144
  497ARG    SCP 1458   5.057  12.490   9.870 -0.2829  0.0134  0.4125
  998FAD   FLA1 1459   4.526  10.783  10.427  0.1811 -0.0156 -0.0201
  998FAD   FLA2 1460   4.638  10.694  10.070 -0.0934 -0.0429  0.0207
  998FAD   FLA3 1461   4.447  10.784  10.049 -0.2364 -0.1934  0.0834
  998FAD   FLA4 1462   4.710  10.626   9.740 -0.0343  0.0046 -0.0831
  998FAD   FLA5 1463   4.464  10.734   9.635 -0.0126  0.1226 -0.0143
  998FAD   RIB1 1464   4.122  10.818   9.935 -0.1174  0.3279  0.3282
  998FAD   RIB2 1465   3.933  10.761   9.879  0.0692 -0.1164  0.0924
  998FAD   PO4B 1466   3.729  10.503  10.065  0.1597  0.1227  0.1423
  998FAD   PO4A 1467   3.726  10.235   9.934 -0.0407  0.0891  0.2114
  998FAD   RBS1 1468   3.645  10.380   9.569  0.3814  0.1303 -0.4708
  998FAD   RBS2 1469   3.575  10.605   9.600  0.1951  0.0284 -0.0870
  998FAD   ADN3 1470   3.814  10.524   9.276  0.0535  0.2348  0.1335
  998FAD   ADN2 1471   4.068  10.526   9.403  0.1556 -0.2978 -0.0360
  998FAD   ADN1 1472   4.094  10.609   9.185  0.0941  0.0559  0.0858
    1MET     CA 1473   1.992  10.292   5.612  0.2488 -0.7483 -0.3570
    2PRO     CA 1474   2.191  10.478   5.782  0.1116  0.1574  0.3044
    3HIS     CA 1475   2.115  10.533   6.091  0.0504  0.0552  0.0132
    4ARG     CA 1476   2.400  10.490   6.232  0.0032  0.0556  0.2532
    5THR     CA 1477   2.432  10.384   6.561 -0.1153  0.0044 -0.0772
    6ILE     CA 1478   2.698  10.286   6.810 -0.2712  0.1727 -0.0591
    7HIS     CA 1479   2.729  10.105   7.082  0.0469  0.0291  0.1218
    8LEU     CA 1480   3.084  10.081   7.125  0.2992  0.0022  0.1494
    9PHE     CA 1481   3.080   9.898   7.425  0.2132 -0.1120  0.1908
   10ARG     CA 1482   3.291   9.909   7.657 -0.0428  0.0121 -0.0401
   11LYS     CA 1483   3.127  10.080   7.887  0.1207 -0.1059 -0.1643
   12GLY     CA 1484   2.940   9.937   8.051 -0.1611 -0.1273  0.1450
   13LEU     CA 1485   2.750   9.748   8.113  0.0946 -0.0194 -0.1499
   14ARG     CA 1486   2.431   9.987   8.113  0.0948 -0.1721 -0.0707
   15LEU     CA 1487   2.081  10.067   8.141 -0.1216  0.0750 -0.0724
   16HIS     CA 1488   1.981  10.215   8.331 -0.0456 -0.1602  0.1922
   17ASP     CA 1489   2.074  10.534   8.381 -0.0114 -0.1807  0.0154
   18ASN     CA 1490   2.324  10.660   8.164  0.2016  0.0763 -0.3532
   19PRO     CA 1491   2.299  10.948   7.918 -0.4164  0.1955 -0.3376
   20THR     CA 1492   2.383  10.810   7.599  0.1063 -0.2662 -0.0049
   21LEU     CA 1493   2.161  10.587   7.474 -0.1419 -0.0013  0.0655
   22LEU     CA 1494   1.977  10.343   7.493 -0.1119 -0.2063 -0.1072
   23ALA     CA 1495   1.735  10.350   7.317  0.3137 -0.2033  0.1782
   24ALA     CA 1496   1.564  10.493   7.253 -0.1905  0.0876 -0.0596
   25LEU     CA 1497   1.428  10.757   7.271 -0.3544 -0.0088 -0.2689
   26GLU     CA 1498   1.482  10.920   6.900 -0.0216  0.1319 -0.0366
   27SER     CA 1499   1.527  10.751   6.591  0.0484  0.1426 -0.0100
   28SER     CA 1500   1.750  10.486   6.652 -0.2575 -0.0085 -0.2993
   29GLU     CA 1501   1.870  10.308   6.383  0.0863 -0.1185  0.0562
   30THR     CA 1502   2.045  10.081   6.391 -0.2040 -0.0758 -0.0889
   31ILE     CA 1503   2.076   9.992   6.703  0.0523 -0.0650  0.1435
   32TYR     CA 1504   2.370   9.877   6.747 -0.0096  0.1404 -0.0807
   33PRO     CA 1505   2.460   9.706   7.062 -0.0423 -0.5354  0.5057
   34VAL     CA 1506   2.840   9.628   7.088 -0.0073 -0.1078  0.1089
   35TYR     CA 1507   2.910   9.333   7.175 -0.1725 -0.0953  0.0652
   36VAL     CA 1508   3.276   9.264   7.214 -0.2699  0.0073  0.0500
   37LEU     CA 1509   3.447   9.039   7.337  0.1633 -0.0697 -0.1691
   38ASP     CA 1510   3.756   8.975   7.252  0.0559 -0.2207  0.1334
   39ARG     CA 1511   3.928   9.242   7.156  0.1623  0.2027  0.3416
   40ARG     CA 1512   4.106   9.389   7.315 -0.0017  0.0242  0.2408
   41PHE     CA 1513   3.974   9.593   7.478  0.3862  0.1303 -0.0362
   42LEU     CA 1514   3.850   9.513   7.775 -0.0736  0.0543 -0.2738
   43ALA     CA 1515   3.956   9.517   8.012  0.0271  0.2828  0.2076
   44SER     CA 1516   4.201   9.391   8.138  0.0288  0.0726 -0.1053
   45ALA     CA 1517   4.523   9.459   7.970 -0.4700 -0.0824 -0.2355
   46MET     CA 1518   4.722   9.335   8.103 -0.3788  0.2988 -0.2387
   47HIS     CA 1519   4.698   9.250   8.450 -0.1483 -0.1056 -0.0519
   48ILE     CA 1520   4.593   8.986   8.482 -0.3437  0.0048  0.1666
   49GLY     CA 1521   4.365   8.804   8.575 -0.3009  0.0948  0.1941
   50ALA     CA 1522   4.267   8.741   8.817 -0.0941  0.2534  0.0335
   51LEU     CA 1523   3.996   8.706   8.894 -0.0720 -0.0691  0.0836
   52ARG     CA 1524   3.883   9.010   8.632 -0.3280 -0.0232  0.0811
   53TRP     CA 1525   3.843   8.763   8.436  0.4414  0.1532  0.0359
   54HIS     CA 1526   3.553   8.587   8.588  0.0040  0.2301  0.0382
   55PHE     CA 1527   3.377   8.943   8.619 -0.0429 -0.3915  0.0069
   56LEU     CA 1528   3.241   8.931   8.387 -0.3033 -0.1892  0.0659
   57LEU     CA 1529   3.090   8.662   8.364  0.4741 -0.4839  0.0028
   58GLN     CA 1530   2.803   8.757   8.562  0.1670 -0.1886  0.2708
   59SER     CA 1531   2.739   9.044   8.470  0.2597  0.1976  0.1952
   60LEU     CA 1532   2.673   8.884   8.064  0.3894 -0.0714 -0.1410
   61GLU     CA 1533   2.388   8.759   8.194  0.0061  0.0476  0.0045
   62ASPP    CA 1534   2.219   9.004   8.247 -0.3943 -0.3971  0.0499
   63LEU     CA 1535   2.244   9.197   7.998  0.0740  0.0209  0.1370
   64HIS     CA 1536   2.061   8.968   7.816 -0.2071 -0.0660  0.2103
   65LYS     CA 1537   1.844   8.931   7.879  0.0021  0.1124 -0.0933
   66ASN     CA 1538   1.681   9.247   7.930  0.1993  0.3033 -0.1841
   67LEU     CA 1539   1.665   9.362   7.630  0.1821 -0.0881  0.1383
   68SER     CA 1540   1.376   9.598   7.693 -0.0212  0.2067  0.1340
   69ARG     CA 1541   1.158   9.543   7.526 -0.0257 -0.2264 -0.2104
   70LEU     CA 1542   1.277   9.327   7.213 -0.1772  0.1562 -0.0409
   71GLY     CA 1543   1.491   9.178   7.169  0.1756 -0.1481  0.1180
   72ALA     CA 1544   1.763   9.141   7.303 -0.2603  0.2016  0.3134
   73ARG     CA 1545   1.965   9.035   7.293 -0.0192 -0.1158 -0.0284
   74LEU     CA 1546   2.257   9.037   7.163  0.3945  0.1416 -0.1237
   75LEU     CA 1547   2.612   9.035   6.969  0.2890 -0.0682 -0.4642
   76VAL     CA 1548   2.916   8.788   7.008  0.0491 -0.1085  0.2446
   77ILE     CA 1549   3.183   8.970   6.859  0.0663 -0.1541 -0.1062
   78GLN     CA 1550   3.430   8.826   6.854 -0.0669 -0.0093  0.1202
   79GLY     CA 1551   3.686   8.864   6.746  0.4519  0.1277 -0.2716
   80GLU     CA 1552   3.818   8.935   6.480  0.0013  0.1524 -0.0126
   81TYR     CA 1553   3.786   9.263   6.338 -0.0907 -0.1208  0.1328
   82GLU     CA 1554   3.933   9.385   6.145  0.2020 -0.2909  0.1771
   83SER     CA 1555   3.793   9.413   5.869 -0.1244  0.0189 -0.0094
   84VAL     CA 1556   3.449   9.413   5.970  0.1482  0.0781  0.1295
   85LEU     CA 1557   3.232   9.593   6.047  0.0948  0.1127  0.0789
   86ARG     CA 1558   3.091   9.750   5.871  0.2024 -0.0088 -0.0677
   87ASP     CA 1559   3.183   9.916   5.625  0.0318  0.2450 -0.1965
   88HIS     CA 1560   3.518   9.968   5.670 -0.3143  0.1223 -0.0656
   89VAL     CA 1561   3.617  10.268   5.678 -0.0372 -0.3048 -0.0360
   90GLN     CA 1562   3.447  10.485   5.543 -0.4052  0.2809  0.1208
   91LYS     CA 1563   3.173  10.597   5.551  0.2296 -0.0117  0.0247
   92TRP     CA 1564   2.970  10.522   5.812 -0.1212 -0.1467 -0.1401
   93ASN     CA 1565   2.755  10.686   5.854  0.1255 -0.2549 -0.0442
   94ILE     CA 1566   2.534  10.859   6.052  0.0670  0.1026 -0.0695
   95THR     CA 1567   2.509  10.960   6.324  0.0580  0.0826 -0.0030
   96GLN     CA 1568   2.561  10.866   6.607  0.0668  0.2550  0.1973
   97VAL     CA 1569   2.791  10.804   6.792 -0.1369 -0.2563  0.2142
   98THR     CA 1570   2.725  10.652   7.078  0.2488 -0.0817  0.2056
   99LEU     CA 1571   2.976  10.644   7.277  0.0670  0.2897  0.1142
  100ASP     CA 1572   3.175  10.727   7.493 -0.1442 -0.1375 -0.0721
  101ALA     CA 1573   3.489  10.757   7.415  0.1349  0.1082 -0.2392
  102GLU     CA 1574   3.706  10.776   7.549 -0.1559 -0.0950  0.3086
  103MET     CA 1575   3.959  10.961   7.577  0.2884 -0.3360 -0.0703
  104GLU     CA 1576   4.167  10.945   7.370  0.1148  0.2775  0.3317
  105PRO     CA 1577   4.447  10.804   7.528  0.1081 -0.2291  0.1428
  106PHE     CA 1578   4.369  10.499   7.617  0.0590 -0.0326 -0.2957
  107TYR     CA 1579   4.146  10.364   7.688  0.0805  0.1714  0.1592
  108LYS     CA 1580   3.978  10.217   7.417 -0.0943 -0.2924 -0.1681
  109GLU     CA 1581   3.995  10.498   7.259 -0.5327 -0.0483  0.3563
  110MET     CA 1582   3.912  10.681   6.998 -0.5841 -0.1201  0.1099
  111GLU     CA 1583   3.805  10.933   7.014 -0.1765 -0.0844  0.2742
  112ALA     CA 1584   3.422  11.007   6.930  0.2871 -0.1120 -0.0289
  113ASN     CA 1585   3.382  11.081   6.582 -0.2386 -0.0186 -0.1475
  114ILE     CA 1586   3.589  10.859   6.459 -0.0878 -0.1007 -0.0734
  115ARG     CA 1587   3.900  10.822   6.437 -0.0153  0.1698 -0.0057
  116ARG     CA 1588   4.014  10.497   6.548  0.0016  0.1558 -0.1371
  117LEU     CA 1589   3.850  10.311   6.404 -0.4446  0.1226 -0.0168
  118GLY     CA 1590   3.720  10.428   6.135  0.4297  0.0800  0.2473
  119ALA     CA 1591   3.606  10.589   6.031 -0.1865 -0.3067  0.3097
  120GLU     CA 1592   3.321  10.776   6.035  0.1580  0.2569 -0.0046
  121LEU     CA 1593   3.073  10.834   6.224  0.0798 -0.2971  0.0145
  122GLY     CA 1594   3.014  11.093   6.181 -0.0839  0.1731 -0.1468
  123PHE     CA 1595   2.865  11.340   6.373  0.1018 -0.3917 -0.1215
  124GLU     CA 1596   2.760  11.259   6.625 -0.2536  0.1216  0.0088
  125VAL     CA 1597   2.985  11.280   6.862 -0.0398  0.0315 -0.2646
  126LEU     CA 1598   2.945  11.139   7.132 -0.0919 -0.2817 -0.0996
  127SER     CA 1599   3.101  11.363   7.425 -0.1285  0.2471  0.2958
  128ARG     CA 1600   3.316  11.157   7.423  0.0159 -0.0973  0.0722
  129VAL     CA 1601   3.325  11.099   7.788  0.0568 -0.3627  0.1001
  130GLY     CA 1602   3.031  11.056   7.854  0.1395  0.1836  0.4238
  131HIS     CA 1603   2.858  10.917   8.079 -0.0376  0.2291 -0.4715
  132SER     CA 1604   2.645  11.029   8.318  0.1010 -0.2337 -0.0857
  133LEU     CA 1605   2.628  11.313   8.608 -0.1794  0.1599  0.0025
  134TYR     CA 1606   2.738  11.533   8.461 -0.1211 -0.0277  0.0241
  135ASP     CA 1607   2.652  11.562   8.165 -0.0389 -0.2387  0.0347
  136THR     CA 1608   2.966  11.620   7.967  0.3961  0.0375 -0.2462
  137LYS     CA 1609   2.942  11.950   7.937  0.0773  0.2431 -0.2889
  138ARG     CA 1610   2.885  12.107   8.137  0.0516  0.0370  0.0490
  139ILE     CA 1611   3.103  12.328   8.268 -0.5576 -0.2608 -0.0438
  140LEU     CA 1612   3.319  12.389   8.009 -0.1525 -0.0153 -0.1575
  141ASP     CA 1613   3.351  12.368   7.740  0.0539 -0.0905  0.1184
  142LEU     CA 1614   3.514  12.076   7.663 -0.3467 -0.2100  0.2491
  143ASN     CA 1615   3.407  11.857   7.833 -0.2024 -0.1177 -0.1659
  144GLY     CA 1616   3.404  11.909   8.176  0.0931  0.0866 -0.0117
  145GLY     CA 1617   3.554  12.069   8.261  0.0500  0.0302  0.2764
  146SER     CA 1618   3.781  12.321   8.275 -0.0043 -0.0525 -0.0625
  147PRO     CA 1619   3.927  12.292   8.533  0.1060  0.1745 -0.3646
  148PRO     CA 1620   3.771  12.118   8.713 -0.2075 -0.1811  0.0625
  149LEU     CA 1621   3.823  12.173   9.031 -0.0542  0.0628  0.0586
  150THR     CA 1622   3.719  12.094   9.343 -0.1414  0.0158  0.1457
  151TYR     CA 1623   3.409  12.055   9.532 -0.1386 -0.1852 -0.1871
  152LYS     CA 1624   3.119  12.154   9.561  0.0197 -0.0938 -0.0945
  153ARG     CA 1625   2.955  11.995   9.280  0.0523  0.2232  0.2142
  154PHE     CA 1626   3.179  11.959   9.074 -0.0588 -0.0482  0.0976
  155LEU     CA 1627   3.261  12.151   8.920  0.3243  0.2422  0.4214
  156HIS     CA 1628   2.987  12.329   8.802  0.0216  0.0813  0.0680
  157ILE     CA 1629   2.946  12.619   8.992 -0.1150 -0.1370  0.2521
  158LEU     CA 1630   2.895  12.548   9.296 -0.0608 -0.0969  0.3617
  159SER     CA 1631   2.539  12.394   9.286 -0.0393 -0.0342 -0.1591
  160GLN     CA 1632   2.349  12.516   9.069  0.2918 -0.0325 -0.0515
  161LEU     CA 1633   2.346  12.372   8.739  0.0704 -0.1345  0.1579
  162GLY     CA 1634   2.143  12.131   8.770 -0.2998 -0.1153  0.1190
  163ASP     CA 1635   2.055  12.005   8.990  0.0615  0.0268 -0.2467
  164PRO     CA 1636   1.855  11.756   8.963  0.2277 -0.0051  0.0024
  165GLU     CA 1637   1.945  11.531   8.695 -0.0972  0.2576  0.0728
  166VAL     CA 1638   1.724  11.295   8.607  0.0329 -0.1329 -0.0468
  167PRO     CA 1639   1.702  10.960   8.637  0.4539  0.2315  0.1110
  168VAL     CA 1640   1.710  10.830   8.366  0.1756 -0.0991 -0.0973
  169ARG     CA 1641   1.529  10.539   8.389  0.0704  0.5746  0.0019
  170ASN     CA 1642   1.350  10.366   8.218  0.1195  0.0315 -0.1058
  171LEU     CA 1643   1.414  10.114   8.155  0.1946 -0.0402 -0.2320
  172THR     CA 1644   1.099   9.929   8.095 -0.2991  0.1672 -0.0916
  173ALA     CA 1645   0.972  10.024   7.813 -0.1779 -0.1050  0.0437
  174GLU     CA 1646   1.107  10.099   7.642 -0.3396  0.1119  0.1243
  175ASP     CA 1647   1.111  10.183   7.341 -0.2877 -0.0008 -0.3626
  176PHE     CA 1648   1.299  10.068   7.106  0.2691 -0.1780 -0.2444
  177GLN     CA 1649   1.277  10.200   6.832  0.0169 -0.0909  0.0297
  178ARG     CA 1650   1.387  10.157   6.572  0.2809 -0.0298  0.0750
  179CYS     CA 1651   1.508   9.964   6.362  0.2361  0.1801 -0.0138
  180MET     CA 1652   1.723   9.736   6.459  0.0007  0.0165  0.0570
  181SER     CA 1653   1.614   9.604   6.703  0.0386 -0.2547 -0.4509
  182PRO     CA 1654   1.822   9.353   6.849  0.1254 -0.1902 -0.0283
  183GLU     CA 1655   1.823   9.038   6.787  0.2022 -0.0904  0.2011
  184PRO     CA 1656   2.070   8.896   6.718 -0.1404  0.0194  0.1181
  185GLY     CA 1657   2.270   9.022   6.497 -0.3205 -0.1590 -0.0513
  186LEU     CA 1658   2.520   9.056   6.409 -0.2483 -0.1244  0.3356
  187ALA     CA 1659   2.742   8.879   6.529 -0.1181  0.0757  0.1865
  188GLU     CA 1660   2.849   8.644   6.431 -0.1098  0.3155 -0.1158
  189ARG     CA 1661   2.786   8.390   6.723  0.0320  0.3285  0.0981
  190TYR     CA 1662   2.753   8.487   6.969 -0.0015  0.1742  0.1972
  191ARG     CA 1663   2.962   8.384   7.202  0.1595 -0.0058 -0.0162
  192VAL     CA 1664   2.989   8.104   7.359 -0.0431 -0.0122 -0.0506
  193PRO     CA 1665   3.257   8.036   7.437 -0.0420 -0.0859 -0.0801
  194VAL     CA 1666   3.266   8.109   7.782  0.2112  0.1349  0.5189
  195PRO     CA 1667   3.398   8.456   7.816 -0.2243 -0.0164 -0.0367
  196ALA     CA 1668   3.556   8.507   7.598 -0.1158 -0.1741  0.2428
  197ASP     CA 1669   3.837   8.399   7.591 -0.1997  0.2075  0.0044
  198LEU     CA 1670   3.896   8.104   7.631  0.2220 -0.1313  0.0887
  199GLU     CA 1671   3.780   8.011   7.930 -0.0467 -0.0550  0.3484
  200ILE     CA 1672   3.827   7.825   8.115 -0.1142 -0.1303  0.0563
  201PRO     CA 1673   4.006   7.919   8.418 -0.1529 -0.0728  0.0366
  202PRO     CA 1674   3.991   8.187   8.626 -0.1124  0.1431  0.1879
  203GLN     CA 1675   3.770   8.116   8.877 -0.0997  0.1579  0.1439
  204SER     CA 1676   3.482   8.057   9.059 -0.2754 -0.1245  0.2821
  205LEU     CA 1677   3.469   8.341   9.273 -0.2461  0.1523  0.0121
  206SER     CA 1678   3.347   8.399   9.565  0.0790  0.2826 -0.1027
  207PRO     CA 1679   3.006   8.524   9.592 -0.1843  0.1404  0.3252
  208TRP     CA 1680   3.023   8.762   9.437 -0.2520  0.2457 -0.0767
  209THR     CA 1681   2.808   8.987   9.246  0.2077  0.0456 -0.0735
  210GLY     CA 1682   2.682   8.985   8.953  0.1171  0.2557 -0.0091
  211GLY     CA 1683   2.458   9.139   8.908 -0.1166  0.0214 -0.1292
  212GLU     CA 1684   2.325   9.373   8.867 -0.1000  0.0007  0.0246
  213THR     CA 1685   2.126   9.524   9.123 -0.0021 -0.2685 -0.0845
  214GLU     CA 1686   2.245   9.330   9.419  0.1184 -0.0789 -0.0923
  215GLY     CA 1687   2.458   9.430   9.496  0.1030  0.0735  0.0550
  216LEU     CA 1688   2.588   9.426   9.817  0.1618 -0.0157 -0.1146
  217ARG     CA 1689   2.465   9.651   9.948  0.0332  0.0128  0.0982
  218ARG     CA 1690   2.297   9.983   9.898 -0.3054  0.1106 -0.0275
  219LEU     CA 1691   2.226  10.143  10.090 -0.1060 -0.3207  0.1466
  220GLU     CA 1692   2.161  10.129  10.402  0.1102 -0.0253  0.0754
  221GLN     CA 1693   2.407  10.194  10.550  0.0885 -0.4767 -0.1529
  222HIS     CA 1694   2.620  10.352  10.388  0.2260 -0.2674  0.1707
  223LEU     CA 1695   2.694  10.690  10.359 -0.3163 -0.1839  0.2446
  224THR     CA 1696   2.519  10.931  10.259  0.0595 -0.2458 -0.0448
  225ASP     CA 1697   2.320  11.090  10.462  0.0537  0.1576 -0.0364
  226GLN     CA 1698   2.467  11.187  10.769  0.1279  0.1125 -0.0769
  227GLY     CA 1699   2.673  11.129  10.825 -0.1303  0.1168  0.3585
  228TRP     CA 1700   2.882  10.925  10.835  0.0124  0.2227 -0.0014
  229VAL     CA 1701   3.206  11.043  10.962 -0.0524  0.2938 -0.0799
  230ALA     CA 1702   3.191  11.206  11.124  0.0075 -0.1031  0.2036
  231ASN     CA 1703   3.239  11.432  11.292 -0.1266  0.2439  0.2373
  232PHE     CA 1704   3.537  11.441  11.362 -0.1306 -0.1527 -0.0764
  233THR     CA 1705   3.751  11.174  11.393  0.0495  0.1943  0.0919
  234LYS     CA 1706   3.535  10.934  11.394 -0.0501  0.3918 -0.3988
  235PRO     CA 1707   3.683  10.658  11.216  0.3455 -0.0337 -0.4784
  236ARG     CA 1708   3.778  10.638  10.921 -0.2195  0.2763 -0.0628
  237THR     CA 1709   4.101  10.673  10.915  0.4982 -0.0670  0.1587
  238ILE     CA 1710   4.209  10.589  11.190 -0.0999  0.4005 -0.1123
  239PRO     CA 1711   4.104  10.309  11.373  0.2315 -0.0898 -0.1447
  240ASN     CA 1712   3.876  10.185  11.093 -0.3084  0.0238 -0.0427
  241SER     CA 1713   3.600  10.037  10.904  0.3407 -0.2287  0.0387
  242LEU     CA 1714   3.314  10.150  10.933 -0.2776 -0.0614 -0.2329
  243LEU     CA 1715   3.138  10.396  10.762  0.0759  0.1952 -0.1215
  244PRO     CA 1716   3.211  10.474  10.488  0.1908  0.2645  0.3204
  245SER     CA 1717   3.198  10.289  10.248  0.0763  0.4919 -0.0322
  246THR     CA 1718   3.283   9.993  10.423  0.1032 -0.0211  0.2451
  247THR     CA 1719   3.411   9.850  10.159 -0.1572  0.2225 -0.2205
  248GLY     CA 1720   3.291   9.862   9.868 -0.1785  0.3306  0.2736
  249LEU     CA 1721   3.233  10.031   9.610 -0.2262  0.2403  0.1625
  250SER     CA 1722   3.414   9.978   9.304 -0.0548 -0.2007  0.1627
  251PRO     CA 1723   3.227   9.693   9.225 -0.3881 -0.1007 -0.1331
  252TYR     CA 1724   3.097   9.757   8.976  0.4899 -0.4500 -0.1100
  253PHE     CA 1725   3.222  10.026   8.845  0.1408  0.2430 -0.3249
  254SER     CA 1726   3.457   9.901   8.664  0.1131  0.1186  0.2529
  255MET     CA 1727   3.292   9.786   8.400 -0.0871  0.0030  0.0393
  256GLY     CA 1728   3.022   9.903   8.412 -0.3244 -0.0470 -0.1731
  257CYS     CA 1729   2.737   9.917   8.628  0.0948  0.1694 -0.1093
  258LEU     CA 1730   2.609  10.139   8.969  0.2265 -0.0793 -0.1427
  259SER     CA 1731   2.337  10.367   9.030 -0.1781 -0.2859  0.0295
  260VAL     CA 1732   2.460  10.681   8.932  0.1373  0.2303  0.2381
  261ARG     CA 1733   2.251  10.941   9.002 -0.0882  0.1664  0.0040
  262THR     CA 1734   2.044  10.829   9.267  0.2218  0.1032  0.5279
  263PHE     CA 1735   2.206  10.863   9.517  0.0826  0.1799  0.0073
  264PHE     CA 1736   2.235  11.222   9.491  0.0781  0.1738 -0.1430
  265GLN     CA 1737   2.200  11.346   9.756  0.2989  0.0410  0.0938
  266ARG     CA 1738   2.446  11.468   9.940 -0.1821 -0.0362 -0.0257
  267LEU     CA 1739   2.704  11.464   9.838 -0.1635  0.2768 -0.1366
  268SER     CA 1740   2.978  11.714   9.799 -0.0080  0.0102  0.0772
  269ASN     CA 1741   3.078  11.734  10.103 -0.0108 -0.2522 -0.2346
  270ILE     CA 1742   3.235  11.558  10.225 -0.0260  0.1406 -0.1641
  271TYR     CA 1743   3.532  11.608  10.289 -0.0932 -0.0935  0.2658
  272ALA     CA 1744   3.616  11.859  10.510 -0.1716 -0.3144  0.0315
  273GLN     CA 1745   3.378  12.034  10.522  0.1195  0.3122  0.0118
  274ALA     CA 1746   3.147  11.992  10.582  0.3576 -0.0831 -0.0045
  275LYS     CA 1747   2.939  11.830  10.561 -0.0961  0.2607 -0.2862
  276HIS     CA 1748   3.140  11.490  10.722 -0.0320 -0.1986  0.2046
  277HIS     CA 1749   3.337  11.532  10.817 -0.1676 -0.1106 -0.0056
  278SER     CA 1750   3.381  11.796  11.002 -0.0617  0.0597 -0.2670
  279LEU     CA 1751   3.696  11.823  11.058  0.1067 -0.0834 -0.1211
  280PRO     CA 1752   3.996  11.778  10.908 -0.3754  0.1078  0.0577
  281PRO     CA 1753   4.157  11.539  10.981 -0.1191  0.0014  0.0023
  282VAL     CA 1754   4.306  11.492  10.664 -0.2474  0.0954  0.1642
  283SER     CA 1755   4.093  11.632  10.397  0.1544  0.1393 -0.1345
  284LEU     CA 1756   4.032  11.349  10.211 -0.0074 -0.3342 -0.0228
  285GLN     CA 1757   3.757  11.194  10.121  0.1134 -0.2049  0.0293
  286GLY     CA 1758   3.693  11.200   9.807 -0.2890  0.0380  0.1767
  287GLN     CA 1759   3.448  11.088   9.719 -0.0059 -0.3531  0.2235
  288LEU     CA 1760   3.189  11.062   9.492 -0.0290  0.1501  0.0826
  289LEU     CA 1761   3.303  11.044   9.208 -0.2745  0.0482 -0.0455
  290TRP     CA 1762   3.548  10.936   9.096 -0.3090  0.1514 -0.1192
  291ARG     CA 1763   3.483  10.896   8.746  0.2496  0.2076  0.2134
  292GLU     CA 1764   3.451  11.108   8.639 -0.0885 -0.1481 -0.2613
  293PHE     CA 1765   3.573  11.377   8.828  0.1608  0.3591  0.3669
  294PHE     CA 1766   3.940  11.297   8.741 -0.2882 -0.1150  0.0063
  295TYR     CA 1767   3.912  11.278   8.476 -0.0222 -0.1222  0.0634
  296THR     CA 1768   3.766  11.552   8.326  0.0710 -0.2640  0.0673
  297VAL     CA 1769   3.944  11.752   8.281 -0.1881  0.2324  0.1605
  298ALA     CA 1770   3.934  11.894   7.960  0.3238  0.0931 -0.1171
  299SER     CA 1771   3.935  11.716   7.696 -0.1638 -0.0338  0.1033
  300ALA     CA 1772   4.091  11.783   7.492  0.0044 -0.3497  0.1245
  301THR     CA 1773   4.435  11.848   7.665 -0.2842 -0.1374  0.1330
  302GLN     CA 1774   4.408  11.733   7.986 -0.1770 -0.1772  0.3619
  303ASN     CA 1775   4.666  11.495   7.972 -0.0744  0.0441 -0.0701
  304PHE     CA 1776   4.771  11.351   8.221  0.1569 -0.1973 -0.1173
  305THR     CA 1777   5.000  11.078   8.201 -0.1175  0.3504  0.3235
  306GLN     CA 1778   5.267  11.094   8.095  0.1685 -0.1754 -0.1702
  307MET     CA 1779   5.404  11.344   8.053 -0.2608  0.3053  0.1194
  308ALA     CA 1780   5.250  11.612   7.990 -0.2126  0.1425  0.2189
  309GLY     CA 1781   5.222  11.817   8.244  0.0521 -0.0920 -0.0818
  310ASN     CA 1782   5.067  11.928   8.325 -0.5489  0.1000  0.1759
  311PRO     CA 1783   4.993  12.236   8.523 -0.3095  0.1316  0.0895
  312ILE     CA 1784   4.901  12.092   8.764  0.1161  0.1676 -0.1907
  313CYS     CA 1785   5.043  11.813   8.858 -0.1334 -0.3805 -0.1463
  314LEU     CA 1786   5.299  11.659   8.738  0.0598 -0.1725  0.0788
  315GLN     CA 1787   5.578  11.609   8.745 -0.0839 -0.0756  0.1009
  316ILE     CA 1788   5.748  11.464   8.946 -0.1594 -0.2191  0.2081
  317HIS     CA 1789   5.933  11.250   8.807  0.0751 -0.0826 -0.2917
  318TRP     CA 1790   6.161  11.088   8.925  0.0668  0.0359 -0.1195
  319TYR     CA 1791   6.205  10.836   8.945  0.2337  0.1607 -0.3586
  320GLU     CA 1792   6.471  10.708   9.120 -0.1217 -0.1191 -0.0807
  321ASP     CA 1793   6.666  10.405   8.994  0.0837  0.1280 -0.1596
  322ALA     CA 1794   6.668  10.242   9.212  0.4087  0.3058  0.2932
  323GLU     CA 1795   6.507   9.962   9.262 -0.1488  0.1065 -0.1097
  324ARG     CA 1796   6.321   9.813   9.141 -0.3380  0.1561 -0.0022
  325LEU     CA 1797   6.017   9.795   9.200  0.0861 -0.0922 -0.0231
  326HIS     CA 1798   5.986   9.707   9.505  0.4443 -0.2593  0.0261
  327LYS     CA 1799   5.872   9.763   9.707 -0.2933  0.1843  0.1685
  328TRP     CA 1800   5.585   9.545   9.729  0.1636 -0.1509  0.0411
  329LYS     CA 1801   5.681   9.332   9.480  0.1971  0.2119 -0.0034
  330THR     CA 1802   5.815   9.107   9.648 -0.2110  0.3021 -0.4151
  331ALA     CA 1803   5.822   9.189   9.988  0.2301  0.0969 -0.0367
  332GLN     CA 1804   6.004   9.141  10.133  0.1098 -0.1256 -0.1048
  333THR     CA 1805   6.198   9.443  10.267 -0.0042 -0.3910  0.0537
  334GLY     CA 1806   6.144   9.587  10.564  0.0166 -0.0337 -0.0216
  335PHE     CA 1807   5.873   9.703  10.645 -0.1973 -0.0582 -0.0661
  336PRO     CA 1808   5.604   9.488  10.671 -0.1602  0.0756  0.0330
  337TRP     CA 1809   5.275   9.621  10.695 -0.2131  0.0077 -0.1448
  338ILE     CA 1810   5.173   9.693  10.433 -0.0805  0.0563 -0.1071
  339ASP     CA 1811   5.436   9.459  10.247  0.0644  0.1210  0.0928
  340ALA     CA 1812   5.310   9.229  10.092  0.1186  0.3606 -0.1606
  341ILE     CA 1813   5.323   9.106   9.837  0.1690  0.2658  0.0719
  342MET     CA 1814   5.363   8.800   9.810 -0.1913 -0.1925  0.1671
  343THR     CA 1815   5.143   8.645   9.672  0.1215 -0.2053  0.0100
  344GLN     CA 1816   4.908   8.883   9.615  0.0598  0.0220 -0.0589
  345LEU     CA 1817   4.714   9.036   9.713  0.0675  0.0939 -0.1899
  346ARG     CA 1818   4.512   8.837   9.916  0.0004  0.3517  0.0186
  347GLN     CA 1819   4.349   8.645   9.680  0.1312  0.1264  0.2095
  348GLU     CA 1820   4.085   8.868   9.626 -0.0623 -0.2148 -0.0034
  349GLY     CA 1821   4.212   9.111   9.653 -0.3498  0.3500  0.0521
  350TRP     CA 1822   4.176   9.343   9.895  0.2076  0.0571 -0.2443
  351ILE     CA 1823   4.287   9.530  10.060  0.4254 -0.0238 -0.1518
  352HIS     CA 1824   4.112   9.861  10.080  0.0556  0.2276  0.2345
  353HIS     CA 1825   4.115   9.957  10.287 -0.3319 -0.1802  0.0378
  354LEU     CA 1826   4.409   9.886  10.540  0.2689 -0.2878  0.0917
  355ALA     CA 1827   4.597   9.917  10.396  0.0370 -0.1596  0.0216
  356ARG     CA 1828   4.610  10.193  10.178  0.2138 -0.5785  0.3382
  357HIS     CA 1829   4.837  10.349  10.379 -0.2745  0.1710 -0.1812
  358ALA     CA 1830   5.071  10.266  10.374  0.1236 -0.4713 -0.2480
  359VAL     CA 1831   5.118  10.213   9.984 -0.0212  0.1060  0.0435
  360ALA     CA 1832   5.239  10.515   9.932 -0.1085  0.0679  0.2093
  361CYS     CA 1833   5.471  10.626  10.160 -0.1246  0.2298 -0.1667
  362PHE     CA 1834   5.755  10.461  10.099  0.2038 -0.0198  0.1726
  363LEU     CA 1835   5.688  10.424   9.747  0.0047  0.0860 -0.1147
  364THR     CA 1836   5.742  10.734   9.648  0.0924  0.1607  0.2365
  365ARG     CA 1837   5.907  10.910   9.947  0.0842  0.2705 -0.0643
  366GLY     CA 1838   6.062  10.723  10.026 -0.0118 -0.1000  0.0192
  367ASP     CA 1839   6.178  10.467   9.891 -0.1903 -0.1627  0.2790
  368LEU     CA 1840   6.145  10.440   9.619  0.0016  0.0367  0.0963
  369TRP     CA 1841   6.078  10.690   9.404 -0.1567 -0.2474 -0.0690
  370ILE     CA 1842   5.789  10.660   9.220  0.1552 -0.0925 -0.3745
  371SER     CA 1843   5.631  10.933   9.094 -0.1132 -0.0567  0.1961
  372TRP     CA 1844   5.377  10.705   8.919 -0.1115  0.1670 -0.1540
  373GLU     CA 1845   5.372  10.467   8.658 -0.3055 -0.0943 -0.3402
  374GLU     CA 1846   5.406  10.179   8.731 -0.0719 -0.2974 -0.0333
  375GLY     CA 1847   5.261  10.127   9.008 -0.0892  0.1179  0.0567
  376MET     CA 1848   4.944  10.117   8.939  0.0492 -0.0463  0.2918
  377LYS     CA 1849   4.926   9.869   8.732  0.1128  0.0167 -0.1426
  378VAL     CA 1850   4.946   9.644   8.977  0.0657  0.2366 -0.0426
  379PHE     CA 1851   4.538   9.723   9.040 -0.2115  0.2062  0.1647
  380GLU     CA 1852   4.499   9.565   8.799  0.1736  0.0798  0.0695
  381GLU     CA 1853   4.522   9.222   8.890  0.0313 -0.1336 -0.1674
  382LEU     CA 1854   4.369   9.167   9.098 -0.2922 -0.0089 -0.1189
  383LEU     CA 1855   4.193   9.393   9.199 -0.5080 -0.0411  0.0621
  384LEU     CA 1856   4.036   9.663   9.062 -0.2078  0.1952  0.0995
  385ASP     CA 1857   4.054   9.911   8.899  0.1026 -0.4113  0.3084
  386ALA     CA 1858   4.102   9.980   8.605  0.0771 -0.0853  0.1292
  387ASP     CA 1859   3.897  10.084   8.395  0.3106 -0.0815 -0.1352
  388TYR     CA 1860   3.975  10.376   8.210 -0.1249 -0.2936 -0.2960
  389SER     CA 1861   3.869  10.579   8.359  0.0433  0.0993  0.0949
  390ILE     CA 1862   4.068  10.516   8.675 -0.0148  0.0075  0.1272
  391ASN     CA 1863   4.375  10.435   8.701  0.1039  0.0497  0.1596
  392ALA     CA 1864   4.528  10.702   8.655  0.1634 -0.2991  0.1914
  393GLY     CA 1865   4.513  10.845   8.949 -0.0046  0.0164 -0.0078
  394ASN     CA 1866   4.578  10.723   9.150 -0.3554 -0.3279 -0.2546
  395TRP     CA 1867   4.833  10.889   9.323 -0.0222 -0.0573 -0.1650
  396MET     CA 1868   4.727  11.172   9.362  0.0063  0.2803 -0.4861
  397TRP     CA 1869   4.698  11.171   9.724  0.0330  0.0065  0.1341
  398LEU     CA 1870   4.883  11.150   9.966  0.1213  0.0375 -0.0746
  399SER     CA 1871   5.176  11.013   9.840  0.1214  0.0800  0.3746
  400ALA     CA 1872   5.211  11.146   9.567  0.0182 -0.1973  0.3116
  401SER     CA 1873   5.105  11.511   9.432 -0.0304 -0.2204 -0.1026
  402ALA     CA 1874   4.805  11.605   9.454  0.0590  0.1203 -0.1255
  403PHE     CA 1875   4.812  11.775   9.690 -0.0897 -0.1435  0.0447
  404PHE     CA 1876   4.954  11.770   9.930  0.5144  0.5054  0.0205
  405HIS     CA 1877   5.203  11.533  10.023 -0.0146 -0.0070  0.0111
  406HIS     CA 1878   5.228  11.488  10.298  0.0419  0.0400 -0.2455
  407TYR     CA 1879   5.337  11.248  10.448 -0.0425 -0.0089  0.1151
  408THR     CA 1880   5.550  11.350  10.723 -0.1340 -0.0718  0.1919
  409ARG     CA 1881   5.720  11.171  10.960  0.3349  0.1304  0.2782
  410ILE     CA 1882   5.577  10.865  10.999 -0.1326 -0.0490  0.1937
  411PHE     CA 1883   5.326  10.864  10.858  0.2310 -0.3744  0.1548
  412CYS     CA 1884   5.124  10.552  10.878 -0.2034 -0.2620  0.1139
  413PRO     CA 1885   5.341  10.356  10.930 -0.1942  0.0887  0.1470
  414VAL     CA 1886   5.392  10.346  11.217  0.1554  0.2273 -0.0735
  415ARG     CA 1887   5.114  10.270  11.459  0.1417 -0.0669 -0.1352
  416PHE     CA 1888   4.879  10.209  11.221  0.3551 -0.2167  0.3132
  417GLY     CA 1889   4.641  10.340  11.344  0.0578 -0.1330  0.0912
  418LYS     CA 1890   4.532  10.161  11.554 -0.1205  0.2411 -0.2241
  419ARG     CA 1891   4.443   9.821  11.602 -0.1188 -0.5525 -0.1438
  420THR     CA 1892   4.401   9.721  11.291  0.2534 -0.0491  0.0529
  421ASP     CA 1893   4.394   9.430  11.214  0.0996 -0.0831  0.0668
  422PRO     CA 1894   4.183   9.209  11.114  0.0094  0.2789 -0.1105
  423GLU     CA 1895   4.287   8.931  11.187 -0.4424 -0.0277  0.2482
  424GLY     CA 1896   4.441   8.732  11.004  0.5067  0.0237  0.1268
  425GLN     CA 1897   4.525   8.717  10.717  0.5385  0.0814  0.0343
  426TYR     CA 1898   4.734   8.904  10.641  0.1648 -0.1512  0.0257
  427ILE     CA 1899   5.100   8.898  10.690 -0.2756  0.0725 -0.2993
  428ARG     CA 1900   5.064   8.530  10.708 -0.3188  0.1619  0.1433
  429LYS     CA 1901   5.099   8.414  10.425  0.0772 -0.1605 -0.0856
  430TYR     CA 1902   5.328   8.515  10.277  0.3020 -0.2735  0.0520
  431LEU     CA 1903   5.568   8.640  10.467  0.1041  0.1035  0.0190
  432PRO     CA 1904   5.916   8.554  10.564  0.0798  0.2655 -0.1907
  433VAL     CA 1905   5.801   8.383  10.876  0.2013  0.1899  0.1952
  434LEU     CA 1906   5.585   8.542  10.973  0.1290 -0.4637 -0.0110
  435LYS     CA 1907   5.334   8.270  11.169 -0.0390 -0.2964 -0.3318
  436ASN     CA 1908   5.254   8.507  11.407  0.0809 -0.1224  0.1986
  437PHE     CA 1909   5.163   8.412  11.604 -0.3599  0.2336  0.0186
  438PRO     CA 1910   5.021   8.683  11.844  0.3450  0.1072 -0.1409
  439THR     CA 1911   5.130   8.928  11.702 -0.0091 -0.2141 -0.1424
  440LYS     CA 1912   5.473   8.881  11.692 -0.0802 -0.3036 -0.4126
  441TYR     CA 1913   5.574   8.984  11.390 -0.5678  0.1031  0.3191
  442ILE     CA 1914   5.419   9.207  11.317 -0.1831 -0.1648 -0.0178
  443TYR     CA 1915   5.351   9.428  11.505  0.0467  0.0842  0.0720
  444GLU     CA 1916   5.526   9.435  11.714 -0.1849  0.0601  0.0035
  445PRO     CA 1917   5.902   9.299  11.607 -0.1169  0.1769  0.0650
  446TRP     CA 1918   6.095   9.437  11.824 -0.0348  0.1606  0.0760
  447THR     CA 1919   6.009   9.377  12.077 -0.1233  0.0871  0.0172
  448ALA     CA 1920   5.842   9.088  12.076  0.3167 -0.3051  0.1383
  449SER     CA 1921   5.999   8.888  12.290  0.0263  0.3002 -0.3007
  450GLU     CA 1922   6.302   8.727  12.307  0.0145 -0.0110 -0.1788
  451GLU     CA 1923   6.484   8.594  12.166 -0.2173 -0.0840  0.1593
  452GLU     CA 1924   6.398   8.410  11.928 -0.0861  0.0932 -0.1982
  453GLN     CA 1925   6.100   8.459  11.848 -0.2941  0.0682  0.2657
  454ARG     CA 1926   5.869   8.338  11.968  0.1222 -0.2734 -0.2073
  455GLN     CA 1927   5.629   8.380  11.759 -0.1604 -0.1543 -0.1002
  456ALA     CA 1928   5.719   8.503  11.465 -0.1724 -0.4503 -0.0740
  457GLY     CA 1929   5.957   8.454  11.320  0.0480  0.0370 -0.1332
  458CYS     CA 1930   6.246   8.403  11.431  0.1202 -0.3141 -0.0536
  459ILE     CA 1931   6.438   8.726  11.424 -0.0274 -0.0532 -0.0704
  460ILE     CA 1932   6.531   9.006  11.406  0.2564 -0.0759  0.1101
  461GLY     CA 1933   6.899   9.056  11.392 -0.1462  0.1364  0.0136
  462ARG     CA 1934   6.982   9.088  11.102 -0.0574 -0.4169  0.0964
  463ASP     CA 1935   6.801   8.949  10.858 -0.2865  0.0845 -0.1379
  464TYR     CA 1936   6.486   8.975  10.933  0.0959 -0.1525 -0.0264
  465PRO     CA 1937   6.491   9.290  10.938  0.0269 -0.0075  0.0924
  466PHE     CA 1938   6.605   9.379  10.577 -0.0387  0.2693  0.1106
  467PRO     CA 1939   6.655   9.656  10.529 -0.1610 -0.1479 -0.0011
  468MET     CA 1940   6.560   9.895  10.288  0.1498 -0.0575 -0.2332
  469VAL     CA 1941   6.827   9.970  10.193 -0.0151  0.1902 -0.2336
  470ASN     CA 1942   6.881  10.330  10.077  0.2858 -0.2668  0.4849
  471HIS     CA 1943   6.759  10.333   9.740  0.2540 -0.3451  0.0682
  472LYS     CA 1944   6.654  10.607   9.622 -0.0887 -0.1072 -0.0019
  473GLU     CA 1945   6.540  10.850   9.749  0.1987 -0.2237  0.1928
  474ALA     CA 1946   6.541  10.856  10.043 -0.2646 -0.2331 -0.1644
  475SER     CA 1947   6.345  10.846  10.382 -0.0422 -0.0063 -0.2974
  476ASP     CA 1948   6.203  11.123  10.348  0.0736 -0.1574  0.1536
  477ARG     CA 1949   6.282  11.287  10.099  0.0992  0.0835 -0.1144
  478ASN     CA 1950   6.176  11.536   9.971  0.0804  0.1063  0.1937
  479LEU     CA 1951   6.071  11.709  10.172  0.2993  0.0507 -0.2931
  480GLN     CA 1952   5.958  11.718  10.405 -0.1152 -0.0090  0.1271
  481LEU     CA 1953   5.630  11.772  10.405  0.2430 -0.1981  0.2090
  482MET     CA 1954   5.461  11.951  10.157  0.0416 -0.2776 -0.0442
  483ARG     CA 1955   5.612  12.140  10.049 -0.2438  0.2449  0.2939
  484ARG     CA 1956   5.895  12.114   9.882  0.0081  0.0424 -0.0862
  485VAL     CA 1957   5.799  12.049   9.505  0.0091  0.1005  0.2561
  486ARG     CA 1958   5.713  12.320   9.415 -0.0811 -0.0964  0.0630
  487GLU     CA 1959   5.514  12.492   9.528 -0.2117 -0.1616  0.1809
  488GLU     CA 1960   5.317  12.559   9.246  0.0473 -0.0641  0.2664
  489GLN     CA 1961   5.223  12.466   9.019 -0.0184 -0.0017  0.0470
  490ARG     CA 1962   5.440  12.192   8.925 -0.1757  0.2023 -0.1624
  491GLY     CA 1963   5.464  11.959   9.150 -0.2952  0.1849  0.4273
  492THR     CA 1964   5.297  12.023   9.438  0.0817  0.0979 -0.0804
  493ALA     CA 1965   4.982  12.071   9.321  0.0010  0.0207 -0.2875
  494GLN     CA 1966   4.795  12.158   9.271  0.0653  0.1538  0.2237
  495LEU     CA 1967   4.462  12.143   9.350 -0.3861 -0.1201 -0.2341
  496THR     CA 1968   4.373  12.304   9.576 -0.0448 -0.0397  0.0257
  497ARG     CA 1969   4.600  12.402   9.754 -0.1271  0.0076 -0.3203
  999W        W 1970  11.610   2.466  10.852  0.0612  0.0215  0.0456
 1000W        W 1971   0.050   4.354   8.899  0.0312  0.1086 -0.1076
 1001W        W 1972   7.589  12.250  11.494  0.1931 -0.0129  0.2137
 1002W        W 1973  13.709  10.689   4.685  0.0001  0.3934  0.0946
 1003W        W 1974   6.084   2.391   3.604  0.1629  0.1134 -0.0549
 1004W        W 1975  12.614   8.344   8.871  0.2373 -0.0927  0.3617
 1005W        W 1976  10.422   9.964  10.543  0.1907 -0.0947 -0.0271
 1006W        W 1977   5.743   6.386   7.595 -0.2605 -0.0095  0.1423
 1007W        W 1978   0.502   7.021  12.069  0.1307 -0.0709  0.0583
 1008W        W 1979   4.151  12.052   3.758 -0.2985 -0.2458  0.1946
 1009W        W 1980  10.093   3.486   0.619  0.1917 -0.0813 -0.0963
 1010W        W 1981  12.896   6.799  12.732  0.0461 -0.3097 -0.0159
 1011W        W 1982  12.595   9.297   1.382 -0.4007 -0.3598 -0.0168
 1012W        W 1983   6.657  10.822   4.960  0.2734 -0.0586 -0.1374
 1013W        W 1984   3.813  12.055   7.156 -0.1451 -0.1551 -0.0619
 1014W        W 1985  11.192   5.807   8.919 -0.0827 -0.1046  0.3117
 1015W        W 1986   9.809   7.374   4.783 -0.1979 -0.0908  0.0713
 1016W        W 1987   0.778   8.016   0.913 -0.0318 -0.0000  0.1195
 1017W        W 1988  12.862   3.510   2.790 -0.2009  0.4270 -0.0946
 1018W        W 1989   8.172  12.992   5.035  0.4803 -0.0139  0.2851
 1019W        W 1990  11.407  12.413   0.286 -0.0301 -0.0203 -0.0262
 1020W        W 1991  12.671   2.460   7.313 -0.2313 -0.0584 -0.0371
 1021W        W 1992   9.760   4.727   5.120 -0.0227  0.2375 -0.0832
 1022W        W 1993   2.393   5.569  12.770 -0.0022 -0.1128  0.3229
 1023W        W 1994   8.290   3.654   9.657  0.0510 -0.0977  0.0411
 1024W        W 1995   0.878   3.569   2.152 -0.1256 -0.2835  0.1751
 1025W        W 1996  12.096   4.515  11.577 -0.2502  0.0196 -0.4771
 1026W        W 1997   7.237  11.566   1.182  0.0868 -0.0637 -0.1695
 1027W        W 1998   0.567  10.313   7.736 -0.1377  0.2217 -0.0579
 1028W        W 1999   4.788   1.485   4.411  0.0182 -0.0668 -0.1602
 1029W        W 2000   1.789  12.618  10.011 -0.1137  0.1355 -0.0422
 1030W        W 2001   5.423   3.231  11.041 -0.0662 -0.1312 -0.2460
 1031W        W 2002  11.875  12.764   9.262  0.0182  0.0375  0.3915
 1032W        W 2003   4.581  13.054   7.995  0.1885  0.1495 -0.4884
 1033W        W 2004  12.787   9.547   5.204 -0.0993 -0.1605 -0.1030
 1034W        W 2005  11.503   6.744   9.163  0.2375  0.1784 -0.2079
 1035W        W 2006   3.420   0.401  13.478  0.2472  0.1670  0.0677
 1036W        W 2007   3.270   6.936   1.095 -0.0218 -0.1932 -0.2848
 1037W        W 2008   2.731   0.180  10.920 -0.1407  0.0542 -0.1909
 1038W        W 2009  13.565  12.079   1.264 -0.1634 -0.0690 -0.0683
 1039W        W 2010   8.130  12.736   2.079  0.0546  0.0862  0.0925
 1040W        W 2011   6.581   1.812   1.673  0.1946 -0.0002  0.2324
 1041W        W 2012   9.085   7.961   8.573  0.2023  0.2781  0.1582
 1042W        W 2013   7.938   9.015   8.319  0.1070  0.0775 -0.0282
 1043W        W 2014  13.380   0.517   3.408 -0.0888  0.4643  0.1097
 1044W        W 2015  11.404   6.111   5.134  0.3943  0.1382  0.0089
 1045W        W 2016  11.767   4.517   2.187 -0.2880 -0.2102  0.0232
 1046W        W 2017  12.002  12.711   4.038  0.1535  0.0833  0.0065
 1047W        W 2018   8.298   4.429  13.302 -0.0735  0.0044 -0.1367
 1048W        W 2019   9.872   9.878  13.436  0.2493  0.2410 -0.1832
 1049W        W 2020  10.844   6.525   4.418 -0.0129  0.3259 -0.4274
 1050W        W 2021   3.862  13.918   9.303  0.0291  0.0988  0.0662
 1051W        W 2022  13.393   4.535   3.581 -0.2041  0.1377 -0.3121
 1052W        W 2023   1.366  13.912   8.273 -0.1441 -0.0202  0.1842
 1053W        W 2024  10.828   3.291   2.774 -0.5738 -0.2294 -0.0668
 1054W        W 2025   0.222   6.197   2.090 -0.1694  0.2105  0.3854
 1055W        W 2026   9.737   9.799   5.423  0.0518 -0.1070 -0.0230
 1056W        W 2027   2.332   7.512   6.179 -0.4416  0.1012 -0.3638
 1057W        W 2028   5.653   0.671   3.062 -0.0145  0.1576  0.0038
 1058W        W 2029  11.505   3.862   5.122  0.1559  0.0339  0.1523
 1059W        W 2030   5.722   8.986   0.922 -0.2308 -0.1230 -0.0041
 1060W        W 2031  13.617  12.454   8.939  0.2116 -0.1591 -0.1035
 1061W        W 2032   9.687   2.628   1.214  0.0366 -0.1063 -0.1325
 1062W        W 2033   3.386   7.751  13.211  0.1244 -0.2308  0.0713
 1063W        W 2034   9.292   3.022   4.738 -0.0323 -0.0105  0.0719
 1064W        W 2035   1.116  13.232   6.629 -0.1431 -0.0224  0.2065
 1065W        W 2036   0.745  11.302  12.772  0.0213  0.0727 -0.1596
 1066W        W 2037   3.283   3.341   3.061  0.2237  0.0812 -0.1981
 1067W        W 2038   9.185   7.283   9.703  0.2177 -0.4637  0.1188
 1068W        W 2039  13.659  10.564  13.545  0.3215 -0.0663 -0.1089
 1069W        W 2040   5.134  10.742  12.342  0.2548  0.2391 -0.4868
 1070W        W 2041   3.804   6.906  13.269 -0.0167  0.1678 -0.0555
 1071W        W 2042  13.399  13.193   1.820  0.0449  0.1465 -0.2677
 1072W        W 2043   6.259  11.248   4.354  0.0078 -0.2118 -0.1343
 1073W        W 2044  11.328   3.600   4.284 -0.0000 -0.0684 -0.0260
 1074W        W 2045   2.256   5.069   7.240  0.1871  0.0257  0.2574
 1075W        W 2046  12.266   4.632  12.271  0.5002 -0.0860 -0.1487
 1076W        W 2047   7.641   0.581   5.668  0.0024 -0.0845  0.2268
 1077W        W 2048  10.469   4.970  10.228 -0.1069 -0.0358 -0.0443
 1078W        W 2049  12.967   9.490  10.887 -0.2053  0.0887 -0.0062
 1079W        W 2050   8.054   7.391   5.555  0.1578  0.2517  0.0430
 1080W        W 2051   1.780  12.019   0.227  0.3390  0.0421 -0.2812
 1081W        W 2052   1.544   9.265  12.846  0.0525 -0.1780  0.3198
 1082W        W 2053   6.007   0.342   9.730  0.0348 -0.0315  0.1724
 1083W        W 2054   9.873   7.557  13.213 -0.1393 -0.0655 -0.1183
 1084W        W 2055   8.087   2.711   5.328  0.1477  0.0474  0.0881
 1085W        W 2056  10.401   2.664   5.482 -0.3529 -0.1324 -0.1617
 1086W        W 2057   3.893   3.191   9.008  0.0115 -0.3370  0.1763
 1087W        W 2058  12.745   7.856   5.037  0.0781  0.0775 -0.0018
 1088W        W 2059   9.413   9.648   4.156  0.0210 -0.1502  0.1105
 1089W        W 2060   6.055   4.129   2.975  0.0167 -0.2139 -0.0661
 1090W        W 2061   1.412   0.115  12.955  0.2250  0.0276  0.0783
 1091W        W 2062   0.612   6.769   6.735  0.2467  0.1553  0.1122
 1092W        W 2063   2.148   5.141   6.633  0.3172  0.2560 -0.3503
 1093W        W 2064  12.693   4.799   3.278 -0.2239 -0.1970  0.0131
 1094W        W 2065   7.577   9.766  10.526 -0.0652 -0.2101 -0.0479
 1095W        W 2066  12.535   9.394   3.527 -0.1756 -0.0126 -0.1455
 1096W        W 2067   8.013  10.065  10.119 -0.1239 -0.1093  0.1232
 1097W        W 2068  11.362  10.826   2.650  0.2754  0.0433  0.2007
 1098W        W 2069  11.775   5.360   4.623 -0.2789 -0.0358 -0.0155
 1099W        W 2070  12.767   6.564   4.483 -0.0982  0.0892  0.0020
 1100W        W 2071  10.503  13.063   3.332  0.2615  0.0150  0.4765
 1101W        W 2072   8.037   7.251   4.320  0.0856 -0.2950  0.1203
 1102W        W 2073   5.597  11.736   3.307 -0.0145 -0.0992 -0.0612
 1103W        W 2074   5.841   3.466   1.715 -0.1868 -0.1533 -0.0827
 1104W        W 2075   7.624   0.734   6.114  0.2121 -0.0506 -0.0306
 1105W        W 2076  10.085   5.983   9.861  0.1102  0.0187  0.0574
 1106W        W 2077   2.792   2.593   5.062  0.1708 -0.2527  0.1144
 1107W        W 2078  11.216   5.943   3.642  0.2047  0.1945 -0.0558
 1108W        W 2079  12.773   7.197   6.755 -0.1936 -0.1451 -0.0766
 1109W        W 2080   8.081   2.401  11.704  0.0771 -0.0797  0.4017
 1110W        W 2081   0.296   9.458  11.874 -0.0127 -0.1278 -0.0214
 1111W        W 2082   7.047  12.171   5.724  0.5342  0.0822  0.0142
 1112W        W 2083   0.674  10.030   3.915  0.0219 -0.2743  0.2592
 1113W        W 2084   1.827   3.574  13.462  0.3010 -0.0218 -0.0814
 1114W        W 2085   8.417   2.546  12.009  0.1889  0.3080  0.1979
 1115W        W 2086  11.462   5.085  10.974 -0.0134 -0.4057 -0.0048
 1116W        W 2087  13.640  11.773   1.807  0.3601 -0.1661  0.3583
 1117W        W 2088   0.253   2.952   1.718 -0.3682 -0.0474  0.3650
 1118W        W 2089  11.165   9.871  13.460  0.1054 -0.1549  0.3166
 1119W        W 2090   6.616   9.355   2.151  0.1177  0.2796 -0.0887
 1120W        W 2091  11.211   6.144   2.141 -0.2207  0.3919 -0.1457
 1121W        W 2092  10.425   4.068   5.521 -0.0741 -0.0795 -0.1835
 1122W        W 2093   0.580   8.705   5.909 -0.1843 -0.1739 -0.1352
 1123W        W 2094   4.044  10.457  13.898  0.0155  0.3232  0.2594
 1124W        W 2095   8.964   6.318   7.693 -0.1120 -0.0358 -0.1862
 1125W        W 2096  11.128   2.625   3.987  0.1817 -0.1222  0.3390
 1126W        W 2097   8.062   1.264   7.590 -0.1013 -0.2036  0.1761
 1127W        W 2098   0.721   1.387   8.299 -0.0027  0.1679 -0.0657
 1128W        W 2099  12.133  13.232   9.018 -0.0155 -0.0355  0.0082
 1129W        W 2100   1.870   2.529   9.254  0.2937  0.1723  0.0406
 1130W        W 2101   5.079  10.638   2.296  0.0652 -0.1079  0.0072
 1131W        W 2102  11.688  10.049   0.725 -0.0703  0.3154 -0.1432
 1132W        W 2103  11.036   6.230   8.616 -0.0709  0.0998  0.2981
 1133W        W 2104   4.635   7.552   0.914  0.1325 -0.0357 -0.0731
 1134W        W 2105   0.920   5.218   8.377 -0.1438  0.6129  0.0354
 1135W        W 2106   1.733   1.697   0.699 -0.1079  0.0236  0.0360
 1136W        W 2107   6.577   0.371   2.017 -0.2276  0.0189  0.2182
 1137W        W 2108   1.576   2.710   3.003 -0.1847 -0.3041  0.2096
 1138W        W 2109   4.670   0.205   9.099 -0.1038 -0.1649 -0.1019
 1139W        W 2110   2.293  13.526   2.975 -0.2181  0.1876  0.0764
 1140W        W 2111   6.319   3.226   2.205 -0.2153  0.0460  0.3472
 1141W        W 2112   1.410  13.434   9.800  0.4747  0.2330 -0.2608
 1142W        W 2113  10.915  11.905   3.137 -0.1494  0.2968 -0.0170
 1143W        W 2114  11.867   4.616  13.107  0.3287 -0.0818 -0.1065
 1144W        W 2115   0.099   7.118   8.690  0.0988  0.3594 -0.0192
 1145W        W 2116   9.232   7.455   6.015  0.0111  0.2279 -0.0681
 1146W        W 2117   0.255  13.675   8.982 -0.0639  0.4593  0.1097
 1147W        W 2118   0.315   3.470   9.844  0.0709  0.2499 -0.0415
 1148W        W 2119   1.304  12.155   6.796  0.0462 -0.2802 -0.0509
 1149W        W 2120   9.518   1.642   5.002 -0.2671  0.2097 -0.1216
 1150W        W 2121   6.835   7.535  13.738 -0.1172  0.0240  0.0509
 1151W        W 2122   1.966   2.937   5.432 -0.0142  0.2099  0.1787
 1152W        W 2123   5.942   2.012   9.539 -0.0659  0.1460  0.2551
 1153W        W 2124  13.721   3.841   8.019 -0.1530 -0.1708  0.0722
 1154W        W 2125   3.593  12.184  12.140  0.2190  0.1713  0.2659
 1155W        W 2126   2.500   7.183   8.191  0.0679  0.2890 -0.1178
 1156W        W 2127   9.644  13.498   9.022 -0.4995  0.2421  0.2424
 1157W        W 2128  12.331   4.452   6.875 -0.1601  0.0722 -0.2017
 1158W        W 2129   7.225   5.243  11.990  0.3502 -0.0330  0.1341
 1159W        W 2130  12.404   8.974   7.362 -0.1410 -0.0304 -0.1963
 1160W        W 2131   2.293   5.407   2.680 -0.3774 -0.3153 -0.0683
 1161W        W 2132  12.333  11.667   3.089 -0.4088 -0.0238  0.0117
 1162W        W 2133   8.417   2.990   5.542  0.0619 -0.1489 -0.1336
 1163W        W 2134   4.077   5.912   9.223  0.2320  0.1724 -0.1123
 1164W        W 2135   2.438   6.120   5.265  0.1959  0.0017  0.3677
 1165W        W 2136   0.129  13.320   1.403 -0.0409 -0.0033  0.1658
 1166W        W 2137   4.864   5.139  13.474  0.0089 -0.0987  0.1842
 1167W        W 2138   3.722   4.064   8.749 -0.0529 -0.2033  0.0194
 1168W        W 2139   5.898   5.678   6.769  0.1706  0.0412  0.2045
 1169W        W 2140   6.531   7.116   7.566  0.1080 -0.1217 -0.0173
 1170W        W 2141   8.509  10.925  12.056  0.0231  0.2347 -0.1226
 1171W        W 2142  13.735   8.161   6.055 -0.4204  0.0673 -0.1130
 1172W        W 2143  12.536  10.664   3.116  0.3614 -0.1247 -0.1983
 1173W        W 2144   8.550   5.333   4.041 -0.1362 -0.3760 -0.0022
 1174W        W 2145  11.673   6.432  10.857  0.2265 -0.0508  0.1376
 1175W        W 2146   4.600   4.526   2.147  0.0096  0.2060  0.2211
 1176W        W 2147   1.377   1.711   6.318  0.0992 -0.0792 -0.1269
 1177W        W 2148   6.026   8.373   7.293  0.0129 -0.1172  0.1993
 1178W        W 2149   4.325  12.922  13.029 -0.0029  0.0956  0.0875
 1179W        W 2150   2.979   9.415   1.529  0.2174  0.0722  0.1896
 1180W        W 2151   7.671   8.697   6.763 -0.0380 -0.0259  0.3556
 1181W        W 2152   4.933   8.814   1.129  0.0571 -0.0249  0.0551
 1182W        W 2153   2.893  11.248   5.237 -0.3717  0.2868 -0.0476
 1183W        W 2154   6.928  10.310   4.965 -0.1752 -0.1385  0.2069
 1184W        W 2155   0.081  12.855   4.796  0.0372 -0.0286  0.2725
 1185W        W 2156   7.848   5.910  11.166 -0.0003 -0.2859 -0.0010
 1186W        W 2157  13.735   2.594   6.834  0.1295 -0.1880  0.5397
 1187W        W 2158   2.403  11.265   0.301  0.0760  0.1589  0.2364
 1188W        W 2159   2.660  10.258   1.926  0.3503  0.0321 -0.1105
 1189W        W 2160   3.981   5.088   3.498  0.0289 -0.1329 -0.0222
 1190W        W 2161  11.058  13.077  11.177  0.0558  0.1945 -0.0537
 1191W        W 2162  12.507   1.339   6.927  0.0275  0.1470 -0.0613
 1192W        W 2163   3.888   7.282   5.605  0.1528 -0.3908  0.0498
 1193W        W 2164   9.318   5.538  10.827  0.3089 -0.1467  0.4194
 1194W        W 2165   3.181   2.257   7.638  0.3036 -0.2216  0.2113
 1195W        W 2166   7.543  13.791   6.318 -0.0977  0.2967 -0.0839
 1196W        W 2167  12.051  11.214   3.239  0.1441  0.1015 -0.0109
 1197W        W 2168   1.395  13.233  13.211 -0.2511  0.1102 -0.0864
 1198W        W 2169   5.812  13.380   5.504 -0.1128 -0.1858  0.1780
 1199W        W 2170   5.877   8.999   0.448  0.1216 -0.2724 -0.0271
 1200W        W 2171   4.123   8.124   0.260  0.2815 -0.2313  0.0080
 1201W        W 2172   6.136  10.886  10.815 -0.1728  0.3269 -0.3431
 1202W        W 2173   4.694   0.739   8.827  0.1510  0.2208  0.1794
 1203W        W 2174   7.699   4.287   9.313  0.0856  0.0424 -0.0094
 1204W        W 2175   4.946   9.581   1.453  0.1350  0.3522 -0.0972
 1205W        W 2176  12.135   3.816   1.431  0.0676 -0.4981  0.2405
 1206W        W 2177   4.939   0.639  13.141  0.1670 -0.1306  0.0799
 1207W        W 2178   2.544   5.620  12.241 -0.2694 -0.0588 -0.0824
 1208W        W 2179   7.096   2.428   3.673  0.3398  0.3981 -0.0458
 1209W        W 2180   8.242   0.016   7.569  0.1465 -0.2593 -0.0106
 1210W        W 2181  10.995  11.530  10.161 -0.1553 -0.1615 -0.0279
 1211W        W 2182   1.217   3.264   2.359 -0.2082  0.1354  0.1290
 1212W        W 2183  13.060   4.601  11.197 -0.1456 -0.3711 -0.2576
 1213W        W 2184  10.860   1.823   4.141 -0.0393 -0.1145 -0.2253
 1214W        W 2185   8.661   5.580   6.450 -0.0520 -0.0182  0.1302
 1215W        W 2186   7.497   4.933   5.054  0.2819  0.0375  0.4118
 1216W        W 2187   5.111   6.558   7.989  0.0081  0.1135 -0.1068
 1217W        W 2188  11.715  13.142   4.779 -0.3167 -0.1446 -0.1014
 1218W        W 2189   0.673   1.918  13.382  0.2313 -0.2198  0.0011
 1219W        W 2190   2.569  13.868   4.061  0.0143  0.1128 -0.0043
 1220W        W 2191  13.429  12.306   0.793  0.0385  0.2977  0.1721
 1221W        W 2192   0.202   2.658   5.962  0.1473 -0.2953  0.1127
 1222W        W 2193   1.327   5.820   5.767 -0.3165 -0.0158  0.0671
 1223W        W 2194  10.214   3.659   5.706  0.2026 -0.0688  0.3404
 1224W        W 2195   0.606   9.939   1.809 -0.0522  0.0348 -0.0862
 1225W        W 2196  12.885   4.512   7.773  0.0891 -0.2947 -0.0771
 1226W        W 2197  11.167   8.183   3.602  0.1765  0.0117  0.0261
 1227W        W 2198  13.180   6.319   3.123  0.0491 -0.1199 -0.2807
 1228W        W 2199  10.258   1.960   6.024 -0.0671 -0.0816  0.0409
 1229W        W 2200   6.289  11.884   6.039 -0.2528  0.2319  0.0699
 1230W        W 2201   8.701   5.600   5.129  0.0954  0.1432 -0.1735
 1231W        W 2202   6.270  11.307  13.748 -0.2879  0.0211 -0.2187
 1232W        W 2203   0.868   1.999   5.157 -0.1988  0.1573  0.0135
 1233W        W 2204  10.160   8.657   2.453 -0.0352  0.0286 -0.3990
 1234W        W 2205  13.461   6.259   1.518 -0.3762  0.0098  0.1363
 1235W        W 2206   3.867  12.309   0.954  0.2349 -0.1250  0.1322
 1236W        W 2207   6.321   3.988   0.079 -0.2212  0.2903 -0.2401
 1237W        W 2208   7.034   0.391   5.596  0.1353 -0.1500 -0.1076
 1238W        W 2209   6.324   4.184   4.789 -0.0632 -0.1559 -0.1162
 1239W        W 2210   7.415  13.177   2.990  0.0413 -0.1816 -0.2384
 1240W        W 2211   6.724   2.687   3.141  0.2270 -0.0453  0.0162
 1241W        W 2212   7.809   7.664  11.372  0.0241 -0.0562  0.0571
 1242W        W 2213   7.914   1.318   7.117 -0.4380  0.4662 -0.3445
 1243W        W 2214   3.215   8.349  10.917  0.2133 -0.0982 -0.2309
 1244W        W 2215   9.948   2.740   8.316 -0.1320  0.1351 -0.1251
 1245W        W 2216   2.535   3.248   7.051 -0.1141 -0.4988 -0.2547
 1246W        W 2217   9.453   6.416  12.070  0.2870 -0.3145 -0.0380
 1247W        W 2218   4.088   9.662   4.786  0.2644  0.0961 -0.0706
 1248W        W 2219   9.929  10.299   3.641 -0.0360 -0.2733  0.0147
 1249W        W 2220   6.688   3.196   5.326 -0.3457  0.1553 -0.2151
 1250W        W 2221   0.782  13.231   6.996  0.1429  0.0531  0.0300
 1251W        W 2222   1.768   3.588  10.386  0.2340 -0.3818 -0.1145
 1252W        W 2223  12.445   8.435   9.351  0.1675 -0.0190 -0.0768
 1253W        W 2224   9.532   0.915   5.661  0.0707  0.0738 -0.2449
 1254W        W 2225   3.834  13.727   1.278 -0.3890  0.1021  0.0375
 1255W        W 2226   0.088   4.867   9.766  0.3014  0.1516  0.0161
 1256W        W 2227   8.710   4.133   3.486 -0.0057 -0.1108 -0.0439
 1257W        W 2228   5.321   9.452  13.398  0.1722 -0.1933 -0.1956
 1258W        W 2229   7.827   2.977   2.184  0.0174  0.1033  0.4787
 1259W        W 2230   2.794   7.427   0.309  0.2174 -0.1364  0.1189
 1260W        W 2231  12.104   9.316   5.586  0.2450  0.0369  0.1104
 1261W        W 2232   1.052   0.074  11.114 -0.2155 -0.0628 -0.3648
 1262W        W 2233   8.895  10.859  11.714  0.1890  0.0025  0.1206
 1263W        W 2234   5.814   4.836   8.202  0.0502 -0.1438  0.0992
 1264W        W 2235  13.885   8.156   1.757  0.0437 -0.2471 -0.3072
 1265W        W 2236   9.173   8.119  11.022 -0.0788 -0.0258 -0.0404
 1266W        W 2237   6.266  11.230   2.317 -0.2796 -0.0751  0.0100
 1267W        W 2238  12.050   7.955   2.067  0.2035 -0.2207 -0.1526
 1268W        W 2239  13.902  12.018  13.004  0.1757  0.2084  0.1634
 1269W        W 2240  13.433   2.141  11.752 -0.1390  0.1853 -0.1571
 1270W        W 2241   8.403   2.480   1.269 -0.0838 -0.2586 -0.1037
 1271W        W 2242   6.500   5.668   6.577  0.1461 -0.1606  0.1159
 1272W        W 2243   4.762   1.630  13.115  0.0643 -0.0021  0.0002
 1273W        W 2244   9.311  12.027   2.651 -0.0278 -0.0220  0.0005
 1274W        W 2245  10.699   3.178   4.826  0.0208  0.0121 -0.4547
 1275W        W 2246   7.035  11.570  10.474 -0.3417 -0.4385  0.1530
 1276W        W 2247  10.982   4.610   2.262 -0.0414  0.0987  0.1395
 1277W        W 2248   2.735   5.177   0.059  0.1067  0.0409  0.1810
 1278W        W 2249  11.781   1.865   4.301 -0.1188 -0.1818 -0.0091
 1279W        W 2250   7.142   7.861   2.511 -0.1431 -0.2271 -0.1705
 1280W        W 2251   7.890   0.760   0.697  0.1859  0.0496 -0.1672
 1281W        W 2252   1.779   3.604   6.043  0.0171 -0.0867 -0.2728
 1282W        W 2253  12.734  12.290   3.175  0.0224  0.2870  0.1577
 1283W        W 2254   4.890   4.399  12.261 -0.2561 -0.2584  0.1592
 1284W        W 2255   8.071   2.206   7.017  0.0326 -0.1718  0.1476
 1285W        W 2256   7.978  13.253   7.598  0.2018  0.1536 -0.2348
 1286W        W 2257   1.086   0.811  12.577 -0.0142 -0.1411 -0.0051
 1287W        W 2258  11.090  12.500  13.348  0.0526  0.0944  0.1891
 1288W        W 2259   9.483  13.743   1.748 -0.0011 -0.2137 -0.0043
 1289W        W 2260  12.536   2.073   0.379  0.2241  0.1094  0.2077
 1290W        W 2261   0.898   5.226  11.180 -0.0599 -0.0798  0.2347
 1291W        W 2262  11.307   8.012   6.805  0.2969 -0.0499 -0.0934
 1292W        W 2263   4.660   2.056   0.934 -0.0230 -0.2942 -0.0055
 1293W        W 2264  11.042   9.875   2.180 -0.2280 -0.3213 -0.1191
 1294W        W 2265   5.604   2.371   4.922  0.1069 -0.0612 -0.0591
 1295W        W 2266   9.330   1.170   3.090  0.1935  0.1153  0.1685
 1296W        W 2267   3.165  13.117   6.535 -0.3809  0.0242  0.0824
 1297W        W 2268   6.030   0.969   1.033 -0.4339 -0.0601  0.2946
 1298W        W 2269  13.384   4.536  13.127  0.0564  0.2652 -0.0453
 1299W        W 2270  11.067   6.673   7.621  0.0258  0.4248  0.2868
 1300W        W 2271  10.105   6.902   0.087  0.0421  0.2030 -0.0393
 1301W        W 2272  12.398   1.043   8.316 -0.0057 -0.1005 -0.1420
 1302W        W 2273  12.598  11.879   9.428 -0.0195 -0.0066  0.0315
 1303W        W 2274  10.949   1.525   2.413  0.0041  0.5261 -0.0563
 1304W        W 2275   3.181   2.299  10.761 -0.0632  0.0651  0.1508
 1305W        W 2276   1.211   7.470  12.051 -0.0195  0.1265  0.0237
 1306W        W 2277   2.519   6.959   4.895  0.2110 -0.0705 -0.2033
 1307W        W 2278  10.707   9.752   7.254  0.1429  0.1066  0.1583
 1308W        W 2279  11.339   1.795   5.658  0.2999 -0.1404  0.2697
 1309W        W 2280  13.009  10.882   2.798  0.0382  0.1778  0.3706
 1310W        W 2281   0.727   5.329  12.706  0.2014  0.1157  0.1161
 1311W        W 2282  10.272   7.163  10.536 -0.4635 -0.0136 -0.0280
 1312W        W 2283   4.690   1.321   6.691  0.1149 -0.2693 -0.0849
 1313W        W 2284   0.608   5.607   5.693 -0.1921 -0.5069 -0.1127
 1314W        W 2285   1.177   8.118  11.030 -0.0580 -0.0850 -0.0729
 1315W        W 2286   3.874   6.630   9.189 -0.0323  0.1938 -0.0923
 1316W        W 2287  13.125   5.204  10.219 -0.0263  0.1753  0.1067
 1317W        W 2288   4.629   8.084  10.695 -0.0396 -0.1367 -0.0822
 1318W        W 2289   8.490   2.078   2.163 -0.2336  0.2257  0.2002
 1319W        W 2290   9.947  10.060   9.097  0.0780 -0.0375  0.1131
 1320W        W 2291  12.183   6.210  11.122 -0.0703 -0.2303 -0.0289
 1321W        W 2292   3.128  13.247   2.641 -0.0965  0.3392 -0.2449
 1322W        W 2293   7.910   1.705   5.237 -0.0142  0.1865 -0.0001
 1323W        W 2294  11.623  11.804   9.027  0.0573  0.1377  0.4003
 1324W        W 2295   8.326   0.284   3.610  0.0764 -0.1995  0.1808
 1325W        W 2296   3.051  13.101  13.545  0.0516  0.0335  0.0946
 1326W        W 2297   6.118   5.754   4.818  0.1275 -0.1477 -0.3799
 1327W        W 2298   5.856   6.577   2.865 -0.0077 -0.0184  0.1244
 1328W        W 2299   6.986   3.935   5.849 -0.1883  0.0868  0.2225
 1329W        W 2300   5.879   7.587   0.159  0.2696  0.0687  0.1535
 1330W        W 2301  10.810  11.641   6.562  0.5109 -0.0247  0.1702
 1331W        W 2302   1.506  13.346  10.477  0.0442  0.0003  0.0487
 1332W        W 2303   3.169  11.251  12.421  0.0467  0.0002  0.0521
 1333W        W 2304   7.018   1.912   2.764  0.1012  0.0124  0.3326
 1334W        W 2305   1.111   3.515  11.996 -0.0550  0.1858 -0.0331
 1335W        W 2306   8.932   9.722   5.100  0.2625 -0.1787  0.1467
 1336W        W 2307   6.682  11.292   2.011  0.1313  0.3757  0.0665
 1337W        W 2308   2.724   8.749   4.397 -0.0900  0.0968 -0.0370
 1338W        W 2309   5.770   5.226   6.937 -0.0933 -0.0691  0.1831
 1339W        W 2310   4.353   6.167   1.980  0.1207 -0.3256  0.0052
 1340W        W 2311   6.956   9.828   4.994 -0.3198  0.2626 -0.1844
 1341W        W 2312   7.796  12.745   9.335  0.0441  0.3307 -0.1638
 1342W        W 2313   8.308  13.466  10.417 -0.1965  0.0791 -0.1460
 1343W        W 2314   0.964   7.560   3.834 -0.0481 -0.2020 -0.1001
 1344W        W 2315  10.530  11.078  12.279  0.0871  0.2709 -0.0508
 1345W        W 2316  12.057   7.280  11.186  0.2752  0.0090  0.0325
 1346W        W 2317   1.579   6.705  10.512 -0.0852 -0.2480 -0.0341
 1347W        W 2318   0.556   9.498   8.360 -0.0502 -0.2195 -0.0355
 1348W        W 2319   9.468   8.810   7.533 -0.0073 -0.0792 -0.0483
 1349W        W 2320   9.847   6.261  10.742  0.1690  0.2780 -0.2962
 1350W        W 2321   2.466   8.890   1.777  0.2612 -0.0159  0.1544
 1351W        W 2322  11.604  10.868   3.191 -0.0025  0.1147 -0.0343
 1352W        W 2323   7.037  12.448   0.034 -0.3234  0.1621 -0.0234
 1353W        W 2324   9.242  11.173   0.041 -0.0408 -0.1119 -0.2312
 1354W        W 2325   3.783   6.517   1.658  0.2018  0.0650 -0.1450
 1355W        W 2326   6.690  12.479   3.209 -0.0756  0.0889  0.1154
 1356W        W 2327   6.765   5.397   2.344  0.1935  0.3672 -0.1844
 1357W        W 2328   4.746   0.055   9.667  0.1803 -0.1738  0.0637
 1358W        W 2329   4.159   1.394  10.978 -0.0810 -0.0068  0.0688
 1359W        W 2330   9.401   2.302   0.502 -0.1017  0.1821 -0.4083
 1360W        W 2331   1.514   0.095   7.232 -0.0441  0.0247 -0.0984
 1361W        W 2332  13.585  13.311  10.325 -0.1469 -0.1908 -0.3672
 1362W        W 2333   7.322   2.382  13.069  0.2468  0.2002  0.0517
 1363W        W 2334  12.565   1.056   1.101 -0.0532  0.2585  0.1577
 1364W        W 2335  11.393  10.425   3.083  0.0986  0.0637 -0.3702
 1365W        W 2336  12.846   3.214  12.076  0.0478  0.2933 -0.0544
 1366W        W 2337   9.517   6.229  10.337 -0.1132  0.0016 -0.0836
 1367W        W 2338   8.713   3.828   4.966  0.1320 -0.1021  0.1481
 1368W        W 2339   0.084   7.861  13.582  0.3053 -0.2419 -0.1831
 1369W        W 2340   1.700   2.561   0.440  0.0189  0.2945 -0.0705
 1370W        W 2341   3.247   7.896   5.441 -0.2730 -0.0250 -0.1946
 1371W        W 2342  13.665   1.314   2.242  0.0673 -0.1391 -0.1356
 1372W        W 2343   8.807   6.363  10.204  0.0334 -0.1957  0.1280
 1373W        W 2344   5.257   1.518  13.141 -0.1156 -0.2271  0.2653
 1374W        W 2345   2.378   8.016  13.449  0.2294  0.1874  0.0610
 1375W        W 2346   9.568   6.945  13.905 -0.0848 -0.0985  0.3005
 1376W        W 2347   6.198   6.344   2.039 -0.1044 -0.1500  0.2996
 1377W        W 2348   3.293  10.009   2.984  0.0980  0.1426  0.1396
 1378W        W 2349  11.953   6.561  10.056 -0.0676 -0.2115 -0.1337
 1379W        W 2350   6.599  11.183   6.665 -0.0280 -0.1728  0.1196
 1380W        W 2351   6.370   9.194   1.721 -0.0496  0.0479 -0.0285
 1381W        W 2352   0.166   3.120   5.577 -0.2679 -0.2040  0.0451
 1382W        W 2353   1.066   9.322   1.096  0.2436  0.3445  0.3873
 1383W        W 2354   7.524  10.840   7.167 -0.0343  0.3635  0.1452
 1384W        W 2355   3.273  10.313   0.590 -0.1767 -0.2046 -0.2238
 1385W        W 2356   8.131   5.902   0.212 -0.1661 -0.0142  0.1068
 1386W        W 2357   1.344   3.513   8.408  0.1594 -0.3601  0.2355
 1387W        W 2358   8.570  13.306  13.266  0.0856  0.0022 -0.0732
 1388W        W 2359   5.833   7.766   8.753  0.1776 -0.1971  0.0181
 1389W        W 2360   1.328   1.106   1.876  0.1095 -0.2454 -0.0426
 1390W        W 2361  11.077   4.273  11.700  0.1146 -0.0887  0.0230
 1391W        W 2362   8.738   9.788  11.494  0.1488  0.1688  0.3359
 1392W        W 2363   2.522   4.048   6.475 -0.1078  0.0336  0.1376
 1393W        W 2364   8.704   1.562   1.254  0.2165  0.0289 -0.0197
 1394W        W 2365  10.673  11.115   8.396 -0.0407  0.0391  0.0903
 1395W        W 2366   9.112   8.672   6.585  0.0847 -0.1733 -0.3459
 1396W        W 2367   2.860   5.754  11.013 -0.2031  0.1401  0.2210
 1397W        W 2368   6.828   9.776   0.336 -0.2779 -0.2875  0.0987
 1398W        W 2369  12.333  11.083  12.455  0.2361  0.0688  0.0104
 1399W        W 2370  12.605   3.363   4.821 -0.1048 -0.2298  0.0075
 1400W        W 2371  10.684   5.124   4.198  0.1727 -0.1414 -0.0752
 1401W        W 2372  12.650   6.601   5.488 -0.0198 -0.0914  0.2819
 1402W        W 2373   5.855   4.985   0.041 -0.3358  0.0355  0.2709
 1403W        W 2374   8.875   9.579   1.799  0.2275 -0.0272 -0.1110
 1404W        W 2375   0.560   6.364  13.078 -0.0723 -0.2441 -0.1773
 1405W        W 2376   4.858   4.792   6.666 -0.1015 -0.2147  0.1092
 1406W        W 2377   6.604   2.411   2.208  0.0081 -0.2317  0.0669
 1407W        W 2378   6.768   6.155  11.952 -0.0751 -0.1216 -0.1680
 1408W        W 2379   9.400   4.699   1.942 -0.0696  0.0980  0.0136
 1409W        W 2380   6.418   2.734   4.641  0.0036 -0.1503  0.0144
 1410W        W 2381   7.871   0.027   6.795  0.0807  0.2092 -0.1978
 1411W        W 2382  11.526   0.690   2.726 -0.2745  0.2380 -0.3624
 1412W        W 2383   3.423   2.582   9.793 -0.1659 -0.0318  0.4118
 1413W        W 2384  12.278   5.135  10.368  0.0091 -0.2755 -0.4339
 1414W        W 2385  11.801  11.862   4.572 -0.1938  0.2750 -0.1870
 1415W        W 2386  10.810   9.774   0.628 -0.0682 -0.2940 -0.2584
 1416W        W 2387   8.194   3.290   7.804  0.2941 -0.1733  0.1767
 1417W        W 2388   8.844   3.603   8.054 -0.0641 -0.0101 -0.1512
 1418W        W 2389   0.266   0.470   4.915 -0.0597 -0.0856  0.3618
 1419W        W 2390   7.825  11.172  13.859  0.0128 -0.0585 -0.1776
 1420W        W 2391  12.133   3.860   8.993  0.3963 -0.2020 -0.2565
 1421W        W 2392   1.781   9.204   6.348 -0.2662  0.1144  0.0820
 1422W        W 2393  11.933   6.866   2.549 -0.1848 -0.0609  0.0092
 1423W        W 2394   5.267   7.406  10.206  0.0997 -0.1090 -0.0067
 1424W        W 2395   6.363  12.654   3.563  0.1590 -0.2374  0.1646
 1425W        W 2396   5.431  12.475   1.262  0.2913 -0.3152 -0.2132
 1426W        W 2397  11.235   3.473   0.716  0.0090 -0.1074 -0.2839
 1427W        W 2398   5.509   8.334  12.987  0.2531  0.2858  0.1668
 1428W        W 2399  12.261   0.839   4.211  0.0704 -0.0235 -0.0356
 1429W        W 2400   3.744   2.799   9.207 -0.1159  0.3368  0.2063
 1430W        W 2401   5.571  10.737   7.485  0.0161 -0.1176  0.2960
 1431W        W 2402   5.938   4.748   6.362  0.2345  0.0411 -0.1692
 1432W        W 2403   7.618  11.308   6.131 -0.0133 -0.0695 -0.4185
 1433W        W 2404   7.444  10.391   1.497  0.1177  0.0025 -0.4848
 1434W        W 2405   1.529   6.825   4.463 -0.0325 -0.0715 -0.0483
 1435W        W 2406   2.206  12.903  12.266 -0.2724 -0.0128 -0.1197
 1436W        W 2407  11.415   7.713   2.015  0.0721 -0.1728 -0.0436
 1437W        W 2408   7.528   5.468   0.540  0.1054  0.0344  0.1080
 1438W        W 2409  12.987   4.779   2.415 -0.1515 -0.1553  0.1148
 1439W        W 2410  10.660   7.791   8.065 -0.3451  0.0133  0.0350
 1440W        W 2411  13.395   4.988  13.011  0.1299  0.0012  0.0509
 1441W        W 2412  11.236   1.498   3.998  0.0800 -0.1170 -0.0153
 1442W        W 2413   7.072   7.928  11.908  0.1023  0.1171  0.0882
 1443W        W 2414   8.188   7.468   8.161 -0.2516 -0.2934  0.0376
 1444W        W 2415   3.033   1.612   6.031  0.2040 -0.2765 -0.0557
 1445W        W 2416   6.819   4.426   4.647 -0.1676 -0.1020 -0.1593
 1446W        W 2417   2.704   1.721   6.443 -0.1391  0.2536  0.1469
 1447W        W 2418   3.336  11.422   0.534  0.1354 -0.1976  0.1651
 1448W        W 2419   3.256  13.840  13.322 -0.0794  0.1222  0.0699
 1449W        W 2420   6.220  10.860   0.392 -0.0394 -0.0147  0.2897
 1450W        W 2421   1.138   0.758   8.496  0.2982  0.0152  0.0090
 1451W        W 2422   5.315   6.904  10.057 -0.0105  0.0572 -0.0792
 1452W        W 2423  10.736  12.553  12.415  0.0790 -0.1268 -0.4205
 1453W        W 2424   2.686   3.589   6.283 -0.0959 -0.3337  0.0771
 1454W        W 2425   8.880  10.493   9.588 -0.0217  0.2062 -0.0417
 1455W        W 2426   0.347   6.684   0.800 -0.0430  0.0385  0.0461
 1456W        W 2427   3.767   7.354  10.717  0.1161  0.4692 -0.0890
 1457W        W 2428   2.010  10.629  13.756  0.0195 -0.1014 -0.0071
 1458W        W 2429   1.137  10.452   2.121  0.3420  0.1023 -0.2661
 1459W        W 2430  13.194   3.942   3.332  0.1029  0.2356 -0.1537
 1460W        W 2431   9.229  13.066   4.728  0.2253  0.4133  0.3733
 1461W        W 2432   5.064   3.032   6.324 -0.1074 -0.2735  0.3864
 1462W        W 2433   0.980   1.526   5.456 -0.0244 -0.0988  0.2834
 1463W        W 2434   3.838  12.408   3.484  0.0672 -0.1719  0.0547
 1464W        W 2435  10.192  12.210   5.415  0.6149  0.0277  0.0207
 1465W        W 2436   7.899   9.154   5.398  0.1375  0.0886 -0.2738
 1466W        W 2437  12.653   6.840   8.797  0.2203  0.2271 -0.2866
 1467W        W 2438   2.008  10.810   4.792 -0.1132  0.0094  0.2747
 1468W        W 2439   6.247  10.420   7.217 -0.2927  0.0140 -0.0480
 1469W        W 2440   4.589   8.264   8.505 -0.1671 -0.2842 -0.0403
 1470W        W 2441   5.015   7.091   9.303  0.0976 -0.0538  0.0709
 1471W        W 2442   9.911   8.283   6.337  0.1207 -0.0438 -0.2793
 1472W        W 2443   7.681   0.379   2.019  0.1166  0.1842  0.2205
 1473W        W 2444   1.560   0.639   2.961  0.2139 -0.3086  0.1735
 1474W        W 2445   0.588   3.434  10.798 -0.1330 -0.0065  0.0351
 1475W        W 2446   4.591   2.893   0.903 -0.0578 -0.0004 -0.1899
 1476W        W 2447  10.144   5.419  12.168  0.1343 -0.2128  0.3809
 1477W        W 2448   8.712   0.743   3.807 -0.0718 -0.1460 -0.1079
 1478W        W 2449  12.131  11.127   8.853  0.0530  0.1569 -0.0653
 1479W        W 2450   1.785   0.431   9.778  0.2255 -0.0625  0.2007
 1480W        W 2451   9.966   3.179   0.191 -0.2238 -0.0557  0.1250
 1481W        W 2452   3.956   1.701  10.654 -0.2739  0.1607 -0.0287
 1482W        W 2453   0.826   1.319   0.651  0.2654 -0.0314 -0.3754
 1483W        W 2454   8.074  11.411   9.714 -0.1317  0.0564 -0.1020
 1484W        W 2455   9.244   0.987  13.566  0.0441 -0.1058  0.0746
 1485W        W 2456  11.395   9.969   6.451 -0.0206  0.1797 -0.0426
 1486W        W 2457   9.826  11.596   6.146  0.0340  0.1693 -0.0415
 1487W        W 2458   8.817  12.708   0.129 -0.1606  0.1902  0.0079
 1488W        W 2459   3.273   8.866   4.601 -0.0141 -0.1334 -0.0830
 1489W        W 2460   3.098   0.783   6.048  0.3144  0.1533 -0.2250
 1490W        W 2461   4.211   3.588   1.183  0.0437 -0.1467  0.2631
 1491W        W 2462  12.891  13.789   4.887 -0.1263  0.1226 -0.4262
 1492W        W 2463   0.376   5.519   7.057 -0.3495 -0.3076 -0.1805
 1493W        W 2464  13.744   2.606   2.358 -0.2620 -0.1091  0.0503
 1494W        W 2465  13.387   3.849  10.822  0.0734 -0.2366  0.0093
 1495W        W 2466  10.318   7.502  10.141  0.1685 -0.0084 -0.2203
 1496W        W 2467  11.802   3.600   2.755  0.2793 -0.0764 -0.0447
 1497W        W 2468  11.012   6.859   2.583 -0.3247 -0.2488  0.0811
 1498W        W 2469  11.743   6.706   4.667 -0.0290  0.0468  0.0947
 1499W        W 2470   7.852   5.229   6.244 -0.0046  0.0952  0.1625
 1500W        W 2471   6.039   3.343   7.354 -0.0833  0.1342  0.1892
 1501W        W 2472  13.216   5.482   7.178  0.1358 -0.0327  0.4345
 1502W        W 2473   7.556   9.218  10.352 -0.0628 -0.0873 -0.2565
 1503W        W 2474  11.824   7.744   9.939 -0.3490  0.0509  0.0464
 1504W        W 2475   5.588   3.308   0.957 -0.0749 -0.0590  0.0486
 1505W        W 2476   3.852   7.359  13.352  0.0938 -0.0246 -0.0263
 1506W        W 2477   7.365   8.498   6.369  0.1111  0.1271 -0.3247
 1507W        W 2478  11.235   1.772   7.112  0.0395 -0.0128  0.2917
 1508W        W 2479   9.475   6.647   1.668  0.1450  0.2516  0.1829
 1509W        W 2480   9.039   7.989   2.818 -0.0324  0.3085 -0.0339
 1510W        W 2481  13.206   6.638   2.015 -0.0526 -0.0631 -0.1607
 1511W        W 2482   6.835   0.116   2.442 -0.0282 -0.1822  0.1738
 1512W        W 2483  11.544  13.291   2.239  0.1319 -0.3942  0.1557
 1513W        W 2484   9.538   5.926   8.911 -0.2363  0.0501  0.2255
 1514W        W 2485   8.149  13.912   0.334 -0.1185 -0.3503  0.2779
 1515W        W 2486   0.350   2.560   6.434 -0.0044 -0.0678  0.2958
 1516W        W 2487   7.980   6.899   5.450  0.0554 -0.0068 -0.3462
 1517W        W 2488  13.893   7.668   6.003  0.0222 -0.0304 -0.0739
 1518W        W 2489  11.615   0.577  11.076  0.2420 -0.0441  0.1399
 1519W        W 2490   8.874   1.231   3.914  0.0204 -0.0513  0.3777
 1520W        W 2491   9.942   1.194   5.751 -0.1416 -0.0492 -0.0226
 1521W        W 2492   2.305   6.530   9.878  0.1128  0.0245  0.2319
 1522W        W 2493  10.258   9.064   3.252  0.0074 -0.0444  0.2388
 1523W        W 2494  13.048  12.748   6.016 -0.2783 -0.0141  0.3514
 1524W        W 2495   7.152  10.934   4.124  0.1818 -0.0257  0.2110
 1525W        W 2496   1.964   0.768   6.746 -0.3499 -0.0549 -0.0563
 1526W        W 2497   2.938   7.601   7.493  0.4083  0.1073  0.3108
 1527W        W 2498   6.227   9.459   4.081 -0.1902  0.0665 -0.1289
 1528W        W 2499   3.844   6.219   0.028 -0.1841 -0.0887  0.1277
 1529W        W 2500   7.521   6.368   2.289  0.0662 -0.0413 -0.0618
 1530W        W 2501   6.509   8.629   4.990 -0.2604  0.0145 -0.0998
 1531W        W 2502  10.571  11.876  10.058  0.0482 -0.0410  0.0301
 1532W        W 2503   6.023   0.453   2.806  0.1363 -0.2213  0.1052
 1533W        W 2504   0.914   6.226   4.175 -0.0105  0.0342  0.2387
 1534W        W 2505  13.185  13.087  12.607 -0.1051 -0.0806  0.4181
 1535W        W 2506   3.712   9.056  10.419  0.3992 -0.0885  0.0830
 1536W        W 2507   7.480   5.099   8.650 -0.5453  0.1707  0.1229
 1537W        W 2508  12.295  13.314  10.853 -0.1563  0.0629  0.1348
 1538W        W 2509   3.158   3.483   1.730 -0.2895  0.0483  0.0046
 1539W        W 2510  13.225   3.178  12.988  0.0057 -0.3860  0.0873
 1540W        W 2511   4.376  13.507  10.623 -0.2182 -0.2052 -0.1454
 1541W        W 2512   4.665   5.360   2.427 -0.0879  0.0911 -0.0659
 1542W        W 2513   4.654  12.960   4.963  0.1095 -0.0393 -0.1964
 1543W        W 2514   3.865   1.758   7.718 -0.1631 -0.4098 -0.1435
 1544W        W 2515   0.500   5.173  13.679 -0.0725  0.0644 -0.2440
 1545W        W 2516   9.578   9.276   9.619 -0.0223 -0.1724 -0.1758
 1546W        W 2517   8.778  11.763   3.576  0.0283  0.0328 -0.2212
 1547W        W 2518   4.950  11.471   4.217 -0.0082  0.1656 -0.0198
 1548W        W 2519   5.982   3.543  10.187 -0.2235 -0.1388  0.1115
 1549W        W 2520   3.577  13.872  13.668 -0.1233 -0.1080  0.0448
 1550W        W 2521  13.796   0.468   7.699  0.2564 -0.0114 -0.2141
 1551W        W 2522  13.768   8.175  12.478  0.1711  0.0352  0.1352
 1552W        W 2523   4.667  12.066   3.184 -0.1383 -0.0367  0.2059
 1553W        W 2524   2.342   5.693   4.953 -0.1231 -0.0474 -0.1617
 1554W        W 2525   2.989   9.933   0.722 -0.2693 -0.4102 -0.2142
 1555W        W 2526   2.577  13.917   6.298  0.1073 -0.1184 -0.2287
 1556W        W 2527   7.614  10.604   1.958  0.0315 -0.0326  0.0585
 1557W        W 2528   0.215   2.766   8.820  0.1371 -0.0499 -0.1856
 1558W        W 2529  10.925   4.479   5.961  0.0719  0.0755 -0.2154
 1559W        W 2530  13.104  11.935   0.825  0.1684  0.0354 -0.1526
 1560W        W 2531   7.689   7.089   6.637  0.1112  0.0976  0.1388
 1561W        W 2532   7.440  13.751   8.169 -0.3879 -0.0614  0.2853
 1562W        W 2533  11.583  13.653   7.094  0.2318  0.0926 -0.0888
 1563W        W 2534  11.814  10.285  12.325 -0.3112  0.4318 -0.0147
 1564W        W 2535   0.533   9.779  11.503  0.1046 -0.2021 -0.3585
 1565W        W 2536   8.665   1.321   7.467 -0.0233 -0.1714 -0.1874
 1566W        W 2537   7.810   1.231   8.454  0.1839 -0.2329 -0.2269
 1567W        W 2538   1.644   1.026   3.927  0.0263  0.2137 -0.0688
 1568W        W 2539   1.192   6.721  12.477  0.1753 -0.4768  0.2146
 1569W        W 2540   6.585  13.790   3.878  0.4068 -0.1098  0.0640
 1570W        W 2541   8.891  10.603   4.754 -0.0873  0.3599 -0.0404
 1571W        W 2542  11.640   7.001  12.214 -0.0182  0.1803 -0.3317
 1572W        W 2543   0.325  11.183   3.403 -0.1271  0.0109 -0.1048
 1573W        W 2544   9.937   5.042  10.182 -0.2142 -0.1177  0.0243
 1574W        W 2545   6.223   2.466   0.103 -0.1900 -0.0370 -0.3231
 1575W        W 2546   4.868   9.049   7.354  0.2393  0.1219  0.2251
 1576W        W 2547   6.337   6.937  12.096 -0.0562  0.1291 -0.0746
 1577W        W 2548   9.937  13.253   2.352  0.2073  0.0170  0.0306
 1578W        W 2549   1.232   7.197   4.051  0.1132 -0.0571 -0.0866
 1579W        W 2550   1.097   1.081   0.985 -0.1353  0.0662  0.0132
 1580W        W 2551  10.106   5.523   9.534  0.2430 -0.1338  0.0215
 1581W        W 2552   1.017   9.302   5.281  0.1407 -0.2437  0.1893
 1582W        W 2553  11.205   8.289  10.382 -0.1806  0.2618  0.2767
 1583W        W 2554   8.440   1.823   9.708 -0.1843 -0.2012 -0.0846
 1584W        W 2555  13.404   7.077   3.522  0.1818 -0.0762  0.1255
 1585W        W 2556   2.502   8.467  11.623 -0.0286  0.0743 -0.3305
 1586W        W 2557   4.149   4.217   7.739 -0.2376  0.2917 -0.0674
 1587W        W 2558   1.676   2.600  12.133 -0.0039 -0.0526 -0.3202
 1588W        W 2559   6.742   5.198   7.054  0.0987 -0.1255  0.2568
 1589W        W 2560   3.958   6.143  10.130  0.0913  0.1135 -0.2140
 1590W        W 2561   1.673   3.126   6.303 -0.1099 -0.0295 -0.1232
 1591W        W 2562   6.313   7.335   5.008  0.1250  0.0354 -0.0358
 1592W        W 2563   6.376   8.867   0.790 -0.3053  0.0926  0.0876
 1593W        W 2564  12.322   6.643  13.567  0.1713 -0.0505 -0.0779
 1594W        W 2565   6.642   4.549  13.747 -0.3021  0.1922 -0.0573
 1595W        W 2566   0.327   9.534  12.435 -0.1467  0.1436  0.1464
 1596W        W 2567  12.116   9.707  13.185  0.1476  0.0199 -0.2337
 1597W        W 2568  12.852  13.153   4.244 -0.0986  0.0326 -0.0266
 1598W        W 2569   4.389   3.135  11.740  0.1955 -0.0459  0.2590
 1599W        W 2570   2.562   0.748   6.903  0.0895  0.0014  0.1848
 1600W        W 2571  13.382   8.313  11.115  0.0374  0.2287  0.0490
 1601W        W 2572   0.315  10.597  11.259 -0.5229  0.0857 -0.0596
 1602W        W 2573  13.163   6.647   3.653  0.4103 -0.1489  0.1530
 1603W        W 2574   2.739   9.152   5.731  0.1944 -0.1757 -0.1109
 1604W        W 2575  10.280  12.896   2.884  0.2177 -0.0617  0.0491
 1605W        W 2576   0.552   4.572   2.764  0.2147  0.1325  0.1418
 1606W        W 2577   9.920  10.364  13.515 -0.2245  0.1601  0.1950
 1607W        W 2578  13.835   3.491   8.457  0.1034  0.1390 -0.1456
 1608W        W 2579   2.059   5.373  10.408  0.1421  0.0649  0.3771
 1609W        W 2580   4.118  12.138   2.035  0.0718  0.1697  0.0648
 1610W        W 2581   1.455   2.634   5.378 -0.1063 -0.1170  0.2378
 1611W        W 2582   0.742   1.511   6.914 -0.2341 -0.2578  0.1315
 1612W        W 2583   3.896   7.870  13.329 -0.1835 -0.0581 -0.0061
 1613W        W 2584   3.167   0.168   3.253  0.2964  0.3297  0.2361
 1614W        W 2585   3.819   8.435   9.790  0.0742  0.2847  0.0860
 1615W        W 2586  11.298   3.040   7.478  0.1458  0.1552  0.2692
 1616W        W 2587   4.559   2.055  13.285 -0.2385 -0.1270 -0.3188
 1617W        W 2588  11.951  13.578  13.183  0.3316  0.0424 -0.2788
 1618W        W 2589   6.046  11.317   6.723  0.0726  0.1050 -0.2009
 1619W        W 2590  10.803   9.559  13.584  0.0204  0.0333 -0.0355
 1620W        W 2591   4.903   4.248   4.983  0.0066 -0.1421 -0.2502
 1621W        W 2592   0.300  12.258   2.663  0.2025 -0.1790 -0.0355
 1622W        W 2593   5.074   4.795   1.987  0.2652 -0.0578 -0.1345
 1623W        W 2594   4.601   9.291   7.016  0.0551  0.0197 -0.1476
 1624W        W 2595   9.505   0.438   6.600 -0.0114 -0.2683  0.2466
 1625W        W 2596   9.028   7.760  12.867  0.0274  0.2659 -0.0972
 1626W        W 2597   0.479   5.859  13.054  0.1935  0.1806 -0.3021
 1627W        W 2598  13.231  12.253   4.881  0.1300  0.0435  0.0982
 1628W        W 2599   1.451   6.625   3.019 -0.0165  0.0828 -0.0389
 1629W        W 2600  11.591   3.292   3.369 -0.3748  0.2598 -0.1946
 1630W        W 2601   8.787   6.039   8.093 -0.0981  0.1843 -0.3527
 1631W        W 2602  10.319  13.349   7.095  0.0260  0.0692  0.1758
 1632W        W 2603   9.583   8.743  12.009  0.1508 -0.1799 -0.1849
 1633W        W 2604   9.018   0.800   4.818  0.2387  0.1584 -0.0473
 1634W        W 2605   4.653   8.756   0.332 -0.1680 -0.0499 -0.1923
 1635W        W 2606  12.290  10.694  10.538  0.0344 -0.0014  0.3781
 1636W        W 2607   4.859   3.029   7.249  0.1346 -0.0186  0.0889
 1637W        W 2608  12.160   5.323   8.808  0.1957 -0.2968  0.0029
 1638W        W 2609  11.098  13.334   9.169 -0.0761 -0.0792  0.2738
 1639W        W 2610   5.256   0.059   7.409 -0.0795  0.2217  0.1315
 1640W        W 2611   3.935   5.571   0.637 -0.0175  0.0497  0.0304
 1641W        W 2612   3.615   4.319   2.444  0.2657 -0.1626 -0.0931
 1642W        W 2613  11.012   7.524   6.338  0.3299 -0.2587 -0.0430
 1643W        W 2614   6.930   9.628   2.417  0.0405 -0.1836 -0.1502
 1644W        W 2615   9.260   1.844   0.352  0.2878  0.0268 -0.2511
 1645W        W 2616   0.425   1.340   7.276  0.2685  0.0173 -0.0101
 1646W        W 2617   4.213   0.298   3.727  0.1921  0.2364 -0.0232
 1647W        W 2618   6.338  13.127   0.187 -0.1050  0.3191 -0.5279
 1648W        W 2619  10.159   3.026  10.158 -0.2687  0.2808 -0.0398
 1649W        W 2620  11.179   8.996   1.733  0.4133 -0.2353  0.0996
 1650W        W 2621   2.652  10.444   4.782  0.0073 -0.1676 -0.1989
 1651W        W 2622   2.537   4.359  13.813 -0.3756  0.0208  0.4296
 1652W        W 2623   0.518  11.701   1.501  0.1232  0.3706  0.1420
 1653W        W 2624  12.959   4.034   2.885  0.1822  0.0644 -0.1606
 1654W        W 2625   3.468   1.334  13.210 -0.0806  0.0403 -0.0962
 1655W        W 2626   1.083   1.907   6.784 -0.0780  0.0604  0.1139
 1656W        W 2627  12.916  13.341  12.224  0.0568  0.2845  0.1180
 1657W        W 2628   0.228   1.463   6.792  0.1058  0.2636 -0.0023
 1658W        W 2629   2.358   3.910   5.437  0.1841  0.0912 -0.1963
 1659W        W 2630   4.350   3.354   4.170  0.2680 -0.1353 -0.1633
 1660W        W 2631  10.884  13.577   9.590 -0.1653 -0.3841  0.0269
 1661W        W 2632   5.950   3.446  12.093 -0.0355  0.1236 -0.2616
 1662W        W 2633   5.326   9.906  12.644  0.0333  0.0295  0.1747
 1663W        W 2634  13.361   1.015   0.198  0.5622  0.2387 -0.2127
 1664W        W 2635   1.226  12.601  10.730 -0.0529 -0.2934  0.1161
 1665W        W 2636   2.133  13.036   2.725  0.3205 -0.1842 -0.1355
 1666W        W 2637  12.937  10.578   0.769  0.0953  0.2440  0.2918
 1667W        W 2638   9.584  13.824   4.062  0.1598  0.0377  0.0178
 1668W        W 2639   2.184   4.074  12.493  0.1863 -0.2491  0.5571
 1669W        W 2640  11.868   0.983   4.530  0.3361  0.2867 -0.2655
 1670W        W 2641  10.837  12.703   3.579 -0.3851 -0.3987  0.0085
 1671W        W 2642   0.935   8.332   2.440  0.0875  0.1766 -0.0535
 1672W        W 2643  11.192  13.714   0.194 -0.0446 -0.0690 -0.1590
 1673W        W 2644   8.669   8.259   8.474 -0.1027  0.0212  0.1328
 1674W        W 2645   9.222   5.924  13.252 -0.2014  0.1080  0.1093
 1675W        W 2646   8.423   3.360  11.424 -0.4486 -0.0208 -0.0958
 1676W        W 2647  13.889  13.725   6.800 -0.2141  0.0127  0.3887
 1677W        W 2648  11.452   0.893   3.771 -0.2988  0.4385  0.1691
 1678W        W 2649  12.451   9.232  10.135 -0.0026 -0.0388  0.1521
 1679W        W 2650   8.795   1.601  10.590  0.1203 -0.0265 -0.1017
 1680W        W 2651   4.742   4.078  11.339 -0.0703  0.0507 -0.2747
 1681W        W 2652  13.172  12.408  12.399 -0.0584 -0.0032 -0.0463
 1682W        W 2653   0.790  10.284   6.785  0.1257  0.3280  0.0622
 1683W        W 2654   7.969   9.926   7.231 -0.3245  0.1413 -0.0777
 1684W        W 2655  11.606   1.860   1.615  0.1866  0.1017 -0.0384
 1685W        W 2656   9.801   9.160   2.313 -0.0728 -0.2577 -0.0700
 1686W        W 2657   9.605  12.435   0.440  0.3604  0.0078  0.3179
 1687W        W 2658   0.238   2.865   6.788  0.4013  0.0889 -0.0450
 1688W        W 2659   9.719   4.935  13.288 -0.0144  0.1400 -0.1943
 1689W        W 2660   4.395  13.587  10.149 -0.0537 -0.1455  0.3093
 1690W        W 2661   5.930   6.590  13.510 -0.1637 -0.3069  0.2253
 1691W        W 2662   9.449   6.798   9.003 -0.0194  0.1556 -0.3157
 1692W        W 2663   0.103   4.307   7.956  0.0557  0.0652 -0.0053
 1693W        W 2664   1.660   1.260   1.002 -0.0246 -0.0848 -0.2176
 1694W        W 2665   9.670   7.357   9.713  0.1503  0.1862 -0.0667
 1695W        W 2666  13.459   5.072   7.369 -0.1287 -0.3834 -0.1129
 1696W        W 2667   1.230   9.194   8.018  0.0264  0.0984  0.2010
 1697W        W 2668   1.023   2.408   0.961  0.0823  0.0532  0.0365
 1698W        W 2669  13.827  12.123   0.145  0.1145 -0.1345  0.0665
 1699W        W 2670  13.431   9.051  12.047 -0.0378  0.0680  0.0206
 1700W        W 2671   2.511   8.857  11.346 -0.3098 -0.0878 -0.2159
 1701W        W 2672  12.107   2.716   1.657 -0.4143 -0.0544 -0.1561
 1702W        W 2673   9.576   4.231   5.298 -0.3219  0.0585 -0.0120
 1703W        W 2674   9.111  10.108   4.764 -0.2432  0.0616 -0.0304
 1704W        W 2675   9.954   6.375   6.615 -0.2175 -0.0919  0.2079
 1705W        W 2676   6.411   2.679   8.296 -0.2237 -0.1729  0.1408
 1706W        W 2677  12.575   9.511  12.356 -0.0440  0.0339  0.3125
 1707W        W 2678   9.260  10.040   5.307  0.0802  0.0943  0.3681
 1708W        W 2679   6.451   7.797  13.134 -0.0708  0.0427  0.0716
 1709W        W 2680   3.570   1.956   4.999 -0.0979  0.1254  0.0634
 1710W        W 2681   3.231  12.272  13.583 -0.1129 -0.1784 -0.0140
 1711W        W 2682   4.851   1.133  13.136 -0.1509 -0.1078 -0.3502
 1712W        W 2683  10.180   8.167  12.310 -0.1163  0.1566 -0.0024
 1713W        W 2684   3.449   2.075  11.893  0.1928 -0.1432 -0.2101
 1714W        W 2685   3.293  10.768   8.228  0.2028  0.1492 -0.0514
 1715W        W 2686  12.359   6.103   6.205  0.0980  0.3560  0.1371
 1716W        W 2687   2.901   3.984  10.811 -0.1434  0.2749 -0.2261
 1717W        W 2688   4.376   4.712   0.887  0.1058  0.1628 -0.2996
 1718W        W 2689   5.366   7.632   9.792 -0.0011  0.2744  0.0230
 1719W        W 2690   7.966   2.763   7.799 -0.1284 -0.2848  0.2546
 1720W        W 2691   0.285   3.357   3.032  0.2029  0.1680 -0.2875
 1721W        W 2692   2.537   2.798  11.098  0.2479  0.0090  0.1661
 1722W        W 2693  11.440   4.067   6.790  0.0139 -0.5078  0.0872
 1723W        W 2694  11.024   6.777  10.355 -0.0701  0.0512  0.0478
 1724W        W 2695   1.208   5.423  12.466 -0.0603  0.3293  0.1373
 1725W        W 2696   2.013   9.861   2.599 -0.1976  0.0767  0.0426
 1726W        W 2697   5.008   8.670   2.968 -0.1902 -0.0229 -0.1356
 1727W        W 2698   3.319   9.987  13.600  0.0933  0.3573 -0.3047
 1728W        W 2699   0.260   5.295   0.697  0.1429  0.1904 -0.1154
 1729W        W 2700   6.481   5.346   8.484 -0.1166 -0.0497  0.3757
 1730W        W 2701  13.139  11.697  13.919 -0.0357  0.2371 -0.0320
 1731W        W 2702  11.538   6.461   6.307 -0.0038  0.0510  0.3471
 1732W        W 2703   4.419   1.207  10.099  0.3563  0.1605 -0.1962
 1733W        W 2704  12.193   3.172   7.952 -0.0257 -0.1568  0.2675
 1734W        W 2705   9.817   6.610   7.231 -0.0222  0.0886  0.2443
 1735W        W 2706   3.870   3.358   5.683 -0.2185  0.0620 -0.1939
 1736W        W 2707   9.070   6.485   1.383 -0.2768  0.1430  0.1605
 1737W        W 2708   0.821   3.653   9.782 -0.0488 -0.0054 -0.1250
 1738W        W 2709   9.842  12.366  12.543  0.0741  0.1517 -0.1787
 1739W        W 2710  10.687  13.610   2.464 -0.1122 -0.1453  0.0308
 1740W        W 2711   1.576   6.438   6.829 -0.2293  0.3211 -0.0877
 1741W        W 2712   8.062   0.510   0.265  0.2899 -0.2011  0.1090
 1742W        W 2713   9.288  12.322   2.266 -0.0119  0.0168  0.1451
 1743W        W 2714   8.794   3.804  10.577 -0.1550  0.3797 -0.0537
 1744W        W 2715  13.904   5.827  12.099 -0.0651 -0.1211  0.3238
 1745W        W 2716   3.050  12.731   6.229 -0.4228  0.1957 -0.2393
 1746W        W 2717   2.784   6.758   3.658  0.1819  0.0585 -0.0036
 1747W        W 2718   7.679   1.200   0.643 -0.1592  0.1646  0.1999
 1748W        W 2719   8.928   5.253   6.822  0.0108 -0.1406  0.0810
 1749W        W 2720   3.631   3.274  13.539 -0.1110  0.1446  0.0531
 1750W        W 2721   2.180   8.585  13.273  0.0290  0.1216  0.5578
 1751W        W 2722   6.355   5.418  13.655  0.3708  0.0002 -0.2848
 1752W        W 2723   4.061   0.921   6.876  0.1042 -0.0938 -0.0329
 1753W        W 2724  12.402   5.608  12.389  0.0594  0.0603  0.1321
 1754W        W 2725   0.982   7.376   3.352 -0.1663 -0.0292  0.2874
 1755W        W 2726   6.087   1.242   0.521  0.3688  0.0151  0.1059
 1756W        W 2727   6.668  11.657   7.773  0.0478  0.1292  0.0940
 1757W        W 2728  13.685   3.772   1.384 -0.1478 -0.1169 -0.1673
 1758W        W 2729   3.027   6.346   2.177  0.0215 -0.4630 -0.1875
 1759W        W 2730  13.794   6.640   8.032  0.1853  0.1966 -0.2265
 1760W        W 2731   9.838   1.559  11.326 -0.3681 -0.0739  0.4299
 1761W        W 2732   9.514  10.268   0.028  0.0621 -0.1226 -0.2903
 1762W        W 2733   6.023   8.115  12.970 -0.0352 -0.2470 -0.2396
 1763W        W 2734  13.695   9.328   3.343  0.1163  0.0081  0.0851
 1764W        W 2735   4.103   3.945   0.104 -0.0722 -0.0496 -0.1814
 1765W        W 2736   9.327   0.486   2.684  0.1811  0.1290  0.1122
 1766W        W 2737   0.962   9.217  13.574 -0.3308 -0.1661 -0.0156
 1767W        W 2738   5.335   6.761   4.238  0.1029 -0.0705 -0.2182
 1768W        W 2739   1.940  12.458  10.776  0.1238 -0.0366  0.3149
 1769W        W 2740   8.092   8.534  11.339  0.4689  0.0345 -0.0439
 1770W        W 2741   9.757   4.051   8.979 -0.1453 -0.4215  0.0895
 1771W        W 2742  11.130   1.385  10.325 -0.1228  0.1509  0.0343
 1772W        W 2743   6.008  10.275  11.587  0.3035 -0.1503  0.0029
 1773W        W 2744   6.695   9.985  12.318  0.0207 -0.0944 -0.0079
 1774W        W 2745   5.265   6.711   9.572  0.1765  0.3528 -0.1166
 1775W        W 2746  13.266   4.345  10.695 -0.0865  0.0494 -0.3383
 1776W        W 2747   0.749   2.581   6.066  0.2032 -0.1133  0.0197
 1777W        W 2748  11.423   1.910   3.449  0.1190  0.2325  0.2875
 1778W        W 2749  13.877   3.746  12.843 -0.1307  0.0862 -0.3370
 1779W        W 2750   2.874   4.417   9.153 -0.0432 -0.1110 -0.2007
 1780W        W 2751   6.190  13.042   9.584  0.0788 -0.0636 -0.1224
 1781W        W 2752   1.675  12.392  12.331  0.0460 -0.1224 -0.3213
 1782W        W 2753   2.391   2.521   8.051  0.1091 -0.3166  0.0865
 1783W        W 2754   1.520  13.682   3.255 -0.1553 -0.0007  0.0955
 1784W        W 2755  13.631  11.426   3.938 -0.1798  0.1658 -0.0065
 1785W        W 2756   9.747   0.968   8.760 -0.2126  0.0576 -0.1509
 1786W        W 2757  12.027   8.835   9.928  0.1567  0.0391  0.0432
 1787W        W 2758  13.362   7.104  12.050 -0.0754 -0.4517 -0.1378
 1788W        W 2759   4.460   3.562   6.721 -0.1962 -0.2333  0.2715
 1789W        W 2760   1.854   3.566   8.445 -0.2084 -0.0712  0.0455
 1790W        W 2761   7.544  11.317  11.610 -0.0347 -0.4120 -0.2914
 1791W        W 2762   6.916   6.985   6.068 -0.0706 -0.2100  0.0426
 1792W        W 2763  11.922   4.137   6.925  0.1488  0.0573 -0.1826
 1793W        W 2764   1.609   3.048   8.474  0.0829 -0.1269 -0.2113
 1794W        W 2765   1.479  13.722   5.374 -0.2469 -0.0455  0.1382
 1795W        W 2766   2.462   3.958   7.773 -0.1125  0.1454 -0.3586
 1796W        W 2767   6.424   5.546   1.172  0.2904  0.1000 -0.1876
 1797W        W 2768   6.021  13.457   0.907 -0.1614  0.0701  0.2868
 1798W        W 2769   9.498  10.122   8.283  0.0985  0.3393  0.0571
 1799W        W 2770   0.639   7.245   4.061  0.1659 -0.1586 -0.2836
 1800W        W 2771   9.139  13.615   2.573 -0.1119  0.1997  0.3003
 1801W        W 2772   0.232  12.011   1.213  0.2057 -0.0562  0.3553
 1802W        W 2773   3.130  12.470  12.332  0.0612  0.0129  0.0652
 1803W        W 2774   5.375   6.342   2.928 -0.0676  0.0602  0.5110
 1804W        W 2775   3.484   0.727  10.332  0.0470  0.1860 -0.1419
 1805W        W 2776   8.686   2.722   7.298  0.0024 -0.0807 -0.2130
 1806W        W 2777   8.316  12.911  12.473 -0.0065  0.0391 -0.1601
 1807W        W 2778   8.803  12.809  11.698 -0.0833 -0.0000  0.1439
 1808W        W 2779   8.369   2.047  12.072 -0.0017  0.0046  0.3050
 1809W        W 2780   4.143  13.601   6.251  0.1387 -0.1327 -0.0021
 1810W        W 2781  12.229  12.099   3.924 -0.0044 -0.0921 -0.0043
 1811W        W 2782   7.481  12.885  12.107 -0.1909 -0.3935 -0.2081
 1812W        W 2783   8.221   7.983   8.429 -0.4007  0.0742 -0.0087
 1813W        W 2784   5.889   7.400   4.099 -0.0851  0.0149 -0.0291
 1814W        W 2785  12.204   0.770   8.676 -0.3343 -0.0356  0.0388
 1815W        W 2786   0.764   0.472   1.785  0.0639  0.0082 -0.0686
 1816W        W 2787   6.180   3.352  10.606  0.2019 -0.1639  0.2651
 1817W        W 2788   6.984   6.117  13.658 -0.2369  0.1565  0.0825
 1818W        W 2789  12.983   0.711   0.121 -0.1493  0.3231 -0.0907
 1819W        W 2790   8.507   3.597  10.097 -0.0869  0.1196 -0.1831
 1820W        W 2791  10.281   6.936   9.980 -0.1741 -0.4994 -0.1002
 1821W        W 2792   6.549   0.434   8.504  0.1305  0.1578 -0.0801
 1822W        W 2793   6.618   1.338   5.651 -0.4428 -0.2822 -0.1306
 1823W        W 2794   8.357   7.181   0.413 -0.0058 -0.0089  0.0663
 1824W        W 2795   3.962   9.907   5.338 -0.1881  0.2137  0.0320
 1825W        W 2796   1.469   2.194  12.433  0.1551 -0.0783  0.0294
 1826W        W 2797   4.792  11.209   7.306  0.0467 -0.2552  0.2675
 1827W        W 2798   4.386  10.022   1.895 -0.2324  0.0069  0.2358
 1828W        W 2799   1.497   7.649   4.055  0.2624 -0.4274  0.0437
 1829W        W 2800  13.702  12.543   1.165 -0.4020  0.1571  0.1446
 1830W        W 2801   2.619   8.362  10.490 -0.0538 -0.2468 -0.2285
 1831W        W 2802  13.639   8.827   6.944  0.1485 -0.3107  0.2597
 1832W        W 2803   3.577   8.105   0.131 -0.0886 -0.1540  0.0773
 1833W        W 2804   7.468   2.152   8.212  0.1041 -0.0449 -0.0771
 1834W        W 2805   8.902   7.720  12.398  0.1505 -0.1152  0.0323
 1835W        W 2806   7.166   7.183   1.746  0.4788 -0.2547 -0.0943
 1836W        W 2807   5.915   5.831  12.384  0.0187  0.1842  0.0458
 1837W        W 2808   1.028   6.384  13.617 -0.0192 -0.0642  0.0957
 1838W        W 2809   6.993   2.134   0.259 -0.3212  0.1785  0.1415
 1839W        W 2810   2.853   0.091   1.504  0.1875  0.1082  0.1013
 1840W        W 2811  12.402  11.929   8.886  0.2300 -0.0109 -0.0227
 1841W        W 2812  13.145  10.311   8.001 -0.3052 -0.0248  0.3209
 1842W        W 2813  12.706  13.270   3.761 -0.1521  0.0297 -0.1373
 1843W        W 2814   6.412  12.936   4.081 -0.1853  0.1639  0.0102
 1844W        W 2815   0.888   5.171   2.096 -0.0908 -0.1742 -0.1510
 1845W        W 2816   3.939   4.569  10.122  0.0343  0.0624 -0.2795
 1846W        W 2817  11.295   3.387   5.224 -0.0701 -0.2644 -0.0766
 1847W        W 2818  13.139   3.736   1.503  0.1710 -0.0520  0.0693
 1848W        W 2819   9.774   4.886   6.436  0.0073 -0.2771  0.2995
 1849W        W 2820   2.911   3.271   9.889 -0.1026 -0.1428  0.1994
 1850W        W 2821   0.884  10.383   9.391 -0.3387  0.0149  0.0702
 1851W        W 2822   9.359   8.187   3.575 -0.0212 -0.0136 -0.3851
 1852W        W 2823   6.071   5.141   4.667 -0.3234 -0.3098 -0.1140
 1853W        W 2824  10.715   5.393   5.407  0.1075 -0.2005 -0.1295
 1854W        W 2825  12.346  12.523   2.273 -0.0074  0.0099  0.2210
 1855W        W 2826   8.864   6.800   5.656 -0.0577  0.0256  0.1339
 1856W        W 2827   6.088   0.834   9.542 -0.0153 -0.3378 -0.0771
 1857W        W 2828  12.721  12.476  12.178  0.1861  0.1915  0.2276
 1858W        W 2829   6.383   7.925   2.531  0.0705 -0.1155 -0.0950
 1859W        W 2830   0.310   5.429  10.546 -0.0616 -0.3546 -0.1526
 1860W        W 2831   0.011  11.667   9.728  0.0617 -0.0770  0.1075
 1861W        W 2832   2.385   4.603   8.970 -0.1487  0.2021 -0.1731
 1862W        W 2833   7.797   3.794   8.030  0.1512  0.2592 -0.2011
 1863W        W 2834  13.129   7.937   4.654 -0.2544 -0.0802 -0.0676
 1864W        W 2835   0.147   2.565   0.423  0.0004  0.2216 -0.2919
 1865W        W 2836   2.623   9.583   3.934  0.4402  0.0469  0.1506
 1866W        W 2837   7.092   1.599   2.394 -0.1096 -0.0527  0.0607
 1867W        W 2838   4.303   9.979   3.904 -0.1464 -0.0529 -0.3462
 1868W        W 2839   4.808   3.961   2.769 -0.0272  0.1135  0.2481
 1869W        W 2840   3.178   4.261   1.171  0.0556 -0.1397 -0.3348
 1870W        W 2841   2.169   2.187  12.480 -0.0138  0.0752 -0.1179
 1871W        W 2842   6.895  10.400  12.485  0.1017 -0.1239 -0.1260
 1872W        W 2843   8.897   5.798   4.766 -0.1826  0.2047 -0.2609
 1873W        W 2844   6.737  10.217  10.668  0.0027 -0.1481  0.1286
 1874W        W 2845  11.482   1.875  12.681  0.1008  0.0655  0.0930
 1875W        W 2846   9.645  11.093   1.520  0.4031 -0.3859 -0.3093
 1876W        W 2847   3.917   5.008   2.948  0.0615  0.0696  0.0123
 1877W        W 2848   2.576  10.703  11.597  0.2986 -0.1238  0.1984
 1878W        W 2849  11.299   0.339  12.905  0.1172 -0.1381  0.1282
 1879W        W 2850   2.136   2.111  13.901 -0.1644 -0.1308 -0.0071
 1880W        W 2851   8.401   0.866   4.779  0.1506  0.3234 -0.2085
 1881W        W 2852   7.480  12.011   6.677 -0.0247  0.0694 -0.1032
 1882W        W 2853   6.569   2.500   1.355  0.1614 -0.1115 -0.0440
 1883W        W 2854   9.919   5.786  11.274 -0.0913  0.0443  0.1977
 1884W        W 2855   7.082   6.922  11.678  0.0042 -0.1584  0.2002
 1885W        W 2856  10.711   7.635   5.027 -0.0238  0.2947  0.1286
 1886W        W 2857  13.764   2.421  10.775  0.0177  0.0535  0.1368
 1887W        W 2858   7.452   1.145  12.678 -0.0377 -0.0816  0.1924
 1888W        W 2859   9.046  13.121   5.211 -0.0237 -0.0775  0.1744
 1889W        W 2860   3.520  13.472   7.824  0.1516  0.3258 -0.0359
 1890W        W 2861   8.087   2.666   0.924 -0.2110  0.0623 -0.2958
 1891W        W 2862   8.519  13.800   9.799  0.3161 -0.0669 -0.0916
 1892W        W 2863   1.158   2.827   2.629  0.0095  0.1610  0.3547
 1893W        W 2864   0.957   2.451   8.096 -0.1438  0.1820  0.1800
 1894W        W 2865   1.297  12.678   5.492 -0.4302 -0.3254  0.1252
 1895W        W 2866   2.001  12.500   6.030  0.2350  0.0549  0.1068
 1896W        W 2867  13.209  12.241  11.384 -0.2174  0.3826  0.1033
 1897W        W 2868  13.914   8.523  10.044  0.0603  0.2673 -0.7567
 1898W        W 2869  10.060   4.163  10.192  0.1769  0.3026  0.0257
 1899W        W 2870   1.192   6.510   0.700 -0.1416 -0.0991 -0.3555
 1900W        W 2871  10.277   7.355   1.455 -0.0694 -0.1724 -0.0428
 1901W        W 2872   3.453   1.867  10.537 -0.3291  0.1446  0.2011
 1902W        W 2873   4.939   3.330   5.947  0.0598 -0.3398  0.0025
 1903W        W 2874  10.780   9.213  12.073  0.1497  0.2831 -0.0294
 1904W        W 2875   4.536   9.490   4.534 -0.2306 -0.3145  0.1756
 1905W        W 2876   2.954  11.408   3.617  0.2800  0.1558 -0.0309
 1906W        W 2877   6.503   2.286   8.624  0.2648  0.0535  0.0984
 1907W        W 2878  13.346   7.912   5.708  0.3328 -0.0655  0.1646
 1908W        W 2879   2.236   8.676   4.277 -0.3319 -0.2109 -0.1609
 1909W        W 2880  12.044   0.674   2.734  0.0711  0.2844 -0.1963
 1910W        W 2881  12.516   8.382  13.624 -0.1795  0.1299 -0.2244
 1911W        W 2882   5.070   2.243   1.136  0.1572  0.0376  0.0762
 1912W        W 2883   1.603   4.038   7.706 -0.1884 -0.0064  0.2630
 1913W        W 2884  11.906   6.710  11.247  0.1940  0.0541 -0.0604
 1914W        W 2885   3.075  13.744   3.652 -0.1824  0.2916  0.0736
 1915W        W 2886   5.759  12.028   7.370 -0.2810  0.3009 -0.1050
 1916W        W 2887   6.518   4.635  10.809 -0.2584 -0.0139 -0.1115
 1917W        W 2888  12.107   1.266   7.798  0.1750  0.0159  0.2429
 1918W        W 2889   9.250   2.533   6.512  0.3296  0.0853 -0.1766
 1919W        W 2890   7.653  13.587   1.285 -0.0829 -0.0067  0.0047
 1920W        W 2891   0.766  13.666   4.787 -0.0271 -0.2639  0.0484
 1921W        W 2892   1.096   5.905   3.308 -0.0341 -0.1349 -0.1524
 1922W        W 2893   3.859   4.317   7.139  0.2579  0.1018 -0.0974
 1923W        W 2894   8.958   7.267   7.429  0.2308 -0.0762  0.2255
 1924W        W 2895   6.953   3.595   4.561  0.2371  0.0659  0.0633
 1925W        W 2896   3.493   3.185   6.009  0.2181  0.0869 -0.0232
 1926W        W 2897   3.231   1.350   8.199 -0.0563  0.0009 -0.1457
 1927W        W 2898   2.963   9.540   2.603 -0.1629  0.0861 -0.2423
 1928W        W 2899   3.680  13.814   8.602 -0.1886 -0.1817  0.0173
 1929W        W 2900   0.005  12.435   7.711  0.1688  0.1432 -0.2093
 1930W        W 2901  11.600  11.838   6.932  0.0736  0.0695  0.0665
 1931W        W 2902   4.545   1.115   3.451  0.0594  0.1048 -0.2414
 1932W        W 2903   0.791   9.434   6.559 -0.2128  0.2284 -0.0620
 1933W        W 2904   5.180   0.510   6.313  0.0143 -0.1096 -0.1134
 1934W        W 2905   6.938  13.416   0.884 -0.2913  0.0091 -0.0257
 1935W        W 2906  12.482   4.575   9.574  0.0272 -0.1114 -0.0960
 1936W        W 2907   7.150   9.571   1.283  0.0103 -0.2020  0.0191
 1937W        W 2908   4.912  12.185   5.416  0.1518  0.2670  0.2251
 1938W        W 2909   4.411   0.310  12.124 -0.0048 -0.1985 -0.1814
 1939W        W 2910   8.701   7.189   3.920  0.2347  0.0120 -0.2089
 1940W        W 2911   9.779  10.080  12.089 -0.1150  0.0555  0.0243
 1941W        W 2912   7.005   8.049   8.335 -0.0150 -0.0589 -0.1371
 1942W        W 2913  10.419   4.050   7.979  0.2797 -0.3342 -0.0157
 1943W        W 2914   2.275  12.738   3.635 -0.3377 -0.0793  0.0006
 1944W        W 2915   6.987   6.530   7.053  0.0689  0.0536  0.2448
 1945W        W 2916   6.644   7.239   9.679 -0.0468 -0.2634 -0.1606
 1946W        W 2917   6.413   3.695   9.854  0.0667  0.2337 -0.2482
 1947W        W 2918   5.709   9.435   7.298 -0.0010  0.0705 -0.0359
 1948W        W 2919  12.895   8.249  12.627  0.0708 -0.2488  0.2069
 1949W        W 2920   5.898   1.204  12.935  0.1717  0.3120  0.0833
 1950W        W 2921   7.214   4.052   0.127 -0.1299 -0.1750  0.2070
 1951W        W 2922  11.334   0.146  13.745  0.1263  0.0386  0.2982
 1952W        W 2923   8.841  11.776   4.099  0.1326 -0.1011  0.2627
 1953W        W 2924  13.148   7.988   0.306  0.0647  0.0863 -0.0995
 1954W        W 2925  11.635  11.347   9.307  0.0666  0.1112  0.3378
 1955W        W 2926   9.450   1.076   6.211 -0.4582 -0.4731 -0.1806
 1956W        W 2927   8.548   9.406   5.120  0.2167  0.2185 -0.1199
 1957W        W 2928  11.179   7.282  11.173  0.0199  0.0616  0.3208
 1958W        W 2929   7.173   3.782   2.352  0.2070 -0.2108  0.2264
 1959W        W 2930  10.559   6.354   1.620 -0.4797  0.0952  0.3753
 1960W        W 2931   5.127   3.922   3.309 -0.1432  0.0922  0.3170
 1961W        W 2932   8.830   5.133   1.108 -0.1806 -0.2949 -0.0149
 1962W        W 2933  12.003   7.479   1.775 -0.0157  0.3015 -0.0069
 1963W        W 2934   8.059   9.845   0.838 -0.1836 -0.6332  0.2043
 1964W        W 2935   9.189  12.891   2.189  0.1850 -0.2064 -0.0925
 1965W        W 2936   3.839   4.079   1.976 -0.1337 -0.2227 -0.0775
 1966W        W 2937   9.690   7.041   2.033 -0.0096  0.0181 -0.0080
 1967W        W 2938   9.603  10.094   5.878  0.0993  0.1125  0.1372
 1968W        W 2939   5.143  11.231  12.875 -0.0964 -0.1382 -0.1253
 1969W        W 2940   2.407  13.308  12.368 -0.0220 -0.1275 -0.0087
 1970W        W 2941   9.743   3.620   8.364  0.1455 -0.0106  0.0723
 1971W        W 2942   3.437   6.034   1.616 -0.1146  0.1134 -0.1423
 1972W        W 2943   1.053   0.374   9.603  0.3909  0.1835 -0.0549
 1973W        W 2944   0.233   7.710   9.886  0.1580 -0.0539 -0.1963
 1974W        W 2945   6.821   6.104   9.368  0.2795  0.1897  0.1853
 1975W        W 2946   9.377   3.252  11.415  0.1540 -0.0793 -0.2669
 1976W        W 2947  13.842   1.303   1.154 -0.1163  0.3339  0.0869
 1977W        W 2948   4.086   3.033  13.817 -0.0972 -0.0162 -0.1398
 1978W        W 2949  12.675   9.113   1.833 -0.2838  0.2961  0.0245
 1979W        W 2950   5.369   2.677   2.988 -0.3345 -0.0280  0.2495
 1980W        W 2951   2.297   3.180   4.581  0.0407  0.1272  0.1681
 1981W        W 2952   8.414   0.713   0.552 -0.0049  0.1322  0.2597
 1982W        W 2953   0.478   3.297   7.500 -0.1851 -0.0990 -0.1734
 1983W        W 2954   5.829  11.624  11.360  0.0321  0.0413  0.2511
 1984W        W 2955  12.081  11.479   0.328  0.3610 -0.1114 -0.2968
 1985W        W 2956   3.004   2.774   7.474 -0.0942 -0.1324  0.1087
 1986W        W 2957  10.047   7.104   6.448 -0.4655 -0.0777 -0.1107
 1987W        W 2958  12.612   9.122  12.726 -0.2786  0.0438 -0.1912
 1988W        W 2959   8.553   1.914   1.680 -0.0221 -0.0044 -0.0374
 1989W        W 2960   1.074   5.946   4.674  0.0887  0.0189 -0.0213
 1990W        W 2961   6.514   2.509  12.225  0.1568 -0.0023  0.1215
 1991W        W 2962   2.427  11.905  11.402  0.0265  0.1328 -0.1264
 1992W        W 2963   6.148   4.100   1.001  0.2059  0.4035  0.2209
 1993W        W 2964   9.602   8.917   7.058 -0.0201 -0.0362 -0.0654
 1994W        W 2965   8.007   0.117   8.874 -0.0009  0.0452  0.0515
 1995W        W 2966   3.361   1.735  12.305  0.0864 -0.1479  0.2735
 1996W        W 2967   8.666  13.163  13.773  0.1466  0.1932  0.2378
 1997W        W 2968   3.326   7.497  12.212  0.0518  0.1837 -0.0909
 1998W        W 2969  10.065   5.933  10.404  0.2364 -0.2181  0.0320
 1999W        W 2970   0.728  12.765   7.240  0.2140  0.1153 -0.1459
 2000W        W 2971   0.752   3.685   7.177  0.1265  0.1986 -0.0968
 2001W        W 2972   0.378  11.293   6.997 -0.2591  0.0294  0.1376
 2002W        W 2973  10.595   5.837   3.046 -0.1884  0.3001 -0.2120
 2003W        W 2974   7.881   2.561   1.465 -0.2097  0.3254  0.2021
 2004W        W 2975   8.548   3.203  12.145 -0.0449 -0.1385  0.0573
 2005W        W 2976   8.421  10.605  11.462 -0.2299  0.0914  0.0984
 2006W        W 2977   7.302  10.252   2.112  0.0783  0.2972  0.0120
 2007W        W 2978  11.024   5.835   2.609  0.0537 -0.0749 -0.1437
 2008W        W 2979   4.876   6.490  12.544  0.1244 -0.0913  0.0152
 2009W        W 2980   5.077   5.518  12.510 -0.4676 -0.2579  0.0168
 2010W        W 2981   4.027   1.343   9.813  0.0781 -0.0439  0.2148
 2011W        W 2982   9.995   5.371  13.398 -0.0518  0.1323  0.2961
 2012W        W 2983   5.570  11.182  12.452 -0.1604 -0.3240  0.1712
 2013W        W 2984  11.553  10.719   0.023 -0.0353  0.2040 -0.1397
 2014W        W 2985  12.422   2.347   1.941  0.0524 -0.2443  0.0564
 2015W        W 2986   6.977   8.615  10.112 -0.1064  0.3266 -0.1532
 2016W        W 2987  12.433   9.275  11.860 -0.2375 -0.1060 -0.2044
 2017W        W 2988   2.397   7.495  12.323 -0.1559 -0.1257 -0.3731
 2018W        W 2989   7.752   1.329   6.186  0.2466  0.1764 -0.0318
 2019W        W 2990  11.122   2.613   9.998  0.3737 -0.2038  0.1010
 2020W        W 2991  11.979   0.127   2.230 -0.1622 -0.3669  0.0584
 2021W        W 2992  13.031   1.332  11.226  0.1667  0.3077 -0.2295
 2022W        W 2993   4.922   6.120   8.252 -0.3952  0.3086 -0.1034
 2023W        W 2994   2.869   3.844  13.171 -0.2998  0.0854  0.2999
 2024W        W 2995   9.336  13.379  11.067  0.0319 -0.0571  0.0639
 2025W        W 2996   2.652   2.140   7.844  0.0275 -0.1920  0.0355
 2026W        W 2997   4.993   1.728   1.299  0.1118  0.2954  0.0423
 2027W        W 2998  11.317   1.869   6.621  0.1671  0.0790  0.1891
 2028W        W 2999   4.133   0.413   3.182 -0.3120  0.0393 -0.0716
 2029W        W 3000   6.548  12.018   8.789 -0.0110  0.1719  0.4730
 2030W        W 3001   9.715  12.305  13.054  0.1350 -0.1176  0.0371
 2031W        W 3002   0.569   2.526   3.164  0.1457 -0.1221  0.1055
 2032W        W 3003   4.259   1.370   1.031 -0.1304 -0.0102 -0.1264
 2033W        W 3004  12.629   1.357  13.828 -0.0406 -0.3823 -0.2403
 2034W        W 3005   8.906   1.026  11.322 -0.1553 -0.0339 -0.2488
 2035W        W 3006  13.573   6.950   8.764 -0.1500 -0.2376  0.1401
 2036W        W 3007   7.073   5.542   3.197 -0.0702 -0.0083 -0.0697
 2037W        W 3008  12.898   8.584   9.590  0.0433 -0.1685 -0.1231
 2038W        W 3009   6.460  13.081   5.128 -0.0650 -0.0783  0.1129
 2039W        W 3010   2.836   7.535   2.082  0.2492 -0.1403 -0.1245
 2040W        W 3011   7.439  10.305   0.361 -0.0628 -0.3121  0.1788
 2041W        W 3012   7.503  10.943  13.326  0.2643  0.0269 -0.2162
 2042W        W 3013   5.135   1.203   2.565 -0.1933 -0.0978  0.3274
 2043W        W 3014   7.823   2.300   8.938 -0.0128 -0.0019 -0.0633
 2044W        W 3015  10.483   3.364   0.082  0.0039  0.0323 -0.1533
 2045W        W 3016  13.641  12.680   7.167 -0.1935  0.1130  0.4521
 2046W        W 3017   2.690   9.963   4.883 -0.3484 -0.0764  0.0301
 2047W        W 3018   3.432   6.245   7.134  0.0978 -0.0339 -0.1136
 2048W        W 3019  12.549   4.879   7.167 -0.1689  0.0365 -0.0001
 2049W        W 3020   8.139  12.270   0.806  0.0594 -0.1185 -0.2376
 2050W        W 3021  10.208   9.986  13.129 -0.5100  0.0413  0.0539
 2051W        W 3022   3.693  10.114  12.492 -0.1537  0.2381  0.3823
 2052W        W 3023   1.418   4.925   4.386 -0.2591 -0.0569 -0.0536
 2053W        W 3024   2.110  11.906   6.338  0.1778 -0.2672 -0.0559
 2054W        W 3025   5.480   2.332   4.418 -0.3416  0.1460 -0.1310
 2055W        W 3026  11.864   7.917   7.398 -0.0910 -0.0531  0.2956
 2056W        W 3027   8.904   0.989   0.044  0.0323  0.0594  0.1748
 2057W        W 3028  12.081   9.997   7.175  0.0747  0.0024  0.1761
 2058W        W 3029   0.296   2.237  13.429  0.1154  0.3098  0.2300
 2059W        W 3030   2.442  11.729   5.701  0.0357  0.0099 -0.0618
 2060W        W 3031   3.895   1.101   7.306 -0.1627 -0.0342 -0.3777
 2061W        W 3032  10.763   8.385  13.444 -0.0985  0.1487 -0.1237
 2062W        W 3033   1.297   5.484  10.142 -0.0777  0.0042  0.2465
 2063W        W 3034   3.613   7.169   0.684  0.1639 -0.3500  0.0431
 2064W        W 3035   8.848   7.754   2.294  0.0942 -0.0092 -0.0855
 2065W        W 3036   9.952   2.604  12.386  0.3101  0.2322  0.1452
 2066W        W 3037   3.079   1.427  10.595 -0.2132  0.1838 -0.0944
 2067W        W 3038   8.709   0.269   1.924  0.1295  0.2120 -0.0348
 2068W        W 3039   1.150  12.422   1.109 -0.0489  0.3781 -0.1504
 2069W        W 3040   5.317  12.590  10.315  0.0422  0.1498  0.3044
 2070W        W 3041  12.388  10.972   8.464  0.1013 -0.0722 -0.0136
 2071W        W 3042   5.673  10.119   1.537  0.4390 -0.1277 -0.0526
 2072W        W 3043   8.911   5.454   2.305 -0.0645  0.1074 -0.0624
 2073W        W 3044   9.735   9.661   2.685 -0.2873  0.1045 -0.1735
 2074W        W 3045   6.989  11.674   1.759 -0.1155  0.5542 -0.0303
 2075W        W 3046   3.489   6.252  13.156 -0.3003  0.0383 -0.1201
 2076W        W 3047  13.456   2.059   6.865 -0.1764  0.0817 -0.2753
 2077W        W 3048  13.884   0.870   1.429 -0.0200 -0.0768 -0.0342
 2078W        W 3049  12.920  11.398   4.504 -0.0833  0.1421 -0.2529
 2079W        W 3050   3.421   6.273   2.477 -0.0567  0.2030  0.0347
 2080W        W 3051   8.672  10.258  13.460 -0.1427 -0.1453  0.1905
 2081W        W 3052  11.073   7.960   0.478 -0.0990  0.0704 -0.1509
 2082W        W 3053   0.607   9.429   5.471 -0.2651  0.3181 -0.0064
 2083W        W 3054   4.758   5.023   9.688  0.1547  0.1567  0.0403
 2084W        W 3055  10.381   6.587   5.675  0.0550  0.3217 -0.2786
 2085W        W 3056   5.652  10.316   0.730  0.0950 -0.5903 -0.1843
 2086W        W 3057   7.810   1.698   8.291  0.0926  0.1050  0.2386
 2087W        W 3058   8.960  10.443  12.321  0.2865 -0.1889  0.2001
 2088W        W 3059   2.457   9.542   5.128 -0.1663 -0.0121 -0.2462
 2089W        W 3060  13.189   6.280  12.434  0.3421 -0.1232  0.0360
 2090W        W 3061  12.863  11.396  10.018  0.0840  0.1474  0.0872
 2091W        W 3062   4.426   4.327   4.924  0.1037  0.1785 -0.1116
 2092W        W 3063   7.181   9.964   3.513 -0.2295 -0.1438 -0.0211
 2093W        W 3064   1.872   6.557   3.501  0.1040 -0.2965 -0.0985
 2094W        W 3065   6.795   4.481  13.285  0.0065 -0.1153  0.4337
 2095W        W 3066  13.770  13.522   3.268 -0.2258  0.0503 -0.0166
 2096W        W 3067  12.339   3.182  13.559  0.1008 -0.0672  0.2628
 2097W        W 3068   6.787   3.482   9.635  0.1280 -0.0068  0.0875
 2098W        W 3069   6.876   8.308  13.577 -0.2158  0.0193  0.3457
 2099W        W 3070   1.167  11.675   1.289 -0.1833 -0.3971  0.1443
 2100W        W 3071   9.931   6.667   3.212  0.1253  0.0106 -0.1279
 2101W        W 3072  13.481   4.429   8.687 -0.2377 -0.0129 -0.0343
 2102W        W 3073  13.756  13.064   9.846 -0.2389  0.1244  0.1460
 2103W        W 3074   0.748  11.030  10.519 -0.1883  0.2246 -0.2699
 2104W        W 3075   1.948   1.016  11.490  0.0303 -0.1724  0.1006
 2105W        W 3076   1.513  12.497   6.004 -0.0480 -0.1807 -0.1961
 2106W        W 3077   3.193  13.054   3.658  0.1424 -0.2379  0.1217
 2107W        W 3078   8.945   8.217   4.336  0.4937 -0.0558 -0.0532
 2108W        W 3079   5.640  13.575  13.645 -0.0940 -0.1199  0.1127
 2109W        W 3080   2.836   6.450   3.327 -0.0390  0.1557  0.1876
 2110W        W 3081  12.557   8.784  13.252  0.1249 -0.4942  0.0064
 2111W        W 3082   2.725   0.568   3.188  0.0187  0.0010  0.0225
 2112W        W 3083   0.604  12.745   4.763 -0.0121 -0.0774 -0.0862
 2113W        W 3084   8.059   8.539   9.449  0.3045  0.0172 -0.2640
 2114W        W 3085   5.794  11.391   3.044  0.3129 -0.1006  0.2919
 2115W        W 3086   8.470  12.532   9.328  0.2565  0.1598 -0.1692
 2116W        W 3087  12.600  10.660   4.005 -0.1748 -0.4796  0.0935
 2117W        W 3088  10.352   1.748   5.612  0.0517  0.0836 -0.0578
 2118W        W 3089   5.026   7.525   5.485 -0.3472 -0.0860  0.3170
 2119W        W 3090   6.892  11.496   2.963  0.1120 -0.0720 -0.2972
 2120W        W 3091  10.531   5.395  10.578  0.0559 -0.0219 -0.0920
 2121W        W 3092   2.129   0.794   0.678 -0.2863 -0.1386  0.0057
 2122W        W 3093  10.299   3.047  13.246 -0.2060 -0.1389  0.0470
 2123W        W 3094  13.547  13.839   5.534 -0.1389  0.2148  0.2046
 2124W        W 3095  12.682  11.864   1.325 -0.2395 -0.2236 -0.1254
 2125W        W 3096   7.280   1.783   4.972  0.1453 -0.1299  0.0494
 2126W        W 3097  13.849  10.388   7.055 -0.0827  0.1552  0.1290
 2127W        W 3098   4.560  10.982  11.105  0.1262 -0.2531  0.2260
 2128W        W 3099   8.774   5.346   9.295  0.0464  0.1325  0.2703
 2129W        W 3100   1.655   5.373   4.500  0.1124 -0.1736  0.0095
 2130W        W 3101   4.861   7.661  13.214  0.2518 -0.0626 -0.0693
 2131W        W 3102   7.517   3.347   1.992 -0.0194  0.0708  0.1191
 2132W        W 3103   0.736   5.714   0.720 -0.2698  0.1921  0.0795
 2133W        W 3104  12.618   8.205   7.798 -0.3309 -0.0901  0.0082
 2134W        W 3105  10.392   7.434   6.220  0.2094  0.3667  0.0832
 2135W        W 3106   6.117   5.788   8.376 -0.1869 -0.2474 -0.1647
 2136W        W 3107  13.414   8.480  11.701 -0.2130 -0.2115 -0.1085
 2137W        W 3108  13.677   5.153   3.577 -0.0196 -0.0966 -0.0941
 2138W        W 3109   2.213   0.945   2.079  0.2008  0.0797 -0.2232
 2139W        W 3110   8.223  11.398  12.851  0.0983  0.1246  0.0050
 2140W        W 3111   8.474   4.622   6.516 -0.0347  0.0722 -0.1144
 2141W        W 3112  10.622   3.820  12.479 -0.2215 -0.0055 -0.2413
 2142W        W 3113   1.278  13.225   5.286 -0.2454  0.1298  0.1241
 2143W        W 3114   2.036   9.466   5.511 -0.1788 -0.3172 -0.1088
 2144W        W 3115   9.804   3.813   9.417  0.1046 -0.1251  0.0441
 2145W        W 3116  11.763  13.028   1.874 -0.1361  0.2127  0.1229
 2146W        W 3117   6.143  10.248   8.107 -0.0773 -0.0497  0.1750
 2147W        W 3118   5.881   6.010   9.399 -0.1084  0.0149  0.0927
 2148W        W 3119   8.731   9.045   7.240 -0.4055 -0.0610 -0.3309
 2149W        W 3120  11.521   6.274   1.795 -0.1453  0.1097 -0.2750
 2150W        W 3121  11.938   1.189   9.193 -0.1600  0.1191  0.4275
 2151W        W 3122   1.213   1.949  10.926  0.1971 -0.0530 -0.0713
 2152W        W 3123  12.457   7.665  12.193  0.0525 -0.0551  0.4986
 2153W        W 3124   6.259  12.414  11.806 -0.0083 -0.2391 -0.1572
 2154W        W 3125   0.359   3.706   8.339  0.1718 -0.0192 -0.2310
 2155W        W 3126  10.994   4.341   9.957  0.1796  0.1771  0.1374
 2156W        W 3127  10.976  11.326   1.391 -0.1173  0.0168 -0.3546
 2157W        W 3128  11.980   9.875   7.713  0.1150 -0.0139  0.1617
 2158W        W 3129   1.442  12.451   5.014 -0.1697 -0.3599  0.0660
 2159W        W 3130   5.059  11.690  11.152  0.1272  0.1450 -0.2520
 2160W        W 3131   9.074  11.357   3.752 -0.0337 -0.0980  0.2342
 2161W        W 3132   3.879   3.669   9.121  0.0281 -0.2293 -0.2856
 2162W        W 3133   0.988   0.147  13.417  0.2040 -0.2656  0.2093
 2163W        W 3134   9.876   6.065   1.952  0.0374  0.0704  0.1026
 2164W        W 3135   1.281   6.983   0.897  0.2245  0.1700 -0.2883
 2165W        W 3136   3.062   9.804  12.847 -0.1172 -0.1349  0.0608
 2166W        W 3137  10.517  11.012   6.062 -0.3268 -0.0318 -0.0896
 2167W        W 3138   8.983   2.397   8.712  0.1438 -0.1991  0.0728
 2168W        W 3139   5.788   1.340   1.294  0.1586  0.1078 -0.0110
 2169W        W 3140   2.204   6.141   2.042 -0.3118 -0.0388 -0.0057
 2170W        W 3141  13.539   1.602   9.301  0.1579 -0.0629  0.0763
 2171W        W 3142  12.198  13.545  11.919 -0.2765  0.4470  0.0056
 2172W        W 3143   1.811   5.772   5.832 -0.2315 -0.1299 -0.2981
 2173W        W 3144  13.345   0.137   0.436  0.0347  0.3323 -0.3405
 2174W        W 3145   9.129   9.802   1.152 -0.0732 -0.0958  0.0042
 2175W        W 3146   8.034   2.087   9.814 -0.4362 -0.1764  0.2075
 2176W        W 3147   4.439   7.531   3.190  0.1303 -0.1627  0.1922
 2177W        W 3148   8.538   1.338   4.687 -0.1261 -0.1968 -0.0314
 2178W        W 3149  13.681   3.492  11.746  0.0639  0.2197  0.0082
 2179W        W 3150  11.449   2.964   6.098 -0.2024  0.3069  0.0229
 2180W        W 3151   9.160   5.593   1.901  0.1164  0.1527 -0.0168
 2181W        W 3152   7.306   6.842   6.358 -0.0677 -0.0916 -0.4603
 2182W        W 3153   7.451  11.066  12.036 -0.0486 -0.0246 -0.1807
 2183W        W 3154   6.845   4.012   7.335  0.1247 -0.2864 -0.0152
 2184W        W 3155  11.549   6.865  10.018 -0.0302  0.0009 -0.2173
 2185W        W 3156  12.982   7.587  11.485 -0.2897  0.1190 -0.1883
 2186W        W 3157   0.026   8.147   9.590  0.1031  0.0388  0.1346
 2187W        W 3158   9.115   6.326   4.094  0.3356 -0.0189  0.1317
 2188W        W 3159   6.691   2.563   9.450 -0.1613  0.0256 -0.0837
 2189W        W 3160  13.855   4.755  13.899  0.0415 -0.0977 -0.0050
 2190W        W 3161  10.613   6.874   7.675  0.2685 -0.0166  0.0912
 2191W        W 3162   0.362   9.160   8.809  0.0764  0.2049 -0.0730
 2192W        W 3163  10.003  12.027   3.794  0.1820 -0.2579 -0.1189
 2193W        W 3164   6.954   9.127   4.307 -0.1052 -0.2017  0.0087
 2194W        W 3165   2.475   8.270   4.593  0.0508 -0.0556  0.0982
 2195W        W 3166  11.442   7.708  13.135  0.0730 -0.1085  0.0540
 2196W        W 3167   9.375   9.213  11.974  0.2961 -0.0887 -0.0828
 2197W        W 3168   1.632   7.802   2.147  0.0224 -0.1668  0.1431
 2198W        W 3169   1.857  11.823   0.717  0.3578  0.4237 -0.0880
 2199W        W 3170   6.976   5.430   0.527  0.0676  0.1129  0.0913
 2200W        W 3171   6.074   7.105   0.405 -0.1218  0.0760 -0.1762
 2201W        W 3172   2.596   6.123  12.288 -0.1956  0.2492 -0.0616
 2202W        W 3173  11.239  11.456   9.626 -0.1718  0.2412 -0.0373
 2203W        W 3174   5.860   7.896   4.308 -0.0911  0.1197 -0.1980
 2204W        W 3175   2.880  12.811   0.772 -0.0096  0.0741  0.0894
 2205W        W 3176   2.185  12.185   0.596  0.0281 -0.2342  0.2270
 2206W        W 3177   3.793   3.090   0.445  0.1893  0.1934  0.2050
 2207W        W 3178   2.054   4.414   5.995 -0.0839  0.0618 -0.0791
 2208W        W 3179   0.682   3.267   9.461 -0.0833  0.0919 -0.0807
 2209W        W 3180   6.229   3.282   0.424  0.0681 -0.0887 -0.1344
 2210W        W 3181  11.490   4.024  11.998  0.2498 -0.0034  0.2700
 2211W        W 3182   4.244   5.397   2.017  0.1813  0.3310 -0.1354
 2212W        W 3183  12.068  13.303   5.620 -0.0371  0.2235  0.0405
 2213W        W 3184   0.162  11.398   8.616 -0.2867  0.0055 -0.1197
 2214W        W 3185  10.750   3.551   0.529  0.1410  0.2474 -0.2025
 2215W        W 3186   8.637  13.011   7.202  0.2073  0.1431 -0.1858
 2216W        W 3187   3.585  13.399   4.706 -0.0005 -0.1893 -0.0012
 2217W        W 3188   9.322   7.763   5.567 -0.4734  0.1832 -0.0197
 2218W        W 3189   9.381   3.161   4.235  0.1438  0.0572 -0.1306
 2219W        W 3190   3.463   9.201   3.255  0.0312 -0.1652  0.1320
 2220W        W 3191   7.087   8.906   8.364 -0.0217 -0.0380 -0.2999
 2221W        W 3192   5.439  13.002  12.429 -0.0249  0.1293 -0.2845
 2222W        W 3193   4.018   1.453   1.982 -0.1068  0.1317 -0.1434
 2223W        W 3194   0.003  10.938   5.045  0.1804  0.0135  0.0816
 2224W        W 3195   3.034   6.226  11.147  0.1999 -0.3236  0.1147
 2225W        W 3196   8.636   2.676   0.227  0.0719  0.1645 -0.1721
 2226W        W 3197   6.287   5.391   7.022  0.2250  0.2104  0.0659
 2227W        W 3198   9.783   3.109  12.990  0.0519  0.1181  0.1197
 2228W        W 3199   8.104   3.084  12.396 -0.0547  0.3603  0.0513
 2229W        W 3200   8.808  12.810   2.512 -0.0218 -0.1691  0.0502
 2230W        W 3201   2.683  12.667   4.457  0.0687  0.3473 -0.1536
 2231W        W 3202   7.319   0.968   4.108 -0.1534 -0.2814 -0.0999
 2232W        W 3203   5.385  10.832  12.795  0.1559 -0.0095  0.0859
 2233W        W 3204   5.507   5.583   7.169  0.0139  0.2864  0.1805
 2234W        W 3205   1.727   7.838   6.672  0.0039 -0.3219  0.0864
 2235W        W 3206   6.296  12.758   1.401  0.0089  0.0185  0.0388
 2236W        W 3207   9.218  10.827  12.620  0.1991 -0.1189 -0.1216
 2237W        W 3208  13.636   6.890   2.140 -0.4369 -0.0754 -0.1003
 2238W        W 3209   1.158   4.293   6.507  0.0898 -0.0513 -0.0976
 2239W        W 3210   7.675   8.797   3.855 -0.1067 -0.1868  0.0868
 2240W        W 3211   0.862   5.956   9.530 -0.0844  0.0295  0.0191
 2241W        W 3212   8.847   9.783  10.096  0.0816  0.0563 -0.2773
 2242W        W 3213   5.200   4.114  11.288 -0.1167 -0.2702  0.3383
 2243W        W 3214  10.570   1.270   6.812  0.1614 -0.0864  0.3317
 2244W        W 3215   1.884   2.149   0.974  0.1716  0.2703 -0.2725
 2245W        W 3216   6.956   1.463  13.183  0.0730 -0.2997 -0.1858
 2246W        W 3217   3.342   3.449   7.534  0.3071 -0.1341  0.1108
 2247W        W 3218   1.823   2.501  12.671  0.3092  0.1099  0.3947
 2248W        W 3219   7.373   2.174  10.819 -0.3741  0.0143  0.1184
 2249W        W 3220   3.180   6.309   7.566 -0.0329  0.0345 -0.0734
 2250W        W 3221  12.825   6.227   4.119  0.2767 -0.0249  0.1941
 2251W        W 3222  13.050   6.777  10.922  0.1689  0.1259  0.0310
 2252W        W 3223   5.925   3.016   8.487 -0.2236  0.0777 -0.0684
 2253W        W 3224   7.454   8.124   4.798  0.0127  0.0302 -0.0873
 2254W        W 3225  11.705   9.965   9.458  0.0629  0.3355 -0.0425
 2255W        W 3226   9.109  10.459   7.448 -0.2548 -0.0205 -0.1716
 2256W        W 3227  13.641   3.409   5.776 -0.0699 -0.1252  0.1316
 2257W        W 3228   4.187  10.315  12.559 -0.3914 -0.0484  0.1930
 2258W        W 3229   6.117   5.841  11.950 -0.0282 -0.0526  0.1228
 2259W        W 3230   9.160   6.615  10.996  0.1412  0.0075 -0.2138
 2260W        W 3231   5.432   7.964  11.606 -0.0971 -0.2482  0.1001
 2261W        W 3232   1.857   4.886   1.022 -0.3536  0.0457  0.0208
 2262W        W 3233   2.934  13.644   6.743 -0.2879 -0.0271 -0.1524
 2263W        W 3234   2.571   4.170   8.633  0.3820  0.0433  0.1500
 2264W        W 3235  13.183  12.419   5.512  0.3417 -0.3812 -0.0439
 2265W        W 3236   8.286   9.017   5.104 -0.1610 -0.1826 -0.3131
 2266W        W 3237   2.160   3.100   6.799  0.4422  0.0182  0.1361
 2267W        W 3238   5.402   8.344   4.407 -0.2229  0.0138  0.0132
 2268W        W 3239   9.429  11.742  10.191  0.1417 -0.0137  0.0894
 2269W        W 3240   1.000   3.733   2.581  0.0268 -0.1543 -0.0012
 2270W        W 3241   1.678  12.012   7.132  0.2530  0.0811  0.0290
 2271W        W 3242   5.850   2.760   3.345 -0.0673  0.0642  0.2124
 2272W        W 3243   6.196   8.291   5.846 -0.1780 -0.1724 -0.2264
 2273W        W 3244   9.616   6.103   6.449 -0.0208 -0.2600 -0.0500
 2274W        W 3245   4.451  12.912  11.281  0.0990 -0.0060  0.1332
 2275W        W 3246  11.757   3.110   7.753 -0.2700 -0.3376 -0.0469
 2276W        W 3247  13.852   2.382   8.787 -0.1125  0.0516  0.0762
 2277W        W 3248   4.401  13.831   5.919 -0.1801  0.1265 -0.3147
 2278W        W 3249  13.123   5.421   8.174  0.0203  0.0741 -0.2429
 2279W        W 3250   0.077   3.484   5.251 -0.2366  0.0091 -0.1351
 2280W        W 3251  12.148   6.989   4.887  0.0457 -0.0419 -0.1301
 2281W        W 3252   7.475   8.713  10.351 -0.1076 -0.0568 -0.0656
 2282W        W 3253   4.990   9.684   2.918 -0.0791 -0.2518  0.0361
 2283W        W 3254   5.224   8.139   0.918  0.0222  0.0577 -0.0238
 2284W        W 3255   7.463   6.629  10.714 -0.1580 -0.0297 -0.1866
 2285W        W 3256  12.730   8.996  12.216  0.2397  0.0804  0.2862
 2286W        W 3257   6.531   5.729  11.704 -0.1142 -0.2522  0.0073
 2287W        W 3258  10.564   7.564   5.784 -0.2184  0.0366 -0.1910
 2288W        W 3259   3.031   6.123   0.620  0.0239  0.0470  0.1821
 2289W        W 3260   5.679   2.449   0.013  0.1219  0.1987  0.0099
 2290W        W 3261   6.894   1.163   1.246  0.0584 -0.0880  0.0739
 2291W        W 3262   6.867   4.049   8.660  0.0550  0.0283  0.0595
 2292W        W 3263   6.647   1.573   3.313  0.3620 -0.0519  0.1740
 2293W        W 3264   0.524  10.984   4.232 -0.1282 -0.2400 -0.2089
 2294W        W 3265   3.751   2.522  12.921  0.1180 -0.5717  0.0021
 2295W        W 3266   8.273   5.098   6.445 -0.1266  0.3783 -0.0750
 2296W        W 3267   2.398   3.085   9.818  0.3780 -0.1995 -0.0225
 2297W        W 3268   2.361  11.994  12.880 -0.1953 -0.0636 -0.0171
 2298W        W 3269  12.341   4.642  10.199  0.1431  0.0507  0.1021
 2299W        W 3270  13.161  13.089   3.688  0.1899 -0.3689  0.1095
 2300W        W 3271   3.792   0.330   2.383 -0.0926 -0.0799  0.3100
 2301W        W 3272   0.253   5.354  12.908 -0.3702  0.0783  0.3034
 2302W        W 3273   4.577   6.488  13.386  0.0719  0.2151 -0.1918
 2303W        W 3274   5.911  12.718   0.069 -0.1343  0.3643 -0.0765
 2304W        W 3275  11.591   0.869  13.031 -0.1126 -0.2305 -0.0607
 2305W        W 3276   9.137  10.455   6.630  0.0753  0.0363  0.1076
 2306W        W 3277   9.171  11.145  13.010 -0.0045  0.0236 -0.0499
 2307W        W 3278   5.124   8.801   7.713  0.2752 -0.3379 -0.0504
 2308W        W 3279   7.656   2.647   3.741  0.1396  0.1302 -0.1923
 2309W        W 3280   5.143   3.748  13.458 -0.0159  0.1414 -0.0871
 2310W        W 3281  12.003   1.660   1.821 -0.1387  0.0210 -0.2243
 2311W        W 3282   5.716  13.888   0.070 -0.1175 -0.2490 -0.1153
 2312W        W 3283   0.567   6.332   6.957  0.2361  0.0615 -0.0571
 2313W        W 3284   3.260   5.091   8.469  0.0075  0.1836  0.1042
 2314W        W 3285   0.073   5.695  13.897  0.0460 -0.0028 -0.0750
 2315W        W 3286   1.949   4.004   5.765  0.2301 -0.0823  0.0667
 2316W        W 3287   0.197  13.756   1.179  0.1451  0.1153 -0.0313
 2317W        W 3288   8.680   1.833   8.797  0.1868  0.0410 -0.0745
 2318W        W 3289   1.444   8.421   9.416  0.2726 -0.2203  0.0120
 2319W        W 3290   1.370  12.292   2.781  0.1336  0.1025 -0.1442
 2320W        W 3291  13.032   7.788   3.592  0.0989 -0.0606 -0.2952
 2321W        W 3292  12.452  12.103   4.991  0.0506 -0.0644 -0.2248
 2322W        W 3293   2.664   6.353  10.273 -0.1543  0.2601 -0.2378
 2323W        W 3294   5.940  11.534   0.858  0.0946  0.1443  0.0902
 2324W        W 3295   6.523   7.762   5.272 -0.1217 -0.4885 -0.0660
 2325W        W 3296   3.070   6.825   4.416  0.0096 -0.2006 -0.3501
 2326W        W 3297   1.841   8.244   7.060  0.1265 -0.1993 -0.0197
 2327W        W 3298   6.612   0.419   6.787  0.1449  0.2846  0.1096
 2328W        W 3299   4.698  11.928   5.004  0.2022  0.1122 -0.0254
 2329W        W 3300   8.652  12.993   5.428  0.0445 -0.1776  0.1255
 2330W        W 3301   1.221   7.077   7.576 -0.2087  0.3564 -0.1164
 2331W        W 3302  12.880   8.866   8.726  0.3150  0.0406  0.4050
 2332W        W 3303   8.147   8.553   0.769  0.1722 -0.0978  0.2454
 2333W        W 3304   8.258   9.949   6.816  0.0364  0.0781 -0.2224
 2334W        W 3305   5.571   3.478  13.353  0.2024  0.1374  0.0156
 2335W        W 3306   7.432   9.031  11.359 -0.1183  0.3569  0.0522
 2336W        W 3307  12.561   3.172   8.314 -0.1592  0.0212  0.0581
 2337W        W 3308   6.342   7.713   4.228  0.1359  0.1872 -0.1506
 2338W        W 3309  13.811   3.478   1.016  0.0788 -0.0794  0.0482
 2339W        W 3310   8.514   6.171   7.320 -0.0225 -0.1471  0.4884
 2340W        W 3311  12.011   9.475   8.685 -0.0460  0.1642  0.2823
 2341W        W 3312   7.580   9.669   1.600  0.0001  0.1266  0.3226
 2342W        W 3313   7.306   2.099   6.404  0.0016 -0.0510  0.0242
 2343W        W 3314   5.063   8.436   8.548  0.1517  0.1567 -0.0589
 2344W        W 3315  10.984   2.108   2.250  0.2431  0.0694  0.0641
 2345W        W 3316  11.042   3.270   1.851 -0.0764 -0.3388  0.1264
 2346W        W 3317   4.472   5.546   7.694  0.0424  0.1244 -0.1029
 2347W        W 3318   5.799  13.230   0.092 -0.2546  0.1536 -0.0051
 2348W        W 3319   6.052   7.711   6.510 -0.1065 -0.4282 -0.1091
 2349W        W 3320   8.881   8.988  10.189  0.3769  0.0333  0.2124
 2350W        W 3321   9.627   1.624   7.553 -0.0501  0.1414  0.1377
 2351W        W 3322   6.280   1.600  11.712  0.1320  0.0407  0.1322
 2352W        W 3323  11.706   8.535   4.995 -0.1511  0.2281  0.1440
 2353W        W 3324   1.772   6.302   2.324 -0.2563 -0.1258 -0.2862
 2354W        W 3325   9.504  10.568   7.928  0.3020  0.1805 -0.2239
 2355W        W 3326   0.875  12.326  13.834  0.2973 -0.3314  0.2113
 2356W        W 3327  11.486   4.018   4.607 -0.1354  0.1249 -0.0664
 2357W        W 3328   6.451   8.461  10.151 -0.2849 -0.0396 -0.3427
 2358W        W 3329  11.346  12.904   1.644  0.1936  0.2701 -0.3567
 2359W        W 3330   4.538   8.769  12.336  0.0684 -0.1166  0.0039
 2360W        W 3331  13.256   5.917  13.238 -0.1405  0.4088  0.2499
 2361W        W 3332   0.208   3.365  11.977  0.0054 -0.1498  0.0498
 2362W        W 3333   7.258   3.433   6.768 -0.0149 -0.2911  0.0300
 2363W        W 3334  10.944   9.140   3.046  0.0605  0.2205 -0.1577
 2364W        W 3335  13.798  13.201  10.885  0.2289 -0.0556  0.3797
 2365W        W 3336   3.469   8.669   1.424 -0.1310 -0.5931  0.1514
 2366W        W 3337   3.180   2.932  10.306 -0.0566  0.2007 -0.2593
 2367W        W 3338  13.175  12.472  13.507 -0.0560 -0.2103  0.1128
 2368W        W 3339  12.922   7.156   0.789 -0.2370 -0.1232  0.1022
 2369W        W 3340  11.390   6.188  13.878 -0.3878  0.1611  0.0444
 2370W        W 3341   0.092   9.332   0.489  0.2332  0.1874 -0.1363
 2371W        W 3342   0.292   4.369   3.190  0.0558 -0.1880 -0.0027
 2372W        W 3343   3.744   5.431   1.177 -0.0848  0.1038  0.1308
 2373W        W 3344   5.542   7.439   6.680 -0.1749 -0.0174 -0.4213
 2374W        W 3345   4.497  11.071   5.507 -0.0696 -0.0710  0.0159
 2375W        W 3346   4.540   5.119   9.246  0.1349 -0.0526  0.1314
 2376W        W 3347  12.019   3.120   7.079 -0.1603 -0.0867  0.0300
 2377W        W 3348   9.523  10.949   7.542 -0.1082  0.2400  0.0866
 2378W        W 3349  12.924   5.252  13.886  0.0868  0.0841 -0.0695
 2379W        W 3350  11.620   3.406   6.390 -0.2108  0.0211  0.0449
 2380W        W 3351   3.480   5.572   8.715  0.0408 -0.5344  0.1340
 2381W        W 3352  13.496   1.180   9.569 -0.1480  0.2201 -0.0853
 2382W        W 3353   0.818  12.139   9.765 -0.0840  0.0358  0.4014
 2383W        W 3354   4.380   3.615  13.093  0.4957 -0.0556 -0.0096
 2384W        W 3355   4.520   5.385   8.763  0.1386 -0.0369 -0.0395
 2385W        W 3356   9.309   4.282   8.425  0.0186  0.0944  0.1350
 2386W        W 3357   2.311  11.416  11.192  0.2659 -0.1200  0.0324
 2387W        W 3358  10.337  10.184   4.631  0.0278 -0.1031 -0.1221
 2388W        W 3359   7.052   7.474   7.334 -0.1400 -0.2284 -0.2939
 2389W        W 3360  10.135   9.362  10.748 -0.1048  0.0505 -0.1007
 2390W        W 3361   6.940  13.239   7.657 -0.0881  0.1962  0.0260
 2391W        W 3362   0.621   9.224   6.039  0.0494  0.0986 -0.0816
 2392W        W 3363  13.414   0.084  11.716 -0.1839  0.1247  0.2503
 2393W        W 3364  11.650   5.613  11.732 -0.1517 -0.3523  0.0364
 2394W        W 3365  13.132  11.456   3.571  0.1727 -0.1785 -0.0226
 2395W        W 3366   1.802  11.712   2.936  0.3182 -0.1088  0.1355
 2396W        W 3367   7.285   8.647   0.605  0.0091 -0.3110 -0.1978
 2397W        W 3368   2.848   8.304   1.933 -0.0684  0.2754  0.0611
 2398W        W 3369   7.140  10.290   6.502  0.0818 -0.0581 -0.2234
 2399W        W 3370  11.882   8.420   1.879  0.0407 -0.2656 -0.0175
 2400W        W 3371   5.825   3.298   6.408  0.0314  0.0553 -0.2603
 2401W        W 3372   0.133   3.831  11.889  0.1659 -0.0754 -0.0008
 2402W        W 3373   9.642  10.284   5.417  0.0695  0.1957 -0.0451
 2403W        W 3374   2.510   3.648   1.827 -0.1145 -0.4707  0.1143
 2404W        W 3375  13.809  13.592  12.921  0.0540 -0.0675  0.0226
 2405W        W 3376  11.680  10.081   4.811 -0.4168 -0.0084  0.1608
 2406W        W 3377   6.705   6.374   4.138 -0.1606 -0.1746 -0.0868
 2407W        W 3378   9.328   7.966   1.408 -0.2223  0.1347  0.0331
 2408W        W 3379   3.573  11.887   6.312 -0.1240  0.1095 -0.0809
 2409W        W 3380   8.101   2.683  12.751 -0.0050  0.0006  0.0645
 2410W        W 3381   2.469   1.031   1.071 -0.2728 -0.0796  0.0368
 2411W        W 3382   1.088  12.828   5.907 -0.2062 -0.1151 -0.1540
 2412W        W 3383   3.057  13.718  11.079 -0.1574 -0.1419 -0.1098
 2413W        W 3384   1.738   2.142  10.087  0.0119  0.0116 -0.0132
 2414W        W 3385  10.972   5.198   1.205  0.0267  0.1673  0.2396
 2415W        W 3386   5.619   7.293   0.573 -0.1060 -0.3045 -0.3630
 2416W        W 3387  11.808  12.316   6.717  0.1665  0.1466  0.1939
 2417W        W 3388   0.439   3.414   4.894 -0.1898 -0.2404  0.0808
 2418W        W 3389  13.216  12.957  10.122 -0.1134 -0.0012 -0.2420
 2419W        W 3390  10.618   6.880   0.293 -0.0826 -0.0195  0.2489
 2420W        W 3391   5.361   9.227   3.431  0.1379  0.0264  0.0378
 2421W        W 3392   9.269   9.930   6.638  0.1077  0.1388  0.1762
 2422W        W 3393   6.712  12.691  11.626 -0.3431  0.2734 -0.2035
 2423W        W 3394   7.705  10.592   1.129 -0.0605  0.3182  0.0042
 2424W        W 3395   0.290   3.830   7.816 -0.1283  0.1342 -0.0047
 2425W        W 3396   8.971  11.367   4.294 -0.2103 -0.1517  0.0330
 2426W        W 3397   7.222   4.318   2.484 -0.0843 -0.0925  0.2306
 2427W        W 3398   9.399   3.371   5.139 -0.3859  0.1384  0.0290
 2428W        W 3399   2.636   7.839   0.052 -0.1507  0.1986  0.0603
 2429W        W 3400   2.342   2.211   2.691 -0.0846 -0.1100 -0.0748
 2430W        W 3401   3.231  10.329   1.663  0.1481  0.1296 -0.1221
 2431W        W 3402  12.709   3.107  10.797 -0.0823 -0.0419  0.0273
 2432W        W 3403   9.255   9.681   8.349  0.0474  0.1718  0.0859
 2433W        W 3404   3.802   4.554   2.827 -0.1880  0.1603 -0.0645
 2434W        W 3405  12.258   6.204   8.816 -0.2596 -0.1494  0.0605
 2435W        W 3406   5.243   6.123   7.702 -0.1267 -0.1212  0.2152
 2436W        W 3407   9.661   2.932   3.807  0.2357  0.4273  0.2727
 2437W        W 3408   9.943  13.659   4.374 -0.1705 -0.0677 -0.1383
 2438W        W 3409   6.853   5.664  12.141 -0.0202  0.1004  0.1757
 2439W        W 3410  13.087   6.349   6.225 -0.1703 -0.0258 -0.0412
 2440W        W 3411  11.779   5.229   8.326  0.0664  0.1279 -0.0060
 2441W        W 3412   0.264   9.770   3.924 -0.4469  0.0586 -0.2021
 2442W        W 3413   4.558   9.612   7.475  0.0956  0.2937  0.0021
 2443W        W 3414  11.211   7.186  11.996 -0.0570  0.3233 -0.1992
 2444W        W 3415   7.590   9.575   0.053 -0.1722  0.1317  0.0489
 2445W        W 3416   3.499   8.166   1.137  0.1008 -0.2257 -0.0554
 2446W        W 3417  12.022   2.817   9.081 -0.0759  0.2588  0.1023
 2447W        W 3418   4.385   1.153   8.195  0.0536  0.2688  0.0321
 2448W        W 3419   7.474  12.224   8.282  0.0200  0.2632  0.2803
 2449W        W 3420   5.745   3.717   7.216  0.0661  0.0148 -0.1831
 2450W        W 3421  13.801   2.279  12.575 -0.2767  0.1227  0.0760
 2451W        W 3422   1.527   5.643   7.467  0.0686 -0.4167 -0.0770
 2452W        W 3423  12.569   4.869   2.095  0.1429 -0.1784  0.0428
 2453W        W 3424   9.224  11.852  11.512  0.5778  0.3972 -0.2311
 2454W        W 3425   7.443   8.664   2.994  0.2958  0.0129  0.0379
 2455W        W 3426   6.800   6.759   6.635 -0.0403  0.1665 -0.4133
 2456W        W 3427   8.226   4.358   0.808 -0.1167 -0.0599 -0.0701
 2457W        W 3428  11.125   3.058   3.205 -0.1519 -0.0222  0.1337
 2458W        W 3429  11.279   1.772  11.395 -0.3320 -0.0187 -0.1339
 2459W        W 3430   7.728  11.567   1.183  0.1273 -0.3250  0.1047
 2460W        W 3431  10.677   4.555  10.415  0.1474  0.2016 -0.1591
 2461W        W 3432   6.330   5.021  12.627 -0.0682 -0.1101  0.1332
 2462W        W 3433  10.025   0.972  12.891 -0.0904 -0.0882 -0.1757
 2463W        W 3434  11.630   3.169   0.677 -0.0664 -0.2859  0.1897
 2464W        W 3435   7.519   7.652   0.438  0.0819  0.1068  0.4353
 2465W        W 3436   2.096   3.748  11.186  0.0293 -0.0270  0.0538
 2466W        W 3437   2.157   5.061  11.388 -0.2821  0.0750  0.3076
 2467W        W 3438   0.440   2.193   6.024 -0.1559 -0.0277 -0.0662
 2468W        W 3439  10.038   2.361   6.492  0.3074  0.0129  0.2182
 2469W        W 3440   2.358   1.423   1.934 -0.0101 -0.1077  0.3163
 2470W        W 3441  10.444  10.690   9.610 -0.1431  0.0735 -0.0892
 2471W        W 3442  13.296   9.471  13.011  0.1345  0.2319 -0.2251
 2472W        W 3443   8.453   0.390   4.796  0.1302  0.2641  0.3999
 2473W        W 3444  10.200   6.511   9.731  0.0316 -0.1828 -0.0857
 2474W        W 3445   0.958   4.694   8.546 -0.1271 -0.1667  0.0324
 2475W        W 3446  10.368   9.394   8.130  0.1165  0.0182  0.3233
 2476W        W 3447   7.482   5.091   0.831  0.2556  0.1179  0.2006
 2477W        W 3448  10.086   4.408   5.351 -0.0575 -0.0450  0.2279
 2478W        W 3449   5.089   4.468   5.847 -0.3459  0.1177  0.1509
 2479W        W 3450   8.256  11.030  12.486 -0.0317  0.1321  0.0030
 2480W        W 3451   8.541   7.459   4.396  0.0399 -0.1598  0.1351
 2481W        W 3452   6.143   8.450   9.760  0.0428 -0.3503  0.2440
 2482W        W 3453   7.705  10.448   5.308  0.0822  0.3441 -0.1088
 2483W        W 3454   0.922  13.423   0.877 -0.3815 -0.0953 -0.0392
 2484W        W 3455  12.115   4.727   1.693  0.2115 -0.0939  0.2926
 2485W        W 3456   6.703   6.660  11.896 -0.0416  0.0113 -0.1130
 2486W        W 3457   8.901  11.633   7.147  0.1509 -0.1494 -0.0090
 2487W        W 3458  12.483   4.972   1.490 -0.1010  0.1139  0.2292
 2488W        W 3459   3.499  12.265   0.096 -0.0044 -0.2728 -0.0943
 2489W        W 3460   6.583   6.380   3.517  0.0232  0.0270 -0.0003
 2490W        W 3461  11.808   8.002  12.267  0.1067  0.1248 -0.0573
 2491W        W 3462   2.549   4.369  12.678 -0.1095  0.0996 -0.1832
 2492W        W 3463   4.897   8.155   5.981 -0.2441 -0.4764 -0.2733
 2493W        W 3464   9.808   9.806   3.548  0.0889  0.1051 -0.3460
 2494W        W 3465   1.367   6.405   3.717  0.2083 -0.1812  0.1848
 2495W        W 3466   2.035  10.008  11.449 -0.0481  0.2419 -0.1977
 2496W        W 3467  10.847   4.865   8.760 -0.0560 -0.1821 -0.0738
 2497W        W 3468  13.388  13.399  13.245 -0.2798 -0.0867  0.3578
 2498W        W 3469   0.603  13.412   0.479  0.0150 -0.3722  0.3348
 2499W        W 3470   2.374   7.681   6.658  0.0866 -0.4396  0.1043
 2500W        W 3471   9.548  13.478   8.116  0.0067 -0.2293 -0.3301
 2501W        W 3472   6.009  12.102   5.087 -0.1926  0.1722  0.1546
 2502W        W 3473   5.212   3.444   8.817  0.2565 -0.1501 -0.2763
 2503W        W 3474   6.052   4.762  10.256  0.2817 -0.0136 -0.1762
 2504W        W 3475   1.779   8.476   9.808 -0.1354  0.1163 -0.2311
 2505W        W 3476   0.214   7.228   6.217  0.2223  0.2687  0.1185
 2506W        W 3477   1.685   1.491   8.857 -0.0285  0.2559 -0.1960
 2507W        W 3478  11.200   1.593   1.521  0.0692 -0.0302  0.1282
 2508W        W 3479   4.054   2.867  12.001 -0.1563 -0.2062  0.2702
 2509W        W 3480   3.209   9.331   2.230 -0.0635 -0.1990 -0.0631
 2510W        W 3481   4.795  13.179   3.872  0.1944 -0.0457  0.0579
 2511W        W 3482   7.429  12.729  13.854 -0.0915 -0.2776  0.1688
 2512W        W 3483   9.002   8.543   7.509  0.4466 -0.1034 -0.0845
 2513W        W 3484   8.358   8.279  11.685 -0.0631 -0.0527  0.0810
 2514W        W 3485   2.390   7.898   5.793  0.1076  0.0000  0.3253
 2515W        W 3486   3.460   3.179   5.411 -0.3068  0.3204 -0.1210
 2516W        W 3487  13.592   7.871   2.059 -0.1426  0.2072 -0.4673
 2517W        W 3488   2.258   8.125   6.778 -0.3638 -0.0967 -0.0094
 2518W        W 3489   8.143  13.425  12.364 -0.0135  0.2013 -0.5288
 2519W        W 3490   3.555   2.951   8.681 -0.1067  0.0360 -0.4708
 2520W        W 3491   4.471   1.614  11.796 -0.0104 -0.1212  0.2770
 2521W        W 3492  13.067   0.386  11.545 -0.0120  0.1453 -0.0612
 2522W        W 3493  12.490   1.592   4.670  0.2380 -0.0321 -0.0754
 2523W        W 3494   3.458   9.469  10.505  0.0562 -0.2616 -0.2370
 2524W        W 3495   1.406  10.631  13.502  0.0761 -0.2162 -0.1415
 2525W        W 3496   0.705   5.122   7.893 -0.2511  0.1281  0.1364
 2526W        W 3497   5.763   3.718   0.761  0.3166  0.0019 -0.2143
 2527W        W 3498  10.338  13.376  10.935  0.0782  0.0257  0.3271
 2528W        W 3499   4.142   1.165  13.201 -0.0768 -0.0290 -0.2543
 2529W        W 3500   4.312  10.708  11.811 -0.0305 -0.0256  0.1748
 2530W        W 3501   8.079   2.650   5.871  0.1285  0.2721 -0.1660
 2531W        W 3502   1.621  13.002   2.560 -0.1108  0.1575 -0.3477
 2532W        W 3503   8.201  12.922   9.057  0.2217 -0.0429 -0.0679
 2533W        W 3504   5.495   0.878   2.292  0.1946 -0.0631 -0.0550
 2534W        W 3505  11.909   0.636   6.856  0.0477  0.0723  0.1760
 2535W        W 3506   9.262   7.892  11.455  0.1332 -0.0517  0.0093
 2536W        W 3507   2.963   2.932  10.782 -0.2558 -0.0308 -0.4330
 2537W        W 3508   6.339   0.961  10.544  0.4228  0.0680 -0.0486
 2538W        W 3509   9.747   4.169  12.307 -0.2958 -0.0337 -0.2241
 2539W        W 3510   8.893   6.132  11.065  0.2779 -0.2915  0.3676
 2540W        W 3511  11.259  10.948   6.712 -0.3137  0.1466 -0.0284
 2541W        W 3512   7.223   7.876   1.993  0.0823  0.0842  0.3038
 2542W        W 3513  12.056   0.942  12.940  0.0408 -0.3230  0.0685
 2543W        W 3514  10.206   6.957   0.600  0.0248  0.0773 -0.1650
 2544W        W 3515  10.406   6.359   6.809 -0.0473  0.1625 -0.0240
 2545W        W 3516   6.424  10.375  12.453  0.1730  0.2160 -0.0832
 2546W        W 3517  10.616  12.926   6.799  0.1285  0.1336 -0.0735
 2547W        W 3518   3.935   0.674   5.522  0.2298  0.0285 -0.2377
 2548W        W 3519   9.035   0.674   0.462 -0.1477 -0.0431  0.2888
 2549W        W 3520   6.736  10.293   7.496 -0.0926 -0.5081 -0.2602
 2550W        W 3521   1.791   9.511   0.911 -0.1738 -0.1985  0.3468
 2551W        W 3522   3.346   0.197  11.159  0.0110 -0.1328  0.0236
 2552W        W 3523   0.416   3.026   0.384  0.1312 -0.1316  0.0879
 2553W        W 3524  11.241   8.963  11.901  0.1639 -0.3747 -0.2593
 2554W        W 3525   0.420  13.315   0.989  0.0128  0.1368  0.2338
 2555W        W 3526   8.606   8.358   3.959 -0.3314 -0.1029  0.0625
 2556W        W 3527   8.753   5.687  13.481 -0.0304  0.0676 -0.1631
 2557W        W 3528   2.755  12.829  12.371 -0.0137  0.0299  0.3010
 2558W        W 3529   5.886  12.161  12.362 -0.3588  0.0199  0.1932
 2559W        W 3530   0.155  11.030   0.762  0.4654  0.0396 -0.2391
 2560W        W 3531  10.064   2.203  13.563  0.1859  0.3524 -0.2079
 2561W        W 3532   7.531   7.766  11.770 -0.1655  0.0525 -0.1216
 2562W        W 3533  12.404   2.419   0.706 -0.0100  0.2332 -0.0089
 2563W        W 3534   0.579   8.872  11.665  0.0000 -0.0203  0.0369
 2564W        W 3535  11.992   5.293   3.176 -0.2309 -0.0460  0.1887
 2565W        W 3536   5.658  12.226   3.167  0.0614 -0.1203 -0.0773
 2566W        W 3537   2.866   3.769   5.855 -0.3597  0.1897 -0.1527
 2567W        W 3538   8.916   5.371  13.052  0.0024 -0.0067 -0.1697
 2568W        W 3539   7.708   0.830  11.788 -0.0944  0.0758  0.2712
 2569W        W 3540  11.606  13.760   2.025  0.4092 -0.0195 -0.1253
 2570W        W 3541   5.557   8.608   7.431 -0.3158 -0.3200 -0.2740
 2571W        W 3542   1.397   0.080   9.798 -0.0100 -0.0736 -0.2206
 2572W        W 3543   1.554  13.669   0.903  0.2020 -0.0671 -0.0032
 2573W        W 3544  10.736   0.093   7.766 -0.1747 -0.1570 -0.2932
 2574W        W 3545   9.216   6.319   2.419  0.1294  0.1268 -0.2226
 2575W        W 3546   1.991   0.689  13.717  0.2397 -0.0445  0.0616
 2576W        W 3547  12.661   8.102   8.472  0.0615 -0.1193 -0.1962
 2577W        W 3548  11.384   0.611   7.205 -0.2161  0.2492 -0.3197
 2578W        W 3549  12.696  13.704  11.905 -0.0060 -0.0907  0.0460
 2579W        W 3550   8.644   9.775   4.670  0.0924  0.1620 -0.0133
 2580W        W 3551   6.535  12.431  13.328  0.0226 -0.0029 -0.3562
 2581W        W 3552   8.713   4.999   3.702  0.0186  0.0369 -0.0261
 2582W        W 3553  10.907   6.398  11.901 -0.4046 -0.1521  0.0364
 2583W        W 3554  11.995   4.872  13.567  0.1398 -0.1705 -0.1839
 2584W        W 3555   0.474   4.896   1.777  0.0903  0.1194 -0.0407
 2585W        W 3556  12.598   6.924   5.049  0.0614  0.1049 -0.1372
 2586W        W 3557   5.769  13.204   9.751  0.3930  0.1283 -0.4151
 2587W        W 3558   9.419   7.299  13.106  0.4132  0.0540  0.0540
 2588W        W 3559   8.446  13.551  11.412 -0.1278  0.0250 -0.2890
 2589W        W 3560   0.968   1.949   5.790  0.3109  0.2019 -0.2097
 2590W        W 3561   1.568   6.113   7.327 -0.2795  0.0948  0.0095
 2591W        W 3562  12.867  11.745   3.201 -0.1909 -0.0823  0.0507
 2592W        W 3563  13.522  13.425   4.138 -0.2648  0.1983  0.1455
 2593W        W 3564   5.705   5.929  10.516 -0.0468  0.1063  0.2177
 2594W        W 3565   1.565  11.379  12.795 -0.0266 -0.2353 -0.3136
 2595W        W 3566  11.476   8.062   4.064  0.0865  0.2036 -0.0389
 2596W        W 3567   6.053   5.016   9.234 -0.0739  0.1868 -0.1733
 2597W        W 3568  12.199   7.179   8.780 -0.0854 -0.0114 -0.0717
 2598W        W 3569  10.118  12.575   8.121 -0.1225  0.0122  0.0021
 2599W        W 3570  12.185   1.678  12.967  0.2929 -0.0667 -0.3348
 2600W        W 3571   5.927   9.015   7.479 -0.3621 -0.1210 -0.0735
 2601W        W 3572   1.851   9.518   2.251 -0.0308  0.2110 -0.0294
 2602W        W 3573   2.176   2.629   0.263  0.3237 -0.0890  0.3129
 2603W        W 3574   4.547   3.910  13.525 -0.1555 -0.1750  0.2365
 2604W        W 3575   4.515   9.578   5.016 -0.1608 -0.3462 -0.3722
 2605W        W 3576   9.872   5.405  12.851 -0.1447  0.1458  0.2383
 2606W        W 3577   2.514   1.383  13.818  0.1735  0.2652 -0.1362
 2607W        W 3578   4.616   7.229   0.536  0.2032 -0.1917 -0.2278
 2608W        W 3579   0.564   4.449   9.298  0.3909 -0.2226 -0.0665
 2609W        W 3580   2.167  11.403   3.166 -0.0130  0.1068  0.1739
 2610W        W 3581   5.228  11.969   6.779  0.0949 -0.2275 -0.1075
 2611W        W 3582  13.502  10.879   0.941  0.0859  0.2310 -0.1124
 2612W        W 3583  11.666   8.178   8.826  0.0114  0.2604  0.2149
 2613W        W 3584   4.924   7.328  12.060 -0.0663 -0.1480  0.2482
 2614W        W 3585  10.943   1.060   3.777  0.1693 -0.0035 -0.1548
 2615W        W 3586   8.001  11.072  12.115 -0.1442 -0.1848 -0.0507
 2616W        W 3587  13.376   8.490  13.826  0.0073  0.1205  0.2612
 2617W        W 3588  13.603   6.651   3.258 -0.4061 -0.1625  0.3533
 2618W        W 3589   2.413  13.003   4.242  0.1630  0.0234  0.0990
 2619W        W 3590  12.947   4.398   3.394 -0.1397  0.2666 -0.1160
 2620W        W 3591  12.298   4.539   5.332 -0.3934 -0.0112  0.1824
 2621W        W 3592   0.977   4.783  13.697 -0.3398  0.2151  0.0740
 2622W        W 3593   0.991  12.899   1.914  0.0032 -0.3195 -0.0434
 2623W        W 3594  10.023   1.966  12.803  0.2721  0.0576  0.0379
 2624W        W 3595   3.728  12.196   2.717  0.0512 -0.1600 -0.4405
 2625W        W 3596   7.362   3.833   3.501  0.0726  0.2984  0.2926
 2626W        W 3597  11.025  11.525   0.071 -0.1067 -0.0482 -0.1823
 2627W        W 3598  11.251   2.522   2.481 -0.2235  0.0133  0.2510
 2628W        W 3599   7.474   1.808  10.476 -0.0359  0.0613 -0.0687
 2629W        W 3600  10.632   4.843   2.956  0.1287  0.1364  0.0782
 2630W        W 3601   1.417   8.305   6.794 -0.2129  0.1913 -0.1481
 2631W        W 3602   0.628   9.297   1.298  0.1871  0.1033 -0.2401
 2632W        W 3603   8.269  12.867  13.607 -0.3252  0.2127 -0.0382
 2633W        W 3604   8.214  10.984   6.408  0.3621  0.0209 -0.1530
 2634W        W 3605   3.175   0.930   4.538 -0.1244 -0.2506 -0.0627
 2635W        W 3606  12.018  10.622  13.066 -0.1501  0.0809 -0.3044
 2636W        W 3607  10.595   7.301   7.900 -0.2979 -0.1429 -0.2362
 2637W        W 3608   5.339  10.097   6.139 -0.0613  0.1979 -0.0642
 2638W        W 3609  12.181  11.927   7.177  0.1645 -0.0831  0.2220
 2639W        W 3610   7.535   2.681   2.989 -0.3073  0.0733  0.2613
 2640W        W 3611  11.192   4.295   9.216 -0.2177  0.1383  0.0141
 2641W        W 3612  11.608   2.710   1.079  0.0234  0.0256  0.1730
 2642W        W 3613  11.537   4.978   3.510  0.0649  0.1439  0.1628
 2643W        W 3614   4.052   3.848   7.410  0.0708  0.2074  0.0599
 2644W        W 3615   4.652   5.814   6.498 -0.0733 -0.1652  0.2000
 2645W        W 3616   7.054   1.199   4.501 -0.1324  0.1053 -0.2104
 2646W        W 3617   8.147  11.309   2.580  0.1928  0.0305 -0.0278
 2647W        W 3618   3.385   7.286  13.689  0.0675 -0.1436 -0.1054
 2648W        W 3619   5.347  13.189  10.701  0.0504  0.2608  0.0971
 2649W        W 3620   1.126   0.107   4.092  0.3152 -0.4662 -0.1344
 2650W        W 3621  11.320  11.542   0.468 -0.1482 -0.0337  0.0692
 2651W        W 3622   6.979   9.334  12.727 -0.2453 -0.2572  0.0388
 2652W        W 3623   2.591   0.629  11.736 -0.1850  0.3387  0.2680
 2653W        W 3624  12.325  10.323   1.429  0.0224  0.0499 -0.0673
 2654W        W 3625   1.259  11.648  10.818  0.1016  0.0558 -0.1762
 2655W        W 3626   7.998   9.770   9.426  0.0007  0.1156  0.3310
 2656W        W 3627   1.027   6.621  10.654 -0.0042  0.1798 -0.1909
 2657W        W 3628  13.177   1.802  10.090 -0.0920  0.0695 -0.0365
 2658W        W 3629   8.290   8.504   5.975 -0.1370 -0.1612  0.2592
 2659W        W 3630   6.773   1.076   6.109 -0.0653 -0.1126 -0.0558
 2660W        W 3631   7.046   6.612   3.842  0.0579 -0.0170 -0.0225
 2661W        W 3632  11.792   1.742  13.774 -0.0797 -0.0243 -0.1450
 2662W        W 3633   2.260  13.248   9.478  0.3707  0.2077 -0.1609
 2663W        W 3634   9.950   9.108   7.997  0.4802 -0.1947  0.1881
 2664W        W 3635   2.212   9.227   1.483 -0.2215 -0.0692 -0.4205
 2665W        W 3636  12.819  10.328   4.424  0.3188 -0.1049  0.1251
 2666W        W 3637  13.452  13.358  13.788  0.4855  0.2619 -0.2182
 2667W        W 3638  13.658  11.490   2.706  0.1513 -0.0923 -0.1034
 2668W        W 3639  10.366   8.028   5.572 -0.1426 -0.3272  0.1097
 2669W        W 3640   2.220   8.036   1.444  0.2816  0.1378  0.1911
 2670W        W 3641   0.379   9.612   5.904  0.1092 -0.1370 -0.0070
 2671W        W 3642   8.975   0.740  13.238 -0.1330  0.0964 -0.3225
 2672W        W 3643   4.348   4.118  11.067 -0.2395 -0.1421  0.1515
 2673W        W 3644   2.784   2.636   2.027  0.2032  0.2294  0.1087
 2674W        W 3645   9.189   6.202   6.267  0.2959  0.0847  0.0310
 2675W        W 3646  10.087   9.862  11.760 -0.0378 -0.1293 -0.4677
 2676W        W 3647  13.440   9.802   1.790 -0.1034 -0.1169  0.0334
 2677W        W 3648   1.090   1.919  12.957  0.0169 -0.0057 -0.2590
 2678W        W 3649  10.350   5.880   9.280  0.1842  0.1483  0.1183
 2679W        W 3650   5.156   8.918   4.575  0.1622 -0.0908 -0.2586
 2680W        W 3651   5.261   3.961  10.514  0.0896 -0.0804 -0.1412
 2681W        W 3652  10.779  10.204   4.234  0.2819  0.1162 -0.0333
 2682W        W 3653  12.924   3.535   9.081 -0.0404 -0.0706 -0.0742
 2683W        W 3654   9.696   9.002  13.567 -0.2401  0.1482 -0.0240
 2684W        W 3655   2.261   5.118   2.195 -0.0635  0.1937  0.1190
 2685W        W 3656   6.133   1.748  10.004 -0.2702  0.0677 -0.3178
 2686W        W 3657   1.680  12.054   4.623  0.2313  0.3382 -0.2669
 2687W        W 3658   4.643   4.366   2.585 -0.1908  0.0555 -0.0928
 2688W        W 3659   9.729  13.453  10.301  0.0654 -0.1274  0.3051
 2689W        W 3660   9.051   1.172   1.282 -0.1957 -0.2970 -0.4297
 2690W        W 3661  13.250   3.158   8.944  0.1753  0.1736  0.1903
 2691W        W 3662   4.249   1.681   2.548 -0.1837  0.0663  0.0740
 2692W        W 3663   7.483   4.023   5.849  0.4452 -0.0512 -0.1946
 2693W        W 3664   4.583  13.214   9.061 -0.5177  0.1050  0.3496
 2694W        W 3665   5.650  13.007  11.977  0.0188  0.0039  0.1406
 2695W        W 3666   9.533   1.732   9.107 -0.1840  0.1259 -0.0556
 2696W        W 3667   9.047   7.469   8.849  0.3699  0.0366  0.0226
 2697W        W 3668   9.302   2.495   3.055 -0.0364  0.0656 -0.0480
 2698W        W 3669   3.735  11.896   3.472 -0.1650  0.1035  0.0059
 2699W        W 3670   9.091  11.671   8.357  0.1666 -0.1246 -0.0904
 2700W        W 3671   7.646   3.900  10.245 -0.0917 -0.3011  0.4033
 2701W        W 3672   1.086   7.547   9.568  0.1684  0.0283 -0.1044
 2702W        W 3673   7.121   5.037   6.691 -0.0725 -0.2039 -0.2632
 2703W        W 3674   6.954   3.795   0.742  0.1377  0.1672  0.0295
 2704W        W 3675   4.971   2.026  11.883 -0.0770  0.0037  0.3335
 2705W        W 3676   0.475  11.386   2.205  0.1236 -0.0157  0.2478
 2706W        W 3677   3.217   6.896   9.801 -0.0299 -0.4609  0.1302
 2707W        W 3678   0.678  11.438  11.417  0.2019  0.1619  0.1727
 2708W        W 3679   6.822   3.080  13.124 -0.1115  0.2694 -0.1376
 2709W        W 3680   2.037   4.101   8.651 -0.3739  0.0053  0.1702
 2710W        W 3681   4.925  11.643   0.892 -0.1203 -0.3141  0.2778
 2711W        W 3682   3.130  13.468   9.119  0.0195 -0.0218 -0.0530
 2712W        W 3683   6.656   1.806   7.210  0.3081 -0.1123  0.1874
 2713W        W 3684   5.655  11.613   6.640  0.2691 -0.0217  0.1942
 2714W        W 3685  13.249   3.117   7.647 -0.1973  0.1571 -0.4897
 2715W        W 3686   5.810  12.006  13.565 -0.3788 -0.5101  0.0926
 2716W        W 3687  13.369   3.712  10.000 -0.2326 -0.0912  0.2143
 2717W        W 3688   1.500   7.255   7.946  0.1447  0.0402  0.0631
 2718W        W 3689   0.722  13.501  11.650  0.2406 -0.3257 -0.3866
 2719W        W 3690   4.373   3.112  10.951  0.1214  0.1339 -0.1300
 2720W        W 3691   0.307   9.387   6.512 -0.1751  0.1959  0.0162
 2721W        W 3692  10.729  10.721  11.554 -0.0808  0.2523  0.0614
 2722W        W 3693  10.012   4.794   8.456 -0.1708 -0.4242  0.1070
 2723W        W 3694  10.822   6.438   2.205  0.0551 -0.0500 -0.0340
 2724W        W 3695   4.424   6.314   3.792 -0.0142  0.0223 -0.0622
 2725W        W 3696   4.026  13.254  10.018  0.2147 -0.0332 -0.0417
 2726W        W 3697   2.900   0.056  10.425 -0.1939 -0.0685  0.1458
 2727W        W 3698   2.201   5.427  13.799  0.0494 -0.2065  0.1148
 2728W        W 3699   5.647   8.398   6.941  0.0435  0.0335 -0.1122
 2729W        W 3700   0.910   0.910  13.035  0.0570  0.4647  0.0823
 2730W        W 3701   3.400   1.238   9.370  0.0517  0.0983  0.0434
 2731W        W 3702   9.987   7.261  13.640  0.0345 -0.3336 -0.1588
 2732W        W 3703   7.040   7.783   6.292 -0.1199 -0.1947  0.2158
 2733W        W 3704   4.208   7.674   3.673 -0.2094 -0.0705 -0.3018
 2734W        W 3705   2.859   7.359  11.978  0.0435  0.3894  0.0871
 2735W        W 3706   6.687   6.634   5.275 -0.1919  0.0550 -0.1744
 2736W        W 3707   5.131  11.194   2.825 -0.0183 -0.3596  0.2055
 2737W        W 3708   0.009   2.742   4.163  0.1704 -0.2739  0.0738
 2738W        W 3709   0.534   7.764  13.744 -0.2663  0.4608 -0.2007
 2739W        W 3710  10.994   8.235   1.423  0.1063 -0.0931 -0.2947
 2740W        W 3711  11.394   1.595  13.088 -0.0876  0.2240 -0.0557
 2741W        W 3712   3.487   8.836   9.905 -0.2658  0.2417  0.1765
 2742W        W 3713   9.358   2.897   5.627  0.1405 -0.1844  0.0286
 2743W        W 3714   1.977   6.794  11.908  0.0048 -0.3528  0.2768
 2744W        W 3715   6.612   1.795  11.350 -0.2625 -0.0776 -0.1704
 2745W        W 3716   1.100  13.794  11.557 -0.0647 -0.3232  0.0106
 2746W        W 3717   5.544   5.356  10.663  0.0199 -0.0022 -0.1926
 2747W        W 3718   9.049  12.946  10.799 -0.0385  0.1749  0.0901
 2748W        W 3719  10.942  11.580   1.860  0.0899  0.1172 -0.0059
 2749W        W 3720   0.659   5.436  13.224 -0.3953  0.1176 -0.2992
 2750W        W 3721   6.361  11.905  13.666  0.0626 -0.2256 -0.0791
 2751W        W 3722  13.119   3.972   4.252 -0.1995  0.3014  0.1061
 2752W        W 3723   2.957   7.026  13.432 -0.0091  0.0835 -0.2465
 2753W        W 3724  11.897  11.142  13.814 -0.0398 -0.1833 -0.1759
 2754W        W 3725   4.108   2.458   2.596  0.2861 -0.0353  0.2715
 2755W        W 3726  11.631   4.870  11.836 -0.4432  0.0654  0.0665
 2756W        W 3727   7.989   9.091   6.687 -0.1577 -0.0835  0.0730
 2757W        W 3728   1.505   0.518   4.626  0.3294 -0.2486 -0.0533
 2758W        W 3729  10.319   7.552   5.336  0.2867 -0.0261 -0.1899
 2759W        W 3730   8.162   7.416  12.813 -0.0430 -0.4597  0.1833
 2760W        W 3731  10.118  13.343   5.758 -0.0775 -0.1423 -0.1779
 2761W        W 3732  11.568   6.769   6.860  0.0351  0.3072  0.1127
 2762W        W 3733  13.390  11.096   9.360 -0.0533 -0.3354  0.1877
 2763W        W 3734  12.801   5.386   0.685 -0.3872 -0.3132 -0.0188
 2764W        W 3735   9.297   0.062   9.617 -0.0012  0.1267 -0.1507
 2765W        W 3736   2.066   3.353   4.213 -0.2096  0.2249  0.3836
 2766W        W 3737  12.845   2.686  13.638  0.0661 -0.2212 -0.0398
 2767W        W 3738   8.856   3.508   8.530  0.2045 -0.0915 -0.0364
 2768W        W 3739   6.837  10.310   8.450 -0.1368  0.1304  0.0207
 2769W        W 3740   5.928   8.020  11.568  0.0778  0.1224 -0.0105
 2770W        W 3741  12.229   8.208   3.065 -0.0598 -0.0272 -0.2997
 2771W        W 3742   1.550  11.957  12.132  0.0562  0.0311  0.2233
 2772W        W 3743   7.443   9.145   5.141 -0.1622  0.1130 -0.1052
 2773W        W 3744  13.381   9.251   3.732 -0.0386 -0.1263 -0.0923
 2774W        W 3745  13.257   1.181   1.975  0.1244 -0.1234 -0.0620
 2775W        W 3746   2.869   0.707  13.440  0.2742  0.0359  0.1980
 2776W        W 3747  13.408  11.260   1.377  0.6447  0.0029 -0.2290
 2777W        W 3748  13.283   0.796  12.330 -0.0492  0.0509  0.0169
 2778W        W 3749   1.557   5.322   5.788 -0.0679  0.0473  0.1308
 2779W        W 3750   0.762   9.355   3.255 -0.0731 -0.2342  0.2500
 2780W        W 3751   4.222   4.301   8.693  0.1503 -0.0004  0.1156
 2781W        W 3752   9.624   2.134   7.539 -0.0346 -0.4134 -0.2026
 2782W        W 3753  11.415   7.768   9.051 -0.3398 -0.0193 -0.3262
 2783W        W 3754   5.253   0.265   3.091  0.0442  0.0812  0.0725
 2784W        W 3755   0.720   9.909   5.570 -0.0948  0.1087  0.0748
 2785W        W 3756   9.506   4.519  13.388  0.1604 -0.2352  0.1348
 2786W        W 3757   8.309   7.577  11.147 -0.2734  0.1901  0.5077
 2787W        W 3758   9.332  12.042   8.697  0.0224 -0.0321  0.1277
 2788W        W 3759   1.433   8.384  13.539 -0.1724 -0.0460 -0.1821
 2789W        W 3760  12.771   4.369   2.183  0.0009 -0.1307 -0.3277
 2790W        W 3761   2.324   8.373   1.752  0.1927  0.0200 -0.1227
 2791W        W 3762  12.160   6.862   1.019  0.1268 -0.2868  0.0333
 2792W        W 3763  11.574   9.872   7.403 -0.0638  0.2009  0.0807
 2793W        W 3764   9.060   6.769   6.696  0.1585 -0.0248  0.3545
 2794W        W 3765   7.798   8.222   6.567  0.1624  0.1190  0.1591
 2795W        W 3766  11.037   4.648   3.236  0.0324 -0.1253  0.0521
 2796W        W 3767   7.577   7.233   5.512  0.2324 -0.3169 -0.0892
 2797W        W 3768   0.744   1.555   4.207 -0.3180  0.0223  0.0823
 2798W        W 3769   1.866  13.725  10.697  0.1392 -0.1602 -0.0734
 2799W        W 3770  13.179   5.495  10.715 -0.0780 -0.0636 -0.1991
 2800W        W 3771   6.482   5.561  10.694 -0.2028 -0.1507 -0.1824
 2801W        W 3772   4.273   7.657   5.704  0.0802 -0.1272 -0.2102
 2802W        W 3773   2.135   3.788   5.026  0.0738 -0.5749 -0.1712
 2803W        W 3774  12.148   1.525   2.289 -0.1302  0.2919 -0.2802
 2804W        W 3775   7.659  13.767  11.663  0.3105  0.0756 -0.0828
 2805W        W 3776  10.008   8.060   8.496 -0.0833  0.0425 -0.0126
 2806W        W 3777  11.821   3.469   1.058 -0.2547 -0.2096 -0.1675
 2807W        W 3778  10.114   0.566  12.431  0.2335  0.0735  0.1312
 2808W        W 3779   9.278   9.048   9.125  0.1603 -0.1671  0.0522
 2809W        W 3780   1.820  13.182   3.140 -0.2956  0.0260  0.1838
 2810W        W 3781   9.145  10.143   7.051 -0.1506 -0.1874 -0.2375
 2811W        W 3782  12.568   4.419   8.500  0.1888 -0.0532 -0.3301
 2812W        W 3783   1.061   1.654   3.854  0.2310 -0.1163 -0.3633
 2813W        W 3784   4.146   0.668   9.747  0.0667 -0.0674  0.0061
 2814W        W 3785   4.839   7.970   9.549 -0.0035  0.3075 -0.0509
 2815W        W 3786  12.685  12.918  10.174 -0.0387 -0.1392 -0.0171
 2816W        W 3787   1.069   9.800   3.153  0.1876 -0.1522  0.0308
 2817W        W 3788   2.671   2.842  13.609  0.0332  0.1198 -0.2373
 2818W        W 3789   5.978   6.014   4.231 -0.0730  0.1744  0.0029
 2819W        W 3790  13.619  12.195  11.622 -0.0098 -0.3919 -0.1902
 2820W        W 3791   5.460   7.468   1.294 -0.1588 -0.2190 -0.2293
 2821W        W 3792  13.201   5.750   1.647  0.2540  0.1454  0.2090
 2822W        W 3793  11.718   2.167   3.734  0.1587  0.3385 -0.0982
 2823W        W 3794  10.262   2.454   5.958  0.0664 -0.0882  0.1222
 2824W        W 3795   9.087  12.999   9.813  0.0981  0.0722 -0.2469
 2825W        W 3796   8.917   3.997   8.525 -0.0573  0.1463 -0.1716
 2826W        W 3797   9.684   7.101   0.696  0.0150  0.1758 -0.1157
 2827W        W 3798   7.398   0.372  11.804  0.1068  0.1992 -0.0088
 2828W        W 3799  12.524   8.685  10.617 -0.1093  0.0278  0.3458
 2829W        W 3800  10.651   5.526   1.035  0.2957 -0.1055 -0.0852
 2830W        W 3801   0.471   8.343   0.601  0.0231  0.1003  0.0168
 2831W        W 3802   4.697   3.477   4.512  0.0208 -0.2415  0.2006
 2832W        W 3803   6.304  12.438  12.273  0.1630 -0.0671  0.0499
 2833W        W 3804   4.412   3.405   7.155 -0.2122  0.0017  0.0138
 2834W        W 3805   8.434  13.801  12.306  0.1704 -0.2693 -0.0085
 2835W        W 3806   5.900   9.840   7.943 -0.0530  0.0247  0.0257
 2836W        W 3807  12.146  13.258   3.828 -0.3063  0.0594 -0.0523
 2837W        W 3808   0.826  11.108   3.130  0.0570 -0.0968  0.3423
 2838W        W 3809  10.800  10.358   6.053 -0.1262 -0.0180 -0.3672
 2839W        W 3810   5.564   9.050  13.780  0.2824 -0.0624  0.0583
 2840W        W 3811   3.602  12.289   1.446  0.0229 -0.1489  0.2279
 2841W        W 3812   8.348  12.085   8.571  0.2243  0.2456 -0.2079
 2842W        W 3813   0.489   3.545   4.389 -0.3869  0.0842  0.0330
 2843W        W 3814  13.709   5.317  13.223  0.1779  0.2123 -0.2376
 2844W        W 3815   1.552  10.181   5.322  0.3081  0.1725 -0.0553
 2845W        W 3816  11.186   2.491   9.219 -0.2496  0.1125  0.1073
 2846W        W 3817   4.289   8.001   3.316  0.3589  0.1211  0.3184
 2847W        W 3818   0.542  10.352  13.258 -0.1490 -0.1852 -0.1775
 2848W        W 3819   7.470  11.481   7.947 -0.0404 -0.0128  0.1342
 2849W        W 3820   4.079   6.940  12.126 -0.2103  0.3264  0.4109
 2850W        W 3821   5.699   7.534   7.673 -0.0090  0.0857  0.2168
 2851W        W 3822  12.093  12.443   7.309  0.0142 -0.3009  0.0276
 2852W        W 3823   4.606  13.814  13.757 -0.2358  0.0564 -0.3973
 2853W        W 3824  12.455  10.855   9.174 -0.0904  0.0761 -0.1410
 2854W        W 3825  10.050   9.174   0.036 -0.0646  0.1909  0.2219
 2855W        W 3826   6.444   7.425   2.220 -0.3225  0.0300  0.0094
 2856W        W 3827   9.349   9.805   1.575  0.3118  0.1961  0.0648
 2857W        W 3828   5.975  13.068  12.666  0.0208 -0.1114  0.0759
 2858W        W 3829   7.680  12.148  11.017 -0.1170  0.0228  0.0325
 2859W        W 3830  12.517   7.973   4.583 -0.0272  0.1857 -0.2918
 2860W        W 3831  10.098   7.153   9.517 -0.0279 -0.0465 -0.0059
 2861W        W 3832   3.887   5.098  11.039 -0.2257 -0.4413  0.1495
 2862W        W 3833   4.818   8.349   8.015 -0.0486 -0.3149 -0.0655
 2863W        W 3834  12.437  11.542   9.773  0.2354  0.1501  0.0312
 2864W        W 3835   7.837   1.620   3.858  0.2082  0.0210 -0.2279
 2865W        W 3836   7.727  12.957   4.722  0.1798  0.0342 -0.1755
 2866W        W 3837  11.193  10.289   2.574  0.1018  0.1304 -0.0361
 2867W        W 3838   4.177  11.145  12.122  0.1557 -0.1966  0.1973
 2868W        W 3839   6.344  13.807   1.244 -0.1632 -0.0498 -0.1667
 2869W        W 3840   2.621   8.679   3.422  0.1581 -0.0185 -0.0580
 2870W        W 3841  10.080  12.423  11.407  0.1832 -0.3820 -0.0708
 2871W        W 3842   9.190   3.376   1.479 -0.1876  0.1210  0.1973
 2872W        W 3843   0.292   9.600  12.943  0.4299  0.0631  0.0557
 2873W        W 3844  10.651   4.534  11.397  0.1021  0.1332  0.1930
 2874W        W 3845  10.295   5.658   3.380  0.0470 -0.2703  0.1066
 2875W        W 3846   4.035   7.053   9.230 -0.0744 -0.1972 -0.0448
 2876W        W 3847  13.433   4.798  11.524 -0.2708 -0.2718  0.0710
 2877W        W 3848   9.444   3.626  13.686  0.0124 -0.3823  0.2114
 2878W        W 3849  13.431  11.200   4.531  0.2662  0.1237 -0.0239
 2879W        W 3850   0.308  11.850  11.297  0.0853 -0.4226 -0.0585
 2880W        W 3851   7.887   9.271   1.441  0.1199  0.0363  0.1107
 2881W        W 3852   7.474   1.530   2.831 -0.3531 -0.0288 -0.1004
 2882W        W 3853   8.999   2.455  13.500 -0.1186 -0.0288  0.1454
 2883W        W 3854   3.008   2.049  12.191  0.1764 -0.2364 -0.0490
 2884W        W 3855   8.437   8.363   8.019  0.0367  0.0918 -0.0258
 2885W        W 3856   9.267   7.680   3.648 -0.0673  0.0839 -0.0770
 2886W        W 3857   2.436   2.854  13.184 -0.1807 -0.1059 -0.0888
 2887W        W 3858  12.759   2.236   3.086  0.1397 -0.0564  0.1235
 2888W        W 3859  13.540   0.924   1.044  0.1583  0.0643  0.0039
 2889W        W 3860   5.102   1.071   6.981 -0.1499 -0.3370 -0.1791
 2890W        W 3861   3.199  12.922  12.507 -0.0878 -0.2767  0.2347
 2891W        W 3862   1.356   4.434  11.232 -0.2039  0.3737  0.1945
 2892W        W 3863   5.597   7.989   1.355 -0.0704  0.0750  0.1206
 2893W        W 3864   6.542  10.411   0.373  0.0909 -0.4331  0.0873
 2894W        W 3865   8.677   0.410   0.832 -0.0951  0.1126  0.0837
 2895W        W 3866   2.783   7.299   3.986 -0.3325 -0.2853  0.1744
 2896W        W 3867   4.089  13.655  11.613  0.1732 -0.0625 -0.1658
 2897W        W 3868   5.600  12.762   4.641  0.1231  0.0499  0.1373
 2898W        W 3869   5.318   7.602   1.802  0.1896  0.0598 -0.4137
 2899W        W 3870  13.109  10.754  12.874 -0.3058  0.4775 -0.1849
 2900W        W 3871  10.358   9.193   5.189  0.0760  0.0581 -0.0555
 2901W        W 3872  10.595  13.293   2.921 -0.2755  0.1466  0.0549
 2902W        W 3873   9.416   6.256   0.234 -0.1087 -0.0466 -0.0131
 2903W        W 3874   6.724   3.490   7.450 -0.3225  0.0643  0.1038
 2904W        W 3875   2.049   1.419   5.996  0.1151 -0.1453  0.3176
 2905W        W 3876  10.252  10.387   2.357  0.2133  0.3283 -0.0432
 2906W        W 3877  11.000   8.246  12.544 -0.1026  0.1147  0.0104
 2907W        W 3878   1.263   2.827   4.072  0.2762 -0.1545  0.3312
 2908W        W 3879  12.496  12.437   2.754  0.1715 -0.1826 -0.2297
 2909W        W 3880   8.375   4.613  10.579 -0.0355 -0.0199  0.0772
 2910W        W 3881  11.935  12.901   0.942 -0.0841 -0.3062 -0.2528
 2911W        W 3882  10.364  12.698   4.387  0.0016  0.4330  0.1288
 2912W        W 3883   2.982   1.266  13.552  0.0468  0.1421 -0.2488
 2913W        W 3884  13.374   6.710  12.340 -0.1587  0.0223 -0.1302
 2914W        W 3885  11.046   7.619  10.836 -0.2222  0.3190  0.2007
 2915W        W 3886   1.886   7.065   9.397 -0.0104  0.0974  0.4385
 2916W        W 3887   6.415   3.705   2.447 -0.2311 -0.1524 -0.3461
 2917W        W 3888  11.196   6.180   7.713 -0.0128 -0.2063  0.2943
 2918W        W 3889  11.141   5.852   1.234  0.0838  0.1859 -0.0671
 2919W        W 3890   5.110   3.504  10.679 -0.1324  0.0062  0.0388
 2920W        W 3891   6.569   1.296   8.337  0.1520  0.0185 -0.1124
 2921W        W 3892   9.072   9.052   7.684 -0.0054 -0.0602 -0.4779
 2922W        W 3893   6.570   7.049  11.657  0.0187 -0.0992 -0.1301
 2923W        W 3894   4.593   9.585   0.254  0.1860 -0.1546 -0.1834
 2924W        W 3895   5.256   5.578   5.703 -0.1623 -0.0481  0.0832
 2925W        W 3896   9.170  11.092  10.777  0.1731  0.0602  0.0410
 2926W        W 3897   1.061   8.706   6.585 -0.0611  0.3658 -0.3917
 2927W        W 3898   0.287   6.220  12.274  0.2400  0.2455 -0.2613
 2928W        W 3899  12.482   4.941   8.773  0.2658  0.2161 -0.0736
 2929W        W 3900   4.952   3.131   1.708 -0.0035 -0.3723 -0.0412
 2930W        W 3901  11.491   1.719   9.633 -0.0153 -0.3890 -0.0436
 2931W        W 3902  10.726   9.923   4.747  0.2120 -0.0427  0.1636
 2932W        W 3903   3.962  12.107  12.936  0.1996 -0.0391 -0.1440
 2933W        W 3904   0.461   1.872   4.410  0.1262 -0.1327  0.0729
 2934W        W 3905   2.418   9.838   0.781 -0.1779 -0.0322  0.2175
 2935W        W 3906  12.185   1.555  11.355 -0.1376  0.0268 -0.4813
 2936W        W 3907   2.547   5.385   1.487 -0.2256 -0.4650  0.1079
 2937W        W 3908   0.924   1.009   8.018  0.2183  0.1639 -0.3854
 2938W        W 3909   0.404   1.122   1.354 -0.0083 -0.3233 -0.0353
 2939W        W 3910   4.358  10.527  13.105 -0.0209  0.2571 -0.1257
 2940W        W 3911  10.894   9.894   0.011 -0.0694 -0.1767  0.1227
 2941W        W 3912   5.647  13.082   6.584  0.0049 -0.0278  0.0675
 2942W        W 3913  10.629   6.027   6.428 -0.0018 -0.0233 -0.1686
 2943W        W 3914  10.013   6.337   4.145  0.2161  0.1709 -0.0017
 2944W        W 3915  12.660   7.494   4.285 -0.0675  0.1229 -0.2259
 2945W        W 3916  10.338  12.948   1.977  0.2363  0.0191  0.1368
 2946W        W 3917   6.533   5.373   1.741  0.1304  0.1271  0.0010
 2947W        W 3918  10.037   1.388  13.727  0.1380  0.1657 -0.1419
 2948W        W 3919  10.984   6.718  12.295 -0.3016  0.1206 -0.1010
 2949W        W 3920   0.019   8.398   2.763  0.0544 -0.0550 -0.4079
 2950W        W 3921   3.853   2.846   7.097 -0.1036  0.1425  0.2948
 2951W        W 3922  12.931  10.732  12.007  0.4274 -0.1778  0.0434
 2952W        W 3923   6.951   1.487   8.573 -0.0600  0.0777 -0.2839
 2953W        W 3924  13.125   0.911   7.765  0.1588 -0.1253 -0.2151
 2954W        W 3925  11.579   9.350  11.970  0.2095 -0.1163 -0.0787
 2955W        W 3926  11.253   4.713   7.486  0.1204 -0.0742  0.0212
 2956W        W 3927   4.842  10.374  13.221 -0.1287  0.0262 -0.0261
 2957W        W 3928   0.772   0.443   8.764  0.0088 -0.1602 -0.0686
 2958W        W 3929  10.954   6.531  13.658 -0.0520  0.0953 -0.1717
 2959W        W 3930  11.985  13.336   6.091  0.5173  0.4389  0.3805
 2960W        W 3931   3.366   4.072   5.258  0.1072  0.3220  0.4235
 2961W        W 3932   9.457   3.252   7.573 -0.0519  0.2633  0.0725
 2962W        W 3933   5.544   4.669   3.504 -0.2224  0.1354  0.5715
 2963W        W 3934   3.691   0.871   8.985 -0.0924  0.2522 -0.0033
 2964W        W 3935   9.201  13.092  11.452  0.2068  0.0958  0.1168
 2965W        W 3936   9.313   1.151   9.555  0.3265 -0.3748 -0.3460
 2966W        W 3937  13.877   5.106   4.371  0.1839 -0.0693 -0.1351
 2967W        W 3938   0.717   2.851   8.276  0.1510 -0.1191  0.0478
 2968W        W 3939   5.481   4.696  13.884  0.2000 -0.0759  0.1624
 2969W        W 3940   7.408  11.486   8.931  0.1835  0.2456  0.5848
 2970W        W 3941   6.494   8.992   6.187 -0.1403  0.0062 -0.2461
 2971W        W 3942   7.169  11.045   3.629  0.2667 -0.0467  0.0118
 2972W        W 3943  11.467  11.348  11.151 -0.1059 -0.2691 -0.1927
 2973W        W 3944   6.744  11.234   8.282  0.1257 -0.1555 -0.3536
 2974W        W 3945   4.654   8.408   9.356 -0.1642 -0.1371 -0.0059
 2975W        W 3946   6.920   5.907   6.316  0.0344  0.1713  0.0091
 2976W        W 3947   6.580  12.570   9.321 -0.0801 -0.0288 -0.1951
 2977W        W 3948   8.278   3.021   9.029  0.2198  0.3409  0.3020
 2978W        W 3949   9.233   4.111  11.466 -0.0638 -0.1331 -0.0390
 2979W        W 3950   0.003   8.483   1.372  0.0480 -0.3534 -0.1614
 2980W        W 3951   7.792   8.157   8.621 -0.0731  0.1251 -0.1501
 2981W        W 3952  11.798  13.870   6.348  0.0579 -0.2953  0.0793
 2982W        W 3953  11.331   4.356   1.961  0.0421  0.0797 -0.2325
 2983W        W 3954  12.570   1.771   6.647 -0.1522 -0.1073 -0.0643
 2984W        W 3955  13.760  10.985  12.266 -0.2831  0.0626 -0.5065
 2985W        W 3956   5.509   1.436  11.278 -0.0611  0.2924  0.3442
 2986W        W 3957  12.474   2.808   9.780  0.2417 -0.1082 -0.1047
 2987W        W 3958   4.790   9.769   6.982  0.1104  0.1347  0.5547
 2988W        W 3959  10.766   8.611  11.006 -0.1765  0.1792  0.0948
 2989W        W 3960  13.698   3.698   7.543 -0.2752 -0.1959 -0.0461
 2990W        W 3961  10.031   1.324   7.444  0.1235  0.1018  0.1814
 2991W        W 3962   0.024   7.235   0.369 -0.2981  0.2191  0.0143
 2992W        W 3963  11.131   6.841   9.525 -0.1867  0.0320  0.0192
 2993W        W 3964   5.115   2.850   5.854  0.3302  0.0940  0.1404
 2994W        W 3965  11.464   6.675   2.668 -0.1283 -0.2778  0.1435
 2995W        W 3966  12.371   3.976   5.567  0.2452 -0.1087  0.1308
 2996W        W 3967   0.740  12.058   0.729  0.1994 -0.2265  0.1486
 2997W        W 3968   6.397   7.269   3.986 -0.0295  0.1065 -0.0592
 2998W        W 3969   7.793   4.370  12.382  0.0320  0.1319  0.0951
 2999W        W 3970   5.020   2.521   1.566 -0.0362 -0.5033  0.0737
 3000W        W 3971  12.575   0.255   4.650  0.4299  0.0345  0.1218
 3001W        W 3972  11.250   2.864   0.635 -0.2067  0.2066  0.0828
 3002W        W 3973   4.995   6.492   6.978 -0.0073  0.1063 -0.0110
 3003W        W 3974   3.538   2.619  12.075  0.1461 -0.1021  0.1612
 3004W        W 3975   4.916   4.047  10.850  0.0993  0.0557  0.2156
 3005W        W 3976  12.303  11.302  10.239 -0.0023  0.2085  0.1051
 3006W        W 3977  12.029  12.530   2.697  0.3000 -0.2413 -0.0475
 3007W        W 3978   7.509   6.885  13.816  0.1762 -0.0517 -0.0811
 3008W        W 3979  10.862   1.574   5.680  0.0815 -0.0302 -0.0370
 3009W        W 3980   1.021   7.734   2.350  0.0855 -0.1529 -0.3202
 3010W        W 3981   7.749   7.225   3.890  0.3559  0.0066 -0.0765
 3011W        W 3982  11.653  11.341   7.751  0.2938  0.4292  0.0311
 3012W        W 3983  12.715   4.408  12.397 -0.1601 -0.2563  0.3186
 3013W        W 3984   9.055   1.190   4.482 -0.1830  0.1032  0.0098
 3014W        W 3985   4.979  10.204   2.734 -0.0298  0.0843  0.1304
 3015W        W 3986   7.148   5.885   8.213  0.0031  0.1754  0.1948
 3016W        W 3987   2.929  12.291   4.210 -0.5933  0.0091  0.0088
 3017W        W 3988   9.157  10.617   8.475 -0.1596  0.2115 -0.1858
 3018W        W 3989   6.317   6.170   3.894  0.1246 -0.0394 -0.3205
 3019W        W 3990  12.705   1.048   3.246  0.0787  0.2437  0.0395
 3020W        W 3991  12.194   9.453  10.558  0.1886 -0.1825 -0.1002
 3021W        W 3992   4.003   3.313  13.232 -0.3118  0.1384  0.1088
 3022W        W 3993   1.857  13.510   2.645  0.2715  0.1441 -0.2951
 3023W        W 3994   7.686   5.686   5.365  0.1122  0.1396 -0.2717
 3024W        W 3995   9.360   4.136  11.959  0.0805 -0.1914 -0.2348
 3025W        W 3996  12.291  13.731   6.281 -0.0084  0.1186 -0.0360
 3026W        W 3997  12.447  12.504  10.967  0.1739  0.2132  0.1804
 3027W        W 3998   7.393  12.674  12.656  0.0966  0.0490  0.1389
 3028W        W 3999   7.077   4.995   3.090  0.1588  0.2048  0.0435
 3029W        W 4000   0.811   0.321   8.224  0.0129 -0.0564  0.2154
 3030W        W 4001   0.863   4.805   3.779  0.2292  0.1815 -0.0401
 3031W        W 4002   4.994  13.173   1.898  0.1779 -0.0596 -0.2344
 3032W        W 4003  13.460  13.379  11.255 -0.3160  0.0783 -0.0333
 3033W        W 4004   1.319   0.576   0.363 -0.1376  0.3667  0.3004
 3034W        W 4005   9.253   3.930   6.558 -0.3923 -0.0081  0.1372
 3035W        W 4006   4.847   0.332  11.902  0.1627 -0.2090  0.0257
 3036W        W 4007   2.811   9.825   9.462 -0.1911 -0.0857 -0.2310
 3037W        W 4008   9.640   2.840   0.365  0.0032 -0.0160  0.1993
 3038W        W 4009   3.836   0.946  10.646 -0.3443  0.0199  0.5844
 3039W        W 4010   6.100   8.537   6.775 -0.0907  0.0874 -0.1611
 3040W        W 4011   6.857  13.602  10.672 -0.1273 -0.0424 -0.0965
 3041W        W 4012   2.764   6.736  10.003 -0.1542 -0.0612  0.1702
 3042W        W 4013  11.357   9.819   2.534 -0.1665  0.0426 -0.1567
 3043W        W 4014  10.943   4.553  12.555 -0.2456  0.5740 -0.1999
 3044W        W 4015   1.865  12.566   2.501 -0.1417 -0.3430  0.1676
 3045W        W 4016   9.035   4.818  12.618  0.3302 -0.1892 -0.1354
 3046W        W 4017   0.928   4.139   5.515 -0.1264  0.0936 -0.1823
 3047W        W 4018   8.223   7.856   7.365  0.0784 -0.0711  0.0641
 3048W        W 4019   8.482  11.428  12.169 -0.4422 -0.3988  0.1666
 3049W        W 4020   6.916   0.646   1.167 -0.0428 -0.1705 -0.1843
 3050W        W 4021  11.986   0.489   0.261  0.0982 -0.0814  0.0134
 3051W        W 4022   1.685   5.018   8.866 -0.1087  0.3901  0.0654
 3052W        W 4023   0.621  13.384  12.864 -0.1101  0.3597 -0.0276
 3053W        W 4024   6.931   2.131   1.598 -0.2448  0.0487  0.1707
 3054W        W 4025   8.104  12.468  13.315  0.0228 -0.0387 -0.1504
 3055W        W 4026   5.600   6.629   8.679 -0.0323  0.1312  0.0062
 3056W        W 4027  10.360   2.392  11.452  0.0418 -0.1231  0.1588
 3057W        W 4028  12.082  13.506   4.652 -0.0889  0.0226 -0.0118
 3058W        W 4029   0.630  12.965   6.074  0.3277 -0.0917  0.1022
 3059W        W 4030  12.995   1.021   2.695 -0.2792 -0.1678 -0.0290
 3060W        W 4031  12.472   3.173   7.257  0.0823 -0.1244  0.1356
 3061W        W 4032   2.466   5.829  13.622  0.2631  0.1335  0.0239
 3062W        W 4033   9.750  12.459   4.629  0.1576 -0.0903 -0.0522
 3063W        W 4034  12.937  11.773   8.563 -0.1777 -0.1405 -0.1018
 3064W        W 4035  11.385   5.799   1.713  0.0616  0.2505  0.0919
 3065W        W 4036   4.250   4.297   2.945  0.0183 -0.4182 -0.2698
 3066W        W 4037  12.203  10.533   5.160 -0.0006  0.3566  0.0904
 3067W        W 4038   3.758   1.759  11.131 -0.0866 -0.0623 -0.1200
 3068W        W 4039   7.011   4.166   1.558  0.1724  0.2895  0.2510
 3069W        W 4040   9.459   7.329  12.207  0.0855 -0.2610 -0.0285
 3070W        W 4041   1.225   4.456  12.511 -0.1977  0.0195 -0.2156
 3071W        W 4042   1.451   1.277   9.623 -0.0108 -0.2281 -0.3317
 3072W        W 4043  12.031   5.223   7.303 -0.1757  0.1340  0.3807
 3073W        W 4044  12.239   8.903   2.512  0.1393  0.0789  0.1928
 3074W        W 4045   0.031  11.096   4.595  0.1243 -0.1411 -0.1626
 3075W        W 4046  12.291  12.384   6.582  0.6050  0.4931 -0.1047
 3076W        W 4047   2.607   8.877   0.695 -0.1881 -0.1134 -0.1744
 3077W        W 4048  10.307  11.163   4.055 -0.2826 -0.2613 -0.1288
 3078W        W 4049   6.980   7.968   0.162  0.2107  0.2753  0.1867
 3079W        W 4050   6.458  13.801   2.126 -0.1475 -0.3952  0.3362
 3080W        W 4051   4.875   3.466   7.481 -0.3406  0.1590  0.1690
 3081W        W 4052   6.160   0.795   4.669  0.2167 -0.0024  0.0256
 3082W        W 4053   6.149   8.732   1.791 -0.1670 -0.1814 -0.2647
 3083W        W 4054  12.693   5.234   8.334  0.2528 -0.0560  0.3772
 3084W        W 4055  12.085  12.794   8.700  0.1051  0.0153  0.1450
 3085W        W 4056  12.763  12.450   0.561 -0.1566  0.2000 -0.2027
 3086W        W 4057   2.118   3.510   9.965  0.0681 -0.0995  0.2005
 3087W        W 4058   8.046   1.566   0.991  0.1104  0.0468  0.0958
 3088W        W 4059   2.774   4.961   5.085 -0.0703 -0.2313  0.0995
 3089W        W 4060   1.478   9.902  11.579  0.1253  0.0430  0.1315
 3090W        W 4061   3.228   4.847   4.745 -0.0435 -0.0359  0.1849
 3091W        W 4062   7.968  13.292  13.355 -0.1931 -0.1520  0.0503
 3092W        W 4063   2.218   7.280   6.966 -0.1706  0.1698  0.2096
 3093W        W 4064  10.094   2.421   1.587  0.0984  0.1108  0.1764
 3094W        W 4065   6.366  13.148   4.639 -0.1876 -0.0926 -0.0421
 3095W        W 4066   7.845   5.219   5.405  0.1046  0.3904  0.2351
 3096W        W 4067  10.765   2.002   9.089 -0.1311 -0.0181 -0.1090
 3097W        W 4068   0.921   9.123   7.473  0.1911  0.0391 -0.0452
 3098W        W 4069  12.175   6.504  11.639 -0.2391 -0.4030  0.2036
 3099W        W 4070   3.582   4.822   2.375  0.0162 -0.1075  0.0748
 3100W        W 4071   6.255   9.640   1.965 -0.5322  0.2229 -0.2259
 3101W        W 4072  11.111   6.960   1.179  0.3343  0.0406 -0.2773
 3102W        W 4073  11.682   5.200   0.252 -0.1739 -0.1096 -0.0687
 3103W        W 4074   0.372   7.321   7.323 -0.0336  0.1071  0.1972
 3104W        W 4075  12.660   8.875   7.866  0.4186  0.3453 -0.2659
 3105W        W 4076   6.699   0.092   7.565  0.2386  0.3375 -0.1434
 3106W        W 4077  13.768   7.930   8.419  0.1729  0.2519  0.0792
 3107W        W 4078   2.437   6.785   6.907  0.0301 -0.3316 -0.0518
 3108W        W 4079  13.534   3.150   0.139  0.2281  0.0717 -0.0884
 3109W        W 4080   0.083   4.257   3.856 -0.0290  0.1484 -0.0900
 3110W        W 4081  10.319   5.290   2.144 -0.1194 -0.7543 -0.3076
 3111W        W 4082  10.112   8.575   2.954  0.0308  0.4453  0.1607
 3112W        W 4083  10.322   7.477   4.497 -0.0500  0.1046 -0.3164
 3113W        W 4084  13.196   5.328   3.371 -0.3995  0.0123 -0.0861
 3114W        W 4085   9.066   0.178   0.605 -0.3152  0.1594  0.1897
 3115W        W 4086  10.295   3.080  12.733  0.2066  0.1142 -0.1356
 3116W        W 4087  11.686   2.580   2.739 -0.1083 -0.1310  0.0133
 3117W        W 4088   5.987  10.771  12.484  0.0249  0.1669 -0.1898
 3118W        W 4089   9.712   4.599  10.195 -0.4743  0.3918 -0.3993
 3119W        W 4090   3.297   0.048   1.787  0.1316 -0.0611 -0.1471
 3120W        W 4091   2.818  12.071   5.748 -0.1064 -0.0161  0.0960
 3121W        W 4092   2.265   7.360   0.138  0.0009 -0.3098  0.0814
 3122W        W 4093   4.606   5.582  13.891  0.0023 -0.2083  0.0458
 3123W        W 4094  13.346  10.387   2.766 -0.0214  0.2115  0.1553
 3124W        W 4095   7.771   2.756  10.381 -0.1028 -0.0275 -0.0705
 3125W        W 4096   9.436  13.916   8.757  0.1247  0.1126 -0.1533
 3126W        W 4097   0.345  10.186   3.028  0.1143  0.2248 -0.1693
 3127W        W 4098   3.491   0.214   2.798 -0.1634 -0.0561 -0.1824
 3128W        W 4099   1.670  12.797  13.478  0.0620 -0.0465 -0.0250
 3129W        W 4100   5.101  10.228   4.603 -0.3522 -0.2243  0.2427
 3130W        W 4101   2.307   5.705   6.799 -0.0790  0.2421 -0.2784
 3131W        W 4102   4.035   9.852  12.228 -0.2388  0.1533 -0.4405
 3132W        W 4103  13.768   9.499   9.668 -0.1543 -0.3784 -0.2529
 3133W        W 4104  11.984  13.293   8.544  0.2622 -0.3139  0.1139
 3134W        W 4105   5.049   9.261   1.037 -0.1935 -0.0100 -0.1115
 3135W        W 4106   8.952   6.621   1.874  0.0326 -0.3981  0.2030
 3136W        W 4107   6.915   3.698   1.257 -0.2149  0.1678 -0.0645
 3137W        W 4108   7.503   3.037   8.754 -0.3726  0.0078  0.0495
 3138W        W 4109   5.992   3.694  12.555 -0.1742 -0.1283 -0.4195
 3139W        W 4110  10.138   8.990   6.928 -0.1678  0.2466  0.1667
 3140W        W 4111   7.691   5.950   0.484 -0.1705 -0.1427 -0.1497
 3141W        W 4112   2.024   3.454  10.823  0.4144  0.0711  0.0207
 3142W        W 4113   6.629   6.979  13.616 -0.0357  0.0559  0.0403
 3143W        W 4114   4.807  13.407  10.022  0.1562 -0.1038 -0.1910
 3144W        W 4115   7.338   2.260   0.735 -0.0350 -0.3225  0.1205
 3145W        W 4116   2.468   4.878  13.177 -0.0565  0.0757  0.1302
 3146W        W 4117   6.626   7.144  10.150  0.1466 -0.0383 -0.1574
 3147W        W 4118   9.730   5.772  10.849 -0.2698 -0.0057  0.1012
 3148W        W 4119   4.020   2.352   1.935  0.4575  0.1396  0.1419
 3149W        W 4120  11.406  10.193  11.846 -0.0317  0.0535  0.2091
 3150W        W 4121   5.549  10.926   1.741  0.1132 -0.2213 -0.1994
 3151W        W 4122   0.409   1.217   2.253  0.1414 -0.2417 -0.0859
 3152W        W 4123   9.140   7.180  13.642  0.3558  0.0405 -0.0870
 3153W        W 4124   6.449   9.260   3.108 -0.4210  0.1372 -0.2034
 3154W        W 4125   0.570   7.866   2.437 -0.0591 -0.2940  0.1742
 3155W        W 4126   0.664  11.137  13.805 -0.1190  0.1661  0.2617
 3156W        W 4127   4.010  11.110   1.816 -0.0381  0.1564  0.0904
 3157W        W 4128   8.397   4.391   5.255 -0.1032  0.0826 -0.1752
 3158W        W 4129   3.881  12.788   8.500 -0.4784 -0.0203  0.1510
 3159W        W 4130   1.578   1.309   6.077  0.3461  0.1009  0.1944
 3160W        W 4131   8.699  10.066   1.954  0.3048 -0.0283  0.1165
 3161W        W 4132  13.830   9.523   8.845  0.2228 -0.2942 -0.4334
 3162W        W 4133  10.320  11.686   0.745 -0.3041 -0.2653 -0.2188
 3163W        W 4134  13.423   2.817   7.123 -0.0060  0.2352 -0.0241
 3164W        W 4135  12.500   1.893   1.613 -0.0437 -0.0217 -0.3287
 3165W        W 4136   5.340   3.089   9.711 -0.1210  0.2117  0.0862
 3166W        W 4137  12.071  11.674  13.813 -0.1148  0.1598 -0.1380
 3167W        W 4138   0.135   5.303   5.657 -0.0987  0.0313 -0.0970
 3168W        W 4139  10.593   8.201   1.853  0.0859  0.0156 -0.0268
 3169W        W 4140   6.129   2.566   8.717  0.2113 -0.2624  0.0320
 3170W        W 4141   1.526   3.967   6.684  0.1628 -0.1691  0.0458
 3171W        W 4142   9.774   8.651   0.971 -0.0900  0.0954 -0.1044
 3172W        W 4143  12.308   5.031   3.902  0.0476 -0.1122 -0.2295
 3173W        W 4144   5.347  11.244   3.315 -0.2353 -0.0506 -0.1724
 3174W        W 4145  13.707   8.526   9.244  0.0127 -0.0458 -0.0743
 3175W        W 4146   7.750   6.889   9.533  0.2262 -0.1065 -0.2136
 3176W        W 4147   5.284  11.138   7.593  0.1606 -0.3312  0.1537
 3177W        W 4148   6.661  13.533   2.541  0.0341  0.2174  0.0983
 3178W        W 4149   3.760  13.698   9.840  0.0716 -0.4376 -0.1424
 3179W        W 4150   7.391   0.225   5.926 -0.0338  0.1260  0.1060
 3180W        W 4151   7.550   2.218   9.451 -0.0709 -0.0159 -0.0091
 3181W        W 4152   7.532   1.378  11.891 -0.0191  0.4393  0.2952
 3182W        W 4153  12.802   9.800  13.806 -0.0186  0.1596 -0.1509
 3183W        W 4154   5.006   3.717   1.484  0.2087  0.2828 -0.2159
 3184W        W 4155  13.175  11.143  13.899  0.1326  0.2445  0.0434
 3185W        W 4156  13.712   5.427   4.036 -0.1061 -0.0565  0.1167
 3186W        W 4157   5.912   6.887   1.958 -0.1003  0.0718 -0.2270
 3187W        W 4158   6.897  13.300   7.062 -0.0100  0.0403 -0.0381
 3188W        W 4159  12.672  13.403  10.055  0.2612  0.3437 -0.0085
 3189W        W 4160  13.170  13.169   9.218  0.0073  0.5562 -0.0561
 3190W        W 4161   0.610   6.706   3.308  0.2257  0.1449  0.0735
 3191W        W 4162   9.282   3.009   2.383 -0.2338 -0.1261  0.1104
 3192W        W 4163   8.236   5.707   6.740  0.1820  0.1692  0.3853
 3193W        W 4164   3.291  11.562   5.332 -0.1001  0.1444 -0.2012
 3194W        W 4165  12.680   1.503   1.347  0.1948  0.2920  0.0080
 3195W        W 4166   0.868   9.207   4.833  0.4106  0.1804 -0.6187
 3196W        W 4167   9.423   5.413   2.454 -0.0147 -0.1020 -0.0772
 3197W        W 4168   7.992   3.189   8.670 -0.2009 -0.0696  0.0412
 3198W        W 4169   6.178  13.609   0.337 -0.0973 -0.0104  0.1014
 3199W        W 4170   3.559   0.761   6.919 -0.0653 -0.3263  0.0690
 3200W        W 4171   8.265  10.162  11.590 -0.1913 -0.0792  0.1017
 3201W        W 4172   6.527   1.931   0.206  0.0858 -0.1507 -0.2737
 3202W        W 4173   4.823   5.878  12.699 -0.1214 -0.2087 -0.0926
 3203W        W 4174   4.719   1.171   9.175  0.0143  0.0061 -0.2647
 3204W        W 4175  10.552   1.174  12.868  0.1038 -0.0174 -0.3773
 3205W        W 4176   8.877   1.576   4.259  0.2255  0.0603  0.2960
 3206W        W 4177  12.775   2.448   3.577  0.0517  0.2203  0.2743
 3207W        W 4178  10.285   9.397  12.145 -0.0708 -0.0310  0.0166
 3208W        W 4179   9.452   7.335   4.098 -0.2063  0.0730  0.3186
 3209W        W 4180  10.019   0.873   3.123  0.1676 -0.0735  0.2603
 3210W        W 4181   8.299  13.338   5.360 -0.1610  0.1093 -0.0978
 3211W        W 4182   0.633   5.223   3.768  0.1700 -0.1438  0.0896
 3212W        W 4183  11.157   8.932  10.967 -0.0013  0.1496  0.1253
 3213W        W 4184   1.602  13.623  12.747  0.2573  0.0282  0.3090
 3214W        W 4185   0.122   5.714  10.930 -0.1300  0.3378 -0.1622
 3215W        W 4186   2.625  11.295   5.832  0.0779 -0.2541 -0.1932
 3216W        W 4187   8.671   2.079  13.845  0.2117  0.0212  0.1517
 3217W        W 4188   4.715   0.799   6.885  0.0459  0.2789 -0.2209
 3218W        W 4189   3.504   7.175   7.627  0.0937  0.1405 -0.3736
 3219W        W 4190  11.858  11.015  12.811 -0.3226 -0.0260 -0.2111
 3220W        W 4191   6.167   5.195   0.336 -0.0296  0.1172 -0.2218
 3221W        W 4192   7.045   2.352  13.491  0.3733  0.0272 -0.0692
 3222W        W 4193   6.332  12.735   6.482 -0.1880  0.1033  0.1020
 3223W        W 4194   9.563   9.328  11.525  0.0787 -0.1113 -0.2216
 3224W        W 4195   4.055   2.953   2.509 -0.2568 -0.0827 -0.0375
 3225W        W 4196   4.094  12.532  10.891  0.0633 -0.1313  0.1070
 3226W        W 4197   5.783  12.646   1.500 -0.3185 -0.3082  0.3108
 3227W        W 4198  13.543  12.188   4.424 -0.4555 -0.0090 -0.0306
 3228W        W 4199   5.465  11.488   4.907 -0.0632 -0.0578 -0.3636
 3229W        W 4200   4.057   2.490   8.346 -0.2150 -0.0395 -0.0519
 3230W        W 4201  10.979   6.465   1.257 -0.1657  0.0794  0.1371
 3231W        W 4202   0.064   9.543   2.442 -0.3272 -0.0087  0.1444
 3232W        W 4203   7.873  13.050  13.749 -0.1926  0.0734 -0.1206
 3233W        W 4204   6.468   9.006   1.297  0.2887 -0.1779  0.1645
 3234W        W 4205   1.647  10.704   0.089  0.2151 -0.1915 -0.0740
 3235W        W 4206  12.511   9.424   9.026 -0.3221  0.0355  0.1535
 3236W        W 4207   1.616  10.602   3.988 -0.2179 -0.0941  0.2219
 3237W        W 4208   6.242   9.767  13.579 -0.0772  0.0271  0.1474
 3238W        W 4209   5.962   7.094  13.379  0.0586 -0.1366  0.0957
 3239W        W 4210  11.191  12.950   2.121 -0.0438  0.1554 -0.0530
 3240W        W 4211   5.434  13.240   4.468  0.4370 -0.1574  0.1810
 3241W        W 4212  13.483   1.533  10.396 -0.1273  0.2550  0.0710
 3242W        W 4213   9.464   4.944   2.868 -0.1755 -0.0283 -0.2263
 3243W        W 4214  13.666   9.660   3.912  0.2324 -0.1669 -0.1275
 3244W        W 4215  10.941   4.133  10.367  0.0103  0.2716  0.3856
 3245W        W 4216  10.275   0.877   8.856  0.0203  0.0498  0.2128
 3246W        W 4217   7.811   7.397  12.019  0.2377 -0.0200 -0.1438
 3247W        W 4218   0.982  12.882   1.021  0.1990 -0.0241 -0.2301
 3248W        W 4219   9.005  13.274  12.906 -0.1206 -0.2600  0.0397
 3249W        W 4220   9.616  13.765  10.676  0.2062  0.0367 -0.1074
 3250W        W 4221   5.506   7.163   7.353 -0.3678  0.0274 -0.0346
 3251W        W 4222   3.996  10.417  12.075  0.0772 -0.2123 -0.0868
 3252W        W 4223   5.600   7.136   0.074  0.0304  0.2831 -0.1851
 3253W        W 4224   0.750   2.707   3.772 -0.2909  0.3528  0.1632
 3254W        W 4225   5.809  13.334   2.966  0.1985  0.1611  0.1441
 3255W        W 4226   3.794   1.878   0.093 -0.3466 -0.3495 -0.0641
 3256W        W 4227   3.701   9.615  11.905 -0.1769  0.1239 -0.0824
 3257W        W 4228  13.368   3.563  11.327  0.1149 -0.0659 -0.0370
 3258W        W 4229   1.291  11.414   2.986 -0.0007 -0.4516 -0.3980
 3259W        W 4230   5.680   9.594   5.309 -0.2701 -0.0222  0.3413
 3260W        W 4231   2.904  12.441   1.156  0.0151 -0.2072  0.0007
 3261W        W 4232  12.563   9.943  13.139  0.1909  0.0507  0.0529
 3262W        W 4233   3.959  13.137  11.515  0.0254  0.1738  0.1480
 3263W        W 4234  10.552  12.119   1.369 -0.2660 -0.0348  0.1158
 3264W        W 4235  12.351  13.335  12.417  0.0048  0.1830  0.0118
 3265W        W 4236   7.994   7.446   7.591 -0.0372 -0.0652 -0.1118
 3266W        W 4237   8.246   3.802   3.217  0.3483 -0.4579  0.2177
 3267W        W 4238   6.108   1.735   8.833  0.1840 -0.1721  0.0057
 3268W        W 4239   3.104   2.957   3.966  0.0386 -0.2225  0.2742
 3269W        W 4240  12.793  12.776   7.070 -0.1741 -0.1526 -0.0299
 3270W        W 4241   6.843   8.808   0.438 -0.3581  0.1300 -0.4111
 3271W        W 4242   9.198   1.730   8.725 -0.0316 -0.0671  0.1584
 3272W        W 4243  13.686  11.686   8.877  0.1965  0.0349  0.4379
 3273W        W 4244   6.839   0.100   1.125 -0.0720 -0.3336  0.0926
 3274W        W 4245   3.760   8.122  10.283  0.2826  0.0792 -0.4459
 3275W        W 4246   3.141   3.539   4.954  0.0663  0.0791  0.0360
 3276W        W 4247   3.334   3.867  12.929 -0.1882 -0.0674 -0.1588
 3277W        W 4248  11.070  10.198   5.074  0.0510  0.2322  0.1178
 3278W        W 4249   7.123   6.613   3.302  0.1510  0.0243 -0.1328
 3279W        W 4250  11.572  12.549   2.003  0.0564 -0.2464  0.1062
 3280W        W 4251   5.726  10.601   3.451  0.1094  0.2425 -0.1698
 3281W        W 4252   5.977   6.669   2.385  0.0145  0.0419 -0.0965
 3282W        W 4253  13.094   8.042   2.300 -0.0373  0.2948 -0.3038
 3283W        W 4254  11.097  11.226   2.699 -0.1707 -0.2413 -0.2525
 3284W        W 4255   8.972   9.858  13.500 -0.0100 -0.3230 -0.0003
 3285W        W 4256  12.290   0.348  11.178 -0.0929  0.0639 -0.1206
 3286W        W 4257   9.250   6.968   6.127  0.0786 -0.0895  0.0812
 3287W        W 4258   0.891   9.898   9.679  0.0596 -0.0296 -0.1033
 3288W        W 4259  13.584   0.110  12.738 -0.2164 -0.4661 -0.1522
 3289W        W 4260  11.707  13.142   5.284 -0.1149 -0.1100 -0.0074
 3290W        W 4261  12.937  12.225   7.655 -0.1675  0.3204 -0.0066
 3291W        W 4262   6.034   3.249   4.698 -0.0645  0.1152  0.0259
 3292W        W 4263   0.486  10.625   9.720 -0.1157 -0.0155  0.2232
 3293W        W 4264   0.135   1.026   3.062 -0.1848 -0.0079  0.1771
 3294W        W 4265   3.061   5.714   2.690 -0.0965 -0.0774  0.5211
 3295W        W 4266   4.478  10.703   0.131 -0.1294  0.1762 -0.2291
 3296W        W 4267   9.017   2.594   2.450 -0.1130  0.0861 -0.0636
 3297W        W 4268   2.418   8.410   5.093  0.0535  0.2682  0.2933
 3298W        W 4269   8.162  12.692   8.642 -0.0876 -0.1079  0.0514
 3299W        W 4270   5.495   0.884  10.179 -0.2717 -0.2567  0.1280
 3300W        W 4271  12.069   8.497  12.371  0.1661 -0.0739 -0.3853
 3301W        W 4272   0.558   4.962   4.227 -0.0667  0.1449  0.0749
 3302W        W 4273   1.291  12.350   8.333 -0.1318 -0.2044 -0.0899
 3303W        W 4274  12.542  10.915  10.040  0.1933  0.2236 -0.2266
 3304W        W 4275   4.322   7.609   6.203 -0.1298  0.1425 -0.0006
 3305W        W 4276  12.229   3.020   8.633 -0.1936  0.1048  0.1025
 3306W        W 4277  10.406  10.793   9.114  0.2261 -0.1420  0.1699
 3307W        W 4278  10.069   5.095   0.025  0.2226 -0.2689 -0.2482
 3308W        W 4279   5.861   5.638   3.115  0.0088 -0.0737  0.1178
 3309W        W 4280   3.867   4.625   5.821 -0.1256 -0.0751 -0.0658
 3310W        W 4281   2.649   8.121   8.113 -0.0274 -0.2623 -0.0476
 3311W        W 4282   1.275   3.249   9.504  0.0953  0.2124 -0.0467
 3312W        W 4283  13.266   8.033   3.120 -0.0674 -0.2260  0.1140
 3313W        W 4284   5.054   2.614   4.903  0.1325  0.0338  0.0444
 3314W        W 4285  11.243   9.832  10.701  0.0052 -0.1832 -0.2376
 3315W        W 4286   6.152   8.444   9.268 -0.4408 -0.0579 -0.3390
 3316W        W 4287  12.961   6.162   1.385 -0.3124 -0.0762  0.0028
 3317W        W 4288   2.017   7.322  11.905  0.0633 -0.3039  0.0999
 3318W        W 4289   7.112   6.317  10.437  0.4795  0.0147 -0.1894
 3319W        W 4290   2.981   4.370   4.913  0.0878  0.2078  0.0779
 3320W        W 4291   3.443  13.432  13.520 -0.0110 -0.1842 -0.0114
 3321W        W 4292   5.776   6.669   4.542 -0.2196  0.3379 -0.2159
 3322W        W 4293   4.376  10.870   2.113 -0.0784  0.1844 -0.0790
 3323W        W 4294   5.867   8.325  13.388  0.2876 -0.1385 -0.1626
 3324W        W 4295   3.328  13.571   8.289 -0.2634  0.0926 -0.0282
 3325W        W 4296   6.282   2.957  12.910 -0.3238  0.0711 -0.0957
 3326W        W 4297   1.600   6.738   5.847  0.2056  0.1614 -0.1858
 3327W        W 4298   5.535   8.660   8.493 -0.1120  0.2485 -0.1283
 3328W        W 4299  12.061   7.725   6.967  0.0013  0.0283  0.0376
 3329W        W 4300  13.648  13.000   1.341  0.0963 -0.0963  0.1823
 3330W        W 4301   6.760   3.346   2.598  0.2255  0.0515 -0.1694
 3331W        W 4302  13.470  11.999  12.576  0.0397  0.0864 -0.0502
 3332W        W 4303   8.709   1.107  11.856  0.0667 -0.1968 -0.2907
 3333W        W 4304   7.605   8.580   9.845 -0.0076 -0.1963  0.0357
 3334W        W 4305  11.465   0.842   8.544  0.1190 -0.0763 -0.0850
 3335W        W 4306  12.466   1.089   6.062 -0.2679 -0.1860 -0.1866
 3336W        W 4307   4.666   3.887  12.195 -0.2896 -0.1428  0.0893
 3337W        W 4308   3.635   4.670   4.470 -0.2767  0.2831 -0.2465
 3338W        W 4309   6.844  12.051   7.528  0.2077 -0.1092  0.1272
 3339W        W 4310  13.318   5.193   0.912 -0.0758  0.2130 -0.0770
 3340W        W 4311   7.930  10.608   1.566 -0.2489 -0.0614 -0.0799
 3341W        W 4312  11.566   0.863   1.014 -0.3786 -0.1661  0.0518
 3342W        W 4313  10.967   4.928   9.267  0.0220 -0.1453 -0.0089
 3343W        W 4314   6.722   4.732   5.848  0.1881  0.3088 -0.0627
 3344W        W 4315  10.300   5.721  10.956  0.0290  0.0268  0.3456
 3345W        W 4316   4.627   7.979  10.033 -0.4814  0.0662 -0.0358
 3346W        W 4317  12.136   1.736  10.793  0.0449 -0.0045 -0.2814
 3347W        W 4318   5.231   7.388   5.904  0.2483  0.2450 -0.0997
 3348W        W 4319  11.861   4.561   9.508 -0.0776  0.0831 -0.1681
 3349W        W 4320   2.968   2.661  13.213 -0.0662  0.2283  0.3186
 3350W        W 4321  12.800  12.941   0.878  0.1626  0.2507  0.1748
 3351W        W 4322   7.126  12.577   8.551 -0.0618 -0.0565  0.0003
 3352W        W 4323   9.315  13.680   3.072  0.2126 -0.1665 -0.2028
 3353W        W 4324   7.459   5.328   3.038 -0.1267  0.0285 -0.0159
 3354W        W 4325   7.068  11.402  11.710  0.3027  0.1205 -0.2546
 3355W        W 4326   2.144  12.679   4.461  0.1626 -0.1925  0.1907
 3356W        W 4327   3.406  10.533   4.518  0.0976  0.1965 -0.1431
 3357W        W 4328   7.546   9.000   7.914 -0.1096 -0.1714 -0.2776
 3358W        W 4329   1.955   9.069   5.915  0.2403  0.0893  0.1208
 3359W        W 4330   1.219   8.838  13.798 -0.3316  0.1265  0.2125
 3360W        W 4331   4.973   4.511  11.553  0.2366 -0.0320 -0.1442
 3361W        W 4332  13.649  11.012  13.805 -0.4004 -0.1383 -0.1307
 3362W        W 4333  10.968  11.041  12.857 -0.1682  0.2761 -0.0076
 3363W        W 4334   2.540   8.859  11.866 -0.0251  0.1568 -0.2065
 3364W        W 4335   9.925   2.402   2.913  0.1788 -0.1324  0.0646
 3365W        W 4336   0.818   0.537  11.359  0.1236  0.0092 -0.1307
 3366W        W 4337   5.169   0.911   9.500  0.1229  0.0670 -0.2564
 3367W        W 4338   0.239   9.064   0.042  0.1172 -0.0128  0.0497
 3368W        W 4339   4.945   1.282   3.024  0.0912 -0.1873 -0.2836
 3369W        W 4340   5.291  11.023   4.148 -0.0301 -0.0405 -0.0744
 3370W        W 4341   1.700  11.220   7.300 -0.0490  0.1766  0.0593
 3371W        W 4342   2.228  11.323   4.248 -0.0410 -0.1665 -0.0585
 3372W        W 4343   2.089  11.522   3.733  0.1398  0.1713 -0.0774
 3373W        W 4344   7.543  10.576   4.803 -0.0735  0.0907  0.0698
 3374W        W 4345  11.788   5.682   5.043 -0.0364  0.1504 -0.0212
 3375W        W 4346  12.771   8.186   1.647 -0.0354  0.1855  0.3131
 3376W        W 4347   9.442   6.818  13.437  0.4031  0.0762  0.3013
 3377W        W 4348   5.192  12.135   7.266  0.2798  0.1255 -0.1397
 3378W        W 4349   3.826   5.119  10.184  0.0439  0.0996 -0.0119
 3379W        W 4350   7.134   6.879   8.945  0.1968  0.0757  0.1463
 3380W        W 4351   4.427   3.373  12.168  0.5079 -0.1287  0.1237
 3381W        W 4352   6.158   7.594  11.916  0.1315 -0.2698 -0.0580
 3382W        W 4353   6.057   5.290   3.857  0.2677  0.1753 -0.1530
 3383W        W 4354   0.493   7.850   9.505 -0.2309  0.1282 -0.1317
 3384W        W 4355  13.551  10.173   9.029 -0.1394 -0.0636 -0.0782
 3385W        W 4356  12.818  11.461   1.610  0.2044 -0.4671  0.0847
 3386W        W 4357   3.688   1.523   7.313  0.1528 -0.1726 -0.1515
 3387W        W 4358   0.872  13.126   5.538  0.2622 -0.1868  0.0341
 3388W        W 4359   6.422   2.942  13.844  0.0249  0.2088  0.0575
 3389W        W 4360  11.872  11.019   2.768  0.0608  0.3772  0.2153
 3390W        W 4361   1.926  13.128  10.701  0.3145 -0.0289  0.0212
 3391W        W 4362  12.504   1.253   9.932  0.1908  0.2452  0.0808
 3392W        W 4363   6.857   8.937   5.665  0.1983 -0.2962 -0.0647
 3393W        W 4364   0.181   2.098  10.921 -0.1055  0.0081  0.2758
 3394W        W 4365   0.267   6.777   7.756 -0.0218  0.0443 -0.1084
 3395W        W 4366   8.932   2.871  12.080 -0.1834  0.1160  0.1081
 3396W        W 4367  11.908   7.313  11.817 -0.0412  0.0932  0.1561
 3397W        W 4368   2.434  12.910   7.095  0.1222 -0.1165  0.1414
 3398W        W 4369   6.687   9.950   5.384 -0.0768  0.0041  0.1378
 3399W        W 4370   5.804   2.900   9.556  0.0939 -0.0884  0.2561
 3400W        W 4371   0.728   6.419   6.078 -0.1526 -0.0602 -0.1559
 3401W        W 4372   9.751  10.462   3.216 -0.3247 -0.1365 -0.0284
 3402W        W 4373   6.471  13.667   3.422 -0.2645  0.1817 -0.0853
 3403W        W 4374   6.077   9.358   6.982 -0.1558 -0.0496  0.1509
 3404W        W 4375   9.354   1.147   0.199  0.3197  0.0956  0.1812
 3405W        W 4376   9.667   4.313   3.391 -0.2326 -0.1010 -0.2132
 3406W        W 4377   7.560   4.865   6.821 -0.1654 -0.0215  0.0535
 3407W        W 4378  12.840   9.621  12.813  0.2483  0.0231 -0.2141
 3408W        W 4379  13.092  10.025   3.055 -0.0797 -0.0977  0.0584
 3409W        W 4380   2.413   4.293   3.718 -0.0819  0.2682 -0.1863
 3410W        W 4381   7.141   8.938  12.209 -0.1983  0.3279 -0.3830
 3411W        W 4382   8.931   9.731   2.254  0.0939 -0.2848 -0.1342
 3412W        W 4383   1.513  10.688  11.088  0.0603  0.0253 -0.0715
 3413W        W 4384   3.071   2.969   5.726  0.0577  0.0234  0.0860
 3414W        W 4385  13.374   4.096   1.171  0.2675 -0.0459  0.0524
 3415W        W 4386   1.061   0.324   1.316  0.2878 -0.1489 -0.0023
 3416W        W 4387   0.832   6.818   8.393 -0.1111  0.1032  0.0962
 3417W        W 4388  10.581   5.194   4.726 -0.0647  0.0366 -0.1080
 3418W        W 4389   3.808   7.145   2.665  0.0382  0.0038  0.3062
 3419W        W 4390   8.159   0.535   1.539 -0.0526 -0.2006  0.0199
 3420W        W 4391  13.371   4.297   6.961 -0.0130 -0.1260  0.1096
 3421W        W 4392  13.626   6.909  12.887  0.2041 -0.0717  0.5370
 3422W        W 4393   5.558   9.223  12.495 -0.1148  0.4642  0.0584
 3423W        W 4394   5.905   0.468   0.289  0.3500  0.1539 -0.2323
 3424W        W 4395   2.529   3.585   9.652 -0.0236  0.1796  0.1124
 3425W        W 4396   4.307   5.096   8.436 -0.3205  0.0127 -0.1009
 3426W        W 4397  12.545   5.251  12.956 -0.0034 -0.0520  0.3919
 3427W        W 4398  11.887  12.705   4.565 -0.5175 -0.2250 -0.1741
 3428W        W 4399   0.704   5.038   0.224 -0.2782  0.2381  0.1668
 3429W        W 4400  12.478   7.304   0.947  0.2420 -0.3563  0.0513
 3430W        W 4401   8.960  12.102   6.981 -0.1837 -0.1603 -0.0203
 3431W        W 4402   8.051   3.912   5.605 -0.0683  0.0132  0.1200
 3432W        W 4403  13.212  10.508  10.516  0.0991  0.0351  0.0616
 3433W        W 4404  10.749   1.350   2.842 -0.1373 -0.1983  0.2353
 3434W        W 4405   0.113   5.843  10.305 -0.0491  0.1911 -0.1713
 3435W        W 4406   0.644  10.905   9.294 -0.2726 -0.0225  0.0833
 3436W        W 4407   9.926   4.524   6.738  0.2553 -0.1700  0.1352
 3437W        W 4408   6.644   1.290  11.770  0.0430 -0.1152  0.2579
 3438W        W 4409   1.908  12.936  13.863 -0.0787 -0.1313 -0.0207
 3439W        W 4410   5.141   9.170   2.941  0.1397 -0.2054  0.1524
 3440W        W 4411  12.955   9.604  13.342  0.0280  0.1846 -0.2046
 3441W        W 4412  12.572   5.409   7.301 -0.0349  0.0506  0.1938
 3442W        W 4413   8.158   0.087   5.616 -0.2188  0.1146 -0.0133
 3443W        W 4414   6.966   5.526   1.933  0.2999 -0.0507 -0.0128
 3444W        W 4415  10.748   9.494   1.039  0.2786  0.1049  0.1729
 3445W        W 4416  10.490   9.334  11.652 -0.1086  0.1913  0.3380
 3446W        W 4417   9.306  13.880   7.337  0.2600  0.0789  0.3489
 3447W        W 4418   4.828   9.854   1.879  0.0208  0.2120  0.1465
 3448W        W 4419   7.169   3.780   1.854  0.0723 -0.0974  0.1628
 3449W        W 4420  10.329   4.302  13.570 -0.2873  0.1163 -0.4097
 3450W        W 4421   5.184   1.285   1.243 -0.2934 -0.0593  0.1747
 3451W        W 4422   7.615   9.791   8.764  0.1637 -0.0554  0.0082
 3452W        W 4423   1.057   1.481  11.851 -0.1065 -0.0848 -0.0286
 3453W        W 4424  11.353  12.324   6.924 -0.2027  0.0061 -0.1308
 3454W        W 4425   8.163  13.482   0.620  0.0037  0.0890  0.1313
 3455W        W 4426  13.382   2.352   6.497 -0.1876  0.2226  0.0683
 3456W        W 4427   5.359  13.643   5.908 -0.1774 -0.1945 -0.1332
 3457W        W 4428   5.841   3.686   7.719 -0.0710 -0.5238  0.3251
 3458W        W 4429   7.477   0.799  11.228  0.0093  0.3942 -0.2202
 3459W        W 4430  10.565   9.725   7.772  0.2910  0.0160 -0.0547
 3460W        W 4431  12.479   5.753   0.519 -0.0776 -0.0646 -0.2909
 3461W        W 4432   8.317   8.718  10.901 -0.0651 -0.3754  0.0970
 3462W        W 4433   7.205   8.773   6.930 -0.1764  0.2800  0.0213
 3463W        W 4434   5.168  13.696   1.107 -0.0064  0.3197 -0.1213
 3464W        W 4435   5.408  10.328   2.511 -0.0762 -0.0207  0.3901
 3465W        W 4436   9.350   6.760   4.044 -0.0069 -0.1535  0.1112
 3466W        W 4437  13.677   5.087   4.874 -0.1585  0.1846  0.1996
 3467W        W 4438   8.376   6.705   5.155  0.4633 -0.0787  0.0634
 3468W        W 4439   1.060   7.839   4.270 -0.0913  0.2745  0.0893
 3469W        W 4440  12.398   7.208  12.432 -0.2340 -0.1066 -0.2033
 3470W        W 4441  13.645   7.181   8.239 -0.0398 -0.3036 -0.0553
 3471W        W 4442   1.624   5.686  11.279  0.2240  0.0950 -0.0728
 3472W        W 4443   1.896   1.678   1.852 -0.3871  0.3440 -0.2551
 3473W        W 4444   2.183   0.079  11.008  0.1677  0.1992 -0.2416
 3474W        W 4445   1.123   4.033  12.760  0.1834 -0.2170  0.1966
 3475W        W 4446  12.044   8.877   4.203 -0.2206 -0.1415 -0.3285
 3476W        W 4447   8.893   9.969   2.676  0.1137  0.4980  0.1087
 3477W        W 4448   1.282   2.149   5.403 -0.2418  0.0997 -0.0204
 3478W        W 4449   3.365   6.806  10.300  0.3064 -0.1917  0.0110
 3479W        W 4450   3.772   5.814   4.169 -0.3132  0.0540  0.0028
 3480W        W 4451   6.825   2.482   4.104  0.0059 -0.0321 -0.3000
 3481W        W 4452   8.119   5.824   1.895 -0.3792 -0.1577  0.2559
 3482W        W 4453   8.786   5.256   3.299 -0.3242 -0.3089  0.3631
 3483W        W 4454   6.130   6.379  11.127 -0.2811  0.1149  0.0065
 3484W        W 4455   7.200   2.814   3.337  0.0363  0.0179  0.0399
 3485W        W 4456   1.663  10.110  11.016  0.1307 -0.0497 -0.2668
 3486W        W 4457   7.146   4.193  11.711 -0.1382  0.1714  0.1820
 3487W        W 4458  11.804   6.959   6.479  0.1024 -0.0175 -0.1457
 3488W        W 4459  10.638   7.216   9.744 -0.0299  0.0503  0.2209
 3489W        W 4460   8.194   4.265  11.132  0.3917  0.0713  0.0677
 3490W        W 4461   9.575  10.296   9.982  0.2899  0.0269 -0.1957
 3491W        W 4462   2.853   1.227  10.991 -0.0286 -0.0731 -0.3371
 3492W        W 4463   1.489   7.405   9.312  0.2793  0.2725  0.1400
 3493W        W 4464   0.687  12.960  10.164 -0.2682 -0.2186 -0.2468
 3494W        W 4465  10.415   9.765   4.317 -0.1471  0.2630  0.1249
 3495W        W 4466   1.642   1.183  12.840  0.0636 -0.3830  0.0325
 3496W        W 4467   6.071  11.873   0.505 -0.0073 -0.1230  0.0270
 3497W        W 4468   2.179  12.929   9.874  0.3483  0.2926  0.0370
 3498W        W 4469  10.072   6.013   8.844  0.1811  0.3192 -0.1544
 3499W        W 4470   2.304   4.510   6.437  0.2176 -0.2013 -0.3118
 3500W        W 4471  13.614  10.169   3.690 -0.0668  0.0342  0.1772
 3501W        W 4472   6.098   1.263   8.454 -0.0765  0.2267 -0.0015
 3502W        W 4473  11.731   5.115  13.122  0.4101 -0.1527  0.1549
 3503W        W 4474  11.617   6.366  12.891 -0.0493  0.0018  0.0504
 3504W        W 4475   0.004  11.120   2.486 -0.1972 -0.0382  0.1781
 3505W        W 4476   6.222  12.025   2.556  0.0932  0.2029  0.0256
 3506W        W 4477  10.689   7.138   0.725  0.1842  0.0348 -0.1746
 3507W        W 4478  11.237   6.484   7.194 -0.1117 -0.2365  0.0510
 3508W        W 4479   9.681   1.184  13.331 -0.0118  0.3407 -0.0441
 3509W        W 4480   2.434   9.378  12.477 -0.2306 -0.1328  0.0069
 3510W        W 4481   8.692  13.626   8.774  0.2110 -0.0427  0.0063
 3511W        W 4482   2.444   1.750   9.887 -0.0788  0.1771 -0.0798
 3512W        W 4483   3.190   2.851   6.234  0.0836 -0.0511 -0.0045
 3513W        W 4484   0.442   6.432   9.255 -0.1631 -0.1735  0.1211
 3514W        W 4485   6.729   4.153   1.125  0.0341  0.1066 -0.0294
 3515W        W 4486   5.350  12.134  12.924  0.0230  0.3182  0.2161
 3516W        W 4487  12.489   5.983   3.782  0.0207 -0.3229 -0.2901
 3517W        W 4488   3.480   7.112   5.908 -0.2439 -0.0397 -0.1171
 3518W        W 4489   8.695   7.055   2.750  0.0047 -0.4541 -0.2715
 3519W        W 4490   8.889  12.048   8.002  0.1733  0.1881 -0.0349
 3520W        W 4491   5.658   9.514   8.365  0.1240  0.2681 -0.0132
 3521W        W 4492   9.711  13.654  13.224  0.0523 -0.0408 -0.2370
 3522W        W 4493  10.103   4.446   0.938 -0.0871  0.3468 -0.0588
 3523W        W 4494   5.371   6.983   6.871  0.0997  0.1309  0.0521
 3524W        W 4495   5.170   8.971   8.434 -0.0165  0.0342 -0.1066
 3525W        W 4496   5.201   7.969  12.948 -0.0931  0.0899  0.0002
 3526W        W 4497  11.725   5.702   5.544  0.1919  0.5144 -0.0314
 3527W        W 4498   3.305  11.654   3.277 -0.2663  0.0552 -0.0156
 3528W        W 4499   0.176   4.379  11.232 -0.0357 -0.3896  0.0989
 3529W        W 4500   3.466   8.298  12.479  0.4398 -0.2161  0.1014
 3530W        W 4501   8.277   7.422   2.842  0.0954 -0.0535  0.1449
 3531W        W 4502  12.146  13.482   0.313  0.2152 -0.0250 -0.0741
 3532W        W 4503   4.003   1.427   8.112 -0.0291  0.0184  0.1396
 3533W        W 4504   2.188   9.331  11.435 -0.2639  0.1598 -0.0338
 3534W        W 4505   3.001  12.762   7.885 -0.1368 -0.0466  0.1357
 3535W        W 4506   2.305   4.087   9.080  0.0668 -0.3836  0.1139
 3536W        W 4507  12.813   3.057   5.358  0.0715  0.2633  0.2684
 3537W        W 4508  10.087  12.090  10.254  0.1541 -0.2993 -0.0857
 3538W        W 4509   9.933  11.952  12.197 -0.1046  0.0169  0.1771
 3539W        W 4510   9.625   9.369  10.686  0.0284  0.1855 -0.0500
 3540W        W 4511  11.082   0.343   7.463 -0.0621 -0.2704 -0.2163
 3541W        W 4512   6.722   5.800   4.923  0.0458 -0.2277 -0.0592
 3542W        W 4513   2.048   7.499   5.647  0.0040  0.5663 -0.2239
 3543W        W 4514  10.082  12.525   0.166 -0.2570  0.1835  0.0533
 3544W        W 4515  13.471   1.139  11.891 -0.3051  0.0906  0.0277
 3545W        W 4516   5.246   8.815   8.895 -0.0247  0.1052  0.1806
 3546W        W 4517   9.340  10.013   0.764  0.2663 -0.1218 -0.0470
 3547W        W 4518   9.772   1.967  10.111  0.1185 -0.0442  0.0736
 3548W        W 4519  11.728  13.411  11.105 -0.0129  0.0326 -0.0934
 3549W        W 4520   4.381   7.251  11.268 -0.1298 -0.0544 -0.1278
 3550W        W 4521   6.459   5.362   4.974 -0.1744  0.0987  0.0194
 3551W        W 4522  13.687   0.567   6.300  0.0816  0.1504  0.0297
 3552W        W 4523  12.839   4.396   5.346  0.0272 -0.0460 -0.1036
 3553W        W 4524   7.850  10.013  13.026 -0.1638  0.5863 -0.0309
 3554W        W 4525   1.658   3.429  11.269  0.0459  0.1423  0.1108
 3555W        W 4526   3.123   8.302   2.349 -0.0989  0.1026  0.0824
 3556W        W 4527  10.837   1.469   8.131 -0.0517  0.1778 -0.0631
 3557W        W 4528   9.582  10.326   7.316  0.1027 -0.0160 -0.3239
 3558W        W 4529   7.777   8.313   0.890 -0.4059 -0.0646 -0.2887
 3559W        W 4530   6.962  12.357   7.067  0.3273 -0.1108 -0.1874
 3560W        W 4531   3.130   5.241   1.580 -0.0390  0.3808 -0.1045
 3561W        W 4532   4.021   5.931   4.585  0.1036 -0.1350  0.4916
 3562W        W 4533   5.762  11.219  13.692  0.0164 -0.1518 -0.1124
 3563W        W 4534   6.498  10.826   0.788  0.0853 -0.0907  0.2952
 3564W        W 4535  10.152   5.763  11.743 -0.0538  0.1758 -0.3347
 3565W        W 4536   7.312  10.577   3.797 -0.2719  0.0600  0.4825
 3566W        W 4537   7.470   9.177   1.771  0.1047  0.2105  0.0541
 3567W        W 4538   7.988   3.479   4.860 -0.0411 -0.1575 -0.2669
 3568W        W 4539  11.239   2.119   4.875 -0.2776 -0.0269  0.1938
 3569W        W 4540   7.602  12.553  10.735  0.1914 -0.2178 -0.1417
 3570W        W 4541   4.128  11.643   0.188 -0.2488  0.3206  0.0443
 3571W        W 4542   5.742   3.086  12.701  0.1759 -0.2279 -0.3114
 3572W        W 4543   8.908  11.528   1.879  0.3276  0.3194  0.0903
 3573W        W 4544  11.524  11.453   4.474  0.1828 -0.0407 -0.2304
 3574W        W 4545   9.338  11.618  12.019  0.4039 -0.0937  0.0852
 3575W        W 4546   4.121  12.619   5.815 -0.3241  0.1577 -0.0065
 3576W        W 4547   2.962   1.501   9.691 -0.0445  0.0340  0.1265
 3577W        W 4548   8.363  10.970   9.340 -0.0600  0.3324 -0.2540
 3578W        W 4549   2.946   7.793   1.550 -0.0105  0.0651  0.0156
 3579W        W 4550   3.149   6.712   5.642 -0.3366  0.1188  0.0019
 3580W        W 4551  12.071   4.862   3.453  0.2853 -0.3724 -0.0161
 3581W        W 4552   8.252   5.798   8.119 -0.0562  0.0651  0.2238
 3582W        W 4553   7.615   8.493   7.809 -0.0598  0.0000  0.0887
 3583W        W 4554   5.237   1.042   3.968  0.0620 -0.2191 -0.1529
 3584W        W 4555   9.798   6.864   6.083  0.0003 -0.0473 -0.1111
 3585W        W 4556  13.258   3.915   7.285 -0.3956 -0.1197 -0.1584
 3586W        W 4557   1.159   1.535   0.083  0.1434 -0.0849 -0.1469
 3587W        W 4558  13.814   7.202   9.193 -0.2027  0.1911 -0.0298
 3588W        W 4559   1.069  11.414   6.207  0.1607 -0.2203  0.1592
 3589W        W 4560   0.458  12.550   6.417  0.1573 -0.1494 -0.1072
 3590W        W 4561   6.541  10.461  11.365 -0.0151 -0.2344  0.4803
 3591W        W 4562   7.283   2.663  10.647  0.1767  0.0075 -0.1134
 3592W        W 4563   5.600   2.202  10.019  0.2225 -0.0887 -0.2210
 3593W        W 4564   1.240  13.322  11.743  0.0562  0.0193 -0.0122
 3594W        W 4565   1.694   1.308  10.093 -0.0959  0.0953 -0.4693
 3595W        W 4566   9.977   9.161  10.358  0.0839 -0.0352  0.2294
 3596W        W 4567   3.603   5.348   9.196  0.2060  0.0065  0.0032
 3597W        W 4568  10.932   4.121   5.583  0.1790  0.0883 -0.0427
 3598W        W 4569   7.812   8.910   9.127  0.1254  0.0260  0.0881
 3599W        W 4570   8.647   8.089   4.723  0.0065  0.1881  0.3576
 3600W        W 4571   9.222   5.004   7.221  0.0058  0.0947 -0.1867
 3601W        W 4572   1.831   1.841   5.975  0.1271 -0.0095 -0.0214
 3602W        W 4573   5.781   9.187   3.003  0.1043  0.1007 -0.1332
 3603W        W 4574   5.923   0.275  11.809  0.1537 -0.1862  0.1533
 3604W        W 4575   6.098   0.561   9.060  0.2436  0.0202  0.1957
 3605W        W 4576  11.438   9.992   1.199  0.1842  0.0431 -0.2950
 3606W        W 4577   7.818   4.427  12.959 -0.0343 -0.0308  0.1027
 3607W        W 4578   4.257   6.573  13.788 -0.0138 -0.0409 -0.0538
 3608W        W 4579  12.072  11.088   7.163  0.1236 -0.0309 -0.1907
 3609W        W 4580  11.279   4.530   6.670  0.3237 -0.1583 -0.0888
 3610W        W 4581   9.377  11.827   1.015  0.0579 -0.3028  0.2290
 3611W        W 4582  10.627  13.028   9.592  0.0090  0.1821 -0.4888
 3612W        W 4583  10.102   6.951   2.817  0.3356  0.1950  0.0049
 3613W        W 4584   4.734   6.673   5.518  0.0871  0.1289  0.0533
 3614W        W 4585   4.356   0.200   9.974 -0.4919 -0.0043 -0.1744
 3615W        W 4586   0.005   3.204   6.194 -0.0158 -0.1055 -0.0683
 3616W        W 4587   9.067   9.375   1.370  0.0980 -0.0545  0.1659
 3617W        W 4588  13.011   2.430   2.628  0.0783 -0.4340 -0.0025
 3618W        W 4589  11.545   9.028  10.043  0.1695 -0.0910 -0.2621
 3619W        W 4590   8.604  11.285  13.191  0.0774  0.1741  0.0851
 3620W        W 4591   5.207   9.997   3.712  0.0972 -0.2868  0.2150
 3621W        W 4592  10.729   3.839   4.207 -0.0527  0.2102 -0.2790
 3622W        W 4593  11.055  13.487   8.667 -0.0868 -0.1311  0.3849
 3623W        W 4594   5.983  10.700   3.001  0.0115  0.0343  0.3664
 3624W        W 4595   8.211  11.588  13.437 -0.1762  0.1608  0.0396
 3625W        W 4596   5.577  13.343  12.726 -0.1651  0.0412  0.1702
 3626W        W 4597  10.317  10.780  11.202 -0.1550 -0.2511  0.2278
 3627W        W 4598   4.834   7.456   8.960  0.1575 -0.3261  0.0883
 3628W        W 4599   0.093   4.177   5.998 -0.0252 -0.0257  0.0717
 3629W        W 4600   9.456   9.566   2.232 -0.0969 -0.2202 -0.3065
 3630W        W 4601   6.101   8.117   4.841  0.2658 -0.1518 -0.0664
 3631W        W 4602   2.566  13.346   7.219 -0.0150 -0.0353 -0.0111
 3632W        W 4603   9.262  10.121   7.803  0.2844 -0.0407  0.2438
 3633W        W 4604   1.618   8.968   8.335 -0.1075  0.3191 -0.1574
 3634W        W 4605   8.644   7.918   0.734 -0.2217 -0.2216 -0.0236
 3635W        W 4606  12.577   1.107   7.479 -0.1471 -0.2783 -0.0721
 3636W        W 4607   9.944   9.225   0.775  0.0557  0.1247 -0.2711
 3637W        W 4608   0.234   4.294   2.265 -0.0913  0.0162 -0.2353
 3638W        W 4609   9.438  10.163   3.467  0.1245 -0.1717  0.3705
 3639W        W 4610  10.732   2.722   0.573 -0.0560 -0.1061 -0.0629
 3640W        W 4611   6.645   4.267  11.162 -0.1695  0.1671 -0.1665
 3641W        W 4612  10.859   8.589   2.865 -0.1642  0.0567  0.1653
 3642W        W 4613   0.558   1.633   5.735  0.2135  0.0501 -0.0683
 3643W        W 4614  11.671  10.014   0.240 -0.3528 -0.1240 -0.0047
 3644W        W 4615   2.434   0.470   3.968 -0.0838 -0.3034  0.1409
 3645W        W 4616   2.365   8.460   6.417  0.1770 -0.0349 -0.1444
 3646W        W 4617   2.914   2.541   4.259 -0.3989 -0.0710  0.2022
 3647W        W 4618  10.409  11.044  13.362 -0.5586 -0.1583  0.1482
 3648W        W 4619  10.695   3.628   5.687 -0.0100 -0.2879 -0.0502
 3649W        W 4620   9.919   9.495   3.971  0.1028  0.2457  0.1646
 3650W        W 4621   0.282   1.627  13.424 -0.0397 -0.0702  0.1317
 3651W        W 4622   6.841   3.111  10.297 -0.0281  0.1108 -0.2132
 3652W        W 4623  13.233   2.876   5.628  0.0832 -0.1472  0.0533
 3653W        W 4624   7.407   4.424   3.936 -0.1700 -0.0453 -0.1441
 3654W        W 4625  13.141   8.752  12.394 -0.3631 -0.1491  0.1431
 3655W        W 4626   7.647   7.428   1.289 -0.2714  0.0433  0.1893
 3656W        W 4627   7.008   1.989   6.838 -0.4906  0.2418 -0.0551
 3657W        W 4628  10.472   3.458   5.195  0.3448 -0.1455 -0.1327
 3658W        W 4629   1.559   7.171  11.789 -0.1137  0.1014  0.0251
 3659W        W 4630  10.439  10.671   7.074  0.1024  0.1087  0.1123
 3660W        W 4631   4.054   4.975   0.582 -0.0438 -0.5908 -0.1174
 3661W        W 4632   6.687  10.346   0.896  0.1031  0.1437  0.0287
 3662W        W 4633   5.543   0.917  13.784 -0.0432 -0.2423 -0.1048
 3663W        W 4634   1.099  12.778   2.791 -0.3632  0.0241  0.2765
 3664W        W 4635   8.350   2.503   2.906 -0.2497 -0.2494 -0.1577
 3665W        W 4636  12.401   9.821   1.481 -0.0618  0.1334 -0.2392
 3666W        W 4637   9.141   4.466   5.337  0.0724  0.1392  0.2700
 3667W        W 4638   2.569  11.480  11.622 -0.0393 -0.2638  0.0903
 3668W        W 4639   9.592   2.929   5.156 -0.1185 -0.0662  0.0152
 3669W        W 4640  13.672   6.121   7.810 -0.2059  0.1953  0.2943
 3670W        W 4641   3.822   7.694   2.278 -0.2820 -0.0588  0.4200
 3671W        W 4642   3.224   3.474  11.931 -0.1695  0.0608 -0.2017
 3672W        W 4643   5.974   4.945   9.747  0.3463  0.0750 -0.1035
 3673W        W 4644   9.001   1.101   5.797 -0.1753 -0.1541 -0.2376
 3674W        W 4645   1.925   6.450   7.588  0.2216 -0.1728 -0.0984
 3675W        W 4646   9.026   6.191   3.021 -0.0013 -0.2032 -0.1738
 3676W        W 4647   5.399   0.152   4.187 -0.1016  0.1594  0.0559
 3677W        W 4648   1.214   5.011   8.034  0.2091  0.3206 -0.0697
 3678W        W 4649   8.776   5.864  12.987  0.1676  0.0110 -0.2757
 3679W        W 4650   5.417   0.500   0.254 -0.0969  0.0308  0.2998
 3680W        W 4651   1.276   8.364   6.307 -0.3900  0.0107 -0.0048
 3681W        W 4652   7.175  11.507   6.004  0.1048 -0.0127 -0.2702
 3682W        W 4653  10.052  13.501  13.566  0.0375 -0.4020 -0.1610
 3683W        W 4654   7.320  13.476   6.678 -0.2588 -0.1919  0.2025
 3684W        W 4655   1.739   7.182   8.369 -0.0261  0.0540  0.1838
 3685W        W 4656   9.561   9.154   1.204 -0.1994 -0.1066  0.2487
 3686W        W 4657   9.225   1.681   9.514  0.2380 -0.1024 -0.0489
 3687W        W 4658   4.247   3.095  12.515  0.0143  0.0341  0.0368
 3688W        W 4659   4.010  11.625   4.501  0.0737 -0.1987  0.0345
 3689W        W 4660   5.671   4.408   7.799  0.0358 -0.3941  0.0749
 3690W        W 4661   3.616  13.157   6.341 -0.2163 -0.0659  0.2950
 3691W        W 4662  11.722   3.848   1.964  0.0775  0.1249 -0.0746
 3692W        W 4663   3.454   1.288  13.793  0.2294 -0.0531  0.0621
 3693W        W 4664   8.805   3.097   4.782  0.0385 -0.0556 -0.1943
 3694W        W 4665   8.834   6.629   8.066  0.2013 -0.1187 -0.1580
 3695W        W 4666   6.321   7.901   1.908  0.0298  0.2875  0.0411
 3696W        W 4667   2.019   2.006   9.540 -0.0303  0.1204  0.2818
 3697W        W 4668   0.225   7.988   8.048  0.0707 -0.1535  0.3336
 3698W        W 4669  12.921   0.975   6.159 -0.1475  0.1686 -0.0874
 3699W        W 4670   9.721   4.493   2.905  0.0543 -0.0385 -0.0463
 3700W        W 4671   9.379   5.856   3.079  0.1978  0.1710  0.0978
 3701W        W 4672   5.698   0.950   5.339  0.0356 -0.2375 -0.0298
 3702W        W 4673  11.433  13.318  12.451  0.1784 -0.0627 -0.3026
 3703W        W 4674  10.684  10.269   7.130  0.0984  0.2452 -0.0896
 3704W        W 4675   3.242   0.452   8.651 -0.1620 -0.1049  0.0623
 3705W        W 4676   8.645  11.703   6.150 -0.0086  0.4005 -0.0122
 3706W        W 4677   3.151   4.574   6.179 -0.1400 -0.1586  0.1359
 3707W        W 4678   8.200   1.502   9.170  0.0978 -0.1061  0.3882
 3708W        W 4679  12.646   7.928  11.716 -0.0821  0.0138 -0.0899
 3709W        W 4680   3.892  13.061  11.020  0.0341  0.2188  0.0977
 3710W        W 4681  11.541   3.505  11.638  0.3407 -0.0887  0.0722
 3711W        W 4682   0.023  10.468   9.678 -0.0721 -0.0131  0.2556
 3712W        W 4683  12.684   2.671  11.948  0.1809  0.2874  0.1883
 3713W        W 4684   6.756  10.881  12.528  0.1053  0.3914 -0.2591
 3714W        W 4685   3.438   1.329   4.382  0.0606 -0.3472  0.1106
 3715W        W 4686   0.034   6.369   5.387 -0.0434  0.4926  0.0063
 3716W        W 4687   5.137   4.957   1.488  0.0500  0.2077  0.1236
 3717W        W 4688  12.218   1.942   4.450  0.0746  0.0672 -0.0835
 3718W        W 4689   3.320   4.286  12.029  0.2979 -0.2113 -0.0395
 3719W        W 4690  13.247   3.191   9.764 -0.0504 -0.1744 -0.1294
 3720W        W 4691   2.112   2.910   6.299 -0.2009  0.1543  0.3296
 3721W        W 4692   7.685   9.290  13.446  0.1578 -0.0157 -0.2827
 3722W        W 4693   2.967  11.188   2.015  0.0519  0.3019 -0.0878
 3723W        W 4694  10.035   8.431  10.722  0.0442  0.1138 -0.0543
 3724W        W 4695   5.945   3.679   0.243 -0.0496 -0.0009  0.1197
 3725W        W 4696   0.023   5.588   6.650 -0.3488  0.0507 -0.0399
 3726W        W 4697  12.985   1.380   0.239  0.0282 -0.0860 -0.0555
 3727W        W 4698   0.635   0.930   0.874  0.3954 -0.2749 -0.3678
 3728W        W 4699   7.537   2.743   0.456  0.0105  0.0170 -0.0921
 3729W        W 4700   9.807   5.573   2.209 -0.1104 -0.1390  0.1874
 3730W        W 4701  11.491  11.314   7.175 -0.0980  0.3162  0.1866
 3731W        W 4702   9.753   9.507  13.797  0.0615  0.1402  0.1991
 3732W        W 4703   0.222   1.555   9.112 -0.0816  0.3223  0.0248
 3733W        W 4704   5.710   4.120  12.645 -0.2950  0.4567  0.2880
 3734W        W 4705   0.233  11.272  13.615 -0.0013  0.2258 -0.1782
 3735W        W 4706   2.063   6.783   8.303  0.2856 -0.1319  0.3774
 3736W        W 4707   2.340   8.652   9.280 -0.1876 -0.1229  0.2706
 3737W        W 4708   0.321   9.165   4.177  0.1162  0.0525  0.1669
 3738W        W 4709   3.153   0.223   6.817 -0.3248 -0.0301  0.0511
 3739W        W 4710   8.912   0.418  11.812  0.1325 -0.2679 -0.4067
 3740W        W 4711   5.202  12.171   5.983  0.2596  0.1354 -0.1706
 3741W        W 4712  11.107   2.935   9.516 -0.0059 -0.0844  0.0858
 3742W        W 4713  11.729   4.146   9.205 -0.0056 -0.0832 -0.2471
 3743W        W 4714   0.968  10.645   7.580  0.0230  0.2695 -0.0392
 3744W        W 4715   5.730  12.931   5.725  0.3211  0.2497 -0.3092
 3745W        W 4716   2.200   1.848   1.347  0.0571 -0.0931 -0.1812
 3746W        W 4717  12.690   4.420   7.280  0.0537  0.0559 -0.2446
 3747W        W 4718   7.988  13.668   8.013 -0.2478 -0.0728  0.0427
 3748W        W 4719  11.393  12.753  11.395  0.0762 -0.1532  0.5598
 3749W        W 4720   4.598  13.554   4.534 -0.0408 -0.2607 -0.2072
 3750W        W 4721  12.973   7.007   4.658 -0.1530  0.1036  0.0167
 3751W        W 4722   9.014   6.617   2.744  0.0597 -0.3466  0.0619
 3752W        W 4723   6.891   6.260   9.832 -0.4220  0.0224  0.1196
 3753W        W 4724   1.135   4.512  10.801 -0.2371 -0.0058 -0.0732
 3754W        W 4725  10.284   4.794   6.501  0.1866  0.1959 -0.1176
 3755W        W 4726   2.280   8.035   7.714  0.1082  0.0106 -0.0288
 3756W        W 4727  12.619   0.216  11.567  0.0670  0.2356 -0.1818
 3757W        W 4728   8.503   3.977   8.215 -0.0149 -0.0185  0.1021
 3758W        W 4729  13.380   0.092   8.027  0.1572  0.3028  0.3067
 3759W        W 4730   5.274   5.644   0.440 -0.2088 -0.1133 -0.0474
 3760W        W 4731  11.908  13.159  12.208 -0.0826  0.2275 -0.2791
 3761W        W 4732   0.998   5.620   9.161 -0.3772  0.1779  0.1263
 3762W        W 4733  11.910   2.046   4.849  0.0117  0.2697  0.1539
 3763W        W 4734  13.092   1.335   8.072 -0.1009 -0.0366 -0.0025
 3764W        W 4735   0.421   0.629   1.313 -0.0223 -0.3866 -0.3700
 3765W        W 4736   7.776   7.817   5.058  0.3493  0.0914  0.0427
 3766W        W 4737   8.113   0.484  12.958  0.1702 -0.1633  0.0300
 3767W        W 4738   0.492   5.932   2.548 -0.0710  0.1412 -0.1281
 3768W        W 4739   2.224  13.164   1.628  0.2551  0.1838 -0.4266
 3769W        W 4740  10.117   4.377  11.300 -0.0304 -0.0660  0.1688
 3770W        W 4741  13.512   2.856   3.262  0.1027  0.0109  0.2697
 3771W        W 4742   8.728   5.994   8.712 -0.1560  0.1253  0.0419
 3772W        W 4743   5.352   9.456   0.099  0.1776  0.1535  0.0291
 3773W        W 4744   4.028   2.240   0.925  0.1212 -0.0309  0.2226
 3774W        W 4745   0.126  13.269   0.588 -0.0144 -0.1432 -0.2320
 3775W        W 4746   8.523   7.251   6.413  0.2084 -0.0704  0.1674
 3776W        W 4747   0.091   3.919   5.525  0.0331 -0.0132  0.1882
 3777W        W 4748   2.561   4.370  11.641 -0.3261 -0.0133  0.2408
 3778W        W 4749   8.039  11.727   6.984 -0.1584 -0.1455  0.0377
 3779W        W 4750   0.213   8.056   5.704  0.0939 -0.0589 -0.2512
 3780W        W 4751  10.668  10.583  12.031 -0.0287 -0.2683  0.3029
 3781W        W 4752   9.787   9.150  12.889  0.1579  0.0525 -0.1955
 3782W        W 4753   4.713  10.546   5.421  0.1998  0.0545 -0.2546
 3783W        W 4754   5.208  11.880   5.143 -0.2691  0.2450  0.1296
 3784W        W 4755   5.034   0.950   7.895 -0.1559  0.0255 -0.0149
 3785W        W 4756   7.321  10.174   4.592 -0.1619  0.1898  0.3035
 3786W        W 4757   0.080   7.589  10.365  0.0003  0.0666 -0.0685
 3787W        W 4758   8.686   3.648  12.483 -0.1512 -0.0503 -0.2716
 3788W        W 4759  12.517   0.704   5.087  0.0208 -0.2111  0.0015
 3789W        W 4760   8.445   3.052  10.142 -0.0480  0.0540  0.1253
 3790W        W 4761   8.251   4.745  12.947  0.1265 -0.1025  0.0532
 3791W        W 4762  12.137   9.291   0.639 -0.1478  0.1588  0.0772
 3792W        W 4763  13.306   4.393  13.580  0.1858 -0.1954  0.3378
 3793W        W 4764   8.838  12.128   5.416 -0.1058 -0.0159  0.0744
 3794W        W 4765   5.352   5.239   6.047  0.2132 -0.0086 -0.3019
 3795W        W 4766  12.318   9.673  13.609 -0.0055 -0.1175 -0.1352
 3796W        W 4767   4.658  12.647   6.568 -0.1345  0.0765  0.1528
 3797W        W 4768  10.406   7.991   3.692  0.1490  0.2901  0.0946
 3798W        W 4769   7.431   2.680   4.852  0.2898  0.2634  0.2542
 3799W        W 4770   7.351   2.022  13.826 -0.0109 -0.2162  0.1104
 3800W        W 4771  12.487   8.096   5.427 -0.1563 -0.0894 -0.1841
 3801W        W 4772   7.989   2.178  13.677  0.1230 -0.0928 -0.2036
 3802W        W 4773   9.393   7.342   7.676  0.0948 -0.3445  0.2194
 3803W        W 4774   2.804   7.922   0.565 -0.2022 -0.2288 -0.0849
 3804W        W 4775   4.236   0.872   0.829  0.1911  0.0593 -0.0536
 3805W        W 4776  12.633   4.160  10.119  0.2260 -0.0915 -0.0523
 3806W        W 4777   5.269  10.940   3.681 -0.1356 -0.0578 -0.0373
 3807W        W 4778   1.686   0.016  11.168 -0.0440  0.0154  0.0017
 3808W        W 4779  13.350   3.630  12.857 -0.0574 -0.0929 -0.1806
 3809W        W 4780   7.831   9.399   9.842 -0.3596 -0.1157 -0.2749
 3810W        W 4781   2.381   8.833   5.961  0.4412 -0.3694  0.0450
 3811W        W 4782  11.873  12.269   5.481  0.0363  0.1507 -0.0290
 3812W        W 4783   8.405   6.010   6.372  0.3884 -0.0021  0.2269
 3813W        W 4784   6.244   1.720  13.085 -0.0253  0.0405 -0.1546
 3814W        W 4785   9.416  10.024   2.507  0.0137  0.1803  0.0169
 3815W        W 4786   8.653   1.320   8.323  0.2955  0.0585  0.1867
 3816W        W 4787  13.067   3.409  10.515 -0.2082  0.1160 -0.1609
 3817W        W 4788  12.514  11.238   3.341  0.1785 -0.2690 -0.0897
 3818W        W 4789   0.406   7.606   8.654  0.2594 -0.4752  0.1893
 3819W        W 4790   1.248   4.552   4.741 -0.2219  0.1118  0.0540
 3820W        W 4791   8.443   5.444  10.763 -0.1153 -0.1598  0.1396
 3821W        W 4792   2.563   9.892   2.709 -0.1970 -0.2157 -0.0863
 3822W        W 4793   2.277   7.771   5.304 -0.1307  0.0537  0.0724
 3823W        W 4794  10.111  12.974  13.692  0.1154 -0.0568  0.0164
 3824W        W 4795   0.547   5.069  10.859 -0.0017  0.1896  0.0011
 3825W        W 4796   2.094   1.607  13.789  0.4685  0.0509  0.2573
 3826W        W 4797  10.791   2.358   1.351 -0.1792  0.1536  0.0158
 3827W        W 4798   0.772   9.004   1.751  0.0557  0.1362  0.1784
 3828W        W 4799  12.344  11.187  11.583  0.1082  0.0326  0.2280
 3829W        W 4800   7.234   0.841  11.657  0.0462  0.0816  0.3651
 3830W        W 4801   6.041   4.667   3.681 -0.0305 -0.0058 -0.2177
 3831W        W 4802   3.711   8.342  10.770  0.0342  0.2971  0.1455
 3832W        W 4803   7.367  13.052  10.077  0.2936  0.1259 -0.3898
 3833W        W 4804   5.131   8.262   7.602  0.0136 -0.1706 -0.0360
 3834W        W 4805   8.263   5.988  11.896 -0.0156  0.1670 -0.2249
 3835W        W 4806   0.002   5.771  13.024  0.0099 -0.0725  0.3024
 3836W        W 4807  10.140  13.674  10.550 -0.0319  0.4732 -0.1793
 3837W        W 4808   8.802   0.818  12.259  0.0967  0.4081 -0.0113
 3838W        W 4809   3.938   9.777   0.988  0.0276 -0.1597  0.1519
 3839W        W 4810  10.810   4.997   5.131 -0.0958  0.3970 -0.1688
 3840W        W 4811   3.846   3.011  12.777 -0.0216  0.2081 -0.0855
 3841W        W 4812   9.784  12.529   5.374  0.5338  0.0420 -0.2969
 3842W        W 4813  11.526   5.499   3.413 -0.1713 -0.4565  0.0369
 3843W        W 4814  12.169  13.898  11.563  0.2080  0.1138  0.2681
 3844W        W 4815  12.379   1.087   4.671  0.6503  0.0346 -0.1692
 3845W        W 4816   0.894   3.745   3.743 -0.0373  0.2657 -0.1703
 3846W        W 4817   0.600   5.994   7.937  0.1785 -0.4385  0.0731
 3847W        W 4818   9.750   6.011   4.559 -0.0725 -0.0121  0.1049
 3848W        W 4819   6.205   5.175   2.042 -0.2014  0.2873 -0.0501
 3849W        W 4820   1.919  12.407   4.844 -0.2009 -0.5048  0.0754
 3850W        W 4821  11.748   6.799  11.770 -0.0562 -0.2303  0.0314
 3851W        W 4822   0.827   1.051   8.812 -0.1494 -0.0758  0.2790
 3852W        W 4823   3.149   6.099   1.195  0.1615 -0.0864 -0.2131
 3853W        W 4824   4.480   7.259   1.237  0.2833  0.0238 -0.0641
 3854W        W 4825   0.452  13.115   7.399  0.1425  0.2847  0.0201
 3855W        W 4826   6.965   4.872  13.695 -0.0592  0.1654 -0.0434
 3856W        W 4827   4.887   0.195   4.293 -0.0733 -0.0883  0.0978
 3857W        W 4828  10.809   3.168  13.107 -0.1824  0.1656  0.0714
 3858W        W 4829  13.411   8.229   1.498 -0.1323  0.1157 -0.0262
 3859W        W 4830   0.943  13.482   6.239 -0.0114  0.1147 -0.2529
 3860W        W 4831   8.130   6.018   9.579 -0.0835  0.1120  0.0300
 3861W        W 4832   6.193  10.783   1.182  0.1349 -0.1078  0.1594
 3862W        W 4833  13.078  10.977   6.654  0.0050 -0.1552  0.1230
 3863W        W 4834   7.735   8.764   5.123 -0.1180  0.3227 -0.0486
 3864W        W 4835   5.696   2.498   2.410  0.1437  0.0862  0.4858
 3865W        W 4836   4.747   3.994   4.560  0.0712  0.2625 -0.0940
 3866W        W 4837   2.406  11.019  12.968  0.0320  0.1110 -0.2318
 3867W        W 4838   6.174   0.206   3.755  0.2700  0.1700 -0.2368
 3868W        W 4839   5.577   2.062   8.043 -0.0082 -0.1744  0.0644
 3869W        W 4840   1.761  12.046   5.142  0.0964 -0.0810  0.2505
 3870W        W 4841   1.668  10.201   0.146  0.0513 -0.0607  0.0431
 3871W        W 4842  12.242  13.716   2.765  0.0996  0.2849 -0.2451
 3872W        W 4843  10.825  10.274   3.265  0.1777 -0.0077  0.0204
 3873W        W 4844   7.188   3.338  13.435  0.0785 -0.0257  0.2284
 3874W        W 4845   3.326   9.319   4.473  0.0618 -0.0289 -0.1155
 3875W        W 4846   8.368  13.361   6.324  0.1977 -0.1438 -0.1762
 3876W        W 4847   8.580   7.673  10.531  0.3990  0.1263  0.4097
 3877W        W 4848   0.501   2.476  11.221  0.0098 -0.0223  0.0420
 3878W        W 4849   3.628   1.238   8.537  0.1656  0.0947 -0.1910
 3879W        W 4850   6.860   2.333   0.923  0.2658 -0.0070 -0.1668
 3880W        W 4851   0.122  11.788   3.962 -0.0503  0.0979  0.0339
 3881W        W 4852   2.755   4.594   9.576  0.2251 -0.0009  0.0359
 3882W        W 4853   3.490  12.976   9.743  0.1090 -0.1407  0.0496
 3883W        W 4854   8.899  13.836   0.197 -0.1293  0.0006  0.0758
 3884W        W 4855  10.151   1.450   9.954  0.2233  0.2135 -0.2079
 3885W        W 4856   1.607   4.952   3.797 -0.3130  0.1806 -0.3071
 3886W        W 4857   6.631   6.807   3.222 -0.1244 -0.0091  0.2194
 3887W        W 4858   5.800   0.993  11.580  0.2109  0.2411  0.2750
 3888W        W 4859   8.542   4.115   9.883 -0.1338 -0.2421  0.3502
 3889W        W 4860   5.130   5.937   5.217 -0.0854 -0.2692  0.2040
 3890W        W 4861   1.706   4.859   8.018 -0.1276 -0.0485  0.1543
 3891W        W 4862   8.521   1.517   0.800 -0.0657  0.0359 -0.0262
 3892W        W 4863   3.280   0.457   7.239 -0.5448 -0.0873 -0.6593
 3893W        W 4864   0.687   8.143   0.133  0.1970 -0.0216 -0.0295
 3894W        W 4865   6.741   3.421  10.634  0.3149 -0.1497 -0.0607
 3895W        W 4866   2.395   6.466   0.241 -0.0105 -0.0334  0.4620
 3896W        W 4867   9.531  10.319   6.334  0.0485  0.1165  0.1085
 3897W        W 4868   4.622  13.873   1.265  0.3606 -0.3169 -0.2044
 3898W        W 4869  13.121   2.984  13.414  0.1279  0.0051 -0.1344
 3899W        W 4870   9.399  13.177  11.881 -0.1186 -0.0256  0.1963
 3900W        W 4871   5.652   3.324   9.288  0.0640  0.0392 -0.1306
 3901W        W 4872   8.108   4.238   9.692  0.0302 -0.3830  0.0243
 3902W        W 4873   2.097   8.640   3.386  0.2034 -0.1025  0.2638
 3903W        W 4874   1.323   2.212   1.798 -0.0976 -0.1015  0.0687
 3904W        W 4875   0.677   7.611   1.982 -0.0043 -0.3260 -0.0652
 3905W        W 4876   1.490   0.790   1.188 -0.0224  0.1656 -0.2139
 3906W        W 4877   1.123  13.794   2.985 -0.1675 -0.0555 -0.2936
 3907W        W 4878  12.173   2.537  11.824 -0.1891  0.3923  0.0209
 3908W        W 4879   7.174  10.200   4.100  0.2393 -0.0833 -0.1943
 3909W        W 4880   1.487   3.046  12.146  0.4281  0.4174  0.1948
 3910W        W 4881   3.384  13.581  12.129 -0.0966  0.1931 -0.0247
 3911W        W 4882   7.909   8.528   8.164 -0.1244  0.1184 -0.3724
 3912W        W 4883   6.496   8.618   3.825 -0.0825 -0.1158  0.1639
 3913W        W 4884   6.639   9.500   0.693 -0.3361  0.0678  0.2926
 3914W        W 4885  13.230   6.456   7.312  0.0574  0.2766 -0.4682
 3915W        W 4886   6.347   5.396   9.126 -0.3158  0.1955  0.2855
 3916W        W 4887   1.276  10.582   9.108  0.0928  0.2247 -0.1217
 3917W        W 4888  13.285   9.549   5.255 -0.5524  0.0811  0.0596
 3918W        W 4889   9.076  13.450   2.090 -0.2676  0.2484  0.0264
 3919W        W 4890   3.126   1.389   8.968 -0.0420  0.0609  0.1003
 3920W        W 4891  13.544  10.607  13.054 -0.2727 -0.0428 -0.1491
 3921W        W 4892   9.739   8.956   9.114 -0.0635 -0.0170 -0.4706
 3922W        W 4893   3.391   2.381   4.483  0.2212  0.1265  0.2762
 3923W        W 4894   6.044  11.300   0.292  0.0997  0.0132 -0.2246
 3924W        W 4895   2.348   0.328   9.820  0.1473  0.0641 -0.2983
 3925W        W 4896   9.015   0.279  13.103 -0.0362 -0.1807 -0.1737
 3926W        W 4897   6.119  10.472   0.774 -0.4453 -0.1279 -0.0812
 3927W        W 4898   3.924   0.939   8.167 -0.0617  0.3714  0.1047
 3928W        W 4899  11.738   1.523  10.577 -0.0519  0.0748 -0.1425
 3929W        W 4900   0.724  11.814   2.580 -0.0094  0.1018  0.1904
 3930W        W 4901   1.318   7.617  11.548  0.1777 -0.0200  0.1370
 3931W        W 4902   8.978   8.733   2.088 -0.0250 -0.0511  0.0605
 3932W        W 4903   0.638   4.715   2.256 -0.0288  0.0185  0.0819
 3933W        W 4904   0.466  12.383  12.436 -0.2361 -0.2083 -0.3130
 3934W        W 4905   7.030  11.875   6.897  0.3469 -0.1200  0.0623
 3935W        W 4906   6.465  13.437   9.679  0.2984 -0.1411 -0.0123
 3936W        W 4907  11.320   8.427   0.183  0.5021 -0.2676  0.3280
 3937W        W 4908   4.837   6.988   6.860  0.0220 -0.5189 -0.1052
 3938W        W 4909   3.794   1.024   2.397 -0.1627 -0.2221 -0.3761
 3939W        W 4910  11.670   4.381  13.557 -0.2108 -0.0929  0.0372
 3940W        W 4911   3.665   6.852   4.550 -0.0132  0.2260  0.3301
 3941W        W 4912   2.071   5.916  10.295 -0.1144 -0.0898  0.2604
 3942W        W 4913   7.065   0.150   9.809 -0.3741 -0.0348  0.1958
 3943W        W 4914   4.876   6.240   6.537 -0.1500 -0.2850  0.2641
 3944W        W 4915   8.489   4.384   6.960  0.1341  0.1415 -0.1246
 3945W        W 4916   4.480  11.425   5.154  0.1782 -0.0181 -0.2389
 3946W        W 4917  11.449   1.356   9.259  0.5775  0.1799 -0.0859
 3947W        W 4918   0.997  13.156   4.792 -0.0531  0.0832 -0.1668
 3948W        W 4919   8.817   8.273   2.175 -0.0949  0.1551  0.4239
 3949W        W 4920   5.983   2.191   5.781  0.1011 -0.0649  0.2233
 3950W        W 4921   9.092  13.740   8.431 -0.0386  0.0415 -0.0549
 3951W        W 4922   5.563   5.855   9.869 -0.0353  0.0220  0.1066
 3952W        W 4923   0.373   6.477   8.281  0.1995 -0.0926 -0.1715
 3953W        W 4924   3.962   1.733   0.818  0.2774  0.1633 -0.0070
 3954W        W 4925   5.690   1.493   0.502  0.1085 -0.0014  0.2831
 3955W        W 4926   7.071   9.343   8.654  0.0355 -0.0438  0.0799
 3956W        W 4927  12.163   5.005   8.404 -0.3143 -0.4064  0.0191
 3957W        W 4928   9.885  10.904   7.861  0.3339 -0.0171  0.2158
 3958W        W 4929   1.276   4.179   0.707  0.2754  0.0302 -0.2125
 3959W        W 4930   9.812   7.202   9.042  0.1733  0.1160  0.1616
 3960W        W 4931   8.821  10.349  11.395  0.2442  0.0309 -0.0896
 3961W        W 4932  13.083   7.585  10.445 -0.1867  0.0522 -0.1244
 3962W        W 4933   1.896   6.033   5.098 -0.2530 -0.1301 -0.0903
 3963W        W 4934   3.349   3.119   7.003 -0.3117 -0.2699 -0.1581
 3964W        W 4935   1.501   1.231   7.323  0.0171 -0.2094 -0.2220
 3965W        W 4936   5.772  12.899  11.449  0.1532  0.1531  0.0963
 3966W        W 4937   4.241   1.485   0.522  0.0911  0.0215  0.4418
 3967W        W 4938   0.638   8.750   1.020 -0.0088 -0.0373  0.0294
 3968W        W 4939   7.990  10.910   7.386 -0.1992  0.2738  0.0040
 3969W        W 4940  13.370  12.677   5.096 -0.0188  0.1390 -0.2041
 3970W        W 4941   2.271   8.069  11.344  0.2703  0.0312  0.1816
 3971W        W 4942   4.594   4.688   0.221  0.0980  0.0685  0.1836
 3972W        W 4943   2.244   9.836   3.183  0.2637 -0.2221 -0.0409
 3973W        W 4944   7.583  13.910   4.575 -0.1749 -0.1386  0.2930
 3974W        W 4945   0.988   0.881   0.533 -0.0422 -0.0866  0.1992
 3975W        W 4946  10.380   8.987  11.322  0.1714 -0.1943 -0.2252
 3976W        W 4947   8.161   4.892  13.437 -0.0494 -0.1918 -0.1215
 3977W        W 4948   4.220   7.188   5.989 -0.2043 -0.2235  0.1285
 3978W        W 4949   4.010  11.642   3.958 -0.2222 -0.1235 -0.0525
 3979W        W 4950   5.899  12.848   6.250 -0.1322  0.0782  0.3010
 3980W        W 4951   9.487   1.210   7.252  0.1629 -0.1762 -0.2097
 3981W        W 4952   6.672  11.609   7.299  0.2430 -0.1919 -0.2986
 3982W        W 4953   8.921   3.303  11.654  0.2327  0.1446 -0.1011
 3983W        W 4954  12.739   7.785   1.229 -0.3728  0.0283 -0.3040
 3984W        W 4955   1.796   5.457  10.880  0.2545  0.1108  0.2269
 3985W        W 4956  12.823   2.215   9.233 -0.0308  0.1384 -0.4147
 3986W        W 4957   1.271   8.962   0.372 -0.0414 -0.2537 -0.1649
 3987W        W 4958   8.791   0.747   7.105  0.0301  0.0452  0.1486
 3988W        W 4959  12.712   3.242   9.786  0.0173  0.2500  0.0585
 3989W        W 4960   7.141   8.369   2.555 -0.2169  0.2326 -0.3987
 3990W        W 4961   8.534   3.638   2.179  0.0915  0.1326 -0.1554
 3991W        W 4962   8.669   4.835   2.443  0.0870  0.2827 -0.2077
 3992W        W 4963   4.261   3.006   9.321 -0.6696  0.1656 -0.0435
 3993W        W 4964  12.380   0.097   8.421  0.1400  0.1140 -0.0227
 3994W        W 4965   4.762   8.256   7.297  0.0446 -0.4741 -0.2793
 3995W        W 4966   1.951   4.814   2.543  0.0397  0.1344  0.0832
 3996W        W 4967   8.731   7.021   1.626 -0.3627  0.4387 -0.3499
 3997W        W 4968   8.792   7.442  10.971  0.2703  0.1574  0.1089
 3998W        W 4969   1.978   1.495   9.683  0.0633 -0.2476  0.3572
 3999W        W 4970   6.603  12.015   1.852 -0.1758  0.0648  0.0337
 4000W        W 4971   2.252  10.560   2.174  0.0244 -0.0460  0.5567
 4001W        W 4972   6.287  12.218   1.498  0.1568  0.3811  0.0531
 4002W        W 4973   6.662   4.882   8.548  0.0371  0.0346 -0.2076
 4003W        W 4974  11.472  12.156   8.017  0.1315  0.1245 -0.4102
 4004W        W 4975   3.751  11.942   1.752  0.1569  0.0488  0.1242
 4005W        W 4976  13.329   5.834   1.133  0.2356 -0.3058 -0.2689
 4006W        W 4977   9.864  11.648   6.932 -0.0326  0.4273  0.1580
 4007W        W 4978   5.155   0.590  13.700  0.1362 -0.2149 -0.0487
 4008W        W 4979   3.145   8.337   3.993  0.2377  0.0017  0.1836
 4009W        W 4980   8.306   5.913   3.954 -0.1073  0.0303 -0.4135
 4010W        W 4981   5.053   1.159   0.721 -0.0941 -0.1389 -0.0634
 4011W        W 4982  13.550   2.037   4.397 -0.3192 -0.0123  0.1786
 4012W        W 4983  13.877  11.471   2.078  0.5170  0.0364  0.2345
 4013W        W 4984  11.717   6.994   5.141 -0.2707  0.2464  0.2836
 4014W        W 4985   2.965   4.086   6.785  0.2804 -0.1188  0.0188
 4015W        W 4986   7.960   9.984   5.496  0.0134 -0.1087 -0.0829
 4016W        W 4987  12.521  11.002  10.850 -0.3646  0.2051  0.1524
 4017W        W 4988   3.944   6.994  12.799  0.1201 -0.3488  0.1742
 4018W        W 4989  10.032   3.399   9.255 -0.0857 -0.2727 -0.0620
 4019W        W 4990   9.715   7.178   8.003 -0.1831  0.4523 -0.0498
 4020W        W 4991   7.326  12.529  10.258  0.1763 -0.1779 -0.0706
 4021W        W 4992   9.860   0.371   3.275 -0.0641 -0.0727  0.0283
 4022W        W 4993  10.445  13.510  12.778 -0.0456 -0.2781  0.0177
 4023W        W 4994   0.338  13.409   6.872  0.0956  0.3244 -0.1406
 4024W        W 4995  11.348  11.364  13.117  0.3421  0.0522 -0.2583
 4025W        W 4996   9.445   5.190   2.018 -0.0611  0.2154 -0.0166
 4026W        W 4997   4.956  13.722   8.286 -0.0995 -0.2540  0.0063
 4027W        W 4998   8.331   1.493  12.911  0.1063 -0.0064 -0.0558
 4028W        W 4999   9.056   1.410  11.004 -0.0326 -0.0885 -0.0261
 4029W        W 5000   3.614  12.969   3.454 -0.0208 -0.1665 -0.3036
 4030W        W 5001  13.600   8.710   4.892  0.1673  0.1466 -0.1211
 4031W        W 5002   8.534   4.065   6.603  0.0143  0.1426  0.0586
 4032W        W 5003   2.824  13.267  11.000 -0.0086 -0.0390 -0.2242
 4033W        W 5004   2.895   8.142   5.765 -0.1375 -0.2398 -0.0850
 4034W        W 5005  12.394   2.668  11.385 -0.1166 -0.0694  0.1016
 4035W        W 5006   7.906   2.413   0.582 -0.1139  0.0093 -0.4560
 4036W        W 5007  11.546  12.092  10.514 -0.0184  0.0983 -0.1363
 4037W        W 5008   5.754  13.827  10.188  0.2287 -0.1163 -0.0233
 4038W        W 5009   2.293   1.443   8.788 -0.1389  0.0270  0.0846
 4039W        W 5010   0.419  13.411   8.570 -0.0013  0.2114 -0.0854
 4040W        W 5011   9.733  12.755  12.162  0.2617  0.0393  0.3579
 4041W        W 5012  13.641   7.354   0.003  0.0319  0.3587 -0.0975
 4042W        W 5013   0.764   1.807   0.877  0.0535 -0.2834 -0.0884
 4043W        W 5014   4.777   3.724   5.682 -0.4588 -0.0049 -0.0430
 4044W        W 5015   4.931   6.635  10.824  0.1733  0.0894  0.0416
 4045W        W 5016   5.675   7.515   5.662 -0.1536 -0.1430 -0.1604
 4046W        W 5017   0.797   1.236  12.260  0.3776 -0.3358  0.1425
 4047W        W 5018   7.039   6.976   7.338 -0.1795  0.0383  0.0849
 4048W        W 5019  13.611   6.382   0.231  0.0711  0.2507  0.0923
 4049W        W 5020  10.261   7.825   1.146  0.0121  0.0239  0.2284
 4050W        W 5021   6.511   6.814   7.140 -0.0049 -0.0071  0.0165
 4051W        W 5022   0.537   0.704   0.052 -0.0953  0.0536 -0.0752
 4052W        W 5023   3.479   6.528   1.216  0.0079  0.0577  0.2138
 4053W        W 5024   5.347  10.975   1.277  0.2583 -0.0408  0.0681
 4054W        W 5025  12.875   9.622  10.339 -0.3236 -0.1895  0.1863
 4055W        W 5026   3.560   1.644   6.148 -0.0245  0.0931 -0.0197
 4056W        W 5027   8.749   3.693   3.118 -0.0473 -0.0882 -0.1669
 4057W        W 5028   2.996   2.898   6.765 -0.2103 -0.2660 -0.0115
 4058W        W 5029   9.131   7.874  11.935  0.1290  0.2956 -0.1293
 4059W        W 5030   3.580  12.806   1.381 -0.0992 -0.2021 -0.0072
 4060W        W 5031  12.975   2.441   8.257  0.0111  0.1061  0.1422
 4061W        W 5032   2.365   7.660   0.664 -0.1111  0.0236 -0.0167
 4062W        W 5033   4.840  13.590   0.226 -0.2462 -0.0268  0.2178
 4063W        W 5034  11.085   2.320   6.363  0.0330  0.2512  0.0446
 4064W        W 5035   2.676   6.613   2.395  0.1588 -0.4322  0.0254
 4065W        W 5036  10.776  10.432   4.698 -0.1329  0.0126  0.1938
 4066W        W 5037   7.096   1.299   5.787 -0.3286  0.0682 -0.1064
 4067W        W 5038  11.444   7.456  11.672 -0.1213 -0.0332  0.0817
 4068W        W 5039   3.418   4.230   2.960 -0.2957  0.0682 -0.1571
 4069W        W 5040  11.694  11.488   4.954  0.3218 -0.3309 -0.1617
 4070W        W 5041   8.430   6.531   1.158 -0.1778 -0.3096 -0.0280
 4071W        W 5042   2.446   0.062   9.262 -0.0190  0.0501  0.0293
 4072W        W 5043   5.836   1.234  12.423  0.1079  0.0350 -0.3316
 4073W        W 5044   4.380   6.196   0.907  0.0556  0.0325 -0.0987
 4074W        W 5045  10.230   4.988   0.999 -0.1409 -0.0054 -0.0972
 4075W        W 5046  10.477   1.913   3.771 -0.0508 -0.1374  0.1636
 4076W        W 5047  10.176   7.192   2.243  0.0923 -0.2325  0.0510
 4077W        W 5048  10.324   1.368   0.203  0.5363  0.2252  0.3721
 4078W        W 5049   0.028   7.699  12.595 -0.1420  0.0131 -0.2678
 4079W        W 5050   7.096  13.612   3.850 -0.1348  0.1604  0.3734
 4080W        W 5051   0.727  11.232   1.724 -0.1162 -0.0591 -0.4891
 4081W        W 5052   9.398   0.134  13.842 -0.2693  0.0902 -0.0173
 4082W        W 5053  13.311   0.650   0.562  0.0354 -0.2555  0.0326
 4083W        W 5054   8.361   1.204  12.249  0.2439 -0.0052  0.2961
 4084W        W 5055   6.367   3.688   0.766 -0.1930  0.1188 -0.1316
 4085W        W 5056   8.212   3.012   4.749  0.2817  0.0600  0.1379
 4086W        W 5057   3.970   6.277   9.600  0.0316  0.1307 -0.0550
 4087W        W 5058  10.077  11.760   3.001 -0.4584 -0.0104 -0.1932
 4088W        W 5059  10.567   0.853  13.255  0.0434 -0.2433 -0.1145
 4089W        W 5060   2.222   8.135   8.391 -0.0952  0.0253 -0.2088
 4090W        W 5061  13.342   7.953   9.406 -0.0421 -0.1570  0.0114
 4091W        W 5062   7.460   0.455   4.643  0.0422  0.2526  0.3787
 4092W        W 5063   1.053   7.004   4.462  0.0420  0.0852 -0.2537
 4093W        W 5064   3.101   8.968   0.656 -0.2136 -0.0783 -0.1607
 4094W        W 5065   1.013   3.882   6.714  0.3336  0.0269 -0.0005
 4095W        W 5066   6.120   5.692  11.443 -0.2195 -0.0830 -0.1378
 4096W        W 5067   5.605   6.265   4.362  0.4189 -0.0467  0.2968
 4097W        W 5068   3.145   4.131   2.552  0.1494  0.0966  0.0375
 4098W        W 5069  13.875   4.462   5.558 -0.3085 -0.0335  0.0833
 4099W        W 5070   9.600  10.345   0.513  0.0691  0.1117 -0.2299
 4100W        W 5071   8.224   2.379   4.289  0.2048 -0.2775 -0.0154
 4101W        W 5072   8.181   1.171   0.670 -0.0737  0.4716  0.1708
 4102W        W 5073   4.776   0.351  10.240 -0.0201 -0.0927  0.2146
 4103W        W 5074  11.466   9.131   1.224 -0.0435  0.2162 -0.1563
 4104W        W 5075   2.984  12.340   0.691 -0.0641 -0.0025  0.1240
 4105W        W 5076   1.590  12.859  10.978  0.0766 -0.1292 -0.0450
 4106W        W 5077   3.209   4.518   0.454  0.3822 -0.0965 -0.2698
 4107W        W 5078   6.605   2.456   3.623 -0.1395  0.2824 -0.0887
 4108W        W 5079  11.803   3.121   2.941  0.3663 -0.1955  0.0741
 4109W        W 5080   5.970   5.397   8.787  0.1623 -0.1601  0.3231
 4110W        W 5081   3.402   6.926   1.575  0.1568  0.0437  0.1541
 4111W        W 5082   0.072   4.897   5.258 -0.1112 -0.0062  0.2459
 4112W        W 5083   2.848   1.337   2.258  0.0421  0.0264  0.0638
 4113W        W 5084   0.086   4.782   2.087  0.0984 -0.0583  0.4225
 4114W        W 5085  13.240   5.873  12.735  0.2490 -0.1269 -0.0031
 4115W        W 5086   5.809  11.816   8.009  0.3525  0.0980  0.0790
 4116W        W 5087   8.318   1.688  12.437  0.2593 -0.0021 -0.0573
 4117W        W 5088   5.025   7.057   8.253  0.0847 -0.0995  0.0219
 4118W        W 5089   7.810   7.966  12.098  0.4414  0.1651  0.3308
 4119W        W 5090   6.280   4.000   8.587  0.1422 -0.0213  0.0286
 4120W        W 5091   4.347  10.300   0.540  0.0810  0.0740 -0.0251
 4121W        W 5092  13.442   5.846   8.598  0.1867 -0.3055 -0.0818
 4122W        W 5093   4.592  11.803   6.560  0.1855  0.0511  0.2715
 4123W        W 5094  11.414  12.855  13.137  0.0660  0.2402  0.1751
 4124W        W 5095  11.317   3.076  13.143  0.2240  0.0095  0.0239
 4125W        W 5096   2.500  10.594  12.231 -0.1080  0.0210  0.0727
 4126W        W 5097   5.867   1.374   4.333  0.2780 -0.2475 -0.2783
 4127W        W 5098   4.538  13.105  10.338  0.2285  0.1011 -0.1444
 4128W        W 5099   6.168   2.062   8.027  0.1509  0.0046  0.0245
 4129W        W 5100   8.281   0.255   1.163 -0.1154 -0.0364 -0.0024
 4130W        W 5101   1.213   0.528   0.860 -0.2342  0.3574  0.0412
 4131W        W 5102   3.414   1.022   7.373  0.2840  0.2299 -0.1482
 4132W        W 5103  13.745   8.364  10.758 -0.2105  0.0200  0.0776
 4133W        W 5104   4.613  11.091   2.939 -0.0556 -0.2836  0.5571
 4134W        W 5105   6.831   4.607   1.321  0.1544 -0.2900 -0.0313
 4135W        W 5106   4.023   5.405   7.451  0.0001  0.0112 -0.2290
 4136W        W 5107   7.021   8.323   2.058 -0.3041  0.0933 -0.2371
 4137W        W 5108  13.113  13.155  11.672 -0.3945  0.1188  0.1361
 4138W        W 5109  10.985   0.871   5.626 -0.1391 -0.0542  0.0308
 4139W        W 5110   6.878   0.071  12.086  0.1142 -0.0232  0.2078
 4140W        W 5111   2.851   6.318   5.753  0.0305 -0.0133 -0.0830
 4141W        W 5112   6.665   3.457   5.956 -0.1802 -0.3527  0.1550
 4142W        W 5113  12.530   7.266   9.691  0.0096 -0.0879  0.0567
 4143W        W 5114   5.590   3.535   9.857 -0.1947  0.0758  0.1224
 4144W        W 5115   4.944  12.121   6.415  0.0292  0.0559  0.0815
 4145W        W 5116   9.132   2.936   8.482 -0.0773 -0.0459  0.2641
 4146W        W 5117   2.483   1.799  12.326 -0.0324  0.1423 -0.1328
 4147W        W 5118  11.906   2.734  11.115 -0.3476  0.0846 -0.0420
 4148W        W 5119   9.609  12.360   8.974  0.0340 -0.0927  0.3001
 4149W        W 5120   4.176   5.596  13.705  0.1614 -0.4221 -0.1116
 4150W        W 5121   4.431   3.383   5.843 -0.1481  0.0030 -0.1472
 4151W        W 5122   4.603   1.104  10.998  0.0117  0.1084 -0.2206
 4152W        W 5123   5.545   0.881   7.749  0.3047  0.5348  0.3068
 4153W        W 5124   3.195   1.427   2.801 -0.3555 -0.2187  0.3286
 4154W        W 5125   6.813   3.728   3.544  0.2448  0.1007 -0.2640
 4155W        W 5126   1.791   8.017  11.428  0.3439 -0.1285  0.2351
 4156W        W 5127   4.452   0.297   6.925  0.2980 -0.2911 -0.1714
 4157W        W 5128   7.571  13.482  11.233  0.2464 -0.3877  0.2317
 4158W        W 5129   7.445   2.478  12.289  0.1975 -0.0053  0.2674
 4159W        W 5130  13.146   2.526   3.177 -0.0491 -0.0063  0.1190
 4160W        W 5131   1.881  13.914   6.848 -0.0993 -0.2126 -0.0503
 4161W        W 5132  12.634   8.889  11.512  0.0900  0.1048  0.2897
 4162W        W 5133   2.627   3.817  10.106 -0.1092  0.1209  0.0615
 4163W        W 5134   7.825  13.322   6.373 -0.1260  0.1930 -0.0379
 4164W        W 5135  12.002  13.686  10.680 -0.1219  0.0108  0.1171
 4165W        W 5136   7.372  12.234   9.716  0.0366  0.0961 -0.0883
 4166W        W 5137  12.594   6.792   0.719  0.0191 -0.0500 -0.1669
 4167W        W 5138   3.398   5.907  13.797 -0.0243 -0.2444 -0.0473
 4168W        W 5139   2.312   7.134   4.321  0.2727 -0.1459  0.2308
 4169W        W 5140   8.053   5.660   3.582  0.0463  0.1157 -0.0597
 4170W        W 5141   5.166   0.367   9.710 -0.1358 -0.1073  0.0190
 4171W        W 5142   8.061   0.049   4.067 -0.1530  0.0464  0.0805
 4172W        W 5143   7.809   0.406  11.327 -0.0109 -0.0174 -0.0031
 4173W        W 5144  12.014   2.133  12.786  0.2215  0.0462  0.0503
 4174W        W 5145   6.917   8.396  12.961 -0.0811 -0.0737  0.3893
 4175W        W 5146   6.134  10.835  13.782 -0.2445 -0.1711  0.1004
 4176W        W 5147  13.738  13.133   3.592  0.0385 -0.0315  0.0086
 4177W        W 5148   9.407   6.056   4.957  0.0501 -0.2178 -0.0215
 4178W        W 5149   2.095   2.146   8.194  0.0788 -0.0650 -0.3017
 4179W        W 5150   6.686   5.141  13.446 -0.1795  0.2616 -0.2901
 4180W        W 5151   9.257   8.453  12.380  0.0055  0.2449  0.2566
 4181W        W 5152  10.439   2.064  11.128  0.0345  0.2202 -0.0952
 4182W        W 5153  10.743   9.303   5.529 -0.0418  0.2985 -0.2801
 4183W        W 5154   7.431   5.355   7.991 -0.0825 -0.2474 -0.0547
 4184W        W 5155   2.651   0.736  12.872 -0.3312  0.2624 -0.1884
 4185W        W 5156  13.540   4.966  10.036  0.2857  0.0051 -0.1210
 4186W        W 5157   8.965   3.903  10.127  0.1053 -0.1647 -0.1582
 4187W        W 5158   8.911   3.741  13.331  0.2665  0.3875 -0.1432
 4188W        W 5159   0.220   7.172   5.009  0.2420 -0.1937  0.0451
 4189W        W 5160   4.918   2.321   2.850 -0.1329  0.0262 -0.1724
 4190W        W 5161   6.830   0.253  13.808  0.2808  0.1369  0.1136
 4191W        W 5162   2.680   3.427  13.771  0.1036 -0.0403  0.0802
 4192W        W 5163   4.812   2.217   1.974 -0.0541  0.1981  0.1483
 4193W        W 5164   0.653  12.562   0.299  0.0240 -0.5102 -0.0173
 4194W        W 5165   4.986   4.794   1.076  0.0098  0.4742  0.1722
 4195W        W 5166   9.977   6.729  10.546 -0.1051 -0.1108 -0.1320
 4196W        W 5167   1.664  12.914   5.797  0.0569  0.0409 -0.2704
 4197W        W 5168  11.930   7.797  11.314 -0.4196  0.0944  0.1081
 4198W        W 5169   8.410   6.203   8.405 -0.0342 -0.3089 -0.0386
 4199W        W 5170  13.027  11.353   6.322 -0.2335 -0.1293 -0.1677
 4200W        W 5171   2.251   8.369   2.942  0.0259  0.0537  0.1770
 4201W        W 5172   4.734  13.657   4.077 -0.0808 -0.1122  0.2677
 4202W        W 5173   2.229   0.493   1.088 -0.3523 -0.1610 -0.3246
 4203W        W 5174   6.504   8.933   4.231  0.1409  0.3492 -0.1686
 4204W        W 5175   9.694   9.603  11.953 -0.0775 -0.1131  0.0083
 4205W        W 5176   3.965   7.195   4.418 -0.0870  0.1175 -0.0084
 4206W        W 5177   4.682   3.378   1.066 -0.0965 -0.5039 -0.0634
 4207W        W 5178   2.953   4.553   7.029 -0.1089 -0.5592  0.2658
 4208W        W 5179   7.422   8.988  10.824  0.1253 -0.2240  0.1523
 4209W        W 5180   6.470   1.877   2.975  0.0318 -0.0448  0.1176
 4210W        W 5181   2.801   5.780   5.098 -0.2462 -0.0420 -0.0368
 4211W        W 5182   3.081   0.118  12.485  0.0441  0.0333  0.0688
 4212W        W 5183   7.927   1.017   0.240 -0.1017 -0.1093 -0.1206
 4213W        W 5184   9.406   6.357  12.573 -0.1238  0.0873 -0.0701
 4214W        W 5185  11.793   0.717   5.873 -0.1275  0.1229  0.1765
 4215W        W 5186   5.738   4.152  11.050 -0.3572  0.1309 -0.0451
 4216W        W 5187   6.242   6.445   4.308  0.0439  0.0355  0.0173
 4217W        W 5188   6.245   3.672   1.966  0.1717  0.0522  0.0392
 4218W        W 5189   9.505   9.286   8.781 -0.3340  0.1446 -0.0002
 4219W        W 5190   8.727   8.904   1.595  0.0694 -0.0220 -0.1365
 4220W        W 5191   9.465  12.081  12.036 -0.0246 -0.3024  0.3180
 4221W        W 5192   5.244   5.037  13.146  0.1434  0.2336 -0.0613
 4222W        W 5193   4.149   8.997  12.370  0.1117 -0.1355  0.0098
 4223W        W 5194   1.824  13.352  13.527 -0.0983 -0.1138 -0.2133
 4224W        W 5195   0.295  13.629  13.153 -0.2686  0.2247  0.1987
 4225W        W 5196   6.011  10.754  11.271  0.0052 -0.0362 -0.0785
 4226W        W 5197   2.857   4.833   2.945  0.1194 -0.2364 -0.3015
 4227W        W 5198  12.648   5.648   8.038  0.0629 -0.2372 -0.0815
 4228W        W 5199   4.774   6.031   2.264  0.1706  0.0126 -0.0962
 4229W        W 5200   9.227   8.421   8.363  0.3306  0.0392  0.0435
 4230W        W 5201   9.159   3.259  13.485  0.3062  0.1246  0.2605
 4231W        W 5202  11.818  11.288   1.724 -0.2716 -0.3057  0.1992
 4232W        W 5203  10.454   6.474   9.100 -0.0198 -0.1235  0.1798
 4233W        W 5204  10.933  10.097  11.159  0.1538  0.0930  0.0863
 4234W        W 5205   7.261   4.184   9.533 -0.0656  0.3691 -0.1271
 4235W        W 5206  11.562  10.604   9.981 -0.0179  0.2428 -0.0889
 4236W        W 5207  11.603   7.902  11.799 -0.1489  0.1390  0.0254
 4237W        W 5208   8.057   8.671   5.522 -0.0944  0.0395  0.0206
 4238W        W 5209   7.540   2.217   1.562  0.3761 -0.0037 -0.0226
 4239W        W 5210   7.123   2.362   5.095  0.0056  0.4034  0.0475
 4240W        W 5211   0.794   1.873   2.590 -0.0434 -0.0673  0.0276
 4241W        W 5212  13.768   2.092  10.043  0.0438 -0.1632  0.0408
 4242W        W 5213  10.791   5.802   9.248  0.0704 -0.0444  0.0819
 4243W        W 5214   6.245  11.971  12.660 -0.2373  0.0726  0.1305
 4244W        W 5215  11.164   1.390   4.794  0.4031 -0.0375 -0.1449
 4245W        W 5216  13.869  12.269   8.244  0.2561  0.2293 -0.1666
 4246W        W 5217   7.785   0.471  12.144  0.0466  0.3340  0.1049
 4247W        W 5218  12.743   7.749  12.792 -0.0063  0.0251  0.0350
 4248W        W 5219   1.518   2.527   1.090  0.0945  0.0520  0.2113
 4249W        W 5220   9.953   7.687   9.280  0.2411 -0.1427 -0.0268
 4250W        W 5221  11.427  11.262  12.665 -0.0303 -0.1371  0.2128
 4251W        W 5222   8.268   3.736   5.188  0.2406 -0.3586 -0.2223
 4252W        W 5223  11.460   8.840   9.568 -0.6119 -0.3012  0.0522
 4253W        W 5224   0.007   2.237   6.224 -0.1330 -0.1637 -0.1100
 4254W        W 5225   0.426   4.445   9.774  0.2179  0.2436 -0.1523
 4255W        W 5226   9.945   2.738   4.216 -0.0283  0.1374  0.0577
 4256W        W 5227  13.243   4.330   2.560 -0.1994  0.0380 -0.0248
 4257W        W 5228   5.430   2.821   3.685  0.2124 -0.2978  0.1232
 4258W        W 5229   5.994   4.861  12.265 -0.2091 -0.1303  0.3044
 4259W        W 5230   2.163   5.106  10.828 -0.0364 -0.0182 -0.0004
 4260W        W 5231   2.891  10.348   4.362  0.0816  0.0030  0.0641
 4261W        W 5232   9.223   3.691  11.708  0.1065  0.1311  0.2200
 4262W        W 5233   3.407   7.451   2.332  0.2295  0.0315  0.1947
 4263W        W 5234   9.952  11.344   4.411  0.3736  0.0043  0.0395
 4264W        W 5235   8.524   5.072   0.218 -0.0424 -0.0533  0.3222
 4265W        W 5236   6.912  10.130   5.799 -0.0850 -0.3525 -0.2224
 4266W        W 5237   9.526   8.456  10.023 -0.3049  0.1036 -0.0363
 4267W        W 5238   9.349  13.494   9.440 -0.2391 -0.0204 -0.1246
 4268W        W 5239  10.388   6.242  10.628 -0.0034 -0.0306  0.2344
 4269W        W 5240   8.116   0.585   9.062 -0.1804 -0.0283  0.1095
 4270W        W 5241  13.103   9.583   9.487  0.2575 -0.0168 -0.1435
 4271W        W 5242   1.890   1.999   8.973 -0.2394 -0.1922 -0.0479
 4272W        W 5243   2.899   1.777   8.764 -0.0461  0.1108  0.0639
 4273W        W 5244   6.304   2.266   1.686  0.0654 -0.0683  0.1069
 4274W        W 5245   4.665   7.030   1.660  0.1097 -0.1215  0.1277
 4275W        W 5246   2.665   2.131  11.858 -0.0717 -0.1106 -0.1160
 4276W        W 5247   9.449   8.962  10.498  0.0694  0.1439 -0.1875
 4277W        W 5248   5.120   6.343   2.063  0.2809 -0.1125 -0.0947
 4278W        W 5249   9.319   6.237   8.128  0.1550  0.0322 -0.0495
 4279W        W 5250   1.106   6.030   0.968 -0.0545 -0.4345  0.3051
 4280W        W 5251  11.375   7.995  10.001 -0.0456 -0.0309  0.0252
 4281W        W 5252   5.620   0.701   9.719  0.0085 -0.0380 -0.1570
 4282W        W 5253   3.900   2.218   1.458 -0.2118 -0.0034  0.0732
 4283W        W 5254   8.116   0.597   7.607 -0.0792  0.0161  0.2716
 4284W        W 5255  10.975  10.226   6.562  0.2880 -0.1201  0.2034
 4285W        W 5256  10.675   8.741   3.287  0.1086 -0.3583  0.1188
 4286W        W 5257   0.148   6.154  13.309 -0.0215 -0.0977  0.1388
 4287W        W 5258   0.894  13.350  13.323  0.2968 -0.0889 -0.0405
 4288W        W 5259  12.882   6.182  12.050  0.0941  0.1254 -0.0137
 4289W        W 5260   4.521   7.882  13.888  0.0746 -0.1381  0.0758
 4290W        W 5261   3.410   2.922  13.116 -0.0138  0.1751 -0.0042
 4291W        W 5262   5.880   4.356  12.203 -0.0470  0.0370 -0.4208
 4292W        W 5263  11.384   4.687   6.148  0.2600  0.1634  0.2605
 4293W        W 5264   2.765   3.788   2.736  0.2249 -0.1296 -0.1226
 4294W        W 5265   9.803   2.884   9.806  0.1302  0.1791  0.1886
 4295W        W 5266  11.482  12.155   5.859  0.2633  0.1433  0.3300
 4296W        W 5267   5.515   3.778   9.041  0.0445 -0.1143  0.1040
 4297W        W 5268   5.224   3.783   5.940  0.0792  0.0858  0.1746
 4298W        W 5269   8.549  12.674  12.083 -0.0192  0.0431 -0.1318
 4299W        W 5270  12.024  10.059   5.159 -0.0385 -0.0027  0.1388
 4300W        W 5271   4.962   2.883   4.018  0.0461  0.3144 -0.1011
 4301W        W 5272  12.077   3.305   9.083  0.2732  0.2265  0.2578
 4302W        W 5273   7.989  12.375   3.277 -0.1516 -0.1295 -0.0382
 4303W        W 5274   0.863  13.156   8.941  0.1201 -0.0247 -0.2231
 4304W        W 5275  13.006  12.549  10.353 -0.0591 -0.1483  0.2010
 4305W        W 5276   4.370   3.478   9.258 -0.2247 -0.3322 -0.1165
 4306W        W 5277   3.606   0.723   2.100  0.2145 -0.0102  0.6001
 4307W        W 5278   1.810  10.861   5.847  0.2766  0.0825 -0.0685
 4308W        W 5279   1.952   8.777   1.773 -0.0699 -0.0235 -0.2850
 4309W        W 5280   3.651   8.496   2.537 -0.0738  0.1015  0.1315
 4310W        W 5281   9.511   9.215   2.717  0.0359 -0.2053 -0.3102
 4311W        W 5282   5.362   6.236   6.788 -0.0980  0.0541  0.4518
 4312W        W 5283  12.783   8.537   5.660  0.0846  0.4579 -0.0575
 4313W        W 5284   9.004   2.606   4.896  0.0316 -0.1092 -0.1045
 4314W        W 5285   9.975   0.074   8.844 -0.0826  0.1285  0.3320
 4315W        W 5286   5.330   1.056  10.711 -0.1825 -0.0891  0.0923
 4316W        W 5287   5.465  12.093   3.616  0.0005 -0.1185 -0.1379
 4317W        W 5288  10.845   8.731   7.547  0.1248  0.0110 -0.1893
 4318W        W 5289   6.421   0.858   8.737  0.2259 -0.2090  0.1341
 4319W        W 5290   0.954  12.456  12.961  0.1330 -0.1369  0.0650
 4320W        W 5291   5.683   4.624   6.854  0.0337  0.1877  0.2342
 4321W        W 5292   5.953  10.033   1.950  0.0143 -0.0506  0.0697
 4322W        W 5293   1.794  13.029   9.540  0.1752 -0.3267  0.0413
 4323W        W 5294  10.913  12.793   1.346 -0.1340 -0.3762 -0.3050
 4324W        W 5295   0.554   4.131   3.576 -0.1772  0.0841 -0.0881
 4325W        W 5296   2.895   3.606   0.281 -0.1053  0.0662 -0.1252
 4326W        W 5297   5.391   7.487  11.837 -0.3788  0.0958  0.0987
 4327W        W 5298   4.422   5.546   6.112  0.0188 -0.1508 -0.0603
 4328W        W 5299  12.355   0.084  13.731 -0.0068 -0.3195  0.0182
 4329W        W 5300  13.881   8.007  11.174 -0.2658  0.0681  0.0152
 4330W        W 5301   1.739   3.103   7.948  0.0319 -0.0091  0.1614
 4331W        W 5302   8.980  10.815   2.456 -0.2791  0.1423 -0.1824
 4332W        W 5303   4.509   0.469   4.134 -0.0908  0.2673  0.2942
 4333W        W 5304   6.399   0.838   8.208 -0.0753  0.1945 -0.1924
 4334W        W 5305   7.228  12.006   3.941 -0.0961  0.1461 -0.1700
 4335W        W 5306  10.365   2.861   5.041 -0.2868  0.1341 -0.2430
 4336W        W 5307  10.792   7.627   8.898  0.0513 -0.0196 -0.3214
 4337W        W 5308  13.460   9.548   7.154  0.0461  0.3123 -0.2750
 4338W        W 5309   2.320  12.637  13.903  0.1216 -0.0451  0.0229
 4339W        W 5310   4.039   0.262   8.456  0.1252 -0.1869 -0.0471
 4340W        W 5311   8.538   8.522   3.451 -0.2743  0.0328 -0.0561
 4341W        W 5312   1.945  12.693   7.838 -0.2340 -0.0237 -0.0690
 4342W        W 5313   1.461   3.042   0.357  0.1894 -0.0666  0.0476
 4343W        W 5314   2.731   7.347   6.881 -0.2455 -0.0481  0.0926
 4344W        W 5315   9.628  11.165   6.307 -0.0553  0.1190 -0.0290
 4345W        W 5316   1.597   9.227   2.656 -0.1640 -0.1337 -0.1255
 4346W        W 5317   2.134   7.998   4.810  0.1966  0.0041 -0.2771
 4347W        W 5318   7.628  12.162   5.746  0.1994  0.0003 -0.0339
 4348W        W 5319  12.486   8.774   6.003  0.0265  0.0207 -0.2478
 4349W        W 5320  10.001   5.927   7.524  0.1131 -0.1214  0.1305
 4350W        W 5321   9.571   8.808   0.097  0.1706 -0.1282  0.1128
 4351W        W 5322   0.174   1.765   7.220 -0.2821 -0.3295 -0.2634
 4352W        W 5323   2.119   5.921   2.891 -0.0778 -0.1967 -0.4724
 4353W        W 5324   1.903   8.950   9.538 -0.0594 -0.1942 -0.1158
 4354W        W 5325   7.187  13.880   8.817 -0.0112 -0.1309 -0.4014
 4355W        W 5326   5.876   2.484   2.858  0.0583  0.3760  0.0707
 4356W        W 5327   3.762   5.933   2.560  0.2154 -0.0113  0.1233
 4357W        W 5328   8.396   9.281  13.004  0.0474  0.2310  0.0633
 4358W        W 5329   1.691   2.199   6.308 -0.3312  0.1158 -0.1097
 4359W        W 5330   6.884   7.931   1.135  0.2011 -0.1669  0.0996
 4360W        W 5331   6.310   1.022   5.898  0.0450 -0.4617 -0.1648
 4361W        W 5332   7.756   2.475   0.112 -0.2115 -0.0452 -0.1320
 4362W        W 5333   6.554   0.220   5.504  0.0244  0.1425  0.1930
 4363W        W 5334   2.381   6.787  13.754 -0.2782  0.1749 -0.0734
 4364W        W 5335  13.534   5.901   0.074  0.2080 -0.2403  0.0868
 4365W        W 5336  10.269   7.243   4.960  0.1169  0.0218  0.1731
 4366W        W 5337  12.877  13.683   8.910 -0.2112  0.3721 -0.0402
 4367W        W 5338   6.730   3.952   9.568  0.0893 -0.0506 -0.1143
 4368W        W 5339   8.784   5.853  10.082 -0.0801 -0.0531 -0.3843
 4369W        W 5340  10.864   2.666   6.679 -0.2887  0.0208 -0.1738
 4370W        W 5341   4.958   1.466  10.702 -0.0010  0.0653 -0.1237
 4371W        W 5342   0.934   7.595   8.675  0.0960 -0.0282  0.0565
 4372W        W 5343   1.274   7.868   9.275 -0.2385 -0.1508 -0.0162
 4373W        W 5344   8.670   7.183   8.858  0.0782  0.2108  0.2571
 4374W        W 5345   9.916   7.720  10.353  0.2925  0.0514  0.1877
 4375W        W 5346  11.562   0.675   4.234  0.0903 -0.0367 -0.1751
 4376W        W 5347   2.371   7.971  10.782 -0.1914 -0.2614  0.0534
 4377W        W 5348  12.944   2.828  12.387 -0.1159  0.2967  0.1692
 4378W        W 5349   0.615   1.004  12.673 -0.0266 -0.0017 -0.2366
 4379W        W 5350   3.214   3.449  13.203  0.0635  0.2158 -0.0363
 4380W        W 5351   4.370   7.428  13.435 -0.2313 -0.1534 -0.1667
 4381W        W 5352   1.423   9.699  10.139 -0.1141 -0.1347  0.3545
 4382W        W 5353   3.815   9.465   0.559  0.2341  0.0559 -0.1522
 4383W        W 5354   5.612   0.665   8.790  0.1236  0.1159  0.1118
 4384W        W 5355   0.491  13.515   5.429  0.1899  0.0436 -0.0367
 4385W        W 5356   8.878   1.028   3.305  0.0975 -0.1903  0.1988
 4386W        W 5357   7.084  13.480   2.872  0.0691 -0.2236 -0.1354
 4387W        W 5358  11.936   0.034   0.547  0.0493 -0.0438 -0.2050
 4388W        W 5359   9.116   1.598   5.822 -0.1248  0.0518  0.1062
 4389W        W 5360   0.982   9.612   3.604  0.0997 -0.0514 -0.1158
 4390W        W 5361   2.005  11.239   0.790 -0.0895  0.0413  0.2382
 4391W        W 5362  10.086  12.576   0.705  0.1462  0.3074  0.0582
 4392W        W 5363   2.853   6.398   7.040  0.2392 -0.1546 -0.0588
 4393W        W 5364  12.663   8.410  11.670  0.4619 -0.4150 -0.1029
 4394W        W 5365  10.890   5.143   3.302  0.1134 -0.1183 -0.2171
 4395W        W 5366   1.019   8.404   5.415  0.2464 -0.2438  0.0247
 4396W        W 5367   0.896   7.353  11.682 -0.2646 -0.0626  0.0442
 4397W        W 5368   2.929   1.760   3.810 -0.1216 -0.1528  0.2744
 4398W        W 5369   6.680   9.840   8.346  0.1783 -0.0985 -0.2598
 4399W        W 5370   9.107   5.884  11.693  0.1951 -0.1672  0.2233
 4400W        W 5371  13.334  10.596   0.471 -0.1065  0.1158  0.2098
 4401W        W 5372  13.464   8.517  12.651 -0.0726 -0.1245  0.0299
 4402W        W 5373   2.809   0.058   7.140  0.1955  0.0504  0.1492
 4403W        W 5374   1.154   0.864  12.098 -0.1410 -0.2450 -0.4737
 4404W        W 5375  10.142  11.309   4.888  0.4039 -0.0269 -0.0141
 4405W        W 5376   4.652   4.403   1.174  0.0421  0.2090  0.1691
 4406W        W 5377   5.915   0.664  13.064  0.1324  0.3467  0.2156
 4407W        W 5378  13.105   3.157   4.348  0.1469 -0.0496  0.0977
 4408W        W 5379  10.967   0.054   8.738  0.1828  0.0670 -0.2996
 4409W        W 5380  11.619  10.808   1.401  0.2146  0.0259 -0.2466
 4410W        W 5381   3.391  11.700  12.220  0.2740 -0.2635 -0.0099
 4411W        W 5382   2.106   2.502  11.854 -0.3364 -0.2193  0.2332
 4412W        W 5383   1.159   6.048   7.602 -0.0118  0.2572 -0.0074
 4413W        W 5384  11.453   0.788   0.329 -0.0581  0.2485  0.1507
 4414W        W 5385   9.120   4.825   1.532  0.2489  0.3101  0.2099
 4415W        W 5386   5.826   4.163   3.627  0.0601  0.2322  0.1217
 4416W        W 5387   0.856   8.483  11.274 -0.2509  0.2086 -0.0891
 4417W        W 5388  11.442   7.867   8.471  0.1871  0.3091 -0.2579
 4418W        W 5389   4.669  12.961   2.255 -0.0289 -0.2208  0.2644
 4419W        W 5390   5.949   1.718   7.717  0.3935  0.2707  0.4273
 4420W        W 5391   7.045  13.751   0.508 -0.1592 -0.0668 -0.0228
 4421W        W 5392   9.493   7.880   6.981  0.0915  0.0148 -0.1716
 4422W        W 5393   5.467   2.591   9.682 -0.2160  0.1838  0.2016
 4423W        W 5394   8.223   1.478   8.689  0.1913  0.0596 -0.1729
 4424W        W 5395   0.082   4.750   2.629 -0.2587  0.1726 -0.1275
 4425W        W 5396   1.056   8.605   0.829  0.2667  0.1184  0.1237
 4426W        W 5397   3.892   6.425   2.828 -0.1783  0.0304 -0.1307
 4427W        W 5398   5.661   8.248   7.845 -0.1516 -0.1466  0.1292
 4428W        W 5399   6.844   4.105   3.189  0.1273 -0.1618 -0.1231
 4429W        W 5400  13.430  11.650  12.958  0.1904 -0.1398 -0.0020
 4430W        W 5401   8.431  13.801   1.583  0.1903 -0.2373 -0.0104
 4431W        W 5402   8.734   6.137   2.641  0.1803  0.0191  0.1383
 4432W        W 5403   3.768   4.554   9.068  0.0464 -0.1641  0.0804
 4433W        W 5404  11.115   6.875   6.179  0.1862  0.0981  0.0022
 4434W        W 5405   9.540   6.406   6.865  0.0260  0.0270  0.2597
 4435W        W 5406  13.208  12.222  13.001  0.1425 -0.0190 -0.0948
 4436W        W 5407   3.571   9.688  12.723 -0.1255 -0.0950  0.0150
 4437W        W 5408   0.773   4.529   3.272  0.1049  0.0953 -0.1021
 4438W        W 5409  12.478   2.649   9.277  0.1778  0.0871  0.0327
 4439W        W 5410   3.163   5.464   9.550 -0.1085  0.0366  0.2909
 4440W        W 5411   4.977  10.927   6.319  0.0493  0.1419  0.2276
 4441W        W 5412  13.642   7.226   4.996  0.0008 -0.2175  0.0751
 4442W        W 5413   7.441   7.076  12.115  0.2917 -0.3095  0.3411
 4443W        W 5414   0.122   7.093   2.466  0.0118  0.1067 -0.0289
 4444W        W 5415   1.806  12.440   1.054 -0.0532 -0.3865 -0.3809
 4445W        W 5416   5.938   7.760   5.159  0.0281  0.2085 -0.2782
 4446W        W 5417   3.338  13.410   9.573  0.0628 -0.2049  0.1673
 4447W        W 5418   4.033   4.653   2.232  0.0216  0.1020 -0.0305
 4448W        W 5419  10.423   3.485  13.349 -0.0253  0.2369  0.1004
 4449W        W 5420   8.774   4.581   3.268 -0.0124 -0.0212  0.0363
 4450W        W 5421   9.969   2.473  10.240  0.0545 -0.1422 -0.1928
 4451W        W 5422   6.840   5.289  11.090 -0.2924 -0.1790 -0.2926
 4452W        W 5423   4.762   4.651   3.551 -0.4443  0.2301 -0.1617
 4453W        W 5424   0.662   4.034  10.005  0.1878 -0.0642  0.0308
 4454W        W 5425  11.349   9.366  13.499 -0.0493 -0.3005  0.1598
 4455W        W 5426   4.588   6.480   8.044 -0.2211  0.1549  0.0952
 4456W        W 5427   4.782  12.210   4.428  0.1927  0.0149  0.0654
 4457W        W 5428   2.024  10.043   1.993 -0.3530 -0.0865 -0.2338
 4458W        W 5429   5.530  11.949   4.117 -0.1270 -0.3650  0.1354
 4459W        W 5430   0.464   1.710  10.012  0.1419  0.0589  0.0144
 4460W        W 5431   8.006  10.657   7.786  0.0024 -0.3235 -0.1365
 4461W        W 5432   3.194   7.248   4.904  0.1642 -0.0559  0.1083
 4462W        W 5433   7.242  13.662  11.924  0.2953  0.4960 -0.2198
 4463W        W 5434   7.655   1.692  10.998  0.2222 -0.1706 -0.1303
 4464W        W 5435   1.312  12.701   1.609  0.0898 -0.1307  0.0629
 4465W        W 5436   8.367   4.954   7.449  0.0879  0.0539 -0.1459
 4466W        W 5437   0.122   9.967   7.766 -0.1586  0.2518 -0.4196
 4467W        W 5438   5.869  13.379   1.395  0.1451 -0.1572 -0.0230
 4468W        W 5439   0.319  12.774   9.739  0.0515 -0.1172  0.1171
 4469W        W 5440   3.614   2.075   1.821  0.1890  0.1691  0.1317
 4470W        W 5441  13.675   3.054   2.823  0.5169  0.1723  0.0675
 4471W        W 5442   7.016  10.143   0.572 -0.3118  0.1566 -0.1070
 4472W        W 5443   5.127   1.714  11.131  0.3655  0.0061 -0.0282
 4473W        W 5444   7.831  12.790   0.274 -0.1770  0.3902 -0.0942
 4474W        W 5445   6.875   3.619   3.107 -0.0948 -0.0533 -0.1723
 4475W        W 5446   4.033   7.867   9.966 -0.0158  0.0786 -0.1276
 4476W        W 5447   4.645   1.191  12.448  0.1465 -0.2246  0.3980
 4477W        W 5448   7.869  11.941   1.733 -0.3551  0.4246 -0.0054
 4478W        W 5449  10.483   9.938  13.677 -0.1563 -0.2629  0.1151
 4479W        W 5450   2.001   2.113   0.450  0.4727  0.0253 -0.1996
 4480W        W 5451  11.840   8.874   8.930  0.3798  0.1659 -0.1692
 4481W        W 5452   5.870   2.530   5.321 -0.0683 -0.1290 -0.2760
 4482W        W 5453  10.035   9.407  11.591 -0.2466 -0.2053 -0.1088
 4483W        W 5454   5.798   4.086   2.123 -0.0146  0.0933 -0.4199
 4484W        W 5455  12.608  13.465   5.242 -0.2948  0.1087  0.1136
 4485W        W 5456  13.716   6.393   4.956 -0.0806 -0.3178 -0.2431
 4486W        W 5457  10.422   2.587  11.948  0.2497 -0.1417 -0.0711
 4487W        W 5458   4.053   3.362   9.638 -0.3158 -0.0151  0.2025
 4488W        W 5459   2.818   1.513   1.372  0.1519 -0.1167  0.0364
 4489W        W 5460   7.627   3.919   2.585  0.1190  0.0355 -0.1700
 4490W        W 5461   0.850   7.099   7.101 -0.0372 -0.1696  0.0639
 4491W        W 5462   2.210  10.263   7.094  0.2084  0.1469  0.1884
 4492W        W 5463   0.170   7.828   2.748 -0.3298  0.0658 -0.0553
 4493W        W 5464   1.742   5.478   2.276 -0.2635  0.1050 -0.0639
 4494W        W 5465   7.378   4.449  12.717 -0.0223  0.1561 -0.5590
 4495W        W 5466   3.948   1.825   5.738 -0.2557  0.0896 -0.1605
 4496W        W 5467   3.998   0.567   4.104  0.0599  0.2995 -0.1624
 4497W        W 5468  13.109   9.098   1.558 -0.2324 -0.0296  0.0012
 4498W        W 5469   8.151   4.377   3.988  0.3077 -0.0854  0.0841
 4499W        W 5470   3.068   3.808   8.469 -0.0470  0.1271  0.1683
 4500W        W 5471   2.201   4.811   7.966  0.0010  0.0498 -0.2012
 4501W        W 5472  12.542  10.788   6.926 -0.1978 -0.2652 -0.0330
 4502W        W 5473   3.377   9.618  13.167  0.3224  0.0987 -0.4090
 4503W        W 5474   5.620   8.807   7.908 -0.0842  0.1811  0.3059
 4504W        W 5475   0.619   7.213   8.890 -0.0455  0.2979 -0.0711
 4505W        W 5476   6.998  12.169   0.424 -0.4501  0.0861  0.1345
 4506W        W 5477   6.217  12.690  11.383  0.1674  0.4164  0.0668
 4507W        W 5478   1.837   7.148  12.950 -0.3514  0.0601  0.0651
 4508W        W 5479  13.303  10.941   8.920  0.0821  0.1063  0.1998
 4509W        W 5480   5.140  12.334  10.884  0.0333  0.0187 -0.0955
 4510W        W 5481   1.797   6.528   5.275 -0.2414 -0.1612  0.1137
 4511W        W 5482   3.387   4.271   9.020  0.2154 -0.0320 -0.3991
 4512W        W 5483   1.143  12.135  10.676 -0.0284  0.4258 -0.1569
 4513W        W 5484   1.584  12.779  10.434 -0.2788  0.1827 -0.1489
 4514W        W 5485   9.076   0.985   8.281  0.0562 -0.0468  0.0171
 4515W        W 5486  10.429  11.777   6.289 -0.2604 -0.0533  0.1773
 4516W        W 5487   1.571   5.142   5.298  0.1586 -0.0437  0.2423
 4517W        W 5488   1.626   3.573   4.039 -0.0055 -0.0406 -0.0306
 4518W        W 5489   2.950   7.410   8.303  0.0109  0.3905 -0.1064
 4519W        W 5490   9.421  11.588   0.307 -0.1325 -0.1987  0.4107
 4520W        W 5491   9.422   4.536  12.426 -0.0884 -0.1123  0.1786
 4521W        W 5492   6.258   5.677   5.310  0.2203 -0.1497 -0.0117
 4522W        W 5493   0.397   5.467   2.709  0.1349  0.2250  0.0730
 4523W        W 5494   9.926  10.668   8.272 -0.3503  0.3325  0.0906
 4524W        W 5495   1.834  11.229   4.549  0.2298 -0.0373 -0.1178
 4525W        W 5496   4.468   5.631   9.169  0.2775  0.1796  0.1226
 4526W        W 5497  10.683   3.961   8.857 -0.0889  0.0578 -0.0103
 4527W        W 5498   5.353   3.475   6.361  0.1494 -0.3366  0.0846
 4528W        W 5499  12.606   2.261  12.181  0.1753 -0.0204 -0.1094
 4529W        W 5500  12.540  13.470   0.669 -0.2191 -0.2250 -0.1837
 4530W        W 5501  13.762   4.326   2.812  0.0909  0.0415  0.0705
 4531W        W 5502   1.188   6.544   5.949  0.3299 -0.2840  0.2392
 4532W        W 5503   2.581  12.850   1.273 -0.3366  0.0202 -0.2357
 4533W        W 5504   3.876   5.467   4.702  0.0834  0.1170  0.1760
 4534W        W 5505  13.692  10.610   3.819 -0.4017 -0.0993 -0.0584
 4535W        W 5506   2.914   7.156  10.155 -0.0354  0.1542  0.0263
 4536W        W 5507  13.007   8.026   8.079  0.2700 -0.1242 -0.0500
 4537W        W 5508   6.208   2.601   9.325  0.0797  0.2974  0.0469
 4538W        W 5509   5.294   7.192   3.848  0.1317  0.2073  0.0302
 4539W        W 5510   7.554  10.263   5.727  0.1248 -0.2710  0.3540
 4540W        W 5511  10.310   3.193   3.033 -0.1565 -0.2513  0.1279
 4541W        W 5512   2.717  10.331  13.140  0.1788  0.3275  0.0056
 4542W        W 5513   6.413   3.568   9.353  0.0053  0.0710 -0.0573
 4543W        W 5514   2.425   2.534   5.386 -0.1187  0.1590  0.2262
 4544W        W 5515   8.667   8.002   8.933 -0.2261  0.5313 -0.1493
 4545W        W 5516   2.819  13.198   1.569 -0.1490 -0.0274  0.2696
 4546W        W 5517   4.860   8.379   6.478 -0.1084  0.1700  0.1415
 4547W        W 5518   0.107   5.384   5.121  0.0682 -0.1294 -0.2261
 4548W        W 5519   4.248  11.830   1.663 -0.1402 -0.0861 -0.1418
 4549W        W 5520   9.472  13.563   6.978  0.0603  0.1209  0.4283
 4550W        W 5521  10.680   5.288   9.430  0.0374 -0.1559 -0.2030
 4551W        W 5522  13.779   7.469   3.435  0.0733 -0.1011  0.0754
 4552W        W 5523   1.759   6.356  10.913  0.2256  0.0320 -0.2172
 4553W        W 5524   0.549   4.386   8.547 -0.0563  0.1568  0.2294
 4554W        W 5525   4.355   8.009   5.196  0.1031 -0.2445  0.2136
 4555W        W 5526   1.513   2.448   4.401  0.1382  0.1441 -0.0257
 4556W        W 5527   5.046   2.566   8.819  0.0281  0.3499 -0.0189
 4557W        W 5528  12.467  10.189   4.033  0.0765 -0.3514 -0.0716
 4558W        W 5529   3.485   6.787  12.873 -0.0445  0.0980 -0.0037
 4559W        W 5530   0.144  12.223  13.432 -0.0837  0.3072  0.0565
 4560W        W 5531   8.587  11.942   0.026  0.0647 -0.0488 -0.0038
 4561W        W 5532   1.684   6.746   2.532 -0.2016 -0.2016 -0.1879
 4562W        W 5533   5.116  13.774  11.756  0.0381 -0.0065  0.0470
 4563W        W 5534   3.184   2.536   3.627  0.1837  0.2502  0.1362
 4564W        W 5535   0.355  10.682   1.027  0.0879  0.0721  0.1605
 4565W        W 5536   6.729   2.956  12.093 -0.0451 -0.0562 -0.2932
 4566W        W 5537   3.695   7.802  12.370 -0.0635 -0.0042  0.2260
 4567W        W 5538   0.018  12.324   4.085  0.1124 -0.0206  0.0718
 4568W        W 5539   7.279  13.220  12.470 -0.1748 -0.2595  0.1045
 4569W        W 5540   6.358   2.738   6.997 -0.3858 -0.1577  0.2371
 4570W        W 5541   8.082   5.719   9.980 -0.3425  0.1609 -0.4293
 4571W        W 5542   9.226   0.376   9.236 -0.0877  0.1167  0.3622
 4572W        W 5543   6.797   8.885   6.630 -0.0370  0.0332  0.3635
 4573W        W 5544  10.423   1.488   1.386  0.3171  0.4374 -0.0815
 4574W        W 5545   9.395   9.741   0.315  0.0730 -0.0010 -0.2730
 4575W        W 5546   2.645   7.412   5.111 -0.2149  0.0898  0.0835
 4576W        W 5547   1.791  12.444   6.848 -0.0027  0.1525  0.2203
 4577W        W 5548   5.861  11.116  12.880 -0.1953  0.2165 -0.3718
 4578W        W 5549   1.135   9.897   3.958 -0.0882  0.2643  0.1813
 4579W        W 5550  12.848  12.068  10.312 -0.0457 -0.1170  0.0020
 4580W        W 5551   7.346  10.061   5.134 -0.1124 -0.5176  0.0908
 4581W        W 5552  10.539   1.124   4.776 -0.1436 -0.0293 -0.0960
 4582W        W 5553   2.927   9.874   2.095  0.3847  0.3196 -0.0991
 4583W        W 5554   3.014   8.097  13.584 -0.1774  0.1200 -0.0295
 4584W        W 5555  11.028   4.569  13.069 -0.0216 -0.0591 -0.0520
 4585W        W 5556   5.267  12.787  11.007 -0.1901 -0.1761  0.0611
 4586W        W 5557   1.409   3.878   4.488 -0.1033  0.1593  0.0774
 4587W        W 5558  11.608   3.786   0.282  0.3458  0.0770  0.0117
 4588W        W 5559   7.700  13.700  13.101 -0.1427 -0.1682 -0.3410
 4589W        W 5560  12.556   5.075   5.498 -0.3255  0.0508 -0.2030
 4590W        W 5561  12.027  10.845  11.723 -0.0899  0.1174  0.0764
 4591W        W 5562   8.534  13.554   8.331 -0.0509  0.1166 -0.0098
 4592W        W 5563   5.284  13.816   6.884 -0.0438 -0.0349 -0.0448
 4593W        W 5564   5.937  10.531   1.639  0.0530 -0.0355 -0.0547
 4594W        W 5565  11.111  13.800   1.061  0.2146 -0.2007  0.0078
 4595W        W 5566   4.774   7.382   7.368  0.1238  0.2567 -0.2972
 4596W        W 5567   2.870   3.560  10.522  0.1287 -0.1936  0.0701
 4597W        W 5568  11.941  12.768   5.509 -0.0414 -0.1686  0.0452
 4598W        W 5569  10.273   7.807   1.762 -0.0262  0.3226  0.2418
 4599W        W 5570  11.195   1.211   9.750 -0.0859  0.0492 -0.2144
 4600W        W 5571  11.110   9.740   8.494 -0.1795  0.1685 -0.0705
 4601W        W 5572  12.240   5.680  13.541  0.0960  0.3403  0.2323
 4602W        W 5573   9.118   5.811   2.619  0.2681 -0.2510 -0.1986
 4603W        W 5574  13.550   8.751   1.619 -0.1215 -0.0168 -0.3778
 4604W        W 5575   2.361  13.464   8.611  0.1407 -0.0180  0.0867
 4605W        W 5576  10.175   6.068   3.712 -0.0436 -0.1348  0.0810
 4606W        W 5577   4.196   6.742   3.691  0.1621  0.0684 -0.4138
 4607W        W 5578   1.880   4.422   1.307  0.1076 -0.0086 -0.0200
 4608W        W 5579   8.966   6.268   5.761  0.2109  0.1273 -0.3088
 4609W        W 5580   0.699   3.059  13.885  0.1047 -0.0687 -0.1297
 4610W        W 5581  11.715  12.501   7.710 -0.3396  0.1605 -0.1734
 4611W        W 5582   2.383  10.294   4.366 -0.2306 -0.2629 -0.0100
 4612W        W 5583   3.219   7.201   6.680  0.1288 -0.1073 -0.0189
 4613W        W 5584   0.140   7.606   6.470 -0.2923  0.0798  0.1197
 4614W        W 5585  13.247   0.388  10.805  0.4458 -0.0190  0.3541
 4615W        W 5586  10.707   2.259   8.448 -0.0871 -0.0829  0.2203
 4616W        W 5587   9.237   9.801   3.716  0.1875 -0.2097 -0.1206
 4617W        W 5588  13.114  11.757  12.220 -0.3315 -0.0626  0.1149
 4618W        W 5589   0.794  12.691   3.638 -0.0491 -0.3879  0.1446
 4619W        W 5590   1.015  11.569   0.029  0.0818  0.3739 -0.2685
 4620W        W 5591   4.755  10.308   0.809  0.1413  0.1682  0.1987
 4621W        W 5592  11.475   1.982   6.140 -0.2127 -0.1401  0.0041
 4622W        W 5593   9.648  13.242   4.116  0.4305 -0.2128  0.2572
 4623W        W 5594   2.054   9.831   1.236 -0.0594 -0.3409  0.1675
 4624W        W 5595  11.715   3.097   8.750 -0.1542 -0.2499  0.2255
 4625W        W 5596   2.357  10.124   2.317  0.0931 -0.2620  0.4935
 4626W        W 5597   1.804   9.613   8.634 -0.1821 -0.0005 -0.0198
 4627W        W 5598   9.893  10.656   1.312 -0.1210 -0.0204 -0.1794
 4628W        W 5599   7.710   9.999   4.253  0.2863 -0.0414 -0.5154
 4629W        W 5600   3.612   4.820   3.824 -0.2535  0.0246 -0.0970
 4630W        W 5601   6.929   1.000  11.995  0.2828  0.0451 -0.1464
 4631W        W 5602   0.939   3.649  11.575 -0.2962 -0.2225  0.0024
 4632W        W 5603  13.160   7.811   4.100 -0.0607  0.1676  0.1204
 4633W        W 5604   5.853   0.754   5.811  0.0790 -0.0065  0.2374
 4634W        W 5605  10.459   0.409   1.402 -0.0411  0.1325  0.0569
 4635W        W 5606   1.621  13.915   4.337  0.2721 -0.1275  0.0968
 4636W        W 5607   0.702   9.694   5.028 -0.3971  0.1321 -0.0636
 4637W        W 5608   1.737   9.504   1.401 -0.2225 -0.2122 -0.2119
 4638W        W 5609   5.245   7.660   0.677  0.0475  0.0336 -0.1385
 4639W        W 5610   4.715   9.991   4.209  0.2065 -0.0234 -0.0088
 4640W        W 5611   6.941   1.272   7.914 -0.0530  0.0157 -0.0347
 4641W        W 5612   3.307   4.984   1.949  0.0565  0.2176 -0.3187
 4642W        W 5613   1.043  10.932   4.030 -0.2167  0.1311 -0.2126
 4643W        W 5614   2.446   6.717   1.357 -0.0475 -0.1808 -0.0436
 4644W        W 5615  13.209   5.047  12.472  0.0949  0.1370  0.0925
 4645W        W 5616  10.214  11.293   2.683  0.4937 -0.0752 -0.0056
 4646W        W 5617   9.249  13.893  13.435  0.1769 -0.3069  0.0973
 4647W        W 5618   8.486   1.251   4.208  0.0037  0.1539 -0.2228
 4648W        W 5619  13.054   1.070   0.760  0.0305 -0.0494  0.0580
 4649W        W 5620   7.984  10.589   0.685 -0.0024 -0.5191  0.2340
 4650W        W 5621   6.247   8.281   5.312 -0.0634 -0.0770  0.0247
 4651W        W 5622   3.784   8.400   1.642 -0.0296 -0.0518  0.0946
 4652W        W 5623   4.269  13.434  13.047 -0.0599  0.2786  0.1530
 4653W        W 5624   4.821   5.242   4.786  0.2796 -0.0339 -0.0540
 4654W        W 5625  10.028   8.454   5.699  0.0495 -0.1532 -0.0337
 4655W        W 5626   3.021   2.001   5.551  0.1295 -0.2200 -0.2001
 4656W        W 5627   6.361   8.272  13.266  0.0806  0.1559  0.0594
 4657W        W 5628   5.342   4.115   6.902  0.1016 -0.0363 -0.1458
 4658W        W 5629   0.205  10.799  13.417 -0.0331 -0.1643  0.2346
 4659W        W 5630  13.150  10.599   3.753  0.0843 -0.0349 -0.2078
 4660W        W 5631   7.222  12.555  11.132 -0.4969 -0.1736  0.1416
 4661W        W 5632  12.255   5.309   4.364 -0.1819  0.1176  0.1668
 4662W        W 5633  12.272   0.320   9.902  0.2096  0.0110  0.1531
 4663W        W 5634   9.222   8.561   3.216 -0.2249 -0.3013  0.2728
 4664W        W 5635   7.921  11.732   8.805  0.0866 -0.1011 -0.0045
 4665W        W 5636   8.439  11.452   4.419  0.0925 -0.0877 -0.0549
 4666W        W 5637   7.088   8.317  10.524  0.1160  0.1254 -0.0058
 4667W        W 5638   7.020  12.047   8.673 -0.1641 -0.0252 -0.1103
 4668W        W 5639   6.626  12.781  13.851  0.1002  0.0693 -0.0498
 4669W        W 5640   3.029   0.516   8.165 -0.0444  0.1025  0.1447
 4670W        W 5641   1.314  13.578   3.941 -0.4368  0.1104  0.1280
 4671W        W 5642   6.542   1.081   0.842 -0.1360 -0.0328  0.1158
 4672W        W 5643   1.647   1.930  13.642 -0.0013 -0.1121  0.1946
 4673W        W 5644   4.026  13.217   1.237 -0.2886  0.1715 -0.1268
 4674W        W 5645  11.508  10.816  13.087 -0.0693 -0.0272  0.2527
 4675W        W 5646   5.199   4.387  10.140  0.1788 -0.2708  0.3105
 4676W        W 5647   3.662  11.722   2.889  0.0506  0.2385  0.0355
 4677W        W 5648   6.967   0.965   7.568  0.2173  0.0165 -0.0514
 4678W        W 5649   4.126   8.259   2.008 -0.1664  0.1034 -0.0049
 4679W        W 5650   7.946   2.094   7.473  0.0787 -0.1764 -0.0296
 4680W        W 5651   4.120   3.372   8.025 -0.1877  0.1147 -0.0976
 4681W        W 5652   8.565   8.451   1.699 -0.0483  0.3447  0.0534
 4682W        W 5653   1.859  13.046  13.099 -0.1052  0.0470 -0.0762
 4683W        W 5654   7.787  12.805  10.249 -0.1677 -0.0201  0.3380
 4684W        W 5655   9.287   7.489   7.171 -0.0351  0.4032  0.1214
 4685W        W 5656   1.349   2.214   8.272  0.0262 -0.1814  0.2461
 4686W        W 5657   2.809   9.881  12.398 -0.5427  0.1828  0.0533
 4687W        W 5658  12.101   8.252  13.402  0.1458  0.0886  0.0288
 4688W        W 5659  11.783   0.882   7.296 -0.0682 -0.1339 -0.0768
 4689W        W 5660   4.803   7.203  13.295  0.1364  0.0591 -0.3916
 4690W        W 5661   8.566   3.374   9.343  0.0186 -0.3566 -0.1680
 4691W        W 5662   2.435   7.127   0.591 -0.0124  0.0748 -0.1213
 4692W        W 5663   3.012  12.733   4.016  0.0072  0.1203 -0.0304
 4693W        W 5664  11.418   4.776  13.366  0.1084 -0.0233  0.0921
 4694W        W 5665   5.941  12.110   5.653  0.3815 -0.0341  0.4825
 4695W        W 5666   2.186   0.340   6.548  0.1089  0.1184 -0.0375
 4696W        W 5667   2.185   6.427   4.931 -0.0609 -0.1173 -0.0108
 4697W        W 5668   8.047   4.970   1.766 -0.3390  0.3578  0.2683
 4698W        W 5669   4.371   1.966  12.133  0.1000 -0.2533  0.3156
 4699W        W 5670   5.727  13.871   5.635 -0.2699 -0.0052 -0.0104
 4700W        W 5671   1.424   8.531   0.531 -0.0888  0.0169 -0.1253
 4701W        W 5672   2.253  13.455  10.934 -0.1898  0.0816  0.0932
 4702W        W 5673   8.883  11.228   8.640 -0.1953 -0.2580  0.0436
 4703W        W 5674   6.812  10.133   2.548  0.1520 -0.2334  0.0084
 4704W        W 5675   2.687   3.329   8.760 -0.1034 -0.0352  0.0489
 4705W        W 5676   3.748   5.189  11.726 -0.2908  0.0213 -0.3857
 4706W        W 5677   8.827   0.279   3.493 -0.0425  0.5031  0.1335
 4707W        W 5678   0.293   5.697   1.831  0.1898 -0.3583 -0.2146
 4708W        W 5679  12.708   7.019  13.665  0.6759  0.0514 -0.3816
 4709W        W 5680   3.088   4.823   4.121 -0.0104  0.0031 -0.2591
 4710W        W 5681   9.530   8.430  10.778  0.4090  0.0743 -0.2462
 4711W        W 5682   7.832   1.731   6.802  0.2674  0.0415  0.5033
 4712W        W 5683  10.815  13.088   1.746  0.3343  0.1474 -0.0338
 4713W        W 5684   5.331  13.543  10.360 -0.0622 -0.3697  0.0470
 4714W        W 5685   0.432   0.852   5.596  0.0419 -0.2495 -0.0578
 4715W        W 5686  10.892   1.841   5.203  0.0335 -0.0575 -0.1760
 4716W        W 5687   0.999   3.275  10.538  0.1261  0.1440  0.2089
 4717W        W 5688  13.477   7.659   0.477  0.0948  0.1827  0.1048
 4718W        W 5689   8.154  13.271  12.876  0.0817  0.3927  0.0231
 4719W        W 5690   5.326   5.032   5.158 -0.3820 -0.2968 -0.0695
 4720W        W 5691   2.762   4.970   1.312 -0.3025 -0.0495 -0.1167
 4721W        W 5692  11.797  10.634  13.509 -0.0774 -0.0905  0.0018
 4722W        W 5693  10.985  11.940  13.653 -0.1157  0.1058  0.1537
 4723W        W 5694   3.068   9.146  10.718 -0.3025 -0.0949  0.2149
 4724W        W 5695   6.311   1.420   7.104 -0.0649 -0.1851 -0.0862
 4725W        W 5696  10.666   7.111   4.592  0.1476  0.0896  0.0362
 4726W        W 5697   3.158  11.281   2.878  0.1674 -0.4501 -0.2261
 4727W        W 5698  12.688   1.435  12.697  0.0783  0.3159  0.1494
 4728W        W 5699   9.104  11.477   9.421 -0.4045 -0.1022 -0.2862
 4729W        W 5700   0.791  12.118   7.675 -0.2887 -0.4347 -0.1172
 4730W        W 5701   2.314   6.841   3.320 -0.0913 -0.0502  0.1245
 4731W        W 5702   1.753   2.507   9.776 -0.0874  0.2285  0.2251
 4732W        W 5703   8.973  10.446   6.153  0.0876 -0.1829  0.1994
 4733W        W 5704   8.279  11.085   8.762 -0.0802  0.1238  0.1025
 4734W        W 5705  10.745  12.000   6.016  0.2267  0.2595 -0.0593
 4735W        W 5706   9.296   3.636   6.114  0.0282  0.2954 -0.1837
 4736W        W 5707   9.417   4.993  10.118 -0.1992 -0.1067  0.1451
 4737W        W 5708  13.725  12.012  10.046 -0.0475 -0.0325 -0.0290
 4738W        W 5709  10.302   8.539   6.175  0.1177  0.1027  0.1250
 4739W        W 5710   2.438   0.058   1.151 -0.3926  0.2952  0.2739
 4740W        W 5711   9.719   0.949  10.562  0.0823 -0.2407  0.0513
 4741W        W 5712   0.170  13.277   2.817 -0.0525 -0.0164 -0.0955
 4742W        W 5713   8.468  11.584  10.048 -0.1071  0.2124  0.3036
 4743W        W 5714  10.615   3.459   3.840  0.0559 -0.1704  0.0668
 4744W        W 5715   1.316   9.438   0.640  0.0588 -0.1841  0.0717
 4745W        W 5716   7.066   9.455   5.330  0.1001 -0.0501  0.1050
 4746W        W 5717   8.104  10.486   2.030  0.0531 -0.3877  0.1459
 4747W        W 5718   7.556   5.489   5.898 -0.1614 -0.0321 -0.4590
 4748W        W 5719  10.493   8.292   7.480  0.0319  0.1254 -0.0060
 4749W        W 5720   4.236  12.710  11.814 -0.0692  0.2505  0.1306
 4750W        W 5721  11.359  11.783   2.838 -0.1364  0.0896 -0.0939
 4751W        W 5722   0.128   4.725  10.838 -0.0165 -0.2003  0.0067
 4752W        W 5723  12.286  11.035   9.687 -0.0879  0.0543 -0.1170
 4753W        W 5724  13.216   3.652   7.733  0.1258  0.0912  0.1986
 4754W        W 5725   1.213   1.237   4.104 -0.2152 -0.1362  0.0508
 4755W        W 5726   1.789   3.437   0.438 -0.0799 -0.0938 -0.4742
 4756W        W 5727   2.289  12.431   9.896  0.0183  0.0073  0.0194
 4757W        W 5728   8.325   4.096   4.818  0.0018  0.0598  0.1989
 4758W        W 5729   4.657   2.555   3.800 -0.2558  0.1863  0.1760
 4759W        W 5730   5.391   0.142  13.675  0.0270 -0.3127  0.0078
 4760W        W 5731   0.251   6.969   4.246  0.0450 -0.2502 -0.1073
 4761W        W 5732   1.249   1.582   0.979  0.1307  0.0102  0.1021
 4762W        W 5733  11.076   7.108   7.858 -0.4390 -0.2414  0.1324
 4763W        W 5734   1.328  12.591   2.327 -0.1012 -0.2057 -0.0419
 4764W        W 5735  12.060  11.593   9.026  0.2315 -0.0218 -0.2246
 4765W        W 5736   9.834   6.353  13.490  0.3543  0.0124  0.2791
 4766W        W 5737   5.511   6.635  13.069 -0.0396 -0.0954 -0.4660
 4767W        W 5738   9.269   6.544   5.428  0.0345  0.1249  0.0786
 4768W        W 5739   9.467   9.073   5.216  0.1698 -0.0174 -0.0756
 4769W        W 5740  12.511   3.569   7.770  0.1114 -0.0663 -0.0871
 4770W        W 5741   6.621   0.663   4.444 -0.0032 -0.2612  0.3595
 4771W        W 5742   7.789  13.194   8.751 -0.3321  0.0332 -0.1090
 4772W        W 5743   5.595  11.802   5.861 -0.2146  0.1637 -0.2575
 4773W        W 5744  13.607   1.900   6.337  0.1756  0.3312  0.2074
 4774W        W 5745  11.414  13.742  13.268  0.1780 -0.1416  0.0217
 4775W        W 5746  13.500   3.879  13.261  0.2676  0.1025  0.1604
 4776W        W 5747   9.646  10.881  10.198 -0.2108 -0.2513 -0.1650
 4777W        W 5748   5.867   2.513   1.864  0.2960  0.0811  0.2772
 4778W        W 5749   4.176  13.652   3.725 -0.1160  0.2430 -0.0261
 4779W        W 5750  12.851  11.448  13.618 -0.0593 -0.0526 -0.0465
 4780W        W 5751  12.605  11.010   1.879 -0.1136 -0.0290  0.1092
 4781W        W 5752   6.249   6.636  11.593 -0.1497 -0.1033 -0.0848
 4782W        W 5753   5.773   9.912  13.905  0.2275 -0.0320 -0.0193
 4783W        W 5754   2.923   5.651  13.651 -0.0737  0.0126  0.0632
 4784W        W 5755   2.711   2.174  12.559 -0.3470  0.0392  0.1036
 4785W        W 5756   2.453   6.180   3.183 -0.1812 -0.0707  0.4022
 4786W        W 5757   0.210   5.060   0.263  0.4291  0.0005 -0.0808
 4787W        W 5758   4.899   2.882   5.365 -0.3311  0.1216  0.0561
 4788W        W 5759  11.975   9.937  10.482 -0.0829  0.2331 -0.1521
 4789W        W 5760   1.797  13.506   3.892  0.0980  0.1577 -0.1469
 4790W        W 5761   5.906   6.433   3.732 -0.1516  0.1229  0.0558
 4791W        W 5762   0.759  11.807   6.350  0.0437  0.0063 -0.1172
 4792W        W 5763   7.038   2.074   7.849 -0.0350 -0.0805 -0.0816
 4793W        W 5764   4.659   5.873  11.266 -0.0386  0.0070 -0.3473
 4794W        W 5765  13.025   0.472   4.878 -0.0665 -0.0618 -0.0676
 4795W        W 5766  13.908   8.976   2.455 -0.1810  0.4326 -0.1667
 4796W        W 5767  13.299   5.826   9.434 -0.0730  0.4290  0.0521
 4797W        W 5768  10.845   3.340   4.352 -0.0421 -0.0773  0.1388
 4798W        W 5769   0.758   1.349   7.685 -0.2423  0.3401 -0.0731
 4799W        W 5770   6.815   2.689   8.515 -0.3062 -0.0957 -0.3571
 4800W        W 5771   3.092   7.690   5.032 -0.3328 -0.4448 -0.1825
 4801W        W 5772   3.267  11.373   0.034 -0.0104  0.1142  0.1565
 4802W        W 5773   7.013  12.625   1.370 -0.2512 -0.1487 -0.3060
 4803W        W 5774  11.677  11.554  13.488 -0.0136  0.2093 -0.0854
 4804W        W 5775   0.562   3.065   9.987  0.2733 -0.0446 -0.2864
 4805W        W 5776  13.773   4.102   7.230  0.0362 -0.0768  0.1368
 4806W        W 5777  10.419   8.196   0.776  0.1415  0.0959 -0.1830
 4807W        W 5778   5.888   6.633   5.020  0.0555 -0.3481  0.1152
 4808W        W 5779   2.974  11.278  12.851  0.0050 -0.1556  0.4800
 4809W        W 5780   0.697   3.074   5.752  0.1457 -0.0838  0.0821
 4810W        W 5781   3.475   7.960   4.227  0.0251 -0.1121  0.1282
 4811W        W 5782   5.978   2.143   8.484  0.3776  0.0326  0.4183
 4812W        W 5783   2.515  11.548  12.911 -0.1515 -0.1966  0.1757
 4813W        W 5784  13.113   7.716   1.827  0.0665 -0.1290  0.0624
 4814W        W 5785   6.855  12.950   9.070  0.0866 -0.0224 -0.2204
 4815W        W 5786   0.639   6.203   0.683 -0.2877 -0.0485 -0.2760
 4816W        W 5787   9.825   5.704   5.192 -0.2613  0.3143  0.0333
 4817W        W 5788  11.275   5.107   0.623 -0.3342 -0.3313 -0.1917
 4818W        W 5789   1.087  11.648   7.787  0.2663  0.1922 -0.1120
 4819W        W 5790   2.365   2.355   9.155 -0.0117  0.0236  0.4654
 4820W        W 5791   1.153   3.065   8.701  0.0074 -0.0896  0.0867
 4821W        W 5792  12.281   8.113  12.583  0.1921  0.3181 -0.0219
 4822W        W 5793   1.060   5.237   8.832  0.2377  0.0281 -0.2262
 4823W        W 5794   1.588   0.325   5.425 -0.0003  0.2464 -0.4094
 4824W        W 5795   5.410  11.582   3.801 -0.1502  0.1060  0.2350
 4825W        W 5796  10.275   0.946   7.857 -0.1775 -0.0810  0.1735
[truncated: 1,156,127 more chars]
