# Supplementary material for: Cryptochrome magnetoreception: Time course of photoactivation from non-equilibrium coarse-grained molecular dynamics
Source: Comput Struct Biotechnol J. 2024 Nov 10;26:58–69. doi: 10.1016/j.csbj.2024.11.001 (PMC11725172; doi:10.1016/j.csbj.2024.11.001)
Supplement: Supplementary file 2 — Analysis codes and cg-MD simulation inputs (including initial molecular structures, parameters and topology files) and outputs (final molecular structures) of the 20 replicas. [file mmc2.zip › cg-md/05/mus_05.gro]

Title of the system in water t= 6000000.00000 step= 300000000
22551
    1MET     BB    1   0.680   2.320   1.520
    1MET    SC1    2   0.370   2.140   1.710
    2PRO     BB    3   0.480   2.440   1.290
    2PRO    SC1    4   0.180   2.470   1.350
    3HIS     BB    5   0.560   2.690   1.110
    3HIS    SC1    6   0.330   2.760   0.920
    3HIS    SC2    7   0.320   3.000   0.790
    3HIS    SC3    8   0.090   2.860   0.850
    4ARG     BB    9   0.800   2.660   0.990
    4ARG    SC1   10   1.040   2.600   1.130
    4ARG    SC2   11   1.240   2.550   1.400
    4ARG    SCP   12   1.340   2.520   1.460
    5THR     BB   13   1.000   2.970   0.840
    5THR    SC1   14   0.780   3.150   0.820
    5THR    SCP   15   0.880   3.110   0.910
    5THR    SCN   16   0.680   3.190   0.730
    6ILE     BB   17   1.180   3.070   0.560
    6ILE    SC1   18   1.420   2.890   0.490
    7HIS     BB   19   1.310   3.380   0.550
    7HIS    SC1   20   1.290   3.640   0.300
    7HIS    SC2   21   1.390   3.710   0.060
    7HIS    SC3   22   1.130   3.690   0.100
    8LEU     BB   23   1.650   3.300   0.320
    8LEU    SC1   24   1.830   3.070   0.290
    9PHE     BB   25   1.820   3.530   0.290
    9PHE    SC1   26   1.660   3.760   0.460
    9PHE    SC2   27   1.820   3.940   0.590
    9PHE    SC3   28   1.550   3.970   0.580
   10ARG     BB   29   1.980   3.690   0.090
   10ARG    SC1   30   2.170   3.510  13.790
   10ARG    SC2   31   2.300   3.510  13.530
   10ARG    SCP   32   2.380   3.570  13.480
   11LYS     BB   33   1.810   3.880  13.800
   11LYS    SC1   34   1.920   3.970  13.560
   11LYS    SC2   35   2.040   4.090  13.390
   11LYS    SCP   36   1.990   4.010  13.340
   12GLY     BB   37   1.750   4.130   0.050
   13LEU     BB   38   1.830   4.320   0.390
   13LEU    SC1   39   2.130   4.240   0.400
   14ARG     BB   40   1.550   4.420   0.370
   14ARG    SC1   41   1.430   4.540   0.050
   14ARG    SC2   42   1.250   4.590  13.710
   14ARG    SCP   43   1.240   4.630  13.600
   15LEU     BB   44   1.310   4.490   0.540
   15LEU    SC1   45   1.460   4.380   0.800
   16HIS     BB   46   1.120   4.720   0.410
   16HIS    SC1   47   1.380   4.930   0.380
   16HIS    SC2   48   1.430   5.100   0.570
   16HIS    SC3   49   1.550   5.130   0.330
   17ASP     BB   50   0.940   4.580   0.190
   17ASP    SC1   51   0.950   4.880  13.910
   17ASP    SCN   52   0.980   4.900   0.100
   18ASN     BB   53   0.940   4.240   0.110
   18ASN    SC1   54   1.210   4.150   0.260
   18ASN    SCP   55   1.170   4.250   0.350
   18ASN    SCN   56   1.250   4.050   0.160
   19PRO     BB   57   0.750   4.050  13.830
   19PRO    SC1   58   0.490   4.150  13.700
   20THR     BB   59   0.610   3.710   0.080
   20THR    SC1   60   0.460   3.560  13.910
   20THR    SCP   61   0.550   3.500  13.820
   20THR    SCN   62   0.360   3.610   0.070
   21LEU     BB   63   0.760   3.870   0.410
   21LEU    SC1   64   0.700   4.180   0.520
   22LEU     BB   65   0.700   3.710   0.630
   22LEU    SC1   66   0.940   3.630   0.840
   23ALA     BB   67   0.430   3.450   0.620
   24ALA     BB   68   0.240   3.470   0.470
   25LEU     BB   69   0.040   3.720   0.520
   25LEU    SC1   70   0.260   3.970   0.370
   26GLU     BB   71  13.820   3.750   0.860
   26GLU    SC1   72  13.460   3.920   0.820
   26GLU    SCN   73  13.540   3.900   0.760
   27SER     BB   74   0.060   3.400   1.000
   27SER    SC1   75  13.760   3.360   1.090
   27SER    SCP   76  13.830   3.470   1.040
   27SER    SCN   77  13.690   3.250   1.140
   28SER     BB   78   0.460   3.370   1.110
   28SER    SC1   79   0.480   3.620   1.080
   28SER    SCP   80   0.530   3.740   1.130
   28SER    SCN   81   0.440   3.490   1.030
   29GLU     BB   82   0.510   3.130   1.230
   29GLU    SC1   83   0.170   3.010   1.340
   29GLU    SCN   84   0.140   3.060   1.430
   30THR     BB   85   0.830   3.060   1.300
   30THR    SC1   86   0.830   2.850   1.480
   30THR    SCP   87   0.800   2.960   1.390
   30THR    SCN   88   0.860   2.740   1.560
   31ILE     BB   89   0.970   3.340   1.240
   31ILE    SC1   90   0.950   3.640   1.310
   32TYR     BB   91   1.240   3.350   1.030
   32TYR    SC1   92   1.410   3.070   1.180
   32TYR    SC2   93   1.590   2.890   1.250
   32TYR    SC3   94   1.430   2.840   1.040
   33PRO     BB   95   1.460   3.610   0.980
   33PRO    SC1   96   1.350   3.850   1.110
   34VAL     BB   97   1.770   3.400   0.800
   34VAL    SC1   98   1.700   3.150   0.780
   35TYR     BB   99   2.110   3.370   0.790
   35TYR    SC1  100   2.170   3.680   0.710
   35TYR    SC2  101   2.250   3.930   0.750
   35TYR    SC3  102   2.300   3.810   0.520
   36VAL     BB  103   2.430   3.290   0.560
   36VAL    SC1  104   2.260   3.360   0.360
   37LEU     BB  105   2.680   3.360   0.540
   37LEU    SC1  106   2.760   3.650   0.640
   38ASP     BB  107   2.870   3.210   0.400
   38ASP    SC1  108   2.770   2.950   0.300
   38ASP    SCN  109   2.790   3.000   0.400
   39ARG     BB  110   3.100   3.380   0.210
   39ARG    SC1  111   3.270   3.490   0.430
   39ARG    SC2  112   3.370   3.490   0.710
   39ARG    SCP  113   3.270   3.460   0.670
   40ARG     BB  114   3.080   3.230  13.850
   40ARG    SC1  115   3.230   2.940  13.900
   40ARG    SC2  116   3.180   2.720   0.240
   40ARG    SCP  117   3.070   2.730   0.240
   41PHE     BB  118   2.790   3.280  13.730
   41PHE    SC1  119   2.560   3.120  13.850
   41PHE    SC2  120   2.300   3.050  13.860
   41PHE    SC3  121   2.470   2.920  13.690
   42LEU     BB  122   2.770   3.600  13.780
   42LEU    SC1  123   2.690   3.680   0.160
   43ALA     BB  124   2.940   3.760  13.590
   44SER     BB  125   2.930   3.550  13.290
   44SER    SC1  126   2.710   3.490  13.240
   44SER    SCP  127   2.830   3.430  13.290
   44SER    SCN  128   2.590   3.540  13.200
   45ALA     BB  129   3.190   3.450  13.280
   46MET     BB  130   3.390   3.520  13.480
   46MET    SC1  131   3.540   3.060  13.500
   47HIS     BB  132   3.430   3.900  13.400
   47HIS    SC1  133   3.630   3.790  13.180
   47HIS    SC2  134   3.640   3.610  12.970
   47HIS    SC3  135   3.660   3.880  12.920
   48ILE     BB  136   3.690   4.050  13.560
   48ILE    SC1  137   3.910   3.850  13.650
   49GLY     BB  138   3.830   4.340  13.620
   50ALA     BB  139   3.890   4.620  13.810
   51LEU     BB  140   3.600   4.780  13.860
   51LEU    SC1  141   3.370   4.930  13.650
   52ARG     BB  142   3.380   4.550  13.890
   52ARG    SC1  143   3.260   4.400  13.610
   52ARG    SC2  144   3.040   4.230  13.460
   52ARG    SCP  145   3.000   4.120  13.460
   53TRP     BB  146   3.450   4.400   0.230
   53TRP    SC1  147   3.250   4.180   0.170
   53TRP    SC2  148   3.140   3.930   0.120
   53TRP    SC3  149   3.380   4.010   0.020
   53TRP    SC4  150   3.290   3.760  13.890
   54HIS     BB  151   3.330   4.490   0.480
   54HIS    SC1  152   3.310   4.230   0.650
   54HIS    SC2  153   3.340   4.060   0.860
   54HIS    SC3  154   3.180   3.990   0.650
   55PHE     BB  155   3.010   4.590   0.350
   55PHE    SC1  156   2.980   4.760   0.110
   55PHE    SC2  157   2.910   4.990  13.920
   55PHE    SC3  158   2.910   4.760  13.770
   56LEU     BB  159   2.880   4.380   0.480
   56LEU    SC1  160   2.710   4.110   0.380
   57LEU     BB  161   2.980   4.500   0.860
   57LEU    SC1  162   3.020   4.340   1.100
   58GLN     BB  163   2.710   4.780   0.760
   58GLN    SC1  164   3.040   4.970   0.630
   58GLN    SCP  165   2.900   4.980   0.640
   58GLN    SCN  166   3.180   4.960   0.620
   59SER     BB  167   2.460   4.510   0.710
   59SER    SC1  168   2.280   4.650   0.650
   59SER    SCP  169   2.180   4.640   0.740
   59SER    SCN  170   2.380   4.660   0.550
   60LEU     BB  171   2.510   4.350   0.990
   60LEU    SC1  172   2.660   4.100   0.860
   61GLU     BB  173   2.490   4.560   1.260
   61GLU    SC1  174   2.530   4.470   1.640
   61GLU    SCN  175   2.510   4.570   1.680
   62ASPP    BB  176   2.260   4.750   1.110
   62ASPP   SC1  177   2.370   5.050   1.070
   63LEU     BB  178   2.010   4.530   1.110
   63LEU    SC1  179   2.000   4.320   0.860
   64HIS     BB  180   2.070   4.400   1.410
   64HIS    SC1  181   2.270   4.160   1.420
   64HIS    SC2  182   2.230   3.910   1.530
   64HIS    SC3  183   2.310   3.940   1.270
   65LYS     BB  184   1.930   4.640   1.640
   65LYS    SC1  185   2.190   4.850   1.580
   65LYS    SC2  186   2.450   4.950   1.550
   65LYS    SCP  187   2.410   4.880   1.630
   66ASN     BB  188   1.690   4.720   1.480
   66ASN    SC1  189   1.670   5.030   1.470
   66ASN    SCP  190   1.710   4.980   1.350
   66ASN    SCN  191   1.620   5.080   1.590
   67LEU     BB  192   1.470   4.450   1.450
   67LEU    SC1  193   1.600   4.280   1.210
   68SER     BB  194   1.330   4.440   1.830
   68SER    SC1  195   1.520   4.530   1.910
   68SER    SCP  196   1.420   4.620   1.940
   68SER    SCN  197   1.620   4.440   1.880
   69ARG     BB  198   1.010   4.530   1.700
   69ARG    SC1  199   0.880   4.640   1.950
   69ARG    SC2  200   0.610   4.630   2.140
   69ARG    SCP  201   0.510   4.590   2.160
   70LEU     BB  202   0.990   4.340   1.510
   70LEU    SC1  203   1.090   4.490   1.230
   71GLY     BB  204   1.050   4.080   1.500
   72ALA     BB  205   1.360   4.020   1.570
   73ARG     BB  206   1.670   3.970   1.510
   73ARG    SC1  207   1.820   4.140   1.720
   73ARG    SC2  208   2.050   4.200   1.890
   73ARG    SCP  209   2.150   4.230   1.910
   74LEU     BB  210   1.830   3.720   1.310
   74LEU    SC1  211   1.870   3.930   1.090
   75LEU     BB  212   2.080   3.450   1.230
   75LEU    SC1  213   1.870   3.250   1.340
   76VAL     BB  214   2.410   3.360   1.180
   76VAL    SC1  215   2.520   3.560   1.040
   77ILE     BB  216   2.430   3.060   1.020
   77ILE    SC1  217   2.140   2.970   1.040
   78GLN     BB  218   2.710   2.990   0.860
   78GLN    SC1  219   2.920   3.270   0.960
   78GLN    SCP  220   3.060   3.310   0.960
   78GLN    SCN  221   2.790   3.230   0.970
   79GLY     BB  222   2.860   2.800   0.780
   80GLU     BB  223   2.860   2.570   0.590
   80GLU    SC1  224   3.200   2.420   0.660
   80GLU    SCN  225   3.140   2.450   0.750
   81TYR     BB  226   2.610   2.500   0.480
   81TYR    SC1  227   2.390   2.730   0.540
   81TYR    SC2  228   2.300   2.880   0.340
   81TYR    SC3  229   2.180   2.890   0.580
   82GLU     BB  230   2.530   2.260   0.380
   82GLU    SC1  231   2.700   2.090   0.050
   82GLU    SCN  232   2.730   2.120  13.870
   83SER     BB  233   2.290   2.380   0.190
   83SER    SC1  234   2.320   2.520   0.000
   83SER    SCP  235   2.280   2.600   0.110
   83SER    SCN  236   2.360   2.440  13.820
   84VAL     BB  237   2.050   2.430   0.400
   84VAL    SC1  238   1.880   2.600   0.300
   85LEU     BB  239   2.040   2.350   0.700
   85LEU    SC1  240   1.860   2.600   0.790
   86ARG     BB  241   2.140   2.110   0.860
   86ARG    SC1  242   2.390   1.940   0.730
   86ARG    SC2  243   2.540   1.730   0.910
   86ARG    SCP  244   2.510   1.690   0.810
   87ASP     BB  245   1.990   1.930   0.960
   87ASP    SC1  246   2.090   1.670   1.130
   87ASP    SCN  247   2.110   1.740   1.200
   88HIS     BB  248   1.720   1.840   0.730
   88HIS    SC1  249   1.840   1.940   0.480
   88HIS    SC2  250   2.060   1.930   0.320
   88HIS    SC3  251   1.820   2.030   0.230
   89VAL     BB  252   1.680   1.570   0.790
   89VAL    SC1  253   1.720   1.320   0.720
   90GLN     BB  254   1.370   1.610   0.990
   90GLN    SC1  255   1.550   1.740   1.270
   90GLN    SCP  256   1.470   1.750   1.390
   90GLN    SCN  257   1.620   1.720   1.150
   91LYS     BB  258   1.130   1.750   0.880
   91LYS    SC1  259   0.870   1.550   0.770
   91LYS    SC2  260   0.740   1.360   0.780
   91LYS    SCP  261   0.810   1.350   0.690
   92TRP     BB  262   1.140   2.050   0.790
   92TRP    SC1  263   1.400   2.120   0.910
   92TRP    SC2  264   1.610   2.190   1.080
   92TRP    SC3  265   1.420   2.370   1.010
   92TRP    SC4  266   1.630   2.440   1.160
   93ASN     BB  267   0.960   2.300   0.720
   93ASN    SC1  268   1.150   2.530   0.610
   93ASN    SCP  269   1.220   2.490   0.500
   93ASN    SCN  270   1.080   2.570   0.730
   94ILE     BB  271   0.660   2.400   0.730
   94ILE    SC1  272   0.430   2.250   0.880
   95THR     BB  273   0.590   2.560   0.460
   95THR    SC1  274   0.340   2.510   0.410
   95THR    SCP  275   0.340   2.450   0.540
   95THR    SCN  276   0.340   2.570   0.290
   96GLN     BB  277   0.760   2.790   0.460
   96GLN    SC1  278   0.440   3.030   0.310
   96GLN    SCP  279   0.410   2.920   0.380
   96GLN    SCN  280   0.480   3.140   0.230
   97VAL     BB  281   0.940   2.880   0.200
   97VAL    SC1  282   1.100   2.680   0.150
   98THR     BB  283   0.980   3.190   0.160
   98THR    SC1  284   0.820   3.330   0.300
   98THR    SCP  285   0.740   3.390   0.200
   98THR    SCN  286   0.900   3.280   0.400
   99LEU     BB  287   1.160   3.190  13.840
   99LEU    SC1  288   1.430   3.030   0.010
  100ASP     BB  289   1.180   3.410  13.510
  100ASP    SC1  290   0.900   3.550  13.550
  100ASP    SCN  291   0.930   3.510  13.650
  101ALA     BB  292   1.320   3.340  13.170
  102GLU     BB  293   1.660   3.320  13.130
  102GLU    SC1  294   1.730   3.660  13.260
  102GLU    SCN  295   1.690   3.740  13.330
  103MET     BB  296   1.810   3.190  12.990
  103MET    SC1  297   2.130   3.430  13.120
  104GLU     BB  298   2.030   3.040  12.820
  104GLU    SC1  299   1.870   2.810  12.590
  104GLU    SCN  300   1.930   2.890  12.630
  105PRO     BB  301   2.340   3.140  12.680
  105PRO    SC1  302   2.260   3.190  12.400
  106PHE     BB  303   2.510   3.160  12.900
  106PHE    SC1  304   2.820   3.210  12.820
  106PHE    SC2  305   3.050   3.120  12.920
  106PHE    SC3  306   3.000   3.100  12.660
  107TYR     BB  307   2.530   3.010  13.220
  107TYR    SC1  308   2.760   2.960  13.350
  107TYR    SC2  309   2.900   2.820  13.540
  107TYR    SC3  310   3.020   3.010  13.380
  108LYS     BB  311   2.400   2.690  13.170
  108LYS    SC1  312   2.490   2.490  13.400
  108LYS    SC2  313   2.530   2.260  13.550
  108LYS    SCP  314   2.550   2.310  13.650
  109GLU     BB  315   2.150   2.640  13.040
  109GLU    SC1  316   2.090   2.250  12.990
  109GLU    SCN  317   2.110   2.190  13.070
  110MET     BB  318   1.850   2.710  13.160
  110MET    SC1  319   2.050   2.970  13.390
  111GLU     BB  320   1.790   2.480  13.310
  111GLU    SC1  321   1.400   2.510  13.240
  111GLU    SCN  322   1.470   2.550  13.170
  112ALA     BB  323   1.990   2.390  13.470
  113ASN     BB  324   1.980   2.240  13.710
  113ASN    SC1  325   2.170   2.010  13.790
  113ASN    SCP  326   2.180   2.150  13.760
  113ASN    SCN  327   2.160   1.880  13.810
  114ILE     BB  328   1.600   2.270  13.760
  114ILE    SC1  329   1.540   2.530  13.910
  115ARG     BB  330   1.530   1.940  13.780
  115ARG    SC1  331   1.270   1.760  13.820
  115ARG    SC2  332   0.960   1.750  13.810
  115ARG    SCP  333   0.980   1.750   0.000
  116ARG     BB  334   1.780   1.740  13.720
  116ARG    SC1  335   1.860   1.820  13.410
  116ARG    SC2  336   1.710   2.000  13.230
  116ARG    SCP  337   1.710   1.890  13.250
  117LEU     BB  338   1.990   1.560   0.010
  117LEU    SC1  339   2.320   1.520  13.880
  118GLY     BB  340   1.820   1.490   0.210
  119ALA     BB  341   1.500   1.570   0.290
  120GLU     BB  342   1.350   1.780   0.390
  120GLU    SC1  343   1.030   1.710   0.360
  120GLU    SCN  344   1.000   1.670   0.260
  121LEU     BB  345   1.350   2.100   0.340
  121LEU    SC1  346   1.530   2.340   0.470
  122GLY     BB  347   1.150   2.180   0.180
  123PHE     BB  348   0.860   2.180   0.140
  123PHE    SC1  349   0.690   2.050   0.330
  123PHE    SC2  350   0.450   2.010   0.440
  123PHE    SC3  351   0.670   1.950   0.580
  124GLU     BB  352   0.750   2.410  13.890
  124GLU    SC1  353   0.600   2.210  13.590
  124GLU    SCN  354   0.530   2.260  13.520
  125VAL     BB  355   0.530   2.710  13.860
  125VAL    SC1  356   0.270   2.660  13.890
  126LEU     BB  357   0.620   3.060  13.740
  126LEU    SC1  358   0.280   3.090  13.680
  127SER     BB  359   0.940   2.980  13.510
  127SER    SC1  360   0.990   2.760  13.590
  127SER    SCP  361   0.960   2.900  13.570
  127SER    SCN  362   1.010   2.630  13.610
  128ARG     BB  363   0.960   3.120  13.220
  128ARG    SC1  364   1.130   2.930  13.040
  128ARG    SC2  365   1.430   2.890  12.910
  128ARG    SCP  366   1.490   2.800  12.910
  129VAL     BB  367   0.840   3.450  13.080
  129VAL    SC1  368   0.750   3.330  12.860
  130GLY     BB  369   0.990   3.820  13.120
  131HIS     BB  370   0.990   4.090  13.270
  131HIS    SC1  371   1.130   4.010  13.550
  131HIS    SC2  372   1.340   3.840  13.570
  131HIS    SC3  373   1.330   4.060  13.730
  132SER     BB  374   1.050   4.380  13.180
  132SER    SC1  375   1.230   4.560  13.230
  132SER    SCP  376   1.310   4.530  13.120
  132SER    SCN  377   1.150   4.590  13.350
  133LEU     BB  378   0.800   4.520  12.990
  133LEU    SC1  379   0.850   4.810  13.010
  134TYR     BB  380   0.700   4.310  12.790
  134TYR    SC1  381   0.780   4.310  12.520
  134TYR    SC2  382   0.700   4.400  12.280
  134TYR    SC3  383   0.850   4.170  12.290
  135ASP     BB  384   0.590   4.000  12.850
  135ASP    SC1  385   0.320   3.970  12.930
  135ASP    SCN  386   0.240   4.030  12.890
  136THR     BB  387   0.680   3.740  12.630
  136THR    SC1  388   0.910   3.730  12.550
  136THR    SCP  389   1.040   3.720  12.610
  136THR    SCN  390   0.780   3.730  12.500
  137LYS     BB  391   0.360   3.720  12.460
  137LYS    SC1  392   0.320   3.420  12.350
  137LYS    SC2  393   0.290   3.270  12.210
  137LYS    SCP  394   0.330   3.180  12.160
  138ARG     BB  395   0.350   4.060  12.330
  138ARG    SC1  396   0.260   4.280  12.530
  138ARG    SC2  397   0.230   4.430  12.830
  138ARG    SCP  398   0.270   4.440  12.930
  139ILE     BB  399   0.430   4.030  12.080
  139ILE    SC1  400   0.410   4.270  11.870
  140LEU     BB  401   0.510   3.650  11.980
  140LEU    SC1  402   0.810   3.760  11.940
  141ASP     BB  403   0.330   3.680  11.740
  141ASP    SC1  404   0.250   3.380  11.680
  141ASP    SCN  405   0.280   3.280  11.720
  142LEU     BB  406   0.430   3.860  11.510
  142LEU    SC1  407   0.670   4.010  11.580
  143ASN     BB  408   0.360   3.760  11.210
  143ASN    SC1  409   0.120   3.980  11.170
  143ASN    SCP  410   0.100   3.910  11.280
  143ASN    SCN  411   0.150   4.060  11.050
  144GLY     BB  412   0.280   3.450  11.190
  145GLY     BB  413   0.540   3.290  11.300
  146SER     BB  414   0.810   3.440  11.590
  146SER    SC1  415   0.800   3.290  11.780
  146SER    SCP  416   0.800   3.400  11.860
  146SER    SCN  417   0.800   3.170  11.700
  147PRO     BB  418   0.970   3.680  11.450
  147PRO    SC1  419   0.830   3.690  11.190
  148PRO     BB  420   1.140   3.920  11.590
  148PRO    SC1  421   1.470   3.850  11.720
  149LEU     BB  422   1.180   4.170  11.440
  149LEU    SC1  423   1.040   4.140  11.190
  150THR     BB  424   1.440   4.430  11.490
  150THR    SC1  425   1.650   4.370  11.420
  150THR    SCP  426   1.640   4.470  11.330
  150THR    SCN  427   1.660   4.260  11.510
  151TYR     BB  428   1.410   4.750  11.660
  151TYR    SC1  429   1.720   4.890  11.680
  151TYR    SC2  430   1.950   4.920  11.550
  151TYR    SC3  431   1.940   4.910  11.820
  152LYS     BB  432   1.250   4.970  11.660
  152LYS    SC1  433   1.270   5.260  11.490
  152LYS    SC2  434   1.210   5.420  11.300
  152LYS    SCP  435   1.190   5.510  11.360
  153ARG     BB  436   0.930   4.920  11.780
  153ARG    SC1  437   0.790   5.030  11.560
  153ARG    SC2  438   0.560   5.260  11.570
  153ARG    SCP  439   0.570   5.300  11.470
  154PHE     BB  440   0.950   4.710  11.970
  154PHE    SC1  441   1.040   4.670  12.270
  154PHE    SC2  442   1.040   4.750  12.520
  154PHE    SC3  443   1.150   4.520  12.460
  155LEU     BB  444   0.910   4.430  11.810
  155LEU    SC1  445   1.180   4.290  11.890
  156HIS     BB  446   0.730   4.480  11.490
  156HIS    SC1  447   0.970   4.610  11.340
  156HIS    SC2  448   1.000   4.570  11.080
  156HIS    SC3  449   1.170   4.740  11.200
  157ILE     BB  450   0.480   4.610  11.540
  157ILE    SC1  451   0.260   4.410  11.440
  158LEU     BB  452   0.410   4.760  11.820
  158LEU    SC1  453   0.070   4.760  11.780
  159SER     BB  454   0.480   4.810  12.120
  159SER    SC1  455   0.620   5.010  12.210
  159SER    SCP  456   0.530   5.020  12.310
  159SER    SCN  457   0.720   4.990  12.110
  160GLN     BB  458   0.290   4.680  12.290
  160GLN    SC1  459   0.530   4.760  12.610
  160GLN    SCP  460   0.590   4.680  12.710
  160GLN    SCN  461   0.460   4.830  12.510
  161LEU     BB  462   0.020   4.830  12.390
  161LEU    SC1  463   0.030   5.050  12.180
  162GLY     BB  464  13.850   4.820  12.640
  163ASP     BB  465   0.090   4.960  12.870
  163ASP    SC1  466   0.020   5.240  12.940
  163ASP    SCN  467   0.040   5.340  12.980
  164PRO     BB  468   0.340   4.840  13.070
  164PRO    SC1  469   0.520   5.080  13.020
  165GLU     BB  470   0.370   4.710  13.330
  165GLU    SC1  471   0.480   4.320  13.270
  165GLU    SCN  472   0.450   4.250  13.190
  166VAL     BB  473   0.290   4.600  13.640
  166VAL    SC1  474   0.030   4.650  13.670
  167PRO     BB  475   0.410   4.860  13.890
  167PRO    SC1  476   0.420   5.050  13.680
  168VAL     BB  477   0.520   4.690   0.250
  168VAL    SC1  478   0.450   4.440   0.190
  169ARG     BB  479   0.590   4.850   0.480
  169ARG    SC1  480   0.730   5.090   0.510
  169ARG    SC2  481   0.980   5.200   0.370
  169ARG    SCP  482   0.940   5.120   0.440
  170ASN     BB  483   0.610   4.720   0.760
  170ASN    SC1  484   0.890   4.540   0.800
  170ASN    SCP  485   0.800   4.630   0.850
  170ASN    SCN  486   0.980   4.440   0.760
  171LEU     BB  487   0.360   4.550   0.900
  171LEU    SC1  488   0.230   4.460   0.650
  172THR     BB  489   0.180   4.390   1.170
  172THR    SC1  490  13.860   4.310   1.040
  172THR    SCP  491  13.870   4.250   0.910
  172THR    SCN  492  13.860   4.370   1.170
  173ALA     BB  493   0.240   4.370   1.420
  174GLU     BB  494   0.480   4.400   1.570
  174GLU    SC1  495   0.410   4.780   1.670
  174GLU    SCN  496   0.340   4.760   1.760
  175ASP     BB  497   0.530   4.170   1.790
  175ASP    SC1  498   0.490   4.170   2.090
  175ASP    SCN  499   0.540   4.250   2.040
  176PHE     BB  500   0.510   3.920   1.520
  176PHE    SC1  501   0.650   4.040   1.270
  176PHE    SC2  502   0.790   4.040   1.040
  176PHE    SC3  503   0.660   4.260   1.120
  177GLN     BB  504   0.390   3.760   1.550
  177GLN    SC1  505   0.110   3.860   1.290
  177GLN    SCP  506   0.140   3.890   1.150
  177GLN    SCN  507   0.070   3.830   1.420
  178ARG     BB  508   0.320   3.440   1.550
  178ARG    SC1  509   0.030   3.450   1.580
  178ARG    SC2  510  13.680   3.260   1.570
  178ARG    SCP  511  13.760   3.270   1.490
  179CYS     BB  512   0.510   3.300   1.670
  179CYS    SC1  513   0.370   3.220   1.980
  180MET     BB  514   0.770   3.290   1.720
  180MET    SC1  515   0.900   3.000   1.920
  181SER     BB  516   0.990   3.530   1.770
  181SER    SC1  517   0.870   3.730   1.810
  181SER    SCP  518   0.760   3.680   1.880
  181SER    SCN  519   0.980   3.780   1.740
  182PRO     BB  520   1.330   3.550   1.750
  182PRO    SC1  521   1.450   3.500   1.500
  183GLU     BB  522   1.450   3.790   1.990
  183GLU    SC1  523   1.150   3.730   2.240
  183GLU    SCN  524   1.190   3.640   2.290
  184PRO     BB  525   1.580   3.970   2.170
  184PRO    SC1  526   1.400   4.190   2.280
  185GLY     BB  527   1.820   3.980   2.320
  186LEU     BB  528   2.070   3.670   2.390
  186LEU    SC1  529   1.980   3.670   2.700
  187ALA     BB  530   2.250   3.730   2.270
  188GLU     BB  531   2.440   3.640   1.990
  188GLU    SC1  532   2.550   4.030   1.890
  188GLU    SCN  533   2.460   4.030   1.950
  189ARG     BB  534   2.420   3.500   1.710
  189ARG    SC1  535   2.080   3.440   1.740
  189ARG    SC2  536   1.880   3.650   1.820
  189ARG    SCP  537   1.940   3.560   1.790
  190TYR     BB  538   2.590   3.490   1.480
  190TYR    SC1  539   2.690   3.790   1.490
  190TYR    SC2  540   2.740   4.040   1.390
  190TYR    SC3  541   2.940   3.910   1.520
  191ARG     BB  542   2.830   3.280   1.470
  191ARG    SC1  543   2.760   3.020   1.390
  191ARG    SC2  544   2.600   2.720   1.460
  191ARG    SCP  545   2.680   2.680   1.520
  192VAL     BB  546   3.080   3.400   1.410
  192VAL    SC1  547   3.240   3.470   1.610
  193PRO     BB  548   3.220   3.600   1.160
  193PRO    SC1  549   2.990   3.780   1.050
  194VAL     BB  550   3.520   3.760   1.260
  194VAL    SC1  551   3.400   3.980   1.340
  195PRO     BB  552   3.870   3.830   1.390
  195PRO    SC1  553   3.920   4.100   1.500
  196ALA     BB  554   4.020   3.570   1.200
  197ASP     BB  555   3.800   3.400   1.000
  197ASP    SC1  556   3.540   3.250   1.070
  197ASP    SCN  557   3.470   3.270   1.160
  198LEU     BB  558   3.850   3.520   0.740
  198LEU    SC1  559   4.210   3.560   0.690
  199GLU     BB  560   3.770   3.850   0.740
  199GLU    SC1  561   3.580   3.870   0.430
  199GLU    SCN  562   3.590   3.780   0.380
  200ILE     BB  563   3.940   3.990   0.930
  200ILE    SC1  564   4.240   3.980   1.020
  201PRO     BB  565   3.790   4.270   1.070
  201PRO    SC1  566   4.030   4.430   1.160
  202PRO     BB  567   3.510   4.490   1.010
  202PRO    SC1  568   3.440   4.500   1.270
  203GLN     BB  569   3.480   4.780   0.840
  203GLN    SC1  570   3.350   5.020   1.120
  203GLN    SCP  571   3.420   5.000   1.000
  203GLN    SCN  572   3.280   5.040   1.240
  204SER     BB  573   3.740   4.940   0.780
  204SER    SC1  574   3.940   4.850   0.820
  204SER    SCP  575   4.010   4.940   0.900
  204SER    SCN  576   3.860   4.750   0.750
  205LEU     BB  577   3.640   5.270   0.810
  205LEU    SC1  578   3.790   5.420   1.070
  206SER     BB  579   3.650   5.420   0.540
  206SER    SC1  580   3.870   5.410   0.410
  206SER    SCP  581   3.860   5.430   0.270
  206SER    SCN  582   3.890   5.400   0.550
  207PRO     BB  583   3.410   5.500   0.320
  207PRO    SC1  584   3.460   5.720   0.120
  208TRP     BB  585   3.150   5.300   0.220
  208TRP    SC1  586   3.160   5.350  13.860
  208TRP    SC2  587   3.130   5.420  13.600
  208TRP    SC3  588   3.070   5.590  13.790
  208TRP    SC4  589   3.020   5.660  13.530
  209THR     BB  590   2.830   5.340   0.390
  209THR    SC1  591   2.730   5.560   0.260
  209THR    SCP  592   2.680   5.460   0.350
  209THR    SCN  593   2.780   5.660   0.180
  210GLY     BB  594   2.560   5.180   0.630
  211GLY     BB  595   2.200   5.120   0.580
  212GLU     BB  596   1.940   5.210   0.590
  212GLU    SC1  597   1.860   5.140   0.980
  212GLU    SCN  598   1.930   5.210   1.030
  213THR     BB  599   1.780   5.520   0.670
  213THR    SC1  600   1.560   5.550   0.750
  213THR    SCP  601   1.610   5.500   0.870
  213THR    SCN  602   1.520   5.610   0.630
  214GLU     BB  603   1.980   5.730   0.540
  214GLU    SC1  604   1.840   6.000   0.800
  214GLU    SCN  605   1.930   6.030   0.740
  215GLY     BB  606   2.230   5.690   0.460
  216LEU     BB  607   2.200   5.560   0.170
  216LEU    SC1  608   2.340   5.310   0.120
  217ARG     BB  609   1.920   5.730   0.030
  217ARG    SC1  610   1.650   5.610   0.140
  217ARG    SC2  611   1.370   5.580   0.330
  217ARG    SCP  612   1.340   5.580   0.220
  218ARG     BB  613   2.060   5.980  13.870
  218ARG    SC1  614   2.110   6.130   0.230
  218ARG    SC2  615   2.090   6.270   0.520
  218ARG    SCP  616   2.030   6.220   0.590
  219LEU     BB  617   2.360   6.110  13.770
  219LEU    SC1  618   2.520   5.810  13.820
  220GLU     BB  619   2.410   6.340  13.660
  220GLU    SC1  620   2.670   6.540  13.580
  220GLU    SCN  621   2.680   6.490  13.490
  221GLN     BB  622   2.180   6.560  13.450
  221GLN    SC1  623   2.370   6.790  13.230
  221GLN    SCP  624   2.350   6.660  13.290
  221GLN    SCN  625   2.380   6.920  13.170
  222HIS     BB  626   1.960   6.350  13.370
  222HIS    SC1  627   2.050   6.060  13.390
  222HIS    SC2  628   2.230   5.860  13.340
  222HIS    SC3  629   1.970   5.800  13.420
  223LEU     BB  630   1.660   6.320  13.210
  223LEU    SC1  631   1.600   6.000  13.220
  224THR     BB  632   1.400   6.480  13.070
  224THR    SC1  633   1.220   6.350  12.980
  224THR    SCP  634   1.240   6.490  12.980
  224THR    SCN  635   1.210   6.210  12.980
  225ASP     BB  636   1.270   6.810  13.130
  225ASP    SC1  637   1.010   6.760  13.330
  225ASP    SCN  638   1.110   6.710  13.310
  226GLN     BB  639   1.350   6.970  12.840
  226GLN    SC1  640   0.990   6.830  12.660
  226GLN    SCP  641   1.080   6.790  12.760
  226GLN    SCN  642   0.900   6.860  12.560
  227GLY     BB  643   1.610   7.060  12.680
  228TRP     BB  644   1.630   7.060  12.390
  228TRP    SC1  645   1.340   7.030  12.260
  228TRP    SC2  646   1.070   7.070  12.270
  228TRP    SC3  647   1.200   7.120  12.040
  228TRP    SC4  648   0.940   7.190  12.060
  229VAL     BB  649   1.770   6.800  12.210
  229VAL    SC1  650   1.950   6.700  12.390
  230ALA     BB  651   1.660   6.810  12.000
  231ASN     BB  652   1.560   6.830  11.750
  231ASN    SC1  653   1.220   6.800  11.630
  231ASN    SCP  654   1.360   6.790  11.660
  231ASN    SCN  655   1.080   6.810  11.600
  232PHE     BB  656   1.790   6.800  11.510
  232PHE    SC1  657   1.640   6.830  11.220
  232PHE    SC2  658   1.700   6.800  10.960
  232PHE    SC3  659   1.460   6.900  11.030
  233THR     BB  660   2.070   6.760  11.590
  233THR    SC1  661   2.200   6.530  11.530
  233THR    SCP  662   2.210   6.600  11.650
  233THR    SCN  663   2.190   6.450  11.410
  234LYS     BB  664   2.110   6.830  11.880
  234LYS    SC1  665   2.050   7.080  11.990
  234LYS    SC2  666   1.880   7.300  11.920
  234LYS    SCP  667   1.800   7.370  11.890
  235PRO     BB  668   2.350   6.680  12.000
  235PRO    SC1  669   2.430   6.860  12.250
  236ARG     BB  670   2.340   6.410  12.120
  236ARG    SC1  671   2.340   6.330  12.430
  236ARG    SC2  672   2.110   6.160  12.520
  236ARG    SCP  673   2.060   6.090  12.460
  237THR     BB  674   2.360   6.210  11.850
  237THR    SC1  675   2.230   6.060  11.750
  237THR    SCP  676   2.270   6.130  11.640
  237THR    SCN  677   2.180   6.000  11.870
  238ILE     BB  678   2.690   6.410  11.710
  238ILE    SC1  679   2.720   6.180  11.490
  239PRO     BB  680   2.830   6.610  11.930
  239PRO    SC1  681   2.930   6.860  11.800
  240ASN     BB  682   2.890   6.520  12.250
  240ASN    SC1  683   2.760   6.230  12.190
  240ASN    SCP  684   2.810   6.140  12.290
  240ASN    SCN  685   2.700   6.320  12.100
  241SER     BB  686   2.780   6.530  12.590
  241SER    SC1  687   2.970   6.490  12.750
  241SER    SCP  688   2.960   6.410  12.860
  241SER    SCN  689   2.970   6.570  12.630
  242LEU     BB  690   2.560   6.770  12.740
  242LEU    SC1  691   2.770   6.890  12.920
  243LEU     BB  692   2.290   6.720  12.720
  243LEU    SC1  693   2.070   6.930  12.810
  244PRO     BB  694   2.150   6.440  12.880
  244PRO    SC1  695   1.860   6.460  12.800
  245SER     BB  696   2.360   6.290  13.070
  245SER    SC1  697   2.550   6.400  13.110
  245SER    SCP  698   2.420   6.430  13.140
  245SER    SCN  699   2.680   6.360  13.080
  246THR     BB  700   2.470   5.960  12.870
  246THR    SC1  701   2.640   6.110  12.730
  246THR    SCP  702   2.550   6.030  12.810
  246THR    SCN  703   2.730   6.180  12.650
  247THR     BB  704   2.160   5.790  12.880
  247THR    SC1  705   1.960   5.940  12.910
  247THR    SCP  706   1.960   5.800  12.920
  247THR    SCN  707   1.970   6.080  12.910
  248GLY     BB  708   2.070   5.480  13.060
  249LEU     BB  709   2.180   5.310  13.220
  249LEU    SC1  710   2.130   5.360  13.550
  250SER     BB  711   2.380   5.070  13.230
  250SER    SC1  712   2.470   4.880  13.100
  250SER    SCP  713   2.480   4.920  12.960
  250SER    SCN  714   2.450   4.850  13.230
  251PRO     BB  715   2.520   5.070  13.570
  251PRO    SC1  716   2.650   5.320  13.650
  252TYR     BB  717   2.280   4.930  13.720
  252TYR    SC1  718   2.470   4.810   0.010
  252TYR    SC2  719   2.500   4.610   0.190
  252TYR    SC3  720   2.580   4.860   0.250
  253PHE     BB  721   2.140   4.750  13.530
  253PHE    SC1  722   1.910   4.910  13.400
  253PHE    SC2  723   1.740   5.120  13.360
  253PHE    SC3  724   1.650   4.870  13.330
  254SER     BB  725   2.360   4.470  13.530
  254SER    SC1  726   2.600   4.590  13.460
  254SER    SCP  727   2.500   4.680  13.430
  254SER    SCN  728   2.700   4.490  13.480
  255MET     BB  729   2.240   4.330  13.790
  255MET    SC1  730   2.360   4.010  13.900
  256GLY     BB  731   2.040   4.390  13.900
  257CYS     BB  732   1.870   4.700   0.050
  257CYS    SC1  733   1.980   4.810   0.280
  258LEU     BB  734   1.670   4.920  13.820
  258LEU    SC1  735   1.860   5.160  13.870
  259SER     BB  736   1.360   5.120  13.720
  259SER    SC1  737   1.320   5.300  13.870
  259SER    SCP  738   1.260   5.310  13.750
  259SER    SCN  739   1.370   5.290   0.090
  260VAL     BB  740   1.240   5.040  13.430
  260VAL    SC1  741   1.280   5.160  13.200
  261ARG     BB  742   0.830   5.090  13.420
  261ARG    SC1  743   0.820   4.800  13.480
  261ARG    SC2  744   0.770   4.530  13.600
  261ARG    SCP  745   0.730   4.530  13.500
  262THR     BB  746   0.890   5.340  13.620
  262THR    SC1  747   0.780   5.350  13.860
  262THR    SCP  748   0.700   5.330  13.750
  262THR    SCN  749   0.870   5.360   0.050
  263PHE     BB  750   1.080   5.540  13.380
  263PHE    SC1  751   1.380   5.550  13.410
  263PHE    SC2  752   1.630   5.520  13.300
  263PHE    SC3  753   1.610   5.590  13.560
  264PHE     BB  754   0.920   5.490  13.140
  264PHE    SC1  755   0.930   5.290  12.870
  264PHE    SC2  756   1.110   5.240  12.680
  264PHE    SC3  757   0.850   5.240  12.620
  265GLN     BB  758   0.670   5.770  13.110
  265GLN    SC1  759   0.430   5.580  12.840
  265GLN    SCP  760   0.400   5.590  12.710
  265GLN    SCN  761   0.460   5.560  12.980
  266ARG     BB  762   0.890   5.990  13.040
  266ARG    SC1  763   1.080   6.010  13.320
  266ARG    SC2  764   1.120   6.290  13.460
  266ARG    SCP  765   1.140   6.400  13.450
  267LEU     BB  766   1.060   5.880  12.800
  267LEU    SC1  767   1.310   5.690  12.930
  268SER     BB  768   0.800   5.760  12.530
  268SER    SC1  769   0.910   5.630  12.360
  268SER    SCP  770   0.840   5.580  12.250
  268SER    SCN  771   0.970   5.680  12.480
  269ASN     BB  772   0.640   6.030  12.480
  269ASN    SC1  773   0.450   6.060  12.750
  269ASN    SCP  774   0.540   6.080  12.640
  269ASN    SCN  775   0.370   6.030  12.860
  270ILE     BB  776   0.900   6.280  12.500
  270ILE    SC1  777   0.710   6.520  12.420
  271TYR     BB  778   1.110   6.090  12.300
  271TYR    SC1  779   1.360   6.020  12.490
  271TYR    SC2  780   1.530   6.090  12.690
  271TYR    SC3  781   1.630   5.980  12.460
  272ALA     BB  782   1.050   6.010  12.090
  273GLN     BB  783   0.700   6.120  11.920
  273GLN    SC1  784   0.610   5.740  11.940
  273GLN    SCP  785   0.620   5.860  11.850
  273GLN    SCN  786   0.600   5.630  12.020
  274ALA     BB  787   0.680   6.320  11.850
  275LYS     BB  788   0.910   6.590  12.020
  275LYS    SC1  789   0.720   6.790  11.880
  275LYS    SC2  790   0.740   6.950  11.640
  275LYS    SCP  791   0.760   7.050  11.610
  276HIS     BB  792   1.210   6.580  12.090
  276HIS    SC1  793   1.350   6.560  12.360
  276HIS    SC2  794   1.460   6.600  12.600
  276HIS    SC3  795   1.570   6.420  12.430
  277HIS     BB  796   1.360   6.320  11.960
  277HIS    SC1  797   1.630   6.300  11.950
  277HIS    SC2  798   1.840   6.230  12.100
  277HIS    SC3  799   1.880   6.390  11.890
  278SER     BB  800   1.260   6.240  11.630
  278SER    SC1  801   1.040   6.150  11.580
  278SER    SCP  802   1.020   6.010  11.530
  278SER    SCN  803   1.060   6.280  11.620
  279LEU     BB  804   1.480   6.390  11.450
  279LEU    SC1  805   1.280   6.440  11.190
  280PRO     BB  806   1.720   6.250  11.430
  280PRO    SC1  807   1.840   6.250  11.110
  281PRO     BB  808   1.780   5.940  11.560
  281PRO    SC1  809   1.990   5.790  11.410
  282VAL     BB  810   1.800   5.800  11.910
  282VAL    SC1  811   1.940   5.580  11.910
  283SER     BB  812   1.490   5.810  11.950
  283SER    SC1  813   1.340   5.760  11.710
  283SER    SCP  814   1.420   5.750  11.820
  283SER    SCN  815   1.250   5.770  11.600
  284LEU     BB  816   1.370   5.550  12.140
  284LEU    SC1  817   1.390   5.560  12.470
  285GLN     BB  818   1.460   5.310  11.980
  285GLN    SC1  819   1.160   5.140  12.200
  285GLN    SCP  820   1.120   5.200  12.080
  285GLN    SCN  821   1.200   5.080  12.330
  286GLY     BB  822   1.720   5.210  12.120
  287GLN     BB  823   1.820   5.320  12.370
  287GLN    SC1  824   1.960   5.650  12.400
  287GLN    SCP  825   1.900   5.520  12.400
  287GLN    SCN  826   2.020   5.780  12.400
  288LEU     BB  827   1.610   5.210  12.610
  288LEU    SC1  828   1.630   5.300  12.870
  289LEU     BB  829   1.540   4.920  12.570
  289LEU    SC1  830   1.430   4.880  12.860
  290TRP     BB  831   1.730   4.670  12.580
  290TRP    SC1  832   1.960   4.740  12.450
  290TRP    SC2  833   2.090   4.910  12.290
  290TRP    SC3  834   2.130   4.640  12.270
  290TRP    SC4  835   2.240   4.800  12.090
  291ARG     BB  836   1.670   4.430  12.760
  291ARG    SC1  837   1.620   4.390  13.070
  291ARG    SC2  838   1.530   4.110  13.210
  291ARG    SCP  839   1.440   4.090  13.270
  292GLU     BB  840   1.510   4.240  12.600
  292GLU    SC1  841   1.190   4.120  12.740
  292GLU    SCN  842   1.170   4.090  12.640
  293PHE     BB  843   1.560   4.260  12.290
  293PHE    SC1  844   1.500   4.530  12.160
  293PHE    SC2  845   1.410   4.780  12.110
  293PHE    SC3  846   1.680   4.730  12.100
  294PHE     BB  847   1.680   3.990  12.220
  294PHE    SC1  848   1.880   3.880  12.030
  294PHE    SC2  849   1.960   3.870  11.770
  294PHE    SC3  850   2.090   3.730  11.950
  295TYR     BB  851   1.620   3.780  12.420
  295TYR    SC1  852   1.920   3.680  12.460
  295TYR    SC2  853   2.190   3.640  12.480
  295TYR    SC3  854   2.020   3.540  12.670
  296THR     BB  855   1.280   3.680  12.250
  296THR    SC1  856   1.210   3.910  12.180
  296THR    SCP  857   1.120   3.930  12.280
  296THR    SCN  858   1.300   3.900  12.070
  297VAL     BB  859   1.270   3.460  11.990
  297VAL    SC1  860   1.260   3.360  11.750
  298ALA     BB  861   1.260   3.210  12.210
  299SER     BB  862   1.330   3.250  12.510
  299SER    SC1  863   1.170   3.300  12.670
  299SER    SCP  864   1.280   3.250  12.740
  299SER    SCN  865   1.060   3.360  12.600
  300ALA     BB  866   1.630   3.270  12.560
  301THR     BB  867   1.760   3.200  12.270
  301THR    SC1  868   1.710   3.400  12.120
  301THR    SCP  869   1.720   3.380  12.250
  301THR    SCN  870   1.700   3.430  11.980
  302GLN     BB  871   1.760   2.910  12.120
  302GLN    SC1  872   1.470   2.920  11.840
  302GLN    SCP  873   1.480   2.840  11.730
  302GLN    SCN  874   1.460   3.010  11.950
  303ASN     BB  875   2.040   2.910  12.000
  303ASN    SC1  876   2.240   2.720  12.070
  303ASN    SCP  877   2.290   2.760  11.950
  303ASN    SCN  878   2.190   2.670  12.190
  304PHE     BB  879   2.170   3.220  11.970
  304PHE    SC1  880   2.000   3.330  11.730
  304PHE    SC2  881   1.830   3.500  11.590
  304PHE    SC3  882   1.760   3.240  11.640
  305THR     BB  883   2.490   3.250  11.910
  305THR    SC1  884   2.600   3.420  12.060
  305THR    SCP  885   2.650   3.450  11.940
  305THR    SCN  886   2.540   3.390  12.190
  306GLN     BB  887   2.520   3.020  11.710
  306GLN    SC1  888   2.720   2.720  11.840
  306GLN    SCP  889   2.620   2.720  11.740
  306GLN    SCN  890   2.830   2.720  11.930
  307MET     BB  891   2.430   3.030  11.440
  307MET    SC1  892   2.570   2.750  11.240
  308ALA     BB  893   2.130   3.040  11.350
  309GLY     BB  894   1.920   3.030  11.190
  310ASN     BB  895   1.570   3.090  11.130
  310ASN    SC1  896   1.450   2.930  11.290
  310ASN    SCP  897   1.440   3.060  11.270
  310ASN    SCN  898   1.470   2.790  11.320
  311PRO     BB  899   1.620   3.400  11.160
  311PRO    SC1  900   1.420   3.530  11.320
  312ILE     BB  901   1.870   3.640  11.120
  312ILE    SC1  902   1.830   3.900  11.290
  313CYS     BB  903   2.190   3.490  11.140
  313CYS    SC1  904   2.370   3.490  11.420
  314LEU     BB  905   2.340   3.340  10.900
  314LEU    SC1  906   2.310   3.020  10.860
  315GLN     BB  907   2.570   3.520  10.790
  315GLN    SC1  908   2.640   3.260  10.470
  315GLN    SCP  909   2.720   3.250  10.580
  315GLN    SCN  910   2.550   3.280  10.370
  316ILE     BB  911   2.870   3.380  10.890
  316ILE    SC1  912   2.700   3.190  11.080
  317HIS     BB  913   3.210   3.440  11.090
  317HIS    SC1  914   3.040   3.340  11.340
  317HIS    SC2  915   2.900   3.340  11.570
  317HIS    SC3  916   2.980   3.110  11.460
  318TRP     BB  917   3.440   3.510  10.940
  318TRP    SC1  918   3.330   3.770  10.790
  318TRP    SC2  919   3.260   4.030  10.760
  318TRP    SC3  920   3.100   3.860  10.900
  318TRP    SC4  921   3.010   4.110  10.830
  319TYR     BB  922   3.670   3.580  11.080
  319TYR    SC1  923   3.790   3.390  11.260
  319TYR    SC2  924   3.900   3.150  11.280
  319TYR    SC3  925   3.940   3.330  11.480
  320GLU     BB  926   3.920   3.640  10.880
  320GLU    SC1  927   4.080   3.320  10.770
  320GLU    SCN  928   4.100   3.310  10.670
  321ASP     BB  929   4.160   3.800  11.000
  321ASP    SC1  930   4.430   3.820  10.860
  321ASP    SCN  931   4.440   3.800  10.970
  322ALA     BB  932   4.080   3.810  11.330
  323GLU     BB  933   4.260   3.740  11.530
  323GLU    SC1  934   4.400   3.400  11.690
  323GLU    SCN  935   4.450   3.330  11.750
  324ARG     BB  936   4.290   3.850  11.820
  324ARG    SC1  937   4.180   3.640  12.030
  324ARG    SC2  938   4.090   3.430  12.250
  324ARG    SCP  939   3.990   3.480  12.230
  325LEU     BB  940   4.180   4.140  11.860
  325LEU    SC1  941   3.890   4.240  11.960
  326HIS     BB  942   4.390   4.360  11.740
  326HIS    SC1  943   4.620   4.230  11.660
  326HIS    SC2  944   4.830   4.290  11.510
  326HIS    SC3  945   4.870   4.140  11.730
  327LYS     BB  946   4.300   4.650  11.780
  327LYS    SC1  947   4.170   4.750  11.500
  327LYS    SC2  948   4.180   4.940  11.330
  327LYS    SCP  949   4.110   4.950  11.250
  328TRP     BB  950   4.180   4.710  12.000
  328TRP    SC1  951   3.880   4.760  12.050
  328TRP    SC2  952   3.620   4.820  12.070
  328TRP    SC3  953   3.780   4.820  12.290
  328TRP    SC4  954   3.520   4.880  12.320
  329LYS     BB  955   4.250   4.600  12.310
  329LYS    SC1  956   4.140   4.340  12.380
  329LYS    SC2  957   4.100   4.210  12.630
  329LYS    SCP  958   3.990   4.180  12.630
  330THR     BB  959   4.600   4.830  12.320
  330THR    SC1  960   4.710   4.650  12.480
  330THR    SCP  961   4.610   4.570  12.430
  330THR    SCN  962   4.820   4.730  12.520
  331ALA     BB  963   4.570   5.020  12.140
  332GLN     BB  964   4.740   5.150  11.940
  332GLN    SC1  965   4.550   5.470  11.930
  332GLN    SCP  966   4.590   5.460  12.060
  332GLN    SCN  967   4.520   5.480  11.790
  333THR     BB  968   4.710   5.050  11.560
  333THR    SC1  969   4.650   4.810  11.460
  333THR    SCP  970   4.740   4.750  11.550
  333THR    SCN  971   4.560   4.880  11.370
  334GLY     BB  972   4.570   5.260  11.360
  335PHE     BB  973   4.340   5.410  11.320
  335PHE    SC1  974   4.400   5.610  11.120
  335PHE    SC2  975   4.490   5.870  11.080
  335PHE    SC3  976   4.400   5.720  10.870
  336PRO     BB  977   4.210   5.620  11.580
  336PRO    SC1  978   4.420   5.780  11.610
  337TRP     BB  979   3.920   5.620  11.730
  337TRP    SC1  980   3.800   5.890  11.760
  337TRP    SC2  981   3.640   6.100  11.800
  337TRP    SC3  982   3.670   5.910  11.990
  337TRP    SC4  983   3.500   6.110  12.030
  338ILE     BB  984   3.840   5.450  12.000
  338ILE    SC1  985   3.550   5.340  11.960
  339ASP     BB  986   4.050   5.220  12.040
  339ASP    SC1  987   4.190   5.180  11.760
  339ASP    SCN  988   4.150   5.150  11.660
  340ALA     BB  989   4.100   5.150  12.300
  341ILE     BB  990   4.240   5.270  12.520
  341ILE    SC1  991   4.060   5.510  12.580
  342MET     BB  992   4.400   5.080  12.720
  342MET    SC1  993   4.730   4.940  12.880
  343THR     BB  994   4.220   4.820  12.730
  343THR    SC1  995   4.360   4.580  12.800
  343THR    SCP  996   4.450   4.520  12.900
  343THR    SCN  997   4.270   4.640  12.710
  344GLN     BB  998   3.960   4.890  12.910
  344GLN    SC1  999   3.690   4.660  12.780
  344GLN    SCP 1000   3.780   4.590  12.860
  344GLN    SCN 1001   3.610   4.740  12.700
  345LEU     BB 1002   3.840   5.180  12.930
  345LEU    SC1 1003   3.670   5.210  12.650
  346ARG     BB 1004   3.940   5.410  13.050
  346ARG    SC1 1005   3.750   5.670  12.960
  346ARG    SC2 1006   3.680   5.960  13.000
  346ARG    SCP 1007   3.590   5.970  12.960
  347GLN     BB 1008   3.960   5.440  13.350
  347GLN    SC1 1009   4.080   5.810  13.320
  347GLN    SCP 1010   4.040   5.900  13.430
  347GLN    SCN 1011   4.120   5.730  13.210
  348GLU     BB 1012   3.610   5.480  13.430
  348GLU    SC1 1013   3.620   5.830  13.460
  348GLU    SCN 1014   3.590   5.790  13.360
  349GLY     BB 1015   3.480   5.260  13.260
  350TRP     BB 1016   3.350   5.410  12.980
  350TRP    SC1 1017   3.270   5.680  13.070
  350TRP    SC2 1018   3.110   5.880  13.170
  350TRP    SC3 1019   3.170   5.860  12.900
  350TRP    SC4 1020   3.020   6.060  12.990
  351ILE     BB 1021   3.150   5.420  12.710
  351ILE    SC1 1022   3.280   5.320  12.440
  352HIS     BB 1023   2.830   5.650  12.700
  352HIS    SC1 1024   2.780   5.590  12.990
  352HIS    SC2 1025   2.650   5.620  13.220
  352HIS    SC3 1026   2.790   5.390  13.170
  353HIS     BB 1027   2.820   5.760  12.460
  353HIS    SC1 1028   2.590   5.780  12.260
  353HIS    SC2 1029   2.470   5.770  12.020
  353HIS    SC3 1030   2.340   5.870  12.240
  354LEU     BB 1031   3.090   5.770  12.290
  354LEU    SC1 1032   3.180   6.010  12.370
  355ALA     BB 1033   3.120   5.560  12.090
  356ARG     BB 1034   2.830   5.410  12.040
  356ARG    SC1 1035   2.790   5.260  12.360
  356ARG    SC2 1036   2.600   4.980  12.450
  356ARG    SCP 1037   2.580   5.060  12.520
  357HIS     BB 1038   2.860   5.370  11.720
  357HIS    SC1 1039   2.600   5.470  11.620
  357HIS    SC2 1040   2.540   5.730  11.560
  357HIS    SC3 1041   2.340   5.560  11.630
  358ALA     BB 1042   3.080   5.340  11.590
  359VAL     BB 1043   3.260   5.000  11.770
  359VAL    SC1 1044   3.140   4.980  12.000
  360ALA     BB 1045   3.250   4.830  11.550
  361CYS     BB 1046   3.300   4.900  11.210
  361CYS    SC1 1047   3.390   5.210  11.260
  362PHE     BB 1048   3.660   4.850  11.150
  362PHE    SC1 1049   3.820   5.120  11.050
  362PHE    SC2 1050   3.970   5.330  10.970
  362PHE    SC3 1051   3.880   5.310  11.230
  363LEU     BB 1052   3.620   4.550  11.330
  363LEU    SC1 1053   3.710   4.570  11.630
  364THR     BB 1054   3.410   4.360  11.130
  364THR    SC1 1055   3.290   4.200  11.230
  364THR    SCP 1056   3.350   4.120  11.330
  364THR    SCN 1057   3.230   4.280  11.140
  365ARG     BB 1058   3.410   4.550  10.850
  365ARG    SC1 1059   3.130   4.680  10.800
  365ARG    SC2 1060   2.980   4.950  10.840
  365ARG    SCP 1061   3.080   4.990  10.850
  366GLY     BB 1062   3.650   4.660  10.800
  367ASP     BB 1063   3.980   4.500  10.970
  367ASP    SC1 1064   4.150   4.730  10.910
  367ASP    SCN 1065   4.180   4.710  11.020
  368LEU     BB 1066   3.950   4.270  11.080
  368LEU    SC1 1067   4.010   4.270  11.400
  369TRP     BB 1068   3.700   4.070  11.060
  369TRP    SC1 1069   3.700   4.020  10.770
  369TRP    SC2 1070   3.640   3.950  10.520
  369TRP    SC3 1071   3.660   4.210  10.580
  369TRP    SC4 1072   3.620   4.130  10.330
  370ILE     BB 1073   3.540   3.860  11.360
  370ILE    SC1 1074   3.600   4.090  11.560
  371SER     BB 1075   3.370   3.640  11.520
  371SER    SC1 1076   3.450   3.430  11.600
  371SER    SCP 1077   3.450   3.570  11.640
  371SER    SCN 1078   3.450   3.300  11.560
  372TRP     BB 1079   3.140   3.800  11.710
  372TRP    SC1 1080   2.960   3.910  11.520
  372TRP    SC2 1081   2.870   3.980  11.280
  372TRP    SC3 1082   2.830   3.730  11.370
  372TRP    SC4 1083   2.740   3.800  11.120
  373GLU     BB 1084   3.200   3.590  11.990
  373GLU    SC1 1085   3.010   3.500  12.290
  373GLU    SCN 1086   3.040   3.500  12.400
  374GLU     BB 1087   3.450   3.660  12.150
  374GLU    SC1 1088   3.620   3.480  12.490
  374GLU    SCN 1089   3.680   3.490  12.390
  375GLY     BB 1090   3.400   4.010  12.050
  376MET     BB 1091   3.210   4.060  12.290
  376MET    SC1 1092   2.890   3.970  12.140
  377LYS     BB 1093   3.340   3.980  12.550
  377LYS    SC1 1094   3.190   3.710  12.670
  377LYS    SC2 1095   3.250   3.510  12.780
  377LYS    SCP 1096   3.180   3.500  12.690
  378VAL     BB 1097   3.580   4.250  12.580
  378VAL    SC1 1098   3.590   4.350  12.340
  379PHE     BB 1099   3.260   4.390  12.770
  379PHE    SC1 1100   3.210   4.590  12.570
  379PHE    SC2 1101   3.070   4.650  12.340
  379PHE    SC3 1102   3.150   4.840  12.510
  380GLU     BB 1103   3.290   4.240  13.020
  380GLU    SC1 1104   3.120   3.910  13.050
  380GLU    SCN 1105   3.080   3.940  13.150
  381GLU     BB 1106   3.540   4.320  13.210
  381GLU    SC1 1107   3.880   4.310  13.070
  381GLU    SCN 1108   3.910   4.310  12.960
  382LEU     BB 1109   3.540   4.610  13.260
  382LEU    SC1 1110   3.740   4.850  13.330
  383LEU     BB 1111   3.300   4.750  13.200
  383LEU    SC1 1112   3.320   4.940  12.950
  384LEU     BB 1113   2.990   4.710  13.260
  384LEU    SC1 1114   2.980   5.010  13.400
  385ASP     BB 1115   2.820   4.540  13.030
  385ASP    SC1 1116   2.690   4.620  12.780
  385ASP    SCN 1117   2.720   4.710  12.730
  386ALA     BB 1118   2.760   4.240  13.060
  387ASP     BB 1119   2.620   4.020  13.110
  387ASP    SC1 1120   2.540   3.970  13.440
  387ASP    SCN 1121   2.450   3.920  13.430
  388TYR     BB 1122   2.350   3.830  13.000
  388TYR    SC1 1123   2.500   3.660  12.800
  388TYR    SC2 1124   2.570   3.510  12.600
  388TYR    SC3 1125   2.760   3.650  12.720
  389SER     BB 1126   2.110   3.990  12.850
  389SER    SC1 1127   1.860   3.970  12.900
  389SER    SCP 1128   1.780   3.870  12.850
  389SER    SCN 1129   1.940   4.070  12.960
  390ILE     BB 1130   2.300   4.230  12.600
  390ILE    SC1 1131   2.020   4.260  12.470
  391ASN     BB 1132   2.530   4.060  12.500
  391ASN    SC1 1133   2.860   4.110  12.600
  391ASN    SCP 1134   2.940   4.000  12.600
  391ASN    SCN 1135   2.780   4.230  12.590
  392ALA     BB 1136   2.370   3.930  12.230
  393GLY     BB 1137   2.320   4.150  12.050
  394ASN     BB 1138   2.510   4.390  12.050
  394ASN    SC1 1139   2.600   4.500  12.280
  394ASN    SCP 1140   2.710   4.450  12.340
  394ASN    SCN 1141   2.480   4.550  12.220
  395TRP     BB 1142   2.680   4.350  11.750
  395TRP    SC1 1143   2.980   4.300  11.750
  395TRP    SC2 1144   3.240   4.370  11.760
  395TRP    SC3 1145   3.070   4.440  11.960
  395TRP    SC4 1146   3.340   4.490  11.990
  396MET     BB 1147   2.510   4.270  11.510
  396MET    SC1 1148   2.280   3.970  11.430
  397TRP     BB 1149   2.350   4.550  11.450
  397TRP    SC1 1150   2.190   4.540  11.710
  397TRP    SC2 1151   2.000   4.490  11.900
  397TRP    SC3 1152   2.030   4.320  11.690
  397TRP    SC4 1153   1.820   4.280  11.860
  398LEU     BB 1154   2.540   4.720  11.230
  398LEU    SC1 1155   2.270   4.920  11.090
  399SER     BB 1156   2.750   4.490  11.120
  399SER    SC1 1157   2.940   4.510  11.310
  399SER    SCP 1158   2.900   4.390  11.360
  399SER    SCN 1159   2.980   4.640  11.260
  400ALA     BB 1160   2.600   4.270  11.010
  401SER     BB 1161   2.290   4.160  10.970
  401SER    SC1 1162   2.290   3.910  10.950
  401SER    SCP 1163   2.190   3.820  10.970
  401SER    SCN 1164   2.390   4.010  10.940
  402ALA     BB 1165   2.060   4.290  11.160
  403PHE     BB 1166   1.950   4.530  11.090
  403PHE    SC1 1167   1.780   4.760  11.170
  403PHE    SC2 1168   1.570   4.920  11.230
  403PHE    SC3 1169   1.800   5.020  11.130
  404PHE     BB 1170   2.040   4.650  10.740
  404PHE    SC1 1171   2.000   4.920  10.630
  404PHE    SC2 1172   1.820   5.120  10.610
  404PHE    SC3 1173   2.030   5.110  10.430
  405HIS     BB 1174   2.320   4.560  10.730
  405HIS    SC1 1175   2.440   4.320  10.530
  405HIS    SC2 1176   2.510   4.170  10.310
  405HIS    SC3 1177   2.570   4.090  10.570
  406HIS     BB 1178   2.590   4.750  10.660
  406HIS    SC1 1179   2.510   5.040  10.680
  406HIS    SC2 1180   2.610   5.290  10.730
  406HIS    SC3 1181   2.460   5.240  10.500
  407TYR     BB 1182   2.770   4.680  10.430
  407TYR    SC1 1183   2.710   4.510  10.180
  407TYR    SC2 1184   2.550   4.470   9.970
  407TYR    SC3 1185   2.810   4.410   9.950
  408THR     BB 1186   3.020   4.870  10.330
  408THR    SC1 1187   3.040   4.900  10.050
  408THR    SCP 1188   3.080   5.040  10.050
  408THR    SCN 1189   3.010   4.770  10.050
  409ARG     BB 1190   2.970   5.200  10.410
  409ARG    SC1 1191   2.860   5.450  10.250
  409ARG    SC2 1192   2.600   5.540  10.130
  409ARG    SCP 1193   2.560   5.540  10.240
  410ILE     BB 1194   3.130   5.420  10.650
  410ILE    SC1 1195   3.210   5.690  10.530
  411PHE     BB 1196   3.050   5.440  10.930
  411PHE    SC1 1197   2.900   5.290  11.150
  411PHE    SC2 1198   2.650   5.240  11.230
  411PHE    SC3 1199   2.840   5.070  11.310
  412CYS     BB 1200   3.090   5.700  11.060
  412CYS    SC1 1201   2.970   5.770  11.310
  413PRO     BB 1202   3.410   5.820  11.030
  413PRO    SC1 1203   3.560   5.620  10.970
  414VAL     BB 1204   3.500   6.110  10.930
  414VAL    SC1 1205   3.490   6.070  10.660
  415ARG     BB 1206   3.420   6.310  11.200
  415ARG    SC1 1207   3.700   6.480  11.360
  415ARG    SC2 1208   3.860   6.690  11.290
  415ARG    SCP 1209   3.960   6.680  11.340
  416PHE     BB 1210   3.230   6.160  11.420
  416PHE    SC1 1211   3.390   5.890  11.500
  416PHE    SC2 1212   3.490   5.640  11.500
  416PHE    SC3 1213   3.340   5.730  11.710
  417GLY     BB 1214   3.230   6.310  11.710
  418LYS     BB 1215   3.310   6.500  11.820
  418LYS    SC1 1216   3.340   6.520  12.150
  418LYS    SC2 1217   3.330   6.630  12.420
  418LYS    SCP 1218   3.380   6.650  12.320
  419ARG     BB 1219   3.450   6.750  11.690
  419ARG    SC1 1220   3.430   7.100  11.640
  419ARG    SC2 1221   3.460   7.340  11.470
  419ARG    SCP 1222   3.550   7.370  11.520
  420THR     BB 1223   3.770   6.690  11.850
  420THR    SC1 1224   3.760   6.560  12.050
  420THR    SCP 1225   3.760   6.690  12.080
  420THR    SCN 1226   3.770   6.420  12.010
  421ASP     BB 1227   3.920   6.980  11.890
  421ASP    SC1 1228   3.910   7.090  11.600
  421ASP    SCN 1229   3.920   7.190  11.630
  422PRO     BB 1230   4.040   7.040  12.250
  422PRO    SC1 1231   4.220   7.230  12.210
  423GLU     BB 1232   3.820   6.910  12.380
  423GLU    SC1 1233   3.520   6.980  12.160
  423GLU    SCN 1234   3.540   6.880  12.180
  424GLY     BB 1235   3.830   6.670  12.510
  425GLN     BB 1236   3.720   6.350  12.470
  425GLN    SC1 1237   3.400   6.250  12.720
  425GLN    SCP 1238   3.340   6.260  12.600
  425GLN    SCN 1239   3.460   6.230  12.850
  426TYR     BB 1240   3.850   6.090  12.430
  426TYR    SC1 1241   3.640   5.880  12.450
  426TYR    SC2 1242   3.610   5.630  12.370
  426TYR    SC3 1243   3.500   5.710  12.600
  427ILE     BB 1244   4.170   6.040  12.320
  427ILE    SC1 1245   4.160   5.770  12.160
  428ARG     BB 1246   4.350   6.180  12.490
  428ARG    SC1 1247   4.300   6.450  12.640
  428ARG    SC2 1248   4.220   6.760  12.800
  428ARG    SCP 1249   4.150   6.840  12.790
  429LYS     BB 1250   4.660   6.060  12.570
  429LYS    SC1 1251   4.690   6.050  12.890
  429LYS    SC2 1252   4.770   6.000  13.150
  429LYS    SCP 1253   4.810   5.900  13.120
  430TYR     BB 1254   4.550   5.710  12.490
  430TYR    SC1 1255   4.540   5.580  12.760
  430TYR    SC2 1256   4.670   5.490  12.980
  430TYR    SC3 1257   4.400   5.480  12.970
  431LEU     BB 1258   4.760   5.500  12.370
  431LEU    SC1 1259   4.860   5.280  12.520
  432PRO     BB 1260   4.950   5.630  12.150
  432PRO    SC1 1261   5.140   5.440  12.020
  433VAL     BB 1262   5.050   5.920  12.210
  433VAL    SC1 1263   5.320   5.880  12.220
  434LEU     BB 1264   4.840   6.170  12.160
  434LEU    SC1 1265   4.590   5.970  12.100
  435LYS     BB 1266   4.930   6.410  12.280
  435LYS    SC1 1267   5.150   6.360  12.500
  435LYS    SC2 1268   5.340   6.480  12.600
  435LYS    SCP 1269   5.430   6.450  12.540
  436ASN     BB 1270   4.960   6.720  12.180
  436ASN    SC1 1271   5.040   6.880  12.420
  436ASN    SCP 1272   5.080   6.840  12.290
  436ASN    SCN 1273   5.010   6.920  12.540
  437PHE     BB 1274   4.800   6.810  11.900
  437PHE    SC1 1275   4.740   6.560  11.750
  437PHE    SC2 1276   4.850   6.350  11.620
  437PHE    SC3 1277   4.600   6.330  11.720
  438PRO     BB 1278   4.650   7.110  11.990
  438PRO    SC1 1279   4.780   7.290  12.140
  439THR     BB 1280   4.390   7.160  11.800
  439THR    SC1 1281   4.290   7.430  11.770
  439THR    SCP 1282   4.210   7.320  11.790
  439THR    SCN 1283   4.380   7.540  11.750
  440LYS     BB 1284   4.390   6.930  11.530
  440LYS    SC1 1285   4.660   6.910  11.370
  440LYS    SC2 1286   4.820   6.730  11.320
  440LYS    SCP 1287   4.910   6.680  11.320
  441TYR     BB 1288   4.270   6.670  11.610
  441TYR    SC1 1289   4.360   6.660  11.970
  441TYR    SC2 1290   4.480   6.490  12.140
  441TYR    SC3 1291   4.210   6.550  12.160
  442ILE     BB 1292   4.080   6.390  11.620
  442ILE    SC1 1293   4.120   6.210  11.870
  443TYR     BB 1294   4.250   6.220  11.410
  443TYR    SC1 1295   4.060   5.990  11.340
  443TYR    SC2 1296   3.970   5.770  11.220
  443TYR    SC3 1297   3.800   5.950  11.310
  444GLU     BB 1298   4.480   6.360  11.260
  444GLU    SC1 1299   4.360   6.640  11.090
  444GLU    SCN 1300   4.310   6.670  11.190
  445PRO     BB 1301   4.730   6.260  11.140
  445PRO    SC1 1302   4.860   6.020  11.300
  446TRP     BB 1303   4.920   6.340  10.910
  446TRP    SC1 1304   5.060   6.170  10.620
  446TRP    SC2 1305   5.030   6.030  10.400
  446TRP    SC3 1306   4.850   6.220  10.450
  446TRP    SC4 1307   4.820   6.060  10.230
  447THR     BB 1308   4.860   6.650  10.820
  447THR    SC1 1309   4.690   6.620  10.630
  447THR    SCP 1310   4.620   6.610  10.510
  447THR    SCN 1311   4.760   6.640  10.750
  448ALA     BB 1312   5.130   6.850  10.900
  449SER     BB 1313   5.420   6.970  11.120
  449SER    SC1 1314   5.620   6.850  11.040
  449SER    SCP 1315   5.640   6.860  11.170
  449SER    SCN 1316   5.600   6.830  10.900
  450GLU     BB 1317   5.350   7.130  11.370
  450GLU    SC1 1318   5.480   7.460  11.340
  450GLU    SCN 1319   5.460   7.540  11.420
  451GLU     BB 1320   5.160   7.020  11.570
  451GLU    SC1 1321   5.190   7.070  11.940
  451GLU    SCN 1322   5.280   7.110  11.980
  452GLU     BB 1323   5.260   6.680  11.630
  452GLU    SC1 1324   5.230   6.490  11.290
  452GLU    SCN 1325   5.180   6.570  11.350
  453GLN     BB 1326   5.580   6.670  11.590
  453GLN    SC1 1327   5.740   6.450  11.270
  453GLN    SCP 1328   5.690   6.330  11.230
  453GLN    SCN 1329   5.800   6.570  11.320
  454ARG     BB 1330   5.760   6.730  11.850
  454ARG    SC1 1331   6.020   6.820  11.760
  454ARG    SC2 1332   6.350   6.870  11.860
  454ARG    SCP 1333   6.380   6.930  11.940
  455GLN     BB 1334   5.590   6.740  12.090
  455GLN    SC1 1335   5.820   6.490  12.350
  455GLN    SCP 1336   5.940   6.510  12.280
  455GLN    SCN 1337   5.700   6.460  12.420
  456ALA     BB 1338   5.380   6.630  12.150
  457GLY     BB 1339   5.350   6.330  12.050
  458CYS     BB 1340   5.500   6.260  11.720
  458CYS    SC1 1341   5.790   6.260  11.740
  459ILE     BB 1342   5.370   6.100  11.580
  459ILE    SC1 1343   5.130   6.000  11.750
  460ILE     BB 1344   5.450   6.020  11.240
  460ILE    SC1 1345   5.700   5.850  11.300
  461GLY     BB 1346   5.300   5.930  11.050
  462ARG     BB 1347   5.460   5.720  10.860
  462ARG    SC1 1348   5.270   5.640  10.630
  462ARG    SC2 1349   5.150   5.350  10.530
  462ARG    SCP 1350   5.170   5.390  10.630
  463ASP     BB 1351   5.510   5.460  11.090
  463ASP    SC1 1352   5.430   5.220  10.890
  463ASP    SCN 1353   5.430   5.310  10.830
  464TYR     BB 1354   5.330   5.540  11.360
  464TYR    SC1 1355   5.470   5.530  11.610
  464TYR    SC2 1356   5.600   5.450  11.830
  464TYR    SC3 1357   5.520   5.710  11.810
  465PRO     BB 1358   5.060   5.510  11.320
  465PRO    SC1 1359   4.890   5.600  11.570
  466PHE     BB 1360   4.940   5.490  11.040
  466PHE    SC1 1361   4.800   5.630  10.840
  466PHE    SC2 1362   4.780   5.860  10.710
  466PHE    SC3 1363   4.770   5.630  10.570
  467PRO     BB 1364   4.940   5.110  10.970
  467PRO    SC1 1365   5.110   5.010  11.220
  468MET     BB 1366   4.700   4.940  10.930
  468MET    SC1 1367   4.410   5.150  10.910
  469VAL     BB 1368   4.750   4.640  10.920
  469VAL    SC1 1369   4.900   4.570  11.130
  470ASN     BB 1370   4.600   4.510  10.630
  470ASN    SC1 1371   4.440   4.740  10.500
  470ASN    SCP 1372   4.450   4.630  10.580
  470ASN    SCN 1373   4.430   4.850  10.410
  471HIS     BB 1374   4.370   4.290  10.710
  471HIS    SC1 1375   4.420   4.280  11.010
  471HIS    SC2 1376   4.460   4.170  11.250
  471HIS    SC3 1377   4.440   4.440  11.230
  472LYS     BB 1378   4.200   4.220  10.570
  472LYS    SC1 1379   4.110   3.900  10.490
  472LYS    SC2 1380   4.240   3.670  10.470
  472LYS    SCP 1381   4.190   3.590  10.530
  473GLU     BB 1382   4.020   4.380  10.330
  473GLU    SC1 1383   4.070   4.120  10.050
  473GLU    SCN 1384   4.000   4.170   9.980
  474ALA     BB 1385   3.960   4.580  10.350
  475SER     BB 1386   3.900   4.870  10.470
  475SER    SC1 1387   4.020   5.020  10.560
  475SER    SCP 1388   4.050   5.030  10.690
  475SER    SCN 1389   3.980   5.010  10.420
  476ASP     BB 1390   3.530   4.910  10.380
  476ASP    SC1 1391   3.390   5.020  10.640
  476ASP    SCN 1392   3.430   5.040  10.750
  477ARG     BB 1393   3.500   4.740  10.180
  477ARG    SC1 1394   3.690   4.740   9.950
  477ARG    SC2 1395   3.790   4.460   9.830
  477ARG    SCP 1396   3.790   4.360   9.890
  478ASN     BB 1397   3.280   4.500  10.180
  478ASN    SC1 1398   3.190   4.400  10.440
  478ASN    SCP 1399   3.200   4.450  10.570
  478ASN    SCN 1400   3.190   4.350  10.300
  479LEU     BB 1401   3.300   4.450   9.870
  479LEU    SC1 1402   3.110   4.550   9.590
  480GLN     BB 1403   3.300   4.160   9.770
  480GLN    SC1 1404   3.670   4.000   9.830
  480GLN    SCP 1405   3.710   3.880   9.880
  480GLN    SCN 1406   3.620   4.130   9.780
  481LEU     BB 1407   3.270   3.960  10.100
  481LEU    SC1 1408   3.340   3.650  10.180
  482MET     BB 1409   2.960   4.010  10.180
  482MET    SC1 1410   2.900   3.730  10.520
  483ARG     BB 1411   2.810   3.930   9.920
  483ARG    SC1 1412   3.010   3.740   9.760
  483ARG    SC2 1413   3.230   3.770   9.470
  483ARG    SCP 1414   3.300   3.800   9.550
  484ARG     BB 1415   2.570   3.980   9.830
  484ARG    SC1 1416   2.410   3.930   9.580
  484ARG    SC2 1417   2.230   3.840   9.350
  484ARG    SCP 1418   2.260   3.890   9.440
  485VAL     BB 1419   2.350   3.720  10.010
  485VAL    SC1 1420   2.540   3.690  10.190
  486ARG     BB 1421   2.130   3.900  10.020
  486ARG    SC1 1422   2.150   4.230   9.930
  486ARG    SC2 1423   1.980   4.510   9.810
  486ARG    SCP 1424   1.940   4.420   9.750
  487GLU     BB 1425   1.880   3.840  10.110
  487GLU    SC1 1426   1.660   4.160  10.010
  487GLU    SCN 1427   1.730   4.080   9.990
  488GLU     BB 1428   1.770   3.560  10.200
  488GLU    SC1 1429   1.400   3.450  10.060
  488GLU    SCN 1430   1.420   3.500  10.150
  489GLN     BB 1431   2.030   3.350  10.200
  489GLN    SC1 1432   1.960   3.100   9.990
  489GLN    SCP 1433   2.060   3.190  10.020
  489GLN    SCN 1434   1.860   3.020   9.950
  490ARG     BB 1435   2.110   3.210  10.470
  490ARG    SC1 1436   2.290   2.940  10.360
  490ARG    SC2 1437   2.440   2.740  10.200
  490ARG    SCP 1438   2.350   2.770  10.140
  491GLY     BB 1439   1.880   3.340  10.720
  492THR     BB 1440   1.580   3.560  10.690
  492THR    SC1 1441   1.380   3.430  10.640
  492THR    SCP 1442   1.360   3.300  10.590
  492THR    SCN 1443   1.390   3.550  10.700
  493ALA     BB 1444   1.720   3.830  10.600
  494GLN     BB 1445   1.850   4.050  10.700
  494GLN    SC1 1446   1.990   4.240  10.390
  494GLN    SCP 1447   1.930   4.130  10.320
  494GLN    SCN 1448   2.040   4.340  10.460
  495LEU     BB 1449   1.560   4.200  10.900
  495LEU    SC1 1450   1.400   3.920  10.990
  496THR     BB 1451   1.410   4.420  10.850
  496THR    SC1 1452   1.530   4.650  10.800
  496THR    SCP 1453   1.460   4.760  10.750
  496THR    SCN 1454   1.600   4.540  10.840
  497ARG     BB 1455   1.320   4.380  10.450
  497ARG    SC1 1456   1.330   4.140  10.420
  497ARG    SC2 1457   1.340   3.850  10.290
  497ARG    SCP 1458   1.410   3.790  10.340
  998FAD   FLA1 1459   2.160   5.260  11.450
  998FAD   FLA2 1460   2.460   5.040  11.560
  998FAD   FLA3 1461   2.370   5.100  11.740
  998FAD   FLA4 1462   2.720   4.850  11.690
  998FAD   FLA5 1463   2.650   4.890  11.970
  998FAD   RIB1 1464   2.360   5.280  12.030
  998FAD   RIB2 1465   2.290   5.350  12.210
  998FAD   PO4B 1466   2.350   5.490  12.580
  998FAD   PO4A 1467   2.460   5.300  12.780
  998FAD   RBS1 1468   2.170   5.030  12.780
  998FAD   RBS2 1469   1.980   5.000  12.910
  998FAD   ADN3 1470   2.180   4.630  12.840
  998FAD   ADN2 1471   2.080   4.530  13.080
  998FAD   ADN1 1472   2.290   4.430  13.040
    1MET     CA 1473   0.680   2.320   1.520
    2PRO     CA 1474   0.480   2.440   1.290
    3HIS     CA 1475   0.560   2.690   1.110
    4ARG     CA 1476   0.800   2.660   0.990
    5THR     CA 1477   1.000   2.970   0.840
    6ILE     CA 1478   1.180   3.070   0.560
    7HIS     CA 1479   1.310   3.380   0.550
    8LEU     CA 1480   1.650   3.300   0.320
    9PHE     CA 1481   1.820   3.530   0.290
   10ARG     CA 1482   1.980   3.690   0.090
   11LYS     CA 1483   1.810   3.880  13.800
   12GLY     CA 1484   1.750   4.130   0.050
   13LEU     CA 1485   1.830   4.320   0.390
   14ARG     CA 1486   1.550   4.420   0.370
   15LEU     CA 1487   1.310   4.490   0.540
   16HIS     CA 1488   1.120   4.720   0.410
   17ASP     CA 1489   0.940   4.580   0.190
   18ASN     CA 1490   0.940   4.240   0.110
   19PRO     CA 1491   0.750   4.050  13.830
   20THR     CA 1492   0.610   3.710   0.080
   21LEU     CA 1493   0.760   3.870   0.410
   22LEU     CA 1494   0.700   3.710   0.630
   23ALA     CA 1495   0.430   3.450   0.620
   24ALA     CA 1496   0.240   3.470   0.470
   25LEU     CA 1497   0.040   3.720   0.520
   26GLU     CA 1498  13.820   3.750   0.860
   27SER     CA 1499   0.060   3.400   1.000
   28SER     CA 1500   0.460   3.370   1.110
   29GLU     CA 1501   0.510   3.130   1.230
   30THR     CA 1502   0.830   3.060   1.300
   31ILE     CA 1503   0.970   3.340   1.240
   32TYR     CA 1504   1.240   3.350   1.030
   33PRO     CA 1505   1.460   3.610   0.980
   34VAL     CA 1506   1.770   3.400   0.800
   35TYR     CA 1507   2.110   3.370   0.790
   36VAL     CA 1508   2.430   3.290   0.560
   37LEU     CA 1509   2.680   3.360   0.540
   38ASP     CA 1510   2.870   3.210   0.400
   39ARG     CA 1511   3.100   3.380   0.210
   40ARG     CA 1512   3.080   3.230  13.850
   41PHE     CA 1513   2.790   3.280  13.730
   42LEU     CA 1514   2.770   3.600  13.780
   43ALA     CA 1515   2.940   3.760  13.590
   44SER     CA 1516   2.930   3.550  13.290
   45ALA     CA 1517   3.190   3.450  13.280
   46MET     CA 1518   3.390   3.520  13.480
   47HIS     CA 1519   3.430   3.900  13.400
   48ILE     CA 1520   3.690   4.050  13.560
   49GLY     CA 1521   3.830   4.340  13.620
   50ALA     CA 1522   3.890   4.620  13.810
   51LEU     CA 1523   3.600   4.780  13.860
   52ARG     CA 1524   3.380   4.550  13.890
   53TRP     CA 1525   3.450   4.400   0.230
   54HIS     CA 1526   3.330   4.490   0.480
   55PHE     CA 1527   3.010   4.590   0.350
   56LEU     CA 1528   2.880   4.380   0.480
   57LEU     CA 1529   2.980   4.500   0.860
   58GLN     CA 1530   2.710   4.780   0.760
   59SER     CA 1531   2.460   4.510   0.710
   60LEU     CA 1532   2.510   4.350   0.990
   61GLU     CA 1533   2.490   4.560   1.260
   62ASPP    CA 1534   2.260   4.750   1.110
   63LEU     CA 1535   2.010   4.530   1.110
   64HIS     CA 1536   2.070   4.400   1.410
   65LYS     CA 1537   1.930   4.640   1.640
   66ASN     CA 1538   1.690   4.720   1.480
   67LEU     CA 1539   1.470   4.450   1.450
   68SER     CA 1540   1.330   4.440   1.830
   69ARG     CA 1541   1.010   4.530   1.700
   70LEU     CA 1542   0.990   4.340   1.510
   71GLY     CA 1543   1.050   4.080   1.500
   72ALA     CA 1544   1.360   4.020   1.570
   73ARG     CA 1545   1.670   3.970   1.510
   74LEU     CA 1546   1.830   3.720   1.310
   75LEU     CA 1547   2.080   3.450   1.230
   76VAL     CA 1548   2.410   3.360   1.180
   77ILE     CA 1549   2.430   3.060   1.020
   78GLN     CA 1550   2.710   2.990   0.860
   79GLY     CA 1551   2.860   2.800   0.780
   80GLU     CA 1552   2.860   2.570   0.590
   81TYR     CA 1553   2.610   2.500   0.480
   82GLU     CA 1554   2.530   2.260   0.380
   83SER     CA 1555   2.290   2.380   0.190
   84VAL     CA 1556   2.050   2.430   0.400
   85LEU     CA 1557   2.040   2.350   0.700
   86ARG     CA 1558   2.140   2.110   0.860
   87ASP     CA 1559   1.990   1.930   0.960
   88HIS     CA 1560   1.720   1.840   0.730
   89VAL     CA 1561   1.680   1.570   0.790
   90GLN     CA 1562   1.370   1.610   0.990
   91LYS     CA 1563   1.130   1.750   0.880
   92TRP     CA 1564   1.140   2.050   0.790
   93ASN     CA 1565   0.960   2.300   0.720
   94ILE     CA 1566   0.660   2.400   0.730
   95THR     CA 1567   0.590   2.560   0.460
   96GLN     CA 1568   0.760   2.790   0.460
   97VAL     CA 1569   0.940   2.880   0.200
   98THR     CA 1570   0.980   3.190   0.160
   99LEU     CA 1571   1.160   3.190  13.840
  100ASP     CA 1572   1.180   3.410  13.510
  101ALA     CA 1573   1.320   3.340  13.170
  102GLU     CA 1574   1.660   3.320  13.130
  103MET     CA 1575   1.810   3.190  12.990
  104GLU     CA 1576   2.030   3.040  12.820
  105PRO     CA 1577   2.340   3.140  12.680
  106PHE     CA 1578   2.510   3.160  12.900
  107TYR     CA 1579   2.530   3.010  13.220
  108LYS     CA 1580   2.400   2.690  13.170
  109GLU     CA 1581   2.150   2.640  13.040
  110MET     CA 1582   1.850   2.710  13.160
  111GLU     CA 1583   1.790   2.480  13.310
  112ALA     CA 1584   1.990   2.390  13.470
  113ASN     CA 1585   1.980   2.240  13.710
  114ILE     CA 1586   1.600   2.270  13.760
  115ARG     CA 1587   1.530   1.940  13.780
  116ARG     CA 1588   1.780   1.740  13.720
  117LEU     CA 1589   1.990   1.560   0.010
  118GLY     CA 1590   1.820   1.490   0.210
  119ALA     CA 1591   1.500   1.570   0.290
  120GLU     CA 1592   1.350   1.780   0.390
  121LEU     CA 1593   1.350   2.100   0.340
  122GLY     CA 1594   1.150   2.180   0.180
  123PHE     CA 1595   0.860   2.180   0.140
  124GLU     CA 1596   0.750   2.410  13.890
  125VAL     CA 1597   0.530   2.710  13.860
  126LEU     CA 1598   0.620   3.060  13.740
  127SER     CA 1599   0.940   2.980  13.510
  128ARG     CA 1600   0.960   3.120  13.220
  129VAL     CA 1601   0.840   3.450  13.080
  130GLY     CA 1602   0.990   3.820  13.120
  131HIS     CA 1603   0.990   4.090  13.270
  132SER     CA 1604   1.050   4.380  13.180
  133LEU     CA 1605   0.800   4.520  12.990
  134TYR     CA 1606   0.700   4.310  12.790
  135ASP     CA 1607   0.590   4.000  12.850
  136THR     CA 1608   0.680   3.740  12.630
  137LYS     CA 1609   0.360   3.720  12.460
  138ARG     CA 1610   0.350   4.060  12.330
  139ILE     CA 1611   0.430   4.030  12.080
  140LEU     CA 1612   0.510   3.650  11.980
  141ASP     CA 1613   0.330   3.680  11.740
  142LEU     CA 1614   0.430   3.860  11.510
  143ASN     CA 1615   0.360   3.760  11.210
  144GLY     CA 1616   0.280   3.450  11.190
  145GLY     CA 1617   0.540   3.290  11.300
  146SER     CA 1618   0.810   3.440  11.590
  147PRO     CA 1619   0.970   3.680  11.450
  148PRO     CA 1620   1.140   3.920  11.590
  149LEU     CA 1621   1.180   4.170  11.440
  150THR     CA 1622   1.440   4.430  11.490
  151TYR     CA 1623   1.410   4.750  11.660
  152LYS     CA 1624   1.250   4.970  11.660
  153ARG     CA 1625   0.930   4.920  11.780
  154PHE     CA 1626   0.950   4.710  11.970
  155LEU     CA 1627   0.910   4.430  11.810
  156HIS     CA 1628   0.730   4.480  11.490
  157ILE     CA 1629   0.480   4.610  11.540
  158LEU     CA 1630   0.410   4.760  11.820
  159SER     CA 1631   0.480   4.810  12.120
  160GLN     CA 1632   0.290   4.680  12.290
  161LEU     CA 1633   0.020   4.830  12.390
  162GLY     CA 1634  13.850   4.820  12.640
  163ASP     CA 1635   0.090   4.960  12.870
  164PRO     CA 1636   0.340   4.840  13.070
  165GLU     CA 1637   0.370   4.710  13.330
  166VAL     CA 1638   0.290   4.600  13.640
  167PRO     CA 1639   0.410   4.860  13.890
  168VAL     CA 1640   0.520   4.690   0.250
  169ARG     CA 1641   0.590   4.850   0.480
  170ASN     CA 1642   0.610   4.720   0.760
  171LEU     CA 1643   0.360   4.550   0.900
  172THR     CA 1644   0.180   4.390   1.170
  173ALA     CA 1645   0.240   4.370   1.420
  174GLU     CA 1646   0.480   4.400   1.570
  175ASP     CA 1647   0.530   4.170   1.790
  176PHE     CA 1648   0.510   3.920   1.520
  177GLN     CA 1649   0.390   3.760   1.550
  178ARG     CA 1650   0.320   3.440   1.550
  179CYS     CA 1651   0.510   3.300   1.670
  180MET     CA 1652   0.770   3.290   1.720
  181SER     CA 1653   0.990   3.530   1.770
  182PRO     CA 1654   1.330   3.550   1.750
  183GLU     CA 1655   1.450   3.790   1.990
  184PRO     CA 1656   1.580   3.970   2.170
  185GLY     CA 1657   1.820   3.980   2.320
  186LEU     CA 1658   2.070   3.670   2.390
  187ALA     CA 1659   2.250   3.730   2.270
  188GLU     CA 1660   2.440   3.640   1.990
  189ARG     CA 1661   2.420   3.500   1.710
  190TYR     CA 1662   2.590   3.490   1.480
  191ARG     CA 1663   2.830   3.280   1.470
  192VAL     CA 1664   3.080   3.400   1.410
  193PRO     CA 1665   3.220   3.600   1.160
  194VAL     CA 1666   3.520   3.760   1.260
  195PRO     CA 1667   3.870   3.830   1.390
  196ALA     CA 1668   4.020   3.570   1.200
  197ASP     CA 1669   3.800   3.400   1.000
  198LEU     CA 1670   3.850   3.520   0.740
  199GLU     CA 1671   3.770   3.850   0.740
  200ILE     CA 1672   3.940   3.990   0.930
  201PRO     CA 1673   3.790   4.270   1.070
  202PRO     CA 1674   3.510   4.490   1.010
  203GLN     CA 1675   3.480   4.780   0.840
  204SER     CA 1676   3.740   4.940   0.780
  205LEU     CA 1677   3.640   5.270   0.810
  206SER     CA 1678   3.650   5.420   0.540
  207PRO     CA 1679   3.410   5.500   0.320
  208TRP     CA 1680   3.150   5.300   0.220
  209THR     CA 1681   2.830   5.340   0.390
  210GLY     CA 1682   2.560   5.180   0.630
  211GLY     CA 1683   2.200   5.120   0.580
  212GLU     CA 1684   1.940   5.210   0.590
  213THR     CA 1685   1.780   5.520   0.670
  214GLU     CA 1686   1.980   5.730   0.540
  215GLY     CA 1687   2.230   5.690   0.460
  216LEU     CA 1688   2.200   5.560   0.170
  217ARG     CA 1689   1.920   5.730   0.030
  218ARG     CA 1690   2.060   5.980  13.870
  219LEU     CA 1691   2.360   6.110  13.770
  220GLU     CA 1692   2.410   6.340  13.660
  221GLN     CA 1693   2.180   6.560  13.450
  222HIS     CA 1694   1.960   6.350  13.370
  223LEU     CA 1695   1.660   6.320  13.210
  224THR     CA 1696   1.400   6.480  13.070
  225ASP     CA 1697   1.270   6.810  13.130
  226GLN     CA 1698   1.350   6.970  12.840
  227GLY     CA 1699   1.610   7.060  12.680
  228TRP     CA 1700   1.630   7.060  12.390
  229VAL     CA 1701   1.770   6.800  12.210
  230ALA     CA 1702   1.660   6.810  12.000
  231ASN     CA 1703   1.560   6.830  11.750
  232PHE     CA 1704   1.790   6.800  11.510
  233THR     CA 1705   2.070   6.760  11.590
  234LYS     CA 1706   2.110   6.830  11.880
  235PRO     CA 1707   2.350   6.680  12.000
  236ARG     CA 1708   2.340   6.410  12.120
  237THR     CA 1709   2.360   6.210  11.850
  238ILE     CA 1710   2.690   6.410  11.710
  239PRO     CA 1711   2.830   6.610  11.930
  240ASN     CA 1712   2.890   6.520  12.250
  241SER     CA 1713   2.780   6.530  12.590
  242LEU     CA 1714   2.560   6.770  12.740
  243LEU     CA 1715   2.290   6.720  12.720
  244PRO     CA 1716   2.150   6.440  12.880
  245SER     CA 1717   2.360   6.290  13.070
  246THR     CA 1718   2.470   5.960  12.870
  247THR     CA 1719   2.160   5.790  12.880
  248GLY     CA 1720   2.070   5.480  13.060
  249LEU     CA 1721   2.180   5.310  13.220
  250SER     CA 1722   2.380   5.070  13.230
  251PRO     CA 1723   2.520   5.070  13.570
  252TYR     CA 1724   2.280   4.930  13.720
  253PHE     CA 1725   2.140   4.750  13.530
  254SER     CA 1726   2.360   4.470  13.530
  255MET     CA 1727   2.240   4.330  13.790
  256GLY     CA 1728   2.040   4.390  13.900
  257CYS     CA 1729   1.870   4.700   0.050
  258LEU     CA 1730   1.670   4.920  13.820
  259SER     CA 1731   1.360   5.120  13.720
  260VAL     CA 1732   1.240   5.040  13.430
  261ARG     CA 1733   0.830   5.090  13.420
  262THR     CA 1734   0.890   5.340  13.620
  263PHE     CA 1735   1.080   5.540  13.380
  264PHE     CA 1736   0.920   5.490  13.140
  265GLN     CA 1737   0.670   5.770  13.110
  266ARG     CA 1738   0.890   5.990  13.040
  267LEU     CA 1739   1.060   5.880  12.800
  268SER     CA 1740   0.800   5.760  12.530
  269ASN     CA 1741   0.640   6.030  12.480
  270ILE     CA 1742   0.900   6.280  12.500
  271TYR     CA 1743   1.110   6.090  12.300
  272ALA     CA 1744   1.050   6.010  12.090
  273GLN     CA 1745   0.700   6.120  11.920
  274ALA     CA 1746   0.680   6.320  11.850
  275LYS     CA 1747   0.910   6.590  12.020
  276HIS     CA 1748   1.210   6.580  12.090
  277HIS     CA 1749   1.360   6.320  11.960
  278SER     CA 1750   1.260   6.240  11.630
  279LEU     CA 1751   1.480   6.390  11.450
  280PRO     CA 1752   1.720   6.250  11.430
  281PRO     CA 1753   1.780   5.940  11.560
  282VAL     CA 1754   1.800   5.800  11.910
  283SER     CA 1755   1.490   5.810  11.950
  284LEU     CA 1756   1.370   5.550  12.140
  285GLN     CA 1757   1.460   5.310  11.980
  286GLY     CA 1758   1.720   5.210  12.120
  287GLN     CA 1759   1.820   5.320  12.370
  288LEU     CA 1760   1.610   5.210  12.610
  289LEU     CA 1761   1.540   4.920  12.570
  290TRP     CA 1762   1.730   4.670  12.580
  291ARG     CA 1763   1.670   4.430  12.760
  292GLU     CA 1764   1.510   4.240  12.600
  293PHE     CA 1765   1.560   4.260  12.290
  294PHE     CA 1766   1.680   3.990  12.220
  295TYR     CA 1767   1.620   3.780  12.420
  296THR     CA 1768   1.280   3.680  12.250
  297VAL     CA 1769   1.270   3.460  11.990
  298ALA     CA 1770   1.260   3.210  12.210
  299SER     CA 1771   1.330   3.250  12.510
  300ALA     CA 1772   1.630   3.270  12.560
  301THR     CA 1773   1.760   3.200  12.270
  302GLN     CA 1774   1.760   2.910  12.120
  303ASN     CA 1775   2.040   2.910  12.000
  304PHE     CA 1776   2.170   3.220  11.970
  305THR     CA 1777   2.490   3.250  11.910
  306GLN     CA 1778   2.520   3.020  11.710
  307MET     CA 1779   2.430   3.030  11.440
  308ALA     CA 1780   2.130   3.040  11.350
  309GLY     CA 1781   1.920   3.030  11.190
  310ASN     CA 1782   1.570   3.090  11.130
  311PRO     CA 1783   1.620   3.400  11.160
  312ILE     CA 1784   1.870   3.640  11.120
  313CYS     CA 1785   2.190   3.490  11.140
  314LEU     CA 1786   2.340   3.340  10.900
  315GLN     CA 1787   2.570   3.520  10.790
  316ILE     CA 1788   2.870   3.380  10.890
  317HIS     CA 1789   3.210   3.440  11.090
  318TRP     CA 1790   3.440   3.510  10.940
  319TYR     CA 1791   3.670   3.580  11.080
  320GLU     CA 1792   3.920   3.640  10.880
  321ASP     CA 1793   4.160   3.800  11.000
  322ALA     CA 1794   4.080   3.810  11.330
  323GLU     CA 1795   4.260   3.740  11.530
  324ARG     CA 1796   4.290   3.850  11.820
  325LEU     CA 1797   4.180   4.140  11.860
  326HIS     CA 1798   4.390   4.360  11.740
  327LYS     CA 1799   4.300   4.650  11.780
  328TRP     CA 1800   4.180   4.710  12.000
  329LYS     CA 1801   4.250   4.600  12.310
  330THR     CA 1802   4.600   4.830  12.320
  331ALA     CA 1803   4.570   5.020  12.140
  332GLN     CA 1804   4.740   5.150  11.940
  333THR     CA 1805   4.710   5.050  11.560
  334GLY     CA 1806   4.570   5.260  11.360
  335PHE     CA 1807   4.340   5.410  11.320
  336PRO     CA 1808   4.210   5.620  11.580
  337TRP     CA 1809   3.920   5.620  11.730
  338ILE     CA 1810   3.840   5.450  12.000
  339ASP     CA 1811   4.050   5.220  12.040
  340ALA     CA 1812   4.100   5.150  12.300
  341ILE     CA 1813   4.240   5.270  12.520
  342MET     CA 1814   4.400   5.080  12.720
  343THR     CA 1815   4.220   4.820  12.730
  344GLN     CA 1816   3.960   4.890  12.910
  345LEU     CA 1817   3.840   5.180  12.930
  346ARG     CA 1818   3.940   5.410  13.050
  347GLN     CA 1819   3.960   5.440  13.350
  348GLU     CA 1820   3.610   5.480  13.430
  349GLY     CA 1821   3.480   5.260  13.260
  350TRP     CA 1822   3.350   5.410  12.980
  351ILE     CA 1823   3.150   5.420  12.710
  352HIS     CA 1824   2.830   5.650  12.700
  353HIS     CA 1825   2.820   5.760  12.460
  354LEU     CA 1826   3.090   5.770  12.290
  355ALA     CA 1827   3.120   5.560  12.090
  356ARG     CA 1828   2.830   5.410  12.040
  357HIS     CA 1829   2.860   5.370  11.720
  358ALA     CA 1830   3.080   5.340  11.590
  359VAL     CA 1831   3.260   5.000  11.770
  360ALA     CA 1832   3.250   4.830  11.550
  361CYS     CA 1833   3.300   4.900  11.210
  362PHE     CA 1834   3.660   4.850  11.150
  363LEU     CA 1835   3.620   4.550  11.330
  364THR     CA 1836   3.410   4.360  11.130
  365ARG     CA 1837   3.410   4.550  10.850
  366GLY     CA 1838   3.650   4.660  10.800
  367ASP     CA 1839   3.980   4.500  10.970
  368LEU     CA 1840   3.950   4.270  11.080
  369TRP     CA 1841   3.700   4.070  11.060
  370ILE     CA 1842   3.540   3.860  11.360
  371SER     CA 1843   3.370   3.640  11.520
  372TRP     CA 1844   3.140   3.800  11.710
  373GLU     CA 1845   3.200   3.590  11.990
  374GLU     CA 1846   3.450   3.660  12.150
  375GLY     CA 1847   3.400   4.010  12.050
  376MET     CA 1848   3.210   4.060  12.290
  377LYS     CA 1849   3.340   3.980  12.550
  378VAL     CA 1850   3.580   4.250  12.580
  379PHE     CA 1851   3.260   4.390  12.770
  380GLU     CA 1852   3.290   4.240  13.020
  381GLU     CA 1853   3.540   4.320  13.210
  382LEU     CA 1854   3.540   4.610  13.260
  383LEU     CA 1855   3.300   4.750  13.200
  384LEU     CA 1856   2.990   4.710  13.260
  385ASP     CA 1857   2.820   4.540  13.030
  386ALA     CA 1858   2.760   4.240  13.060
  387ASP     CA 1859   2.620   4.020  13.110
  388TYR     CA 1860   2.350   3.830  13.000
  389SER     CA 1861   2.110   3.990  12.850
  390ILE     CA 1862   2.300   4.230  12.600
  391ASN     CA 1863   2.530   4.060  12.500
  392ALA     CA 1864   2.370   3.930  12.230
  393GLY     CA 1865   2.320   4.150  12.050
  394ASN     CA 1866   2.510   4.390  12.050
  395TRP     CA 1867   2.680   4.350  11.750
  396MET     CA 1868   2.510   4.270  11.510
  397TRP     CA 1869   2.350   4.550  11.450
  398LEU     CA 1870   2.540   4.720  11.230
  399SER     CA 1871   2.750   4.490  11.120
  400ALA     CA 1872   2.600   4.270  11.010
  401SER     CA 1873   2.290   4.160  10.970
  402ALA     CA 1874   2.060   4.290  11.160
  403PHE     CA 1875   1.950   4.530  11.090
  404PHE     CA 1876   2.040   4.650  10.740
  405HIS     CA 1877   2.320   4.560  10.730
  406HIS     CA 1878   2.590   4.750  10.660
  407TYR     CA 1879   2.770   4.680  10.430
  408THR     CA 1880   3.020   4.870  10.330
  409ARG     CA 1881   2.970   5.200  10.410
  410ILE     CA 1882   3.130   5.420  10.650
  411PHE     CA 1883   3.050   5.440  10.930
  412CYS     CA 1884   3.090   5.700  11.060
  413PRO     CA 1885   3.410   5.820  11.030
  414VAL     CA 1886   3.500   6.110  10.930
  415ARG     CA 1887   3.420   6.310  11.200
  416PHE     CA 1888   3.230   6.160  11.420
  417GLY     CA 1889   3.230   6.310  11.710
  418LYS     CA 1890   3.310   6.500  11.820
  419ARG     CA 1891   3.450   6.750  11.690
  420THR     CA 1892   3.770   6.690  11.850
  421ASP     CA 1893   3.920   6.980  11.890
  422PRO     CA 1894   4.040   7.040  12.250
  423GLU     CA 1895   3.820   6.910  12.380
  424GLY     CA 1896   3.830   6.670  12.510
  425GLN     CA 1897   3.720   6.350  12.470
  426TYR     CA 1898   3.850   6.090  12.430
  427ILE     CA 1899   4.170   6.040  12.320
  428ARG     CA 1900   4.350   6.180  12.490
  429LYS     CA 1901   4.660   6.060  12.570
  430TYR     CA 1902   4.550   5.710  12.490
  431LEU     CA 1903   4.760   5.500  12.370
  432PRO     CA 1904   4.950   5.630  12.150
  433VAL     CA 1905   5.050   5.920  12.210
  434LEU     CA 1906   4.840   6.170  12.160
  435LYS     CA 1907   4.930   6.410  12.280
  436ASN     CA 1908   4.960   6.720  12.180
  437PHE     CA 1909   4.800   6.810  11.900
  438PRO     CA 1910   4.650   7.110  11.990
  439THR     CA 1911   4.390   7.160  11.800
  440LYS     CA 1912   4.390   6.930  11.530
  441TYR     CA 1913   4.270   6.670  11.610
  442ILE     CA 1914   4.080   6.390  11.620
  443TYR     CA 1915   4.250   6.220  11.410
  444GLU     CA 1916   4.480   6.360  11.260
  445PRO     CA 1917   4.730   6.260  11.140
  446TRP     CA 1918   4.920   6.340  10.910
  447THR     CA 1919   4.860   6.650  10.820
  448ALA     CA 1920   5.130   6.850  10.900
  449SER     CA 1921   5.420   6.970  11.120
  450GLU     CA 1922   5.350   7.130  11.370
  451GLU     CA 1923   5.160   7.020  11.570
  452GLU     CA 1924   5.260   6.680  11.630
  453GLN     CA 1925   5.580   6.670  11.590
  454ARG     CA 1926   5.760   6.730  11.850
  455GLN     CA 1927   5.590   6.740  12.090
  456ALA     CA 1928   5.380   6.630  12.150
  457GLY     CA 1929   5.350   6.330  12.050
  458CYS     CA 1930   5.500   6.260  11.720
  459ILE     CA 1931   5.370   6.100  11.580
  460ILE     CA 1932   5.450   6.020  11.240
  461GLY     CA 1933   5.300   5.930  11.050
  462ARG     CA 1934   5.460   5.720  10.860
  463ASP     CA 1935   5.510   5.460  11.090
  464TYR     CA 1936   5.330   5.540  11.360
  465PRO     CA 1937   5.060   5.510  11.320
  466PHE     CA 1938   4.940   5.490  11.040
  467PRO     CA 1939   4.940   5.110  10.970
  468MET     CA 1940   4.700   4.940  10.930
  469VAL     CA 1941   4.750   4.640  10.920
  470ASN     CA 1942   4.600   4.510  10.630
  471HIS     CA 1943   4.370   4.290  10.710
  472LYS     CA 1944   4.200   4.220  10.570
  473GLU     CA 1945   4.020   4.380  10.330
  474ALA     CA 1946   3.960   4.580  10.350
  475SER     CA 1947   3.900   4.870  10.470
  476ASP     CA 1948   3.530   4.910  10.380
  477ARG     CA 1949   3.500   4.740  10.180
  478ASN     CA 1950   3.280   4.500  10.180
  479LEU     CA 1951   3.300   4.450   9.870
  480GLN     CA 1952   3.300   4.160   9.770
  481LEU     CA 1953   3.270   3.960  10.100
  482MET     CA 1954   2.960   4.010  10.180
  483ARG     CA 1955   2.810   3.930   9.920
  484ARG     CA 1956   2.570   3.980   9.830
  485VAL     CA 1957   2.350   3.720  10.010
  486ARG     CA 1958   2.130   3.900  10.020
  487GLU     CA 1959   1.880   3.840  10.110
  488GLU     CA 1960   1.770   3.560  10.200
  489GLN     CA 1961   2.030   3.350  10.200
  490ARG     CA 1962   2.110   3.210  10.470
  491GLY     CA 1963   1.880   3.340  10.720
  492THR     CA 1964   1.580   3.560  10.690
  493ALA     CA 1965   1.720   3.830  10.600
  494GLN     CA 1966   1.850   4.050  10.700
  495LEU     CA 1967   1.560   4.200  10.900
  496THR     CA 1968   1.410   4.420  10.850
  497ARG     CA 1969   1.320   4.380  10.450
  999W        W 1970   6.230  13.670   9.720
 1000W        W 1971  12.210   3.000  10.100
 1001W        W 1972   5.180   0.780   5.270
 1002W        W 1973   2.630   9.240   7.630
 1003W        W 1974   5.260   0.320   1.040
 1004W        W 1975   7.770   9.970   5.660
 1005W        W 1976   2.690  10.070   4.570
 1006W        W 1977   1.190   4.900   1.400
 1007W        W 1978   6.400  11.670   9.220
 1008W        W 1979  12.160   0.930  13.760
 1009W        W 1980  11.610  13.510   6.140
 1010W        W 1981   6.490   9.130   9.660
 1011W        W 1982   5.750   3.050   2.200
 1012W        W 1983   1.700  11.300  10.260
 1013W        W 1984   5.410   6.860  10.040
 1014W        W 1985   4.120   9.980  10.620
 1015W        W 1986  10.040   4.080  10.260
 1016W        W 1987   8.010   3.050  12.370
 1017W        W 1988   2.580  13.560   9.530
 1018W        W 1989   8.970   2.590   2.490
 1019W        W 1990  13.870   5.970   2.880
 1020W        W 1991   7.470   6.440   8.950
 1021W        W 1992  13.270   0.600   2.360
 1022W        W 1993   6.960   2.480   3.080
 1023W        W 1994   3.580   7.180   6.620
 1024W        W 1995  12.160   8.160   0.360
 1025W        W 1996   5.960   2.180  10.720
 1026W        W 1997   0.060   5.710   1.480
 1027W        W 1998   5.060   6.100   1.040
 1028W        W 1999  11.440   0.610   4.240
 1029W        W 2000  12.330   0.900   2.910
 1030W        W 2001  11.890   3.620   4.540
 1031W        W 2002   8.780   8.420   8.740
 1032W        W 2003  11.640   9.380  12.870
 1033W        W 2004   4.710   1.140   9.370
 1034W        W 2005  11.390   5.530  13.630
 1035W        W 2006  12.960   7.150   5.750
 1036W        W 2007   8.950   6.500  12.290
 1037W        W 2008  12.030   7.930  13.400
 1038W        W 2009   7.720  10.370  12.270
 1039W        W 2010  12.730   4.920   8.830
 1040W        W 2011   1.920   7.420  12.940
 1041W        W 2012   3.190  12.650   8.670
 1042W        W 2013   4.950   1.590  10.380
 1043W        W 2014  10.930   1.790   2.870
 1044W        W 2015   1.220   8.050  12.990
 1045W        W 2016   6.560   8.410   0.420
 1046W        W 2017   8.050   9.760   1.840
 1047W        W 2018   2.390   4.520   9.480
 1048W        W 2019   2.380  13.820  12.700
 1049W        W 2020   4.360   3.440   5.910
 1050W        W 2021   4.490  11.250   3.060
 1051W        W 2022   7.140   3.600   4.620
 1052W        W 2023   3.930   6.800  13.250
 1053W        W 2024  11.570  13.210   7.210
 1054W        W 2025   4.710   0.520  10.240
 1055W        W 2026  10.030   1.770   1.450
 1056W        W 2027   4.290   2.370   7.860
 1057W        W 2028   8.930   1.840   1.260
 1058W        W 2029   9.540   4.320   7.880
 1059W        W 2030  11.330   1.880   8.020
 1060W        W 2031   4.030   5.510   2.640
 1061W        W 2032  10.840   2.820   6.040
 1062W        W 2033  13.230   1.150   4.850
 1063W        W 2034  11.920   8.070   2.390
 1064W        W 2035   9.160  13.780   1.760
 1065W        W 2036   3.260   9.270   5.510
 1066W        W 2037  10.150   2.400   0.230
 1067W        W 2038   7.880   2.580   1.830
 1068W        W 2039  10.310   8.180   4.460
 1069W        W 2040   8.410   5.780   4.130
 1070W        W 2041   0.950   5.520   6.210
 1071W        W 2042   6.060  12.570   5.970
 1072W        W 2043   1.910   8.090   7.140
 1073W        W 2044   9.450  13.160   0.040
 1074W        W 2045   0.980   4.620   5.820
 1075W        W 2046   1.330  13.850   5.750
 1076W        W 2047   8.140  13.190  10.100
 1077W        W 2048   9.600   2.490   5.690
 1078W        W 2049  10.650   6.320  12.020
 1079W        W 2050   0.460   1.440   5.500
 1080W        W 2051   8.740   5.330  13.720
 1081W        W 2052   7.000   3.960   2.510
 1082W        W 2053   4.130   8.640   3.720
 1083W        W 2054   6.850  12.950   8.520
 1084W        W 2055   8.950   6.820  11.220
 1085W        W 2056   3.930   0.530   4.450
 1086W        W 2057  13.000   2.530   6.730
 1087W        W 2058   8.430   1.920  11.780
 1088W        W 2059   7.820  10.160  10.890
 1089W        W 2060  12.820  10.010   0.420
 1090W        W 2061   3.170   2.580   5.430
 1091W        W 2062  12.740  10.470  11.800
 1092W        W 2063  12.250  12.520   3.610
 1093W        W 2064   8.360   9.540   8.820
 1094W        W 2065   9.900   5.690   0.750
 1095W        W 2066   5.660   1.580  13.330
 1096W        W 2067  10.650   2.910   1.340
 1097W        W 2068   3.430   0.130   3.220
 1098W        W 2069   6.050   6.890   3.610
 1099W        W 2070   3.420   0.270   3.700
 1100W        W 2071  12.740   4.410   3.850
 1101W        W 2072  12.850   1.200   6.860
 1102W        W 2073  10.400   7.740   3.240
 1103W        W 2074   3.680   0.600  13.490
 1104W        W 2075   6.920  12.760   4.570
 1105W        W 2076   6.870   9.070  10.000
 1106W        W 2077   7.490   2.070  13.510
 1107W        W 2078   2.050   8.200   5.340
 1108W        W 2079   1.670   3.390  13.680
 1109W        W 2080   5.080  10.330   8.320
 1110W        W 2081  12.880   2.960   6.350
 1111W        W 2082   7.190  13.200  11.960
 1112W        W 2083   7.580   2.430  10.650
 1113W        W 2084   2.170   2.090   7.480
 1114W        W 2085   1.760   9.060   6.150
 1115W        W 2086   8.440  10.680  11.920
 1116W        W 2087  10.980   4.480   9.180
 1117W        W 2088   9.100  11.590   2.840
 1118W        W 2089   2.780  11.150   4.430
 1119W        W 2090   9.110   0.810  11.410
 1120W        W 2091  10.580   5.150   9.630
 1121W        W 2092   6.130   8.110   5.050
 1122W        W 2093   0.170   8.920  12.020
 1123W        W 2094   5.400   3.080  13.800
 1124W        W 2095   5.850   0.540   5.220
 1125W        W 2096  11.000   9.250  11.130
 1126W        W 2097  12.440   0.520   4.920
 1127W        W 2098   3.860  11.860   3.230
 1128W        W 2099   5.950   2.190   3.260
 1129W        W 2100   1.880   7.450   9.730
 1130W        W 2101  12.890   3.840   7.810
 1131W        W 2102   0.480  12.580   6.270
 1132W        W 2103   5.090   1.860   0.220
 1133W        W 2104   0.190  12.160   4.850
 1134W        W 2105   6.700   7.970   6.310
 1135W        W 2106  12.520   0.880  12.970
 1136W        W 2107   9.950  12.700  12.720
 1137W        W 2108   6.020  12.800   1.590
 1138W        W 2109   2.490  10.970   8.330
 1139W        W 2110   0.910   5.750   8.280
 1140W        W 2111   2.940   2.480  13.220
 1141W        W 2112   0.590   1.520  11.300
 1142W        W 2113   9.040   5.460   7.490
 1143W        W 2114  10.460  13.710   3.230
 1144W        W 2115  12.930   1.770   9.380
 1145W        W 2116   4.400   9.750   1.700
 1146W        W 2117  13.880  12.280   4.400
 1147W        W 2118   8.590   1.830   3.790
 1148W        W 2119   9.050  10.800  13.180
 1149W        W 2120   3.220   4.940   8.560
 1150W        W 2121   2.030  13.060  13.700
 1151W        W 2122   9.150   3.320  10.840
 1152W        W 2123  13.890   6.760  11.230
 1153W        W 2124  11.500   7.100  11.060
 1154W        W 2125   0.660   2.470  12.700
 1155W        W 2126  13.050   9.610   0.300
 1156W        W 2127  11.900  11.710   7.360
 1157W        W 2128  13.520  12.900   3.910
 1158W        W 2129   4.120   2.170  12.820
 1159W        W 2130   7.030   1.060   5.680
 1160W        W 2131   4.530   0.630   9.300
 1161W        W 2132   8.990  10.640  11.910
 1162W        W 2133  10.470   3.130   8.540
 1163W        W 2134  10.500   1.940   3.100
 1164W        W 2135   2.600   2.360   5.870
 1165W        W 2136   7.580   5.090   9.290
 1166W        W 2137   7.400   3.310  10.500
 1167W        W 2138  13.600   2.590  11.570
 1168W        W 2139   8.020   5.650   9.310
 1169W        W 2140   7.020  11.540   4.070
 1170W        W 2141  10.810   2.390   2.170
 1171W        W 2142  10.710   7.680   7.220
 1172W        W 2143   1.130   1.960   8.240
 1173W        W 2144  12.610   8.430   5.020
 1174W        W 2145  13.350   7.510  10.330
 1175W        W 2146   3.810   8.970   9.280
 1176W        W 2147   6.560  13.150  11.390
 1177W        W 2148   0.780  10.610   7.430
 1178W        W 2149   7.390  10.560   0.470
 1179W        W 2150   5.730   2.580   7.010
 1180W        W 2151  12.180  10.590   9.070
 1181W        W 2152   8.480   1.170   8.900
 1182W        W 2153   9.310  10.790   9.330
 1183W        W 2154   7.700  12.710  13.420
 1184W        W 2155   6.720   9.530   0.710
 1185W        W 2156  12.800   2.510   1.330
 1186W        W 2157   8.520   7.370   6.070
 1187W        W 2158   2.710   9.970   9.840
 1188W        W 2159   9.690   3.120  13.870
 1189W        W 2160   5.500   2.990  10.620
 1190W        W 2161  11.380   2.400   2.290
 1191W        W 2162   7.360   4.120   4.380
 1192W        W 2163   9.190   5.070   5.720
 1193W        W 2164  10.790   9.380   4.610
 1194W        W 2165   9.390   6.410   5.830
 1195W        W 2166   6.240   7.700  12.900
 1196W        W 2167   0.590   6.290  10.280
 1197W        W 2168   4.160  10.840   8.680
 1198W        W 2169   2.350  13.860   7.060
 1199W        W 2170   5.840   3.240   6.470
 1200W        W 2171   1.470   5.360   9.720
 1201W        W 2172   4.100   4.130   6.980
 1202W        W 2173  12.290   4.900   5.560
 1203W        W 2174   3.840  10.300   5.080
 1204W        W 2175  13.530  10.780  11.320
 1205W        W 2176  11.220   9.070   9.500
 1206W        W 2177  11.010  12.740   2.900
 1207W        W 2178   7.140   9.270  11.550
 1208W        W 2179   2.490   3.210   9.980
 1209W        W 2180   1.090   5.400   4.880
 1210W        W 2181  13.500  11.370   7.590
 1211W        W 2182  11.080   5.510   8.280
 1212W        W 2183   7.220  12.320   4.750
 1213W        W 2184   7.850  11.930  12.890
 1214W        W 2185   5.170  10.060   2.950
 1215W        W 2186  13.700   2.360   8.930
 1216W        W 2187   6.850   6.260  12.020
 1217W        W 2188   3.050   2.280  12.820
 1218W        W 2189   8.900   9.480   6.490
 1219W        W 2190  10.730   6.240   6.090
 1220W        W 2191  13.600  11.460   0.660
 1221W        W 2192   6.890   8.530   8.420
 1222W        W 2193   7.880   3.970  13.090
 1223W        W 2194   5.070   4.460  12.970
 1224W        W 2195  12.700   8.320   3.230
 1225W        W 2196   2.470  10.960  13.620
 1226W        W 2197   6.080   8.750   9.640
 1227W        W 2198   0.840   0.120  13.300
 1228W        W 2199   3.900   8.290   3.980
 1229W        W 2200   5.420  10.590   9.080
 1230W        W 2201   5.930   7.020   9.950
 1231W        W 2202   4.990  12.990   5.160
 1232W        W 2203  12.270   3.650   5.720
 1233W        W 2204   8.300   3.640  11.400
 1234W        W 2205  12.990   0.730  11.060
 1235W        W 2206   9.000  12.040  11.960
 1236W        W 2207  12.020   2.600   8.010
 1237W        W 2208   0.860   7.720   7.840
 1238W        W 2209   3.540  12.530  10.120
 1239W        W 2210  13.440   1.710  10.580
 1240W        W 2211  13.400   2.230   7.800
 1241W        W 2212   3.090  10.770  10.810
 1242W        W 2213   1.840   4.040   9.580
 1243W        W 2214  13.560  12.540  11.480
 1244W        W 2215   9.610  10.270  13.600
 1245W        W 2216   3.660   1.560   5.020
 1246W        W 2217   2.540  10.620   1.720
 1247W        W 2218   9.090   0.600   7.400
 1248W        W 2219   2.360   2.060   2.740
 1249W        W 2220   4.300   4.760  10.030
 1250W        W 2221   3.800  12.860   2.760
 1251W        W 2222   9.520   6.990  10.270
 1252W        W 2223  11.950  10.930   3.130
 1253W        W 2224  13.300   7.080   3.950
 1254W        W 2225   9.390   6.490  12.630
 1255W        W 2226   9.490  10.810   0.850
 1256W        W 2227  11.830   7.250  10.790
 1257W        W 2228   3.730  12.140   8.850
 1258W        W 2229   7.280  13.670  12.350
 1259W        W 2230  10.800   2.160   7.930
 1260W        W 2231   5.490   4.830   1.250
 1261W        W 2232   3.830   5.200   4.310
 1262W        W 2233  13.060   5.250   6.530
 1263W        W 2234  11.580   9.230  13.870
 1264W        W 2235   1.770   7.980   9.810
 1265W        W 2236  13.160  10.200   0.120
 1266W        W 2237  11.960  10.990   9.440
 1267W        W 2238  10.100  13.000  10.550
 1268W        W 2239   3.520  12.290  10.850
 1269W        W 2240   2.870   3.070   3.360
 1270W        W 2241   9.530  13.400   8.000
 1271W        W 2242   3.730   5.990   9.490
 1272W        W 2243   9.380   3.620   9.450
 1273W        W 2244   8.600   2.740  10.580
 1274W        W 2245   7.430  12.890   8.960
 1275W        W 2246   0.450  10.220   7.050
 1276W        W 2247  12.900  11.840  12.290
 1277W        W 2248   3.100   4.580   5.070
 1278W        W 2249   1.160  11.020  10.230
 1279W        W 2250  11.470  11.740   9.120
 1280W        W 2251   5.340   0.120   0.260
 1281W        W 2252   7.700   4.870   8.300
 1282W        W 2253   2.550   6.110   0.390
 1283W        W 2254   7.850   8.600   4.230
 1284W        W 2255   9.150   2.980   1.870
 1285W        W 2256   0.190   2.340   7.510
 1286W        W 2257   3.660  12.850   3.900
 1287W        W 2258   3.390   8.180   0.990
 1288W        W 2259   8.480  12.730   5.800
 1289W        W 2260   0.370  12.720   2.770
 1290W        W 2261   8.560  11.470  12.180
 1291W        W 2262   6.080   6.520   7.540
 1292W        W 2263   1.500   0.280  12.640
 1293W        W 2264   6.130   9.490   4.280
 1294W        W 2265   4.180  12.010   2.280
 1295W        W 2266  12.510   4.060   5.690
 1296W        W 2267   2.980  12.240   3.450
 1297W        W 2268   4.000   0.700   8.070
 1298W        W 2269   2.440  10.990   4.760
 1299W        W 2270  12.480  11.170   3.710
 1300W        W 2271  12.290  10.290  11.900
 1301W        W 2272   5.800   1.090  13.560
 1302W        W 2273   1.180   9.510  12.340
 1303W        W 2274   9.930   3.110  12.320
 1304W        W 2275   3.720  11.850   7.230
 1305W        W 2276   8.180   7.430   5.550
 1306W        W 2277   6.250  11.300   3.200
 1307W        W 2278   9.060   7.760  12.600
 1308W        W 2279   2.760  12.170  10.880
 1309W        W 2280   7.530  10.440  13.460
 1310W        W 2281   4.700  13.420  13.590
 1311W        W 2282   1.910   2.660  10.290
 1312W        W 2283  10.620   3.780  12.500
 1313W        W 2284  10.610   8.500   2.010
 1314W        W 2285   9.090  12.100   2.220
 1315W        W 2286   3.360   3.190   7.580
 1316W        W 2287   2.720   9.370   1.560
 1317W        W 2288   7.490  12.110   6.950
 1318W        W 2289   5.420  13.380   3.740
 1319W        W 2290  11.320  13.650  11.660
 1320W        W 2291   2.990   3.570   3.390
 1321W        W 2292  10.790  13.020   7.040
 1322W        W 2293   5.040   9.980   5.560
 1323W        W 2294   5.030   8.020  11.700
 1324W        W 2295  12.140   1.380   2.920
 1325W        W 2296  11.650   8.210  10.560
 1326W        W 2297  10.710   9.820   4.900
 1327W        W 2298   0.380   0.130   3.790
 1328W        W 2299   9.770  10.930   8.320
 1329W        W 2300   1.610   6.110   9.900
 1330W        W 2301  13.420   5.200  13.780
 1331W        W 2302   0.140   5.290   7.650
 1332W        W 2303  12.330  11.450   6.170
 1333W        W 2304  12.730   0.340  11.290
 1334W        W 2305  12.990  13.590   6.070
 1335W        W 2306   0.840   9.550   0.520
 1336W        W 2307   5.590  12.330   2.850
 1337W        W 2308  10.830  12.050   0.660
 1338W        W 2309   9.460   6.540   8.260
 1339W        W 2310   8.320   3.290  10.880
 1340W        W 2311  12.120  12.550   6.850
 1341W        W 2312   8.490   8.100   1.850
 1342W        W 2313   4.830  11.050   1.110
 1343W        W 2314   7.170   8.340   2.960
 1344W        W 2315   3.690   6.990   7.550
 1345W        W 2316   9.080   4.610  10.300
 1346W        W 2317  12.270  12.750   5.390
 1347W        W 2318   9.930  12.820  10.020
 1348W        W 2319  12.840   6.310   5.130
 1349W        W 2320   4.270  10.360   1.420
 1350W        W 2321  12.520  11.450  13.600
 1351W        W 2322   7.450  13.740   4.610
 1352W        W 2323   2.530  10.590   7.510
 1353W        W 2324   8.710   9.670  10.870
 1354W        W 2325   9.240  13.540   0.980
 1355W        W 2326  10.600   7.680   9.840
 1356W        W 2327   9.910  10.360   7.310
 1357W        W 2328   9.760  10.890   7.050
 1358W        W 2329  13.160   4.540   3.390
 1359W        W 2330   5.830   9.430   3.880
 1360W        W 2331  10.430   1.110   2.710
 1361W        W 2332  11.780   8.420   5.410
 1362W        W 2333  10.640   9.540   9.880
 1363W        W 2334   0.800   6.940   8.280
 1364W        W 2335   8.210   7.610  11.650
 1365W        W 2336  11.440   6.440  13.380
 1366W        W 2337   1.930   0.240  11.470
 1367W        W 2338   0.280  10.350   1.860
 1368W        W 2339   5.450   6.660  13.330
 1369W        W 2340   5.380  13.510  13.000
 1370W        W 2341  12.470   9.220  10.830
 1371W        W 2342   5.590   8.160   3.200
 1372W        W 2343   7.770   6.470  10.510
 1373W        W 2344   6.420   1.360   5.860
 1374W        W 2345   4.730   1.040   7.110
 1375W        W 2346  13.320   9.260  11.440
 1376W        W 2347   8.760  11.430   3.900
 1377W        W 2348  11.450   1.230   9.150
 1378W        W 2349   6.740   4.390  11.770
 1379W        W 2350  13.840  13.570   5.370
 1380W        W 2351   6.770  12.370   2.770
 1381W        W 2352  12.830   5.980   2.370
 1382W        W 2353   8.760  11.250   0.440
 1383W        W 2354  10.970   5.190   7.000
 1384W        W 2355  11.030   3.730   0.870
 1385W        W 2356   2.040  13.770  11.210
 1386W        W 2357   5.320   8.140   7.550
 1387W        W 2358  12.450   9.070   3.110
 1388W        W 2359   9.760   6.020   7.260
 1389W        W 2360   8.780  11.130   8.440
 1390W        W 2361  13.240   5.970   2.030
 1391W        W 2362   3.360  13.440   0.530
 1392W        W 2363  11.350   5.070   8.470
 1393W        W 2364   9.800  13.630   0.190
 1394W        W 2365  13.830   0.180   4.750
 1395W        W 2366   9.780   2.710  13.010
 1396W        W 2367   8.060  12.740   1.750
 1397W        W 2368   9.220   6.940   8.110
 1398W        W 2369  13.240   8.970   5.510
 1399W        W 2370  13.490   1.610   1.490
 1400W        W 2371  13.890   4.110   6.820
 1401W        W 2372   4.140   2.800   5.450
 1402W        W 2373   9.610   9.530   2.830
 1403W        W 2374  10.940  10.060  12.930
 1404W        W 2375   8.090   5.430   4.970
 1405W        W 2376   3.180   1.490   6.190
 1406W        W 2377  12.990   6.290   1.170
 1407W        W 2378   8.600   4.890   6.910
 1408W        W 2379  13.490   2.660   5.550
 1409W        W 2380  12.660   0.490   8.700
 1410W        W 2381   4.380   6.350  13.120
 1411W        W 2382   1.450   3.940   3.700
 1412W        W 2383   5.140  13.170   0.520
 1413W        W 2384   0.620  11.530   1.580
 1414W        W 2385   7.540   3.280   4.020
 1415W        W 2386  12.960   9.220   9.080
 1416W        W 2387   9.730   4.490   3.610
 1417W        W 2388   7.020   0.490   4.940
 1418W        W 2389   4.090   9.550   8.110
 1419W        W 2390   9.130   1.370   6.910
 1420W        W 2391   8.320   4.410   0.110
 1421W        W 2392   7.140   5.160   6.310
 1422W        W 2393   8.180   5.580   6.500
 1423W        W 2394   3.050   6.540   8.990
 1424W        W 2395   9.010   0.380   3.450
 1425W        W 2396   5.580   0.410   9.220
 1426W        W 2397  10.160   9.930   0.920
 1427W        W 2398   3.310   4.660   8.970
 1428W        W 2399   1.090  12.650   9.440
 1429W        W 2400  13.520   8.830   8.080
 1430W        W 2401   6.700   0.570  13.880
 1431W        W 2402   4.200   9.580   7.110
 1432W        W 2403   2.040  10.110   3.530
 1433W        W 2404  12.690   3.930  11.500
 1434W        W 2405   5.080   7.100   9.140
 1435W        W 2406   3.300   0.350  11.390
 1436W        W 2407   0.410  13.340  11.960
 1437W        W 2408   0.500   6.170   3.490
 1438W        W 2409   5.480   3.320   4.480
 1439W        W 2410   4.070   3.110  13.890
 1440W        W 2411  13.030   0.210  10.660
 1441W        W 2412   1.020   0.920   1.520
 1442W        W 2413  12.830   7.200   6.320
 1443W        W 2414   3.680  12.850   3.380
 1444W        W 2415   2.130   3.230   4.940
 1445W        W 2416   0.900   1.560   3.710
 1446W        W 2417   1.650   1.080  12.730
 1447W        W 2418  12.620   2.510   7.260
 1448W        W 2419  12.030  10.800   6.940
 1449W        W 2420   2.450   2.020   1.260
 1450W        W 2421   0.870  11.870   5.550
 1451W        W 2422   3.990  13.110   2.360
 1452W        W 2423  12.260   4.770   2.280
 1453W        W 2424   9.940   4.640   6.530
 1454W        W 2425   7.260   9.390   6.210
 1455W        W 2426   3.400  13.700   3.800
 1456W        W 2427   9.160   2.660   7.460
 1457W        W 2428   9.520  10.370   2.130
 1458W        W 2429   5.680   8.810   5.120
 1459W        W 2430   2.950   1.020  10.250
 1460W        W 2431  10.330  12.280   9.270
 1461W        W 2432   1.590  13.640   8.060
 1462W        W 2433   7.840   2.260  11.030
 1463W        W 2434  13.290   2.850   9.570
 1464W        W 2435  11.930   7.670  11.420
 1465W        W 2436  10.470   8.810   3.510
 1466W        W 2437   3.060   0.260  11.870
 1467W        W 2438   3.790   8.960   1.330
 1468W        W 2439   0.710  11.030   6.460
 1469W        W 2440   7.520   6.310  10.870
 1470W        W 2441   6.440   9.310   2.020
 1471W        W 2442   6.600   6.340   9.980
 1472W        W 2443   6.070   7.340   3.570
 1473W        W 2444  13.790   8.830  10.670
 1474W        W 2445   0.440  10.960   7.670
 1475W        W 2446   7.920   1.170   2.570
 1476W        W 2447   7.360  10.520   6.530
 1477W        W 2448   9.750  11.230  11.630
 1478W        W 2449   7.400  13.430   8.180
 1479W        W 2450   8.050   6.150   5.710
 1480W        W 2451  10.700   3.300   7.740
 1481W        W 2452   6.580   6.150   2.550
 1482W        W 2453   8.110   1.300   3.110
 1483W        W 2454   7.000   5.420   4.520
 1484W        W 2455  12.620  13.580  12.170
 1485W        W 2456   6.110   6.120   1.640
 1486W        W 2457   3.680   5.340   2.360
 1487W        W 2458   8.830  10.860  10.460
 1488W        W 2459   3.050   7.910   3.140
 1489W        W 2460   7.230  11.060   1.380
 1490W        W 2461   4.100   2.470   5.040
 1491W        W 2462   7.770   6.550   7.570
 1492W        W 2463   9.580   9.840   9.510
 1493W        W 2464   0.680   6.000   5.350
 1494W        W 2465   4.620   0.820   4.680
 1495W        W 2466  13.260   0.170  12.390
 1496W        W 2467   9.920   6.780  12.060
 1497W        W 2468   6.630  12.360   9.780
 1498W        W 2469   9.570   5.820   4.130
 1499W        W 2470   5.830   0.420   5.710
 1500W        W 2471   2.070  10.530   5.720
 1501W        W 2472   2.360  12.530   8.770
 1502W        W 2473   6.910   0.050   6.990
 1503W        W 2474   9.240   3.620   7.350
 1504W        W 2475  12.490  13.330   2.540
 1505W        W 2476   3.900  12.190  12.740
 1506W        W 2477   9.320   0.160   2.510
 1507W        W 2478  12.540   7.790   6.030
 1508W        W 2479   2.180   0.830  12.870
 1509W        W 2480   9.670   0.140   1.030
 1510W        W 2481   6.680   9.390   4.260
 1511W        W 2482   8.660   5.320   6.600
 1512W        W 2483   2.480   5.390   2.500
 1513W        W 2484  10.170   1.930   2.340
 1514W        W 2485  12.920   3.050   9.300
 1515W        W 2486   7.130   1.170   6.980
 1516W        W 2487  11.540   1.340  13.530
 1517W        W 2488   8.090  13.630   4.830
 1518W        W 2489   4.710   8.810   7.080
 1519W        W 2490   2.600   0.920  11.440
 1520W        W 2491   5.670   2.060   2.160
 1521W        W 2492   3.620  10.320  12.370
 1522W        W 2493   9.500   4.750   2.400
 1523W        W 2494   3.840  11.250   4.100
 1524W        W 2495   1.640   8.510   6.920
 1525W        W 2496   9.580   2.670  10.740
 1526W        W 2497  11.130   9.980   9.210
 1527W        W 2498  11.560   7.200   3.920
 1528W        W 2499   5.390   7.310   6.510
 1529W        W 2500   5.370   1.720   6.770
 1530W        W 2501  10.330   9.600   4.650
 1531W        W 2502   6.310   2.740   8.650
 1532W        W 2503   2.770   5.770   2.270
 1533W        W 2504   6.880   1.330   7.470
 1534W        W 2505   8.560  12.840   4.870
 1535W        W 2506  10.470  10.080   6.680
 1536W        W 2507   4.920  12.600   4.400
 1537W        W 2508   1.260   4.980   6.180
 1538W        W 2509   9.510   5.960   9.880
 1539W        W 2510   1.140  13.070  11.500
 1540W        W 2511  11.880   8.330   3.960
 1541W        W 2512  12.560   0.760   6.470
 1542W        W 2513  13.740   6.610  12.440
 1543W        W 2514   1.910   7.730   0.170
 1544W        W 2515   1.620   3.100  10.390
 1545W        W 2516  10.990   7.410   4.570
 1546W        W 2517   1.110   3.970   9.420
 1547W        W 2518   5.630   4.890   1.850
 1548W        W 2519   9.500   2.750   5.250
 1549W        W 2520   4.180   8.770  12.180
 1550W        W 2521   6.880   4.770   4.610
 1551W        W 2522   9.570   8.370   9.050
 1552W        W 2523   1.920   3.140   8.210
 1553W        W 2524   6.280  10.740  13.210
 1554W        W 2525   5.810   0.930   0.730
 1555W        W 2526   7.700  13.050   6.700
 1556W        W 2527  13.100  11.330   4.240
 1557W        W 2528  10.000   3.540   1.240
 1558W        W 2529  13.710   9.450   1.260
 1559W        W 2530   4.180   0.640  11.180
 1560W        W 2531   9.280   5.550   8.070
 1561W        W 2532   8.770   4.420  11.200
 1562W        W 2533   3.490   6.370   5.690
 1563W        W 2534   0.630  12.350   9.610
 1564W        W 2535  11.980   9.950  13.810
 1565W        W 2536   6.500   3.760   1.860
 1566W        W 2537  11.930   2.240  13.400
 1567W        W 2538   7.610  13.440  12.690
 1568W        W 2539   3.750   6.860   7.020
 1569W        W 2540   6.570  13.630   6.630
 1570W        W 2541  10.780   6.480   5.680
 1571W        W 2542  12.880   7.920   3.550
 1572W        W 2543   6.790  11.990  12.920
 1573W        W 2544   0.610   9.070   4.060
 1574W        W 2545   3.600   8.700   0.900
 1575W        W 2546   6.200   8.530  12.210
 1576W        W 2547  10.350   4.110   3.260
 1577W        W 2548  10.440   4.610   7.310
 1578W        W 2549   7.570   1.050   8.100
 1579W        W 2550   3.530   9.150  12.980
 1580W        W 2551   5.450   1.540   1.890
 1581W        W 2552   0.770   5.020   9.590
 1582W        W 2553   8.890   1.700  11.680
 1583W        W 2554  13.280   2.780   7.790
 1584W        W 2555   0.940   5.770   9.070
 1585W        W 2556   6.220   0.150   5.350
 1586W        W 2557   2.550   5.030   2.230
 1587W        W 2558   3.610  11.700   4.210
 1588W        W 2559   5.840  11.670  12.720
 1589W        W 2560   0.110  10.280   2.330
 1590W        W 2561   6.420   3.260   4.950
 1591W        W 2562   2.630   8.760  11.370
 1592W        W 2563   9.240   5.120  12.970
 1593W        W 2564   2.120   3.210   2.700
 1594W        W 2565   6.850   2.420  12.810
 1595W        W 2566  13.710  11.990  11.630
 1596W        W 2567   3.900   2.270  11.990
 1597W        W 2568   0.970   5.140   7.780
 1598W        W 2569  10.480   8.560   2.550
 1599W        W 2570   1.520   2.290   6.210
 1600W        W 2571   0.460   1.230   6.740
 1601W        W 2572  12.820  12.790   5.370
 1602W        W 2573  11.350   9.990   0.490
 1603W        W 2574   9.560   9.370  11.940
 1604W        W 2575   6.240   0.620  11.410
 1605W        W 2576   5.730   6.790   0.670
 1606W        W 2577  13.390   5.040  12.540
 1607W        W 2578   0.610   5.550   2.610
 1608W        W 2579   3.350  13.550   1.040
 1609W        W 2580   5.340   6.520   4.270
 1610W        W 2581   1.670  13.770   9.970
 1611W        W 2582  13.160  11.540  10.480
 1612W        W 2583   7.290   4.160   3.120
 1613W        W 2584  10.670   9.750  11.280
 1614W        W 2585  12.010  13.090   8.310
 1615W        W 2586   3.470   8.370   9.950
 1616W        W 2587  10.460   8.250   3.930
 1617W        W 2588  13.830   2.740   6.610
 1618W        W 2589   5.550  10.130   8.230
 1619W        W 2590  11.660   5.470  12.690
 1620W        W 2591   1.130  12.060   8.380
 1621W        W 2592  10.450   3.960   8.830
 1622W        W 2593  10.590   1.080   3.720
 1623W        W 2594   5.820   6.110  10.920
 1624W        W 2595   4.770   9.950   0.500
 1625W        W 2596   8.340   5.440  12.380
 1626W        W 2597   9.230   2.980   2.340
 1627W        W 2598   0.680   3.360   3.270
 1628W        W 2599   8.340  11.920   5.010
 1629W        W 2600   0.390   0.690   8.180
 1630W        W 2601   0.490   0.550  12.650
 1631W        W 2602   1.580   6.700   6.080
 1632W        W 2603   0.220   2.700   7.880
 1633W        W 2604  10.940   8.270   3.540
 1634W        W 2605   0.840  13.020   2.510
 1635W        W 2606  12.620   3.090  11.100
 1636W        W 2607   2.610   3.010   2.400
 1637W        W 2608   9.630  13.240  11.830
 1638W        W 2609   0.360   7.470  10.870
 1639W        W 2610   0.380   2.350  10.250
 1640W        W 2611   9.120   2.910   5.700
 1641W        W 2612   8.810  13.320   1.240
 1642W        W 2613  10.840   0.020  12.820
 1643W        W 2614   1.760   0.690   4.550
 1644W        W 2615   0.430   9.930  11.250
 1645W        W 2616  12.420  10.250  13.100
 1646W        W 2617   5.820   6.040   6.370
 1647W        W 2618   0.080   9.210   9.830
 1648W        W 2619  12.600   9.670   4.630
 1649W        W 2620   6.450   3.210   9.370
 1650W        W 2621   7.970   3.460   6.830
 1651W        W 2622   6.580  11.090   1.590
 1652W        W 2623  11.010   0.550  12.210
 1653W        W 2624   6.310   8.740   1.300
 1654W        W 2625   8.880   2.070   9.920
 1655W        W 2626  13.620   7.520   3.300
 1656W        W 2627   7.950   5.320  10.220
 1657W        W 2628   1.430   3.820   9.730
 1658W        W 2629   2.290   5.690   9.450
 1659W        W 2630   1.500  11.670   2.520
 1660W        W 2631  10.720   0.370  13.790
 1661W        W 2632  11.070   4.870  10.740
 1662W        W 2633  12.740   2.650   7.780
 1663W        W 2634   9.740  12.490  13.180
 1664W        W 2635   6.350   8.130   5.520
 1665W        W 2636   4.790   9.980   7.750
 1666W        W 2637   0.480   9.470   8.890
 1667W        W 2638   9.310  11.550   4.820
 1668W        W 2639   4.170   3.920   9.560
 1669W        W 2640   7.610   3.150  13.100
 1670W        W 2641  13.570   7.560  11.410
 1671W        W 2642   7.660  13.580   6.700
 1672W        W 2643   7.210   6.910   4.090
 1673W        W 2644   6.060  11.700   0.060
 1674W        W 2645   5.200  12.180  12.150
 1675W        W 2646   5.550   9.080   3.180
 1676W        W 2647   1.250   6.680   7.120
 1677W        W 2648   6.020   4.120   4.980
 1678W        W 2649   8.710   5.760   9.130
 1679W        W 2650  13.860   3.130  11.330
 1680W        W 2651  11.580   4.100   3.740
 1681W        W 2652   1.490  11.450   0.800
 1682W        W 2653   5.120  12.960   3.540
 1683W        W 2654   3.710  11.480   6.290
 1684W        W 2655   6.110   9.060   1.690
 1685W        W 2656  13.360   0.110   7.480
 1686W        W 2657   1.760   4.560   4.940
 1687W        W 2658   6.100   0.080   3.810
 1688W        W 2659   0.280   0.630  10.880
 1689W        W 2660   0.680   5.740   3.670
 1690W        W 2661   9.900   0.870   4.410
 1691W        W 2662   4.400   0.590  10.650
 1692W        W 2663   7.600   3.400   7.690
 1693W        W 2664   9.990  13.390   6.530
 1694W        W 2665   2.260   1.820   2.300
 1695W        W 2666  12.650   1.280   1.000
 1696W        W 2667  10.190   3.510   8.800
 1697W        W 2668   0.750   8.930   7.330
 1698W        W 2669   0.580  13.270   0.780
 1699W        W 2670  13.580  12.960  12.270
 1700W        W 2671   6.610   0.760  10.670
 1701W        W 2672   0.130  10.280   9.970
 1702W        W 2673   1.350  12.490   8.590
 1703W        W 2674   8.040   7.460   3.950
 1704W        W 2675   2.790  11.600  10.850
 1705W        W 2676   7.240   5.360   8.930
 1706W        W 2677   7.890   7.100   4.890
 1707W        W 2678   6.060  11.060   6.620
 1708W        W 2679   7.210   8.020   8.400
 1709W        W 2680   8.030   7.690  13.230
 1710W        W 2681  13.110   1.310  12.210
 1711W        W 2682  12.370  11.330   8.310
 1712W        W 2683   2.960   7.000  12.300
 1713W        W 2684   6.930   9.930   9.950
 1714W        W 2685   3.970   1.240  11.960
 1715W        W 2686   5.900  13.420  12.870
 1716W        W 2687   8.590   5.610   2.510
 1717W        W 2688  12.760   4.150   0.260
 1718W        W 2689   2.420   7.370   0.750
 1719W        W 2690   8.650   0.200  10.650
 1720W        W 2691  12.660  10.500  12.280
 1721W        W 2692   5.430   7.130  13.540
 1722W        W 2693   5.950   2.780   0.540
 1723W        W 2694  13.420   0.640   1.310
 1724W        W 2695   7.250  11.230   4.850
 1725W        W 2696   3.680   7.090  13.630
 1726W        W 2697   3.090  13.650  10.330
 1727W        W 2698   3.810   9.580  13.090
 1728W        W 2699   4.090  11.680   1.820
 1729W        W 2700  11.450   1.470   0.570
 1730W        W 2701   9.270   2.880  11.100
 1731W        W 2702   8.240  12.690  11.380
 1732W        W 2703  11.020   1.510   1.520
 1733W        W 2704   8.810   3.660  13.780
 1734W        W 2705  13.520   3.430  13.850
 1735W        W 2706   1.380   8.660  11.700
 1736W        W 2707   7.280   8.560   9.460
 1737W        W 2708   2.970  11.070  11.450
 1738W        W 2709  13.440   5.000  10.410
 1739W        W 2710   0.640   9.150  12.230
 1740W        W 2711   0.240   6.070  13.780
 1741W        W 2712   3.290   3.500   7.140
 1742W        W 2713   5.570   2.020   9.310
 1743W        W 2714   5.930   1.970   4.760
 1744W        W 2715   1.790   4.980   2.780
 1745W        W 2716   0.470   3.750   3.010
 1746W        W 2717  10.570  13.140  13.590
 1747W        W 2718  10.110   3.780  12.750
 1748W        W 2719   0.530  13.500   2.500
 1749W        W 2720   7.550   3.550   1.270
 1750W        W 2721  12.500  10.960   1.730
 1751W        W 2722   2.530  13.280  13.470
 1752W        W 2723  13.750   6.250  12.780
 1753W        W 2724   2.230  10.820   6.520
 1754W        W 2725   6.070  12.570   2.110
 1755W        W 2726   3.540  13.420   4.950
 1756W        W 2727   1.060   5.610   9.990
 1757W        W 2728  12.220   8.740   2.730
 1758W        W 2729  12.580  10.270   2.720
 1759W        W 2730   3.320  10.050   9.560
 1760W        W 2731   9.740   5.960   1.150
 1761W        W 2732   0.440  12.150   5.350
 1762W        W 2733   0.160   9.660   8.540
 1763W        W 2734  13.630   6.060   9.710
 1764W        W 2735   5.380  11.160   5.930
 1765W        W 2736   6.520   9.140  12.020
 1766W        W 2737   7.050   7.340  10.370
 1767W        W 2738   1.300  11.010   2.820
 1768W        W 2739   2.450  11.340   0.470
 1769W        W 2740  10.950   2.030   2.440
 1770W        W 2741  13.480  10.920   6.000
 1771W        W 2742   6.730   3.130  12.210
 1772W        W 2743   0.520   1.430   2.840
 1773W        W 2744   2.100   1.050   8.030
 1774W        W 2745  11.020   8.580   9.580
 1775W        W 2746   0.790   2.650   6.360
 1776W        W 2747   1.360   1.980  11.850
 1777W        W 2748   2.240   7.070   9.770
 1778W        W 2749   5.160  10.950   2.450
 1779W        W 2750  10.570   2.780   5.420
 1780W        W 2751  10.160   9.100  13.580
 1781W        W 2752   6.850   8.510  12.110
 1782W        W 2753   9.120   2.410  10.560
 1783W        W 2754  13.460   9.160   6.860
 1784W        W 2755   6.170   0.300  12.540
 1785W        W 2756  11.880   4.970  11.860
 1786W        W 2757  12.250   5.360   3.060
 1787W        W 2758  12.490   1.500  10.610
 1788W        W 2759   1.050   6.510   2.020
 1789W        W 2760   1.380  13.830   0.850
 1790W        W 2761   8.450  10.980   9.210
 1791W        W 2762   5.430  11.840  13.200
 1792W        W 2763   6.500   5.480   7.240
 1793W        W 2764   6.330   9.820   9.220
 1794W        W 2765   0.300  10.410   0.840
 1795W        W 2766  12.210  10.870   4.640
 1796W        W 2767   7.760   9.840   1.120
 1797W        W 2768  10.510   0.740   7.530
 1798W        W 2769  11.170  11.350   9.260
 1799W        W 2770  12.230   8.530   3.260
 1800W        W 2771  12.010   6.580   7.760
 1801W        W 2772   8.490   4.950   7.790
 1802W        W 2773   9.770  10.670  12.450
 1803W        W 2774   9.820   8.340   0.310
 1804W        W 2775  13.160  10.840  10.980
 1805W        W 2776   3.600   7.390  11.000
 1806W        W 2777   9.670   0.640   6.140
 1807W        W 2778  13.070   0.560   7.390
 1808W        W 2779   2.600   7.770  11.000
 1809W        W 2780   5.470   1.160   6.940
 1810W        W 2781   9.210   9.470   9.100
 1811W        W 2782   3.550  10.640   0.620
 1812W        W 2783   1.090   1.650  12.070
 1813W        W 2784   6.880   4.390  13.790
 1814W        W 2785   4.000   7.100   5.600
 1815W        W 2786  12.720   0.190  13.310
 1816W        W 2787  10.440   0.140   5.890
 1817W        W 2788   5.240   1.180  13.690
 1818W        W 2789  10.690   3.680   0.120
 1819W        W 2790   6.770   6.830  12.690
 1820W        W 2791   7.540   8.560   2.550
 1821W        W 2792  11.180   5.810   9.260
 1822W        W 2793   4.690   7.480   4.060
 1823W        W 2794  12.710  13.770  12.930
 1824W        W 2795   8.920   2.620   1.390
 1825W        W 2796  13.870  13.120  11.760
 1826W        W 2797   5.450   2.980   3.250
 1827W        W 2798   8.030   8.350   1.690
 1828W        W 2799  10.240   4.050   6.570
 1829W        W 2800  11.220   3.260   1.980
 1830W        W 2801   1.780   8.980   1.430
 1831W        W 2802   2.710   5.740   3.920
 1832W        W 2803   7.950  11.820   6.800
 1833W        W 2804   3.830   8.730   2.710
 1834W        W 2805   7.210  13.010  10.530
 1835W        W 2806   6.870   2.140  13.770
 1836W        W 2807   8.970   4.900   2.210
 1837W        W 2808   6.160  13.270   2.560
 1838W        W 2809   9.950   3.910  10.760
 1839W        W 2810   1.080  12.150   1.420
 1840W        W 2811  11.450   6.690   7.120
 1841W        W 2812  11.170   0.980   0.550
 1842W        W 2813   8.600   0.050   2.030
 1843W        W 2814  13.240  12.600   3.600
 1844W        W 2815  10.520  11.380  13.210
 1845W        W 2816  11.250  10.250   7.770
 1846W        W 2817  10.360  10.030   2.970
 1847W        W 2818   9.240   1.400   6.390
 1848W        W 2819  12.240  11.340   1.480
 1849W        W 2820   0.010  11.120   7.390
 1850W        W 2821   8.870  10.990  12.240
 1851W        W 2822   4.470  13.350   9.110
 1852W        W 2823   5.860   4.500   1.100
 1853W        W 2824   9.290  10.810   1.910
 1854W        W 2825   4.290  12.760   0.410
 1855W        W 2826   4.130   3.070   3.610
 1856W        W 2827   9.190   5.110  10.190
 1857W        W 2828  11.830   2.830   9.880
 1858W        W 2829  10.960   5.790   8.850
 1859W        W 2830  11.370   1.140   4.940
 1860W        W 2831   6.010   2.750  10.120
 1861W        W 2832   0.530   4.370   7.700
 1862W        W 2833  12.740  13.110   5.930
 1863W        W 2834   4.320  10.060   3.140
 1864W        W 2835   8.470   6.310   4.140
 1865W        W 2836   5.930   7.990   1.510
 1866W        W 2837  11.930  10.720   2.550
 1867W        W 2838   5.240   7.400   0.540
 1868W        W 2839   8.430   5.110   4.700
 1869W        W 2840  12.460   6.680  11.310
 1870W        W 2841  10.680   5.660   8.020
 1871W        W 2842   7.770   0.840   0.670
 1872W        W 2843   8.730   3.970  12.330
 1873W        W 2844   2.600  12.670   1.510
 1874W        W 2845   7.920   0.710   1.920
 1875W        W 2846   4.610   3.500   7.220
 1876W        W 2847   0.040   9.220   8.750
 1877W        W 2848  12.920   2.810   8.210
 1878W        W 2849   8.750  11.850  10.220
 1879W        W 2850  10.470   2.170   2.650
 1880W        W 2851  13.850   5.360  10.640
 1881W        W 2852   4.820   7.020   2.930
 1882W        W 2853  11.960   5.180   0.270
 1883W        W 2854   1.350   0.840  13.660
 1884W        W 2855   5.940  12.730   3.450
 1885W        W 2856   3.830   2.000  13.250
 1886W        W 2857   5.640   3.850   3.410
 1887W        W 2858   3.270   0.430   1.470
 1888W        W 2859  10.690   7.570   1.740
 1889W        W 2860   2.030   6.480   1.080
 1890W        W 2861   1.830  10.090   5.010
 1891W        W 2862   1.730   2.800   6.890
 1892W        W 2863   8.050   6.680  12.010
 1893W        W 2864   6.790   3.380   4.380
 1894W        W 2865  11.900   7.530   4.200
 1895W        W 2866  11.680   6.590   9.600
 1896W        W 2867   3.550   7.430   2.260
 1897W        W 2868   8.880  13.480   9.230
 1898W        W 2869   2.170   9.270   0.650
 1899W        W 2870   1.070   7.390   8.880
 1900W        W 2871   6.050   5.060  10.360
 1901W        W 2872   0.200   2.420  11.600
 1902W        W 2873   0.960  10.430   2.330
 1903W        W 2874   7.840  11.440   7.540
 1904W        W 2875   9.990  13.390   3.670
 1905W        W 2876  11.040   7.190   9.380
 1906W        W 2877   7.970   8.650   5.680
 1907W        W 2878   8.710   6.930   3.390
 1908W        W 2879   0.420   1.430   3.940
 1909W        W 2880  12.370  11.200  12.750
 1910W        W 2881  10.010   9.400   1.830
 1911W        W 2882   1.860   8.680   8.680
 1912W        W 2883  11.970   4.220   4.990
 1913W        W 2884  13.420   6.560   5.990
 1914W        W 2885   7.610   5.520   6.310
 1915W        W 2886   2.450   9.310  10.550
 1916W        W 2887   1.880   2.120   6.550
 1917W        W 2888   9.150   4.200  13.260
 1918W        W 2889   0.250   7.800   2.060
 1919W        W 2890  13.870   8.110   2.890
 1920W        W 2891   2.790  11.690   0.400
 1921W        W 2892   9.380   2.290   2.950
 1922W        W 2893   4.560   0.940   5.840
 1923W        W 2894   8.220   5.900   6.910
 1924W        W 2895   3.690  12.700   5.550
 1925W        W 2896   2.690   1.260  13.630
 1926W        W 2897   9.980  12.210  12.860
 1927W        W 2898   8.590  12.240   7.610
 1928W        W 2899  13.600   5.110   7.840
 1929W        W 2900  12.600   5.670   0.980
 1930W        W 2901  13.390   9.280   8.830
 1931W        W 2902   4.520  12.470   7.580
 1932W        W 2903   4.760   0.090   1.140
 1933W        W 2904  11.480   2.510   0.620
 1934W        W 2905  11.200  10.420   7.120
 1935W        W 2906   9.160   5.070  13.550
 1936W        W 2907   2.550  12.600   9.780
 1937W        W 2908   0.680   0.110   7.110
 1938W        W 2909   1.410   1.070   5.640
 1939W        W 2910   7.580   2.560   0.480
 1940W        W 2911   1.200   8.000   4.100
 1941W        W 2912  13.010  13.580   2.590
 1942W        W 2913   3.910   7.840   3.040
 1943W        W 2914   7.750  10.510  13.000
 1944W        W 2915   0.280   7.010   8.920
 1945W        W 2916   0.780   3.440   7.610
 1946W        W 2917  13.880  11.960  10.740
 1947W        W 2918   3.640  11.110   7.590
 1948W        W 2919   3.520   4.820   4.280
 1949W        W 2920   5.040   6.340   4.640
 1950W        W 2921   9.680   9.310  11.400
 1951W        W 2922   5.770   9.940   9.850
 1952W        W 2923   6.810  12.840   8.000
 1953W        W 2924  12.490   2.210   3.430
 1954W        W 2925   2.960   8.170   8.380
 1955W        W 2926   2.290  13.530   7.470
 1956W        W 2927   2.770   8.350   0.810
 1957W        W 2928   9.060   4.100   9.180
 1958W        W 2929  11.850   5.540  13.890
 1959W        W 2930   6.330   3.940   6.740
 1960W        W 2931   3.820   4.230   5.000
 1961W        W 2932   5.650   5.130   7.420
 1962W        W 2933   1.960   9.200   8.550
 1963W        W 2934  13.130  13.030   8.820
 1964W        W 2935   0.400   4.650   9.440
 1965W        W 2936  10.190  12.600   2.660
 1966W        W 2937   1.890   2.400  12.310
 1967W        W 2938   1.050   0.390  12.300
 1968W        W 2939   7.550  10.590   9.550
 1969W        W 2940   2.890   6.150  11.010
 1970W        W 2941   5.590   0.880   5.540
 1971W        W 2942   2.150   0.760  11.490
 1972W        W 2943   7.320   5.750   5.400
 1973W        W 2944   3.180   8.380   2.030
 1974W        W 2945   1.500   6.910   3.930
 1975W        W 2946   1.660   9.210   5.100
 1976W        W 2947   0.090   8.580   8.050
 1977W        W 2948   4.150  13.490   6.340
 1978W        W 2949  11.890   5.900   4.600
 1979W        W 2950   7.520   3.120   1.540
 1980W        W 2951   8.420  10.180   4.400
 1981W        W 2952   2.080   1.310  12.990
 1982W        W 2953  13.000  13.290   6.880
 1983W        W 2954  11.240   4.400   0.430
 1984W        W 2955   0.620   6.550   4.910
 1985W        W 2956   9.910  13.320   8.950
 1986W        W 2957   3.420  10.820   8.570
 1987W        W 2958  10.950  11.260   6.580
 1988W        W 2959   5.100  12.160  13.720
 1989W        W 2960  13.610  13.920   2.060
 1990W        W 2961  12.170  10.910   1.320
 1991W        W 2962   1.060  11.590   9.300
 1992W        W 2963   2.240   3.890   5.800
 1993W        W 2964  13.030   8.870   4.810
 1994W        W 2965   8.810   3.130  12.810
 1995W        W 2966   4.970  12.200   7.560
 1996W        W 2967  13.570  13.890  12.070
 1997W        W 2968   9.650   9.280   1.380
 1998W        W 2969  11.400  11.300   0.520
 1999W        W 2970   1.560  12.800   6.210
 2000W        W 2971   8.570   3.900   2.540
 2001W        W 2972   1.050   6.390   2.910
 2002W        W 2973   1.100   0.590   1.870
 2003W        W 2974   7.780  10.150   5.110
 2004W        W 2975   4.770   6.110   1.780
 2005W        W 2976  11.160   7.500  13.340
 2006W        W 2977  10.040  11.590   5.950
 2007W        W 2978   7.440   1.460  10.950
 2008W        W 2979   8.140   2.830   9.350
 2009W        W 2980   2.840   2.160   0.900
 2010W        W 2981   2.360   9.960   9.440
 2011W        W 2982   3.830   0.100  12.860
 2012W        W 2983   5.560  10.850   6.330
 2013W        W 2984  11.530  10.980   7.880
 2014W        W 2985  10.510   1.520   0.750
 2015W        W 2986   7.390   8.160   9.220
 2016W        W 2987  10.060   6.370  11.800
 2017W        W 2988   6.200   2.090   1.710
 2018W        W 2989   5.370   3.960   8.550
 2019W        W 2990   6.580   1.880  11.200
 2020W        W 2991   2.410   1.370   4.800
 2021W        W 2992   0.160   9.470   4.610
 2022W        W 2993   9.120   5.750   8.880
 2023W        W 2994  13.840  12.880   7.630
 2024W        W 2995   6.880   2.080   4.300
 2025W        W 2996   4.390   8.860  11.740
 2026W        W 2997   5.230   8.790   2.830
 2027W        W 2998   6.490   9.470   6.940
 2028W        W 2999   4.600  11.110  10.110
 2029W        W 3000   9.560   9.520   8.160
 2030W        W 3001  10.780   1.570  13.300
 2031W        W 3002   5.620  11.690   8.690
 2032W        W 3003  11.600   1.620   4.060
 2033W        W 3004   7.230  12.560   4.190
 2034W        W 3005   3.380  11.890   1.180
 2035W        W 3006  10.780  11.920   6.040
 2036W        W 3007  13.910   9.900   5.450
 2037W        W 3008   0.770  10.060  11.650
 2038W        W 3009   9.760  12.820   0.270
 2039W        W 3010   9.440  11.230   6.270
 2040W        W 3011   9.810   2.540   6.380
 2041W        W 3012   0.200   6.630   3.540
 2042W        W 3013   5.140   0.610  12.540
 2043W        W 3014  10.170   7.550   7.190
 2044W        W 3015  11.100  12.770   3.420
 2045W        W 3016   0.440  11.910   0.860
 2046W        W 3017   7.390  11.330  11.410
 2047W        W 3018   0.030   5.570   9.100
 2048W        W 3019   3.350  12.670   0.630
 2049W        W 3020   1.670  13.570  10.950
 2050W        W 3021  13.890   2.950   1.880
 2051W        W 3022   2.710   1.340  11.110
 2052W        W 3023  11.690   0.460   5.460
 2053W        W 3024   0.420  11.480  13.610
 2054W        W 3025  12.740  13.120   9.620
 2055W        W 3026   6.380   8.370  11.240
 2056W        W 3027   0.840   0.330   2.990
 2057W        W 3028   4.450   8.170   7.350
 2058W        W 3029   6.800   3.470   2.760
 2059W        W 3030   9.960   4.310   7.430
 2060W        W 3031   8.930   6.020  10.810
 2061W        W 3032   1.530  12.010  11.630
 2062W        W 3033  11.210   7.510  10.910
 2063W        W 3034   2.810   4.230   9.470
 2064W        W 3035  13.330   5.470   3.420
 2065W        W 3036  13.820   8.140   5.900
 2066W        W 3037   9.740   0.780   9.220
 2067W        W 3038   2.250   4.330   3.030
 2068W        W 3039   4.770   2.680  12.010
 2069W        W 3040   0.580  11.830   0.310
 2070W        W 3041   7.720   1.410   9.220
 2071W        W 3042   2.840   8.130  13.310
 2072W        W 3043   3.010   6.600  11.330
 2073W        W 3044  11.120  13.070   0.060
 2074W        W 3045  11.360   9.680   2.770
 2075W        W 3046  11.650  11.030   2.240
 2076W        W 3047  12.080   8.920  10.590
 2077W        W 3048   2.270   3.160   4.470
 2078W        W 3049  13.790   3.630  10.880
 2079W        W 3050  11.220   5.480   3.020
 2080W        W 3051  11.140  12.790   9.770
 2081W        W 3052   1.810  12.720   5.320
 2082W        W 3053   3.520   8.260   7.220
 2083W        W 3054   2.830   5.510   9.260
 2084W        W 3055  13.230   5.510   7.840
 2085W        W 3056   7.840  13.330   7.120
 2086W        W 3057   7.790   8.650   9.520
 2087W        W 3058   7.390   8.030   0.330
 2088W        W 3059   8.350  12.580   0.830
 2089W        W 3060   8.050   6.460   1.160
 2090W        W 3061   7.850   8.050   9.490
 2091W        W 3062   8.550   8.670   6.030
 2092W        W 3063   4.610  13.310   7.380
 2093W        W 3064   9.790   3.460   4.300
 2094W        W 3065   7.850   8.110  12.480
 2095W        W 3066   7.610  11.800   4.650
 2096W        W 3067   9.650  10.900  12.920
 2097W        W 3068   2.670  12.150   6.410
 2098W        W 3069  13.130   7.860  13.680
 2099W        W 3070   8.960   0.420  12.970
 2100W        W 3071  10.320   4.810   4.720
 2101W        W 3072   8.750   2.520   0.170
 2102W        W 3073   4.590   2.790   3.570
 2103W        W 3074   7.470  13.430   5.570
 2104W        W 3075   6.220   8.810   0.270
 2105W        W 3076  10.200   2.970   2.390
 2106W        W 3077   9.340   9.900   1.880
 2107W        W 3078   9.480   1.580  13.780
 2108W        W 3079   7.320  11.880   3.350
 2109W        W 3080   0.460   5.090   8.000
 2110W        W 3081  12.110   0.550   1.830
 2111W        W 3082   2.330   5.410   5.340
 2112W        W 3083   2.980   5.780   1.380
 2113W        W 3084  10.770   4.900   9.140
 2114W        W 3085   1.650   3.560   9.330
 2115W        W 3086   7.050   3.970  11.730
 2116W        W 3087   3.940  10.940  12.860
 2117W        W 3088  13.310  11.010  12.720
 2118W        W 3089   7.040   9.810  10.790
 2119W        W 3090   7.380   5.730  10.030
 2120W        W 3091   0.290   0.740   7.590
 2121W        W 3092   3.520   4.800   3.080
 2122W        W 3093   7.300   8.610   3.390
 2123W        W 3094   8.810  12.520  11.880
 2124W        W 3095   9.540   4.810  10.460
 2125W        W 3096   8.930   3.230   3.290
 2126W        W 3097   4.880   8.180   3.980
 2127W        W 3098   4.420   7.560   4.520
 2128W        W 3099   7.750   5.900   4.100
 2129W        W 3100  10.740   3.010   4.550
 2130W        W 3101   0.590   1.440   7.710
 2131W        W 3102   7.350   2.340   5.010
 2132W        W 3103   8.960   5.180   6.120
 2133W        W 3104   2.620   7.730   2.970
 2134W        W 3105   7.160   8.000   9.630
 2135W        W 3106   5.220  10.650  10.500
 2136W        W 3107  13.170   8.570   5.160
 2137W        W 3108   7.820   6.300   7.050
 2138W        W 3109   5.290   1.430   7.580
 2139W        W 3110   3.550   2.070  13.710
 2140W        W 3111   2.440   5.330   3.820
 2141W        W 3112   1.780  10.980  11.810
 2142W        W 3113   8.490   5.610   4.640
 2143W        W 3114   7.340   7.840   0.850
 2144W        W 3115   3.730   6.780   4.810
 2145W        W 3116   2.350  13.330   4.220
 2146W        W 3117  10.250  10.380  12.350
 2147W        W 3118   5.510   8.700   1.340
 2148W        W 3119  12.440  13.580   0.890
 2149W        W 3120  10.100   4.570  10.700
 2150W        W 3121   1.920  13.300   5.700
 2151W        W 3122   6.810   1.460   2.990
 2152W        W 3123   8.740   5.000   7.350
 2153W        W 3124  11.460   9.800   3.270
 2154W        W 3125   3.070  11.060  12.850
 2155W        W 3126   9.250   8.410   6.670
 2156W        W 3127   7.600   1.010  12.160
 2157W        W 3128   3.650   8.290   0.440
 2158W        W 3129   1.510   3.630   6.950
 2159W        W 3130   1.210   0.170   7.070
 2160W        W 3131  13.260  10.190  10.510
 2161W        W 3132  12.230   9.110   4.060
 2162W        W 3133   7.950   6.300   2.500
 2163W        W 3134   9.660  13.300  11.300
 2164W        W 3135  13.460   3.900   7.190
 2165W        W 3136   0.950   2.470  12.300
 2166W        W 3137   1.300  13.390   5.950
 2167W        W 3138  12.310   0.120   0.420
 2168W        W 3139  11.360  10.510   4.490
 2169W        W 3140  11.270  11.880  12.000
 2170W        W 3141   6.540  10.100   6.180
 2171W        W 3142   4.140   1.620   4.640
 2172W        W 3143   3.490   7.220   8.430
 2173W        W 3144   4.690   3.880   9.420
 2174W        W 3145   1.810   2.600   1.690
 2175W        W 3146   8.450  13.830   2.790
 2176W        W 3147  12.790   6.140   9.310
 2177W        W 3148   4.400   8.710   4.640
 2178W        W 3149   6.750   1.530   3.480
 2179W        W 3150   7.120   3.390  13.810
 2180W        W 3151   3.750  10.040   8.230
 2181W        W 3152   0.420   5.320   3.730
 2182W        W 3153   6.040   8.560  10.410
 2183W        W 3154   8.120   3.850   3.300
 2184W        W 3155   4.720   7.780   4.920
 2185W        W 3156  12.190   4.390  12.990
 2186W        W 3157   8.380   7.860   2.650
 2187W        W 3158   4.490   0.450  12.050
 2188W        W 3159   5.400   3.250   1.290
 2189W        W 3160   3.770   7.980  10.260
 2190W        W 3161   9.610  12.640   7.310
 2191W        W 3162   1.580   9.230   3.930
 2192W        W 3163   3.700   9.040   4.330
 2193W        W 3164  11.090  11.140   7.160
 2194W        W 3165  13.310  13.220  13.770
 2195W        W 3166   4.910   3.580  13.400
 2196W        W 3167   9.890   4.610  13.210
 2197W        W 3168  13.440   1.900   1.100
 2198W        W 3169   6.980   8.570   2.500
 2199W        W 3170   8.630   9.070   0.230
 2200W        W 3171  10.230   8.130  11.680
 2201W        W 3172   1.170  13.900   2.800
 2202W        W 3173  12.290  12.780  13.560
 2203W        W 3174  10.110   9.560  11.620
 2204W        W 3175   0.140   9.810   9.000
 2205W        W 3176  12.190  12.730  11.840
 2206W        W 3177   1.340  10.120   5.100
 2207W        W 3178   7.940   6.680   6.190
 2208W        W 3179  11.780  12.170   4.940
 2209W        W 3180   6.690   3.390  13.130
 2210W        W 3181   4.190  13.870   9.610
 2211W        W 3182   4.370   3.340  11.230
 2212W        W 3183  13.280  10.920   5.060
 2213W        W 3184   8.530   8.280  12.800
 2214W        W 3185   4.010   5.110   3.040
 2215W        W 3186   5.040   1.640   2.770
 2216W        W 3187   4.790   6.200   0.030
 2217W        W 3188   5.430   4.280   6.140
 2218W        W 3189   7.790   4.050   5.500
 2219W        W 3190   8.780  10.080  10.530
 2220W        W 3191   0.560   6.030   7.970
 2221W        W 3192   6.560   3.530   2.300
 2222W        W 3193  12.920   5.650  10.010
 2223W        W 3194   9.790   8.050  11.970
 2224W        W 3195   6.790   2.350   8.680
 2225W        W 3196   5.270  13.240   4.820
 2226W        W 3197   0.600   8.450   7.320
 2227W        W 3198  12.710   1.680  11.340
 2228W        W 3199   8.270   0.210   4.460
 2229W        W 3200   8.240   8.240   2.290
 2230W        W 3201   2.190   8.760  13.130
 2231W        W 3202   9.980  13.890   5.160
 2232W        W 3203  11.760   2.080   0.000
 2233W        W 3204   1.670   8.340   4.010
 2234W        W 3205  11.750   0.360   1.090
 2235W        W 3206   2.110   6.750   1.960
 2236W        W 3207   6.930   6.690  10.240
 2237W        W 3208   1.790   7.760   8.860
 2238W        W 3209   6.610   5.070   5.320
 2239W        W 3210  11.120   4.070   2.430
 2240W        W 3211   4.760   5.950   9.280
 2241W        W 3212   1.970  11.000   5.900
 2242W        W 3213   7.480   4.230  11.640
 2243W        W 3214   6.410   9.570   1.560
 2244W        W 3215  13.800   1.940   4.580
 2245W        W 3216   5.960  10.690   1.280
 2246W        W 3217   1.210  12.530   2.580
 2247W        W 3218  12.680   5.670   9.590
 2248W        W 3219   7.660  11.690   9.380
 2249W        W 3220   8.970   6.450   8.240
 2250W        W 3221  11.830  12.340   8.790
 2251W        W 3222   2.980   0.500  10.300
 2252W        W 3223   8.150  13.120   0.810
 2253W        W 3224  11.180   6.660   0.430
 2254W        W 3225   9.320  12.450   0.240
 2255W        W 3226   5.140  13.060   2.290
 2256W        W 3227   2.390   6.030   0.850
 2257W        W 3228   7.200  11.050   4.240
 2258W        W 3229  13.360   8.370  13.630
 2259W        W 3230   9.340  12.450   4.420
 2260W        W 3231   9.550   7.480  10.960
 2261W        W 3232   0.720   0.820   4.710
 2262W        W 3233  10.170   6.100  10.990
 2263W        W 3234   0.460  10.370   0.180
 2264W        W 3235   7.980   7.880  11.990
 2265W        W 3236  12.220   7.800   4.810
 2266W        W 3237   5.420   3.020   9.340
 2267W        W 3238   8.330   8.530   8.580
 2268W        W 3239  11.120  12.740  12.210
 2269W        W 3240  10.510   1.950   9.560
 2270W        W 3241   3.200  10.730  12.380
 2271W        W 3242   0.730   1.030   9.900
 2272W        W 3243   0.600   0.050  12.610
 2273W        W 3244  12.530  12.680   9.800
 2274W        W 3245   7.300   7.400   6.690
 2275W        W 3246   1.800   4.760   0.690
 2276W        W 3247   4.020  13.480   8.200
 2277W        W 3248   6.870   3.690  12.740
 2278W        W 3249   3.910   3.490   3.770
 2279W        W 3250   3.360   9.090   8.380
 2280W        W 3251   2.120   4.240   8.650
 2281W        W 3252   2.880  12.530  11.410
 2282W        W 3253   3.930   9.770   1.540
 2283W        W 3254   2.260   5.110   8.720
 2284W        W 3255  11.340   4.420   2.010
 2285W        W 3256  11.510   7.530  11.330
 2286W        W 3257   4.230   5.930   1.960
 2287W        W 3258   7.050   3.240   1.470
 2288W        W 3259  13.330  11.590   7.210
 2289W        W 3260  11.340   7.210   5.510
 2290W        W 3261  12.990   1.560   6.030
 2291W        W 3262  13.730   4.630   4.120
 2292W        W 3263  11.190   3.420  12.270
 2293W        W 3264   1.780   0.520   0.410
 2294W        W 3265  11.560  11.160   8.360
 2295W        W 3266   3.650   1.350   9.840
 2296W        W 3267   5.630   7.830   9.280
 2297W        W 3268  10.730   6.960   5.520
 2298W        W 3269  13.790   1.450  12.180
 2299W        W 3270   8.280  11.440   4.850
 2300W        W 3271  11.690   0.790   0.640
 2301W        W 3272   2.080   9.480   8.150
 2302W        W 3273   0.030   9.840   0.290
 2303W        W 3274   3.850  10.720   1.400
 2304W        W 3275   7.890  12.820   4.850
 2305W        W 3276   7.620   9.500   4.410
 2306W        W 3277   6.760  13.390   6.190
 2307W        W 3278   7.930  12.430  11.070
 2308W        W 3279  13.510   0.130   4.100
 2309W        W 3280  11.560   4.080   9.880
 2310W        W 3281   2.070   9.210  13.290
 2311W        W 3282   0.750   7.820   3.480
 2312W        W 3283   3.230   0.770   4.990
 2313W        W 3284  10.530  11.380   4.320
 2314W        W 3285   3.440   7.880   9.840
 2315W        W 3286   3.240  13.080   4.640
 2316W        W 3287   3.280   1.470   2.970
 2317W        W 3288   9.110   7.850   4.800
 2318W        W 3289  11.400   0.200   6.760
 2319W        W 3290  13.030   1.750   3.880
 2320W        W 3291   5.800   3.700   4.430
 2321W        W 3292  11.780   2.270   2.680
 2322W        W 3293   2.260  11.520   1.750
 2323W        W 3294   8.370   9.560   5.190
 2324W        W 3295   8.050  12.200   6.380
 2325W        W 3296  13.660   8.710  13.840
 2326W        W 3297   9.980  13.210   0.000
 2327W        W 3298   3.820   9.350   6.710
 2328W        W 3299   8.220   9.340   7.990
 2329W        W 3300   2.920  12.660  11.890
 2330W        W 3301  10.500   3.180  13.890
 2331W        W 3302   2.850  10.270  13.870
 2332W        W 3303   4.860   0.170   0.210
 2333W        W 3304   8.820   7.400   1.280
 2334W        W 3305  12.760   2.240   9.060
 2335W        W 3306  11.810   8.020   4.920
 2336W        W 3307   9.670   2.940   8.960
 2337W        W 3308   3.170   6.640  13.660
 2338W        W 3309   1.610   5.110   9.240
 2339W        W 3310   0.000   3.380   9.200
 2340W        W 3311  11.680   8.720   1.880
 2341W        W 3312   8.000   4.140  11.390
 2342W        W 3313   5.040   1.030  11.060
 2343W        W 3314   3.900   9.460   4.240
 2344W        W 3315   7.290   6.860   2.450
 2345W        W 3316   2.480   6.420   6.280
 2346W        W 3317   1.820   2.000  12.610
 2347W        W 3318  10.470   9.720   7.900
 2348W        W 3319   9.130  12.210   7.450
 2349W        W 3320  12.870  13.510  10.660
 2350W        W 3321   3.140   9.540   9.660
 2351W        W 3322   3.780  10.990   6.020
 2352W        W 3323   7.610  13.260  12.230
 2353W        W 3324   5.180   0.640  11.400
 2354W        W 3325   2.850   1.650   1.740
 2355W        W 3326   2.250  10.840   3.030
 2356W        W 3327   6.410   5.860   6.080
 2357W        W 3328   3.480   7.410   0.200
 2358W        W 3329   2.690   3.750   9.190
 2359W        W 3330   4.790  11.280   3.960
 2360W        W 3331   0.220   0.050   1.250
 2361W        W 3332   1.870   7.470   2.490
 2362W        W 3333   0.350   8.210   3.700
 2363W        W 3334   5.290   1.410   0.210
 2364W        W 3335   4.720   6.080   5.000
 2365W        W 3336   2.580   3.310   6.690
 2366W        W 3337  13.690   0.540   7.420
 2367W        W 3338   0.370   8.040   2.670
 2368W        W 3339   6.490   9.730   4.670
 2369W        W 3340   9.150   3.260  10.170
 2370W        W 3341   4.890   9.780   5.110
 2371W        W 3342   6.210   6.560   9.000
 2372W        W 3343  11.650   9.970   7.920
 2373W        W 3344  11.880   0.440   5.950
 2374W        W 3345   2.120  10.790   5.120
 2375W        W 3346   0.430   0.740   6.840
 2376W        W 3347   7.530  12.690   2.540
 2377W        W 3348  10.800  12.470   8.200
 2378W        W 3349   1.630   6.410   0.700
 2379W        W 3350  11.630   0.760   7.650
 2380W        W 3351   0.700  13.700   3.950
 2381W        W 3352   6.980   4.420   2.780
 2382W        W 3353   8.050   1.860   2.710
 2383W        W 3354   5.250  10.830   3.340
 2384W        W 3355  10.620   4.850  10.540
 2385W        W 3356  13.270  13.290   9.440
 2386W        W 3357  10.460   1.490   4.540
 2387W        W 3358   3.790   6.650   5.310
 2388W        W 3359   2.740   6.390   4.600
 2389W        W 3360  10.450  10.650   7.710
 2390W        W 3361   3.320  13.800  13.200
 2391W        W 3362   8.110   0.380  11.300
 2392W        W 3363  13.180   2.210   2.740
 2393W        W 3364   6.030   4.620  11.540
 2394W        W 3365   1.050  13.370   4.090
 2395W        W 3366   3.690  11.430   7.990
 2396W        W 3367  12.560   0.810   1.050
 2397W        W 3368   2.320   1.240   5.250
 2398W        W 3369   8.080   0.380   4.020
 2399W        W 3370   5.680   6.480   6.190
 2400W        W 3371  12.510   9.180   7.760
 2401W        W 3372   0.610   7.450  10.400
 2402W        W 3373   0.820   5.790   2.220
 2403W        W 3374   2.540   6.510   1.180
 2404W        W 3375  10.560  11.010   9.740
 2405W        W 3376   9.930   4.520   2.540
 2406W        W 3377   9.400   3.560   0.850
 2407W        W 3378   5.620   9.860  10.420
 2408W        W 3379  11.300   8.650  12.580
 2409W        W 3380   1.050  12.220  13.270
 2410W        W 3381   8.960   4.980   0.100
 2411W        W 3382   2.100  12.880   5.960
 2412W        W 3383   8.630  11.850   5.640
 2413W        W 3384   3.160   8.520   0.170
 2414W        W 3385   0.560   5.160   0.960
 2415W        W 3386   6.710   3.180   0.160
 2416W        W 3387  11.750   4.280   1.700
 2417W        W 3388  13.400  12.270  10.790
 2418W        W 3389   0.580  10.690   1.800
 2419W        W 3390   7.170   5.280   7.690
 2420W        W 3391   7.700   8.770  12.980
 2421W        W 3392  11.300  13.600   3.290
 2422W        W 3393  11.750   0.910   9.950
 2423W        W 3394   0.340   7.670  11.430
 2424W        W 3395   4.250   4.500   0.250
 2425W        W 3396   1.320  10.500   9.220
 2426W        W 3397   9.680   9.950   1.000
 2427W        W 3398  11.110   7.590   1.440
 2428W        W 3399   3.560   2.630   1.950
 2429W        W 3400   8.940   6.440   1.160
 2430W        W 3401  11.030   6.720   9.620
 2431W        W 3402   1.430   7.770  11.500
 2432W        W 3403   6.150   3.690  11.490
 2433W        W 3404   0.910  13.160   5.650
 2434W        W 3405   4.730  11.890  13.870
 2435W        W 3406   7.170   9.760   1.420
 2436W        W 3407   1.620   9.870   1.750
 2437W        W 3408   3.930   4.220   5.570
 2438W        W 3409   9.850   6.660   4.520
 2439W        W 3410   4.020   2.810   7.710
 2440W        W 3411  10.270   7.740   1.490
 2441W        W 3412  10.580  13.640  12.380
 2442W        W 3413  10.160  13.440   4.630
 2443W        W 3414   0.200   6.380   3.980
 2444W        W 3415   4.890  10.350   6.470
 2445W        W 3416   5.590  10.190  10.780
 2446W        W 3417   8.570  13.510  13.590
 2447W        W 3418  11.870   8.290   9.210
 2448W        W 3419  12.850   1.200   1.580
 2449W        W 3420   9.550  13.160   2.290
 2450W        W 3421   7.670   8.010   3.000
 2451W        W 3422  12.540   2.790   1.010
 2452W        W 3423  12.250   7.410  13.440
 2453W        W 3424   9.830   6.250   5.090
 2454W        W 3425  10.210   9.920  13.120
 2455W        W 3426  12.570   4.600   2.700
 2456W        W 3427  10.660   6.740   8.750
 2457W        W 3428  13.800  13.180  10.370
 2458W        W 3429  11.500   1.340   5.980
 2459W        W 3430   9.400   4.520   1.530
 2460W        W 3431  13.920  10.880   4.220
 2461W        W 3432   2.380   3.010   7.950
 2462W        W 3433   3.000   5.420   9.750
 2463W        W 3434   9.260   1.310  11.590
 2464W        W 3435  11.620   7.110   7.910
 2465W        W 3436  11.790  12.740   2.550
 2466W        W 3437   9.790   9.950  12.380
 2467W        W 3438   8.130   9.140   8.560
 2468W        W 3439   8.350   7.860   0.130
 2469W        W 3440   6.800   2.210  11.580
 2470W        W 3441   7.110  13.010   3.900
 2471W        W 3442   0.920   1.270   7.360
 2472W        W 3443  10.860   0.520  11.220
 2473W        W 3444   4.050  11.690   7.580
 2474W        W 3445   1.800  11.080   4.910
 2475W        W 3446   9.130   6.940   1.430
 2476W        W 3447   4.180   9.510  10.270
 2477W        W 3448  12.430  11.630   9.310
 2478W        W 3449  10.350  10.690   3.260
 2479W        W 3450   7.910  13.170   0.330
 2480W        W 3451   6.600  10.580  12.280
 2481W        W 3452   9.780   7.330  13.740
 2482W        W 3453   9.220   2.850   7.920
 2483W        W 3454  12.120  11.640  13.040
 2484W        W 3455   3.250   3.040   1.850
 2485W        W 3456   7.770   8.720  11.370
 2486W        W 3457   7.060  12.310   6.630
 2487W        W 3458   5.970   1.800   9.560
 2488W        W 3459  12.960  10.230   2.370
 2489W        W 3460   4.480   6.300   3.770
 2490W        W 3461   8.820   2.950  10.970
 2491W        W 3462   9.200   0.860   1.370
 2492W        W 3463   4.370  10.160   6.750
 2493W        W 3464   0.400  11.010  11.900
 2494W        W 3465  11.790   7.400   9.000
 2495W        W 3466   8.170   4.460   9.480
 2496W        W 3467  12.960   4.130  11.120
 2497W        W 3468   6.950  10.310   5.400
 2498W        W 3469   3.560   9.370   8.020
 2499W        W 3470   9.830   7.290  13.230
 2500W        W 3471  10.830   3.840  12.020
 2501W        W 3472   8.930   9.070   9.160
 2502W        W 3473   8.440   5.240   3.280
 2503W        W 3474   9.760   4.680  13.770
 2504W        W 3475  13.540   8.480   2.090
 2505W        W 3476  13.520   9.720  13.900
 2506W        W 3477  11.130   3.870   4.890
 2507W        W 3478   8.580   7.140  12.170
 2508W        W 3479  10.610  10.210   0.130
 2509W        W 3480  10.680   1.860   4.280
 2510W        W 3481   6.210   8.520   5.780
 2511W        W 3482   6.060   3.900   1.700
 2512W        W 3483  10.210   8.160   2.500
 2513W        W 3484   1.960   2.120   8.650
 2514W        W 3485  11.560   9.460  10.560
 2515W        W 3486  13.440  10.830   7.680
 2516W        W 3487  13.470  11.060   0.900
 2517W        W 3488   1.320  11.830   7.390
 2518W        W 3489   2.940   2.560   1.170
 2519W        W 3490  13.780   0.160   2.510
 2520W        W 3491  10.200  12.220   8.750
 2521W        W 3492   8.960   7.300   3.220
 2522W        W 3493   5.390   2.170   7.070
 2523W        W 3494   8.320   2.260   6.220
 2524W        W 3495   8.370  11.920   8.080
 2525W        W 3496  13.150   9.580  13.630
 2526W        W 3497  12.300   5.670   9.940
 2527W        W 3498   1.220   2.910  10.810
 2528W        W 3499   4.520   1.920   4.670
 2529W        W 3500   0.650  11.790  10.930
 2530W        W 3501   1.520   6.200  10.770
 2531W        W 3502  13.520   2.320   6.690
 2532W        W 3503  12.690  10.150   8.910
 2533W        W 3504   9.560   0.230   3.860
 2534W        W 3505   7.650   6.080   7.920
 2535W        W 3506   5.950   0.450   6.290
 2536W        W 3507   7.660   0.310   2.210
 2537W        W 3508   9.770   7.770   7.530
 2538W        W 3509   3.910   7.870   7.330
 2539W        W 3510   9.270   3.290   4.250
 2540W        W 3511  10.640   8.730   5.870
 2541W        W 3512   5.440  13.170   6.120
 2542W        W 3513   0.580   6.950  12.380
 2543W        W 3514   6.820   8.110   2.650
 2544W        W 3515   0.890  13.560   6.020
 2545W        W 3516  12.460   1.870  10.970
 2546W        W 3517   5.580   9.280   8.460
 2547W        W 3518   3.560  11.130  12.620
 2548W        W 3519   7.530   6.560  10.090
 2549W        W 3520  12.000   2.390   4.190
 2550W        W 3521   0.420   6.900  11.070
 2551W        W 3522   7.160   5.210   8.160
 2552W        W 3523   0.330  13.560   5.130
 2553W        W 3524   8.930   0.310   4.430
 2554W        W 3525   9.740  11.300  13.390
 2555W        W 3526  12.000  12.290   5.410
 2556W        W 3527   1.790   0.750   5.940
 2557W        W 3528   3.610  11.920  10.500
 2558W        W 3529   7.960   0.840   5.200
 2559W        W 3530   0.870  11.250   4.720
 2560W        W 3531   6.500  11.260   8.180
 2561W        W 3532   4.720  13.800   3.490
 2562W        W 3533  10.890   1.520   7.220
 2563W        W 3534   1.620   8.360   8.990
 2564W        W 3535  10.920   8.790  10.980
 2565W        W 3536   3.020   0.410   3.160
 2566W        W 3537  12.860   5.940   7.500
 2567W        W 3538   7.540   0.330   3.310
 2568W        W 3539   9.990   2.420   2.410
 2569W        W 3540   6.030   5.590   8.140
 2570W        W 3541   4.640  13.620   6.510
 2571W        W 3542   1.620   1.850   5.170
 2572W        W 3543  13.490  10.630  12.360
 2573W        W 3544  12.540   1.710  12.600
 2574W        W 3545  11.820  10.420   2.210
 2575W        W 3546  13.850   1.150  11.770
 2576W        W 3547   9.980  10.060   9.320
 2577W        W 3548   1.190   1.480  12.900
 2578W        W 3549   3.550   7.610  13.670
 2579W        W 3550  13.260  10.080  13.570
 2580W        W 3551   4.120   9.100   7.030
 2581W        W 3552  10.200  11.250  13.570
 2582W        W 3553   2.590   9.120   8.940
 2583W        W 3554   3.930  13.820   6.020
 2584W        W 3555  10.510   0.250  12.520
 2585W        W 3556   9.260   3.470   2.160
 2586W        W 3557   4.240   6.360   2.980
 2587W        W 3558  13.890   5.070  13.470
 2588W        W 3559   4.220  10.500   5.330
 2589W        W 3560   0.950  11.780   9.730
 2590W        W 3561   4.850   8.480   4.430
 2591W        W 3562   4.760   1.760   6.840
 2592W        W 3563   2.890  11.130   0.470
 2593W        W 3564   2.250   0.350   2.450
 2594W        W 3565   9.300   0.870   7.820
 2595W        W 3566  11.550  10.900   6.950
 2596W        W 3567  11.110   0.080  11.390
 2597W        W 3568   4.300   8.410  13.550
 2598W        W 3569  10.070   3.770   4.560
 2599W        W 3570   7.860   6.720   0.510
 2600W        W 3571  10.670   2.400   5.790
 2601W        W 3572   5.490  10.650   9.580
 2602W        W 3573   6.310   4.850   1.110
 2603W        W 3574   4.600   8.250   6.030
 2604W        W 3575   0.700   5.030   6.230
 2605W        W 3576  10.950   9.570   9.460
 2606W        W 3577   2.260  10.850  12.920
 2607W        W 3578   3.320   6.020   6.070
 2608W        W 3579   8.100   9.010  12.790
 2609W        W 3580  11.940   1.300   6.190
 2610W        W 3581   9.260   2.670   1.010
 2611W        W 3582   4.470   8.720  13.910
 2612W        W 3583   5.540  10.050   2.530
 2613W        W 3584   1.320  13.440  12.750
 2614W        W 3585  13.400   1.510  10.110
 2615W        W 3586   3.010   9.490   3.770
 2616W        W 3587   6.380   7.320  13.210
 2617W        W 3588  13.300   3.080   8.840
 2618W        W 3589   1.100   9.900   0.270
 2619W        W 3590   3.980   9.210   9.820
 2620W        W 3591   6.560  12.810   1.680
 2621W        W 3592  13.160   9.300   2.530
 2622W        W 3593   0.900   2.600  10.540
 2623W        W 3594   0.730   7.770   1.850
 2624W        W 3595   3.950   0.510   0.290
 2625W        W 3596  12.000  11.790   6.480
 2626W        W 3597   0.040  10.140   7.360
 2627W        W 3598   7.340  12.090  11.740
 2628W        W 3599   8.720   5.740   0.180
 2629W        W 3600  12.190   8.920  12.280
 2630W        W 3601   7.060   5.620  10.440
 2631W        W 3602  10.630   8.100   1.660
 2632W        W 3603   7.000   6.150   5.330
 2633W        W 3604  11.230   6.170   0.860
 2634W        W 3605   1.950   1.320   9.300
 2635W        W 3606   5.750   0.570   0.340
 2636W        W 3607   6.410   5.630   7.740
 2637W        W 3608   8.440  11.620   9.240
 2638W        W 3609   2.850  11.560   1.740
 2639W        W 3610  12.350   1.430  11.150
 2640W        W 3611  11.680   3.710   5.870
 2641W        W 3612   0.200   0.180  10.470
 2642W        W 3613   0.360   6.000   9.890
 2643W        W 3614  12.040  10.070   4.060
 2644W        W 3615   0.550   1.600  10.810
 2645W        W 3616   3.990   0.630   6.910
 2646W        W 3617   4.550   7.750   5.960
 2647W        W 3618   1.620   4.350   8.750
 2648W        W 3619   2.930  12.190   1.960
 2649W        W 3620   8.150   2.450  13.840
 2650W        W 3621   4.750   1.100   1.030
 2651W        W 3622   9.820   3.420   2.370
 2652W        W 3623   4.750   4.330   5.610
 2653W        W 3624   0.750   3.800   2.500
 2654W        W 3625  10.640   0.790  12.490
 2655W        W 3626   9.110   5.620   2.470
 2656W        W 3627   0.750   5.660  10.920
 2657W        W 3628   9.280  12.640   1.120
 2658W        W 3629   3.020   8.970   3.620
 2659W        W 3630   3.460   6.480  10.330
 2660W        W 3631  12.340   9.420   8.140
 2661W        W 3632   9.010   3.710   0.410
 2662W        W 3633   9.330  12.990   9.790
 2663W        W 3634   5.510   7.530   5.560
 2664W        W 3635  11.390  12.760   0.940
 2665W        W 3636  13.050  13.170  11.020
 2666W        W 3637  10.240   2.650   1.500
 2667W        W 3638   8.550   0.540   8.180
 2668W        W 3639   3.300  11.330   4.330
 2669W        W 3640   3.210  11.260   7.790
 2670W        W 3641   0.350   3.500  12.940
 2671W        W 3642   5.770   0.610   2.470
 2672W        W 3643  11.850   8.550   2.410
 2673W        W 3644  11.960   4.000   7.710
 2674W        W 3645  13.690   9.090   5.670
 2675W        W 3646   1.870   1.890  12.100
 2676W        W 3647  11.520   3.520   2.970
 2677W        W 3648   3.980   6.660   3.910
 2678W        W 3649   5.620   7.400   5.050
 2679W        W 3650   8.660   7.830   2.290
 2680W        W 3651   5.350   0.110   9.560
 2681W        W 3652   0.130   3.250  10.110
 2682W        W 3653  13.820   7.820  11.040
 2683W        W 3654   9.500   8.030   0.140
 2684W        W 3655   2.330  10.000   6.870
 2685W        W 3656   6.910  11.300  11.450
 2686W        W 3657   3.760  10.750   3.890
 2687W        W 3658  12.390   0.420   2.780
 2688W        W 3659   4.200  12.490  12.060
 2689W        W 3660  10.680  10.220   3.320
 2690W        W 3661  12.460   5.400  13.220
 2691W        W 3662   1.030  11.430  11.030
 2692W        W 3663   9.360   0.600  10.050
 2693W        W 3664   0.970   2.590   6.880
 2694W        W 3665   6.160   7.310  11.810
 2695W        W 3666  13.050   3.080   4.600
 2696W        W 3667   0.970  10.730   4.980
 2697W        W 3668   7.670   4.060  12.670
 2698W        W 3669  10.110   0.800  11.800
 2699W        W 3670  11.740  12.200   9.340
 2700W        W 3671  12.910   3.330   8.900
 2701W        W 3672   6.620   4.190   2.210
 2702W        W 3673  11.650   2.000   1.910
 2703W        W 3674   8.630   2.150   8.090
 2704W        W 3675  12.060  10.460   4.440
 2705W        W 3676   8.280  12.830   5.310
 2706W        W 3677   0.710   9.080  10.410
 2707W        W 3678  10.100  11.930   8.350
 2708W        W 3679  13.430   6.690   7.570
 2709W        W 3680   6.460   8.520  12.830
 2710W        W 3681   5.660   5.370   8.930
 2711W        W 3682   7.800  12.550   3.580
 2712W        W 3683   4.600   7.340  10.020
 2713W        W 3684  12.580   3.790  12.350
 2714W        W 3685   5.870   2.120   7.840
 2715W        W 3686   3.960   8.150  12.830
 2716W        W 3687   8.540   2.310   2.150
 2717W        W 3688  10.040  10.000  13.560
 2718W        W 3689   8.810   8.540   0.200
 2719W        W 3690  13.690   4.500   3.600
 2720W        W 3691   4.160   3.930   9.090
 2721W        W 3692   4.220   3.910   2.570
 2722W        W 3693  11.070   7.060   6.870
 2723W        W 3694  10.730   0.550   4.820
 2724W        W 3695  11.850   6.330  12.880
 2725W        W 3696   6.070  11.560  11.500
 2726W        W 3697   6.360  12.850   3.760
 2727W        W 3698  12.010   0.910   5.800
 2728W        W 3699  13.790   5.340   3.170
 2729W        W 3700  13.860   5.440   3.720
 2730W        W 3701  12.550   7.800  13.370
 2731W        W 3702  12.180   8.880   4.570
 2732W        W 3703   3.030  10.680   0.640
 2733W        W 3704   3.200  12.280   6.830
 2734W        W 3705  13.830   2.640  11.130
 2735W        W 3706   1.810   6.450   1.650
 2736W        W 3707   4.370  13.240  10.900
 2737W        W 3708   7.610  10.210   3.140
 2738W        W 3709   4.450   0.930   6.320
 2739W        W 3710   0.360   2.820   7.270
 2740W        W 3711   7.150  13.030   5.910
 2741W        W 3712   3.740  13.210   5.330
 2742W        W 3713   7.010  13.650   0.580
 2743W        W 3714   3.780   8.050   6.390
 2744W        W 3715  10.970   1.220   8.190
 2745W        W 3716   8.860   4.030   7.410
 2746W        W 3717   3.810   6.440   0.290
 2747W        W 3718  13.790  11.710   9.310
 2748W        W 3719   4.100  12.440   6.670
 2749W        W 3720  12.610   6.580   0.740
 2750W        W 3721   9.750   6.050   5.950
 2751W        W 3722  10.720   4.020  10.240
 2752W        W 3723   3.240  13.540   5.950
 2753W        W 3724   6.480   4.780  10.910
 2754W        W 3725  11.280   1.140   7.610
 2755W        W 3726  10.710  13.430   1.710
 2756W        W 3727   1.450   0.450   0.040
 2757W        W 3728   2.300   4.200   2.340
 2758W        W 3729   8.180   2.720   2.210
 2759W        W 3730  10.280  11.870   6.300
 2760W        W 3731  11.140   0.370   3.680
 2761W        W 3732   5.230  10.130  13.660
 2762W        W 3733   9.610   1.380  12.050
 2763W        W 3734   5.250  11.070   1.460
 2764W        W 3735   0.200   3.540   3.430
 2765W        W 3736  12.410  11.760   5.320
 2766W        W 3737   8.860   9.000   4.110
 2767W        W 3738   4.590   6.880   9.230
 2768W        W 3739   8.430   5.070   0.880
 2769W        W 3740   0.870   1.370   1.750
 2770W        W 3741   6.420   7.710   8.180
 2771W        W 3742  10.890   5.150  12.580
 2772W        W 3743  10.280   6.520   7.850
 2773W        W 3744  13.860   9.560   5.780
 2774W        W 3745   7.050  13.580  10.050
 2775W        W 3746   7.330  12.470  10.540
 2776W        W 3747   7.930   2.200   0.470
 2777W        W 3748   7.670   6.530   1.550
 2778W        W 3749   7.160   4.600  11.620
 2779W        W 3750   9.390  10.320   7.730
 2780W        W 3751   8.280   0.890   0.570
 2781W        W 3752   9.860   7.770   8.060
 2782W        W 3753  13.110  12.680  10.700
 2783W        W 3754   3.680   0.620   4.940
 2784W        W 3755   3.140   9.650   1.540
 2785W        W 3756  11.970   9.320  10.860
 2786W        W 3757   3.710   3.090   0.440
 2787W        W 3758   9.910  11.740   2.630
 2788W        W 3759   1.700   2.550   3.340
 2789W        W 3760   6.880  12.790   1.250
 2790W        W 3761  12.730   2.170   5.430
 2791W        W 3762  12.210   0.480   6.830
 2792W        W 3763  12.480   4.520   8.980
 2793W        W 3764  13.670   9.090   7.380
 2794W        W 3765  11.180   2.160  10.330
 2795W        W 3766   9.980  11.670  10.650
 2796W        W 3767  13.890   8.900   3.440
 2797W        W 3768   8.970   4.000   8.710
 2798W        W 3769   2.000   7.740   9.340
 2799W        W 3770   2.050  11.240   3.350
 2800W        W 3771   6.300   7.950  11.560
 2801W        W 3772   2.580   0.410   6.940
 2802W        W 3773   1.570   9.830   2.830
 2803W        W 3774   9.200   4.500   6.690
 2804W        W 3775   7.940   9.070   4.480
 2805W        W 3776   1.830  13.180   8.100
 2806W        W 3777   7.970   9.340   3.070
 2807W        W 3778   0.030   2.800   3.270
 2808W        W 3779  12.680   6.410  12.670
 2809W        W 3780  12.450   3.380   3.290
 2810W        W 3781  11.930  12.180   1.510
 2811W        W 3782   5.730  10.640  11.940
 2812W        W 3783   8.870  12.450   6.640
 2813W        W 3784  11.760   9.630   7.550
 2814W        W 3785  10.360   4.900   1.970
 2815W        W 3786  12.320  12.200  10.240
 2816W        W 3787  11.810   6.060   1.690
 2817W        W 3788  10.760  12.140   5.560
 2818W        W 3789  10.550   8.670   0.750
 2819W        W 3790  10.050   9.670   8.120
 2820W        W 3791   6.520   6.590   6.760
 2821W        W 3792   0.370  11.360   4.040
 2822W        W 3793   8.810   9.350  13.020
 2823W        W 3794   5.220   6.790   0.530
 2824W        W 3795   5.510  10.500   8.580
 2825W        W 3796  13.570  11.990   0.520
 2826W        W 3797   5.430   1.010  12.710
 2827W        W 3798   3.090   1.390   2.480
 2828W        W 3799  13.180   6.280   7.370
 2829W        W 3800   2.630   7.690   5.770
 2830W        W 3801   6.300  12.010  10.110
 2831W        W 3802  13.370   5.790   7.420
 2832W        W 3803   2.410   0.940  10.280
 2833W        W 3804  11.300   3.290   8.170
 2834W        W 3805   9.840   6.460  11.070
 2835W        W 3806  13.710   3.350   3.180
 2836W        W 3807   5.130   1.570  10.870
 2837W        W 3808  10.600   5.740   6.300
 2838W        W 3809   0.920   6.680  10.360
 2839W        W 3810   0.000   4.130  10.630
 2840W        W 3811   0.370   6.010   2.400
 2841W        W 3812   1.080   6.390   7.510
 2842W        W 3813  12.440   7.660   0.340
 2843W        W 3814   7.220   6.200   9.900
 2844W        W 3815   6.850   7.020   2.290
 2845W        W 3816  13.070   7.870   4.560
 2846W        W 3817  12.560  13.800   6.410
 2847W        W 3818   6.050   9.010  12.280
 2848W        W 3819   0.290   6.490  12.660
 2849W        W 3820   3.950   6.350  13.450
 2850W        W 3821  11.110   3.940  11.070
 2851W        W 3822   3.660   8.370   2.330
 2852W        W 3823   4.970  10.150  11.900
 2853W        W 3824  12.440  13.590   7.330
 2854W        W 3825  10.300   0.930  13.400
 2855W        W 3826   3.560  11.550   4.690
 2856W        W 3827   8.260   5.390   9.800
 2857W        W 3828   5.320  11.660   4.120
 2858W        W 3829  10.060  13.480   3.040
 2859W        W 3830  10.100   2.360   1.010
 2860W        W 3831   6.820   4.960   1.570
 2861W        W 3832   8.110  13.710   8.710
 2862W        W 3833   7.090   1.280   8.080
 2863W        W 3834  12.740  11.840   8.450
 2864W        W 3835  13.070   5.470   1.980
 2865W        W 3836   7.420  10.390   5.520
 2866W        W 3837  13.060   3.920   2.060
 2867W        W 3838   1.480   7.140   8.130
 2868W        W 3839   4.420  13.720   1.350
 2869W        W 3840   8.430   1.330   3.680
 2870W        W 3841   5.130   7.220   5.620
 2871W        W 3842   7.780   1.580   4.000
 2872W        W 3843   9.440   9.100  10.590
 2873W        W 3844   9.210   1.920   6.090
 2874W        W 3845   4.800   2.600   5.110
 2875W        W 3846   8.920   7.360   2.200
 2876W        W 3847   2.610   0.500  11.690
 2877W        W 3848  13.290   2.390  11.210
 2878W        W 3849   0.910   0.610   9.490
 2879W        W 3850   4.120   8.370  11.370
 2880W        W 3851   9.770   6.880   3.170
 2881W        W 3852  11.230   3.300   3.360
 2882W        W 3853   0.230  13.870   2.230
 2883W        W 3854   8.870   5.000   2.990
 2884W        W 3855   3.620   1.530  13.270
 2885W        W 3856   0.740   6.480  13.000
 2886W        W 3857  11.380   1.150   8.460
 2887W        W 3858  13.030   4.010   4.560
 2888W        W 3859  11.240   4.640   7.740
 2889W        W 3860   9.310  10.050  10.890
 2890W        W 3861   7.810   0.690   3.610
 2891W        W 3862   4.020   4.860   9.640
 2892W        W 3863   1.260  12.390  10.970
 2893W        W 3864   6.790   2.200   3.650
 2894W        W 3865   2.950   5.910   2.700
 2895W        W 3866   9.240   2.840   3.620
 2896W        W 3867   1.910   8.380  12.740
 2897W        W 3868   4.950   5.220   1.690
 2898W        W 3869   2.340   2.100  12.460
 2899W        W 3870   1.230  11.010   9.410
 2900W        W 3871  13.520  12.200   2.830
 2901W        W 3872   5.130  10.520   1.810
 2902W        W 3873   8.220   0.550   1.480
 2903W        W 3874   4.210   2.530   9.040
 2904W        W 3875  13.800   6.390   8.990
 2905W        W 3876   9.010   8.490   0.730
 2906W        W 3877   8.810   4.920  11.690
 2907W        W 3878   9.270  10.580  10.130
 2908W        W 3879   0.730  11.380   5.530
 2909W        W 3880   0.420   8.270   4.330
 2910W        W 3881  12.920   4.380   9.490
 2911W        W 3882  12.620   4.420   3.360
 2912W        W 3883   0.090   4.560  10.930
 2913W        W 3884   5.760   1.040   5.140
 2914W        W 3885  12.870   8.370   0.430
 2915W        W 3886   6.520   8.810  10.910
 2916W        W 3887   6.420   2.860  10.360
 2917W        W 3888  11.730   4.560   7.190
 2918W        W 3889   3.590   2.550   4.780
 2919W        W 3890  13.640  11.710  12.080
 2920W        W 3891  10.230   8.810   7.060
 2921W        W 3892   4.890   3.180   1.170
 2922W        W 3893  12.580   8.550  12.340
 2923W        W 3894   9.240   4.650  11.910
 2924W        W 3895   3.760   1.830   2.270
 2925W        W 3896  13.050  13.100   7.820
 2926W        W 3897   4.100  12.040   6.930
 2927W        W 3898   7.570   7.710   9.310
 2928W        W 3899   3.200  10.580   1.820
 2929W        W 3900  12.850   3.900   4.130
 2930W        W 3901  12.820   7.800   7.390
 2931W        W 3902   3.010   8.740  13.490
 2932W        W 3903   8.360  12.190   4.230
 2933W        W 3904  11.930  13.820   1.270
 2934W        W 3905  12.890  11.220  13.380
 2935W        W 3906   9.980   2.650  12.530
 2936W        W 3907   9.120  11.020   2.440
 2937W        W 3908   2.700   4.620   4.760
 2938W        W 3909  11.640   0.850   4.590
 2939W        W 3910   4.770  11.360   9.280
 2940W        W 3911   9.050   9.690   8.230
 2941W        W 3912  12.220  10.550   2.950
 2942W        W 3913  11.950  12.190   8.100
 2943W        W 3914  12.610   4.920  10.170
 2944W        W 3915   5.680   6.430   1.500
 2945W        W 3916  11.230   6.440   4.390
 2946W        W 3917   4.240   8.760  12.690
 2947W        W 3918   8.140   3.080   5.730
 2948W        W 3919  10.710   2.320  10.460
 2949W        W 3920   8.480  11.910   2.680
 2950W        W 3921  12.890   6.120   9.810
 2951W        W 3922  10.900   2.330  11.120
 2952W        W 3923   8.370   7.640   3.620
 2953W        W 3924   2.910   1.050   2.190
 2954W        W 3925   3.080  12.290   2.950
 2955W        W 3926   5.780  11.220  11.250
 2956W        W 3927  12.850  11.760   4.050
 2957W        W 3928   3.370   8.230   9.490
 2958W        W 3929   5.150  12.280  11.580
 2959W        W 3930   5.230   3.720   4.250
 2960W        W 3931  10.630   8.350  12.840
 2961W        W 3932   0.370   7.050   2.460
 2962W        W 3933   6.990   2.590   6.730
 2963W        W 3934   7.630   7.180   0.870
 2964W        W 3935   1.190   4.640   7.160
 2965W        W 3936   1.440  11.150   8.570
 2966W        W 3937   4.080   4.430   4.190
 2967W        W 3938   4.030   8.360   7.540
 2968W        W 3939  11.180   9.390   9.050
 2969W        W 3940   5.490   8.730  13.700
 2970W        W 3941  13.760   8.140   9.300
 2971W        W 3942   1.320  10.980   6.160
 2972W        W 3943  11.300   0.020  13.020
 2973W        W 3944   2.570  13.080   2.970
 2974W        W 3945   4.860   9.380   6.510
 2975W        W 3946   0.760   0.010   2.550
 2976W        W 3947   6.810  10.430   1.220
 2977W        W 3948   9.580   9.950   8.970
 2978W        W 3949  10.250   5.400   2.150
 2979W        W 3950   0.470  13.210   2.880
 2980W        W 3951   3.190   9.410   7.690
 2981W        W 3952   4.630  12.500   0.840
 2982W        W 3953   8.570  12.600   3.200
 2983W        W 3954  12.490   2.100   8.630
 2984W        W 3955   8.730  13.010   2.180
 2985W        W 3956  11.450   7.040   2.790
 2986W        W 3957   0.250  13.460   7.820
 2987W        W 3958   5.860  13.130   6.830
 2988W        W 3959   6.910  12.380  11.680
 2989W        W 3960  12.690   7.300   3.310
 2990W        W 3961   7.710   4.570   1.060
 2991W        W 3962  13.410   9.180  13.430
 2992W        W 3963   6.680   1.020  12.530
 2993W        W 3964  12.670   5.310   9.180
 2994W        W 3965  13.520   1.020  13.200
 2995W        W 3966  10.910   9.810   0.270
 2996W        W 3967   6.670   5.580   2.270
 2997W        W 3968   6.380   1.720   9.920
 2998W        W 3969  11.630   3.740   7.490
 2999W        W 3970   4.700   9.820  12.850
 3000W        W 3971   9.400   7.960   6.760
 3001W        W 3972   6.330   8.720   0.790
 3002W        W 3973   6.560   1.740   7.550
 3003W        W 3974   3.100  11.580   9.900
 3004W        W 3975   8.630   7.790  13.020
 3005W        W 3976  11.150  11.260   8.090
 3006W        W 3977   7.340   4.610   4.880
 3007W        W 3978   5.780   6.700  13.710
 3008W        W 3979   7.400   8.170   1.730
 3009W        W 3980   2.730  13.780  13.910
 3010W        W 3981   4.050   2.150   4.670
 3011W        W 3982   0.780   3.360  12.280
 3012W        W 3983  10.750  13.670   7.610
 3013W        W 3984   8.110  12.450  12.330
 3014W        W 3985   7.420   2.820   3.830
 3015W        W 3986   1.040  11.460   5.130
 3016W        W 3987   5.450  13.880   9.070
 3017W        W 3988   8.140  12.110   1.660
 3018W        W 3989   6.020   6.060  12.980
 3019W        W 3990  12.790   1.380   3.600
 3020W        W 3991   3.490  10.060   5.910
 3021W        W 3992   6.190  10.640  10.120
 3022W        W 3993  10.150   3.120   4.050
 3023W        W 3994  10.530  11.900   7.960
 3024W        W 3995   4.440  11.400   1.440
 3025W        W 3996   0.460  12.060   6.170
 3026W        W 3997  11.940   9.610  11.260
 3027W        W 3998   4.450   9.060   1.770
 3028W        W 3999   8.630  11.300  12.610
 3029W        W 4000   9.460  11.390   2.530
 3030W        W 4001   3.020   8.410   4.420
 3031W        W 4002   9.450   0.600   3.460
 3032W        W 4003   1.370   8.420   3.150
 3033W        W 4004   6.390  12.660   2.580
 3034W        W 4005   3.490   7.560   2.980
 3035W        W 4006  13.430   8.890   8.570
 3036W        W 4007  11.580  10.900  10.640
 3037W        W 4008  11.690   6.700  10.800
 3038W        W 4009  11.630  11.370  11.270
 3039W        W 4010   7.410   2.360   3.000
 3040W        W 4011   2.950   8.460   6.380
 3041W        W 4012   5.800  13.180   7.870
 3042W        W 4013   4.330   6.290   7.510
 3043W        W 4014   2.290  10.270  13.720
 3044W        W 4015   5.430   5.070  10.160
 3045W        W 4016   3.140  11.170   1.780
 3046W        W 4017   7.380   1.750   9.940
 3047W        W 4018   4.920   1.310   8.550
 3048W        W 4019   9.260   5.150  11.740
 3049W        W 4020   8.220   9.190   1.100
 3050W        W 4021   6.820  11.790   9.450
 3051W        W 4022  12.840   7.930   8.450
 3052W        W 4023  11.420   5.460   0.240
 3053W        W 4024   9.030   5.540  13.370
 3054W        W 4025   5.560   5.840   7.740
 3055W        W 4026   8.460   5.680   2.020
 3056W        W 4027   5.250  11.150  11.080
 3057W        W 4028   2.040   1.110   3.710
 3058W        W 4029   9.880  11.890  13.590
 3059W        W 4030  13.220   5.610   2.450
 3060W        W 4031   8.500   3.960  11.770
 3061W        W 4032   9.260   7.180   4.170
 3062W        W 4033   7.200   9.970   5.770
 3063W        W 4034   2.220  12.340   3.940
 3064W        W 4035  10.890   9.890   0.800
 3065W        W 4036   8.790  10.160  13.890
 3066W        W 4037  13.090  11.070   6.250
 3067W        W 4038   9.660  10.760   5.470
 3068W        W 4039   4.550   1.720   9.910
 3069W        W 4040  10.790   9.050   3.160
 3070W        W 4041   2.290  10.410   2.530
 3071W        W 4042   0.100  11.720   0.500
 3072W        W 4043   5.240   6.250   7.510
 3073W        W 4044   1.350  13.460  11.720
 3074W        W 4045   9.160   7.830  11.150
 3075W        W 4046  11.970   3.500  10.100
 3076W        W 4047   9.590   1.750   0.510
 3077W        W 4048   0.760   9.750   7.100
 3078W        W 4049   9.330   8.110   3.220
 3079W        W 4050   3.740   9.530   0.650
 3080W        W 4051  10.800  11.930   1.180
 3081W        W 4052   8.660   4.980  13.210
 3082W        W 4053   6.440   6.380   3.760
 3083W        W 4054  11.620   7.370   1.340
 3084W        W 4055  11.330   9.050   0.760
 3085W        W 4056   7.430   6.890  10.460
 3086W        W 4057   9.730   3.930  11.230
 3087W        W 4058   6.850  12.770   2.510
 3088W        W 4059  13.340   9.540   9.300
 3089W        W 4060   8.760  10.200  12.000
 3090W        W 4061  11.260   2.690  11.150
 3091W        W 4062  10.660   8.120   2.850
 3092W        W 4063  11.630   1.520  11.100
 3093W        W 4064   8.010  12.950   1.310
 3094W        W 4065   6.570  13.830   8.020
 3095W        W 4066  13.150  13.720   7.060
 3096W        W 4067   0.080   1.240   0.110
 3097W        W 4068   1.870   2.600   4.190
 3098W        W 4069   9.010   2.310  12.460
 3099W        W 4070   9.520   8.390  13.730
 3100W        W 4071   9.190   1.010   4.080
 3101W        W 4072   7.650   5.880   5.910
 3102W        W 4073   7.370   9.140   3.620
 3103W        W 4074   1.420   2.710   1.930
 3104W        W 4075   7.110   6.060  10.920
 3105W        W 4076   2.300   7.790   5.390
 3106W        W 4077  12.460   2.520   4.480
 3107W        W 4078  11.940   5.770  12.960
 3108W        W 4079   5.590  10.160   7.430
 3109W        W 4080   1.270   6.720   2.430
 3110W        W 4081   0.580   8.410   5.530
 3111W        W 4082  10.690   0.890  11.920
 3112W        W 4083   0.820   7.200   6.530
 3113W        W 4084   1.320   6.120   8.310
 3114W        W 4085  10.900  12.210  11.880
 3115W        W 4086   0.800   9.830   9.000
 3116W        W 4087   3.930   0.730   3.180
 3117W        W 4088   0.250   5.760   3.270
 3118W        W 4089  12.070   5.420  11.970
 3119W        W 4090   2.700  10.940  13.190
 3120W        W 4091   3.030  12.580   4.470
 3121W        W 4092   8.540   6.630  12.040
 3122W        W 4093   6.150   0.090   0.100
 3123W        W 4094   9.360  11.220  12.080
 3124W        W 4095  10.830   1.750   8.200
 3125W        W 4096   8.320  11.560   8.410
 3126W        W 4097  13.540   8.440   8.850
 3127W        W 4098   7.240   4.540  12.580
 3128W        W 4099  11.290   5.680   0.660
 3129W        W 4100   0.130   8.730   5.290
 3130W        W 4101  11.270   6.840   6.420
 3131W        W 4102  12.410   7.710   1.750
 3132W        W 4103   9.270   9.800   3.830
 3133W        W 4104   4.850   5.190   3.410
 3134W        W 4105   5.470   7.600  13.450
 3135W        W 4106  10.380  11.580   1.400
 3136W        W 4107   5.410   5.040   3.960
 3137W        W 4108   1.330   0.390   6.580
 3138W        W 4109  12.250  11.650   1.080
 3139W        W 4110   2.170   9.060   5.830
 3140W        W 4111   6.980  13.530   2.900
 3141W        W 4112   0.390   1.190  11.010
 3142W        W 4113   1.620   6.920   7.300
 3143W        W 4114   9.330   6.180   3.160
 3144W        W 4115   5.150   7.290  12.680
 3145W        W 4116   1.430   6.650   8.240
 3146W        W 4117  12.550  12.060   1.300
 3147W        W 4118   2.300  11.440   8.340
 3148W        W 4119   4.610   2.750   1.340
 3149W        W 4120  12.160   4.380   6.410
 3150W        W 4121   0.190   0.540   6.410
 3151W        W 4122  13.470  10.490  13.360
 3152W        W 4123   8.410  12.960  13.870
 3153W        W 4124   8.990   7.990   6.510
 3154W        W 4125   4.630   9.690   9.320
 3155W        W 4126   1.280   7.020   6.780
 3156W        W 4127  13.680   1.380   1.880
 3157W        W 4128   5.840  12.730   2.560
 3158W        W 4129   0.310   7.740   7.800
 3159W        W 4130   3.360   8.720   4.580
 3160W        W 4131  12.040   6.880   6.070
 3161W        W 4132   2.430   2.890   8.850
 3162W        W 4133  11.250   8.990   0.240
 3163W        W 4134  12.520   7.690  11.370
 3164W        W 4135   4.200   6.560   3.440
 3165W        W 4136  13.570   5.750   5.940
 3166W        W 4137   4.660   5.470   4.980
 3167W        W 4138   7.410   0.240  13.020
 3168W        W 4139   4.690   5.460   0.450
 3169W        W 4140   3.570  13.000   8.670
 3170W        W 4141   5.820  11.290   8.380
 3171W        W 4142   9.320   3.520  11.680
 3172W        W 4143  12.590   9.940  11.100
 3173W        W 4144   4.620   5.650   1.880
 3174W        W 4145   8.410   6.840   6.300
 3175W        W 4146   1.200   6.350   9.540
 3176W        W 4147   2.250  11.370   6.580
 3177W        W 4148   4.790   8.190   9.960
 3178W        W 4149   7.580   1.090   5.380
 3179W        W 4150   2.470   9.470   8.510
 3180W        W 4151  10.540   9.930   1.220
 3181W        W 4152  11.100   4.720  12.380
 3182W        W 4153  12.370   1.130   6.100
 3183W        W 4154   3.290   7.080   6.270
 3184W        W 4155   3.320  10.310   7.090
 3185W        W 4156   9.630   6.810   5.950
 3186W        W 4157   3.410   9.930  11.210
 3187W        W 4158   1.120  11.810  13.530
 3188W        W 4159   9.080   6.840   6.450
 3189W        W 4160   3.530  12.220   0.550
 3190W        W 4161  13.400   4.780  13.510
 3191W        W 4162  13.420  11.130   7.180
 3192W        W 4163  11.320   9.950   3.790
 3193W        W 4164   2.230   7.110   2.300
 3194W        W 4165  12.720   2.230   2.510
 3195W        W 4166   5.710   6.150   5.030
 3196W        W 4167  12.240  13.090   3.620
 3197W        W 4168   1.270  10.510   6.250
 3198W        W 4169  12.140   5.080   1.180
 3199W        W 4170   2.570  11.120   1.800
 3200W        W 4171  10.420   0.130  10.130
 3201W        W 4172   8.220   2.570   5.520
 3202W        W 4173  10.420  11.670   5.700
 3203W        W 4174  12.220   4.920   6.210
 3204W        W 4175   5.250  10.530  12.740
 3205W        W 4176   0.730   6.660   9.420
 3206W        W 4177  11.930  12.650   1.780
 3207W        W 4178  11.080  12.270   4.580
 3208W        W 4179   7.190  12.710   5.530
 3209W        W 4180  13.520   1.230   9.660
 3210W        W 4181   6.040   8.980  12.840
 3211W        W 4182  11.760  10.420  10.690
 3212W        W 4183   4.850   5.870   6.940
 3213W        W 4184   6.150  11.520   1.580
 3214W        W 4185   7.970   8.370   8.990
 3215W        W 4186   5.910  13.040   5.890
 3216W        W 4187   8.950   4.100   3.320
 3217W        W 4188   5.470  12.060   8.420
 3218W        W 4189  11.670   8.990  10.250
 3219W        W 4190  11.000   3.520   6.780
 3220W        W 4191   5.350  12.110   7.910
 3221W        W 4192   1.280   9.650   0.740
 3222W        W 4193   6.830   5.130   0.540
 3223W        W 4194   8.590  13.010   9.180
 3224W        W 4195  12.110  13.050   2.760
 3225W        W 4196   8.810   8.100   0.450
 3226W        W 4197   5.040   2.740  11.560
 3227W        W 4198   3.230  12.620   5.400
 3228W        W 4199   4.870  13.010   6.950
 3229W        W 4200   8.780   3.400   6.950
 3230W        W 4201   1.250  11.540  10.240
 3231W        W 4202   6.250  10.770  11.960
 3232W        W 4203   5.940   1.350  10.880
 3233W        W 4204   0.880   1.140  12.870
 3234W        W 4205   7.480   6.380   2.510
 3235W        W 4206   7.050   3.400   5.440
 3236W        W 4207  11.830   0.190   7.030
 3237W        W 4208   5.850   8.440  13.580
 3238W        W 4209   1.800   0.880   9.550
 3239W        W 4210   4.570   9.720   5.540
 3240W        W 4211   4.570   1.050   5.110
 3241W        W 4212   8.720  13.530   8.070
 3242W        W 4213   8.550   1.860   9.100
 3243W        W 4214   9.860   0.920  10.020
 3244W        W 4215   1.120   9.240  10.120
 3245W        W 4216  10.080  13.750  10.970
 3246W        W 4217  11.070   7.720   8.080
 3247W        W 4218   5.510   2.560  11.030
 3248W        W 4219   2.580  11.580   8.770
 3249W        W 4220   3.010  11.060   0.980
 3250W        W 4221   1.650  10.620   7.530
 3251W        W 4222  12.530   4.970  13.520
 3252W        W 4223  11.250   4.820   5.220
 3253W        W 4224   7.280   7.280   7.720
 3254W        W 4225  10.820   8.210   4.650
 3255W        W 4226   9.300  13.630   5.820
 3256W        W 4227   9.510  10.160   3.540
 3257W        W 4228   2.930  10.270   7.650
 3258W        W 4229   6.990  12.000   3.850
 3259W        W 4230   2.070  10.350   6.620
 3260W        W 4231   9.730   1.160   6.230
 3261W        W 4232  13.680   0.100   5.220
 3262W        W 4233  12.390   7.620  12.520
 3263W        W 4234   7.530   7.560   2.670
 3264W        W 4235   9.950  10.550   3.610
 3265W        W 4236   7.630   6.790  10.990
 3266W        W 4237   6.210   2.080   1.130
 3267W        W 4238   1.280   6.630  10.700
 3268W        W 4239   6.690   0.050   5.100
 3269W        W 4240   7.270  13.340   3.400
 3270W        W 4241  10.990   3.990   6.600
 3271W        W 4242  12.510   5.400  10.290
 3272W        W 4243   9.780   3.610  10.380
 3273W        W 4244  13.440  10.320   7.600
 3274W        W 4245   8.830   1.550   2.410
 3275W        W 4246   0.940  11.730   1.230
 3276W        W 4247  12.540   4.650   0.000
 3277W        W 4248   1.890  11.120   8.220
 3278W        W 4249   7.000   5.260  11.670
 3279W        W 4250   7.330   8.480  11.200
 3280W        W 4251   4.630   4.580   5.020
 3281W        W 4252   0.860   8.700   0.400
 3282W        W 4253   7.630   5.840   5.030
 3283W        W 4254   1.090   1.150   4.590
 3284W        W 4255   7.010   1.600   1.040
 3285W        W 4256   6.570  13.760  10.240
 3286W        W 4257   5.820   1.430   3.930
 3287W        W 4258   3.810   6.500   7.330
 3288W        W 4259   0.930  10.360   5.290
 3289W        W 4260   7.810   9.190   9.620
 3290W        W 4261   7.580   6.680   1.050
 3291W        W 4262   2.180   0.320   0.740
 3292W        W 4263  10.810   2.310  13.740
 3293W        W 4264   8.410  11.080   3.010
 3294W        W 4265   9.140   8.000   4.200
 3295W        W 4266  11.880  12.090   6.920
 3296W        W 4267   7.240  12.200   0.540
 3297W        W 4268   9.960  11.040  12.070
 3298W        W 4269  11.770   9.600   4.680
 3299W        W 4270  12.110   3.510   7.660
 3300W        W 4271   4.380   6.310   1.570
 3301W        W 4272  10.090   0.430   6.290
 3302W        W 4273   6.900   0.770   3.850
 3303W        W 4274  11.430  10.580   2.450
 3304W        W 4275   1.230   9.250   2.970
 3305W        W 4276   6.650  11.060   5.660
 3306W        W 4277   0.370  11.540  10.530
 3307W        W 4278   8.070  10.710  12.570
 3308W        W 4279   9.640   5.550   7.630
 3309W        W 4280  13.190   0.180  13.470
 3310W        W 4281   7.530   9.150  10.620
 3311W        W 4282  12.410   7.700   8.230
 3312W        W 4283   3.580   3.770   8.360
 3313W        W 4284  11.730   2.720   7.610
 3314W        W 4285   2.560   0.960   7.840
 3315W        W 4286  10.880   3.350  12.630
 3316W        W 4287   4.540   1.750  10.760
 3317W        W 4288   3.170  11.470  11.250
 3318W        W 4289   1.460  13.810  10.510
 3319W        W 4290   8.120   5.480   0.930
 3320W        W 4291   5.780  11.720  13.530
 3321W        W 4292   6.250  13.190   6.470
 3322W        W 4293   6.760   2.400  11.140
 3323W        W 4294   3.280   9.900   7.830
 3324W        W 4295   8.240   7.090  11.750
 3325W        W 4296   8.940   7.400  10.860
 3326W        W 4297   2.100   4.980   7.420
 3327W        W 4298  13.230   2.650   9.130
 3328W        W 4299  11.180   5.380   2.090
 3329W        W 4300  10.680   3.440  10.130
 3330W        W 4301  10.090  11.510   5.390
 3331W        W 4302  11.170   5.620  11.840
 3332W        W 4303   9.350   7.260  13.110
 3333W        W 4304   7.340   5.920  12.420
 3334W        W 4305   7.940   6.330   0.180
 3335W        W 4306   4.420   1.170   0.540
 3336W        W 4307   9.840   4.790   8.120
 3337W        W 4308   4.700   0.480   8.870
 3338W        W 4309   7.910  10.540   6.830
 3339W        W 4310   0.330   3.070  12.730
 3340W        W 4311   4.840   9.110   2.040
 3341W        W 4312   4.960  13.030   1.870
 3342W        W 4313   2.150  13.510  13.220
 3343W        W 4314   0.260   1.720   7.950
 3344W        W 4315   1.060   6.080   7.870
 3345W        W 4316   3.610  10.170   2.140
 3346W        W 4317  13.370   6.440   8.200
 3347W        W 4318   8.320  10.540   2.250
 3348W        W 4319   0.830   4.830  10.670
 3349W        W 4320  13.750   1.070  10.070
 3350W        W 4321   0.610  11.530   6.100
 3351W        W 4322   4.010  12.940   8.190
 3352W        W 4323   7.650   1.560  12.310
 3353W        W 4324  11.740  10.740   4.170
 3354W        W 4325  11.710   0.190   8.630
 3355W        W 4326  11.700   5.190   5.130
 3356W        W 4327   8.860   1.470  10.760
 3357W        W 4328   8.160   5.930  13.570
 3358W        W 4329   6.530   1.820   2.010
 3359W        W 4330   9.200  10.850   3.330
 3360W        W 4331   1.620   1.630   2.040
 3361W        W 4332   0.140   5.940  11.030
 3362W        W 4333   2.320   0.710   5.810
 3363W        W 4334  11.310   2.540   4.910
 3364W        W 4335   7.330  12.590  11.740
 3365W        W 4336   2.090   5.280   1.390
 3366W        W 4337   7.850   9.230  11.310
 3367W        W 4338  12.770   5.190   7.410
 3368W        W 4339   7.140  10.080   3.310
 3369W        W 4340   8.200  11.260   0.380
 3370W        W 4341   4.320   9.900   1.220
 3371W        W 4342   3.800   1.370   2.990
 3372W        W 4343   0.470   4.940   4.080
 3373W        W 4344   6.620   5.080  10.210
 3374W        W 4345   3.630   2.050   0.690
 3375W        W 4346   7.650  10.870   3.440
 3376W        W 4347   8.990  10.600  12.700
 3377W        W 4348   6.710  10.990   8.540
 3378W        W 4349   0.960   2.820   4.510
 3379W        W 4350  13.180  13.530   8.980
 3380W        W 4351  10.480  13.230   4.220
 3381W        W 4352   2.470   5.670  11.060
 3382W        W 4353   5.230  12.660   9.920
 3383W        W 4354  12.180   3.070   5.720
 3384W        W 4355   8.190   3.880  12.740
 3385W        W 4356   2.250   5.910   9.930
 3386W        W 4357   2.580  10.260  11.080
 3387W        W 4358   3.350   6.890  13.280
 3388W        W 4359   5.240   8.680  12.270
 3389W        W 4360   0.720   5.560   7.830
 3390W        W 4361   5.430  11.510   1.650
 3391W        W 4362  12.880   0.720   9.130
 3392W        W 4363   4.220   9.870   9.100
 3393W        W 4364   3.810  13.690   7.190
 3394W        W 4365   3.760   3.670   4.830
 3395W        W 4366   0.910   3.360   5.400
 3396W        W 4367  13.590   1.090   3.640
 3397W        W 4368   9.300   3.490   8.710
 3398W        W 4369   5.640  10.650   2.600
 3399W        W 4370   8.920   2.110   8.940
 3400W        W 4371   2.940   4.010   3.680
 3401W        W 4372   8.980   1.350   1.340
 3402W        W 4373  11.960  12.390   4.110
 3403W        W 4374  10.160  11.730  11.560
 3404W        W 4375   2.330   9.940   4.910
 3405W        W 4376   3.650   5.220   7.200
 3406W        W 4377   4.220   2.510   7.240
 3407W        W 4378  11.880   7.180  11.420
 3408W        W 4379  11.650   3.740   1.750
 3409W        W 4380   2.810   0.650   8.610
 3410W        W 4381   0.920   0.160   6.060
 3411W        W 4382   0.350   1.950   5.310
 3412W        W 4383   7.960   4.130   3.760
 3413W        W 4384  13.440  11.080   4.020
 3414W        W 4385   1.330   6.310   1.550
 3415W        W 4386   2.620  11.980   0.800
 3416W        W 4387   8.380   7.280   1.020
 3417W        W 4388   3.760   6.280   6.080
 3418W        W 4389   3.870   1.240   9.400
 3419W        W 4390   9.140  11.470   9.740
 3420W        W 4391   7.600   7.110  12.780
 3421W        W 4392  12.330   6.470  10.880
 3422W        W 4393   3.210   0.370  13.290
 3423W        W 4394   7.940   1.220   2.070
 3424W        W 4395   3.450   7.320   5.820
 3425W        W 4396   3.140   9.220   5.970
 3426W        W 4397  13.390   3.330   4.300
 3427W        W 4398   4.520   4.370  10.160
 3428W        W 4399   6.410   5.370  11.590
 3429W        W 4400  12.870  11.150  10.440
 3430W        W 4401   7.260  10.590   3.210
 3431W        W 4402   4.650   4.170   0.430
 3432W        W 4403   4.630   9.310  10.160
 3433W        W 4404   4.900  13.610   0.410
 3434W        W 4405   4.830   4.160   4.730
 3435W        W 4406   7.820   5.150  13.070
 3436W        W 4407   9.220   0.800   9.600
 3437W        W 4408   4.890   3.170  11.440
 3438W        W 4409   0.260  12.140   6.610
 3439W        W 4410   5.790   9.810   5.670
 3440W        W 4411   3.950  11.380  10.010
 3441W        W 4412   1.110   4.470   8.580
 3442W        W 4413  12.940   5.810   4.260
 3443W        W 4414   3.770   0.330  11.440
 3444W        W 4415   3.870   0.190   3.140
 3445W        W 4416   8.360   0.740   6.790
 3446W        W 4417   8.710   7.030   1.730
 3447W        W 4418   1.230   8.070   8.820
 3448W        W 4419   8.860   9.650   1.210
 3449W        W 4420  12.370  12.260   6.540
 3450W        W 4421   6.960   4.290   1.750
 3451W        W 4422   1.310   4.200   5.770
 3452W        W 4423  11.100   3.220   6.280
 3453W        W 4424   8.610   1.110  13.540
 3454W        W 4425   5.250   8.580   4.760
 3455W        W 4426   9.680   2.000   2.250
 3456W        W 4427   8.520   1.960   6.560
 3457W        W 4428   9.290   1.800   0.890
 3458W        W 4429   6.390   1.340   1.860
 3459W        W 4430   3.380   9.970  12.180
 3460W        W 4431   7.590  12.290   3.180
 3461W        W 4432  11.820  13.000  13.630
 3462W        W 4433  12.870   6.640   0.310
 3463W        W 4434   6.980   8.680   0.790
 3464W        W 4435  12.790   8.420   7.900
 3465W        W 4436  12.780   4.830   9.320
 3466W        W 4437   3.070  13.050   0.970
 3467W        W 4438   0.880   0.650   8.220
 3468W        W 4439   1.540   3.760   8.700
 3469W        W 4440   1.170   7.000   0.310
 3470W        W 4441   9.190   9.720   5.550
 3471W        W 4442   2.840  13.630  13.430
 3472W        W 4443  12.180   0.240  10.810
 3473W        W 4444   1.050   8.400   5.350
 3474W        W 4445   7.370   7.070  11.320
 3475W        W 4446  12.320  12.070   7.130
 3476W        W 4447   7.560   2.130  11.400
 3477W        W 4448  11.080  10.760   6.770
 3478W        W 4449   8.940  12.100   2.680
 3479W        W 4450  11.390   5.780   4.460
 3480W        W 4451   4.620   3.860   5.090
 3481W        W 4452  11.050  13.580  12.640
 3482W        W 4453  11.590   4.360  10.300
 3483W        W 4454   9.770   8.570   8.630
 3484W        W 4455   3.330   6.240   2.540
 3485W        W 4456   1.770   7.130   6.860
 3486W        W 4457   8.350   8.950   7.710
 3487W        W 4458  12.920   8.100   5.940
 3488W        W 4459   2.620   9.000   3.190
 3489W        W 4460  13.320   3.590   3.360
 3490W        W 4461   1.760   5.390   1.750
 3491W        W 4462   7.600  12.920   1.630
 3492W        W 4463   4.310   1.220  12.370
 3493W        W 4464  12.060  12.470   5.870
 3494W        W 4465   7.180  13.570   5.190
 3495W        W 4466   5.960  11.410   9.420
 3496W        W 4467   0.190  11.120  11.220
 3497W        W 4468   3.890  10.200   6.190
 3498W        W 4469  11.980   8.130  11.670
 3499W        W 4470   5.600   8.630   1.860
 3500W        W 4471   6.360   0.900  13.660
 3501W        W 4472   1.750  13.520   5.060
 3502W        W 4473   9.370  10.850   1.370
 3503W        W 4474   5.800  13.320  10.800
 3504W        W 4475   5.540   7.010   0.180
 3505W        W 4476   5.300  12.710   7.060
 3506W        W 4477   7.480   0.630   5.030
 3507W        W 4478   7.560   4.450   6.160
 3508W        W 4479   8.660  11.230  13.130
 3509W        W 4480   2.950   3.130   8.070
 3510W        W 4481   7.120   3.160  12.950
 3511W        W 4482   1.930  13.660   2.500
 3512W        W 4483   6.560   7.460   7.800
 3513W        W 4484  10.470  12.370  12.980
 3514W        W 4485   7.170   3.510   2.390
 3515W        W 4486  11.420   8.130   5.160
 3516W        W 4487   9.710   6.410   4.120
 3517W        W 4488   3.870  11.710  13.880
 3518W        W 4489   7.640   7.180   8.030
 3519W        W 4490   4.420   2.160   8.260
 3520W        W 4491   3.030   9.240   2.980
 3521W        W 4492   9.120   6.650   6.950
 3522W        W 4493   4.230   1.130  10.690
 3523W        W 4494  12.730  13.780   0.590
 3524W        W 4495   1.660   2.420  12.810
 3525W        W 4496   8.330   3.260   7.130
 3526W        W 4497   3.830   1.120   6.750
 3527W        W 4498  11.480   9.720  10.110
 3528W        W 4499   6.050   1.070   3.740
 3529W        W 4500  13.540   0.790   6.540
 3530W        W 4501   5.390   7.650   9.750
 3531W        W 4502   1.240   0.440   8.640
 3532W        W 4503  13.870  11.070  11.660
 3533W        W 4504  10.150   4.410   0.820
 3534W        W 4505   9.630   2.010   4.520
 3535W        W 4506  10.230   7.640  12.080
 3536W        W 4507  12.160   4.920   5.070
 3537W        W 4508   5.630   1.800   0.390
 3538W        W 4509   1.970   7.070   8.230
 3539W        W 4510   7.650  11.620   7.120
 3540W        W 4511   4.500   3.470   9.020
 3541W        W 4512   7.190   3.500   7.960
 3542W        W 4513  10.710   5.440   2.950
 3543W        W 4514   6.740   6.740  12.140
 3544W        W 4515   2.650   7.430  11.530
 3545W        W 4516   3.880   1.200   8.860
 3546W        W 4517   6.510   6.170   7.770
 3547W        W 4518   3.010   6.720   3.930
 3548W        W 4519  12.370   8.160   2.090
 3549W        W 4520  11.150   1.800  11.720
 3550W        W 4521  10.020   4.660   8.600
 3551W        W 4522   7.700   5.800   6.940
 3552W        W 4523  10.110   6.900   4.140
 3553W        W 4524   3.480  12.060   2.740
 3554W        W 4525   7.500   7.770  11.740
 3555W        W 4526   3.900  11.210   4.780
 3556W        W 4527   4.800   1.110   2.300
 3557W        W 4528   7.590   4.960   3.460
 3558W        W 4529   0.960  12.210   7.300
 3559W        W 4530   0.340  11.180  12.430
 3560W        W 4531   5.790  13.490   7.130
 3561W        W 4532   8.060   4.740   6.030
 3562W        W 4533   2.140  12.990  11.740
 3563W        W 4534   4.910  12.290  10.090
 3564W        W 4535   0.250  10.160   3.130
 3565W        W 4536   6.560   6.500  13.420
 3566W        W 4537  10.560   2.880   8.090
 3567W        W 4538  12.400   7.700   7.710
 3568W        W 4539   0.280  11.070  13.390
 3569W        W 4540   0.070   1.370   5.800
 3570W        W 4541   2.850   8.200   9.650
 3571W        W 4542   8.820  11.820  12.390
 3572W        W 4543   8.140   1.310   4.970
 3573W        W 4544   0.240   6.720   0.610
 3574W        W 4545  11.990   1.940   3.960
 3575W        W 4546   3.820   1.200  12.460
 3576W        W 4547  10.730  11.440   7.830
 3577W        W 4548   8.540   9.400   8.360
 3578W        W 4549  11.390  12.360  11.950
 3579W        W 4550   8.400   8.140   8.900
 3580W        W 4551   5.100  13.820  13.800
 3581W        W 4552   3.990   1.880   4.200
 3582W        W 4553   5.560   2.070  13.900
 3583W        W 4554  10.000   4.670   7.050
 3584W        W 4555  13.500   3.150   5.640
 3585W        W 4556  11.690   4.630   4.250
 3586W        W 4557   8.290   2.350   2.600
 3587W        W 4558  11.260   4.920   8.980
 3588W        W 4559   6.890  12.750  12.040
 3589W        W 4560  13.120   9.860  10.850
 3590W        W 4561   4.420   9.080   3.750
 3591W        W 4562   9.110   8.470   4.010
 3592W        W 4563  11.730   6.050   8.450
 3593W        W 4564   7.480   1.200  12.650
 3594W        W 4565  13.470   4.730   0.650
 3595W        W 4566   1.400   7.630   0.100
 3596W        W 4567   7.440   9.510   0.640
 3597W        W 4568   3.730   1.030   4.670
 3598W        W 4569   1.580  13.900   8.690
 3599W        W 4570   0.010   5.230   8.200
 3600W        W 4571   4.120  12.730   4.610
 3601W        W 4572   6.050  11.920   9.500
 3602W        W 4573   4.010   7.930   8.370
 3603W        W 4574  10.390  11.290   0.190
 3604W        W 4575  12.880  11.590   9.140
 3605W        W 4576  11.470   8.660   3.790
 3606W        W 4577  13.680  13.800  11.160
 3607W        W 4578   1.390  12.050   9.850
 3608W        W 4579   9.340   2.880   4.570
 3609W        W 4580   2.500   6.810   7.540
 3610W        W 4581   5.230   2.400   9.130
 3611W        W 4582   7.260   0.060   6.650
 3612W        W 4583   8.550  11.470   5.320
 3613W        W 4584   9.730   0.470   0.700
 3614W        W 4585   9.970   5.610   7.040
 3615W        W 4586   4.820  11.930   2.480
 3616W        W 4587   5.570  12.960  11.150
 3617W        W 4588   0.790  11.000  13.230
 3618W        W 4589   8.800   7.040   4.170
 3619W        W 4590  11.870  12.330   0.430
 3620W        W 4591  12.010   9.870   9.300
 3621W        W 4592   7.600   2.900   7.500
 3622W        W 4593   8.910   6.470   5.990
 3623W        W 4594  10.180  10.940  12.470
 3624W        W 4595  13.100  10.460   5.790
 3625W        W 4596   4.450  12.880   7.300
 3626W        W 4597   7.030  10.500   7.510
 3627W        W 4598  13.370   1.720  12.330
 3628W        W 4599  13.040   5.010  12.910
 3629W        W 4600  13.230   8.430  12.560
 3630W        W 4601   3.060   3.210   9.640
 3631W        W 4602  13.040   7.380   0.040
 3632W        W 4603  11.020   0.250   6.440
 3633W        W 4604   5.010   5.510   6.620
 3634W        W 4605   5.620   0.690   6.800
 3635W        W 4606   9.040   5.470   6.940
 3636W        W 4607   1.520   9.600   1.260
 3637W        W 4608   7.180   1.750  13.830
 3638W        W 4609  10.400   6.760  11.850
 3639W        W 4610  13.630  10.140   8.960
 3640W        W 4611   4.020  12.170   0.370
 3641W        W 4612   8.650   6.670   3.810
 3642W        W 4613   8.160   3.340   0.250
 3643W        W 4614   0.410   1.080  12.690
 3644W        W 4615   9.140  12.070  13.170
 3645W        W 4616  13.620  11.890  13.290
 3646W        W 4617  11.440   6.500   8.600
 3647W        W 4618  11.410  13.180  11.560
 3648W        W 4619   1.930   6.820   5.160
 3649W        W 4620  13.230   2.040   0.630
 3650W        W 4621   3.090   3.340   5.930
 3651W        W 4622   6.780   3.820   8.270
 3652W        W 4623   7.980  10.450   3.370
 3653W        W 4624   4.710   3.900   3.380
 3654W        W 4625  10.740   5.670  11.450
 3655W        W 4626   9.070   7.350   5.270
 3656W        W 4627   5.890   0.590  13.610
 3657W        W 4628  11.780   5.200   8.750
 3658W        W 4629   4.240   9.460  11.110
 3659W        W 4630  10.110   4.330  13.660
 3660W        W 4631   0.610   5.270   8.980
 3661W        W 4632   6.550   2.870   5.790
 3662W        W 4633   1.580   7.580   0.620
 3663W        W 4634   5.950   4.910  13.070
 3664W        W 4635   0.370   5.050   3.320
 3665W        W 4636  10.640   7.100   2.030
 3666W        W 4637   2.260  10.960   7.810
 3667W        W 4638   6.750  10.300   1.750
 3668W        W 4639   9.670   3.200   9.460
 3669W        W 4640  11.100  10.890   8.410
 3670W        W 4641  13.890   7.160  12.960
 3671W        W 4642   1.010   6.670  13.830
 3672W        W 4643   3.590  13.830   5.230
 3673W        W 4644  10.500   1.710  12.290
 3674W        W 4645   5.710  11.860   7.060
 3675W        W 4646   0.430   4.510  10.560
 3676W        W 4647   8.760  10.270  10.040
 3677W        W 4648  13.760   6.560   9.550
 3678W        W 4649   7.990  10.170  13.380
 3679W        W 4650  10.470   4.430   5.580
 3680W        W 4651   1.990   0.100   1.560
 3681W        W 4652   1.470   9.530   8.380
 3682W        W 4653  13.710   6.330  11.380
 3683W        W 4654   2.650   6.520  10.580
 3684W        W 4655  12.430  12.910  10.200
 3685W        W 4656  11.210   4.900   2.170
 3686W        W 4657   8.660   5.290  10.830
 3687W        W 4658   9.720   6.850  13.920
 3688W        W 4659  11.470   8.320   2.630
 3689W        W 4660   6.070   7.430   4.880
 3690W        W 4661   7.000  10.300  13.270
 3691W        W 4662   5.620   9.150   1.670
 3692W        W 4663   4.230   6.600   8.560
 3693W        W 4664   7.390   8.080   2.560
 3694W        W 4665   9.430  10.970   8.790
 3695W        W 4666   4.250  12.230   3.210
 3696W        W 4667   7.290   0.780   1.350
 3697W        W 4668  10.220   4.810   9.310
 3698W        W 4669   7.590   5.420   1.710
 3699W        W 4670   9.970   0.360   8.250
 3700W        W 4671  12.080   7.560   5.220
 3701W        W 4672   1.210  10.010   1.150
 3702W        W 4673   7.290   6.370   4.900
 3703W        W 4674  13.040   5.810  12.620
 3704W        W 4675   3.970   2.950   9.210
 3705W        W 4676  13.180   6.330  12.660
 3706W        W 4677   2.590   2.290   4.280
 3707W        W 4678   0.470   9.250   6.460
 3708W        W 4679  11.620   5.210   3.770
 3709W        W 4680   9.510   5.320   8.920
 3710W        W 4681   8.530   3.820   0.470
 3711W        W 4682  10.040  11.990   0.200
 3712W        W 4683   4.480   8.730   6.210
 3713W        W 4684   4.810   3.710   3.910
 3714W        W 4685  10.200   5.130   8.330
 3715W        W 4686   1.800   7.600   4.780
 3716W        W 4687   5.180   3.130  13.340
 3717W        W 4688   3.770   4.100   6.600
 3718W        W 4689   3.860  13.840   9.970
 3719W        W 4690   3.610  11.130   8.880
 3720W        W 4691   0.350  11.160   4.510
 3721W        W 4692   2.520   7.160  11.890
 3722W        W 4693   9.610   9.940   5.870
 3723W        W 4694   5.730  13.440   4.990
 3724W        W 4695  13.050  10.280   7.210
 3725W        W 4696  10.440   6.070  11.620
 3726W        W 4697   5.880  13.240  11.450
 3727W        W 4698   8.390  10.830   3.440
 3728W        W 4699   8.030  12.310   8.050
 3729W        W 4700  12.150  12.450   2.260
 3730W        W 4701   7.280   0.310  10.840
 3731W        W 4702  12.050   4.020   3.560
 3732W        W 4703   9.500  11.820   2.240
 3733W        W 4704   7.950   3.750   7.610
 3734W        W 4705   7.220   8.610   1.600
 3735W        W 4706   0.220   1.650   4.860
 3736W        W 4707  12.010   2.170   1.580
 3737W        W 4708   1.820   4.240   6.320
 3738W        W 4709   1.310   2.630   3.020
 3739W        W 4710   3.260   7.430  12.370
 3740W        W 4711   4.840   8.460   6.440
 3741W        W 4712  12.990  13.560   8.030
 3742W        W 4713   4.740  12.930   9.110
 3743W        W 4714  12.110  13.430  12.390
 3744W        W 4715   2.540  10.060  12.020
 3745W        W 4716   0.430   7.880  10.150
 3746W        W 4717   7.380   2.260  12.940
 3747W        W 4718   2.430   7.610   0.260
 3748W        W 4719  12.250  13.390  11.800
 3749W        W 4720   4.020  10.610   5.810
 3750W        W 4721   0.910   9.440   6.470
 3751W        W 4722  13.330   1.290   4.060
 3752W        W 4723   3.260   1.080   4.300
 3753W        W 4724   0.360   1.590  12.280
 3754W        W 4725   9.710   8.250   5.520
 3755W        W 4726   3.460   2.690   0.970
 3756W        W 4727   0.360   0.830  10.160
 3757W        W 4728   9.820   9.080   5.480
 3758W        W 4729  10.620   1.220   1.150
 3759W        W 4730   3.300   6.370   3.600
 3760W        W 4731   2.350   7.680   7.130
 3761W        W 4732   6.660   8.080  11.930
 3762W        W 4733   1.610   7.440  10.620
 3763W        W 4734   8.760   3.050   1.550
 3764W        W 4735   1.550   8.080   4.850
 3765W        W 4736   0.480  10.710   2.290
 3766W        W 4737   0.810   9.750   0.950
 3767W        W 4738  12.320   4.650   0.930
 3768W        W 4739   6.380  12.930   1.250
 3769W        W 4740   9.970  10.270   2.340
 3770W        W 4741   1.290   1.760   1.670
 3771W        W 4742   8.320  12.460   1.360
 3772W        W 4743   5.770   7.320   0.530
 3773W        W 4744  13.040   4.210  11.690
 3774W        W 4745   7.730  13.200  11.730
 3775W        W 4746   6.320  10.320   7.900
 3776W        W 4747   9.940   0.250   9.320
 3777W        W 4748   9.090   1.190   8.640
 3778W        W 4749  12.530   6.340   3.030
 3779W        W 4750   4.750   3.870   1.740
 3780W        W 4751   4.670  10.920  12.260
 3781W        W 4752   3.270  11.070   5.900
 3782W        W 4753   1.510   9.670   5.360
 3783W        W 4754   4.220  13.160  11.430
 3784W        W 4755  13.600   3.100   4.640
 3785W        W 4756   3.640   5.500   4.660
 3786W        W 4757  11.890   5.670  11.040
 3787W        W 4758   9.770  10.780  10.160
 3788W        W 4759   6.350   2.970  11.030
 3789W        W 4760  13.830   0.810  13.520
 3790W        W 4761  12.980  12.610   0.250
 3791W        W 4762   4.240  11.210   1.880
 3792W        W 4763   0.070   2.200   6.590
 3793W        W 4764   9.260   4.060   4.330
 3794W        W 4765  11.700   2.280  10.590
 3795W        W 4766  11.360   1.210   9.640
 3796W        W 4767   4.490  11.020  11.740
 3797W        W 4768   5.320   2.640   0.140
 3798W        W 4769   8.370   1.090   5.420
 3799W        W 4770   8.970  12.590   8.370
 3800W        W 4771   6.640   3.760   6.300
 3801W        W 4772  11.800   5.120   7.100
 3802W        W 4773   4.950  10.390  11.330
 3803W        W 4774  13.420   2.940   0.220
 3804W        W 4775  13.260   7.840   8.270
 3805W        W 4776   3.410   8.670   1.640
 3806W        W 4777   0.650   5.780  13.640
 3807W        W 4778   6.180   8.870  11.830
 3808W        W 4779   8.310  10.610   2.960
 3809W        W 4780   1.810  10.130   4.130
 3810W        W 4781  10.780  10.430  12.060
 3811W        W 4782  10.600   7.170   7.210
 3812W        W 4783   2.240   0.930   4.090
 3813W        W 4784  11.090  12.280  13.750
 3814W        W 4785   8.700  12.100  11.530
 3815W        W 4786   1.730   5.150  10.060
 3816W        W 4787   0.190   2.950   9.460
 3817W        W 4788   7.250   6.320  13.280
 3818W        W 4789   2.740  10.480  10.590
 3819W        W 4790   4.430   0.330   9.890
 3820W        W 4791   2.250   0.050   0.240
 3821W        W 4792  12.550   0.910  12.040
 3822W        W 4793  12.970   5.150  13.390
 3823W        W 4794  12.790   6.760   2.550
 3824W        W 4795   4.470  13.220   6.720
 3825W        W 4796  12.000  11.490  12.530
 3826W        W 4797   9.960   0.560   3.590
 3827W        W 4798   1.390  13.290   1.520
 3828W        W 4799   5.710  11.060   9.210
 3829W        W 4800   1.230   3.310   9.530
 3830W        W 4801   8.510   7.070  10.380
 3831W        W 4802   2.390   0.900   7.150
 3832W        W 4803  11.060   7.170   4.110
 3833W        W 4804   4.650  12.290   8.400
 3834W        W 4805  13.250  10.020   9.260
 3835W        W 4806   1.580   4.520   5.520
 3836W        W 4807   0.840  10.750   3.150
 3837W        W 4808   7.710   7.630  12.710
 3838W        W 4809   4.520   0.210  11.010
 3839W        W 4810  11.560  11.050   9.890
 3840W        W 4811   2.440  11.840  13.080
 3841W        W 4812  10.890   4.700   6.850
 3842W        W 4813  13.770   4.130   4.000
 3843W        W 4814   0.700   0.900   2.040
 3844W        W 4815   6.930   0.180  11.320
 3845W        W 4816   1.900  13.090   3.540
 3846W        W 4817  10.990   4.940   1.160
 3847W        W 4818  12.380   3.380  13.040
 3848W        W 4819  10.680   4.300   8.490
 3849W        W 4820   6.900  12.850   7.130
 3850W        W 4821   8.040   5.790   4.570
 3851W        W 4822   5.210   2.910   4.370
 3852W        W 4823   6.310   7.370   4.450
 3853W        W 4824   2.890  13.330   4.310
 3854W        W 4825   8.550   3.160   9.630
 3855W        W 4826   1.390   5.380  10.410
 3856W        W 4827  10.740   5.180   2.350
 3857W        W 4828  13.060   1.850   7.940
 3858W        W 4829   7.110   7.040   0.930
 3859W        W 4830  10.230   2.770   7.060
 3860W        W 4831  10.270  10.830   8.340
 3861W        W 4832   9.820   3.160   5.270
 3862W        W 4833   5.800  12.960  13.090
 3863W        W 4834  10.350  12.780   7.180
 3864W        W 4835   3.860   8.470  12.420
 3865W        W 4836   0.610   8.790   2.080
 3866W        W 4837   6.200  12.820   0.270
 3867W        W 4838   5.980  10.450   8.830
 3868W        W 4839   7.890   4.660   6.500
 3869W        W 4840  12.440   5.470   8.190
 3870W        W 4841   0.920   8.120  10.160
 3871W        W 4842   7.290  13.820  13.390
 3872W        W 4843  11.840   0.970   1.970
 3873W        W 4844   5.380   3.750   5.710
 3874W        W 4845  11.080   0.940   9.370
 3875W        W 4846   1.500   2.010  10.840
 3876W        W 4847  11.990   2.310  10.150
 3877W        W 4848  11.670   2.120  11.140
 3878W        W 4849   4.220  11.480   2.330
 3879W        W 4850   7.440  11.510   1.330
 3880W        W 4851   3.930   1.130   7.890
 3881W        W 4852   3.390   7.180   0.640
 3882W        W 4853  11.490   0.700   9.240
 3883W        W 4854   2.700  10.840   3.120
 3884W        W 4855   4.220   0.820   3.920
 3885W        W 4856  12.380  12.690   6.270
 3886W        W 4857  10.060   1.410   1.050
 3887W        W 4858  10.710  11.200   4.800
 3888W        W 4859   0.220  10.620   4.770
 3889W        W 4860   9.640  11.930  13.140
 3890W        W 4861   4.820   1.280   9.960
 3891W        W 4862   4.210   5.730   6.220
 3892W        W 4863   1.900   9.080   2.520
 3893W        W 4864   8.320   1.040  11.360
 3894W        W 4865   4.290  10.000  10.060
 3895W        W 4866   9.140   6.700   8.640
 3896W        W 4867   6.320  10.640  10.770
 3897W        W 4868   1.960   6.670   5.730
 3898W        W 4869   2.610   7.910   9.290
 3899W        W 4870   9.190   9.370   3.610
 3900W        W 4871  13.580  11.870   8.890
 3901W        W 4872   6.840   7.010  13.340
 3902W        W 4873  13.410   4.190   5.610
 3903W        W 4874   0.860   4.490   4.930
 3904W        W 4875   8.490  13.600   6.560
 3905W        W 4876   8.570   0.340   2.480
 3906W        W 4877  10.080  13.160   9.570
 3907W        W 4878   5.090   8.560   1.560
 3908W        W 4879   8.230   9.700   7.130
 3909W        W 4880   8.660   3.530   6.510
 3910W        W 4881   7.230   9.590   3.440
 3911W        W 4882   8.190  11.560   5.840
 3912W        W 4883   3.600   8.600   4.150
 3913W        W 4884   6.650   7.990  12.870
 3914W        W 4885   9.000   1.610   4.820
 3915W        W 4886   4.640   9.790  11.740
 3916W        W 4887  11.240   4.790  12.850
 3917W        W 4888  13.330  10.780   2.530
 3918W        W 4889   9.820   3.040   2.750
 3919W        W 4890   2.620   0.270   3.940
 3920W        W 4891   1.800  13.770  11.780
 3921W        W 4892   6.620   3.850   8.810
 3922W        W 4893  11.480   6.670   7.650
 3923W        W 4894  12.250   7.690   3.460
 3924W        W 4895   6.120   2.290  11.660
 3925W        W 4896   3.740   4.650   7.950
 3926W        W 4897   9.690  13.870   7.840
 3927W        W 4898   6.580   0.980  11.110
 3928W        W 4899   6.670   5.760  11.390
 3929W        W 4900  11.670   2.720   9.430
 3930W        W 4901   9.570   4.360   7.050
 3931W        W 4902  13.730   6.850   9.140
 3932W        W 4903   3.150   0.420   8.270
 3933W        W 4904   4.300  13.890   8.100
 3934W        W 4905   4.380  10.390   4.520
 3935W        W 4906   6.760  10.750   5.260
 3936W        W 4907   0.860   1.120   5.180
 3937W        W 4908  11.530   5.630  13.170
 3938W        W 4909   6.890   2.080   5.720
 3939W        W 4910   3.180   7.510   1.950
 3940W        W 4911   7.510   3.500   8.350
 3941W        W 4912   6.500  11.370   0.200
 3942W        W 4913   3.020   2.440   4.030
 3943W        W 4914  10.490   6.770  13.250
 3944W        W 4915   8.980  10.180   8.020
 3945W        W 4916  11.490   6.400  12.490
 3946W        W 4917   3.240   6.040  13.700
 3947W        W 4918   8.170   2.150   1.810
 3948W        W 4919   1.400  11.820   5.650
 3949W        W 4920   7.900  13.610  10.180
 3950W        W 4921   5.620   4.110   4.240
 3951W        W 4922   6.770   7.430   5.550
 3952W        W 4923  12.080   1.860  11.330
 3953W        W 4924  13.800   5.550  13.490
 3954W        W 4925   6.470  13.800   0.450
 3955W        W 4926  11.240   3.060   2.860
 3956W        W 4927  13.400   7.600   5.600
 3957W        W 4928   3.160   6.450   9.500
 3958W        W 4929   0.680   8.580   4.010
 3959W        W 4930  11.180  12.550   5.550
 3960W        W 4931   7.100  13.110   0.500
 3961W        W 4932   2.890   7.690   9.690
 3962W        W 4933   8.110   4.310  13.430
 3963W        W 4934   5.970   6.730   0.240
 3964W        W 4935   0.940   9.350   2.370
 3965W        W 4936  13.310   2.860   1.980
 3966W        W 4937   6.000   8.600  10.910
 3967W        W 4938  10.420  13.240   3.400
 3968W        W 4939   5.200   4.630   5.450
 3969W        W 4940   0.960   1.290  10.970
 3970W        W 4941   9.250   2.320   4.330
 3971W        W 4942   1.560   6.220   1.140
 3972W        W 4943   1.240  10.120  11.600
 3973W        W 4944   9.500   1.770   1.400
 3974W        W 4945   2.880  10.810   4.870
 3975W        W 4946  13.370   5.400  10.910
 3976W        W 4947   5.710  12.220  10.700
 3977W        W 4948   8.680   0.680  10.590
 3978W        W 4949   7.380   6.830  13.430
 3979W        W 4950   2.290   1.930  13.310
 3980W        W 4951   1.510   0.560   2.060
 3981W        W 4952   2.910  11.260   3.940
 3982W        W 4953   2.000  13.890   7.560
 3983W        W 4954  11.460   4.750  11.980
 3984W        W 4955   5.780  10.710  11.020
 3985W        W 4956   5.350   9.100   0.100
 3986W        W 4957   2.810   8.060   8.840
 3987W        W 4958   4.990   9.140   5.980
 3988W        W 4959   4.730   1.370   8.060
 3989W        W 4960   1.580  11.470   7.580
 3990W        W 4961  12.490   3.690   1.300
 3991W        W 4962   7.570  10.070   2.590
 3992W        W 4963  13.710   2.940   6.150
 3993W        W 4964   7.070   9.250   0.410
 3994W        W 4965   3.080   8.290   7.910
 3995W        W 4966   8.520  10.620   9.600
 3996W        W 4967   5.030  12.940   5.780
 3997W        W 4968   5.810   8.170  10.640
 3998W        W 4969  12.770   3.390   2.660
 3999W        W 4970   1.170  12.880   5.920
 4000W        W 4971   1.380   8.870   9.910
 4001W        W 4972   1.020   5.910   2.770
 4002W        W 4973   5.040   5.090   1.240
 4003W        W 4974   7.690   9.210   4.910
 4004W        W 4975   8.960   5.810   2.080
 4005W        W 4976   3.230   2.910   9.190
 4006W        W 4977  11.420  10.930   9.290
 4007W        W 4978   5.970   7.930   5.740
 4008W        W 4979   2.900   9.460  10.630
 4009W        W 4980   3.290  10.890   3.950
 4010W        W 4981  11.660   3.460   0.320
 4011W        W 4982   7.190   7.050   0.230
 4012W        W 4983   1.150   1.140   8.000
 4013W        W 4984  10.840   6.100   2.370
 4014W        W 4985   5.880   0.870  12.650
 4015W        W 4986   3.080   3.390   3.910
 4016W        W 4987   5.810   2.400   5.040
 4017W        W 4988   0.370   0.920   5.370
 4018W        W 4989   3.450   7.630  12.830
 4019W        W 4990   7.010   1.940   2.210
 4020W        W 4991   2.140   1.120   0.290
 4021W        W 4992  10.490   0.340   0.270
 4022W        W 4993   9.310   6.800  11.570
 4023W        W 4994   4.910   6.600   0.930
 4024W        W 4995   4.010   8.730   1.720
 4025W        W 4996   5.820   9.960   8.920
 4026W        W 4997   1.520  13.000   5.620
 4027W        W 4998  10.970  13.250   9.840
 4028W        W 4999  12.350  12.290  13.830
 4029W        W 5000   5.380   7.790   8.840
 4030W        W 5001   4.720  13.250   3.520
 4031W        W 5002   6.930   5.560   1.410
 4032W        W 5003  13.250   0.310   4.480
 4033W        W 5004   5.650  11.590   0.870
 4034W        W 5005  11.740  13.570   3.710
 4035W        W 5006   7.720  12.180  13.610
 4036W        W 5007   0.620   2.190   8.980
 4037W        W 5008   2.180  11.050  12.120
 4038W        W 5009   5.740  12.730  10.750
 4039W        W 5010   6.700   9.640  12.260
 4040W        W 5011  11.030   5.590   2.580
 4041W        W 5012   0.010   9.010   6.790
 4042W        W 5013   5.110   7.090   8.210
 4043W        W 5014  13.510   3.200  13.340
 4044W        W 5015   4.040  10.950   9.710
 4045W        W 5016   9.880   0.390   3.130
 4046W        W 5017  11.450  12.280   0.620
 4047W        W 5018   2.210  12.870   3.980
 4048W        W 5019   7.750   4.480   4.100
 4049W        W 5020   2.850  11.760   7.800
 4050W        W 5021   3.450   6.790   8.880
 4051W        W 5022  13.870   2.900  11.830
 4052W        W 5023  10.180   9.490   0.480
 4053W        W 5024   7.080  12.360   7.260
 4054W        W 5025   0.510   4.770  11.080
 4055W        W 5026  10.760  12.670   7.430
 4056W        W 5027  11.300   9.260   4.590
 4057W        W 5028   6.510   5.870   3.900
 4058W        W 5029   5.850   7.020  13.310
 4059W        W 5030   1.320   7.730   3.610
 4060W        W 5031  11.910   7.390   3.660
 4061W        W 5032   6.540  11.360   0.720
 4062W        W 5033   2.510   0.480  10.770
 4063W        W 5034   3.340   7.470   9.530
 4064W        W 5035   4.680   4.000  10.410
 4065W        W 5036   9.990   8.480   7.380
 4066W        W 5037  12.810   2.700   4.810
 4067W        W 5038   1.270  12.310  11.920
 4068W        W 5039   6.670  10.400   9.990
 4069W        W 5040   7.730   4.190   9.510
 4070W        W 5041  11.130   7.270  12.880
 4071W        W 5042   8.130  11.850   0.420
 4072W        W 5043  10.890  13.480   3.510
 4073W        W 5044   0.560   4.000   5.020
 4074W        W 5045   4.130   6.830   0.600
 4075W        W 5046   5.730   6.060   2.460
 4076W        W 5047   3.090   4.900   2.900
 4077W        W 5048  13.920  13.160   5.070
 4078W        W 5049   0.710  11.630   3.200
 4079W        W 5050  13.080   7.960   6.360
 4080W        W 5051  13.250   9.410   7.320
 4081W        W 5052   4.940   4.370   1.680
 4082W        W 5053  11.900   0.650  10.900
 4083W        W 5054   1.020   8.270   7.600
 4084W        W 5055   2.140  10.700   0.790
 4085W        W 5056   4.380  10.150   0.800
 4086W        W 5057   4.280  10.320   8.850
 4087W        W 5058   5.730   0.070   7.350
 4088W        W 5059   7.260   3.300   2.890
 4089W        W 5060   5.890   5.410  11.380
 4090W        W 5061   1.500   2.940  13.490
 4091W        W 5062   5.250   0.470  10.400
 4092W        W 5063   8.280   9.110   2.250
 4093W        W 5064  11.650   6.310   6.890
 4094W        W 5065   9.200  11.330   9.190
 4095W        W 5066  13.340   2.870  11.280
 4096W        W 5067   6.730   7.780   4.310
 4097W        W 5068   9.750   7.520   0.290
 4098W        W 5069   9.480   7.480   7.820
 4099W        W 5070   3.890   3.420  13.440
 4100W        W 5071   2.940  13.920   6.050
 4101W        W 5072  12.780  11.660   7.540
 4102W        W 5073   6.260   2.050   6.360
 4103W        W 5074   7.790   6.840   2.470
 4104W        W 5075  11.330  12.270   1.180
 4105W        W 5076   0.100   4.310   9.200
 4106W        W 5077   4.780   2.190   7.670
 4107W        W 5078   0.550   9.840   0.190
 4108W        W 5079  10.830   4.840  11.210
 4109W        W 5080   8.120   1.380   1.100
 4110W        W 5081   9.610  10.710   6.480
 4111W        W 5082   3.590  13.100   0.900
 4112W        W 5083  11.550   4.580   9.270
 4113W        W 5084  12.800  12.160   6.300
 4114W        W 5085   3.910   8.570  11.760
 4115W        W 5086   0.770  11.120   8.580
 4116W        W 5087  10.310   6.970   8.980
 4117W        W 5088  10.140   1.000  10.430
 4118W        W 5089   2.690   8.880   1.350
 4119W        W 5090   0.130   1.320   3.360
 4120W        W 5091   9.490  12.240  13.590
 4121W        W 5092   6.030   5.490  12.930
 4122W        W 5093   8.280  12.550   8.800
 4123W        W 5094   3.510  10.300   7.620
 4124W        W 5095   5.670   3.680   0.960
 4125W        W 5096   0.570  13.640  13.230
 4126W        W 5097   5.120   1.280   3.640
 4127W        W 5098   7.290  11.780   8.590
 4128W        W 5099   0.880   4.330   5.430
 4129W        W 5100   9.920   4.900   0.270
 4130W        W 5101   3.100   6.820  10.360
 4131W        W 5102   8.150   2.290   4.780
 4132W        W 5103   1.170   6.570   0.600
 4133W        W 5104   6.490   5.450   4.210
 4134W        W 5105   7.490  11.030   7.450
 4135W        W 5106   2.200   2.720   2.590
 4136W        W 5107   2.390   5.620   4.920
 4137W        W 5108  10.390  13.270   7.370
 4138W        W 5109  12.390   7.270   1.410
 4139W        W 5110   6.680  12.670  11.220
 4140W        W 5111   5.680   5.870   1.580
 4141W        W 5112   6.960   3.740  11.290
 4142W        W 5113   2.860  11.900   1.260
 4143W        W 5114  13.260   3.360  12.850
 4144W        W 5115   8.780   0.700  10.030
 4145W        W 5116  11.730   7.750  10.940
 4146W        W 5117   3.260   0.160   9.160
 4147W        W 5118   4.490   2.250  11.090
 4148W        W 5119   1.630  11.750   0.410
 4149W        W 5120   2.850   8.990  13.860
 4150W        W 5121   9.600  11.110   1.740
 4151W        W 5122   0.220   6.880   4.860
 4152W        W 5123  11.970   9.280   8.590
 4153W        W 5124  10.180   4.540   7.830
 4154W        W 5125   7.040   0.570   9.150
 4155W        W 5126   9.220   9.050   2.820
 4156W        W 5127   2.190   7.250  11.490
 4157W        W 5128   8.490   7.620   7.260
 4158W        W 5129   3.830   0.900   3.630
 4159W        W 5130   4.200   9.690   8.570
 4160W        W 5131  11.100   3.550   4.510
 4161W        W 5132   0.700   0.930   7.790
 4162W        W 5133   4.020   9.280   2.330
 4163W        W 5134   0.600   3.120   5.060
 4164W        W 5135  11.570  13.820   0.800
 4165W        W 5136   5.970   7.830   1.060
 4166W        W 5137   4.090   7.300   7.770
 4167W        W 5138   9.790   4.900   9.040
 4168W        W 5139  11.930   5.330  10.680
 4169W        W 5140   4.420  11.580   4.750
 4170W        W 5141   4.870   2.860   6.270
 4171W        W 5142   5.280   2.070   1.330
 4172W        W 5143   7.100   4.720  10.150
 4173W        W 5144   1.890   7.650  11.500
 4174W        W 5145   6.050  13.060   7.360
 4175W        W 5146  11.660  12.340   7.750
 4176W        W 5147   7.460  10.040   9.190
 4177W        W 5148  10.400   9.660   6.980
 4178W        W 5149   7.040   2.070   2.710
 4179W        W 5150  11.470   7.480   9.350
 4180W        W 5151   0.860   1.010   2.850
 4181W        W 5152   1.870  12.020   0.800
 4182W        W 5153   4.870   3.950   6.000
 4183W        W 5154   1.260   7.800  10.860
 4184W        W 5155   7.030  11.950   6.990
 4185W        W 5156   5.440   8.620   3.440
 4186W        W 5157   4.130   3.010  11.920
 4187W        W 5158   5.980  12.630   8.490
 4188W        W 5159  10.790  13.650  10.240
 4189W        W 5160  10.050   9.020   1.470
 4190W        W 5161   4.030  13.690   2.390
 4191W        W 5162  12.760   0.330   0.340
 4192W        W 5163  10.280  12.400   8.210
 4193W        W 5164   4.120  13.740   5.440
 4194W        W 5165   0.120  11.340   1.630
 4195W        W 5166   4.930  12.590   2.180
 4196W        W 5167   4.250   1.550   2.990
 4197W        W 5168   4.890   9.690   2.010
 4198W        W 5169   8.330   3.740   8.940
 4199W        W 5170   4.300   2.250  12.290
 4200W        W 5171  11.150  11.340  12.180
 4201W        W 5172  11.470   6.790  11.630
 4202W        W 5173   0.020   0.990   7.130
 4203W        W 5174   4.320   7.570   7.450
 4204W        W 5175   4.950   1.800  11.700
 4205W        W 5176   8.690   4.300  10.420
 4206W        W 5177   1.990  11.030   9.260
 4207W        W 5178   7.980   6.770   7.140
 4208W        W 5179   4.700   0.710   6.720
 4209W        W 5180   9.330   3.680   6.170
 4210W        W 5181   8.270   4.400   8.180
 4211W        W 5182   5.480  13.890   1.720
 4212W        W 5183   1.320   4.660   9.970
 4213W        W 5184  13.640   0.810   8.180
 4214W        W 5185   8.550   6.360   5.650
 4215W        W 5186  11.740  12.740   7.120
 4216W        W 5187  10.770   6.490   6.540
 4217W        W 5188   9.710   4.470   0.500
 4218W        W 5189   5.720   6.790   3.190
 4219W        W 5190   5.720   5.400  13.740
 4220W        W 5191   7.660   6.390   5.910
 4221W        W 5192   4.500   2.010   5.200
 4222W        W 5193   6.380  12.190  11.360
 4223W        W 5194  12.590   8.650  10.710
 4224W        W 5195   1.370   9.520  12.850
 4225W        W 5196   4.200  10.480   9.310
 4226W        W 5197   6.770   5.970   6.510
 4227W        W 5198  10.100   2.000  10.020
 4228W        W 5199   1.650  12.780   3.870
 4229W        W 5200   8.630   4.300   2.140
 4230W        W 5201   9.090   1.640   1.710
 4231W        W 5202   3.590   7.810   1.820
 4232W        W 5203  11.580   5.980  13.760
 4233W        W 5204  11.570   6.170   4.860
 4234W        W 5205   6.620   7.550  11.480
 4235W        W 5206   2.020   8.630  12.290
 4236W        W 5207   9.570   4.420   8.710
 4237W        W 5208   6.360   9.630   5.810
 4238W        W 5209   6.420   4.750   6.980
 4239W        W 5210  10.260   7.470  13.050
 4240W        W 5211   7.670   2.840   4.270
 4241W        W 5212   4.150  12.560  11.550
 4242W        W 5213  11.410   7.520   9.860
 4243W        W 5214   9.990   9.160   5.930
 4244W        W 5215  11.360   2.930  12.730
 4245W        W 5216   3.620   6.610  10.810
 4246W        W 5217   3.530   2.990   6.220
 4247W        W 5218   1.280   2.310   3.470
 4248W        W 5219   6.950   3.120   6.870
 4249W        W 5220  12.730   1.680   2.240
 4250W        W 5221   3.390   4.260   9.300
 4251W        W 5222  11.130  11.270  11.360
 4252W        W 5223   7.900   7.820   3.370
 4253W        W 5224   0.620   7.290   8.650
 4254W        W 5225   2.690   2.580   7.930
 4255W        W 5226   4.870   7.240  11.150
 4256W        W 5227   4.980  11.410   9.920
 4257W        W 5228   0.980   0.240   5.550
 4258W        W 5229   0.500   5.020   2.520
 4259W        W 5230   4.520  12.710  11.290
 4260W        W 5231   5.430   9.690  10.890
 4261W        W 5232   5.230   2.350  13.350
 4262W        W 5233   0.560   2.690   4.830
 4263W        W 5234   0.140   4.790   6.080
 4264W        W 5235   7.590  11.080   9.050
 4265W        W 5236   2.500   9.700  10.250
 4266W        W 5237  11.850  12.680   5.130
 4267W        W 5238   8.270   9.200   1.760
 4268W        W 5239  10.850  10.260   5.190
 4269W        W 5240   7.680   8.580  10.850
 4270W        W 5241   2.400   4.920   6.520
 4271W        W 5242  13.890   7.760  13.690
 4272W        W 5243  10.600  12.820   3.210
 4273W        W 5244   1.610   7.750  10.220
 4274W        W 5245   9.980   4.360   9.120
 4275W        W 5246   8.940   3.900  10.840
 4276W        W 5247   0.900   7.370   3.350
 4277W        W 5248   8.110   7.340   0.650
 4278W        W 5249   8.930   2.780  13.250
 4279W        W 5250  10.010   4.540   2.050
 4280W        W 5251  12.880   4.630  13.430
 4281W        W 5252   0.390  12.560   1.500
 4282W        W 5253  10.870   4.230   9.700
 4283W        W 5254   7.810  13.100   2.740
 4284W        W 5255  13.840   7.380   2.540
 4285W        W 5256  11.200  11.790  12.580
 4286W        W 5257  13.160   8.000  12.890
 4287W        W 5258   1.030   5.010   0.900
 4288W        W 5259   7.510   9.660   0.170
 4289W        W 5260   1.450  12.680  13.400
 4290W        W 5261   7.610  10.050   9.720
 4291W        W 5262   0.490   9.350   2.120
 4292W        W 5263   3.190   5.770   1.850
 4293W        W 5264  12.920  11.890   6.710
 4294W        W 5265  10.510   5.230  11.280
 4295W        W 5266  10.950   1.920  10.720
 4296W        W 5267   2.120   0.030  10.180
 4297W        W 5268  13.080  10.790  13.710
 4298W        W 5269  13.730  13.230  13.180
 4299W        W 5270   2.020   9.440  10.310
 4300W        W 5271   4.090   2.710   0.320
 4301W        W 5272   3.220   1.970   1.600
 4302W        W 5273   3.050  11.410   5.530
 4303W        W 5274   5.520   3.280   0.340
 4304W        W 5275   6.940   7.670   3.480
 4305W        W 5276   6.940   5.570   8.520
 4306W        W 5277  10.550   5.920   3.290
 4307W        W 5278  10.720   5.860  11.980
 4308W        W 5279   8.510  11.790   4.580
 4309W        W 5280  13.650   4.040   6.020
 4310W        W 5281   4.170   2.630   1.160
 4311W        W 5282   6.980  13.870   1.170
 4312W        W 5283   1.970  10.110  13.330
 4313W        W 5284  12.040   9.510   1.110
 4314W        W 5285   3.200  13.120  10.850
 4315W        W 5286   4.750   5.330  13.900
 4316W        W 5287   5.710   4.820   4.930
 4317W        W 5288   2.250   9.710   7.690
 4318W        W 5289   8.910  13.220   9.620
 4319W        W 5290   4.140  11.220   0.980
 4320W        W 5291   1.210   0.120  10.950
 4321W        W 5292   2.700   1.840  12.680
 4322W        W 5293   6.950  13.480   9.590
 4323W        W 5294   1.600   8.160   2.720
 4324W        W 5295   9.730  13.910   7.330
 4325W        W 5296   6.240   4.120   6.230
 4326W        W 5297   8.190   2.460   8.340
 4327W        W 5298  10.040   5.800  10.530
 4328W        W 5299  12.170   4.590   8.520
 4329W        W 5300   9.400   5.660   7.230
 4330W        W 5301   8.380  11.660   4.070
 4331W        W 5302  11.760   9.420   6.320
 4332W        W 5303  13.830   1.940  12.540
 4333W        W 5304  13.690   2.860  13.740
 4334W        W 5305   4.680   0.900   0.020
 4335W        W 5306   2.820   6.810   0.050
 4336W        W 5307   5.840  11.520   3.250
 4337W        W 5308   4.170  13.020   1.860
 4338W        W 5309   7.140   2.580   8.910
 4339W        W 5310  13.810   9.910  12.760
 4340W        W 5311   7.140  12.020   2.830
 4341W        W 5312  13.710   4.100   9.820
 4342W        W 5313   5.800   7.670  11.680
 4343W        W 5314   7.470  13.520   9.750
 4344W        W 5315   6.980  13.530   1.750
 4345W        W 5316   2.880  11.900   7.040
 4346W        W 5317  12.200  12.960   2.220
 4347W        W 5318   5.560   3.410  10.890
 4348W        W 5319   8.220   6.080   9.770
 4349W        W 5320   7.240   4.620   1.360
 4350W        W 5321   9.390   0.540   4.260
 4351W        W 5322   3.150   9.160   8.970
 4352W        W 5323  12.970   3.920  10.570
 4353W        W 5324   6.070   3.190   9.780
 4354W        W 5325   8.940  13.870  12.480
 4355W        W 5326   1.850   5.810   9.580
 4356W        W 5327   7.410   8.830   6.200
 4357W        W 5328  11.850   9.110  11.840
 4358W        W 5329   4.260   5.970   9.390
 4359W        W 5330   2.670   8.030   8.020
 4360W        W 5331   7.160   0.140   9.600
 4361W        W 5332  10.800   2.830   3.140
 4362W        W 5333  10.310  13.370   1.350
 4363W        W 5334   7.660   6.250  13.680
 4364W        W 5335  12.700   0.300   0.850
 4365W        W 5336   8.870   8.710   8.350
 4366W        W 5337   5.610   6.070  12.630
 4367W        W 5338   6.080   6.970   7.780
 4368W        W 5339   3.530   2.070   9.210
 4369W        W 5340   1.730  12.780   9.410
 4370W        W 5341   4.660   7.980   0.340
 4371W        W 5342   9.330  10.520   8.210
 4372W        W 5343  11.150   0.760   8.930
 4373W        W 5344   1.530  10.360  10.620
 4374W        W 5345   8.190   5.130  13.410
 4375W        W 5346   5.390   0.290   7.050
 4376W        W 5347   0.400   6.560  13.810
 4377W        W 5348   1.120   8.760   3.470
 4378W        W 5349   5.560  10.310  11.230
 4379W        W 5350  11.720  13.750   6.540
 4380W        W 5351  10.700   3.050  11.140
 4381W        W 5352   3.930  10.400  12.820
 4382W        W 5353  10.200   6.730   2.270
 4383W        W 5354   2.270   1.490   6.250
 4384W        W 5355   6.460  11.120   2.790
 4385W        W 5356   9.020   7.990  11.610
 4386W        W 5357   4.820   5.620   0.920
 4387W        W 5358   9.120   8.540   9.070
 4388W        W 5359   8.920   1.990   2.160
 4389W        W 5360   1.950   0.930  13.350
 4390W        W 5361   5.820   1.610   4.460
 4391W        W 5362  11.220  13.710   6.400
 4392W        W 5363   5.360  11.570   6.310
 4393W        W 5364   0.430   6.930   7.300
 4394W        W 5365  10.910   2.000  12.230
 4395W        W 5366  12.000   5.070   3.470
 4396W        W 5367   9.520   0.410  13.800
 4397W        W 5368  13.300   7.980   9.280
 4398W        W 5369   2.250  12.290   3.450
 4399W        W 5370   2.690   4.560   6.730
 4400W        W 5371   0.300  11.030   9.640
 4401W        W 5372  12.660   1.100  12.520
 4402W        W 5373   1.460  11.940   2.120
 4403W        W 5374   7.050   5.270  10.100
 4404W        W 5375   5.000   4.560   5.970
 4405W        W 5376   8.440   2.570   1.740
 4406W        W 5377  10.440   1.550   9.870
 4407W        W 5378  10.820   5.290   3.470
 4408W        W 5379   0.280   0.660  11.800
 4409W        W 5380   2.730   2.020   6.710
 4410W        W 5381  12.890  11.070  12.920
 4411W        W 5382  12.190   3.310   1.140
 4412W        W 5383   8.770   7.150   9.870
 4413W        W 5384   9.490   7.240   2.950
 4414W        W 5385  11.230   2.950   2.340
 4415W        W 5386   2.870   6.420   2.600
 4416W        W 5387   2.210   4.670  10.240
 4417W        W 5388   8.040  10.630   9.610
 4418W        W 5389   9.450   7.670   3.410
 4419W        W 5390   2.260   9.850   2.280
 4420W        W 5391  12.280  12.550   7.810
 4421W        W 5392   9.240   2.770   6.900
 4422W        W 5393  12.920   8.210   1.910
 4423W        W 5394  10.590   2.870   4.080
 4424W        W 5395   7.510  10.640   7.810
 4425W        W 5396  11.050   8.450   6.680
 4426W        W 5397   4.970  12.740   7.480
 4427W        W 5398  10.460  12.560  10.470
 4428W        W 5399   1.570  10.690   8.120
 4429W        W 5400   5.670   4.460   5.750
 4430W        W 5401   5.310   3.310   2.940
 4431W        W 5402  12.690   7.830  12.880
 4432W        W 5403   7.760  12.910   2.120
 4433W        W 5404   1.950   2.110   1.430
 4434W        W 5405   7.290   0.640   2.520
 4435W        W 5406   4.330  13.150  13.070
 4436W        W 5407   0.090  12.330   2.970
 4437W        W 5408   0.930   2.890  12.550
 4438W        W 5409  11.790   7.770   6.350
 4439W        W 5410   6.860   1.960   9.020
 4440W        W 5411  13.810   0.500   6.890
 4441W        W 5412   0.970   6.110  11.100
 4442W        W 5413   3.070   2.070  13.570
 4443W        W 5414  11.530   1.860  10.680
 4444W        W 5415   9.570  11.310   8.020
 4445W        W 5416  12.720   9.020  12.180
 4446W        W 5417  13.340   1.330   8.780
 4447W        W 5418   4.340   7.900   3.360
 4448W        W 5419  12.800   1.320   7.720
 4449W        W 5420  11.280   4.110   1.650
 4450W        W 5421   7.330   5.960  11.940
 4451W        W 5422   0.930   2.830  11.940
 4452W        W 5423  10.060   8.630   5.660
 4453W        W 5424   7.710   9.690   6.240
 4454W        W 5425   7.260   8.150   7.280
 4455W        W 5426   8.710   2.360   2.990
 4456W        W 5427  12.120   3.600   8.180
 4457W        W 5428  11.040   0.240   2.860
 4458W        W 5429   0.750   5.810  10.400
 4459W        W 5430   3.410   0.200   0.960
 4460W        W 5431   5.530   8.250   1.500
 4461W        W 5432  10.500   8.970   1.250
 4462W        W 5433   1.980   8.420  11.830
 4463W        W 5434   7.220   3.450   6.570
 4464W        W 5435   7.290   8.560   7.530
 4465W        W 5436   9.290  12.190   8.330
 4466W        W 5437   9.680   2.640   0.160
 4467W        W 5438   0.380  10.160   9.310
 4468W        W 5439   6.510   1.690   0.930
 4469W        W 5440   9.370   2.010   7.470
 4470W        W 5441   9.640   2.970   5.690
 4471W        W 5442   4.550   9.750   8.080
 4472W        W 5443   7.890  10.060   2.180
 4473W        W 5444   5.820  10.900   8.700
 4474W        W 5445   4.020   5.670  13.830
 4475W        W 5446   8.530   2.150   1.380
 4476W        W 5447   3.970   0.950   0.480
 4477W        W 5448   6.930   5.960   7.900
 4478W        W 5449  11.230   5.960   8.420
 4479W        W 5450   2.240   1.060   9.770
 4480W        W 5451  13.770   9.500  12.500
 4481W        W 5452   8.140   0.510   7.550
 4482W        W 5453   8.380   3.220   4.180
 4483W        W 5454   4.520   2.910   5.870
 4484W        W 5455   9.560   5.520   6.800
 4485W        W 5456  10.840   6.800   3.240
 4486W        W 5457  11.640   4.540   5.040
 4487W        W 5458   4.640  11.860   1.340
 4488W        W 5459  10.230   8.340   6.910
 4489W        W 5460   9.970   6.480   3.680
 4490W        W 5461  12.070   9.150   5.070
 4491W        W 5462  10.410   6.920  10.460
 4492W        W 5463   2.380  13.390  11.030
 4493W        W 5464  12.850   7.400   2.120
 4494W        W 5465   7.330   0.660   5.590
 4495W        W 5466  10.450  12.330   6.350
 4496W        W 5467   9.990   1.220  12.790
 4497W        W 5468   2.340  10.180   1.500
 4498W        W 5469   0.500   8.930   5.620
 4499W        W 5470   4.900   6.690  10.110
 4500W        W 5471   2.560   6.000   9.070
 4501W        W 5472   8.910   3.880   2.150
 4502W        W 5473  12.500  12.210   2.510
 4503W        W 5474   0.430  12.840  13.290
 4504W        W 5475   6.200  13.510   3.990
 4505W        W 5476   8.860  11.690  12.950
 4506W        W 5477   1.170   2.700   8.670
 4507W        W 5478   7.080  11.110   8.280
 4508W        W 5479   1.360   7.470  12.560
 4509W        W 5480   3.410   6.870  11.200
 4510W        W 5481   2.460  10.680  10.180
 4511W        W 5482   4.720   7.840   7.050
 4512W        W 5483  13.350  13.770   8.450
 4513W        W 5484  10.870  11.920   3.540
 4514W        W 5485   4.030  12.890   6.920
 4515W        W 5486   3.020   1.170   5.260
 4516W        W 5487   6.950   6.680  13.650
 4517W        W 5488   9.870   5.660   6.260
 4518W        W 5489   0.580   8.920   6.820
 4519W        W 5490  10.760   0.780   7.970
 4520W        W 5491   8.610   5.660   3.690
 4521W        W 5492  13.240   0.660   6.100
 4522W        W 5493  11.210   7.960  10.490
 4523W        W 5494   3.510   4.530   2.620
 4524W        W 5495   9.790   4.480   4.290
 4525W        W 5496   9.590  11.250   6.770
 4526W        W 5497   9.370   0.910   5.740
 4527W        W 5498   7.300   8.750   4.010
 4528W        W 5499  12.260   2.950  12.850
 4529W        W 5500   8.040   3.500  13.080
 4530W        W 5501  12.890  10.470   8.430
 4531W        W 5502   7.000   2.510   4.080
 4532W        W 5503   6.310   1.110   8.460
 4533W        W 5504  13.260   1.090   8.120
 4534W        W 5505   3.340   4.210   4.850
 4535W        W 5506   3.680   2.720   0.020
 4536W        W 5507   2.650  12.590  12.360
 4537W        W 5508  12.240   6.660  12.720
 4538W        W 5509   4.350   4.860   4.220
 4539W        W 5510  13.300   8.390   8.010
 4540W        W 5511   5.570   1.210  11.570
 4541W        W 5512   5.150   1.410  12.440
 4542W        W 5513   6.830   2.830   7.340
 4543W        W 5514  13.640   1.010   7.710
 4544W        W 5515   8.240   3.350   7.680
 4545W        W 5516  13.680   6.190   8.520
 4546W        W 5517   5.630  10.370   4.340
 4547W        W 5518   9.630  13.680   0.690
 4548W        W 5519   5.740  11.210   1.310
 4549W        W 5520   0.710   9.300   2.930
 4550W        W 5521   9.240   5.640  12.760
 4551W        W 5522   2.000   2.920   3.670
 4552W        W 5523  11.820   9.830  12.650
 4553W        W 5524  13.190   2.880  13.070
 4554W        W 5525  12.600   2.180   5.980
 4555W        W 5526  11.720  10.930   0.860
 4556W        W 5527   6.890   4.550   9.540
 4557W        W 5528   9.490  12.470   7.770
 4558W        W 5529  13.550   1.510   9.230
 4559W        W 5530   3.440   4.990   8.080
 4560W        W 5531  12.370   1.280   3.370
 4561W        W 5532  12.160  13.540   3.920
 4562W        W 5533   4.850   0.060  11.900
 4563W        W 5534  12.330   0.550   0.650
 4564W        W 5535   4.900   7.520   6.760
 4565W        W 5536   9.190  13.290  10.270
 4566W        W 5537   2.840   0.020   7.350
 4567W        W 5538   5.950  13.240   9.510
 4568W        W 5539   8.770   8.360   2.170
 4569W        W 5540   0.530   0.370  12.200
 4570W        W 5541   8.660   9.130   9.550
 4571W        W 5542  13.310   6.600   9.130
 4572W        W 5543   1.600   7.440   8.560
 4573W        W 5544  12.590   2.650   2.810
 4574W        W 5545   8.400   7.900   9.320
 4575W        W 5546   8.500   6.650   8.500
 4576W        W 5547   6.520  11.270   8.860
 4577W        W 5548   9.060   7.430   5.780
 4578W        W 5549   0.450   8.770   4.430
 4579W        W 5550   3.830   9.510   1.130
 4580W        W 5551   8.890   6.520   4.230
 4581W        W 5552   2.660  11.670  12.650
 4582W        W 5553   2.170   0.420   4.840
 4583W        W 5554   4.480   5.810   4.040
 4584W        W 5555   7.350   3.190   5.120
 4585W        W 5556  13.180  13.470   3.840
 4586W        W 5557   9.420   2.440   8.240
 4587W        W 5558  12.820   0.380   2.520
 4588W        W 5559   4.050   1.920   2.780
 4589W        W 5560  12.910   9.980   4.360
 4590W        W 5561   3.930   8.670  10.040
 4591W        W 5562   3.210   1.430   3.490
 4592W        W 5563   8.460   8.760   1.960
 4593W        W 5564   0.190  11.560  11.000
 4594W        W 5565  12.660   4.930   5.250
 4595W        W 5566   1.000  11.110   1.680
 4596W        W 5567  12.870   7.390   7.640
 4597W        W 5568   4.600  11.100   2.320
 4598W        W 5569  13.760   1.980   9.330
 4599W        W 5570   5.350   0.230  11.710
 4600W        W 5571  12.900  13.270   7.370
 4601W        W 5572   0.980   7.210   7.890
 4602W        W 5573  11.840  13.570  11.590
 4603W        W 5574  12.880  10.220   6.650
 4604W        W 5575   4.310   3.760   4.690
 4605W        W 5576  12.890  10.350  13.530
 4606W        W 5577   4.740   7.850   3.670
 4607W        W 5578   3.390  12.010   3.230
 4608W        W 5579   6.020   9.130   0.750
 4609W        W 5580   8.270   7.010   5.290
 4610W        W 5581   0.290   1.680   0.820
 4611W        W 5582  11.120  11.250   9.720
 4612W        W 5583   8.700  13.760  10.260
 4613W        W 5584   4.220  11.990   8.660
 4614W        W 5585   0.000   3.770   0.010
 4615W        W 5586   2.250   8.850  11.910
 4616W        W 5587   9.650   7.690   2.940
 4617W        W 5588   4.530   9.950   4.250
 4618W        W 5589  13.560  13.330   8.640
 4619W        W 5590  11.230   4.310  11.920
 4620W        W 5591  11.460   1.890   2.370
 4621W        W 5592   2.560   1.130   1.800
 4622W        W 5593   3.130   4.370   5.840
 4623W        W 5594  13.830  10.060   8.400
 4624W        W 5595   6.350  13.270   6.960
 4625W        W 5596  13.300  12.160   7.060
 4626W        W 5597   9.700   9.820  11.230
 4627W        W 5598   5.190   4.840  10.590
 4628W        W 5599  11.220   6.750  13.850
 4629W        W 5600   8.260  13.370   7.420
 4630W        W 5601  13.770   2.190  11.320
 4631W        W 5602  11.560  11.000   2.790
 4632W        W 5603   2.860   0.830  10.710
 4633W        W 5604   6.670   5.900   8.850
 4634W        W 5605   5.000   6.920  13.360
 4635W        W 5606   3.080   3.870   5.990
 4636W        W 5607   3.000   6.030   9.250
 4637W        W 5608   3.350   1.280   0.950
 4638W        W 5609  12.320   8.130  12.990
 4639W        W 5610  10.360   7.520  12.570
 4640W        W 5611   0.270   0.170   9.520
 4641W        W 5612  10.670   5.760  10.040
 4642W        W 5613   8.790  13.060   8.260
 4643W        W 5614   0.220  12.340   9.960
 4644W        W 5615   2.750   7.980   2.330
 4645W        W 5616  13.080   4.430   1.930
 4646W        W 5617  11.060  11.340   4.450
 4647W        W 5618   1.960   1.860  10.040
 4648W        W 5619   4.630   9.560   7.400
 4649W        W 5620  12.960   0.450   5.750
 4650W        W 5621   1.450   4.170   4.150
 4651W        W 5622   9.740   1.490  11.180
 4652W        W 5623   6.010   6.160   5.880
 4653W        W 5624  11.410  11.830   4.830
 4654W        W 5625   0.550   3.080   9.770
 4655W        W 5626   2.350   6.260   3.390
 4656W        W 5627   7.170   2.260   1.320
 4657W        W 5628   5.180   1.450  11.370
 4658W        W 5629   8.520  12.920   1.120
 4659W        W 5630   4.940   7.560   8.740
 4660W        W 5631   6.550   1.840   1.470
 4661W        W 5632   7.910  11.880  10.160
 4662W        W 5633  10.050   9.640   3.610
 4663W        W 5634   8.590   5.570   1.120
 4664W        W 5635   5.380   4.050   4.690
 4665W        W 5636  11.120   9.740   7.470
 4666W        W 5637   7.540   3.180   5.580
 4667W        W 5638  12.150   0.080   3.670
 4668W        W 5639  12.550   8.560   9.630
 4669W        W 5640   7.660   2.330   8.710
 4670W        W 5641  10.310   9.330  10.310
 4671W        W 5642   7.130   2.870   5.450
 4672W        W 5643  13.140   4.890   7.650
 4673W        W 5644   3.490   2.600   2.960
 4674W        W 5645  12.000  10.360   9.500
 4675W        W 5646   8.720   5.330  11.930
 4676W        W 5647  12.880   2.600   9.500
 4677W        W 5648   8.850  10.940   1.650
 4678W        W 5649  12.210  12.630   8.390
 4679W        W 5650   8.140   2.580   8.810
 4680W        W 5651   1.150   4.400   8.030
 4681W        W 5652  13.200  13.800  10.380
 4682W        W 5653   9.150  12.750   7.550
 4683W        W 5654   1.530   6.670   6.570
 4684W        W 5655   0.650   8.520   2.600
 4685W        W 5656   3.050   2.790   7.650
 4686W        W 5657   2.360   1.450   3.920
 4687W        W 5658   6.980   7.800  10.160
 4688W        W 5659  12.530   4.870  11.190
 4689W        W 5660  10.560  10.640  10.680
 4690W        W 5661   2.530   1.070   3.620
 4691W        W 5662  12.930   6.760   1.200
 4692W        W 5663   6.040  12.500  13.310
 4693W        W 5664   6.050   4.140  11.190
 4694W        W 5665   5.350   8.200  12.630
 4695W        W 5666  13.460  11.990   4.360
 4696W        W 5667   7.610   5.090   6.560
 4697W        W 5668   6.320  12.100   6.150
 4698W        W 5669  10.430  10.580   2.350
 4699W        W 5670   5.240   6.870   3.290
 4700W        W 5671   5.290   3.180   6.410
 4701W        W 5672  10.180   4.070   5.750
 4702W        W 5673   9.850   9.890   0.510
 4703W        W 5674   1.510   7.730  13.290
 4704W        W 5675   4.960   4.130   8.250
 4705W        W 5676   1.480   6.630  13.570
 4706W        W 5677   8.970   1.070   7.340
 4707W        W 5678   2.760   4.310   7.200
 4708W        W 5679  10.450   8.450   8.520
 4709W        W 5680   5.270   4.600   8.950
 4710W        W 5681   8.260  13.130   4.650
 4711W        W 5682  10.380   2.140   1.570
 4712W        W 5683   8.700   9.300   3.160
 4713W        W 5684   8.490   2.980   9.060
 4714W        W 5685   9.700   2.320  13.700
 4715W        W 5686   7.030  12.960   9.420
 4716W        W 5687   3.530   4.890   4.880
 4717W        W 5688   2.220   4.840   3.020
 4718W        W 5689   4.170   7.980   6.920
 4719W        W 5690   2.550   9.520   2.920
 4720W        W 5691   1.600   1.470  12.000
 4721W        W 5692   1.060   4.020   4.920
 4722W        W 5693  12.320   0.930   2.120
 4723W        W 5694  13.310   0.240   6.860
 4724W        W 5695   1.110   5.440   8.710
 4725W        W 5696   8.870   2.970  13.880
 4726W        W 5697  11.870  11.120  12.830
 4727W        W 5698  13.250   3.720   6.150
 4728W        W 5699   8.530   8.740  12.610
 4729W        W 5700  10.550   7.140   4.180
 4730W        W 5701   6.180   5.510   3.730
 4731W        W 5702   7.500   0.990   5.890
 4732W        W 5703   7.700   2.030   1.630
 4733W        W 5704   2.980   6.320  10.040
 4734W        W 5705   6.160   6.070  12.520
 4735W        W 5706   6.310   3.120   6.280
 4736W        W 5707  10.190   8.220   5.400
 4737W        W 5708   0.170   7.640   6.690
 4738W        W 5709  11.460  12.360   8.220
 4739W        W 5710   0.020  13.040   8.730
 4740W        W 5711  11.100   4.430  10.970
 4741W        W 5712  11.830  11.990   5.830
 4742W        W 5713  10.230  12.040   2.830
 4743W        W 5714   8.950  12.840  10.380
 4744W        W 5715   5.070  10.080   3.760
 4745W        W 5716  10.280   2.880  12.850
 4746W        W 5717   3.820  11.810   5.900
 4747W        W 5718   0.130   5.300   6.470
 4748W        W 5719   2.120   9.830  12.500
 4749W        W 5720   0.790  13.720  12.170
 4750W        W 5721   1.610   5.790   3.420
 4751W        W 5722   3.000   9.790  12.500
 4752W        W 5723   2.620  12.210   3.070
 4753W        W 5724   6.130  10.050   7.500
 4754W        W 5725   4.580   5.870   5.800
 4755W        W 5726  10.590   5.670   0.090
 4756W        W 5727   6.850   8.850   0.140
 4757W        W 5728   1.670   5.530  11.050
 4758W        W 5729   6.340   4.750   1.630
 4759W        W 5730   9.200   7.840   7.630
 4760W        W 5731   4.350   7.050   8.120
 4761W        W 5732  11.270   1.670   9.890
 4762W        W 5733   9.840   3.740   9.580
 4763W        W 5734   2.480   6.220   2.050
 4764W        W 5735   6.710   6.540   8.740
 4765W        W 5736   1.170  13.730   3.790
 4766W        W 5737  11.780   6.110  13.330
 4767W        W 5738   2.480  13.170   5.830
 4768W        W 5739   2.870  10.770   9.890
 4769W        W 5740   6.310   0.310   6.010
 4770W        W 5741   6.210   4.840   5.590
 4771W        W 5742   8.420  11.590   3.590
 4772W        W 5743   1.200  10.430   4.640
 4773W        W 5744   3.000   2.950   6.290
 4774W        W 5745   0.360   5.220  12.530
 4775W        W 5746   4.100   0.330   2.110
 4776W        W 5747   9.060   0.560  11.870
 4777W        W 5748  13.660   3.480   6.050
 4778W        W 5749   5.420   4.910   7.050
 4779W        W 5750   5.510   6.630   4.930
 4780W        W 5751   3.380   1.160   0.410
 4781W        W 5752   6.840   0.490   2.770
 4782W        W 5753  10.920   4.490   2.840
 4783W        W 5754  12.760   4.250   2.270
 4784W        W 5755   2.740  10.450   0.960
 4785W        W 5756  11.910   4.180   4.450
 4786W        W 5757  13.500  10.510  12.870
 4787W        W 5758   6.180   5.110   7.300
 4788W        W 5759  13.530   8.030  12.520
 4789W        W 5760   6.750   5.230  11.240
 4790W        W 5761  12.780  13.440   1.270
 4791W        W 5762  12.870   4.600   0.400
 4792W        W 5763   8.910   7.630  12.150
 4793W        W 5764   8.740   1.150  10.110
 4794W        W 5765  11.590   7.930   9.480
 4795W        W 5766   8.670  10.470   4.050
 4796W        W 5767   0.460   8.490   8.350
 4797W        W 5768   8.100   3.550   5.760
 4798W        W 5769   0.330   1.940   6.190
 4799W        W 5770  10.390   8.140   9.930
 4800W        W 5771  11.890   3.890   5.450
 4801W        W 5772   1.240  11.470   4.270
 4802W        W 5773   2.360   7.880  11.450
 4803W        W 5774   8.710   8.230   2.630
 4804W        W 5775  10.900   0.760   1.980
 4805W        W 5776  12.210   9.100   3.520
 4806W        W 5777  11.790   2.460   3.260
 4807W        W 5778   9.410   7.140  12.620
 4808W        W 5779   5.970  13.170   3.680
 4809W        W 5780   5.960   5.440   0.260
 4810W        W 5781   0.430   5.250   5.880
 4811W        W 5782   2.190  12.330   6.110
 4812W        W 5783   8.150  10.550  10.930
 4813W        W 5784   6.920   1.460   9.230
 4814W        W 5785   0.790   0.390  10.980
 4815W        W 5786   9.260   0.830   6.940
 4816W        W 5787   2.980   7.410   0.690
 4817W        W 5788   5.160   3.530  13.830
 4818W        W 5789   9.660   3.520  10.820
 4819W        W 5790   7.360   9.850   8.760
 4820W        W 5791  10.860   2.930  12.360
 4821W        W 5792   0.970   7.850  11.720
 4822W        W 5793   9.050   9.350   7.630
 4823W        W 5794   3.440   8.960   7.740
 4824W        W 5795   5.730  12.390   3.740
 4825W        W 5796   4.990   2.450   1.490
 4826W        W 5797   4.860   3.940   0.010
 4827W        W 5798   0.790  10.630   6.160
 4828W        W 5799   3.520  11.510   3.310
 4829W        W 5800   9.390   1.110  13.090
 4830W        W 5801   9.000   2.470   3.890
 4831W        W 5802   3.980  12.710  10.080
 4832W        W 5803  11.500   8.550   8.830
 4833W        W 5804   2.010   9.580   2.670
 4834W        W 5805   3.180  11.370   0.130
 4835W        W 5806   1.110   7.030   2.040
 4836W        W 5807   1.120   5.770   5.200
 4837W        W 5808  12.470   3.890   3.320
 4838W        W 5809  10.960   5.370  13.840
 4839W        W 5810   1.920  12.640   6.980
 4840W        W 5811  13.920  12.610  13.130
 4841W        W 5812   4.000   3.500   2.770
 4842W        W 5813   1.900   0.510   2.890
 4843W        W 5814   6.910   4.070   7.860
 4844W        W 5815   4.130  13.080   4.980
 4845W        W 5816   8.750   8.860  13.640
 4846W        W 5817   7.690   5.330   5.270
 4847W        W 5818  10.600   0.910   9.190
 4848W        W 5819   8.160   7.930   5.390
 4849W        W 5820  13.100   8.350  11.510
 4850W        W 5821   6.180   8.760   5.300
 4851W        W 5822  10.490   1.790   7.240
 4852W        W 5823   3.840   7.540   9.460
 4853W        W 5824  12.830  10.160  12.720
 4854W        W 5825   9.890  13.270   1.130
 4855W        W 5826   3.400   1.260   7.990
 4856W        W 5827  11.490   8.250   7.350
 4857W        W 5828  11.980   4.470  10.600
 4858W        W 5829   9.080   4.530  10.810
 4859W        W 5830   5.240   3.560  13.010
 4860W        W 5831  10.270   6.060   7.130
 4861W        W 5832   3.840   6.570   8.100
 4862W        W 5833   1.780   3.150   4.100
 4863W        W 5834   4.800   4.390   9.740
 4864W        W 5835   0.760  10.230   1.930
 4865W        W 5836   1.180  10.440   3.580
 4866W        W 5837   0.620   0.010  10.630
 4867W        W 5838   3.270   2.330   7.640
 4868W        W 5839   8.100   4.120  12.320
 4869W        W 5840   1.140   6.240   6.540
 4870W        W 5841  11.730   2.300   9.190
 4871W        W 5842   1.060   4.310   4.480
 4872W        W 5843   1.910  10.740  10.870
 4873W        W 5844   7.090   1.850   9.500
 4874W        W 5845  11.410   2.830  10.650
 4875W        W 5846   2.350   0.480   0.050
 4876W        W 5847   3.530   9.740   1.860
 4877W        W 5848  10.490   7.050   2.510
 4878W        W 5849   5.170   0.650  13.050
 4879W        W 5850   5.490   3.020   6.810
 4880W        W 5851   0.330   2.310  11.120
 4881W        W 5852   3.660   7.610   8.660
 4882W        W 5853  13.700   9.860   2.280
 4883W        W 5854   1.270   9.680   7.900
 4884W        W 5855   3.110  10.860   0.050
 4885W        W 5856   1.200   0.100   1.240
 4886W        W 5857  10.940   7.220   9.870
 4887W        W 5858   5.990  12.140   5.280
 4888W        W 5859   0.820   9.790   2.160
 4889W        W 5860  13.040   4.020  12.350
 4890W        W 5861   5.500   0.010   4.540
 4891W        W 5862  10.110   6.490  13.070
 4892W        W 5863   6.570   6.040   3.400
 4893W        W 5864   5.170   7.190   7.710
 4894W        W 5865   2.840   2.470   6.310
 4895W        W 5866   0.990   6.720   5.860
 4896W        W 5867  13.640  13.160   5.740
 4897W        W 5868  10.830   6.370   8.380
 4898W        W 5869   8.670   2.030   2.590
 4899W        W 5870  10.070  10.470   2.820
 4900W        W 5871  13.100   8.410   3.540
 4901W        W 5872   0.720   5.480   5.410
 4902W        W 5873  11.470   5.230  11.890
 4903W        W 5874   9.700  12.040   6.610
 4904W        W 5875   4.630   4.220   7.960
 4905W        W 5876   5.170   5.670   1.350
 4906W        W 5877   1.890   1.040   8.570
 4907W        W 5878   7.710  10.520  10.000
 4908W        W 5879   6.850  13.030   3.440
 4909W        W 5880   5.650  11.010   2.970
 4910W        W 5881   8.060   2.390   1.340
 4911W        W 5882   2.870  13.060   5.460
 4912W        W 5883   1.550   9.670   4.830
 4913W        W 5884   5.300   4.500   2.050
 4914W        W 5885   1.010   2.250   2.820
 4915W        W 5886   4.870   0.280   9.530
 4916W        W 5887   1.050   6.300   9.080
 4917W        W 5888   6.500   6.140  11.620
 4918W        W 5889   1.550   9.320   9.750
 4919W        W 5890   4.820  12.820   0.430
 4920W        W 5891   5.310   9.430   2.840
 4921W        W 5892  10.740   6.190   4.210
 4922W        W 5893   3.120   0.470   4.090
 4923W        W 5894   0.250  12.380   5.730
 4924W        W 5895  10.990  12.650  11.700
 4925W        W 5896   8.320  11.590   7.650
 4926W        W 5897   7.490  12.900  12.920
 4927W        W 5898   7.450  10.920   1.850
 4928W        W 5899   6.890  12.560   3.810
 4929W        W 5900   7.200   2.050   8.720
 4930W        W 5901  10.180   0.630   8.960
 4931W        W 5902   9.380  13.040   6.960
 4932W        W 5903  13.570  12.540   5.690
 4933W        W 5904  12.020   7.850   0.010
 4934W        W 5905   9.060   0.390   3.950
 4935W        W 5906  13.160   1.250   9.290
 4936W        W 5907  10.030   6.540   2.650
 4937W        W 5908   0.270   9.400   0.490
 4938W        W 5909   0.650   6.680   1.270
 4939W        W 5910  13.820   7.960  10.180
 4940W        W 5911   5.070   6.750   7.520
 4941W        W 5912  12.530   5.290   4.790
 4942W        W 5913  12.970  10.720   0.330
 4943W        W 5914   2.010   8.240   6.190
 4944W        W 5915  13.360   7.130   0.860
 4945W        W 5916   6.810   1.830   8.560
 4946W        W 5917   1.970   5.600   7.980
 4947W        W 5918  10.400   4.490   2.920
 4948W        W 5919   2.100  11.620  10.020
 4949W        W 5920   8.400   5.650   0.530
 4950W        W 5921  11.560   2.310   9.740
 4951W        W 5922   3.390   8.870   5.150
 4952W        W 5923  10.760   2.280   9.290
 4953W        W 5924   3.310   4.150   8.570
 4954W        W 5925   2.290   2.080  10.900
 4955W        W 5926   2.240  12.870   4.500
 4956W        W 5927  13.770   7.700   7.120
 4957W        W 5928   0.980   3.250   8.000
 4958W        W 5929  12.520  10.020   7.390
 4959W        W 5930  10.870   5.130  12.090
 4960W        W 5931  12.840   1.240   3.140
 4961W        W 5932  10.960   3.460  11.060
 4962W        W 5933   6.800  13.890   6.200
 4963W        W 5934   7.780  13.270   8.920
 4964W        W 5935   1.860   8.810  11.560
 4965W        W 5936  11.680   6.970  13.540
 4966W        W 5937   8.180   5.460  13.740
 4967W        W 5938   0.870   7.310   1.720
 4968W        W 5939  13.090  12.360   5.030
 4969W        W 5940  10.660   4.670  12.170
 4970W        W 5941  10.240  11.200   3.850
 4971W        W 5942  10.010   9.470  12.210
 4972W        W 5943   3.970   0.280   5.170
 4973W        W 5944  13.340   2.650   8.440
 4974W        W 5945   4.770  10.790   4.240
 4975W        W 5946   2.460   2.050   5.460
 4976W        W 5947  13.660   2.640   7.480
 4977W        W 5948  12.590   2.250   6.640
 4978W        W 5949   5.260   9.390   1.910
 4979W        W 5950   1.970  11.600   5.520
 4980W        W 5951   9.600   2.150  10.760
 4981W        W 5952   0.330   1.880  10.450
 4982W        W 5953   4.470   8.640   7.490
 4983W        W 5954   6.660   3.760   0.860
 4984W        W 5955   1.610   9.730   9.970
 4985W        W 5956   2.680   1.050   5.690
 4986W        W 5957   5.800   7.560   8.810
 4987W        W 5958   5.090  13.320  12.600
 4988W        W 5959   7.690   9.180   7.030
 4989W        W 5960   2.190   8.800   1.210
 4990W        W 5961   7.640  13.770   6.250
 4991W        W 5962   8.380   8.590   6.460
 4992W        W 5963  11.370   6.770   1.520
 4993W        W 5964  13.580   8.770   4.590
 4994W        W 5965  12.560   0.290   9.230
 4995W        W 5966  12.490   3.400   6.080
 4996W        W 5967  12.200   3.260  10.540
 4997W        W 5968   3.470   7.330   9.020
 4998W        W 5969   6.250   6.880  13.590
 4999W        W 5970   0.130   1.970  12.000
 5000W        W 5971   4.920   4.300  13.440
 5001W        W 5972   2.560   6.890   4.630
 5002W        W 5973   5.040   3.820   8.940
 5003W        W 5974   8.590   1.460   9.470
 5004W        W 5975   8.110  13.560  12.730
 5005W        W 5976   9.700  10.060   2.860
 5006W        W 5977   1.620  12.110  11.140
 5007W        W 5978   3.920  10.410   4.290
 5008W        W 5979   6.400   9.370  10.140
 5009W        W 5980   9.490   7.090  11.950
 5010W        W 5981   6.120   1.300   0.930
 5011W        W 5982   2.810   2.960   3.850
 5012W        W 5983  11.810   1.350  13.120
 5013W        W 5984  12.050  13.370  13.420
 5014W        W 5985   4.810   7.400   7.320
 5015W        W 5986   2.510   6.450   6.750
 5016W        W 5987   9.510  11.310   5.290
 5017W        W 5988   9.020  12.880   4.710
 5018W        W 5989  12.850   9.780   9.870
 5019W        W 5990   6.320   8.230   3.610
 5020W        W 5991   8.890   7.350   3.710
 5021W        W 5992   5.020  10.390   3.400
 5022W        W 5993   8.530  10.300   7.850
 5023W        W 5994   2.520   0.340   2.900
 5024W        W 5995   9.790  13.300  10.830
 5025W        W 5996  12.930   2.600   4.290
 5026W        W 5997   3.530   3.320   4.100
 5027W        W 5998   3.520   0.480  10.970
 5028W        W 5999   3.950   7.290   2.950
 5029W        W 6000   6.570   5.080   3.810
 5030W        W 6001  13.290   1.300   0.210
 5031W        W 6002   5.120   4.520   7.360
 5032W        W 6003   7.970  13.210   5.260
 5033W        W 6004   0.420  10.040   5.840
 5034W        W 6005   6.470   4.770   7.830
 5035W        W 6006   6.260   1.690  12.630
 5036W        W 6007   2.070   0.050  10.690
 5037W        W 6008   5.180  10.140  10.490
 5038W        W 6009  12.550   3.740   2.290
 5039W        W 6010  12.320   1.560   7.910
 5040W        W 6011   4.500   2.670   9.940
 5041W        W 6012   9.020   1.830   7.120
 5042W        W 6013  12.940  12.330  12.310
 5043W        W 6014   8.160   5.130   6.670
 5044W        W 6015   9.110   9.040   8.730
 5045W        W 6016   2.430  10.160   7.340
 5046W        W 6017  13.840   3.700   8.020
 5047W        W 6018   7.040   9.810   0.390
 5048W        W 6019  12.290   7.780   6.710
 5049W        W 6020  13.040  12.400   5.560
 5050W        W 6021   8.830   3.690   5.170
 5051W        W 6022   6.680  13.100   2.960
 5052W        W 6023   1.980  10.610   3.400
 5053W        W 6024   9.820   0.260  10.740
 5054W        W 6025   5.480   5.790   8.690
 5055W        W 6026   3.440  11.750   5.510
 5056W        W 6027   4.930  12.130   1.000
 5057W        W 6028   6.630   9.110   1.550
 5058W        W 6029   6.490   3.340  10.770
 5059W        W 6030   9.080  11.400   7.700
 5060W        W 6031  13.520   5.700   1.690
 5061W        W 6032  11.750  11.480   9.910
 5062W        W 6033   5.720   4.430   4.660
 5063W        W 6034   2.950  10.840   1.450
 5064W        W 6035  10.220   3.280   4.520
 5065W        W 6036  13.010  11.010   7.770
 5066W        W 6037  10.460   6.500   6.970
 5067W        W 6038  11.560  10.100   9.400
 5068W        W 6039   5.820   7.550  12.670
 5069W        W 6040  10.070   9.610   9.910
 5070W        W 6041   2.610   0.400  13.020
 5071W        W 6042   7.170   9.020   5.790
 5072W        W 6043   2.740  13.890   9.130
 5073W        W 6044   2.280  12.310   0.540
 5074W        W 6045   2.710   3.050   1.920
 5075W        W 6046   6.900   1.700   7.940
 5076W        W 6047  10.610  10.470   2.850
 5077W        W 6048   0.520  11.940   4.460
 5078W        W 6049   5.770   5.350   5.020
 5079W        W 6050  11.300   1.760   4.450
 5080W        W 6051   4.900   3.280   4.370
 5081W        W 6052  11.220  12.800   4.590
 5082W        W 6053  13.370  13.800   9.360
 5083W        W 6054  11.190   2.250   1.840
 5084W        W 6055  11.750   0.980   8.100
 5085W        W 6056   9.110   5.450   3.930
 5086W        W 6057   4.100   0.790   5.910
 5087W        W 6058   6.780   0.620  11.560
 5088W        W 6059   7.040   9.380   2.810
 5089W        W 6060   2.910   9.120  10.280
 5090W        W 6061   8.040   5.750   7.820
 5091W        W 6062   7.080   9.890   3.920
 5092W        W 6063   1.290   7.060   5.270
 5093W        W 6064   9.290   6.170   8.650
 5094W        W 6065   4.670   3.590   0.740
 5095W        W 6066   5.130  13.250   7.430
 5096W        W 6067  11.090   9.750   4.560
 5097W        W 6068  11.130  12.600   1.820
 5098W        W 6069   4.200   1.070   1.500
 5099W        W 6070   7.660   6.640  13.000
 5100W        W 6071   9.840  12.850   5.160
 5101W        W 6072  13.270  11.060   2.980
 5102W        W 6073   7.560   4.900   6.100
 5103W        W 6074   5.750   6.870   1.280
 5104W        W 6075   5.290   5.640  10.140
 5105W        W 6076  13.650   9.670   8.770
 5106W        W 6077   6.450   0.450   8.100
 5107W        W 6078   4.630   0.450  12.790
 5108W        W 6079  13.870   0.980  10.830
 5109W        W 6080   8.780   8.190   9.260
 5110W        W 6081  10.910  10.750   5.010
 5111W        W 6082   8.460   6.830   2.950
 5112W        W 6083   0.110   9.850  10.870
 5113W        W 6084  10.750  10.390   9.580
 5114W        W 6085   6.620   2.340   6.610
 5115W        W 6086  11.580  11.800   0.530
 5116W        W 6087   7.080   6.230  11.560
 5117W        W 6088   6.060   5.170   4.090
 5118W        W 6089  12.040   5.300   4.730
 5119W        W 6090   3.750   9.800   7.790
 5120W        W 6091   0.860  11.040  11.750
 5121W        W 6092  10.920  10.580  11.140
 5122W        W 6093  10.890  11.550   0.730
 5123W        W 6094   5.760   7.340  10.950
 5124W        W 6095  12.680   9.140   4.570
 5125W        W 6096   3.090   1.690  11.130
 5126W        W 6097   6.340   1.720   4.910
 5127W        W 6098   0.020   3.510  13.510
 5128W        W 6099   7.910  11.480   3.950
 5129W        W 6100  10.410   5.630   9.540
 5130W        W 6101  10.520   7.350  10.200
 5131W        W 6102   6.000   7.890   9.650
 5132W        W 6103   6.070   6.210   5.370
 5133W        W 6104   3.670   0.150   0.540
 5134W        W 6105   9.220  13.130   3.030
 5135W        W 6106   5.710   7.310   4.490
 5136W        W 6107   9.370   6.610  12.070
 5137W        W 6108   2.040  12.450   4.880
 5138W        W 6109   4.980  10.370   4.500
 5139W        W 6110  10.580   1.440   6.340
 5140W        W 6111   9.230   1.750  11.240
 5141W        W 6112   4.570   2.790   7.720
 5142W        W 6113  10.590   6.020   8.630
 5143W        W 6114   1.830   0.670  11.830
 5144W        W 6115   2.250   8.260   3.650
 5145W        W 6116   2.130   9.890   9.880
 5146W        W 6117   0.320  12.420  12.330
 5147W        W 6118   5.350  12.150  10.330
 5148W        W 6119   5.780   6.310   4.550
 5149W        W 6120  11.430   0.380   0.280
 5150W        W 6121  13.330   1.380   7.730
 5151W        W 6122   5.840  12.070   8.000
 5152W        W 6123   2.170  11.350   5.130
 5153W        W 6124   9.670   4.070   8.320
 5154W        W 6125   1.880   4.200   5.860
 5155W        W 6126   3.320   7.690   0.990
 5156W        W 6127   6.430  11.350   6.430
 5157W        W 6128   8.220  11.520   7.120
 5158W        W 6129   4.510   0.120   9.190
 5159W        W 6130   7.730  10.920   6.580
 5160W        W 6131   4.020   6.140   3.960
 5161W        W 6132   5.920   1.840   6.730
 5162W        W 6133  10.420   4.430   1.740
 5163W        W 6134   4.280   4.400   9.690
 5164W        W 6135   5.560  11.650   0.410
 5165W        W 6136   1.540   5.090   2.360
 5166W        W 6137   5.740   3.440  11.370
 5167W        W 6138   3.200   7.330   9.990
 5168W        W 6139   6.100  11.480   3.710
 5169W        W 6140  11.710  10.900  11.150
 5170W        W 6141   8.450   3.990   6.480
 5171W        W 6142   8.470  12.660  12.600
 5172W        W 6143   3.940   5.040   8.140
 5173W        W 6144   7.270   9.450   9.160
 5174W        W 6145  12.360   7.900   7.150
 5175W        W 6146  12.160  13.840  11.890
 5176W        W 6147   5.040   1.400   7.070
 5177W        W 6148  11.350   4.180  13.160
 5178W        W 6149   9.160  11.720   1.390
 5179W        W 6150   3.960   7.670  12.850
 5180W        W 6151   0.230   4.900   1.200
 5181W        W 6152  12.030   4.180   0.890
 5182W        W 6153  11.970   7.990   7.510
 5183W        W 6154   0.800   6.530  10.890
 5184W        W 6155   6.280   6.720   0.660
 5185W        W 6156   1.090   6.810   1.600
 5186W        W 6157   7.070   7.770   1.820
 5187W        W 6158   9.250   6.190   4.350
 5188W        W 6159   4.720   0.610   5.360
 5189W        W 6160   3.710   0.620   7.450
 5190W        W 6161   7.310   5.050  11.360
 5191W        W 6162  10.830  11.180  10.120
 5192W        W 6163   6.900   2.410   5.260
 5193W        W 6164  10.590  10.920   6.880
 5194W        W 6165   3.040  12.610  10.960
 5195W        W 6166   5.800   4.370   6.570
 5196W        W 6167   2.740   1.640   3.550
 5197W        W 6168   3.720   8.400   1.290
 5198W        W 6169  11.790   5.150   5.930
 5199W        W 6170   8.770   0.580   9.480
 5200W        W 6171   9.210  11.250   3.690
 5201W        W 6172   9.500  11.580  10.490
 5202W        W 6173  11.950   1.940   8.930
 5203W        W 6174  11.690  10.790   6.020
 5204W        W 6175   5.410   4.330   1.480
 5205W        W 6176   3.440  12.050   6.220
 5206W        W 6177  10.320   2.480   5.110
 5207W        W 6178   4.920   3.960  13.080
 5208W        W 6179  12.400   3.850  12.950
 5209W        W 6180   0.230   1.990   1.260
 5210W        W 6181  11.480   0.630   5.080
 5211W        W 6182   0.670   7.100   6.060
 5212W        W 6183   1.060   9.490  11.790
 5213W        W 6184   6.180   7.290   9.020
 5214W        W 6185   2.170   1.390  13.480
 5215W        W 6186  11.430   0.230   2.530
 5216W        W 6187   0.490   9.820   3.430
 5217W        W 6188  12.770   5.980   7.010
 5218W        W 6189  10.510  13.530   5.980
 5219W        W 6190   7.660   1.070   4.870
 5220W        W 6191   4.970   3.410   5.210
 5221W        W 6192   5.060  13.640  12.200
 5222W        W 6193  13.090   1.530   6.590
 5223W        W 6194   4.280   8.910  11.180
 5224W        W 6195   7.080  13.550   6.520
 5225W        W 6196   5.870   3.070  13.470
 5226W        W 6197   8.970   1.850   9.420
 5227W        W 6198  13.890   3.230   0.110
 5228W        W 6199  12.650   2.550  13.820
 5229W        W 6200  13.060  11.050   1.300
 5230W        W 6201  10.690  10.960   8.020
 5231W        W 6202   6.000  11.850   9.040
 5232W        W 6203  10.160   9.970   5.640
 5233W        W 6204   4.450   9.520   5.040
 5234W        W 6205   2.020  10.820   2.590
 5235W        W 6206  13.290   1.810   9.730
 5236W        W 6207   4.290  10.190   5.780
 5237W        W 6208   1.250  11.700   3.830
 5238W        W 6209   9.070   8.130  13.880
 5239W        W 6210  11.100   0.830   9.880
 5240W        W 6211  11.810   5.160   2.460
 5241W        W 6212  13.410   2.670   3.340
 5242W        W 6213   9.410   3.340   5.500
 5243W        W 6214  12.570   6.870   5.790
 5244W        W 6215  10.900   8.320   5.840
 5245W        W 6216  10.220   0.270   1.010
 5246W        W 6217   5.960   5.070  11.750
 5247W        W 6218   5.570  12.310  13.020
 5248W        W 6219   0.410  12.570   5.010
 5249W        W 6220   3.450  11.570  12.220
 5250W        W 6221   9.650   0.900   8.620
 5251W        W 6222  12.620   6.270   4.170
 5252W        W 6223   4.080   7.430   8.350
 5253W        W 6224  12.750   0.260   4.490
 5254W        W 6225   9.420   9.940  12.710
 5255W        W 6226   3.860  10.590  10.720
 5256W        W 6227   0.740  10.890   9.980
 5257W        W 6228  10.970  12.540   0.710
 5258W        W 6229   4.600   3.220   1.580
 5259W        W 6230   7.390   8.830   5.000
 5260W        W 6231   1.120   4.770   5.320
 5261W        W 6232   7.980   4.260   7.260
 5262W        W 6233   4.720   1.660   5.460
 5263W        W 6234  10.090  11.450  11.170
 5264W        W 6235   8.360   7.380   0.170
 5265W        W 6236   7.600   8.680  10.380
 5266W        W 6237   6.770   1.880   6.770
 5267W        W 6238  10.000   1.540  12.360
 5268W        W 6239   3.730   2.500   5.820
 5269W        W 6240   5.210   2.530   3.230
 5270W        W 6241   6.160  13.580   5.220
 5271W        W 6242   3.220  12.500   9.740
 5272W        W 6243   7.240  12.530   2.920
 5273W        W 6244   1.340   7.100  13.730
 5274W        W 6245   9.880   5.070   4.970
 5275W        W 6246   6.180   3.420   8.000
 5276W        W 6247   3.380   9.370  13.380
 5277W        W 6248   8.780   2.910   0.990
 5278W        W 6249   7.280   6.050   6.990
 5279W        W 6250   9.960   0.010   1.970
 5280W        W 6251   1.950   9.870   5.600
 5281W        W 6252  10.820   7.800  10.840
 5282W        W 6253  13.690   6.230   2.290
 5283W        W 6254  10.420   0.890   7.050
 5284W        W 6255  10.610   9.710  12.930
 5285W        W 6256   4.410   7.410   3.620
 5286W        W 6257   1.190   1.260  10.480
 5287W        W 6258   1.120   7.800   7.420
 5288W        W 6259   3.210   4.880   5.870
 5289W        W 6260   4.440   3.620   2.970
 5290W        W 6261  13.150   9.870   7.450
 5291W        W 6262   8.530   7.460   4.200
 5292W        W 6263   6.480   4.940   4.350
 5293W        W 6264   5.030   7.450   1.980
 5294W        W 6265   5.480   8.030  12.060
 5295W        W 6266  11.110   7.900   9.990
 5296W        W 6267  11.200   4.370   3.430
 5297W        W 6268  12.660   7.970   0.740
 5298W        W 6269   5.470  10.180  11.760
 5299W        W 6270  11.660   0.500   8.080
 5300W        W 6271   7.700   9.220   6.480
 5301W        W 6272   4.860  10.780   6.290
 5302W        W 6273   2.530   7.240  11.100
 5303W        W 6274   7.340   1.900   5.760
 5304W        W 6275  11.960  11.000   3.620
 5305W        W 6276   6.140   4.130   9.260
 5306W        W 6277   7.860   9.660  13.580
 5307W        W 6278  11.810   8.160   5.920
 5308W        W 6279   8.310  11.010   0.860
 5309W        W 6280   0.000   7.300   5.930
 5310W        W 6281  10.960   2.470  10.050
 5311W        W 6282  12.370  11.130   9.180
 5312W        W 6283   1.350  13.050   1.010
 5313W        W 6284  13.060   1.750   0.260
 5314W        W 6285   9.240   8.810  13.860
 5315W        W 6286   4.130  10.450   0.460
 5316W        W 6287   4.330  13.240   4.570
 5317W        W 6288  13.400  12.760   7.930
 5318W        W 6289  13.140   5.190   9.040
 5319W        W 6290   0.120   7.020   0.990
 5320W        W 6291   1.610  10.590   4.320
 5321W        W 6292   4.470  12.140  10.240
 5322W        W 6293   7.860   1.070  13.080
 5323W        W 6294  12.260   2.090   4.430
 5324W        W 6295   4.860  13.290  13.120
 5325W        W 6296  11.220   3.770   2.000
 5326W        W 6297  13.880   7.660   9.470
 5327W        W 6298   7.430  11.700   3.780
 5328W        W 6299  13.080   3.320   5.890
 5329W        W 6300   3.450   1.530  13.760
 5330W        W 6301   0.260   7.080   8.290
 5331W        W 6302   9.640  13.880  11.960
 5332W        W 6303   9.530  10.850   4.950
 5333W        W 6304  11.090   1.480   3.860
 5334W        W 6305   3.980   4.080   2.040
 5335W        W 6306   5.800   8.500   0.120
 5336W        W 6307   9.220   3.880  12.620
 5337W        W 6308   1.090   0.110   0.310
 5338W        W 6309   5.020  11.130  12.990
 5339W        W 6310   6.600   9.820   1.980
 5340W        W 6311   0.730  10.270   4.810
 5341W        W 6312  11.070  13.540   0.490
 5342W        W 6313  10.790   2.540   4.880
 5343W        W 6314   6.730  12.550   5.410
 5344W        W 6315   0.870  13.600   5.500
 5345W        W 6316   4.190   1.710  12.230
 5346W        W 6317   7.200   5.370   0.820
 5347W        W 6318   6.870   7.620   6.590
 5348W        W 6319   5.130   2.600  10.680
 5349W        W 6320   5.530   0.440   8.720
 5350W        W 6321   0.880   4.720   6.590
 5351W        W 6322  12.870   6.990   0.760
 5352W        W 6323   4.770  13.340   2.430
 5353W        W 6324   7.250   7.510   5.670
 5354W        W 6325  12.990   3.210   8.480
 5355W        W 6326   3.420   5.510   7.610
 5356W        W 6327   2.310  11.040  11.410
 5357W        W 6328   0.850  11.060   5.900
 5358W        W 6329  10.690  10.440   7.020
 5359W        W 6330   4.700   8.870  12.910
 5360W        W 6331  13.580   4.200   1.940
 5361W        W 6332  12.200  13.550   2.850
 5362W        W 6333  11.890   3.770   4.040
 5363W        W 6334  12.820   6.640   4.360
 5364W        W 6335  13.780   3.580  13.020
 5365W        W 6336   1.040   8.580   1.790
 5366W        W 6337   0.090  10.360   5.600
 5367W        W 6338  10.110   1.820   3.570
 5368W        W 6339   2.040   5.340   9.140
 5369W        W 6340   8.320   3.170   1.790
 5370W        W 6341   3.590   5.100   3.470
 5371W        W 6342  11.680   4.710   3.780
 5372W        W 6343   5.720   0.580   1.090
 5373W        W 6344   0.780  13.900   5.090
 5374W        W 6345   5.220   8.600  12.880
 5375W        W 6346   6.130  12.270   2.850
 5376W        W 6347  11.380   1.690   1.060
 5377W        W 6348  12.390   7.320  10.580
 5378W        W 6349  11.080   1.440  13.760
 5379W        W 6350   3.650   4.210   8.900
 5380W        W 6351   9.670  13.180   5.580
 5381W        W 6352   1.090   9.040   3.920
 5382W        W 6353  10.400  11.700   0.880
 5383W        W 6354  11.010   2.140   4.710
 5384W        W 6355   9.230   1.150   9.950
 5385W        W 6356   8.600  10.770   5.680
 5386W        W 6357   9.630   6.100   3.620
 5387W        W 6358   7.410   0.390  10.370
 5388W        W 6359  13.450   8.300   1.630
 5389W        W 6360   1.370   7.640   5.030
 5390W        W 6361  12.370  13.740  13.350
 5391W        W 6362   5.230   5.910   0.600
 5392W        W 6363   6.600  13.260   0.410
 5393W        W 6364   2.980   8.040   1.170
 5394W        W 6365  11.660   5.010   2.010
 5395W        W 6366   0.270   9.180  13.040
 5396W        W 6367   7.890   3.020   5.290
 5397W        W 6368   9.720   5.390   8.140
 5398W        W 6369   3.580   9.650   5.330
 5399W        W 6370   7.250   4.650   7.390
 5400W        W 6371  10.530   5.420  11.850
 5401W        W 6372   9.070   7.530   0.460
 5402W        W 6373   9.300  12.680   9.410
 5403W        W 6374  12.240   7.980  11.060
 5404W        W 6375   3.940   8.930   7.630
 5405W        W 6376   0.560   7.440   6.990
 5406W        W 6377   4.730   4.840   9.200
 5407W        W 6378  10.860  10.700   7.420
 5408W        W 6379   3.890   8.040   7.900
 5409W        W 6380   5.170   3.660   3.590
 5410W        W 6381  11.920   4.020   0.440
 5411W        W 6382   4.520   8.240   9.350
 5412W        W 6383   9.450   0.900  11.800
 5413W        W 6384  11.160   6.230   5.270
 5414W        W 6385   8.600   9.680   6.120
 5415W        W 6386   0.740  10.610   0.680
 5416W        W 6387  11.600   7.490  13.680
 5417W        W 6388   1.630  10.490  11.710
 5418W        W 6389   1.940   6.540   8.290
 5419W        W 6390   5.690   5.490   1.140
 5420W        W 6391   5.050   2.040   4.380
 5421W        W 6392   6.020   9.040   3.600
 5422W        W 6393   3.960  11.320   1.410
 5423W        W 6394   5.290   0.160   7.620
 5424W        W 6395   8.850   4.410  11.680
 5425W        W 6396   3.500  11.390   9.340
 5426W        W 6397   6.830  10.740   2.940
 5427W        W 6398  12.670  11.910  13.450
 5428W        W 6399   4.640   4.290  12.190
 5429W        W 6400   6.000   0.860   7.600
 5430W        W 6401   5.250   5.110   2.070
 5431W        W 6402  10.200   9.470   1.320
 5432W        W 6403   3.950  10.650   6.370
 5433W        W 6404   1.800  13.130   6.730
 5434W        W 6405   2.500   1.810   4.340
 5435W        W 6406  13.320   4.410  12.200
 5436W        W 6407   2.760  13.060  11.080
 5437W        W 6408  12.140   3.540   7.130
 5438W        W 6409   3.230   7.180   2.510
 5439W        W 6410  13.440   3.970  11.980
 5440W        W 6411   8.350  13.890   8.320
 5441W        W 6412   5.900   7.530  13.220
 5442W        W 6413   8.620  11.020   4.780
 5443W        W 6414  13.820   9.790   3.350
 5444W        W 6415  11.040   2.780   1.900
 5445W        W 6416   0.920  12.850   0.880
 5446W        W 6417   3.790   7.090   8.080
 5447W        W 6418   2.560  13.450   4.670
 5448W        W 6419  10.930   7.960  13.310
 5449W        W 6420  10.310   9.680   6.440
 5450W        W 6421   2.570   9.690   8.950
 5451W        W 6422   0.350  12.760   8.420
 5452W        W 6423  10.990   1.360   0.890
 5453W        W 6424   7.690   7.070   6.370
 5454W        W 6425   3.600   8.560  13.790
 5455W        W 6426   3.720  12.510  11.830
 5456W        W 6427   7.440   1.280  13.190
 5457W        W 6428  10.300   8.670  12.000
 5458W        W 6429   9.270   7.580   3.910
 5459W        W 6430   3.710  12.190   2.330
 5460W        W 6431   7.260  11.890   9.140
 5461W        W 6432  10.420   0.490  12.080
 5462W        W 6433   9.110  13.030  12.010
 5463W        W 6434  10.850  10.280   5.750
 5464W        W 6435   5.830   0.490   7.210
 5465W        W 6436   2.780  10.990   7.660
 5466W        W 6437  12.990   8.370   0.970
 5467W        W 6438   9.180  10.030  13.590
 5468W        W 6439   5.050   6.810   9.650
 5469W        W 6440  13.410   8.120   1.140
 5470W        W 6441   7.560   2.510  13.870
 5471W        W 6442  12.720  12.120   5.800
 5472W        W 6443  11.420   6.380   5.660
 5473W        W 6444  12.400   3.800   0.460
 5474W        W 6445  12.900   9.330   6.930
 5475W        W 6446  12.720   2.830  13.300
 5476W        W 6447   5.230   8.590   0.930
 5477W        W 6448  11.110   6.060   4.760
 5478W        W 6449   3.710  12.670   9.590
 5479W        W 6450   2.270   1.720   9.280
 5480W        W 6451   2.510   4.700   8.480
 5481W        W 6452  10.920   8.300  10.770
 5482W        W 6453  10.810   4.710   8.690
 5483W        W 6454   1.080   6.030   1.910
 5484W        W 6455   7.050  10.480  13.770
 5485W        W 6456   5.520   8.350  11.000
 5486W        W 6457  10.230   0.120   2.920
 5487W        W 6458   9.140   6.910   1.970
 5488W        W 6459   3.610   4.280   7.060
 5489W        W 6460   8.250   6.030   2.790
 5490W        W 6461   2.580   9.040  13.360
 5491W        W 6462   0.770   2.790   8.190
 5492W        W 6463  12.950   5.820   6.620
 5493W        W 6464   2.590   9.380   6.840
 5494W        W 6465   0.690   1.740  13.350
 5495W        W 6466   1.830   2.950   4.580
 5496W        W 6467  12.390   3.450  11.530
 5497W        W 6468   3.760   7.420   1.120
 5498W        W 6469   7.840   0.710   6.650
 5499W        W 6470   5.930   4.390  10.260
 5500W        W 6471  11.930  13.090   5.370
 5501W        W 6472   9.400   8.580   1.960
 5502W        W 6473   9.830  12.930   6.710
 5503W        W 6474   9.460   4.520   9.240
 5504W        W 6475   1.620   7.510   3.920
 5505W        W 6476   7.500  10.070  13.110
 5506W        W 6477  13.590  10.640   4.870
 5507W        W 6478   7.350   0.230   1.350
 5508W        W 6479  13.780   8.820   9.600
 5509W        W 6480   3.940  12.970   6.380
 5510W        W 6481  10.300   6.020  12.180
 5511W        W 6482   4.400   7.460   6.890
 5512W        W 6483   6.750   4.850   6.470
 5513W        W 6484   9.110   3.170   9.620
 5514W        W 6485   0.300   5.430  11.100
 5515W        W 6486  11.480   4.250   4.680
 5516W        W 6487   4.410   4.870   8.070
 5517W        W 6488  11.040  13.180   4.310
 5518W        W 6489   1.530   6.290   2.110
 5519W        W 6490   8.710   3.240  10.540
 5520W        W 6491   8.200   1.500  11.540
 5521W        W 6492   9.510   8.680   0.670
 5522W        W 6493   1.550   8.850   0.440
 5523W        W 6494   5.980   0.820  11.830
 5524W        W 6495   1.950   4.410   7.560
 5525W        W 6496   3.460   9.270  11.880
 5526W        W 6497   1.080  11.880   6.950
 5527W        W 6498   3.640   0.220   8.860
 5528W        W 6499   7.250  11.390  11.910
 5529W        W 6500  12.870   3.310  13.210
 5530W        W 6501   8.790   5.490  12.900
 5531W        W 6502   6.740   4.590   1.300
 5532W        W 6503  11.090   3.810   9.800
 5533W        W 6504   7.960   2.040  10.500
 5534W        W 6505   3.820   7.100   4.000
 5535W        W 6506   8.430   7.810   3.160
 5536W        W 6507   2.450   8.430   6.420
 5537W        W 6508   5.920   8.450   8.340
 5538W        W 6509  12.300   6.460  10.320
 5539W        W 6510  11.370   5.450   9.020
 5540W        W 6511  12.230   8.850   0.550
 5541W        W 6512   5.310  10.080   8.710
 5542W        W 6513   9.510  11.080   4.430
 5543W        W 6514   4.230   8.390   6.500
 5544W        W 6515   7.580  12.580   5.210
 5545W        W 6516   1.680   4.850   9.690
 5546W        W 6517  10.510   8.780  11.580
 5547W        W 6518   0.620   3.470  10.790
 5548W        W 6519   1.710  12.180   7.570
 5549W        W 6520  11.310   0.870  12.400
 5550W        W 6521  10.040  12.690   8.520
 5551W        W 6522   6.950   3.790   0.480
 5552W        W 6523  10.490  12.000  11.290
 5553W        W 6524   6.130  13.860   0.930
 5554W        W 6525  12.110   3.940  10.760
 5555W        W 6526   1.660  13.050   1.860
 5556W        W 6527  11.240   1.850   6.180
 5557W        W 6528   1.140   1.660  10.730
 5558W        W 6529   9.280   1.560   2.680
 5559W        W 6530   4.230   4.370   8.870
 5560W        W 6531  10.640  12.320   3.370
 5561W        W 6532   3.170  12.600  13.570
 5562W        W 6533   2.210  12.320   2.570
 5563W        W 6534   7.630  12.140   5.010
 5564W        W 6535  10.380   1.660   5.550
 5565W        W 6536   1.660   9.680  12.430
 5566W        W 6537   2.610  12.420  10.510
 5567W        W 6538   3.720   7.890  13.270
 5568W        W 6539   6.320  12.810  12.830
 5569W        W 6540   2.990   4.500   8.480
 5570W        W 6541  13.300   8.150   5.520
 5571W        W 6542   7.430  12.830   4.690
 5572W        W 6543  13.440   3.760  12.520
 5573W        W 6544   8.330   8.830   4.780
 5574W        W 6545   7.650   3.810   7.200
 5575W        W 6546   2.930   6.090   0.920
 5576W        W 6547   9.660  12.100  10.420
 5577W        W 6548   8.490   5.290   0.220
 5578W        W 6549   3.040   6.070   4.080
 5579W        W 6550   7.300   8.980   2.330
 5580W        W 6551   6.200   3.780   7.200
 5581W        W 6552   7.770   1.920   9.080
 5582W        W 6553   1.800   3.270   6.780
 5583W        W 6554   6.590   4.420   8.140
 5584W        W 6555  10.800  12.410  11.350
 5585W        W 6556  12.770   0.620  11.710
 5586W        W 6557  10.360   5.060   8.800
 5587W        W 6558   3.410  13.260   4.090
 5588W        W 6559   0.710   6.720   0.810
 5589W        W 6560   7.170   9.310  13.000
 5590W        W 6561   2.190  10.630  12.400
 5591W        W 6562   8.780  12.310   7.120
 5592W        W 6563   1.940  11.140   1.900
 5593W        W 6564   3.220   6.880   5.790
 5594W        W 6565   8.730   3.500  11.020
 5595W        W 6566   6.520   9.840  10.210
 5596W        W 6567   0.280   5.690  10.530
 5597W        W 6568   0.430  10.260   8.250
 5598W        W 6569   0.440   7.180   1.450
 5599W        W 6570  12.300   0.160  10.250
 5600W        W 6571   2.430  11.150  10.050
 5601W        W 6572  11.150  12.550   0.250
 5602W        W 6573   6.700  13.870   9.720
 5603W        W 6574   6.460   5.080   8.690
 5604W        W 6575  11.360   8.890  11.950
 5605W        W 6576   7.640   5.380   7.470
 5606W        W 6577  12.830   5.370  12.410
 5607W        W 6578   6.210  12.020   1.330
 5608W        W 6579   6.300  13.200   4.390
 5609W        W 6580   5.910   9.500  13.710
 5610W        W 6581   5.230  11.590   9.470
 5611W        W 6582  10.160  12.160   6.750
 5612W        W 6583  12.780   5.690  13.370
 5613W        W 6584  11.320   6.430   2.270
 5614W        W 6585   5.370   9.570  13.780
 5615W        W 6586   2.470   7.970   4.510
 5616W        W 6587   8.260   9.950   2.500
 5617W        W 6588   4.460  12.350   4.560
 5618W        W 6589   4.850  12.020   4.660
 5619W        W 6590  13.370   8.240  10.240
 5620W        W 6591   5.630   2.860   5.300
 5621W        W 6592   1.380  11.890   5.170
 5622W        W 6593   2.120   0.040   2.840
 5623W        W 6594   4.120   5.670   5.050
 5624W        W 6595   8.910   3.190   5.330
 5625W        W 6596   1.590  11.660   8.310
 5626W        W 6597   3.740   5.750   2.060
 5627W        W 6598   7.570   2.710   4.700
 5628W        W 6599   7.440   5.000   4.020
 5629W        W 6600   5.640  11.280  12.300
 5630W        W 6601  12.850   1.800   2.750
 5631W        W 6602  13.490   5.850   3.920
 5632W        W 6603   3.290  11.560   6.040
 5633W        W 6604   0.120   5.990   8.790
 5634W        W 6605   8.660   0.780   0.930
 5635W        W 6606   4.370   3.550  13.780
 5636W        W 6607  13.380   7.060   6.230
 5637W        W 6608   4.660   3.340   4.830
 5638W        W 6609   2.030  10.320  11.970
 5639W        W 6610   2.430  13.670  10.540
 5640W        W 6611   6.780   0.430   7.280
 5641W        W 6612   6.970  10.570  11.910
 5642W        W 6613   5.120  12.320   5.740
 5643W        W 6614  10.000   9.000   3.340
 5644W        W 6615   1.860   0.230   8.990
 5645W        W 6616  13.090   2.670   2.910
 5646W        W 6617   6.660  13.330   1.330
 5647W        W 6618   7.130   6.840   4.660
 5648W        W 6619   8.730   7.200   7.550
 5649W        W 6620   2.360   5.880   7.850
 5650W        W 6621  10.060   1.160   8.520
 5651W        W 6622   3.930   7.240  10.430
 5652W        W 6623   9.360   9.740   1.380
 5653W        W 6624  11.240  11.230   2.520
 5654W        W 6625   0.410   6.930  12.800
 5655W        W 6626   5.850  12.260   6.270
 5656W        W 6627  13.480   9.000   5.020
 5657W        W 6628   2.260  10.330   5.320
 5658W        W 6629   8.010   7.570   9.430
 5659W        W 6630   3.870  11.530   6.820
 5660W        W 6631   0.280   5.800   0.380
 5661W        W 6632   8.670   7.210   5.570
 5662W        W 6633   4.630   3.000   5.410
 5663W        W 6634  10.220   7.780  10.190
 5664W        W 6635   9.620   2.190   6.110
 5665W        W 6636   2.730   0.840   4.020
 5666W        W 6637   4.930  12.760  10.410
 5667W        W 6638   3.280   2.140  10.980
 5668W        W 6639   7.410   3.430   7.050
 5669W        W 6640   3.780  10.140   9.270
 5670W        W 6641   4.540  12.010   5.040
 5671W        W 6642   4.190   0.700  11.690
 5672W        W 6643   5.610   9.190   9.490
 5673W        W 6644   2.100   0.390   4.280
 5674W        W 6645   1.120   3.990   8.890
 5675W        W 6646   7.560  11.890   5.420
 5676W        W 6647   3.510   6.340  13.270
 5677W        W 6648   8.890  12.790  12.900
 5678W        W 6649   4.610  10.550   1.080
 5679W        W 6650   7.860   7.280   9.000
 5680W        W 6651   3.500  11.360   2.120
 5681W        W 6652   4.440  11.890   4.370
 5682W        W 6653   5.950   5.900  13.860
 5683W        W 6654  11.320   7.620   4.310
 5684W        W 6655   9.640   1.720  11.620
 5685W        W 6656   2.330  12.350   8.210
 5686W        W 6657   5.230   4.200   5.650
 5687W        W 6658   3.640   7.500   7.580
 5688W        W 6659  13.190  11.290   5.810
 5689W        W 6660  11.480  12.320   4.100
 5690W        W 6661   9.150   8.300  11.110
 5691W        W 6662   5.570   6.100   3.270
 5692W        W 6663   4.790  10.490  10.810
 5693W        W 6664   9.970   0.580   2.030
 5694W        W 6665   2.480  11.890  10.370
 5695W        W 6666   4.870   7.920   7.530
 5696W        W 6667   9.750   9.920   7.800
 5697W        W 6668   4.780   8.420  12.720
 5698W        W 6669   8.610  10.760   7.430
 5699W        W 6670   8.870   1.430   3.900
 5700W        W 6671   7.990  12.250   0.730
 5701W        W 6672  10.720   7.150  12.600
 5702W        W 6673   4.970   8.510   7.470
 5703W        W 6674   4.720   7.440  12.560
 5704W        W 6675   2.180   8.170   3.050
 5705W        W 6676  13.460  11.950   1.360
 5706W        W 6677  11.400   3.020   8.590
 5707W        W 6678   6.190   3.080  12.750
 5708W        W 6679  10.820  12.570   2.440
 5709W        W 6680  13.210  10.180   0.770
 5710W        W 6681  13.910   4.060  11.630
 5711W        W 6682   8.820   0.170   7.430
 5712W        W 6683   0.660   1.820  12.010
 5713W        W 6684   6.830  11.680   8.970
 5714W        W 6685   9.180   1.330   9.460
 5715W        W 6686   1.710  13.480   0.990
 5716W        W 6687   1.770   5.220   8.230
 5717W        W 6688  10.870  13.810   6.090
 5718W        W 6689   5.720   2.990  11.800
 5719W        W 6690   0.870   4.700   2.660
 5720W        W 6691   2.750   6.740   8.580
 5721W        W 6692  13.650  10.800   3.000
 5722W        W 6693   1.150   5.180   6.610
 5723W        W 6694   6.400   2.580   3.500
 5724W        W 6695   1.020  13.080   9.110
 5725W        W 6696   3.650  13.910  11.040
 5726W        W 6697   8.890  10.710   0.120
 5727W        W 6698   3.130   6.980   3.370
 5728W        W 6699   0.640   6.140   1.070
 5729W        W 6700   8.040   6.950   0.940
 5730W        W 6701   0.350  10.230   4.500
 5731W        W 6702   9.810  13.350   7.000
 5732W        W 6703   4.100  12.900   0.870
 5733W        W 6704  13.620   9.300   7.870
 5734W        W 6705   2.320   6.100   4.650
 5735W        W 6706   5.190   0.540   0.020
 5736W        W 6707   3.920   2.960   0.860
 5737W        W 6708   4.850   6.190   4.140
 5738W        W 6709   5.530   6.820   7.720
 5739W        W 6710   2.540   8.370  11.710
 5740W        W 6711   9.110   4.320   5.790
 5741W        W 6712   0.710   7.030  13.660
 5742W        W 6713   2.880   6.560   5.980
 5743W        W 6714   5.130   2.100   6.540
 5744W        W 6715   0.820   1.510  12.580
 5745W        W 6716  13.670   7.050   8.140
 5746W        W 6717   3.490  12.660  12.700
 5747W        W 6718  11.800   3.110   4.700
 5748W        W 6719   0.040   6.910   7.720
 5749W        W 6720   9.840   7.520   3.750
 5750W        W 6721   1.790   6.470   3.500
 5751W        W 6722   1.900  12.530   8.500
 5752W        W 6723   9.040   8.980   3.270
 5753W        W 6724   7.640  12.380   4.390
 5754W        W 6725   8.900   1.970   7.670
 5755W        W 6726  13.440   2.880   0.710
 5756W        W 6727   2.370   0.570  13.440
 5757W        W 6728   2.730  13.670   6.620
 5758W        W 6729   4.580   4.500   4.420
 5759W        W 6730   5.050  13.330   6.590
 5760W        W 6731   4.590  11.530   3.520
 5761W        W 6732   3.870   2.420   6.250
 5762W        W 6733   2.990   6.220   2.140
 5763W        W 6734  12.030   7.430   7.070
 5764W        W 6735   8.160  11.140  11.680
 5765W        W 6736  13.240   0.890   4.390
 5766W        W 6737   0.950   1.290   6.440
 5767W        W 6738   8.930   1.050   6.100
 5768W        W 6739   1.410   0.970   8.580
 5769W        W 6740   2.330   9.270   2.370
 5770W        W 6741   1.950  11.240   9.730
 5771W        W 6742  12.350   8.640   7.710
 5772W        W 6743   3.470   7.850   3.440
 5773W        W 6744  13.380   8.810   3.450
 5774W        W 6745   1.580   6.110  13.680
 5775W        W 6746   4.980   6.590   1.860
 5776W        W 6747   1.250  13.510   9.760
 5777W        W 6748   5.590   4.990  11.320
 5778W        W 6749  12.960  13.430   8.530
 5779W        W 6750   5.760  13.910   7.900
 5780W        W 6751   0.010   6.300   3.270
 5781W        W 6752   8.970   7.480   8.020
 5782W        W 6753   0.810   1.870   1.750
 5783W        W 6754   9.550   5.940   5.440
 5784W        W 6755  10.030  11.080   9.840
 5785W        W 6756   1.550   1.750   6.970
 5786W        W 6757  13.390  13.480   6.610
 5787W        W 6758   1.560   2.640   4.850
 5788W        W 6759   0.500  10.460   9.700
 5789W        W 6760   9.160  12.460  10.690
 5790W        W 6761  11.960   8.880   5.550
 5791W        W 6762  13.860   4.330  12.130
 5792W        W 6763   8.780  12.560  11.350
 5793W        W 6764   4.990   2.150   8.160
 5794W        W 6765   8.690  10.260   5.650
 5795W        W 6766   2.560   9.590   8.060
 5796W        W 6767   7.060   3.300  12.470
 5797W        W 6768   2.200   5.560   0.990
 5798W        W 6769   4.620   6.650   2.670
 5799W        W 6770   3.770   0.100   9.370
 5800W        W 6771   6.860  10.320   7.970
 5801W        W 6772  11.920  11.260  10.840
 5802W        W 6773   9.480  10.420  12.770
 5803W        W 6774   7.050   3.890  13.750
 5804W        W 6775   7.480   6.210   1.230
 5805W        W 6776   6.800   7.470   2.090
 5806W        W 6777   9.790   9.590   9.170
 5807W        W 6778  13.300   0.120   5.980
 5808W        W 6779   7.030   1.170  12.830
 5809W        W 6780  10.900  10.720   4.470
 5810W        W 6781   4.340   1.020   6.790
 5811W        W 6782   5.930   3.170   9.310
 5812W        W 6783   7.310  12.030   4.290
 5813W        W 6784  10.650  10.570   1.530
 5814W        W 6785  11.310  11.420   1.070
 5815W        W 6786   7.870   9.230   3.560
 5816W        W 6787   1.760  13.110  12.730
 5817W        W 6788   7.330   1.370   9.540
 5818W        W 6789   1.360   7.480   9.790
 5819W        W 6790   4.420   2.460  10.660
 5820W        W 6791  10.410   0.540   4.020
 5821W        W 6792  10.640  10.230  10.390
 5822W        W 6793   2.810   9.350   9.330
 5823W        W 6794  12.920  10.210  10.110
 5824W        W 6795  13.640  11.940   7.410
 5825W        W 6796   1.910   8.730   2.950
 5826W        W 6797   8.380   3.910  13.250
 5827W        W 6798  10.350  13.480   7.860
 5828W        W 6799   2.010  10.000  10.370
 5829W        W 6800   7.690   2.150   4.670
 5830W        W 6801  12.260  12.470  13.150
 5831W        W 6802   3.340   2.500  13.630
 5832W        W 6803   4.790   5.330   8.980
 5833W        W 6804  11.260  10.470  13.480
 5834W        W 6805  10.730  10.280   7.890
 5835W        W 6806   3.370   3.790   7.620
 5836W        W 6807   7.990   8.230  11.140
 5837W        W 6808   2.390   8.170   4.960
 5838W        W 6809  11.140   5.730   7.820
 5839W        W 6810   4.890   1.690   6.370
 5840W        W 6811   8.500   1.970   9.600
 5841W        W 6812   7.310   1.130   9.110
 5842W        W 6813  12.780   2.610  12.840
 5843W        W 6814   0.950   0.100   1.820
 5844W        W 6815   7.350   0.550   6.500
 5845W        W 6816   3.630   2.720   7.460
 5846W        W 6817   1.530   6.270   6.870
 5847W        W 6818   4.440   0.370   3.840
 5848W        W 6819  12.690   4.060   9.140
 5849W        W 6820   5.750  12.200   1.010
 5850W        W 6821  12.040  12.340  12.120
 5851W        W 6822   1.430  13.070   4.270
 5852W        W 6823  11.220  10.910  10.990
 5853W        W 6824   7.380   8.820  11.600
 5854W        W 6825  10.990   9.350   2.750
 5855W        W 6826   0.460   2.050  12.420
 5856W        W 6827   1.080   0.070  11.430
 5857W        W 6828  11.080   8.590  13.170
 5858W        W 6829   7.820   2.540   5.160
 5859W        W 6830  10.620  11.050   0.600
 5860W        W 6831   1.450   8.140  11.860
 5861W        W 6832   4.990   7.490   6.270
 5862W        W 6833  12.640   3.810   8.750
 5863W        W 6834   2.320   7.160   3.600
 5864W        W 6835   5.580  13.500   6.640
 5865W        W 6836  10.600  12.860  12.590
 5866W        W 6837   9.840   5.170   1.800
 5867W        W 6838   2.860   9.080   8.460
 5868W        W 6839   3.880   5.520   3.360
 5869W        W 6840  11.400   6.170  12.920
 5870W        W 6841  10.910  13.210   3.090
 5871W        W 6842   8.400  10.720   0.280
 5872W        W 6843  13.140   4.490   4.820
 5873W        W 6844   0.440  10.530   5.200
 5874W        W 6845   3.720  12.100   6.610
 5875W        W 6846  12.520   5.790   9.130
 5876W        W 6847  13.600   2.550  12.720
 5877W        W 6848   7.060   0.170  10.060
 5878W        W 6849   5.320   1.470  11.890
 5879W        W 6850   7.200   3.200   7.430
 5880W        W 6851   2.860   9.880   3.550
 5881W        W 6852   4.250   5.570   4.620
 5882W        W 6853   8.750   9.360   5.400
 5883W        W 6854   2.590  12.770   6.230
 5884W        W 6855   4.380   7.790   2.810
 5885W        W 6856   3.410   4.440   5.450
 5886W        W 6857   6.860   8.980   6.920
 5887W        W 6858   9.290   0.350  10.640
 5888W        W 6859   0.350   6.180   6.190
 5889W        W 6860  13.700   1.870   1.960
 5890W        W 6861  10.940   1.280   2.830
 5891W        W 6862  13.070   5.340   9.540
 5892W        W 6863  11.940   0.140  12.340
 5893W        W 6864   5.510   8.710   2.450
 5894W        W 6865   7.920   4.430  12.900
 5895W        W 6866   5.120   6.550   6.090
 5896W        W 6867   7.740   1.250   9.810
 5897W        W 6868  11.160   7.290  13.830
 5898W        W 6869  13.470   5.480  10.320
 5899W        W 6870   8.100   2.880   4.470
 5900W        W 6871   6.070   1.540   6.180
 5901W        W 6872   8.420  13.510   3.210
 5902W        W 6873  12.240  13.720   2.310
 5903W        W 6874   2.120   9.820   1.760
 5904W        W 6875   7.170  12.940  11.000
 5905W        W 6876  10.140  13.740   8.870
 5906W        W 6877  12.320  12.290   1.800
 5907W        W 6878  11.220   5.880   2.170
 5908W        W 6879   5.510  10.630   1.480
 5909W        W 6880   7.440   9.800   4.780
 5910W        W 6881   5.650   8.910  11.990
 5911W        W 6882  11.620  13.770   5.700
 5912W        W 6883  10.370   3.610   7.510
 5913W        W 6884   6.660   8.000   9.770
 5914W        W 6885   2.150   1.810   5.110
 5915W        W 6886   7.760   0.050   4.360
 5916W        W 6887   7.190  11.110   3.400
 5917W        W 6888  10.310  11.470   2.890
 5918W        W 6889  11.840   2.250   7.710
 5919W        W 6890  12.920   2.020  12.360
 5920W        W 6891   1.870   1.460   5.500
 5921W        W 6892   8.080   8.070   1.250
 5922W        W 6893   6.560   0.830  10.170
 5923W        W 6894   1.740   8.620  13.830
 5924W        W 6895   1.140   0.020   8.930
 5925W        W 6896  12.760   7.160   9.020
 5926W        W 6897   9.530   0.700  12.820
 5927W        W 6898  13.630   9.100  12.120
 5928W        W 6899   7.220   8.320   3.800
 5929W        W 6900   5.660   8.530   7.460
 5930W        W 6901   4.200   7.980   5.650
 5931W        W 6902  11.050   2.410   8.880
 5932W        W 6903  10.580   1.840  13.660
 5933W        W 6904   5.170   0.770   9.130
 5934W        W 6905   9.370   9.990   5.090
 5935W        W 6906   7.370   4.280   5.280
 5936W        W 6907   6.500   6.210   5.650
 5937W        W 6908   2.190   8.820   8.990
 5938W        W 6909   1.750  12.930   4.690
 5939W        W 6910   3.460   3.610   3.210
 5940W        W 6911   6.720   0.930   7.210
 5941W        W 6912  11.640  11.560   2.140
 5942W        W 6913  11.570   7.440  12.740
 5943W        W 6914   9.490   8.270   7.210
 5944W        W 6915   8.490  13.130   6.200
 5945W        W 6916   6.310   0.600   7.290
 5946W        W 6917   5.770   1.320   2.800
 5947W        W 6918  11.600   9.060   8.740
 5948W        W 6919   7.860   6.280   4.900
 5949W        W 6920   4.460  11.270  10.560
 5950W        W 6921   9.000   8.430   6.240
 5951W        W 6922   8.150   2.020   8.770
 5952W        W 6923   2.790   0.230  12.550
 5953W        W 6924   2.160   2.690   9.820
 5954W        W 6925   9.240   4.020   1.760
 5955W        W 6926   5.280  13.450   8.550
 5956W        W 6927   5.570   7.230  12.960
 5957W        W 6928   7.960   9.690   3.830
 5958W        W 6929  11.430   8.030   3.160
 5959W        W 6930  11.010   1.480   3.270
 5960W        W 6931   9.180   7.300   8.510
 5961W        W 6932   0.540   5.850   7.020
 5962W        W 6933   9.110   1.580  12.460
 5963W        W 6934   8.280  12.830   8.210
 5964W        W 6935  12.590   5.180   9.740
 5965W        W 6936   7.630  11.590  12.590
 5966W        W 6937  13.570  10.570   7.220
 5967W        W 6938   6.460  11.700   9.760
 5968W        W 6939  10.690  10.260   8.990
 5969W        W 6940   5.850   0.580   3.730
 5970W        W 6941   7.970   2.650   0.920
 5971W        W 6942   0.830   7.340  12.600
 5972W        W 6943  12.110   3.540   1.640
 5973W        W 6944  10.940  12.110   7.300
 5974W        W 6945   0.310   2.480   6.250
 5975W        W 6946   2.950   2.300   8.490
 5976W        W 6947   0.680  12.530  13.610
 5977W        W 6948  12.130   6.490   9.590
 5978W        W 6949   8.340   1.490   0.610
 5979W        W 6950  11.170  13.520   5.860
 5980W        W 6951  12.520  13.320  13.590
 5981W        W 6952   9.970   9.920   6.790
 5982W        W 6953   3.380  13.030   6.190
 5983W        W 6954  13.340   6.120   2.570
 5984W        W 6955   2.560   6.610   3.700
 5985W        W 6956   3.590   8.890  10.670
 5986W        W 6957  11.300   8.510  11.220
 5987W        W 6958   1.490  12.750  10.530
 5988W        W 6959  10.810  13.110   5.990
 5989W        W 6960   7.730   0.570   1.300
 5990W        W 6961  13.010   2.300   8.110
 5991W        W 6962   0.400  10.060   4.040
 5992W        W 6963   3.010   2.640   1.700
 5993W        W 6964  10.060   0.100   4.620
 5994W        W 6965   3.970   1.060   7.230
 5995W        W 6966   7.000   6.030  12.790
 5996W        W 6967   5.600   1.640  11.040
 5997W        W 6968  12.050   9.060   1.840
 5998W        W 6969   0.180   6.360   2.090
 5999W        W 6970   2.980   7.590   6.140
 6000W        W 6971  12.360   7.420   0.880
 6001W        W 6972   0.650   9.020   2.520
 6002W        W 6973   8.750   6.350  11.180
 6003W        W 6974  10.080  11.120  13.080
 6004W        W 6975  13.240   4.060  10.130
 6005W        W 6976   1.240   7.720   4.540
 6006W        W 6977   6.430  12.660  11.650
 6007W        W 6978   0.300   6.550  11.610
 6008W        W 6979  12.070  11.420  13.870
 6009W        W 6980  12.180  13.210  13.900
 6010W        W 6981   5.400  13.190   6.990
 6011W        W 6982   8.040   2.060   7.240
 6012W        W 6983   0.270   9.440  11.080
 6013W        W 6984   6.500  13.510  10.680
 6014W        W 6985  10.710  11.590   5.170
 6015W        W 6986   3.380  10.480   5.220
 6016W        W 6987   4.490   3.900  13.490
 6017W        W 6988   2.210   3.520   4.070
 6018W        W 6989   5.480   3.890  12.240
 6019W        W 6990   6.880   0.610  12.850
 6020W        W 6991  10.470   4.780   6.340
 6021W        W 6992   8.650  10.510  10.980
 6022W        W 6993   7.440   3.810   2.760
 6023W        W 6994   6.360  11.530   7.560
 6024W        W 6995   4.860   0.630   0.940
 6025W        W 6996   4.350  11.070   7.010
 6026W        W 6997   0.710   7.680   6.190
 6027W        W 6998   9.130   0.080   4.930
 6028W        W 6999  11.590   7.780  11.760
 6029W        W 7000  13.630   4.370   7.340
 6030W        W 7001   6.660   9.000   7.770
 6031W        W 7002   6.570   9.340   8.180
 6032W        W 7003  10.260   6.530  12.270
 6033W        W 7004  11.980   0.840  12.980
 6034W        W 7005  10.630   5.240   4.490
 6035W        W 7006  10.730   9.500   1.390
 6036W        W 7007   2.360  11.290  10.910
 6037W        W 7008  10.060   4.770   1.540
 6038W        W 7009  12.800  13.250   9.160
 6039W        W 7010   7.920  13.150  10.530
 6040W        W 7011   3.950   7.540   3.380
 6041W        W 7012   3.150  11.760   2.100
 6042W        W 7013   1.720   2.280   7.760
 6043W        W 7014   3.620   3.030   9.580
 6044W        W 7015   8.430   9.200   4.450
 6045W        W 7016   9.850   9.980  10.160
 6046W        W 7017  11.890   9.980   5.450
 6047W        W 7018   0.350   3.990   6.200
 6048W        W 7019  12.660   7.360   9.540
 6049W        W 7020   5.510   0.440   8.190
 6050W        W 7021  10.090   2.830  13.840
 6051W        W 7022  10.140   9.340   8.910
 6052W        W 7023   5.120   7.980   6.150
 6053W        W 7024   9.130  13.530   0.000
 6054W        W 7025   7.290   1.800   1.450
 6055W        W 7026  11.340   6.340  10.670
 6056W        W 7027   1.200   5.430   2.090
 6057W        W 7028  11.140   7.270  12.330
 6058W        W 7029   7.470  12.650   0.500
 6059W        W 7030   4.990   2.120   4.920
 6060W        W 7031   2.060   7.250   7.260
 6061W        W 7032   7.790   1.300  11.250
 6062W        W 7033   9.730  10.340  12.040
 6063W        W 7034   5.680   0.800  13.120
 6064W        W 7035   0.550   2.030   2.960
 6065W        W 7036   1.350   4.750   8.920
 6066W        W 7037   6.630   3.950   7.510
 6067W        W 7038  10.670  13.550   8.710
 6068W        W 7039   2.290   7.190   9.280
 6069W        W 7040   4.280   7.250  12.720
 6070W        W 7041   7.650   4.420   7.570
 6071W        W 7042   6.160   0.120  10.100
 6072W        W 7043   1.400  11.230   8.080
 6073W        W 7044   6.090   7.920  10.320
 6074W        W 7045   4.980   0.590  11.890
 6075W        W 7046  13.280   5.300   4.900
 6076W        W 7047   6.380   0.540  11.910
 6077W        W 7048   9.530  12.390   9.830
 6078W        W 7049   0.570   3.550   3.770
 6079W        W 7050   2.700  11.290   0.020
 6080W        W 7051  11.990   7.680   5.930
 6081W        W 7052   0.520  11.370  11.440
 6082W        W 7053   2.280   6.560   4.900
 6083W        W 7054   4.960   4.900   8.700
 6084W        W 7055   1.960  12.570  13.540
 6085W        W 7056   2.980  11.660   4.620
 6086W        W 7057  11.080   8.780   6.110
 6087W        W 7058   4.820  11.030  10.860
 6088W        W 7059   4.470   8.130   7.820
 6089W        W 7060   0.900  12.590   0.220
 6090W        W 7061   2.170   2.780   2.080
 6091W        W 7062  12.930  13.780   7.550
 6092W        W 7063   2.090   7.170   4.120
 6093W        W 7064   1.640   1.620   7.880
 6094W        W 7065  12.720  11.570   5.690
 6095W        W 7066   1.560  13.010  13.740
 6096W        W 7067  12.280  13.270   8.860
 6097W        W 7068   2.330   8.590   2.750
 6098W        W 7069   1.550   8.700  10.380
 6099W        W 7070   8.910   4.120   0.170
 6100W        W 7071   6.270  11.050   1.190
 6101W        W 7072   0.700   7.780   0.290
 6102W        W 7073   3.770   2.470  13.310
 6103W        W 7074   0.240   8.170   0.440
 6104W        W 7075   1.060   1.420   5.540
 6105W        W 7076   7.690   0.060  11.060
 6106W        W 7077  10.270   4.420   1.290
 6107W        W 7078  10.310   2.870   5.930
 6108W        W 7079   5.520   9.330   5.830
 6109W        W 7080  12.070  13.130   0.510
 6110W        W 7081   3.950   3.230   2.370
 6111W        W 7082  12.640   6.920   1.590
 6112W        W 7083  10.110   6.060   7.670
 6113W        W 7084   3.800   0.970  10.370
 6114W        W 7085   6.700   9.030  10.470
 6115W        W 7086   5.990   2.960   6.820
 6116W        W 7087   6.490  11.690  11.310
 6117W        W 7088   6.800   5.540   5.290
 6118W        W 7089   7.410   1.770  13.020
 6119W        W 7090   2.530   6.550   2.970
 6120W        W 7091   3.860  10.120  13.250
 6121W        W 7092   3.310  12.060  10.090
 6122W        W 7093   3.100   2.560  11.400
 6123W        W 7094   2.560  11.420  10.440
 6124W        W 7095  12.570  12.060   4.930
 6125W        W 7096  11.400  13.190  11.020
 6126W        W 7097   2.640   4.410   2.780
 6127W        W 7098   2.300   9.630   1.400
 6128W        W 7099   2.760   9.080   2.540
 6129W        W 7100  13.070  11.920   2.570
 6130W        W 7101   0.010   1.990   7.030
 6131W        W 7102   1.130  13.460   2.440
 6132W        W 7103   8.060   9.140  13.380
 6133W        W 7104   3.150   9.710   6.140
 6134W        W 7105   7.820   5.310   8.040
 6135W        W 7106   3.890   6.180   5.400
 6136W        W 7107  13.810  13.200  13.810
 6137W        W 7108  12.650  10.670   5.750
 6138W        W 7109  13.230  12.340   6.010
 6139W        W 7110  10.810   0.340   9.930
 6140W        W 7111  13.080   9.040   3.840
 6141W        W 7112   5.610   8.050   6.190
 6142W        W 7113   3.540   0.820   8.210
 6143W        W 7114   6.150  10.250  13.270
 6144W        W 7115  11.130   7.210   3.580
 6145W        W 7116  13.460   3.320   6.850
 6146W        W 7117   9.800  13.510   5.960
 6147W        W 7118   7.790   6.710   5.130
 6148W        W 7119  13.540   1.020  11.330
 6149W        W 7120   1.740  11.210   2.510
 6150W        W 7121  13.370  11.220   2.220
 6151W        W 7122   6.010   9.070   6.080
 6152W        W 7123   5.240   0.530   0.530
 6153W        W 7124  12.450  11.510   0.530
 6154W        W 7125  11.790  10.290   5.830
 6155W        W 7126   6.220  13.730  13.120
 6156W        W 7127  13.910   4.140   2.300
 6157W        W 7128  11.410   2.710   9.020
 6158W        W 7129  10.200   7.020   7.510
 6159W        W 7130   9.240   6.040   1.120
 6160W        W 7131   8.160   3.540   3.670
 6161W        W 7132  11.960  12.940  10.400
 6162W        W 7133   5.580   3.430   6.080
 6163W        W 7134  12.050  10.350   6.690
 6164W        W 7135   5.710   0.300   4.100
 6165W        W 7136  10.960   3.690   7.300
 6166W        W 7137   1.250   3.230   2.140
 6167W        W 7138   6.410  11.210  13.150
 6168W        W 7139   5.230   1.010   5.880
 6169W        W 7140   3.140   3.210   6.670
 6170W        W 7141  12.020  13.880   6.150
 6171W        W 7142  12.790   6.040   8.800
 6172W        W 7143   9.020  13.230   7.830
 6173W        W 7144   1.000   1.950  12.420
 6174W        W 7145   9.890   0.420   4.230
 6175W        W 7146  11.650   9.680   2.090
 6176W        W 7147   3.600  12.150  13.110
 6177W        W 7148  10.600  11.740   7.460
 6178W        W 7149   5.240   9.960   0.260
 6179W        W 7150  12.270   8.580   4.140
 6180W        W 7151  10.690   7.410   1.260
 6181W        W 7152   5.790   3.780   6.450
 6182W        W 7153   7.910  12.470   6.830
 6183W        W 7154   0.620   9.090  11.740
 6184W        W 7155   6.890  11.960   0.230
 6185W        W 7156  12.490   8.280   1.200
 6186W        W 7157  13.070   8.580   5.690
 6187W        W 7158   6.040   5.930   3.490
 6188W        W 7159   7.740   5.250  13.530
 6189W        W 7160  10.230   4.590   3.430
 6190W        W 7161   9.510   8.880  11.840
 6191W        W 7162   6.590  13.850  12.440
 6192W        W 7163   1.590   1.990   8.160
 6193W        W 7164   8.310  12.570  11.850
 6194W        W 7165  11.040   5.320   0.850
 6195W        W 7166   1.030   0.460  13.680
 6196W        W 7167   7.370   6.200   3.830
 6197W        W 7168   1.830   7.260  11.130
 6198W        W 7169  13.170   7.120   7.380
 6199W        W 7170  12.480  13.740   8.340
 6200W        W 7171   1.920  11.440  11.950
 6201W        W 7172   7.960   1.800   0.770
 6202W        W 7173  13.440   3.940   7.690
 6203W        W 7174   9.920   7.400   3.240
 6204W        W 7175   0.000   7.750   5.610
 6205W        W 7176  13.910   9.480   1.990
 6206W        W 7177   1.930   6.070   8.130
 6207W        W 7178  13.120   4.470   5.310
 6208W        W 7179  10.080   0.160   3.860
 6209W        W 7180   7.430  11.710  10.550
 6210W        W 7181  12.560   5.800   3.940
 6211W        W 7182   0.840   1.540   6.960
 6212W        W 7183   9.460   5.980   0.150
 6213W        W 7184   1.970   7.350  10.260
 6214W        W 7185   9.120  10.060   1.020
 6215W        W 7186  13.140   1.980  10.220
 6216W        W 7187   1.620   1.090   8.020
 6217W        W 7188  13.090   1.530   7.150
 6218W        W 7189  11.970  10.820   7.530
 6219W        W 7190   1.010  11.310   9.810
 6220W        W 7191  13.030  11.350   6.700
 6221W        W 7192   5.400  11.990   3.350
 6222W        W 7193   7.950   7.810  10.840
 6223W        W 7194   6.460   9.080   6.590
 6224W        W 7195  13.210   5.340   6.010
 6225W        W 7196   5.100   7.370   5.140
 6226W        W 7197   5.830  12.010  10.260
 6227W        W 7198  10.570   7.880   5.610
 6228W        W 7199   6.160  11.870   7.230
 6229W        W 7200   1.960   9.340   1.150
 6230W        W 7201  10.470   0.750  11.410
 6231W        W 7202   0.700   1.340  13.810
 6232W        W 7203   5.500   8.000   5.570
 6233W        W 7204   6.780  13.710   7.500
 6234W        W 7205  13.090   6.280  10.240
 6235W        W 7206   8.360   1.500   2.630
 6236W        W 7207  13.080   8.390   2.340
 6237W        W 7208   6.980  10.320   9.070
 6238W        W 7209   0.230  10.540   6.200
 6239W        W 7210   3.770   0.610   5.540
 6240W        W 7211   6.640   4.060   9.400
 6241W        W 7212  12.340   3.560  10.960
 6242W        W 7213   0.720   0.560   5.180
 6243W        W 7214   9.280  10.320   0.160
 6244W        W 7215  13.600   0.170  10.770
 6245W        W 7216   2.220   6.860   2.740
 6246W        W 7217  13.070   1.310  11.370
 6247W        W 7218  11.400   5.240   1.600
 6248W        W 7219   2.540  11.850   3.430
 6249W        W 7220   2.180  13.750   3.400
 6250W        W 7221   5.470   0.220  11.150
 6251W        W 7222   0.270   1.410   6.290
 6252W        W 7223   8.560   8.250   9.730
 6253W        W 7224   1.980  11.520   4.690
 6254W        W 7225  11.520   8.080  11.400
 6255W        W 7226   9.500   6.090   0.650
 6256W        W 7227  12.330   9.660   4.180
 6257W        W 7228   4.500   4.090   8.500
 6258W        W 7229   9.710   7.500  10.060
 6259W        W 7230   9.400   7.090   7.100
 6260W        W 7231   7.150   8.580   5.500
 6261W        W 7232   8.070   9.600  12.600
 6262W        W 7233  11.040  10.560   3.980
 6263W        W 7234  13.560   3.860  13.570
 6264W        W 7235   3.360   1.300  10.260
 6265W        W 7236  10.070   6.500   7.420
 6266W        W 7237   9.740   4.450   1.140
 6267W        W 7238   4.530  13.000   5.730
 6268W        W 7239   9.390   4.480   4.610
 6269W        W 7240   1.140  10.860   0.470
 6270W        W 7241  10.920   0.060   0.310
 6271W        W 7242   0.270   9.510  13.850
 6272W        W 7243  10.100   7.670  13.510
 6273W        W 7244   1.540   1.760   6.230
 6274W        W 7245   0.740   8.700  12.140
 6275W        W 7246  12.620  12.530  10.570
 6276W        W 7247  11.130  13.540   8.040
 6277W        W 7248   8.530  12.380   2.740
 6278W        W 7249   7.520   7.850   3.720
 6279W        W 7250   0.610  10.160   6.280
 6280W        W 7251  11.560   9.990  11.370
 6281W        W 7252   0.230   1.000   6.050
 6282W        W 7253   0.930  12.040   5.130
 6283W        W 7254   7.050   2.140   6.450
 6284W        W 7255   0.460   3.930  10.690
 6285W        W 7256  11.530   5.540   2.480
 6286W        W 7257   5.910   2.570   7.540
 6287W        W 7258   7.890   2.390   2.830
 6288W        W 7259  13.180   8.790  13.540
 6289W        W 7260   5.520   9.800   6.530
 6290W        W 7261   8.240   3.640  12.250
 6291W        W 7262  11.610   8.550  11.640
 6292W        W 7263   1.530   4.090   9.170
 6293W        W 7264   0.940   6.990   3.800
 6294W        W 7265   1.810  11.420   1.510
 6295W        W 7266   2.750   5.860   4.420
 6296W        W 7267  13.820   3.810  10.220
 6297W        W 7268   6.970   6.030   1.180
 6298W        W 7269  13.600  12.800  10.710
 6299W        W 7270  11.260   2.290  10.800
 6300W        W 7271  10.870   4.410  10.530
 6301W        W 7272  13.710   0.660   2.610
 6302W        W 7273  10.630   3.240   5.950
 6303W        W 7274   6.910   9.370   6.540
 6304W        W 7275   0.740   6.650   0.310
 6305W        W 7276   8.910   0.510  11.000
 6306W        W 7277   2.960  13.520   7.590
 6307W        W 7278   7.090   4.290   6.250
 6308W        W 7279   7.900   2.080   3.930
 6309W        W 7280  12.230   6.370  11.750
 6310W        W 7281   1.500  10.720   0.030
 6311W        W 7282   0.640   4.890   5.540
 6312W        W 7283  11.740  13.040   9.630
 6313W        W 7284   8.390   9.880  11.840
 6314W        W 7285   6.510   1.240   2.680
 6315W        W 7286   2.640   6.700   1.880
 6316W        W 7287   9.830   0.990   3.440
 6317W        W 7288   0.540   9.780   4.560
 6318W        W 7289   1.870   1.790  11.620
 6319W        W 7290   3.770   0.500   1.280
 6320W        W 7291  10.040   2.600  13.380
 6321W        W 7292  13.090   4.660  11.830
 6322W        W 7293   2.740   8.810   6.140
 6323W        W 7294  11.930   6.920   7.000
 6324W        W 7295   7.690   7.520  10.460
 6325W        W 7296   2.960  12.530  10.180
 6326W        W 7297   4.070  12.170  10.620
 6327W        W 7298   7.980   0.530   8.930
 6328W        W 7299  12.230   5.030  10.430
 6329W        W 7300  11.160   2.160   8.410
 6330W        W 7301   0.780  11.530   8.880
 6331W        W 7302   1.500  10.190   0.180
 6332W        W 7303   4.110   8.110   2.560
 6333W        W 7304  12.780  10.190   1.270
 6334W        W 7305   9.970  13.260   0.610
 6335W        W 7306   2.450  12.000   4.810
 6336W        W 7307  10.720   9.120   3.770
 6337W        W 7308  11.860   5.650   9.030
 6338W        W 7309  12.870   4.600   4.370
 6339W        W 7310   0.200   3.760   2.510
 6340W        W 7311   9.620  13.630   1.300
 6341W        W 7312   5.920   8.360   9.270
 6342W        W 7313   1.330   3.240   4.500
 6343W        W 7314   6.800   3.830  13.270
 6344W        W 7315   8.500   3.250  13.700
 6345W        W 7316   8.650   2.930   2.150
 6346W        W 7317   5.690   0.470   7.690
 6347W        W 7318   2.430  11.020   6.120
 6348W        W 7319  11.650  13.320  10.540
 6349W        W 7320  13.800   0.550  10.520
 6350W        W 7321   5.260   0.210  12.190
 6351W        W 7322   6.340  13.330   8.110
 6352W        W 7323   3.440  13.830   9.670
 6353W        W 7324  13.070  11.370   5.260
 6354W        W 7325  12.490  10.420  10.960
 6355W        W 7326  11.790   3.760   6.770
 6356W        W 7327   0.110  13.010   9.240
 6357W        W 7328  10.370   9.760   1.660
 6358W        W 7329  12.110   6.380   8.260
 6359W        W 7330   7.860  10.030  10.170
 6360W        W 7331   3.660   9.690   6.260
 6361W        W 7332   4.720   3.700   4.370
 6362W        W 7333   6.500   1.440  11.400
 6363W        W 7334   7.130   4.030  12.460
 6364W        W 7335   3.430   8.010   7.680
 6365W        W 7336   8.260  12.190  11.470
 6366W        W 7337   5.570   0.840   2.860
 6367W        W 7338  13.840  12.630   4.770
 6368W        W 7339   2.670   6.840  10.100
 6369W        W 7340   2.010   0.150  12.460
 6370W        W 7341  11.010   4.810  11.740
 6371W        W 7342  13.030   4.950   1.900
 6372W        W 7343   4.320   2.480   5.970
 6373W        W 7344   6.460   7.850  11.100
 6374W        W 7345   3.850  11.660  13.380
 6375W        W 7346  10.360   0.290   8.620
 6376W        W 7347  12.950   0.650   8.330
 6377W        W 7348   4.280  13.480   5.850
 6378W        W 7349   7.610  10.980   8.160
 6379W        W 7350   7.620   3.510   6.060
 6380W        W 7351  13.890   2.880  12.370
 6381W        W 7352  10.060   5.150   9.720
 6382W        W 7353   4.990   7.220   2.520
 6383W        W 7354   3.240   4.590   2.030
 6384W        W 7355   9.620   3.950  10.020
 6385W        W 7356   6.630  13.810   2.500
 6386W        W 7357   5.110   0.150   6.010
 6387W        W 7358   2.620   8.570  13.190
 6388W        W 7359  10.970   1.440  11.440
 6389W        W 7360   2.410  11.690   7.260
 6390W        W 7361   0.360  11.430  12.950
 6391W        W 7362   8.780   4.520  13.890
 6392W        W 7363   2.420   6.590   0.170
 6393W        W 7364   1.840   2.310  10.690
 6394W        W 7365   2.780  12.480  13.340
 6395W        W 7366   7.720   7.820   9.890
 6396W        W 7367   9.290   9.630  13.770
 6397W        W 7368  10.660  13.030   9.590
 6398W        W 7369   6.320   1.220   9.920
 6399W        W 7370   1.230   0.760   5.250
 6400W        W 7371  10.790  12.960   2.030
 6401W        W 7372   8.030   7.840   2.030
 6402W        W 7373   6.680   3.900   4.370
 6403W        W 7374   8.030   8.450   6.140
 6404W        W 7375  11.560   8.370  13.550
 6405W        W 7376   0.630   2.130  10.780
 6406W        W 7377   4.390   4.910   0.580
 6407W        W 7378   4.850   5.780  13.600
 6408W        W 7379   1.430   0.470   5.570
 6409W        W 7380   4.980   8.760   0.060
 6410W        W 7381  11.580   2.480  12.300
 6411W        W 7382   4.190   3.730   3.470
 6412W        W 7383   3.170   7.480   3.430
 6413W        W 7384   1.420   4.890   8.420
 6414W        W 7385   5.720   6.160  13.510
 6415W        W 7386  13.800   2.890   8.680
 6416W        W 7387   0.230  13.080  10.690
 6417W        W 7388   2.520   2.790   6.540
 6418W        W 7389   7.190  13.110   6.850
 6419W        W 7390   2.370   4.690   7.920
 6420W        W 7391   1.430   5.310   3.570
 6421W        W 7392   1.560  11.990  13.890
 6422W        W 7393   1.900   1.430   4.980
 6423W        W 7394   3.490   6.350   5.100
 6424W        W 7395   6.590   2.630  12.380
 6425W        W 7396  13.310   6.690  11.420
 6426W        W 7397   4.300   0.830   8.750
 6427W        W 7398  10.240   1.070   0.720
 6428W        W 7399   5.050   4.370  10.550
 6429W        W 7400   2.010   5.460   4.040
 6430W        W 7401   6.190   6.850   7.030
 6431W        W 7402   9.950   0.790  13.720
 6432W        W 7403  10.640  11.100   8.490
 6433W        W 7404   5.580  10.080   0.600
 6434W        W 7405   2.000  12.450   4.380
 6435W        W 7406   6.870   3.030   3.110
 6436W        W 7407   0.230   3.510  10.510
 6437W        W 7408   4.340   7.740   8.760
 6438W        W 7409   6.610   4.900  11.680
 6439W        W 7410  11.710   7.590   4.670
 6440W        W 7411   4.470  13.610  13.180
 6441W        W 7412   8.230   3.360   3.210
 6442W        W 7413   9.720   2.500   4.370
 6443W        W 7414   1.870  12.470   9.000
 6444W        W 7415  13.060  12.240   1.340
 6445W        W 7416   6.060   1.080   5.540
 6446W        W 7417   8.250   9.210   9.930
 6447W        W 7418   4.760   8.320  13.900
 6448W        W 7419  13.160   1.590   1.930
 6449W        W 7420   3.860  10.970  11.030
 6450W        W 7421   5.010   1.860   9.960
 6451W        W 7422  10.020   1.500   7.050
 6452W        W 7423   2.980   2.050   0.460
 6453W        W 7424   5.410   7.150   9.620
 6454W        W 7425   2.700  13.520   0.420
 6455W        W 7426   5.620   0.150   3.420
 6456W        W 7427   9.970   6.640   8.820
 6457W        W 7428   8.360   3.790   8.030
 6458W        W 7429   4.500  13.170   8.280
 6459W        W 7430   9.700  12.820  12.110
 6460W        W 7431   8.380   4.990   4.230
 6461W        W 7432   9.530   0.090   3.400
 6462W        W 7433   2.330   0.700   1.800
 6463W        W 7434   9.180   6.730   2.440
 6464W        W 7435   4.470   8.490   0.400
 6465W        W 7436   8.090  12.830   7.090
 6466W        W 7437   7.350  10.310  12.690
 6467W        W 7438  12.260   8.430   7.270
 6468W        W 7439   1.680   4.560   9.290
 6469W        W 7440   7.550   2.650  12.730
 6470W        W 7441   1.430   3.700  12.850
 6471W        W 7442   4.050   1.810   1.040
 6472W        W 7443   7.910  11.220   8.700
 6473W        W 7444   1.720  12.560   1.770
 6474W        W 7445   0.900   4.260  10.740
 6475W        W 7446   8.760   4.040   5.530
 6476W        W 7447   7.510   4.990  12.370
 6477W        W 7448   0.870   8.000   7.000
 6478W        W 7449   2.950   1.500   9.830
 6479W        W 7450   4.050  11.560   4.430
 6480W        W 7451   4.580  12.180  12.950
 6481W        W 7452   1.990   5.840  10.920
 6482W        W 7453   2.920   3.450  10.120
 6483W        W 7454  11.610   8.700   5.920
 6484W        W 7455   3.110  13.740   5.040
 6485W        W 7456   4.780   3.400   2.030
 6486W        W 7457   8.420   4.980   8.750
 6487W        W 7458  12.490   5.370  11.400
 6488W        W 7459   0.380  10.950  12.840
 6489W        W 7460  12.680   9.640  10.670
 6490W        W 7461   8.060   2.190   9.660
 6491W        W 7462   6.630   1.200   0.110
 6492W        W 7463  13.280  11.030   9.600
 6493W        W 7464   3.920   2.390   6.750
 6494W        W 7465  12.070  12.770   9.910
 6495W        W 7466   6.880   5.790  11.830
 6496W        W 7467   5.320   9.370   6.310
 6497W        W 7468  13.430   1.860  12.840
 6498W        W 7469   2.390   3.210   3.740
 6499W        W 7470   4.560   8.300   6.840
 6500W        W 7471   4.710   0.490  11.510
 6501W        W 7472  13.850  12.390   1.350
 6502W        W 7473  10.260   9.220   2.220
 6503W        W 7474   5.070  10.620   1.230
 6504W        W 7475   0.010   1.090   2.840
 6505W        W 7476   8.660   8.930   6.910
 6506W        W 7477   7.380   0.810  12.950
 6507W        W 7478   5.460  10.830  11.470
 6508W        W 7479   9.180   6.860   5.140
 6509W        W 7480   6.570   3.390   5.960
 6510W        W 7481   3.130   9.930  13.530
 6511W        W 7482  10.670   4.090   9.290
 6512W        W 7483  11.850   5.940  12.030
 6513W        W 7484   1.560   1.420  13.430
 6514W        W 7485   9.690   1.200  10.780
 6515W        W 7486   8.180   2.510  10.740
 6516W        W 7487  12.100   9.940   4.540
 6517W        W 7488  10.190   8.900   5.090
 6518W        W 7489   6.220   1.600  10.360
 6519W        W 7490   6.600   2.710   9.570
 6520W        W 7491   4.990   2.750  10.010
 6521W        W 7492   0.830   3.490   4.190
 6522W        W 7493  13.140   2.630   7.320
 6523W        W 7494   7.490   5.870   2.190
 6524W        W 7495   7.890   7.760   7.810
 6525W        W 7496   7.100  12.450   9.600
 6526W        W 7497  13.060   5.770   1.060
 6527W        W 7498   7.850   2.140  13.090
 6528W        W 7499   6.950   4.620   6.900
 6529W        W 7500   1.880   8.910   0.840
 6530W        W 7501  12.120   3.770   2.090
 6531W        W 7502   4.000   4.930   3.780
 6532W        W 7503   2.890   7.280   0.200
 6533W        W 7504   3.320   7.940   2.240
 6534W        W 7505   3.320   0.850   3.860
 6535W        W 7506  11.990  11.300   8.600
 6536W        W 7507  13.740   5.630   0.690
 6537W        W 7508  13.380   6.960   9.590
 6538W        W 7509   6.150   9.290   2.460
 6539W        W 7510   7.390   2.470   1.740
 6540W        W 7511   9.810  11.190  10.420
 6541W        W 7512  12.440   1.700   3.070
 6542W        W 7513   6.990   5.380   3.970
 6543W        W 7514   9.690   9.030   5.030
 6544W        W 7515   1.880   1.580   6.610
 6545W        W 7516  11.330  10.390   4.980
 6546W        W 7517   0.150   0.420  13.400
 6547W        W 7518  13.850   9.360  10.710
 6548W        W 7519   9.010  13.370   3.410
 6549W        W 7520   9.040   5.410   9.400
 6550W        W 7521  10.240   6.040   4.720
 6551W        W 7522  12.880  11.370   8.690
 6552W        W 7523   7.930   2.060  12.190
 6553W        W 7524   3.420   9.270   6.450
 6554W        W 7525   4.730   1.700   2.260
 6555W        W 7526  13.460   1.770   6.910
 6556W        W 7527  11.150   6.930   2.310
 6557W        W 7528   9.800   4.010   4.130
 6558W        W 7529   8.790  12.480   1.130
 6559W        W 7530   5.190   1.060   9.630
 6560W        W 7531  12.940   4.060   6.360
 6561W        W 7532  11.160  13.450   7.270
 6562W        W 7533   2.980   9.850   0.130
 6563W        W 7534   6.830   0.980   4.370
 6564W        W 7535   1.870  13.240   4.240
 6565W        W 7536  10.290   0.870  12.890
 6566W        W 7537   8.450   0.370   7.140
 6567W        W 7538  13.100  10.370  10.920
 6568W        W 7539   1.460   4.970   5.740
 6569W        W 7540  12.040   3.130  10.990
 6570W        W 7541   2.480  12.570  10.990
 6571W        W 7542  12.890   3.450   6.390
 6572W        W 7543   3.110  12.870  12.310
 6573W        W 7544   9.580   8.130   4.750
 6574W        W 7545  13.820  12.650   0.890
 6575W        W 7546  12.510   6.170   1.000
 6576W        W 7547   0.020   8.780   8.520
 6577W        W 7548   4.760   9.810  13.880
 6578W        W 7549   1.320   0.020  12.980
 6579W        W 7550   4.010   5.460   9.570
 6580W        W 7551   4.210  13.290   5.430
 6581W        W 7552  13.630   8.600   5.610
 6582W        W 7553   3.580   2.820   7.930
 6583W        W 7554   5.850   6.970   1.770
 6584W        W 7555   7.430   6.640   5.550
 6585W        W 7556  11.020   8.560  12.210
 6586W        W 7557  11.480   0.470   7.270
 6587W        W 7558   6.860  10.520  12.830
 6588W        W 7559   7.620   1.550   4.660
 6589W        W 7560  12.600   8.590   4.520
 6590W        W 7561   8.590  12.330   4.860
 6591W        W 7562  10.000   0.680  10.910
 6592W        W 7563   0.210   9.670   6.190
 6593W        W 7564  13.830  10.790  12.680
 6594W        W 7565   2.550   0.930   1.340
 6595W        W 7566   0.760  12.370   6.640
 6596W        W 7567   7.640   6.660   4.650
 6597W        W 7568   7.030   4.840   7.820
 6598W        W 7569   5.780   4.870   4.410
 6599W        W 7570   2.430   9.230   1.100
 6600W        W 7571   8.110   8.940   6.150
 6601W        W 7572   0.440  11.900   9.920
 6602W        W 7573   5.060   1.890  12.650
 6603W        W 7574   7.380   8.320   4.680
 6604W        W 7575   5.750  13.560   0.980
 6605W        W 7576   2.950  11.700  10.360
 6606W        W 7577   7.240   5.390   5.070
 6607W        W 7578   7.590  12.660   0.010
 6608W        W 7579   7.850   5.600   3.020
 6609W        W 7580   0.900   8.020   1.070
 6610W        W 7581   2.840   9.970   7.240
 6611W        W 7582   7.760  11.330   4.770
 6612W        W 7583   5.630   4.700  12.000
 6613W        W 7584  12.920   6.370  13.090
 6614W        W 7585   2.560  13.810   4.270
 6615W        W 7586  11.970   2.740  12.170
 6616W        W 7587   3.340   2.580   6.220
 6617W        W 7588   5.070   3.040   3.520
 6618W        W 7589   8.070   9.870   7.590
 6619W        W 7590  11.260   6.700   8.120
 6620W        W 7591   3.490   4.980   0.350
 6621W        W 7592   1.840  10.070  10.890
 6622W        W 7593  13.030   8.350   4.700
 6623W        W 7594   1.300  10.140   4.120
 6624W        W 7595  12.390   8.240  12.010
 6625W        W 7596   7.420   8.900   0.590
 6626W        W 7597  10.650   3.140  10.610
 6627W        W 7598   4.900  13.740   9.420
 6628W        W 7599   6.370  13.250  12.630
 6629W        W 7600   2.470   9.660   7.200
 6630W        W 7601   5.890  13.890   6.300
 6631W        W 7602   1.230   2.500   8.100
 6632W        W 7603  11.370  10.620   0.960
 6633W        W 7604   9.670   1.520   3.490
 6634W        W 7605   5.070   5.810   0.190
 6635W        W 7606   1.150   0.740  12.720
 6636W        W 7607   7.880   9.350  10.320
 6637W        W 7608   0.970  13.680   0.740
 6638W        W 7609   4.410  10.040  13.490
 6639W        W 7610   1.600  13.560  13.240
 6640W        W 7611  13.320   9.670  12.220
 6641W        W 7612   9.840  11.810   5.060
 6642W        W 7613   9.800   8.280   6.000
 6643W        W 7614   1.220   7.810   5.960
 6644W        W 7615  10.410   7.570  10.630
 6645W        W 7616   5.040   3.650   4.770
 6646W        W 7617   0.710   8.250   0.580
 6647W        W 7618   5.130  10.900   0.210
 6648W        W 7619  11.870   0.340  10.020
 6649W        W 7620   1.200   3.420   2.620
 6650W        W 7621   2.060   3.110   6.330
 6651W        W 7622  12.050   5.660  12.410
 6652W        W 7623  12.560  13.380   7.810
 6653W        W 7624   5.630  11.480   3.700
 6654W        W 7625  12.860  13.290  10.210
 6655W        W 7626   1.720   8.270  12.250
 6656W        W 7627   3.100   2.730  12.260
 6657W        W 7628   3.890  10.010   8.700
 6658W        W 7629   5.310  13.190   1.030
 6659W        W 7630   8.880   0.390   1.200
 6660W        W 7631   9.240   2.730   0.470
 6661W        W 7632  11.560   3.980  12.690
 6662W        W 7633   7.620  12.370  12.120
 6663W        W 7634   4.120  13.740   9.020
 6664W        W 7635   5.870   4.820   9.940
 6665W        W 7636   5.330   0.540   3.830
 6666W        W 7637  11.970   1.940   2.240
 6667W        W 7638  11.310   1.560  13.140
 6668W        W 7639   3.900  10.580   7.820
 6669W        W 7640   6.440   1.880   5.750
 6670W        W 7641  10.010   8.950  10.160
 6671W        W 7642  13.220   4.140   8.120
 6672W        W 7643   1.860   3.910   3.990
 6673W        W 7644   7.180   2.460  13.530
 6674W        W 7645   4.660  10.760   5.290
 6675W        W 7646   3.280   4.060   3.330
 6676W        W 7647   0.480   2.320  12.010
 6677W        W 7648  10.310   3.710   3.530
 6678W        W 7649   2.020  12.610  10.450
 6679W        W 7650   0.460   6.740   8.000
 6680W        W 7651   0.890   9.520  10.490
 6681W        W 7652   5.340  13.720   7.090
 6682W        W 7653   1.550  10.100   4.600
 6683W        W 7654  10.780  12.800  13.020
 6684W        W 7655   6.110  12.080  13.650
 6685W        W 7656   2.730   8.610   8.830
 6686W        W 7657   6.710   9.520  11.620
 6687W        W 7658   9.480  13.140   5.020
 6688W        W 7659   2.930  11.500   7.360
 6689W        W 7660   5.020  11.950   8.220
 6690W        W 7661   3.200  12.400  13.080
 6691W        W 7662   3.170   4.650   4.590
 6692W        W 7663   2.510   0.660   0.890
 6693W        W 7664   7.030   1.960   7.440
 6694W        W 7665   8.840   6.970   6.040
 6695W        W 7666   6.440  11.790   0.530
 6696W        W 7667   8.760  13.360   8.760
 6697W        W 7668   7.470   3.880   7.780
 6698W        W 7669   1.830   8.000   1.030
 6699W        W 7670   5.560   8.700   9.480
 6700W        W 7671  11.980   6.860   8.190
 6701W        W 7672   1.360  11.100  11.550
 6702W        W 7673   3.340  12.400  12.170
 6703W        W 7674  12.830  10.170   1.850
 6704W        W 7675   8.020   2.780  12.840
 6705W        W 7676  12.290   6.780   1.970
 6706W        W 7677  10.330   3.680  10.400
 6707W        W 7678  11.300  12.400  10.080
 6708W        W 7679   5.430  11.390   4.820
 6709W        W 7680  10.190   0.580   0.620
 6710W        W 7681  12.170  12.070   9.140
 6711W        W 7682   5.510  10.180   1.650
 6712W        W 7683   4.920  11.380   7.090
 6713W        W 7684   7.630   8.210  11.550
 6714W        W 7685   8.100  13.500   3.600
 6715W        W 7686   4.840   4.660  11.900
 6716W        W 7687  10.760   4.600  10.060
 6717W        W 7688   4.580   5.850   6.500
 6718W        W 7689   7.130   3.720   7.530
 6719W        W 7690   0.110   9.200   8.270
 6720W        W 7691   1.120   3.750   6.140
 6721W        W 7692  11.620   0.230   3.760
 6722W        W 7693   1.050   9.240   8.250
 6723W        W 7694   0.420   2.640   6.710
 6724W        W 7695   6.450   3.320   1.610
 6725W        W 7696   3.760   1.560  10.430
 6726W        W 7697  12.420   2.430   0.420
 6727W        W 7698   3.640   5.980   1.510
 6728W        W 7699   6.470   3.580   0.400
 6729W        W 7700   3.550   4.700   9.450
 6730W        W 7701   4.700   7.860  10.360
 6731W        W 7702   2.320   3.250   8.500
 6732W        W 7703   8.200   0.880   1.130
 6733W        W 7704   3.060   2.750   2.190
 6734W        W 7705   6.120  11.030   4.100
 6735W        W 7706   5.680   2.540   2.470
 6736W        W 7707   1.320   6.810   7.750
 6737W        W 7708   5.360   9.640  13.300
 6738W        W 7709   7.260   3.650   4.140
 6739W        W 7710   9.900  10.820  13.400
 6740W        W 7711  10.930   4.730   0.720
 6741W        W 7712   0.990   8.830   5.570
 6742W        W 7713   9.590   1.250   7.700
 6743W        W 7714   5.860   6.880   2.250
 6744W        W 7715  10.090   1.450  10.690
 6745W        W 7716   4.940   3.340   2.590
 6746W        W 7717   4.130   2.280   0.720
 6747W        W 7718   9.570  11.780   3.170
 6748W        W 7719   6.980   5.030   8.710
 6749W        W 7720  11.790   2.710  13.570
 6750W        W 7721   7.980   6.490  10.940
 6751W        W 7722  10.910   2.050   1.510
 6752W        W 7723   0.630   9.160   0.760
 6753W        W 7724  11.530   0.360   4.660
 6754W        W 7725   6.950   8.160   5.700
 6755W        W 7726  12.040   8.740   6.770
 6756W        W 7727  13.120   4.850   0.960
 6757W        W 7728   7.340   2.190   9.170
 6758W        W 7729  12.450   3.990   6.360
 6759W        W 7730   7.710   4.690  11.520
 6760W        W 7731   4.820   4.710   6.430
 6761W        W 7732   8.710   6.780   2.250
 6762W        W 7733   3.150   5.140   7.290
 6763W        W 7734   4.650   9.540   1.150
 6764W        W 7735   3.210   8.600   5.960
 6765W        W 7736   9.570   0.160   4.600
 6766W        W 7737   1.620  10.780   0.660
 6767W        W 7738   4.180  10.870  10.180
 6768W        W 7739   7.990   9.790  11.120
 6769W        W 7740   5.100   0.970   4.470
 6770W        W 7741   8.130  12.860   6.590
 6771W        W 7742   1.970   7.730   2.930
 6772W        W 7743   1.240  11.580   2.960
 6773W        W 7744   7.700   7.280  10.930
 6774W        W 7745   0.140  11.890   1.460
 6775W        W 7746   6.730   4.280   6.540
 6776W        W 7747  11.360   1.610   2.870
 6777W        W 7748  11.700  11.800  10.930
 6778W        W 7749   9.290   8.250   5.290
 6779W        W 7750   8.300  13.380   9.040
 6780W        W 7751   2.650   9.250   5.920
 6781W        W 7752   1.790   1.090   2.010
 6782W        W 7753   7.880  11.810  13.910
 6783W        W 7754   9.180  11.090   5.860
 6784W        W 7755   8.160  11.950  10.870
 6785W        W 7756   1.520   0.060   5.310
 6786W        W 7757   6.420   7.590   9.500
 6787W        W 7758  11.020  11.120  12.730
 6788W        W 7759   2.530   4.230   9.040
 6789W        W 7760   2.520   8.450   5.900
 6790W        W 7761  12.330   5.770   2.670
 6791W        W 7762   6.400   0.750   3.660
 6792W        W 7763   5.120   8.340   3.040
 6793W        W 7764   5.020   0.120   2.000
 6794W        W 7765   1.050   0.390   9.960
 6795W        W 7766  11.610  12.530   2.140
 6796W        W 7767  10.570  12.070   8.440
 6797W        W 7768   2.250  10.490   6.170
 6798W        W 7769   2.720   2.030   3.890
 6799W        W 7770  12.760   1.160   2.150
 6800W        W 7771   9.960   5.720   3.870
 6801W        W 7772   6.250   1.190  12.670
 6802W        W 7773   5.570   2.820   4.800
 6803W        W 7774   1.070   1.940   5.380
 6804W        W 7775   8.800   5.940   4.420
 6805W        W 7776   4.030  13.430   6.820
 6806W        W 7777   5.150   2.500   2.740
 6807W        W 7778   0.220   8.870   7.260
 6808W        W 7779  12.750   4.260   9.990
 6809W        W 7780   3.680   4.770   7.130
 6810W        W 7781   6.020   9.660  10.190
 6811W        W 7782   2.120   0.190   6.660
 6812W        W 7783  10.940   1.850   0.160
 6813W        W 7784   7.880  13.600   9.360
 6814W        W 7785  13.540  12.480   0.510
 6815W        W 7786  10.140   3.490   0.310
 6816W        W 7787   6.400   8.130  12.460
 6817W        W 7788   5.440  12.140   7.410
 6818W        W 7789   8.380   5.420   8.060
 6819W        W 7790   1.200  11.860  10.910
 6820W        W 7791  11.730   4.420   7.780
 6821W        W 7792   9.130  10.520  13.620
 6822W        W 7793   2.600   7.210   7.270
 6823W        W 7794   4.810  12.860   2.680
 6824W        W 7795  10.380  13.290   6.890
 6825W        W 7796   6.560  12.330  10.340
 6826W        W 7797   1.400   9.990  11.070
 6827W        W 7798   4.760   4.580   0.880
 6828W        W 7799   4.960   3.670   9.760
 6829W        W 7800   6.470  12.140   9.390
 6830W        W 7801   0.520   0.970   3.230
 6831W        W 7802   4.360   0.700   3.460
 6832W        W 7803   9.950   6.290   2.130
 6833W        W 7804   6.720   7.320  12.680
 6834W        W 7805   8.130  12.250  13.270
 6835W        W 7806   2.320   5.870   3.680
 6836W        W 7807   6.510   2.250   3.000
 6837W        W 7808  11.030   8.740   3.410
 6838W        W 7809   8.500   2.640  12.580
 6839W        W 7810  12.420   7.650   5.540
 6840W        W 7811   1.410   2.710   7.740
 6841W        W 7812   8.630   8.660   3.790
 6842W        W 7813  13.540  10.710   0.110
 6843W        W 7814   9.500   0.990  13.630
 6844W        W 7815   4.460  12.380  10.930
 6845W        W 7816   6.360   5.860   0.250
 6846W        W 7817  10.480   3.320   5.390
 6847W        W 7818   7.760   9.320  12.930
 6848W        W 7819  12.140   5.560   1.090
 6849W        W 7820   7.820   3.900   1.600
 6850W        W 7821   1.570   2.130  10.300
 6851W        W 7822   7.470   9.060  12.670
 6852W        W 7823  12.380  12.670   2.610
 6853W        W 7824   8.650   3.400   0.230
 6854W        W 7825   9.430   8.710   5.420
 6855W        W 7826   5.080   4.220   4.290
 6856W        W 7827  13.340   7.530   4.310
 6857W        W 7828   7.830   7.840   0.110
 6858W        W 7829   3.650   2.490   5.270
 6859W        W 7830   5.240  11.110   9.430
 6860W        W 7831   6.140   7.850   7.150
 6861W        W 7832  13.490   5.790   8.800
 6862W        W 7833   9.930  11.900  11.080
 6863W        W 7834   1.380  13.090   9.530
 6864W        W 7835   8.860  13.840   8.470
 6865W        W 7836   8.620   0.130  12.730
 6866W        W 7837  11.190   9.080   3.710
 6867W        W 7838   6.760   5.380   9.000
 6868W        W 7839  13.620   6.250  13.880
 6869W        W 7840  12.110   3.110   6.210
 6870W        W 7841   1.430  11.450  10.700
 6871W        W 7842  10.330   8.200   0.380
 6872W        W 7843  13.150  12.100  13.550
 6873W        W 7844   0.250   4.480   9.890
 6874W        W 7845   3.600   5.940   6.900
 6875W        W 7846  13.240   2.210   5.550
 6876W        W 7847   4.870   4.750   2.010
 6877W        W 7848  10.500   2.430   8.910
 6878W        W 7849  13.810  11.300  12.670
 6879W        W 7850   0.210   0.970   8.520
 6880W        W 7851  12.970   5.920   5.420
 6881W        W 7852   6.660  11.480   5.970
 6882W        W 7853  12.660   4.720   7.570
 6883W        W 7854  11.580   5.580  12.180
 6884W        W 7855   7.260  10.580   5.100
 6885W        W 7856  12.880   6.300   6.520
 6886W        W 7857  11.110   9.350   5.080
 6887W        W 7858   6.440   8.070   7.690
 6888W        W 7859   5.420   8.310   9.070
 6889W        W 7860  11.320   1.190  10.150
 6890W        W 7861   3.700   5.860   8.680
 6891W        W 7862   7.650   1.090   1.130
 6892W        W 7863  11.220  13.340   2.030
 6893W        W 7864   7.800   9.080   2.660
 6894W        W 7865  10.640   3.390   7.100
 6895W        W 7866  13.630   8.460   3.640
 6896W        W 7867   3.770   1.750   9.560
 6897W        W 7868   5.090   5.110   6.200
 6898W        W 7869   8.810  11.960   3.690
 6899W        W 7870  11.270   8.610  10.570
 6900W        W 7871  12.670   7.140   3.870
 6901W        W 7872   2.090   1.320  10.180
 6902W        W 7873   0.590   9.510  10.000
 6903W        W 7874   8.340   9.260   3.960
 6904W        W 7875  12.020  11.920   2.510
 6905W        W 7876   6.090   8.800   2.660
 6906W        W 7877   4.250   6.130   0.210
 6907W        W 7878  13.050  13.800  12.020
 6908W        W 7879   9.540   3.250  11.240
 6909W        W 7880  10.800  11.800   4.640
 6910W        W 7881  11.400  12.240   8.950
 6911W        W 7882   7.300   9.120   6.710
 6912W        W 7883   6.510   6.490   5.230
 6913W        W 7884   1.480   6.550   5.080
 6914W        W 7885   9.910   6.400   0.050
 6915W        W 7886  10.940   0.950   0.090
 6916W        W 7887  12.860  11.100   9.210
 6917W        W 7888   2.440   6.320   8.250
 6918W        W 7889   3.170  10.320   0.380
 6919W        W 7890   2.320   1.350  11.440
 6920W        W 7891   2.310   3.440   5.400
 6921W        W 7892   4.690   0.140   2.930
 6922W        W 7893   3.710  10.150  10.810
 6923W        W 7894   4.410   1.480   7.040
 6924W        W 7895   8.040   2.520  13.300
 6925W        W 7896   3.020   4.240   8.970
 6926W        W 7897   9.470   2.480   2.210
 6927W        W 7898   4.240   7.890  13.260
 6928W        W 7899   8.780   8.980   7.400
 6929W        W 7900   7.850  10.120  12.680
 6930W        W 7901  12.210   9.510   3.750
 6931W        W 7902  13.640  12.400   3.910
 6932W        W 7903   8.640   3.720   8.470
 6933W        W 7904  12.100   8.740   9.870
 6934W        W 7905  10.820   6.130   0.410
 6935W        W 7906  13.890  12.430   5.280
 6936W        W 7907   8.490   5.320   9.290
 6937W        W 7908   1.830   7.830  11.940
 6938W        W 7909   9.560  12.480   3.970
 6939W        W 7910   4.310   2.020  10.400
 6940W        W 7911   5.240  10.800   4.540
 6941W        W 7912   2.100  11.310   7.390
 6942W        W 7913   9.900   1.200  11.600
 6943W        W 7914   1.590   6.240   5.790
 6944W        W 7915   4.700  10.510   1.580
 6945W        W 7916  13.550  11.370   5.030
 6946W        W 7917   2.170   1.440   8.790
 6947W        W 7918  12.000   3.780   9.680
 6948W        W 7919  11.300  10.450   5.870
 6949W        W 7920   7.040  11.510  10.080
 6950W        W 7921   5.460   4.220  13.120
 6951W        W 7922  10.700   7.030  13.680
 6952W        W 7923   6.860   3.260   0.660
 6953W        W 7924   5.870  12.590  12.790
 6954W        W 7925   2.450  10.400   3.120
 6955W        W 7926   3.960  13.280   9.120
 6956W        W 7927   2.100  13.760   9.690
 6957W        W 7928   2.810  10.320  13.220
 6958W        W 7929   7.130   4.880   0.850
 6959W        W 7930  11.130   3.790  12.690
 6960W        W 7931   1.950   5.770   5.200
 6961W        W 7932   7.650   4.490   5.670
 6962W        W 7933   3.680  12.380   7.070
 6963W        W 7934   0.800  12.020   1.810
 6964W        W 7935   6.500   1.290   9.340
 6965W        W 7936   6.510   3.810  10.910
 6966W        W 7937   4.670   8.710   0.860
 6967W        W 7938   0.370   1.200   8.110
 6968W        W 7939   8.990  10.630   7.750
 6969W        W 7940  10.440   2.960   4.970
 6970W        W 7941   3.180   8.510   0.640
 6971W        W 7942   7.570   9.690  10.600
 6972W        W 7943   9.680  10.160   6.390
 6973W        W 7944   8.750   2.210   5.050
 6974W        W 7945  10.560   8.570   5.380
 6975W        W 7946  13.510  12.260   2.310
 6976W        W 7947   6.650   6.300  13.850
 6977W        W 7948  10.920   9.000  11.700
 6978W        W 7949   2.180  12.460   1.700
 6979W        W 7950   8.480   2.640  13.030
 6980W        W 7951  13.900   0.100   0.660
 6981W        W 7952   7.490   7.520  13.100
 6982W        W 7953   6.250   9.340   1.140
 6983W        W 7954  11.730   5.230  13.360
 6984W        W 7955   1.380  13.020   2.660
 6985W        W 7956   5.340  10.650   8.040
 6986W        W 7957   5.940   4.460   4.200
 6987W        W 7958   8.280   7.020   2.500
 6988W        W 7959   2.760   2.380  12.380
 6989W        W 7960   6.640  12.760   0.450
 6990W        W 7961  11.560   2.860   7.150
 6991W        W 7962  12.570   0.370   7.590
 6992W        W 7963  12.970   0.790   7.830
 6993W        W 7964   6.150   3.370   2.590
 6994W        W 7965   1.060  13.240   5.160
 6995W        W 7966   2.260   1.530  10.870
 6996W        W 7967   1.240   8.530  12.120
 6997W        W 7968  10.830  11.260  11.820
 6998W        W 7969   2.470  13.890  11.010
 6999W        W 7970   4.080  11.640  10.430
 7000W        W 7971   6.630  12.150  10.950
 7001W        W 7972  12.830   0.590  13.740
 7002W        W 7973  11.980   8.450  13.260
 7003W        W 7974  11.960   3.120   7.410
 7004W        W 7975  11.740  13.450  12.060
 7005W        W 7976   3.020   7.650   2.600
 7006W        W 7977   6.790  11.290   3.130
 7007W        W 7978   2.500   8.280  11.180
 7008W        W 7979  13.570   2.200   2.380
 7009W        W 7980  12.340   0.350  13.820
 7010W        W 7981   7.740   4.670   2.140
 7011W        W 7982   4.330  11.710   3.130
 7012W        W 7983   9.720  13.190  10.340
 7013W        W 7984   4.250  12.460   7.150
 7014W        W 7985   5.670   7.370   2.370
 7015W        W 7986   5.010  10.430   0.140
 7016W        W 7987   6.130   3.930   2.240
 7017W        W 7988  11.570   6.610   6.060
 7018W        W 7989  11.870   8.380   2.870
 7019W        W 7990  12.320  12.810   4.140
 7020W        W 7991   8.260   5.140   7.220
 7021W        W 7992  11.000   0.790   8.470
 7022W        W 7993  11.820   9.810   9.760
 7023W        W 7994  13.700   8.500   5.030
 7024W        W 7995   3.950   1.090   6.250
 7025W        W 7996   8.870   2.610   8.940
 7026W        W 7997   6.830   2.680  10.240
 7027W        W 7998  12.170  11.050   4.140
 7028W        W 7999   9.210   5.590   4.380
 7029W        W 8000  10.460   6.420   1.980
 7030W        W 8001  10.710   7.730   9.070
 7031W        W 8002   6.290   8.000   2.660
 7032W        W 8003   9.440   2.100   9.230
 7033W        W 8004   7.380   2.000   7.840
 7034W        W 8005   5.430   4.590   4.170
 7035W        W 8006   1.280  11.060   5.610
 7036W        W 8007   0.020   4.710   0.260
 7037W        W 8008   1.740   5.640  10.030
 7038W        W 8009   6.210   1.390  13.790
 7039W        W 8010  11.700   0.190   9.210
 7040W        W 8011   6.360   6.780  10.040
 7041W        W 8012   6.030  10.160   9.420
 7042W        W 8013   7.900   2.900  13.720
 7043W        W 8014   3.510  10.920   4.920
 7044W        W 8015   0.030  11.080   4.840
 7045W        W 8016   2.300  11.730   2.910
 7046W        W 8017   4.030  10.830   7.340
 7047W        W 8018  10.510   1.590   2.580
 7048W        W 8019   0.240   2.570   8.940
 7049W        W 8020   5.840   8.930   7.900
 7050W        W 8021  12.600   7.530  13.760
 7051W        W 8022   3.950   3.690   5.770
 7052W        W 8023  12.670  13.670   6.880
 7053W        W 8024   8.330   3.070   0.660
 7054W        W 8025   6.400   5.150  12.990
 7055W        W 8026   2.970   9.300  13.120
 7056W        W 8027  12.170   1.940   0.260
 7057W        W 8028   3.060   5.170   7.760
 7058W        W 8029   0.760  11.550  13.210
 7059W        W 8030   3.700   3.330   5.240
 7060W        W 8031   0.060  10.170   6.440
 7061W        W 8032   2.170  12.330   7.690
 7062W        W 8033   4.320   1.500   5.130
 7063W        W 8034   9.570  12.030   0.100
 7064W        W 8035  11.240   1.340   6.910
 7065W        W 8036   6.420  11.220  11.270
 7066W        W 8037   9.500   9.620   9.990
 7067W        W 8038   9.230   6.960   9.840
 7068W        W 8039  13.470   4.950   9.900
 7069W        W 8040  12.360   7.270   1.940
 7070W        W 8041   9.620   6.160   1.700
 7071W        W 8042   1.450   2.450   6.720
 7072W        W 8043  12.730   4.190  13.120
 7073W        W 8044   2.350  12.090   9.750
 7074W        W 8045   9.470  13.080   0.960
 7075W        W 8046   8.690   9.660   0.010
 7076W        W 8047  13.020   1.510  12.650
 7077W        W 8048  13.230   9.130  13.910
 7078W        W 8049   1.860   4.780   7.860
 7079W        W 8050   7.880   9.390  10.840
 7080W        W 8051   5.290   4.720   2.830
 7081W        W 8052   8.780   4.770   5.840
 7082W        W 8053   0.790   7.840   9.020
 7083W        W 8054   2.480   8.490  12.210
 7084W        W 8055   0.950   2.350   4.550
 7085W        W 8056   0.270   0.290   1.760
 7086W        W 8057   9.170  12.970   8.570
 7087W        W 8058   5.730   5.350   2.080
 7088W        W 8059  12.000   0.570   3.930
 7089W        W 8060  10.010  10.130   3.340
 7090W        W 8061  10.820   6.540  10.570
 7091W        W 8062   9.080   9.100  11.660
 7092W        W 8063  10.150  10.750   4.070
 7093W        W 8064   8.780   0.940   3.800
 7094W        W 8065   2.090  11.000  10.440
 7095W        W 8066   1.030   1.180   9.520
 7096W        W 8067   4.870   4.040   0.940
 7097W        W 8068   6.210   8.890  13.330
 7098W        W 8069  10.460   2.510   3.180
 7099W        W 8070  11.950   0.630   7.270
 7100W        W 8071  12.280   4.690   3.650
 7101W        W 8072  13.570   3.140  10.910
 7102W        W 8073   8.790   7.350  11.680
 7103W        W 8074   9.290   0.180   0.740
 7104W        W 8075  10.880   5.210   3.960
 7105W        W 8076   6.720   2.880   9.050
 7106W        W 8077   9.340  10.950   7.870
 7107W        W 8078  12.020   0.380  11.960
 7108W        W 8079   1.910  11.080   6.880
 7109W        W 8080   5.180   5.200  12.980
 7110W        W 8081   3.940  10.880   5.240
 7111W        W 8082   2.350   1.560   5.690
 7112W        W 8083  13.040   7.060   3.520
 7113W        W 8084   7.350   2.850   3.160
 7114W        W 8085   2.120   8.410   6.840
 7115W        W 8086   2.660   7.470   8.050
 7116W        W 8087   1.750   3.460   7.450
 7117W        W 8088   1.800   0.010   0.590
 7118W        W 8089  11.360  12.920   5.240
 7119W        W 8090   3.360   5.980   1.110
 7120W        W 8091  11.550  13.820   2.880
 7121W        W 8092   7.470   3.630  12.420
 7122W        W 8093  13.110   7.730   1.830
 7123W        W 8094   8.160  11.830   5.460
 7124W        W 8095   9.720   8.890   2.880
 7125W        W 8096   8.410   8.050   6.910
 7126W        W 8097   3.080   4.800   4.100
 7127W        W 8098   0.580   5.780   1.400
 7128W        W 8099   5.190   3.020  10.970
 7129W        W 8100   1.320   1.370   4.000
 7130W        W 8101  10.960   1.460   5.960
 7131W        W 8102   0.790  13.520  11.650
 7132W        W 8103  10.860   5.990   1.410
 7133W        W 8104   8.480  12.940   0.500
 7134W        W 8105   9.670   0.490  13.360
 7135W        W 8106   2.540   5.330   9.720
 7136W        W 8107   6.870   1.730  11.560
 7137W        W 8108   5.500  11.890   9.170
 7138W        W 8109  10.350   1.400   5.050
 7139W        W 8110   2.520   3.730   3.740
 7140W        W 8111   8.340   4.580  10.220
 7141W        W 8112  12.720   0.290   6.700
 7142W        W 8113   5.380   1.110  10.630
 7143W        W 8114   5.270   3.890  10.750
 7144W        W 8115   6.280   2.190   7.570
 7145W        W 8116   5.660   8.810  13.190
 7146W        W 8117   8.390   5.260   3.800
 7147W        W 8118   5.080   7.860   5.290
 7148W        W 8119   5.570   7.150   3.550
 7149W        W 8120  10.380   4.440  10.310
 7150W        W 8121   8.190   3.610   1.400
 7151W        W 8122   5.070   5.200   0.420
 7152W        W 8123   7.120   9.220   0.890
 7153W        W 8124   0.330  10.920   3.770
 7154W        W 8125   7.750   0.190   6.650
 7155W        W 8126   9.910   7.720  12.450
 7156W        W 8127   3.270  12.630   3.250
 7157W        W 8128   7.690   2.330   7.550
 7158W        W 8129   2.890  12.270   0.480
 7159W        W 8130  12.670   4.480  11.460
 7160W        W 8131   8.280   4.580   9.010
 7161W        W 8132   8.400   0.740   9.120
 7162W        W 8133  12.420   5.930   8.440
 7163W        W 8134   7.070   0.700   6.910
 7164W        W 8135  10.410   2.830  12.390
 7165W        W 8136  13.650   5.160   0.420
 7166W        W 8137   9.200   3.380  12.670
 7167W        W 8138  11.140  12.520   7.100
 7168W        W 8139  10.770  10.880  11.550
 7169W        W 8140   3.660   1.600   9.090
 7170W        W 8141   8.430   7.260   2.120
 7171W        W 8142   4.210   1.180   3.430
 7172W        W 8143   9.310   7.510   0.060
 7173W        W 8144   5.610  13.850   8.520
 7174W        W 8145   9.070   0.240   9.820
 7175W        W 8146  11.940   6.620  10.020
 7176W        W 8147  11.380   5.910   6.790
 7177W        W 8148   5.550   4.920  13.630
 7178W        W 8149  10.730   3.840  11.490
 7179W        W 8150  12.340   6.180   7.510
 7180W        W 8151   2.950  13.080   0.520
 7181W        W 8152   3.400  10.040   4.940
 7182W        W 8153   5.110   6.290  13.050
 7183W        W 8154  13.370   8.720  10.410
 7184W        W 8155   2.900  10.270   5.060
 7185W        W 8156   1.900   1.080   2.730
 7186W        W 8157  13.750   7.220   4.100
 7187W        W 8158   6.810   0.260   7.810
 7188W        W 8159   2.120   4.270   7.120
 7189W        W 8160   6.350   5.850  12.020
 7190W        W 8161   7.640   2.700   5.620
 7191W        W 8162  10.000   9.080  10.670
 7192W        W 8163  13.310   9.620   3.920
 7193W        W 8164   8.050   8.700   2.350
 7194W        W 8165   4.520   6.500   0.520
 7195W        W 8166  10.350  13.450  10.660
 7196W        W 8167   8.040   7.430  13.690
 7197W        W 8168   5.000  12.050   4.220
 7198W        W 8169   7.160   0.560   0.070
 7199W        W 8170  10.060   1.320   5.510
 7200W        W 8171   1.240   9.630   5.790
 7201W        W 8172   6.910   2.630   1.800
 7202W        W 8173  12.710  13.850  10.290
 7203W        W 8174   5.080   4.180   5.160
 7204W        W 8175   8.690   8.160   3.560
 7205W        W 8176   4.950   5.030   6.780
 7206W        W 8177   9.660   0.730  10.460
 7207W        W 8178  13.890   3.130   8.130
 7208W        W 8179  12.680   5.950  11.500
 7209W        W 8180   2.630   9.880  13.670
 7210W        W 8181   2.530  11.430  13.480
 7211W        W 8182   7.990   8.900   5.110
 7212W        W 8183   3.480   1.360   7.040
 7213W        W 8184   8.640  11.810   7.280
 7214W        W 8185   7.870   3.810   8.110
 7215W        W 8186   0.500   3.380   8.140
 7216W        W 8187   2.790   4.820   7.120
 7217W        W 8188  12.420   3.860   7.820
 7218W        W 8189   0.590   5.720   0.850
 7219W        W 8190  13.740   9.260   6.210
 7220W        W 8191   7.540   8.110  10.930
 7221W        W 8192  11.760   1.430   9.920
 7222W        W 8193   0.780   3.360   2.250
 7223W        W 8194   4.530   1.020  10.240
 7224W        W 8195   8.570  13.230   3.640
 7225W        W 8196   4.160   4.610  13.310
 7226W        W 8197   1.980   1.140   4.560
 7227W        W 8198  11.450  10.470  11.140
 7228W        W 8199   7.540   3.120  12.540
 7229W        W 8200   0.680   5.740   4.910
 7230W        W 8201   2.900   8.480   1.570
 7231W        W 8202   9.110  12.240   4.030
 7232W        W 8203   6.160   0.940  13.230
 7233W        W 8204   0.390   9.070  10.830
 7234W        W 8205  12.880  12.770  12.990
 7235W        W 8206  10.560   8.660   6.700
 7236W        W 8207   6.990   8.180   2.190
 7237W        W 8208   9.090  13.270   2.510
 7238W        W 8209   4.190   0.250  13.070
 7239W        W 8210   5.660   4.250  10.790
 7240W        W 8211   3.680   0.490   4.030
 7241W        W 8212  11.060   0.060   0.810
 7242W        W 8213  13.060   2.090   2.170
 7243W        W 8214   2.210   3.250   2.180
 7244W        W 8215   4.420  12.990  13.710
 7245W        W 8216   0.570   8.100  11.470
 7246W        W 8217   8.780  11.240   3.430
 7247W        W 8218   1.920   2.010   9.510
 7248W        W 8219  13.840   2.420  12.040
 7249W        W 8220   8.650   3.860   6.950
 7250W        W 8221   7.400   0.140   5.050
 7251W        W 8222   1.650   1.280   5.980
 7252W        W 8223   3.820  10.140  11.880
 7253W        W 8224   0.690   5.640   3.100
 7254W        W 8225   3.370   2.820  11.850
 7255W        W 8226   8.000   4.620   0.630
 7256W        W 8227  10.360  11.210   1.010
 7257W        W 8228   6.110  13.240   9.060
 7258W        W 8229  12.250   3.900  13.410
 7259W        W 8230   8.430   2.390   9.210
 7260W        W 8231   5.660   3.530  11.870
 7261W        W 8232   8.210  12.550   9.350
 7262W        W 8233   3.580   6.960   4.390
 7263W        W 8234  12.170   1.380   2.410
 7264W        W 8235   6.720   9.230   6.070
 7265W        W 8236   7.130   0.730   6.060
 7266W        W 8237  12.090   9.270   2.720
 7267W        W 8238   9.380   7.040  13.650
 7268W        W 8239  13.070  11.450  11.370
 7269W        W 8240   1.350   7.240   3.560
 7270W        W 8241   8.870   3.050   4.090
 7271W        W 8242  13.200  13.210   0.340
 7272W        W 8243   4.220   2.950   8.190
 7273W        W 8244   5.600  11.040   1.850
 7274W        W 8245   1.230   9.050  10.600
 7275W        W 8246   6.560   6.970   3.780
 7276W        W 8247   5.620  11.780   5.020
 7277W        W 8248  13.000   4.950  12.230
 7278W        W 8249   8.170  13.710   2.290
 7279W        W 8250  13.870  13.720   1.640
 7280W        W 8251   6.890  11.590  10.580
 7281W        W 8252   5.660  12.830   3.020
 7282W        W 8253   1.960   2.370   2.850
 7283W        W 8254   3.950   9.230  12.780
 7284W        W 8255   1.150   6.860   6.320
 7285W        W 8256   0.920  12.580   8.990
 7286W        W 8257   9.010   6.070  12.670
 7287W        W 8258   2.550   6.520   9.010
 7288W        W 8259  13.900   9.730   8.030
 7289W        W 8260   5.150   5.990   7.970
 7290W        W 8261   3.970   3.560   1.890
 7291W        W 8262  11.550   6.950   9.290
 7292W        W 8263  12.140   6.800   1.500
 7293W        W 8264   1.260  13.460  11.190
 7294W        W 8265   9.320   8.550   2.960
 7295W        W 8266   6.610  10.910   6.600
 7296W        W 8267   8.960  12.650  12.410
 7297W        W 8268  12.490  11.060   7.010
 7298W        W 8269   9.780   2.270   9.600
 7299W        W 8270  10.420   9.660   3.940
 7300W        W 8271   3.110  12.180  10.500
 7301W        W 8272  12.090   5.370   6.430
 7302W        W 8273   9.060   6.420   0.700
 7303W        W 8274  12.920   5.550   4.670
 7304W        W 8275   1.940   3.040   3.200
 7305W        W 8276   6.350   5.180   8.130
 7306W        W 8277  10.350   1.580   7.750
 7307W        W 8278  13.790  10.640   0.980
 7308W        W 8279   8.320   2.000  10.070
 7309W        W 8280   2.570  12.790  13.640
 7310W        W 8281   9.180  10.510   2.930
 7311W        W 8282   6.600   3.360   1.120
 7312W        W 8283   1.500  12.130  12.320
 7313W        W 8284   7.690   1.810   8.620
 7314W        W 8285  10.190   9.180   3.810
 7315W        W 8286   0.260   5.810   5.180
 7316W        W 8287   6.010  10.320   5.610
 7317W        W 8288  13.560   9.220  10.210
 7318W        W 8289   0.560   9.060  11.270
 7319W        W 8290   1.480   6.680   0.230
 7320W        W 8291   9.970   7.830   4.250
 7321W        W 8292   1.420   8.130   1.260
 7322W        W 8293   0.380   3.090   3.590
 7323W        W 8294  11.140   6.660  13.040
 7324W        W 8295  10.950   9.250   8.090
 7325W        W 8296  12.780   9.720   6.170
 7326W        W 8297  10.550   1.300   0.170
 7327W        W 8298  10.770  12.530  10.860
 7328W        W 8299   0.850   2.030  12.970
 7329W        W 8300   1.500   6.680   5.550
 7330W        W 8301  10.700   5.770   4.430
 7331W        W 8302  12.890   5.810   8.040
 7332W        W 8303   2.100   0.350   7.190
 7333W        W 8304   8.390   0.210   6.660
 7334W        W 8305  11.110   1.030   1.440
 7335W        W 8306   2.710  13.010   3.820
 7336W        W 8307   0.120   9.490  11.940
 7337W        W 8308  13.260   3.310   1.320
 7338W        W 8309  12.150   0.990   4.900
 7339W        W 8310  13.350   3.410   0.810
 7340W        W 8311   2.040   7.290   8.850
 7341W        W 8312  12.310   7.420   6.290
 7342W        W 8313  12.940   5.480  12.950
 7343W        W 8314   2.660   2.570   2.050
 7344W        W 8315   3.200   2.630   4.440
 7345W        W 8316  10.260  13.690   5.550
 7346W        W 8317   0.910  12.640  12.790
 7347W        W 8318  10.290   4.680   0.020
 7348W        W 8319   9.270   1.950  10.330
 7349W        W 8320   2.010  11.710  12.900
 7350W        W 8321   0.560   6.120  10.760
 7351W        W 8322   9.800   8.640  13.370
 7352W        W 8323   4.930   5.330   9.450
 7353W        W 8324   8.750   2.750   3.550
 7354W        W 8325  10.530  11.060   1.510
 7355W        W 8326   6.740   3.060   5.240
 7356W        W 8327   9.470   4.000  10.800
 7357W        W 8328  12.590  10.610  12.800
 7358W        W 8329  11.920   3.650   2.590
 7359W        W 8330  11.370   3.960  11.600
 7360W        W 8331   8.300   5.970  13.100
 7361W        W 8332   8.020   5.620  13.250
 7362W        W 8333  11.770   4.480   0.330
 7363W        W 8334  10.520  10.540   3.730
 7364W        W 8335  10.520   3.480  12.980
 7365W        W 8336   6.670  10.100   7.540
 7366W        W 8337  12.130  13.550   5.150
 7367W        W 8338   3.750   3.200   4.660
 7368W        W 8339   1.390   1.320   7.570
 7369W        W 8340   0.310   8.680   0.270
 7370W        W 8341  10.880  11.530  10.810
 7371W        W 8342   5.770   8.910  10.180
 7372W        W 8343  10.780   3.130   9.570
 7373W        W 8344   3.650  12.390   3.070
 7374W        W 8345  11.830  13.320  10.040
 7375W        W 8346   5.050   9.010   8.260
 7376W        W 8347   3.740   7.060   2.550
 7377W        W 8348   9.730  12.210   8.630
 7378W        W 8349   3.990   3.630   0.200
 7379W        W 8350  11.720  11.130   1.330
 7380W        W 8351   9.120   0.790   8.300
 7381W        W 8352   5.090   2.040   3.790
 7382W        W 8353   7.550   8.610   9.040
 7383W        W 8354  13.420  11.500   6.240
 7384W        W 8355  12.950  12.780   6.260
 7385W        W 8356  11.700   7.670   0.970
 7386W        W 8357   9.990   2.710   7.540
 7387W        W 8358  13.520   4.040   2.720
 7388W        W 8359   1.630  13.770   1.400
 7389W        W 8360   6.050  12.980  13.710
 7390W        W 8361  13.010   8.760   9.500
 7391W        W 8362   3.730   6.840   0.920
 7392W        W 8363  11.830   9.840   3.710
 7393W        W 8364   7.350   8.980   0.080
 7394W        W 8365  12.530   4.820   6.520
 7395W        W 8366   2.480   6.680   2.370
 7396W        W 8367   7.690   4.360   4.670
 7397W        W 8368   4.320   7.660   0.420
 7398W        W 8369  10.490  12.920  11.430
 7399W        W 8370   2.380  12.930  10.720
 7400W        W 8371  11.540  12.390   5.970
 7401W        W 8372   4.350   5.730   0.950
 7402W        W 8373  12.050   7.250  12.690
 7403W        W 8374   8.260   2.420   7.800
 7404W        W 8375  11.450   8.080   2.170
 7405W        W 8376   3.260   4.470   8.010
 7406W        W 8377   8.850   5.340   8.910
 7407W        W 8378  12.410   3.730   2.820
 7408W        W 8379   2.980   0.920   0.730
 7409W        W 8380   8.510  10.980  10.970
 7410W        W 8381  13.250   1.860   7.450
 7411W        W 8382   7.870   3.670   9.120
 7412W        W 8383  11.510   3.680  13.060
 7413W        W 8384   0.750   2.150   4.980
 7414W        W 8385   2.450   9.010   9.560
 7415W        W 8386  10.350   2.370   2.090
 7416W        W 8387   1.280   4.740   4.790
 7417W        W 8388   9.220  12.360  10.210
 7418W        W 8389  11.810   3.170  13.020
 7419W        W 8390   9.490  10.320   9.440
 7420W        W 8391   5.810  13.640   3.590
 7421W        W 8392   2.930  12.610   7.580
 7422W        W 8393   0.610  12.800   9.370
 7423W        W 8394   2.070   3.400   7.820
 7424W        W 8395  11.090   8.540  11.690
 7425W        W 8396  10.500  10.810  12.010
 7426W        W 8397  11.660   6.410  11.890
 7427W        W 8398  12.020  11.460   9.130
 7428W        W 8399  13.690   0.160   9.670
 7429W        W 8400  11.520  11.270   7.450
 7430W        W 8401   6.410   0.140   1.980
 7431W        W 8402  13.560  13.060   9.090
 7432W        W 8403   3.270   7.810  11.630
 7433W        W 8404   9.670  11.370  10.900
 7434W        W 8405  13.810  12.230   0.080
 7435W        W 8406   3.570   0.530  13.000
 7436W        W 8407   6.960   9.080   9.490
 7437W        W 8408  11.980   8.280   1.390
 7438W        W 8409  12.060   5.670   6.070
 7439W        W 8410   5.070   2.070   3.020
 7440W        W 8411  11.860  13.000  10.990
 7441W        W 8412   2.090   2.540   1.260
 7442W        W 8413   0.010  13.570   2.540
 7443W        W 8414  11.760   3.360   3.450
 7444W        W 8415   7.950   2.750   6.500
 7445W        W 8416   1.240   5.200   4.420
 7446W        W 8417   8.950   6.750  13.630
 7447W        W 8418  10.070   0.580   6.920
 7448W        W 8419  13.460   0.680   9.950
 7449W        W 8420   2.140   5.530   5.920
 7450W        W 8421   9.940  10.190  12.800
 7451W        W 8422   2.990  12.390   1.450
 7452W        W 8423  10.280  10.090   7.670
 7453W        W 8424   4.920   0.700  10.670
 7454W        W 8425   3.130  10.240  12.720
 7455W        W 8426  10.310   6.900   3.210
 7456W        W 8427   7.140   2.360   0.220
 7457W        W 8428   1.870   1.090  12.150
 7458W        W 8429   0.430   2.790  11.260
 7459W        W 8430   5.680   2.750   6.440
 7460W        W 8431   8.310  10.040  12.330
 7461W        W 8432   0.450   8.720   7.680
 7462W        W 8433   9.860  12.040   6.050
 7463W        W 8434   2.090  11.700   3.380
 7464W        W 8435   4.990   3.420   9.290
 7465W        W 8436   2.750   0.620   7.410
 7466W        W 8437   2.240   8.120   9.610
 7467W        W 8438   5.110  11.060   2.930
 7468W        W 8439  10.560  12.930   2.680
 7469W        W 8440   0.380  13.220  12.930
 7470W        W 8441  10.300  13.130   1.880
 7471W        W 8442   2.310  13.170   6.340
 7472W        W 8443   6.240   9.890  13.650
 7473W        W 8444   8.590  12.120   6.390
 7474W        W 8445  10.940   0.030   8.570
 7475W        W 8446  13.430  11.650   5.520
 7476W        W 8447   8.460   7.290   3.230
 7477W        W 8448   1.980   0.050   5.200
 7478W        W 8449   2.700  13.810  10.080
 7479W        W 8450  12.270   8.130   5.720
 7480W        W 8451   2.040  11.830   7.560
 7481W        W 8452  12.930  12.740  10.130
 7482W        W 8453  13.130   9.420   7.840
 7483W        W 8454   9.760   9.650  12.890
 7484W        W 8455   6.150   3.180  11.450
 7485W        W 8456   2.270   0.080   9.310
 7486W        W 8457   7.930  13.560  10.880
 7487W        W 8458   0.450   7.640   9.550
 7488W        W 8459   2.580   5.580   3.410
 7489W        W 8460   2.870   9.960  10.480
 7490W        W 8461   7.910   2.970  11.880
 7491W        W 8462   7.740  13.370   2.300
 7492W        W 8463   3.780   7.590   9.980
 7493W        W 8464   3.600  12.640  13.250
 7494W        W 8465   9.360   4.710   0.210
 7495W        W 8466   9.650   6.300   7.680
 7496W        W 8467   5.370   1.190  13.230
 7497W        W 8468   1.280   9.480  10.950
 7498W        W 8469   8.600   2.980   5.660
 7499W        W 8470   6.360   5.680   5.620
 7500W        W 8471   0.360   0.980  13.640
 7501W        W 8472   2.710   6.920   1.420
 7502W        W 8473  10.980   8.600   8.630
 7503W        W 8474   4.470   7.920   4.180
 7504W        W 8475   0.660  13.020  11.600
 7505W        W 8476   0.910   8.780   8.500
 7506W        W 8477   0.970  12.710  13.250
 7507W        W 8478  11.480   2.700  10.170
 7508W        W 8479   9.560   1.950   4.990
 7509W        W 8480   4.290   1.570   9.540
 7510W        W 8481   5.830  11.540   5.400
 7511W        W 8482   5.280   2.040  10.920
 7512W        W 8483  12.160  11.220   6.620
 7513W        W 8484   9.070   4.520   4.950
 7514W        W 8485   8.970   9.240  13.880
 7515W        W 8486  13.880  10.380   4.150
 7516W        W 8487   5.010   7.670   5.780
 7517W        W 8488   1.720   8.770  13.330
 7518W        W 8489   0.730   1.100   3.690
 7519W        W 8490   9.180  10.270   9.110
 7520W        W 8491  10.070   9.660   6.030
 7521W        W 8492  10.820   5.060   8.360
 7522W        W 8493   8.940  11.790   1.880
 7523W        W 8494   3.330   9.440   4.280
 7524W        W 8495  13.310   4.410   4.300
 7525W        W 8496   3.260   5.880   9.660
 7526W        W 8497   6.190   8.580   4.870
 7527W        W 8498   7.940   3.180   1.110
 7528W        W 8499  12.030   3.560   6.240
 7529W        W 8500   7.430  12.260   5.720
 7530W        W 8501   6.360   6.130   2.970
 7531W        W 8502   0.610  12.360   3.180
 7532W        W 8503   7.720   1.510  11.770
 7533W        W 8504   3.970   2.450   8.260
 7534W        W 8505  10.690   2.360   8.430
 7535W        W 8506  13.210  12.970  12.610
 7536W        W 8507   3.050   5.860  10.130
 7537W        W 8508  13.410   7.320   6.930
 7538W        W 8509   4.050  10.580   6.860
 7539W        W 8510   3.630   8.920   6.120
 7540W        W 8511   1.270   9.380   0.280
 7541W        W 8512   5.840   5.620  12.480
 7542W        W 8513  10.200   7.830   6.740
 7543W        W 8514  10.700  10.920   3.020
 7544W        W 8515   5.070  10.520  12.280
 7545W        W 8516   0.410   2.600  10.680
 7546W        W 8517   5.360  13.320   5.300
 7547W        W 8518   1.410   5.750   6.920
 7548W        W 8519  13.050  11.370   0.900
 7549W        W 8520   0.880  13.640  12.870
 7550W        W 8521  12.040   9.300  12.570
 7551W        W 8522   2.310  11.810  10.970
 7552W        W 8523  12.940  11.060   2.520
 7553W        W 8524  12.730   1.910  10.510
 7554W        W 8525   3.640   7.180   3.400
 7555W        W 8526  12.690   1.860   6.380
 7556W        W 8527   3.790   9.680   0.120
 7557W        W 8528  12.490  13.130   3.170
 7558W        W 8529  13.270  10.100  13.020
 7559W        W 8530   7.170  10.840   8.730
 7560W        W 8531   5.730   5.620   2.600
 7561W        W 8532   9.370   2.620   1.680
 7562W        W 8533   8.300  11.060  10.510
 7563W        W 8534   0.790   6.210   0.610
 7564W        W 8535  11.500   3.400  12.660
 7565W        W 8536   5.980   1.680   5.720
 7566W        W 8537   0.990   9.790   9.890
 7567W        W 8538   2.320  10.990   8.850
 7568W        W 8539  12.250  12.480   1.220
 7569W        W 8540   3.510   9.430  12.420
 7570W        W 8541   4.970  11.230  10.390
 7571W        W 8542  10.690  11.190  13.670
 7572W        W 8543   6.610  11.910  13.730
 7573W        W 8544   5.610   2.160   3.820
 7574W        W 8545   8.020   1.070   1.540
 7575W        W 8546   7.110   7.810   8.870
 7576W        W 8547   9.220   2.060  13.730
 7577W        W 8548  11.870   4.010  13.120
 7578W        W 8549   2.790   2.840   5.890
 7579W        W 8550   6.430  10.350   4.110
 7580W        W 8551  13.600  10.070  10.870
 7581W        W 8552   4.850   5.730   8.500
 7582W        W 8553   6.580   1.080  13.030
 7583W        W 8554   4.700   7.730   9.330
 7584W        W 8555  11.760   5.930   7.160
 7585W        W 8556   9.630   3.190   6.910
 7586W        W 8557  12.810   9.650   9.370
 7587W        W 8558   1.240   1.290   0.590
 7588W        W 8559  10.950   6.670   1.920
 7589W        W 8560   4.090   0.780  12.230
 7590W        W 8561   3.810   6.990   0.240
 7591W        W 8562  10.380   1.920   8.230
 7592W        W 8563   2.440   8.590  12.690
 7593W        W 8564   8.560   7.080  13.630
 7594W        W 8565   2.420   5.440   4.430
 7595W        W 8566   7.960   8.910   8.950
 7596W        W 8567   4.670   2.240   1.940
 7597W        W 8568   0.700   2.640  10.020
 7598W        W 8569   4.370   4.400  13.670
 7599W        W 8570   7.890   7.020  10.310
 7600W        W 8571   4.930   0.600   5.810
 7601W        W 8572   2.770   6.580   5.080
 7602W        W 8573   0.940   0.540   4.230
 7603W        W 8574   6.650   6.370   0.980
 7604W        W 8575  11.580   1.350   4.520
 7605W        W 8576   6.560   1.260   7.920
 7606W        W 8577   6.300  12.000   7.730
 7607W        W 8578   8.200  12.840   3.430
 7608W        W 8579   0.420   7.980  11.900
 7609W        W 8580  11.250  12.880   2.270
 7610W        W 8581   1.000  13.550   9.250
 7611W        W 8582  13.840   4.610  13.170
 7612W        W 8583   4.320  13.690  10.120
 7613W        W 8584   8.710   1.940  11.270
 7614W        W 8585  12.800  11.940   1.790
 7615W        W 8586   7.210  10.190   1.610
 7616W        W 8587   0.070   2.710   5.820
 7617W        W 8588   4.390   9.550   9.770
 7618W        W 8589   9.140  11.330   7.020
 7619W        W 8590   4.860   0.560   4.180
 7620W        W 8591   2.440  10.520   6.950
 7621W        W 8592   0.480   3.580   5.320
 7622W        W 8593   5.690  12.500   5.380
 7623W        W 8594   2.090   0.590  10.520
 7624W        W 8595  10.680   7.990  10.300
 7625W        W 8596   8.780   5.110   1.230
 7626W        W 8597   5.810   2.170   0.710
 7627W        W 8598   9.970   5.690  12.350
 7628W        W 8599   6.180   8.040   8.580
 7629W        W 8600   5.580  12.540  10.310
 7630W        W 8601   7.250   6.330   8.090
 7631W        W 8602   2.750   1.490   6.510
 7632W        W 8603   6.740   8.030   8.520
 7633W        W 8604   2.740  12.870   8.970
 7634W        W 8605   6.730   2.780   0.480
 7635W        W 8606   9.580   2.020   8.590
 7636W        W 8607   5.040   1.070  11.740
 7637W        W 8608   1.110  11.600   1.710
 7638W        W 8609   0.130   9.850  12.270
 7639W        W 8610   1.800   2.360   9.870
 7640W        W 8611   0.540   7.990  11.020
 7641W        W 8612  11.980  12.880  13.160
 7642W        W 8613  11.220   5.290   4.940
 7643W        W 8614   0.480   5.530   4.180
 7644W        W 8615  12.860   1.840   3.350
 7645W        W 8616   3.990   9.280   1.850
 7646W        W 8617   1.800   6.820  13.160
 7647W        W 8618   6.850  11.480   5.070
 7648W        W 8619  10.590   8.060   0.820
 7649W        W 8620   7.390  10.890  12.100
 7650W        W 8621   2.860   8.860   9.320
 7651W        W 8622   2.220  12.120   1.190
 7652W        W 8623   6.350  12.540   5.090
 7653W        W 8624   8.750   0.020   1.560
 7654W        W 8625   5.980   9.210   9.820
 7655W        W 8626   7.480  11.390   4.350
 7656W        W 8627  13.680   0.630  11.660
 7657W        W 8628   7.540  12.150   6.220
 7658W        W 8629   9.130   0.070   5.500
 7659W        W 8630   2.900  10.550   4.070
 7660W        W 8631   8.140   9.410   6.330
 7661W        W 8632  12.220   2.440   2.500
 7662W        W 8633   4.730   2.200  10.170
 7663W        W 8634   0.830   1.510   3.180
 7664W        W 8635   0.470  12.810   5.650
 7665W        W 8636   3.650   1.480   6.430
 7666W        W 8637   6.140   5.140  12.550
 7667W        W 8638   7.950   5.320   3.470
 7668W        W 8639   5.060   9.050  12.620
 7669W        W 8640  12.950   6.910   2.070
 7670W        W 8641   7.480   3.620  12.940
 7671W        W 8642   3.610  11.330   5.230
 7672W        W 8643   9.450  12.720  13.710
 7673W        W 8644   0.280   0.640   2.880
 7674W        W 8645  11.880   4.060   7.210
 7675W        W 8646   0.050   4.930   3.670
 7676W        W 8647  12.280   0.790  11.660
 7677W        W 8648  13.390  13.380  11.960
 7678W        W 8649  10.400   9.100   9.840
 7679W        W 8650  12.930   2.590  10.990
 7680W        W 8651   3.140  11.030   7.270
 7681W        W 8652   2.580  11.410   5.770
 7682W        W 8653  13.880   4.040   5.370
 7683W        W 8654   9.510   2.960  12.110
 7684W        W 8655   1.270  13.420  13.680
 7685W        W 8656   4.500   6.300   9.080
 7686W        W 8657  12.180  13.470  12.900
 7687W        W 8658   3.920   9.750   3.060
 7688W        W 8659   9.270   4.150   9.680
 7689W        W 8660   3.550   0.980   1.440
 7690W        W 8661  12.370  10.480   8.580
 7691W        W 8662   9.110   8.500   3.460
 7692W        W 8663  11.200   2.210   0.390
 7693W        W 8664   6.590   6.280   9.180
 7694W        W 8665   4.750   2.570   9.050
 7695W        W 8666   4.870   9.510   2.460
 7696W        W 8667  13.690   7.270   7.390
 7697W        W 8668   6.540   0.790   7.710
 7698W        W 8669   5.200   6.190   8.410
 7699W        W 8670   5.820   9.150  11.590
 7700W        W 8671  10.560   4.440  13.540
 7701W        W 8672   0.510   3.080   4.110
 7702W        W 8673   4.970  11.800  12.900
 7703W        W 8674   6.330   0.400   2.620
 7704W        W 8675   6.780   6.720  11.620
 7705W        W 8676   4.750  10.220   2.000
 7706W        W 8677  13.540  11.240  11.110
 7707W        W 8678   1.600  13.620   3.350
 7708W        W 8679  11.680  12.690   5.590
 7709W        W 8680   4.410   4.890   6.700
 7710W        W 8681   0.400  10.560  12.510
 7711W        W 8682   8.130   2.440   4.290
 7712W        W 8683   2.410  10.690   1.220
 7713W        W 8684   8.770   1.640   4.310
 7714W        W 8685   9.880   9.520   0.930
 7715W        W 8686  12.490  11.120   2.200
 7716W        W 8687  10.540   9.290  11.470
 7717W        W 8688   0.170   1.130   5.010
 7718W        W 8689  10.850   5.370   1.400
 7719W        W 8690   1.530  12.330   8.180
 7720W        W 8691  10.210   5.530   9.980
 7721W        W 8692   7.110   1.340   0.240
 7722W        W 8693   8.380   9.440  10.490
 7723W        W 8694   3.430   1.760  10.070
 7724W        W 8695   8.850  13.490   6.150
 7725W        W 8696  13.300   5.360   4.380
 7726W        W 8697  11.560   7.650   0.220
 7727W        W 8698   7.380   9.420   5.200
 7728W        W 8699   4.750   9.760  10.150
 7729W        W 8700   2.360   3.400   9.030
 7730W        W 8701   4.560  12.820  10.770
 7731W        W 8702   1.970   6.400   6.120
 7732W        W 8703   8.920   0.090   2.740
 7733W        W 8704   3.170  12.810   6.600
 7734W        W 8705   3.970   9.410   8.930
 7735W        W 8706   0.740   6.230   5.780
 7736W        W 8707  11.910   8.920   6.310
 7737W        W 8708   5.540   3.510  13.430
 7738W        W 8709   4.600  12.150  13.470
 7739W        W 8710   6.190   6.600   9.590
 7740W        W 8711   6.870   0.540   1.990
 7741W        W 8712   0.420   2.770   1.720
 7742W        W 8713   0.500   2.810  12.280
 7743W        W 8714  12.450   7.260   4.290
 7744W        W 8715   7.870  11.090   7.150
 7745W        W 8716   4.910  10.990   5.710
 7746W        W 8717   4.330  10.890   1.310
 7747W        W 8718   1.190  11.510   0.370
 7748W        W 8719   5.210  12.650  11.950
 7749W        W 8720   5.540  11.680   8.140
 7750W        W 8721   1.150   7.370   6.240
 7751W        W 8722   8.320   5.190  10.470
 7752W        W 8723  12.670   8.800   1.030
 7753W        W 8724   1.850   0.890   5.420
 7754W        W 8725   2.790   9.380   0.200
 7755W        W 8726   9.860  12.760   9.480
 7756W        W 8727  11.890  13.570   9.530
 7757W        W 8728  13.920   3.590   9.730
 7758W        W 8729   0.340  10.190   8.780
 7759W        W 8730  13.540   9.360   0.380
 7760W        W 8731   3.600   2.570  10.090
 7761W        W 8732  12.420   9.090   5.530
 7762W        W 8733   3.690   0.460  10.340
 7763W        W 8734   9.910  13.490   7.560
 7764W        W 8735  11.720   8.340  11.010
 7765W        W 8736  12.960  12.760  12.080
 7766W        W 8737   2.060   1.090  10.620
 7767W        W 8738   0.740  13.550   8.180
 7768W        W 8739   1.490  12.940   7.700
 7769W        W 8740   5.390   6.050   5.980
 7770W        W 8741   7.380  11.930  13.340
 7771W        W 8742   8.340  13.430   0.470
 7772W        W 8743   7.750   3.990   5.020
 7773W        W 8744  10.150   8.740   2.160
 7774W        W 8745   8.490   5.580  13.340
 7775W        W 8746   6.160   6.990   3.090
 7776W        W 8747   9.870   9.430  13.860
 7777W        W 8748   7.790  10.500   4.240
 7778W        W 8749  12.310   9.780   2.510
 7779W        W 8750  11.340  13.460   5.320
 7780W        W 8751  11.540   2.380   1.480
 7781W        W 8752   9.160   2.110  11.540
 7782W        W 8753   7.870   9.670   5.160
 7783W        W 8754   9.220   0.030   1.290
 7784W        W 8755   8.780   1.460   2.900
 7785W        W 8756   0.030   1.800   7.450
 7786W        W 8757   4.490  13.760   1.830
 7787W        W 8758   5.730   0.550  11.460
 7788W        W 8759   7.020   4.950   5.060
 7789W        W 8760  12.670  11.560   4.960
 7790W        W 8761  13.900   3.780  12.100
 7791W        W 8762  10.080   3.030   6.710
 7792W        W 8763   1.520   5.420   5.050
 7793W        W 8764  13.460  10.090   5.570
 7794W        W 8765   2.340   0.340  11.270
 7795W        W 8766  12.700  12.080   9.020
 7796W        W 8767   1.850  12.700   7.470
 7797W        W 8768   7.870   3.150   4.830
 7798W        W 8769   4.800   3.790   2.510
 7799W        W 8770   7.970  12.450   5.980
 7800W        W 8771   8.180   6.550   9.520
 7801W        W 8772  13.100   8.700   1.970
 7802W        W 8773   1.740   4.960   1.950
 7803W        W 8774  12.770  11.400   9.630
 7804W        W 8775  13.880   0.410  11.220
 7805W        W 8776  11.510  10.260  12.470
 7806W        W 8777  11.170   3.540   0.310
 7807W        W 8778   1.200   8.920   0.070
 7808W        W 8779  11.170   6.970  11.950
 7809W        W 8780   3.600   8.450  10.400
 7810W        W 8781   2.900   1.820   1.260
 7811W        W 8782   6.060  10.880  11.440
 7812W        W 8783   2.800  11.400  13.080
 7813W        W 8784  13.010   1.700  10.940
 7814W        W 8785   1.580  12.670  12.510
 7815W        W 8786  10.460   9.880   0.500
 7816W        W 8787   7.800  10.070   8.420
 7817W        W 8788   2.730  12.960   4.630
 7818W        W 8789   2.410   9.840   3.290
 7819W        W 8790   8.100   1.550   8.920
 7820W        W 8791  13.500   6.840  13.450
 7821W        W 8792   2.150  13.080   7.740
 7822W        W 8793   5.060  10.330   5.100
 7823W        W 8794   2.490  11.110  12.570
 7824W        W 8795   9.510  11.830  10.900
 7825W        W 8796   1.060  13.870  13.770
 7826W        W 8797   5.240   9.100  11.750
 7827W        W 8798  12.120   6.950  12.320
 7828W        W 8799   1.250  11.260  12.450
 7829W        W 8800   6.060  10.600   4.500
 7830W        W 8801   5.950   7.110  12.230
 7831W        W 8802   7.050  13.720   7.890
 7832W        W 8803   5.600   0.000   5.920
 7833W        W 8804   5.430   3.520  10.460
 7834W        W 8805   6.040   4.990  13.870
 7835W        W 8806   2.430   1.480   1.410
 7836W        W 8807   6.890   1.120  11.490
 7837W        W 8808   1.440   3.020   3.330
 7838W        W 8809   6.420   3.810   1.360
 7839W        W 8810  12.570  10.520  10.310
 7840W        W 8811  12.760  12.340   3.470
 7841W        W 8812  13.280   6.000  13.200
 7842W        W 8813  12.910   8.950   3.390
 7843W        W 8814   2.050   9.550   4.970
 7844W        W 8815   7.350   0.650   3.610
 7845W        W 8816  13.720   6.460   5.570
 7846W        W 8817  11.660   9.610  11.690
 7847W        W 8818   9.900   6.690  10.270
 7848W        W 8819  11.950  12.880   1.360
 7849W        W 8820  12.140   5.960   4.170
 7850W        W 8821  13.200   5.840   9.600
 7851W        W 8822   7.150  13.140   1.460
 7852W        W 8823   2.560   1.680   0.360
 7853W        W 8824   4.880   3.530  10.900
 7854W        W 8825   0.580   8.350   1.160
 7855W        W 8826   6.300  13.190  13.140
 7856W        W 8827   8.410  11.100   2.310
 7857W        W 8828   9.460   5.380  10.540
 7858W        W 8829   1.140  10.030   6.130
 7859W        W 8830   4.370   6.400  10.300
 7860W        W 8831  10.700  10.570   8.370
 7861W        W 8832   7.950   5.460   0.270
 7862W        W 8833   7.780   8.700   6.570
 7863W        W 8834   0.950   4.730   3.150
 7864W        W 8835   9.910   9.280   8.500
 7865W        W 8836  10.230  12.140  10.760
 7866W        W 8837   0.160  11.550   9.730
 7867W        W 8838   6.990   4.150   8.570
 7868W        W 8839   9.500   1.800   3.090
 7869W        W 8840   9.360   9.220  12.890
 7870W        W 8841   9.770   7.240   4.250
 7871W        W 8842   5.800   2.920   0.040
 7872W        W 8843   8.350   9.700   1.050
 7873W        W 8844   0.820   8.670  13.770
 7874W        W 8845   0.050   8.270   5.400
 7875W        W 8846   5.940   8.930   8.580
 7876W        W 8847   5.090  11.940   1.610
 7877W        W 8848   6.460   5.970   2.070
 7878W        W 8849   9.840   7.950   7.100
 7879W        W 8850  11.050   5.580   6.680
 7880W        W 8851  11.600  12.720   9.230
 7881W        W 8852   0.010   4.850  10.520
 7882W        W 8853   5.270   8.340   5.260
 7883W        W 8854   7.060   9.740   9.500
 7884W        W 8855   8.930   9.380   4.440
 7885W        W 8856   2.460   7.550   8.960
 7886W        W 8857   9.460   5.240   3.700
 7887W        W 8858  13.540   7.150  10.620
 7888W        W 8859   0.220   0.350   7.230
 7889W        W 8860   4.340   9.420   6.570
 7890W        W 8861  10.800   0.990   3.210
 7891W        W 8862   7.210   0.870   4.670
 7892W        W 8863   5.140   1.850  12.150
 7893W        W 8864   3.460  12.970   9.930
 7894W        W 8865  10.440   3.920   7.070
 7895W        W 8866   6.230   7.260   2.120
 7896W        W 8867   3.520   7.330  13.260
 7897W        W 8868   3.940   2.540  12.520
 7898W        W 8869   1.410  12.780   3.400
 7899W        W 8870   6.110   7.270   2.590
 7900W        W 8871   2.210   6.610   4.420
 7901W        W 8872  11.720   5.680   1.310
 7902W        W 8873   9.900   1.640   4.320
 7903W        W 8874   4.050   1.600   3.510
 7904W        W 8875   5.080  13.870   6.660
 7905W        W 8876   3.460   1.260   8.570
 7906W        W 8877  13.560  12.420  13.610
 7907W        W 8878   2.340   2.610  12.560
 7908W        W 8879   0.960   9.140   1.960
 7909W        W 8880   1.420   2.190  12.400
 7910W        W 8881   6.890   8.860   6.380
 7911W        W 8882   2.360   6.830   5.970
 7912W        W 8883   8.090   0.030   6.240
 7913W        W 8884   4.690  12.740   8.640
 7914W        W 8885   4.730   4.390   3.450
 7915W        W 8886   1.660   5.050   4.620
 7916W        W 8887   2.920  11.200   8.630
[truncated: 614,912 more chars]
