# Supplementary material for: Cryptochrome magnetoreception: Time course of photoactivation from non-equilibrium coarse-grained molecular dynamics
Source: Comput Struct Biotechnol J. 2024 Nov 10;26:58–69. doi: 10.1016/j.csbj.2024.11.001 (PMC11725172; doi:10.1016/j.csbj.2024.11.001)
Supplement: Supplementary file 2 — Analysis codes and cg-MD simulation inputs (including initial molecular structures, parameters and topology files) and outputs (final molecular structures) of the 20 replicas. [file mmc2.zip › cg-md/05/production.gro]

Title of the system in water
22551
    1MET     BB    1  12.334  11.740   0.513 -0.0643  0.1422 -0.0264
    1MET    SC1    2  12.471  11.985   0.257  0.3628  0.3488  0.0397
    2PRO     BB    3  12.333  11.484   0.473 -0.0539  0.1573  0.2288
    2PRO    SC1    4  12.546  11.275   0.608  0.4097  0.0782  0.3091
    3HIS     BB    5  12.183  11.240   0.227  0.1653 -0.0058  0.0561
    3HIS    SC1    6  12.390  11.059   0.067 -0.1995 -0.1301 -0.1953
    3HIS    SC2    7  12.558  10.852   0.024 -0.1223 -0.1148  0.0212
    3HIS    SC3    8  12.407  10.947  -0.178  0.2326 -0.0364 -0.2173
    4ARG     BB    9  11.989  11.412   0.043  0.1113  0.1594  0.0360
    4ARG    SC1   10  11.967  11.674   0.220  0.0007 -0.1552  0.0266
    4ARG    SC2   11  11.768  11.714   0.480  0.3024 -0.1730  0.1382
    4ARG    SCP   12  11.857  11.761   0.524  0.1280  0.1754  0.1560
    5THR     BB   13  11.829  11.213  -0.167 -0.1201  0.0802 -0.1620
    5THR    SC1   14  11.935  10.937  -0.168 -0.0348  0.0502  0.2611
    5THR    SCP   15  11.799  10.964  -0.149  0.1800 -0.0292 -0.0697
    5THR    SCN   16  12.071  10.910  -0.188  0.1890 -0.2444  0.2525
    6ILE     BB   17  11.538  11.130  -0.412  0.0315  0.0296  0.0404
    6ILE    SC1   18  11.373  11.383  -0.482 -0.1560 -0.0588  0.1526
    7HIS     BB   19  11.250  10.937  -0.492 -0.0132  0.0752  0.0090
    7HIS    SC1   20  11.229  10.695  -0.695  0.1403  0.2743 -0.2585
    7HIS    SC2   21  11.131  10.602  -0.929  0.0415 -0.2814 -0.0112
    7HIS    SC3   22  11.359  10.499  -0.828  0.0501 -0.0913  0.1702
    8LEU     BB   23  11.045  11.151  -0.726 -0.3940  0.3685  0.2074
    8LEU    SC1   24  10.955  11.479  -0.675 -0.0011  0.1566  0.2756
    9PHE     BB   25  10.788  10.974  -0.765  0.0492  0.0690  0.2522
    9PHE    SC1   26  10.757  10.718  -0.603  0.1107  0.0957  0.3146
    9PHE    SC2   27  10.613  10.588  -0.416 -0.1624  0.0101  0.0523
    9PHE    SC3   28  10.854  10.492  -0.492 -0.0081  0.0942  0.4163
   10ARG     BB   29  10.568  10.897  -1.068 -0.0079  0.0033 -0.1081
   10ARG    SC1   30  10.460  11.135  -1.259 -0.0545 -0.2490  0.0089
   10ARG    SC2   31  10.554  11.275  -1.508  0.4199  0.1834 -0.3280
   10ARG    SCP   32  10.613  11.199  -1.455 -0.1554 -0.1528 -0.0735
   11LYS     BB   33  10.649  10.613  -1.148 -0.1720  0.0246  0.0698
   11LYS    SC1   34  10.572  10.635  -1.468  0.1140  0.0214  0.2065
   11LYS    SC2   35  10.445  10.761  -1.618  0.1192 -0.1178  0.1530
   11LYS    SCP   36  10.533  10.790  -1.678 -0.0861  0.1456 -0.0404
   12GLY     BB   37  10.607  10.381  -1.017 -0.0771  0.1188  0.2571
   13LEU     BB   38  10.438  10.255  -0.837  0.0721  0.0447  0.0167
   13LEU    SC1   39  10.227  10.453  -0.720 -0.0012  0.1519  0.0635
   14ARG     BB   40  10.510  10.074  -0.636  0.2511  0.1238 -0.0579
   14ARG    SC1   41  10.311   9.988  -0.413 -0.4972  0.1190  0.2915
   14ARG    SC2   42  10.096   9.809  -0.334  0.1527 -0.0155  0.1630
   14ARG    SCP   43  10.064   9.860  -0.425 -0.0133 -0.2340  0.0882
   15LEU     BB   44  10.793   9.896  -0.489 -0.4867 -0.1087 -0.0853
   15LEU    SC1   45  10.773  10.028  -0.232  0.1235  0.1149 -0.2650
   16HIS     BB   46  10.870   9.647  -0.680 -0.3729 -0.0211 -0.0097
   16HIS    SC1   47  10.582   9.555  -0.739 -0.1028  0.2244 -0.1943
   16HIS    SC2   48  10.314   9.589  -0.740 -0.1167  0.1208 -0.1315
   16HIS    SC3   49  10.419   9.347  -0.681 -0.0043  0.2095  0.0381
   17ASP     BB   50  11.078   9.666  -0.830 -0.2122  0.0984  0.0783
   17ASP    SC1   51  11.142   9.600  -1.107  0.6283 -0.4976  0.3304
   17ASP    SCN   52  11.221   9.562  -1.173  0.3145 -0.0169 -0.4560
   18ASN     BB   53  11.267   9.943  -0.780 -0.2162  0.0855 -0.2110
   18ASN    SC1   54  11.029  10.150  -0.826 -0.0180 -0.2543 -0.1645
   18ASN    SCP   55  11.118  10.157  -0.934  0.0129 -0.0256 -0.0834
   18ASN    SCN   56  10.940  10.144  -0.718  0.1101  0.4546  0.0367
   19PRO     BB   57  11.481  10.059  -0.942 -0.0995 -0.0344 -0.1201
   19PRO    SC1   58  11.550   9.925  -1.194 -0.0349 -0.1627 -0.3140
   20THR     BB   59  11.725  10.223  -0.805 -0.0778 -0.3347  0.1668
   20THR    SC1   60  11.938  10.294  -0.930  0.1789 -0.0126 -0.0916
   20THR    SCP   61  11.953  10.413  -1.003  0.6763 -0.2002 -0.3375
   20THR    SCN   62  11.924  10.175  -0.857  0.2762  0.0907  0.0863
   21LEU     BB   63  11.677  10.290  -0.520 -0.1709  0.2107  0.0408
   21LEU    SC1   64  11.947  10.494  -0.415 -0.1645  0.2088 -0.2162
   22LEU     BB   65  11.665  10.021  -0.345 -0.1167 -0.0069  0.2426
   22LEU    SC1   66  11.688   9.801  -0.562  0.3047 -0.0606 -0.1175
   23ALA     BB   67  11.671   9.994  -0.120 -0.2881  0.0691 -0.0432
   24ALA     BB   68  11.819  10.006   0.169 -0.0308 -0.0212  0.0405
   25LEU     BB   69  12.092   9.853   0.125 -0.3754  0.1648  0.2157
   25LEU    SC1   70  12.089   9.699  -0.157 -0.2720 -0.0363  0.2988
   26GLU     BB   71  12.317  10.092   0.015 -0.1162  0.0877 -0.1196
   26GLU    SC1   72  12.640   9.999   0.187  0.0066 -0.2901 -0.2393
   26GLU    SCN   73  12.551   9.987   0.250 -0.1484 -0.3823 -0.4610
   27SER     BB   74  12.278  10.394  -0.054 -0.1707  0.6266  0.2625
   27SER    SC1   75  12.420  10.440  -0.233 -0.1549 -0.0560  0.0169
   27SER    SCP   76  12.473  10.325  -0.294 -0.0890  0.1610 -0.0044
   27SER    SCN   77  12.368  10.555  -0.173  0.1974  0.0919  0.3954
   28SER     BB   78  12.056  10.541   0.092  0.0884 -0.2279  0.1303
   28SER    SC1   79  11.819  10.469   0.063 -0.3044  0.0468 -0.0679
   28SER    SCP   80  11.897  10.532   0.161  0.0700 -0.0997  0.1322
   28SER    SCN   81  11.741  10.407  -0.036  0.0410 -0.2978  0.2777
   29GLU     BB   82  11.996  10.820   0.299  0.1438  0.1190 -0.2921
   29GLU    SC1   83  12.298  10.852   0.561 -0.2076  0.3627  0.3225
   29GLU    SCN   84  12.227  10.818   0.637 -0.4594 -0.3872 -0.1393
   30THR     BB   85  11.720  10.948   0.314 -0.0859 -0.0264 -0.0647
   30THR    SC1   86  11.718  11.192   0.422  0.1945  0.1916 -0.0111
   30THR    SCP   87  11.811  11.206   0.525 -0.2276  0.0343  0.0933
   30THR    SCN   88  11.625  11.179   0.318  0.1543 -0.2722 -0.2271
   31ILE     BB   89  11.457  10.823   0.205  0.0339  0.1491 -0.2572
   31ILE    SC1   90  11.215  10.878   0.390  0.2534 -0.0437  0.0994
   32TYR     BB   91  11.266  11.004  -0.040 -0.3772  0.0655 -0.0075
   32TYR    SC1   92  11.374  11.259   0.022  0.0216  0.0942 -0.0441
   32TYR    SC2   93  11.378  11.444   0.218  0.0235 -0.0305  0.0757
   32TYR    SC3   94  11.467  11.507  -0.029 -0.0099  0.1381  0.1049
   33PRO     BB   95  10.972  10.877  -0.037 -0.2385  0.1865  0.0186
   33PRO    SC1   96  11.012  10.588  -0.058 -0.0925  0.2470  0.0911
   34VAL     BB   97  10.803  11.157  -0.265 -0.0189  0.2273 -0.0432
   34VAL    SC1   98  10.974  11.358  -0.245  0.1530  0.0692  0.1250
   35TYR     BB   99  10.408  11.171  -0.302  0.0675  0.1982  0.1240
   35TYR    SC1  100  10.274  10.971  -0.426 -0.1801  0.1000 -0.0358
   35TYR    SC2  101  10.233  10.944  -0.692 -0.1557 -0.1987 -0.0128
   35TYR    SC3  102  10.050  10.850  -0.517 -0.1025 -0.1349  0.0778
   36VAL     BB  103  10.331  11.449  -0.520 -0.0546 -0.1964 -0.0071
   36VAL    SC1  104  10.470  11.425  -0.744 -0.1820 -0.1356 -0.0942
   37LEU     BB  105  10.020  11.588  -0.537 -0.1214  0.1347  0.0306
   37LEU    SC1  106   9.867  11.302  -0.463  0.1892  0.1662  0.1027
   38ASP     BB  107   9.897  11.788  -0.644  0.1308  0.0098 -0.0100
   38ASP    SC1  108   9.713  12.046  -0.533 -0.1830 -0.0393 -0.4709
   38ASP    SCN  109   9.687  11.952  -0.585  0.0114 -0.5592  0.2195
   39ARG     BB  110   9.992  11.857  -0.966  0.1678 -0.0042 -0.2203
   39ARG    SC1  111   9.734  11.845  -1.118 -0.1827  0.2683 -0.0403
   39ARG    SC2  112   9.596  12.114  -1.293  0.2808 -0.1791 -0.0755
   39ARG    SCP  113   9.533  12.158  -1.214  0.4500  0.0634 -0.0638
   40ARG     BB  114  10.237  11.902  -1.128  0.1395  0.2184  0.0792
   40ARG    SC1  115  10.413  12.157  -1.119 -0.1828 -0.1791 -0.1701
   40ARG    SC2  116  10.462  12.472  -1.043 -0.1219  0.0449  0.3208
   40ARG    SCP  117  10.568  12.503  -1.043 -0.0852 -0.0049 -0.1730
   41PHE     BB  118  10.322  11.663  -1.267 -0.1705 -0.3060 -0.0932
   41PHE    SC1  119  10.642  11.665  -1.193  0.2960 -0.0578 -0.2073
   41PHE    SC2  120  10.872  11.748  -1.079  0.0948  0.1148  0.0865
   41PHE    SC3  121  10.856  11.500  -1.186  0.2999 -0.0505  0.4204
   42LEU     BB  122  10.041  11.432  -1.246  0.1911 -0.5938  0.1290
   42LEU    SC1  123  10.054  11.305  -0.961 -0.1412 -0.0674  0.3274
   43ALA     BB  124   9.845  11.501  -1.470 -0.0409 -0.0957 -0.0141
   44SER     BB  125  10.010  11.569  -1.715 -0.1006 -0.1340 -0.1147
   44SER    SC1  126  10.272  11.561  -1.725  0.2602  0.1051 -0.0177
   44SER    SCP  127  10.412  11.565  -1.724 -0.0001 -0.0605 -0.0347
   44SER    SCN  128  10.132  11.556  -1.726  0.0031 -0.1881 -0.2981
   45ALA     BB  129   9.858  11.576  -1.983 -0.2651 -0.2336  0.0176
   46MET     BB  130   9.606  11.667  -1.986  0.5056 -0.1025 -0.1726
   46MET    SC1  131   9.656  11.968  -1.741 -0.2103 -0.1483 -0.3750
   47HIS     BB  132   9.291  11.591  -2.040  0.2760  0.0460  0.1075
   47HIS    SC1  133   9.242  11.748  -2.319 -0.0430  0.0792  0.0014
   47HIS    SC2  134   9.205  11.887  -2.547  0.0654  0.2610  0.0925
   47HIS    SC3  135   9.003  11.864  -2.369 -0.0964 -0.0822 -0.1255
   48ILE     BB  136   9.069  11.643  -1.838  0.1259  0.1204 -0.1111
   48ILE    SC1  137   9.008  11.946  -1.818 -0.2502  0.0322  0.1928
   49GLY     BB  138   8.944  11.482  -1.662 -0.0044  0.3439  0.0103
   50ALA     BB  139   8.687  11.304  -1.631  0.1188  0.0462 -0.2320
   51LEU     BB  140   8.740  10.942  -1.612  0.1699 -0.0163 -0.0542
   51LEU    SC1  141   8.433  10.786  -1.613 -0.1579  0.0934 -0.1066
   52ARG     BB  142   9.092  10.960  -1.513  0.0501  0.1401 -0.2170
   52ARG    SC1  143   9.297  11.107  -1.712 -0.0917 -0.0862 -0.0477
   52ARG    SC2  144   9.561  11.156  -1.806 -0.5051  0.3835  0.3921
   52ARG    SCP  145   9.541  11.174  -1.913  0.1005  0.0135  0.1650
   53TRP     BB  146   9.073  11.153  -1.250 -0.0480  0.0667 -0.0565
   53TRP    SC1  147   9.280  11.431  -1.284  0.0908  0.0587 -0.1966
   53TRP    SC2  148   9.371  11.639  -1.431  0.2003  0.2657  0.1508
   53TRP    SC3  149   9.168  11.675  -1.257  0.0153  0.0043 -0.0035
   53TRP    SC4  150   9.253  11.880  -1.409  0.0093  0.1692  0.2103
   54HIS     BB  151   9.084  11.026  -1.032  0.1817 -0.4982  0.0836
   54HIS    SC1  152   8.850  11.040  -0.782 -0.3475  0.1491 -0.0902
   54HIS    SC2  153   8.707  11.052  -0.553 -0.1411 -0.1530  0.0614
   54HIS    SC3  154   8.650  10.864  -0.738 -0.2420  0.0272 -0.0953
   55PHE     BB  155   9.244  10.720  -0.967 -0.5366  0.1627  0.0760
   55PHE    SC1  156   9.209  10.535  -1.188  0.0303 -0.2609  0.0508
   55PHE    SC2  157   9.314  10.527  -1.437  0.0466 -0.0861  0.0510
   55PHE    SC3  158   9.286  10.300  -1.295  0.0676 -0.1827 -0.0978
   56LEU     BB  159   9.466  10.709  -0.756  0.0033  0.0205 -0.2849
   56LEU    SC1  160   9.710  10.943  -0.837  0.0841  0.1529 -0.1586
   57LEU     BB  161   9.314  10.582  -0.508 -0.0095 -0.0484  0.1871
   57LEU    SC1  162   9.098  10.804  -0.396  0.2239  0.0921 -0.1552
   58GLN     BB  163   9.381  10.330  -0.442  0.1341  0.1150 -0.2636
   58GLN    SC1  164   9.091  10.107  -0.370  0.2130 -0.0449 -0.0288
   58GLN    SCP  165   9.184  10.111  -0.475 -0.1713 -0.0893 -0.2606
   58GLN    SCN  166   8.997  10.104  -0.266 -0.0563  0.1929 -0.1423
   59SER     BB  167   9.745  10.374  -0.477  0.0776  0.0240  0.0089
   59SER    SC1  168   9.887  10.203  -0.481 -0.2386  0.3544  0.3799
   59SER    SCP  169   9.795  10.263  -0.569  0.0152  0.0656  0.0274
   59SER    SCN  170   9.978  10.142  -0.394 -0.2763 -0.1606  0.1841
   60LEU     BB  171   9.736  10.531  -0.184  0.2015 -0.0721 -0.1939
   60LEU    SC1  172   9.631  10.832  -0.249 -0.0930 -0.0668  0.5382
   61GLU     BB  173   9.665  10.269   0.020  0.0860 -0.0840 -0.0170
   61GLU    SC1  174   9.562  10.502   0.286 -0.1207 -0.2558 -0.2277
   61GLU    SCN  175   9.657  10.528   0.237 -0.1252 -0.3505 -0.2897
   62ASPP    BB  176   9.861  10.137   0.061 -0.3173 -0.1914  0.1404
   62ASPP   SC1  177   9.881   9.930   0.305  0.1230  0.0285 -0.1990
   63LEU     BB  178  10.195  10.341   0.035 -0.0367 -0.2156  0.1803
   63LEU    SC1  179  10.195  10.504  -0.230  0.1522  0.0902 -0.1269
   64HIS     BB  180  10.118  10.532   0.277 -0.1987  0.2006 -0.1062
   64HIS    SC1  181  10.036  10.766   0.180  0.0233 -0.1532  0.0855
   64HIS    SC2  182   9.850  10.961   0.172 -0.0710 -0.2422  0.0876
   64HIS    SC3  183  10.037  10.945  -0.022  0.0246 -0.0650  0.1629
   65LYS     BB  184  10.031  10.326   0.498  0.0335 -0.0196 -0.1674
   65LYS    SC1  185   9.841  10.479   0.707 -0.1778 -0.0149  0.4351
   65LYS    SC2  186   9.756  10.693   0.674 -0.4947  0.3133 -0.2898
   65LYS    SCP  187   9.674  10.630   0.636 -0.0588 -0.2575 -0.4212
   66ASN     BB  188  10.300  10.139   0.520 -0.1768  0.2692 -0.0762
   66ASN    SC1  189  10.254   9.870   0.640 -0.1326  0.1143  0.0922
   66ASN    SCP  190  10.252   9.963   0.535 -0.0930  0.1007  0.1474
   66ASN    SCN  191  10.257   9.777   0.744  0.2073 -0.2167 -0.1298
   67LEU     BB  192  10.558  10.192   0.459 -0.0240 -0.0585  0.1183
   67LEU    SC1  193  10.664  10.318   0.175  0.2717  0.0031 -0.2835
   68SER     BB  194  10.708  10.174   0.762 -0.2779 -0.0883 -0.1174
   68SER    SC1  195  10.962  10.060   0.779 -0.0262 -0.0184  0.2427
   68SER    SCP  196  10.912  10.188   0.806 -0.2284 -0.1653  0.2483
   68SER    SCN  197  11.012   9.933   0.751  0.0956  0.0049  0.0162
   69ARG     BB  198  10.507  10.212   1.019 -0.2824  0.4276 -0.2745
   69ARG    SC1  199  10.458   9.942   1.157  0.0909 -0.3793 -0.0640
   69ARG    SC2  200  10.551   9.917   1.485 -0.5542  0.0479  0.2132
   69ARG    SCP  201  10.507   9.820   1.511 -0.2278 -0.1203  0.1984
   70LEU     BB  202  10.387  10.442   1.017 -0.0208  0.0001 -0.2037
   70LEU    SC1  203  10.134  10.477   1.172 -0.1907  0.1248 -0.0075
   71GLY     BB  204  10.357  10.604   0.742  0.2081  0.0873 -0.0361
   72ALA     BB  205  10.568  10.582   0.550 -0.0718  0.3110  0.0466
   73ARG     BB  206  10.720  10.836   0.453 -0.2252 -0.0752 -0.1518
   73ARG    SC1  207  10.762  10.995   0.693 -0.0452 -0.0348 -0.1760
   73ARG    SC2  208  10.762  11.207   0.927  0.2288 -0.1983  0.3503
   73ARG    SCP  209  10.777  11.307   0.970 -0.1387 -0.0626  0.1996
   74LEU     BB  210  10.544  10.963   0.277 -0.0979  0.2681 -0.1118
   74LEU    SC1  211  10.537  10.793   0.017  0.0122  0.1275 -0.2304
   75LEU     BB  212  10.582  11.312   0.132  0.3039  0.0477 -0.3905
   75LEU    SC1  213  10.883  11.302   0.216  0.3635  0.0604 -0.0178
   76VAL     BB  214  10.283  11.572   0.118 -0.2946  0.0192 -0.0327
   76VAL    SC1  215  10.113  11.392   0.023 -0.1422 -0.1679  0.0417
   77ILE     BB  216  10.337  11.762  -0.129 -0.0336 -0.0799  0.0697
   77ILE    SC1  217  10.609  11.700  -0.265 -0.0518  0.0428 -0.0230
   78GLN     BB  218  10.088  11.953  -0.172 -0.3817  0.4132 -0.1019
   78GLN    SC1  219   9.775  11.834  -0.069 -0.1120  0.2002 -0.2370
   78GLN    SCP  220   9.803  11.808  -0.204 -0.0372  0.1508  0.3869
   78GLN    SCN  221   9.746  11.860   0.065 -0.1649  0.2499  0.3420
   79GLY     BB  222  10.160  12.193  -0.320 -0.2232  0.0113 -0.0528
   80GLU     BB  223  10.296  12.421  -0.297 -0.0857  0.2688  0.0705
   80GLU    SC1  224  10.224  12.475   0.078 -0.0207  0.0055 -0.0589
   80GLU    SCN  225  10.149  12.457  -0.000 -0.2704 -0.4217  0.2338
   81TYR     BB  226  10.581  12.407  -0.530  0.0118  0.1834  0.0213
   81TYR    SC1  227  10.513  12.135  -0.636 -0.1653  0.0554 -0.2387
   81TYR    SC2  228  10.385  11.901  -0.676  0.0467 -0.1893  0.3858
   81TYR    SC3  229  10.634  11.937  -0.773 -0.1582 -0.0258 -0.1161
   82GLU     BB  230  10.774  12.582  -0.577 -0.0145 -0.1802 -0.3172
   82GLU    SC1  231  10.717  12.964  -0.545 -0.0300  0.2099 -0.0338
   82GLU    SCN  232  10.771  13.039  -0.486  0.3547 -0.1428  0.1146
   83SER     BB  233  11.092  12.527  -0.539 -0.3394  0.1971 -0.2062
   83SER    SC1  234  11.266  12.728  -0.570 -0.1482 -0.0186  0.0655
   83SER    SCP  235  11.315  12.855  -0.536 -0.0150  0.5647  0.3905
   83SER    SCN  236  11.217  12.601  -0.604  0.2677  0.5996 -0.2089
   84VAL     BB  237  11.100  12.217  -0.458 -0.0946  0.2250  0.1120
   84VAL    SC1  238  11.055  12.076  -0.677 -0.0263 -0.0688  0.2821
   85LEU     BB  239  11.157  12.131  -0.218  0.0398 -0.0494  0.0838
   85LEU    SC1  240  11.168  11.790  -0.295 -0.4323 -0.0907 -0.3183
   86ARG     BB  241  11.188  12.348  -0.001  0.3258 -0.3309 -0.4051
   86ARG    SC1  242  11.062  12.267   0.246 -0.0590  0.2172 -0.1932
   86ARG    SC2  243  10.980  12.134   0.502  0.3420 -0.0552 -0.4174
   86ARG    SCP  244  10.892  12.102   0.444  0.1258 -0.0049 -0.1397
   87ASP     BB  245  11.365  12.619  -0.044  0.1890 -0.1511  0.0573
   87ASP    SC1  246  11.218  12.864  -0.103 -0.1331 -0.0501 -0.2509
   87ASP    SCN  247  11.278  12.938  -0.049 -0.2220  0.0271 -0.2564
   88HIS     BB  248  11.607  12.559  -0.137 -0.1421 -0.0463 -0.2349
   88HIS    SC1  249  11.611  12.310  -0.371  0.0274  0.1229  0.0026
   88HIS    SC2  250  11.600  12.058  -0.468  0.1500  0.0728  0.1149
   88HIS    SC3  251  11.548  12.268  -0.630 -0.4166 -0.0413  0.1284
   89VAL     BB  252  11.881  12.579   0.024  0.1570  0.4516  0.0217
   89VAL    SC1  253  11.837  12.543   0.283  0.0828 -0.1005 -0.0542
   90GLN     BB  254  12.208  12.585  -0.044  0.1015  0.0197  0.1255
   90GLN    SC1  255  12.332  12.507   0.311  0.0606 -0.1804  0.1575
   90GLN    SCP  256  12.318  12.583   0.428 -0.5046  0.2245 -0.1713
   90GLN    SCN  257  12.347  12.431   0.194  0.0257 -0.0908  0.0810
   91LYS     BB  258  12.273  12.265  -0.128  0.2358  0.2824 -0.0568
   91LYS    SC1  259  12.516  12.317  -0.301 -0.0009  0.0536 -0.0335
   91LYS    SC2  260  12.643  12.413  -0.496  0.0190  0.0173 -0.5410
   91LYS    SCP  261  12.591  12.510  -0.492  0.0151  0.0152 -0.1019
   92TRP     BB  262  12.093  12.044  -0.139  0.1095  0.3211 -0.2962
   92TRP    SC1  263  11.846  12.107  -0.012 -0.1457  0.1400 -0.1337
   92TRP    SC2  264  11.643  12.110   0.167  0.0672 -0.2624  0.1290
   92TRP    SC3  265  11.633  11.944  -0.046 -0.2457  0.3068 -0.3279
   92TRP    SC4  266  11.443  11.930   0.145 -0.1788  0.0438 -0.2767
   93ASN     BB  267  12.085  11.781  -0.281 -0.1956  0.0100 -0.2301
   93ASN    SC1  268  11.888  11.676  -0.433  0.0549  0.1436  0.0930
   93ASN    SCP  269  12.015  11.734  -0.450 -0.1457  0.3323 -0.3215
   93ASN    SCN  270  11.762  11.618  -0.417  0.1064 -0.1090  0.2465
   94ILE     BB  271  12.298  11.577  -0.181 -0.1138  0.0676 -0.2020
   94ILE    SC1  272  12.555  11.750  -0.180  0.0858 -0.2188  0.0126
   95THR     BB  273  12.363  11.397  -0.435 -0.1751 -0.0076 -0.1447
   95THR    SC1  274  12.560  11.257  -0.488  0.1447  0.2719 -0.2466
   95THR    SCP  275  12.695  11.266  -0.453 -0.3302  0.0745  0.6203
   95THR    SCN  276  12.425  11.248  -0.523 -0.2349  0.6846 -0.0166
   96GLN     BB  277  12.105  11.259  -0.584  0.1365  0.0663 -0.2331
   96GLN    SC1  278  12.262  10.897  -0.635  0.1428  0.3563 -0.1898
   96GLN    SCP  279  12.360  10.985  -0.682 -0.2898  0.2875  0.1560
   96GLN    SCN  280  12.163  10.810  -0.587  0.2033 -0.3602  0.0509
   97VAL     BB  281  11.833  11.249  -0.777 -0.2029 -0.1144 -0.1452
   97VAL    SC1  282  11.733  11.484  -0.848  0.0852  0.0316 -0.0850
   98THR     BB  283  11.620  10.957  -0.838 -0.3511  0.2128 -0.1643
   98THR    SC1  284  11.748  10.755  -0.704  0.0531 -0.2054  0.3669
   98THR    SCP  285  11.813  10.854  -0.631 -0.1770 -0.2195  0.2066
   98THR    SCN  286  11.683  10.655  -0.778  0.3166 -0.2911 -0.1619
   99LEU     BB  287  11.481  10.983  -1.086 -0.1983 -0.0837  0.0280
   99LEU    SC1  288  11.339  11.269  -1.059  0.0483 -0.2789  0.0380
  100ASP     BB  289  11.543  10.846  -1.325 -0.1818  0.0245  0.3031
  100ASP    SC1  290  11.643  10.540  -1.259  0.3440  0.0162 -0.3315
  100ASP    SCN  291  11.552  10.493  -1.299  0.0241  0.2229  0.0717
  101ALA     BB  292  11.448  10.962  -1.625 -0.1453 -0.1959  0.2499
  102GLU     BB  293  11.195  11.206  -1.642 -0.1570 -0.1096  0.1085
  102GLU    SC1  294  10.910  10.949  -1.727  0.1561  0.4485 -0.2449
  102GLU    SCN  295  10.803  10.957  -1.703  0.0826  0.1337 -0.4096
  103MET     BB  296  11.293  11.358  -1.947  0.0509  0.0412  0.3118
  103MET    SC1  297  11.400  11.020  -2.187  0.1256 -0.2193 -0.0067
  104GLU     BB  298  11.194  11.541  -2.123 -0.0182 -0.0294 -0.5658
  104GLU    SC1  299  11.422  11.907  -2.146  0.2849 -0.0810  0.0968
  104GLU    SCN  300  11.420  12.008  -2.192  0.3308  0.2122  0.6529
  105PRO     BB  301  10.993  11.677  -2.332  0.2124 -0.3982  0.1024
  105PRO    SC1  302  10.985  11.521  -2.590 -0.1273 -0.0181  0.2071
  106PHE     BB  303  10.798  11.891  -2.170  0.1172  0.1578 -0.0620
  106PHE    SC1  304  10.767  12.141  -2.365  0.0164 -0.2480 -0.1865
  106PHE    SC2  305  10.769  12.293  -2.588  0.0600  0.1857  0.0979
  106PHE    SC3  306  10.572  12.324  -2.406 -0.0328 -0.2370  0.0788
  107TYR     BB  307  10.580  11.934  -1.917  0.0212  0.1064  0.1347
  107TYR    SC1  308  10.295  11.972  -2.062  0.0001 -0.1196  0.0375
  107TYR    SC2  309  10.163  11.961  -2.298 -0.0218  0.4517  0.0106
  107TYR    SC3  310  10.027  12.009  -2.069  0.0174  0.0262  0.1322
  108LYS     BB  311  10.678  11.889  -1.596 -0.0858  0.0480  0.0343
  108LYS    SC1  312  10.705  12.190  -1.513 -0.2370  0.1268 -0.1820
  108LYS    SC2  313  10.707  12.420  -1.547 -0.1959 -0.2906  0.1302
  108LYS    SCP  314  10.771  12.358  -1.484  0.2807  0.0453  0.0351
  109GLU     BB  315  10.944  11.710  -1.655 -0.1557  0.3571 -0.0246
  109GLU    SC1  316  10.793  11.466  -1.880 -0.0961  0.1156  0.0041
  109GLU    SCN  317  10.819  11.496  -1.777 -0.1033 -0.1622  0.0968
  110MET     BB  318  11.193  11.832  -1.703  0.0153  0.0617 -0.1615
  110MET    SC1  319  11.352  11.645  -1.395 -0.3079 -0.0999 -0.1476
  111GLU     BB  320  11.256  12.124  -1.703 -0.2471  0.0102 -0.1691
  111GLU    SC1  321  11.004  12.255  -1.941 -0.1234 -0.3040 -0.1147
  111GLU    SCN  322  11.075  12.338  -1.925 -0.2451 -0.2466  0.2038
  112ALA     BB  323  11.219  12.270  -1.476  0.0128  0.1919 -0.0597
  113ASN     BB  324  11.203  12.175  -1.152 -0.1286 -0.3127 -0.1135
  113ASN    SC1  325  10.935  12.281  -1.079  0.0886 -0.0845  0.0140
  113ASN    SCP  326  11.072  12.256  -1.066  0.2522  0.3822  0.1883
  113ASN    SCN  327  10.798  12.306  -1.092  0.1606 -0.0508  0.2544
  114ILE     BB  328  11.493  12.000  -1.100  0.1802 -0.1834 -0.0915
  114ILE    SC1  329  11.355  11.805  -0.902  0.0346 -0.1908 -0.1990
  115ARG     BB  330  11.697  12.160  -1.280 -0.0299  0.0677 -0.0697
  115ARG    SC1  331  11.778  12.084  -1.557  0.4740 -0.0333 -0.1168
  115ARG    SC2  332  11.767  12.126  -1.863 -0.1747 -0.1491  0.0595
  115ARG    SCP  333  11.815  12.063  -1.787  0.3549  0.2687  0.1332
  116ARG     BB  334  11.813  12.396  -1.140  0.3642 -0.1327 -0.2277
  116ARG    SC1  335  11.999  12.549  -1.303  0.0668 -0.4621 -0.0274
  116ARG    SC2  336  12.097  12.773  -1.517  0.1388 -0.1256  0.0781
  116ARG    SCP  337  11.999  12.749  -1.562  0.2100  0.2431 -0.3418
  117LEU     BB  338  11.638  12.585  -0.932  0.0209 -0.1995  0.1251
  117LEU    SC1  339  11.351  12.603  -1.028  0.0278  0.0482  0.4445
  118GLY     BB  340  11.726  12.707  -0.699 -0.0161  0.0118  0.0083
  119ALA     BB  341  11.947  12.637  -0.506 -0.0550  0.2292 -0.0599
  120GLU     BB  342  12.092  12.407  -0.576  0.0668  0.1619 -0.1548
  120GLU    SC1  343  12.290  12.540  -0.857 -0.1550  0.1420 -0.0176
  120GLU    SCN  344  12.334  12.441  -0.841 -0.0369  0.1477 -0.2687
  121LEU     BB  345  12.097  12.124  -0.640  0.1855  0.3904  0.2153
  121LEU    SC1  346  11.885  11.999  -0.839 -0.7238  0.1417 -0.1239
  122GLY     BB  347  12.381  12.008  -0.633  0.0562  0.2366  0.3346
  123PHE     BB  348  12.422  11.768  -0.799  0.1801  0.4780 -0.1113
  123PHE    SC1  349  12.701  11.686  -0.692 -0.0036 -0.0424 -0.0892
  123PHE    SC2  350  12.934  11.558  -0.646 -0.0730 -0.2420 -0.2754
  123PHE    SC3  351  12.807  11.525  -0.882 -0.1354  0.1094 -0.2958
  124GLU     BB  352  12.191  11.558  -0.887 -0.3592  0.1040 -0.0687
  124GLU    SC1  353  12.421  11.216  -0.968 -0.2417  0.2743 -0.3130
  124GLU    SCN  354  12.322  11.180  -1.002 -0.0795 -0.2256 -0.3304
  125VAL     BB  355  12.094  11.517  -1.193 -0.1652  0.0002 -0.0337
  125VAL    SC1  356  11.929  11.716  -1.249 -0.3463 -0.1295  0.0278
  126LEU     BB  357  11.880  11.185  -1.219 -0.2219 -0.2205 -0.2978
  126LEU    SC1  358  11.690  11.309  -1.411 -0.1297 -0.0412  0.1362
  127SER     BB  359  12.012  10.916  -1.256  0.4140 -0.0882 -0.0690
  127SER    SC1  360  12.145  10.791  -1.077 -0.1019  0.0882 -0.2526
  127SER    SCP  361  12.169  10.923  -1.118  0.2437  0.2195  0.1181
  127SER    SCN  362  12.122  10.659  -1.036  0.1215  0.2492  0.1453
  128ARG     BB  363  11.980  10.772  -1.528 -0.1279  0.0767  0.3140
  128ARG    SC1  364  12.062  10.506  -1.498 -0.1001  0.2884  0.0703
  128ARG    SC2  365  11.961  10.230  -1.455 -0.0504 -0.0594 -0.2181
  128ARG    SCP  366  11.916  10.233  -1.355  0.0873  0.1953 -0.1551
  129VAL     BB  367  11.734  10.610  -1.777  0.0537 -0.1273 -0.2096
  129VAL    SC1  368  11.836  10.716  -1.998 -0.1267  0.0363 -0.2166
  130GLY     BB  369  11.640  10.296  -1.827 -0.0015 -0.0950  0.2533
  131HIS     BB  370  11.492  10.201  -1.684  0.0407 -0.0014  0.0930
  131HIS    SC1  371  11.287  10.348  -1.504  0.2041 -0.0409  0.0885
  131HIS    SC2  372  11.132  10.551  -1.416 -0.2177 -0.1576 -0.3417
  131HIS    SC3  373  11.164  10.331  -1.264 -0.0289  0.0832 -0.0185
  132SER     BB  374  11.290   9.854  -1.651  0.0658  0.2724 -0.1837
  132SER    SC1  375  11.111   9.915  -1.541 -0.0461  0.0891 -0.1431
  132SER    SCP  376  11.059   9.936  -1.413 -0.8008 -0.1790 -0.0398
  132SER    SCN  377  11.163   9.894  -1.670 -0.3411 -0.0646  0.1167
  133LEU     BB  378  11.331   9.549  -1.911  0.1012  0.1154  0.1241
  133LEU    SC1  379  11.027   9.523  -1.972  0.2102 -0.1825  0.2025
  134TYR     BB  380  11.558   9.653  -2.052  0.1894  0.1046  0.0513
  134TYR    SC1  381  11.514   9.780  -2.324 -0.2028 -0.1643 -0.2721
  134TYR    SC2  382  11.653   9.757  -2.554  0.0718  0.2542 -0.1579
  134TYR    SC3  383  11.488   9.968  -2.517 -0.1803  0.0467 -0.0737
  135ASP     BB  384  11.855   9.800  -1.885  0.1629  0.1642 -0.2220
  135ASP    SC1  385  11.794   9.773  -1.590 -0.0613 -0.1491 -0.2147
  135ASP    SCN  386  11.797   9.854  -1.515 -0.1341 -0.1382 -0.2223
  136THR     BB  387  11.973   9.934  -2.078  0.0646 -0.1392 -0.0031
  136THR    SC1  388  11.855  10.115  -2.273  0.0773 -0.0273 -0.1357
  136THR    SCP  389  11.878  10.244  -2.222 -0.4748 -0.0487  0.1025
  136THR    SCN  390  11.831   9.987  -2.324 -0.2960  0.0077 -0.1315
  137LYS     BB  391  12.318   9.960  -2.116  0.1544  0.0350 -0.0834
  137LYS    SC1  392  12.475  10.200  -2.266  0.1471 -0.0193 -0.0252
  137LYS    SC2  393  12.550  10.439  -2.377  0.0525  0.3383  0.3176
  137LYS    SCP  394  12.528  10.489  -2.472  0.4614 -0.1741 -0.1151
  138ARG     BB  395  12.322   9.729  -2.374 -0.0079  0.0103 -0.0177
  138ARG    SC1  396  12.423   9.451  -2.295 -0.1156 -0.1324 -0.2882
  138ARG    SC2  397  12.398   9.229  -2.089  0.0507  0.2975 -0.2476
  138ARG    SCP  398  12.349   9.228  -1.990 -0.1059 -0.2228 -0.2983
  139ILE     BB  399  12.113   9.855  -2.616  0.2054 -0.1753 -0.0544
  139ILE    SC1  400  12.128   9.598  -2.789 -0.3726 -0.1445 -0.1726
  140LEU     BB  401  12.138  10.114  -2.699  0.2823 -0.0751  0.0168
  140LEU    SC1  402  11.822  10.197  -2.788 -0.2887  0.2629  0.0768
  141ASP     BB  403  12.414  10.214  -2.784  0.0118  0.1510  0.2729
  141ASP    SC1  404  12.375  10.531  -2.853  0.0258  0.1549 -0.1481
  141ASP    SCN  405  12.377  10.491  -2.751  0.1171 -0.1070 -0.2440
  142LEU     BB  406  12.503   9.889  -2.979  0.0823 -0.0228  0.0590
  142LEU    SC1  407  12.655   9.813  -2.738 -0.1104 -0.2468 -0.1018
  143ASN     BB  408  12.276   9.873  -3.211 -0.1433 -0.0342 -0.2154
  143ASN    SC1  409  12.122   9.597  -3.270  0.3431 -0.2176  0.0931
  143ASN    SCP  410  12.010   9.666  -3.316  0.1792  0.1863 -0.0108
  143ASN    SCN  411  12.235   9.527  -3.224  0.2408  0.2904 -0.0038
  144GLY     BB  412  12.099  10.126  -3.209 -0.1802 -0.1013  0.0125
  145GLY     BB  413  12.133  10.494  -3.282  0.0929  0.2301  0.2740
  146SER     BB  414  11.916  10.488  -3.542  0.0042  0.1355  0.0414
  146SER    SC1  415  11.909  10.440  -3.794  0.1696  0.2036 -0.2356
  146SER    SCP  416  11.928  10.533  -3.691 -0.3413  0.1628  0.2919
  146SER    SCN  417  11.890  10.347  -3.897 -0.0276  0.5250 -0.1118
  147PRO     BB  418  11.616  10.445  -3.391 -0.0848 -0.0681  0.0690
  147PRO    SC1  419  11.430  10.599  -3.542  0.3733  0.1915  0.0960
  148PRO     BB  420  11.512  10.187  -3.242 -0.2363 -0.5029  0.2117
  148PRO    SC1  421  11.395  10.260  -3.007 -0.0514 -0.1077  0.1109
  149LEU     BB  422  11.289   9.972  -3.467 -0.0107 -0.3573 -0.1891
  149LEU    SC1  423  11.410  10.125  -3.726  0.2508  0.2854  0.1794
  150THR     BB  424  11.075   9.711  -3.506 -0.0782 -0.0917  0.2837
  150THR    SC1  425  11.063   9.749  -3.787 -0.0529  0.0834 -0.1603
  150THR    SCP  426  10.927   9.747  -3.819  0.0906 -0.0853 -0.0921
  150THR    SCN  427  11.200   9.751  -3.754  0.1367  0.2877 -0.2818
  151TYR     BB  428  10.900   9.578  -3.313  0.0025  0.0561 -0.1456
  151TYR    SC1  429  10.607   9.510  -3.476  0.1662 -0.2155 -0.1276
  151TYR    SC2  430  10.360   9.543  -3.579  0.1658 -0.0198 -0.0675
  151TYR    SC3  431  10.443   9.297  -3.506 -0.0751 -0.0639  0.0700
  152LYS     BB  432  10.936   9.326  -3.165  0.0481 -0.0488  0.1905
  152LYS    SC1  433  10.744   8.999  -3.198  0.1354 -0.1580  0.1610
  152LYS    SC2  434  10.690   8.862  -3.430  0.3241 -0.0657  0.1674
  152LYS    SCP  435  10.700   8.948  -3.497 -0.0783 -0.1573 -0.0425
  153ARG     BB  436  11.186   9.297  -2.993  0.0339  0.0646  0.0397
  153ARG    SC1  437  11.100   9.108  -2.790 -0.1495  0.1652 -0.1753
  153ARG    SC2  438  11.195   8.885  -2.554  0.0340 -0.0812  0.2330
  153ARG    SCP  439  11.290   8.836  -2.582 -0.1602 -0.3228 -0.0852
  154PHE     BB  440  11.322   9.574  -2.910 -0.1424  0.0141 -0.1286
  154PHE    SC1  441  11.181   9.637  -2.624  0.1719  0.1033  0.0872
  154PHE    SC2  442  11.083   9.480  -2.427  0.0230  0.1051  0.0153
  154PHE    SC3  443  11.046   9.747  -2.417  0.0815  0.1129  0.0235
  155LEU     BB  444  11.444   9.691  -3.113 -0.0617  0.0971 -0.1609
  155LEU    SC1  445  11.736   9.796  -3.021 -0.1155  0.1916  0.1593
  156HIS     BB  446  11.531   9.522  -3.377  0.0081  0.4836  0.1288
  156HIS    SC1  447  11.714   9.738  -3.543  0.2796  0.0718  0.3506
  156HIS    SC2  448  11.894   9.931  -3.600  0.0430  0.1623 -0.1463
  156HIS    SC3  449  11.928   9.681  -3.697  0.1842  0.0251  0.2340
  157ILE     BB  450  11.669   9.250  -3.325  0.1278  0.3051 -0.1601
  157ILE    SC1  451  11.910   9.234  -3.520  0.4455  0.3743  0.2131
  158LEU     BB  452  11.773   9.245  -3.027  0.2169 -0.2435 -0.0164
  158LEU    SC1  453  12.071   9.125  -3.069  0.1980  0.3241  0.0429
  159SER     BB  454  11.686   9.232  -2.713  0.2825  0.4041 -0.3508
  159SER    SC1  455  11.529   9.281  -2.553  0.2149 -0.1645  0.1200
  159SER    SCP  456  11.487   9.198  -2.448  0.0791  0.0731  0.0074
  159SER    SCN  457  11.571   9.364  -2.657 -0.2716  0.0205 -0.1833
  160GLN     BB  458  12.043   9.231  -2.530  0.0869 -0.0699 -0.0649
  160GLN    SC1  459  11.933   9.438  -2.268  0.1524 -0.0116 -0.2402
  160GLN    SCP  460  12.055   9.506  -2.281  0.3251 -0.2229  0.1531
  160GLN    SCN  461  11.811   9.370  -2.256  0.2428 -0.0590  0.2575
  161LEU     BB  462  12.151   8.937  -2.451 -0.0211  0.1723 -0.1857
  161LEU    SC1  463  12.349   8.854  -2.696 -0.0131  0.3543  0.1123
  162GLY     BB  464  12.034   8.820  -2.145  0.0371  0.0002 -0.0509
  163ASP     BB  465  11.736   8.974  -2.190  0.2734  0.1441  0.1859
  163ASP    SC1  466  11.603   8.787  -2.377  0.1492  0.2576 -0.3142
  163ASP    SCN  467  11.510   8.826  -2.421 -0.1471  0.0859  0.1033
  164PRO     BB  468  11.568   9.007  -1.893 -0.0655  0.0688 -0.0539
  164PRO    SC1  469  11.281   9.069  -1.987  0.1141  0.0096 -0.0591
  165GLU     BB  470  11.655   9.015  -1.685  0.3357  0.1760  0.1261
  165GLU    SC1  471  11.954   9.288  -1.784 -0.1091 -0.0495  0.1742
  165GLU    SCN  472  12.011   9.382  -1.789 -0.4348  0.1570  0.0026
  166VAL     BB  473  11.614   8.980  -1.320 -0.2646  0.0117  0.3215
  166VAL    SC1  474  11.711   8.741  -1.258  0.1084  0.0828  0.0473
  167PRO     BB  475  11.300   9.093  -1.053 -0.1410 -0.0244 -0.3160
  167PRO    SC1  476  11.217   8.839  -0.968 -0.1339  0.1519  0.0599
  168VAL     BB  477  11.275   9.247  -0.704  0.0653 -0.2091  0.0988
  168VAL    SC1  478  11.485   9.261  -0.542  0.1557  0.4343 -0.0500
  169ARG     BB  479  11.049   9.273  -0.416  0.0504 -0.0829  0.1180
  169ARG    SC1  480  10.825   9.076  -0.492 -0.2104 -0.2955 -0.2392
  169ARG    SC2  481  10.590   8.994  -0.342  0.2302 -0.4043  0.2010
  169ARG    SCP  482  10.634   9.033  -0.435  0.2067  0.3479  0.4369
  170ASN     BB  483  11.141   9.520  -0.185  0.3292  0.1736 -0.2142
  170ASN    SC1  484  11.253   9.728  -0.367 -0.0583  0.0802  0.0557
  170ASN    SCP  485  11.256   9.867  -0.354 -0.0113 -0.0039 -0.1919
  170ASN    SCN  486  11.249   9.589  -0.380 -0.3871 -0.0806  0.4864
  171LEU     BB  487  11.241   9.416   0.078  0.0217 -0.0538 -0.0159
  171LEU    SC1  488  10.946   9.471   0.242  0.2056  0.0199  0.4495
  172THR     BB  489  11.552   9.523   0.127  0.2266 -0.2420  0.1562
  172THR    SC1  490  11.657   9.509  -0.101 -0.1121  0.5961  0.2735
  172THR    SCP  491  11.618   9.561   0.023  0.1501 -0.1982  0.0563
  172THR    SCN  492  11.696   9.457  -0.225 -0.3739 -0.3508 -0.0572
  173ALA     BB  493  11.697   9.573   0.368  0.0226 -0.4265 -0.0113
  174GLU     BB  494  11.836   9.738   0.547  0.2431  0.0192 -0.0881
  174GLU    SC1  495  12.086   9.585   0.773 -0.0953 -0.2094  0.1741
  174GLU    SCN  496  12.187   9.567   0.732 -0.2345  0.1601 -0.4881
  175ASP     BB  497  11.686   9.929   0.679  0.0142  0.1313  0.0440
  175ASP    SC1  498  11.874  10.055   0.910  0.2996 -0.1514  0.3359
  175ASP    SCN  499  11.899  10.142   0.972 -0.1360  0.2735 -0.0055
  176PHE     BB  500  11.453  10.068   0.526  0.0504 -0.0606  0.0855
  176PHE    SC1  501  11.238   9.981   0.353  0.0843 -0.0940  0.1214
  176PHE    SC2  502  11.181   9.899   0.102 -0.0177  0.0547  0.0948
  176PHE    SC3  503  10.981   9.961   0.272  0.0540  0.0620  0.1769
  177GLN     BB  504  11.524  10.353   0.473  0.0646 -0.0908  0.0524
  177GLN    SC1  505  11.386  10.340   0.103  0.3625  0.1069  0.1310
  177GLN    SCP  506  11.356  10.267   0.219  0.0486  0.3834 -0.1651
  177GLN    SCN  507  11.416  10.412  -0.013 -0.1066  0.3631 -0.2196
  178ARG     BB  508  11.757  10.457   0.523  0.0210  0.2086 -0.0219
  178ARG    SC1  509  12.054  10.267   0.483  0.1168 -0.0402  0.0089
  178ARG    SC2  510  12.248  10.042   0.535  0.1792 -0.3612 -0.0243
  178ARG    SCP  511  12.178   9.993   0.605  0.0559 -0.1432  0.0158
  179CYS     BB  512  11.802  10.723   0.784  0.1077  0.0326  0.2368
  179CYS    SC1  513  11.913  10.616   1.033 -0.2800  0.0224  0.2708
  180MET     BB  514  11.544  10.876   0.770  0.1249 -0.1840 -0.3540
  180MET    SC1  515  11.648  11.022   1.146  0.2243 -0.0770  0.0329
  181SER     BB  516  11.249  10.810   0.837  0.0924 -0.2057 -0.1809
  181SER    SC1  517  11.157  10.988   1.047  0.3682 -0.0413  0.0078
  181SER    SCP  518  11.207  10.928   1.164 -0.5334  0.0675  0.1669
  181SER    SCN  519  11.108  11.047   0.930 -0.0557 -0.1345 -0.1523
  182PRO     BB  520  11.028  10.563   0.708  0.0005 -0.2166 -0.1287
  182PRO    SC1  521  11.050  10.426   0.475 -0.1164  0.3169  0.1889
  183GLU     BB  522  10.865  10.550   1.020 -0.2226 -0.1229 -0.0472
  183GLU    SC1  523  11.049  10.256   1.252  0.2788 -0.0357 -0.4221
  183GLU    SCN  524  11.124  10.195   1.304  0.1014  0.1215  0.0769
  184PRO     BB  525  10.797  10.744   1.218  0.1299  0.2705 -0.4072
  184PRO    SC1  526  10.917  10.657   1.499 -0.3089  0.0197 -0.2108
  185GLY     BB  527  10.484  10.898   1.183  0.2623  0.0599  0.0042
  186LEU     BB  528  10.330  11.197   1.266  0.1883 -0.1227 -0.1925
  186LEU    SC1  529  10.123  11.154   1.559 -0.0785 -0.0162  0.0335
  187ALA     BB  530  10.182  11.398   1.124 -0.0317 -0.0142  0.0668
  188GLU     BB  531  10.250  11.620   0.940  0.0661 -0.1627  0.2618
  188GLU    SC1  532  10.620  11.655   1.079 -0.0820 -0.0362  0.0239
  188GLU    SCN  533  10.640  11.551   1.108 -0.0727 -0.0911 -0.1664
  189ARG     BB  534  10.188  11.688   0.668  0.0228 -0.1981  0.2293
  189ARG    SC1  535  10.037  11.982   0.623 -0.1629 -0.2307  0.1559
  189ARG    SC2  536  10.008  12.097   0.341  0.0440 -0.0282  0.0168
  189ARG    SCP  537  10.117  12.104   0.329  0.0614 -0.1097  0.1218
  190TYR     BB  538  10.113  11.553   0.449 -0.1230 -0.1687 -0.0742
  190TYR    SC1  539  10.175  11.247   0.505 -0.3097 -0.0311  0.0137
  190TYR    SC2  540  10.181  10.978   0.525  0.1161 -0.0317 -0.0411
  190TYR    SC3  541  10.292  11.130   0.718  0.0038  0.1026 -0.0806
  191ARG     BB  542   9.795  11.545   0.359 -0.2338 -0.0571 -0.3442
  191ARG    SC1  543   9.612  11.809   0.488  0.2291 -0.0443 -0.3886
  191ARG    SC2  544   9.498  12.054   0.369  0.0850 -0.2525  0.1837
  191ARG    SCP  545   9.521  11.953   0.332  0.0653 -0.1354 -0.1944
  192VAL     BB  546   9.532  11.445   0.175 -0.1150 -0.4278 -0.0402
  192VAL    SC1  547   9.631  11.367  -0.058 -0.3614  0.0079 -0.3026
  193PRO     BB  548   9.236  11.509   0.167  0.2981 -0.0029 -0.0780
  193PRO    SC1  549   9.045  11.347   0.372 -0.2404 -0.2395 -0.2061
  194VAL     BB  550   9.085  11.439  -0.097 -0.0465  0.0713  0.1145
  194VAL    SC1  551   8.872  11.292  -0.153  0.1103 -0.0173 -0.2846
  195PRO     BB  552   9.326  11.405  -0.374 -0.2904  0.0453 -0.1551
  195PRO    SC1  553   9.304  11.171  -0.572 -0.6755 -0.0427  0.1977
  196ALA     BB  554   9.427  11.657  -0.423  0.2378 -0.0048 -0.1285
  197ASP     BB  555   9.289  11.903  -0.356  0.1601 -0.3258 -0.4648
  197ASP    SC1  556   9.323  11.975  -0.059 -0.1805  0.2925  0.1678
  197ASP    SCN  557   9.402  11.961   0.016  0.4113  0.2108 -0.3840
  198LEU     BB  558   9.052  12.000  -0.473  0.2489 -0.1316  0.0004
  198LEU    SC1  559   8.961  12.279  -0.637 -0.0263  0.1868  0.0049
  199GLU     BB  560   8.915  11.685  -0.524  0.3543  0.3185  0.1142
  199GLU    SC1  561   9.087  11.514  -0.832  0.4907 -0.2533 -0.1447
  199GLU    SCN  562   9.070  11.478  -0.729  0.1658  0.9442  0.3974
  200ILE     BB  563   8.644  11.585  -0.489  0.0048 -0.0148  0.0600
  200ILE    SC1  564   8.448  11.549  -0.251  0.1636 -0.3967  0.1405
  201PRO     BB  565   8.492  11.495  -0.757  0.3023  0.2440  0.1772
  201PRO    SC1  566   8.225  11.523  -0.724  0.2815 -0.1467  0.1368
  202PRO     BB  567   8.620  11.346  -1.038  0.1151  0.0555  0.1474
  202PRO    SC1  568   8.705  11.555  -1.207 -0.0380  0.2778 -0.1113
  203GLN     BB  569   8.506  11.047  -1.172 -0.0604  0.1061  0.0272
  203GLN    SC1  570   8.725  10.699  -1.165  0.2070 -0.5470 -0.1179
  203GLN    SCP  571   8.792  10.794  -1.088 -0.1823  0.0538 -0.2129
  203GLN    SCN  572   8.658  10.604  -1.243 -0.1523  0.0921 -0.2863
  204SER     BB  573   8.183  10.965  -1.003  0.2230 -0.0495 -0.4842
  204SER    SC1  574   8.222  11.067  -0.772 -0.1109 -0.0169  0.1062
  204SER    SCP  575   8.187  10.982  -0.667  0.2299 -0.0189 -0.0937
  204SER    SCN  576   8.257  11.153  -0.878  0.3869 -0.1755 -0.1715
  205LEU     BB  577   8.209  10.655  -1.024 -0.1006  0.1705  0.1848
  205LEU    SC1  578   8.044  10.688  -1.320 -0.0324  0.0358 -0.2550
  206SER     BB  579   8.402  10.388  -0.930  0.0643 -0.1555 -0.0960
  206SER    SC1  580   8.398  10.353  -0.682  0.2785  0.2252 -0.0740
  206SER    SCP  581   8.284  10.401  -0.618  0.2890  0.2135 -0.3385
  206SER    SCN  582   8.513  10.304  -0.747  0.0641 -0.1907 -0.4528
  207PRO     BB  583   8.496  10.221  -1.130  0.2021 -0.0018  0.0369
  207PRO    SC1  584   8.405  10.357  -1.371  0.0342  0.1345  0.1328
  208TRP     BB  585   8.826  10.164  -1.194  0.1517 -0.0723 -0.0165
  208TRP    SC1  586   8.875  10.192  -1.456 -0.1424 -0.0500 -0.0289
  208TRP    SC2  587   8.951  10.251  -1.709  0.0381  0.0430  0.0449
  208TRP    SC3  588   8.869  10.447  -1.543 -0.2410 -0.0392  0.0097
  208TRP    SC4  589   8.939  10.506  -1.797 -0.1967  0.0322  0.0382
  209THR     BB  590   9.032   9.958  -1.011  0.0404 -0.2658 -0.0621
  209THR    SC1  591   9.134   9.767  -1.125  0.0937  0.1226  0.0346
  209THR    SCP  592   9.261   9.799  -1.176  0.0210  0.1904  0.1072
  209THR    SCN  593   9.008   9.736  -1.073  0.0293  0.0496  0.0440
  210GLY     BB  594   9.283  10.147  -0.842 -0.0519  0.0299 -0.2696
  211GLY     BB  595   9.501  10.017  -0.883  0.1814  0.0596 -0.2211
  212GLU     BB  596   9.665   9.824  -0.666  0.1796  0.2330  0.2674
  212GLU    SC1  597   9.576   9.881  -0.306  0.1558 -0.2891  0.5550
  212GLU    SCN  598   9.644   9.947  -0.362  0.1017 -0.6073  0.0525
  213THR     BB  599   9.766   9.566  -0.699 -0.3592  0.0463  0.2241
  213THR    SC1  600   9.840   9.406  -0.551  0.0370 -0.3100 -0.2183
  213THR    SCP  601   9.724   9.468  -0.600  0.0177  0.4741 -0.1960
  213THR    SCN  602   9.956   9.345  -0.502 -0.2780 -0.1502 -0.2285
  214GLU     BB  603   9.487   9.445  -0.962 -0.2326 -0.1720  0.1087
  214GLU    SC1  604   9.313   9.248  -0.672  0.0631 -0.0443 -0.2973
  214GLU    SCN  605   9.332   9.343  -0.620 -0.4702  0.0653 -0.2417
  215GLY     BB  606   9.477   9.318  -1.210  0.2285  0.0394 -0.3816
  216LEU     BB  607   9.253   9.180  -1.304 -0.2676  0.0171  0.2357
  216LEU    SC1  608   9.004   9.191  -1.472 -0.1228  0.0220 -0.0926
  217ARG     BB  609   9.173   8.874  -1.145 -0.0184 -0.3931  0.2213
  217ARG    SC1  610   9.156   8.635  -1.342 -0.0219  0.1416 -0.0973
  217ARG    SC2  611   9.039   8.451  -1.586  0.1485 -0.3747  0.0546
  217ARG    SCP  612   8.945   8.409  -1.627 -0.1141 -0.2276  0.4450
  218ARG     BB  613   9.552   8.832  -1.121  0.2230 -0.1931  0.0291
  218ARG    SC1  614   9.580   8.856  -0.780  0.0453 -0.2099  0.0559
  218ARG    SC2  615   9.540   8.620  -0.597  0.1157  0.1761  0.0062
  218ARG    SCP  616   9.597   8.712  -0.583  0.3047  0.0477  0.1268
  219LEU     BB  617   9.775   8.844  -1.256 -0.1085  0.2754 -0.2651
  219LEU    SC1  618   9.898   9.074  -1.391  0.4662  0.0708 -0.0596
  220GLU     BB  619   9.895   8.460  -1.237  0.1833 -0.0834  0.0402
  220GLU    SC1  620   9.983   8.590  -0.869  0.4279  0.4681 -0.0000
  220GLU    SCN  621   9.978   8.610  -0.761  0.2269 -0.0107  0.1092
  221GLN     BB  622   9.670   8.324  -1.339  0.0884  0.1696 -0.0128
  221GLN    SC1  623   9.750   7.964  -1.489  0.0077  0.2052 -0.0062
  221GLN    SCP  624   9.707   7.833  -1.469 -0.0876 -0.2851 -0.1222
  221GLN    SCN  625   9.794   8.095  -1.509 -0.0880 -0.2945 -0.1858
  222HIS     BB  626   9.574   8.424  -1.624 -0.3273 -0.1289 -0.4124
  222HIS    SC1  627   9.498   8.731  -1.677 -0.1118 -0.1474  0.2004
  222HIS    SC2  628   9.386   8.872  -1.879  0.0501 -0.2488  0.0363
  222HIS    SC3  629   9.527   8.999  -1.687  0.1551 -0.1814 -0.0845
  223LEU     BB  630   9.741   8.322  -1.850 -0.2227  0.2433 -0.3142
  223LEU    SC1  631   9.779   8.543  -2.071 -0.1628 -0.1256  0.1844
  224THR     BB  632   9.757   8.049  -1.970  0.2250 -0.5998 -0.3174
  224THR    SC1  633   9.970   7.968  -2.023  0.0766 -0.1187 -0.0030
  224THR    SCP  634  10.020   8.084  -2.083  0.0780  0.0999  0.4981
  224THR    SCN  635   9.920   7.851  -1.963 -0.0185 -0.0311  0.1739
  225ASP     BB  636   9.449   7.904  -2.073 -0.0336  0.1692 -0.2183
  225ASP    SC1  637   9.283   8.035  -1.827  0.2387 -0.0789  0.1279
  225ASP    SCN  638   9.249   8.066  -1.727 -0.0767 -0.1993  0.0681
  226GLN     BB  639   9.395   7.781  -2.342 -0.0080 -0.1899 -0.0024
  226GLN    SC1  640   9.807   7.707  -2.386  0.2003  0.5052 -0.1546
  226GLN    SCP  641   9.752   7.773  -2.496 -0.3091  0.4104  0.1471
  226GLN    SCN  642   9.863   7.640  -2.276  0.3268  0.4483 -0.1282
  227GLY     BB  643   9.190   7.768  -2.560 -0.2109 -0.0537 -0.1097
  228TRP     BB  644   9.191   8.100  -2.674  0.1091 -0.0341 -0.1821
  228TRP    SC1  645   9.291   8.250  -2.392 -0.2083  0.2640 -0.3742
  228TRP    SC2  646   9.345   8.426  -2.195 -0.0803 -0.1474 -0.0291
  228TRP    SC3  647   9.091   8.390  -2.276 -0.1135  0.1556 -0.0711
  228TRP    SC4  648   9.144   8.552  -2.067  0.0378  0.0016  0.0131
  229VAL     BB  649   9.316   8.355  -2.877  0.1133 -0.2862  0.0814
  229VAL    SC1  650   9.292   8.596  -2.769 -0.0475 -0.0934 -0.3642
  230ALA     BB  651   9.336   8.196  -3.131 -0.1117 -0.1594  0.0613
  231ASN     BB  652   9.510   8.162  -3.351 -0.1025  0.1331 -0.0971
  231ASN    SC1  653   9.708   7.924  -3.295 -0.1016  0.0326 -0.0442
  231ASN    SCP  654   9.641   7.829  -3.374 -0.4207  0.1230 -0.6165
  231ASN    SCN  655   9.774   8.018  -3.216 -0.2131 -0.2605 -0.3142
  232PHE     BB  656   9.339   8.301  -3.639 -0.1840  0.3288 -0.0851
  232PHE    SC1  657   9.544   8.220  -3.848 -0.0920  0.0998 -0.2587
  232PHE    SC2  658   9.641   8.212  -4.100  0.1824 -0.1309 -0.1511
  232PHE    SC3  659   9.683   8.004  -3.932  0.0928  0.0634  0.1189
  233THR     BB  660   8.970   8.370  -3.609 -0.3418  0.3108 -0.1976
  233THR    SC1  661   8.838   8.346  -3.820  0.0616 -0.1294 -0.3649
  233THR    SCP  662   8.728   8.342  -3.907 -0.1408  0.3822  0.1700
  233THR    SCN  663   8.947   8.350  -3.733  0.2342 -0.0519 -0.2526
  234LYS     BB  664   8.904   8.486  -3.316  0.2458 -0.2897  0.3354
  234LYS    SC1  665   8.802   8.204  -3.189 -0.2980  0.1454  0.1472
  234LYS    SC2  666   8.882   8.083  -3.001  0.0190  0.0498  0.2387
  234LYS    SCP  667   8.801   8.017  -2.969 -0.1082  0.0387 -0.0679
  235PRO     BB  668   8.894   8.687  -3.025  0.0162  0.0368 -0.0859
  235PRO    SC1  669   8.680   8.556  -2.871  0.0144 -0.0440  0.1077
  236ARG     BB  670   9.030   8.989  -2.982  0.1273 -0.0632 -0.1314
  236ARG    SC1  671   9.237   9.098  -2.771 -0.0520  0.0513 -0.1955
  236ARG    SC2  672   9.436   9.307  -2.810  0.3035 -0.3110 -0.2164
  236ARG    SCP  673   9.453   9.269  -2.709 -0.1038  0.3584  0.1790
  237THR     BB  674   9.087   9.134  -3.306 -0.0982 -0.0596 -0.0459
  237THR    SC1  675   9.275   9.229  -3.341  0.1400 -0.2184 -0.0612
  237THR    SCP  676   9.137   9.205  -3.332 -0.1641 -0.2107 -0.0556
  237THR    SCN  677   9.413   9.254  -3.350 -0.1385 -0.3036  0.0707
  238ILE     BB  678   8.864   9.156  -3.540 -0.1240 -0.0002  0.0143
  238ILE    SC1  679   8.927   8.868  -3.638  0.0004  0.1566 -0.3847
  239PRO     BB  680   8.617   9.101  -3.259  0.0896 -0.0692 -0.1171
  239PRO    SC1  681   8.500   8.855  -3.242 -0.2722 -0.3607 -0.2139
  240ASN     BB  682   8.613   9.362  -3.165  0.0789 -0.4537  0.0203
  240ASN    SC1  683   8.408   9.521  -3.307  0.3350 -0.1364  0.1563
  240ASN    SCP  684   8.389   9.660  -3.303  0.0091 -0.0213  0.1169
  240ASN    SCN  685   8.426   9.382  -3.311  0.0072 -0.0313  0.3693
  241SER     BB  686   8.809   9.429  -2.922 -0.1704 -0.2260 -0.1497
  241SER    SC1  687   9.052   9.514  -2.979 -0.2254 -0.2187  0.1408
  241SER    SCP  688   9.004   9.639  -2.939  0.3391  0.1873  0.1549
  241SER    SCN  689   9.101   9.389  -3.020 -0.0454  0.0676  0.0464
  242LEU     BB  690   8.711   9.282  -2.678  0.0234 -0.0799 -0.1000
  242LEU    SC1  691   8.604   8.999  -2.752  0.1243 -0.1075 -0.1472
  243LEU     BB  692   8.589   9.371  -2.407 -0.3285 -0.1521  0.2658
  243LEU    SC1  693   8.294   9.238  -2.289  0.1903  0.0642  0.0369
  244PRO     BB  694   8.770   9.273  -2.169 -0.2904  0.2951  0.1598
  244PRO    SC1  695   8.740   9.374  -1.901  0.0064 -0.1058 -0.2170
  245SER     BB  696   8.980   9.051  -2.339  0.0793  0.1810 -0.2025
  245SER    SC1  697   8.943   8.831  -2.444 -0.1300  0.3246 -0.1425
  245SER    SCP  698   8.954   8.970  -2.456 -0.1360 -0.2440 -0.2633
  245SER    SCN  699   8.932   8.692  -2.431  0.1148 -0.2615 -0.2135
  246THR     BB  700   9.295   9.091  -2.303  0.1315  0.2917  0.1230
  246THR    SC1  701   9.442   8.856  -2.361  0.0726 -0.0643  0.1752
  246THR    SCP  702   9.317   8.895  -2.410 -0.2563 -0.5200  0.1168
  246THR    SCN  703   9.567   8.817  -2.312  0.0426 -0.0556 -0.2324
  247THR     BB  704   9.443   9.343  -2.151 -0.1143 -0.4280 -0.1417
  247THR    SC1  705   9.644   9.474  -2.301  0.2232  0.0582  0.1540
  247THR    SCP  706   9.783   9.482  -2.316 -0.1870  0.2620  0.3140
  247THR    SCN  707   9.506   9.467  -2.285 -0.2762 -0.0438 -0.4228
  248GLY     BB  708   9.265   9.403  -1.854  0.0089  0.0913  0.0687
  249LEU     BB  709   9.441   9.515  -1.686 -0.0354 -0.1639 -0.1249
  249LEU    SC1  710   9.770   9.453  -1.789  0.1752  0.1303  0.1724
  250SER     BB  711   9.459   9.803  -1.513 -0.0220 -0.3190  0.0880
  250SER    SC1  712   9.379   9.978  -1.679 -0.0457  0.0610  0.0479
  250SER    SCP  713   9.388   9.957  -1.541  0.2476  0.1353 -0.2572
  250SER    SCN  714   9.371   9.999  -1.818 -0.0352 -0.1613 -0.2915
  251PRO     BB  715   9.702   9.828  -1.270 -0.0820  0.0097  0.0517
  251PRO    SC1  716   9.873   9.584  -1.288 -0.0919  0.1600  0.2054
  252TYR     BB  717   9.835  10.070  -1.420 -0.0239  0.2690 -0.0848
  252TYR    SC1  718   9.741  10.285  -1.215 -0.2376  0.0135 -0.1312
  252TYR    SC2  719   9.757  10.403  -0.973  0.0781  0.1696 -0.2214
  252TYR    SC3  720   9.666  10.543  -1.185 -0.0264  0.0897 -0.2298
  253PHE     BB  721   9.911  10.231  -1.669  0.0580  0.1562  0.1593
  253PHE    SC1  722   9.837  10.067  -1.891  0.0523 -0.0913  0.0451
  253PHE    SC2  723   9.976   9.897  -2.048 -0.0840 -0.1476 -0.0164
  253PHE    SC3  724   9.707   9.906  -2.065 -0.0831  0.0180  0.0439
  254SER     BB  725   9.986  10.554  -1.571  0.0392  0.1802 -0.3266
  254SER    SC1  726   9.793  10.726  -1.646 -0.1440 -0.0399  0.3794
  254SER    SCP  727   9.873  10.822  -1.709 -0.0532  0.2149 -0.0784
  254SER    SCN  728   9.713  10.630  -1.583  0.0442  0.1417 -0.0645
  255MET     BB  729  10.142  10.496  -1.301  0.0872 -0.1570 -0.0404
  255MET    SC1  730  10.118  10.827  -1.151  0.2319 -0.1396  0.2341
  256GLY     BB  731  10.255  10.332  -1.213 -0.1299  0.1591  0.7655
  257CYS     BB  732  10.263   9.991  -1.129  0.0403  0.0115 -0.0666
  257CYS    SC1  733  10.036   9.937  -0.919 -0.1129 -0.3269 -0.1258
  258LEU     BB  734  10.348   9.720  -1.253 -0.3743  0.1188 -0.2209
  258LEU    SC1  735  10.196   9.759  -1.582  0.0762  0.2199  0.1101
  259SER     BB  736  10.497   9.441  -1.242 -0.1962  0.1213  0.0458
  259SER    SC1  737  10.377   9.243  -1.231  0.1139  0.4150  0.0533
  259SER    SCP  738  10.327   9.146  -1.318  0.2750 -0.2111  0.0920
  259SER    SCN  739  10.428   9.341  -1.144  0.1758  0.0647 -0.1517
  260VAL     BB  740  10.765   9.475  -1.436  0.0143 -0.0084  0.1769
  260VAL    SC1  741  10.736   9.673  -1.610  0.0927 -0.1814 -0.0381
  261ARG     BB  742  10.929   9.185  -1.493  0.0697 -0.0473 -0.0488
  261ARG    SC1  743  11.202   9.226  -1.544  0.1876 -0.1377  0.1353
  261ARG    SC2  744  11.458   9.427  -1.461  0.0724 -0.0985 -0.1347
  261ARG    SCP  745  11.518   9.520  -1.457 -0.2145  0.1126 -0.3436
  262THR     BB  746  10.751   8.959  -1.411  0.0140 -0.0570 -0.2209
  262THR    SC1  747  10.794   8.793  -1.219  0.3535  0.2238  0.1239
  262THR    SCP  748  10.862   8.884  -1.137  0.1472  0.0892  0.1312
  262THR    SCN  749  10.726   8.702  -1.300 -0.2040  0.3294  0.1449
  263PHE     BB  750  10.576   8.917  -1.651  0.1799  0.0604  0.0658
  263PHE    SC1  751  10.415   9.115  -1.759  0.0200 -0.0929 -0.3895
  263PHE    SC2  752  10.219   9.298  -1.727  0.1305 -0.0252 -0.0558
  263PHE    SC3  753  10.454   9.370  -1.839  0.2334  0.0847  0.2213
  264PHE     BB  754  10.793   8.786  -1.914 -0.1224  0.1475 -0.1099
  264PHE    SC1  755  10.776   9.013  -2.075 -0.0932 -0.1057 -0.0794
  264PHE    SC2  756  10.631   9.211  -2.187  0.0060  0.0141  0.0023
  264PHE    SC3  757  10.836   9.100  -2.323 -0.0741 -0.0597 -0.0588
  265GLN     BB  758  10.768   8.486  -1.920 -0.2672 -0.1127  0.2625
  265GLN    SC1  759  11.040   8.351  -1.682 -0.4672  0.0716  0.0852
  265GLN    SCP  760  11.147   8.318  -1.597 -0.1341 -0.5521 -0.1892
  265GLN    SCN  761  10.933   8.384  -1.766 -0.2533  0.2890  0.2398
  266ARG     BB  762  10.501   8.425  -2.026  0.0698 -0.1498 -0.0960
  266ARG    SC1  763  10.273   8.357  -1.853  0.0920  0.0550  0.2396
  266ARG    SC2  764  10.170   8.223  -1.599  0.2688 -0.3783 -0.4514
  266ARG    SCP  765  10.071   8.228  -1.648  0.0317 -0.0736 -0.0114
  267LEU     BB  766  10.467   8.651  -2.281 -0.3028  0.0116 -0.0250
  267LEU    SC1  767  10.268   8.868  -2.198  0.1886 -0.0255  0.1652
  268SER     BB  768  10.755   8.612  -2.519  0.2593 -0.0533 -0.0458
  268SER    SC1  769  10.709   8.762  -2.690 -0.0404 -0.0795  0.2060
  268SER    SCP  770  10.825   8.812  -2.749  0.3383 -0.4821 -0.0263
  268SER    SCN  771  10.592   8.712  -2.631 -0.2298  0.4069 -0.2931
  269ASN     BB  772  10.557   8.249  -2.547  0.1150 -0.1099  0.0200
  269ASN    SC1  773  10.712   8.179  -2.770 -0.0745 -0.2715  0.0335
  269ASN    SCP  774  10.589   8.170  -2.838 -0.0569 -0.0256 -0.3079
  269ASN    SCN  775  10.834   8.187  -2.703 -0.3818 -0.1718  0.3434
  270ILE     BB  776  10.243   8.327  -2.638  0.1588  0.0151  0.1651
  270ILE    SC1  777  10.161   8.308  -2.340 -0.1471 -0.0025  0.0827
  271TYR     BB  778  10.245   8.571  -2.856 -0.2201  0.1679 -0.1624
  271TYR    SC1  779   9.992   8.719  -2.740 -0.0167 -0.0719 -0.0552
  271TYR    SC2  780   9.895   8.873  -2.541  0.0801 -0.0662 -0.0119
  271TYR    SC3  781   9.750   8.837  -2.766  0.0148  0.0096  0.0174
  272ALA     BB  782  10.492   8.558  -3.079 -0.3969 -0.0608 -0.0434
  273GLN     BB  783  10.507   8.298  -3.187  0.0663 -0.3755  0.1779
  273GLN    SC1  784  10.844   8.255  -3.422 -0.3521  0.1051 -0.1154
  273GLN    SCP  785  10.866   8.388  -3.457  0.5667 -0.1096 -0.0670
  273GLN    SCN  786  10.822   8.121  -3.387  0.4665 -0.0251  0.2053
  274ALA     BB  787  10.283   8.118  -3.212  0.0735 -0.2020  0.2023
  275LYS     BB  788  10.085   8.066  -3.007 -0.1381  0.3154 -0.1629
  275LYS    SC1  789  10.132   7.872  -2.748 -0.3338  0.1186  0.0949
  275LYS    SC2  790  10.310   7.784  -2.672  0.3226  0.0849  0.0500
  275LYS    SCP  791  10.292   7.688  -2.622 -0.1453  0.0385 -0.1592
  276HIS     BB  792   9.895   8.277  -2.984  0.3636 -0.0400  0.1754
  276HIS    SC1  793   9.784   8.251  -2.724  0.3961 -0.0438  0.0810
  276HIS    SC2  794   9.710   8.156  -2.482 -0.0454  0.0572 -0.0062
  276HIS    SC3  795   9.697   8.421  -2.533 -0.1746  0.0146 -0.2085
  277HIS     BB  796   9.877   8.496  -3.180 -0.0595 -0.0391 -0.1124
  277HIS    SC1  797   9.597   8.616  -3.135  0.1213 -0.0022 -0.2992
  277HIS    SC2  798   9.527   8.877  -3.132 -0.1367 -0.0652  0.1995
  277HIS    SC3  799   9.363   8.694  -3.244  0.0215 -0.0264 -0.1062
  278SER     BB  800   9.944   8.425  -3.487 -0.0048  0.0523  0.0530
  278SER    SC1  801   9.964   8.185  -3.570  0.3581  0.2667  0.1765
  278SER    SCP  802   9.891   8.250  -3.469 -0.3897 -0.0836 -0.2930
  278SER    SCN  803  10.037   8.120  -3.670 -0.0082  0.2033 -0.2117
  279LEU     BB  804   9.838   8.629  -3.661  0.2403 -0.0987  0.1099
  279LEU    SC1  805   9.975   8.586  -3.964 -0.0658 -0.0131  0.1562
  280PRO     BB  806   9.621   8.833  -3.658 -0.2457 -0.0900  0.2114
  280PRO    SC1  807   9.349   8.736  -3.771 -0.0313  0.2439 -0.0038
  281PRO     BB  808   9.676   9.131  -3.579 -0.0562 -0.2315 -0.1493
  281PRO    SC1  809   9.620   9.398  -3.669  0.1934  0.1828  0.1974
  282VAL     BB  810   9.916   9.218  -3.287 -0.1129 -0.1808 -0.2361
  282VAL    SC1  811   9.971   9.476  -3.260  0.1246 -0.2270 -0.2545
  283SER     BB  812  10.068   8.986  -3.228 -0.1930 -0.2804  0.0051
  283SER    SC1  813  10.217   8.789  -3.362  0.1361  0.2439  0.1163
  283SER    SCP  814  10.197   8.907  -3.289  0.3152  0.1720 -0.0018
  283SER    SCN  815  10.236   8.672  -3.436  0.5710  0.1130  0.1536
  284LEU     BB  816  10.325   9.112  -2.982 -0.0762  0.2111 -0.0550
  284LEU    SC1  817  10.359   9.072  -2.645 -0.1005 -0.0704 -0.4361
  285GLN     BB  818  10.421   9.417  -3.012  0.0654  0.1457  0.1002
  285GLN    SC1  819  10.689   9.405  -2.740 -0.0855 -0.1553  0.1472
  285GLN    SCP  820  10.789   9.475  -2.809 -0.4751 -0.1660 -0.2729
  285GLN    SCN  821  10.590   9.334  -2.671 -0.2197  0.1081  0.4173
  286GLY     BB  822  10.282   9.682  -2.978  0.2902 -0.0636 -0.4047
  287GLN     BB  823  10.127   9.666  -2.731 -0.1892  0.2269 -0.0680
  287GLN    SC1  824   9.928   9.324  -2.758 -0.2575 -0.2917  0.1622
  287GLN    SCP  825   9.999   9.441  -2.728 -0.4216 -0.1790  0.2390
  287GLN    SCN  826   9.857   9.207  -2.787 -0.0883 -0.3729  0.1824
  288LEU     BB  827  10.242   9.612  -2.467 -0.3195  0.2479  0.3316
  288LEU    SC1  828  10.151   9.348  -2.293 -0.0065  0.2757  0.0120
  289LEU     BB  829  10.516   9.768  -2.462  0.0225  0.2430 -0.3870
  289LEU    SC1  830  10.535   9.717  -2.124  0.0499  0.2061  0.0182
  290TRP     BB  831  10.540  10.084  -2.504  0.1599  0.0500  0.0061
  290TRP    SC1  832  10.568  10.228  -2.761  0.1351 -0.2359  0.1581
  290TRP    SC2  833  10.466  10.408  -2.934  0.0222 -0.1551  0.3064
  290TRP    SC3  834  10.408  10.146  -2.963  0.2099 -0.1747  0.0733
  290TRP    SC4  835  10.274  10.331  -3.107  0.3121 -0.1716 -0.0191
  291ARG     BB  836  10.759  10.203  -2.279  0.0652  0.0837 -0.0901
  291ARG    SC1  837  10.762  10.091  -1.988  0.3317  0.0438  0.0738
  291ARG    SC2  838  10.884  10.267  -1.773  0.0626 -0.4194 -0.0336
  291ARG    SCP  839  10.919  10.289  -1.875  0.1828  0.1260  0.0908
  292GLU     BB  840  11.062  10.250  -2.332  0.1526 -0.1622 -0.3263
  292GLU    SC1  841  11.242  10.133  -2.076 -0.0720 -0.0928 -0.4812
  292GLU    SCN  842  11.194  10.214  -2.019  0.0760  0.0449 -0.5437
  293PHE     BB  843  11.123  10.249  -2.618  0.1682 -0.0090  0.1800
  293PHE    SC1  844  11.018  10.034  -2.799 -0.0293  0.0567  0.0773
  293PHE    SC2  845  11.004   9.919  -3.043 -0.1757  0.1415  0.0441
  293PHE    SC3  846  10.831   9.846  -2.849 -0.0874  0.1054  0.1105
  294PHE     BB  847  11.013  10.565  -2.706  0.0608  0.3167 -0.0335
  294PHE    SC1  848  10.914  10.523  -2.984 -0.2676  0.0867 -0.1385
  294PHE    SC2  849  10.840  10.305  -3.126 -0.2490  0.1441 -0.2374
  294PHE    SC3  850  11.028  10.472  -3.224 -0.1456  0.1176 -0.0876
  295TYR     BB  851  11.112  10.731  -2.498 -0.0666  0.1981 -0.0226
  295TYR    SC1  852  10.948  10.964  -2.437  0.0717  0.1163  0.0033
  295TYR    SC2  853  10.740  11.134  -2.468 -0.0359  0.0289  0.2235
  295TYR    SC3  854  10.912  11.166  -2.262  0.0498 -0.0215  0.1605
  296THR     BB  855  11.445  10.688  -2.494 -0.4144 -0.0587  0.1790
  296THR    SC1  856  11.525  10.512  -2.313  0.1797  0.0157 -0.0290
  296THR    SCP  857  11.395  10.562  -2.297  0.1506 -0.0843  0.0890
  296THR    SCN  858  11.655  10.463  -2.329  0.1796  0.0942 -0.2864
  297VAL     BB  859  11.559  10.685  -2.819  0.1902 -0.2692  0.1204
  297VAL    SC1  860  11.352  10.807  -2.932  0.5637  0.1548 -0.1433
  298ALA     BB  861  11.777  10.617  -2.957 -0.2150 -0.3143  0.3859
  299SER     BB  862  11.919  10.910  -3.080  0.0647 -0.1188  0.2185
  299SER    SC1  863  11.818  10.933  -3.333  0.3741  0.1995 -0.2761
  299SER    SCP  864  11.904  10.921  -3.443  0.1514  0.3960 -0.1405
  299SER    SCN  865  11.731  10.946  -3.224  0.2836  0.1075  0.0021
  300ALA     BB  866  12.052  11.123  -2.890  0.1937  0.0029  0.2639
  301THR     BB  867  11.805  11.417  -2.791 -0.0446 -0.1004  0.0315
  301THR    SC1  868  11.902  11.666  -2.828 -0.1243 -0.2231 -0.0048
  301THR    SCP  869  12.006  11.702  -2.742  0.2301  0.2549 -0.2230
  301THR    SCN  870  11.798  11.630  -2.915 -0.0893  0.1893  0.1742
  302GLN     BB  871  11.513  11.247  -2.940 -0.3973 -0.0663 -0.0385
  302GLN    SC1  872  11.335  11.208  -2.627 -0.2323 -0.0493  0.1352
  302GLN    SCP  873  11.458  11.219  -2.694  0.1583 -0.0017 -0.2358
  302GLN    SCN  874  11.212  11.197  -2.561  0.2321  0.0599 -0.0863
  303ASN     BB  875  11.410  11.504  -3.058  0.1355 -0.3813 -0.0467
  303ASN    SC1  876  11.551  11.736  -3.138 -0.0573  0.1561 -0.1872
  303ASN    SCP  877  11.646  11.638  -3.106 -0.1012 -0.1191 -0.3606
  303ASN    SCN  878  11.455  11.833  -3.170  0.0379  0.0545 -0.2573
  304PHE     BB  879  11.100  11.476  -3.118 -0.2405 -0.0940  0.1947
  304PHE    SC1  880  11.025  11.177  -3.032  0.1339 -0.4236 -0.1745
  304PHE    SC2  881  10.873  10.983  -3.144 -0.2409 -0.2027 -0.0675
  304PHE    SC3  882  10.897  10.998  -2.876 -0.1620 -0.1380 -0.0776
  305THR     BB  883  10.740  11.605  -3.112  0.0273 -0.0576 -0.0572
  305THR    SC1  884  10.611  11.467  -2.988  0.0248  0.0410  0.0394
  305THR    SCP  885  10.699  11.561  -2.933 -0.1064  0.3900  0.1047
  305THR    SCN  886  10.522  11.374  -3.044 -0.1268  0.3709  0.1689
  306GLN     BB  887  10.784  11.869  -3.296  0.4884 -0.3642 -0.1125
  306GLN    SC1  888  10.738  12.166  -3.096 -0.1934  0.2234 -0.1406
  306GLN    SCP  889  10.731  12.301  -3.133 -0.0924  0.0748 -0.4306
  306GLN    SCN  890  10.745  12.032  -3.058 -0.1414  0.1185 -0.2609
  307MET     BB  891  10.949  11.758  -3.510  0.2201 -0.0557  0.1192
  307MET    SC1  892  10.803  11.973  -3.801  0.0950 -0.0959 -0.2856
  308ALA     BB  893  11.259  11.691  -3.537 -0.1396  0.0855 -0.1529
  309GLY     BB  894  11.403  11.501  -3.573  0.1506 -0.2038 -0.3086
  310ASN     BB  895  11.486  11.212  -3.593  0.0333 -0.1163  0.0167
  310ASN    SC1  896  11.331  11.053  -3.353 -0.1240  0.1551  0.3338
  310ASN    SCP  897  11.230  10.964  -3.390 -0.0874  0.3457 -0.3642
  310ASN    SCN  898  11.433  11.142  -3.315  0.3659 -0.1598 -0.3246
  311PRO     BB  899  11.444  10.982  -3.815 -0.0210  0.1043 -0.0689
  311PRO    SC1  900  11.738  10.881  -3.834 -0.0486  0.0814 -0.0652
  312ILE     BB  901  11.123  10.927  -3.850 -0.2800 -0.0711  0.1918
  312ILE    SC1  902  10.955  10.767  -3.645 -0.1624 -0.2274  0.1689
  313CYS     BB  903  11.029  11.251  -3.809  0.1721 -0.0711  0.0022
  313CYS    SC1  904  10.935  11.277  -3.535  0.0633 -0.0048  0.2891
  314LEU     BB  905  10.937  11.492  -3.977  0.0478 -0.3303 -0.0670
  314LEU    SC1  906  11.166  11.680  -4.075 -0.1181 -0.6116 -0.1597
  315GLN     BB  907  10.679  11.661  -4.142 -0.4305 -0.0884 -0.0678
  315GLN    SC1  908  10.443  11.381  -4.196  0.0682 -0.0922 -0.2395
  315GLN    SCP  909  10.571  11.437  -4.179  0.0728  0.1182 -0.2282
  315GLN    SCN  910  10.316  11.325  -4.213  0.2770 -0.3693 -0.2318
  316ILE     BB  911  10.483  11.894  -4.228  0.0493 -0.1096  0.0733
  316ILE    SC1  912  10.430  11.772  -4.508 -0.0139  0.0696  0.0056
  317HIS     BB  913  10.245  11.871  -4.002  0.2514 -0.2724 -0.2979
  317HIS    SC1  914  10.345  11.731  -3.733 -0.1369 -0.0775  0.0705
  317HIS    SC2  915  10.435  11.633  -3.498 -0.0360  0.0624  0.0917
  317HIS    SC3  916  10.501  11.511  -3.730  0.1444  0.1166  0.1129
  318TRP     BB  917  10.021  12.079  -3.968  0.3302 -0.3608  0.1222
  318TRP    SC1  918  10.026  12.235  -4.229  0.0044  0.0253 -0.0034
  318TRP    SC2  919  10.107  12.386  -4.438  0.0116  0.0195 -0.0048
  318TRP    SC3  920  10.101  12.117  -4.460  0.1755  0.0094  0.0587
  318TRP    SC4  921  10.183  12.268  -4.668  0.0553  0.0131  0.0128
  319TYR     BB  922   9.713  12.130  -3.863 -0.0858  0.1513 -0.0919
  319TYR    SC1  923   9.569  12.093  -4.146  0.1359  0.1780 -0.0067
  319TYR    SC2  924   9.595  12.056  -4.412 -0.0289  0.0419 -0.0057
  319TYR    SC3  925   9.351  12.045  -4.297  0.0714 -0.2011  0.1938
  320GLU     BB  926   9.665  12.420  -3.766 -0.0006 -0.0511 -0.3237
  320GLU    SC1  927  10.063  12.486  -3.665  0.2030  0.4391 -0.0818
  320GLU    SCN  928  10.154  12.520  -3.612 -0.1953  0.4644  0.7342
  321ASP     BB  929   9.368  12.632  -3.648  0.0869 -0.0832 -0.1186
  321ASP    SC1  930   9.317  12.860  -3.798 -0.3059 -0.0893  0.0141
  321ASP    SCN  931   9.368  12.793  -3.728 -0.0835  0.1547  0.0977
  322ALA     BB  932   9.242  12.513  -3.448  0.1301 -0.0684 -0.0589
  323GLU     BB  933   8.942  12.402  -3.367 -0.1342  0.0248  0.1720
  323GLU    SC1  934   8.798  12.476  -3.712 -0.1631 -0.2684  0.5162
  323GLU    SCN  935   8.868  12.393  -3.696  0.3197 -0.0380 -0.0155
  324ARG     BB  936   8.814  12.101  -3.382 -0.0169 -0.2670 -0.0313
  324ARG    SC1  937   9.060  11.963  -3.589 -0.0864  0.0845  0.2096
  324ARG    SC2  938   9.189  12.191  -3.825 -0.3075 -0.0180 -0.0299
  324ARG    SCP  939   9.199  12.285  -3.767 -0.1602 -0.2687  0.3931
  325LEU     BB  940   8.661  11.852  -3.278 -0.1536 -0.0301 -0.0669
  325LEU    SC1  941   8.861  11.584  -3.307  0.3339  0.2028 -0.1431
  326HIS     BB  942   8.386  11.786  -3.430 -0.2852 -0.3753 -0.1582
  326HIS    SC1  943   8.431  11.874  -3.733 -0.0032 -0.0077  0.2834
  326HIS    SC2  944   8.389  12.007  -3.965  0.0503 -0.2731  0.1175
  326HIS    SC3  945   8.626  12.028  -3.838  0.0411 -0.1717  0.1185
  327LYS     BB  946   8.335  11.447  -3.394 -0.2294 -0.3910  0.0243
  327LYS    SC1  947   8.342  11.376  -3.701  0.2746 -0.0297 -0.1939
  327LYS    SC2  948   8.192  11.248  -3.856  0.2107 -0.3231 -0.3865
  327LYS    SCP  949   8.154  11.351  -3.858 -0.1339 -0.4376 -0.2917
  328TRP     BB  950   8.308  11.309  -3.137 -0.2502  0.0980  0.0923
  328TRP    SC1  951   8.510  11.027  -3.143  0.2004  0.0683 -0.1999
  328TRP    SC2  952   8.729  10.891  -3.064  0.0913  0.0415  0.0682
  328TRP    SC3  953   8.750  11.150  -3.138  0.2750 -0.0698 -0.2950
  328TRP    SC4  954   8.959  11.026  -3.020  0.1778 -0.0490 -0.0961
  329LYS     BB  955   8.309  11.505  -2.892 -0.1392  0.0482 -0.0685
  329LYS    SC1  956   8.509  11.330  -2.703  0.1416 -0.2097  0.1442
  329LYS    SC2  957   8.431  11.237  -2.447 -0.1617 -0.0502 -0.2273
  329LYS    SCP  958   8.476  11.259  -2.349  0.2972 -0.1769 -0.3816
  330THR     BB  959   8.141  11.771  -2.927  0.0140  0.0921 -0.1959
  330THR    SC1  960   8.317  11.965  -2.983  0.0035  0.3500 -0.2395
  330THR    SCP  961   8.410  11.990  -3.085  0.0757  0.0749  0.4002
  330THR    SCN  962   8.225  11.940  -2.882 -0.3175  0.1171  0.0648
  331ALA     BB  963   7.887  11.632  -3.154 -0.1914 -0.0763 -0.3271
  332GLN     BB  964   7.902  11.452  -3.429  0.3120 -0.0050 -0.0083
  332GLN    SC1  965   7.980  11.708  -3.689 -0.1957 -0.1111  0.1342
  332GLN    SCP  966   7.917  11.780  -3.587  0.0321 -0.2657  0.6152
  332GLN    SCN  967   8.042  11.636  -3.791 -0.3025 -0.0761  0.2627
  333THR     BB  968   7.697  11.248  -3.618  0.1099 -0.1634  0.3446
  333THR    SC1  969   7.509  11.390  -3.679  0.1462  0.1116 -0.1703
  333THR    SCP  970   7.613  11.410  -3.771  0.0030  0.0540 -0.2071
  333THR    SCN  971   7.406  11.370  -3.587  0.4135 -0.3324  0.1964
  334GLY     BB  972   7.793  11.014  -3.835  0.2344  0.2319  0.0209
  335PHE     BB  973   7.879  10.794  -3.803  0.0308 -0.0151  0.0952
  335PHE    SC1  974   8.177  10.741  -3.913  0.0761 -0.0709  0.0759
  335PHE    SC2  975   8.258  10.781  -4.167  0.0127 -0.0223  0.0632
  335PHE    SC3  976   8.441  10.749  -3.971  0.0625  0.0432  0.0277
  336PRO     BB  977   7.866  10.491  -3.642 -0.2325 -0.0171  0.0833
  336PRO    SC1  978   7.694  10.342  -3.792  0.0347 -0.1271 -0.1597
  337TRP     BB  979   8.130  10.342  -3.564 -0.1449  0.1988 -0.1145
  337TRP    SC1  980   8.189  10.094  -3.707  0.0720 -0.0926 -0.1956
  337TRP    SC2  981   8.210   9.845  -3.809  0.3152 -0.1952  0.0908
  337TRP    SC3  982   8.127   9.880  -3.555  0.2238  0.0220  0.0334
  337TRP    SC4  983   8.092   9.641  -3.677  0.0880 -0.0235  0.1580
  338ILE     BB  984   8.274  10.519  -3.380 -0.0559 -0.2205 -0.0616
  338ILE    SC1  985   8.556  10.413  -3.306 -0.1224 -0.0775  0.4294
  339ASP     BB  986   8.012  10.747  -3.175 -0.0953  0.0566 -0.3851
  339ASP    SC1  987   8.041  10.962  -3.396  0.2278  0.6441 -0.4888
  339ASP    SCN  988   8.136  10.909  -3.414  0.1714  0.0378  0.3833
  340ALA     BB  989   7.822  10.577  -3.077 -0.1579 -0.0582  0.1925
  341ILE     BB  990   7.796  10.488  -2.748  0.0117  0.0652 -0.0195
  341ILE    SC1  991   7.673  10.211  -2.688  0.1270  0.0086 -0.0408
  342MET     BB  992   7.694  10.736  -2.625  0.0499 -0.0387  0.0364
  342MET    SC1  993   7.349  10.790  -2.842  0.0913 -0.0800 -0.2703
  343THR     BB  994   7.875  10.935  -2.490  0.1008 -0.1241 -0.0744
  343THR    SC1  995   7.976  11.015  -2.270  0.1116  0.2039 -0.0855
  343THR    SCP  996   7.849  10.987  -2.220 -0.0723 -0.1637  0.4569
  343THR    SCN  997   8.104  11.043  -2.320 -0.3539  0.3981 -0.0024
  344GLN     BB  998   8.099  11.014  -2.764 -0.0339  0.1923 -0.0410
  344GLN    SC1  999   7.762  11.114  -2.986 -0.0984 -0.0188 -0.1032
  344GLN    SCP 1000   7.893  11.082  -3.024  0.3490 -0.0022  0.0179
  344GLN    SCN 1001   7.631  11.147  -2.949  0.2896 -0.1522 -0.0548
  345LEU     BB 1002   8.298  10.801  -2.675 -0.1288 -0.1115 -0.2701
  345LEU    SC1 1003   8.359  10.599  -2.883 -0.2564 -0.3333 -0.0367
  346ARG     BB 1004   8.301  10.668  -2.394 -0.0285  0.0178 -0.0758
  346ARG    SC1 1005   8.239  10.363  -2.464 -0.0642 -0.0306  0.0083
  346ARG    SC2 1006   8.119  10.063  -2.379 -0.3803 -0.4131 -0.0085
  346ARG    SCP 1007   8.113   9.996  -2.292  0.0079 -0.2381  0.1727
  347GLN     BB 1008   8.151  10.602  -2.036  0.3729  0.2437 -0.0764
  347GLN    SC1 1009   7.798  10.480  -2.168 -0.2231 -0.2485  0.1093
  347GLN    SCP 1010   7.738  10.434  -2.286  0.1222  0.2717  0.1013
  347GLN    SCN 1011   7.857  10.526  -2.050 -0.0308  0.3962  0.1314
  348GLU     BB 1012   8.258  10.340  -1.884  0.0030 -0.0822  0.1039
  348GLU    SC1 1013   8.023   9.982  -1.920 -0.2550 -0.4451  0.2359
  348GLU    SCN 1014   8.074   9.963  -2.016  0.0441 -0.1452  0.3144
  349GLY     BB 1015   8.540  10.296  -1.981  0.0355  0.1911 -0.2020
  350TRP     BB 1016   8.730  10.265  -2.235  0.0531 -0.0917 -0.0968
  350TRP    SC1 1017   8.894  10.026  -2.106 -0.0126 -0.0934  0.3201
  350TRP    SC2 1018   9.037   9.800  -2.073  0.2063 -0.0012  0.0424
  350TRP    SC3 1019   9.160  10.027  -2.153 -0.0871  0.0944 -0.1531
  350TRP    SC4 1020   9.302   9.799  -2.124  0.1734  0.2535 -0.1538
  351ILE     BB 1021   8.685  10.192  -2.539 -0.3057 -0.0831  0.0113
  351ILE    SC1 1022   8.783  10.396  -2.751  0.3531 -0.1115  0.2648
  352HIS     BB 1023   8.683   9.872  -2.610 -0.1932  0.0809  0.2274
  352HIS    SC1 1024   8.971   9.751  -2.540  0.1382  0.0256  0.2657
  352HIS    SC2 1025   9.241   9.737  -2.540  0.1498 -0.1899 -0.4607
  352HIS    SC3 1026   9.094   9.523  -2.466  0.1522  0.0147  0.2093
  353HIS     BB 1027   8.620   9.878  -2.925  0.0092  0.0784 -0.1196
  353HIS    SC1 1028   8.337   9.988  -2.921 -0.0654  0.0299  0.0389
  353HIS    SC2 1029   8.186  10.050  -3.136 -0.2101 -0.0812  0.1064
  353HIS    SC3 1030   8.071  10.028  -2.892 -0.0973 -0.2343  0.1472
  354LEU     BB 1031   8.837   9.965  -3.154  0.1588 -0.1359  0.0566
  354LEU    SC1 1032   8.624   9.926  -3.433 -0.2396  0.3352 -0.1132
  355ALA     BB 1033   9.089   9.991  -3.099  0.0141  0.1103  0.0336
  356ARG     BB 1034   9.298  10.134  -3.217 -0.4280  0.0183  0.0590
  356ARG    SC1 1035   9.466  10.371  -3.065  0.0003  0.1284 -0.1831
  356ARG    SC2 1036   9.628  10.348  -2.814  0.3398  0.0970  0.1533
  356ARG    SCP 1037   9.646  10.240  -2.804  0.0721  0.0523  0.2640
  357HIS     BB 1038   9.096  10.104  -3.583 -0.0438  0.2297 -0.0871
  357HIS    SC1 1039   9.048   9.836  -3.612 -0.3907 -0.0887 -0.3601
  357HIS    SC2 1040   9.177   9.606  -3.670  0.0106  0.0465 -0.0490
  357HIS    SC3 1041   9.002   9.614  -3.465  0.0359  0.0307 -0.0267
  358ALA     BB 1042   9.150  10.297  -3.646 -0.0465  0.0486  0.2418
  359VAL     BB 1043   9.203  10.583  -3.423  0.1563 -0.1105  0.4584
  359VAL    SC1 1044   9.021  10.549  -3.233 -0.2913 -0.2155  0.0318
  360ALA     BB 1045   9.337  10.785  -3.630  0.1707 -0.0132 -0.4424
  361CYS     BB 1046   9.166  10.812  -3.949  0.3685  0.1290 -0.1719
  361CYS    SC1 1047   8.965  10.596  -3.961  0.0521 -0.1599 -0.0040
  362PHE     BB 1048   8.954  11.102  -3.944  0.0996  0.3355 -0.2214
  362PHE    SC1 1049   8.742  11.038  -3.737 -0.0481 -0.0603  0.0413
  362PHE    SC2 1050   8.527  10.997  -3.579  0.0914  0.2131  0.3134
  362PHE    SC3 1051   8.761  10.872  -3.525 -0.0080 -0.1409 -0.0246
  363LEU     BB 1052   9.130  11.291  -3.744 -0.1029 -0.0427  0.0078
  363LEU    SC1 1053   9.127  11.180  -3.457 -0.0040 -0.3498  0.0437
  364THR     BB 1054   9.421  11.307  -3.906 -0.1246 -0.0271 -0.2983
  364THR    SC1 1055   9.614  11.232  -3.742  0.2296 -0.1595 -0.0380
  364THR    SCP 1056   9.543  11.124  -3.795  0.2648 -0.0626  0.0179
  364THR    SCN 1057   9.685  11.340  -3.689  0.2211  0.0091 -0.0685
  365ARG     BB 1058   9.375  11.150  -4.226  0.0318  0.2041 -0.0553
  365ARG    SC1 1059   9.628  11.017  -4.272 -0.2655 -0.1068  0.1102
  365ARG    SC2 1060   9.912  11.014  -4.437  0.2994 -0.4321  0.7991
  365ARG    SCP 1061   9.893  10.906  -4.432  0.0066 -0.5136 -0.1300
  366GLY     BB 1062   9.123  11.214  -4.328 -0.0833 -0.2395  0.0370
  367ASP     BB 1063   9.019  11.464  -4.346  0.1903  0.3492  0.1293
  367ASP    SC1 1064   9.099  11.669  -4.585  0.1848  0.0918 -0.0715
  367ASP    SCN 1065   9.035  11.758  -4.582  0.1823  0.0973 -0.2173
  368LEU     BB 1066   9.069  11.691  -4.050  0.1609  0.0371  0.2628
  368LEU    SC1 1067   8.805  11.607  -3.862  0.1264  0.0158 -0.0961
  369TRP     BB 1068   9.412  11.691  -3.958  0.0090  0.0495 -0.0142
  369TRP    SC1 1069   9.562  11.632  -4.213 -0.0098  0.1454  0.1301
  369TRP    SC2 1070   9.746  11.518  -4.375 -0.1788 -0.0363  0.0617
  369TRP    SC3 1071   9.825  11.681  -4.174  0.0518 -0.0714  0.0023
  369TRP    SC4 1072  10.008  11.572  -4.340 -0.1262 -0.1446 -0.1502
  370ILE     BB 1073   9.539  11.750  -3.691  0.1857 -0.2315 -0.1796
  370ILE    SC1 1074   9.413  11.601  -3.450 -0.0429 -0.0007 -0.1512
  371SER     BB 1075   9.853  11.753  -3.484  0.2952  0.0385 -0.1331
  371SER    SC1 1076   9.991  11.938  -3.497  0.2775  0.2670 -0.0982
  371SER    SCP 1077   9.945  11.890  -3.373  0.2649 -0.1604 -0.0544
  371SER    SCN 1078  10.037  11.987  -3.620  0.5337 -0.1282  0.0553
  372TRP     BB 1079   9.958  11.489  -3.331  0.1648  0.2926  0.2186
  372TRP    SC1 1080  10.088  11.344  -3.576 -0.0920 -0.0413  0.1056
  372TRP    SC2 1081  10.108  11.176  -3.786 -0.4760 -0.1898  0.1802
  372TRP    SC3 1082  10.019  11.428  -3.823  0.0858  0.0071  0.0708
  372TRP    SC4 1083  10.002  11.248  -4.023  0.0489  0.0775  0.0100
  373GLU     BB 1084  10.096  11.371  -3.118  0.2439  0.2904 -0.5198
  373GLU    SC1 1085   9.843  11.195  -2.850  0.1190 -0.0832  0.2893
  373GLU    SCN 1086   9.859  11.087  -2.837  0.4692 -0.0247  0.4761
  374GLU     BB 1087  10.154  11.606  -2.829 -0.0252  0.3943 -0.2238
  374GLU    SC1 1088  10.282  11.862  -3.098  0.0996  0.0681  0.0741
  374GLU    SCN 1089  10.194  11.832  -3.157  0.0820  0.3057 -0.0276
  375GLY     BB 1090  10.084  11.669  -2.633  0.2056  0.0377 -0.1020
  376MET     BB 1091   9.764  11.607  -2.463 -0.1489  0.1410 -0.1030
  376MET    SC1 1092   9.696  11.969  -2.492  0.2035 -0.0635  0.0281
  377LYS     BB 1093   9.577  11.541  -2.682 -0.1115 -0.1875 -0.2467
  377LYS    SC1 1094   9.674  11.646  -2.994  0.1359  0.0752  0.2955
  377LYS    SC2 1095   9.807  11.873  -3.022 -0.0638  0.0775 -0.1956
  377LYS    SCP 1096   9.910  11.848  -2.991  0.0168  0.2119 -0.3413
  378VAL     BB 1097   9.319  11.396  -2.755  0.1214  0.2713  0.0429
  378VAL    SC1 1098   9.233  11.452  -2.999  0.3333  0.3049 -0.0265
  379PHE     BB 1099   9.095  11.224  -2.574  0.1066 -0.3970  0.0262
  379PHE    SC1 1100   9.232  10.962  -2.652 -0.1956 -0.1844 -0.1131
  379PHE    SC2 1101   9.243  10.715  -2.760  0.2777 -0.1932 -0.0675
  379PHE    SC3 1102   9.470  10.837  -2.681  0.0062  0.0742  0.3341
  380GLU     BB 1103   9.043  11.291  -2.320  0.0093  0.0385  0.0303
  380GLU    SC1 1104   9.450  11.186  -2.271  0.2787 -0.0618  0.0018
  380GLU    SCN 1105   9.451  11.268  -2.198  0.0391  0.0656 -0.1238
  381GLU     BB 1106   8.847  11.215  -2.118  0.2045 -0.0415  0.0241
  381GLU    SC1 1107   8.636  11.532  -2.083 -0.3048 -0.3689 -0.1109
  381GLU    SCN 1108   8.568  11.594  -2.143 -0.1867 -0.0522  0.0588
  382LEU     BB 1109   8.938  10.906  -2.049  0.0689  0.0140 -0.1101
  382LEU    SC1 1110   8.651  10.738  -2.110 -0.1179 -0.2101 -0.7034
  383LEU     BB 1111   9.224  10.781  -2.152  0.3959 -0.2756  0.3535
  383LEU    SC1 1112   9.083  10.520  -2.244  0.1888 -0.1747  0.1944
  384LEU     BB 1113   9.459  10.699  -1.985  0.1965 -0.1370 -0.1441
  384LEU    SC1 1114   9.442  10.417  -1.842 -0.0521  0.3067 -0.0321
  385ASP     BB 1115   9.771  10.769  -2.151  0.0020  0.0841 -0.1291
  385ASP    SC1 1116   9.862  10.679  -2.411 -0.3290 -0.0114 -0.2678
  385ASP    SCN 1117   9.918  10.754  -2.469 -0.1701 -0.1696 -0.3279
  386ALA     BB 1118   9.967  10.903  -2.008  0.1029 -0.0674  0.3160
  387ASP     BB 1119  10.168  11.097  -1.873  0.1046  0.0462 -0.0405
  387ASP    SC1 1120  10.110  11.103  -1.583 -0.1989  0.3050  0.2508
  387ASP    SCN 1121  10.088  11.115  -1.690 -0.0169  0.0046  0.1660
  388TYR     BB 1122  10.469  11.119  -1.959 -0.1194  0.2044  0.0989
  388TYR    SC1 1123  10.467  11.341  -2.181 -0.0464 -0.0824 -0.2436
  388TYR    SC2 1124  10.499  11.539  -2.361 -0.1672  0.2015  0.0377
  388TYR    SC3 1125  10.279  11.534  -2.204 -0.0520 -0.0242  0.1964
  389SER     BB 1126  10.543  10.839  -2.090 -0.2161  0.2091  0.2794
  389SER    SC1 1127  10.704  10.631  -2.030 -0.1980 -0.0280  0.4312
  389SER    SCP 1128  10.795  10.737  -2.020  0.1106 -0.0146 -0.0065
  389SER    SCN 1129  10.613  10.525  -2.040  0.0365  0.0519 -0.0435
  390ILE     BB 1130  10.331  10.791  -2.331 -0.3172 -0.0710 -0.1132
  390ILE    SC1 1131  10.541  10.703  -2.542  0.0923  0.3891  0.0815
  391ASN     BB 1132  10.198  11.091  -2.519  0.0565 -0.0134  0.3260
  391ASN    SC1 1133   9.950  11.212  -2.352  0.1667 -0.0086  0.1160
  391ASN    SCP 1134   9.923  11.160  -2.479 -0.2709 -0.3200  0.1482
  391ASN    SCN 1135   9.977  11.264  -2.225  0.1991 -0.2382  0.0228
  392ALA     BB 1136  10.333  11.169  -2.707 -0.4136 -0.2093 -0.2794
  393GLY     BB 1137  10.402  10.937  -2.932  0.0462  0.1352  0.3171
  394ASN     BB 1138  10.169  10.851  -3.058  0.1836 -0.2382 -0.0339
  394ASN    SC1 1139   9.948  10.712  -2.864  0.0146 -0.1007 -0.0275
  394ASN    SCP 1140   9.822  10.756  -2.820  0.0547  0.5559 -0.3472
  394ASN    SCN 1141  10.073  10.668  -2.908  0.1871 -0.1910  0.6070
  395TRP     BB 1142  10.066  10.888  -3.332  0.2500 -0.1121  0.0865
  395TRP    SC1 1143   9.782  11.030  -3.353 -0.0035 -0.1623  0.0735
  395TRP    SC2 1144   9.573  11.159  -3.241  0.1295 -0.0413  0.1855
  395TRP    SC3 1145   9.614  10.897  -3.188 -0.1358 -0.1314 -0.0350
  395TRP    SC4 1146   9.411  11.028  -3.069 -0.1409 -0.0844 -0.0951
  396MET     BB 1147  10.224  10.739  -3.545  0.0369 -0.0829 -0.0917
  396MET    SC1 1148  10.559  10.696  -3.366 -0.0634  0.1292  0.4059
  397TRP     BB 1149  10.157  10.339  -3.669  0.0245 -0.0260 -0.2133
  397TRP    SC1 1150  10.275  10.114  -3.528 -0.1244  0.0370  0.0944
  397TRP    SC2 1151  10.424   9.920  -3.414 -0.1590 -0.0252  0.0353
  397TRP    SC3 1152  10.526  10.169  -3.445  0.0045 -0.1154 -0.1785
  397TRP    SC4 1153  10.680   9.972  -3.343 -0.1303 -0.1276  0.0076
  398LEU     BB 1154  10.046  10.362  -3.889 -0.0668 -0.0973 -0.1713
  398LEU    SC1 1155  10.001  10.091  -4.070  0.2464 -0.1966  0.1984
  399SER     BB 1156   9.986  10.691  -3.966  0.0908 -0.1198  0.1740
  399SER    SC1 1157   9.800  10.810  -3.874 -0.0282 -0.0847  0.2372
  399SER    SCP 1158   9.719  10.783  -3.763 -0.3560 -0.1473 -0.2999
  399SER    SCN 1159   9.881  10.836  -3.985 -0.2931  0.1298 -0.1923
  400ALA     BB 1160  10.256  10.846  -4.093 -0.0236  0.2161  0.1850
  401SER     BB 1161  10.569  10.834  -3.896  0.1474 -0.2950 -0.1567
  401SER    SC1 1162  10.604  11.050  -3.850  0.1697 -0.5295 -0.0331
  401SER    SCP 1163  10.504  11.146  -3.833  0.3575  0.0374  0.3496
  401SER    SCN 1164  10.705  10.954  -3.866 -0.0144 -0.2916 -0.1496
  402ALA     BB 1165  10.579  10.570  -3.841 -0.0157  0.0834  0.0844
  403PHE     BB 1166  10.521  10.369  -4.035  0.0824  0.2692  0.0246
  403PHE    SC1 1167  10.480  10.081  -3.921 -0.0198  0.0581  0.1509
  403PHE    SC2 1168  10.599   9.882  -3.783 -0.0427 -0.1033 -0.0588
  403PHE    SC3 1169  10.366   9.837  -3.912  0.0009  0.0313 -0.1875
  404PHE     BB 1170  10.404  10.422  -4.296 -0.3447 -0.1573  0.5193
  404PHE    SC1 1171  10.554  10.347  -4.526 -0.0282 -0.1423  0.1054
  404PHE    SC2 1172  10.612  10.161  -4.713  0.0239 -0.1022  0.0812
  404PHE    SC3 1173  10.712  10.411  -4.736 -0.1934 -0.0188  0.0159
  405HIS     BB 1174  10.100  10.447  -4.374 -0.0060  0.2810 -0.2843
  405HIS    SC1 1175  10.119  10.394  -4.683 -0.1097 -0.1347 -0.1764
  405HIS    SC2 1176  10.277  10.385  -4.902 -0.1314  0.1876 -0.2103
  405HIS    SC3 1177  10.011  10.341  -4.924 -0.0885 -0.1043 -0.1926
  406HIS     BB 1178   9.749  10.527  -4.470 -0.0672  0.4463 -0.0159
  406HIS    SC1 1179   9.618  10.402  -4.225  0.1435  0.0175 -0.2045
  406HIS    SC2 1180   9.513  10.191  -4.093  0.3348 -0.0462 -0.1506
  406HIS    SC3 1181   9.444  10.442  -4.022 -0.0168 -0.0887 -0.3188
  407TYR     BB 1182   9.666  10.637  -4.726  0.3210  0.0149 -0.1804
  407TYR    SC1 1183   9.860  10.783  -4.874  0.0250 -0.0221 -0.0716
  407TYR    SC2 1184  10.125  10.818  -4.836  0.0536 -0.2407 -0.0571
  407TYR    SC3 1185  10.021  10.839  -5.084  0.0773 -0.1150 -0.0569
  408THR     BB 1186   9.431  10.521  -5.013 -0.1602 -0.0493  0.0782
  408THR    SC1 1187   9.532  10.602  -5.223 -0.1086  0.0531 -0.4296
  408THR    SCP 1188   9.508  10.738  -5.245 -0.3559  0.0264 -0.0321
  408THR    SCN 1189   9.557  10.465  -5.202  0.1250  0.1010 -0.0504
  409ARG     BB 1190   9.204  10.355  -4.774 -0.1019  0.0110 -0.2272
  409ARG    SC1 1191   8.960  10.382  -4.888  0.1072  0.0903  0.0988
  409ARG    SC2 1192   8.731  10.637  -4.941  0.1545  0.1116  0.3013
  409ARG    SCP 1193   8.841  10.637  -4.942  0.1714 -0.1791 -0.0639
  410ILE     BB 1194   9.291  10.213  -4.546  0.2238  0.0212 -0.0793
  410ILE    SC1 1195   9.362   9.920  -4.619  0.2566  0.0837 -0.3060
  411PHE     BB 1196   8.997  10.261  -4.292 -0.0456  0.0097 -0.0981
  411PHE    SC1 1197   8.740  10.373  -4.400 -0.1018 -0.0613 -0.0448
  411PHE    SC2 1198   8.537  10.465  -4.552 -0.0875 -0.0265 -0.0430
  411PHE    SC3 1199   8.507  10.443  -4.284 -0.0875 -0.0178 -0.0423
  412CYS     BB 1200   9.012  10.118  -4.082  0.1733 -0.3583 -0.0090
  412CYS    SC1 1201   9.125   9.842  -4.151  0.2347  0.0965  0.1239
  413PRO     BB 1202   8.668  10.055  -3.965 -0.0809 -0.2458  0.0228
  413PRO    SC1 1203   8.617  10.283  -3.776  0.0067  0.2798 -0.0906
  414VAL     BB 1204   8.557   9.879  -4.239  0.0505 -0.0380 -0.1145
  414VAL    SC1 1205   8.400  10.003  -4.412  0.2281 -0.0006 -0.2519
  415ARG     BB 1206   8.665   9.640  -4.240  0.2806  0.0745  0.0742
  415ARG    SC1 1207   8.533   9.502  -4.518  0.2578 -0.1944  0.1932
  415ARG    SC2 1208   8.353   9.290  -4.639 -0.0491 -0.2954 -0.1828
  415ARG    SCP 1209   8.254   9.310  -4.684  0.0229  0.4823 -0.1403
  416PHE     BB 1210   8.790   9.499  -3.916 -0.4660 -0.3707 -0.2868
  416PHE    SC1 1211   9.057   9.314  -3.961  0.0713 -0.2781  0.1842
  416PHE    SC2 1212   9.219   9.312  -4.176 -0.0891  0.2924  0.0412
  416PHE    SC3 1213   9.301   9.200  -3.945  0.1838 -0.1159 -0.2391
  417GLY     BB 1214   8.582   9.518  -3.738  0.0930  0.0937 -0.2701
  418LYS     BB 1215   8.358   9.227  -3.684 -0.3887  0.3670  0.0233
  418LYS    SC1 1216   8.419   9.090  -3.953 -0.0213 -0.1294 -0.1605
  418LYS    SC2 1217   8.348   8.955  -4.143  0.2792 -0.2586  0.5825
  418LYS    SCP 1218   8.256   8.905  -4.176  0.2595 -0.0269  0.2220
  419ARG     BB 1219   8.048   9.141  -3.638 -0.4194  0.0855  0.0904
  419ARG    SC1 1220   8.060   8.854  -3.535 -0.1630  0.0765  0.0272
  419ARG    SC2 1221   7.875   8.584  -3.475 -0.2113 -0.4459  0.1110
  419ARG    SCP 1222   7.970   8.529  -3.468  0.1043  0.0254  0.0419
  420THR     BB 1223   7.874   9.181  -3.898 -0.1453 -0.0920 -0.1380
  420THR    SC1 1224   7.740   9.414  -3.963 -0.1949  0.2074  0.2454
  420THR    SCP 1225   7.640   9.442  -4.057  0.0643  0.3501 -0.0620
  420THR    SCN 1226   7.840   9.386  -3.868 -0.3352  0.1326  0.3158
  421ASP     BB 1227   7.730   8.905  -3.949  0.1822  0.1890  0.0582
  421ASP    SC1 1228   7.942   8.711  -3.996  0.2851 -0.0889  0.5501
  421ASP    SCN 1229   7.995   8.727  -4.091  0.1135 -0.0887  0.4507
  422PRO     BB 1230   7.521   8.875  -3.692  0.1317 -0.0999 -0.2518
  422PRO    SC1 1231   7.238   8.830  -3.732  0.2763  0.1393 -0.3713
  423GLU     BB 1232   7.538   9.063  -3.470 -0.1919 -0.1359  0.2852
  423GLU    SC1 1233   7.226   8.965  -3.281  0.1807 -0.0016 -0.2083
  423GLU    SCN 1234   7.256   9.053  -3.223 -0.3311  0.1062 -0.0622
  424GLY     BB 1235   7.632   9.351  -3.493  0.2541  0.0323 -0.1040
  425GLN     BB 1236   7.859   9.379  -3.237 -0.2529 -0.0539  0.1676
  425GLN    SC1 1237   8.124   9.145  -3.161 -0.2574  0.0942 -0.0477
  425GLN    SCP 1238   8.258   9.118  -3.129  0.0539  0.3053  0.0081
  425GLN    SCN 1239   7.991   9.172  -3.193  0.0415  0.1756 -0.0516
  426TYR     BB 1240   7.868   9.603  -3.133 -0.3190  0.0034 -0.0012
  426TYR    SC1 1241   8.087   9.605  -2.916 -0.0671  0.0788  0.0887
  426TYR    SC2 1242   8.133   9.611  -2.650 -0.1796  0.0288  0.1096
  426TYR    SC3 1243   8.262   9.432  -2.805 -0.2592 -0.0736  0.1601
  427ILE     BB 1244   7.633   9.867  -3.207 -0.0925  0.0571  0.1525
  427ILE    SC1 1245   7.768  10.142  -3.251  0.0742 -0.0604 -0.1014
  428ARG     BB 1246   7.338   9.860  -3.124 -0.1758 -0.0343 -0.0409
  428ARG    SC1 1247   7.272   9.542  -3.133 -0.0788  0.0922  0.1845
  428ARG    SC2 1248   7.412   9.285  -2.947  0.1064 -0.3670 -0.3137
  428ARG    SCP 1249   7.468   9.247  -3.034  0.0879 -0.1138 -0.4466
  429LYS     BB 1250   7.184  10.015  -2.831 -0.3917  0.0291 -0.2513
  429LYS    SC1 1251   7.202  10.002  -2.502 -0.3585 -0.0325 -0.3981
  429LYS    SC2 1252   7.063  10.080  -2.261 -0.3758  0.2335  0.1790
  429LYS    SCP 1253   6.993   9.996  -2.272 -0.1670  0.0721 -0.0030
  430TYR     BB 1254   7.057  10.342  -2.781 -0.2606  0.2112 -0.0089
  430TYR    SC1 1255   7.107  10.480  -2.547  0.1401 -0.0293 -0.0912
  430TYR    SC2 1256   7.109  10.580  -2.296 -0.1493  0.1348 -0.1493
  430TYR    SC3 1257   7.339  10.493  -2.409 -0.0240  0.0095  0.1888
  431LEU     BB 1258   7.095  10.470  -3.074  0.3908 -0.2519 -0.2771
  431LEU    SC1 1259   7.378  10.358  -3.127 -0.0465 -0.0143  0.3039
  432PRO     BB 1260   6.946  10.681  -3.311 -0.0840  0.5295 -0.1280
  432PRO    SC1 1261   7.066  10.918  -3.318 -0.0589 -0.2237 -0.0742
  433VAL     BB 1262   6.881  10.423  -3.509  0.0689  0.1756  0.1931
  433VAL    SC1 1263   6.624  10.371  -3.547 -0.0151  0.5569  0.1910
  434LEU     BB 1264   7.006  10.143  -3.463  0.1306  0.0006 -0.2368
  434LEU    SC1 1265   7.286  10.146  -3.628 -0.1048  0.1203  0.1837
  435LYS     BB 1266   6.805   9.887  -3.412 -0.5633  0.4786  0.0937
  435LYS    SC1 1267   6.837   9.770  -3.132  0.2672  0.3308  0.2540
  435LYS    SC2 1268   6.859   9.554  -2.915  0.0702  0.0236  0.1179
  435LYS    SCP 1269   6.814   9.492  -2.835 -0.0136  0.4245  0.4117
  436ASN     BB 1270   6.651   9.841  -3.706 -0.2482 -0.3138 -0.0963
  436ASN    SC1 1271   6.804  10.035  -3.884  0.4334 -0.0939  0.0492
  436ASN    SCP 1272   6.701  10.022  -3.790 -0.1169 -0.2946 -0.2357
  436ASN    SCN 1273   6.907  10.047  -3.978 -0.0831 -0.0599 -0.1706
  437PHE     BB 1274   6.678   9.570  -3.769  0.1046 -0.0837 -0.0888
  437PHE    SC1 1275   6.696   9.426  -3.503  0.3316 -0.4689 -0.1300
  437PHE    SC2 1276   6.810   9.267  -3.317  0.0613 -0.1757  0.3058
  437PHE    SC3 1277   6.544   9.314  -3.310  0.0376 -0.1866 -0.1891
  438PRO     BB 1278   6.828   9.431  -4.029  0.3362 -0.1314 -0.1479
  438PRO    SC1 1279   6.821   9.134  -3.892  0.2017  0.1158 -0.1079
  439THR     BB 1280   6.976   9.482  -4.258  0.3836  0.1844  0.0320
  439THR    SC1 1281   7.009   9.323  -4.466  0.2754 -0.2355 -0.3977
  439THR    SCP 1282   7.084   9.215  -4.514  0.1680 -0.2074 -0.1463
  439THR    SCN 1283   6.934   9.432  -4.418  0.2546  0.0439 -0.5541
  440LYS     BB 1284   7.115   9.781  -4.246 -0.2315  0.1101 -0.2325
  440LYS    SC1 1285   7.154   9.790  -4.572  0.2074 -0.0014  0.3634
  440LYS    SC2 1286   7.249   9.681  -4.764  0.0179  0.4100 -0.3725
  440LYS    SCP 1287   7.261   9.764  -4.693  0.0849  0.4572 -0.4375
  441TYR     BB 1288   7.309   9.711  -4.023  0.2586  0.2441 -0.1742
  441TYR    SC1 1289   7.269   9.591  -3.808  0.1872 -0.1249  0.1911
  441TYR    SC2 1290   7.211   9.373  -3.659 -0.1069 -0.0962  0.1250
  441TYR    SC3 1291   7.155   9.620  -3.565  0.2322 -0.0436  0.2027
  442ILE     BB 1292   7.595   9.891  -3.956 -0.0885 -0.0407 -0.1568
  442ILE    SC1 1293   7.662   9.810  -3.664  0.1930 -0.0735 -0.2275
  443TYR     BB 1294   7.800   9.890  -4.172  0.4767 -0.3202 -0.0885
  443TYR    SC1 1295   7.952  10.174  -4.227  0.0583 -0.1231  0.2264
  443TYR    SC2 1296   8.151  10.298  -4.093  0.0656  0.1174  0.0015
  443TYR    SC3 1297   8.067  10.395  -4.330 -0.0586 -0.2059 -0.0926
  444GLU     BB 1298   7.614   9.913  -4.452  0.2163 -0.0877  0.0670
  444GLU    SC1 1299   7.635   9.510  -4.428  0.1677 -0.0364  0.0023
  444GLU    SCN 1300   7.662   9.416  -4.378  0.3221 -0.0296 -0.0608
  445PRO     BB 1301   7.462  10.155  -4.432 -0.1474  0.1748 -0.2541
  445PRO    SC1 1302   7.316  10.223  -4.188  0.0545  0.1902 -0.1164
  446TRP     BB 1303   7.473  10.295  -4.749  0.1815 -0.2175  0.2622
  446TRP    SC1 1304   7.789  10.375  -4.722 -0.0311 -0.0550 -0.1016
  446TRP    SC2 1305   8.049  10.418  -4.776  0.0659 -0.0117  0.3531
  446TRP    SC3 1306   7.966  10.173  -4.701 -0.0036  0.0040  0.3274
  446TRP    SC4 1307   8.221  10.210  -4.779 -0.0755 -0.1308  0.0151
  447THR     BB 1308   7.297  10.566  -4.808 -0.3510 -0.0740  0.1515
  447THR    SC1 1309   7.366  10.823  -4.801  0.3044  0.0465  0.1905
  447THR    SCP 1310   7.400  10.836  -4.666  0.4385  0.0322 -0.1939
  447THR    SCN 1311   7.333  10.810  -4.937 -0.4789  0.1110 -0.0075
  448ALA     BB 1312   7.002  10.389  -4.864 -0.0378 -0.0981  0.4936
  449SER     BB 1313   7.023  10.142  -5.010 -0.2267 -0.2179  0.1906
  449SER    SC1 1314   7.232  10.102  -5.123 -0.0258  0.1383  0.1662
  449SER    SCP 1315   7.127  10.026  -5.069  0.2778  0.0888  0.0928
  449SER    SCN 1316   7.336  10.178  -5.177  0.0259  0.2464 -0.1909
  450GLU     BB 1317   6.713   9.930  -5.033  0.0716  0.0709  0.0013
  450GLU    SC1 1318   6.931   9.679  -5.159 -0.1781  0.4189 -0.2617
  450GLU    SCN 1319   6.988   9.634  -5.076 -0.4532 -0.2280 -0.3618
  451GLU     BB 1320   6.477  10.010  -4.888  0.5735 -0.1719 -0.1206
  451GLU    SC1 1321   6.282   9.666  -5.020  0.1034  0.2601 -0.2475
  451GLU    SCN 1322   6.345   9.676  -5.109  0.0860  0.0119 -0.2958
  452GLU     BB 1323   6.437  10.174  -4.668  0.3991 -0.0321  0.0227
  452GLU    SC1 1324   6.545  10.516  -4.786  0.2610 -0.2337 -0.3093
  452GLU    SCN 1325   6.561  10.453  -4.698  0.1717 -0.1478 -0.2296
  453GLN     BB 1326   6.562  10.107  -4.403 -0.0708 -0.0006  0.1025
  453GLN    SC1 1327   6.924  10.201  -4.418 -0.0134  0.0913 -0.0624
  453GLN    SCP 1328   6.870  10.264  -4.304  0.1502  0.3207  0.0456
  453GLN    SCN 1329   6.977  10.139  -4.531  0.0186  0.4629 -0.0981
  454ARG     BB 1330   6.594   9.799  -4.303  0.0056  0.1637  0.0359
  454ARG    SC1 1331   6.525   9.603  -4.544  0.0241 -0.1290  0.1489
  454ARG    SC2 1332   6.675   9.508  -4.758  0.1417  0.3766  0.4250
  454ARG    SCP 1333   6.575   9.499  -4.803  0.2356 -0.3774  0.2329
  455GLN     BB 1334   6.373   9.784  -4.095 -0.3465 -0.0315  0.0300
  455GLN    SC1 1335   6.216   9.424  -4.163 -0.0707 -0.1293 -0.1750
  455GLN    SCP 1336   6.322   9.334  -4.172  0.0417 -0.1144  0.2580
  455GLN    SCN 1337   6.109   9.514  -4.153 -0.1301 -0.2794 -0.0306
  456ALA     BB 1338   6.317  10.007  -3.925 -0.1989  0.1484  0.0109
  457GLY     BB 1339   6.348  10.301  -3.946  0.0300  0.0602  0.2465
  458CYS     BB 1340   6.480  10.438  -4.150 -0.1218 -0.0399  0.1401
  458CYS    SC1 1341   6.784  10.474  -4.020  0.2029  0.0300 -0.1777
  459ILE     BB 1342   6.546  10.741  -4.314 -0.0797 -0.2421  0.1842
  459ILE    SC1 1343   6.298  10.889  -4.202  0.0209  0.1422 -0.0788
  460ILE     BB 1344   6.931  10.787  -4.550  0.2143  0.4495  0.0876
  460ILE    SC1 1345   7.117  10.694  -4.319 -0.1171  0.0887  0.2213
  461GLY     BB 1346   7.004  11.069  -4.578 -0.1332 -0.2654 -0.2066
  462ARG     BB 1347   7.080  11.299  -4.470 -0.0231 -0.0177 -0.0614
  462ARG    SC1 1348   6.979  11.551  -4.619 -0.1399 -0.3701 -0.0040
  462ARG    SC2 1349   6.824  11.730  -4.422 -0.3339 -0.0244  0.0742
  462ARG    SCP 1350   6.858  11.827  -4.384  0.2906 -0.0525 -0.2790
  463ASP     BB 1351   6.995  11.329  -4.172 -0.1378 -0.1678  0.0604
  463ASP    SC1 1352   7.100  11.561  -4.012  0.4435  0.0792  0.1538
  463ASP    SCN 1353   7.068  11.625  -4.095  0.1976 -0.1877  0.0237
  464TYR     BB 1354   6.948  10.994  -4.031  0.2942  0.3769 -0.2066
  464TYR    SC1 1355   6.792  10.896  -3.805 -0.1325  0.0336 -0.0584
  464TYR    SC2 1356   6.538  10.812  -3.773 -0.0744 -0.0749  0.1369
  464TYR    SC3 1357   6.646  10.986  -3.597 -0.0339  0.0243  0.0159
  465PRO     BB 1358   7.262  11.016  -3.912 -0.0329 -0.0095 -0.0989
  465PRO    SC1 1359   7.334  10.720  -3.844  0.1410 -0.1321  0.0069
  466PHE     BB 1360   7.441  11.096  -4.179  0.0815  0.0773  0.0573
  466PHE    SC1 1361   7.605  10.851  -4.246  0.0715 -0.0215 -0.1045
  466PHE    SC2 1362   7.726  10.698  -4.433 -0.1015 -0.3286  0.0276
  466PHE    SC3 1363   7.629  10.585  -4.208 -0.0747  0.0069  0.2142
  467PRO     BB 1364   7.532  11.388  -4.189  0.1487  0.2411  0.0627
  467PRO    SC1 1365   7.413  11.593  -4.352 -0.1174  0.2232 -0.0638
  468MET     BB 1366   7.854  11.485  -4.118  0.1159 -0.0529  0.1381
  468MET    SC1 1367   7.971  11.159  -4.304  0.0559  0.1255 -0.3095
  469VAL     BB 1368   8.093  11.671  -4.160 -0.2092  0.0106 -0.0210
  469VAL    SC1 1369   8.077  11.856  -4.349  0.1603 -0.0881 -0.1577
  470ASN     BB 1370   8.436  11.551  -4.178 -0.1407  0.2614  0.1546
  470ASN    SC1 1371   8.460  11.256  -4.284 -0.0344 -0.1410 -0.1740
  470ASN    SCP 1372   8.467  11.158  -4.184  0.2131  0.4056  0.3346
  470ASN    SCN 1373   8.453  11.353  -4.385  0.1311  0.1639  0.0989
  471HIS     BB 1374   8.536  11.760  -4.435  0.1635  0.1063 -0.2285
  471HIS    SC1 1375   8.749  11.952  -4.305 -0.1142  0.2571 -0.0519
  471HIS    SC2 1376   8.916  12.139  -4.405  0.0797  0.2464  0.2392
  471HIS    SC3 1377   8.723  12.210  -4.230  0.1673  0.1725  0.3668
  472LYS     BB 1378   8.592  11.702  -4.737  0.2036 -0.2780 -0.4348
  472LYS    SC1 1379   8.717  11.949  -4.838 -0.0920 -0.1112 -0.1491
  472LYS    SC2 1380   8.962  12.015  -4.928  0.2305 -0.1503 -0.0549
  472LYS    SCP 1381   9.034  11.961  -4.865 -0.0674 -0.0880  0.3847
  473GLU     BB 1382   8.597  11.373  -4.818 -0.1024 -0.1570 -0.0448
  473GLU    SC1 1383   8.379  11.120  -5.035 -0.3403 -0.0069  0.4912
  473GLU    SCN 1384   8.291  11.056  -5.046 -0.1804 -0.2008 -0.2290
  474ALA     BB 1385   8.791  11.219  -4.716 -0.0836  0.3117  0.0800
  475SER     BB 1386   8.774  10.909  -4.537  0.1287 -0.0063 -0.2130
  475SER    SC1 1387   8.737  10.890  -4.324 -0.3688 -0.0057 -0.1301
  475SER    SCP 1388   8.763  10.757  -4.289 -0.2938  0.0593  0.5218
  475SER    SCN 1389   8.712  11.023  -4.359  0.1560  0.1768  0.6038
  476ASP     BB 1390   9.083  10.831  -4.664 -0.3190  0.2700  0.1276
  476ASP    SC1 1391   9.236  10.696  -4.439 -0.1836  0.0967 -0.1026
  476ASP    SCN 1392   9.193  10.605  -4.484 -0.3211  0.0144  0.1702
  477ARG     BB 1393   9.159  10.947  -4.928 -0.0342 -0.1472  0.6267
  477ARG    SC1 1394   8.956  11.014  -5.108  0.1745 -0.0235 -0.2380
  477ARG    SC2 1395   8.775  11.199  -5.359 -0.1921  0.0682 -0.0789
  477ARG    SCP 1396   8.726  11.270  -5.291  0.4906  0.1199  0.4798
  478ASN     BB 1397   9.460  11.085  -4.932  0.0207  0.1797 -0.0296
  478ASN    SC1 1398   9.457  11.260  -4.686  0.1822  0.0662 -0.3803
  478ASN    SCP 1399   9.517  11.307  -4.803 -0.2440 -0.2112 -0.2122
  478ASN    SCN 1400   9.396  11.214  -4.568 -0.0645  0.3478  0.1203
  479LEU     BB 1401   9.624  11.187  -5.161  0.1404  0.1237  0.1549
  479LEU    SC1 1402   9.464  11.098  -5.409  0.0082 -0.0413 -0.1704
  480GLN     BB 1403   9.655  11.529  -5.207  0.2214  0.0955 -0.1995
  480GLN    SC1 1404   9.768  11.521  -5.558 -0.2615 -0.1021  0.1718
  480GLN    SCP 1405   9.772  11.397  -5.622 -0.4316 -0.0034 -0.0971
  480GLN    SCN 1406   9.764  11.646  -5.494  0.1342  0.0558 -0.1482
  481LEU     BB 1407   9.853  11.520  -4.910  0.0849 -0.1372 -0.0410
  481LEU    SC1 1408  10.009  11.763  -4.840 -0.2194  0.0700  0.3624
  482MET     BB 1409  10.034  11.287  -4.918 -0.0753  0.0213  0.1433
  482MET    SC1 1410  10.260  11.336  -4.644 -0.3784 -0.2269 -0.1119
  483ARG     BB 1411  10.216  11.282  -5.124 -0.2068  0.0904 -0.0292
  483ARG    SC1 1412  10.238  11.527  -5.325 -0.1768  0.0922  0.0546
  483ARG    SC2 1413  10.331  11.725  -5.602 -0.3874  0.0273  0.0032
  483ARG    SCP 1414  10.242  11.677  -5.646 -0.1992 -0.0017 -0.3822
  484ARG     BB 1415  10.517  11.190  -5.045  0.0760 -0.1571 -0.2266
  484ARG    SC1 1416  10.516  10.829  -5.056  0.1074 -0.1182 -0.3095
  484ARG    SC2 1417  10.422  10.696  -5.378  0.3229 -0.2524  0.0984
  484ARG    SCP 1418  10.488  10.637  -5.443  0.3165 -0.0373 -0.1192
  485VAL     BB 1419  10.748  11.200  -4.823 -0.0758 -0.1630 -0.2685
  485VAL    SC1 1420  10.765  11.393  -4.642  0.0352 -0.2680 -0.1653
  486ARG     BB 1421  11.008  11.017  -4.906  0.1975 -0.0331  0.0385
  486ARG    SC1 1422  11.166  11.042  -5.226  0.0713  0.0287 -0.3313
  486ARG    SC2 1423  11.336  10.906  -5.465  0.1812 -0.2192 -0.1818
  486ARG    SCP 1424  11.278  10.923  -5.373  0.0690 -0.3390 -0.2284
  487GLU     BB 1425  11.110  10.802  -4.773  0.0110 -0.2992  0.3652
  487GLU    SC1 1426  11.340  10.591  -5.043 -0.1299  0.1476 -0.2163
  487GLU    SCN 1427  11.366  10.493  -4.999  0.2978  0.3778  0.1213
  488GLU     BB 1428  11.374  10.830  -4.608 -0.1377 -0.0637  0.0982
  488GLU    SC1 1429  11.543  11.065  -4.876  0.1368 -0.2532  0.6031
  488GLU    SCN 1430  11.550  11.147  -4.803 -0.1932  0.2462  0.1593
  489GLN     BB 1431  11.367  10.978  -4.329 -0.0572 -0.0437  0.2653
  489GLN    SC1 1432  11.734  11.061  -4.307 -0.4144  0.1795 -0.1766
  489GLN    SCP 1433  11.787  10.945  -4.363 -0.4766 -0.2838  0.0379
  489GLN    SCN 1434  11.680  11.178  -4.252 -0.0932  0.0440 -0.2521
  490ARG     BB 1435  11.116  11.159  -4.330  0.1717 -0.1128  0.1652
  490ARG    SC1 1436  11.240  11.397  -4.474 -0.2118  0.2312  0.1033
  490ARG    SC2 1437  11.548  11.430  -4.562 -0.1927  0.3219  0.2038
  490ARG    SCP 1438  11.556  11.321  -4.563  0.0665  0.3056 -0.4048
  491GLY     BB 1439  10.844  11.100  -4.250 -0.3709  0.0285 -0.3085
  492THR     BB 1440  10.736  10.822  -4.364  0.1770 -0.5491 -0.0907
  492THR    SC1 1441  10.545  10.852  -4.543 -0.1403 -0.4149  0.0985
  492THR    SCP 1442  10.585  10.884  -4.673  0.1229 -0.2197  0.4572
  492THR    SCN 1443  10.505  10.820  -4.413 -0.0093 -0.1057  0.4457
  493ALA     BB 1444  10.911  10.599  -4.296 -0.3602 -0.1984  0.0794
  494GLN     BB 1445  11.026  10.509  -4.096  0.1998  0.0899 -0.3998
  494GLN    SC1 1446  11.392  10.540  -4.087  0.2244  0.2177  0.0400
  494GLN    SCP 1447  11.412  10.678  -4.097  0.0310  0.1417  0.1454
  494GLN    SCN 1448  11.372  10.402  -4.078  0.0260  0.1183 -0.1514
  495LEU     BB 1449  11.015  10.244  -3.990  0.1525  0.0095 -0.1155
  495LEU    SC1 1450  10.958  10.230  -3.714  0.2171  0.1189  0.0524
  496THR     BB 1451  10.865  10.074  -4.232 -0.0792 -0.2055  0.2534
  496THR    SC1 1452  10.786   9.829  -4.266 -0.0684 -0.0577 -0.0199
  496THR    SCP 1453  10.673   9.904  -4.231  0.0788  0.1852 -0.0234
  496THR    SCN 1454  10.900   9.754  -4.300 -0.0989 -0.0913 -0.0250
  497ARG     BB 1455  11.055  10.153  -4.506  0.2286  0.1546  0.2990
  497ARG    SC1 1456  11.249  10.313  -4.570  0.3304 -0.0710 -0.1596
  497ARG    SC2 1457  11.540  10.297  -4.688  0.1292  0.0014 -0.1392
  497ARG    SCP 1458  11.441  10.250  -4.680  0.2237 -0.1688  0.1609
  998FAD   FLA1 1459   9.527   9.923  10.166  0.2529 -0.0501 -0.0950
  998FAD   FLA2 1460   9.624  10.268  10.306  0.0319  0.2832 -0.3149
  998FAD   FLA3 1461   9.730  10.127  10.425 -0.0591  0.2170 -0.2710
  998FAD   FLA4 1462   9.729  10.562  10.454 -0.2202  0.0423  0.0407
  998FAD   FLA5 1463   9.899  10.435  10.649  0.2992  0.1375 -0.3279
  998FAD   RIB1 1464   9.867   9.987  10.695  0.4366  0.3377  0.0332
  998FAD   RIB2 1465   9.901   9.984  10.897 -0.0844 -0.4117  0.1497
  998FAD   PO4B 1466   9.580   9.824  11.083 -0.2439  0.1181 -0.0885
  998FAD   PO4A 1467   9.694   9.880  11.352 -0.1821  0.4258 -0.1752
  998FAD   RBS1 1468   9.996  10.156  11.437  0.0278  0.1023 -0.3523
  998FAD   RBS2 1469  10.117  10.321  11.318  0.2342  0.3531  0.1742
  998FAD   ADN3 1470  10.206  10.211  11.743  0.0927 -0.3677  0.2822
  998FAD   ADN2 1471  10.124  10.452  11.868 -0.2605 -0.4368  0.1960
  998FAD   ADN1 1472  10.323  10.379  11.971 -0.0405 -0.0138  0.0965
    1MET     CA 1473  12.334  11.740   0.513  0.0090 -0.0328  0.1918
    2PRO     CA 1474  12.333  11.484   0.473 -0.0463  0.1021 -0.4676
    3HIS     CA 1475  12.183  11.240   0.227  0.1724 -0.1868 -0.1965
    4ARG     CA 1476  11.989  11.412   0.043  0.3391  0.0557 -0.1305
    5THR     CA 1477  11.829  11.213  -0.167 -0.2941  0.0509 -0.3159
    6ILE     CA 1478  11.538  11.130  -0.412  0.0661 -0.2569 -0.2103
    7HIS     CA 1479  11.250  10.937  -0.492 -0.4320 -0.1350  0.1237
    8LEU     CA 1480  11.045  11.151  -0.726 -0.2498 -0.5475 -0.0078
    9PHE     CA 1481  10.788  10.974  -0.765  0.0215 -0.0105  0.0655
   10ARG     CA 1482  10.568  10.897  -1.068 -0.0983  0.2154 -0.5173
   11LYS     CA 1483  10.649  10.613  -1.148 -0.0077  0.1721 -0.1699
   12GLY     CA 1484  10.607  10.381  -1.017 -0.1988  0.0026  0.2746
   13LEU     CA 1485  10.438  10.255  -0.837  0.1127  0.0434 -0.0458
   14ARG     CA 1486  10.510  10.074  -0.636  0.4148 -0.0272  0.0864
   15LEU     CA 1487  10.793   9.896  -0.489  0.0031  0.1043 -0.0461
   16HIS     CA 1488  10.870   9.647  -0.680  0.0686  0.3005  0.1589
   17ASP     CA 1489  11.078   9.666  -0.830  0.2331 -0.1831  0.1331
   18ASN     CA 1490  11.267   9.943  -0.780 -0.0443  0.4157 -0.1707
   19PRO     CA 1491  11.481  10.059  -0.942  0.3479  0.1306  0.0534
   20THR     CA 1492  11.725  10.223  -0.805 -0.2204  0.1881 -0.1515
   21LEU     CA 1493  11.677  10.290  -0.520  0.0399 -0.1137 -0.0363
   22LEU     CA 1494  11.665  10.021  -0.345 -0.1384 -0.0981  0.0845
   23ALA     CA 1495  11.671   9.994  -0.120  0.0898  0.0817 -0.0822
   24ALA     CA 1496  11.819  10.006   0.169 -0.0268 -0.3131 -0.0229
   25LEU     CA 1497  12.092   9.853   0.125  0.0700  0.0062 -0.2757
   26GLU     CA 1498  12.317  10.092   0.015  0.0145  0.0376  0.1169
   27SER     CA 1499  12.278  10.394  -0.054  0.0466  0.3251 -0.1013
   28SER     CA 1500  12.056  10.541   0.092 -0.0372  0.1337  0.2935
   29GLU     CA 1501  11.996  10.820   0.299  0.0163 -0.0755 -0.1628
   30THR     CA 1502  11.720  10.948   0.314  0.0658 -0.0500  0.3546
   31ILE     CA 1503  11.457  10.823   0.205  0.2391 -0.1324  0.3236
   32TYR     CA 1504  11.266  11.004  -0.040  0.0077 -0.0322 -0.5888
   33PRO     CA 1505  10.972  10.877  -0.037  0.1314 -0.2543 -0.0524
   34VAL     CA 1506  10.803  11.157  -0.265 -0.1215 -0.1371  0.0048
   35TYR     CA 1507  10.408  11.171  -0.302  0.0458  0.0498 -0.1728
   36VAL     CA 1508  10.331  11.449  -0.520  0.6472  0.2875  0.3632
   37LEU     CA 1509  10.020  11.588  -0.537  0.1427  0.0966 -0.1412
   38ASP     CA 1510   9.897  11.788  -0.644  0.3997 -0.0504 -0.1015
   39ARG     CA 1511   9.992  11.857  -0.966  0.0122 -0.0958 -0.0106
   40ARG     CA 1512  10.237  11.902  -1.128  0.0152  0.2797  0.3048
   41PHE     CA 1513  10.322  11.663  -1.267 -0.1174  0.2429 -0.3044
   42LEU     CA 1514  10.041  11.432  -1.246  0.0924  0.2369  0.2474
   43ALA     CA 1515   9.845  11.501  -1.470  0.1367 -0.0617 -0.1090
   44SER     CA 1516  10.010  11.569  -1.715  0.0133  0.2883 -0.0609
   45ALA     CA 1517   9.858  11.576  -1.983 -0.1636 -0.1525 -0.0590
   46MET     CA 1518   9.606  11.667  -1.986  0.3596 -0.3048  0.0402
   47HIS     CA 1519   9.291  11.591  -2.040  0.2600  0.0600  0.2286
   48ILE     CA 1520   9.069  11.643  -1.838  0.0917 -0.0011 -0.5280
   49GLY     CA 1521   8.944  11.482  -1.662  0.2237 -0.2149  0.0611
   50ALA     CA 1522   8.687  11.304  -1.631  0.2447  0.0707 -0.0990
   51LEU     CA 1523   8.740  10.942  -1.612  0.1006  0.1064  0.2416
   52ARG     CA 1524   9.092  10.960  -1.513  0.3635  0.2130 -0.1155
   53TRP     CA 1525   9.073  11.153  -1.250  0.3079  0.3508  0.0443
   54HIS     CA 1526   9.084  11.026  -1.032  0.1928 -0.0567 -0.3236
   55PHE     CA 1527   9.244  10.720  -0.967 -0.3594  0.1221 -0.0657
   56LEU     CA 1528   9.466  10.709  -0.756 -0.1762  0.0491 -0.0666
   57LEU     CA 1529   9.314  10.582  -0.508  0.1467 -0.0621  0.0991
   58GLN     CA 1530   9.381  10.330  -0.442  0.0385  0.2895  0.1144
   59SER     CA 1531   9.745  10.374  -0.477 -0.1412  0.0266  0.0087
   60LEU     CA 1532   9.736  10.531  -0.184  0.2351  0.0049  0.0287
   61GLU     CA 1533   9.665  10.269   0.020 -0.1105 -0.1956 -0.0070
   62ASPP    CA 1534   9.861  10.137   0.061  0.0965 -0.0088  0.0952
   63LEU     CA 1535  10.195  10.341   0.035  0.5169  0.4203 -0.3661
   64HIS     CA 1536  10.118  10.532   0.277 -0.1199  0.0242  0.0051
   65LYS     CA 1537  10.031  10.326   0.498 -0.1714  0.0403  0.1726
   66ASN     CA 1538  10.300  10.139   0.520  0.1703 -0.0918  0.0130
   67LEU     CA 1539  10.558  10.192   0.459  0.0677 -0.1264 -0.0918
   68SER     CA 1540  10.708  10.174   0.762  0.2228  0.3469 -0.0590
   69ARG     CA 1541  10.507  10.212   1.019 -0.1445 -0.0975  0.0859
   70LEU     CA 1542  10.387  10.442   1.017 -0.1800  0.3135  0.1441
   71GLY     CA 1543  10.357  10.604   0.742 -0.0462  0.0044  0.2669
   72ALA     CA 1544  10.568  10.582   0.550  0.1379  0.0784 -0.0995
   73ARG     CA 1545  10.720  10.836   0.453  0.1342 -0.1450  0.1712
   74LEU     CA 1546  10.544  10.963   0.277  0.0368  0.1091 -0.0054
   75LEU     CA 1547  10.582  11.312   0.132 -0.2668 -0.0520 -0.1727
   76VAL     CA 1548  10.283  11.572   0.118 -0.1527 -0.1167  0.0106
   77ILE     CA 1549  10.337  11.762  -0.129  0.1244  0.0898 -0.0050
   78GLN     CA 1550  10.088  11.953  -0.172  0.0482 -0.2236  0.1127
   79GLY     CA 1551  10.160  12.193  -0.320  0.3100  0.2240 -0.0053
   80GLU     CA 1552  10.296  12.421  -0.297  0.0394 -0.2251 -0.0448
   81TYR     CA 1553  10.581  12.407  -0.530  0.1507  0.0923  0.0971
   82GLU     CA 1554  10.774  12.582  -0.577  0.2347 -0.0847 -0.0613
   83SER     CA 1555  11.092  12.527  -0.539  0.2334  0.0350  0.0766
   84VAL     CA 1556  11.100  12.217  -0.458  0.1776  0.0383 -0.1628
   85LEU     CA 1557  11.157  12.131  -0.218  0.0480 -0.1025 -0.0335
   86ARG     CA 1558  11.188  12.348  -0.001  0.3084 -0.0597  0.4738
   87ASP     CA 1559  11.365  12.619  -0.044  0.2851 -0.0811  0.1263
   88HIS     CA 1560  11.607  12.559  -0.137  0.0214  0.0472 -0.0575
   89VAL     CA 1561  11.881  12.579   0.024 -0.0721 -0.1272  0.1328
   90GLN     CA 1562  12.208  12.585  -0.044 -0.0868 -0.1284  0.0635
   91LYS     CA 1563  12.273  12.265  -0.128 -0.1565  0.0691 -0.0595
   92TRP     CA 1564  12.093  12.044  -0.139 -0.1695  0.0831  0.1266
   93ASN     CA 1565  12.085  11.781  -0.281 -0.3262 -0.0666  0.3096
   94ILE     CA 1566  12.298  11.577  -0.181  0.0738  0.1985  0.0905
   95THR     CA 1567  12.363  11.397  -0.435  0.0666 -0.0440  0.2676
   96GLN     CA 1568  12.105  11.259  -0.584 -0.0504  0.0163  0.0045
   97VAL     CA 1569  11.833  11.249  -0.777 -0.0517  0.0020 -0.1987
   98THR     CA 1570  11.620  10.957  -0.838  0.2241  0.1081 -0.1829
   99LEU     CA 1571  11.481  10.983  -1.086 -0.0182  0.0607  0.1489
  100ASP     CA 1572  11.543  10.846  -1.325  0.1447  0.2193 -0.2071
  101ALA     CA 1573  11.448  10.962  -1.625 -0.0530  0.1997 -0.2077
  102GLU     CA 1574  11.195  11.206  -1.642 -0.1256  0.0516  0.1060
  103MET     CA 1575  11.293  11.358  -1.947 -0.2545 -0.2900  0.0369
  104GLU     CA 1576  11.194  11.541  -2.123  0.1734 -0.0585  0.0400
  105PRO     CA 1577  10.993  11.677  -2.332 -0.0632  0.3391 -0.1338
  106PHE     CA 1578  10.798  11.891  -2.170  0.0895  0.4384 -0.3061
  107TYR     CA 1579  10.580  11.934  -1.917 -0.0240  0.1541  0.2647
  108LYS     CA 1580  10.678  11.889  -1.596 -0.3413  0.2599 -0.1589
  109GLU     CA 1581  10.944  11.710  -1.655 -0.0779  0.1466  0.0585
  110MET     CA 1582  11.193  11.832  -1.703 -0.0156  0.2628 -0.0479
  111GLU     CA 1583  11.256  12.124  -1.703  0.1944 -0.2113  0.0912
  112ALA     CA 1584  11.219  12.270  -1.476  0.0221  0.0786 -0.0600
  113ASN     CA 1585  11.203  12.175  -1.152  0.2070 -0.1022 -0.0103
  114ILE     CA 1586  11.493  12.000  -1.100 -0.2230 -0.3873 -0.2302
  115ARG     CA 1587  11.697  12.160  -1.280 -0.1122  0.3713 -0.1398
  116ARG     CA 1588  11.813  12.396  -1.140  0.2579 -0.2887  0.2504
  117LEU     CA 1589  11.638  12.585  -0.932 -0.1267  0.0472 -0.0461
  118GLY     CA 1590  11.726  12.707  -0.699  0.2152  0.3894 -0.0412
  119ALA     CA 1591  11.947  12.637  -0.506 -0.0479  0.1239  0.3963
  120GLU     CA 1592  12.092  12.407  -0.576 -0.1259  0.2719 -0.1736
  121LEU     CA 1593  12.097  12.124  -0.640  0.1383  0.0312  0.1666
  122GLY     CA 1594  12.381  12.008  -0.633  0.5109  0.3058 -0.4219
  123PHE     CA 1595  12.422  11.768  -0.799 -0.1203 -0.2060 -0.0982
  124GLU     CA 1596  12.191  11.558  -0.887  0.0824 -0.1595 -0.0134
  125VAL     CA 1597  12.094  11.517  -1.193 -0.0639  0.0348  0.2478
  126LEU     CA 1598  11.880  11.185  -1.219  0.0412 -0.0146  0.0803
  127SER     CA 1599  12.012  10.916  -1.256  0.4392 -0.1629 -0.1336
  128ARG     CA 1600  11.980  10.772  -1.528  0.0029 -0.3770 -0.2040
  129VAL     CA 1601  11.734  10.610  -1.777  0.4735 -0.2321  0.0396
  130GLY     CA 1602  11.640  10.296  -1.827  0.2708 -0.2286  0.2096
  131HIS     CA 1603  11.492  10.201  -1.684 -0.0438  0.1012  0.1192
  132SER     CA 1604  11.290   9.854  -1.651 -0.0311 -0.2164 -0.3786
  133LEU     CA 1605  11.331   9.549  -1.911  0.2460 -0.0744 -0.2592
  134TYR     CA 1606  11.558   9.653  -2.052  0.0464 -0.0637  0.0520
  135ASP     CA 1607  11.855   9.800  -1.885  0.0791  0.0592  0.0674
  136THR     CA 1608  11.973   9.934  -2.078  0.1639 -0.2027 -0.0529
  137LYS     CA 1609  12.318   9.960  -2.116  0.3452  0.0597  0.0867
  138ARG     CA 1610  12.322   9.729  -2.374 -0.1757  0.1511 -0.0717
  139ILE     CA 1611  12.113   9.855  -2.616 -0.0308 -0.0162  0.1219
  140LEU     CA 1612  12.138  10.114  -2.699 -0.0978 -0.0523 -0.0897
  141ASP     CA 1613  12.414  10.214  -2.784 -0.0233 -0.0402 -0.0086
  142LEU     CA 1614  12.503   9.889  -2.979 -0.2440 -0.0221 -0.0104
  143ASN     CA 1615  12.276   9.873  -3.211 -0.1152 -0.0210  0.0534
  144GLY     CA 1616  12.099  10.126  -3.209  0.0845 -0.1430  0.1217
  145GLY     CA 1617  12.133  10.494  -3.282 -0.1648  0.3468 -0.1084
  146SER     CA 1618  11.916  10.488  -3.542 -0.2320  0.2873  0.1750
  147PRO     CA 1619  11.616  10.445  -3.391 -0.1633 -0.0521 -0.0629
  148PRO     CA 1620  11.512  10.187  -3.242 -0.2356 -0.5393  0.1908
  149LEU     CA 1621  11.289   9.972  -3.467 -0.2751  0.3116 -0.2154
  150THR     CA 1622  11.075   9.711  -3.506 -0.0049  0.2399  0.0244
  151TYR     CA 1623  10.900   9.578  -3.313 -0.3620 -0.0793 -0.0407
  152LYS     CA 1624  10.936   9.326  -3.165 -0.2311  0.4162 -0.3277
  153ARG     CA 1625  11.186   9.297  -2.993  0.0954  0.0202 -0.2079
  154PHE     CA 1626  11.322   9.574  -2.910  0.0255 -0.2933  0.1304
  155LEU     CA 1627  11.444   9.691  -3.113  0.2132 -0.1009  0.4004
  156HIS     CA 1628  11.531   9.522  -3.377 -0.4483 -0.0457 -0.1221
  157ILE     CA 1629  11.669   9.250  -3.325 -0.2723 -0.0479 -0.1418
  158LEU     CA 1630  11.773   9.245  -3.027 -0.1422 -0.1554 -0.1533
  159SER     CA 1631  11.686   9.232  -2.713 -0.4282  0.3039  0.0123
  160GLN     CA 1632  12.043   9.231  -2.530 -0.0675  0.0853 -0.0318
  161LEU     CA 1633  12.151   8.937  -2.451  0.3110 -0.0387  0.0210
  162GLY     CA 1634  12.034   8.820  -2.145 -0.3763 -0.1789  0.0808
  163ASP     CA 1635  11.736   8.974  -2.190 -0.0296 -0.0590 -0.2176
  164PRO     CA 1636  11.568   9.007  -1.893 -0.2663 -0.0707 -0.0177
  165GLU     CA 1637  11.655   9.015  -1.685  0.1787  0.2324  0.1574
  166VAL     CA 1638  11.614   8.980  -1.320  0.0460  0.0090 -0.3132
  167PRO     CA 1639  11.300   9.093  -1.053  0.0132 -0.0020 -0.1985
  168VAL     CA 1640  11.275   9.247  -0.704 -0.0699 -0.0582  0.0204
  169ARG     CA 1641  11.049   9.273  -0.416 -0.0609  0.0569 -0.3911
  170ASN     CA 1642  11.141   9.520  -0.185  0.1202 -0.1082  0.1983
  171LEU     CA 1643  11.241   9.416   0.078 -0.0822 -0.0497 -0.0304
  172THR     CA 1644  11.552   9.523   0.127 -0.0305 -0.1807  0.0614
  173ALA     CA 1645  11.697   9.573   0.368  0.0441 -0.0094 -0.0358
  174GLU     CA 1646  11.836   9.738   0.547  0.0618  0.0648 -0.3095
  175ASP     CA 1647  11.686   9.929   0.679 -0.1391 -0.3076 -0.1421
  176PHE     CA 1648  11.453  10.068   0.526  0.1760 -0.0255 -0.1562
  177GLN     CA 1649  11.524  10.353   0.473 -0.1568 -0.0449 -0.0139
  178ARG     CA 1650  11.757  10.457   0.523 -0.0142 -0.2639  0.0748
  179CYS     CA 1651  11.802  10.723   0.784 -0.2084  0.0677 -0.1240
  180MET     CA 1652  11.544  10.876   0.770  0.0945  0.0516  0.1539
  181SER     CA 1653  11.249  10.810   0.837 -0.3251  0.0058  0.3451
  182PRO     CA 1654  11.028  10.563   0.708  0.1492 -0.0762  0.0642
  183GLU     CA 1655  10.865  10.550   1.020  0.0675  0.3062 -0.0063
  184PRO     CA 1656  10.797  10.744   1.218  0.0904 -0.1173 -0.1753
  185GLY     CA 1657  10.484  10.898   1.183 -0.0571  0.3368  0.0212
  186LEU     CA 1658  10.330  11.197   1.266 -0.0095 -0.1939 -0.1835
  187ALA     CA 1659  10.182  11.398   1.124  0.0717 -0.1430 -0.3175
  188GLU     CA 1660  10.250  11.620   0.940 -0.0286  0.2020  0.0322
  189ARG     CA 1661  10.188  11.688   0.668  0.1903  0.1502  0.0119
  190TYR     CA 1662  10.113  11.553   0.449  0.4291  0.1014  0.0500
  191ARG     CA 1663   9.795  11.545   0.359 -0.1901 -0.0236  0.1011
  192VAL     CA 1664   9.532  11.445   0.175  0.1779  0.0367 -0.1066
  193PRO     CA 1665   9.236  11.509   0.167  0.0755 -0.1576  0.0338
  194VAL     CA 1666   9.085  11.439  -0.097 -0.0049 -0.0372 -0.2877
  195PRO     CA 1667   9.326  11.405  -0.374 -0.1009 -0.2707 -0.2156
  196ALA     CA 1668   9.427  11.657  -0.423  0.0862 -0.0695  0.1544
  197ASP     CA 1669   9.289  11.903  -0.356 -0.0618 -0.3840  0.2140
  198LEU     CA 1670   9.052  12.000  -0.473  0.0871  0.2297  0.0630
  199GLU     CA 1671   8.915  11.685  -0.524  0.0383  0.1398 -0.3768
  200ILE     CA 1672   8.644  11.585  -0.489 -0.2495  0.1061 -0.1008
  201PRO     CA 1673   8.492  11.495  -0.757  0.2102  0.1210 -0.3498
  202PRO     CA 1674   8.620  11.346  -1.038  0.3235  0.1301  0.2525
  203GLN     CA 1675   8.506  11.047  -1.172 -0.1200  0.3821  0.0106
  204SER     CA 1676   8.183  10.965  -1.003  0.1471 -0.3536 -0.0086
  205LEU     CA 1677   8.209  10.655  -1.024  0.2180  0.2168 -0.3453
  206SER     CA 1678   8.402  10.388  -0.930  0.2456  0.2235  0.2098
  207PRO     CA 1679   8.496  10.221  -1.130  0.3357  0.0606  0.1924
  208TRP     CA 1680   8.826  10.164  -1.194  0.0853 -0.3014 -0.2661
  209THR     CA 1681   9.032   9.958  -1.011  0.1754  0.0854 -0.2773
  210GLY     CA 1682   9.283  10.147  -0.842  0.1005 -0.2158  0.1328
  211GLY     CA 1683   9.501  10.017  -0.883 -0.1166 -0.1342 -0.0482
  212GLU     CA 1684   9.665   9.824  -0.666  0.0037  0.0091 -0.0798
  213THR     CA 1685   9.766   9.566  -0.699 -0.1088 -0.0475 -0.1266
  214GLU     CA 1686   9.487   9.445  -0.962 -0.1762 -0.2086 -0.0031
  215GLY     CA 1687   9.477   9.318  -1.210 -0.3868  0.0494 -0.1528
  216LEU     CA 1688   9.253   9.180  -1.304 -0.0180 -0.2122  0.1516
  217ARG     CA 1689   9.173   8.874  -1.145 -0.0846 -0.2861  0.0399
  218ARG     CA 1690   9.552   8.832  -1.121 -0.0323 -0.1207  0.0077
  219LEU     CA 1691   9.775   8.844  -1.256  0.2455 -0.2193  0.0251
  220GLU     CA 1692   9.895   8.460  -1.237  0.4155 -0.4301  0.0124
  221GLN     CA 1693   9.670   8.324  -1.339 -0.3242 -0.0424 -0.0342
  222HIS     CA 1694   9.574   8.424  -1.624 -0.1549 -0.0685  0.1858
  223LEU     CA 1695   9.741   8.322  -1.850 -0.2824  0.1719 -0.2929
  224THR     CA 1696   9.757   8.049  -1.970  0.1039 -0.0991  0.0144
  225ASP     CA 1697   9.449   7.904  -2.073 -0.0731 -0.0716 -0.0000
  226GLN     CA 1698   9.395   7.781  -2.342 -0.1371 -0.2011 -0.1334
  227GLY     CA 1699   9.190   7.768  -2.560 -0.1773 -0.0686 -0.0860
  228TRP     CA 1700   9.191   8.100  -2.674  0.1577 -0.2781  0.1234
  229VAL     CA 1701   9.316   8.355  -2.877  0.1036  0.1056  0.2292
  230ALA     CA 1702   9.336   8.196  -3.131  0.0115  0.0305 -0.0854
  231ASN     CA 1703   9.510   8.162  -3.351 -0.1259  0.2263 -0.0978
  232PHE     CA 1704   9.339   8.301  -3.639 -0.2227  0.0026 -0.1066
  233THR     CA 1705   8.970   8.370  -3.609 -0.0944  0.1236  0.2764
  234LYS     CA 1706   8.904   8.486  -3.316  0.2236 -0.1436 -0.3315
  235PRO     CA 1707   8.894   8.687  -3.025  0.0484  0.0103 -0.0476
  236ARG     CA 1708   9.030   8.989  -2.982 -0.3411  0.1613  0.1530
  237THR     CA 1709   9.087   9.134  -3.306 -0.1996  0.0055 -0.0754
  238ILE     CA 1710   8.864   9.156  -3.540  0.2327  0.2354 -0.0040
  239PRO     CA 1711   8.617   9.101  -3.259  0.1716  0.2929 -0.2649
  240ASN     CA 1712   8.613   9.362  -3.165  0.0053  0.1285  0.0885
  241SER     CA 1713   8.809   9.429  -2.922  0.4019  0.4746 -0.1641
  242LEU     CA 1714   8.711   9.282  -2.678 -0.1063  0.2057 -0.1698
  243LEU     CA 1715   8.589   9.371  -2.407 -0.3624 -0.0944 -0.1324
  244PRO     CA 1716   8.770   9.273  -2.169 -0.0776 -0.0578  0.2968
  245SER     CA 1717   8.980   9.051  -2.339 -0.1490  0.2153 -0.0469
  246THR     CA 1718   9.295   9.091  -2.303  0.1379  0.1062  0.1496
  247THR     CA 1719   9.443   9.343  -2.151  0.1702  0.0174 -0.0203
  248GLY     CA 1720   9.265   9.403  -1.854 -0.1497  0.1396 -0.2196
  249LEU     CA 1721   9.441   9.515  -1.686  0.0827 -0.0912 -0.0425
  250SER     CA 1722   9.459   9.803  -1.513  0.1292  0.0356  0.0883
  251PRO     CA 1723   9.702   9.828  -1.270  0.1547  0.1092  0.1065
  252TYR     CA 1724   9.835  10.070  -1.420 -0.0540  0.3661 -0.1557
  253PHE     CA 1725   9.911  10.231  -1.669 -0.0028 -0.0750  0.2048
  254SER     CA 1726   9.986  10.554  -1.571  0.0483 -0.0906  0.2382
  255MET     CA 1727  10.142  10.496  -1.301  0.1563  0.0862 -0.4102
  256GLY     CA 1728  10.255  10.332  -1.213  0.1640  0.0567  0.0836
  257CYS     CA 1729  10.263   9.991  -1.129  0.1066 -0.0096 -0.1316
  258LEU     CA 1730  10.348   9.720  -1.253 -0.0431  0.0977  0.2245
  259SER     CA 1731  10.497   9.441  -1.242 -0.1168 -0.1099  0.1919
  260VAL     CA 1732  10.765   9.475  -1.436  0.0436 -0.3389  0.0520
  261ARG     CA 1733  10.929   9.185  -1.493  0.0076 -0.0264 -0.3746
  262THR     CA 1734  10.751   8.959  -1.411  0.1782  0.0217  0.0523
  263PHE     CA 1735  10.576   8.917  -1.651  0.0627  0.0284 -0.0220
  264PHE     CA 1736  10.793   8.786  -1.914  0.1227 -0.2700  0.0339
  265GLN     CA 1737  10.768   8.486  -1.920 -0.2851  0.1746 -0.0687
  266ARG     CA 1738  10.501   8.425  -2.026 -0.0095  0.3075 -0.1016
  267LEU     CA 1739  10.467   8.651  -2.281  0.0152 -0.0052 -0.0958
  268SER     CA 1740  10.755   8.612  -2.519 -0.0102  0.1624  0.0688
  269ASN     CA 1741  10.557   8.249  -2.547 -0.1315 -0.0727 -0.1102
  270ILE     CA 1742  10.243   8.327  -2.638 -0.0691 -0.0894 -0.1685
  271TYR     CA 1743  10.245   8.571  -2.856  0.2756 -0.2111 -0.0024
  272ALA     CA 1744  10.492   8.558  -3.079  0.0792  0.0206  0.1343
  273GLN     CA 1745  10.507   8.298  -3.187  0.1103  0.0822 -0.1710
  274ALA     CA 1746  10.283   8.118  -3.212 -0.0895  0.1821  0.0112
  275LYS     CA 1747  10.085   8.066  -3.007  0.2584 -0.0440 -0.2040
  276HIS     CA 1748   9.895   8.277  -2.984 -0.0443  0.2695  0.1402
  277HIS     CA 1749   9.877   8.496  -3.180  0.3520  0.3708  0.1025
  278SER     CA 1750   9.944   8.425  -3.487  0.0938  0.1453 -0.1652
  279LEU     CA 1751   9.838   8.629  -3.661  0.1175 -0.2194 -0.0717
  280PRO     CA 1752   9.621   8.833  -3.658  0.0170  0.0343  0.0468
  281PRO     CA 1753   9.676   9.131  -3.579  0.1346 -0.0059 -0.1478
  282VAL     CA 1754   9.916   9.218  -3.287 -0.1986 -0.2514 -0.2643
  283SER     CA 1755  10.068   8.986  -3.228  0.0809  0.0259 -0.4652
  284LEU     CA 1756  10.325   9.112  -2.982 -0.1780  0.2221  0.1065
  285GLN     CA 1757  10.421   9.417  -3.012  0.2663  0.3597  0.2220
  286GLY     CA 1758  10.282   9.682  -2.978  0.0399  0.0162 -0.0063
  287GLN     CA 1759  10.127   9.666  -2.731 -0.0338 -0.2625 -0.2447
  288LEU     CA 1760  10.242   9.612  -2.467  0.1589 -0.2590  0.1327
  289LEU     CA 1761  10.516   9.768  -2.462 -0.1654  0.0731 -0.2299
  290TRP     CA 1762  10.540  10.084  -2.504 -0.0342  0.1344  0.1338
  291ARG     CA 1763  10.759  10.203  -2.279  0.0976  0.0747  0.3664
  292GLU     CA 1764  11.062  10.250  -2.332  0.1076  0.1570  0.0992
  293PHE     CA 1765  11.123  10.249  -2.618  0.0354  0.1064  0.1567
  294PHE     CA 1766  11.013  10.565  -2.706 -0.0632 -0.0401 -0.3008
  295TYR     CA 1767  11.112  10.731  -2.498 -0.2684 -0.0973 -0.0107
  296THR     CA 1768  11.445  10.688  -2.494  0.2734  0.0938  0.0589
  297VAL     CA 1769  11.559  10.685  -2.819 -0.1993 -0.1099 -0.1690
  298ALA     CA 1770  11.777  10.617  -2.957  0.0567  0.0570 -0.0249
  299SER     CA 1771  11.919  10.910  -3.080 -0.2118  0.2010 -0.1850
  300ALA     CA 1772  12.052  11.123  -2.890  0.0453  0.0389  0.1302
  301THR     CA 1773  11.805  11.417  -2.791 -0.0100 -0.0893  0.0778
  302GLN     CA 1774  11.513  11.247  -2.940 -0.1348  0.0338  0.2248
  303ASN     CA 1775  11.410  11.504  -3.058 -0.3250 -0.3042 -0.0044
  304PHE     CA 1776  11.100  11.476  -3.118  0.0233  0.0053 -0.0890
  305THR     CA 1777  10.740  11.605  -3.112  0.0636  0.0312 -0.2135
  306GLN     CA 1778  10.784  11.869  -3.296  0.1644 -0.3792 -0.0209
  307MET     CA 1779  10.949  11.758  -3.510  0.1894  0.2740 -0.0237
  308ALA     CA 1780  11.259  11.691  -3.537 -0.4692 -0.2770  0.3430
  309GLY     CA 1781  11.403  11.501  -3.573 -0.2500 -0.2326 -0.1306
  310ASN     CA 1782  11.486  11.212  -3.593 -0.0512  0.2840 -0.2057
  311PRO     CA 1783  11.444  10.982  -3.815  0.0345  0.0145 -0.0815
  312ILE     CA 1784  11.123  10.927  -3.850 -0.1077 -0.0508 -0.0025
  313CYS     CA 1785  11.029  11.251  -3.809  0.2024  0.0160  0.3506
  314LEU     CA 1786  10.937  11.492  -3.977  0.3512  0.0245  0.0175
  315GLN     CA 1787  10.679  11.661  -4.142 -0.1061 -0.2999 -0.2475
  316ILE     CA 1788  10.483  11.894  -4.228  0.0658 -0.0867 -0.0723
  317HIS     CA 1789  10.245  11.871  -4.002  0.1397  0.0921 -0.3794
  318TRP     CA 1790  10.021  12.079  -3.968  0.0205  0.1272 -0.0094
  319TYR     CA 1791   9.713  12.130  -3.863 -0.0041 -0.2514  0.1991
  320GLU     CA 1792   9.665  12.420  -3.766  0.2263  0.3171 -0.1866
  321ASP     CA 1793   9.368  12.632  -3.648 -0.3018  0.1019  0.0898
  322ALA     CA 1794   9.242  12.513  -3.448 -0.1107  0.0658  0.1359
  323GLU     CA 1795   8.942  12.402  -3.367  0.0310  0.1576 -0.1827
  324ARG     CA 1796   8.814  12.101  -3.382  0.0386  0.1543  0.1130
  325LEU     CA 1797   8.661  11.852  -3.278 -0.3725 -0.2048 -0.1942
  326HIS     CA 1798   8.386  11.786  -3.430 -0.0459 -0.0956 -0.1434
  327LYS     CA 1799   8.335  11.447  -3.394  0.1528  0.2567  0.2449
  328TRP     CA 1800   8.308  11.309  -3.137 -0.0567  0.2494 -0.1990
  329LYS     CA 1801   8.309  11.505  -2.892 -0.1497 -0.1346  0.1178
  330THR     CA 1802   8.141  11.771  -2.927 -0.1473  0.1638  0.0838
  331ALA     CA 1803   7.887  11.632  -3.154 -0.0264 -0.1566 -0.0148
  332GLN     CA 1804   7.902  11.452  -3.429  0.1439  0.4909 -0.1202
  333THR     CA 1805   7.697  11.248  -3.618 -0.0737  0.0676 -0.2645
  334GLY     CA 1806   7.793  11.014  -3.835  0.0935 -0.3195 -0.2530
  335PHE     CA 1807   7.879  10.794  -3.803  0.1088  0.1961 -0.3390
  336PRO     CA 1808   7.866  10.491  -3.642 -0.1131 -0.2742  0.0026
  337TRP     CA 1809   8.130  10.342  -3.564  0.0985  0.2707  0.3360
  338ILE     CA 1810   8.274  10.519  -3.380 -0.0683 -0.2588  0.1462
  339ASP     CA 1811   8.012  10.747  -3.175  0.0849  0.4530 -0.3249
  340ALA     CA 1812   7.822  10.577  -3.077  0.2271 -0.0394 -0.0475
  341ILE     CA 1813   7.796  10.488  -2.748  0.0071  0.1020  0.0384
  342MET     CA 1814   7.694  10.736  -2.625  0.1020  0.0838  0.0494
  343THR     CA 1815   7.875  10.935  -2.490  0.2624 -0.2110  0.2081
  344GLN     CA 1816   8.099  11.014  -2.764  0.2805 -0.0934  0.3811
  345LEU     CA 1817   8.298  10.801  -2.675 -0.1469  0.0983  0.2166
  346ARG     CA 1818   8.301  10.668  -2.394  0.1354 -0.1530  0.1080
  347GLN     CA 1819   8.151  10.602  -2.036  0.2013  0.2210 -0.2013
  348GLU     CA 1820   8.258  10.340  -1.884  0.0322 -0.3138 -0.0859
  349GLY     CA 1821   8.540  10.296  -1.981 -0.0064  0.0407  0.1207
  350TRP     CA 1822   8.730  10.265  -2.235  0.1541 -0.2945 -0.3729
  351ILE     CA 1823   8.685  10.192  -2.539 -0.2280  0.0480  0.1216
  352HIS     CA 1824   8.683   9.872  -2.610  0.3109  0.1070  0.1087
  353HIS     CA 1825   8.620   9.878  -2.925 -0.2263  0.1775 -0.3426
  354LEU     CA 1826   8.837   9.965  -3.154  0.2720  0.0229  0.0059
  355ALA     CA 1827   9.089   9.991  -3.099 -0.0341 -0.2824  0.0003
  356ARG     CA 1828   9.298  10.134  -3.217 -0.1003  0.2478 -0.1664
  357HIS     CA 1829   9.096  10.104  -3.583 -0.2339  0.5157 -0.2711
  358ALA     CA 1830   9.150  10.297  -3.646  0.2168 -0.4154 -0.3210
  359VAL     CA 1831   9.203  10.583  -3.423 -0.2613  0.0625 -0.1085
  360ALA     CA 1832   9.337  10.785  -3.630 -0.0674  0.0044 -0.1811
  361CYS     CA 1833   9.166  10.812  -3.949 -0.0114 -0.1813 -0.0249
  362PHE     CA 1834   8.954  11.102  -3.944  0.2385 -0.0655  0.0976
  363LEU     CA 1835   9.130  11.291  -3.744  0.1056  0.1929 -0.0745
  364THR     CA 1836   9.421  11.307  -3.906 -0.0698 -0.0019  0.1426
  365ARG     CA 1837   9.375  11.150  -4.226 -0.0165  0.2604  0.0467
  366GLY     CA 1838   9.123  11.214  -4.328  0.1378  0.0869 -0.3091
  367ASP     CA 1839   9.019  11.464  -4.346  0.1163  0.1584 -0.1602
  368LEU     CA 1840   9.069  11.691  -4.050  0.1497  0.0935  0.0256
  369TRP     CA 1841   9.412  11.691  -3.958 -0.0889  0.0927  0.1649
  370ILE     CA 1842   9.539  11.750  -3.691 -0.1281 -0.2064 -0.0316
  371SER     CA 1843   9.853  11.753  -3.484  0.2163 -0.2973  0.2334
  372TRP     CA 1844   9.958  11.489  -3.331 -0.1861 -0.0526  0.0733
  373GLU     CA 1845  10.096  11.371  -3.118  0.0416  0.0544  0.1191
  374GLU     CA 1846  10.154  11.606  -2.829  0.0190 -0.0565  0.1968
  375GLY     CA 1847  10.084  11.669  -2.633 -0.0920 -0.1356  0.2011
  376MET     CA 1848   9.764  11.607  -2.463  0.0425  0.1165 -0.0235
  377LYS     CA 1849   9.577  11.541  -2.682  0.0717 -0.0554 -0.2941
  378VAL     CA 1850   9.319  11.396  -2.755  0.3025  0.1538 -0.1457
  379PHE     CA 1851   9.095  11.224  -2.574 -0.0707 -0.2716 -0.2029
  380GLU     CA 1852   9.043  11.291  -2.320  0.1422  0.4599  0.0524
  381GLU     CA 1853   8.847  11.215  -2.118  0.1535  0.1439  0.0635
  382LEU     CA 1854   8.938  10.906  -2.049 -0.0211 -0.1719 -0.1474
  383LEU     CA 1855   9.224  10.781  -2.152  0.0992 -0.0602  0.0257
  384LEU     CA 1856   9.459  10.699  -1.985  0.1379  0.1665 -0.0814
  385ASP     CA 1857   9.771  10.769  -2.151 -0.0797 -0.1266  0.2942
  386ALA     CA 1858   9.967  10.903  -2.008  0.1687 -0.0639 -0.0388
  387ASP     CA 1859  10.168  11.097  -1.873 -0.0512  0.2309  0.0267
  388TYR     CA 1860  10.469  11.119  -1.959  0.0805 -0.2258  0.0792
  389SER     CA 1861  10.543  10.839  -2.090 -0.0951  0.1282  0.4706
  390ILE     CA 1862  10.331  10.791  -2.331 -0.0649 -0.0605 -0.0830
  391ASN     CA 1863  10.198  11.091  -2.519 -0.1571  0.0711 -0.2081
  392ALA     CA 1864  10.333  11.169  -2.707  0.2717 -0.0312  0.0430
  393GLY     CA 1865  10.402  10.937  -2.932 -0.0154 -0.3944  0.1190
  394ASN     CA 1866  10.169  10.851  -3.058  0.0574 -0.1624 -0.3008
  395TRP     CA 1867  10.066  10.888  -3.332 -0.4697 -0.0380 -0.1659
  396MET     CA 1868  10.224  10.739  -3.545  0.1611  0.0197  0.0679
  397TRP     CA 1869  10.157  10.339  -3.669  0.2878 -0.2387  0.0684
  398LEU     CA 1870  10.046  10.362  -3.889  0.1737  0.0896 -0.0481
  399SER     CA 1871   9.986  10.691  -3.966  0.1057  0.2001  0.1788
  400ALA     CA 1872  10.256  10.846  -4.093 -0.0663 -0.0656 -0.1334
  401SER     CA 1873  10.569  10.834  -3.896 -0.1698 -0.0814 -0.0389
  402ALA     CA 1874  10.579  10.570  -3.841  0.0848  0.0257 -0.2356
  403PHE     CA 1875  10.521  10.369  -4.035  0.0856 -0.3117 -0.0769
  404PHE     CA 1876  10.404  10.422  -4.296 -0.2526 -0.5115 -0.0133
  405HIS     CA 1877  10.100  10.447  -4.374 -0.0347  0.1144  0.2406
  406HIS     CA 1878   9.749  10.527  -4.470 -0.3048 -0.2390 -0.0906
  407TYR     CA 1879   9.666  10.637  -4.726  0.1751  0.2480 -0.4338
  408THR     CA 1880   9.431  10.521  -5.013 -0.2085 -0.2158  0.2960
  409ARG     CA 1881   9.204  10.355  -4.774 -0.2923  0.1257 -0.3604
  410ILE     CA 1882   9.291  10.213  -4.546  0.0017 -0.1327  0.1967
  411PHE     CA 1883   8.997  10.261  -4.292  0.0908 -0.2637  0.0307
  412CYS     CA 1884   9.012  10.118  -4.082 -0.0475 -0.3392  0.1702
  413PRO     CA 1885   8.668  10.055  -3.965  0.1832 -0.0858  0.1955
  414VAL     CA 1886   8.557   9.879  -4.239 -0.3223 -0.0438 -0.1712
  415ARG     CA 1887   8.665   9.640  -4.240  0.0441 -0.2585  0.4294
  416PHE     CA 1888   8.790   9.499  -3.916  0.1500 -0.2824 -0.1785
  417GLY     CA 1889   8.582   9.518  -3.738 -0.0663  0.0228 -0.0367
  418LYS     CA 1890   8.358   9.227  -3.684  0.0503 -0.1776 -0.1864
  419ARG     CA 1891   8.048   9.141  -3.638 -0.0626  0.1158 -0.2832
  420THR     CA 1892   7.874   9.181  -3.898 -0.1118 -0.0795  0.2953
  421ASP     CA 1893   7.730   8.905  -3.949 -0.2059 -0.1565  0.1980
  422PRO     CA 1894   7.521   8.875  -3.692 -0.0708 -0.2669  0.1688
  423GLU     CA 1895   7.538   9.063  -3.470 -0.1051  0.0856 -0.1473
  424GLY     CA 1896   7.632   9.351  -3.493 -0.1047 -0.0052  0.0655
  425GLN     CA 1897   7.859   9.379  -3.237  0.1608 -0.4657 -0.0644
  426TYR     CA 1898   7.868   9.603  -3.133 -0.0278  0.2938  0.0142
  427ILE     CA 1899   7.633   9.867  -3.207 -0.4434  0.0888 -0.0476
  428ARG     CA 1900   7.338   9.860  -3.124  0.2692  0.0551 -0.2352
  429LYS     CA 1901   7.184  10.015  -2.831 -0.3118  0.0056 -0.1829
  430TYR     CA 1902   7.057  10.342  -2.781  0.1000 -0.2214 -0.0321
  431LEU     CA 1903   7.095  10.470  -3.074 -0.2089 -0.0184  0.0172
  432PRO     CA 1904   6.946  10.681  -3.311 -0.1391 -0.1936  0.1275
  433VAL     CA 1905   6.881  10.423  -3.509 -0.0945  0.3812 -0.0912
  434LEU     CA 1906   7.006  10.143  -3.463  0.2595  0.1754  0.3209
  435LYS     CA 1907   6.805   9.887  -3.412 -0.0371 -0.0170 -0.0816
  436ASN     CA 1908   6.651   9.841  -3.706 -0.1763 -0.0368 -0.2338
  437PHE     CA 1909   6.678   9.570  -3.769 -0.0251  0.1469  0.2544
  438PRO     CA 1910   6.828   9.431  -4.029 -0.3143 -0.0558 -0.2543
  439THR     CA 1911   6.976   9.482  -4.258  0.0085  0.0266  0.0739
  440LYS     CA 1912   7.115   9.781  -4.246  0.1195 -0.2748  0.0999
  441TYR     CA 1913   7.309   9.711  -4.023  0.2626  0.2495 -0.7114
  442ILE     CA 1914   7.595   9.891  -3.956 -0.0433 -0.2102  0.0099
  443TYR     CA 1915   7.800   9.890  -4.172  0.0175 -0.1240  0.1278
  444GLU     CA 1916   7.614   9.913  -4.452  0.2572  0.0660 -0.0948
  445PRO     CA 1917   7.462  10.155  -4.432 -0.0637  0.2008  0.0995
  446TRP     CA 1918   7.473  10.295  -4.749 -0.3301  0.3503 -0.1619
  447THR     CA 1919   7.297  10.566  -4.808  0.1279  0.0392  0.2581
  448ALA     CA 1920   7.002  10.389  -4.864  0.0128  0.1677  0.0896
  449SER     CA 1921   7.023  10.142  -5.010 -0.0817  0.2196  0.1453
  450GLU     CA 1922   6.713   9.930  -5.033  0.0563  0.0219  0.1959
  451GLU     CA 1923   6.477  10.010  -4.888 -0.2562 -0.0059 -0.0748
  452GLU     CA 1924   6.437  10.174  -4.668  0.2220  0.2850  0.0082
  453GLN     CA 1925   6.562  10.107  -4.403  0.0852  0.0273  0.1694
  454ARG     CA 1926   6.594   9.799  -4.303 -0.0123  0.2861  0.0259
  455GLN     CA 1927   6.373   9.784  -4.095 -0.2250  0.0712 -0.0285
  456ALA     CA 1928   6.317  10.007  -3.925 -0.1541  0.1407 -0.0640
  457GLY     CA 1929   6.348  10.301  -3.946 -0.0026 -0.0280 -0.1945
  458CYS     CA 1930   6.480  10.438  -4.150  0.0909  0.2131 -0.2667
  459ILE     CA 1931   6.546  10.741  -4.314  0.0384  0.1232 -0.2862
  460ILE     CA 1932   6.931  10.787  -4.550 -0.1087 -0.0890 -0.1063
  461GLY     CA 1933   7.004  11.069  -4.578 -0.0125  0.2882 -0.0927
  462ARG     CA 1934   7.080  11.299  -4.470  0.0920  0.4154 -0.0499
  463ASP     CA 1935   6.995  11.329  -4.172 -0.1143 -0.0024 -0.0169
  464TYR     CA 1936   6.948  10.994  -4.031  0.0305  0.1494 -0.1914
  465PRO     CA 1937   7.262  11.016  -3.912  0.0060  0.2320  0.1819
  466PHE     CA 1938   7.441  11.096  -4.179 -0.1713 -0.1239 -0.1266
  467PRO     CA 1939   7.532  11.388  -4.189 -0.0204 -0.1936 -0.2289
  468MET     CA 1940   7.854  11.485  -4.118  0.0277  0.1100 -0.2663
  469VAL     CA 1941   8.093  11.671  -4.160 -0.0862 -0.3402  0.0814
  470ASN     CA 1942   8.436  11.551  -4.178 -0.1893  0.1266 -0.2243
  471HIS     CA 1943   8.536  11.760  -4.435  0.3442 -0.0500  0.2917
  472LYS     CA 1944   8.592  11.702  -4.737 -0.2519 -0.2373 -0.3041
  473GLU     CA 1945   8.597  11.373  -4.818 -0.2645 -0.3631 -0.0101
  474ALA     CA 1946   8.791  11.219  -4.716 -0.2045  0.1900  0.2516
  475SER     CA 1947   8.774  10.909  -4.537  0.2123  0.1281 -0.2074
  476ASP     CA 1948   9.083  10.831  -4.664 -0.0726 -0.1066 -0.2152
  477ARG     CA 1949   9.159  10.947  -4.928 -0.2244 -0.0122  0.3689
  478ASN     CA 1950   9.460  11.085  -4.932 -0.1679 -0.1115 -0.3094
  479LEU     CA 1951   9.624  11.187  -5.161  0.0249  0.0300 -0.1450
  480GLN     CA 1952   9.655  11.529  -5.207 -0.0769 -0.0036 -0.0342
  481LEU     CA 1953   9.853  11.520  -4.910 -0.1971 -0.1528 -0.2462
  482MET     CA 1954  10.034  11.287  -4.918  0.1043 -0.0920 -0.0332
  483ARG     CA 1955  10.216  11.282  -5.124  0.3607  0.1153  0.1134
  484ARG     CA 1956  10.517  11.190  -5.045  0.0246  0.3105 -0.0044
  485VAL     CA 1957  10.748  11.200  -4.823 -0.0108  0.1304  0.1119
  486ARG     CA 1958  11.008  11.017  -4.906  0.1246  0.0702 -0.1609
  487GLU     CA 1959  11.110  10.802  -4.773  0.1841 -0.0440 -0.0169
  488GLU     CA 1960  11.374  10.830  -4.608  0.0666 -0.2179 -0.1337
  489GLN     CA 1961  11.367  10.978  -4.329  0.0443  0.0861  0.0613
  490ARG     CA 1962  11.116  11.159  -4.330 -0.1739 -0.0741  0.2116
  491GLY     CA 1963  10.844  11.100  -4.250  0.0517  0.1165 -0.3773
  492THR     CA 1964  10.736  10.822  -4.364  0.2964  0.0336 -0.0215
  493ALA     CA 1965  10.911  10.599  -4.296 -0.0297 -0.0876 -0.1772
  494GLN     CA 1966  11.026  10.509  -4.096 -0.2603 -0.0283 -0.0996
  495LEU     CA 1967  11.015  10.244  -3.990 -0.1853  0.0250  0.0516
  496THR     CA 1968  10.865  10.074  -4.232  0.0896  0.1326 -0.1121
  497ARG     CA 1969  11.055  10.153  -4.506  0.2470 -0.0443 -0.1174
  999W        W 1970   9.819   5.513   0.049 -0.0180 -0.2367  0.2262
 1000W        W 1971   4.923   8.493   6.634 -0.0457  0.3887 -0.1631
 1001W        W 1972   9.363   0.468   0.452  0.3346  0.0899 -0.2507
 1002W        W 1973   9.330  12.382   8.740  0.2453  0.0780 -0.0534
 1003W        W 1974   3.924   5.545   7.131  0.1147  0.4571 -0.0527
 1004W        W 1975  11.057   1.302   5.529 -0.2317  0.0380 -0.2815
 1005W        W 1976   2.077  12.429   5.253  0.0011  0.0518 -0.1125
 1006W        W 1977   2.695   9.234   8.621  0.2639  0.0661  0.0429
 1007W        W 1978   4.004   3.658   5.128  0.2684  0.0266 -0.2140
 1008W        W 1979  12.218   5.720  10.291 -0.1431  0.0908 -0.1210
 1009W        W 1980   6.000  12.575   3.893  0.0787  0.1819 -0.0525
 1010W        W 1981  10.141   3.303   1.333  0.0101  0.0850  0.1484
 1011W        W 1982   3.256   8.597   1.698 -0.0673 -0.0582  0.0175
 1012W        W 1983   8.098   8.237   8.960  0.1623  0.3739  0.4176
 1013W        W 1984   2.146   5.394   1.861 -0.1914  0.0980 -0.0606
 1014W        W 1985  12.991   3.394   1.394 -0.1575  0.0026  0.2293
 1015W        W 1986  10.902   6.314   0.543 -0.0012  0.1197  0.0500
 1016W        W 1987   6.719  10.706  12.461  0.2783  0.1389 -0.2389
 1017W        W 1988   7.857   9.559   5.185  0.0711  0.1386  0.5399
 1018W        W 1989   5.267  10.855  13.486 -0.1719 -0.1107 -0.2986
 1019W        W 1990   9.308   7.801   7.097  0.0649 -0.2614  0.1207
 1020W        W 1991   1.947  11.069   1.537  0.1147  0.1665  0.1205
 1021W        W 1992   6.536   8.973   9.005 -0.1792 -0.0611  0.1317
 1022W        W 1993   2.625   0.360  13.087  0.4368  0.0723  0.1322
 1023W        W 1994  11.200   7.563  13.886  0.0862  0.0678 -0.0531
 1024W        W 1995  13.637   4.417  11.112 -0.0677 -0.1813 -0.4101
 1025W        W 1996   0.154   6.137   8.659 -0.0789  0.1396  0.3719
 1026W        W 1997   8.499   7.329   9.022 -0.0967 -0.1199 -0.2173
 1027W        W 1998   7.127   1.097   0.425 -0.2432 -0.2551 -0.2027
 1028W        W 1999  11.805   1.587   2.402  0.1137 -0.2550  0.1367
 1029W        W 2000   6.958  12.355   7.040 -0.1124 -0.1200  0.0786
 1030W        W 2001   9.324  11.933  13.073 -0.1138  0.3464  0.1739
 1031W        W 2002   6.486  12.573  10.089 -0.0694  0.3180  0.4684
 1032W        W 2003   6.528   0.800   6.580 -0.2823  0.1673  0.0177
 1033W        W 2004   5.363   8.174   2.147  0.1640  0.2129 -0.0059
 1034W        W 2005   8.791   9.283   4.610  0.0481  0.2827  0.0471
 1035W        W 2006   1.388   3.151   6.100  0.1490  0.1185 -0.1012
 1036W        W 2007   5.808   9.720   1.818  0.2079 -0.2393 -0.1741
 1037W        W 2008   7.974   4.988   5.802 -0.0457  0.0379  0.0022
 1038W        W 2009  12.634  13.184   6.650  0.0532 -0.1408  0.4449
 1039W        W 2010  13.196   8.035  10.225 -0.2368  0.0732 -0.0927
 1040W        W 2011   2.475  12.453   5.562 -0.0989  0.3133 -0.2029
 1041W        W 2012   0.294   4.441   0.344 -0.2018  0.1896  0.0201
 1042W        W 2013   6.046   6.049   0.449 -0.1307  0.1328 -0.1654
 1043W        W 2014   4.369   5.136   0.739  0.1958 -0.1894  0.3473
 1044W        W 2015   0.745   9.007  13.046 -0.0655 -0.1475 -0.0983
 1045W        W 2016   7.089   6.092  11.143  0.1143  0.1127 -0.4199
 1046W        W 2017   3.447   7.621   3.316  0.2162 -0.0335 -0.0299
 1047W        W 2018   3.843   5.920  10.612  0.1094  0.0410  0.1233
 1048W        W 2019   3.991  13.743   1.046 -0.1789 -0.0437  0.1041
 1049W        W 2020  12.866   1.357   7.632 -0.0691  0.1322  0.2287
 1050W        W 2021   7.897   0.738   9.504 -0.2350  0.0432  0.0889
 1051W        W 2022  13.138   8.316  13.687 -0.1233  0.0679 -0.0173
 1052W        W 2023   1.823   0.327   5.165 -0.1677 -0.2890  0.0812
 1053W        W 2024   1.172  11.149  13.515 -0.0904  0.0799  0.0123
 1054W        W 2025   7.709   4.064  10.955  0.2233  0.0660 -0.0989
 1055W        W 2026   3.247   3.256  12.029  0.0259  0.0875  0.0629
 1056W        W 2027   7.753   7.919   9.161 -0.4302 -0.0965  0.0410
 1057W        W 2028   8.708  11.635   3.037  0.0313 -0.1319 -0.0816
 1058W        W 2029   9.101   1.850   8.412 -0.0395 -0.3310 -0.1992
 1059W        W 2030   6.065  12.775  10.532  0.0238 -0.1846  0.0213
 1060W        W 2031   6.463  12.643   5.310  0.0695  0.2388 -0.4028
 1061W        W 2032  10.281   6.126  11.533 -0.0825  0.1289  0.1099
 1062W        W 2033   1.660   1.623   4.990  0.2683  0.1284  0.0877
 1063W        W 2034  11.444   7.259   2.633 -0.1194  0.0521 -0.0522
 1064W        W 2035   1.175  11.242  11.170  0.0553  0.0068  0.0647
 1065W        W 2036  12.961  11.281   9.765 -0.1123 -0.2600  0.2048
 1066W        W 2037   6.216   3.900  13.308  0.1107  0.1360  0.0466
 1067W        W 2038   4.069   1.331   0.562  0.1512  0.1831  0.0932
 1068W        W 2039   0.827  12.449  13.754 -0.2186  0.3590  0.0214
 1069W        W 2040   0.330   3.874  12.507 -0.1366 -0.1749 -0.1628
 1070W        W 2041   9.231   5.393   4.028 -0.0392  0.0765  0.1188
 1071W        W 2042   9.308   0.393   2.234 -0.0203 -0.0028  0.1209
 1072W        W 2043   3.752   0.856  13.792 -0.1704  0.1066  0.2568
 1073W        W 2044   3.319   8.157   3.516 -0.3171  0.0406  0.1538
 1074W        W 2045   8.451   7.990   1.757  0.0810 -0.1543  0.0321
 1075W        W 2046  13.484  11.001  13.507  0.0157 -0.2791  0.2069
 1076W        W 2047   8.711   3.078   2.341  0.0617 -0.0916  0.1116
 1077W        W 2048   7.826   3.494   7.237 -0.2563  0.3513 -0.0518
 1078W        W 2049   1.295   0.660   4.802  0.1985  0.1912 -0.0940
 1079W        W 2050   6.239   7.617   7.659  0.0331 -0.0037  0.1229
 1080W        W 2051   7.114  11.864  10.298  0.0755 -0.1970 -0.4870
 1081W        W 2052  13.437   1.619   4.014 -0.2640  0.0069  0.0019
 1082W        W 2053  11.417  12.575   1.043  0.0756  0.0747  0.2153
 1083W        W 2054  12.371   4.689  12.255  0.2463 -0.1001  0.1763
 1084W        W 2055  11.769   5.041   2.564 -0.0130  0.4256  0.2311
 1085W        W 2056   2.585  12.371  13.498 -0.1231 -0.0566 -0.2193
 1086W        W 2057   7.642  11.804   7.493 -0.4634 -0.0288  0.0684
 1087W        W 2058   7.733   6.733   6.101  0.3494 -0.3423  0.0482
 1088W        W 2059   9.245  11.268   6.400  0.2055  0.1235 -0.0625
 1089W        W 2060   2.009   2.390   1.655 -0.0619 -0.0266  0.0410
 1090W        W 2061   1.627   4.338  11.106 -0.0048 -0.1828  0.0386
 1091W        W 2062   4.117  11.120   2.355 -0.0292  0.1738 -0.0303
 1092W        W 2063  13.515  12.906   1.753 -0.1475 -0.0748  0.2193
 1093W        W 2064  11.054   6.516  13.912 -0.0096 -0.1590 -0.2895
 1094W        W 2065  12.444   2.542   9.663 -0.1780  0.0720  0.2157
 1095W        W 2066  10.830   4.236   8.944 -0.3418 -0.0368  0.1222
 1096W        W 2067   1.773   5.256   4.740 -0.1935 -0.2181 -0.1882
 1097W        W 2068  12.210   9.224  10.065 -0.4146 -0.2330  0.1733
 1098W        W 2069  10.499  10.753   5.624 -0.0766 -0.0246  0.1330
 1099W        W 2070  13.663   9.938   3.427 -0.0863  0.0827 -0.3583
 1100W        W 2071   3.331   8.817   9.851 -0.0734  0.1688 -0.0225
 1101W        W 2072   3.360   7.383   0.713 -0.4697  0.0703  0.2584
 1102W        W 2073   5.171   5.322   6.756 -0.0005  0.2925  0.0472
 1103W        W 2074   8.191   4.144   0.138 -0.1531 -0.2188 -0.1229
 1104W        W 2075  13.487   6.870   9.648 -0.2155 -0.0185 -0.1639
 1105W        W 2076   7.317  10.445   4.561 -0.0765  0.2045  0.2441
 1106W        W 2077  10.465   9.495   9.366  0.1037 -0.1027 -0.1028
 1107W        W 2078   4.207   8.761   0.922 -0.0056  0.0032 -0.1586
 1108W        W 2079   5.759   4.408   8.469 -0.1966  0.4408  0.2100
 1109W        W 2080   1.405  10.616   2.740 -0.0496  0.1348  0.2457
 1110W        W 2081  11.394  10.575   5.425 -0.0485  0.3365 -0.0172
 1111W        W 2082   2.087   3.955  12.794 -0.1019 -0.0233 -0.1221
 1112W        W 2083  11.882   3.343   7.965 -0.2372 -0.0295  0.3555
 1113W        W 2084  10.521   5.157   3.442 -0.0183 -0.0938 -0.0096
 1114W        W 2085   3.062   1.653   5.555 -0.1071 -0.0925 -0.4357
 1115W        W 2086  11.114  13.890  13.339  0.1651  0.0463 -0.0354
 1116W        W 2087  12.739  13.393   3.329  0.1052  0.1383  0.1496
 1117W        W 2088   4.899  11.450   0.039  0.2148  0.3097 -0.1137
 1118W        W 2089   2.311   0.446   6.351  0.3295  0.1815 -0.0518
 1119W        W 2090  12.745   0.109   4.491 -0.0735  0.2843  0.4772
 1120W        W 2091  13.098   8.066   7.780  0.1487  0.0786 -0.1398
 1121W        W 2092   5.078  13.631   9.291  0.4619 -0.1483  0.3168
 1122W        W 2093  13.037   3.962   6.143  0.0681  0.2370  0.0520
 1123W        W 2094   5.963   3.397   9.279  0.1108  0.2555  0.1458
 1124W        W 2095  13.749   3.454  10.596 -0.0041 -0.0803 -0.0593
 1125W        W 2096   8.862   7.685   0.211 -0.2193 -0.2111  0.2092
 1126W        W 2097   4.367  12.601   0.720 -0.0745 -0.0412 -0.0086
 1127W        W 2098   8.774   8.114   0.004  0.0906 -0.1156  0.1500
 1128W        W 2099   0.884   3.512   3.762 -0.0833 -0.2581  0.0459
 1129W        W 2100   7.215  10.238   0.568  0.1277 -0.2426 -0.5523
 1130W        W 2101   7.753   1.920   3.641 -0.1496  0.1667  0.0173
 1131W        W 2102   6.308   6.538   9.025  0.0255  0.1540 -0.1090
 1132W        W 2103   6.711   4.143   7.166  0.3102 -0.2430 -0.3862
 1133W        W 2104   0.901   9.461  13.718 -0.2428  0.0372 -0.0356
 1134W        W 2105   4.332  11.571  12.052 -0.1186 -0.0775  0.0589
 1135W        W 2106   0.944   4.925  12.699  0.1199  0.0400 -0.0051
 1136W        W 2107   1.491   0.501  10.911 -0.0911  0.1056  0.0717
 1137W        W 2108   7.020   2.666   9.887  0.0334  0.0676  0.2054
 1138W        W 2109   9.592  11.009  12.643 -0.0093 -0.3989  0.2453
 1139W        W 2110  10.451   0.590   8.726 -0.0869  0.3619  0.2343
 1140W        W 2111   3.789   9.861  11.792 -0.2059 -0.1077 -0.2261
 1141W        W 2112  12.678   8.051  13.643 -0.0153 -0.2961  0.0369
 1142W        W 2113   6.871   5.093   1.076 -0.0780 -0.1571  0.4032
 1143W        W 2114   2.636   3.075   4.602  0.1495  0.2199 -0.0842
 1144W        W 2115   1.802  10.134   8.208  0.1885 -0.1527  0.0965
 1145W        W 2116  11.275  10.678   2.372 -0.2073 -0.3561 -0.1275
 1146W        W 2117   4.258  10.566   4.924 -0.1045 -0.0881 -0.1312
 1147W        W 2118   9.639   3.530  13.317  0.1288  0.2804 -0.0059
 1148W        W 2119   0.086   6.545  12.212  0.4103  0.2037 -0.2115
 1149W        W 2120   2.695  10.430   0.364 -0.0548  0.1279  0.1830
 1150W        W 2121   3.315   5.252   9.610 -0.0205  0.0917  0.0723
 1151W        W 2122   0.560  10.470   3.397  0.1333 -0.4742 -0.2067
 1152W        W 2123   1.990   4.072  13.266 -0.1634  0.1106  0.1966
 1153W        W 2124   8.437   4.200  12.089  0.1728 -0.4131 -0.1732
 1154W        W 2125   6.959   3.208   2.010 -0.3453 -0.1865  0.0081
 1155W        W 2126   2.038   8.463  11.801  0.2635  0.0676 -0.0692
 1156W        W 2127   2.614  13.161   7.827 -0.0913 -0.0216  0.1253
 1157W        W 2128   3.095   8.986   6.698  0.2205 -0.0069  0.1163
 1158W        W 2129   5.171   2.161   1.324 -0.0121  0.1698 -0.1756
 1159W        W 2130   0.728   8.889   1.129  0.0715  0.2294 -0.2469
 1160W        W 2131   8.797   0.951   8.830  0.1314 -0.3013 -0.1510
 1161W        W 2132   8.660  11.073   8.121  0.0814  0.0277  0.0030
 1162W        W 2133   9.039   4.031  10.979  0.0829 -0.3452 -0.1651
 1163W        W 2134   2.591   9.673   8.443  0.1470 -0.2738  0.1044
 1164W        W 2135   9.657   0.541   4.605 -0.2443 -0.1470  0.0318
 1165W        W 2136  10.887  12.241   9.612 -0.1739  0.0817 -0.2768
 1166W        W 2137   5.522  11.901   8.001  0.1783  0.3250 -0.0526
 1167W        W 2138   3.290  13.680   8.496  0.2032 -0.2651 -0.1702
 1168W        W 2139   0.499   5.262  12.840 -0.0763  0.1247 -0.0351
 1169W        W 2140   6.832   9.409   2.112 -0.2874 -0.2846 -0.0466
 1170W        W 2141   5.297  10.839   1.377 -0.0469  0.0695  0.0937
 1171W        W 2142   5.991   5.784   7.265 -0.1030 -0.4268  0.1547
 1172W        W 2143   7.277  13.060   7.551  0.0254  0.0319  0.1916
 1173W        W 2144   4.123   7.856   2.589 -0.1214 -0.1770 -0.0845
 1174W        W 2145   1.182   3.083   1.851  0.1073  0.4277  0.1089
 1175W        W 2146   3.914   2.752   5.979 -0.2702 -0.3879 -0.1412
 1176W        W 2147   7.221   6.017   6.096  0.0060  0.0994 -0.2337
 1177W        W 2148   7.748   7.742   9.632 -0.0632 -0.0490 -0.4027
 1178W        W 2149   9.043   5.032   9.551  0.1419  0.1750 -0.1648
 1179W        W 2150   8.736   9.329   1.277  0.2160  0.0172 -0.2002
 1180W        W 2151   5.516  13.379   5.679 -0.2034 -0.1877 -0.0143
 1181W        W 2152  12.344   5.579   1.418 -0.0016  0.0457  0.0242
 1182W        W 2153   2.184  11.473   7.665 -0.0323  0.0924 -0.0347
 1183W        W 2154   5.105   3.125   4.040 -0.0571  0.0675  0.1175
 1184W        W 2155   9.547   1.912   7.497  0.0095  0.4191 -0.2637
 1185W        W 2156   5.333  11.421   0.389 -0.0974 -0.1512  0.0173
 1186W        W 2157   3.357   9.904   6.387  0.1404 -0.0267  0.1537
 1187W        W 2158   1.012   5.597  11.043 -0.2437  0.2308 -0.1604
 1188W        W 2159   9.741  12.832   5.361  0.1190  0.5027  0.2102
 1189W        W 2160   6.120   2.886   9.871  0.0879  0.0592 -0.4583
 1190W        W 2161   7.634   6.663   9.294  0.0344  0.0426  0.0318
 1191W        W 2162   4.992   8.631   8.440  0.2632 -0.0380  0.1383
 1192W        W 2163  11.559   6.987   6.509 -0.0953  0.0845 -0.0186
 1193W        W 2164   4.982  11.060  12.631  0.0891 -0.1499 -0.0799
 1194W        W 2165   1.071   1.349  10.373  0.0142 -0.0326 -0.1215
 1195W        W 2166   4.546   7.225   6.693 -0.0684 -0.2039 -0.0874
 1196W        W 2167  12.843   8.255   9.599  0.0011 -0.1271  0.0583
 1197W        W 2168   0.809   7.474   2.401  0.0226 -0.2674 -0.0500
 1198W        W 2169   5.279  11.743  13.751  0.1469 -0.0411  0.0221
 1199W        W 2170   2.259   8.563   6.592  0.1549 -0.1581  0.1502
 1200W        W 2171   0.213   3.653   4.297 -0.1014  0.0183 -0.2161
 1201W        W 2172   2.611   4.069  13.492 -0.0424 -0.1206 -0.2296
 1202W        W 2173   0.185   8.744  10.351  0.0438  0.1030  0.4366
 1203W        W 2174   8.577   5.981   0.423 -0.1277 -0.0170 -0.1812
 1204W        W 2175   0.288   6.271   3.281  0.1106 -0.1777 -0.0371
 1205W        W 2176  10.245   1.018   8.845 -0.2875  0.1149  0.0551
 1206W        W 2177   5.817   5.721  11.446  0.1675  0.5206  0.0742
 1207W        W 2178   7.120   5.981   0.280 -0.2013 -0.0569 -0.2400
 1208W        W 2179   7.073   1.042   6.047 -0.1426  0.0980  0.3481
 1209W        W 2180  13.423  11.526   8.750 -0.0343 -0.1361  0.3068
 1210W        W 2181   3.658   8.387   8.601 -0.2436  0.2009  0.1745
 1211W        W 2182  11.039   0.168  12.777  0.0393 -0.1018  0.0537
 1212W        W 2183  13.595   4.039  13.722  0.1283 -0.1044  0.1967
 1213W        W 2184   0.208   1.684   7.719 -0.2505  0.2235 -0.0478
 1214W        W 2185   0.472  10.347  10.359  0.0831 -0.2004  0.2599
 1215W        W 2186   1.439   2.730   6.481 -0.0785 -0.0758  0.1183
 1216W        W 2187   5.896  11.562  12.932  0.3038 -0.4208  0.0006
 1217W        W 2188   3.651   7.818  10.040 -0.0850 -0.0785 -0.3253
 1218W        W 2189  13.838  11.544   6.191 -0.1970 -0.1121 -0.3461
 1219W        W 2190   5.347   4.913   9.563 -0.1771  0.1684 -0.3045
 1220W        W 2191   5.244   2.555   6.156  0.2591  0.0103  0.3524
 1221W        W 2192  10.099   7.236  13.411  0.0398  0.0101  0.2468
 1222W        W 2193  11.128   7.326  13.378  0.0186 -0.1212 -0.2644
 1223W        W 2194   6.520   4.760  12.673 -0.0859  0.4585 -0.0912
 1224W        W 2195   4.182  11.049   4.896 -0.0127  0.1442  0.2321
 1225W        W 2196   3.896   6.282   3.665  0.0086 -0.1690  0.0122
 1226W        W 2197   5.919  13.133  11.866 -0.0697  0.1034  0.0255
 1227W        W 2198   4.460   0.408  10.993  0.1778 -0.1575  0.3374
 1228W        W 2199  13.749   6.106   8.108  0.1424 -0.2320 -0.1067
 1229W        W 2200   1.185  11.513   8.474 -0.4342 -0.1717 -0.0187
 1230W        W 2201   8.884   7.458  13.282 -0.1957 -0.1109 -0.3275
 1231W        W 2202   6.865   0.128   2.964 -0.0886 -0.0599 -0.2786
 1232W        W 2203   9.005   8.755   8.096 -0.1590  0.2240 -0.1573
 1233W        W 2204   5.982  10.799   2.161 -0.0457  0.1498  0.0965
 1234W        W 2205  11.775   6.855  10.478 -0.1973  0.0249 -0.1773
 1235W        W 2206   4.965   2.287  11.444  0.2082 -0.1794  0.2269
 1236W        W 2207   1.559   9.588   4.649  0.3699 -0.0804  0.2660
 1237W        W 2208   6.317   1.524   3.451  0.1786  0.0211 -0.0637
 1238W        W 2209   3.205   6.431  13.145 -0.0344 -0.1537 -0.0800
 1239W        W 2210   3.837   6.582   9.150 -0.0615 -0.1050 -0.0349
 1240W        W 2211   1.722   3.662  13.116  0.0347  0.0112  0.1180
 1241W        W 2212   1.488   8.257   0.018 -0.1106 -0.1935 -0.1876
 1242W        W 2213   9.274   0.132   2.686  0.1909 -0.0376  0.0215
 1243W        W 2214  12.471   4.606   6.605 -0.1421 -0.2714 -0.1078
 1244W        W 2215   6.288   4.048   2.926 -0.0262  0.2225 -0.3628
 1245W        W 2216  12.815   4.083   9.002 -0.0938  0.1006 -0.1936
 1246W        W 2217   8.966   4.171   3.357  0.4042  0.5140 -0.1133
 1247W        W 2218  10.085   6.679  10.051 -0.1303 -0.1303  0.2413
 1248W        W 2219   0.007   8.492   1.184 -0.0022  0.0915 -0.2478
 1249W        W 2220  11.461   8.236   9.719 -0.3023  0.1850 -0.1226
 1250W        W 2221   5.466   4.717  12.408  0.1676  0.0334 -0.1094
 1251W        W 2222  10.241   5.960   5.206  0.0472 -0.0804  0.0356
 1252W        W 2223   0.596  11.671   4.071  0.3226 -0.0546  0.1906
 1253W        W 2224   7.530  13.360   2.100 -0.0026  0.2044 -0.1255
 1254W        W 2225   1.911   2.655   7.951  0.1109 -0.1776  0.1669
 1255W        W 2226   6.797   3.118  11.864 -0.2542 -0.0087  0.1028
 1256W        W 2227   7.446   4.087   7.682 -0.0038  0.1312  0.2581
 1257W        W 2228  13.568  11.079   1.069  0.2408  0.1005  0.0962
 1258W        W 2229   6.621   4.271   0.861  0.2536 -0.3279 -0.1260
 1259W        W 2230  10.124  12.695   7.207  0.1980  0.3383  0.2061
 1260W        W 2231   5.169  13.641  11.537 -0.2774 -0.0711  0.0719
 1261W        W 2232   0.137   2.634   7.205  0.1685  0.0099  0.1100
 1262W        W 2233   4.973  13.102   7.602  0.0789 -0.0825  0.1321
 1263W        W 2234   8.763   9.328   5.092 -0.1426 -0.2928  0.0176
 1264W        W 2235  11.538   5.456   0.539 -0.0879  0.2869 -0.2213
 1265W        W 2236   2.562  10.578  13.189 -0.1809  0.1381  0.1183
 1266W        W 2237   3.310   7.802  11.753  0.5004  0.1392 -0.0637
 1267W        W 2238  11.736   9.478   9.063  0.2263 -0.0197  0.0565
 1268W        W 2239  11.067   4.250   2.143 -0.0765  0.0786 -0.3274
 1269W        W 2240   7.036   6.966  10.286 -0.1346 -0.2299  0.0094
 1270W        W 2241   5.628   8.722   3.648  0.0631  0.2137  0.2420
 1271W        W 2242  12.873   4.284   6.552 -0.1078 -0.0373  0.4545
 1272W        W 2243   1.539   1.382   8.780 -0.1880 -0.1576 -0.3369
 1273W        W 2244   9.430  10.352   5.105  0.2474 -0.0015  0.2570
 1274W        W 2245   3.272  11.269   1.391  0.0743  0.0294  0.1205
 1275W        W 2246   8.068   8.293  11.384 -0.0239  0.3373 -0.0361
 1276W        W 2247  13.048   9.861   5.003  0.0185 -0.3717  0.0523
 1277W        W 2248   5.890   8.554   2.848  0.3101 -0.1884  0.0745
 1278W        W 2249   2.499  10.799   2.897 -0.2226  0.1849 -0.3022
 1279W        W 2250   5.720   6.193   2.095  0.0511 -0.0277 -0.2592
 1280W        W 2251   6.819  11.411   3.192  0.0578 -0.0148  0.1168
 1281W        W 2252   9.402   7.298  11.143  0.0826  0.1852 -0.1534
 1282W        W 2253  10.342  13.299   3.822  0.1376 -0.0170  0.3381
 1283W        W 2254   1.093  12.497   8.737  0.0378  0.1555 -0.0916
 1284W        W 2255   9.872   8.473   8.360 -0.0958  0.1172  0.0796
 1285W        W 2256   4.368   9.084   8.701  0.0153 -0.0892  0.0244
 1286W        W 2257   2.508   3.695   8.164 -0.2215 -0.1502  0.0985
 1287W        W 2258  12.276   8.323  12.046 -0.0511 -0.0687 -0.3083
 1288W        W 2259   5.902   9.949   5.723  0.0691 -0.3719 -0.3490
 1289W        W 2260  11.170   7.031   8.345  0.0713 -0.0251 -0.1279
 1290W        W 2261   6.031   6.450   3.074 -0.1242  0.4684 -0.0448
 1291W        W 2262  11.264   4.321   1.616 -0.3464 -0.1326 -0.0977
 1292W        W 2263   3.656   8.520   0.203  0.0591 -0.4102 -0.0335
 1293W        W 2264  13.584  13.592   7.503  0.2087 -0.2816  0.0638
 1294W        W 2265   8.472   7.389  12.951 -0.1009  0.1997 -0.0148
 1295W        W 2266  10.280   7.501   6.411  0.0480 -0.0231  0.0080
 1296W        W 2267   6.616   0.659   7.399 -0.1859 -0.0715 -0.1262
 1297W        W 2268  11.975   2.053   3.164  0.1344  0.1565 -0.1984
 1298W        W 2269   3.289   7.596   0.124 -0.2442 -0.2088  0.0041
 1299W        W 2270  12.038   5.697   8.527  0.0180 -0.2357 -0.0791
 1300W        W 2271   4.673   5.686  10.182  0.2280 -0.0578  0.2051
 1301W        W 2272   4.796  11.785  13.539 -0.3809  0.0596 -0.1281
 1302W        W 2273   9.881  12.795   7.616  0.0586  0.0606 -0.0294
 1303W        W 2274  10.824   3.780  10.135  0.3858 -0.0896  0.0753
 1304W        W 2275   3.388  11.560   0.615 -0.0784 -0.0873  0.2519
 1305W        W 2276  12.276   2.146  11.032  0.0403  0.1355  0.4032
 1306W        W 2277   4.943   6.027   7.168 -0.0181  0.1464 -0.1307
 1307W        W 2278   0.314   1.870  11.463 -0.0832  0.1447  0.1664
 1308W        W 2279   4.969   7.434  13.309 -0.2182  0.0387  0.0224
 1309W        W 2280   2.363  12.887   5.141 -0.1823 -0.2117 -0.0055
 1310W        W 2281   6.727  11.363  13.182 -0.0945  0.1661 -0.1266
 1311W        W 2282   1.750   4.816   0.437  0.0817 -0.0156  0.1050
 1312W        W 2283  10.531   9.274   3.059  0.4518  0.0427 -0.1019
 1313W        W 2284   9.499   8.299   7.067  0.0033  0.3476  0.0293
 1314W        W 2285   1.260  12.801   9.204  0.1321 -0.1500 -0.0371
 1315W        W 2286   4.433  12.120   8.669 -0.0259  0.0757 -0.3596
 1316W        W 2287   7.207  13.615  13.508 -0.0477 -0.0595 -0.1151
 1317W        W 2288   2.910   9.290   7.064  0.3084 -0.2952 -0.3231
 1318W        W 2289   9.432   2.331   3.526  0.0845  0.0913 -0.1207
 1319W        W 2290   8.919  12.559   9.010  0.1601  0.1653 -0.2078
 1320W        W 2291   5.205   3.979   8.432  0.0016  0.2355  0.4112
 1321W        W 2292  12.443  12.847  13.450 -0.0302  0.0356 -0.1230
 1322W        W 2293   5.883   7.416   9.972 -0.0194  0.0817 -0.0949
 1323W        W 2294   7.631  10.010  11.696  0.1231 -0.0745 -0.0149
 1324W        W 2295   6.073   7.721   3.309 -0.0308 -0.0877 -0.1411
 1325W        W 2296   0.181  12.138   2.672  0.0531 -0.1140  0.0931
 1326W        W 2297   8.809   7.264   8.097  0.1379 -0.0630 -0.1871
 1327W        W 2298   5.494  11.372   6.239 -0.1366 -0.2339  0.1098
 1328W        W 2299  13.368   9.984   3.838 -0.0574 -0.0618  0.0490
 1329W        W 2300  13.849   0.293  11.822  0.1126 -0.0163  0.2479
 1330W        W 2301   0.874   7.317  12.209  0.0554 -0.4636  0.4014
 1331W        W 2302   7.220   8.497   6.233 -0.2097 -0.0836  0.0935
 1332W        W 2303   0.621   2.327   7.214 -0.0360  0.1209 -0.0245
 1333W        W 2304   4.615   7.525   8.557  0.0209  0.0149  0.1821
 1334W        W 2305   8.000   1.844   4.764  0.0930 -0.1640  0.1252
 1335W        W 2306   8.124  11.728   7.307  0.1698  0.0346 -0.0589
 1336W        W 2307  13.752   8.648   9.144 -0.3034 -0.0356  0.0819
 1337W        W 2308  12.133   2.200   4.009 -0.1992 -0.2612 -0.1322
 1338W        W 2309   6.484  11.344  13.600 -0.1713 -0.0387 -0.0210
 1339W        W 2310   9.504  13.019   0.469 -0.3133  0.0431 -0.2178
 1340W        W 2311   1.740   8.411   6.665 -0.0016  0.0128 -0.1352
 1341W        W 2312   5.280   0.375   0.721  0.1197  0.1754 -0.0938
 1342W        W 2313  11.325  13.665   9.116 -0.0571  0.1880  0.1660
 1343W        W 2314   1.377   6.516   9.915 -0.1876  0.0022  0.2005
 1344W        W 2315   6.526   8.361  12.945 -0.1620 -0.1302  0.1937
 1345W        W 2316   5.347   2.177   9.916 -0.0117 -0.0742 -0.2314
 1346W        W 2317   6.098   3.881  12.335 -0.0520  0.0401  0.1231
 1347W        W 2318  13.791  12.135   6.845 -0.0600  0.0349  0.2069
 1348W        W 2319   0.527   9.509   3.169 -0.2192 -0.3556  0.0576
 1349W        W 2320   8.384  12.798  11.302  0.0386 -0.1396  0.4655
 1350W        W 2321   3.351  10.484   8.264 -0.0215  0.0620  0.0210
 1351W        W 2322   4.040   1.600   4.992 -0.3133  0.1278  0.0032
 1352W        W 2323   8.450   0.443   0.306  0.1879 -0.2873 -0.1277
 1353W        W 2324   5.514   3.948  10.065 -0.1937  0.2036 -0.0064
 1354W        W 2325  12.121   3.537   7.008 -0.2841  0.0311 -0.1797
 1355W        W 2326   8.663  13.860   8.692 -0.0672  0.1568  0.0322
 1356W        W 2327   9.736   5.183   5.301 -0.1154  0.0148 -0.3167
 1357W        W 2328  11.967  11.479   4.306  0.0399  0.0330 -0.0294
 1358W        W 2329   0.006   5.422  10.092  0.0052 -0.2605  0.2833
 1359W        W 2330   5.099   4.849   6.568  0.0505 -0.0487  0.1613
 1360W        W 2331  11.113  13.232   7.020 -0.1404  0.0037 -0.0801
 1361W        W 2332   1.804  10.490   4.714  0.1948 -0.2817  0.1660
 1362W        W 2333  12.265  11.714   1.643  0.2444  0.0912 -0.0046
 1363W        W 2334   6.607   5.058   0.024  0.1519 -0.1906 -0.2594
 1364W        W 2335   0.748  13.864  10.772 -0.2780 -0.1491 -0.2199
 1365W        W 2336   9.690   4.847   2.092 -0.1227  0.3278 -0.1679
 1366W        W 2337   5.724   6.661   8.175  0.4522  0.2418 -0.0223
 1367W        W 2338   0.390   4.894   0.662 -0.0394  0.1029  0.0488
 1368W        W 2339   0.697  10.338   4.771 -0.0481 -0.0367 -0.1435
 1369W        W 2340  13.721  13.252   8.835 -0.2272  0.1816  0.2354
 1370W        W 2341  10.966  12.536   8.782 -0.1805  0.1369 -0.1892
 1371W        W 2342  12.527   0.774  13.140 -0.3216 -0.1077  0.3085
 1372W        W 2343   0.593  11.043   2.548 -0.0523 -0.0740 -0.2267
 1373W        W 2344   7.984  11.254   6.900  0.0556  0.1674 -0.1000
 1374W        W 2345   1.836   0.763   8.265  0.0852 -0.1650 -0.0155
 1375W        W 2346  10.837   7.454   3.772 -0.3145  0.0755 -0.0970
 1376W        W 2347   4.202   6.357  11.714  0.1688  0.1467  0.0546
 1377W        W 2348   4.769   6.199   4.252 -0.1423  0.0400 -0.1732
 1378W        W 2349   6.804  10.009   7.936  0.2684  0.1260  0.0931
 1379W        W 2350  12.752   7.867   3.965 -0.3979  0.1065  0.0043
 1380W        W 2351   2.395   8.801   2.026 -0.4272  0.2285 -0.1148
 1381W        W 2352   1.367   6.560   9.291  0.0422  0.0497 -0.1626
 1382W        W 2353   5.057   8.611  10.611 -0.1400  0.1103 -0.0367
 1383W        W 2354   3.779  12.836  13.042 -0.2787 -0.2726 -0.2485
 1384W        W 2355   4.711   2.668  11.836  0.2010 -0.0360 -0.3316
 1385W        W 2356  13.146   1.675   1.065  0.1623  0.0178 -0.0249
 1386W        W 2357  12.362   3.126   3.013 -0.2860 -0.0110 -0.0475
 1387W        W 2358   5.311  11.460   2.798 -0.3723 -0.1937  0.3511
 1388W        W 2359  12.235  12.667   3.526  0.2443 -0.1413 -0.3364
 1389W        W 2360   2.057   8.155   5.752 -0.1339  0.0577  0.2059
 1390W        W 2361  10.637   0.485   1.463 -0.1985 -0.1345  0.3683
 1391W        W 2362   3.728   2.638   9.429  0.0285 -0.1194  0.0452
 1392W        W 2363   8.584   3.894   6.798  0.0642  0.2291  0.0881
 1393W        W 2364   1.052   5.757  13.347  0.0438  0.0769 -0.0114
 1394W        W 2365  13.556   4.683   6.886 -0.3615  0.0556  0.2364
 1395W        W 2366   9.074  10.144   0.482  0.1024 -0.2983 -0.2042
 1396W        W 2367   9.495   6.228   2.195  0.1549  0.0860 -0.4478
 1397W        W 2368   4.463   1.264   1.097 -0.0590 -0.3659  0.2363
 1398W        W 2369   8.172  12.845   0.135  0.0820  0.2581  0.1258
 1399W        W 2370   9.124   4.836   6.562  0.0770 -0.0965  0.3882
 1400W        W 2371   6.271   5.008   1.724 -0.0670  0.1296 -0.1315
 1401W        W 2372  12.375   0.668  10.233  0.2287  0.0363 -0.1385
 1402W        W 2373   2.845   5.468   8.478  0.0917  0.0947  0.1934
 1403W        W 2374   7.165   7.251  10.701  0.1017  0.2178 -0.1212
 1404W        W 2375   7.138   0.993   5.014 -0.4065  0.0144 -0.3461
 1405W        W 2376  11.588   9.498  12.948  0.2400  0.2862  0.1451
 1406W        W 2377   6.009   1.035   3.815 -0.1333  0.0744 -0.0543
 1407W        W 2378   8.009   4.362  10.735  0.0028 -0.4545  0.2602
 1408W        W 2379   9.241  11.230   5.675 -0.4280 -0.0119 -0.0712
 1409W        W 2380   5.393  11.270  13.842  0.0838  0.0795 -0.1166
 1410W        W 2381   6.508   4.641   7.922 -0.1045 -0.0340 -0.1546
 1411W        W 2382   1.208   2.034   9.174 -0.2311  0.0170 -0.3635
 1412W        W 2383   2.951   8.663  12.049 -0.0272  0.1086  0.1569
 1413W        W 2384  11.135   2.922   4.979 -0.1089 -0.1255 -0.3371
 1414W        W 2385   4.107   0.911   3.762  0.2652  0.0248 -0.1395
 1415W        W 2386   3.722  13.586   1.394  0.2044  0.0962  0.1016
 1416W        W 2387  13.417   2.711   1.935 -0.1597 -0.1006  0.0263
 1417W        W 2388   2.415  12.019   1.897  0.1426  0.0627 -0.1693
 1418W        W 2389  11.725   8.633   1.306 -0.1604 -0.0183  0.2080
 1419W        W 2390   2.065  10.634   8.179  0.1339  0.2387 -0.1967
 1420W        W 2391   2.477   5.809   8.494  0.0899  0.1394  0.2781
 1421W        W 2392   3.697   1.913   1.207  0.1016  0.0716 -0.1181
 1422W        W 2393   0.949   2.054   6.834  0.5247 -0.1142  0.2797
 1423W        W 2394   1.422   3.413   1.599  0.2532  0.2841 -0.0379
 1424W        W 2395   7.815  13.555   5.361 -0.4418 -0.0066 -0.2270
 1425W        W 2396   7.338  13.210   2.814  0.0029  0.1623 -0.0502
 1426W        W 2397   1.676   5.146  13.488  0.0268  0.1889 -0.0983
 1427W        W 2398   7.742  12.334   2.945 -0.2211 -0.1826 -0.1716
 1428W        W 2399   8.693   3.123  13.267  0.3040 -0.3476 -0.2009
 1429W        W 2400  13.223   4.383  13.618 -0.2613  0.4293  0.1257
 1430W        W 2401   6.320   6.123  11.593 -0.2979 -0.2123 -0.2189
 1431W        W 2402   6.592   5.979   0.331 -0.0001 -0.0609 -0.2314
 1432W        W 2403  13.754   6.749  11.152  0.0323  0.3811 -0.0199
 1433W        W 2404   4.939  13.220  10.156  0.0321  0.0262 -0.0541
 1434W        W 2405   4.410   9.114   6.347  0.1394  0.0300  0.1626
 1435W        W 2406  11.606   7.653   1.087 -0.0830  0.1189 -0.5135
 1436W        W 2407  11.428   4.220   3.008 -0.3179  0.1315 -0.2784
 1437W        W 2408  12.946  11.159   5.111 -0.0091  0.2881 -0.1141
 1438W        W 2409   4.170   3.475   4.680  0.3331  0.2492 -0.0356
 1439W        W 2410   4.174   3.647   7.369 -0.0991  0.2187  0.1000
 1440W        W 2411  11.000   8.285   2.291  0.0379  0.1729  0.2336
 1441W        W 2412   7.800   3.761  11.451  0.1884  0.0184 -0.0899
 1442W        W 2413   4.193   2.064  13.357  0.0686  0.2143  0.1597
 1443W        W 2414   8.016   1.736   8.212 -0.3293  0.1922 -0.0304
 1444W        W 2415  11.590   2.100   2.345 -0.0839  0.2323  0.1495
 1445W        W 2416   2.770   4.747   1.400 -0.0785 -0.0128 -0.2357
 1446W        W 2417  11.268  12.995   0.760 -0.2189 -0.1424 -0.1938
 1447W        W 2418  12.708  10.721  13.387  0.0390  0.0082  0.1033
 1448W        W 2419   3.908   5.767  11.436  0.1323 -0.1303  0.3522
 1449W        W 2420   3.527   9.914  12.777 -0.0224 -0.2673  0.2685
 1450W        W 2421   6.921   3.826   6.384 -0.2100 -0.2765  0.1127
 1451W        W 2422   9.218   6.359  11.421 -0.4526  0.1161  0.1290
 1452W        W 2423  10.798   4.931   0.062  0.0475 -0.1184  0.0788
 1453W        W 2424   4.891   8.491   3.272  0.1807  0.2052 -0.2796
 1454W        W 2425   0.094   9.732   5.816  0.1690  0.2634  0.0783
 1455W        W 2426   0.597   4.612  10.869  0.1829 -0.0079  0.2758
 1456W        W 2427  12.450   9.279   2.798 -0.2024  0.2638  0.1698
 1457W        W 2428   0.616   8.247  11.531 -0.2504 -0.1169  0.0461
 1458W        W 2429   0.087   9.041   0.051 -0.1042 -0.0048  0.0470
 1459W        W 2430   3.338   2.928   5.204  0.0364  0.1501 -0.0604
 1460W        W 2431   3.854   7.052   7.293  0.0192 -0.0414 -0.0463
 1461W        W 2432   5.429   1.202   5.198  0.0124  0.1913  0.0497
 1462W        W 2433   0.797  11.843   6.525  0.2653  0.1028 -0.1479
 1463W        W 2434   5.973   7.537  11.519  0.2845  0.1001  0.1916
 1464W        W 2435   7.470   1.956   2.598 -0.0423  0.0297 -0.1298
 1465W        W 2436   9.351   4.229   3.639 -0.0986  0.2448 -0.2450
 1466W        W 2437   1.784  10.318   0.303  0.1886  0.1085 -0.1772
 1467W        W 2438   3.809   2.677   5.475 -0.0435  0.3935 -0.1024
 1468W        W 2439   6.095   0.798  10.658  0.1831 -0.0506 -0.0040
 1469W        W 2440  12.073  10.864   6.645 -0.1480 -0.1524 -0.1441
 1470W        W 2441   0.238  11.404  12.427 -0.1483 -0.5006  0.0354
 1471W        W 2442  11.428  11.835   6.317 -0.1216 -0.0264 -0.0136
 1472W        W 2443   4.332  12.012  10.321  0.1593 -0.2531  0.2519
 1473W        W 2444   6.719  11.312   2.320  0.1427 -0.2000 -0.3781
 1474W        W 2445   5.925   1.513   4.431  0.1515 -0.0139  0.0303
 1475W        W 2446  10.830   0.858   5.274  0.1264 -0.1846 -0.2603
 1476W        W 2447   3.669  13.777  12.067  0.1277  0.0682 -0.0406
 1477W        W 2448   1.515   1.832   4.192  0.0961  0.0833 -0.1678
 1478W        W 2449  10.580   0.044   8.439  0.1331  0.1581 -0.1321
 1479W        W 2450   5.624   9.978   3.161 -0.2791  0.3133 -0.0745
 1480W        W 2451  13.052  12.312  12.571  0.0801 -0.1314 -0.2687
 1481W        W 2452   0.219   8.364  10.018  0.3853 -0.1708 -0.1217
 1482W        W 2453  13.703   1.306  13.382  0.1790  0.0523  0.0684
 1483W        W 2454  11.848   2.977  11.809 -0.3463  0.1797 -0.0394
 1484W        W 2455   7.718   0.777  13.906 -0.0326  0.0775 -0.3225
 1485W        W 2456   5.971  10.265   3.463 -0.1112  0.1994  0.2659
 1486W        W 2457   2.279   8.184  13.756 -0.2004  0.2148  0.0327
 1487W        W 2458  11.809   6.676   9.012 -0.1323 -0.0399  0.0357
 1488W        W 2459   8.274   4.877  10.211 -0.0110  0.0052  0.0987
 1489W        W 2460   2.613  10.956   3.423  0.2469 -0.3291  0.1964
 1490W        W 2461  10.662  13.304  10.439 -0.2074  0.2676  0.1143
 1491W        W 2462  12.741   8.440   8.316 -0.0249  0.1092 -0.0915
 1492W        W 2463   1.792   8.389   9.846  0.0055 -0.1490 -0.0604
 1493W        W 2464  13.677  13.374   0.720 -0.1563  0.0121  0.0431
 1494W        W 2465  13.212   6.292   8.942  0.1593 -0.0652 -0.0982
 1495W        W 2466   9.889   6.556   2.154  0.0755 -0.0147  0.0988
 1496W        W 2467   8.695   4.594   8.689  0.1101  0.0386  0.2352
 1497W        W 2468   1.119   3.571   6.313  0.0277 -0.1054 -0.2481
 1498W        W 2469   2.342   2.364   2.531 -0.2224  0.0162 -0.0706
 1499W        W 2470  12.449   0.282   5.393 -0.2330 -0.1699 -0.2738
 1500W        W 2471  10.205  13.695  12.462  0.0570 -0.1732 -0.0027
 1501W        W 2472   6.881   0.686   5.303 -0.2010  0.0878 -0.3500
 1502W        W 2473   2.846   2.748   3.225  0.0611  0.0123  0.2706
 1503W        W 2474   9.234   2.145   3.907  0.0887  0.0077  0.1055
 1504W        W 2475  13.401   1.718  12.997 -0.2271  0.0765 -0.4053
 1505W        W 2476  13.634   3.317   9.926  0.0317  0.0525 -0.0030
 1506W        W 2477   0.484   5.699   1.065  0.0803  0.1091  0.0712
 1507W        W 2478   1.788   3.965  11.413 -0.0390 -0.1386  0.2156
 1508W        W 2479   5.156  13.362   8.057 -0.0837 -0.1752 -0.2869
 1509W        W 2480  12.767   2.571  10.469 -0.0484  0.0073  0.2863
 1510W        W 2481   2.556   3.368  10.864 -0.0370  0.2322 -0.1350
 1511W        W 2482   7.039   8.720   0.997 -0.0914  0.0794  0.2075
 1512W        W 2483   4.123   1.174  12.608  0.0343  0.3012 -0.2029
 1513W        W 2484  11.814   2.952   3.453  0.0751  0.0478 -0.0110
 1514W        W 2485   3.692   6.306   1.087 -0.0048 -0.0701  0.0463
 1515W        W 2486  10.501   8.249   0.224 -0.1091 -0.0407 -0.1466
 1516W        W 2487  12.931   1.679  10.013 -0.1661  0.4614 -0.0753
 1517W        W 2488   2.673   7.681   2.696  0.2284  0.0248 -0.0310
 1518W        W 2489   5.964  11.090   8.951 -0.1659 -0.0661  0.2499
 1519W        W 2490  10.216  10.813   8.105  0.1995  0.2463  0.0254
 1520W        W 2491  12.108   9.800   6.527 -0.2026 -0.0007  0.3281
 1521W        W 2492   1.239   0.274   1.361  0.1058  0.0123 -0.0615
 1522W        W 2493   4.208   6.291  12.668  0.1614  0.1243 -0.0518
 1523W        W 2494   7.892   9.536   8.531 -0.1955 -0.2951 -0.0128
 1524W        W 2495   4.588   0.721   2.431  0.0785 -0.2937  0.0959
 1525W        W 2496  10.673   2.858   9.868 -0.0005  0.0533  0.0752
 1526W        W 2497   1.180   6.281   0.186  0.0342 -0.0329 -0.2367
 1527W        W 2498   6.298   5.618   5.149 -0.0164 -0.0608  0.1632
 1528W        W 2499   5.524   2.233   3.269  0.0300 -0.2080 -0.2445
 1529W        W 2500   3.120   2.665   4.773  0.3461 -0.1652  0.0666
 1530W        W 2501   3.006   8.218  12.268 -0.1627  0.0617 -0.1933
 1531W        W 2502   4.348  12.216   9.117  0.0557  0.0376  0.0095
 1532W        W 2503   1.565   5.904   0.183 -0.0881 -0.2621  0.0230
 1533W        W 2504   2.812   9.917   9.695 -0.0849  0.0018 -0.2566
 1534W        W 2505   9.020   6.733   1.017 -0.2404 -0.1632  0.2355
 1535W        W 2506  11.380   7.917   7.261 -0.1606  0.0730 -0.1741
 1536W        W 2507   0.041   2.588   5.105  0.1808  0.0047 -0.0800
 1537W        W 2508   2.310   8.855   1.384 -0.1648 -0.0496  0.1609
 1538W        W 2509   2.274   7.803   8.477  0.1015  0.0276 -0.1678
 1539W        W 2510   9.895   5.329   6.557 -0.2464  0.0615  0.0808
 1540W        W 2511   1.339   2.331  13.908 -0.1128 -0.1448 -0.0925
 1541W        W 2512   7.349   4.012   0.184  0.0875 -0.0896 -0.1272
 1542W        W 2513   1.198   1.858  12.466 -0.2924 -0.0627  0.4772
 1543W        W 2514   3.010  11.877   0.496  0.1522  0.1156  0.0180
 1544W        W 2515   6.090   4.768   9.730  0.2596  0.1721  0.0464
 1545W        W 2516  10.079   1.230  10.212 -0.0297  0.2869 -0.1072
 1546W        W 2517  13.493   9.666   4.160 -0.2678  0.0168  0.0462
 1547W        W 2518   5.168   6.287  11.764 -0.0441 -0.1692 -0.1487
 1548W        W 2519   7.168   0.114  11.673  0.0228  0.1930  0.2980
 1549W        W 2520  11.094   7.651   3.291 -0.0324 -0.2568 -0.2305
 1550W        W 2521   3.816   5.270   0.476  0.1812 -0.0973 -0.1060
 1551W        W 2522   6.656   1.991   4.180 -0.1266 -0.2006 -0.1486
 1552W        W 2523  13.435  13.039  10.401  0.0057 -0.2613 -0.0183
 1553W        W 2524   4.269  13.399  13.308 -0.0099  0.0728  0.0302
 1554W        W 2525   3.599   1.308  12.282 -0.1957  0.0399  0.0258
 1555W        W 2526   5.442   4.179   1.014  0.3370  0.0864  0.2318
 1556W        W 2527  13.256  11.844   6.816 -0.0830 -0.0581 -0.1997
 1557W        W 2528   5.389   7.346   2.946  0.0281 -0.3392  0.0919
 1558W        W 2529   0.921   1.568   9.186  0.0151 -0.0622  0.1093
 1559W        W 2530   5.472  13.063   2.233  0.0437 -0.2155 -0.0066
 1560W        W 2531  13.193  11.319   0.254 -0.2268 -0.0232 -0.1260
 1561W        W 2532   0.350  11.467   5.757  0.1032  0.0236  0.0604
 1562W        W 2533   8.317   1.557   7.776 -0.2918 -0.0684 -0.0635
 1563W        W 2534   2.601   6.430   5.100 -0.2809  0.1327  0.1397
 1564W        W 2535   4.683   6.428  11.191 -0.0596 -0.1352 -0.0589
 1565W        W 2536   1.591   2.697   1.742 -0.1427  0.1293 -0.1392
 1566W        W 2537   6.110   5.684   8.792 -0.1599 -0.3023 -0.0858
 1567W        W 2538   6.547  11.420   6.775  0.2891 -0.1601  0.0427
 1568W        W 2539   6.748   6.996   9.191  0.0882  0.2912 -0.1893
 1569W        W 2540   8.253   4.809   6.915  0.1717  0.4610  0.1528
 1570W        W 2541   7.678   7.956   3.259  0.1132 -0.0115 -0.0928
 1571W        W 2542   0.767   9.975   6.759  0.3685  0.0407 -0.0806
 1572W        W 2543   9.548  10.876   6.198  0.3322 -0.1053 -0.1038
 1573W        W 2544   9.205   7.887  10.004 -0.0262  0.0277  0.0497
 1574W        W 2545   4.537   8.125   7.533  0.1617 -0.1071 -0.2037
 1575W        W 2546  12.268  10.485   5.739  0.2796  0.1561  0.0623
 1576W        W 2547  13.420   8.100   6.165  0.0166 -0.1277 -0.1810
 1577W        W 2548  13.518   0.454  10.531 -0.1704 -0.0996  0.0964
 1578W        W 2549   5.523   3.385   0.585 -0.1264 -0.1684  0.3622
 1579W        W 2550   5.239   9.265   2.767 -0.0029 -0.0646 -0.2604
 1580W        W 2551  12.286   0.633   4.796  0.4816 -0.1851 -0.3236
 1581W        W 2552  10.301   8.989   4.350  0.3514  0.3785 -0.2097
 1582W        W 2553   2.328   0.117   5.117 -0.2665 -0.0243  0.0058
 1583W        W 2554   6.251  12.141  10.038 -0.0413  0.2325  0.0667
 1584W        W 2555   2.677   0.349   6.643  0.0359  0.2720  0.2757
 1585W        W 2556   8.349  11.770  11.516 -0.1260 -0.0494 -0.0302
 1586W        W 2557  12.123   4.894   8.144 -0.0481 -0.0316  0.0540
 1587W        W 2558  12.776  12.067   2.365 -0.0106 -0.0278  0.0069
 1588W        W 2559  10.223  13.229   4.360  0.0076  0.2320  0.2797
 1589W        W 2560   4.719  10.361   3.116 -0.1667  0.1283 -0.1956
 1590W        W 2561  11.050   2.225  13.009 -0.0604  0.1174  0.0988
 1591W        W 2562   7.908   0.475   7.426  0.0622 -0.2423  0.0565
 1592W        W 2563   1.395   7.989  11.961 -0.1586 -0.0981 -0.3271
 1593W        W 2564   4.329  13.593   8.022  0.3134 -0.3254 -0.0194
 1594W        W 2565   2.502   6.402  13.820  0.1507  0.1914  0.0135
 1595W        W 2566   2.188   5.960   5.767 -0.0377  0.0661  0.1325
 1596W        W 2567   1.390  12.679   9.707 -0.1038  0.3082 -0.5235
 1597W        W 2568   6.610   3.225  13.672  0.3335  0.4429 -0.0976
 1598W        W 2569   8.192   3.909   2.361 -0.3519 -0.1171  0.2432
 1599W        W 2570   8.112   0.978   3.435 -0.0875 -0.0988  0.1990
 1600W        W 2571   2.484   7.152   9.427  0.0583  0.1864  0.2362
 1601W        W 2572   5.583  13.856  12.505  0.2983  0.1376 -0.0567
 1602W        W 2573   8.441   9.833   7.930  0.0149 -0.1235 -0.1586
 1603W        W 2574   6.654   8.902   1.284  0.2085  0.0772  0.0013
 1604W        W 2575   7.940   8.489   8.210  0.0427  0.0525  0.1570
 1605W        W 2576  11.011  11.524   4.570  0.0296 -0.0153 -0.0165
 1606W        W 2577   1.295  10.041   3.026 -0.0557 -0.1150 -0.1932
 1607W        W 2578   2.913   0.367   9.144 -0.1002  0.0792 -0.0772
 1608W        W 2579   2.888   5.093   4.278 -0.1183 -0.1189  0.2937
 1609W        W 2580   5.302   4.458   8.386  0.0220 -0.2470 -0.0989
 1610W        W 2581   5.545  11.346   4.024  0.1491  0.0532  0.1116
 1611W        W 2582   4.265   5.381   0.265 -0.3222 -0.0668 -0.1601
 1612W        W 2583   0.147   9.551   0.080 -0.0795  0.0645 -0.0252
 1613W        W 2584   0.222   3.121   4.452  0.2171  0.1734 -0.0608
 1614W        W 2585   9.671  12.852   3.176  0.0151  0.1662 -0.0945
 1615W        W 2586  11.730   0.747   2.547  0.1220  0.2236 -0.1158
 1616W        W 2587   7.502   3.985   8.627  0.0985 -0.2719 -0.1413
 1617W        W 2588  11.545   2.545   2.574 -0.1543  0.0798 -0.1026
 1618W        W 2589   5.921   1.012   5.934  0.2301 -0.1090 -0.2692
 1619W        W 2590   2.251  11.302  11.051  0.1813  0.1515 -0.0014
 1620W        W 2591  11.273  13.517   3.972  0.2404  0.2867  0.1375
 1621W        W 2592   1.488   2.987   5.139  0.0006 -0.2818 -0.1143
 1622W        W 2593   5.200   4.291   0.369 -0.1905 -0.1361 -0.0426
 1623W        W 2594   7.597   2.230  12.403  0.1596 -0.3879  0.2007
 1624W        W 2595   8.646   8.528   6.820  0.3907 -0.0326 -0.1686
 1625W        W 2596  11.631   0.290   9.001 -0.1996 -0.2001 -0.2430
 1626W        W 2597   4.231   2.865  13.349  0.0457  0.0778  0.1914
 1627W        W 2598   2.040   8.548  12.321  0.0099  0.1048 -0.0818
 1628W        W 2599  13.631   1.906   7.728  0.2081  0.2717 -0.1792
 1629W        W 2600   4.864   1.740   9.069 -0.0180  0.3510  0.0119
 1630W        W 2601   2.135  11.220   0.143 -0.1451 -0.0436  0.1194
 1631W        W 2602   1.260   7.960   3.184 -0.2020 -0.0106  0.4261
 1632W        W 2603  10.720   2.098   8.212 -0.0548 -0.2618  0.1331
 1633W        W 2604   9.619   0.983   3.351 -0.1407  0.0604  0.1091
 1634W        W 2605   3.851  13.682   8.263  0.1622 -0.2529 -0.0940
 1635W        W 2606   0.005   5.956   3.584  0.0129  0.0635  0.2867
 1636W        W 2607  11.481  13.006  11.888  0.2862  0.2329 -0.2738
 1637W        W 2608   1.774   7.666  13.775 -0.3847 -0.4176 -0.1928
 1638W        W 2609  10.139   8.530   0.393 -0.0082 -0.1605  0.0781
 1639W        W 2610   2.362   0.731   6.768  0.0920 -0.0611 -0.1974
 1640W        W 2611   0.088   7.670   2.992 -0.2136  0.1857 -0.5204
 1641W        W 2612   6.792   4.002  11.492  0.0566  0.0657 -0.2086
 1642W        W 2613   9.643  13.556  10.391  0.2199 -0.1178  0.1005
 1643W        W 2614   1.020   4.755  11.065 -0.3803 -0.0597 -0.2827
 1644W        W 2615   8.055   8.331   3.131 -0.0350  0.2893  0.1673
 1645W        W 2616   3.564  11.836  10.095  0.1930  0.1174 -0.1039
 1646W        W 2617   6.445   7.000  10.949  0.3077 -0.3594 -0.1349
 1647W        W 2618  11.399   2.312   6.804 -0.1121  0.0585 -0.0715
 1648W        W 2619   3.744  11.717   3.930 -0.0919 -0.1056 -0.0220
 1649W        W 2620   1.001   7.765   4.830 -0.0839 -0.0173 -0.2694
 1650W        W 2621   1.604   5.911   2.937  0.1370 -0.2683  0.0051
 1651W        W 2622   0.474   8.091   0.703  0.2868  0.1563 -0.2184
 1652W        W 2623   2.593   6.996   3.753 -0.0583 -0.1224 -0.2847
 1653W        W 2624   8.478   6.669  10.086  0.0562  0.0482 -0.0426
 1654W        W 2625   0.643   9.285  12.673  0.0223 -0.0725 -0.0692
 1655W        W 2626  10.931  11.723   3.340 -0.0233  0.2308 -0.0920
 1656W        W 2627  12.428   5.819   8.875 -0.0189 -0.0241 -0.0363
 1657W        W 2628  13.623  12.180   5.568 -0.0108  0.0390 -0.0979
 1658W        W 2629  12.638   9.059   7.194 -0.2603  0.2850  0.0637
 1659W        W 2630   7.041   8.953   4.062  0.1104  0.0681  0.2072
 1660W        W 2631  10.473   6.542  12.388  0.1781  0.4009  0.0051
 1661W        W 2632   4.073   3.791  12.410 -0.0355 -0.0165 -0.0996
 1662W        W 2633  13.444   3.017   0.615  0.0301 -0.0572 -0.1433
 1663W        W 2634   7.585   9.160   6.321 -0.1118 -0.0890  0.1804
 1664W        W 2635   6.354   5.248   6.601  0.0218 -0.0292  0.2651
 1665W        W 2636   6.146   6.069   6.846 -0.5123  0.0690 -0.0830
 1666W        W 2637   8.499   0.296   5.102 -0.2289 -0.1330 -0.0563
 1667W        W 2638   3.841   0.184  11.767  0.0842 -0.1950 -0.1013
 1668W        W 2639  13.546   9.561   5.036 -0.0101 -0.0525 -0.0754
 1669W        W 2640   2.441  13.354   6.032  0.2440 -0.1915  0.2455
 1670W        W 2641   0.910   7.353   4.530 -0.2416 -0.0489 -0.1764
 1671W        W 2642   5.681   0.248  10.947  0.0539 -0.3298 -0.0966
 1672W        W 2643   4.376  13.883  13.038  0.0765  0.4488 -0.1183
 1673W        W 2644   8.291   1.822   5.558 -0.4932  0.0431  0.0118
 1674W        W 2645   4.465   6.693  10.396 -0.0340  0.2049 -0.0861
 1675W        W 2646   8.078  12.996   6.510 -0.1488 -0.0803  0.0204
 1676W        W 2647  11.277   9.377   5.936 -0.1114  0.1330  0.0492
 1677W        W 2648  11.221   1.583   5.949  0.0676 -0.0597  0.1402
 1678W        W 2649   6.103  13.332  10.872 -0.1333  0.1061  0.1931
 1679W        W 2650   0.235   5.312   9.659 -0.3726 -0.1508 -0.1489
 1680W        W 2651   7.057   5.526   8.995 -0.0130 -0.1423  0.0339
 1681W        W 2652   2.459  11.982  11.595  0.1230  0.4986  0.0522
 1682W        W 2653   4.566   1.530  13.626 -0.1180  0.0588  0.1524
 1683W        W 2654   7.301  13.312   0.680 -0.2379 -0.2750  0.2132
 1684W        W 2655   2.971  12.362   0.804  0.2037 -0.0990 -0.1428
 1685W        W 2656   2.093   3.470   4.085 -0.1193  0.0002 -0.1509
 1686W        W 2657   7.675   8.209   6.131 -0.1738  0.0825 -0.4063
 1687W        W 2658  11.752   0.693   5.084 -0.1625 -0.0276 -0.0318
 1688W        W 2659   7.835   2.059   4.145  0.0769  0.0453 -0.0401
 1689W        W 2660   7.990   7.235  12.881 -0.2952 -0.2143 -0.1892
 1690W        W 2661  12.777   4.753   2.981 -0.2799 -0.0310 -0.1134
 1691W        W 2662   7.580  10.605   8.249  0.1522  0.1082  0.2726
 1692W        W 2663   7.984   5.112   8.040 -0.0596  0.2844  0.2866
 1693W        W 2664   1.529   7.810   0.299 -0.0877 -0.1404  0.0626
 1694W        W 2665  13.439   4.630   9.720 -0.1967  0.0198  0.1278
 1695W        W 2666   0.725   9.523  11.828 -0.0912  0.0944  0.4039
 1696W        W 2667   9.052   0.325  13.460  0.1881 -0.0343 -0.2559
 1697W        W 2668  12.404   6.084  10.627 -0.1697 -0.0604  0.4694
 1698W        W 2669   9.152   3.558   9.281  0.0436 -0.0399 -0.3353
 1699W        W 2670  11.232   2.856   2.236 -0.0446  0.0757 -0.2177
 1700W        W 2671   4.511   3.719  12.752 -0.2811  0.0928 -0.1368
 1701W        W 2672   6.663   7.271  10.579  0.2555  0.1234 -0.1296
 1702W        W 2673   6.556   6.118  11.103  0.0792  0.0185 -0.0903
 1703W        W 2674   4.231  13.523  12.705 -0.0263 -0.0623  0.4765
 1704W        W 2675  10.339  12.845   5.216  0.2273  0.0783  0.0019
 1705W        W 2676   2.607  13.591   5.159 -0.0850 -0.2227  0.2249
 1706W        W 2677   4.805   5.465   7.534 -0.4409  0.0290 -0.2064
 1707W        W 2678  13.145   7.728   3.672  0.0284  0.2223 -0.4390
 1708W        W 2679  12.817   8.442  13.339 -0.3214  0.2819 -0.4588
 1709W        W 2680   6.829   6.599  11.207  0.2040  0.3217  0.1158
 1710W        W 2681   5.964  11.214  13.708  0.3398 -0.1704  0.1124
 1711W        W 2682   9.290   8.029  12.631  0.1018  0.1626  0.2342
 1712W        W 2683   1.383   0.597   9.174 -0.0146 -0.0985  0.2386
 1713W        W 2684  13.240   5.131   7.099  0.2021  0.1785 -0.3847
 1714W        W 2685   2.714   7.167   8.991 -0.0980  0.2477 -0.3109
 1715W        W 2686   2.559  10.112   8.712  0.1592  0.1200  0.0569
 1716W        W 2687   5.430  13.893   3.269  0.1607 -0.0591 -0.1109
 1717W        W 2688   2.806   1.008   5.009 -0.0629  0.1757 -0.2541
 1718W        W 2689   8.764   1.523  10.593  0.1087  0.0569  0.1577
 1719W        W 2690   7.286   6.353   3.802  0.4658  0.1041 -0.2592
 1720W        W 2691   4.897   2.426   8.798  0.4247 -0.0317 -0.2703
 1721W        W 2692  10.310  13.283  13.392 -0.4117  0.0329  0.3739
 1722W        W 2693   2.447   4.946   2.987  0.0076  0.1378  0.0635
 1723W        W 2694  13.224  13.654   6.092  0.1709 -0.2508  0.2425
 1724W        W 2695  12.408  13.506   7.432 -0.0398 -0.0588  0.1117
 1725W        W 2696   9.825   7.069   6.559  0.2095 -0.1435 -0.1553
 1726W        W 2697   3.097  10.482  13.124 -0.0632 -0.0661 -0.0003
 1727W        W 2698   8.103   0.820   1.080 -0.1632  0.1509 -0.0779
 1728W        W 2699  11.232  13.072   5.442  0.6256  0.0116  0.4166
 1729W        W 2700   5.298   1.911  10.651 -0.0999 -0.1981 -0.2755
 1730W        W 2701   1.887   8.163   7.194 -0.0339 -0.0501  0.0330
 1731W        W 2702   6.343   2.169  11.530  0.3610 -0.0763 -0.5360
 1732W        W 2703   4.086   7.891   7.448 -0.0042 -0.0012  0.3726
 1733W        W 2704   0.716   8.835   5.631  0.1621  0.0525  0.0270
 1734W        W 2705   1.983   8.866   9.370 -0.2418  0.2416 -0.2062
 1735W        W 2706  10.750   6.081   3.678 -0.0027 -0.2923 -0.2972
 1736W        W 2707   1.679  13.310   2.317  0.0926  0.2489  0.3961
 1737W        W 2708   3.361   5.624   1.275  0.0472 -0.1449 -0.4103
 1738W        W 2709   4.155   6.713   7.505  0.2583 -0.0817  0.1217
 1739W        W 2710   7.560   3.700   1.238 -0.1189 -0.4820 -0.1255
 1740W        W 2711  12.311   0.601   1.173  0.2955  0.2945 -0.1571
 1741W        W 2712   7.284   2.301   5.093  0.2057 -0.0096  0.1974
 1742W        W 2713   3.923  12.628   0.994  0.0730  0.0282 -0.2619
 1743W        W 2714   4.252   8.496  12.199  0.1221  0.0472 -0.2341
 1744W        W 2715  10.010  12.513  12.600  0.0954 -0.1636  0.1353
 1745W        W 2716   0.917   5.234  13.152  0.2557  0.3487 -0.0474
 1746W        W 2717  13.552   9.858   1.632  0.1816  0.0030 -0.2832
 1747W        W 2718  12.231  13.158   9.822  0.1982  0.0038 -0.0249
 1748W        W 2719   9.092   1.490   1.073  0.0054  0.0850 -0.1256
 1749W        W 2720   3.157  13.167   0.010 -0.4148 -0.1568  0.2982
 1750W        W 2721   5.511   4.147   6.923  0.0263 -0.1410  0.0638
 1751W        W 2722   3.196   1.127   2.548  0.2149 -0.2619 -0.1375
 1752W        W 2723   1.755  12.383   2.758 -0.1555 -0.2585 -0.1350
 1753W        W 2724   6.295   8.314   8.690  0.2249  0.0881 -0.2481
 1754W        W 2725   3.912  13.426   0.463  0.0013 -0.4124 -0.0560
 1755W        W 2726   3.818  13.247  12.017 -0.0539 -0.0928  0.1738
 1756W        W 2727  13.663   0.656  11.463 -0.0530  0.0604  0.1785
 1757W        W 2728   0.855   2.593   4.743 -0.0450 -0.1486 -0.0621
 1758W        W 2729   4.031   8.772  11.823  0.0644  0.0871 -0.0255
 1759W        W 2730   2.103   0.622  13.473 -0.0362  0.1118 -0.1610
 1760W        W 2731  11.684  11.435  11.641  0.1348  0.1034  0.1110
 1761W        W 2732  10.385   7.633  13.535  0.1943  0.0009  0.0805
 1762W        W 2733   0.931   7.574   5.409 -0.1103  0.2158  0.2862
 1763W        W 2734  10.690  13.464   4.698 -0.5017 -0.1954 -0.0703
 1764W        W 2735   7.703   4.979   3.366 -0.3307  0.0213  0.2088
 1765W        W 2736   9.229   4.072   9.181 -0.0360  0.2199 -0.0106
 1766W        W 2737   6.524  10.942   0.980  0.0202 -0.0600  0.0242
 1767W        W 2738   2.733   5.772  10.591  0.2930  0.2274 -0.1782
 1768W        W 2739   6.729   0.800   8.412 -0.0825  0.0310 -0.1156
 1769W        W 2740  11.638   5.620  11.735 -0.3514 -0.2589 -0.2558
 1770W        W 2741   8.286   5.039   7.311 -0.1960  0.0894 -0.1605
 1771W        W 2742   1.612   5.282   0.209  0.0124 -0.5503  0.0073
 1772W        W 2743   8.481   8.025   3.945 -0.1529  0.2503  0.1285
 1773W        W 2744  12.869   0.357   1.322 -0.1584 -0.0589  0.0074
 1774W        W 2745   1.259   2.855   2.648 -0.1819  0.1683 -0.0324
 1775W        W 2746   7.340   9.512  12.992  0.3250  0.2693 -0.1982
 1776W        W 2747  11.570  12.221   7.742  0.1996 -0.1372 -0.3513
 1777W        W 2748   3.101   9.554   4.789  0.1632 -0.1518 -0.1263
 1778W        W 2749   2.270   1.913  12.483 -0.0594 -0.0324  0.2628
 1779W        W 2750   9.518   9.354   1.036  0.0034  0.0266  0.1739
 1780W        W 2751  11.919   5.983   5.229  0.0069  0.1086 -0.0425
 1781W        W 2752   4.972   5.737   0.979 -0.1575 -0.0589 -0.0671
 1782W        W 2753   2.407   1.364   0.905 -0.1116  0.0817 -0.1507
 1783W        W 2754   5.445   1.082   1.982 -0.3385  0.0665  0.1911
 1784W        W 2755   1.175  11.023   6.206 -0.2159 -0.1396  0.0288
 1785W        W 2756  11.807   1.761   6.625 -0.2073  0.2084  0.2119
 1786W        W 2757   2.044  10.074  12.864  0.3126 -0.0308  0.2569
 1787W        W 2758   0.554   0.852   8.845  0.2184 -0.1623  0.0674
 1788W        W 2759   9.133   6.074  13.005 -0.1182  0.1121  0.1655
 1789W        W 2760   6.484  12.604   8.108 -0.1737 -0.0707  0.0751
 1790W        W 2761   2.331   9.145   6.385 -0.0051  0.0831  0.0214
 1791W        W 2762   0.528   0.060   6.219 -0.0102 -0.1190  0.0906
 1792W        W 2763  10.139   7.973   1.456  0.2667 -0.2521  0.0780
 1793W        W 2764   5.756   3.949  13.656  0.0369 -0.4370 -0.0253
 1794W        W 2765   5.521   4.049   8.807  0.0924  0.0232 -0.0163
 1795W        W 2766  13.049   3.461   3.712 -0.0374  0.4079  0.0891
 1796W        W 2767   5.132   6.625   5.438  0.0204  0.1010  0.2117
 1797W        W 2768   4.054   8.642   5.302  0.1997 -0.1358 -0.1161
 1798W        W 2769   3.112   4.767   9.603  0.0928 -0.1140  0.0630
 1799W        W 2770  10.577  13.802   1.225 -0.0598  0.0768  0.1211
 1800W        W 2771  10.759   9.917  12.773  0.2506 -0.1571  0.0657
 1801W        W 2772   9.967   6.877   9.038 -0.5012  0.0324  0.2749
 1802W        W 2773   3.164  11.947   9.383  0.1117 -0.0207 -0.3059
 1803W        W 2774   3.494   6.333   4.759 -0.0065  0.1418 -0.0850
 1804W        W 2775  11.741   0.550   5.577 -0.3113 -0.1213 -0.0939
 1805W        W 2776   6.885   8.422   4.317  0.1110 -0.3135 -0.2521
 1806W        W 2777   3.631  10.856   4.910  0.3724  0.0928 -0.0277
 1807W        W 2778  13.259  10.408   4.913 -0.0756 -0.4906  0.0069
 1808W        W 2779   7.869   7.200   2.825  0.1898  0.1537  0.0394
 1809W        W 2780  13.693   9.830   6.233 -0.1074 -0.0446  0.1344
 1810W        W 2781  13.366  10.119   6.525 -0.1355  0.0723  0.0250
 1811W        W 2782   0.607   1.775   0.980 -0.3458 -0.0841  0.0551
 1812W        W 2783   4.781   9.534   3.643 -0.0027  0.0151  0.1670
 1813W        W 2784   2.432  13.757  13.813 -0.2905  0.1132  0.1538
 1814W        W 2785   6.419   4.766   7.032 -0.1640  0.2157 -0.1505
 1815W        W 2786   6.181   5.196  10.872 -0.0301  0.1034  0.0989
 1816W        W 2787   0.360   1.145   4.724  0.0824 -0.0465 -0.2432
 1817W        W 2788   5.425  12.080   1.824  0.2392 -0.3074  0.1326
 1818W        W 2789   7.519   1.928   5.895 -0.2831 -0.1387  0.1412
 1819W        W 2790   1.817  11.549   3.748  0.0190  0.1323 -0.1046
 1820W        W 2791  10.572   8.426  12.450 -0.2039  0.1214  0.1811
 1821W        W 2792  13.170   4.080   4.183  0.1947  0.2342 -0.3023
 1822W        W 2793   8.932  12.027   3.619  0.3872  0.0180 -0.1097
 1823W        W 2794  11.677   6.120   4.155 -0.1164  0.2621  0.0309
 1824W        W 2795  13.163  11.452   8.232  0.2456 -0.1645  0.2535
 1825W        W 2796  12.316   3.330   1.041  0.0419  0.0897  0.3921
 1826W        W 2797   0.646  11.402   7.917  0.0593  0.0934  0.0452
 1827W        W 2798   3.743  12.285  10.230  0.4145  0.1415  0.1166
 1828W        W 2799  10.968  13.599   9.778 -0.3074 -0.2266 -0.0310
 1829W        W 2800   0.176  12.690   9.236  0.0615 -0.0927  0.0152
 1830W        W 2801   2.658  12.066   7.208 -0.1878 -0.0815  0.0034
 1831W        W 2802   8.447   2.921   4.699 -0.3500 -0.0371  0.4501
 1832W        W 2803   5.834   9.616  12.179 -0.0788  0.4273 -0.1963
 1833W        W 2804  12.740  13.534   7.038  0.2707  0.3481 -0.2427
 1834W        W 2805   5.303   1.381   6.140 -0.1064  0.0354  0.1324
 1835W        W 2806   8.595  10.729   3.492 -0.1318  0.1509  0.2098
 1836W        W 2807   3.677   2.906   6.799 -0.1273 -0.0760  0.1149
 1837W        W 2808   8.476   0.928  10.874 -0.4636  0.1533  0.3443
 1838W        W 2809   3.536  12.050   0.492  0.1911 -0.0621 -0.0654
 1839W        W 2810   4.308   6.175   4.536 -0.2380  0.0232 -0.0180
 1840W        W 2811  12.364   4.795  11.375 -0.2586  0.1089  0.1139
 1841W        W 2812  12.421   2.620  11.062 -0.2440 -0.0212 -0.1402
 1842W        W 2813   3.779  10.125   0.521 -0.2877 -0.1895 -0.3084
 1843W        W 2814   1.445   4.333   8.965  0.0792  0.1275 -0.0245
 1844W        W 2815  10.152   3.986   6.226 -0.1510 -0.0141  0.3945
 1845W        W 2816   5.956   2.948  11.069  0.0530  0.0696  0.1958
 1846W        W 2817   1.703   1.789   7.388  0.3027  0.0478 -0.1467
 1847W        W 2818   0.122   4.812   9.121  0.0936 -0.3411 -0.1081
 1848W        W 2819  12.783   2.927   2.760 -0.3307  0.0240  0.4244
 1849W        W 2820   3.807   2.131   9.305 -0.2142  0.0785 -0.0506
 1850W        W 2821  11.973  12.800   9.419  0.1773  0.1554  0.0549
 1851W        W 2822  13.136   2.087  12.810 -0.1791  0.3048 -0.2826
 1852W        W 2823   1.280  11.972   6.757 -0.1689 -0.3871  0.3818
 1853W        W 2824   5.030   3.480   4.870  0.1270  0.0411  0.2976
 1854W        W 2825   4.396  10.975   1.926  0.1139  0.0268  0.0121
 1855W        W 2826   6.106   0.790   9.573  0.2102 -0.1354  0.0484
 1856W        W 2827   9.565   5.406   3.602  0.0078 -0.4161  0.1155
 1857W        W 2828   0.824  12.601  11.622  0.2683 -0.2894  0.1370
 1858W        W 2829   5.672  11.622  11.501 -0.2986  0.1503 -0.2147
 1859W        W 2830   5.460  10.205   3.566 -0.0706 -0.1820  0.1116
 1860W        W 2831   1.323  10.581  13.658  0.0081 -0.0572 -0.3193
 1861W        W 2832   5.864   2.032   6.388 -0.3921 -0.2640  0.0369
 1862W        W 2833   0.201   1.992   9.627 -0.3349 -0.0857 -0.0504
 1863W        W 2834  10.254   8.593   7.343  0.1158  0.2750 -0.1454
 1864W        W 2835   8.008   8.058   4.145 -0.1049 -0.3650  0.3048
 1865W        W 2836  13.319  11.416   4.778  0.3669  0.1004 -0.0265
 1866W        W 2837   6.675   0.334   1.875 -0.0501 -0.3163 -0.2267
 1867W        W 2838   1.086   9.700   5.717 -0.4619 -0.0256 -0.0298
 1868W        W 2839   3.548   4.570  11.924  0.0964  0.0294  0.0426
 1869W        W 2840  13.756   7.693   6.077  0.0606 -0.5262  0.1902
 1870W        W 2841   6.945   4.464   4.017  0.1978 -0.0969  0.0838
 1871W        W 2842  13.006   2.241  12.326  0.3412  0.0870 -0.1360
 1872W        W 2843   5.075   6.395   7.527 -0.0202  0.3904  0.1307
 1873W        W 2844   0.138   6.517   7.946 -0.0685  0.1111 -0.2485
 1874W        W 2845   4.112   2.106   8.425 -0.1831  0.0386 -0.0095
 1875W        W 2846   1.700   7.624  12.298  0.3474  0.3355 -0.0226
 1876W        W 2847   0.355  12.719   7.409 -0.3316  0.1926 -0.3229
 1877W        W 2848  10.054   8.931  13.488 -0.4248 -0.0470 -0.2274
 1878W        W 2849  12.817  13.858   1.023 -0.4204 -0.0653 -0.0298
 1879W        W 2850   4.245  12.561   4.273  0.0348  0.1201 -0.2676
 1880W        W 2851  12.213   5.169   5.811 -0.0537  0.0916  0.1464
 1881W        W 2852   8.643   3.747   8.567  0.0943  0.1394  0.0146
 1882W        W 2853  11.020   0.346  11.617  0.0536 -0.2778 -0.2281
 1883W        W 2854   0.084  10.291   3.336  0.1067  0.1601  0.0970
 1884W        W 2855   3.367  13.291  10.251 -0.1958  0.0740  0.1272
 1885W        W 2856   6.045   6.525  10.613 -0.1938  0.4334 -0.1218
 1886W        W 2857   3.264   7.748  12.343  0.3399  0.1348 -0.1212
 1887W        W 2858   7.034  13.709   9.927 -0.3622  0.2393  0.0149
 1888W        W 2859   7.952   0.836  13.006 -0.2322  0.0713  0.1310
 1889W        W 2860   9.145   9.910   5.268  0.0873  0.0450  0.2416
 1890W        W 2861  10.448  11.751   3.105 -0.0712 -0.1474 -0.0160
 1891W        W 2862   2.108   4.553   0.148  0.1120 -0.1036  0.1466
 1892W        W 2863   0.213   0.111   9.782 -0.3299 -0.0098 -0.1829
 1893W        W 2864  11.343   5.274   3.034 -0.0856  0.2557  0.1311
 1894W        W 2865  13.109  12.415   1.328 -0.1620 -0.2166  0.0819
 1895W        W 2866   8.731  12.908  10.832  0.1931  0.1427 -0.4270
 1896W        W 2867   1.400   9.379   5.526 -0.0503  0.2424 -0.0288
 1897W        W 2868  10.828   3.858   8.619 -0.0054 -0.2552 -0.3355
 1898W        W 2869   4.689  10.919   4.904  0.0768 -0.0258 -0.0938
 1899W        W 2870  10.136   1.555   6.810 -0.0284  0.1531 -0.0746
 1900W        W 2871  10.979   2.253   5.879 -0.0516  0.2630  0.0240
 1901W        W 2872   7.961  12.980   7.026 -0.0897  0.0807 -0.3241
 1902W        W 2873   4.177   6.171   8.919  0.0914 -0.0136 -0.2462
 1903W        W 2874   2.789   5.611  10.101  0.0945 -0.0475 -0.2660
 1904W        W 2875  12.239   2.886   1.516 -0.2455  0.2085  0.0316
 1905W        W 2876   9.452   7.581  10.376  0.1120  0.1545  0.2999
 1906W        W 2877  12.016   6.248   7.483  0.3021  0.0178  0.1102
 1907W        W 2878   1.585   2.550   6.941  0.3153 -0.2194  0.2512
 1908W        W 2879   3.564   7.148   4.182 -0.3459  0.1946 -0.0161
 1909W        W 2880   4.133  11.530   6.431  0.1159  0.0234  0.1534
 1910W        W 2881  11.127   5.134  12.280  0.0123 -0.0248  0.1216
 1911W        W 2882   5.686   3.032  10.042 -0.0806  0.5588 -0.0617
 1912W        W 2883  10.002   9.919   4.057 -0.0015  0.1783 -0.1256
 1913W        W 2884   5.863   9.222  10.140  0.3045 -0.1318 -0.1699
 1914W        W 2885   0.501   5.666   8.245  0.0351 -0.3691 -0.0581
 1915W        W 2886   8.609   8.906   4.956  0.0254 -0.0751  0.0285
 1916W        W 2887  12.256   6.286   6.700  0.0166 -0.0856 -0.2563
 1917W        W 2888  12.287   0.934   9.849 -0.2613 -0.2877 -0.2233
 1918W        W 2889   6.925   4.167   0.445 -0.0034 -0.1050 -0.2630
 1919W        W 2890   9.059   3.453  11.995 -0.1379  0.3329 -0.0132
 1920W        W 2891   3.699   6.291   1.672 -0.0369  0.0703 -0.1123
 1921W        W 2892   1.754  12.607   9.327 -0.2189 -0.1062 -0.0151
 1922W        W 2893   0.638   2.603   5.225 -0.2379  0.0012  0.0238
 1923W        W 2894   4.410  12.885  13.441  0.3390  0.1738 -0.1671
 1924W        W 2895   8.128  11.216  13.732 -0.1181 -0.1025 -0.1275
 1925W        W 2896  12.713  12.014   1.446 -0.0204  0.0651  0.2701
 1926W        W 2897   1.131   4.734  13.164 -0.2226  0.3155  0.3028
 1927W        W 2898   4.722   8.121  10.956  0.0073 -0.0738 -0.2007
 1928W        W 2899  11.405   8.334   0.863  0.2405  0.2060 -0.0848
 1929W        W 2900   2.885   1.080   7.253  0.1192 -0.1411 -0.1152
 1930W        W 2901   7.464  11.825  10.650 -0.2358  0.1463 -0.1216
 1931W        W 2902  11.687   8.933   5.019 -0.0915  0.1638  0.0526
 1932W        W 2903  11.292   4.185  12.301  0.0798  0.0110  0.0883
 1933W        W 2904   7.648   7.484  10.649  0.0864 -0.5609  0.0476
 1934W        W 2905   0.348   8.375  12.747 -0.0464 -0.1524 -0.1819
 1935W        W 2906   0.303   4.519  13.380 -0.2276  0.1045  0.2401
 1936W        W 2907   2.636   8.457   5.672  0.1402 -0.0675 -0.0485
 1937W        W 2908  12.954  10.721  12.493  0.2838 -0.2084  0.1704
 1938W        W 2909   3.582   6.865  13.286  0.0343 -0.0354  0.1694
 1939W        W 2910   1.608  11.140   8.623  0.0307 -0.3025  0.1547
 1940W        W 2911   7.942   8.566   4.033  0.1470 -0.1278  0.2020
 1941W        W 2912   5.419   4.418   1.510 -0.3384 -0.1537 -0.2056
 1942W        W 2913   0.705   5.428   7.872  0.1019  0.3096  0.0059
 1943W        W 2914  12.701  10.554   6.928 -0.1637  0.2011  0.1653
 1944W        W 2915   5.080  13.911   0.916 -0.3047  0.0253  0.0446
 1945W        W 2916  12.576   7.379   3.864  0.4454 -0.1550 -0.0904
 1946W        W 2917   9.031   8.169   7.301 -0.1588  0.0858  0.3308
 1947W        W 2918   7.027   9.767   1.301  0.1814 -0.0020 -0.0237
 1948W        W 2919   3.840   3.249   7.089 -0.1367 -0.1261 -0.0002
 1949W        W 2920   9.927   2.110   0.883  0.0479 -0.0686 -0.1753
 1950W        W 2921  12.083   9.192   8.904 -0.2300 -0.0514 -0.0767
 1951W        W 2922   4.703   7.652   1.375  0.0352 -0.1422  0.0117
 1952W        W 2923   5.947  10.053  13.910  0.2647 -0.2106  0.1406
 1953W        W 2924   1.636   0.679   6.047  0.2467 -0.0052 -0.0165
 1954W        W 2925   9.422   8.887   7.777 -0.0387  0.2932  0.0093
 1955W        W 2926  10.436   1.063   3.340 -0.0080  0.2737  0.2301
 1956W        W 2927  12.750   4.995   4.641 -0.1218  0.2035 -0.0471
 1957W        W 2928   4.516   2.834  10.669  0.1083 -0.0402  0.2020
 1958W        W 2929   1.037   5.726   8.065 -0.3410 -0.0844  0.0202
 1959W        W 2930  12.514   5.491  10.697 -0.1434  0.0239  0.0233
 1960W        W 2931   5.011   2.235  11.963 -0.1901  0.1076 -0.1648
 1961W        W 2932   6.993   7.035   5.843  0.3696 -0.3310  0.3056
 1962W        W 2933   9.695   9.592   6.761 -0.1013 -0.2764 -0.1187
 1963W        W 2934   8.989  13.219   7.367  0.1646  0.0930 -0.0504
 1964W        W 2935   5.835   0.730   6.809  0.0204  0.2119 -0.4031
 1965W        W 2936  13.540  11.777   0.076  0.0499 -0.2391 -0.2456
 1966W        W 2937   7.115   8.786   1.494  0.2714  0.2880 -0.1038
 1967W        W 2938   1.700   0.919   9.681  0.2310  0.0086  0.1067
 1968W        W 2939   2.076   1.981   3.652 -0.0219  0.1422  0.0279
 1969W        W 2940   5.865   6.080  11.855  0.0449 -0.5480  0.1657
 1970W        W 2941   7.652   9.190   3.429  0.1326 -0.5457 -0.0400
 1971W        W 2942   1.747   2.763   8.440 -0.1774 -0.2371  0.2118
 1972W        W 2943  12.736  11.258   2.166 -0.0312  0.1857  0.0071
 1973W        W 2944   3.792   1.733   8.768 -0.1088 -0.0728 -0.2054
 1974W        W 2945   3.555   3.430   5.100 -0.0860  0.1109 -0.0845
 1975W        W 2946   3.656   5.402  10.003 -0.3525  0.3015 -0.0553
 1976W        W 2947  12.359   5.368   7.235 -0.1945  0.1640 -0.0938
 1977W        W 2948   5.632   7.385   6.726 -0.2250  0.0941  0.0046
 1978W        W 2949   9.450   3.347  12.823 -0.0788  0.2410  0.2172
 1979W        W 2950  13.753   9.100   2.291  0.0390  0.0177  0.4228
 1980W        W 2951  10.856   0.060   9.550 -0.0192  0.0272 -0.2900
 1981W        W 2952   2.958   9.059   1.359  0.1184  0.0511 -0.0113
 1982W        W 2953   1.575   9.036   9.152 -0.2017 -0.0643  0.2358
 1983W        W 2954   5.408  11.241  11.390  0.0654 -0.0431  0.0164
 1984W        W 2955   5.727   9.992   6.212 -0.0594 -0.0102  0.0889
 1985W        W 2956   7.713   2.121  10.076  0.2098 -0.1919 -0.0654
 1986W        W 2957   5.600   6.232  10.904 -0.0647  0.0594  0.0468
 1987W        W 2958   0.247   1.207  10.803 -0.1771  0.1742 -0.1618
 1988W        W 2959   0.769   0.575  13.120 -0.2121 -0.0660 -0.5491
 1989W        W 2960  12.835  13.719  13.008  0.1054  0.2000  0.0026
 1990W        W 2961   4.524   6.700   2.631  0.0494  0.0585 -0.0505
 1991W        W 2962  10.696   8.728   1.551  0.3361  0.1799 -0.0484
 1992W        W 2963   2.672   0.589   3.486 -0.2401 -0.1006  0.0987
 1993W        W 2964   8.765   3.082   9.797  0.0573 -0.3715  0.0738
 1994W        W 2965   2.090   9.920   1.822  0.1927 -0.0618 -0.0235
 1995W        W 2966   7.425   3.074  12.516  0.1120  0.5851  0.4173
 1996W        W 2967  11.141   9.830   3.207  0.0661  0.3233 -0.0620
 1997W        W 2968   9.272   1.200   6.603 -0.2063 -0.1514 -0.0793
 1998W        W 2969   7.603   7.272   3.614  0.0003  0.4591  0.2452
 1999W        W 2970  11.146  11.523   8.937 -0.0815 -0.1389 -0.2404
 2000W        W 2971   2.676   9.139  12.182 -0.0319 -0.2351 -0.0379
 2001W        W 2972   5.691  12.540  13.265 -0.1961  0.1455  0.0343
 2002W        W 2973  11.937  13.885  10.937 -0.0639  0.1623 -0.2630
 2003W        W 2974  12.636   9.362   7.918  0.0756  0.1235  0.0993
 2004W        W 2975   8.382   7.937   8.421  0.1944 -0.0195  0.1226
 2005W        W 2976   0.314   1.278   0.986  0.0738 -0.2491  0.1345
 2006W        W 2977   2.856   6.722  12.978 -0.0814  0.1367  0.0685
 2007W        W 2978   1.532   9.104   7.443  0.1715 -0.0635 -0.0739
 2008W        W 2979   0.257   1.508   3.426 -0.1507  0.0703  0.0489
 2009W        W 2980   7.033   7.190   4.667 -0.0994  0.2282 -0.1440
 2010W        W 2981   3.005   9.829  10.146 -0.0467 -0.0959  0.2039
 2011W        W 2982  10.314   0.092   7.065 -0.0079 -0.1661  0.1912
 2012W        W 2983   2.661   6.322   7.302  0.2650  0.2711 -0.1112
 2013W        W 2984  11.208   3.255  10.739  0.0876 -0.2601 -0.0655
 2014W        W 2985   0.911   0.631   6.776  0.1000  0.1389 -0.2245
 2015W        W 2986  10.038   4.010  11.180 -0.0213  0.0091 -0.0605
 2016W        W 2987   7.415   0.188  12.497  0.1300  0.1597  0.1496
 2017W        W 2988  10.054   7.315   1.628  0.0454  0.1703  0.0474
 2018W        W 2989  11.963   2.853   7.696 -0.2098  0.1459 -0.1233
 2019W        W 2990  10.839   4.170  10.811  0.1307 -0.0147 -0.4376
 2020W        W 2991  13.615  12.827   8.181 -0.0503  0.3358 -0.1319
 2021W        W 2992   8.217  12.423   8.386 -0.2664 -0.1328  0.2152
 2022W        W 2993   9.788  12.513   6.332 -0.0643  0.0413  0.2160
 2023W        W 2994  12.920   3.126   4.607 -0.0393 -0.3334  0.0025
 2024W        W 2995   1.916   1.534  12.789  0.4475 -0.0324 -0.2075
 2025W        W 2996  11.234   9.302   9.003  0.2961  0.2356 -0.3060
 2026W        W 2997   5.248  11.413   4.737 -0.2011  0.2577 -0.1637
 2027W        W 2998   0.256  10.649   4.858 -0.0750 -0.1647 -0.1051
 2028W        W 2999   9.714  12.204   0.908  0.1045  0.0258 -0.0587
 2029W        W 3000   5.395  10.913   9.955 -0.1959 -0.1465 -0.0456
 2030W        W 3001   7.606   2.406   6.012 -0.0451 -0.1458  0.3640
 2031W        W 3002   0.386   5.216   2.477  0.2519 -0.1007  0.2114
 2032W        W 3003   7.500   9.215   4.346 -0.0361  0.0977 -0.3490
 2033W        W 3004   8.216  13.422   1.067 -0.3075  0.0457  0.2218
 2034W        W 3005   9.697   0.273   4.205  0.3727  0.1089  0.2361
 2035W        W 3006   1.360   5.945   8.387 -0.0580 -0.0532  0.2250
 2036W        W 3007   0.612   7.975   5.079 -0.0228  0.2561 -0.1372
 2037W        W 3008  12.381   2.233   3.480 -0.1478 -0.0167 -0.3162
 2038W        W 3009   4.056  11.527   2.620  0.1096  0.1784 -0.1217
 2039W        W 3010  10.934  10.668   5.937  0.1242  0.2442 -0.1713
 2040W        W 3011   0.989   1.787  13.134  0.0302  0.2161  0.1189
 2041W        W 3012  13.316  12.021  12.974 -0.1450 -0.2672  0.0940
 2042W        W 3013   7.235   0.218  11.157  0.0507 -0.3717  0.1458
 2043W        W 3014   5.011  12.659   8.105  0.0459  0.0806 -0.1843
 2044W        W 3015  13.769   4.858   7.292 -0.2675 -0.0690  0.0712
 2045W        W 3016  12.068   7.137   0.439 -0.0547 -0.4296 -0.2924
 2046W        W 3017   0.660   9.304   4.913  0.1475 -0.1347  0.0011
 2047W        W 3018   0.356  10.332  11.849 -0.1323  0.2327 -0.3872
 2048W        W 3019   6.669   4.828   6.594 -0.0859  0.0903 -0.0126
 2049W        W 3020  13.781  10.407   1.615 -0.0563  0.1389 -0.1369
 2050W        W 3021  10.777   4.123   1.670  0.0209 -0.2285  0.0780
 2051W        W 3022   6.236   4.419  11.553  0.0058 -0.0244  0.1004
 2052W        W 3023  12.207   1.129   7.353 -0.1678  0.1495  0.2474
 2053W        W 3024   7.736   3.289   3.543 -0.1464 -0.5360 -0.1003
 2054W        W 3025  10.335   1.835   8.969  0.1048 -0.0856 -0.0590
 2055W        W 3026   2.960   0.668   8.788  0.0698  0.2227  0.1889
 2056W        W 3027   8.740   6.451   9.315 -0.1866  0.2941  0.5181
 2057W        W 3028   7.217  12.684   8.501  0.0070 -0.0426 -0.1412
 2058W        W 3029   2.655   2.964   8.642 -0.1383 -0.1406  0.0783
 2059W        W 3030   6.213  12.076   9.290 -0.0923  0.0320 -0.0267
 2060W        W 3031   2.381   7.103   6.598  0.3713 -0.1249  0.0098
 2061W        W 3032  12.665   0.597   6.416  0.0116 -0.3916  0.2749
 2062W        W 3033  13.591  11.312   5.184 -0.1377  0.1241 -0.0033
 2063W        W 3034   3.849   0.983   7.755  0.1171 -0.3359  0.0502
 2064W        W 3035   7.620   6.771   2.684 -0.2237 -0.2228  0.3271
 2065W        W 3036   9.424  12.862  13.404 -0.0711 -0.0371  0.3164
 2066W        W 3037  10.888   8.243   1.527 -0.1940  0.1080 -0.3401
 2067W        W 3038   5.390   9.955   7.263 -0.1835 -0.1076 -0.0973
 2068W        W 3039   4.806   3.158   1.262 -0.1949 -0.1218 -0.4108
 2069W        W 3040  10.033  12.779  11.976  0.0990 -0.3454 -0.1379
 2070W        W 3041   0.051   3.165   2.866  0.0544  0.1000 -0.1178
 2071W        W 3042   8.738   8.905   5.883 -0.2289 -0.0134  0.1224
 2072W        W 3043   1.441  12.056  11.893 -0.1643  0.1958  0.1338
 2073W        W 3044  11.567   9.402   0.793  0.0290  0.1696  0.0244
 2074W        W 3045   9.894   1.378  11.344 -0.0366  0.0680  0.2830
 2075W        W 3046   5.006   6.380   9.640  0.2683  0.2098 -0.2029
 2076W        W 3047  10.989   1.399  13.583  0.1320 -0.0294  0.0091
 2077W        W 3048   3.038   4.927   0.818  0.2147  0.1794  0.2638
 2078W        W 3049   4.185  10.324   6.304  0.0110 -0.0023  0.0078
 2079W        W 3050  12.150   6.059   3.350 -0.2542  0.2448  0.2827
 2080W        W 3051   9.321   4.838   8.190 -0.1987 -0.0778 -0.2034
 2081W        W 3052   1.742   3.043   2.588 -0.2149 -0.0593 -0.0824
 2082W        W 3053   4.750  10.220   4.814  0.1340  0.0450 -0.3054
 2083W        W 3054   6.447   6.015   3.500  0.1004 -0.1397  0.1320
 2084W        W 3055   0.423   5.315   3.523 -0.1668 -0.0367  0.0158
 2085W        W 3056   7.707   8.895  10.904 -0.5238  0.0940  0.2364
 2086W        W 3057   9.395  12.475   0.627 -0.2314 -0.3565  0.2891
 2087W        W 3058   2.023   7.601   9.917 -0.1637 -0.3251  0.0635
 2088W        W 3059   8.496  11.824   7.687  0.0324 -0.0260  0.2970
 2089W        W 3060   8.769   5.439   1.254 -0.2442 -0.2694 -0.2310
 2090W        W 3061   2.812  11.142   6.344  0.2178 -0.1477  0.4403
 2091W        W 3062  12.965   6.042  13.112  0.2460 -0.2099  0.2143
 2092W        W 3063  12.863   5.956   6.797  0.0063  0.3514 -0.2080
 2093W        W 3064  10.421   1.499  13.713 -0.1570 -0.1105 -0.0179
 2094W        W 3065   9.565   7.776   0.045  0.1460 -0.0562  0.3231
 2095W        W 3066   0.374  11.452   8.686 -0.0452  0.1482 -0.1573
 2096W        W 3067   8.612   8.209  12.257 -0.0352  0.2138 -0.2358
 2097W        W 3068   6.409  11.005   4.463 -0.4117 -0.0897  0.0003
 2098W        W 3069   1.864   6.151   1.043  0.0997  0.3466 -0.2359
 2099W        W 3070  10.747   6.926  12.616  0.0579  0.1121 -0.0172
 2100W        W 3071   5.763  11.686   9.504  0.1800  0.0391  0.0903
 2101W        W 3072  11.127   1.262   9.507  0.2035  0.0384 -0.0970
 2102W        W 3073  11.967   0.882   3.536  0.1426 -0.2292 -0.1977
 2103W        W 3074  10.823   0.787  12.945  0.1603 -0.1022 -0.2140
 2104W        W 3075  13.345  13.111   4.156  0.0549 -0.0087  0.0214
 2105W        W 3076   9.862   8.031   5.097 -0.3554 -0.1298  0.2388
 2106W        W 3077  13.391   0.434   2.054 -0.0682  0.2325  0.0333
 2107W        W 3078  11.767  13.617   3.077 -0.1347  0.2512 -0.2811
 2108W        W 3079   6.828  12.610   6.585  0.0583 -0.0962 -0.1825
 2109W        W 3080   6.718   0.269   7.750 -0.3031 -0.0777  0.0211
 2110W        W 3081  10.272  10.781   7.037 -0.2516  0.1269 -0.0908
 2111W        W 3082  13.164   3.078  13.288  0.2825  0.3611 -0.0258
 2112W        W 3083   7.755   3.182   2.345  0.1847 -0.2443  0.2044
 2113W        W 3084   0.901  10.848  10.172 -0.1119  0.0471  0.2561
 2114W        W 3085   1.655  11.597  12.213 -0.0007  0.0351 -0.0441
 2115W        W 3086   8.987  13.577   7.675 -0.1543 -0.2935 -0.1393
 2116W        W 3087  10.008   2.147   3.591 -0.1760  0.0578  0.1441
 2117W        W 3088   8.686   7.775   8.832  0.1111 -0.0376 -0.0489
 2118W        W 3089  12.093   1.006   0.194 -0.0428  0.3453  0.3522
 2119W        W 3090   3.943   2.311   6.270 -0.0131  0.2611 -0.1760
 2120W        W 3091   2.714   2.363   4.967 -0.2752 -0.0707  0.4143
 2121W        W 3092   1.290   9.020  12.846 -0.0422 -0.2058 -0.2937
 2122W        W 3093   3.236  10.251   4.688 -0.0180  0.2081 -0.1542
 2123W        W 3094   5.617   7.327   6.161 -0.0102 -0.0519  0.0659
 2124W        W 3095  10.602   7.097  13.469 -0.3540 -0.0028 -0.1058
 2125W        W 3096  12.273   3.726   8.049  0.1134  0.2612  0.2731
 2126W        W 3097   9.013   1.607   7.239 -0.3724  0.2836  0.0503
 2127W        W 3098   0.542   7.888   7.644  0.3075 -0.1852  0.0574
 2128W        W 3099   7.587   5.328  13.241 -0.2091 -0.0897 -0.3642
 2129W        W 3100  11.931   5.094  12.764  0.0096  0.1465 -0.3012
 2130W        W 3101   6.372   5.468   0.349 -0.0869  0.0395 -0.2704
 2131W        W 3102  10.964   0.306  11.083  0.1974 -0.1170 -0.1356
 2132W        W 3103   0.123  13.060  12.135 -0.3072 -0.1000  0.2039
 2133W        W 3104   6.417   2.632   7.872 -0.2702  0.0901 -0.0304
 2134W        W 3105   4.449   9.754   8.526 -0.2182  0.0908 -0.4515
 2135W        W 3106   9.409   0.221   9.850 -0.1953 -0.0676  0.2280
 2136W        W 3107   7.861   9.406   8.988 -0.2114  0.2557 -0.0054
 2137W        W 3108   3.107  12.667   8.458  0.2495  0.1232 -0.0039
 2138W        W 3109   3.333  10.848  13.349 -0.3595 -0.0085  0.1638
 2139W        W 3110   2.801   8.852   0.544  0.1799  0.0128  0.1524
 2140W        W 3111  10.340   4.821  12.936 -0.0457  0.1721 -0.1765
 2141W        W 3112   2.945  12.437   6.983 -0.4075  0.3827 -0.1243
 2142W        W 3113  13.340  11.822   3.820 -0.1676  0.0508 -0.0270
 2143W        W 3114   8.788  13.087   1.781  0.1994  0.0898 -0.0131
 2144W        W 3115   6.598   5.234  11.047 -0.3615 -0.3500 -0.1976
 2145W        W 3116   9.533   2.194   1.574 -0.1246  0.0584 -0.0781
 2146W        W 3117   3.263  11.665   0.105  0.3620 -0.1155 -0.2566
 2147W        W 3118   8.119  11.480   9.269  0.1687 -0.0844  0.1092
 2148W        W 3119   5.707  11.221   2.579  0.0195  0.0648 -0.2797
 2149W        W 3120   3.979   7.812   6.940  0.1344  0.0637 -0.1596
 2150W        W 3121   1.375   4.291   3.829  0.0144  0.0156 -0.0132
 2151W        W 3122   3.970   0.544  11.442  0.1891 -0.3757  0.4204
 2152W        W 3123   9.556   1.057  10.266  0.1698 -0.1721  0.3296
 2153W        W 3124   0.659   4.729  10.007  0.1215 -0.0732  0.3246
 2154W        W 3125   0.930   4.633   3.468  0.0233 -0.2582  0.2235
 2155W        W 3126   3.300   9.042  13.252  0.1145  0.1801  0.2195
 2156W        W 3127   7.119   8.613   2.502  0.0065  0.1567  0.0640
 2157W        W 3128   4.358   2.495   5.633 -0.1709 -0.0914 -0.1317
 2158W        W 3129   2.987  10.149   7.121 -0.2553  0.0062 -0.3071
 2159W        W 3130   0.465   2.240   1.155 -0.1400 -0.2067  0.1618
 2160W        W 3131   7.677  12.676   8.302  0.0240  0.2651  0.1078
 2161W        W 3132   4.143  12.920   9.932 -0.1743 -0.0332 -0.1905
 2162W        W 3133   5.286   7.970   1.627 -0.3875 -0.0940  0.1834
 2163W        W 3134   3.756  13.763   2.776 -0.1314 -0.3081  0.1546
 2164W        W 3135   0.662   1.585  10.700  0.3875  0.2477  0.0275
 2165W        W 3136   2.617   6.299   8.402  0.0730 -0.1589  0.0681
 2166W        W 3137  12.286   6.373   5.285  0.3311  0.1941 -0.3933
 2167W        W 3138   8.594  13.299   6.007 -0.1707 -0.2234  0.0162
 2168W        W 3139   4.355   8.784   7.245  0.1626 -0.1192  0.0014
 2169W        W 3140  10.706   5.067  12.596  0.0675 -0.2455 -0.0428
 2170W        W 3141   6.834  13.311  13.740 -0.1303  0.1822  0.0648
 2171W        W 3142   9.442   7.130   3.117  0.1287  0.2014 -0.2135
 2172W        W 3143   7.317   6.133  13.204  0.0244 -0.2976  0.0110
 2173W        W 3144  12.472   8.044  12.905 -0.0433  0.0103  0.1860
 2174W        W 3145   8.673   8.366   0.975 -0.0085 -0.1490  0.0104
 2175W        W 3146   8.911   1.267   5.527  0.1412 -0.0637 -0.1458
 2176W        W 3147  13.537   5.647   8.153 -0.0212 -0.2572 -0.0237
 2177W        W 3148   8.533   3.446   1.509 -0.0818  0.1888 -0.5462
 2178W        W 3149  11.203   8.977   9.863  0.1693 -0.1277 -0.1598
 2179W        W 3150   2.999   4.349   0.672 -0.2019 -0.1335  0.0797
 2180W        W 3151   4.618   5.934  11.019  0.2236 -0.1861  0.5257
 2181W        W 3152   3.818   1.933  10.460 -0.1635 -0.0438  0.2080
 2182W        W 3153  12.940  10.207  11.148  0.1481 -0.2193 -0.2084
 2183W        W 3154   0.200   5.655   6.886 -0.0405  0.0809 -0.0845
 2184W        W 3155   4.718   0.120   9.505  0.2575 -0.0521 -0.0252
 2185W        W 3156  11.241   6.386   4.343 -0.2532 -0.0435 -0.2541
 2186W        W 3157  10.863   3.605   7.059 -0.1455  0.0612  0.0527
 2187W        W 3158   3.126   7.688   3.716 -0.1744  0.0991  0.1869
 2188W        W 3159  10.943  10.097   2.325  0.0459  0.0898 -0.0060
 2189W        W 3160   1.183   9.095  10.352 -0.4024 -0.0661  0.0427
 2190W        W 3161   7.336   7.909   9.385  0.1062  0.0838  0.5468
 2191W        W 3162   0.581   5.599  12.091  0.3580  0.0678  0.0794
 2192W        W 3163  12.231   7.232  12.499 -0.1142 -0.3125  0.0171
 2193W        W 3164  11.613   4.853   9.669 -0.0870 -0.3164  0.2097
 2194W        W 3165   2.279   5.708  10.234 -0.1402  0.0733  0.0862
 2195W        W 3166   7.046   7.013   9.704  0.0157  0.0820 -0.1962
 2196W        W 3167   6.898   4.944   3.341  0.1114  0.1860  0.2353
 2197W        W 3168   4.212   3.821   2.432 -0.0477  0.0110 -0.0944
 2198W        W 3169   3.660   4.736   6.275  0.1178 -0.0119  0.0711
 2199W        W 3170   7.777   4.878  13.370 -0.1580 -0.0086  0.1761
 2200W        W 3171   1.113   2.355  11.847  0.0136  0.0831 -0.0694
 2201W        W 3172   7.298  11.275   3.819 -0.2260  0.0208 -0.2615
 2202W        W 3173  13.144   6.279   3.165  0.0697 -0.3036 -0.0320
 2203W        W 3174   3.397   6.675   6.646 -0.3553 -0.0375 -0.0898
 2204W        W 3175  13.530   8.482  13.387  0.2437  0.1300  0.1593
 2205W        W 3176   1.779   5.725   1.994  0.0407 -0.0432 -0.1211
 2206W        W 3177   9.457   3.845   0.332 -0.1995  0.1617  0.0636
 2207W        W 3178   7.976   7.749   1.908  0.0949  0.0360 -0.1660
 2208W        W 3179   4.385   9.775  10.819 -0.2465  0.1637  0.0015
 2209W        W 3180   2.670  13.495   2.044 -0.4126  0.0154 -0.1554
 2210W        W 3181   2.301  13.213   1.565 -0.0838  0.0250 -0.0022
 2211W        W 3182   1.255   6.970   1.677 -0.0934  0.0006  0.1514
 2212W        W 3183   8.833   3.504   5.677 -0.2850 -0.1126 -0.1258
 2213W        W 3184   1.940  11.880   6.836  0.0456 -0.0246  0.0471
 2214W        W 3185   4.605  13.251  10.645 -0.0890  0.0820  0.0932
 2215W        W 3186   1.197   6.519   1.949 -0.0319  0.2029  0.1755
 2216W        W 3187  12.579   8.795   2.923  0.1056  0.1569 -0.2041
 2217W        W 3188  12.759   7.334  11.223  0.2188  0.3247  0.0745
 2218W        W 3189   2.806   5.178   9.756 -0.1198  0.0356 -0.1956
 2219W        W 3190   2.952   4.004   2.300 -0.0431  0.0666 -0.0079
 2220W        W 3191  10.753   9.912   7.231  0.2007 -0.0169  0.1556
 2221W        W 3192   9.305  11.661   5.998  0.1497 -0.4904  0.2633
 2222W        W 3193   2.873  13.286   6.350 -0.2139 -0.0368 -0.1054
 2223W        W 3194   7.214   4.304  11.486 -0.1010 -0.2573 -0.0227
 2224W        W 3195  11.682   1.817   2.853 -0.1019 -0.2142 -0.1206
 2225W        W 3196  13.092   1.236   4.797  0.1119 -0.1845 -0.0367
 2226W        W 3197  12.397   0.474   8.482  0.0626 -0.1668  0.0263
 2227W        W 3198   4.388   6.817   5.670 -0.3026  0.0752 -0.1039
 2228W        W 3199   6.636   1.460  11.148  0.1102  0.1596 -0.1831
 2229W        W 3200  13.327   6.325   6.757 -0.0756 -0.1759 -0.1997
 2230W        W 3201  12.845   0.321  11.012 -0.1109  0.1862 -0.0516
 2231W        W 3202   8.897   8.978   7.673 -0.0121 -0.0004 -0.0879
 2232W        W 3203   9.001  10.195   6.589 -0.0079 -0.1107  0.3125
 2233W        W 3204   1.488  10.993   5.353 -0.0933  0.4898  0.0490
 2234W        W 3205   3.045  13.687  10.205  0.0538 -0.1549  0.1187
 2235W        W 3206  11.649   5.283   5.797  0.1355 -0.1107  0.2469
 2236W        W 3207  10.629   0.465   6.156 -0.1403 -0.3367 -0.0819
 2237W        W 3208   6.580   7.419   6.010 -0.2119  0.3129  0.0423
 2238W        W 3209   4.648   5.232   4.819 -0.1923  0.0879 -0.0026
 2239W        W 3210   6.335  13.003   0.987  0.0325  0.0438  0.0231
 2240W        W 3211  12.749  12.756   7.575  0.1237 -0.1519 -0.1708
 2241W        W 3212   7.051  12.919  13.438 -0.0559 -0.0484 -0.1165
 2242W        W 3213   4.782   4.989   6.888  0.0701  0.1863 -0.1269
 2243W        W 3214  13.341   9.840  12.302  0.1917 -0.0614 -0.1641
 2244W        W 3215   7.505  13.151   7.125 -0.0121 -0.1559  0.1964
 2245W        W 3216   3.887   1.616   9.266 -0.0570  0.0054 -0.1947
 2246W        W 3217  10.231   8.455   9.295 -0.0420 -0.1644  0.0956
 2247W        W 3218   3.326   7.499   9.158 -0.0145  0.0954 -0.0091
 2248W        W 3219   9.996   3.156   8.342 -0.1142  0.0312 -0.1954
 2249W        W 3220   1.322   6.038  10.117  0.0169  0.0895  0.0910
 2250W        W 3221  11.771   6.245   5.674  0.0011  0.0723  0.1749
 2251W        W 3222  12.621   9.523   1.587  0.1976  0.0245 -0.0246
 2252W        W 3223   5.352  11.337   8.001  0.1851 -0.1490 -0.0660
 2253W        W 3224   7.997   9.492   7.238  0.0998 -0.1192  0.0235
 2254W        W 3225  11.468  11.101   2.617  0.1106 -0.1156 -0.0023
 2255W        W 3226   9.581   2.393   5.489 -0.1816 -0.0923  0.0435
 2256W        W 3227   6.640   9.737   4.297  0.0426 -0.1691 -0.1321
 2257W        W 3228   2.817  13.265  11.245 -0.2868  0.4388  0.0457
 2258W        W 3229  10.335   0.606  12.367  0.0899  0.4013  0.1392
 2259W        W 3230   8.258   4.824   2.951 -0.0420 -0.2874  0.0113
 2260W        W 3231   9.145  13.844  10.251  0.2889  0.2074  0.0126
 2261W        W 3232   9.824  12.435  11.647  0.1726 -0.1482  0.0284
 2262W        W 3233   5.235  12.474   3.145 -0.0372 -0.2845 -0.0093
 2263W        W 3234   0.070   7.721   0.688 -0.1997  0.0710 -0.2461
 2264W        W 3235   5.320  11.703   1.469 -0.2520  0.1820  0.2978
 2265W        W 3236   3.035  12.906   7.948 -0.2965  0.1925  0.3094
 2266W        W 3237   5.438   6.613   7.213 -0.1478  0.0048 -0.1752
 2267W        W 3238   3.006   9.561  13.306 -0.2961  0.1715 -0.0701
 2268W        W 3239   5.142  10.586  11.981  0.0052  0.0540 -0.2462
 2269W        W 3240   9.593   9.684   9.794 -0.1368 -0.2815 -0.0613
 2270W        W 3241   2.436   0.437   8.820 -0.2723  0.0685  0.2465
 2271W        W 3242  10.083   8.499   1.533  0.0390  0.1813  0.1103
 2272W        W 3243   7.644  10.456   7.104  0.0429  0.2042 -0.2565
 2273W        W 3244   3.245   2.341  11.942 -0.1887  0.4014 -0.0115
 2274W        W 3245   5.029   9.737   5.790 -0.3509 -0.1107 -0.1023
 2275W        W 3246  10.941   9.905   2.782 -0.2438 -0.2006 -0.1042
 2276W        W 3247   4.234  11.945   0.495 -0.0426 -0.0136 -0.1993
 2277W        W 3248   6.361   6.626  11.289  0.1108 -0.0759  0.1865
 2278W        W 3249   1.760   1.425   9.539 -0.1411 -0.1253 -0.2297
 2279W        W 3250   0.962  11.619   2.367  0.0449 -0.2889  0.1064
 2280W        W 3251   1.137   2.206  12.904  0.0051  0.0977 -0.2006
 2281W        W 3252  10.364   3.724   9.886 -0.2314 -0.2136  0.1585
 2282W        W 3253  10.923   5.136  10.232  0.0780 -0.0328 -0.0134
 2283W        W 3254   4.567  10.566   9.459 -0.0620  0.0670 -0.1799
 2284W        W 3255   7.088   0.875   6.505  0.1178 -0.1442  0.2763
 2285W        W 3256   7.313   7.167   8.722 -0.0947  0.2012  0.0745
 2286W        W 3257   7.089  13.476   3.499 -0.1094  0.0678 -0.1002
 2287W        W 3258   2.829  10.834   9.927  0.2003  0.0679  0.2144
 2288W        W 3259  11.978   6.288   3.773 -0.1863  0.2212 -0.0341
 2289W        W 3260   4.902  11.085   2.891 -0.0228 -0.2400  0.0171
 2290W        W 3261   9.995   6.101   2.338  0.1792  0.0511  0.0791
 2291W        W 3262   4.701  12.191   0.501 -0.0740 -0.2309  0.0163
 2292W        W 3263   9.945   0.864  12.085 -0.1243  0.1204 -0.0551
 2293W        W 3264   4.643   0.539   7.536  0.5577  0.1477  0.0412
 2294W        W 3265   6.484  13.115   1.426 -0.1141 -0.1562  0.3426
 2295W        W 3266   7.490   6.388   6.516 -0.2064  0.2233  0.1593
 2296W        W 3267  12.288   8.837   8.567  0.0370 -0.2151  0.0174
 2297W        W 3268   6.311  12.799   6.643 -0.2650  0.2524 -0.0165
 2298W        W 3269  11.085   4.708  10.607 -0.0236  0.0965 -0.1449
 2299W        W 3270   5.431   1.719   9.648  0.0208 -0.2532 -0.0193
 2300W        W 3271   7.603  13.520   9.933  0.0824 -0.0663 -0.0110
 2301W        W 3272  13.166   8.322   4.867 -0.0167 -0.0792  0.1354
 2302W        W 3273  12.747   6.406   9.129  0.1196 -0.0419  0.0037
 2303W        W 3274   7.640  11.333   7.695  0.0956  0.0141  0.1641
 2304W        W 3275   5.905   1.447   7.681 -0.0984 -0.0215  0.0987
 2305W        W 3276   2.583   9.006  10.155 -0.2205 -0.2897  0.0064
 2306W        W 3277   2.225   5.507  12.636  0.4628 -0.1736 -0.1440
 2307W        W 3278   8.740   2.793   1.467  0.2751 -0.0846  0.1659
 2308W        W 3279   1.706   2.464  13.528 -0.1178 -0.1737  0.0146
 2309W        W 3280   4.558  11.039  10.482 -0.0890 -0.0678  0.0665
 2310W        W 3281   8.599   5.263  10.730  0.1957  0.0746 -0.0956
 2311W        W 3282   3.878  13.634   3.700 -0.1095  0.1041 -0.0996
 2312W        W 3283  12.995   6.537   4.057  0.0646 -0.0606  0.1339
 2313W        W 3284   3.420   7.797   7.703 -0.0973 -0.1472 -0.1385
 2314W        W 3285   3.855  12.290   9.247  0.1680 -0.1418  0.2421
 2315W        W 3286   2.913   7.814   6.456 -0.0175 -0.2584 -0.2346
 2316W        W 3287   1.794   5.283   7.808 -0.3186 -0.2148  0.1658
 2317W        W 3288  11.664   7.894   2.114  0.0148 -0.1713  0.2438
 2318W        W 3289   1.780   6.773   1.913 -0.1290 -0.3280  0.2039
 2319W        W 3290  10.320   2.301   9.160 -0.3575  0.3053 -0.0205
 2320W        W 3291   6.944   9.002   5.613 -0.1109  0.0345 -0.0030
 2321W        W 3292   0.805   9.311   0.890  0.0656 -0.1042 -0.3689
 2322W        W 3293   6.534   2.691   9.708  0.1452 -0.1129 -0.0641
 2323W        W 3294  12.881   2.847  10.923 -0.0579 -0.1458  0.0550
 2324W        W 3295   9.400   2.134  13.676  0.4698  0.0817 -0.0103
 2325W        W 3296   6.242   3.755   9.495  0.0077 -0.2770  0.0077
 2326W        W 3297  11.629  13.895   3.873  0.1752 -0.3365  0.0800
 2327W        W 3298   2.717   6.854   9.860  0.0069  0.0527 -0.2842
 2328W        W 3299   1.402  10.415   5.106 -0.4482  0.0484  0.2300
 2329W        W 3300   9.112   0.328  10.932  0.2476  0.0196 -0.0478
 2330W        W 3301   1.503   9.887  12.969  0.2359  0.0398 -0.1672
 2331W        W 3302   8.807   0.372   2.453  0.2994  0.1959  0.1081
 2332W        W 3303  10.700   4.190   6.180  0.0922  0.1458  0.2300
 2333W        W 3304  12.803  12.290   6.244  0.1269 -0.1714 -0.0907
 2334W        W 3305   8.616   6.324   6.605 -0.0443 -0.2416 -0.0756
 2335W        W 3306   2.723   0.059   0.970 -0.0632 -0.1105  0.0937
 2336W        W 3307   9.127   2.264  12.756 -0.2521  0.1245 -0.2137
 2337W        W 3308  11.261  11.100   6.750  0.1785  0.0270 -0.3395
 2338W        W 3309  10.554   0.434  11.464 -0.0526  0.0441  0.3351
 2339W        W 3310  13.099   6.731   1.912 -0.1398 -0.0246 -0.1391
 2340W        W 3311   8.878   9.463   2.400  0.0113  0.1523 -0.0654
 2341W        W 3312  12.385   2.426   1.401 -0.3425 -0.1978  0.3292
 2342W        W 3313   0.364   7.927  11.824  0.0618 -0.1565  0.1799
 2343W        W 3314  10.425  10.449   4.888 -0.0772 -0.1320  0.1249
 2344W        W 3315   8.778   4.243   3.923  0.1432 -0.4346 -0.2147
 2345W        W 3316   8.292   6.147   2.895  0.0833 -0.2746 -0.1182
 2346W        W 3317   2.917   1.550   6.969  0.1389  0.1124 -0.0939
 2347W        W 3318   2.251   1.498   1.436 -0.0603 -0.1028 -0.0036
 2348W        W 3319  10.091   0.270  11.129  0.0239 -0.1136 -0.0576
 2349W        W 3320   9.760   7.186  13.759  0.4171 -0.0166 -0.0168
 2350W        W 3321   7.572  12.734  12.895 -0.1517 -0.0532 -0.0513
 2351W        W 3322   2.069  10.765  11.655 -0.2444 -0.1689  0.2296
 2352W        W 3323  10.887   8.625   6.752  0.1606 -0.0684  0.2395
 2353W        W 3324   6.747  12.688   1.200 -0.2633  0.2139 -0.0336
 2354W        W 3325   2.280  12.809  13.479 -0.1246 -0.0352  0.0729
 2355W        W 3326   6.948   7.480   9.238 -0.0622 -0.0369  0.0676
 2356W        W 3327   5.162  13.806  11.082  0.1830 -0.1316  0.4605
 2357W        W 3328   5.450  13.499   3.565  0.1011  0.2283 -0.3642
 2358W        W 3329  10.054   9.908   7.772 -0.1883  0.1421 -0.2340
 2359W        W 3330   1.132   3.623   6.845 -0.4494  0.1053 -0.2826
 2360W        W 3331  13.832   7.110  12.894  0.2479 -0.3257  0.0688
 2361W        W 3332   8.474   5.870   1.193 -0.1160  0.0993 -0.0034
 2362W        W 3333   1.976   4.740   6.588 -0.0855  0.0994 -0.0748
 2363W        W 3334  10.618   2.192   8.759  0.0514  0.2405  0.1294
 2364W        W 3335   6.829   7.095   7.261 -0.1967 -0.1163  0.1452
 2365W        W 3336   3.055   1.062   1.762 -0.0755 -0.1793  0.0044
 2366W        W 3337  12.622   0.855   1.939 -0.2304 -0.0074 -0.1215
 2367W        W 3338   0.259   1.347   2.950 -0.0644  0.2163  0.1939
 2368W        W 3339   2.187  13.504   2.115  0.0732  0.2366 -0.0715
 2369W        W 3340   6.779   1.970   0.903  0.0428 -0.0426  0.0503
 2370W        W 3341   3.531   3.438   3.505  0.1536  0.4321  0.0630
 2371W        W 3342  11.374   4.267  10.579 -0.0371 -0.0934 -0.0999
 2372W        W 3343  11.469   1.083   0.813 -0.0266  0.0875 -0.2520
 2373W        W 3344   6.125  10.849   3.082 -0.2124  0.1023 -0.1524
 2374W        W 3345  10.172  12.173  11.208  0.1976  0.0353 -0.2198
 2375W        W 3346   9.137   3.792   7.287 -0.1714 -0.3661  0.1114
 2376W        W 3347   6.129   9.029   0.481 -0.0203  0.0819 -0.0720
 2377W        W 3348   5.996   6.104   0.984 -0.2462  0.3358  0.1201
 2378W        W 3349   4.786  12.416  11.628  0.2480  0.1311  0.0004
 2379W        W 3350   7.839   8.220   3.637  0.1568 -0.0209  0.1041
 2380W        W 3351   2.365   7.225   7.074  0.3149  0.1020 -0.0504
 2381W        W 3352   5.013   7.031  12.965  0.1105 -0.0698 -0.0357
 2382W        W 3353   8.046  13.791   3.751 -0.3224 -0.2649 -0.0422
 2383W        W 3354  11.507  13.525  13.243  0.0222 -0.1049 -0.4404
 2384W        W 3355   2.819   3.341   7.373 -0.0372  0.1842  0.0719
 2385W        W 3356   6.085  13.851  11.132  0.2711 -0.1613 -0.0452
 2386W        W 3357   6.417  11.106   8.627 -0.2835 -0.0088 -0.1257
 2387W        W 3358   7.590   8.362  10.111 -0.0324 -0.0368 -0.0505
 2388W        W 3359  11.732   7.245   3.851 -0.1043  0.1171 -0.0783
 2389W        W 3360   1.778   3.289   4.917 -0.2723  0.1316 -0.1184
 2390W        W 3361   8.111   4.405   3.094 -0.1105  0.1097 -0.3032
 2391W        W 3362  10.968   3.739  10.601 -0.1312  0.1397  0.0644
 2392W        W 3363   7.108   6.729   1.449 -0.3097  0.0213 -0.2141
 2393W        W 3364  11.902   6.368  12.027  0.0325  0.0262  0.0353
 2394W        W 3365   2.374   9.688   3.615  0.1338 -0.0547  0.0830
 2395W        W 3366   8.884   9.385  12.890 -0.1504 -0.2084 -0.4059
 2396W        W 3367   3.905  10.173   2.461 -0.0358  0.3254 -0.0922
 2397W        W 3368   6.670   8.152  13.497  0.1248 -0.2057 -0.1362
 2398W        W 3369  12.113   1.175   9.413  0.3624  0.1448 -0.1354
 2399W        W 3370   1.272   1.228   9.647 -0.0449 -0.4056  0.2228
 2400W        W 3371   1.608   2.312   9.138 -0.0284 -0.0521  0.1332
 2401W        W 3372   2.920   1.469   0.876 -0.1452  0.0597 -0.2043
 2402W        W 3373   1.486   0.610  10.407  0.0612  0.1191  0.3260
 2403W        W 3374  11.991   2.929  13.571 -0.1084 -0.0208 -0.1141
 2404W        W 3375   3.118  13.126   0.699  0.1755 -0.0501  0.1895
 2405W        W 3376   9.205   3.696   2.365  0.1374  0.0846 -0.1691
 2406W        W 3377  13.522   8.537   9.608  0.3050  0.0582 -0.1261
 2407W        W 3378   6.614   2.796   3.078  0.0238  0.0178 -0.1501
 2408W        W 3379   0.513  11.137   1.743 -0.0956  0.0033  0.2681
 2409W        W 3380   9.842  13.737   8.831 -0.2700  0.1550 -0.2044
 2410W        W 3381   8.723  13.405   4.491  0.1929  0.0053  0.1248
 2411W        W 3382   2.233  12.238   3.989 -0.0720  0.3238  0.2527
 2412W        W 3383   7.780   3.455   8.858 -0.1022  0.0689  0.1184
 2413W        W 3384   7.817   8.805   4.499  0.0975 -0.1486  0.3058
 2414W        W 3385   1.999   9.075   4.469 -0.0729  0.0367  0.0497
 2415W        W 3386  12.734   9.090   4.846  0.2678 -0.2402  0.1523
 2416W        W 3387   3.473   1.852  10.126  0.1775  0.0404 -0.2568
 2417W        W 3388   8.432   5.922   7.589  0.1714 -0.4955 -0.0053
 2418W        W 3389  11.590   7.857  10.051 -0.3266  0.3707  0.1360
 2419W        W 3390   2.870   5.332   1.593  0.0892 -0.3345 -0.1869
 2420W        W 3391   0.710   4.862  13.433 -0.1977 -0.0415 -0.1580
 2421W        W 3392   7.525   1.615  13.007 -0.3074  0.1531  0.0145
 2422W        W 3393   8.757   7.298  13.824 -0.0552  0.1326  0.2472
 2423W        W 3394   1.216   4.426   5.357 -0.3129 -0.0110 -0.4178
 2424W        W 3395   2.644   3.471   3.891 -0.1109  0.1437 -0.0101
 2425W        W 3396   9.760   3.041   3.998  0.2220  0.0362  0.0377
 2426W        W 3397   1.190   3.983  13.801 -0.2739  0.0239  0.1485
 2427W        W 3398   7.739  11.151  12.673 -0.0094  0.1219 -0.0626
 2428W        W 3399  11.844   1.657   1.834 -0.2530  0.0903  0.0851
 2429W        W 3400   2.760   6.322   8.909 -0.0502 -0.1239 -0.0789
 2430W        W 3401   5.777  10.061   6.741 -0.0674 -0.2351  0.3335
 2431W        W 3402  12.655   4.981  10.490  0.1492 -0.0163 -0.0173
 2432W        W 3403  11.452   1.044   7.303 -0.0169 -0.1713  0.0443
 2433W        W 3404   3.446   0.788   2.946  0.1753  0.0486  0.1116
 2434W        W 3405   0.502  11.979   2.997 -0.2595 -0.1947 -0.2902
 2435W        W 3406   3.483   4.701   9.228  0.3260 -0.1004 -0.1128
 2436W        W 3407   5.672  10.600  10.313  0.0843  0.2034  0.0589
 2437W        W 3408   6.940   8.487  13.260 -0.1128 -0.1022 -0.1547
 2438W        W 3409  13.630   9.182   8.194 -0.1669 -0.0665  0.2475
 2439W        W 3410   2.830   0.150   8.652  0.0327  0.1689 -0.1725
 2440W        W 3411   8.955   4.583   3.562 -0.0554  0.0445  0.0390
 2441W        W 3412  10.678   9.397   6.672  0.0661  0.0803  0.0596
 2442W        W 3413  12.347   4.769   3.841 -0.0122  0.1515 -0.0203
 2443W        W 3414   9.104   6.294   1.883  0.0912  0.0777  0.1159
 2444W        W 3415   9.118   9.012   4.993  0.1615 -0.3501  0.0893
 2445W        W 3416   4.554   4.803  10.115 -0.2463  0.0834 -0.2013
 2446W        W 3417   8.168   4.022   8.020  0.0787 -0.1180 -0.1576
 2447W        W 3418  13.601   1.212   9.791 -0.0917 -0.0757 -0.1057
 2448W        W 3419   3.804   3.800   8.898  0.0095 -0.0033  0.3333
 2449W        W 3420   7.004   9.423   3.983  0.1071 -0.1539  0.2179
 2450W        W 3421   9.412   4.581   6.176  0.0932 -0.0734  0.0064
 2451W        W 3422   8.483   2.244   4.801 -0.1334  0.0330  0.1577
 2452W        W 3423   7.825   9.556   4.199 -0.1003  0.2221  0.1909
 2453W        W 3424   1.755   7.372   5.009  0.0427  0.2000  0.2016
 2454W        W 3425   4.682  10.856  13.626 -0.3179 -0.0730  0.1639
 2455W        W 3426   5.349   8.182  11.366 -0.2564 -0.2048 -0.0486
 2456W        W 3427  12.306   4.932   3.367 -0.0173  0.0975  0.2068
 2457W        W 3428   6.870   6.482   5.202  0.0665  0.1506 -0.3894
 2458W        W 3429   2.742  12.713  13.073  0.1019 -0.0190 -0.1498
 2459W        W 3430  12.617   8.678   7.477  0.1578  0.2172 -0.0759
 2460W        W 3431   7.086  11.642  13.018 -0.2912  0.2937 -0.2448
 2461W        W 3432   4.352  10.619   9.970  0.2673  0.1674 -0.3530
 2462W        W 3433   0.671   2.895   6.263 -0.0765 -0.0391 -0.1059
 2463W        W 3434  10.553   2.327   0.509 -0.1978  0.2575 -0.1601
 2464W        W 3435  10.539   0.583  10.977  0.0751  0.2084  0.1013
 2465W        W 3436  13.598   2.359   6.783 -0.1251  0.0198  0.1380
 2466W        W 3437   9.924   9.399   6.025 -0.0293  0.3504  0.1173
 2467W        W 3438   0.584   3.299   6.930  0.0873  0.0884  0.2298
 2468W        W 3439   6.118   1.706   1.685  0.2085 -0.0292 -0.1396
 2469W        W 3440   4.847   2.376   2.548  0.1433 -0.2896  0.0023
 2470W        W 3441   0.111   1.807  13.337  0.2910 -0.0601 -0.0903
 2471W        W 3442  13.293   2.042   5.451 -0.2469 -0.0449  0.0818
 2472W        W 3443   3.758   9.755   1.011 -0.1712 -0.0600  0.0589
 2473W        W 3444   0.164   4.297   5.642  0.0473 -0.0332 -0.1056
 2474W        W 3445  11.339   3.412   9.932 -0.0025  0.1829 -0.2123
 2475W        W 3446   4.688  13.010  12.789 -0.0171 -0.2925  0.2343
 2476W        W 3447   7.105   5.337   2.111  0.0728  0.2234 -0.1092
 2477W        W 3448   6.306   5.635  11.739 -0.1935 -0.2356 -0.0843
 2478W        W 3449   0.146   4.835  12.600 -0.1302  0.1198  0.3251
 2479W        W 3450   8.471  12.237   4.747 -0.2253  0.0989 -0.3453
 2480W        W 3451   4.517   8.371   4.043 -0.1144 -0.1199 -0.0908
 2481W        W 3452  10.902   1.032   4.812  0.2546  0.0035  0.1218
 2482W        W 3453   0.842   6.685   8.371  0.0897  0.2364 -0.0928
 2483W        W 3454   8.548  10.273   3.660  0.1228 -0.1452 -0.4053
 2484W        W 3455  10.106   0.156   4.628 -0.0583  0.0603  0.2591
 2485W        W 3456   5.539   8.530   7.725  0.0549 -0.1251  0.0377
 2486W        W 3457  10.626   3.713   1.905 -0.1293  0.1992 -0.3074
 2487W        W 3458  12.497  12.646   6.650 -0.1805  0.2140 -0.0268
 2488W        W 3459   7.094  12.893  10.837  0.1385  0.1132  0.1558
 2489W        W 3460   9.814   2.949  13.838 -0.0582  0.1366 -0.1140
 2490W        W 3461   5.451   1.594  12.025  0.0279  0.4463  0.1931
 2491W        W 3462  10.264  13.782   3.822 -0.0459 -0.0767 -0.0733
 2492W        W 3463   3.963   3.018   9.794  0.0451  0.2798 -0.0246
 2493W        W 3464  10.496   7.421  11.654 -0.0958  0.1589 -0.2512
 2494W        W 3465   0.552   4.738   1.741  0.1807  0.1969  0.0371
 2495W        W 3466  13.486   0.136   7.257  0.0288 -0.2366  0.4511
 2496W        W 3467   8.379   0.404   2.736  0.2789  0.2060 -0.1126
 2497W        W 3468   1.753   2.005  12.597  0.0152 -0.0337  0.1228
 2498W        W 3469  11.845   4.053   8.162  0.1236  0.0931 -0.1094
 2499W        W 3470  10.515   3.233  10.172  0.0368 -0.0591 -0.3299
 2500W        W 3471  13.480   6.447   2.771 -0.1043 -0.2399  0.2719
 2501W        W 3472   6.595   4.276   2.533  0.1565 -0.0257  0.0070
 2502W        W 3473   3.898   4.519   9.376 -0.0947  0.2612  0.1049
 2503W        W 3474   5.562  13.007   8.809  0.0840 -0.2714  0.1075
 2504W        W 3475   8.829   1.525   8.018  0.2606 -0.1882 -0.0376
 2505W        W 3476   1.497   8.413   4.423 -0.1487 -0.0777  0.1096
 2506W        W 3477   7.345   6.942   6.450  0.1403  0.2818  0.1715
 2507W        W 3478   4.551   8.486   6.328  0.2294  0.0624  0.1708
 2508W        W 3479   8.658   2.471  10.413 -0.1437  0.1774 -0.0627
 2509W        W 3480  12.398   7.130  12.088  0.0570  0.0894  0.0187
 2510W        W 3481   0.931  12.258   7.885  0.0495 -0.1366  0.2478
 2511W        W 3482   6.734  10.195   3.953 -0.0596 -0.5456  0.2075
 2512W        W 3483  11.116   0.565   8.222  0.3861 -0.0119  0.0141
 2513W        W 3484   7.260   8.839   5.236 -0.3136 -0.4775 -0.3324
 2514W        W 3485   0.478   2.745   9.007 -0.0942 -0.1184  0.0962
 2515W        W 3486  13.099  10.399   4.017 -0.0046 -0.0914 -0.0732
 2516W        W 3487   9.667   4.762   6.665 -0.1300 -0.2228  0.3466
 2517W        W 3488   5.195   2.732  12.126 -0.1402  0.1189 -0.0886
 2518W        W 3489   8.837   5.996  12.260 -0.2741  0.1479  0.1595
 2519W        W 3490   1.572   6.913  10.889 -0.0194  0.1577 -0.1845
 2520W        W 3491  13.798   9.699   8.112 -0.3870 -0.0367  0.0021
 2521W        W 3492   1.889  13.021   7.762  0.0652 -0.5228  0.0616
 2522W        W 3493   0.351   4.586   3.456  0.1590 -0.0365  0.2214
 2523W        W 3494   9.281   6.236   2.667  0.5148  0.3088  0.3517
 2524W        W 3495   7.915   4.396  12.058 -0.2575  0.4490  0.1688
 2525W        W 3496   9.983   7.734  10.258 -0.0067 -0.1772 -0.0306
 2526W        W 3497   6.004   0.682   1.962  0.0819  0.1991 -0.0076
 2527W        W 3498   5.466   2.675  12.573  0.0032  0.2018 -0.1466
 2528W        W 3499   2.467   5.402  13.085 -0.0474  0.4026 -0.0746
 2529W        W 3500  12.263   0.379  13.250 -0.0002 -0.0318  0.0952
 2530W        W 3501   1.039  12.823   3.475 -0.2388 -0.2608  0.0212
 2531W        W 3502  10.471   4.624  13.761 -0.0794  0.0818 -0.0417
 2532W        W 3503   9.566   7.125   7.005  0.2510  0.0476  0.0680
 2533W        W 3504   4.323   4.731  11.611  0.2560 -0.0118  0.4172
 2534W        W 3505  10.791   0.517  12.016  0.0235  0.1422 -0.4412
 2535W        W 3506   1.531  12.206   9.632 -0.1819  0.2610  0.0413
 2536W        W 3507   5.818   0.932  12.482  0.0377 -0.4378 -0.1094
 2537W        W 3508   3.725   4.072   8.151  0.0614  0.0491  0.0912
 2538W        W 3509   5.703   4.049  12.736  0.1891  0.0723  0.1715
 2539W        W 3510  10.033   2.862  12.849  0.0820  0.2082 -0.0341
 2540W        W 3511   1.021   9.680   0.646  0.1514  0.1692 -0.0292
 2541W        W 3512  12.633  10.139   4.210 -0.3420  0.0644  0.3965
 2542W        W 3513  11.102   3.460   4.997  0.2307 -0.2120  0.3184
 2543W        W 3514   2.524   8.892   4.557  0.2270  0.0528 -0.2570
 2544W        W 3515   5.429   7.523   8.737 -0.1406 -0.1271 -0.2194
 2545W        W 3516   8.185   1.636  13.811  0.1673 -0.2937  0.0509
 2546W        W 3517   5.828   8.152   7.804  0.1931  0.0995  0.1990
 2547W        W 3518   9.073  10.869   8.269  0.0339  0.2696 -0.0183
 2548W        W 3519  12.215   8.736  10.117 -0.0598 -0.1933 -0.0694
 2549W        W 3520   8.548   2.503   4.386 -0.2095 -0.2556  0.2462
 2550W        W 3521   3.276   6.252   0.350 -0.1750 -0.1059  0.1010
 2551W        W 3522   9.054   2.845   8.095  0.0018  0.2496  0.0043
 2552W        W 3523  11.387  10.909   4.670 -0.0306 -0.1083  0.1021
 2553W        W 3524   2.662  10.077   3.977 -0.2271 -0.1318  0.1820
 2554W        W 3525  13.473   8.397   0.862 -0.0085  0.2213 -0.3408
 2555W        W 3526   0.847  12.686  12.454  0.0143 -0.0917 -0.2137
 2556W        W 3527   4.122  13.903   5.174  0.1466 -0.0299 -0.1708
 2557W        W 3528   2.559   9.993  11.115 -0.0034 -0.1060  0.0662
 2558W        W 3529   1.496  13.132  12.607  0.5180  0.0091  0.1058
 2559W        W 3530  13.792  11.323   5.733 -0.0888 -0.0587  0.0723
 2560W        W 3531   8.007  12.973  12.687  0.2491 -0.2296  0.3293
 2561W        W 3532   0.311   2.510   5.618 -0.1016  0.0247  0.1010
 2562W        W 3533   0.233  11.641   4.933  0.1478 -0.0094 -0.2084
 2563W        W 3534   8.349   3.060   0.717 -0.1371 -0.0155  0.0625
 2564W        W 3535   9.810  12.901  10.317 -0.2865  0.1107 -0.2659
 2565W        W 3536   7.432  11.792   5.770  0.1301  0.0172 -0.1468
 2566W        W 3537   4.828   0.978  10.534  0.3075  0.0508  0.1259
 2567W        W 3538   3.075  11.142   5.191 -0.2290 -0.4203  0.3028
 2568W        W 3539   3.356   4.107  10.052 -0.0229 -0.0262  0.0978
 2569W        W 3540  13.900   7.250   8.496 -0.2966 -0.2581  0.4145
 2570W        W 3541   6.546   4.477   4.484 -0.1769  0.0500 -0.1756
 2571W        W 3542   9.646   7.177   3.666  0.1638  0.0089  0.1903
 2572W        W 3543   1.764   9.951   7.388  0.0098 -0.1177 -0.1437
 2573W        W 3544  10.554   0.848   4.445  0.2151 -0.0086  0.1099
 2574W        W 3545   7.630   1.367  11.236 -0.3498 -0.0399  0.0399
 2575W        W 3546   6.932   7.433   6.886  0.0807 -0.3101 -0.2068
 2576W        W 3547  13.810   8.969   4.300  0.3378  0.1486  0.2436
 2577W        W 3548   2.931   3.136   4.193  0.1703 -0.1112 -0.0759
 2578W        W 3549   6.767   9.035   8.049  0.0979  0.2633 -0.0563
 2579W        W 3550   2.253   3.096   6.160  0.0173 -0.0380 -0.0252
 2580W        W 3551   1.936  13.499   8.105 -0.0352  0.0767 -0.1135
 2581W        W 3552   3.421  13.331   0.379  0.2254  0.1833  0.1112
 2582W        W 3553   0.767   7.276   5.069 -0.0699  0.1725  0.0151
 2583W        W 3554   4.337   9.084   1.821  0.0089 -0.0613  0.1432
 2584W        W 3555  11.580   4.291   3.523 -0.1007  0.1120  0.0337
 2585W        W 3556   6.644   1.752  10.501  0.3646  0.3258  0.1529
 2586W        W 3557   1.526   0.487   9.835  0.2325  0.3148 -0.1935
 2587W        W 3558   7.526   0.496   9.811 -0.3213  0.0383  0.0616
 2588W        W 3559   1.583   8.583   3.907  0.3627  0.0872  0.2244
 2589W        W 3560   5.354   1.601   7.688  0.3829 -0.1845 -0.1476
 2590W        W 3561   3.138  10.254   3.073  0.3097  0.1331 -0.1404
 2591W        W 3562   0.592  13.630   0.509 -0.0346 -0.0530 -0.2854
 2592W        W 3563   7.192   4.396  10.228 -0.2503  0.0199 -0.0562
 2593W        W 3564   6.586  13.216   4.752  0.1459 -0.1151  0.2966
 2594W        W 3565   1.545   0.579  13.089  0.1418  0.2293 -0.1247
 2595W        W 3566   6.147  10.847  11.710  0.0774  0.0319 -0.0549
 2596W        W 3567   2.163   6.459   1.382  0.0724  0.0219 -0.2812
 2597W        W 3568   7.292   6.997   5.334  0.0103 -0.2595 -0.1294
 2598W        W 3569  10.305   2.300   3.896  0.2898 -0.0171 -0.2270
 2599W        W 3570   1.898   4.130   0.486  0.0509 -0.0233  0.0114
 2600W        W 3571   1.117   9.957   8.763 -0.2820  0.3483  0.0820
 2601W        W 3572   4.203   1.881   9.526 -0.1231 -0.0107 -0.2045
 2602W        W 3573   3.094   4.441  10.406  0.0664 -0.0644  0.3377
 2603W        W 3574  13.838   7.379   9.114 -0.1052 -0.1050  0.1913
 2604W        W 3575  11.142   5.862   7.206  0.0833 -0.1000 -0.1105
 2605W        W 3576   5.742   0.434   9.388  0.2240  0.0995 -0.3031
 2606W        W 3577  11.684   4.229  10.981  0.1214 -0.0961  0.3631
 2607W        W 3578   8.188   4.826   3.437 -0.2309  0.0611  0.0243
 2608W        W 3579   0.099   0.087  13.648  0.5293  0.0897  0.2740
 2609W        W 3580  12.406   1.749  10.144  0.1743 -0.0392 -0.1553
 2610W        W 3581   3.133  10.874   8.468 -0.0369 -0.1494  0.1125
 2611W        W 3582  13.038  12.334   5.372  0.0527 -0.3302 -0.1486
 2612W        W 3583   6.762  12.686   3.100 -0.2477 -0.2230 -0.2350
 2613W        W 3584   4.114   0.080  13.890 -0.0223 -0.2436 -0.2195
 2614W        W 3585   2.780   2.668  10.967  0.1145  0.2395 -0.3747
 2615W        W 3586   3.336  13.498   2.898  0.1372  0.4978  0.0796
 2616W        W 3587   7.079  12.490   8.946 -0.2178 -0.1623  0.1122
 2617W        W 3588   5.077  10.786   3.233 -0.0387 -0.0725 -0.1117
 2618W        W 3589  12.197   3.431   8.398  0.0336  0.1338  0.2376
 2619W        W 3590  13.629   2.795   6.985 -0.2963  0.1613 -0.2292
 2620W        W 3591   9.971   6.611   0.744  0.0946 -0.0737  0.0473
 2621W        W 3592   8.821   3.597   9.853 -0.0653  0.2357  0.1715
 2622W        W 3593   4.288   4.614   5.640 -0.0919 -0.0857 -0.1319
 2623W        W 3594  12.030  12.801   2.894 -0.0314  0.2044 -0.0500
 2624W        W 3595   9.608   8.637   3.892  0.2140 -0.2191 -0.0440
 2625W        W 3596   6.165   7.413   3.895  0.1801 -0.1723 -0.0228
 2626W        W 3597   4.204   8.554   7.685 -0.1742 -0.0983  0.0884
 2627W        W 3598   2.623   6.894   5.402  0.0131  0.1070 -0.2060
 2628W        W 3599   2.876  10.063   3.443 -0.0838  0.2316  0.0117
 2629W        W 3600   4.816   2.250   3.092  0.3482  0.3183  0.0906
 2630W        W 3601   6.852   7.303  13.799  0.3858  0.1648 -0.3059
 2631W        W 3602   8.942   8.730   9.858  0.0984 -0.0834  0.0173
 2632W        W 3603   8.655   6.402   4.528 -0.1199 -0.2619 -0.2473
 2633W        W 3604   5.891   1.339   1.458 -0.0223  0.0001 -0.4241
 2634W        W 3605   9.826   5.145   0.462 -0.0265 -0.1643  0.0435
 2635W        W 3606   6.133   3.101  13.790  0.1786 -0.1546 -0.2921
 2636W        W 3607   1.863  10.397   3.615  0.2056 -0.3311 -0.3024
 2637W        W 3608   5.783  12.839   5.846  0.0113 -0.2398  0.1353
 2638W        W 3609   7.031   5.584   5.685 -0.0642  0.3085 -0.1182
 2639W        W 3610   0.752  12.233  12.201  0.1287 -0.0292  0.1650
 2640W        W 3611  10.476   2.009  10.899 -0.0492  0.0907 -0.0353
 2641W        W 3612   8.530   0.043   0.552 -0.0028  0.0377 -0.1494
 2642W        W 3613  13.751   5.185   1.224  0.3573 -0.1133  0.3740
 2643W        W 3614   9.983   2.166   5.504  0.0295  0.1506  0.2965
 2644W        W 3615   6.781  12.313   0.036 -0.1692 -0.2770 -0.3210
 2645W        W 3616   1.218   4.537   4.908  0.5531  0.3646  0.1143
 2646W        W 3617  13.379   8.850  12.139 -0.0341 -0.0157  0.1542
 2647W        W 3618   4.215  12.616  11.024 -0.1631 -0.2258  0.1652
 2648W        W 3619   7.256   1.837   8.260  0.0416 -0.2600  0.2318
 2649W        W 3620  10.229   3.325   4.163 -0.1001  0.0830  0.1262
 2650W        W 3621  13.221   1.669   4.606 -0.0374 -0.0669 -0.1998
 2651W        W 3622  13.749   4.368   0.123 -0.0090 -0.0008 -0.1587
 2652W        W 3623  12.295  12.542   6.146  0.1427  0.4882 -0.0183
 2653W        W 3624   8.772   3.428  13.659 -0.0924  0.2429 -0.0139
 2654W        W 3625   6.106  13.334   6.909  0.1216  0.2291 -0.1093
 2655W        W 3626   5.662  12.723  13.764 -0.2069  0.4847  0.3006
 2656W        W 3627   1.919   5.237   1.390  0.2545  0.1381  0.1510
 2657W        W 3628   9.576  13.653   1.224 -0.0704 -0.0724 -0.0504
 2658W        W 3629   9.438   3.502   3.787 -0.0174 -0.3255 -0.1373
 2659W        W 3630   8.011  10.963   1.989 -0.1786 -0.3703  0.1224
 2660W        W 3631   2.433   2.860  12.133 -0.1911 -0.1512 -0.0820
 2661W        W 3632   3.646   0.932   2.491  0.1552 -0.0970  0.1085
 2662W        W 3633  12.365   6.117   8.407 -0.0958 -0.0025 -0.1072
 2663W        W 3634   5.425   1.076  11.256 -0.0397  0.0067  0.0167
 2664W        W 3635   1.100  13.867   6.180 -0.0284  0.1812  0.0051
 2665W        W 3636   8.028   5.021   0.374 -0.2075  0.0330  0.0961
 2666W        W 3637   0.790   3.821  12.275  0.3201 -0.1604 -0.1977
 2667W        W 3638  11.657  12.303  10.501 -0.2060 -0.0801 -0.0053
 2668W        W 3639   2.268   5.067   9.933 -0.1667 -0.1141 -0.1765
 2669W        W 3640  10.597   6.454  11.916  0.0350 -0.1009 -0.1821
 2670W        W 3641  12.421   0.281   3.030 -0.1254  0.1590  0.4453
 2671W        W 3642  13.394   8.005  10.755 -0.1421 -0.1256  0.2847
 2672W        W 3643   8.815   4.677   6.088  0.0457 -0.1102  0.1362
 2673W        W 3644   4.147  12.035   7.348  0.1107  0.3435  0.0817
 2674W        W 3645   3.034   6.668   2.515 -0.1034  0.0162 -0.1682
 2675W        W 3646   3.808  10.872   9.029 -0.0283 -0.1811 -0.1200
 2676W        W 3647   9.313   7.730   5.608 -0.0392 -0.1033  0.0801
 2677W        W 3648  13.460   6.970   2.168  0.0830  0.2642  0.0303
 2678W        W 3649  13.796   6.033   7.049  0.1273  0.1570 -0.0845
 2679W        W 3650   7.140  11.591   2.088  0.0688  0.1129  0.0475
 2680W        W 3651   2.198   4.993  10.754 -0.1219  0.1485 -0.2490
 2681W        W 3652   7.621   0.873  11.085  0.1308  0.0833  0.2278
 2682W        W 3653  12.981   7.108   1.068 -0.0748  0.3527  0.2167
 2683W        W 3654   6.829   2.844   6.797  0.2639  0.1847 -0.1512
 2684W        W 3655   6.929   6.530   3.413 -0.2187  0.0906 -0.0522
 2685W        W 3656   0.318  11.246   8.203  0.2014 -0.0047 -0.2581
 2686W        W 3657   2.522  11.805   1.476 -0.0471 -0.2284  0.2022
 2687W        W 3658  10.225  10.590   3.085 -0.0072 -0.0598  0.0627
 2688W        W 3659  13.220   6.971   6.019 -0.0254 -0.1572  0.0466
 2689W        W 3660  12.494   6.307   1.196  0.1413  0.0133 -0.1683
 2690W        W 3661   5.967  12.126   2.774 -0.2101 -0.2055  0.1971
 2691W        W 3662  12.493   2.050   1.719  0.2523  0.0912 -0.2604
 2692W        W 3663  10.435   6.898   4.787 -0.4124  0.1543 -0.1677
 2693W        W 3664   2.291   9.661   2.281  0.0701 -0.1292  0.2610
 2694W        W 3665   5.068   6.148   7.943 -0.2180 -0.0997  0.1496
 2695W        W 3666  12.034   7.957   5.185  0.2182 -0.2326 -0.0346
 2696W        W 3667  10.719   0.558   0.218  0.0505  0.1316 -0.0268
 2697W        W 3668   7.560   5.164  10.731  0.1721  0.0160  0.2299
 2698W        W 3669   2.810   3.816  10.845 -0.1232  0.1970  0.0404
 2699W        W 3670  10.767   2.720   6.520 -0.3088 -0.2837  0.2496
 2700W        W 3671  12.646  11.182  10.089 -0.0214  0.3924 -0.0007
 2701W        W 3672  12.813  10.312   2.612 -0.1908  0.3075  0.0834
 2702W        W 3673   6.845  11.074   3.748  0.3360  0.2356  0.0970
 2703W        W 3674   3.618   9.286   5.744 -0.1041 -0.1976 -0.0659
 2704W        W 3675   6.167   0.940   4.645 -0.1817 -0.0135 -0.4896
 2705W        W 3676   3.684   3.356   0.100  0.0830 -0.0127 -0.1113
 2706W        W 3677   4.262   2.489  12.006 -0.0390  0.0069 -0.0121
 2707W        W 3678  11.730   3.617   1.739 -0.2389 -0.1100 -0.1762
 2708W        W 3679   7.089  13.584   0.260 -0.1999 -0.0769 -0.2378
 2709W        W 3680   1.492   0.043  13.797 -0.2985 -0.0670 -0.1587
 2710W        W 3681   1.384   8.046   4.074 -0.3387  0.3010  0.1549
 2711W        W 3682   9.739  12.279   9.067  0.3566 -0.3111  0.0818
 2712W        W 3683   4.336   9.616   3.479  0.0330  0.3128  0.0613
 2713W        W 3684   0.583   3.986   0.627 -0.2470  0.1232 -0.2640
 2714W        W 3685   2.510   5.253   4.021 -0.1881 -0.0427  0.0228
 2715W        W 3686   7.730   0.025   5.080 -0.2710  0.1923 -0.2257
 2716W        W 3687   5.884   7.872  13.645 -0.2669  0.1054  0.1158
 2717W        W 3688  11.557   0.556   7.237  0.0071  0.0264 -0.0073
 2718W        W 3689   8.125   6.496  12.131 -0.0221 -0.2977 -0.2032
 2719W        W 3690   8.175   5.711   3.691  0.1861 -0.3005  0.0762
 2720W        W 3691   0.030  10.785   0.706 -0.0441  0.0373  0.0160
 2721W        W 3692  13.145   9.427   4.745 -0.1401  0.1793 -0.0790
 2722W        W 3693   4.031  12.453   7.136 -0.0618 -0.0206 -0.2990
 2723W        W 3694   9.513   7.918   9.057 -0.1540 -0.1328 -0.4146
 2724W        W 3695   2.062   5.893   9.739  0.1356  0.3762 -0.1615
 2725W        W 3696   8.815   5.041   2.574 -0.3973  0.2487  0.0398
 2726W        W 3697   5.863   2.423   2.350 -0.0047  0.1381 -0.1541
 2727W        W 3698   1.769  11.791   4.592 -0.0987  0.3420  0.0983
 2728W        W 3699   3.447  11.576   7.413  0.1896  0.0506  0.1104
 2729W        W 3700   6.993   3.511   0.610 -0.1684 -0.1062 -0.1645
 2730W        W 3701   1.257   6.103   7.794 -0.2844  0.3137  0.0640
 2731W        W 3702  12.325   3.181  13.857 -0.1592 -0.0161 -0.1021
 2732W        W 3703   9.989  11.885   7.988  0.1008 -0.2061  0.1217
 2733W        W 3704  13.146   7.378  13.343 -0.1170 -0.1234  0.0475
 2734W        W 3705   0.671   2.425   6.066  0.1058  0.0502  0.0285
 2735W        W 3706   6.046   9.621   1.380  0.1031 -0.1551  0.0776
 2736W        W 3707  11.896   8.754  10.557 -0.3293 -0.2461  0.1283
 2737W        W 3708  13.892   2.684   1.747  0.2628  0.0622 -0.1523
 2738W        W 3709   5.314  11.144  12.134 -0.2076  0.1161 -0.1362
 2739W        W 3710  13.752  12.332  11.026  0.2580  0.2260  0.1522
 2740W        W 3711   3.569   4.039  13.775  0.0179 -0.3995 -0.0882
 2741W        W 3712   3.166  10.466  11.523 -0.0215  0.1294  0.1775
 2742W        W 3713   2.926   8.253  12.862 -0.0073 -0.2799  0.2401
 2743W        W 3714   4.084  12.283  12.352 -0.0663  0.2480 -0.1113
 2744W        W 3715   7.324   5.130   2.699  0.2176 -0.0090 -0.1934
 2745W        W 3716   7.019   4.728  12.638  0.3070  0.0183 -0.2019
 2746W        W 3717   2.232   1.236   3.360  0.1179 -0.3097  0.2143
 2747W        W 3718   7.944   9.983   0.151 -0.0165 -0.0334  0.0649
 2748W        W 3719   4.938   1.958  13.656  0.1282  0.0698 -0.2335
 2749W        W 3720   6.852   6.925  12.444 -0.0695  0.3604  0.2405
 2750W        W 3721   3.638   2.708  10.866 -0.3236 -0.1232  0.0549
 2751W        W 3722  12.659   4.854   8.765  0.0011 -0.2044 -0.1239
 2752W        W 3723  11.362  11.878   7.403  0.0121 -0.2456  0.0156
 2753W        W 3724   3.453   8.885   7.700 -0.0960 -0.0630 -0.2406
 2754W        W 3725  11.211   7.930   6.448 -0.0294  0.0041  0.0402
 2755W        W 3726   4.347   6.407   3.956 -0.1427  0.4411 -0.0717
 2756W        W 3727   6.930   2.384   0.061  0.0112  0.0098  0.0917
 2757W        W 3728  10.054  11.788   6.119  0.0603 -0.0003  0.2701
 2758W        W 3729  10.864  10.907   8.246 -0.1414 -0.2855  0.0645
 2759W        W 3730  13.624  11.196   7.013  0.0593 -0.0828  0.1361
 2760W        W 3731   2.954  13.532  11.773  0.1088 -0.2189 -0.0952
 2761W        W 3732   1.795  10.742  10.369  0.4622  0.1084  0.3299
 2762W        W 3733   5.977   5.383   0.038  0.0288 -0.0600 -0.2306
 2763W        W 3734   2.713   5.174   1.096 -0.0539  0.0018 -0.1588
 2764W        W 3735  10.601   2.245   6.846  0.1644  0.0453 -0.0238
 2765W        W 3736   9.919   7.178   5.347  0.1479 -0.0117 -0.0945
 2766W        W 3737  10.202   0.846   2.832 -0.3166 -0.1021  0.0840
 2767W        W 3738   6.887   9.174  12.947 -0.0704  0.0262 -0.1247
 2768W        W 3739   1.860   5.837   8.553 -0.1023 -0.2935 -0.2383
 2769W        W 3740   8.002   3.577  11.055 -0.0631  0.1206  0.0760
 2770W        W 3741   4.770   1.701   0.194 -0.2418 -0.1120 -0.1201
 2771W        W 3742   4.493   3.498  13.678  0.1375 -0.0339  0.0537
 2772W        W 3743   7.717  10.574   4.016  0.1932 -0.1806  0.0736
 2773W        W 3744   1.296   8.200   6.710  0.0475  0.0883 -0.1874
 2774W        W 3745   9.740   3.152  12.471  0.1188 -0.2771  0.0140
 2775W        W 3746  10.067   2.735   2.220  0.0124  0.0090 -0.0614
 2776W        W 3747   5.585   5.766   8.131 -0.2107  0.0320  0.1707
 2777W        W 3748   1.251   6.351  10.572 -0.0199  0.1100  0.0243
 2778W        W 3749   2.579  10.934  11.421 -0.1179 -0.1554  0.1027
 2779W        W 3750   1.688   2.534  11.942  0.1631 -0.0172  0.1350
 2780W        W 3751   9.748   0.885   7.119  0.1913 -0.0919  0.0149
 2781W        W 3752   7.560   3.712   1.742 -0.0452  0.1268 -0.1469
 2782W        W 3753   7.228   8.828  13.070 -0.2156  0.1203  0.1041
 2783W        W 3754  11.465   3.143   7.758  0.0301  0.0027  0.1595
 2784W        W 3755  10.556   4.338   8.531 -0.1517 -0.1541  0.2150
 2785W        W 3756   8.411   5.071  12.430 -0.3010  0.0509  0.1219
 2786W        W 3757   6.539   9.224   5.478 -0.1914  0.1152 -0.0032
 2787W        W 3758   0.364  11.882   3.540 -0.2094 -0.0354 -0.0302
 2788W        W 3759   8.900  10.782   7.208 -0.0288 -0.3551 -0.0356
 2789W        W 3760   6.935   0.478   6.218  0.0656 -0.3280  0.1059
 2790W        W 3761   1.578   4.422   2.611 -0.2322 -0.0851 -0.0669
 2791W        W 3762   8.998  13.428  10.597  0.0611 -0.1143  0.0231
 2792W        W 3763   3.503   9.884   3.442  0.0027  0.0360 -0.0026
 2793W        W 3764   1.672   7.309  10.580  0.2414  0.1902  0.3123
 2794W        W 3765   0.082  12.585   2.571  0.1419  0.1065 -0.3053
 2795W        W 3766  11.625  11.869   5.849  0.1181  0.0555  0.3488
 2796W        W 3767   2.805  10.137  11.532 -0.0576  0.0775 -0.0702
 2797W        W 3768   9.327   6.658   0.495 -0.1055  0.4908  0.1096
 2798W        W 3769   1.161   5.590   6.974  0.0879  0.1877 -0.1074
 2799W        W 3770   2.110  12.616   4.768  0.0676 -0.2768  0.0942
 2800W        W 3771   0.180   3.073   7.018 -0.0695  0.0670  0.2655
 2801W        W 3772   4.916   4.627  13.900  0.0530 -0.1480 -0.3426
 2802W        W 3773   8.818  10.584   7.980  0.0710 -0.1284  0.1643
 2803W        W 3774   5.373  11.947  11.941 -0.1110 -0.0908 -0.0910
 2804W        W 3775   2.220   6.980   5.757 -0.2176 -0.2151  0.1297
 2805W        W 3776   5.355   9.279   6.565  0.1643  0.1398  0.1923
 2806W        W 3777   5.795  13.797   8.507  0.1227 -0.0510  0.2204
 2807W        W 3778   9.409   2.755   3.903 -0.1222  0.1287  0.4316
 2808W        W 3779   8.946  13.597   2.959  0.0299 -0.2782  0.0129
 2809W        W 3780   9.262   2.264   2.512  0.0216  0.1496 -0.0987
 2810W        W 3781   1.718   3.659  10.456  0.1302 -0.0305 -0.1133
 2811W        W 3782  10.107   7.048  10.820 -0.0229 -0.1327  0.0618
 2812W        W 3783  11.074   3.510   0.560 -0.1210 -0.0920 -0.0725
 2813W        W 3784   9.610   1.093   1.745 -0.1481 -0.0966 -0.3677
 2814W        W 3785   2.519   6.840   4.805  0.2049 -0.0280 -0.1267
 2815W        W 3786  11.036   8.987   3.805 -0.1614  0.0416 -0.1156
 2816W        W 3787  11.274   4.735  13.251 -0.2519  0.0784 -0.3598
 2817W        W 3788  10.481   4.066   0.136  0.1344  0.2918 -0.0124
 2818W        W 3789   5.947  13.563   7.511 -0.2799  0.1778 -0.0430
 2819W        W 3790  10.142   1.163   3.749  0.2112 -0.1116 -0.0382
 2820W        W 3791  13.890   3.697  11.621  0.1535  0.0311 -0.0944
 2821W        W 3792   4.829   4.614   9.760  0.0556 -0.1846  0.1799
 2822W        W 3793  13.465   9.317   0.119 -0.1213  0.0388  0.2895
 2823W        W 3794   1.949   7.820   4.923 -0.0989 -0.1598 -0.1081
 2824W        W 3795   6.909   7.904   7.084 -0.2672  0.1840  0.1949
 2825W        W 3796   1.390   7.721  10.413  0.0222  0.1334 -0.2346
 2826W        W 3797   9.014   1.998   1.140 -0.3051  0.0360 -0.0326
 2827W        W 3798  12.611   4.228  12.069 -0.0018  0.1037 -0.0739
 2828W        W 3799  13.682   8.157   4.434  0.2314 -0.1828 -0.0289
 2829W        W 3800   9.485  10.181   8.421 -0.1202 -0.4122 -0.1361
 2830W        W 3801   4.560   3.943   5.413  0.0294 -0.1888 -0.0454
 2831W        W 3802   0.755   9.972  10.479 -0.4966  0.1225  0.0790
 2832W        W 3803  11.199   2.374   2.130  0.1406  0.1298 -0.0237
 2833W        W 3804  12.504   4.281   5.659  0.0802  0.0220  0.3477
 2834W        W 3805   5.010  10.518   5.708 -0.1113 -0.1511  0.2430
 2835W        W 3806  10.735  11.508   2.351 -0.3221  0.1471  0.2013
 2836W        W 3807   4.412   2.593   6.100  0.1484 -0.0732 -0.2162
 2837W        W 3808   2.952   7.667   5.990  0.1419  0.1229  0.0405
 2838W        W 3809   2.622   3.044   1.873  0.1111  0.1483  0.2234
 2839W        W 3810   7.964   1.291   8.724 -0.3231  0.3432  0.1093
 2840W        W 3811   9.106   9.236   3.221 -0.0285 -0.1053 -0.0249
 2841W        W 3812   6.549   0.485  10.629  0.0479  0.2457 -0.0963
 2842W        W 3813  11.888   4.097   1.672  0.0849 -0.1597 -0.2887
 2843W        W 3814   4.752   6.769   3.159  0.1124 -0.2121 -0.1844
 2844W        W 3815   4.646  10.036   5.600  0.0402 -0.1052  0.0986
 2845W        W 3816   6.924   2.977   2.726  0.2247  0.1252  0.1002
 2846W        W 3817  13.108  13.616   5.585  0.1843  0.1999  0.1385
 2847W        W 3818   2.197  12.920  10.375  0.1733 -0.1564  0.3753
 2848W        W 3819   7.916   3.758   0.386  0.1389  0.0273 -0.1146
 2849W        W 3820   7.173   8.172   2.292 -0.2195  0.0007  0.3315
 2850W        W 3821  13.486   2.619  13.331  0.0912 -0.2748  0.3283
 2851W        W 3822   1.552   0.848   1.239  0.1342 -0.1055 -0.0215
 2852W        W 3823   9.784  11.894   4.943  0.0536 -0.2682 -0.2479
 2853W        W 3824   3.554  12.811  11.828  0.4203  0.1839 -0.2108
 2854W        W 3825   7.723   0.526   5.674  0.1424 -0.2605  0.0559
 2855W        W 3826   0.679   4.749   1.076 -0.1057 -0.3535 -0.1157
 2856W        W 3827  13.404   9.936  10.420  0.1544 -0.0261  0.0263
 2857W        W 3828   4.484  12.077  12.193  0.1159 -0.2339 -0.3820
 2858W        W 3829   8.866   2.694   9.517  0.0135 -0.0138  0.1734
 2859W        W 3830   9.527   2.821   7.417 -0.0584 -0.3418  0.0373
 2860W        W 3831   3.921   3.202  13.165  0.2524  0.2200  0.2686
 2861W        W 3832   9.706  12.070   6.002  0.2913  0.2558 -0.6031
 2862W        W 3833   1.468   3.705   3.294  0.2913  0.0412  0.3834
 2863W        W 3834  10.891   5.162  11.556  0.0484  0.4344 -0.0652
 2864W        W 3835   6.051   9.158   4.438 -0.0863  0.3418  0.1932
 2865W        W 3836  10.481   8.279   0.728  0.1620  0.1872  0.0240
 2866W        W 3837   3.064  13.302  10.621  0.1331 -0.3486 -0.0790
 2867W        W 3838   7.320   8.941   4.749  0.0292  0.4633  0.0752
 2868W        W 3839   2.409   3.346   8.964  0.2285 -0.1605 -0.0614
 2869W        W 3840   2.320   8.748  13.125  0.4803  0.2293 -0.0140
 2870W        W 3841   5.057   3.024   4.510  0.0694  0.2070  0.1605
 2871W        W 3842  10.824   1.557   0.173 -0.0010  0.3313 -0.1172
 2872W        W 3843   6.153  11.068   4.867 -0.0066 -0.0133  0.2564
 2873W        W 3844  10.461   3.921   7.068 -0.0771 -0.0277  0.1603
 2874W        W 3845   7.735   6.355  12.859  0.1304  0.2877 -0.0584
 2875W        W 3846   5.573   2.539   1.485  0.0244  0.0413 -0.2670
 2876W        W 3847   2.680   6.818   5.933 -0.2600  0.2393  0.1299
 2877W        W 3848  10.974  11.960   8.817  0.3266 -0.1565 -0.0712
 2878W        W 3849  10.982   3.044   7.193 -0.3526 -0.3439 -0.1129
 2879W        W 3850   4.793   7.342   4.753 -0.1027 -0.1388  0.2087
 2880W        W 3851   3.734   7.371   4.607 -0.0912  0.0214  0.2625
 2881W        W 3852  10.505   9.003   8.582 -0.0438  0.0628  0.3494
 2882W        W 3853  13.401  13.231  12.615  0.0460  0.2065 -0.0412
 2883W        W 3854   9.393   0.513   7.287 -0.0565  0.0696  0.0628
 2884W        W 3855   0.706   5.418   4.997  0.1227 -0.0506  0.1818
 2885W        W 3856   3.894  13.719  13.439  0.0079  0.2555 -0.4859
 2886W        W 3857   8.752   9.781   6.750  0.1216  0.1903 -0.0764
 2887W        W 3858   3.577   0.090  13.224 -0.2672  0.0260  0.3089
 2888W        W 3859   4.871   9.038   3.898 -0.0643 -0.0382 -0.1552
 2889W        W 3860   9.367   3.165   4.262  0.1261  0.0133 -0.1508
 2890W        W 3861   2.744   3.193  13.365  0.2144  0.1176  0.2897
 2891W        W 3862   5.367   6.283   4.239  0.0944 -0.1068 -0.0596
 2892W        W 3863   9.067   6.959   4.640  0.2157  0.2318  0.0907
 2893W        W 3864  11.000   2.780   5.474 -0.0133 -0.0253 -0.1257
 2894W        W 3865   7.420   3.129   0.618  0.0353 -0.0800 -0.0220
 2895W        W 3866   0.853  10.970   7.041 -0.0343  0.2677  0.1073
 2896W        W 3867   4.405   1.762   1.139  0.0855 -0.2127  0.0150
 2897W        W 3868   1.467   4.025   9.982  0.0936  0.1996 -0.1373
 2898W        W 3869  11.046   7.840  13.011  0.0806  0.3321  0.3013
 2899W        W 3870   0.954   6.315   0.598 -0.0420 -0.0278  0.1222
 2900W        W 3871   8.436   5.178  13.851 -0.0119 -0.3558 -0.0905
 2901W        W 3872   9.046   2.617  13.570  0.0820 -0.1424  0.2230
 2902W        W 3873   4.726   4.443   5.545 -0.2824  0.0820  0.1653
 2903W        W 3874   9.302  10.259   5.568  0.1348  0.0757 -0.4653
 2904W        W 3875   5.885   1.431  13.646 -0.0473  0.2238 -0.2645
 2905W        W 3876   4.365   3.853   8.647 -0.0922  0.1082  0.1736
 2906W        W 3877   6.733   2.954   3.740 -0.3436  0.1545 -0.1457
 2907W        W 3878   3.060  12.256   2.878  0.0819  0.0120  0.0361
 2908W        W 3879  10.622   8.681   9.427 -0.0161  0.1723  0.0802
 2909W        W 3880   5.472  10.725   4.462  0.1739 -0.1568  0.0616
 2910W        W 3881  11.039   3.710   2.220  0.2622 -0.0787 -0.0660
 2911W        W 3882   1.697   1.835   5.440 -0.0717  0.3244 -0.4377
 2912W        W 3883   4.971   1.279  12.005  0.0352  0.4688 -0.0855
 2913W        W 3884  10.291   8.947   1.238  0.0443  0.0246  0.1879
 2914W        W 3885   1.330   8.379  11.001  0.0354 -0.2015 -0.1579
 2915W        W 3886   1.793  12.690   8.464  0.2272 -0.1189 -0.0815
 2916W        W 3887   9.308   7.792   4.463  0.2323 -0.3785 -0.0666
 2917W        W 3888   6.341   1.659  11.522 -0.1008 -0.1225 -0.4932
 2918W        W 3889   3.484   9.391   0.682  0.3724  0.1697 -0.1672
 2919W        W 3890   7.448   4.399   9.564 -0.1692  0.2706 -0.2439
 2920W        W 3891   1.857   2.962   6.436 -0.3957  0.3202 -0.1740
 2921W        W 3892   8.500   7.042  11.339  0.3729 -0.3761 -0.0152
 2922W        W 3893   4.812   8.161   1.442  0.2300  0.1632  0.1620
 2923W        W 3894   6.146  12.562   0.695 -0.1278 -0.0068 -0.1461
 2924W        W 3895   7.603   7.135   8.192 -0.0807 -0.6026  0.2001
 2925W        W 3896   2.372  12.020   6.474  0.0622 -0.0182  0.1086
 2926W        W 3897  12.409   9.376   6.817  0.1895 -0.0114  0.0296
 2927W        W 3898   7.315   2.200   3.884  0.0924  0.0973 -0.1944
 2928W        W 3899   8.685   6.857   0.662  0.3650  0.0119 -0.0605
 2929W        W 3900   2.940  12.856   6.653  0.0135  0.0357  0.0736
 2930W        W 3901   5.053  13.830  12.719  0.0152  0.0379  0.1273
 2931W        W 3902   5.225   6.498   9.216 -0.0727  0.2905  0.4181
 2932W        W 3903   8.093   0.369   6.494 -0.0051 -0.0707  0.1380
 2933W        W 3904   5.993   2.545   0.587 -0.0449  0.0441 -0.3209
 2934W        W 3905  11.855  12.391   8.543 -0.0884  0.1943  0.3296
 2935W        W 3906  10.578  13.586   1.672 -0.0207  0.1859  0.0505
 2936W        W 3907   9.792  12.800   6.855 -0.2909 -0.0750  0.2795
 2937W        W 3908  10.025   2.157   1.410  0.1076  0.0012  0.2293
 2938W        W 3909   6.526   6.848   3.545 -0.3114 -0.1933 -0.0481
 2939W        W 3910   6.063   5.984   7.699  0.2855 -0.2551 -0.1726
 2940W        W 3911   9.053   1.142   3.667  0.1496  0.3113 -0.2230
 2941W        W 3912   7.616   7.737   2.723 -0.1982  0.2439 -0.0995
 2942W        W 3913   8.515   7.722  12.558  0.2013 -0.0172  0.0695
 2943W        W 3914  12.936   0.378   5.079  0.0265 -0.1753  0.1490
 2944W        W 3915   9.638   5.649   6.182  0.3810 -0.2310 -0.0553
 2945W        W 3916   0.840  10.313  11.111  0.0695  0.1522 -0.4046
 2946W        W 3917  10.645   6.501   6.399  0.1156 -0.1356  0.1675
 2947W        W 3918   2.006   1.002   7.826  0.0199  0.0023 -0.0324
 2948W        W 3919  10.477   2.166   4.419  0.2556 -0.0185 -0.2812
 2949W        W 3920   3.322   9.786   0.200 -0.1426  0.0194  0.2976
 2950W        W 3921   0.639   6.496  10.590 -0.2258  0.4552  0.1583
 2951W        W 3922   8.306   4.112   3.935  0.0303  0.0663  0.0208
 2952W        W 3923   9.283   6.717  12.205 -0.1256 -0.0964 -0.1744
 2953W        W 3924   1.219  10.015   7.168  0.0712  0.0450 -0.0175
 2954W        W 3925  12.893   5.886  10.792  0.1419 -0.0228  0.0809
 2955W        W 3926   2.686   9.036   9.598  0.0834 -0.0129  0.2106
 2956W        W 3927   3.452  13.647   7.592 -0.0412 -0.0660 -0.0739
 2957W        W 3928  11.077   1.256  10.129 -0.1696  0.1565  0.2902
 2958W        W 3929  12.837   5.893   7.389 -0.1208  0.1183 -0.1652
 2959W        W 3930  10.565   1.332   4.569 -0.1376  0.3495 -0.1167
 2960W        W 3931   9.881   3.092   1.944 -0.0112  0.0395 -0.2577
 2961W        W 3932   4.996  10.585   1.061 -0.0780 -0.0706 -0.0485
 2962W        W 3933   2.556  13.223   0.095 -0.0087 -0.1111  0.1779
 2963W        W 3934   1.289   3.152   6.927  0.2284  0.0816 -0.1690
 2964W        W 3935  12.273   4.198  11.295 -0.0801  0.2012 -0.1084
 2965W        W 3936   3.583  11.392   3.069  0.0899  0.1039  0.4715
 2966W        W 3937  12.448  13.562   0.062 -0.1579  0.0996  0.0202
 2967W        W 3938   4.103   8.579   0.472 -0.2565 -0.0505  0.0771
 2968W        W 3939  12.610   4.791   0.164  0.1095 -0.0466  0.4065
 2969W        W 3940   8.201   7.093   6.808 -0.1353  0.3108  0.1351
 2970W        W 3941  10.348   4.135  10.319  0.0042  0.1592 -0.1764
 2971W        W 3942  12.786   2.216  13.743 -0.2122  0.2529  0.1795
 2972W        W 3943   6.200  12.107  10.862 -0.0661 -0.0890 -0.1509
 2973W        W 3944  11.822   4.521   7.952  0.0144  0.0668  0.0455
 2974W        W 3945  11.944   5.182  13.701 -0.0147 -0.1042 -0.2507
 2975W        W 3946   4.321   7.631   6.646  0.1296 -0.2204  0.0539
 2976W        W 3947  10.773   1.387  12.947  0.1437  0.0373 -0.1770
 2977W        W 3948   4.172   1.701   5.666 -0.3309  0.2023 -0.1980
 2978W        W 3949  11.829  13.024   3.571  0.0441  0.2061 -0.0742
 2979W        W 3950   8.362  12.707   4.576 -0.2384  0.0513  0.0165
 2980W        W 3951   6.691   9.799   1.675  0.2112 -0.0923 -0.1701
 2981W        W 3952  11.874   4.391   7.441 -0.1742 -0.0264 -0.2606
 2982W        W 3953   2.508  10.902   0.352 -0.0999 -0.0411 -0.2098
 2983W        W 3954   2.374   2.246  11.168 -0.0189  0.2013 -0.1276
 2984W        W 3955  13.201  11.412  12.810  0.0198 -0.0804 -0.0115
 2985W        W 3956   6.135   2.198   1.476  0.0423  0.0876  0.0642
 2986W        W 3957   7.392   8.591   4.331  0.2732 -0.1580 -0.0870
 2987W        W 3958   0.695   5.009   3.280 -0.1190 -0.0209 -0.0401
 2988W        W 3959  12.037   5.350  13.217  0.2375  0.0567  0.4616
 2989W        W 3960   9.369  13.211  12.947  0.0515  0.1852 -0.0564
 2990W        W 3961   5.346  13.899   5.625 -0.1266  0.0952  0.0587
 2991W        W 3962   3.837   0.105   1.922 -0.0683  0.0685  0.1158
 2992W        W 3963   8.841   2.124   4.294 -0.0662  0.0523  0.0098
 2993W        W 3964  13.269  10.628   0.850 -0.0258  0.2371  0.0999
 2994W        W 3965   2.516   8.706   7.299  0.0640  0.0585 -0.2134
 2995W        W 3966  12.331   1.239  13.721 -0.3047  0.0923  0.2395
 2996W        W 3967   2.619  12.982   3.403  0.0187  0.2962 -0.1699
 2997W        W 3968   1.613  10.352   1.224 -0.2240 -0.3397  0.0525
 2998W        W 3969   0.631   9.126   8.293  0.3349  0.1269 -0.2765
 2999W        W 3970   4.257   6.350   5.519 -0.1400 -0.0136  0.0977
 3000W        W 3971   5.718   0.611   7.558 -0.0575 -0.1729 -0.1873
 3001W        W 3972   5.486   3.824   3.034 -0.3543 -0.1209  0.2370
 3002W        W 3973  10.559   7.896  12.669  0.0724 -0.0790  0.2623
 3003W        W 3974   8.177   5.385   4.845  0.0955 -0.2399  0.0110
 3004W        W 3975   7.644   8.936   0.575 -0.0574  0.0469  0.1526
 3005W        W 3976   2.358   3.243   6.638  0.2117  0.2076  0.0656
 3006W        W 3977   4.339   5.371   2.838 -0.2239  0.0801 -0.0556
 3007W        W 3978   6.749   7.359  12.099  0.1719 -0.1332 -0.1807
 3008W        W 3979   1.188  11.419   7.947 -0.1161  0.0967 -0.0723
 3009W        W 3980   5.251   2.562   4.211 -0.0385 -0.1015  0.2132
 3010W        W 3981   9.801   4.999  12.628  0.0725  0.0571  0.0067
 3011W        W 3982   5.596   1.712   0.124  0.0164  0.0349  0.0452
 3012W        W 3983   0.664   6.106   4.247  0.3269 -0.1220  0.0249
 3013W        W 3984   6.824   8.945   4.993  0.1072 -0.0734 -0.2554
 3014W        W 3985  10.006  12.740   9.837  0.1095 -0.0500  0.0258
 3015W        W 3986   8.871   8.889   5.391 -0.1148  0.1798  0.1428
 3016W        W 3987   8.731  10.400   4.564 -0.0557  0.1204  0.1591
 3017W        W 3988   8.900  13.171  12.311  0.1112  0.3289 -0.0543
 3018W        W 3989  10.458  11.145  10.561  0.1210  0.1450 -0.1137
 3019W        W 3990   5.074   4.452   3.367  0.0317 -0.1046 -0.0128
 3020W        W 3991  10.258   7.013  11.285 -0.0787 -0.0023  0.2055
 3021W        W 3992   9.301   9.624   1.451 -0.1216  0.3193 -0.1544
 3022W        W 3993   3.514   1.437   9.841 -0.2739  0.0490  0.3883
 3023W        W 3994   0.568   2.130   7.743 -0.1743 -0.3809 -0.0672
 3024W        W 3995  10.379   3.988  10.812 -0.0990  0.1376  0.0634
 3025W        W 3996  10.493   3.609   5.996 -0.2230  0.1590  0.1479
 3026W        W 3997   5.585  12.526   3.602  0.1429 -0.0679  0.2868
 3027W        W 3998   4.852   2.639   3.770 -0.0893 -0.1601 -0.3943
 3028W        W 3999   7.521   3.751   5.506  0.1714 -0.2361 -0.1219
 3029W        W 4000   9.449   5.551   0.395  0.0635 -0.0608  0.0118
 3030W        W 4001   7.386  11.260   5.801  0.2951 -0.0593 -0.1126
 3031W        W 4002   9.669  12.810   1.500 -0.0561  0.3212  0.0791
 3032W        W 4003   2.602   1.449   3.129  0.0537 -0.0296  0.0571
 3033W        W 4004  12.344   2.119  13.541 -0.0328 -0.1217  0.1881
 3034W        W 4005  10.812   3.728  11.063  0.2024  0.0262  0.2839
 3035W        W 4006   3.284   8.283  13.210  0.0414  0.0233  0.0170
 3036W        W 4007   1.690   8.174  11.596 -0.0830 -0.1143  0.0120
 3037W        W 4008   8.597  13.124   8.583 -0.0677 -0.0007 -0.1925
 3038W        W 4009   6.260   7.005   4.188 -0.0556 -0.1311  0.0912
 3039W        W 4010   7.976   3.940   9.077  0.2126 -0.1070 -0.1100
 3040W        W 4011   5.537  10.689   2.284  0.2697  0.1077 -0.2792
 3041W        W 4012  12.263   3.124   3.530  0.0246  0.0588 -0.0074
 3042W        W 4013  13.763   6.098  10.158  0.0686 -0.0244  0.1216
 3043W        W 4014  11.528   9.373   4.851 -0.0735 -0.2535 -0.0104
 3044W        W 4015   7.193  12.334   5.070  0.1504 -0.0022  0.1083
 3045W        W 4016   0.287  13.275  12.980  0.3482  0.0574  0.1667
 3046W        W 4017  12.290   2.624   5.222 -0.1379 -0.3491  0.0340
 3047W        W 4018   3.936   2.333   7.616 -0.0538 -0.1403  0.0066
 3048W        W 4019   2.259  11.098   7.965  0.0998  0.0785  0.1739
 3049W        W 4020   1.285   2.905  11.931 -0.0721 -0.2950 -0.0200
 3050W        W 4021   5.179   0.564   4.660 -0.1596 -0.3949 -0.0965
 3051W        W 4022  11.478  12.808   9.323 -0.0365  0.0537  0.3212
 3052W        W 4023   5.878   7.025  13.190  0.0925  0.1291  0.1153
 3053W        W 4024   8.117  10.351   7.328  0.3039  0.1193 -0.1403
 3054W        W 4025  13.090   6.977   4.323  0.4504 -0.0351  0.2197
 3055W        W 4026   1.694  11.863   1.291 -0.1094  0.0116 -0.3439
 3056W        W 4027   3.213  10.787  12.415 -0.2037 -0.1061 -0.2091
 3057W        W 4028   1.120  10.907   9.721 -0.4041 -0.0336  0.1645
 3058W        W 4029   2.075  12.518   8.850  0.0391  0.0915  0.1638
 3059W        W 4030  11.273   0.655   7.760  0.0323  0.1935  0.3395
 3060W        W 4031   1.803  12.471   3.355  0.2735 -0.1404 -0.1980
 3061W        W 4032   4.423   3.997   4.068  0.1144 -0.1173 -0.0376
 3062W        W 4033  12.293   5.661  13.490 -0.2325  0.2349 -0.4175
 3063W        W 4034  11.013   9.090   6.927 -0.1035 -0.1086  0.0724
 3064W        W 4035  12.884  10.916   0.374 -0.2685 -0.3198 -0.1070
 3065W        W 4036  12.053   4.340   3.457  0.1215  0.1033  0.2751
 3066W        W 4037   9.554  12.163  10.563 -0.0011 -0.2031  0.2790
 3067W        W 4038   9.227   1.712  10.486 -0.3123 -0.1298  0.1571
 3068W        W 4039   5.787  10.886  11.253 -0.3117  0.2060  0.0704
 3069W        W 4040   2.695   1.141   3.500  0.2698 -0.2492 -0.3559
 3070W        W 4041   6.256   6.705   7.084 -0.3926  0.1638  0.0816
 3071W        W 4042  12.666   2.649   6.434  0.0265 -0.0084  0.0539
 3072W        W 4043   3.024   1.353   4.496  0.1868 -0.0788 -0.2146
 3073W        W 4044   8.524  12.887   2.774  0.0302  0.1137 -0.2350
 3074W        W 4045   5.196  13.710   6.095 -0.0168 -0.4875  0.1475
 3075W        W 4046   5.629   3.743  13.187 -0.3774 -0.2257 -0.1837
 3076W        W 4047   2.119   3.284   7.989 -0.2414  0.2875  0.1622
 3077W        W 4048   9.053   2.837   3.462 -0.2894  0.1482  0.1443
 3078W        W 4049  11.698   4.952   2.063  0.1305  0.1439 -0.0639
 3079W        W 4050   8.626  11.172   3.197  0.0897 -0.1520  0.1296
 3080W        W 4051   3.132   1.607  13.417 -0.1254 -0.1839 -0.3640
 3081W        W 4052   5.364   8.777   6.433  0.0037 -0.0254  0.1957
 3082W        W 4053   3.717   9.771   1.948 -0.0239  0.1762  0.0627
 3083W        W 4054   0.466   6.835  13.620 -0.0475  0.2952  0.0750
 3084W        W 4055   1.332   1.542   4.586  0.1347 -0.3299  0.0482
 3085W        W 4056   0.994  10.046  13.740  0.1251  0.1514 -0.1777
 3086W        W 4057   7.326  11.918   5.301 -0.1286 -0.3713  0.0445
 3087W        W 4058   3.473   7.355  11.614 -0.2087 -0.1643  0.1797
 3088W        W 4059   0.441  10.938  12.657  0.1323 -0.0003  0.2432
 3089W        W 4060  11.763   1.936   8.524  0.0776  0.0881  0.1665
 3090W        W 4061   7.981   9.793   1.932 -0.2311  0.0078 -0.3692
 3091W        W 4062  12.795   5.186   6.635 -0.2217  0.2672 -0.1332
 3092W        W 4063   6.928   5.894   9.260 -0.1319 -0.0127 -0.1414
 3093W        W 4064   8.715   9.032   6.828 -0.0334  0.0021  0.4410
 3094W        W 4065  12.714   0.454  12.041  0.0414 -0.2246 -0.1573
 3095W        W 4066   7.768   7.912  11.109 -0.0325  0.3891  0.2013
 3096W        W 4067   8.321   8.799   4.467  0.1508  0.0244  0.2168
 3097W        W 4068  13.221   4.739   4.464  0.2049  0.3969  0.1306
 3098W        W 4069   3.734   3.131  12.678 -0.0905  0.0633  0.2342
 3099W        W 4070   9.066   0.410  10.319 -0.0655 -0.2920 -0.0141
 3100W        W 4071  12.312   9.563   4.754 -0.0359 -0.1263  0.1120
 3101W        W 4072   1.586  12.289  12.318 -0.2149 -0.1166 -0.1640
 3102W        W 4073   7.249   7.797   8.873 -0.1839  0.0444 -0.1041
 3103W        W 4074   9.700   5.748   5.319  0.0293 -0.2391  0.0188
 3104W        W 4075   5.650  11.996   7.485 -0.0225  0.1957  0.2018
 3105W        W 4076   3.795  12.628   5.689  0.2341 -0.3529  0.0393
 3106W        W 4077  11.927  12.464   5.219 -0.1597  0.2796  0.1178
 3107W        W 4078  12.464  11.324   7.789 -0.2371 -0.0708 -0.2572
 3108W        W 4079  11.901   7.464   9.339  0.2566  0.0903 -0.5528
 3109W        W 4080   8.303   6.256   9.740  0.0640 -0.5769 -0.0932
 3110W        W 4081   6.879   6.149   0.716 -0.0652 -0.0668 -0.0033
 3111W        W 4082  11.271   5.798  11.329  0.1217 -0.0709  0.1241
 3112W        W 4083   5.049  10.852   0.026 -0.0594 -0.1020  0.0319
 3113W        W 4084   6.824   6.683   2.387  0.1898 -0.2102  0.0340
 3114W        W 4085  10.373   1.753   8.469  0.0480 -0.1068  0.0591
 3115W        W 4086  10.778   2.205   1.869  0.1780 -0.0956 -0.1981
 3116W        W 4087   0.273  12.356   6.081  0.0385 -0.0509  0.1871
 3117W        W 4088   1.245   6.719   3.301  0.2022  0.4160 -0.2061
 3118W        W 4089   9.573  11.658   7.871  0.1614  0.1262  0.3585
 3119W        W 4090   9.239   9.706   0.797 -0.2662 -0.0112  0.0065
 3120W        W 4091   8.838   1.153   6.896  0.2382 -0.0501  0.4340
 3121W        W 4092   2.674   2.799   6.553  0.5069  0.0588 -0.0084
 3122W        W 4093   4.612  11.682   3.392  0.2286 -0.3381 -0.3051
 3123W        W 4094   0.271  13.798  12.858 -0.0876 -0.3088 -0.1615
 3124W        W 4095   6.549  11.235  10.747  0.1017 -0.1020 -0.1605
 3125W        W 4096   7.069   2.310   7.397  0.4286 -0.0909  0.0217
 3126W        W 4097   2.851   8.002   6.927 -0.1542 -0.0770 -0.3868
 3127W        W 4098   5.621   2.326   5.981  0.2668  0.3576 -0.3433
 3128W        W 4099   5.350   5.525   3.701 -0.1681  0.0423 -0.1343
 3129W        W 4100   1.787  12.045   4.109 -0.0647 -0.0171 -0.1652
 3130W        W 4101   8.627   8.032   9.772 -0.2187 -0.2443 -0.0439
 3131W        W 4102  10.385  13.682   3.303  0.3400  0.1847  0.0968
 3132W        W 4103   5.834  13.186   9.151 -0.3131 -0.0698 -0.1644
 3133W        W 4104   1.098   8.012   5.284  0.1335 -0.0842  0.3111
 3134W        W 4105   7.208  11.403  11.865 -0.1559  0.0469 -0.2735
 3135W        W 4106   1.537   3.231   5.575 -0.1114  0.0845 -0.1047
 3136W        W 4107   0.262   6.635   4.966 -0.1871 -0.1052  0.0019
 3137W        W 4108   8.988   5.556  12.113 -0.1544 -0.2707 -0.0823
 3138W        W 4109   9.152   0.972   3.121  0.5401 -0.1157 -0.1087
 3139W        W 4110   4.897   9.926  10.959  0.0939 -0.1709  0.0261
 3140W        W 4111   6.774   9.053  13.856 -0.1818 -0.0261  0.0523
 3141W        W 4112  12.950   9.404   0.304  0.0876  0.0014  0.0827
 3142W        W 4113   9.247   8.544   6.585 -0.2791  0.3023 -0.1470
 3143W        W 4114   7.042  13.628   8.952 -0.0509 -0.0110 -0.0995
 3144W        W 4115   5.685   1.611   2.534 -0.0361  0.1600  0.0261
 3145W        W 4116   3.335   2.356   9.124 -0.1890  0.0674  0.1744
 3146W        W 4117  12.726  12.430   5.758  0.0785  0.0917  0.0782
 3147W        W 4118   4.016  13.488  13.872  0.2936  0.0067 -0.1545
 3148W        W 4119   3.452   0.442  11.437 -0.1060 -0.3062  0.1861
 3149W        W 4120   3.312   6.784  12.262  0.2826 -0.0388 -0.0377
 3150W        W 4121   4.889  12.834   6.055 -0.2707 -0.1158 -0.3523
 3151W        W 4122   5.674   3.141   2.403  0.0413  0.0353  0.0657
 3152W        W 4123   0.370   7.510   0.346 -0.0350  0.2853  0.6436
 3153W        W 4124   8.382   0.402   7.628 -0.0650  0.0917 -0.1660
 3154W        W 4125   7.190   5.417   4.046  0.1584  0.1038 -0.1270
 3155W        W 4126   4.446  10.750   8.508  0.0328  0.1251  0.0786
 3156W        W 4127   8.731   7.374  12.210  0.1051 -0.0068 -0.1943
 3157W        W 4128  12.606   0.328   0.868 -0.0938 -0.0908  0.1884
 3158W        W 4129   8.278   1.081   7.030  0.1567  0.1188  0.4833
 3159W        W 4130   3.855   9.984   1.458  0.1488 -0.3435 -0.0549
 3160W        W 4131  13.159   0.802   9.819 -0.2059  0.0716  0.0826
 3161W        W 4132   6.241   9.179   5.875 -0.0789  0.1381 -0.2025
 3162W        W 4133  13.605   5.009  12.397  0.0865 -0.0061 -0.1459
 3163W        W 4134   2.043   5.030   3.354  0.1575  0.1710 -0.5717
 3164W        W 4135   3.912   5.921  13.525  0.2305  0.1562  0.3547
 3165W        W 4136   1.071   9.719   9.196  0.0514 -0.0720 -0.1943
 3166W        W 4137   7.179   0.060   3.420 -0.1336  0.1440 -0.2676
 3167W        W 4138   0.706  11.107  13.674 -0.1981  0.0163 -0.0630
 3168W        W 4139   6.740   5.237   4.206 -0.0017  0.2444  0.2068
 3169W        W 4140   0.166  12.360   8.791 -0.1172  0.1904 -0.2542
 3170W        W 4141   0.648   0.939   6.540 -0.2875 -0.3317  0.0697
 3171W        W 4142   9.164   2.993  11.074  0.1917  0.2072  0.2753
 3172W        W 4143   1.732   3.375   4.400  0.1508  0.1902 -0.0711
 3173W        W 4144  11.332   9.775   9.761 -0.0734  0.0092 -0.0207
 3174W        W 4145   7.303   2.215   0.872  0.3061 -0.0047 -0.1960
 3175W        W 4146   3.718   1.213   6.798  0.0409 -0.1632 -0.0591
 3176W        W 4147   9.208   1.848   1.787  0.2305 -0.0114  0.0598
 3177W        W 4148   1.012  13.562   8.775  0.2244  0.1162 -0.0859
 3178W        W 4149   2.745   7.491   0.094  0.1494 -0.0481 -0.1715
 3179W        W 4150  10.685   0.044   9.067 -0.0062 -0.0185  0.3353
 3180W        W 4151   7.553   0.475   4.814 -0.2221  0.4111 -0.0495
 3181W        W 4152   7.166  11.679   7.290 -0.1905  0.0814 -0.0655
 3182W        W 4153   9.936   4.056   7.815 -0.1464 -0.5398  0.3237
 3183W        W 4154  13.181   4.938  10.616  0.1563  0.1218  0.1314
 3184W        W 4155  11.665   0.897  12.760 -0.3246 -0.4819  0.2307
 3185W        W 4156   2.445   7.429   6.123  0.2262  0.0151 -0.1948
 3186W        W 4157   6.017   8.226   1.521 -0.1377  0.0232  0.0223
 3187W        W 4158   4.215   3.586   6.277  0.2424 -0.0622 -0.0369
 3188W        W 4159   3.991  10.893   8.354  0.0074  0.2449 -0.0695
 3189W        W 4160  12.705   6.429   7.671  0.2873  0.2538  0.1036
 3190W        W 4161   1.763   5.779   6.512  0.0419  0.1040  0.0757
 3191W        W 4162   5.353   6.802  11.010 -0.0778 -0.2188 -0.2600
 3192W        W 4163   2.747   8.153  10.057  0.0896  0.0163 -0.2181
 3193W        W 4164   8.885   6.882   0.156 -0.0935 -0.0605  0.3609
 3194W        W 4165  12.260   2.479  10.528 -0.1277 -0.3610 -0.0194
 3195W        W 4166   0.011   8.584   8.625  0.2477 -0.2469 -0.1056
 3196W        W 4167   9.605   0.252   3.746  0.3643  0.1741 -0.0452
 3197W        W 4168  13.149   6.628   7.518  0.0544  0.1680 -0.1381
 3198W        W 4169   0.709   0.633   5.551 -0.2046 -0.1190  0.4934
 3199W        W 4170   3.017   6.666   0.197  0.1493  0.1758  0.1153
 3200W        W 4171   9.855  13.285   1.460 -0.2243  0.1973 -0.2774
 3201W        W 4172   5.744   2.317   4.038 -0.0108 -0.3525 -0.2088
 3202W        W 4173   7.990   9.990   2.843 -0.1743  0.0373  0.1393
 3203W        W 4174   3.414  10.324   2.536  0.0284  0.0835 -0.0350
 3204W        W 4175   4.939   1.702   9.627  0.0493  0.2049 -0.0068
 3205W        W 4176  12.367   5.797   6.987  0.0670 -0.1721 -0.2166
 3206W        W 4177   2.036  11.885   2.178 -0.1850 -0.0694 -0.0818
 3207W        W 4178   9.218   6.531  13.290  0.2703  0.4438 -0.2134
 3208W        W 4179   4.228   2.399  11.489  0.0796  0.2116 -0.1752
 3209W        W 4180   2.119   8.448   7.518  0.1258 -0.0465 -0.2118
 3210W        W 4181  13.163   5.060   8.807  0.1003 -0.1923  0.2305
 3211W        W 4182   5.513   1.084   0.148  0.3322 -0.2284  0.0337
 3212W        W 4183   0.505   7.987   9.746  0.2235  0.1202  0.3020
 3213W        W 4184   4.043  13.662  11.658  0.2357  0.1590 -0.3821
 3214W        W 4185   3.923   5.159   4.104  0.1312  0.2606 -0.0769
 3215W        W 4186   2.988   5.494   2.080 -0.0782  0.0122 -0.1255
 3216W        W 4187  13.777   4.208  11.775 -0.1558  0.3562  0.2064
 3217W        W 4188   0.154   5.854  11.366 -0.0648  0.0768  0.2424
 3218W        W 4189   2.228   1.626   5.297 -0.1244 -0.1196  0.1153
 3219W        W 4190  11.812   8.525  13.353 -0.1965  0.0353 -0.0248
 3220W        W 4191  13.335   0.271  12.763  0.0642  0.1901  0.0772
 3221W        W 4192   5.878   8.653   0.109  0.3847 -0.0186  0.0329
 3222W        W 4193   1.106   7.991   3.684  0.1199 -0.3436  0.2321
 3223W        W 4194   6.785   5.786   6.116  0.0315 -0.1069 -0.0103
 3224W        W 4195   9.166   1.225  10.529  0.0710  0.1563 -0.0093
 3225W        W 4196   5.117   3.264  11.319 -0.0148 -0.0263  0.2193
 3226W        W 4197  12.883  10.806  11.526 -0.2226 -0.2587  0.0341
 3227W        W 4198   7.789   4.072   5.140  0.1747  0.2612  0.1031
 3228W        W 4199  12.893   2.110  10.330  0.1654 -0.0222  0.1010
 3229W        W 4200   8.551   5.873  10.043 -0.1849 -0.0547  0.1271
 3230W        W 4201   7.638  10.206   5.800 -0.1593  0.0518  0.1781
 3231W        W 4202   7.968  11.978   1.088 -0.0048 -0.1650 -0.1121
 3232W        W 4203  11.955   1.530   9.847 -0.3276 -0.1011  0.2280
 3233W        W 4204  10.461   0.191   6.516  0.0365 -0.0587 -0.1574
 3234W        W 4205  12.734   2.885  13.165  0.1556 -0.0639 -0.2270
 3235W        W 4206  12.509   8.131   0.585  0.0527  0.1830 -0.0040
 3236W        W 4207   2.764  13.779   6.433  0.3666  0.0615  0.2305
 3237W        W 4208   5.534   7.924   9.074 -0.0039 -0.1787 -0.1040
 3238W        W 4209  12.086  12.354   7.991  0.2342  0.0241  0.0259
 3239W        W 4210   7.263   3.595  12.205 -0.0700  0.1635 -0.1444
 3240W        W 4211   1.817  12.849  12.242  0.2632 -0.1299  0.4029
 3241W        W 4212   7.027  13.443   7.834 -0.2990  0.2243  0.0351
 3242W        W 4213   6.532   8.635   7.874 -0.1904  0.1566  0.2011
 3243W        W 4214   0.574   4.369   3.889  0.1822 -0.0265 -0.0778
 3244W        W 4215   8.847   6.675  11.467  0.1460 -0.1223 -0.0758
 3245W        W 4216   2.948  13.628   5.938  0.3161  0.0523 -0.2194
 3246W        W 4217   0.398   7.877  12.767  0.0722  0.2659  0.0640
 3247W        W 4218   8.088   7.653   4.326  0.1019 -0.1395  0.0668
 3248W        W 4219  12.925   9.071   6.682  0.2175 -0.0768 -0.2782
 3249W        W 4220   9.259   9.786   3.280  0.0868  0.1736 -0.1072
 3250W        W 4221   8.017   5.827   1.954 -0.4089  0.0867  0.4201
 3251W        W 4222   5.265   3.354   5.776  0.0754  0.1663 -0.1903
 3252W        W 4223   2.849  12.261  10.254 -0.0300  0.0019 -0.3580
 3253W        W 4224  13.174   2.480  10.699 -0.0420 -0.0110  0.3020
 3254W        W 4225   4.495   5.498   1.139  0.0058  0.0344  0.2481
 3255W        W 4226   2.998  13.468   5.473 -0.0213  0.0381 -0.2114
 3256W        W 4227   0.831   7.469   0.089  0.3299 -0.4013  0.0393
 3257W        W 4228   6.641   3.601   9.781  0.1392 -0.1993 -0.1522
 3258W        W 4229   0.703   6.861   4.755  0.1659 -0.0332 -0.0298
 3259W        W 4230   0.905   5.283   4.504  0.3271 -0.0449 -0.3226
 3260W        W 4231   8.902   4.565   2.706  0.1155  0.0958  0.1843
 3261W        W 4232  11.922   2.872   0.264 -0.1504 -0.3106 -0.0999
 3262W        W 4233   8.294   2.862  10.433  0.2926  0.1192  0.3362
 3263W        W 4234   4.214   3.237   0.676 -0.3298 -0.2369 -0.0498
 3264W        W 4235   3.699   2.998   3.657 -0.1745  0.4445 -0.1266
 3265W        W 4236  10.585   4.569   0.345 -0.3960 -0.0684 -0.2763
 3266W        W 4237  10.087   2.116  11.613  0.1279  0.1290 -0.0387
 3267W        W 4238  10.224   6.196   0.653 -0.1028 -0.0699 -0.0843
 3268W        W 4239  13.348   8.416   8.723 -0.3560 -0.1132 -0.3330
 3269W        W 4240   0.414   0.059  11.919 -0.1649  0.0599  0.1665
 3270W        W 4241  13.293  13.743   1.248 -0.1556 -0.2710  0.0412
 3271W        W 4242   2.818   8.531   6.902 -0.2411 -0.1757  0.3067
 3272W        W 4243   3.453   4.102   7.747  0.0578  0.1317 -0.1495
 3273W        W 4244   5.801  12.706   4.667  0.4414  0.3451 -0.0141
 3274W        W 4245   0.222   6.168   5.176 -0.0311 -0.0565 -0.2193
 3275W        W 4246   1.169  13.842  12.720  0.1934 -0.1676  0.0106
 3276W        W 4247   9.250   5.867   3.537  0.2060  0.0807 -0.2021
 3277W        W 4248   8.795   7.548  11.063  0.2594  0.0027  0.0125
 3278W        W 4249  11.468   6.246   5.194  0.3139 -0.2069  0.3737
 3279W        W 4250   8.024   9.672   0.636 -0.1438 -0.0707 -0.2649
 3280W        W 4251   4.326   9.916  12.559  0.0055 -0.0740 -0.1874
 3281W        W 4252   3.290   2.453   9.661  0.1823 -0.2777  0.4123
 3282W        W 4253   1.914  12.007   3.610 -0.2370 -0.0363  0.0320
 3283W        W 4254  12.528   9.280  11.149  0.0715  0.0168 -0.1926
 3284W        W 4255   1.752  10.867  12.007  0.0380 -0.1812  0.0896
 3285W        W 4256   7.657   0.575  13.344  0.0591  0.1319  0.1710
 3286W        W 4257   8.674  10.022   5.088 -0.1592  0.1203  0.2533
 3287W        W 4258  10.919   0.365   2.365  0.0697  0.3707  0.1989
 3288W        W 4259   0.288   0.954   5.720  0.0879 -0.1633  0.0980
 3289W        W 4260  11.954  11.466   9.023 -0.1987  0.0348  0.1842
 3290W        W 4261  12.638  12.451  11.181  0.0209 -0.1490 -0.1283
 3291W        W 4262   2.159  11.060  10.552  0.3854  0.1454 -0.1414
 3292W        W 4263   8.882   2.011   6.313  0.2878 -0.0426  0.0192
 3293W        W 4264  13.410  12.873   0.778  0.2816 -0.1720  0.0972
 3294W        W 4265  12.674  11.512   7.349  0.2995 -0.1875 -0.1530
 3295W        W 4266   4.344   7.798   1.815  0.0287 -0.3831 -0.0388
 3296W        W 4267   2.835   1.043  11.779 -0.3731  0.5324 -0.0374
 3297W        W 4268   8.351   2.427   9.477 -0.0373 -0.3141  0.0944
 3298W        W 4269   4.321   3.281   2.524  0.1484  0.3023  0.1436
 3299W        W 4270   3.207   7.460   1.545 -0.1897 -0.0588 -0.2297
 3300W        W 4271  13.606  11.467  10.259 -0.1104  0.3298  0.1920
 3301W        W 4272   6.956   0.640   0.231 -0.0754 -0.3012  0.1431
 3302W        W 4273   5.981  11.621   6.184  0.2456 -0.0378 -0.0577
 3303W        W 4274   2.400  13.504  11.708  0.1790  0.0343 -0.1635
 3304W        W 4275  11.934   3.456  13.646 -0.0404 -0.1374  0.1776
 3305W        W 4276   1.857   3.546  12.627  0.1621 -0.0191  0.1255
 3306W        W 4277  11.851  11.005  11.464  0.0946 -0.0465  0.1215
 3307W        W 4278   5.976  13.014  13.403 -0.2490 -0.0086  0.0045
 3308W        W 4279   6.052  13.777   1.987 -0.3588  0.2538  0.0716
 3309W        W 4280  11.497   0.328   0.300 -0.0731 -0.2776  0.0882
 3310W        W 4281   5.663   3.263   3.722 -0.1369  0.2921 -0.0923
 3311W        W 4282  10.768  13.781   2.162 -0.1446  0.0890  0.3987
 3312W        W 4283  13.114   8.964   4.534  0.0730  0.1437  0.2439
 3313W        W 4284  11.968  11.251   5.982 -0.0763 -0.0759 -0.1916
 3314W        W 4285  12.430   7.051   9.772 -0.0733 -0.0036 -0.0281
 3315W        W 4286   8.307   0.291  12.410 -0.3449  0.0657 -0.3101
 3316W        W 4287   8.506   1.953   8.331 -0.0604 -0.0100 -0.0465
 3317W        W 4288  12.619   8.625   0.395  0.3598  0.1593 -0.1079
 3318W        W 4289   0.404   1.336   7.992 -0.0592 -0.0922 -0.0658
 3319W        W 4290   6.355   0.699  11.596  0.5207  0.1512  0.1022
 3320W        W 4291   2.210   0.655   4.944 -0.1780 -0.0328  0.1266
 3321W        W 4292   6.700  11.483  12.729 -0.2361 -0.0493  0.1549
 3322W        W 4293  13.485   3.063  13.659 -0.1460 -0.1529 -0.1854
 3323W        W 4294   7.125   3.509   5.492  0.2570 -0.0118 -0.0298
 3324W        W 4295   7.262  11.545   3.420 -0.1329  0.2708  0.3183
 3325W        W 4296   2.016  11.459   1.293  0.3865  0.0114 -0.2041
 3326W        W 4297   0.242   9.162   6.484  0.0000 -0.2122  0.0717
 3327W        W 4298   2.032   0.754   5.410  0.1050 -0.0707  0.2006
 3328W        W 4299  10.432  12.195  10.346  0.0715 -0.2317 -0.0705
 3329W        W 4300   4.694   3.476  11.145 -0.0180  0.1361  0.1605
 3330W        W 4301   7.487   4.631   7.456 -0.0645 -0.1142 -0.0232
 3331W        W 4302   8.012   3.924  11.931  0.2622  0.0776 -0.0708
 3332W        W 4303   8.565  10.542   5.020 -0.1586 -0.0332  0.2435
 3333W        W 4304   1.376   3.543   1.150 -0.0503 -0.0652 -0.0951
 3334W        W 4305   0.357   0.375  11.569  0.0372  0.1091 -0.1808
 3335W        W 4306   1.412   5.420  10.134 -0.2566  0.1253 -0.2659
 3336W        W 4307   2.020  12.377   5.886  0.1846  0.1239  0.0417
 3337W        W 4308   6.140   1.672   2.299 -0.0503  0.2068 -0.0363
 3338W        W 4309  13.387   2.614  12.439 -0.0151  0.3588  0.1235
 3339W        W 4310  11.331   5.352   7.074  0.3035  0.2064 -0.1076
 3340W        W 4311   9.211  12.945   0.877  0.1986  0.0108  0.4880
 3341W        W 4312   7.464  10.560   6.622 -0.0572 -0.0009  0.1460
 3342W        W 4313  11.115  12.325   7.406  0.0052  0.1079  0.1184
 3343W        W 4314   4.448  11.941  11.653  0.3968  0.0786 -0.1254
 3344W        W 4315   2.123  13.736   6.033  0.1218 -0.3739 -0.2372
 3345W        W 4316  10.279   6.848   2.533  0.0814 -0.1767  0.1300
 3346W        W 4317  11.697   4.177   5.241  0.1782 -0.3022  0.1113
 3347W        W 4318  12.489   2.868  10.171  0.0033 -0.2756  0.1065
 3348W        W 4319   7.311   4.367  12.879 -0.0611 -0.0409 -0.3927
 3349W        W 4320  12.496   0.166  11.653 -0.2397 -0.1495 -0.1547
 3350W        W 4321  11.506   0.355  12.537  0.2022 -0.0028  0.2430
 3351W        W 4322   8.397   7.402   3.474 -0.1407 -0.0507  0.2564
 3352W        W 4323   2.237  13.905   0.326 -0.2685 -0.1532 -0.1864
 3353W        W 4324   6.187   6.065   4.662  0.1292  0.0180 -0.2064
 3354W        W 4325   8.522  11.837   4.432  0.1159  0.0291  0.1075
 3355W        W 4326   5.742   9.051  12.414 -0.0818 -0.0425  0.0981
 3356W        W 4327   5.643   6.452   1.692  0.2973 -0.0635  0.1591
 3357W        W 4328   1.199   6.927   1.174  0.2332  0.0872 -0.0160
 3358W        W 4329  12.274   4.910   4.574 -0.1279  0.1130  0.0375
 3359W        W 4330  13.286   7.495   0.337 -0.2269 -0.0151  0.0389
 3360W        W 4331   0.107  13.735   0.488  0.0700  0.0055 -0.1556
 3361W        W 4332   4.059   7.880  13.625 -0.0966 -0.0571 -0.4398
 3362W        W 4333   0.754   4.420  13.124  0.0513  0.0499  0.2632
 3363W        W 4334   4.229   8.820   2.404  0.3043  0.2677  0.2070
 3364W        W 4335   6.797   3.472   3.723 -0.1831 -0.0277 -0.0272
 3365W        W 4336  13.519   2.194   9.528  0.0206 -0.2837 -0.3412
 3366W        W 4337   1.748   0.817  11.159  0.1120  0.0939 -0.0388
 3367W        W 4338  11.639  13.841   0.732 -0.1645 -0.0713  0.3276
 3368W        W 4339   5.184   7.053  11.647 -0.2161 -0.1573 -0.2852
 3369W        W 4340   5.860  10.942   5.428 -0.2827 -0.1965 -0.1216
 3370W        W 4341   7.488   1.840  12.170  0.1933 -0.1216  0.0490
 3371W        W 4342  11.469  13.521   6.644  0.0615 -0.0459 -0.3990
 3372W        W 4343  10.512   9.144   5.792 -0.1319  0.1380 -0.0298
 3373W        W 4344   0.818   7.214   9.491 -0.0123  0.0457  0.3087
 3374W        W 4345   3.273  11.863   5.872  0.0823  0.1155  0.3351
 3375W        W 4346   8.729   4.975  12.786 -0.3531  0.0962  0.0914
 3376W        W 4347  10.247   1.957  13.489  0.1299 -0.1194 -0.1786
 3377W        W 4348   2.776   2.365   9.819  0.0995 -0.1888  0.4920
 3378W        W 4349   9.976   3.775   6.821 -0.0628  0.0440  0.2545
 3379W        W 4350  12.021   6.956   9.428 -0.0179  0.0593  0.1012
 3380W        W 4351   9.924   6.579  12.729 -0.4001 -0.0218  0.0265
 3381W        W 4352   4.589   6.202   9.268  0.1641 -0.2692 -0.2548
 3382W        W 4353   9.426   1.487   5.720  0.1250 -0.2022 -0.0877
 3383W        W 4354   4.554   7.161   5.270  0.0446 -0.0472  0.2412
 3384W        W 4355  12.282   7.470   7.608 -0.0268 -0.1431 -0.1827
 3385W        W 4356  10.080   6.716   8.267  0.1705 -0.2831 -0.1600
 3386W        W 4357   8.989   3.208  12.825 -0.0350  0.0982  0.0670
 3387W        W 4358   6.517   3.476  11.576 -0.2080  0.1787  0.3925
 3388W        W 4359  12.615   3.477   7.808 -0.1370 -0.0333 -0.0382
 3389W        W 4360  11.482   6.870  11.307 -0.0087  0.1401 -0.1814
 3390W        W 4361   2.889  13.245  13.165 -0.2135  0.0147 -0.1230
 3391W        W 4362  13.702   1.054   4.012  0.0662  0.2265 -0.2655
 3392W        W 4363   9.059   2.381   4.751  0.0750 -0.1821 -0.2009
 3393W        W 4364  11.551   1.049   5.429  0.0081  0.0913 -0.1279
 3394W        W 4365   7.013   4.875   9.544 -0.4753 -0.1494  0.0971
 3395W        W 4366  12.441   3.070   9.592 -0.0830  0.0000 -0.1689
 3396W        W 4367   5.376   0.001   8.917 -0.1632 -0.2241 -0.1368
 3397W        W 4368  11.900  12.713  10.430  0.2549 -0.0831  0.3173
 3398W        W 4369   4.444   2.464   8.560  0.0672  0.0992 -0.0683
 3399W        W 4370  10.476   7.308   2.681 -0.0403  0.0191  0.2955
 3400W        W 4371   1.061  11.464  13.859 -0.0324  0.2634 -0.2764
 3401W        W 4372  11.840   9.629   9.660  0.3635 -0.2405 -0.1211
 3402W        W 4373   9.070  10.796   2.638 -0.2917  0.1725 -0.2033
 3403W        W 4374   9.064  11.627   6.831  0.0906 -0.2410 -0.0964
 3404W        W 4375   1.607  10.054   9.212 -0.0645 -0.0205  0.0506
 3405W        W 4376  12.360   1.743   3.334  0.0589 -0.0080  0.4386
 3406W        W 4377  11.150  10.389   2.774 -0.0232  0.1423  0.0303
 3407W        W 4378  10.372   9.355   6.289 -0.3073 -0.0240  0.2886
 3408W        W 4379  13.156   1.368   3.087  0.1614 -0.2255 -0.0463
 3409W        W 4380   7.444   7.416   3.114 -0.3366 -0.0643  0.2669
 3410W        W 4381   8.357  13.436   9.309  0.0366 -0.2029  0.0180
 3411W        W 4382   1.298   1.458   8.038 -0.0271  0.0960  0.3320
 3412W        W 4383   5.314   4.045  11.908  0.2712 -0.2049  0.0760
 3413W        W 4384  12.025   8.741   9.148  0.2396 -0.1830  0.1676
 3414W        W 4385   9.341  10.811   3.523  0.0864  0.2417  0.2109
 3415W        W 4386   2.031   9.197   2.202  0.1976  0.3654 -0.0242
 3416W        W 4387  13.586   4.694   3.563 -0.0731 -0.1794 -0.2110
 3417W        W 4388  12.424   5.073   6.295  0.0669  0.1431 -0.0239
 3418W        W 4389   6.410  12.393   8.885  0.3817  0.1211 -0.2995
 3419W        W 4390   4.708  13.573   9.742  0.1145 -0.1426  0.0523
 3420W        W 4391   2.263   7.380   3.581 -0.0745  0.0032 -0.0933
 3421W        W 4392   5.838   5.351   8.556  0.1317  0.1340  0.2050
 3422W        W 4393   3.152   3.948  13.451 -0.2500  0.0756  0.3401
 3423W        W 4394   8.342   4.785  10.700  0.1039  0.3000 -0.1213
 3424W        W 4395   1.641  11.330   6.280  0.1430 -0.0988  0.0152
 3425W        W 4396   3.072   8.875   8.581 -0.1595 -0.0359  0.0643
 3426W        W 4397   9.679   6.899  11.976  0.0546  0.1785  0.2810
 3427W        W 4398   5.957   4.015   7.173  0.1585  0.3247  0.2481
 3428W        W 4399   1.434  13.804   2.565 -0.2269  0.1078 -0.0820
 3429W        W 4400  13.498   4.742   9.181  0.0195 -0.1103  0.0498
 3430W        W 4401   1.929   8.500   0.000  0.0819 -0.1610  0.1258
 3431W        W 4402   6.759   1.077   5.636 -0.2070  0.0624  0.4042
 3432W        W 4403  13.014  10.615   1.275 -0.3186 -0.2700  0.2316
 3433W        W 4404   6.383  12.397  11.179  0.0014  0.1858  0.1663
 3434W        W 4405   0.484  12.157   0.005 -0.2814  0.1880 -0.0283
 3435W        W 4406   0.098  12.985   1.087  0.0382  0.1721  0.1406
 3436W        W 4407   9.641   0.991   4.985  0.2410 -0.0532 -0.0282
 3437W        W 4408   5.813   6.966   8.567  0.2209 -0.2999 -0.0276
 3438W        W 4409   3.504  13.335   5.428  0.1285  0.0102  0.1804
 3439W        W 4410   4.489  11.481  10.071  0.0079  0.2336  0.0308
 3440W        W 4411   7.822   8.238   9.712  0.3900 -0.0331 -0.1077
 3441W        W 4412   4.707  12.932  11.002 -0.1848  0.1225 -0.1100
 3442W        W 4413   8.596   6.504   1.922  0.1236 -0.0441 -0.0997
 3443W        W 4414  13.553   2.868  12.866  0.0885  0.3327  0.0194
 3444W        W 4415  11.238   5.314   4.340 -0.1641  0.3932 -0.0531
 3445W        W 4416   6.178   0.962   7.531  0.2237 -0.0583 -0.0806
 3446W        W 4417   1.591   6.385  12.781  0.2204 -0.0714  0.1599
 3447W        W 4418   2.514   7.671  11.482  0.3516  0.1893 -0.1178
 3448W        W 4419  11.766   1.851   9.082 -0.1434 -0.1674  0.5592
 3449W        W 4420  12.098  10.332   6.509 -0.1219  0.4892 -0.2200
 3450W        W 4421   5.202   8.158   3.577  0.1822  0.0728  0.0116
 3451W        W 4422   8.649   1.500  11.079  0.0715  0.0160  0.3878
 3452W        W 4423   2.114   7.909   3.510 -0.0462 -0.1454 -0.0611
 3453W        W 4424   1.799   8.219   7.825 -0.1218 -0.0924  0.1441
 3454W        W 4425   6.974   9.723   4.875  0.0215  0.0085  0.1697
 3455W        W 4426  11.285   4.291   4.576 -0.0079  0.3097  0.0579
 3456W        W 4427   6.479   2.478   6.807 -0.2501 -0.0341  0.1592
 3457W        W 4428  13.222   7.833   4.913 -0.0015  0.1483  0.3199
 3458W        W 4429   8.224   6.348   4.798  0.0547  0.1535 -0.2002
 3459W        W 4430   6.206   9.229   5.107 -0.1129 -0.1991 -0.0042
 3460W        W 4431  11.456   5.446   3.584  0.0465 -0.0376  0.1834
 3461W        W 4432   7.660   6.070   5.413  0.1425 -0.0917 -0.2557
 3462W        W 4433   9.973   0.338   6.429  0.0730 -0.0608 -0.0068
 3463W        W 4434   1.293   7.157  11.178 -0.1034 -0.1341  0.2411
 3464W        W 4435   5.099   5.409   4.742  0.1248  0.0870  0.1791
 3465W        W 4436   3.030   0.189   3.686  0.0395  0.4280 -0.1286
 3466W        W 4437  10.614  12.991   4.636 -0.1152  0.0152  0.1542
 3467W        W 4438   2.384   1.643   6.608 -0.1318 -0.1054  0.2877
 3468W        W 4439   5.089   8.117   2.989 -0.3667 -0.0626  0.0454
 3469W        W 4440   0.419   8.223   7.994  0.1019 -0.3389  0.1857
 3470W        W 4441   6.002   3.285  13.302  0.2610 -0.1092  0.2756
 3471W        W 4442   7.256   9.209   6.717  0.3285  0.1799  0.2108
 3472W        W 4443  11.681   0.573   6.296  0.0248 -0.1320  0.1077
 3473W        W 4444   2.943   3.954   8.670 -0.0627  0.0004 -0.2054
 3474W        W 4445   0.095   6.070   0.834  0.0439 -0.1332 -0.5269
 3475W        W 4446   0.511   8.798   4.720 -0.0443 -0.0449  0.2907
 3476W        W 4447   0.731   7.223  11.448 -0.2007 -0.0518 -0.0220
 3477W        W 4448   6.903   1.891   9.553  0.3353  0.1366  0.2785
 3478W        W 4449   1.900   4.644   9.218 -0.2209 -0.1576 -0.1057
 3479W        W 4450   9.184   7.208  10.677 -0.0639  0.0007 -0.2541
 3480W        W 4451   0.089  13.169   8.250  0.0471 -0.1068  0.0516
 3481W        W 4452   0.984   0.918  11.535 -0.0366 -0.0252  0.1330
 3482W        W 4453  12.136   3.921  10.311 -0.0487 -0.0840  0.0697
 3483W        W 4454   7.260   3.178   3.857  0.0031 -0.1496 -0.1254
 3484W        W 4455   5.879   5.471   5.256  0.1505  0.1996 -0.0156
 3485W        W 4456   0.092   9.516   3.472  0.0368  0.2469 -0.2768
 3486W        W 4457  12.133   2.594  12.047 -0.1108  0.0102  0.0504
 3487W        W 4458   4.885  13.230   9.427 -0.1668 -0.2140 -0.0400
 3488W        W 4459   0.356   2.555   8.315  0.0026 -0.1672  0.1606
 3489W        W 4460  13.859  13.341  10.775 -0.4217 -0.1709 -0.2399
 3490W        W 4461   2.274   0.374   9.274  0.0644  0.1221  0.2242
 3491W        W 4462   8.913   7.714   1.502  0.0766  0.1368  0.0018
 3492W        W 4463   4.527   8.820   4.862 -0.1090  0.1697 -0.1775
 3493W        W 4464   9.351   8.194   3.734 -0.2790  0.0021  0.3198
 3494W        W 4465   0.560  12.410  13.322  0.2066  0.0432 -0.1029
 3495W        W 4466   1.850   6.541   5.438  0.1006  0.0996 -0.1734
 3496W        W 4467   4.028   8.304   2.855  0.1044  0.0656 -0.2083
 3497W        W 4468   9.174  10.137   1.570  0.0732  0.2026  0.0402
 3498W        W 4469   8.591  12.612  13.256  0.0636  0.2809  0.2621
 3499W        W 4470   2.528   8.073   1.702 -0.0252  0.1197  0.2679
 3500W        W 4471   2.692   5.541   8.941 -0.2467  0.3554  0.2330
 3501W        W 4472  12.852   8.251   5.254 -0.0281 -0.2166 -0.1467
 3502W        W 4473   0.437   2.375   4.880  0.3424  0.2259  0.4012
 3503W        W 4474   2.817  10.479   4.579  0.1255 -0.1337 -0.0163
 3504W        W 4475   0.614   3.396   5.509  0.0606 -0.1459 -0.0912
 3505W        W 4476   7.096   6.545   9.323 -0.0940  0.2609  0.3678
 3506W        W 4477   0.992   1.059  11.998 -0.1580  0.1945 -0.2617
 3507W        W 4478   0.731  13.512   9.152  0.0703 -0.2061  0.0010
 3508W        W 4479   6.972   4.300  13.868  0.1571 -0.0199  0.2705
 3509W        W 4480   3.357   6.320   6.302 -0.0285 -0.0132  0.1512
 3510W        W 4481   2.076   4.617   1.318  0.2179  0.2157 -0.0618
 3511W        W 4482   5.409   3.473  10.568  0.2448  0.0165  0.2214
 3512W        W 4483   0.207  13.807   0.958 -0.1154  0.0380  0.1088
 3513W        W 4484   8.772  11.708   8.653  0.0901 -0.5194  0.1771
 3514W        W 4485   9.141   5.919   0.407  0.2005 -0.0302  0.1959
 3515W        W 4486   6.905   4.894   2.766 -0.1240  0.0196  0.1294
 3516W        W 4487   9.397   3.332   7.656 -0.1029 -0.0036  0.1341
 3517W        W 4488   0.086   2.698   3.043  0.0176 -0.0238  0.1474
 3518W        W 4489   4.883   0.626   4.241  0.0013  0.0657 -0.0714
 3519W        W 4490   8.237  13.148   1.793 -0.0477  0.0194  0.1747
 3520W        W 4491   1.009  11.003   0.179  0.0194 -0.3838 -0.2413
 3521W        W 4492  12.689   8.683   0.937 -0.1739  0.1199  0.1124
 3522W        W 4493   3.711   6.094  11.082  0.0379  0.0124 -0.0183
 3523W        W 4494   4.875   5.778  13.163 -0.3330  0.1213 -0.0350
 3524W        W 4495  13.155   8.986   8.971  0.0572  0.2164  0.0229
 3525W        W 4496   0.896   5.315   8.835  0.3259  0.1824 -0.0717
 3526W        W 4497  12.337   0.067   7.566 -0.0139 -0.1576 -0.0286
 3527W        W 4498   2.946  13.843   2.402  0.2285 -0.2081 -0.1410
 3528W        W 4499   4.236   9.625   5.652  0.0570  0.0631 -0.0814
 3529W        W 4500   4.941   5.671   6.301  0.1003  0.1186  0.2050
 3530W        W 4501   7.678   7.543   6.046 -0.0736  0.2197  0.1114
 3531W        W 4502   6.212   1.657  12.723 -0.2647 -0.0600  0.0954
 3532W        W 4503   4.228  10.133   4.562 -0.3241  0.1680  0.0969
 3533W        W 4504   4.424   7.158  10.533  0.1235  0.0043 -0.0064
 3534W        W 4505  13.126   3.007   0.159 -0.1256 -0.0184 -0.3223
 3535W        W 4506  11.882   8.813   3.232  0.0601  0.0320  0.1621
 3536W        W 4507   3.644  11.543   1.629  0.0510  0.0436 -0.0999
 3537W        W 4508  12.226  10.416   6.987  0.0427  0.0497 -0.0084
 3538W        W 4509   8.850  12.129   2.511 -0.2847 -0.2997 -0.2443
 3539W        W 4510   8.393   1.650   0.510  0.6411  0.3198  0.2633
 3540W        W 4511   2.434   3.236  11.391 -0.4513  0.0268 -0.2819
 3541W        W 4512   1.052   4.164   2.336  0.1755  0.1548  0.0861
 3542W        W 4513  12.452   6.827   6.874  0.1274 -0.2272  0.0686
 3543W        W 4514  11.124   4.715  10.118 -0.0486  0.0059 -0.0422
 3544W        W 4515  12.316   5.425   9.819  0.0566  0.1672 -0.1355
 3545W        W 4516   7.105   3.943  12.588 -0.1277 -0.0107 -0.1615
 3546W        W 4517  12.555  12.181   2.815  0.1960  0.2996  0.0189
 3547W        W 4518   6.675   7.808   3.012 -0.0478  0.0488  0.1976
 3548W        W 4519   2.518   7.378   2.248 -0.2088  0.0937 -0.0064
 3549W        W 4520   6.630   2.578   7.328 -0.2545  0.1076 -0.0525
 3550W        W 4521  12.889   2.799   9.689  0.2161 -0.0434  0.0966
 3551W        W 4522   7.727   9.799   2.431  0.1588  0.0208  0.1300
 3552W        W 4523  12.356  13.462   9.035  0.1622 -0.0769 -0.1789
 3553W        W 4524  12.275   6.441  13.569 -0.0661 -0.0555 -0.0032
 3554W        W 4525   7.383   5.674  10.921  0.2653 -0.1827 -0.2024
 3555W        W 4526   3.525  13.329   7.162  0.1798 -0.2306  0.2202
 3556W        W 4527   9.300   6.810   8.191  0.2901 -0.0367  0.1070
 3557W        W 4528   4.544   4.203   2.157  0.0690  0.0756  0.1462
 3558W        W 4529   6.596  13.419   6.023  0.0762 -0.0497 -0.1219
 3559W        W 4530  11.628   7.034   0.650 -0.1002 -0.1746  0.3118
 3560W        W 4531   3.303   7.131  11.094  0.1076 -0.0346 -0.2621
 3561W        W 4532   4.268   1.619   6.899  0.1975  0.0563  0.0346
 3562W        W 4533   8.207  11.312   7.899 -0.0239 -0.2514  0.3366
 3563W        W 4534   1.866   7.971  11.173  0.2616  0.1099 -0.0372
 3564W        W 4535  13.615  13.873   0.855 -0.1343 -0.3123 -0.1298
 3565W        W 4536  11.084   4.419   2.661 -0.2774 -0.2750  0.2427
 3566W        W 4537  13.281   7.635   9.350  0.0381  0.0376 -0.0627
 3567W        W 4538   9.379   6.715  12.800  0.1696 -0.1200 -0.0120
 3568W        W 4539   1.535   6.336   3.157 -0.0575 -0.0442 -0.1169
 3569W        W 4540   8.878   0.476   0.576 -0.2611  0.0412  0.0338
 3570W        W 4541   4.383  13.856   6.501  0.1558 -0.1256 -0.1480
 3571W        W 4542   8.065   5.671  10.131  0.1747  0.0258 -0.3134
 3572W        W 4543   6.311   3.991  11.437 -0.0114 -0.2091 -0.4244
 3573W        W 4544   4.559   4.349   5.062  0.1511 -0.2961 -0.0807
 3574W        W 4545  11.407   0.799   6.789  0.3719  0.2125  0.0051
 3575W        W 4546   6.375   3.537   6.231  0.1840  0.1314  0.0172
 3576W        W 4547   4.353   5.005  11.109  0.0948  0.1222  0.1406
 3577W        W 4548   5.722   8.287  10.080  0.0079 -0.3547  0.0089
 3578W        W 4549   7.875   6.523  11.224 -0.0615 -0.2635 -0.1282
 3579W        W 4550   8.696   3.286   2.838  0.3462  0.0864  0.0926
 3580W        W 4551  12.529   0.505   4.304 -0.0565  0.1147  0.2306
 3581W        W 4552  10.822   9.867   4.289 -0.1800 -0.1201  0.1964
 3582W        W 4553   3.139   4.782   2.770 -0.0217 -0.2581 -0.0518
 3583W        W 4554   9.290   6.203   8.070  0.2239  0.0092  0.2054
 3584W        W 4555   0.721   5.324   7.302  0.5118  0.2130  0.1618
 3585W        W 4556   0.478   0.826   2.806  0.0274  0.1176  0.0788
 3586W        W 4557   9.422  13.761   8.531 -0.1561  0.0868 -0.3392
 3587W        W 4558  11.469   7.229   8.057 -0.0075 -0.5322  0.0411
 3588W        W 4559   7.751  12.867   7.494  0.1861 -0.0092  0.0422
 3589W        W 4560   6.650  10.273  11.411  0.0333 -0.2726  0.0990
 3590W        W 4561   4.354   4.485   3.435 -0.3463  0.1107 -0.3397
 3591W        W 4562  13.549   3.899   7.602  0.2207 -0.0645  0.0636
 3592W        W 4563   9.087   7.915  10.447  0.3564  0.0166  0.0374
 3593W        W 4564   4.128  13.813   1.604  0.0383  0.3369  0.2920
 3594W        W 4565   9.420  12.824   4.408 -0.0767 -0.1982 -0.2337
 3595W        W 4566   6.689  11.306   4.724 -0.0954 -0.2141 -0.1910
 3596W        W 4567   6.190  11.769  11.389  0.1491  0.1189 -0.1554
 3597W        W 4568   3.475   8.021  10.908  0.1201  0.1378 -0.0052
 3598W        W 4569   0.126   4.125   4.104  0.1665  0.2700 -0.1717
 3599W        W 4570  12.303   8.816   4.784  0.1187 -0.0370 -0.1469
 3600W        W 4571   0.515  11.480   9.300 -0.0976  0.2738 -0.1447
 3601W        W 4572   0.223   2.640   6.139 -0.1922  0.2319  0.3481
 3602W        W 4573   9.139   9.422   6.843  0.0338 -0.1032 -0.1509
 3603W        W 4574  12.759   5.084  11.263 -0.0408 -0.0185  0.2936
 3604W        W 4575  12.666   5.493   7.645 -0.0834  0.0905  0.0465
 3605W        W 4576   4.648  11.947   9.902  0.0550  0.1576 -0.1646
 3606W        W 4577   1.218   2.473   3.029 -0.1215  0.1496  0.2273
 3607W        W 4578  10.114  10.452   1.660  0.1135 -0.1412  0.0706
 3608W        W 4579   8.286  10.731  13.523 -0.1263 -0.0610  0.3174
 3609W        W 4580   6.097   4.859  13.075  0.1437  0.2171  0.0429
 3610W        W 4581   0.222  12.499  10.766  0.0720 -0.2169 -0.1732
 3611W        W 4582  10.673   7.249   7.119  0.0542 -0.1196  0.0104
 3612W        W 4583   9.126  12.270  12.774 -0.1826  0.1180 -0.1965
 3613W        W 4584  13.785   6.544   6.801  0.3378  0.0124  0.0078
 3614W        W 4585   3.575  11.040   8.613  0.3180 -0.0324 -0.1139
 3615W        W 4586   9.952   4.244  10.775  0.1149 -0.2705 -0.2232
 3616W        W 4587  10.665   0.029  13.184 -0.2209  0.0143  0.1769
 3617W        W 4588   3.472   9.613   8.805 -0.4140 -0.0003 -0.0778
 3618W        W 4589   5.483  13.657   2.800 -0.0223 -0.1444  0.2700
 3619W        W 4590   9.668   6.497   9.186  0.2583  0.0524  0.0854
 3620W        W 4591   1.571   3.886   6.753 -0.0735  0.1477  0.0308
 3621W        W 4592  12.725   9.873   8.696 -0.1162  0.3354 -0.2426
 3622W        W 4593   0.486   9.494   1.257 -0.1266 -0.0395  0.1557
 3623W        W 4594   6.689   1.230  12.129 -0.2092 -0.0813  0.1151
 3624W        W 4595  11.951   1.182   0.668 -0.0104 -0.0290  0.2623
 3625W        W 4596   1.188   9.235   8.953 -0.0385  0.2999  0.1149
 3626W        W 4597  11.211   2.236   3.985  0.1142 -0.3562  0.0523
 3627W        W 4598   9.338   0.671   8.421  0.4763  0.1446  0.3374
 3628W        W 4599  13.306  13.455   4.593 -0.0126  0.2347  0.0608
 3629W        W 4600   0.778  11.214   3.602  0.1815  0.2755 -0.3679
 3630W        W 4601   7.887  10.991   8.058 -0.0228  0.1229 -0.1279
 3631W        W 4602   7.519  13.601   8.045  0.1920 -0.0869  0.2465
 3632W        W 4603   3.267   0.799   4.236 -0.0212 -0.1722  0.1178
 3633W        W 4604  11.393   3.437   1.388 -0.1395  0.0957  0.1664
 3634W        W 4605  10.062  13.093   8.763 -0.0564 -0.0438 -0.0488
 3635W        W 4606   2.527   4.654  11.122  0.1594 -0.1616  0.1898
 3636W        W 4607   5.275   8.779   0.926  0.1872  0.2265  0.1730
 3637W        W 4608   1.464  12.213  13.134  0.2504  0.2069  0.3030
 3638W        W 4609   1.011   3.592   8.794 -0.0529 -0.1346 -0.0379
 3639W        W 4610  12.939   6.523  10.147  0.2353 -0.0892  0.2264
 3640W        W 4611   3.734  11.124  13.102 -0.1814  0.2701  0.2433
 3641W        W 4612   2.235   6.471   5.734  0.1013  0.0300 -0.1249
 3642W        W 4613   5.340   7.300  11.228 -0.0916  0.0988 -0.1930
 3643W        W 4614   2.978  12.764  11.401  0.3221 -0.2151  0.1979
 3644W        W 4615  12.348   1.747   5.514 -0.0024  0.0494  0.2413
 3645W        W 4616  13.889   6.723  13.669 -0.1770 -0.5930 -0.0750
 3646W        W 4617   9.346  11.492   0.728  0.0907  0.0472 -0.0048
 3647W        W 4618   5.347   6.358  13.506 -0.5004  0.2107  0.0128
 3648W        W 4619   2.906   8.705   4.873 -0.1887  0.2833  0.4094
 3649W        W 4620   0.935   4.003   4.054  0.2661  0.0314 -0.1828
 3650W        W 4621   6.766   2.479  13.462 -0.0995  0.2395 -0.0592
 3651W        W 4622   3.634  11.302   7.737 -0.2549 -0.1275  0.2461
 3652W        W 4623  11.686   6.088   1.158  0.0781 -0.1135  0.0823
 3653W        W 4624   9.687   0.751   0.977  0.0091 -0.0920 -0.1945
 3654W        W 4625   2.965   3.934   0.402  0.1016 -0.0561 -0.0535
 3655W        W 4626   8.820   5.402  11.622 -0.1843  0.2254  0.1959
 3656W        W 4627  12.073   6.967   6.570  0.6188 -0.0158 -0.0450
 3657W        W 4628   2.691   2.572   4.393 -0.0018 -0.0753 -0.0585
 3658W        W 4629   3.015   1.998  12.215 -0.0350  0.0050 -0.0998
 3659W        W 4630   5.172  11.593   1.897  0.3295 -0.0513 -0.1096
 3660W        W 4631   4.947   2.148   6.120 -0.0784 -0.3353  0.1843
 3661W        W 4632   8.030   1.916   7.664 -0.2827  0.1605  0.0407
 3662W        W 4633   3.770   6.592  11.162 -0.0601  0.0749  0.0902
 3663W        W 4634   4.435   8.047  13.360  0.0589  0.2239  0.1806
 3664W        W 4635   6.405   2.921  13.345  0.2598  0.2075  0.2548
 3665W        W 4636   9.231   0.321   1.720  0.2203  0.1542  0.0579
 3666W        W 4637   8.605   7.022   1.875 -0.1953 -0.0936 -0.1609
 3667W        W 4638   6.668  10.367   8.614  0.3167  0.1911  0.1597
 3668W        W 4639   5.981  11.486  10.095  0.0386  0.0151  0.0464
 3669W        W 4640   9.838   4.703   9.922 -0.1551  0.0985  0.0286
 3670W        W 4641   0.474   0.922   1.291  0.3059  0.3194  0.4230
 3671W        W 4642   6.284   0.515   3.081  0.2991  0.0114 -0.2509
 3672W        W 4643   7.683   9.083   8.611  0.1812  0.1190  0.0662
 3673W        W 4644   5.667   6.626   9.086 -0.0123  0.1323 -0.1657
 3674W        W 4645  13.000   1.480   0.616  0.1845  0.1616  0.1384
 3675W        W 4646   9.666   5.162  10.176 -0.0571  0.2815 -0.0227
 3676W        W 4647   9.837   2.236  11.098 -0.2531  0.4111  0.0019
 3677W        W 4648   1.564  13.585  12.673  0.0546 -0.0983 -0.0833
 3678W        W 4649  10.725   1.111  11.115 -0.0495  0.1614  0.4081
 3679W        W 4650   8.867  13.767   2.436 -0.0531  0.0463 -0.2729
 3680W        W 4651   6.835  10.543   0.794  0.0426  0.1932 -0.0168
 3681W        W 4652   3.661  12.276   6.244 -0.0336  0.0515 -0.2102
 3682W        W 4653   6.912   4.587   7.030  0.0039  0.1028  0.0446
 3683W        W 4654   1.650  10.298   7.043 -0.1817  0.1132 -0.1744
 3684W        W 4655   2.437   8.702   9.322  0.1137 -0.1901  0.0982
 3685W        W 4656   5.691   8.995   8.920  0.1456 -0.0480 -0.1539
 3686W        W 4657   1.929   1.990  11.069  0.3813  0.0948  0.0725
 3687W        W 4658   2.001   4.076   0.028  0.1294 -0.3701  0.0501
 3688W        W 4659  11.028   0.252   1.089 -0.1460 -0.1119  0.1933
 3689W        W 4660   8.848   4.096  10.443  0.0462 -0.0689 -0.0738
 3690W        W 4661   4.998   5.874   0.408  0.1669  0.1590  0.0704
 3691W        W 4662  12.067   3.377   5.951 -0.3177 -0.3163 -0.0096
 3692W        W 4663   1.353   8.218   0.670  0.0915  0.3177 -0.0503
 3693W        W 4664   3.280   4.258   6.185  0.2279  0.3153  0.2770
 3694W        W 4665   5.457   7.817   0.861 -0.2177  0.0510 -0.2249
 3695W        W 4666   7.344   1.415   0.747  0.0163 -0.1146 -0.2459
 3696W        W 4667  10.653   7.872   1.294  0.1916 -0.2338 -0.0539
 3697W        W 4668   3.326   9.845   8.315  0.1904 -0.0071  0.0854
 3698W        W 4669   1.150   5.049   5.099 -0.3491 -0.1358 -0.0730
 3699W        W 4670   2.160   6.994   7.898  0.3654  0.1654 -0.1987
 3700W        W 4671   3.508   1.325   4.279 -0.3305 -0.0003  0.0724
 3701W        W 4672  12.754  13.809   6.202  0.0863 -0.1554 -0.3258
 3702W        W 4673   0.242   4.031   5.106 -0.1008 -0.1570  0.2125
 3703W        W 4674   2.623  11.338  10.599 -0.3326  0.0954  0.0133
 3704W        W 4675   9.267   0.895   9.488  0.4843 -0.3360 -0.2478
 3705W        W 4676   7.121   7.827   3.297 -0.2465 -0.0140  0.0195
 3706W        W 4677   5.079  12.548   6.458  0.2170  0.0559 -0.2131
 3707W        W 4678   4.365   1.974  11.928 -0.1539  0.0376 -0.3124
 3708W        W 4679   5.588   5.066   6.809  0.2618 -0.0352  0.3296
 3709W        W 4680   9.248   4.901   2.723 -0.0496  0.0355 -0.0470
 3710W        W 4681   7.414  12.137   8.754  0.0028  0.0526  0.2679
 3711W        W 4682  11.252   9.860   1.594 -0.0789 -0.1973  0.0784
 3712W        W 4683   0.984   3.653   1.544  0.0166 -0.1708 -0.0719
 3713W        W 4684   1.487   2.639   3.852 -0.2235  0.1325  0.0717
 3714W        W 4685   5.827   3.087   0.298 -0.2121 -0.2231  0.1842
 3715W        W 4686  10.186   1.582   0.200  0.1393  0.0503 -0.0780
 3716W        W 4687   3.747   6.254  11.516  0.2736 -0.0098  0.0541
 3717W        W 4688   2.586  12.981  11.656  0.0778  0.3282 -0.0718
 3718W        W 4689   0.589   7.351  13.590 -0.0260 -0.0701  0.1406
 3719W        W 4690   5.908   1.835  11.311  0.2405  0.2072  0.1574
 3720W        W 4691   1.613  10.166   8.695  0.0703 -0.1285 -0.0923
 3721W        W 4692   3.125  10.234  12.678 -0.0796 -0.0356 -0.1651
 3722W        W 4693  10.486  13.627   6.773 -0.2686 -0.0673  0.0905
 3723W        W 4694  11.638   9.030   7.007  0.0041  0.1248  0.2812
 3724W        W 4695   3.519   0.430  10.494  0.1337 -0.2193  0.1123
 3725W        W 4696  11.793   2.680   6.677  0.0340 -0.0901  0.2416
 3726W        W 4697   9.682   8.063   8.545  0.0243 -0.0497 -0.1372
 3727W        W 4698  11.239   4.786   2.343  0.0430  0.2224 -0.1243
 3728W        W 4699   6.927   1.916   9.027 -0.0153 -0.1250 -0.3292
 3729W        W 4700   7.774   4.799   3.837 -0.0350  0.3748  0.1877
 3730W        W 4701   1.022   1.667   4.135 -0.0017  0.1996 -0.2643
 3731W        W 4702   1.904   1.748  10.640 -0.1485  0.2180  0.1520
 3732W        W 4703  10.734   5.988   2.512  0.0622  0.0847  0.1074
 3733W        W 4704   0.592   3.440   7.412 -0.0512 -0.3049  0.1935
 3734W        W 4705  10.706   5.459   2.128 -0.1930 -0.1836  0.2545
 3735W        W 4706   0.047   8.530   4.598  0.1809 -0.4133  0.2571
 3736W        W 4707   1.665   1.354   7.643 -0.0134 -0.3704 -0.1223
 3737W        W 4708  10.203   4.585   2.824 -0.0605  0.1071  0.1361
 3738W        W 4709  13.098   1.507   5.218  0.2035 -0.1159  0.1976
 3739W        W 4710   6.533   1.072   8.812  0.1308  0.4535 -0.2237
 3740W        W 4711   0.496   7.449  11.872  0.0185 -0.0768  0.1028
 3741W        W 4712   0.942   8.582   8.138 -0.1219 -0.1507  0.1651
 3742W        W 4713   7.846  11.965  12.662  0.2634  0.0065  0.0583
 3743W        W 4714  13.319  12.915  13.043 -0.1694 -0.1613  0.0432
 3744W        W 4715   2.307   1.956   2.807 -0.0443 -0.2477 -0.0041
 3745W        W 4716   8.047   6.777   7.520 -0.1150 -0.0783  0.0298
 3746W        W 4717  12.905   8.149   6.127 -0.1396  0.1555 -0.0453
 3747W        W 4718   9.035   1.148   6.036 -0.1346 -0.1155  0.1834
 3748W        W 4719   7.520  12.867  10.620 -0.2171  0.1629  0.3488
 3749W        W 4720   4.778  13.253   4.783 -0.1027 -0.3781  0.0118
 3750W        W 4721   1.057  13.199  11.085 -0.0637 -0.1627  0.1847
 3751W        W 4722  12.909   8.491   3.234  0.0156 -0.0327 -0.3724
 3752W        W 4723   7.423   3.427  11.082 -0.2390  0.0487  0.1707
 3753W        W 4724   3.717  10.759   2.229 -0.3561 -0.0375  0.2052
 3754W        W 4725  13.256  10.273   8.732 -0.0587 -0.2280  0.0103
 3755W        W 4726  11.251  10.605  12.003  0.0407  0.1284 -0.0659
 3756W        W 4727  12.298   0.611  11.922  0.0346 -0.0846  0.3144
 3757W        W 4728  11.049   9.498   4.658  0.1720 -0.0098  0.0168
 3758W        W 4729   5.771   9.919  11.151 -0.2697  0.2484 -0.3282
 3759W        W 4730   7.520   3.016   4.313 -0.0066 -0.2553 -0.0533
 3760W        W 4731   0.397  12.122   1.717 -0.3006 -0.2321 -0.2511
 3761W        W 4732   1.153  12.512   2.411 -0.0035 -0.1397  0.1357
 3762W        W 4733   6.417   2.718   0.910 -0.1126  0.1546 -0.1665
 3763W        W 4734   6.213   4.676   5.278  0.3006  0.3118 -0.0864
 3764W        W 4735  11.185  12.246   5.132  0.1043  0.2360 -0.0078
 3765W        W 4736   3.516   6.352   5.571  0.0702  0.1458 -0.0193
 3766W        W 4737   6.926  13.201   3.135 -0.1513  0.1859  0.2080
 3767W        W 4738   3.406   5.752  11.392  0.0687 -0.0537 -0.0645
 3768W        W 4739   7.555   2.658   7.064 -0.2210  0.0472 -0.2995
 3769W        W 4740   5.216  10.411   4.840 -0.3489  0.1421 -0.1340
 3770W        W 4741   1.061  11.052   7.599 -0.1397 -0.0047 -0.3416
 3771W        W 4742   7.791   5.469   0.284 -0.2788  0.0667 -0.0126
 3772W        W 4743   6.170  11.018   0.631  0.3353 -0.3009 -0.4270
 3773W        W 4744  10.925   7.376   4.412 -0.0489 -0.3075 -0.2240
 3774W        W 4745   5.476   2.574  11.783 -0.0724  0.1871  0.1254
 3775W        W 4746   4.957   6.647   7.151  0.1830 -0.2503  0.1364
 3776W        W 4747   5.041   9.518  13.625 -0.2841  0.1758 -0.0585
 3777W        W 4748   9.668   3.973  11.604 -0.2100 -0.0087  0.0765
 3778W        W 4749  11.533   8.729  10.170  0.0035 -0.0208  0.1859
 3779W        W 4750   6.734  13.886   2.368 -0.3189 -0.1574  0.0007
 3780W        W 4751  12.242  10.037   4.616  0.2313 -0.1287 -0.2567
 3781W        W 4752   3.716   3.128  11.752  0.1358 -0.1210 -0.2915
 3782W        W 4753   3.290  12.744   2.276 -0.2559  0.1445 -0.0997
 3783W        W 4754  13.130  10.324  10.689  0.0687  0.0221 -0.0077
 3784W        W 4755   8.177   9.581   2.607  0.3128 -0.0849 -0.1481
 3785W        W 4756   1.185   0.354   2.848 -0.1924  0.0657 -0.1520
 3786W        W 4757  13.646   2.648  10.621 -0.0920 -0.2612 -0.0883
 3787W        W 4758  13.603   0.424   3.031 -0.1502 -0.1822 -0.0263
 3788W        W 4759  10.993   0.866   2.294  0.2858  0.0154  0.0767
 3789W        W 4760   8.222   7.759  11.368 -0.0396 -0.0082 -0.0546
 3790W        W 4761   0.661   8.839   6.743  0.0230  0.1909  0.1985
 3791W        W 4762   2.052   2.224  10.190 -0.1292 -0.1416  0.1644
 3792W        W 4763   0.772   5.986  12.516  0.2922  0.1930  0.2242
 3793W        W 4764   6.450   2.016   3.505 -0.1922  0.1660  0.1273
 3794W        W 4765   4.973  10.636   6.693 -0.1545 -0.0824 -0.4193
 3795W        W 4766  11.195   8.716   1.197 -0.0880  0.2319 -0.1983
 3796W        W 4767   8.496   1.775   7.329 -0.1622 -0.2249 -0.2492
 3797W        W 4768   5.098   8.582   2.311  0.3135  0.0175 -0.0809
 3798W        W 4769   3.729  10.007   9.420 -0.1746 -0.0490 -0.2095
 3799W        W 4770   1.515   7.616  11.022 -0.0842 -0.2625 -0.2364
 3800W        W 4771   8.499   4.635   4.685 -0.1207  0.4644  0.3355
 3801W        W 4772  12.893   5.486   7.035  0.2261 -0.2164 -0.1865
 3802W        W 4773   7.700  10.686   0.389  0.0157  0.0004  0.2151
 3803W        W 4774   9.809  13.404  12.569 -0.1255 -0.2009 -0.3426
 3804W        W 4775   5.070   4.124   2.215 -0.1625 -0.1387  0.1571
 3805W        W 4776   6.308  13.170  12.249  0.2228  0.3880  0.0165
 3806W        W 4777   7.040   7.486   2.846  0.0857  0.0514 -0.0908
 3807W        W 4778   4.027  10.769   5.364 -0.1384  0.2435 -0.1231
 3808W        W 4779  12.132   1.662   0.658 -0.3726  0.0151 -0.1100
 3809W        W 4780   5.189   3.192  13.492 -0.0593 -0.0109  0.0049
 3810W        W 4781  10.992   5.624   3.943 -0.1886 -0.2410  0.0170
 3811W        W 4782   6.534   9.627  13.233 -0.0113 -0.0817  0.2593
 3812W        W 4783   6.737   5.649   2.211  0.0278  0.4031  0.1788
 3813W        W 4784   1.716   4.493  13.455  0.0856 -0.3650 -0.0475
 3814W        W 4785   1.694   6.685   2.432 -0.3610 -0.0985 -0.0276
 3815W        W 4786   5.362   6.231   8.308  0.0779  0.1308 -0.0962
 3816W        W 4787   2.863   5.847  11.479  0.0508  0.3557  0.3788
 3817W        W 4788   2.746  12.819   0.891 -0.2523 -0.1756 -0.2708
 3818W        W 4789   3.208  13.663   6.321  0.1158  0.2652  0.0968
 3819W        W 4790   9.164   5.535   6.066 -0.2033  0.1593  0.2518
 3820W        W 4791   3.950   6.959   9.481 -0.2963  0.2126 -0.0907
 3821W        W 4792   7.203  12.225   7.469  0.0830 -0.1918 -0.0867
 3822W        W 4793  13.782   4.966  13.524 -0.0362 -0.0178 -0.2900
 3823W        W 4794   2.754  11.401   5.504 -0.0245  0.2481  0.0062
 3824W        W 4795  11.765   9.801   3.230  0.0143 -0.3242 -0.1357
 3825W        W 4796   4.071   4.473   6.544  0.3075  0.0221  0.0085
 3826W        W 4797   8.629  12.699   0.080  0.0646 -0.1165 -0.1313
 3827W        W 4798   0.573   8.014  10.701  0.4376 -0.1189  0.2091
 3828W        W 4799   7.851   4.961  12.464 -0.1063 -0.0322  0.1506
 3829W        W 4800  11.590   4.054   5.665  0.1390  0.2485 -0.0061
 3830W        W 4801  12.579   0.451   0.302  0.3350 -0.2320  0.0209
 3831W        W 4802   4.056   6.924  13.745 -0.1807 -0.1377  0.1291
 3832W        W 4803  10.506   2.979   7.730 -0.1054  0.0927  0.2132
 3833W        W 4804   5.991   6.630  12.721 -0.1380  0.3487  0.3815
 3834W        W 4805  13.495   3.187   9.041  0.0477 -0.2890  0.0715
 3835W        W 4806   6.582   8.806  11.437 -0.1342  0.3330 -0.3714
 3836W        W 4807   7.849   4.853   7.204 -0.2815  0.1414 -0.1408
 3837W        W 4808   2.570   5.212   2.155  0.3703 -0.3877  0.1862
 3838W        W 4809   9.201   4.380  10.147  0.0982  0.2970  0.1963
 3839W        W 4810   8.413   4.162   1.828  0.0163 -0.0623  0.0898
 3840W        W 4811   9.275   2.596   5.177  0.0503 -0.2497  0.1878
 3841W        W 4812   6.396   2.728  10.265 -0.0473 -0.0993 -0.1380
 3842W        W 4813   4.823   2.783   9.126  0.0948  0.3416  0.2447
 3843W        W 4814   8.462   5.682  10.487 -0.4437  0.0280  0.0705
 3844W        W 4815   0.081   2.217   6.446  0.1692 -0.0203  0.2180
 3845W        W 4816   9.733   4.413  11.863 -0.2508  0.0965  0.1611
 3846W        W 4817  12.725  10.960   5.530 -0.0831  0.2436  0.0163
 3847W        W 4818  11.188   8.571   0.155  0.1637  0.1751  0.0301
 3848W        W 4819   4.026   0.967   9.863 -0.3509  0.0154 -0.0025
 3849W        W 4820   7.059   3.588  10.793  0.2190  0.1484 -0.0262
 3850W        W 4821   4.746   6.670   9.902  0.1401 -0.0975 -0.1842
 3851W        W 4822  11.384   2.877  11.888  0.2993  0.3625 -0.1806
 3852W        W 4823   2.674   9.163   9.128 -0.0816  0.0715  0.1517
 3853W        W 4824   4.613   4.235  11.452  0.1410 -0.1729  0.0058
 3854W        W 4825  10.352   5.822  12.840  0.3257  0.1147  0.2223
 3855W        W 4826   0.464   8.645   8.314 -0.1439  0.1271  0.1194
 3856W        W 4827  13.131   5.465   2.995 -0.0992  0.1180 -0.1661
 3857W        W 4828  11.502   6.344  10.409  0.0598 -0.0374  0.0231
 3858W        W 4829   7.972   1.345  10.332 -0.0624 -0.1134 -0.0177
 3859W        W 4830   0.955  10.519  10.510  0.2386 -0.0997 -0.3431
 3860W        W 4831  10.540   0.652  10.488 -0.0955  0.1075 -0.2072
 3861W        W 4832  13.573   4.044   3.873  0.0612 -0.0453 -0.1434
 3862W        W 4833   2.772   0.744  11.311 -0.1726 -0.1089  0.1836
 3863W        W 4834   6.953   3.754   0.156 -0.1745  0.1543  0.0349
 3864W        W 4835   0.639  12.032   5.921  0.0079  0.1651 -0.0385
 3865W        W 4836   8.808   7.218   7.030  0.1657  0.2487 -0.2482
 3866W        W 4837   2.962  11.186   2.761 -0.1724 -0.1048 -0.1495
 3867W        W 4838   4.030   2.263   1.438 -0.1323 -0.0290  0.1309
 3868W        W 4839   2.848   7.863  11.911 -0.3030  0.1547 -0.2873
 3869W        W 4840   4.800   6.108   8.337 -0.0838  0.1605 -0.0905
 3870W        W 4841  12.327   6.798  11.177 -0.1062  0.1894  0.2013
 3871W        W 4842   2.222   5.714   2.264 -0.1826  0.1111 -0.2806
 3872W        W 4843   7.011   8.908   9.163  0.0068  0.0196 -0.2347
 3873W        W 4844  11.130   9.160   0.893  0.0939  0.0754 -0.1709
 3874W        W 4845  11.699  11.066   4.322  0.1196  0.1118  0.0311
 3875W        W 4846   7.165  13.184   8.455 -0.1000 -0.2274 -0.3478
 3876W        W 4847   1.231   4.753   2.360  0.0266 -0.1792 -0.2421
 3877W        W 4848   1.467  10.920   1.725 -0.3892  0.1992  0.1660
 3878W        W 4849  13.829  11.489   8.488  0.3923  0.1892 -0.1839
 3879W        W 4850   4.194  13.616   4.734 -0.2238 -0.0290  0.1089
 3880W        W 4851   1.577   8.596   7.573  0.0673 -0.0538 -0.0590
 3881W        W 4852   5.943   5.627   4.754  0.1656  0.2376 -0.3203
 3882W        W 4853   3.940   3.096   5.290 -0.0441  0.0372  0.0735
 3883W        W 4854   5.975   5.640   2.938  0.0622 -0.2383 -0.2190
 3884W        W 4855   2.223   6.853   2.256  0.1219 -0.0051  0.0992
 3885W        W 4856   8.108   6.289   1.137 -0.1233 -0.1128  0.2014
 3886W        W 4857   5.458   5.249   0.205 -0.0598  0.0070  0.2066
 3887W        W 4858  12.716   5.409   8.845 -0.0546  0.2448 -0.2113
 3888W        W 4859   9.320   2.585  10.633  0.0497  0.1148  0.1740
 3889W        W 4860   4.237   8.092   4.402 -0.1657  0.0286  0.0984
 3890W        W 4861   8.829   4.722   8.192  0.1787  0.0298 -0.0275
 3891W        W 4862   9.965  10.162   2.188 -0.0542 -0.0412 -0.0612
 3892W        W 4863  11.032  11.670   7.704 -0.3630 -0.3134 -0.0265
 3893W        W 4864   8.214   2.825   3.534  0.1898  0.1273  0.0043
 3894W        W 4865   4.500   7.232  13.102  0.0491 -0.0366  0.3361
 3895W        W 4866   1.034  11.486   9.409  0.2966  0.1165  0.2659
 3896W        W 4867  13.818  12.659  11.960  0.0096 -0.0852 -0.0480
 3897W        W 4868   2.406   5.514   9.731 -0.0198  0.0797 -0.1819
 3898W        W 4869   6.216   1.649   0.164  0.2273 -0.2810  0.5189
 3899W        W 4870   2.534   0.173   7.886  0.2847  0.1593  0.1295
 3900W        W 4871   1.611   4.727   1.053  0.2980  0.1080 -0.1226
 3901W        W 4872   6.176   2.565  10.885  0.0611  0.2202  0.0094
 3902W        W 4873   9.116   6.807   5.594 -0.2379  0.3723 -0.2764
 3903W        W 4874   5.537  10.794   1.808  0.1970 -0.5389  0.0444
 3904W        W 4875  10.669   4.383   3.053 -0.0569  0.3718 -0.2732
 3905W        W 4876   1.995   8.785   4.036  0.0731 -0.0147  0.1436
 3906W        W 4877  13.877   2.486   3.468 -0.1253 -0.0412 -0.0903
 3907W        W 4878  10.947   2.212   3.481 -0.0679  0.0288 -0.1109
 3908W        W 4879   7.413   7.528  13.667 -0.0135 -0.0589 -0.2208
 3909W        W 4880  11.785  13.001  12.755  0.2398 -0.1243 -0.2545
 3910W        W 4881   0.070   1.131  10.139 -0.0146  0.1518  0.1426
 3911W        W 4882   2.171   7.049   0.738 -0.0900  0.0555 -0.1390
 3912W        W 4883  11.078   1.284   7.041  0.0509 -0.0457  0.0042
 3913W        W 4884  11.337   7.668   2.425 -0.3314  0.1693  0.1010
 3914W        W 4885  11.658  13.042   1.086 -0.1320 -0.0058  0.3742
 3915W        W 4886  11.989  12.016  10.728  0.1774  0.0339 -0.0330
 3916W        W 4887  13.058   3.879  12.803  0.1289 -0.0851  0.1816
 3917W        W 4888   4.100   0.059   3.301  0.2989  0.1135 -0.0139
 3918W        W 4889  11.735   1.587  12.106  0.2084 -0.3707  0.0549
 3919W        W 4890  13.794   1.246   4.742  0.1115  0.0435  0.2426
 3920W        W 4891   0.677   4.154  11.295 -0.1569 -0.0144  0.0793
 3921W        W 4892   2.637   9.204  13.061 -0.0653 -0.1734  0.2577
 3922W        W 4893   1.369   9.018   5.196 -0.2866  0.0727  0.1000
 3923W        W 4894   2.848   3.222  11.746  0.0843  0.2052 -0.2884
 3924W        W 4895   6.222   8.001   2.910 -0.2832 -0.0306  0.3719
 3925W        W 4896   3.840   9.845  13.246  0.2958 -0.1078  0.1587
 3926W        W 4897  12.804   0.867   4.966  0.0340  0.0155 -0.1079
 3927W        W 4898   0.421  13.351  10.619  0.0076 -0.0543  0.1106
 3928W        W 4899  10.988   8.060   0.011  0.0077  0.0617  0.1308
 3929W        W 4900  11.782   1.069   3.972  0.1118  0.2468  0.1017
 3930W        W 4901  10.906   4.106   7.197 -0.2058 -0.3200 -0.1212
 3931W        W 4902   7.756   8.180  12.535 -0.1530  0.1169  0.1588
 3932W        W 4903   8.523  10.836   1.908 -0.1406  0.0581 -0.1119
 3933W        W 4904   1.501   4.382   0.593  0.1097 -0.2137  0.1080
 3934W        W 4905   4.974   7.633   2.939  0.1866  0.1315  0.1553
 3935W        W 4906   3.562   8.976   3.352  0.0123  0.0689  0.0173
 3936W        W 4907   6.308   5.591  10.599  0.0649 -0.1102 -0.1774
 3937W        W 4908   6.356   1.213   4.225  0.3004  0.2480  0.1003
 3938W        W 4909   4.654  10.164   0.992 -0.3717 -0.3557  0.2398
 3939W        W 4910  11.263  13.516   3.077 -0.2081 -0.1889 -0.1037
 3940W        W 4911  12.340   4.496   3.073  0.1530  0.0509 -0.2910
 3941W        W 4912  10.600   4.478   2.036 -0.0004  0.0936 -0.0387
 3942W        W 4913   7.232  10.751   5.700 -0.3569  0.1089 -0.2586
 3943W        W 4914   9.250  12.597   3.078  0.1609 -0.3876 -0.1279
 3944W        W 4915   9.630  12.137   7.668 -0.0378  0.0268  0.1197
 3945W        W 4916  11.438  11.717  11.334 -0.3834 -0.1484 -0.0400
 3946W        W 4917   7.406  10.534  12.086  0.0300  0.0179  0.0308
 3947W        W 4918   8.947   5.245  13.784  0.2485  0.0194  0.0308
 3948W        W 4919   5.029   6.198   5.096 -0.1545 -0.0373 -0.1598
 3949W        W 4920   2.012   7.434   6.694 -0.1602  0.3907 -0.1285
 3950W        W 4921   0.258   8.549  12.161 -0.1486 -0.3450  0.0283
 3951W        W 4922   7.336  11.031   8.161 -0.1253 -0.0809 -0.4409
 3952W        W 4923   7.332   8.532   1.930  0.1732 -0.2070 -0.1221
 3953W        W 4924   6.260   8.260   7.022  0.3462  0.0765 -0.4427
 3954W        W 4925   1.576  10.614   8.049  0.1258  0.1302  0.1986
 3955W        W 4926  11.129   1.244   0.415 -0.0195  0.1930 -0.0243
 3956W        W 4927  12.676   8.106   9.103  0.1279  0.3467 -0.1728
 3957W        W 4928   7.161   0.060  13.878 -0.2000  0.2062 -0.0561
 3958W        W 4929  10.062  12.277   4.412 -0.0342 -0.0047  0.0248
 3959W        W 4930   6.298   8.210   1.971 -0.3407 -0.0139  0.0034
 3960W        W 4931   1.964   7.354   2.205  0.3095  0.0309  0.2428
 3961W        W 4932   0.087  11.752  10.307  0.1474 -0.2689  0.0788
 3962W        W 4933   7.792  11.413   8.255 -0.3747 -0.0896  0.3981
 3963W        W 4934   9.404   3.064   8.433  0.0416  0.1398  0.1685
 3964W        W 4935  13.357  10.664   3.180 -0.0043  0.0624 -0.0072
 3965W        W 4936   2.722   1.275  12.777 -0.3255  0.2750  0.0515
 3966W        W 4937   5.661   8.901   6.812 -0.6291  0.1701  0.0140
 3967W        W 4938   6.538   2.661  11.615  0.0464  0.3273  0.1285
 3968W        W 4939   2.937   4.600   9.128 -0.2355  0.0649 -0.1951
 3969W        W 4940   7.923   9.645   1.252 -0.1511 -0.0250  0.2331
 3970W        W 4941  11.589  13.518  10.896 -0.0457  0.0106  0.0183
 3971W        W 4942  12.786   5.304   2.226  0.0642  0.0353 -0.3634
 3972W        W 4943   1.319   8.739   8.827  0.0902 -0.0409  0.1078
 3973W        W 4944   3.522   0.947  10.114 -0.0727 -0.1799 -0.2352
 3974W        W 4945   1.766   5.186  11.632 -0.1487  0.2743 -0.1011
 3975W        W 4946   6.417   7.199   5.095 -0.1605 -0.0021  0.2733
 3976W        W 4947  12.667   0.964  12.053 -0.0048  0.1638  0.1259
 3977W        W 4948   7.263   6.886   0.940  0.1557  0.1378  0.0142
 3978W        W 4949   7.589  11.735   4.484  0.0002 -0.2903  0.2614
 3979W        W 4950  10.078  13.128   5.575 -0.1315 -0.1110 -0.2234
 3980W        W 4951   1.878   3.398   5.860  0.1592 -0.2610 -0.0651
 3981W        W 4952   3.464  13.101   9.421 -0.1140  0.1137  0.1490
 3982W        W 4953  11.401   1.928   3.447 -0.3092 -0.3139  0.1799
 3983W        W 4954  10.742  10.527   2.493 -0.0256 -0.1760  0.2333
 3984W        W 4955  12.406  12.967   2.258 -0.2119  0.2194  0.2517
 3985W        W 4956   6.424   5.862   0.749  0.0340  0.4095 -0.1882
 3986W        W 4957   5.267   4.935   1.588 -0.0652 -0.1193 -0.1887
 3987W        W 4958  11.969   4.390   1.214  0.0528  0.0173 -0.4062
 3988W        W 4959  11.570   7.560   7.569 -0.1104 -0.0876 -0.1371
 3989W        W 4960   5.030  11.311   3.284 -0.0965 -0.0170 -0.1198
 3990W        W 4961  12.507   4.048   6.170  0.1910  0.0232  0.0249
 3991W        W 4962  10.228   3.952   4.371 -0.0274 -0.0343  0.1262
 3992W        W 4963   4.898   4.509  13.301 -0.0879  0.0249 -0.2494
 3993W        W 4964   3.238   9.942   2.133 -0.1780 -0.0824  0.1469
 3994W        W 4965   1.250  10.393   4.505  0.0399  0.1073 -0.3037
 3995W        W 4966   0.642   0.814  10.740 -0.0476 -0.0326  0.0082
 3996W        W 4967   6.213  12.978   8.886  0.0516  0.4314  0.6288
 3997W        W 4968   0.885  11.825   0.228 -0.0365 -0.1687 -0.1439
 3998W        W 4969   4.248   7.502   2.242 -0.0546  0.0729  0.0492
 3999W        W 4970  13.186   2.593   7.661  0.1035  0.1626  0.1448
 4000W        W 4971   6.987  11.599  10.810  0.0563 -0.2831  0.1371
 4001W        W 4972   6.938   3.996   3.846 -0.3613 -0.3038  0.0492
 4002W        W 4973  13.008   1.205   6.206 -0.1303  0.2569 -0.0311
 4003W        W 4974   4.234  13.602   2.632  0.1552 -0.1321 -0.0907
 4004W        W 4975  10.561   3.488  10.674  0.1782 -0.1814 -0.0747
 4005W        W 4976  10.605   5.544   2.626  0.1379 -0.0157  0.1101
 4006W        W 4977   8.302   3.953   3.308 -0.0532 -0.0272 -0.4185
 4007W        W 4978  11.421   0.369   5.917  0.0525  0.3825 -0.0693
 4008W        W 4979   0.862   3.487  13.083  0.2395  0.1896 -0.3622
 4009W        W 4980   6.586   7.246   9.609 -0.2759  0.1954  0.0930
 4010W        W 4981   5.266   4.244  13.804  0.3556 -0.2250  0.0178
 4011W        W 4982   8.654   0.454  10.720 -0.1639 -0.3442 -0.2178
 4012W        W 4983   9.245   1.265   9.794  0.0952 -0.2564  0.0831
 4013W        W 4984   5.275   9.347   8.108  0.1553  0.0180  0.0733
 4014W        W 4985   0.286   3.321   3.278  0.0498  0.2580 -0.1384
 4015W        W 4986   1.221   6.941   8.376  0.2330 -0.2602 -0.2033
 4016W        W 4987   2.087  10.837   6.049 -0.1054  0.0132  0.3527
 4017W        W 4988  11.211   8.639   8.855  0.1496 -0.2014 -0.1111
 4018W        W 4989   9.842   8.042   7.989  0.0450 -0.1555  0.0498
 4019W        W 4990   4.806   7.161  10.130 -0.2933 -0.0345 -0.0270
 4020W        W 4991   1.659   3.247   9.529  0.1275 -0.2600  0.0751
 4021W        W 4992  12.493  12.804   4.536  0.1439  0.2039  0.1103
 4022W        W 4993   2.539   4.262   1.172  0.1310 -0.0581  0.3119
 4023W        W 4994   2.775   6.151  10.182  0.3851 -0.0476  0.0841
 4024W        W 4995   7.745  10.048   0.653 -0.5725 -0.2301 -0.1547
 4025W        W 4996  10.652   6.557   7.751 -0.4349 -0.0744 -0.0349
 4026W        W 4997   8.194   0.929   7.667 -0.1779 -0.0772  0.0646
 4027W        W 4998  11.325   1.925   6.419 -0.1361 -0.1938  0.3812
 4028W        W 4999   6.299   7.601  11.900  0.1465  0.0169  0.0791
 4029W        W 5000  10.422   4.419   4.950 -0.3214 -0.0515  0.3933
 4030W        W 5001   4.095   4.155  13.653 -0.1474  0.1765 -0.2003
 4031W        W 5002   4.955   7.942   7.311  0.2286 -0.8138 -0.1160
 4032W        W 5003   5.603   7.709   4.296  0.3017  0.2979 -0.0966
 4033W        W 5004   0.190   5.097   6.322  0.2377  0.0763 -0.2692
 4034W        W 5005  13.039   6.253   1.001 -0.1907  0.0943 -0.2788
 4035W        W 5006   5.872   7.852  10.213 -0.0889  0.1052  0.0131
 4036W        W 5007   4.399  12.834   5.926  0.0338  0.0683 -0.0062
 4037W        W 5008  12.562   6.803   3.937 -0.0086 -0.3915 -0.3063
 4038W        W 5009   5.762   4.655   2.240 -0.0330  0.1412  0.1140
 4039W        W 5010   1.755   4.772   8.748  0.0222  0.1666 -0.1316
 4040W        W 5011   5.728   8.571   5.659  0.1966 -0.1071  0.2253
 4041W        W 5012   0.775  10.527   4.307  0.1289  0.1062  0.2465
 4042W        W 5013   0.485   6.594   9.647 -0.0824  0.1700 -0.0210
 4043W        W 5014  10.189   8.863   1.838  0.2470 -0.2498 -0.0792
 4044W        W 5015   0.458   9.448   0.517 -0.0196 -0.0419  0.2980
 4045W        W 5016  12.983  13.850  11.934 -0.0127 -0.2356  0.0007
 4046W        W 5017  11.560  11.371   0.854  0.0734 -0.2843  0.1467
 4047W        W 5018   6.250   9.987   6.096  0.1423  0.0983 -0.0991
 4048W        W 5019  10.527   1.361   8.691  0.0223 -0.2594 -0.0123
 4049W        W 5020  10.913  12.642   4.499 -0.0661 -0.0318 -0.1511
 4050W        W 5021   6.724   1.732   2.614  0.0052 -0.2765 -0.0784
 4051W        W 5022   5.051   7.421   5.252 -0.0436 -0.1844  0.0248
 4052W        W 5023  11.645  13.139   1.576 -0.1679 -0.0631 -0.1644
 4053W        W 5024   2.837   8.645   9.934 -0.1605 -0.2486 -0.0607
 4054W        W 5025   0.817   9.647  12.329  0.1876 -0.0279  0.0264
 4055W        W 5026  10.204   4.665  13.366  0.0578  0.0452 -0.3550
 4056W        W 5027   8.275   8.145  12.682  0.0412  0.0865  0.0230
 4057W        W 5028   5.757   1.124  10.350 -0.1392  0.1222 -0.1734
 4058W        W 5029   8.380   2.247   7.436 -0.0613 -0.0148 -0.0923
 4059W        W 5030   1.147  12.784  10.570 -0.1563  0.1037  0.1552
 4060W        W 5031  12.880  13.404  13.754  0.1291  0.2289  0.0754
 4061W        W 5032   2.288  12.901   5.784  0.2359  0.2177 -0.0326
 4062W        W 5033   9.041   1.220   1.492 -0.2944  0.2377 -0.1056
 4063W        W 5034   6.980   0.646   2.787 -0.1309  0.2324 -0.3316
 4064W        W 5035   6.567   3.026   2.364  0.0905 -0.0864  0.1565
 4065W        W 5036   2.929   0.084   5.004  0.0593  0.0661  0.1849
 4066W        W 5037  13.190   1.738  12.486  0.0584  0.2077 -0.1661
 4067W        W 5038   4.267  13.054  12.481  0.1117 -0.0081 -0.2275
 4068W        W 5039  11.290   9.848   6.108 -0.1250 -0.2488  0.0105
 4069W        W 5040   5.505   7.721  11.491 -0.0869 -0.2282 -0.1232
 4070W        W 5041   2.214  12.296   0.104  0.1139 -0.0226 -0.1350
 4071W        W 5042  13.227   5.545  11.768  0.3580  0.1497 -0.2502
 4072W        W 5043   4.070  10.309   9.642 -0.0886  0.0576  0.4276
 4073W        W 5044   0.780  13.117   5.422  0.2513  0.4315  0.2303
 4074W        W 5045   0.380  12.996   2.597  0.2230  0.0716 -0.1300
 4075W        W 5046   0.644   4.484   5.320 -0.0132 -0.0718 -0.3264
 4076W        W 5047   2.883   5.264   2.600  0.1429 -0.0850  0.1738
 4077W        W 5048   0.864   2.944  13.164  0.5252 -0.0390  0.3906
 4078W        W 5049   0.507   3.381   8.843 -0.1155  0.0639  0.1894
 4079W        W 5050   0.813   4.044   3.528 -0.1654 -0.1713  0.0191
 4080W        W 5051   8.983   1.255  11.420 -0.3891  0.0592 -0.0747
 4081W        W 5052   5.814   2.016   7.919 -0.1129 -0.1629  0.0352
 4082W        W 5053   7.037   9.331   4.538  0.1027  0.1745  0.2353
 4083W        W 5054   2.261   7.070   9.879  0.0433  0.1900  0.5105
 4084W        W 5055   8.172  12.464  12.019  0.3035  0.0721  0.2504
 4085W        W 5056  11.169   7.516   8.440  0.1506 -0.0227  0.1621
 4086W        W 5057   8.930   1.706   5.878 -0.0717  0.3054 -0.0100
 4087W        W 5058  12.081   1.542   5.968  0.0712 -0.1058  0.1154
 4088W        W 5059   3.065   1.455  12.054  0.1017  0.0271 -0.0470
 4089W        W 5060  13.720   2.778  11.586  0.2004 -0.3480  0.1269
 4090W        W 5061   0.480   4.756  12.914  0.0103  0.0760 -0.0185
 4091W        W 5062   7.403   7.859  10.799 -0.3245 -0.2578 -0.0526
 4092W        W 5063  11.854  11.656   5.084 -0.0336 -0.0571  0.2253
 4093W        W 5064   6.639   2.090   6.020 -0.1516 -0.2110 -0.1034
 4094W        W 5065  12.184   7.840   5.720  0.0261 -0.0212 -0.3420
 4095W        W 5066   8.173   9.161   4.997 -0.3103 -0.0837 -0.3299
 4096W        W 5067   6.549   2.724   8.832  0.0771 -0.2757 -0.0079
 4097W        W 5068   1.003   0.841  10.399  0.0384 -0.0015 -0.0566
 4098W        W 5069  11.716   7.415  10.423  0.0324  0.0360  0.0276
 4099W        W 5070   2.550   9.171   2.354 -0.1323  0.0032  0.3531
 4100W        W 5071   9.524   4.941   1.312 -0.2156  0.1778  0.2303
 4101W        W 5072   3.526   0.084   3.584  0.0333 -0.1626 -0.2542
 4102W        W 5073  12.219   7.502  13.826 -0.0153  0.0010 -0.3305
 4103W        W 5074   4.867   4.447   2.592  0.2474 -0.1328  0.1515
 4104W        W 5075   5.380  10.120  10.939  0.2623  0.2937  0.2018
 4105W        W 5076   0.390  11.852   8.996 -0.0926  0.0904 -0.1260
 4106W        W 5077  13.749   5.213   0.068  0.1819 -0.2806 -0.0952
 4107W        W 5078   5.138  13.081   6.508 -0.0618 -0.2878  0.3595
 4108W        W 5079  10.474   6.605   0.746  0.1129 -0.0157 -0.4222
 4109W        W 5080   5.103   1.983   2.790  0.0460 -0.1871  0.0634
 4110W        W 5081  11.348   3.148   8.220 -0.0462 -0.1168 -0.3643
 4111W        W 5082   5.499   6.741  12.866  0.1317  0.0096 -0.0877
 4112W        W 5083   1.208   4.421  13.589  0.1257  0.1221  0.4283
 4113W        W 5084   3.122   2.849   6.278  0.0220 -0.3822 -0.1493
 4114W        W 5085   8.582   8.713  12.438 -0.0603 -0.2248 -0.2252
 4115W        W 5086  10.551  12.960  11.961  0.0250  0.0590  0.2172
 4116W        W 5087  11.933   5.075   9.948  0.3920  0.0121  0.1610
 4117W        W 5088  10.839   3.571  12.530  0.1066 -0.2491  0.3761
 4118W        W 5089  12.376   5.284   5.110 -0.1755 -0.1693  0.2806
 4119W        W 5090   5.660   4.766   4.784  0.2263 -0.1647 -0.0008
 4120W        W 5091   9.816   3.589  11.274  0.2718 -0.0308  0.2914
 4121W        W 5092  10.110   0.640   6.817 -0.1141 -0.2827  0.3114
 4122W        W 5093  10.540   5.474   4.998 -0.1558 -0.2923 -0.1243
 4123W        W 5094   8.276  11.240   8.446 -0.2761 -0.2744  0.0210
 4124W        W 5095   0.186  12.801   4.700 -0.2505  0.3616 -0.0594
 4125W        W 5096  10.211   0.814   8.383 -0.1133 -0.1638 -0.1210
 4126W        W 5097   3.363   7.408  10.241 -0.0455  0.1012 -0.1008
 4127W        W 5098  13.454   2.989  12.002 -0.0959 -0.0644  0.4229
 4128W        W 5099   6.291  13.334   1.853 -0.1434 -0.1334  0.0953
 4129W        W 5100  12.646   2.340   0.506 -0.3453  0.0359 -0.1337
 4130W        W 5101   1.683  13.455   2.851  0.0171  0.0360 -0.2148
 4131W        W 5102   4.336   9.969   1.650  0.2733  0.1145  0.2065
 4132W        W 5103  11.112   4.141   3.797  0.0419  0.1109  0.1942
 4133W        W 5104   6.235   9.753  12.553 -0.1103  0.0898 -0.2341
 4134W        W 5105  10.015  10.077   0.978  0.2350  0.2275  0.2461
 4135W        W 5106   2.363   5.653  11.143 -0.0052  0.1607  0.1835
 4136W        W 5107  10.609   8.342   2.680 -0.0040  0.1222  0.0911
 4137W        W 5108   5.726   5.410   4.179 -0.3632 -0.3112  0.0792
 4138W        W 5109   0.121   2.146   2.603 -0.2249  0.3232  0.1893
 4139W        W 5110  11.168  13.414   7.596  0.1406  0.2732 -0.1110
 4140W        W 5111   6.184   2.859   9.238 -0.4959 -0.2956  0.1191
 4141W        W 5112   5.675   9.500   4.600  0.1133  0.1907  0.0672
 4142W        W 5113   8.311   3.685   1.924 -0.0435 -0.0130  0.4992
 4143W        W 5114   3.011   1.049  10.888  0.0712  0.0050 -0.2465
 4144W        W 5115   9.895   6.804   4.534 -0.0671 -0.0118 -0.0848
 4145W        W 5116   9.624   9.802   2.873 -0.0675 -0.1301  0.0580
 4146W        W 5117   6.222   2.148  12.863  0.0090 -0.0816  0.0615
 4147W        W 5118   2.605   2.818   9.641 -0.1343 -0.0411  0.0434
 4148W        W 5119  10.462   6.031   9.329 -0.3156 -0.0063  0.2112
 4149W        W 5120   8.963   8.101   2.867  0.2281  0.0540 -0.0947
 4150W        W 5121   6.234   1.312   7.184  0.1083  0.1255 -0.1286
 4151W        W 5122   3.825   6.501   0.075 -0.2867  0.0241  0.1245
 4152W        W 5123   1.861   7.854   2.147 -0.1124 -0.2437  0.2265
 4153W        W 5124   7.430  12.207  10.323 -0.3869 -0.2696 -0.0868
 4154W        W 5125   2.048  12.093  10.773  0.0717  0.2159 -0.2264
 4155W        W 5126   5.985   7.012  11.730  0.4052  0.1264 -0.0559
 4156W        W 5127   4.136   4.406   1.820 -0.0057  0.2450  0.2027
 4157W        W 5128   6.131  12.965  13.883  0.1262 -0.0150  0.3739
 4158W        W 5129   0.282   1.333   1.460 -0.4909 -0.1044  0.3579
 4159W        W 5130   6.582   3.856  12.430  0.1135 -0.0072  0.1623
 4160W        W 5131  11.836   6.914  10.974 -0.0951 -0.1753  0.3153
 4161W        W 5132   4.810   1.803  12.288  0.1548 -0.2319  0.2059
 4162W        W 5133   7.353   8.404   9.626  0.0287  0.3205  0.0195
 4163W        W 5134  10.445   5.687   1.763 -0.0631  0.1884  0.1321
 4164W        W 5135   3.760   0.531   2.185  0.0305 -0.3561  0.0094
 4165W        W 5136   1.236   0.288   2.372  0.1038 -0.1976  0.2389
 4166W        W 5137  11.934   1.486   8.445 -0.3334 -0.0659  0.1251
 4167W        W 5138   3.697  11.546  12.876 -0.3457  0.1531 -0.2528
 4168W        W 5139   3.487   2.607  12.714 -0.1295 -0.1201 -0.1248
 4169W        W 5140   6.535   3.789   2.603 -0.0528 -0.2101 -0.0353
 4170W        W 5141   7.987  10.886   1.114 -0.3299 -0.0346  0.1607
 4171W        W 5142   7.408   7.094   1.370  0.1375 -0.2025 -0.0233
 4172W        W 5143   9.744   2.761  10.896 -0.0127  0.1182  0.1812
 4173W        W 5144   6.593   7.450   0.811  0.0740  0.0587  0.1185
 4174W        W 5145   4.101   5.179   1.998  0.2574  0.3384  0.2202
 4175W        W 5146   8.682   8.438   4.211  0.0649 -0.0431 -0.2002
 4176W        W 5147  12.066   6.764   3.997  0.0093  0.0363 -0.0846
 4177W        W 5148   7.827  13.615   4.729  0.2058 -0.0889 -0.0858
 4178W        W 5149  13.554   7.475  10.268  0.3255 -0.0239  0.0728
 4179W        W 5150  12.713   3.483  11.643  0.1181  0.0994 -0.0101
 4180W        W 5151  13.892   0.248  11.261 -0.3715 -0.4071  0.1083
 4181W        W 5152   8.869   5.908   3.050 -0.1456 -0.2349 -0.0425
 4182W        W 5153   1.676   8.905  13.872 -0.0161 -0.2291 -0.0306
 4183W        W 5154   7.635   6.333  12.255 -0.0368 -0.1817 -0.0519
 4184W        W 5155   9.146   6.868   7.158 -0.1898  0.1326 -0.0552
 4185W        W 5156   2.814   3.203   0.042 -0.1451 -0.1811  0.0659
 4186W        W 5157   9.234   6.269   3.217 -0.1588  0.0358 -0.0383
 4187W        W 5158   3.693  11.486   8.784 -0.1288  0.2637 -0.0460
 4188W        W 5159  12.842   7.904   6.919  0.1780  0.1000 -0.0082
 4189W        W 5160  11.741   4.019   8.653  0.2297  0.0928 -0.1453
 4190W        W 5161   5.710   0.661   2.438 -0.0305  0.0080 -0.2369
 4191W        W 5162   9.275   5.395   1.353 -0.1643  0.1130 -0.1756
 4192W        W 5163  11.037   7.079   9.888 -0.2437  0.1226  0.0921
 4193W        W 5164  13.173   2.956   1.076 -0.1073  0.0435  0.1915
 4194W        W 5165   3.144   5.856  10.968  0.0890  0.1227  0.3118
 4195W        W 5166   7.335  13.133  13.855  0.2822  0.3826  0.0350
 4196W        W 5167   3.943   8.655   6.890  0.1491 -0.3866 -0.1505
 4197W        W 5168   9.448   3.559   4.599 -0.0452 -0.1247  0.0932
 4198W        W 5169   0.132   7.513  11.513 -0.3459 -0.0614 -0.1448
 4199W        W 5170  12.868   9.478   7.009  0.0284  0.0362 -0.2878
 4200W        W 5171   6.431   4.494   5.720  0.2343 -0.1946  0.0791
 4201W        W 5172  10.924  10.603   8.704  0.1892  0.1404  0.2067
 4202W        W 5173   5.533   6.000   0.561  0.1054  0.2854 -0.1854
 4203W        W 5174   2.952   4.267   7.729 -0.3029 -0.2465 -0.3382
 4204W        W 5175   3.978   2.514  12.623 -0.2075 -0.4140  0.0493
 4205W        W 5176   7.794   1.176   3.021 -0.2835 -0.1380  0.0744
 4206W        W 5177   0.662   1.747   8.773 -0.1212 -0.2231 -0.1577
 4207W        W 5178  12.829   3.173  10.395 -0.1571  0.0941 -0.2064
 4208W        W 5179   5.081   2.479   6.638 -0.0224  0.2590  0.1807
 4209W        W 5180   1.874   1.241   1.047  0.3185 -0.1454  0.1601
 4210W        W 5181   6.293  11.808   1.276 -0.0226  0.0467  0.3232
 4211W        W 5182   7.130   0.708  11.066 -0.0232 -0.1077 -0.2530
 4212W        W 5183   0.784   9.230   2.668 -0.0987  0.3333 -0.0654
 4213W        W 5184  12.151   9.369   0.294 -0.1015 -0.0808  0.0750
 4214W        W 5185   8.790   9.169   0.247  0.0252  0.2725  0.2343
 4215W        W 5186   9.234   1.347   1.959  0.0546  0.0506 -0.4926
 4216W        W 5187   9.524   5.989   5.716 -0.3459 -0.1730  0.3261
 4217W        W 5188  10.203   8.898   9.652 -0.2461 -0.0676  0.1552
 4218W        W 5189  11.643   8.694   9.615 -0.1514  0.2587  0.0336
 4219W        W 5190  10.234  12.084   4.857  0.2150 -0.1194 -0.4456
 4220W        W 5191   7.658   2.160   8.387  0.3569  0.2189 -0.2248
 4221W        W 5192   5.299   5.398   8.445 -0.0128  0.1855 -0.0324
 4222W        W 5193   0.129   4.740  13.873  0.0921 -0.0098  0.1123
 4223W        W 5194  12.484   7.626  10.898 -0.2416  0.0471 -0.3606
 4224W        W 5195   3.181  10.935   6.118 -0.0850  0.1367  0.5455
 4225W        W 5196   8.801  11.952  12.976  0.1325  0.1158 -0.1391
 4226W        W 5197  12.804   5.570   6.336  0.1776 -0.4068 -0.0593
 4227W        W 5198   5.645   3.718  12.159  0.0785  0.2503 -0.1769
 4228W        W 5199   2.675   7.200  10.280 -0.1761 -0.3822 -0.0734
 4229W        W 5200  12.049   4.333   4.006 -0.0533  0.1249 -0.1395
 4230W        W 5201  11.386   7.094   5.043 -0.2550  0.1035 -0.0198
 4231W        W 5202   9.631   2.690   3.193  0.1932 -0.1356  0.0945
 4232W        W 5203  13.854   3.007  13.283 -0.0436 -0.1955  0.2964
 4233W        W 5204   6.758   7.272   3.202  0.0015 -0.0543 -0.1965
 4234W        W 5205  13.466   4.733  12.858 -0.0671 -0.1607 -0.2613
 4235W        W 5206   3.905   7.080  11.208 -0.1434  0.1261 -0.0146
 4236W        W 5207   3.581   8.014   7.301 -0.0842  0.1933  0.0424
 4237W        W 5208   4.842   7.345   9.631 -0.0774 -0.2608 -0.0995
 4238W        W 5209  12.708   0.249   8.807 -0.0694 -0.2795  0.0717
 4239W        W 5210  13.598   2.410   6.163 -0.0612  0.4367  0.0106
 4240W        W 5211   0.298   2.951   8.067 -0.1941 -0.0909 -0.0096
 4241W        W 5212   1.863   0.513   1.051 -0.3579  0.0697  0.3777
 4242W        W 5213   0.266   2.961   5.292  0.1593 -0.4560 -0.1819
 4243W        W 5214   0.703   5.679  12.912  0.1881  0.0633  0.3800
 4244W        W 5215   8.668   5.002   1.063  0.2874  0.0282  0.0888
 4245W        W 5216   7.244   2.137  11.227  0.3127 -0.2725 -0.4122
 4246W        W 5217  12.361   9.100   7.592 -0.2146  0.0682 -0.2010
 4247W        W 5218   2.316   2.709   3.467  0.0856 -0.0208 -0.1082
 4248W        W 5219   0.313   8.519  11.228 -0.2644 -0.2884 -0.3323
 4249W        W 5220   0.831  11.942   9.211  0.0985  0.0245 -0.1522
 4250W        W 5221   9.064   2.176   8.930 -0.1014 -0.1966 -0.0062
 4251W        W 5222   2.945   1.893   6.499 -0.2282  0.1000 -0.2219
 4252W        W 5223  10.613   5.672  13.739 -0.2380  0.2303  0.2350
 4253W        W 5224   5.519  10.290   7.646 -0.2223 -0.0331  0.0702
 4254W        W 5225   6.521  11.039  12.109  0.0296  0.3087  0.0290
 4255W        W 5226   6.627  11.935  11.133  0.1039 -0.1766 -0.0505
 4256W        W 5227  12.286  12.797   4.026 -0.2347 -0.0510 -0.2766
 4257W        W 5228   4.302  13.522   0.772 -0.1153 -0.1101 -0.1078
 4258W        W 5229   7.109   3.900   4.654 -0.0662 -0.0487 -0.0482
 4259W        W 5230   3.789   8.180  13.084  0.0473  0.0815 -0.1086
 4260W        W 5231  10.013   5.558  13.113 -0.2201 -0.0171 -0.1465
 4261W        W 5232  11.213   4.098   9.371  0.0095 -0.1158  0.3317
 4262W        W 5233   1.021   9.208   3.179 -0.1415 -0.0729 -0.1435
 4263W        W 5234   4.780   4.846  11.323  0.1043  0.0440 -0.3873
 4264W        W 5235  12.469   7.933   9.635  0.0882  0.1053  0.1130
 4265W        W 5236  11.424   6.777   6.966 -0.1421  0.1504 -0.0139
 4266W        W 5237   7.559   0.034   1.091 -0.0713 -0.0678  0.1135
 4267W        W 5238   4.432   7.517  10.086 -0.1980  0.0138 -0.0595
 4268W        W 5239   5.122   4.643   7.552 -0.0715  0.2875 -0.1542
 4269W        W 5240   0.100  10.900   2.403 -0.1697 -0.1125 -0.2460
 4270W        W 5241   8.333  10.446   8.714  0.1979  0.0208  0.2631
 4271W        W 5242  11.710  10.112   9.804 -0.2694  0.1191 -0.1020
 4272W        W 5243  13.314   9.648   8.273 -0.0211  0.0089  0.2329
 4273W        W 5244   7.614   2.856   5.695  0.3165  0.0577 -0.0782
 4274W        W 5245   3.053   6.304   3.193  0.0415  0.0028 -0.2044
 4275W        W 5246  12.766   0.307  13.145  0.2982  0.1690 -0.3113
 4276W        W 5247  11.442  10.468   4.108  0.1299 -0.0019  0.0485
 4277W        W 5248   5.345   3.380   2.717 -0.1847 -0.0012  0.1053
 4278W        W 5249  10.715  10.453   7.271 -0.0009 -0.0061 -0.4008
 4279W        W 5250  10.170   9.012   8.194 -0.0796  0.4410  0.0940
 4280W        W 5251   3.958   2.408   4.094 -0.0024 -0.0027 -0.0369
 4281W        W 5252  11.109  12.036   1.043 -0.2203 -0.0258 -0.1215
 4282W        W 5253  12.753   6.946  12.437  0.0025 -0.0258 -0.0925
 4283W        W 5254   6.536   1.214  10.601 -0.2394 -0.5592 -0.1923
 4284W        W 5255   1.888   0.997   4.765 -0.2131  0.1604 -0.3126
 4285W        W 5256   7.115   7.567  13.094  0.1933 -0.1014  0.0744
 4286W        W 5257  12.306  10.746   2.592 -0.0328  0.1951  0.1511
 4287W        W 5258  11.911   2.863   6.144  0.1351 -0.1694  0.1404
 4288W        W 5259  13.781   0.293   4.579  0.0662  0.2048 -0.2992
 4289W        W 5260  10.788  13.635   7.274  0.1528 -0.0842  0.0751
 4290W        W 5261  11.814   2.405   9.676 -0.1767  0.0784 -0.0479
 4291W        W 5262   6.298  12.934   6.067  0.1352 -0.1817 -0.1210
 4292W        W 5263   5.801   1.486   6.124  0.2914 -0.2319 -0.2450
 4293W        W 5264   6.111   1.460  10.337  0.0778  0.2029 -0.0509
 4294W        W 5265  12.743   8.058   4.825 -0.0901  0.0298  0.1487
 4295W        W 5266   5.743   7.262   5.691 -0.1633  0.0843  0.3040
 4296W        W 5267   3.951  13.218   8.206 -0.5078 -0.0077 -0.1276
 4297W        W 5268   8.288   7.228  13.894  0.1466  0.0640 -0.2585
 4298W        W 5269   2.272  12.566  10.724 -0.0326 -0.2767 -0.1578
 4299W        W 5270   6.947  10.126   4.413 -0.1016 -0.0176  0.0680
 4300W        W 5271   1.188  12.703   3.927 -0.1243 -0.1424  0.1309
 4301W        W 5272  11.598   9.073   8.707  0.0158  0.1043 -0.2381
 4302W        W 5273   1.658   6.426  13.915 -0.1516  0.1628  0.0808
 4303W        W 5274   1.832   0.445   4.234  0.0296 -0.0196 -0.0727
 4304W        W 5275   3.771   6.531   7.811  0.2550 -0.1080  0.2161
 4305W        W 5276   4.537   0.295   5.116  0.2202  0.1836  0.2398
 4306W        W 5277   5.914   4.621   7.016  0.1239 -0.0676  0.0351
 4307W        W 5278   7.386   3.605   7.027  0.1483 -0.0738  0.0643
 4308W        W 5279   3.125   2.178   5.035  0.2637  0.1165 -0.0869
 4309W        W 5280   0.625   9.753  12.787  0.1077  0.2800 -0.0286
 4310W        W 5281   1.394  13.673   1.457  0.0134 -0.1014  0.0063
 4311W        W 5282   1.867   3.454  11.572  0.1417 -0.0883 -0.1238
 4312W        W 5283  11.275   2.050   0.737 -0.3019 -0.3573  0.0414
 4313W        W 5284   1.788   4.939  10.064  0.1463 -0.3168  0.1905
 4314W        W 5285  13.884   9.997   1.201 -0.0576  0.0127 -0.0452
 4315W        W 5286   2.085  13.743  13.043 -0.1183  0.1041 -0.0696
 4316W        W 5287   9.044  12.864   8.640  0.0067  0.0123 -0.1897
 4317W        W 5288   4.262   9.411   9.978 -0.1739  0.2866  0.1079
 4318W        W 5289  11.483  13.892  10.388  0.2672 -0.0324 -0.1787
 4319W        W 5290   5.160  11.985   4.643  0.0797  0.0036 -0.1355
 4320W        W 5291   8.974  13.001   3.066 -0.3460  0.1227  0.0332
 4321W        W 5292   2.816  10.786   6.718  0.4143  0.1522 -0.1104
 4322W        W 5293   3.436   9.475   6.168  0.1116 -0.0221  0.1877
 4323W        W 5294  13.630  12.394   6.065 -0.2120  0.0214  0.1185
 4324W        W 5295   6.907   6.653   4.622 -0.0919 -0.0196 -0.2356
 4325W        W 5296   8.483   2.475   6.605  0.0066  0.3974 -0.1627
 4326W        W 5297   3.186   1.330  13.009 -0.4961 -0.1645 -0.0204
 4327W        W 5298   6.736   9.258   5.966  0.1738 -0.1431  0.0762
 4328W        W 5299   4.261   0.417   1.539  0.1498 -0.2633  0.2014
 4329W        W 5300  10.179   3.145   5.303  0.1179 -0.1624  0.3350
 4330W        W 5301   1.231  10.213   3.994 -0.1276  0.1961  0.0024
 4331W        W 5302   8.954  12.298  11.716 -0.1001  0.0576 -0.0395
 4332W        W 5303  12.592   6.309   3.125  0.0798 -0.0700  0.1330
 4333W        W 5304   8.330   0.387   0.942  0.2251 -0.2579  0.1142
 4334W        W 5305   7.950   7.125   5.904 -0.0692  0.0052 -0.2014
 4335W        W 5306   0.287   7.423  13.054  0.1105  0.3957  0.1864
 4336W        W 5307   1.311  11.368   7.254  0.1002 -0.2324 -0.1724
 4337W        W 5308   2.022   2.921   9.829  0.2115  0.0977  0.0420
 4338W        W 5309   3.740   0.827   5.770  0.1958  0.1225 -0.0876
 4339W        W 5310   4.226   4.014   4.870 -0.1571  0.3235 -0.1946
 4340W        W 5311   8.610   6.162   8.438 -0.2932  0.1295  0.1177
 4341W        W 5312   4.927  13.216   2.249  0.0467  0.1036  0.0716
 4342W        W 5313  11.647   1.866  11.656  0.0847  0.0648 -0.2056
 4343W        W 5314   0.760  12.433   1.434 -0.3236 -0.0229 -0.1016
 4344W        W 5315  13.279   7.346   9.794  0.2150  0.0040  0.0871
 4345W        W 5316  10.835   6.887   3.607  0.0870 -0.0315  0.3064
 4346W        W 5317   7.874   2.503   5.530 -0.0136  0.0942 -0.0699
 4347W        W 5318   3.869   8.497   8.084 -0.0397 -0.0625  0.1290
 4348W        W 5319   0.495   0.355   0.483 -0.2765  0.0764 -0.1417
 4349W        W 5320   1.754   3.282   3.155 -0.0628  0.0647 -0.0529
 4350W        W 5321   1.949   9.656  13.252  0.3908  0.1286  0.1647
 4351W        W 5322  11.266   9.129   5.476  0.0290  0.1824  0.1588
 4352W        W 5323   2.150   1.664   5.812 -0.1961  0.0555  0.3410
 4353W        W 5324   5.299  13.415   1.892 -0.2796  0.1125 -0.2309
 4354W        W 5325   9.457   1.571   4.089 -0.1504 -0.0943  0.2424
 4355W        W 5326  10.056   5.561   7.016 -0.1154  0.2621  0.4623
 4356W        W 5327   6.460  11.162   3.438  0.0544 -0.1313  0.0461
 4357W        W 5328   7.065   1.217  11.170 -0.0322 -0.1147 -0.1142
 4358W        W 5329   0.374   2.013   3.508  0.0448  0.0199 -0.1083
 4359W        W 5330  11.081   7.691  11.078  0.0871  0.2827  0.0182
 4360W        W 5331   1.155   8.810   0.731  0.0163 -0.0571  0.1141
 4361W        W 5332   3.058   3.078   2.776  0.0561 -0.1421  0.2699
 4362W        W 5333  13.590   8.425  10.135 -0.1620 -0.3946 -0.2483
 4363W        W 5334  13.084   2.691  13.603 -0.0499 -0.0093 -0.1021
 4364W        W 5335   6.222  13.616   3.257 -0.2052 -0.3084 -0.1881
 4365W        W 5336   1.760   4.717   4.607  0.3512 -0.1607 -0.0218
 4366W        W 5337  11.804   4.630   3.141 -0.1848  0.1923  0.1800
 4367W        W 5338   0.940  11.048  13.058  0.1893 -0.0164 -0.1742
 4368W        W 5339   6.144   8.726  10.668 -0.0650 -0.0908 -0.1671
 4369W        W 5340   4.627  12.400   4.720 -0.0114  0.1235  0.0267
 4370W        W 5341   9.480   8.660   9.655 -0.2572 -0.1250 -0.0135
 4371W        W 5342  12.645  13.584  12.522  0.0454 -0.0208 -0.0171
 4372W        W 5343  10.292   7.159   6.850  0.3273  0.3105  0.0697
 4373W        W 5344   6.729   9.948   6.587  0.1538  0.0316  0.1409
 4374W        W 5345  12.047   1.152  12.109 -0.2506  0.0474 -0.2214
 4375W        W 5346  13.561  12.192  12.385 -0.0130  0.0978  0.0339
 4376W        W 5347   8.981   6.745   3.250  0.0919 -0.1196  0.0676
 4377W        W 5348   2.821  11.425   3.609 -0.1513  0.2095 -0.1947
 4378W        W 5349   7.130   6.543  12.336 -0.1178 -0.0971  0.1235
 4379W        W 5350   5.908   8.314   8.979 -0.0735  0.0078  0.0778
 4380W        W 5351   3.685   5.036  12.117  0.0635  0.0593  0.0404
 4381W        W 5352   2.621  12.756   1.382 -0.0448  0.0337  0.1131
 4382W        W 5353   1.945   5.284  13.082 -0.1753 -0.1480  0.2855
 4383W        W 5354  12.412  12.974   9.014 -0.1213 -0.2367 -0.0602
 4384W        W 5355   9.410  12.924   7.332  0.1348  0.3203  0.0974
 4385W        W 5356   7.303   3.776  13.632  0.1074 -0.2791  0.2390
 4386W        W 5357  12.032   1.216  12.630 -0.3377 -0.3334  0.2275
 4387W        W 5358   0.412  13.391   6.845 -0.0929 -0.2342  0.2338
 4388W        W 5359  12.959   1.235   1.158 -0.4884  0.0570  0.0732
 4389W        W 5360   0.579  13.505   2.747  0.0597  0.0313 -0.2730
 4390W        W 5361   0.122   4.606   8.568  0.2768 -0.0708 -0.2306
 4391W        W 5362   8.669   2.523   7.076  0.0751 -0.3413 -0.3770
 4392W        W 5363   0.381   3.487   2.286  0.2048 -0.0670 -0.1577
 4393W        W 5364   4.131   9.228  12.489  0.3181 -0.1351  0.1750
 4394W        W 5365   5.888  10.265   2.371  0.0915 -0.0858 -0.0310
 4395W        W 5366   6.456   3.221   9.078 -0.0321 -0.0346  0.0862
 4396W        W 5367   0.022   7.065   4.154 -0.1581 -0.0823  0.1974
 4397W        W 5368   0.638   8.068   9.261  0.0692  0.2164 -0.0885
 4398W        W 5369   2.714  11.803  10.402  0.0853 -0.0742  0.0163
 4399W        W 5370   6.287   1.376   4.890 -0.2235  0.0594 -0.2011
 4400W        W 5371   0.133   2.121   7.484 -0.4233  0.2231  0.0975
 4401W        W 5372   8.463   3.167   5.291  0.0720 -0.0289 -0.1175
 4402W        W 5373   2.606   4.107  11.174 -0.1359  0.2661  0.0110
 4403W        W 5374   1.536  12.326   0.920  0.0789  0.0260 -0.3712
 4404W        W 5375   6.263   2.339   3.955 -0.2897  0.3140  0.1672
 4405W        W 5376   2.976   1.984   0.776 -0.0173  0.2303 -0.0305
 4406W        W 5377  12.085   4.836   1.014 -0.2732  0.2421 -0.5251
 4407W        W 5378  11.855   1.316  13.736  0.2335  0.0948  0.0325
 4408W        W 5379  13.021  11.844   0.150  0.1163 -0.1017 -0.0400
 4409W        W 5380   9.337   3.849   0.842  0.2516 -0.2289  0.1929
 4410W        W 5381   4.999   4.613   1.323  0.2324 -0.0970  0.0921
 4411W        W 5382   6.436   6.994   4.636 -0.2315  0.0518  0.1155
 4412W        W 5383   0.058   7.978   2.125 -0.2439 -0.1957  0.0879
 4413W        W 5384   7.636   7.964   2.265  0.1745 -0.0486  0.1482
 4414W        W 5385   5.202   8.917   8.997 -0.0151  0.1412  0.2943
 4415W        W 5386  13.149  12.416   8.437 -0.2343  0.1313 -0.2855
 4416W        W 5387   3.856   6.163   6.138 -0.2333 -0.2144  0.0713
 4417W        W 5388   7.682  13.227  12.938 -0.0153 -0.0436 -0.1836
 4418W        W 5389   6.816   6.621   0.902 -0.0449  0.0710  0.2347
 4419W        W 5390   6.007   7.303   0.205 -0.1971  0.2445 -0.3417
 4420W        W 5391   7.780   0.412   0.883 -0.2008 -0.0084 -0.2388
 4421W        W 5392   0.509   9.446  13.207 -0.1510 -0.0295  0.0099
 4422W        W 5393   6.439   3.199   3.365  0.3040 -0.5777  0.1754
 4423W        W 5394   1.573   9.593   9.017 -0.0900  0.0210 -0.1288
 4424W        W 5395   5.156   0.208   6.886 -0.0828 -0.3651 -0.1527
 4425W        W 5396   3.660   0.211   3.134 -0.0645 -0.1377 -0.0023
 4426W        W 5397  10.954   6.625   8.428  0.1495  0.2121 -0.2830
 4427W        W 5398   6.837   3.982   2.938  0.1185 -0.0791  0.0061
 4428W        W 5399   8.903   8.728   4.602  0.3651  0.0326  0.1696
 4429W        W 5400  13.420  10.839  11.577  0.1909 -0.2363  0.0232
 4430W        W 5401   0.706   4.309  13.624  0.0584 -0.2437  0.1094
 4431W        W 5402   4.809   5.993   5.964  0.1183  0.0523 -0.0290
 4432W        W 5403  12.435   1.001  11.604  0.0244 -0.1581 -0.0738
 4433W        W 5404   7.307   1.049   2.151  0.1528 -0.0456 -0.1610
 4434W        W 5405   7.853   9.556  11.695 -0.1731  0.0595 -0.2048
 4435W        W 5406   2.413   7.984   4.815  0.0396  0.0345 -0.1280
 4436W        W 5407   3.960   5.242   8.794  0.0458 -0.2347  0.2451
 4437W        W 5408   3.592   8.049   2.437  0.0720 -0.1117  0.1356
 4438W        W 5409  13.154   6.224  13.880 -0.0381  0.0222 -0.1250
 4439W        W 5410  12.459   4.397   4.782 -0.0980  0.0074 -0.4424
 4440W        W 5411  13.483   0.182   6.075  0.0449  0.1818 -0.1617
 4441W        W 5412   3.858  12.215   6.726 -0.0534  0.1344 -0.0444
 4442W        W 5413   5.170  10.176   6.848 -0.2056 -0.1867 -0.0444
 4443W        W 5414   6.605   4.267  13.481  0.2153  0.3336 -0.2571
 4444W        W 5415   1.020  11.047   2.842  0.0303 -0.1691 -0.0042
 4445W        W 5416   6.019   5.776   2.084  0.3539 -0.0430 -0.1213
 4446W        W 5417   2.892   7.354   7.241 -0.2475  0.1126  0.3145
 4447W        W 5418  13.275   1.190   7.908  0.1960 -0.2189  0.1870
 4448W        W 5419   8.151   0.091   8.642 -0.1604  0.0154 -0.1032
 4449W        W 5420   3.550   6.858   8.638  0.0817  0.2930  0.0414
 4450W        W 5421  13.277   5.739   6.159  0.1904  0.1638 -0.1652
 4451W        W 5422   9.229   3.701  13.746  0.0143 -0.1054 -0.1491
 4452W        W 5423   8.055  12.693   2.573 -0.2390 -0.0586  0.1480
 4453W        W 5424   9.055   2.935   7.613  0.1208 -0.0528  0.0184
 4454W        W 5425  12.573   0.735   3.107 -0.1074 -0.2457  0.3190
 4455W        W 5426   3.591  12.468  13.550 -0.3959  0.0435  0.1188
 4456W        W 5427  12.730   1.803  12.197  0.3300  0.3146  0.1645
 4457W        W 5428   4.980   3.204  10.790 -0.1597 -0.1496 -0.3430
 4458W        W 5429  10.700   0.188  12.428 -0.0198 -0.0594  0.1474
 4459W        W 5430   5.113   6.026   4.607 -0.0017 -0.1402  0.0651
 4460W        W 5431   1.894  10.839   2.029 -0.1500 -0.2230 -0.0092
 4461W        W 5432   9.047  12.448   3.955  0.0954 -0.0024  0.0579
 4462W        W 5433   7.192  10.066   6.676 -0.1230  0.0195 -0.0717
 4463W        W 5434   1.771  11.429   0.387 -0.0386 -0.0155 -0.2884
 4464W        W 5435   4.695   2.742   4.247  0.0941 -0.0487 -0.0014
 4465W        W 5436   1.718   0.149   9.205 -0.0492 -0.1402  0.3710
 4466W        W 5437   4.540   2.485   8.016  0.3159  0.0938 -0.2268
 4467W        W 5438   7.880  12.973  13.680  0.0221  0.1831  0.0646
 4468W        W 5439   1.506  11.124   0.083 -0.1648 -0.1094  0.2290
 4469W        W 5440   5.226   7.434   1.703  0.1615  0.0162 -0.2100
 4470W        W 5441   2.877  12.610   5.952 -0.0537 -0.0789  0.0890
 4471W        W 5442  13.777   4.585   2.600 -0.3885  0.1388  0.1597
 4472W        W 5443   9.887   8.433   5.331 -0.2639 -0.1987 -0.0402
 4473W        W 5444   7.210   8.021   2.790 -0.0387  0.0002 -0.2739
 4474W        W 5445   0.297   7.099   9.768  0.4441 -0.3155 -0.1188
 4475W        W 5446  10.260  13.175  12.776  0.1215 -0.0820  0.0624
 4476W        W 5447   4.663   3.686   6.522  0.1072 -0.0002  0.1394
 4477W        W 5448   5.152   3.577   2.295 -0.2533 -0.1084 -0.2240
 4478W        W 5449   6.386   5.688  11.173  0.0263 -0.2338 -0.2460
 4479W        W 5450   3.417   5.272   4.521  0.4316  0.2421 -0.2983
 4480W        W 5451  10.812  13.124   7.429  0.1137  0.1699 -0.0310
 4481W        W 5452   1.970  11.650   3.258  0.1704  0.2793  0.1754
 4482W        W 5453   2.982   1.262   4.017  0.1213  0.2483 -0.1034
 4483W        W 5454   7.482  10.982   8.646  0.0896 -0.2122  0.0932
 4484W        W 5455   4.467   5.128   1.657  0.0858 -0.0131  0.3246
 4485W        W 5456  13.766   3.512  13.486 -0.0152  0.0788  0.1264
 4486W        W 5457   6.523   8.668   3.413 -0.2433 -0.0285 -0.1962
 4487W        W 5458   8.826  11.399   4.414  0.0015 -0.2425  0.0050
 4488W        W 5459   5.712   4.459  13.705 -0.2169 -0.0013 -0.0054
 4489W        W 5460  12.048   7.779   8.350  0.1552 -0.0123 -0.0651
 4490W        W 5461   1.587  12.702   1.479 -0.1246  0.0827  0.1764
 4491W        W 5462   2.392  12.325  12.089 -0.0011 -0.1977 -0.1747
 4492W        W 5463  12.786   5.801   2.868 -0.0709 -0.1338  0.1478
 4493W        W 5464   2.917   4.844  10.107  0.3012  0.1286 -0.2493
 4494W        W 5465  10.516   2.348   5.787 -0.1281  0.0027  0.2265
 4495W        W 5466   4.255  12.084   5.525 -0.0401 -0.0391 -0.0152
 4496W        W 5467  11.654   1.141   0.261  0.2970  0.0928  0.1014
 4497W        W 5468   9.123   1.119   0.004  0.1091 -0.2779 -0.1243
 4498W        W 5469  10.625   6.824   4.104 -0.3758 -0.0093  0.2969
 4499W        W 5470   1.487   3.745   8.599 -0.0541 -0.2468  0.2319
 4500W        W 5471   7.431  10.339  13.022  0.1366 -0.0680 -0.0180
 4501W        W 5472   9.839   3.888  13.121  0.0904 -0.1476  0.0177
 4502W        W 5473   8.041   3.004   7.282 -0.0674 -0.0296  0.1513
 4503W        W 5474  10.367   6.550   9.203 -0.0643 -0.1645 -0.2021
 4504W        W 5475   1.830   0.424   6.506  0.1114  0.4524  0.0847
 4505W        W 5476   0.920   8.756   9.993  0.3322  0.1952 -0.3490
 4506W        W 5477  13.171  13.055   9.073  0.1620  0.2936  0.1324
 4507W        W 5478   0.254   3.048   0.633 -0.0017  0.0548 -0.0933
 4508W        W 5479  11.475  13.619   7.946  0.1567  0.0486  0.0805
 4509W        W 5480   5.714   2.964  13.571 -0.1445 -0.0852 -0.0567
 4510W        W 5481   0.411  11.433   3.283 -0.1321 -0.1358  0.2787
 4511W        W 5482  10.565   7.332   2.055 -0.0943 -0.1094  0.1470
 4512W        W 5483   5.843   7.173   1.440 -0.2734 -0.0274  0.0972
 4513W        W 5484   5.302   7.602   3.883  0.1210  0.0582  0.2172
 4514W        W 5485   1.756   5.159   9.092  0.3590  0.1433  0.1168
 4515W        W 5486   9.732   9.338   4.283 -0.0472 -0.0060  0.1581
 4516W        W 5487   5.794   9.942  12.569  0.0680  0.0878 -0.0826
 4517W        W 5488  12.395  11.935   7.385  0.0065  0.3983 -0.1026
 4518W        W 5489   0.984   8.801   1.725  0.0269 -0.1158  0.2878
 4519W        W 5490   2.898  11.789   8.298 -0.1129  0.0389 -0.1996
 4520W        W 5491   3.845  13.349  13.042 -0.0694 -0.1275  0.0404
 4521W        W 5492   2.343  13.663   4.782  0.0849  0.1246 -0.0163
 4522W        W 5493   5.223   8.761   8.001  0.2523 -0.3084  0.0766
 4523W        W 5494   6.247   3.589  11.965 -0.1282  0.3536 -0.2843
 4524W        W 5495   9.520   2.129   2.065 -0.0641  0.2131  0.5295
 4525W        W 5496   5.883   6.633  11.044 -0.1032 -0.2260  0.1246
 4526W        W 5497  11.426  12.580   5.405 -0.0497 -0.2940  0.0372
 4527W        W 5498   5.340  13.123   3.947 -0.0189  0.1674  0.1746
 4528W        W 5499   2.668   4.780   2.620  0.0040 -0.1721 -0.0816
 4529W        W 5500  12.637   3.535   4.657  0.1937 -0.0088  0.0325
 4530W        W 5501   3.901  13.527   4.355 -0.1437  0.2964  0.0782
 4531W        W 5502   2.591   5.741   7.338 -0.0080  0.1627 -0.2405
 4532W        W 5503   8.194   2.518   0.663  0.2906 -0.0441 -0.1792
 4533W        W 5504  13.431  10.780  12.490  0.0051  0.0040 -0.3353
 4534W        W 5505   3.529   3.199   0.633 -0.0485 -0.0144 -0.2160
 4535W        W 5506   7.701   1.268  13.746  0.3538 -0.0434  0.2247
 4536W        W 5507   3.667   5.908   8.892 -0.1918 -0.0869 -0.1099
 4537W        W 5508   7.029   3.007   3.225 -0.0366 -0.0574 -0.0782
 4538W        W 5509   1.150   5.046   6.254  0.0324  0.0786  0.0561
 4539W        W 5510   5.512   2.906   7.860 -0.3974 -0.2098 -0.0149
 4540W        W 5511  11.512   0.197   5.165 -0.1656  0.0858  0.1876
 4541W        W 5512  10.536   7.015   9.140  0.0332  0.0955  0.0973
 4542W        W 5513   9.607  12.576   9.636  0.0053 -0.1780  0.1188
 4543W        W 5514   6.275   6.358   0.105  0.0563 -0.0808  0.2310
 4544W        W 5515   7.773   3.997   2.930 -0.1760  0.1422 -0.1282
 4545W        W 5516   1.066   8.072  10.662 -0.0101  0.1903 -0.0356
 4546W        W 5517  10.245   6.870   1.952 -0.0356 -0.1846 -0.2606
 4547W        W 5518   6.150   2.326   1.014  0.0305  0.1244  0.2250
 4548W        W 5519   8.736  13.171   0.840  0.3580  0.4157  0.1033
 4549W        W 5520   4.970   1.312  11.494 -0.0436 -0.0059  0.1730
 4550W        W 5521   9.773   9.504   0.005  0.3732 -0.0927 -0.2635
 4551W        W 5522   6.449   2.553   3.496  0.0120  0.0134  0.1085
 4552W        W 5523   0.701  10.004   8.487  0.0204  0.4373 -0.1799
 4553W        W 5524   9.540   3.006   7.970  0.2931  0.0172 -0.1182
 4554W        W 5525   1.256   7.159   7.848 -0.3011 -0.0241 -0.0438
 4555W        W 5526  10.974   2.586  12.658  0.1379  0.1550 -0.1831
 4556W        W 5527  12.389   9.419  12.915  0.3796 -0.0789 -0.1155
 4557W        W 5528  12.716   0.903  10.527  0.2085  0.0531  0.0848
 4558W        W 5529  12.608  12.436   1.151 -0.1763 -0.2317 -0.3152
 4559W        W 5530   5.272   1.731  10.159  0.0995 -0.3492  0.1237
 4560W        W 5531   9.501   5.327  13.064 -0.1687  0.0348 -0.1939
 4561W        W 5532   1.102  11.975  13.725 -0.4525 -0.3548  0.1736
 4562W        W 5533   9.156   3.666   8.785  0.1737  0.5404  0.1793
 4563W        W 5534  12.856   2.182   3.422 -0.2432  0.1909  0.2840
 4564W        W 5535  13.154  11.937   4.806  0.0297 -0.2925 -0.1450
 4565W        W 5536   5.485   5.668   4.533  0.0885  0.1676  0.0103
 4566W        W 5537   8.138   8.208  10.109  0.1303  0.3443  0.2533
 4567W        W 5538  10.171  13.111   9.588  0.1520  0.0956  0.0995
 4568W        W 5539   6.308  10.699   2.602 -0.0863  0.1192  0.1261
 4569W        W 5540   5.027   7.777   8.931  0.1877  0.0137 -0.0580
 4570W        W 5541   1.436   9.335   2.854 -0.0246  0.0254  0.1907
 4571W        W 5542   3.913  12.352   0.512 -0.0305 -0.0930 -0.0449
 4572W        W 5543   8.556   5.199   8.796 -0.2019 -0.1112 -0.1528
 4573W        W 5544   1.233  10.555   6.991  0.2800 -0.1396 -0.1072
 4574W        W 5545   0.745   7.606   3.721 -0.0536  0.3882 -0.3595
 4575W        W 5546   2.908   3.156  11.174  0.3351 -0.0190 -0.1620
 4576W        W 5547   7.563  11.535   1.699  0.0028 -0.1682 -0.0425
 4577W        W 5548   9.605   5.811   8.189  0.1039  0.1414 -0.1173
 4578W        W 5549  10.301   2.237   2.027  0.1007  0.1216  0.0740
 4579W        W 5550  11.129   2.429  13.916 -0.1197 -0.0239  0.0288
 4580W        W 5551   1.774   7.810   7.573  0.2173  0.2335  0.1546
 4581W        W 5552   5.046   3.575   3.077  0.1415 -0.0911  0.2857
 4582W        W 5553   0.927   6.243   8.191 -0.3947 -0.1183  0.2059
 4583W        W 5554   3.511   3.781   1.301 -0.2635  0.0127 -0.0524
 4584W        W 5555   6.518   1.015   5.142  0.0988  0.1831  0.2834
 4585W        W 5556   5.142   6.324  12.552 -0.0539 -0.3840  0.0319
 4586W        W 5557   6.723   0.273   6.673 -0.1354 -0.1530  0.0277
 4587W        W 5558  12.016   0.271   0.650  0.1101 -0.1545 -0.0007
 4588W        W 5559   9.127   7.241   1.509  0.0903 -0.3400  0.1760
 4589W        W 5560   9.589   9.424   3.145 -0.0304  0.1895 -0.3088
 4590W        W 5561  13.426   8.538  12.835  0.1216  0.3541 -0.0832
 4591W        W 5562   5.664  12.163   3.944  0.1307  0.0506  0.0437
 4592W        W 5563   5.175   0.782   1.566 -0.1496  0.1726 -0.3767
 4593W        W 5564   7.962  11.781   1.583 -0.0656 -0.0691 -0.0439
 4594W        W 5565   6.785   8.678  11.984  0.0999  0.0730 -0.3080
 4595W        W 5566   7.572   8.184   8.763  0.3117  0.1254  0.4435
 4596W        W 5567  11.182   3.930   7.615  0.0277  0.2234  0.1681
 4597W        W 5568  13.571   8.442   2.932 -0.0259  0.1616 -0.0186
 4598W        W 5569  12.276   4.290   0.775  0.3104  0.2046  0.1317
 4599W        W 5570   6.718   0.096  10.981  0.1528  0.1057  0.1009
 4600W        W 5571   3.554   5.840  12.023 -0.3557 -0.0988 -0.0715
 4601W        W 5572  10.350   1.847   7.128  0.0727 -0.3050  0.0382
 4602W        W 5573   3.051   7.160   0.269  0.2002  0.1857  0.0000
 4603W        W 5574  13.241   8.658   1.702 -0.1053  0.0183 -0.0062
 4604W        W 5575   6.486   9.647   5.758 -0.0780  0.1032  0.1286
 4605W        W 5576  13.584   5.427   1.642  0.0501 -0.0698 -0.2603
 4606W        W 5577   4.778  10.106   8.210  0.1502  0.1358  0.0557
 4607W        W 5578   0.812  13.807   1.654  0.0569  0.0313 -0.0810
 4608W        W 5579   0.088   5.247   5.262 -0.3500  0.2881 -0.0312
 4609W        W 5580  13.459  12.655   5.545 -0.0991 -0.4397  0.1195
 4610W        W 5581   5.183  13.872   8.039 -0.0502 -0.2789  0.0846
 4611W        W 5582   0.935  13.439  10.671 -0.2175 -0.0531  0.1405
 4612W        W 5583   1.043  10.146   7.620 -0.0849 -0.3324  0.0807
 4613W        W 5584   6.835   8.256   3.271 -0.0027  0.2475 -0.0173
 4614W        W 5585  13.812   5.538   6.415 -0.0797 -0.1308  0.3130
 4615W        W 5586  13.086   3.513  12.454  0.1165  0.0073 -0.2881
 4616W        W 5587  11.732   8.119   3.158 -0.2840  0.0820  0.1529
 4617W        W 5588   9.564  10.330  11.618  0.1931  0.2434  0.0169
 4618W        W 5589  11.965   3.308  13.155  0.3085 -0.2623  0.1629
 4619W        W 5590   1.369   0.521  11.454  0.2446 -0.0471  0.0085
 4620W        W 5591  13.170   0.746   1.699  0.1001  0.0110 -0.2661
 4621W        W 5592  11.960   8.442   2.813  0.1975  0.0055 -0.1081
 4622W        W 5593   3.632   2.076   7.084 -0.1136 -0.1474  0.0826
 4623W        W 5594  10.203  10.150   6.103  0.0866  0.1449  0.1073
 4624W        W 5595   3.921   5.994   5.722  0.0341  0.1418  0.2101
 4625W        W 5596   8.766   7.288   4.882 -0.1192 -0.0688  0.1864
 4626W        W 5597  11.632  13.167   7.600 -0.1249  0.3717 -0.0868
 4627W        W 5598   3.467   1.359  11.200 -0.3292 -0.1552  0.3397
 4628W        W 5599  13.391   0.310   4.963  0.1558  0.1038 -0.4832
 4629W        W 5600   2.228   3.709  11.106 -0.0215  0.1630 -0.2913
 4630W        W 5601   0.254   7.744   3.516  0.0595 -0.3464  0.0664
 4631W        W 5602   9.228   1.284  13.399 -0.2532 -0.1791  0.1085
 4632W        W 5603  10.008   5.845   1.167  0.1199  0.0925  0.2012
 4633W        W 5604  12.876  11.391   8.745 -0.1949 -0.1876 -0.2485
 4634W        W 5605  12.350   7.452   3.038  0.1873  0.2229 -0.0009
 4635W        W 5606  10.566   3.743   6.498 -0.2645  0.1234 -0.1865
 4636W        W 5607   7.510   8.204  11.515  0.4158 -0.0471  0.4703
 4637W        W 5608  10.146   7.646   5.369  0.0453  0.0747  0.1464
 4638W        W 5609  13.807   8.895  11.424 -0.0818  0.1083  0.0583
 4639W        W 5610  10.599   9.464   8.483  0.1405 -0.2372  0.3549
 4640W        W 5611  12.780  12.543   9.897  0.2851 -0.1807  0.0298
 4641W        W 5612   6.718  12.723   4.926  0.3291 -0.0098  0.0110
 4642W        W 5613  10.044   6.749   9.585 -0.3974 -0.0491  0.0203
 4643W        W 5614   8.942   8.470   5.111 -0.2553  0.2593  0.1170
 4644W        W 5615   0.074  12.391   9.698 -0.1090 -0.1409  0.2158
 4645W        W 5616   6.418   1.384   7.961  0.0507  0.3716  0.2984
 4646W        W 5617   8.204   0.296   3.979  0.0867 -0.0798 -0.0146
 4647W        W 5618   4.595   1.838   4.009  0.0351  0.0579 -0.1581
 4648W        W 5619   7.233   8.010   6.007 -0.0388  0.2287 -0.0930
 4649W        W 5620   0.905   2.262   0.760  0.5382  0.3292  0.0313
 4650W        W 5621   3.502  10.554   3.951 -0.0612  0.0678  0.0140
 4651W        W 5622   7.121   1.354   4.636 -0.1599  0.2358 -0.0684
 4652W        W 5623   9.881   5.115   8.505  0.1832 -0.0671  0.0395
 4653W        W 5624  13.317  13.403   1.686  0.4000 -0.2006  0.0278
 4654W        W 5625   5.349   8.940   0.228  0.0931 -0.1004 -0.0475
 4655W        W 5626   7.045   1.664   3.323 -0.3013  0.1164  0.3364
 4656W        W 5627   6.093   9.633   4.297  0.1142 -0.0946 -0.0160
 4657W        W 5628  13.658   7.671   3.633  0.1521  0.2269  0.1901
 4658W        W 5629  13.742   6.386  10.755  0.1956 -0.0774  0.0983
 4659W        W 5630   5.478   3.402   9.587 -0.1551  0.0140 -0.1145
 4660W        W 5631   7.186  10.347   8.070 -0.0907 -0.1382 -0.0422
 4661W        W 5632   0.296   0.804  13.059  0.3913  0.1065 -0.1108
 4662W        W 5633   1.163   1.829   0.513 -0.1336 -0.2438  0.1057
 4663W        W 5634   1.007   7.577  11.072  0.0227  0.2020  0.0934
 4664W        W 5635   4.047   2.808   8.482  0.0672 -0.2061  0.1231
 4665W        W 5636   7.685   9.141   6.945 -0.0845 -0.0383 -0.0297
 4666W        W 5637   4.734   9.184   4.515 -0.0368  0.0788  0.1296
 4667W        W 5638   5.891   7.398  13.566  0.0386 -0.1100 -0.0478
 4668W        W 5639   8.560   1.314   0.179 -0.1092  0.4468 -0.1775
 4669W        W 5640   7.875  13.667   9.302 -0.0143  0.1254 -0.2284
 4670W        W 5641   8.519   2.995   5.763  0.1195 -0.1423 -0.2598
 4671W        W 5642  11.129   5.754   2.207 -0.2067  0.0550 -0.1399
 4672W        W 5643  11.155   6.401  13.051 -0.0445  0.1158  0.0368
 4673W        W 5644   7.211   8.153  13.633 -0.1873  0.0713 -0.1661
 4674W        W 5645  10.147  12.914   1.151  0.0489 -0.4181  0.0016
 4675W        W 5646  10.888  12.019   2.939  0.1788 -0.0538 -0.2650
 4676W        W 5647   1.876   5.302   2.359 -0.0636 -0.3102 -0.1146
 4677W        W 5648   2.691  10.457   3.240  0.0136  0.4010 -0.0996
 4678W        W 5649   6.670   9.268   1.603 -0.1509 -0.2913  0.0497
 4679W        W 5650   4.281  13.161   7.750  0.0211  0.1794 -0.1575
 4680W        W 5651   0.317   3.649  13.614  0.2487  0.1348 -0.2764
 4681W        W 5652   3.022  12.907  10.920  0.1535  0.2946  0.2225
 4682W        W 5653   6.803   5.406   3.567  0.0454  0.0948 -0.1025
 4683W        W 5654   0.006   7.088  11.776 -0.0573  0.1907 -0.2189
 4684W        W 5655   0.294  10.314   4.427  0.1672  0.1260  0.2753
 4685W        W 5656   3.202   4.806   3.886 -0.0435 -0.2461  0.1110
 4686W        W 5657  11.814  13.453   2.333 -0.2645 -0.0244  0.0285
 4687W        W 5658   2.004   9.577  11.085  0.0822 -0.1280  0.1076
 4688W        W 5659  12.824   0.314   5.970  0.1914 -0.2014 -0.0833
 4689W        W 5660   0.133   5.282   8.772 -0.1652 -0.1916  0.0888
 4690W        W 5661  13.863   2.611  12.092 -0.2454 -0.1320 -0.0902
 4691W        W 5662   7.881   8.935   9.122  0.0176  0.1658  0.1425
 4692W        W 5663   7.451   1.438   6.248 -0.0468 -0.1774  0.1179
 4693W        W 5664  12.588   8.593   9.880 -0.1042 -0.0594  0.1282
 4694W        W 5665   0.876  13.601   7.572  0.0520  0.3482 -0.0458
 4695W        W 5666   3.953  13.099   3.477  0.0699 -0.3131 -0.2562
 4696W        W 5667  11.630   3.927   3.867  0.2253  0.2519 -0.0569
 4697W        W 5668  13.254   9.621  11.860  0.0525 -0.0367 -0.2360
 4698W        W 5669   7.934   0.880   6.680 -0.1876  0.0854 -0.2683
 4699W        W 5670   0.124   1.661  11.040  0.0101  0.1543  0.2357
 4700W        W 5671   6.927   3.451   2.911  0.2358  0.2807  0.1489
 4701W        W 5672   7.737   3.534  12.418  0.1640 -0.4106 -0.2267
 4702W        W 5673   7.440  13.911   9.724 -0.0909  0.3068  0.1523
 4703W        W 5674   3.571  10.308  13.103  0.1577  0.0909 -0.1748
 4704W        W 5675   4.155   5.716  11.003 -0.3311 -0.1693  0.0026
 4705W        W 5676   5.998   7.185   2.698 -0.2279 -0.0429 -0.0610
 4706W        W 5677   4.088   8.031   9.952  0.3037  0.0526 -0.0019
 4707W        W 5678  13.490   7.900   8.034 -0.1431  0.1292  0.1675
 4708W        W 5679  11.244   5.895   0.405 -0.0449  0.2362 -0.1616
 4709W        W 5680  12.108   3.446  10.436 -0.2241 -0.1091  0.0274
 4710W        W 5681  12.266   5.301  11.177 -0.1534 -0.1337 -0.3323
 4711W        W 5682   8.316  12.652   6.801  0.1603 -0.1420 -0.2168
 4712W        W 5683  13.080   7.852   4.398  0.3612 -0.0349 -0.1895
 4713W        W 5684   5.018   0.154  13.657 -0.2875  0.0420  0.0933
 4714W        W 5685   6.329   3.410  12.624  0.2243 -0.2623 -0.0608
 4715W        W 5686   1.304   5.296   9.215 -0.3440 -0.3365 -0.3580
 4716W        W 5687  12.337   2.004   5.971 -0.3208  0.0598 -0.0555
 4717W        W 5688   4.558   0.324   5.607  0.4077  0.2940  0.1106
 4718W        W 5689   7.236   4.834  10.487 -0.7295  0.0196  0.0623
 4719W        W 5690   4.141   2.667  11.007  0.4987 -0.2633 -0.1266
 4720W        W 5691  12.476  13.370   6.136 -0.0014 -0.1760 -0.4333
 4721W        W 5692   2.111   7.940  12.553 -0.0605  0.0314 -0.0235
 4722W        W 5693  10.203  12.155   6.495  0.0671 -0.2290 -0.1172
 4723W        W 5694   9.188   7.908  13.098  0.0446 -0.1806  0.0494
 4724W        W 5695  13.014  10.217   4.528  0.1828 -0.0771 -0.0060
 4725W        W 5696  13.455   8.528  11.015  0.1122 -0.1271 -0.0257
 4726W        W 5697   3.317   9.404  13.685 -0.1486  0.0998  0.1684
 4727W        W 5698  12.206   4.752  10.355  0.1612 -0.0768 -0.1168
 4728W        W 5699  10.067  10.743   4.691 -0.1795 -0.0726 -0.0174
 4729W        W 5700   8.475  11.999   0.959  0.0311 -0.1690 -0.1412
 4730W        W 5701  11.494   5.831   5.444  0.0696 -0.0447 -0.1917
 4731W        W 5702   7.982  12.630   1.589 -0.2572 -0.3692 -0.1143
 4732W        W 5703   8.873  12.524   4.792 -0.2121 -0.0717  0.4069
 4733W        W 5704   1.417   4.844   3.798 -0.2481 -0.1847  0.0465
 4734W        W 5705  12.704   7.730   7.736  0.2848  0.5768 -0.1007
 4735W        W 5706  11.383  11.629   3.107  0.4446 -0.2429  0.1810
 4736W        W 5707  11.833   0.501   6.803 -0.0470  0.1852 -0.0634
 4737W        W 5708   1.227   7.472   1.243 -0.1623  0.0619 -0.2916
 4738W        W 5709  12.947   9.491   2.379 -0.1757  0.1806  0.1754
 4739W        W 5710   1.904  12.939   9.792 -0.1434 -0.1055  0.1285
 4740W        W 5711  10.531  12.648   8.974 -0.1893 -0.1035 -0.0471
 4741W        W 5712  10.494   4.284   3.533 -0.0544  0.1828 -0.1259
 4742W        W 5713   4.853   4.229  10.566  0.2069  0.1925 -0.1284
 4743W        W 5714  13.690   0.647   1.736 -0.2565 -0.0074 -0.2573
 4744W        W 5715   8.278   0.823  12.597 -0.0068  0.0471  0.0979
 4745W        W 5716   7.076   6.494   8.439  0.3825  0.1524  0.0755
 4746W        W 5717   2.223   5.498  10.705 -0.2246  0.1088  0.2069
 4747W        W 5718   9.270   8.769   8.890  0.0162 -0.2087 -0.2128
 4748W        W 5719   4.138   5.261   6.811 -0.0656  0.5076  0.1525
 4749W        W 5720   2.800   3.450   1.455  0.3112  0.1793 -0.0042
 4750W        W 5721  12.103   5.804   6.507  0.0709 -0.1093 -0.2109
 4751W        W 5722   7.963   5.825   5.900  0.2539  0.0058  0.4565
 4752W        W 5723   7.646   8.996   7.434 -0.0488 -0.0343 -0.1731
 4753W        W 5724  12.134   8.383   9.764 -0.1444 -0.0573  0.1321
 4754W        W 5725   1.995   3.735   8.782 -0.0406  0.0032  0.1354
 4755W        W 5726   3.879   2.713  13.039 -0.0805 -0.2687 -0.3897
 4756W        W 5727   3.453   6.735   4.479 -0.0074 -0.0090 -0.2128
 4757W        W 5728   3.241   4.053  10.733 -0.1816 -0.2379 -0.2284
 4758W        W 5729   5.552  12.115  10.749  0.0880 -0.1411  0.0770
 4759W        W 5730   8.331   1.375   8.327 -0.1843 -0.0592 -0.0179
 4760W        W 5731  11.750   3.866   7.697  0.0421 -0.2072  0.0239
 4761W        W 5732  13.502   7.543   8.807 -0.1408  0.1589 -0.1048
 4762W        W 5733   6.413   0.366   6.264 -0.1597  0.1397  0.1009
 4763W        W 5734   1.809  12.094   9.117  0.3270 -0.4524  0.1294
 4764W        W 5735  12.659   2.875   0.217 -0.1086 -0.2096 -0.2070
 4765W        W 5736  12.956   6.851   9.732 -0.1131 -0.2746 -0.1475
 4766W        W 5737   3.204   9.821   9.138 -0.4700 -0.0374  0.1052
 4767W        W 5738   2.959   9.829  13.738  0.0554 -0.0265  0.1747
 4768W        W 5739   8.936   5.975   0.982 -0.3679 -0.0274 -0.2243
 4769W        W 5740   9.188   5.638  13.397  0.1984 -0.2390 -0.0589
 4770W        W 5741   3.876  11.377   8.215  0.3335 -0.2591 -0.1616
 4771W        W 5742   9.321   7.416   6.708 -0.2566 -0.0201 -0.0259
 4772W        W 5743   2.032   8.387  10.277 -0.2158 -0.2410  0.1093
 4773W        W 5744  12.260   6.298   7.932 -0.1879  0.1078 -0.1350
 4774W        W 5745  12.439  10.898  10.738  0.2048  0.0423 -0.0742
 4775W        W 5746   7.935   2.522   9.225 -0.0461 -0.1570 -0.1426
 4776W        W 5747  13.146  12.499   7.637 -0.4262  0.2325  0.2647
 4777W        W 5748  13.883  12.710   5.791 -0.2515 -0.3764  0.2057
 4778W        W 5749   5.780   3.691   0.191 -0.2275 -0.0261 -0.1587
 4779W        W 5750   9.152   1.130  12.951 -0.0356 -0.0089  0.0137
 4780W        W 5751  10.301  13.596   8.953 -0.1628  0.0911  0.0426
 4781W        W 5752   0.670   9.095  11.589 -0.0114 -0.0870  0.2427
 4782W        W 5753  11.002  13.092   5.903 -0.3797  0.1989  0.1481
 4783W        W 5754   1.957   8.063   4.415  0.1691  0.0206 -0.2029
 4784W        W 5755   0.157  11.856   2.112  0.0605  0.0528  0.0799
 4785W        W 5756   4.842   5.783   4.927  0.6055 -0.0957 -0.3792
 4786W        W 5757   5.044   7.132   1.277 -0.1770 -0.2422  0.2730
 4787W        W 5758   0.466   5.847  10.242 -0.1126  0.0838 -0.0881
 4788W        W 5759   8.506   6.988   7.343  0.0563 -0.1838 -0.1222
 4789W        W 5760   6.766  10.563   4.567  0.0456  0.3520 -0.3179
 4790W        W 5761  13.764   1.960   3.429  0.0631  0.0147 -0.0524
 4791W        W 5762   0.020   4.215   4.607 -0.0285  0.0337  0.1202
 4792W        W 5763   2.114  10.548  13.011  0.1062 -0.2762 -0.0999
 4793W        W 5764   5.695   8.234   0.764  0.0847 -0.0678  0.0551
 4794W        W 5765  11.008   0.187   6.464 -0.2325 -0.0892  0.1296
 4795W        W 5766   9.416   2.738   2.644 -0.0328 -0.1247 -0.0307
 4796W        W 5767   9.115  12.676  13.065  0.3519  0.1555  0.0827
 4797W        W 5768  13.919   0.293   6.896 -0.0480  0.1870 -0.0179
 4798W        W 5769   6.967   7.669  10.499 -0.2079  0.1397  0.0119
 4799W        W 5770   3.155   0.193   0.733 -0.3189  0.2943  0.1145
 4800W        W 5771   9.666   0.672   9.365 -0.1182  0.2763 -0.0567
 4801W        W 5772   7.363   7.822  11.830 -0.0771 -0.1798  0.2501
 4802W        W 5773   4.214  12.673   8.911 -0.0769  0.0021  0.2074
 4803W        W 5774   7.873  10.808   6.510 -0.1991 -0.0742 -0.2549
 4804W        W 5775  10.991   2.783   9.535  0.1607  0.0536  0.1686
 4805W        W 5776   2.391   5.698   9.310 -0.0032 -0.1621  0.1010
 4806W        W 5777   7.221   1.764   1.068  0.0614  0.1325 -0.2129
 4807W        W 5778  10.208   1.320   9.690 -0.0975 -0.2379  0.1351
 4808W        W 5779  11.320   2.752   4.088 -0.0304  0.3010  0.0367
 4809W        W 5780   5.468   2.746   0.101 -0.0418 -0.0651 -0.1395
 4810W        W 5781  13.152   0.870   9.301 -0.0541 -0.1367 -0.1652
 4811W        W 5782  12.290  13.817   8.681 -0.0760  0.1012 -0.3745
 4812W        W 5783   9.962  12.426   5.149  0.1301 -0.1939 -0.0851
 4813W        W 5784   1.126  13.284   9.695  0.0581  0.2347  0.0029
 4814W        W 5785  11.247  11.721   0.595 -0.0158  0.1406 -0.0439
 4815W        W 5786   0.983  11.732   5.578  0.1817  0.0496 -0.2255
 4816W        W 5787  12.303   2.142   5.004  0.0243  0.1808  0.4304
 4817W        W 5788   9.616   6.495   9.774 -0.1830  0.1427  0.1219
 4818W        W 5789   9.927   0.394   7.251 -0.1198  0.0225 -0.1442
 4819W        W 5790   6.750  12.784   7.176  0.5914 -0.0491 -0.0350
 4820W        W 5791  10.452   0.132  10.765  0.1315 -0.1074  0.1173
 4821W        W 5792   9.384   3.810  12.967 -0.3823 -0.0400  0.1313
 4822W        W 5793   6.304   7.862   6.290  0.0225  0.2120 -0.3424
 4823W        W 5794  12.563  13.750   1.879  0.1757  0.1744  0.1546
 4824W        W 5795   4.573  13.624   9.236  0.1213 -0.2522 -0.2629
 4825W        W 5796   3.936   8.080   8.857 -0.2728  0.1596  0.2113
[truncated: 1,156,127 more chars]
