# Supplementary material for: Cryptochrome magnetoreception: Time course of photoactivation from non-equilibrium coarse-grained molecular dynamics
Source: Comput Struct Biotechnol J. 2024 Nov 10;26:58–69. doi: 10.1016/j.csbj.2024.11.001 (PMC11725172; doi:10.1016/j.csbj.2024.11.001)
Supplement: Supplementary file 2 — Analysis codes and cg-MD simulation inputs (including initial molecular structures, parameters and topology files) and outputs (final molecular structures) of the 20 replicas. [file mmc2.zip › cg-md/06/mus_06.gro]

Title of the system in water t= 7000000.00000 step= 350000000
22551
    1MET     BB    1  13.800  12.050  10.050
    1MET    SC1    2  13.660  11.700  10.010
    2PRO     BB    3  13.720  12.080  10.380
    2PRO    SC1    4  13.400  11.990  10.360
    3HIS     BB    5  13.880  12.230  10.570
    3HIS    SC1    6  13.760  12.220  10.840
    3HIS    SC2    7  13.680  12.390  11.040
    3HIS    SC3    8  13.640  12.130  11.070
    4ARG     BB    9   0.100  12.530  10.540
    4ARG    SC1   10   0.110  12.480  10.190
    4ARG    SC2   11   0.090  12.450   9.910
    4ARG    SCP   12   0.060  12.430   9.810
    5THR     BB   13   0.240  12.780  10.810
    5THR    SC1   14   0.220  12.610  11.020
    5THR    SCP   15   0.350  12.600  11.070
    5THR    SCN   16   0.090  12.630  10.980
    6ILE     BB   17   0.380  13.080  10.920
    6ILE    SC1   18   0.300  13.330  10.760
    7HIS     BB   19   0.610  13.280  11.090
    7HIS    SC1   20   0.620  13.410  11.360
    7HIS    SC2   21   0.740  13.520  11.580
    7HIS    SC3   22   0.500  13.610  11.500
    8LEU     BB   23   0.570  13.650  10.980
    8LEU    SC1   24   0.390  13.790  10.730
    9PHE     BB   25   0.800  13.750  11.050
    9PHE    SC1   26   1.010  13.570  11.200
    9PHE    SC2   27   1.150  13.570  11.430
    9PHE    SC3   28   1.150  13.350  11.270
   10ARG     BB   29   0.830   0.060  11.330
   10ARG    SC1   30   0.800   0.310  11.180
   10ARG    SC2   31   0.760   0.590  11.330
   10ARG    SCP   32   0.790   0.690  11.290
   11LYS     BB   33   0.930   0.070  11.630
   11LYS    SC1   34   0.830   0.330  11.780
   11LYS    SC2   35   0.650   0.500  11.900
   11LYS    SCP   36   0.620   0.440  11.810
   12GLY     BB   37   1.110  13.880  11.810
   13LEU     BB   38   1.390  13.750  11.800
   13LEU    SC1   39   1.470   0.030  11.550
   14ARG     BB   40   1.480  13.480  12.020
   14ARG    SC1   41   1.370  13.600  12.270
   14ARG    SC2   42   1.140  13.670  12.350
   14ARG    SCP   43   1.120  13.650  12.450
   15LEU     BB   44   1.370  13.100  12.130
   15LEU    SC1   45   1.570  12.960  11.920
   16HIS     BB   46   1.270  13.160  12.490
   16HIS    SC1   47   1.450  13.000  12.720
   16HIS    SC2   48   1.540  12.920  12.960
   16HIS    SC3   49   1.700  12.900  12.740
   17ASP     BB   50   0.990  13.170  12.490
   17ASP    SC1   51   0.900  13.440  12.670
   17ASP    SCN   52   1.000  13.470  12.660
   18ASN     BB   53   0.840  13.180  12.210
   18ASN    SC1   54   0.960  13.380  11.980
   18ASN    SCP   55   0.830  13.370  11.910
   18ASN    SCN   56   1.080  13.390  12.040
   19PRO     BB   57   0.530  13.350  12.250
   19PRO    SC1   58   0.460  13.190  12.520
   20THR     BB   59   0.400  13.330  11.970
   20THR    SC1   60   0.140  13.290  11.900
   20THR    SCP   61   0.100  13.420  11.910
   20THR    SCN   62   0.180  13.150  11.890
   21LEU     BB   63   0.580  13.090  11.810
   21LEU    SC1   64   0.550  12.820  12.000
   22LEU     BB   65   0.850  13.020  11.570
   22LEU    SC1   66   1.150  13.060  11.660
   23ALA     BB   67   0.620  12.850  11.340
   24ALA     BB   68   0.450  12.690  11.510
   25LEU     BB   69   0.210  12.630  11.580
   25LEU    SC1   70   0.050  12.810  11.770
   26GLU     BB   71  13.910  12.350  11.490
   26GLU    SC1   72  13.560  12.240  11.580
   26GLU    SCN   73  13.590  12.210  11.470
   27SER     BB   74   0.100  12.060  11.400
   27SER    SC1   75  13.920  11.860  11.490
   27SER    SCP   76  13.800  11.860  11.410
   27SER    SCN   77   0.110  11.870  11.560
   28SER     BB   78   0.300  12.150  11.160
   28SER    SC1   79   0.450  12.300  11.280
   28SER    SCP   80   0.470  12.200  11.380
   28SER    SCN   81   0.430  12.400  11.190
   29GLU     BB   82   0.300  12.080  10.870
   29GLU    SC1   83   0.060  11.790  10.950
   29GLU    SCN   84   0.040  11.750  11.060
   30THR     BB   85   0.490  12.210  10.700
   30THR    SC1   86   0.480  12.210  10.440
   30THR    SCP   87   0.410  12.310  10.370
   30THR    SCN   88   0.560  12.110  10.510
   31ILE     BB   89   0.680  12.520  10.840
   31ILE    SC1   90   0.850  12.360  11.050
   32TYR     BB   91   0.780  12.840  10.790
   32TYR    SC1   92   0.640  12.910  10.540
   32TYR    SC2   93   0.460  13.040  10.380
   32TYR    SC3   94   0.510  12.770  10.340
   33PRO     BB   95   0.990  13.020  10.920
   33PRO    SC1   96   1.090  12.860  11.130
   34VAL     BB   97   1.000  13.400  10.760
   34VAL    SC1   98   0.800  13.370  10.590
   35TYR     BB   99   1.260  13.620  10.690
   35TYR    SC1  100   1.400  13.620  10.960
   35TYR    SC2  101   1.380  13.830  11.130
   35TYR    SC3  102   1.570  13.650  11.170
   36VAL     BB  103   1.260   0.080  10.560
   36VAL    SC1  104   1.060   0.160  10.720
   37LEU     BB  105   1.490   0.190  10.470
   37LEU    SC1  106   1.640   0.200  10.740
   38ASP     BB  107   1.540   0.450  10.310
   38ASP    SC1  108   1.770   0.490  10.110
   38ASP    SCN  109   1.850   0.510  10.180
   39ARG     BB  110   1.470   0.710  10.490
   39ARG    SC1  111   1.700   0.940  10.440
   39ARG    SC2  112   1.950   0.990  10.220
   39ARG    SCP  113   1.940   1.050  10.130
   40ARG     BB  114   1.180   0.890  10.570
   40ARG    SC1  115   1.220   1.160  10.390
   40ARG    SC2  116   0.990   1.250  10.140
   40ARG    SCP  117   0.880   1.270  10.130
   41PHE     BB  118   0.970   0.720  10.790
   41PHE    SC1  119   0.740   0.570  10.720
   41PHE    SC2  120   0.630   0.330  10.660
   41PHE    SC3  121   0.500   0.560  10.590
   42LEU     BB  122   1.130   0.720  11.060
   42LEU    SC1  123   1.360   0.510  10.960
   43ALA     BB  124   1.100   0.920  11.270
   44SER     BB  125   0.840   1.110  11.220
   44SER    SC1  126   0.580   1.080  11.250
   44SER    SCP  127   0.620   1.180  11.350
   44SER    SCN  128   0.550   0.980  11.160
   45ALA     BB  129   0.940   1.280  10.970
   46MET     BB  130   1.130   1.310  10.850
   46MET    SC1  131   1.000   1.590  10.600
   47HIS     BB  132   1.370   1.540  10.960
   47HIS    SC1  133   1.220   1.810  11.020
   47HIS    SC2  134   1.230   2.060  10.930
   47HIS    SC3  135   0.990   1.930  10.960
   48ILE     BB  136   1.660   1.480  10.880
   48ILE    SC1  137   1.620   1.410  10.580
   49GLY     BB  138   1.860   1.370  10.980
   50ALA     BB  139   2.110   1.530  11.140
   51LEU     BB  140   2.170   1.390  11.390
   51LEU    SC1  141   2.200   1.420  11.720
   52ARG     BB  142   2.020   1.110  11.400
   52ARG    SC1  143   1.740   1.210  11.460
   52ARG    SC2  144   1.440   1.230  11.430
   52ARG    SCP  145   1.350   1.270  11.480
   53TRP     BB  146   2.120   0.960  11.200
   53TRP    SC1  147   1.950   0.820  11.010
   53TRP    SC2  148   1.910   0.600  10.860
   53TRP    SC3  149   2.060   0.790  10.760
   53TRP    SC4  150   2.000   0.580  10.610
   54HIS     BB  151   2.380   0.770  11.270
   54HIS    SC1  152   2.490   0.710  11.050
   54HIS    SC2  153   2.720   0.740  10.910
   54HIS    SC3  154   2.490   0.710  10.780
   55PHE     BB  155   2.210   0.580  11.510
   55PHE    SC1  156   2.270   0.730  11.760
   55PHE    SC2  157   2.150   0.970  11.810
   55PHE    SC3  158   2.150   0.780  12.000
   56LEU     BB  159   2.030   0.430  11.340
   56LEU    SC1  160   1.760   0.290  11.220
   57LEU     BB  161   2.330   0.230  11.210
   57LEU    SC1  162   2.280   0.260  10.880
   58GLN     BB  163   2.370   0.110  11.500
   58GLN    SC1  164   2.690  13.820  11.450
   58GLN    SCP  165   2.590  13.900  11.400
   58GLN    SCN  166   2.790  13.730  11.510
   59SER     BB  167   2.140  13.880  11.610
   59SER    SC1  168   1.900  13.840  11.610
   59SER    SCP  169   2.020  13.820  11.690
   59SER    SCN  170   1.790  13.870  11.540
   60LEU     BB  171   2.120  13.670  11.200
   60LEU    SC1  172   2.010  13.820  10.940
   61GLU     BB  173   2.350  13.510  11.350
   61GLU    SC1  174   2.560  13.280  11.110
   61GLU    SCN  175   2.450  13.300  11.120
   62ASPP    BB  176   2.220  13.390  11.630
   62ASPP   SC1  177   2.410  13.490  11.830
   63LEU     BB  178   1.960  13.230  11.500
   63LEU    SC1  179   1.660  13.410  11.550
   64HIS     BB  180   2.070  13.060  11.250
   64HIS    SC1  181   2.100  13.180  10.970
   64HIS    SC2  182   1.990  13.170  10.720
   64HIS    SC3  183   2.160  13.370  10.780
   65LYS     BB  184   2.300  12.860  11.430
   65LYS    SC1  185   2.430  12.990  11.690
   65LYS    SC2  186   2.390  12.990  11.960
   65LYS    SCP  187   2.370  12.960  12.070
   66ASN     BB  188   2.060  12.670  11.610
   66ASN    SC1  189   1.970  12.730  11.890
   66ASN    SCP  190   2.100  12.700  11.870
   66ASN    SCN  191   1.830  12.760  11.910
   67LEU     BB  192   1.850  12.640  11.370
   67LEU    SC1  193   1.600  12.830  11.430
   68SER     BB  194   1.840  12.220  11.230
   68SER    SC1  195   1.920  12.250  11.030
   68SER    SCP  196   1.830  12.170  11.100
   68SER    SCN  197   2.000  12.340  10.960
   69ARG     BB  198   1.770  12.160  11.520
   69ARG    SC1  199   1.780  11.880  11.630
   69ARG    SC2  200   1.750  11.590  11.540
   69ARG    SCP  201   1.660  11.590  11.610
   70LEU     BB  202   1.480  12.340  11.550
   70LEU    SC1  203   1.440  12.480  11.850
   71GLY     BB  204   1.350  12.420  11.220
   72ALA     BB  205   1.540  12.540  11.120
   73ARG     BB  206   1.640  12.730  10.880
   73ARG    SC1  207   1.890  12.660  10.810
   73ARG    SC2  208   2.170  12.650  10.910
   73ARG    SCP  209   2.130  12.680  11.000
   74LEU     BB  210   1.500  13.010  10.810
   74LEU    SC1  211   1.620  13.170  11.080
   75LEU     BB  212   1.480  13.190  10.590
   75LEU    SC1  213   1.210  13.180  10.390
   76VAL     BB  214   1.650  13.440  10.410
   76VAL    SC1  215   1.730  13.590  10.610
   77ILE     BB  216   1.440  13.730  10.220
   77ILE    SC1  217   1.300  13.500  10.070
   78GLN     BB  218   1.350   0.090   9.970
   78GLN    SC1  219   1.110  13.760   9.750
   78GLN    SCP  220   1.000  13.700   9.700
   78GLN    SCN  221   1.230  13.820   9.790
   79GLY     BB  222   1.260   0.380   9.900
   80GLU     BB  223   0.990   0.390   9.790
   80GLU    SC1  224   0.910   0.750   9.950
   80GLU    SCN  225   0.840   0.750   9.860
   81TYR     BB  226   0.740   0.240   9.950
   81TYR    SC1  227   0.830   0.060  10.150
   81TYR    SC2  228   0.970  13.770  10.270
   81TYR    SC3  229   0.760  13.890  10.400
   82GLU     BB  230   0.430   0.210   9.860
   82GLU    SC1  231   0.510   0.550   9.630
   82GLU    SCN  232   0.510   0.470   9.720
   83SER     BB  233   0.310   0.040  10.140
   83SER    SC1  234   0.280   0.160  10.340
   83SER    SCP  235   0.270   0.130  10.480
   83SER    SCN  236   0.290   0.200  10.210
   84VAL     BB  237   0.460  13.670  10.100
   84VAL    SC1  238   0.400  13.530  10.310
   85LEU     BB  239   0.660  13.570   9.930
   85LEU    SC1  240   0.800  13.360  10.120
   86ARG     BB  241   0.640  13.610   9.650
   86ARG    SC1  242   0.720  13.910   9.530
   86ARG    SC2  243   0.550   0.170   9.310
   86ARG    SCP  244   0.460   0.160   9.360
   87ASP     BB  245   0.380  13.470   9.560
   87ASP    SC1  246   0.240  13.750   9.490
   87ASP    SCN  247   0.220  13.780   9.380
   88HIS     BB  248   0.110  13.280   9.550
   88HIS    SC1  249  13.910  13.360   9.830
   88HIS    SC2  250  13.890  13.400  10.090
   88HIS    SC3  251  13.880  13.610   9.920
   89VAL     BB  252   0.050  12.990   9.400
   89VAL    SC1  253   0.140  13.040   9.160
   90GLN     BB  254  13.750  12.850   9.450
   90GLN    SC1  255  13.900  12.490   9.270
   90GLN    SCP  256  13.850  12.450   9.140
   90GLN    SCN  257   0.040  12.530   9.390
   91LYS     BB  258  13.600  12.840   9.720
   91LYS    SC1  259  13.320  12.920   9.640
   91LYS    SC2  260  13.120  12.970   9.460
   91LYS    SCP  261  13.030  12.950   9.400
   92TRP     BB  262  13.770  12.890   9.990
   92TRP    SC1  263   0.110  13.000  10.010
   92TRP    SC2  264   0.350  13.120   9.960
   92TRP    SC3  265   0.290  12.890   9.840
   92TRP    SC4  266   0.530  13.000   9.810
   93ASN     BB  267  13.690  12.870  10.350
   93ASN    SC1  268   0.010  13.070  10.470
   93ASN    SCP  269  13.890  12.950  10.410
   93ASN    SCN  270   0.040  13.190  10.540
   94ILE     BB  271  13.590  12.670  10.530
   94ILE    SC1  272  13.390  12.430  10.570
   95THR     BB  273  13.490  12.830  10.820
   95THR    SC1  274  13.250  12.810  10.860
   95THR    SCP  275  13.330  12.840  10.980
   95THR    SCN  276  13.180  12.790  10.750
   96GLN     BB  277  13.770  12.920  10.950
   96GLN    SC1  278  13.730  12.810  11.270
   96GLN    SCP  279  13.780  12.760  11.150
   96GLN    SCN  280  13.670  12.860  11.380
   97VAL     BB  281  13.820  13.240  11.000
   97VAL    SC1  282  13.740  13.420  10.820
   98THR     BB  283   0.180  13.350  11.210
   98THR    SC1  284   0.190  13.140  11.370
   98THR    SCP  285   0.110  13.240  11.310
   98THR    SCN  286   0.260  13.040  11.440
   99LEU     BB  287   0.010  13.720  11.250
   99LEU    SC1  288  13.860  13.880  10.980
  100ASP     BB  289  13.920  13.830  11.440
  100ASP    SC1  290   0.090  13.730  11.710
  100ASP    SCN  291   0.140  13.630  11.700
  101ALA     BB  292  13.830   0.240  11.530
  102GLU     BB  293   0.070   0.380  11.390
  102GLU    SC1  294   0.410   0.270  11.560
  102GLU    SCN  295   0.400   0.340  11.650
  103MET     BB  296   0.030   0.600  11.220
  103MET    SC1  297   0.340   0.690  11.030
  104GLU     BB  298  13.800   0.810  11.110
  104GLU    SC1  299  13.430   0.730  11.240
  104GLU    SCN  300  13.340   0.670  11.240
  105PRO     BB  301   0.000   1.090  11.110
  105PRO    SC1  302   0.090   1.130  11.360
  106PHE     BB  303   0.170   1.170  10.870
  106PHE    SC1  304   0.370   1.420  10.940
  106PHE    SC2  305   0.580   1.580  10.900
  106PHE    SC3  306   0.330   1.670  10.840
  107TYR     BB  307   0.180   1.030  10.620
  107TYR    SC1  308   0.480   0.980  10.570
  107TYR    SC2  309   0.730   1.080  10.580
  107TYR    SC3  310   0.660   0.910  10.380
  108LYS     BB  311   0.020   0.850  10.450
  108LYS    SC1  312   0.170   0.640  10.250
  108LYS    SC2  313   0.380   0.620  10.130
  108LYS    SCP  314   0.290   0.580  10.070
  109GLU     BB  315  13.660   0.810  10.590
  109GLU    SC1  316  13.480   1.170  10.460
  109GLU    SCN  317  13.400   1.150  10.390
  110MET     BB  318  13.550   0.570  10.760
  110MET    SC1  319  13.230   0.650  10.830
  111GLU     BB  320  13.550   0.300  10.620
  111GLU    SC1  321  13.180   0.260  10.430
  111GLU    SCN  322  13.260   0.220  10.500
  112ALA     BB  323  13.650   0.390  10.310
  113ASN     BB  324  13.750   0.230  10.180
  113ASN    SC1  325  13.820   0.170   9.880
  113ASN    SCP  326  13.870   0.060   9.940
  113ASN    SCN  327  13.770   0.280   9.810
  114ILE     BB  328  13.630  13.820  10.290
  114ILE    SC1  329  13.860  13.750  10.490
  115ARG     BB  330  13.380  13.830  10.060
  115ARG    SC1  331  13.180  13.660  10.190
  115ARG    SC2  332  13.070  13.710  10.460
  115ARG    SCP  333  13.080  13.810  10.500
  116ARG     BB  334  13.360  13.910   9.700
  116ARG    SC1  335  13.030  13.840   9.640
  116ARG    SC2  336  12.740  13.750   9.620
  116ARG    SCP  337  12.720  13.710   9.520
  117LEU     BB  338  13.600  13.900   9.480
  117LEU    SC1  339  13.630   0.120   9.200
  118GLY     BB  340  13.620  13.600   9.410
  119ALA     BB  341  13.540  13.390   9.520
  120GLU     BB  342  13.440  13.350   9.810
  120GLU    SC1  343  13.060  13.380   9.770
  120GLU    SCN  344  13.030  13.360   9.670
  121LEU     BB  345  13.420  13.220  10.110
  121LEU    SC1  346  13.260  12.910  10.160
  122GLY     BB  347  13.470  13.330  10.430
  123PHE     BB  348  13.210  13.270  10.610
  123PHE    SC1  349  12.970  13.230  10.450
  123PHE    SC2  350  12.720  13.130  10.400
  123PHE    SC3  351  12.820  13.330  10.240
  124GLU     BB  352  13.260  13.320  10.860
  124GLU    SC1  353  12.990  13.610  10.980
  124GLU    SCN  354  12.980  13.640  10.880
  125VAL     BB  355  13.380  13.240  11.160
  125VAL    SC1  356  13.250  13.040  11.280
  126LEU     BB  357  13.680  13.380  11.420
  126LEU    SC1  358  13.670  13.140  11.630
  127SER     BB  359  13.440  13.650  11.500
  127SER    SC1  360  13.420  13.730  11.270
  127SER    SCP  361  13.520  13.810  11.210
  127SER    SCN  362  13.320  13.650  11.330
  128ARG     BB  363  13.530  13.890  11.740
  128ARG    SC1  364  13.280   0.160  11.670
  128ARG    SC2  365  13.110   0.400  11.450
  128ARG    SCP  366  13.120   0.510  11.480
  129VAL     BB  367  13.690   0.090  12.010
  129VAL    SC1  368  13.610   0.340  12.020
  130GLY     BB  369  13.900  13.860  12.220
  131HIS     BB  370   0.200   0.010  12.260
  131HIS    SC1  371   0.470   0.020  12.090
  131HIS    SC2  372   0.710  13.820  12.080
  131HIS    SC3  373   0.560  13.830  11.860
  132SER     BB  374   0.350  13.820  12.560
  132SER    SC1  375   0.590  13.790  12.550
  132SER    SCP  376   0.620  13.870  12.440
  132SER    SCN  377   0.560  13.710  12.660
  133LEU     BB  378   0.240   0.120  12.860
  133LEU    SC1  379   0.530   0.130  12.960
  134TYR     BB  380   0.040   0.110  13.060
  134TYR    SC1  381  13.730   0.340  12.980
  134TYR    SC2  382  13.520   0.510  12.960
  134TYR    SC3  383  13.770   0.600  12.940
  135ASP     BB  384  13.680  13.830  12.910
  135ASP    SC1  385  13.850  13.630  12.760
  135ASP    SCN  386  13.770  13.650  12.680
  136THR     BB  387  13.430   0.110  12.680
  136THR    SC1  388  13.590   0.170  12.510
  136THR    SCP  389  13.710   0.220  12.540
  136THR    SCN  390  13.460   0.130  12.470
  137LYS     BB  391  13.160   0.010  12.770
  137LYS    SC1  392  12.960   0.140  12.580
  137LYS    SC2  393  12.880   0.300  12.420
  137LYS    SCP  394  12.820   0.320  12.510
  138ARG     BB  395  13.170   0.040  13.140
  138ARG    SC1  396  13.410  13.840  13.320
  138ARG    SC2  397  13.690  13.710  13.390
  138ARG    SCP  398  13.730  13.610  13.410
  139ILE     BB  399  13.110   0.370  13.220
  139ILE    SC1  400  13.330   0.370  13.430
  140LEU     BB  401  12.960   0.490  12.930
  140LEU    SC1  402  13.120   0.780  12.910
  141ASP     BB  403  12.660   0.400  12.970
  141ASP    SC1  404  12.490   0.500  12.720
  141ASP    SCN  405  12.590   0.480  12.750
  142LEU     BB  406  12.580   0.360  13.260
  142LEU    SC1  407  12.360   0.180  13.340
  143ASN     BB  408  12.620   0.640  13.390
  143ASN    SC1  409  12.910   0.730  13.550
  143ASN    SCP  410  13.000   0.620  13.540
  143ASN    SCN  411  12.810   0.830  13.550
  144GLY     BB  412  12.570   0.880  13.150
  145GLY     BB  413  12.700   0.970  12.970
  146SER     BB  414  12.700   1.330  12.910
  146SER    SC1  415  12.470   1.350  12.820
  146SER    SCP  416  12.450   1.410  12.690
  146SER    SCN  417  12.500   1.290  12.940
  147PRO     BB  418  13.000   1.400  12.950
  147PRO    SC1  419  13.120   1.520  12.720
  148PRO     BB  420  13.200   1.330  13.180
  148PRO    SC1  421  13.120   1.070  13.310
  149LEU     BB  422  13.500   1.450  13.240
  149LEU    SC1  423  13.470   1.680  13.000
  150THR     BB  424  13.640   1.310  13.540
  150THR    SC1  425  13.610   1.520  13.710
  150THR    SCP  426  13.600   1.420  13.810
  150THR    SCN  427  13.620   1.620  13.610
  151TYR     BB  428   0.100   1.300  13.580
  151TYR    SC1  429   0.280   1.520  13.610
  151TYR    SC2  430   0.480   1.690  13.570
  151TYR    SC3  431   0.410   1.630  13.820
  152LYS     BB  432   0.190   1.090  13.760
  152LYS    SC1  433   0.260   1.200   0.130
  152LYS    SC2  434   0.220   1.380   0.330
  152LYS    SCP  435   0.280   1.280   0.320
  153ARG     BB  436   0.050   0.830  13.710
  153ARG    SC1  437   0.290   0.610  13.760
  153ARG    SC2  438   0.290   0.280  13.740
  153ARG    SCP  439   0.320   0.350  13.650
  154PHE     BB  440  13.870   0.780  13.440
  154PHE    SC1  441   0.120   0.650  13.280
  154PHE    SC2  442   0.270   0.620  13.060
  154PHE    SC3  443   0.330   0.480  13.280
  155LEU     BB  444  13.580   0.810  13.410
  155LEU    SC1  445  13.590   0.980  13.130
  156HIS     BB  446  13.410   0.830  13.660
  156HIS    SC1  447  13.250   1.090  13.760
  156HIS    SC2  448  13.020   1.180  13.860
  156HIS    SC3  449  13.170   1.340  13.720
  157ILE     BB  450  13.420   0.650  13.910
  157ILE    SC1  451  13.350   0.740   0.280
  158LEU     BB  452  13.690   0.490   0.060
  158LEU    SC1  453  13.870   0.590   0.300
  159SER     BB  454  13.660   0.270  13.690
  159SER    SC1  455  13.790   0.300  13.490
  159SER    SCP  456  13.680   0.230  13.440
  159SER    SCN  457  13.890   0.380  13.540
  160GLN     BB  458  13.460   0.060  13.850
  160GLN    SC1  459  13.120   0.190  13.830
  160GLN    SCP  460  13.160   0.140   0.040
  160GLN    SCN  461  13.080   0.240  13.710
  161LEU     BB  462  13.420  13.620  13.790
  161LEU    SC1  463  13.090  13.560  13.750
  162GLY     BB  464  13.640  13.440  13.800
  163ASP     BB  465   0.030  13.610  13.800
  163ASP    SC1  466   0.010  13.850   0.080
  163ASP    SCN  467   0.110  13.870   0.130
  164PRO     BB  468   0.300  13.590  13.550
  164PRO    SC1  469   0.210  13.810  13.410
  165GLU     BB  470   0.350  13.290  13.450
  165GLU    SC1  471  13.880  13.280  13.360
  165GLU    SCN  472  13.850  13.380  13.370
  166VAL     BB  473   0.590  13.080  13.340
  166VAL    SC1  474   0.840  13.130  13.410
  167PRO     BB  475   0.640  13.040  12.950
  167PRO    SC1  476   0.430  12.910  12.880
  168VAL     BB  477   0.940  12.870  12.840
  168VAL    SC1  478   1.040  12.810  13.070
  169ARG     BB  479   1.150  12.650  12.570
  169ARG    SC1  480   1.310  12.500  12.800
  169ARG    SC2  481   1.660  12.420  12.770
  169ARG    SCP  482   1.730  12.350  12.820
  170ASN     BB  483   1.040  12.600  12.280
  170ASN    SC1  484   1.040  12.760  11.990
  170ASN    SCP  485   1.010  12.860  11.890
  170ASN    SCN  486   1.070  12.660  12.090
  171LEU     BB  487   0.960  12.350  12.180
  171LEU    SC1  488   0.640  12.380  12.180
  172THR     BB  489   1.020  12.090  12.030
  172THR    SC1  490   0.830  11.960  11.920
  172THR    SCP  491   0.880  12.070  11.850
  172THR    SCN  492   0.770  11.850  11.980
  173ALA     BB  493   1.330  12.030  11.910
  174GLU     BB  494   1.310  11.880  11.680
  174GLU    SC1  495   1.400  11.490  11.890
  174GLU    SCN  496   1.450  11.530  11.800
  175ASP     BB  497   1.200  11.910  11.390
  175ASP    SC1  498   1.460  11.910  11.200
  175ASP    SCN  499   1.500  11.830  11.140
  176PHE     BB  500   0.890  12.030  11.390
  176PHE    SC1  501   0.920  12.300  11.490
  176PHE    SC2  502   0.840  12.440  11.700
  176PHE    SC3  503   1.000  12.560  11.520
  177GLN     BB  504   0.700  11.870  11.470
  177GLN    SC1  505   0.930  11.570  11.640
  177GLN    SCP  506   1.000  11.670  11.710
  177GLN    SCN  507   0.860  11.480  11.570
  178ARG     BB  508   0.520  11.710  11.260
  178ARG    SC1  509   0.310  11.510  11.300
  178ARG    SC2  510   0.040  11.400  11.400
  178ARG    SCP  511   0.150  11.400  11.360
  179CYS     BB  512   0.610  11.720  10.990
  179CYS    SC1  513   0.480  11.560  10.750
  180MET     BB  514   0.870  11.910  10.970
  180MET    SC1  515   1.110  11.630  11.030
  181SER     BB  516   1.070  12.070  10.740
  181SER    SC1  517   0.950  12.020  10.530
  181SER    SCP  518   1.060  12.020  10.450
  181SER    SCN  519   0.840  12.020  10.620
  182PRO     BB  520   1.350  12.260  10.770
  182PRO    SC1  521   1.200  12.510  10.800
  183GLU     BB  522   1.580  12.310  10.590
  183GLU    SC1  523   1.380  12.160  10.290
  183GLU    SCN  524   1.300  12.190  10.360
  184PRO     BB  525   1.880  12.180  10.520
  184PRO    SC1  526   1.900  11.890  10.570
  185GLY     BB  527   2.120  12.330  10.490
  186LEU     BB  528   2.300  12.430  10.220
  186LEU    SC1  529   2.580  12.300  10.240
  187ALA     BB  530   2.230  12.720  10.110
  188GLU     BB  531   2.230  12.970  10.290
  188GLU    SC1  532   1.840  12.890  10.360
  188GLU    SCN  533   1.820  12.860  10.260
  189ARG     BB  534   2.280  13.260  10.290
  189ARG    SC1  535   2.610  13.280  10.380
  189ARG    SC2  536   2.760  13.360  10.680
  189ARG    SCP  537   2.760  13.270  10.750
  190TYR     BB  538   2.020  13.440  10.250
  190TYR    SC1  539   2.050  13.740  10.250
  190TYR    SC2  540   2.040   0.070  10.370
  190TYR    SC3  541   1.900   0.020  10.140
  191ARG     BB  542   1.870  13.370  10.030
  191ARG    SC1  543   1.960  13.070   9.910
  191ARG    SC2  544   1.860  12.850   9.710
  191ARG    SCP  545   1.820  12.870   9.810
  192VAL     BB  546   1.830  13.620   9.790
  192VAL    SC1  547   1.580  13.640   9.710
  193PRO     BB  548   2.140  13.750   9.710
  193PRO    SC1  549   2.150  13.900   9.470
  194VAL     BB  550   2.370  13.670   9.890
  194VAL    SC1  551   2.600  13.560   9.970
  195PRO     BB  552   2.410   0.100  10.010
  195PRO    SC1  553   2.680   0.150  10.140
  196ALA     BB  554   2.210   0.270   9.920
  197ASP     BB  555   2.240   0.590   9.950
  197ASP    SC1  556   2.300   0.820   9.730
  197ASP    SCN  557   2.220   0.890   9.710
  198LEU     BB  558   2.360   0.670  10.280
  198LEU    SC1  559   2.430   0.430  10.430
  199GLU     BB  560   2.440   0.950  10.370
  199GLU    SC1  561   2.450   1.160  10.060
  199GLU    SCN  562   2.440   1.270  10.070
  200ILE     BB  563   2.700   1.050  10.470
  200ILE    SC1  564   2.930   0.850  10.420
  201PRO     BB  565   2.760   1.310  10.620
  201PRO    SC1  566   2.640   1.520  10.450
  202PRO     BB  567   2.860   1.310  10.920
  202PRO    SC1  568   3.070   1.140  10.960
  203GLN     BB  569   2.610   1.270  11.130
  203GLN    SC1  570   2.340   1.210  10.860
  203GLN    SCP  571   2.260   1.210  10.980
  203GLN    SCN  572   2.420   1.210  10.750
  204SER     BB  573   2.650   1.280  11.440
  204SER    SC1  574   2.590   1.150  11.630
  204SER    SCP  575   2.710   1.180  11.560
  204SER    SCN  576   2.470   1.120  11.700
  205LEU     BB  577   2.980   1.360  11.460
  205LEU    SC1  578   2.970   1.610  11.260
  206SER     BB  579   3.110   1.160  11.760
  206SER    SC1  580   3.360   1.220  11.770
  206SER    SCP  581   3.450   1.320  11.760
  206SER    SCN  582   3.270   1.110  11.790
  207PRO     BB  583   2.940   1.060  12.030
  207PRO    SC1  584   3.030   1.240  12.240
  208TRP     BB  585   2.700   0.840  12.040
  208TRP    SC1  586   2.490   0.970  12.190
  208TRP    SC2  587   2.330   1.180  12.230
  208TRP    SC3  588   2.540   1.130  12.400
  208TRP    SC4  589   2.370   1.330  12.460
  209THR     BB  590   2.610   0.490  12.070
  209THR    SC1  591   2.800   0.350  12.100
  209THR    SCP  592   2.800   0.220  12.050
  209THR    SCN  593   2.790   0.480  12.160
  210GLY     BB  594   2.350   0.220  11.920
  211GLY     BB  595   2.200   0.010  12.090
  212GLU     BB  596   2.080  13.680  12.280
  212GLU    SC1  597   2.300  13.370  12.310
  212GLU    SCN  598   2.380  13.330  12.250
  213THR     BB  599   2.000  13.770  12.550
  213THR    SC1  600   1.970  13.630  12.770
  213THR    SCP  601   1.860  13.600  12.690
  213THR    SCN  602   2.090  13.670  12.840
  214GLU     BB  603   2.210   0.190  12.700
  214GLU    SC1  604   2.500   0.170  12.490
  214GLU    SCN  605   2.480   0.090  12.560
  215GLY     BB  606   2.080   0.380  12.840
  216LEU     BB  607   1.980   0.410  13.200
  216LEU    SC1  608   1.690   0.540  13.230
  217ARG     BB  609   2.160   0.150  13.340
  217ARG    SC1  610   2.280   0.250  13.580
  217ARG    SC2  611   2.450   0.450  13.700
  217ARG    SCP  612   2.460   0.510  13.800
  218ARG     BB  613   2.220  13.830  13.270
  218ARG    SC1  614   2.400  13.760  13.020
  218ARG    SC2  615   2.520  13.670  12.730
  218ARG    SCP  616   2.580  13.680  12.640
  219LEU     BB  617   2.080  13.610  13.470
  219LEU    SC1  618   2.170  13.350  13.300
  220GLU     BB  619   2.040  13.700  13.670
  220GLU    SC1  620   2.070  13.450   0.020
  220GLU    SCN  621   2.020  13.360  13.890
  221GLN     BB  622   1.830  13.910  13.820
  221GLN    SC1  623   1.520  13.700   0.060
  221GLN    SCP  624   1.580  13.820   0.010
  221GLN    SCN  625   1.450  13.590   0.100
  222HIS     BB  626   1.690   0.140  13.650
  222HIS    SC1  627   1.690   0.010  13.360
  222HIS    SC2  628   1.730  13.900  13.100
  222HIS    SC3  629   1.550  13.750  13.220
  223LEU     BB  630   1.620   0.450  13.680
  223LEU    SC1  631   1.290   0.500  13.680
  224THR     BB  632   1.960   0.560  13.700
  224THR    SC1  633   2.070   0.770  13.570
  224THR    SCP  634   1.940   0.810  13.520
  224THR    SCN  635   2.190   0.730  13.610
  225ASP     BB  636   2.040   0.530   0.060
  225ASP    SC1  637   1.880   0.330   0.250
  225ASP    SCN  638   1.850   0.220   0.260
  226GLN     BB  639   2.230   0.800   0.140
  226GLN    SC1  640   2.440   0.550   0.380
  226GLN    SCP  641   2.320   0.490   0.350
  226GLN    SCN  642   2.570   0.600   0.410
  227GLY     BB  643   2.210   1.060   0.240
  228TRP     BB  644   2.040   1.200   0.450
  228TRP    SC1  645   1.880   1.010   0.610
  228TRP    SC2  646   1.850   0.800   0.780
  228TRP    SC3  647   1.850   0.760   0.510
  228TRP    SC4  648   1.880   0.550   0.680
  229VAL     BB  649   1.790   1.490   0.450
  229VAL    SC1  650   1.910   1.610   0.250
  230ALA     BB  651   1.600   1.590   0.660
  231ASN     BB  652   1.600   1.820   0.820
  231ASN    SC1  653   1.850   1.870   0.970
  231ASN    SCP  654   1.790   1.810   1.080
  231ASN    SCN  655   1.900   1.940   0.860
  232PHE     BB  656   1.330   1.990   0.730
  232PHE    SC1  657   1.200   2.020   0.960
  232PHE    SC2  658   1.010   2.160   1.080
  232PHE    SC3  659   1.010   1.890   1.090
  233THR     BB  660   1.380   2.210   0.530
  233THR    SC1  661   1.260   2.390   0.420
  233THR    SCP  662   1.140   2.410   0.470
  233THR    SCN  663   1.390   2.370   0.360
  234LYS     BB  664   1.700   2.230   0.530
  234LYS    SC1  665   1.710   2.540   0.480
  234LYS    SC2  666   1.850   2.750   0.600
  234LYS    SCP  667   1.810   2.750   0.500
  235PRO     BB  668   1.900   2.090   0.340
  235PRO    SC1  669   2.150   2.200   0.350
  236ARG     BB  670   1.770   2.070   0.070
  236ARG    SC1  671   1.960   1.900  13.810
  236ARG    SC2  672   2.080   1.790  13.540
  236ARG    SCP  673   2.080   1.690  13.490
  237THR     BB  674   1.560   2.270  13.870
  237THR    SC1  675   1.320   2.210  13.850
  237THR    SCP  676   1.290   2.180  13.720
  237THR    SCN  677   1.350   2.250   0.060
  238ILE     BB  678   1.650   2.580  13.850
  238ILE    SC1  679   1.390   2.740  13.810
  239PRO     BB  680   1.950   2.570   0.040
  239PRO    SC1  681   2.120   2.700   0.230
  240ASN     BB  682   2.100   2.340  13.760
  240ASN    SC1  683   1.980   2.300  13.520
  240ASN    SCP  684   1.860   2.240  13.490
  240ASN    SCN  685   2.100   2.360  13.560
  241SER     BB  686   2.410   2.130  13.720
  241SER    SC1  687   2.640   2.150  13.660
  241SER    SCP  688   2.650   2.030  13.600
  241SER    SCN  689   2.620   2.280  13.710
  242LEU     BB  690   2.420   1.840   0.060
  242LEU    SC1  691   2.580   1.910   0.290
  243LEU     BB  692   2.320   1.540  13.890
  243LEU    SC1  693   2.620   1.400   0.010
  244PRO     BB  694   2.110   1.370  13.800
  244PRO    SC1  695   1.810   1.400  13.750
  245SER     BB  696   2.160   1.270  13.510
  245SER    SC1  697   2.280   1.190  13.350
  245SER    SCP  698   2.300   1.110  13.240
  245SER    SCN  699   2.260   1.280  13.460
  246THR     BB  700   1.820   1.310  13.250
  246THR    SC1  701   1.800   1.530  13.230
  246THR    SCP  702   1.670   1.570  13.270
  246THR    SCN  703   1.930   1.490  13.200
  247THR     BB  704   1.630   1.010  13.270
  247THR    SC1  705   1.620   0.950  13.520
  247THR    SCP  706   1.630   1.050  13.430
  247THR    SCN  707   1.620   0.850  13.620
  248GLY     BB  708   1.490   1.040  13.000
  249LEU     BB  709   1.550   0.960  12.780
  249LEU    SC1  710   1.710   0.670  12.750
  250SER     BB  711   1.570   1.020  12.510
  250SER    SC1  712   1.440   1.160  12.360
  250SER    SCP  713   1.390   1.230  12.470
  250SER    SCN  714   1.500   1.100  12.250
  251PRO     BB  715   1.810   0.850  12.350
  251PRO    SC1  716   2.050   0.880  12.510
  252TYR     BB  717   1.650   0.600  12.240
  252TYR    SC1  718   1.740   0.540  11.980
  252TYR    SC2  719   1.810   0.650  11.740
  252TYR    SC3  720   1.820   0.380  11.780
  253PHE     BB  721   1.330   0.620  12.250
  253PHE    SC1  722   1.250   0.580  12.580
  253PHE    SC2  723   1.100   0.690  12.770
  253PHE    SC3  724   1.310   0.540  12.840
  254SER     BB  725   1.290   0.730  11.910
  254SER    SC1  726   1.410   0.920  11.810
  254SER    SCP  727   1.520   0.990  11.870
  254SER    SCN  728   1.300   0.850  11.760
  255MET     BB  729   1.330   0.430  11.780
  255MET    SC1  730   1.230   0.450  11.440
  256GLY     BB  731   1.310   0.230  11.960
  257CYS     BB  732   1.470   0.130  12.220
  257CYS    SC1  733   1.720   0.000  12.100
  258LEU     BB  734   1.430   0.090  12.540
  258LEU    SC1  735   1.690   0.200  12.640
  259SER     BB  736   1.270  13.740  12.810
  259SER    SC1  737   1.440  13.580  12.770
  259SER    SCP  738   1.360  13.470  12.800
  259SER    SCN  739   1.530  13.690  12.750
  260VAL     BB  740   0.960  13.880  12.880
  260VAL    SC1  741   0.950   0.200  12.760
  261ARG     BB  742   0.900  13.720  13.150
  261ARG    SC1  743   0.610  13.600  13.130
  261ARG    SC2  744   0.390  13.460  12.970
  261ARG    SCP  745   0.320  13.510  13.030
  262THR     BB  746   1.070  13.480  13.230
  262THR    SC1  747   1.190  13.310  13.130
  262THR    SCP  748   1.290  13.310  13.030
  262THR    SCN  749   1.090  13.310  13.220
  263PHE     BB  750   1.230  13.560  13.540
  263PHE    SC1  751   1.210  13.320  13.730
  263PHE    SC2  752   1.290  13.170   0.020
  263PHE    SC3  753   1.040  13.140  13.840
  264PHE     BB  754   1.210  13.830  13.600
  264PHE    SC1  755   1.190   0.110  13.380
  264PHE    SC2  756   1.340   0.210  13.180
  264PHE    SC3  757   1.100   0.320  13.230
  265GLN     BB  758   1.140   0.070  13.880
  265GLN    SC1  759   1.420   0.240   0.170
  265GLN    SCP  760   1.540   0.230   0.110
  265GLN    SCN  761   1.300   0.260   0.240
  266ARG     BB  762   0.840   0.120  13.860
  266ARG    SC1  763   0.620  13.900   0.070
  266ARG    SC2  764   0.500  13.740   0.310
  266ARG    SCP  765   0.440  13.810   0.370
  267LEU     BB  766   0.780   0.440  13.840
  267LEU    SC1  767   0.820   0.630  13.590
  268SER     BB  768   0.660   0.520   0.200
  268SER    SC1  769   0.440   0.410   0.260
  268SER    SCP  770   0.420   0.530   0.340
  268SER    SCN  771   0.460   0.300   0.180
  269ASN     BB  772   0.890   0.380   0.450
  269ASN    SC1  773   0.940   0.080   0.410
  269ASN    SCP  774   1.030   0.010   0.490
  269ASN    SCN  775   0.850   0.150   0.320
  270ILE     BB  776   1.160   0.580   0.380
  270ILE    SC1  777   1.400   0.530   0.570
  271TYR     BB  778   1.050   0.830   0.270
  271TYR    SC1  779   1.170   0.930   0.020
  271TYR    SC2  780   1.160   1.050  13.700
  271TYR    SC3  781   1.310   1.160  13.900
  272ALA     BB  782   0.810   0.980   0.460
  273GLN     BB  783   0.850   0.930   0.730
  273GLN    SC1  784   0.680   0.640   0.780
  273GLN    SCP  785   0.740   0.750   0.830
  273GLN    SCN  786   0.620   0.520   0.720
  274ALA     BB  787   1.140   0.870   0.850
  275LYS     BB  788   1.370   0.980   0.770
  275LYS    SC1  789   1.560   1.190   0.980
  275LYS    SC2  790   1.740   1.230   1.140
  275LYS    SCP  791   1.780   1.140   1.170
  276HIS     BB  792   1.420   1.110   0.510
  276HIS    SC1  793   1.580   1.010   0.280
  276HIS    SC2  794   1.580   0.790   0.130
  276HIS    SC3  795   1.760   0.980   0.070
  277HIS     BB  796   1.180   1.320   0.440
  277HIS    SC1  797   1.310   1.510   0.250
  277HIS    SC2  798   1.470   1.650   0.080
  277HIS    SC3  799   1.360   1.780   0.280
  278SER     BB  800   1.040   1.460   0.700
  278SER    SC1  801   1.150   1.440   0.900
  278SER    SCP  802   1.140   1.440   1.040
  278SER    SCN  803   1.160   1.450   0.760
  279LEU     BB  804   0.890   1.710   0.620
  279LEU    SC1  805   0.640   1.790   0.810
  280PRO     BB  806   0.900   1.950   0.440
  280PRO    SC1  807   0.890   2.160   0.620
  281PRO     BB  808   0.920   1.900   0.150
  281PRO    SC1  809   0.770   2.080  13.880
  282VAL     BB  810   1.010   1.660  13.810
  282VAL    SC1  811   1.030   1.760  13.570
  283SER     BB  812   0.870   1.400   0.070
  283SER    SC1  813   0.740   1.430   0.310
  283SER    SCP  814   0.840   1.370   0.390
  283SER    SCN  815   0.640   1.480   0.230
  284LEU     BB  816   0.700   1.220  13.810
  284LEU    SC1  817   0.670   0.940   0.030
  285GLN     BB  818   0.700   1.240  13.530
  285GLN    SC1  819   0.480   0.960  13.420
  285GLN    SCP  820   0.510   0.950  13.280
  285GLN    SCN  821   0.450   0.960  13.560
  286GLY     BB  822   0.850   1.400  13.310
  287GLN     BB  823   1.070   1.300  13.250
  287GLN    SC1  824   1.360   1.450  13.430
  287GLN    SCP  825   1.430   1.460  13.310
  287GLN    SCN  826   1.280   1.430  13.540
  288LEU     BB  827   1.040   1.010  13.150
  288LEU    SC1  828   1.210   0.800  13.290
  289LEU     BB  829   0.780   0.890  13.040
  289LEU    SC1  830   0.730   0.590  13.120
  290TRP     BB  831   0.580   1.000  12.910
  290TRP    SC1  832   0.530   1.280  12.970
  290TRP    SC2  833   0.550   1.540  12.940
  290TRP    SC3  834   0.430   1.440  13.160
  290TRP    SC4  835   0.460   1.700  13.140
  291ARG     BB  836   0.450   0.810  12.650
  291ARG    SC1  837   0.580   0.540  12.620
  291ARG    SC2  838   0.510   0.410  12.370
  291ARG    SCP  839   0.410   0.360  12.390
  292GLU     BB  840   0.220   0.850  12.550
  292GLU    SC1  841   0.050   0.480  12.490
  292GLU    SCN  842   0.130   0.470  12.420
  293PHE     BB  843   0.030   1.090  12.580
  293PHE    SC1  844   0.120   1.220  12.850
  293PHE    SC2  845   0.010   1.300  13.080
  293PHE    SC3  846   0.140   1.060  13.070
  294PHE     BB  847  13.770   1.120  12.320
  294PHE    SC1  848  13.660   1.390  12.240
  294PHE    SC2  849  13.620   1.620  12.110
  294PHE    SC3  850  13.470   1.560  12.330
  295TYR     BB  851  13.700   0.820  12.240
  295TYR    SC1  852  13.710   0.760  11.920
  295TYR    SC2  853  13.530   0.720  11.720
  295TYR    SC3  854  13.790   0.760  11.660
  296THR     BB  855  13.470   0.750  12.480
  296THR    SC1  856  13.290   0.580  12.520
  296THR    SCP  857  13.390   0.660  12.490
  296THR    SCN  858  13.180   0.490  12.560
  297VAL     BB  859  13.350   1.070  12.620
  297VAL    SC1  860  13.500   1.240  12.750
  298ALA     BB  861  13.180   1.150  12.420
  299SER     BB  862  13.180   1.050  12.100
  299SER    SC1  863  13.370   1.160  11.970
  299SER    SCP  864  13.480   1.230  12.020
  299SER    SCN  865  13.260   1.090  11.920
  300ALA     BB  866  12.880   0.970  12.020
  301THR     BB  867  12.710   1.140  11.840
  301THR    SC1  868  12.490   1.220  11.900
  301THR    SCP  869  12.590   1.150  11.970
  301THR    SCN  870  12.380   1.290  11.840
  302GLN     BB  871  12.830   1.240  11.550
  302GLN    SC1  872  13.100   0.900  11.630
  302GLN    SCP  873  13.060   1.040  11.650
  302GLN    SCN  874  13.130   0.770  11.610
  303ASN     BB  875  13.090   1.520  11.480
  303ASN    SC1  876  13.150   1.400  11.240
  303ASN    SCP  877  13.160   1.470  11.350
  303ASN    SCN  878  13.150   1.320  11.120
  304PHE     BB  879  13.360   1.590  11.720
  304PHE    SC1  880  13.180   1.610  11.960
  304PHE    SC2  881  12.910   1.550  11.950
  304PHE    SC3  882  13.020   1.630  12.180
  305THR     BB  883  13.610   1.730  11.580
  305THR    SC1  884  13.810   1.590  11.670
  305THR    SCP  885  13.750   1.710  11.690
  305THR    SCN  886  13.870   1.470  11.650
  306GLN     BB  887  13.460   1.950  11.340
  306GLN    SC1  888  13.460   1.770  11.040
  306GLN    SCP  889  13.500   1.640  11.010
  306GLN    SCN  890  13.410   1.900  11.070
  307MET     BB  891  13.170   2.000  11.550
  307MET    SC1  892  13.140   2.400  11.460
  308ALA     BB  893  12.990   1.970  11.700
  309GLY     BB  894  12.620   1.930  11.750
  310ASN     BB  895  12.660   2.070  12.110
  310ASN    SC1  896  12.370   2.170  12.200
  310ASN    SCP  897  12.270   2.240  12.130
  310ASN    SCN  898  12.470   2.090  12.270
  311PRO     BB  899  12.790   1.990  12.350
  311PRO    SC1  900  12.620   1.780  12.530
  312ILE     BB  901  13.060   2.090  12.420
  312ILE    SC1  902  13.300   1.960  12.570
  313CYS     BB  903  13.170   2.220  12.150
  313CYS    SC1  904  13.390   2.040  12.000
  314LEU     BB  905  13.120   2.480  12.000
  314LEU    SC1  906  12.810   2.410  11.880
  315GLN     BB  907  13.150   2.790  12.010
  315GLN    SC1  908  12.800   2.930  11.990
  315GLN    SCP  909  12.720   3.000  12.080
  315GLN    SCN  910  12.880   2.860  11.900
  316ILE     BB  911  13.380   2.940  11.880
  316ILE    SC1  912  13.230   3.210  11.850
  317HIS     BB  913  13.520   2.880  11.660
  317HIS    SC1  914  13.570   2.580  11.590
  317HIS    SC2  915  13.620   2.320  11.630
  317HIS    SC3  916  13.660   2.430  11.390
  318TRP     BB  917  13.710   3.220  11.590
  318TRP    SC1  918  13.780   3.230  11.910
  318TRP    SC2  919  13.800   3.260  12.180
  318TRP    SC3  920  13.830   3.010  12.060
  318TRP    SC4  921  13.860   3.040  12.330
  319TYR     BB  922  13.900   3.350  11.410
  319TYR    SC1  923   0.220   3.190  11.280
  319TYR    SC2  924   0.330   3.120  11.050
  319TYR    SC3  925   0.450   3.050  11.280
  320GLU     BB  926   0.050   3.620  11.370
  320GLU    SC1  927  13.750   3.820  11.160
  320GLU    SCN  928  13.770   3.910  11.110
  321ASP     BB  929   0.350   3.770  11.440
  321ASP    SC1  930   0.270   4.050  11.330
  321ASP    SCN  931   0.350   4.050  11.270
  322ALA     BB  932   0.590   3.620  11.280
  323GLU     BB  933   0.690   3.460  11.170
  323GLU    SC1  934   0.650   3.480  10.790
  323GLU    SCN  935   0.650   3.380  10.730
  324ARG     BB  936   0.910   3.240  11.170
  324ARG    SC1  937   0.810   2.990  10.970
  324ARG    SC2  938   0.640   2.990  10.690
  324ARG    SCP  939   0.670   3.070  10.610
  325LEU     BB  940   1.080   3.160  11.360
  325LEU    SC1  941   1.030   2.860  11.450
  326HIS     BB  942   1.290   3.400  11.450
  326HIS    SC1  943   1.540   3.510  11.270
  326HIS    SC2  944   1.620   3.650  11.060
  326HIS    SC3  945   1.790   3.600  11.260
  327LYS     BB  946   1.380   3.280  11.710
  327LYS    SC1  947   1.200   3.370  11.970
  327LYS    SC2  948   1.280   3.570  12.130
  327LYS    SCP  949   1.310   3.520  12.030
  328TRP     BB  950   1.480   3.030  11.670
  328TRP    SC1  951   1.390   2.820  11.860
  328TRP    SC2  952   1.370   2.630  12.060
  328TRP    SC3  953   1.550   2.600  11.850
  328TRP    SC4  954   1.530   2.410  12.040
  329LYS     BB  955   1.590   2.920  11.400
  329LYS    SC1  956   1.460   2.620  11.350
  329LYS    SC2  957   1.480   2.450  11.150
  329LYS    SCP  958   1.580   2.440  11.190
  330THR     BB  959   1.850   3.100  11.320
  330THR    SC1  960   1.990   3.060  11.120
  330THR    SCP  961   2.100   2.980  11.150
  330THR    SCN  962   1.880   3.140  11.100
  331ALA     BB  963   1.910   3.240  11.590
  332GLN     BB  964   1.940   3.500  11.720
  332GLN    SC1  965   2.130   3.380  12.020
  332GLN    SCP  966   2.250   3.320  11.990
  332GLN    SCN  967   2.010   3.450  12.050
  333THR     BB  968   1.710   3.750  11.820
  333THR    SC1  969   1.550   3.840  11.630
  333THR    SCP  970   1.510   3.960  11.700
  333THR    SCN  971   1.590   3.730  11.560
  334GLY     BB  972   1.710   3.790  12.120
  335PHE     BB  973   1.650   3.660  12.400
  335PHE    SC1  974   1.760   3.860  12.570
  335PHE    SC2  975   1.930   3.990  12.730
  335PHE    SC3  976   1.670   3.940  12.810
  336PRO     BB  977   1.910   3.430  12.460
  336PRO    SC1  978   2.190   3.510  12.550
  337TRP     BB  979   1.850   3.180  12.570
  337TRP    SC1  980   1.960   3.160  12.860
  337TRP    SC2  981   2.050   3.170  13.120
  337TRP    SC3  982   2.140   2.980  12.940
  337TRP    SC4  983   2.230   2.980  13.200
  338ILE     BB  984   1.840   2.940  12.430
  338ILE    SC1  985   1.640   2.710  12.520
  339ASP     BB  986   1.830   2.990  12.100
  339ASP    SC1  987   1.650   3.280  12.100
  339ASP    SCN  988   1.640   3.320  12.200
  340ALA     BB  989   1.920   2.890  11.940
  341ILE     BB  990   2.220   2.860  11.790
  341ILE    SC1  991   2.330   2.680  12.020
  342MET     BB  992   2.300   2.800  11.490
  342MET    SC1  993   2.570   2.850  11.340
  343THR     BB  994   2.010   2.550  11.470
  343THR    SC1  995   1.940   2.450  11.240
  343THR    SCP  996   1.910   2.590  11.260
  343THR    SCN  997   1.970   2.320  11.220
  344GLN     BB  998   1.940   2.370  11.710
  344GLN    SC1  999   1.670   2.180  11.520
  344GLN    SCP 1000   1.570   2.280  11.500
  344GLN    SCN 1001   1.760   2.080  11.550
  345LEU     BB 1002   2.100   2.290  11.950
  345LEU    SC1 1003   1.960   2.480  12.200
  346ARG     BB 1004   2.440   2.250  11.890
  346ARG    SC1 1005   2.470   2.340  11.620
  346ARG    SC2 1006   2.620   2.340  11.360
  346ARG    SCP 1007   2.700   2.360  11.290
  347GLN     BB 1008   2.580   1.990  11.920
  347GLN    SC1 1009   2.970   2.030  12.050
  347GLN    SCP 1010   2.930   1.940  11.950
  347GLN    SCN 1011   3.010   2.120  12.150
  348GLU     BB 1012   2.440   1.690  12.050
  348GLU    SC1 1013   2.780   1.540  11.980
  348GLU    SCN 1014   2.870   1.470  11.960
  349GLY     BB 1015   2.140   1.700  12.160
  350TRP     BB 1016   2.120   1.950  12.320
  350TRP    SC1 1017   2.350   2.150  12.350
  350TRP    SC2 1018   2.470   2.390  12.400
  350TRP    SC3 1019   2.610   2.160  12.450
  350TRP    SC4 1020   2.720   2.400  12.500
  351ILE     BB 1021   1.890   2.000  12.600
  351ILE    SC1 1022   1.700   2.190  12.450
  352HIS     BB 1023   1.860   1.820  12.810
  352HIS    SC1 1024   1.970   1.540  12.700
  352HIS    SC2 1025   1.940   1.340  12.510
  352HIS    SC3 1026   1.950   1.280  12.780
  353HIS     BB 1027   1.860   2.000  13.080
  353HIS    SC1 1028   1.660   1.990  13.290
  353HIS    SC2 1029   1.560   1.890  13.520
  353HIS    SC3 1030   1.400   2.020  13.340
  354LEU     BB 1031   1.850   2.320  13.010
  354LEU    SC1 1032   1.970   2.590  13.170
  355ALA     BB 1033   1.590   2.450  12.890
  356ARG     BB 1034   1.330   2.250  12.900
  356ARG    SC1 1035   1.310   2.030  12.720
  356ARG    SC2 1036   1.180   1.800  12.540
  356ARG    SCP 1037   1.240   1.740  12.610
  357HIS     BB 1038   1.110   2.440  13.030
  357HIS    SC1 1039   1.110   2.390  13.320
  357HIS    SC2 1040   0.990   2.520  13.520
  357HIS    SC3 1041   0.970   2.250  13.500
  358ALA     BB 1042   1.150   2.690  12.890
  359VAL     BB 1043   1.070   2.640  12.560
  359VAL    SC1 1044   1.240   2.450  12.460
  360ALA     BB 1045   0.810   2.800  12.530
  361CYS     BB 1046   0.760   3.050  12.650
  361CYS    SC1 1047   0.930   3.130  12.850
  362PHE     BB 1048   0.870   3.320  12.380
  362PHE    SC1 1049   1.050   3.500  12.550
  362PHE    SC2 1050   1.220   3.700  12.600
  362PHE    SC3 1051   1.250   3.460  12.720
  363LEU     BB 1052   0.770   3.180  12.130
  363LEU    SC1 1053   0.960   2.940  11.990
  364THR     BB 1054   0.390   3.130  12.180
  364THR    SC1 1055   0.370   2.870  12.190
  364THR    SCP 1056   0.480   2.840  12.100
  364THR    SCN 1057   0.260   2.910  12.270
  365ARG     BB 1058   0.360   3.320  12.440
  365ARG    SC1 1059   0.310   3.220  12.700
  365ARG    SC2 1060   0.300   3.170  12.980
  365ARG    SCP 1061   0.370   3.240  13.020
  366GLY     BB 1062   0.540   3.550  12.380
  367ASP     BB 1063   0.640   3.690  12.090
  367ASP    SC1 1064   0.880   3.850  12.150
  367ASP    SCN 1065   0.800   3.800  12.110
  368LEU     BB 1066   0.600   3.520  11.840
  368LEU    SC1 1067   0.840   3.360  11.690
  369TRP     BB 1068   0.320   3.340  11.760
  369TRP    SC1 1069   0.140   3.570  11.860
  369TRP    SC2 1070  13.850   3.670  11.990
  369TRP    SC3 1071   0.150   3.580  12.130
  369TRP    SC4 1072  13.870   3.700  12.260
  370ILE     BB 1073   0.330   3.120  11.780
  370ILE    SC1 1074   0.580   2.950  11.700
  371SER     BB 1075   0.150   2.810  11.740
  371SER    SC1 1076   0.070   2.810  11.510
  371SER    SCP 1077  13.900   2.730  11.440
  371SER    SCN 1078   0.160   2.890  11.590
  372TRP     BB 1079   0.190   2.480  11.840
  372TRP    SC1 1080   0.050   2.450  12.090
  372TRP    SC2 1081  13.840   2.610  12.260
  372TRP    SC3 1082  13.710   2.520  12.040
  372TRP    SC4 1083  13.570   2.640  12.240
  373GLU     BB 1084   0.230   2.340  11.530
  373GLU    SC1 1085   0.070   2.030  11.390
  373GLU    SCN 1086   0.110   2.090  11.480
  374GLU     BB 1087   0.510   2.520  11.410
  374GLU    SC1 1088   0.450   2.660  11.030
  374GLU    SCN 1089   0.450   2.580  11.100
  375GLY     BB 1090   0.690   2.450  11.600
  376MET     BB 1091   0.680   2.090  11.670
  376MET    SC1 1092   0.470   2.050  11.920
  377LYS     BB 1093   0.760   1.980  11.440
  377LYS    SC1 1094   0.520   2.050  11.200
  377LYS    SC2 1095   0.510   2.200  10.990
  377LYS    SCP 1096   0.420   2.210  11.050
  378VAL     BB 1097   1.150   2.150  11.490
  378VAL    SC1 1098   1.150   2.340  11.680
  379PHE     BB 1099   1.310   1.910  11.670
  379PHE    SC1 1100   1.200   1.920  11.960
  379PHE    SC2 1101   1.240   2.070  12.190
  379PHE    SC3 1102   0.990   1.990  12.120
  380GLU     BB 1103   1.320   1.710  11.480
  380GLU    SC1 1104   1.010   1.590  11.390
  380GLU    SCN 1105   0.940   1.580  11.300
  381GLU     BB 1106   1.600   1.690  11.320
  381GLU    SC1 1107   1.700   1.940  11.100
  381GLU    SCN 1108   1.600   1.950  11.090
  382LEU     BB 1109   1.830   1.700  11.550
  382LEU    SC1 1110   2.120   1.910  11.650
  383LEU     BB 1111   1.700   1.640  11.800
  383LEU    SC1 1112   1.710   1.950  11.950
  384LEU     BB 1113   1.560   1.420  11.920
  384LEU    SC1 1114   1.740   1.190  12.010
  385ASP     BB 1115   1.270   1.400  11.920
  385ASP    SC1 1116   1.120   1.470  12.200
  385ASP    SCN 1117   1.200   1.440  12.130
  386ALA     BB 1118   1.080   1.300  11.780
  387ASP     BB 1119   0.860   1.160  11.700
  387ASP    SC1 1120   0.900   0.850  11.690
  387ASP    SCN 1121   0.940   0.750  11.660
  388TYR     BB 1122   0.530   1.180  11.750
  388TYR    SC1 1123   0.420   1.460  11.600
  388TYR    SC2 1124   0.420   1.570  11.360
  388TYR    SC3 1125   0.340   1.710  11.570
  389SER     BB 1126   0.470   1.050  12.110
  389SER    SC1 1127   0.310   0.880  12.080
  389SER    SCP 1128   0.380   0.830  12.190
  389SER    SCN 1129   0.240   0.920  11.960
  390ILE     BB 1130   0.610   1.350  12.210
  390ILE    SC1 1131   0.480   1.340  12.490
  391ASN     BB 1132   0.550   1.530  12.070
  391ASN    SC1 1133   0.770   1.640  11.820
  391ASN    SCP 1134   0.770   1.550  11.710
  391ASN    SCN 1135   0.760   1.720  11.930
  392ALA     BB 1136   0.200   1.610  12.070
  393GLY     BB 1137   0.190   1.750  12.310
  394ASN     BB 1138   0.430   1.910  12.480
  394ASN    SC1 1139   0.700   1.780  12.460
  394ASN    SCP 1140   0.760   1.890  12.400
  394ASN    SCN 1141   0.650   1.670  12.520
  395TRP     BB 1142   0.310   2.210  12.390
  395TRP    SC1 1143   0.530   2.370  12.350
  395TRP    SC2 1144   0.670   2.500  12.160
  395TRP    SC3 1145   0.780   2.300  12.290
  395TRP    SC4 1146   0.920   2.430  12.110
  396MET     BB 1147   0.040   2.220  12.530
  396MET    SC1 1148  13.680   2.120  12.350
  397TRP     BB 1149   0.160   2.150  12.880
  397TRP    SC1 1150   0.120   1.870  12.880
  397TRP    SC2 1151   0.100   1.620  12.770
  397TRP    SC3 1152  13.840   1.810  12.710
  397TRP    SC4 1153  13.810   1.560  12.620
  398LEU     BB 1154   0.200   2.480  13.020
  398LEU    SC1 1155   0.180   2.390  13.360
  399SER     BB 1156   0.120   2.720  12.810
  399SER    SC1 1157   0.320   2.720  12.630
  399SER    SCP 1158   0.320   2.580  12.620
  399SER    SCN 1159   0.330   2.860  12.630
  400ALA     BB 1160  13.730   2.670  12.690
  401SER     BB 1161  13.450   2.490  12.690
  401SER    SC1 1162  13.240   2.520  12.610
  401SER    SCP 1163  13.120   2.590  12.590
  401SER    SCN 1164  13.360   2.460  12.640
  402ALA     BB 1165  13.570   2.220  12.850
  403PHE     BB 1166  13.620   2.190  13.110
  403PHE    SC1 1167  13.810   1.960  13.260
  403PHE    SC2 1168   0.070   1.920  13.450
  403PHE    SC3 1169   0.010   1.720  13.280
  404PHE     BB 1170  13.630   2.430  13.270
  404PHE    SC1 1171  13.630   2.260  13.560
  404PHE    SC2 1172  13.760   2.230  13.800
  404PHE    SC3 1173  13.620   2.030  13.690
  405HIS     BB 1174  13.650   2.690  13.190
  405HIS    SC1 1175  13.420   2.830  13.050
  405HIS    SC2 1176  13.170   2.870  12.960
  405HIS    SC3 1177  13.370   3.030  12.880
  406HIS     BB 1178  13.860   2.930  13.210
  406HIS    SC1 1179   0.170   2.990  13.400
  406HIS    SC2 1180   0.380   2.960  13.560
  406HIS    SC3 1181   0.210   3.160  13.600
  407TYR     BB 1182  13.760   3.200  13.190
  407TYR    SC1 1183  13.450   3.320  13.170
  407TYR    SC2 1184  13.250   3.420  13.330
  407TYR    SC3 1185  13.340   3.560  13.110
  408THR     BB 1186  13.900   3.510  13.300
  408THR    SC1 1187  13.740   3.650  13.380
  408THR    SCP 1188  13.850   3.620  13.300
  408THR    SCN 1189  13.630   3.690  13.460
  409ARG     BB 1190   0.350   3.590  13.360
  409ARG    SC1 1191   0.350   3.790  13.560
  409ARG    SC2 1192   0.460   4.100  13.630
  409ARG    SCP 1193   0.440   4.140  13.730
  410ILE     BB 1194   0.650   3.430  13.370
  410ILE    SC1 1195   0.820   3.590  13.570
  411PHE     BB 1196   0.810   3.230  13.290
  411PHE    SC1 1197   0.690   2.920  13.250
  411PHE    SC2 1198   0.610   2.660  13.300
  411PHE    SC3 1199   0.650   2.750  13.040
  412CYS     BB 1200   1.090   3.220  13.270
  412CYS    SC1 1201   1.180   2.930  13.360
  413PRO     BB 1202   1.250   3.490  13.220
  413PRO    SC1 1203   1.070   3.680  13.100
  414VAL     BB 1204   1.400   3.590  13.500
  414VAL    SC1 1205   1.460   3.840  13.440
  415ARG     BB 1206   1.590   3.370  13.580
  415ARG    SC1 1207   1.840   3.460  13.670
  415ARG    SC2 1208   2.130   3.460  13.490
  415ARG    SCP 1209   2.120   3.350  13.460
  416PHE     BB 1210   1.650   3.080  13.480
  416PHE    SC1 1211   1.640   3.100  13.160
  416PHE    SC2 1212   1.630   2.890  13.000
  416PHE    SC3 1213   1.470   3.100  12.950
  417GLY     BB 1214   1.850   2.910  13.550
  418LYS     BB 1215   2.120   2.930  13.690
  418LYS    SC1 1216   2.340   2.740  13.640
  418LYS    SC2 1217   2.580   2.630  13.630
  418LYS    SCP 1218   2.530   2.640  13.530
  419ARG     BB 1219   2.220   3.130  13.920
  419ARG    SC1 1220   2.350   3.390  13.900
  419ARG    SC2 1221   2.600   3.590  13.830
  419ARG    SCP 1222   2.610   3.510  13.760
  420THR     BB 1223   2.570   2.970   0.040
  420THR    SC1 1224   2.630   2.880   0.250
  420THR    SCP 1225   2.660   2.870   0.390
  420THR    SCN 1226   2.600   2.890   0.120
  421ASP     BB 1227   2.770   3.100  13.700
  421ASP    SC1 1228   2.530   3.170  13.510
  421ASP    SCN 1229   2.480   3.270  13.520
  422PRO     BB 1230   2.960   2.940  13.630
  422PRO    SC1 1231   3.190   2.950  13.870
  423GLU     BB 1232   3.000   2.840  13.380
  423GLU    SC1 1233   2.950   2.460  13.330
  423GLU    SCN 1234   2.950   2.530  13.240
  424GLY     BB 1235   2.850   2.910  13.140
  425GLN     BB 1236   2.660   2.870  12.980
  425GLN    SC1 1237   2.440   2.570  13.200
  425GLN    SCP 1238   2.440   2.500  13.080
  425GLN    SCN 1239   2.430   2.640  13.320
  426TYR     BB 1240   2.550   2.780  12.700
  426TYR    SC1 1241   2.300   2.630  12.710
  426TYR    SC2 1242   2.080   2.480  12.660
  426TYR    SC3 1243   2.280   2.380  12.810
  427ILE     BB 1244   2.610   2.900  12.410
  427ILE    SC1 1245   2.350   3.050  12.310
  428ARG     BB 1246   2.900   2.900  12.400
  428ARG    SC1 1247   3.040   2.760  12.650
  428ARG    SC2 1248   2.990   2.550  12.870
  428ARG    SCP 1249   2.960   2.540  12.980
  429LYS     BB 1250   3.020   3.040  12.160
  429LYS    SC1 1251   3.250   2.810  12.130
  429LYS    SC2 1252   3.330   2.610  12.010
  429LYS    SCP 1253   3.370   2.530  11.950
  430TYR     BB 1254   2.750   3.020  11.910
  430TYR    SC1 1255   2.800   2.740  11.850
  430TYR    SC2 1256   2.910   2.500  11.790
  430TYR    SC3 1257   2.820   2.550  12.040
  431LEU     BB 1258   2.550   3.230  11.860
  431LEU    SC1 1259   2.380   3.260  11.590
  432PRO     BB 1260   2.720   3.600  11.850
  432PRO    SC1 1261   2.470   3.690  11.780
  433VAL     BB 1262   2.970   3.620  11.990
  433VAL    SC1 1263   3.180   3.710  11.850
  434LEU     BB 1264   3.010   3.510  12.290
  434LEU    SC1 1265   2.700   3.490  12.330
  435LYS     BB 1266   3.320   3.450  12.330
  435LYS    SC1 1267   3.430   3.180  12.370
  435LYS    SC2 1268   3.450   2.970  12.530
  435LYS    SCP 1269   3.530   2.900  12.490
  436ASN     BB 1270   3.530   3.600  12.630
  436ASN    SC1 1271   3.800   3.560  12.630
  436ASN    SCP 1272   3.890   3.610  12.720
  436ASN    SCN 1273   3.710   3.500  12.540
  437PHE     BB 1274   3.360   3.690  12.850
  437PHE    SC1 1275   3.090   3.770  12.740
  437PHE    SC2 1276   2.830   3.680  12.720
  437PHE    SC3 1277   2.900   3.930  12.630
  438PRO     BB 1278   3.400   3.600  13.100
  438PRO    SC1 1279   3.660   3.600  13.240
  439THR     BB 1280   3.230   3.430  13.390
  439THR    SC1 1281   3.290   3.210  13.370
  439THR    SCP 1282   3.230   3.270  13.480
  439THR    SCN 1283   3.360   3.150  13.270
  440LYS     BB 1284   2.900   3.530  13.410
  440LYS    SC1 1285   2.960   3.740  13.570
  440LYS    SC2 1286   2.990   4.030  13.590
  440LYS    SCP 1287   3.040   3.940  13.580
  441TYR     BB 1288   2.800   3.450  13.190
  441TYR    SC1 1289   2.990   3.310  12.960
  441TYR    SC2 1290   2.970   3.270  12.690
  441TYR    SC3 1291   3.190   3.190  12.820
  442ILE     BB 1292   2.510   3.420  13.010
  442ILE    SC1 1293   2.510   3.230  12.770
  443TYR     BB 1294   2.220   3.610  13.030
  443TYR    SC1 1295   1.900   3.600  12.940
  443TYR    SC2 1296   1.660   3.520  12.870
  443TYR    SC3 1297   1.720   3.540  13.130
  444GLU     BB 1298   2.320   3.890  13.090
  444GLU    SC1 1299   2.460   3.760  13.440
  444GLU    SCN 1300   2.510   3.720  13.530
  445PRO     BB 1301   2.490   4.070  12.880
  445PRO    SC1 1302   2.420   3.940  12.630
  446TRP     BB 1303   2.390   4.410  12.960
  446TRP    SC1 1304   2.060   4.320  13.000
  446TRP    SC2 1305   1.810   4.310  13.090
  446TRP    SC3 1306   1.930   4.550  13.060
  446TRP    SC4 1307   1.680   4.540  13.150
  447THR     BB 1308   2.590   4.550  13.240
  447THR    SC1 1309   2.460   4.740  13.340
  447THR    SCP 1310   2.350   4.790  13.270
  447THR    SCN 1311   2.580   4.690  13.400
  448ALA     BB 1312   2.790   4.420  13.340
  449SER     BB 1313   3.160   4.410  13.310
  449SER    SC1 1314   3.260   4.580  13.480
  449SER    SCP 1315   3.260   4.460  13.400
  449SER    SCN 1316   3.260   4.690  13.550
  450GLU     BB 1317   3.330   4.130  13.150
  450GLU    SC1 1318   3.450   3.950  13.450
  450GLU    SCN 1319   3.390   3.880  13.510
  451GLU     BB 1320   3.440   4.170  12.920
  451GLU    SC1 1321   3.750   3.960  12.930
  451GLU    SCN 1322   3.740   4.050  12.990
  452GLU     BB 1323   3.230   4.270  12.680
  452GLU    SC1 1324   2.890   4.350  12.840
  452GLU    SCN 1325   2.950   4.440  12.850
  453GLN     BB 1326   3.340   4.440  12.500
  453GLN    SC1 1327   3.100   4.740  12.520
  453GLN    SCP 1328   2.990   4.750  12.600
  453GLN    SCN 1329   3.220   4.730  12.430
  454ARG     BB 1330   3.600   4.380  12.420
  454ARG    SC1 1331   3.810   4.510  12.570
  454ARG    SC2 1332   3.940   4.400  12.800
  454ARG    SCP 1333   3.900   4.310  12.850
  455GLN     BB 1334   3.720   4.030  12.390
  455GLN    SC1 1335   4.090   3.990  12.530
  455GLN    SCP 1336   4.130   4.090  12.610
  455GLN    SCN 1337   4.040   3.890  12.450
  456ALA     BB 1338   3.550   3.900  12.340
  457GLY     BB 1339   3.250   4.000  12.230
  458CYS     BB 1340   3.150   4.220  12.190
  458CYS    SC1 1341   3.240   4.380  11.960
  459ILE     BB 1342   2.800   4.240  12.260
  459ILE    SC1 1343   2.690   3.960  12.210
  460ILE     BB 1344   2.610   4.490  12.300
  460ILE    SC1 1345   2.350   4.360  12.410
  461GLY     BB 1346   2.720   4.780  12.130
  462ARG     BB 1347   2.440   4.790  11.890
  462ARG    SC1 1348   2.250   5.090  11.880
  462ARG    SC2 1349   1.980   5.260  11.860
  462ARG    SCP 1350   1.880   5.310  11.850
  463ASP     BB 1351   2.330   4.520  11.830
  463ASP    SC1 1352   2.260   4.450  11.520
  463ASP    SCN 1353   2.290   4.470  11.630
  464TYR     BB 1354   2.420   4.230  11.930
  464TYR    SC1 1355   2.650   4.160  11.760
  464TYR    SC2 1356   2.810   4.240  11.560
  464TYR    SC3 1357   2.900   4.070  11.750
  465PRO     BB 1358   2.140   4.110  12.080
  465PRO    SC1 1359   2.160   3.840  12.160
  466PHE     BB 1360   1.870   4.260  12.150
  466PHE    SC1 1361   1.820   4.290  12.420
  466PHE    SC2 1362   1.650   4.370  12.620
  466PHE    SC3 1363   1.880   4.500  12.580
  467PRO     BB 1364   1.660   4.290  11.950
  467PRO    SC1 1365   1.680   4.340  11.660
  468MET     BB 1366   1.290   4.130  11.960
  468MET    SC1 1367   1.340   4.110  12.350
  469VAL     BB 1368   1.120   4.330  11.760
  469VAL    SC1 1369   1.220   4.330  11.510
  470ASN     BB 1370   0.830   4.310  11.830
  470ASN    SC1 1371   0.850   4.330  12.160
  470ASN    SCP 1372   0.960   4.260  12.220
  470ASN    SCN 1373   0.750   4.400  12.100
  471HIS     BB 1374   0.620   4.060  11.740
  471HIS    SC1 1375   0.820   3.910  11.590
  471HIS    SC2 1376   1.020   3.890  11.410
  471HIS    SC3 1377   1.050   3.800  11.660
  472LYS     BB 1378   0.340   4.070  11.910
  472LYS    SC1 1379   0.040   4.100  11.760
  472LYS    SC2 1380  13.750   4.040  11.650
  472LYS    SCP 1381  13.850   4.020  11.610
  473GLU     BB 1382   0.310   4.040  12.220
  473GLU    SC1 1383  13.880   4.260  12.230
  473GLU    SCN 1384  13.910   4.360  12.220
  474ALA     BB 1385   0.470   4.040  12.420
  475SER     BB 1386   0.580   3.980  12.680
  475SER    SC1 1387   0.820   3.960  12.710
  475SER    SCP 1388   0.800   3.910  12.580
  475SER    SCN 1389   0.850   4.020  12.830
  476ASP     BB 1390   0.390   3.710  12.870
  476ASP    SC1 1391   0.620   3.530  12.890
  476ASP    SCN 1392   0.600   3.450  12.970
  477ARG     BB 1393   0.140   3.690  12.780
  477ARG    SC1 1394   0.080   4.020  12.670
  477ARG    SC2 1395   0.130   4.320  12.710
  477ARG    SCP 1396   0.170   4.240  12.640
  478ASN     BB 1397  13.800   3.580  12.800
  478ASN    SC1 1398  13.730   3.310  12.690
  478ASN    SCP 1399  13.690   3.220  12.590
  478ASN    SCN 1400  13.760   3.400  12.790
  479LEU     BB 1401  13.570   3.810  12.790
  479LEU    SC1 1402  13.640   3.970  13.030
  480GLN     BB 1403  13.490   3.860  12.480
  480GLN    SC1 1404  13.570   4.260  12.630
  480GLN    SCP 1405  13.440   4.230  12.570
  480GLN    SCN 1406  13.690   4.290  12.690
  481LEU     BB 1407  13.370   3.620  12.360
  481LEU    SC1 1408  13.330   3.580  12.060
  482MET     BB 1409  13.260   3.440  12.610
  482MET    SC1 1410  13.340   3.120  12.380
  483ARG     BB 1411  12.980   3.620  12.670
  483ARG    SC1 1412  13.100   3.870  12.800
  483ARG    SC2 1413  13.040   4.140  12.840
  483ARG    SCP 1414  13.050   4.080  12.740
  484ARG     BB 1415  12.700   3.470  12.560
  484ARG    SC1 1416  12.400   3.450  12.640
  484ARG    SC2 1417  12.270   3.290  12.910
  484ARG    SCP 1418  12.200   3.310  12.990
  485VAL     BB 1419  12.860   3.120  12.640
  485VAL    SC1 1420  12.930   2.920  12.480
  486ARG     BB 1421  12.750   3.150  12.990
  486ARG    SC1 1422  12.860   3.400  13.070
  486ARG    SC2 1423  12.730   3.720  13.120
  486ARG    SCP 1424  12.780   3.630  13.140
  487GLU     BB 1425  12.610   2.940  13.050
  487GLU    SC1 1426  12.700   2.780  13.340
  487GLU    SCN 1427  12.780   2.700  13.350
  488GLU     BB 1428  12.460   2.780  12.770
  488GLU    SC1 1429  12.120   2.800  12.930
  488GLU    SCN 1430  12.080   2.900  12.950
  489GLN     BB 1431  12.420   2.820  12.530
  489GLN    SC1 1432  12.470   3.090  12.300
  489GLN    SCP 1433  12.360   3.010  12.320
  489GLN    SCN 1434  12.590   3.180  12.290
  490ARG     BB 1435  12.540   2.600  12.300
  490ARG    SC1 1436  12.380   2.630  12.060
  490ARG    SC2 1437  12.110   2.830  12.070
  490ARG    SCP 1438  12.120   2.860  12.170
  491GLY     BB 1439  12.780   2.490  12.410
  492THR     BB 1440  12.710   2.350  12.710
  492THR    SC1 1441  12.490   2.250  12.670
  492THR    SCP 1442  12.560   2.300  12.560
  492THR    SCN 1443  12.420   2.200  12.780
  493ALA     BB 1444  12.870   2.480  12.930
  494GLN     BB 1445  13.120   2.400  13.090
  494GLN    SC1 1446  13.220   2.580  13.450
  494GLN    SCP 1447  13.280   2.570  13.320
  494GLN    SCN 1448  13.160   2.580  13.580
  495LEU     BB 1449  13.130   2.060  13.080
  495LEU    SC1 1450  12.880   1.890  12.940
  496THR     BB 1451  13.120   2.040  13.440
  496THR    SC1 1452  13.220   1.810  13.490
  496THR    SCP 1453  13.280   1.680  13.480
  496THR    SCN 1454  13.150   1.930  13.500
  497ARG     BB 1455  12.830   2.200  13.530
  497ARG    SC1 1456  12.650   2.220  13.280
  497ARG    SC2 1457  12.390   2.420  13.120
  497ARG    SCP 1458  12.480   2.450  13.180
  998FAD   FLA1 1459   0.570   2.070  13.430
  998FAD   FLA2 1460   0.600   2.250  13.090
  998FAD   FLA3 1461   0.730   2.090  13.080
  998FAD   FLA4 1462   0.640   2.390  12.780
  998FAD   FLA5 1463   0.830   2.200  12.690
  998FAD   RIB1 1464   0.910   1.860  12.980
  998FAD   RIB2 1465   1.060   1.720  13.010
  998FAD   PO4B 1466   1.420   1.650  12.980
  998FAD   PO4A 1467   1.470   1.460  12.750
  998FAD   RBS1 1468   1.110   1.250  12.720
  998FAD   RBS2 1469   0.910   1.360  12.650
  998FAD   ADN3 1470   0.880   0.950  12.490
  998FAD   ADN2 1471   0.990   1.010  12.240
  998FAD   ADN1 1472   0.870   0.820  12.220
    1MET     CA 1473  13.800  12.050  10.050
    2PRO     CA 1474  13.720  12.080  10.380
    3HIS     CA 1475  13.880  12.230  10.570
    4ARG     CA 1476   0.100  12.530  10.540
    5THR     CA 1477   0.240  12.780  10.810
    6ILE     CA 1478   0.380  13.080  10.920
    7HIS     CA 1479   0.610  13.280  11.090
    8LEU     CA 1480   0.570  13.650  10.980
    9PHE     CA 1481   0.800  13.750  11.050
   10ARG     CA 1482   0.830   0.060  11.330
   11LYS     CA 1483   0.930   0.070  11.630
   12GLY     CA 1484   1.110  13.880  11.810
   13LEU     CA 1485   1.390  13.750  11.800
   14ARG     CA 1486   1.480  13.480  12.020
   15LEU     CA 1487   1.370  13.100  12.130
   16HIS     CA 1488   1.270  13.160  12.490
   17ASP     CA 1489   0.990  13.170  12.490
   18ASN     CA 1490   0.840  13.180  12.210
   19PRO     CA 1491   0.530  13.350  12.250
   20THR     CA 1492   0.400  13.330  11.970
   21LEU     CA 1493   0.580  13.090  11.810
   22LEU     CA 1494   0.850  13.020  11.570
   23ALA     CA 1495   0.620  12.850  11.340
   24ALA     CA 1496   0.450  12.690  11.510
   25LEU     CA 1497   0.210  12.630  11.580
   26GLU     CA 1498  13.910  12.350  11.490
   27SER     CA 1499   0.100  12.060  11.400
   28SER     CA 1500   0.300  12.150  11.160
   29GLU     CA 1501   0.300  12.080  10.870
   30THR     CA 1502   0.490  12.210  10.700
   31ILE     CA 1503   0.680  12.520  10.840
   32TYR     CA 1504   0.780  12.840  10.790
   33PRO     CA 1505   0.990  13.020  10.920
   34VAL     CA 1506   1.000  13.400  10.760
   35TYR     CA 1507   1.260  13.620  10.690
   36VAL     CA 1508   1.260   0.080  10.560
   37LEU     CA 1509   1.490   0.190  10.470
   38ASP     CA 1510   1.540   0.450  10.310
   39ARG     CA 1511   1.470   0.710  10.490
   40ARG     CA 1512   1.180   0.890  10.570
   41PHE     CA 1513   0.970   0.720  10.790
   42LEU     CA 1514   1.130   0.720  11.060
   43ALA     CA 1515   1.100   0.920  11.270
   44SER     CA 1516   0.840   1.110  11.220
   45ALA     CA 1517   0.940   1.280  10.970
   46MET     CA 1518   1.130   1.310  10.850
   47HIS     CA 1519   1.370   1.540  10.960
   48ILE     CA 1520   1.660   1.480  10.880
   49GLY     CA 1521   1.860   1.370  10.980
   50ALA     CA 1522   2.110   1.530  11.140
   51LEU     CA 1523   2.170   1.390  11.390
   52ARG     CA 1524   2.020   1.110  11.400
   53TRP     CA 1525   2.120   0.960  11.200
   54HIS     CA 1526   2.380   0.770  11.270
   55PHE     CA 1527   2.210   0.580  11.510
   56LEU     CA 1528   2.030   0.430  11.340
   57LEU     CA 1529   2.330   0.230  11.210
   58GLN     CA 1530   2.370   0.110  11.500
   59SER     CA 1531   2.140  13.880  11.610
   60LEU     CA 1532   2.120  13.670  11.200
   61GLU     CA 1533   2.350  13.510  11.350
   62ASPP    CA 1534   2.220  13.390  11.630
   63LEU     CA 1535   1.960  13.230  11.500
   64HIS     CA 1536   2.070  13.060  11.250
   65LYS     CA 1537   2.300  12.860  11.430
   66ASN     CA 1538   2.060  12.670  11.610
   67LEU     CA 1539   1.850  12.640  11.370
   68SER     CA 1540   1.840  12.220  11.230
   69ARG     CA 1541   1.770  12.160  11.520
   70LEU     CA 1542   1.480  12.340  11.550
   71GLY     CA 1543   1.350  12.420  11.220
   72ALA     CA 1544   1.540  12.540  11.120
   73ARG     CA 1545   1.640  12.730  10.880
   74LEU     CA 1546   1.500  13.010  10.810
   75LEU     CA 1547   1.480  13.190  10.590
   76VAL     CA 1548   1.650  13.440  10.410
   77ILE     CA 1549   1.440  13.730  10.220
   78GLN     CA 1550   1.350   0.090   9.970
   79GLY     CA 1551   1.260   0.380   9.900
   80GLU     CA 1552   0.990   0.390   9.790
   81TYR     CA 1553   0.740   0.240   9.950
   82GLU     CA 1554   0.430   0.210   9.860
   83SER     CA 1555   0.310   0.040  10.140
   84VAL     CA 1556   0.460  13.670  10.100
   85LEU     CA 1557   0.660  13.570   9.930
   86ARG     CA 1558   0.640  13.610   9.650
   87ASP     CA 1559   0.380  13.470   9.560
   88HIS     CA 1560   0.110  13.280   9.550
   89VAL     CA 1561   0.050  12.990   9.400
   90GLN     CA 1562  13.750  12.850   9.450
   91LYS     CA 1563  13.600  12.840   9.720
   92TRP     CA 1564  13.770  12.890   9.990
   93ASN     CA 1565  13.690  12.870  10.350
   94ILE     CA 1566  13.590  12.670  10.530
   95THR     CA 1567  13.490  12.830  10.820
   96GLN     CA 1568  13.770  12.920  10.950
   97VAL     CA 1569  13.820  13.240  11.000
   98THR     CA 1570   0.180  13.350  11.210
   99LEU     CA 1571   0.010  13.720  11.250
  100ASP     CA 1572  13.920  13.830  11.440
  101ALA     CA 1573  13.830   0.240  11.530
  102GLU     CA 1574   0.070   0.380  11.390
  103MET     CA 1575   0.030   0.600  11.220
  104GLU     CA 1576  13.800   0.810  11.110
  105PRO     CA 1577   0.000   1.090  11.110
  106PHE     CA 1578   0.170   1.170  10.870
  107TYR     CA 1579   0.180   1.030  10.620
  108LYS     CA 1580   0.020   0.850  10.450
  109GLU     CA 1581  13.660   0.810  10.590
  110MET     CA 1582  13.550   0.570  10.760
  111GLU     CA 1583  13.550   0.300  10.620
  112ALA     CA 1584  13.650   0.390  10.310
  113ASN     CA 1585  13.750   0.230  10.180
  114ILE     CA 1586  13.630  13.820  10.290
  115ARG     CA 1587  13.380  13.830  10.060
  116ARG     CA 1588  13.360  13.910   9.700
  117LEU     CA 1589  13.600  13.900   9.480
  118GLY     CA 1590  13.620  13.600   9.410
  119ALA     CA 1591  13.540  13.390   9.520
  120GLU     CA 1592  13.440  13.350   9.810
  121LEU     CA 1593  13.420  13.220  10.110
  122GLY     CA 1594  13.470  13.330  10.430
  123PHE     CA 1595  13.210  13.270  10.610
  124GLU     CA 1596  13.260  13.320  10.860
  125VAL     CA 1597  13.380  13.240  11.160
  126LEU     CA 1598  13.680  13.380  11.420
  127SER     CA 1599  13.440  13.650  11.500
  128ARG     CA 1600  13.530  13.890  11.740
  129VAL     CA 1601  13.690   0.090  12.010
  130GLY     CA 1602  13.900  13.860  12.220
  131HIS     CA 1603   0.200   0.010  12.260
  132SER     CA 1604   0.350  13.820  12.560
  133LEU     CA 1605   0.240   0.120  12.860
  134TYR     CA 1606   0.040   0.110  13.060
  135ASP     CA 1607  13.680  13.830  12.910
  136THR     CA 1608  13.430   0.110  12.680
  137LYS     CA 1609  13.160   0.010  12.770
  138ARG     CA 1610  13.170   0.040  13.140
  139ILE     CA 1611  13.110   0.370  13.220
  140LEU     CA 1612  12.960   0.490  12.930
  141ASP     CA 1613  12.660   0.400  12.970
  142LEU     CA 1614  12.580   0.360  13.260
  143ASN     CA 1615  12.620   0.640  13.390
  144GLY     CA 1616  12.570   0.880  13.150
  145GLY     CA 1617  12.700   0.970  12.970
  146SER     CA 1618  12.700   1.330  12.910
  147PRO     CA 1619  13.000   1.400  12.950
  148PRO     CA 1620  13.200   1.330  13.180
  149LEU     CA 1621  13.500   1.450  13.240
  150THR     CA 1622  13.640   1.310  13.540
  151TYR     CA 1623   0.100   1.300  13.580
  152LYS     CA 1624   0.190   1.090  13.760
  153ARG     CA 1625   0.050   0.830  13.710
  154PHE     CA 1626  13.870   0.780  13.440
  155LEU     CA 1627  13.580   0.810  13.410
  156HIS     CA 1628  13.410   0.830  13.660
  157ILE     CA 1629  13.420   0.650  13.910
  158LEU     CA 1630  13.690   0.490   0.060
  159SER     CA 1631  13.660   0.270  13.690
  160GLN     CA 1632  13.460   0.060  13.850
  161LEU     CA 1633  13.420  13.620  13.790
  162GLY     CA 1634  13.640  13.440  13.800
  163ASP     CA 1635   0.030  13.610  13.800
  164PRO     CA 1636   0.300  13.590  13.550
  165GLU     CA 1637   0.350  13.290  13.450
  166VAL     CA 1638   0.590  13.080  13.340
  167PRO     CA 1639   0.640  13.040  12.950
  168VAL     CA 1640   0.940  12.870  12.840
  169ARG     CA 1641   1.150  12.650  12.570
  170ASN     CA 1642   1.040  12.600  12.280
  171LEU     CA 1643   0.960  12.350  12.180
  172THR     CA 1644   1.020  12.090  12.030
  173ALA     CA 1645   1.330  12.030  11.910
  174GLU     CA 1646   1.310  11.880  11.680
  175ASP     CA 1647   1.200  11.910  11.390
  176PHE     CA 1648   0.890  12.030  11.390
  177GLN     CA 1649   0.700  11.870  11.470
  178ARG     CA 1650   0.520  11.710  11.260
  179CYS     CA 1651   0.610  11.720  10.990
  180MET     CA 1652   0.870  11.910  10.970
  181SER     CA 1653   1.070  12.070  10.740
  182PRO     CA 1654   1.350  12.260  10.770
  183GLU     CA 1655   1.580  12.310  10.590
  184PRO     CA 1656   1.880  12.180  10.520
  185GLY     CA 1657   2.120  12.330  10.490
  186LEU     CA 1658   2.300  12.430  10.220
  187ALA     CA 1659   2.230  12.720  10.110
  188GLU     CA 1660   2.230  12.970  10.290
  189ARG     CA 1661   2.280  13.260  10.290
  190TYR     CA 1662   2.020  13.440  10.250
  191ARG     CA 1663   1.870  13.370  10.030
  192VAL     CA 1664   1.830  13.620   9.790
  193PRO     CA 1665   2.140  13.750   9.710
  194VAL     CA 1666   2.370  13.670   9.890
  195PRO     CA 1667   2.410   0.100  10.010
  196ALA     CA 1668   2.210   0.270   9.920
  197ASP     CA 1669   2.240   0.590   9.950
  198LEU     CA 1670   2.360   0.670  10.280
  199GLU     CA 1671   2.440   0.950  10.370
  200ILE     CA 1672   2.700   1.050  10.470
  201PRO     CA 1673   2.760   1.310  10.620
  202PRO     CA 1674   2.860   1.310  10.920
  203GLN     CA 1675   2.610   1.270  11.130
  204SER     CA 1676   2.650   1.280  11.440
  205LEU     CA 1677   2.980   1.360  11.460
  206SER     CA 1678   3.110   1.160  11.760
  207PRO     CA 1679   2.940   1.060  12.030
  208TRP     CA 1680   2.700   0.840  12.040
  209THR     CA 1681   2.610   0.490  12.070
  210GLY     CA 1682   2.350   0.220  11.920
  211GLY     CA 1683   2.200   0.010  12.090
  212GLU     CA 1684   2.080  13.680  12.280
  213THR     CA 1685   2.000  13.770  12.550
  214GLU     CA 1686   2.210   0.190  12.700
  215GLY     CA 1687   2.080   0.380  12.840
  216LEU     CA 1688   1.980   0.410  13.200
  217ARG     CA 1689   2.160   0.150  13.340
  218ARG     CA 1690   2.220  13.830  13.270
  219LEU     CA 1691   2.080  13.610  13.470
  220GLU     CA 1692   2.040  13.700  13.670
  221GLN     CA 1693   1.830  13.910  13.820
  222HIS     CA 1694   1.690   0.140  13.650
  223LEU     CA 1695   1.620   0.450  13.680
  224THR     CA 1696   1.960   0.560  13.700
  225ASP     CA 1697   2.040   0.530   0.060
  226GLN     CA 1698   2.230   0.800   0.140
  227GLY     CA 1699   2.210   1.060   0.240
  228TRP     CA 1700   2.040   1.200   0.450
  229VAL     CA 1701   1.790   1.490   0.450
  230ALA     CA 1702   1.600   1.590   0.660
  231ASN     CA 1703   1.600   1.820   0.820
  232PHE     CA 1704   1.330   1.990   0.730
  233THR     CA 1705   1.380   2.210   0.530
  234LYS     CA 1706   1.700   2.230   0.530
  235PRO     CA 1707   1.900   2.090   0.340
  236ARG     CA 1708   1.770   2.070   0.070
  237THR     CA 1709   1.560   2.270  13.870
  238ILE     CA 1710   1.650   2.580  13.850
  239PRO     CA 1711   1.950   2.570   0.040
  240ASN     CA 1712   2.100   2.340  13.760
  241SER     CA 1713   2.410   2.130  13.720
  242LEU     CA 1714   2.420   1.840   0.060
  243LEU     CA 1715   2.320   1.540  13.890
  244PRO     CA 1716   2.110   1.370  13.800
  245SER     CA 1717   2.160   1.270  13.510
  246THR     CA 1718   1.820   1.310  13.250
  247THR     CA 1719   1.630   1.010  13.270
  248GLY     CA 1720   1.490   1.040  13.000
  249LEU     CA 1721   1.550   0.960  12.780
  250SER     CA 1722   1.570   1.020  12.510
  251PRO     CA 1723   1.810   0.850  12.350
  252TYR     CA 1724   1.650   0.600  12.240
  253PHE     CA 1725   1.330   0.620  12.250
  254SER     CA 1726   1.290   0.730  11.910
  255MET     CA 1727   1.330   0.430  11.780
  256GLY     CA 1728   1.310   0.230  11.960
  257CYS     CA 1729   1.470   0.130  12.220
  258LEU     CA 1730   1.430   0.090  12.540
  259SER     CA 1731   1.270  13.740  12.810
  260VAL     CA 1732   0.960  13.880  12.880
  261ARG     CA 1733   0.900  13.720  13.150
  262THR     CA 1734   1.070  13.480  13.230
  263PHE     CA 1735   1.230  13.560  13.540
  264PHE     CA 1736   1.210  13.830  13.600
  265GLN     CA 1737   1.140   0.070  13.880
  266ARG     CA 1738   0.840   0.120  13.860
  267LEU     CA 1739   0.780   0.440  13.840
  268SER     CA 1740   0.660   0.520   0.200
  269ASN     CA 1741   0.890   0.380   0.450
  270ILE     CA 1742   1.160   0.580   0.380
  271TYR     CA 1743   1.050   0.830   0.270
  272ALA     CA 1744   0.810   0.980   0.460
  273GLN     CA 1745   0.850   0.930   0.730
  274ALA     CA 1746   1.140   0.870   0.850
  275LYS     CA 1747   1.370   0.980   0.770
  276HIS     CA 1748   1.420   1.110   0.510
  277HIS     CA 1749   1.180   1.320   0.440
  278SER     CA 1750   1.040   1.460   0.700
  279LEU     CA 1751   0.890   1.710   0.620
  280PRO     CA 1752   0.900   1.950   0.440
  281PRO     CA 1753   0.920   1.900   0.150
  282VAL     CA 1754   1.010   1.660  13.810
  283SER     CA 1755   0.870   1.400   0.070
  284LEU     CA 1756   0.700   1.220  13.810
  285GLN     CA 1757   0.700   1.240  13.530
  286GLY     CA 1758   0.850   1.400  13.310
  287GLN     CA 1759   1.070   1.300  13.250
  288LEU     CA 1760   1.040   1.010  13.150
  289LEU     CA 1761   0.780   0.890  13.040
  290TRP     CA 1762   0.580   1.000  12.910
  291ARG     CA 1763   0.450   0.810  12.650
  292GLU     CA 1764   0.220   0.850  12.550
  293PHE     CA 1765   0.030   1.090  12.580
  294PHE     CA 1766  13.770   1.120  12.320
  295TYR     CA 1767  13.700   0.820  12.240
  296THR     CA 1768  13.470   0.750  12.480
  297VAL     CA 1769  13.350   1.070  12.620
  298ALA     CA 1770  13.180   1.150  12.420
  299SER     CA 1771  13.180   1.050  12.100
  300ALA     CA 1772  12.880   0.970  12.020
  301THR     CA 1773  12.710   1.140  11.840
  302GLN     CA 1774  12.830   1.240  11.550
  303ASN     CA 1775  13.090   1.520  11.480
  304PHE     CA 1776  13.360   1.590  11.720
  305THR     CA 1777  13.610   1.730  11.580
  306GLN     CA 1778  13.460   1.950  11.340
  307MET     CA 1779  13.170   2.000  11.550
  308ALA     CA 1780  12.990   1.970  11.700
  309GLY     CA 1781  12.620   1.930  11.750
  310ASN     CA 1782  12.660   2.070  12.110
  311PRO     CA 1783  12.790   1.990  12.350
  312ILE     CA 1784  13.060   2.090  12.420
  313CYS     CA 1785  13.170   2.220  12.150
  314LEU     CA 1786  13.120   2.480  12.000
  315GLN     CA 1787  13.150   2.790  12.010
  316ILE     CA 1788  13.380   2.940  11.880
  317HIS     CA 1789  13.520   2.880  11.660
  318TRP     CA 1790  13.710   3.220  11.590
  319TYR     CA 1791  13.900   3.350  11.410
  320GLU     CA 1792   0.050   3.620  11.370
  321ASP     CA 1793   0.350   3.770  11.440
  322ALA     CA 1794   0.590   3.620  11.280
  323GLU     CA 1795   0.690   3.460  11.170
  324ARG     CA 1796   0.910   3.240  11.170
  325LEU     CA 1797   1.080   3.160  11.360
  326HIS     CA 1798   1.290   3.400  11.450
  327LYS     CA 1799   1.380   3.280  11.710
  328TRP     CA 1800   1.480   3.030  11.670
  329LYS     CA 1801   1.590   2.920  11.400
  330THR     CA 1802   1.850   3.100  11.320
  331ALA     CA 1803   1.910   3.240  11.590
  332GLN     CA 1804   1.940   3.500  11.720
  333THR     CA 1805   1.710   3.750  11.820
  334GLY     CA 1806   1.710   3.790  12.120
  335PHE     CA 1807   1.650   3.660  12.400
  336PRO     CA 1808   1.910   3.430  12.460
  337TRP     CA 1809   1.850   3.180  12.570
  338ILE     CA 1810   1.840   2.940  12.430
  339ASP     CA 1811   1.830   2.990  12.100
  340ALA     CA 1812   1.920   2.890  11.940
  341ILE     CA 1813   2.220   2.860  11.790
  342MET     CA 1814   2.300   2.800  11.490
  343THR     CA 1815   2.010   2.550  11.470
  344GLN     CA 1816   1.940   2.370  11.710
  345LEU     CA 1817   2.100   2.290  11.950
  346ARG     CA 1818   2.440   2.250  11.890
  347GLN     CA 1819   2.580   1.990  11.920
  348GLU     CA 1820   2.440   1.690  12.050
  349GLY     CA 1821   2.140   1.700  12.160
  350TRP     CA 1822   2.120   1.950  12.320
  351ILE     CA 1823   1.890   2.000  12.600
  352HIS     CA 1824   1.860   1.820  12.810
  353HIS     CA 1825   1.860   2.000  13.080
  354LEU     CA 1826   1.850   2.320  13.010
  355ALA     CA 1827   1.590   2.450  12.890
  356ARG     CA 1828   1.330   2.250  12.900
  357HIS     CA 1829   1.110   2.440  13.030
  358ALA     CA 1830   1.150   2.690  12.890
  359VAL     CA 1831   1.070   2.640  12.560
  360ALA     CA 1832   0.810   2.800  12.530
  361CYS     CA 1833   0.760   3.050  12.650
  362PHE     CA 1834   0.870   3.320  12.380
  363LEU     CA 1835   0.770   3.180  12.130
  364THR     CA 1836   0.390   3.130  12.180
  365ARG     CA 1837   0.360   3.320  12.440
  366GLY     CA 1838   0.540   3.550  12.380
  367ASP     CA 1839   0.640   3.690  12.090
  368LEU     CA 1840   0.600   3.520  11.840
  369TRP     CA 1841   0.320   3.340  11.760
  370ILE     CA 1842   0.330   3.120  11.780
  371SER     CA 1843   0.150   2.810  11.740
  372TRP     CA 1844   0.190   2.480  11.840
  373GLU     CA 1845   0.230   2.340  11.530
  374GLU     CA 1846   0.510   2.520  11.410
  375GLY     CA 1847   0.690   2.450  11.600
  376MET     CA 1848   0.680   2.090  11.670
  377LYS     CA 1849   0.760   1.980  11.440
  378VAL     CA 1850   1.150   2.150  11.490
  379PHE     CA 1851   1.310   1.910  11.670
  380GLU     CA 1852   1.320   1.710  11.480
  381GLU     CA 1853   1.600   1.690  11.320
  382LEU     CA 1854   1.830   1.700  11.550
  383LEU     CA 1855   1.700   1.640  11.800
  384LEU     CA 1856   1.560   1.420  11.920
  385ASP     CA 1857   1.270   1.400  11.920
  386ALA     CA 1858   1.080   1.300  11.780
  387ASP     CA 1859   0.860   1.160  11.700
  388TYR     CA 1860   0.530   1.180  11.750
  389SER     CA 1861   0.470   1.050  12.110
  390ILE     CA 1862   0.610   1.350  12.210
  391ASN     CA 1863   0.550   1.530  12.070
  392ALA     CA 1864   0.200   1.610  12.070
  393GLY     CA 1865   0.190   1.750  12.310
  394ASN     CA 1866   0.430   1.910  12.480
  395TRP     CA 1867   0.310   2.210  12.390
  396MET     CA 1868   0.040   2.220  12.530
  397TRP     CA 1869   0.160   2.150  12.880
  398LEU     CA 1870   0.200   2.480  13.020
  399SER     CA 1871   0.120   2.720  12.810
  400ALA     CA 1872  13.730   2.670  12.690
  401SER     CA 1873  13.450   2.490  12.690
  402ALA     CA 1874  13.570   2.220  12.850
  403PHE     CA 1875  13.620   2.190  13.110
  404PHE     CA 1876  13.630   2.430  13.270
  405HIS     CA 1877  13.650   2.690  13.190
  406HIS     CA 1878  13.860   2.930  13.210
  407TYR     CA 1879  13.760   3.200  13.190
  408THR     CA 1880  13.900   3.510  13.300
  409ARG     CA 1881   0.350   3.590  13.360
  410ILE     CA 1882   0.650   3.430  13.370
  411PHE     CA 1883   0.810   3.230  13.290
  412CYS     CA 1884   1.090   3.220  13.270
  413PRO     CA 1885   1.250   3.490  13.220
  414VAL     CA 1886   1.400   3.590  13.500
  415ARG     CA 1887   1.590   3.370  13.580
  416PHE     CA 1888   1.650   3.080  13.480
  417GLY     CA 1889   1.850   2.910  13.550
  418LYS     CA 1890   2.120   2.930  13.690
  419ARG     CA 1891   2.220   3.130  13.920
  420THR     CA 1892   2.570   2.970   0.040
  421ASP     CA 1893   2.770   3.100  13.700
  422PRO     CA 1894   2.960   2.940  13.630
  423GLU     CA 1895   3.000   2.840  13.380
  424GLY     CA 1896   2.850   2.910  13.140
  425GLN     CA 1897   2.660   2.870  12.980
  426TYR     CA 1898   2.550   2.780  12.700
  427ILE     CA 1899   2.610   2.900  12.410
  428ARG     CA 1900   2.900   2.900  12.400
  429LYS     CA 1901   3.020   3.040  12.160
  430TYR     CA 1902   2.750   3.020  11.910
  431LEU     CA 1903   2.550   3.230  11.860
  432PRO     CA 1904   2.720   3.600  11.850
  433VAL     CA 1905   2.970   3.620  11.990
  434LEU     CA 1906   3.010   3.510  12.290
  435LYS     CA 1907   3.320   3.450  12.330
  436ASN     CA 1908   3.530   3.600  12.630
  437PHE     CA 1909   3.360   3.690  12.850
  438PRO     CA 1910   3.400   3.600  13.100
  439THR     CA 1911   3.230   3.430  13.390
  440LYS     CA 1912   2.900   3.530  13.410
  441TYR     CA 1913   2.800   3.450  13.190
  442ILE     CA 1914   2.510   3.420  13.010
  443TYR     CA 1915   2.220   3.610  13.030
  444GLU     CA 1916   2.320   3.890  13.090
  445PRO     CA 1917   2.490   4.070  12.880
  446TRP     CA 1918   2.390   4.410  12.960
  447THR     CA 1919   2.590   4.550  13.240
  448ALA     CA 1920   2.790   4.420  13.340
  449SER     CA 1921   3.160   4.410  13.310
  450GLU     CA 1922   3.330   4.130  13.150
  451GLU     CA 1923   3.440   4.170  12.920
  452GLU     CA 1924   3.230   4.270  12.680
  453GLN     CA 1925   3.340   4.440  12.500
  454ARG     CA 1926   3.600   4.380  12.420
  455GLN     CA 1927   3.720   4.030  12.390
  456ALA     CA 1928   3.550   3.900  12.340
  457GLY     CA 1929   3.250   4.000  12.230
  458CYS     CA 1930   3.150   4.220  12.190
  459ILE     CA 1931   2.800   4.240  12.260
  460ILE     CA 1932   2.610   4.490  12.300
  461GLY     CA 1933   2.720   4.780  12.130
  462ARG     CA 1934   2.440   4.790  11.890
  463ASP     CA 1935   2.330   4.520  11.830
  464TYR     CA 1936   2.420   4.230  11.930
  465PRO     CA 1937   2.140   4.110  12.080
  466PHE     CA 1938   1.870   4.260  12.150
  467PRO     CA 1939   1.660   4.290  11.950
  468MET     CA 1940   1.290   4.130  11.960
  469VAL     CA 1941   1.120   4.330  11.760
  470ASN     CA 1942   0.830   4.310  11.830
  471HIS     CA 1943   0.620   4.060  11.740
  472LYS     CA 1944   0.340   4.070  11.910
  473GLU     CA 1945   0.310   4.040  12.220
  474ALA     CA 1946   0.470   4.040  12.420
  475SER     CA 1947   0.580   3.980  12.680
  476ASP     CA 1948   0.390   3.710  12.870
  477ARG     CA 1949   0.140   3.690  12.780
  478ASN     CA 1950  13.800   3.580  12.800
  479LEU     CA 1951  13.570   3.810  12.790
  480GLN     CA 1952  13.490   3.860  12.480
  481LEU     CA 1953  13.370   3.620  12.360
  482MET     CA 1954  13.260   3.440  12.610
  483ARG     CA 1955  12.980   3.620  12.670
  484ARG     CA 1956  12.700   3.470  12.560
  485VAL     CA 1957  12.860   3.120  12.640
  486ARG     CA 1958  12.750   3.150  12.990
  487GLU     CA 1959  12.610   2.940  13.050
  488GLU     CA 1960  12.460   2.780  12.770
  489GLN     CA 1961  12.420   2.820  12.530
  490ARG     CA 1962  12.540   2.600  12.300
  491GLY     CA 1963  12.780   2.490  12.410
  492THR     CA 1964  12.710   2.350  12.710
  493ALA     CA 1965  12.870   2.480  12.930
  494GLN     CA 1966  13.120   2.400  13.090
  495LEU     CA 1967  13.130   2.060  13.080
  496THR     CA 1968  13.120   2.040  13.440
  497ARG     CA 1969  12.830   2.200  13.530
  999W        W 1970  13.370  10.730  11.390
 1000W        W 1971  12.650   0.630   8.240
 1001W        W 1972  12.670   7.720   4.220
 1002W        W 1973  12.330   6.360   5.390
 1003W        W 1974  12.310  10.840   0.450
 1004W        W 1975   5.420   0.620   1.650
 1005W        W 1976   7.690  10.790   2.830
 1006W        W 1977  12.320   2.560   6.720
 1007W        W 1978   2.920   9.250   3.120
 1008W        W 1979   5.210   7.660   8.610
 1009W        W 1980   9.350  13.630  10.980
 1010W        W 1981   1.960   9.980  12.710
 1011W        W 1982  13.040   8.220   7.320
 1012W        W 1983   4.960  10.340   0.960
 1013W        W 1984   0.390   9.450   2.710
 1014W        W 1985   7.120   6.850   5.660
 1015W        W 1986   0.030  13.400  12.350
 1016W        W 1987   7.260   2.930   2.010
 1017W        W 1988   2.220   4.000   3.620
 1018W        W 1989  10.000  13.710   7.490
 1019W        W 1990   6.120   1.220  10.850
 1020W        W 1991   9.900  13.310   2.820
 1021W        W 1992   3.170   6.200   2.750
 1022W        W 1993   8.460  10.350  11.600
 1023W        W 1994  12.010   6.690   5.120
 1024W        W 1995  10.830  12.440  13.110
 1025W        W 1996   6.100   1.110   9.820
 1026W        W 1997   8.580   2.840   9.680
 1027W        W 1998   5.620   6.260   7.190
 1028W        W 1999   7.360   5.000  10.690
 1029W        W 2000   2.770   8.060   3.350
 1030W        W 2001   0.730  13.240   5.360
 1031W        W 2002   3.300   8.790   3.470
 1032W        W 2003   0.490  11.790   4.970
 1033W        W 2004   0.710  11.780   5.840
 1034W        W 2005  13.610  12.110   5.040
 1035W        W 2006   2.020   9.560  12.920
 1036W        W 2007  12.650  12.640   4.680
 1037W        W 2008   9.410   6.750  13.880
 1038W        W 2009  13.440   6.140   2.640
 1039W        W 2010   3.220   8.920   8.950
 1040W        W 2011   5.600   2.420  13.730
 1041W        W 2012   7.700   8.270   4.540
 1042W        W 2013   6.120  11.520   4.340
 1043W        W 2014   0.440   7.110   6.730
 1044W        W 2015   0.830   4.770   6.800
 1045W        W 2016   4.550  11.060   1.270
 1046W        W 2017   4.690   1.420  11.120
 1047W        W 2018   0.870   7.740  13.760
 1048W        W 2019   9.760  13.710   8.510
 1049W        W 2020   3.540  11.620   6.300
 1050W        W 2021   9.730  13.160   7.900
 1051W        W 2022   5.210   5.440   0.130
 1052W        W 2023  13.510   3.820   1.200
 1053W        W 2024  12.000  12.260  13.130
 1054W        W 2025  11.020   0.490  11.120
 1055W        W 2026  12.580  13.110   9.260
 1056W        W 2027  12.230   3.430  13.790
 1057W        W 2028  11.260  13.040   4.700
 1058W        W 2029   0.510   9.580   1.940
 1059W        W 2030   6.000  12.480   6.190
 1060W        W 2031  11.220  13.200   7.010
 1061W        W 2032   0.040   5.520   7.530
 1062W        W 2033   7.030   2.000  11.230
 1063W        W 2034  12.830  10.950  13.890
 1064W        W 2035  11.360   8.210   9.690
 1065W        W 2036   3.590  10.710   6.010
 1066W        W 2037  13.630   8.720   2.750
 1067W        W 2038  11.290  12.550  13.190
 1068W        W 2039   8.750   2.800   0.600
 1069W        W 2040   1.980   3.850  10.620
 1070W        W 2041   3.260   6.150   6.350
 1071W        W 2042   0.110   6.030   4.440
 1072W        W 2043  12.010   8.170   3.980
 1073W        W 2044   2.840  10.180  11.390
 1074W        W 2045   7.070   8.990   7.410
 1075W        W 2046   1.700   0.770   1.460
 1076W        W 2047   0.390   8.360   7.690
 1077W        W 2048   2.850   9.560   2.200
 1078W        W 2049   3.440   2.640  13.620
 1079W        W 2050   3.310   4.780   5.590
 1080W        W 2051   6.980   1.700  13.450
 1081W        W 2052   9.920   1.320   5.340
 1082W        W 2053   7.270  12.040   6.490
 1083W        W 2054   0.110  13.240   7.840
 1084W        W 2055  10.640   9.010   7.970
 1085W        W 2056   9.990   4.510  12.160
 1086W        W 2057  13.750   9.970  10.840
 1087W        W 2058   2.890   5.520   2.030
 1088W        W 2059   3.940  10.530   4.360
 1089W        W 2060   7.690   3.340   2.730
 1090W        W 2061   9.930  12.620   3.980
 1091W        W 2062   2.240   3.420   2.240
 1092W        W 2063  13.130   7.750  11.240
 1093W        W 2064   7.470   7.500   2.830
 1094W        W 2065   2.760   2.470  10.420
 1095W        W 2066  13.160   4.570   2.730
 1096W        W 2067   1.190   7.630   4.320
 1097W        W 2068   8.390   7.000  13.220
 1098W        W 2069   8.150   5.840   2.130
 1099W        W 2070  11.580   4.710   9.230
 1100W        W 2071   7.480   9.880  13.480
 1101W        W 2072   6.130   3.720  10.490
 1102W        W 2073   0.560   9.980   2.640
 1103W        W 2074   7.730   3.580   0.780
 1104W        W 2075  13.440  13.410   4.940
 1105W        W 2076   3.340   6.930   7.160
 1106W        W 2077   2.640  12.320   4.670
 1107W        W 2078   4.980  10.050   7.940
 1108W        W 2079   0.330   0.140  11.090
 1109W        W 2080  11.320   2.400   2.370
 1110W        W 2081  10.840  11.680   8.310
 1111W        W 2082  11.760  10.170   1.060
 1112W        W 2083  12.350   4.400  10.560
 1113W        W 2084  12.370   3.510   2.690
 1114W        W 2085  10.170   1.610   1.350
 1115W        W 2086   9.680   6.370   4.920
 1116W        W 2087   1.870   6.390   9.780
 1117W        W 2088   8.970   8.300  10.430
 1118W        W 2089   9.080   4.210  10.600
 1119W        W 2090  13.140   4.890   1.300
 1120W        W 2091   9.870   8.480   8.970
 1121W        W 2092  11.550   2.650  12.120
 1122W        W 2093   2.940   7.640  11.260
 1123W        W 2094   5.450  10.580   5.380
 1124W        W 2095  12.400   9.580   0.830
 1125W        W 2096  13.720  13.320   3.370
 1126W        W 2097   7.970   3.140   0.680
 1127W        W 2098   3.280   1.800   0.960
 1128W        W 2099   7.350   9.020   1.680
 1129W        W 2100  12.900   1.640   8.980
 1130W        W 2101   4.310  11.550   7.470
 1131W        W 2102   3.600   7.490   3.090
 1132W        W 2103   1.010  10.130  10.700
 1133W        W 2104   6.460  13.230   2.710
 1134W        W 2105   1.540   1.910  10.600
 1135W        W 2106  10.730  11.200   2.180
 1136W        W 2107  13.690   2.100   3.540
 1137W        W 2108   5.880  12.100  12.390
 1138W        W 2109   9.540   1.780   9.780
 1139W        W 2110   2.460   0.640  12.570
 1140W        W 2111  10.110   3.120   6.720
 1141W        W 2112   5.820  13.530   0.770
 1142W        W 2113   6.980   9.000  13.430
 1143W        W 2114  11.030   8.830  12.810
 1144W        W 2115   6.260   1.800   2.780
 1145W        W 2116   2.820   4.360  10.870
 1146W        W 2117   8.700   3.840  10.850
 1147W        W 2118   5.650   5.870  13.430
 1148W        W 2119   0.630  10.820  12.000
 1149W        W 2120   6.420  10.000   2.870
 1150W        W 2121   9.660  12.940  13.060
 1151W        W 2122   8.180   0.910   1.990
 1152W        W 2123   0.810   4.290   6.710
 1153W        W 2124   8.130   5.710  10.000
 1154W        W 2125   8.330  13.230  12.160
 1155W        W 2126   6.300  12.250  12.130
 1156W        W 2127   9.140  11.240   1.760
 1157W        W 2128   0.440   7.510   0.010
 1158W        W 2129   9.450   2.720  10.520
 1159W        W 2130   6.330   2.490   6.300
 1160W        W 2131   5.510   0.020  13.120
 1161W        W 2132   9.470   3.810   0.270
 1162W        W 2133   8.590   8.890   8.350
 1163W        W 2134   6.150   6.360   3.400
 1164W        W 2135   1.440  10.340  11.050
 1165W        W 2136  11.080  11.080  10.860
 1166W        W 2137   7.450   4.260  10.000
 1167W        W 2138   8.300  10.480   1.360
 1168W        W 2139   2.570  13.710  13.670
 1169W        W 2140   4.630  10.500   3.500
 1170W        W 2141   9.780   2.320  13.600
 1171W        W 2142   3.370  13.280  13.640
 1172W        W 2143   8.390   9.790  10.320
 1173W        W 2144   5.820  11.110   9.170
 1174W        W 2145  12.320   1.020   7.000
 1175W        W 2146  12.400   1.280   0.620
 1176W        W 2147  13.490   7.270  13.740
 1177W        W 2148   4.690   4.070   6.800
 1178W        W 2149  12.400   1.220  10.110
 1179W        W 2150   8.760   6.430   4.590
 1180W        W 2151   4.240   2.690  12.090
 1181W        W 2152   1.270   5.840   0.270
 1182W        W 2153   1.540   6.950   3.550
 1183W        W 2154   2.000   3.130   7.880
 1184W        W 2155   1.960   6.400  12.280
 1185W        W 2156   9.870   9.730   8.470
 1186W        W 2157   0.110  13.450   0.360
 1187W        W 2158   2.500   3.110   2.550
 1188W        W 2159  10.220  11.010   6.230
 1189W        W 2160  11.990   6.210   4.950
 1190W        W 2161   3.410   9.670  10.690
 1191W        W 2162   4.580   6.730  13.140
 1192W        W 2163   6.650  13.140  10.220
 1193W        W 2164  12.290   1.570   9.740
 1194W        W 2165   6.550   1.850  13.580
 1195W        W 2166  10.560   6.910   6.970
 1196W        W 2167   8.510   7.810   8.180
 1197W        W 2168  12.870   0.800   0.700
 1198W        W 2169  12.920   9.000   9.270
 1199W        W 2170   6.390  12.530   8.410
 1200W        W 2171   5.820   0.160   6.260
 1201W        W 2172  10.720   4.980   6.990
 1202W        W 2173   9.080  10.570  10.660
 1203W        W 2174   5.430  12.640   9.770
 1204W        W 2175   6.650   8.110   7.380
 1205W        W 2176  10.200   0.730   9.890
 1206W        W 2177   3.630  12.780   4.170
 1207W        W 2178   6.350   6.450   0.190
 1208W        W 2179   6.100   4.280   3.160
 1209W        W 2180   3.410  10.250   2.660
 1210W        W 2181   3.850   5.570   9.370
 1211W        W 2182   6.370   6.750  11.690
 1212W        W 2183  11.380   2.460   4.100
 1213W        W 2184   7.410   1.660  12.180
 1214W        W 2185   7.910  13.300   2.000
 1215W        W 2186   2.450   3.570   7.890
 1216W        W 2187   7.050  13.470   9.880
 1217W        W 2188   8.680  12.160  11.350
 1218W        W 2189  13.250   4.480   8.960
 1219W        W 2190  10.790   6.790  11.880
 1220W        W 2191   8.150   2.500   3.710
 1221W        W 2192   3.190   4.890   2.410
 1222W        W 2193   6.630   8.680   3.770
 1223W        W 2194  10.240   4.190   3.310
 1224W        W 2195  13.420  10.040   7.670
 1225W        W 2196   6.370   1.730   1.760
 1226W        W 2197  11.680  11.260  11.660
 1227W        W 2198  11.250   1.470   6.450
 1228W        W 2199  12.720   9.320  12.800
 1229W        W 2200   0.670  12.150   9.560
 1230W        W 2201   1.610  12.960   6.710
 1231W        W 2202   4.660  12.720  11.170
 1232W        W 2203   4.140  12.650  12.900
 1233W        W 2204  11.440   3.580   3.710
 1234W        W 2205   9.500  10.440  12.360
 1235W        W 2206  10.550   7.620   8.000
 1236W        W 2207   6.790   3.170   2.110
 1237W        W 2208   8.820  13.100   4.280
 1238W        W 2209  11.510   8.760   9.180
 1239W        W 2210   7.060  11.430   3.200
 1240W        W 2211   9.520   6.330   8.760
 1241W        W 2212   8.140   8.440   8.520
 1242W        W 2213   2.900   6.610  12.870
 1243W        W 2214   0.600  12.780   3.990
 1244W        W 2215  11.950   7.630  13.910
 1245W        W 2216   9.160   7.600   0.560
 1246W        W 2217   0.370   2.470   9.350
 1247W        W 2218   0.160   3.060   1.790
 1248W        W 2219   1.630  11.080   0.270
 1249W        W 2220  13.680   5.040   2.910
 1250W        W 2221  13.480   1.910   7.680
 1251W        W 2222   4.140  10.180   9.730
 1252W        W 2223  10.750   5.050   9.720
 1253W        W 2224   3.780   1.860  12.530
 1254W        W 2225  11.540   2.940   0.180
 1255W        W 2226  10.580   6.120   1.410
 1256W        W 2227  13.320   5.970  12.170
 1257W        W 2228   4.030  13.040   1.710
 1258W        W 2229  10.270  12.760  11.350
 1259W        W 2230   0.720  13.200   0.920
 1260W        W 2231   4.940   4.280   9.300
 1261W        W 2232  11.190  12.670  12.500
 1262W        W 2233   4.490   3.740   8.860
 1263W        W 2234   5.330   3.920   9.510
 1264W        W 2235  10.640   8.550   5.030
 1265W        W 2236   9.980   9.630   3.590
 1266W        W 2237   0.340  13.550   0.760
 1267W        W 2238   9.250  12.900   4.070
 1268W        W 2239  11.750   6.700   9.900
 1269W        W 2240   8.810   8.110  12.920
 1270W        W 2241   7.460  12.520   3.270
 1271W        W 2242  13.450   5.190   0.730
 1272W        W 2243   5.350   5.760   2.740
 1273W        W 2244   6.070   0.630   6.110
 1274W        W 2245   1.110   8.030   2.770
 1275W        W 2246   9.780   6.710   3.190
 1276W        W 2247   9.870   5.200   0.110
 1277W        W 2248  10.570  13.020  13.210
 1278W        W 2249   2.340   9.220   0.940
 1279W        W 2250   1.730  10.080   8.560
 1280W        W 2251   5.840   3.560   1.730
 1281W        W 2252   3.170  12.690  10.680
 1282W        W 2253   0.300   1.000   9.390
 1283W        W 2254   7.660   3.330   7.600
 1284W        W 2255   5.510   4.030   1.620
 1285W        W 2256   6.280  12.510   2.970
 1286W        W 2257   6.300  11.970   1.660
 1287W        W 2258   3.280   7.620  11.630
 1288W        W 2259   7.040   6.780   0.320
 1289W        W 2260   6.670  13.170   8.780
 1290W        W 2261   3.460   7.190  13.180
 1291W        W 2262   7.910   2.080   6.790
 1292W        W 2263   3.610  11.640  10.540
 1293W        W 2264   5.860   9.540  12.180
 1294W        W 2265   2.360   2.370   6.590
 1295W        W 2266  13.470  10.560   1.880
 1296W        W 2267   5.820  12.260  13.300
 1297W        W 2268  11.250   0.680   0.990
 1298W        W 2269   8.330   1.470   9.650
 1299W        W 2270   3.530   7.290   9.390
 1300W        W 2271   9.930   5.240   7.920
 1301W        W 2272   9.690   0.690   1.080
 1302W        W 2273   2.540   4.840   8.630
 1303W        W 2274   1.340  10.850   3.780
 1304W        W 2275  13.440   2.230   7.250
 1305W        W 2276  11.950  10.170   2.950
 1306W        W 2277   4.790  12.150   3.010
 1307W        W 2278   5.900  12.020  10.220
 1308W        W 2279   1.260   6.030  10.270
 1309W        W 2280   0.740   4.840   7.400
 1310W        W 2281  10.080   9.110   7.030
 1311W        W 2282   6.650   3.150  11.810
 1312W        W 2283   5.350   1.170   7.680
 1313W        W 2284   6.950   4.180  12.410
 1314W        W 2285   8.320   7.790  12.690
 1315W        W 2286  11.810   2.350   6.640
 1316W        W 2287  11.700   6.400  13.480
 1317W        W 2288   2.080  12.630   1.420
 1318W        W 2289   9.530   5.910   9.040
 1319W        W 2290  10.300  12.280  11.030
 1320W        W 2291   0.600  12.980   8.410
 1321W        W 2292  11.320   3.280   8.270
 1322W        W 2293   7.310   3.410   1.950
 1323W        W 2294  11.990  13.440   1.030
 1324W        W 2295  10.250   9.240  13.080
 1325W        W 2296   0.700   9.880   0.470
 1326W        W 2297   6.650  13.130   1.570
 1327W        W 2298   5.030   8.840  13.440
 1328W        W 2299   9.780   9.470  12.160
 1329W        W 2300  12.240  13.610   1.630
 1330W        W 2301  11.220  10.860   7.740
 1331W        W 2302   5.070   9.780  11.420
 1332W        W 2303  13.700   0.520   8.410
 1333W        W 2304   5.460   5.200  10.670
 1334W        W 2305  12.230  13.250  11.660
 1335W        W 2306   6.950   5.630   8.980
 1336W        W 2307   6.400   9.830  12.930
 1337W        W 2308   5.700   7.820   8.900
 1338W        W 2309   1.560  13.790   4.940
 1339W        W 2310   4.230   9.050   5.650
 1340W        W 2311   4.130  13.520  11.280
 1341W        W 2312   9.170   1.820   4.830
 1342W        W 2313   8.520   3.820  10.000
 1343W        W 2314   9.270   8.290  12.870
 1344W        W 2315   4.320   9.520  12.390
 1345W        W 2316  12.460   8.640  10.480
 1346W        W 2317  13.690   7.750  12.810
 1347W        W 2318  11.320   6.460  11.080
 1348W        W 2319  13.690   3.310  10.980
 1349W        W 2320  12.470  11.390   9.250
 1350W        W 2321  13.380   2.640   6.790
 1351W        W 2322   3.820  10.940   2.720
 1352W        W 2323   0.910   9.310   0.660
 1353W        W 2324  12.250   2.990   3.320
 1354W        W 2325   4.620   2.830  11.460
 1355W        W 2326   5.340   1.220   5.060
 1356W        W 2327   7.900  11.520  10.550
 1357W        W 2328   9.670  13.320  10.760
 1358W        W 2329   0.830   3.190   8.210
 1359W        W 2330   1.380  12.480   3.550
 1360W        W 2331   9.320  10.200  13.610
 1361W        W 2332  12.130  11.730   7.410
 1362W        W 2333  13.780   8.840   5.740
 1363W        W 2334   1.340   5.780   2.610
 1364W        W 2335   0.150   2.550   2.100
 1365W        W 2336   2.480   6.580  10.630
 1366W        W 2337  12.530   4.530   1.360
 1367W        W 2338  11.100   8.340   1.330
 1368W        W 2339   4.000   4.590  11.660
 1369W        W 2340   3.360   4.950   1.770
 1370W        W 2341   8.810   8.470   5.280
 1371W        W 2342   0.520  12.830   3.040
 1372W        W 2343   1.090   2.190   7.350
 1373W        W 2344   3.800   4.720   5.570
 1374W        W 2345   4.650   9.220   0.530
 1375W        W 2346   8.500   1.490   8.680
 1376W        W 2347   5.740   2.250   4.280
 1377W        W 2348   7.730   2.070  12.580
 1378W        W 2349   5.510   3.140  12.930
 1379W        W 2350   3.600   8.190   1.120
 1380W        W 2351  10.740   4.770  12.560
 1381W        W 2352  11.880  11.310   3.330
 1382W        W 2353   3.390   3.150  11.280
 1383W        W 2354   4.450   5.910   2.500
 1384W        W 2355   4.990  11.220  10.220
 1385W        W 2356  11.690   5.680   5.300
 1386W        W 2357   7.050   8.460   1.830
 1387W        W 2358  13.650   8.790  11.230
 1388W        W 2359  13.770  10.480   7.350
 1389W        W 2360   0.510  12.360   4.810
 1390W        W 2361  11.680   3.100  11.980
 1391W        W 2362   9.520   9.890   2.550
 1392W        W 2363   2.480  12.930  10.730
 1393W        W 2364   8.130  10.190   6.740
 1394W        W 2365  11.010   3.000  10.490
 1395W        W 2366   7.580   3.850   6.900
 1396W        W 2367   3.360   0.810  12.230
 1397W        W 2368  13.580  10.620   4.080
 1398W        W 2369   6.880   1.840  12.170
 1399W        W 2370  13.250   0.730   4.700
 1400W        W 2371  13.810   6.910   5.580
 1401W        W 2372  10.350   4.420  13.860
 1402W        W 2373   0.860   8.270   7.600
 1403W        W 2374  11.120   3.970   2.460
 1404W        W 2375   0.350   8.640   8.730
 1405W        W 2376   3.860   0.540  12.060
 1406W        W 2377  12.930   0.800  11.160
 1407W        W 2378   5.930   2.160   2.020
 1408W        W 2379   8.940  13.730   0.950
 1409W        W 2380  10.740   9.810  10.000
 1410W        W 2381   1.630  10.590   9.440
 1411W        W 2382   9.310   5.200  13.710
 1412W        W 2383   7.550   5.990  12.610
 1413W        W 2384   3.770   4.680   4.190
 1414W        W 2385   0.420  11.410   1.310
 1415W        W 2386   8.890   5.440  12.420
 1416W        W 2387  10.740  13.430   9.530
 1417W        W 2388   0.790   2.370   7.830
 1418W        W 2389   7.060  11.710   4.580
 1419W        W 2390   5.260  10.210   0.160
 1420W        W 2391   6.710   9.520   4.420
 1421W        W 2392   3.570   5.650   8.400
 1422W        W 2393   9.280   4.210   9.310
 1423W        W 2394  13.580  11.640  11.240
 1424W        W 2395   6.000   6.420   7.740
 1425W        W 2396   6.590  13.050   2.280
 1426W        W 2397  10.470  11.740   5.680
 1427W        W 2398   5.380  10.890   6.930
 1428W        W 2399   3.800  11.180   1.640
 1429W        W 2400  13.410   2.960   7.890
 1430W        W 2401  13.110   8.340   5.330
 1431W        W 2402   3.680   4.030   5.760
 1432W        W 2403  13.330   0.780   8.660
 1433W        W 2404   3.690  10.660   1.560
 1434W        W 2405   0.590   4.980   3.490
 1435W        W 2406  10.380  11.130   1.820
 1436W        W 2407   2.580  10.810  11.900
 1437W        W 2408   3.150   9.500   0.350
 1438W        W 2409   8.880   2.960   2.340
 1439W        W 2410   9.330   5.490   8.830
 1440W        W 2411   4.540   5.830  10.060
 1441W        W 2412   7.360   0.740   3.330
 1442W        W 2413   5.100   3.990  10.620
 1443W        W 2414  12.440  11.410   3.360
 1444W        W 2415  13.850  12.610   1.880
 1445W        W 2416   3.430  12.600   8.220
 1446W        W 2417   9.800   6.820  10.650
 1447W        W 2418   3.680   5.220  12.170
 1448W        W 2419   7.210   7.780   2.340
 1449W        W 2420   5.260   5.100   0.940
 1450W        W 2421  11.200  11.960   8.120
 1451W        W 2422   5.970   9.440   2.330
 1452W        W 2423   1.740   6.270   8.640
 1453W        W 2424   0.400   4.370   3.760
 1454W        W 2425   9.840   5.180  11.530
 1455W        W 2426  10.660   6.340  11.680
 1456W        W 2427  13.410  12.200  12.070
 1457W        W 2428   5.760  12.800   1.880
 1458W        W 2429   1.570   8.330   1.530
 1459W        W 2430  12.910   1.030   4.200
 1460W        W 2431   2.320  12.950   4.550
 1461W        W 2432  12.070   6.860   1.680
 1462W        W 2433   5.690   6.780   0.470
 1463W        W 2434   7.100   7.110   0.680
 1464W        W 2435   9.620  12.150   1.650
 1465W        W 2436   9.370   6.090  11.630
 1466W        W 2437   6.850  12.820   5.680
 1467W        W 2438  12.890   5.760   3.180
 1468W        W 2439   3.770   2.980  12.060
 1469W        W 2440   8.190  10.530   4.630
 1470W        W 2441  12.760   8.220  12.660
 1471W        W 2442   5.530   2.180   9.560
 1472W        W 2443   1.640   7.460  11.160
 1473W        W 2444  11.000  12.970   0.110
 1474W        W 2445  10.820   3.650   2.120
 1475W        W 2446   7.590  10.220   7.410
 1476W        W 2447   6.740   8.640   7.490
 1477W        W 2448   6.390   1.550   0.750
 1478W        W 2449   9.970   6.580   3.660
 1479W        W 2450   6.480   4.840   9.080
 1480W        W 2451   9.570   2.560   5.470
 1481W        W 2452   7.390  11.040  11.740
 1482W        W 2453   8.380  11.480   1.110
 1483W        W 2454  12.870   8.410   6.450
 1484W        W 2455   6.660  11.860  12.030
 1485W        W 2456   3.250   1.630   8.010
 1486W        W 2457   7.660   6.970  13.900
 1487W        W 2458   9.070  12.990  12.550
 1488W        W 2459   4.800   9.760   7.560
 1489W        W 2460   9.510   8.550  11.170
 1490W        W 2461   5.880  11.510   6.570
 1491W        W 2462   3.010   7.170  13.080
 1492W        W 2463   6.130  12.980   2.420
 1493W        W 2464   7.450  12.480   6.240
 1494W        W 2465   0.270   9.760   7.990
 1495W        W 2466   6.250   0.100   0.760
 1496W        W 2467  12.020  13.530   7.120
 1497W        W 2468   6.480   8.010   0.410
 1498W        W 2469  11.090   5.790   3.860
 1499W        W 2470   9.470   9.860   6.240
 1500W        W 2471  13.270   3.160   1.710
 1501W        W 2472   3.080   5.480  11.010
 1502W        W 2473   2.850   8.770   6.460
 1503W        W 2474   2.050   1.820  10.710
 1504W        W 2475   9.170   8.240  12.310
 1505W        W 2476   3.820   2.400  11.800
 1506W        W 2477  10.640  12.180  13.860
 1507W        W 2478   5.860   6.820   5.420
 1508W        W 2479   7.020  10.660   5.890
 1509W        W 2480   2.860   7.820  11.870
 1510W        W 2481   9.770   6.710   1.060
 1511W        W 2482  11.240   8.130  12.440
 1512W        W 2483  10.040   8.710   0.290
 1513W        W 2484   3.030   0.180  13.740
 1514W        W 2485  12.410   9.110  13.110
 1515W        W 2486  10.870  13.350   7.290
 1516W        W 2487   0.420   2.340   6.730
 1517W        W 2488   4.190  10.770   1.420
 1518W        W 2489   1.850   9.730   3.850
 1519W        W 2490   0.420  13.400   8.240
 1520W        W 2491   6.690   1.260  11.390
 1521W        W 2492   6.220  13.820   4.050
 1522W        W 2493   5.600  11.440   7.020
 1523W        W 2494  10.650  12.640   0.000
 1524W        W 2495  11.120  10.000  13.120
 1525W        W 2496   8.780  11.600   1.570
 1526W        W 2497   2.580   1.630  13.490
 1527W        W 2498   5.220   8.300   1.430
 1528W        W 2499   2.280   2.960   4.230
 1529W        W 2500   6.320   3.380   4.680
 1530W        W 2501  11.500   2.240   8.590
 1531W        W 2502   9.160   9.630  12.730
 1532W        W 2503   7.870   5.570   5.500
 1533W        W 2504   0.250   8.890   2.040
 1534W        W 2505  13.730   3.110  10.320
 1535W        W 2506   5.950   5.920  10.970
 1536W        W 2507  10.370   8.330  11.570
 1537W        W 2508   2.340   7.880  13.180
 1538W        W 2509   9.340  11.360   2.280
 1539W        W 2510   2.430  13.760   6.900
 1540W        W 2511  11.980   8.930  12.890
 1541W        W 2512   8.430   4.410   3.990
 1542W        W 2513   2.130   6.140   5.330
 1543W        W 2514   9.200   0.580  13.590
 1544W        W 2515   4.560   7.720  10.610
 1545W        W 2516   5.600   6.600   4.270
 1546W        W 2517  10.300  12.870   4.190
 1547W        W 2518  10.120   8.250   7.960
 1548W        W 2519   2.160  12.040   9.440
 1549W        W 2520   7.660   1.820   0.740
 1550W        W 2521   3.670  13.190   3.400
 1551W        W 2522   1.910   5.220   2.860
 1552W        W 2523   7.610   6.750  12.900
 1553W        W 2524   4.580  11.980   7.680
 1554W        W 2525  13.170  11.510   9.760
 1555W        W 2526   0.410   5.940   7.200
 1556W        W 2527   6.910  10.030   2.670
 1557W        W 2528   7.770  11.790  11.440
 1558W        W 2529   7.380   2.220   4.000
 1559W        W 2530  11.930   5.110   5.410
 1560W        W 2531   8.980  12.770   4.610
 1561W        W 2532  10.040  12.230  10.600
 1562W        W 2533   7.890   4.080  10.300
 1563W        W 2534   9.420  13.900   4.470
 1564W        W 2535   8.480  11.740   2.000
 1565W        W 2536  12.570   8.130   3.990
 1566W        W 2537  10.130   4.030   2.800
 1567W        W 2538   2.280   5.040  11.230
 1568W        W 2539   8.520  12.830   6.650
 1569W        W 2540   0.840  11.260   9.850
 1570W        W 2541  12.610   2.620   9.150
 1571W        W 2542  13.600   6.340  11.780
 1572W        W 2543   8.030   0.620   3.930
 1573W        W 2544   9.070  11.650   6.090
 1574W        W 2545  13.140  11.180   7.630
 1575W        W 2546   9.960   5.090   4.880
 1576W        W 2547  13.670   6.200  13.220
 1577W        W 2548   2.400  13.230   6.010
 1578W        W 2549   1.520  11.370   2.420
 1579W        W 2550   8.300   2.590   8.430
 1580W        W 2551  13.330   9.590  13.910
 1581W        W 2552   5.850   6.380  13.410
 1582W        W 2553   9.920   3.840   2.210
 1583W        W 2554   7.510   6.990  10.760
 1584W        W 2555   3.330   9.960   1.340
 1585W        W 2556  11.690  11.550   0.450
 1586W        W 2557   2.580   8.930   2.940
 1587W        W 2558   1.250   9.370   1.150
 1588W        W 2559   2.460  10.230   6.580
 1589W        W 2560   9.370  10.410   4.060
 1590W        W 2561   1.500   3.020   6.340
 1591W        W 2562  12.060   9.920   3.490
 1592W        W 2563   9.160   9.590   0.780
 1593W        W 2564  11.780   7.670   5.460
 1594W        W 2565   3.700   6.870   8.340
 1595W        W 2566   9.750  11.700   6.990
 1596W        W 2567  10.370  11.170   3.010
 1597W        W 2568   7.750   3.940  10.880
 1598W        W 2569  12.390   6.830   8.500
 1599W        W 2570   3.440   8.560   9.180
 1600W        W 2571   4.280   1.340   5.920
 1601W        W 2572  10.890  10.040   4.370
 1602W        W 2573   2.140   2.410   2.900
 1603W        W 2574   0.300  11.480   5.770
 1604W        W 2575   7.820   2.500   7.500
 1605W        W 2576  10.830   8.010   6.600
 1606W        W 2577   7.220   6.340   7.870
 1607W        W 2578  11.730   3.290  10.780
 1608W        W 2579   0.110   9.710  13.010
 1609W        W 2580   9.960   2.290   7.550
 1610W        W 2581   1.000   8.190  12.460
 1611W        W 2582  11.830   4.480  10.300
 1612W        W 2583   2.380   9.420  11.680
 1613W        W 2584  10.100   9.320   7.480
 1614W        W 2585   3.740   9.270   9.780
 1615W        W 2586  10.540   0.470   2.670
 1616W        W 2587   9.560   9.350   0.610
 1617W        W 2588  10.740   6.900   0.600
 1618W        W 2589   7.460   4.160   3.670
 1619W        W 2590  10.630   0.690   9.000
 1620W        W 2591   4.700  13.800   3.080
 1621W        W 2592  10.470   4.870   4.000
 1622W        W 2593   7.570   7.460   0.980
 1623W        W 2594   2.900   6.560  11.150
 1624W        W 2595   7.300   4.510  12.070
 1625W        W 2596   5.330  13.910   3.930
 1626W        W 2597   3.970   3.330   3.070
 1627W        W 2598   7.650   0.430  11.660
 1628W        W 2599   6.000   6.630   1.840
 1629W        W 2600   6.110   6.930   0.120
 1630W        W 2601   9.670   4.130   9.900
 1631W        W 2602  12.680   1.780   7.040
 1632W        W 2603   0.930  10.050  11.730
 1633W        W 2604  13.230   4.600  12.770
 1634W        W 2605  12.470   1.890   5.910
 1635W        W 2606   7.130   6.530   8.820
 1636W        W 2607   3.880   9.500   5.350
 1637W        W 2608   8.090   0.970   4.880
 1638W        W 2609   3.440   9.580   4.520
 1639W        W 2610  10.930   4.930  10.270
 1640W        W 2611   3.300  12.580   3.690
 1641W        W 2612   7.270   8.560   6.110
 1642W        W 2613   7.530   0.360   7.920
 1643W        W 2614   2.330  13.680   2.140
 1644W        W 2615   0.980  13.470   9.290
 1645W        W 2616   6.610   2.760   7.760
 1646W        W 2617   2.460   2.950  10.170
 1647W        W 2618   5.160  11.310   5.890
 1648W        W 2619   9.110   6.850  11.490
 1649W        W 2620   7.630   1.280   6.640
 1650W        W 2621   2.340   3.670   9.460
 1651W        W 2622   6.130   7.210  11.770
 1652W        W 2623   1.070   3.780   3.380
 1653W        W 2624  13.490   0.940   5.080
 1654W        W 2625   9.740   6.150   4.440
 1655W        W 2626   8.230  13.480   2.310
 1656W        W 2627  13.850   2.700  13.660
 1657W        W 2628   4.590  12.360  10.800
 1658W        W 2629   3.020  11.190  13.160
 1659W        W 2630   4.520   3.570   7.480
 1660W        W 2631   4.330   8.600  10.230
 1661W        W 2632   9.510   0.910   7.190
 1662W        W 2633  12.460   2.960   2.850
 1663W        W 2634   0.900  12.410   3.930
 1664W        W 2635   3.560   7.920   8.570
 1665W        W 2636   4.700   1.130   4.320
 1666W        W 2637   6.950   3.910   3.040
 1667W        W 2638   9.280   1.100   3.570
 1668W        W 2639  12.320  10.900   9.300
 1669W        W 2640  10.800  13.470   8.120
 1670W        W 2641  12.700   1.360  10.480
 1671W        W 2642   0.370   1.450   4.400
 1672W        W 2643   1.620   7.960   0.020
 1673W        W 2644  12.910   4.590   5.540
 1674W        W 2645   8.170   6.110  11.110
 1675W        W 2646   9.220   7.550   6.020
 1676W        W 2647   8.620   0.020   9.880
 1677W        W 2648  11.740   0.560   4.060
 1678W        W 2649   2.380   5.220   1.230
 1679W        W 2650   2.020   5.320  10.770
 1680W        W 2651  11.170   0.920  10.210
 1681W        W 2652   4.780   3.030  10.590
 1682W        W 2653  13.520   0.450   5.100
 1683W        W 2654  10.250  13.910   2.780
 1684W        W 2655   2.830   1.990   4.950
 1685W        W 2656   2.490   5.600   8.910
 1686W        W 2657   7.760   8.370  12.510
 1687W        W 2658  13.240   7.850   5.660
 1688W        W 2659  12.470   3.860  13.590
 1689W        W 2660   1.390  12.040   9.820
 1690W        W 2661   5.330  10.060   0.820
 1691W        W 2662   0.490  11.320   7.640
 1692W        W 2663   9.720   4.060   7.030
 1693W        W 2664   6.240   1.490  10.090
 1694W        W 2665  10.230   5.940   4.450
 1695W        W 2666   4.590  11.690  13.480
 1696W        W 2667   9.290   2.210  12.740
 1697W        W 2668   5.190   0.870   1.280
 1698W        W 2669  12.830  11.890   2.480
 1699W        W 2670   8.880  12.660  11.600
 1700W        W 2671   9.770   7.420   7.420
 1701W        W 2672   0.710   3.340   5.390
 1702W        W 2673   8.430   6.400  10.480
 1703W        W 2674  12.560  13.240  13.090
 1704W        W 2675  13.430   6.590   2.220
 1705W        W 2676   4.950   5.740   8.990
 1706W        W 2677   3.110  10.670   1.170
 1707W        W 2678   1.930  12.390   6.770
 1708W        W 2679  11.150   3.240  11.500
 1709W        W 2680  13.600   1.930   2.630
 1710W        W 2681   3.290   1.640  12.340
 1711W        W 2682   1.780   2.580   1.510
 1712W        W 2683   7.260   2.450   9.700
 1713W        W 2684   5.310   5.000  13.830
 1714W        W 2685  11.090  12.280  12.170
 1715W        W 2686   5.730   5.040  13.550
 1716W        W 2687  11.780   7.350   2.890
 1717W        W 2688   6.390   5.800   8.670
 1718W        W 2689   1.790   5.560   7.110
 1719W        W 2690  11.870   0.030   0.880
 1720W        W 2691   1.920   6.170   7.820
 1721W        W 2692   8.560   7.370   6.210
 1722W        W 2693   9.380  11.620   1.560
 1723W        W 2694   9.040   5.710   2.260
 1724W        W 2695   1.830   6.680   7.760
 1725W        W 2696   7.070   4.540   6.200
 1726W        W 2697  10.270   6.590   3.170
 1727W        W 2698  13.000   9.340   2.240
 1728W        W 2699  11.710   6.770   0.570
 1729W        W 2700   8.670   3.660   3.050
 1730W        W 2701   8.310   4.560   2.890
 1731W        W 2702  13.790   8.020   9.020
 1732W        W 2703   8.710   0.800   7.620
 1733W        W 2704   2.030   9.630   7.350
 1734W        W 2705   6.910  12.330   6.550
 1735W        W 2706   1.390   9.110  10.210
 1736W        W 2707   7.370  10.650  13.910
 1737W        W 2708   8.160   7.590   5.480
 1738W        W 2709  10.310   2.200   5.480
 1739W        W 2710   2.940  12.500   8.180
 1740W        W 2711   5.250  13.330   3.880
 1741W        W 2712   1.410   6.040   9.750
 1742W        W 2713  12.030  11.610  12.190
 1743W        W 2714   7.530   3.780  10.140
 1744W        W 2715   2.020  13.540   5.800
 1745W        W 2716   4.650   7.330   6.830
 1746W        W 2717   4.040  13.560   6.850
 1747W        W 2718  10.080   7.410  13.730
 1748W        W 2719   9.160  10.620   7.710
 1749W        W 2720  11.630  10.440   9.070
 1750W        W 2721   4.770   8.780   5.710
 1751W        W 2722  11.200   1.550   8.140
 1752W        W 2723   3.650   5.650   2.140
 1753W        W 2724   7.270  10.910   3.130
 1754W        W 2725   3.680   2.550   8.850
 1755W        W 2726   8.490   7.270   8.120
 1756W        W 2727   7.780  11.220   3.120
 1757W        W 2728   2.830  12.920   0.230
 1758W        W 2729   9.180   7.260   9.360
 1759W        W 2730   8.390   6.640   8.940
 1760W        W 2731   2.160   1.310   0.910
 1761W        W 2732   7.660  11.740   6.600
 1762W        W 2733  10.960  13.820   9.090
 1763W        W 2734   8.870  12.390   1.370
 1764W        W 2735   9.570   2.950   9.490
 1765W        W 2736   5.940   5.500  13.600
 1766W        W 2737   2.870   5.180   7.340
 1767W        W 2738   2.670   3.230   5.310
 1768W        W 2739   3.860  10.390  11.560
 1769W        W 2740   2.480  12.350   8.240
 1770W        W 2741   3.670   6.020   9.480
 1771W        W 2742   3.460   7.410   3.620
 1772W        W 2743   9.690   0.070  11.250
 1773W        W 2744   8.510   7.080  13.670
 1774W        W 2745   9.540   0.240   0.680
 1775W        W 2746   5.280  11.170  13.210
 1776W        W 2747   6.970   6.010   9.490
 1777W        W 2748  10.430   5.200  11.070
 1778W        W 2749  11.330   1.990   3.960
 1779W        W 2750   3.640   4.400   3.830
 1780W        W 2751  13.210  11.960   8.860
 1781W        W 2752   0.050   9.340   4.140
 1782W        W 2753   1.170   5.270   0.690
 1783W        W 2754   8.260   8.110   7.780
 1784W        W 2755   6.320  10.080   7.980
 1785W        W 2756   2.040   0.860  13.000
 1786W        W 2757   6.440   7.930  10.360
 1787W        W 2758   4.680   0.530   6.230
 1788W        W 2759   9.560  10.090   3.710
 1789W        W 2760   7.180   1.600   0.050
 1790W        W 2761   4.190   4.950   4.110
 1791W        W 2762  12.370  11.900   3.650
 1792W        W 2763   9.970  13.100   1.550
 1793W        W 2764   0.790   6.510  11.440
 1794W        W 2765   9.730   4.600  13.150
 1795W        W 2766  11.480   9.850  13.540
 1796W        W 2767   9.820   6.780   8.930
 1797W        W 2768   9.140   5.650   7.630
 1798W        W 2769   2.760   8.360   2.240
 1799W        W 2770   1.680   8.150   8.600
 1800W        W 2771   7.180   1.950   3.320
 1801W        W 2772   8.810  11.850  10.730
 1802W        W 2773  13.420   8.190   7.780
 1803W        W 2774   7.920  10.920  11.770
 1804W        W 2775   0.380   8.330   8.290
 1805W        W 2776   1.310   4.010   0.420
 1806W        W 2777   8.910   4.410   7.030
 1807W        W 2778  13.280   3.270  11.290
 1808W        W 2779   2.880   4.760   7.650
 1809W        W 2780   8.270   5.040   2.990
 1810W        W 2781   0.330   2.920  10.230
 1811W        W 2782   5.090  13.530   2.990
 1812W        W 2783   6.870  12.950  12.940
 1813W        W 2784  11.650  13.670   9.120
 1814W        W 2785   7.620  13.890   0.910
 1815W        W 2786   2.730   8.850  10.900
 1816W        W 2787   3.710   6.930  11.360
 1817W        W 2788   7.970  11.570   2.790
 1818W        W 2789   8.300  11.350   1.590
 1819W        W 2790  13.630   6.320  10.050
 1820W        W 2791   2.510   4.290   0.360
 1821W        W 2792   3.610   0.320   9.820
 1822W        W 2793   3.590   0.690   5.520
 1823W        W 2794   2.160   5.250   0.390
 1824W        W 2795  13.460  10.310   2.380
 1825W        W 2796   4.710   9.270   5.830
 1826W        W 2797   1.800   2.910   7.410
 1827W        W 2798   7.600   4.470   7.920
 1828W        W 2799   5.390   6.920   2.480
 1829W        W 2800   3.560  10.980   4.430
 1830W        W 2801   3.050  12.830   5.250
 1831W        W 2802   3.900  11.340  12.680
 1832W        W 2803  12.870   8.290   0.320
 1833W        W 2804   1.980   4.520   7.270
 1834W        W 2805  11.540   9.410  13.300
 1835W        W 2806   1.060   2.700   9.090
 1836W        W 2807   9.950  13.520   7.040
 1837W        W 2808   6.470   4.100  13.480
 1838W        W 2809   8.790   6.590   2.080
 1839W        W 2810   2.550   5.150  13.030
 1840W        W 2811  11.960   4.420   9.780
 1841W        W 2812  11.720   5.840   2.050
 1842W        W 2813  10.250  11.510   5.280
 1843W        W 2814  10.720   4.210   0.340
 1844W        W 2815   1.070  10.960   8.300
 1845W        W 2816   1.330   5.370   7.870
 1846W        W 2817   8.800   3.290  11.510
 1847W        W 2818   3.990  13.790   7.390
 1848W        W 2819  10.160   6.680   1.390
 1849W        W 2820   9.330   7.940   0.210
 1850W        W 2821  11.460   2.890  10.710
 1851W        W 2822   0.630   7.310  11.430
 1852W        W 2823   9.640   0.820   3.850
 1853W        W 2824   0.280   5.080   7.630
 1854W        W 2825  11.110   9.370   6.210
 1855W        W 2826  12.050  11.030   7.870
 1856W        W 2827   8.210   4.030   0.310
 1857W        W 2828   5.500   9.590  11.510
 1858W        W 2829   1.010   1.270   5.170
 1859W        W 2830   0.700   1.710   5.240
 1860W        W 2831  10.780   6.780   6.530
 1861W        W 2832   6.190   6.860   7.620
 1862W        W 2833   6.550   8.360  10.690
 1863W        W 2834   3.310  13.690  11.780
 1864W        W 2835   6.850   9.950   7.540
 1865W        W 2836  13.770   0.820   3.850
 1866W        W 2837   9.970  12.040   8.000
 1867W        W 2838   6.890   0.280  13.870
 1868W        W 2839   4.790  11.390   5.570
 1869W        W 2840   7.250   0.410  10.890
 1870W        W 2841  10.280  10.260   5.710
 1871W        W 2842   7.290   5.920  11.420
 1872W        W 2843   4.980  13.840   0.040
 1873W        W 2844  10.560  10.130   0.880
 1874W        W 2845   2.670   9.520  13.410
 1875W        W 2846   8.160  12.180   3.280
 1876W        W 2847   4.820   3.790  11.600
 1877W        W 2848  10.060   3.950  10.850
 1878W        W 2849   0.780  13.600   7.920
 1879W        W 2850  12.440   0.780   8.730
 1880W        W 2851   3.490   9.970  10.280
 1881W        W 2852  11.050   8.530  10.750
 1882W        W 2853   3.060  11.700   9.680
 1883W        W 2854  11.480   6.000   4.830
 1884W        W 2855  12.320   6.860   5.700
 1885W        W 2856   2.410  13.670   5.160
 1886W        W 2857   1.630   8.110   2.030
 1887W        W 2858  13.640   0.840   7.420
 1888W        W 2859   3.820  11.830   1.070
 1889W        W 2860  13.790   1.100   3.150
 1890W        W 2861   4.600   7.860   8.360
 1891W        W 2862   3.260   9.910   6.050
 1892W        W 2863   3.820   0.980   4.620
 1893W        W 2864   2.230  10.850  13.160
 1894W        W 2865   2.180  10.600   5.520
 1895W        W 2866   7.790  11.150   9.400
 1896W        W 2867   5.180   1.560   3.810
 1897W        W 2868  12.750   4.390   6.980
 1898W        W 2869   3.880   6.060  11.050
 1899W        W 2870   3.570   2.690  10.560
 1900W        W 2871   9.000   2.340   4.460
 1901W        W 2872   2.180   8.260   8.730
 1902W        W 2873  12.500   4.940   8.760
 1903W        W 2874  12.290   1.510   5.150
 1904W        W 2875  10.510   1.030   0.900
 1905W        W 2876   3.930   7.800   0.100
 1906W        W 2877  10.460   8.970   4.900
 1907W        W 2878  11.730   3.170  13.650
 1908W        W 2879   4.020   3.220   9.880
 1909W        W 2880   2.180  11.500   9.300
 1910W        W 2881   7.620   6.270  13.110
 1911W        W 2882   5.320   8.290   2.060
 1912W        W 2883  10.100   1.370  11.850
 1913W        W 2884   3.890  10.450   5.250
 1914W        W 2885   7.000  11.730  13.120
 1915W        W 2886  11.650  11.610  11.330
 1916W        W 2887   6.880   7.280  13.760
 1917W        W 2888   4.650   7.470   9.930
 1918W        W 2889   8.880  13.430  12.880
 1919W        W 2890   0.960  10.110   6.570
 1920W        W 2891  12.100   9.110   7.150
 1921W        W 2892   5.500   7.170   1.980
 1922W        W 2893  10.350  10.190   5.140
 1923W        W 2894   8.090  11.100   9.770
 1924W        W 2895  13.420  11.220   5.740
 1925W        W 2896  12.460  12.140  13.320
 1926W        W 2897   6.170   4.360   8.950
 1927W        W 2898   7.820   3.890  11.720
 1928W        W 2899   3.770  12.840   5.720
 1929W        W 2900  10.040   6.840   7.090
 1930W        W 2901  13.690   3.240   8.280
 1931W        W 2902  12.690  11.440   7.260
 1932W        W 2903   6.770   0.940   1.530
 1933W        W 2904   3.500  13.720   9.670
 1934W        W 2905  10.620   4.820  13.550
 1935W        W 2906   0.070   9.370   5.040
 1936W        W 2907  10.170   8.870   8.800
 1937W        W 2908  11.170   4.820   1.150
 1938W        W 2909   6.750   2.360   0.540
 1939W        W 2910   0.220   3.740   2.770
 1940W        W 2911   2.170   0.610   5.230
 1941W        W 2912   1.120   6.810   1.270
 1942W        W 2913   3.120   3.390   7.140
 1943W        W 2914   7.460   1.320  11.830
 1944W        W 2915   4.820   3.130   7.530
 1945W        W 2916  13.860   8.860   8.930
 1946W        W 2917  11.610   0.870  10.590
 1947W        W 2918   6.000   1.570  11.200
 1948W        W 2919  13.400  12.990   3.210
 1949W        W 2920   1.430   2.190   6.830
 1950W        W 2921   0.100  12.080   4.830
 1951W        W 2922   1.220   6.960  12.480
 1952W        W 2923   3.140   5.690  11.990
 1953W        W 2924   1.690   7.120   0.630
 1954W        W 2925   2.830   7.950   4.260
 1955W        W 2926   6.860   9.700  12.720
 1956W        W 2927   6.880   4.550   2.670
 1957W        W 2928  13.440   9.560   5.230
 1958W        W 2929   3.150   4.100   8.480
 1959W        W 2930   3.820   2.710   6.430
 1960W        W 2931   8.820   5.360   4.850
 1961W        W 2932   9.850   0.810   2.330
 1962W        W 2933   6.890   0.620   2.230
 1963W        W 2934   6.740   5.200   6.610
 1964W        W 2935   9.770  10.690   9.250
 1965W        W 2936   2.630  11.610  12.970
 1966W        W 2937  13.650   7.590   9.410
 1967W        W 2938  12.980   4.310   1.460
 1968W        W 2939  12.850  13.090  10.980
 1969W        W 2940   4.030  11.050   4.240
 1970W        W 2941   8.960   7.910   4.450
 1971W        W 2942   5.500  13.200  10.890
 1972W        W 2943   0.610   3.420  10.220
 1973W        W 2944   6.940   8.790  11.550
 1974W        W 2945   2.640   3.860   3.420
 1975W        W 2946   1.680   7.370   9.420
 1976W        W 2947   2.030   9.660   8.760
 1977W        W 2948  12.950   8.500  12.040
 1978W        W 2949   3.490   1.300   2.380
 1979W        W 2950   2.400  12.520   2.840
 1980W        W 2951   1.080   3.540   5.130
 1981W        W 2952   7.770   3.750  12.280
 1982W        W 2953  13.900  10.560   2.360
 1983W        W 2954   1.220  10.350   4.470
 1984W        W 2955   1.190  12.260   1.480
 1985W        W 2956   3.640  12.860   1.030
 1986W        W 2957   0.570   8.100   6.670
 1987W        W 2958   4.070   6.460   6.450
 1988W        W 2959   5.360   1.880  12.160
 1989W        W 2960   2.070   1.850   8.470
 1990W        W 2961   6.240   4.020   7.100
 1991W        W 2962   2.620  11.020   5.730
 1992W        W 2963   1.460   5.780   0.760
 1993W        W 2964  11.010  12.400  10.750
 1994W        W 2965   7.380   7.670   5.120
 1995W        W 2966   8.540   5.480   1.360
 1996W        W 2967  11.620   4.060   1.270
 1997W        W 2968   4.970   2.900   4.440
 1998W        W 2969   1.130  11.180  13.200
 1999W        W 2970   0.900   6.330   4.840
 2000W        W 2971   9.740   6.230   3.910
 2001W        W 2972  12.470   1.000   5.700
 2002W        W 2973   8.850   4.580   9.690
 2003W        W 2974   5.410  12.270  13.610
 2004W        W 2975  11.730   5.360   9.370
 2005W        W 2976   7.600  10.570  11.940
 2006W        W 2977   6.600   8.470   0.030
 2007W        W 2978  12.560   6.280  13.440
 2008W        W 2979   6.340   8.240   2.260
 2009W        W 2980   3.520  10.990   8.740
 2010W        W 2981   6.510   8.750   8.570
 2011W        W 2982   8.830   5.540   6.060
 2012W        W 2983  12.090   7.250   5.310
 2013W        W 2984   6.210   9.200   8.660
 2014W        W 2985   9.860   0.750   7.500
 2015W        W 2986  11.510  13.070  10.230
 2016W        W 2987   1.280   6.100   8.520
 2017W        W 2988   5.740   3.200   0.900
 2018W        W 2989   0.210   8.500   6.680
 2019W        W 2990  12.940  13.480  12.680
 2020W        W 2991   0.210   3.480   5.190
 2021W        W 2992   4.920   7.700   6.980
 2022W        W 2993  11.740   6.750   6.380
 2023W        W 2994   5.860  13.280   8.480
 2024W        W 2995  13.500   6.440  12.840
 2025W        W 2996   4.480  13.820  10.900
 2026W        W 2997  12.750   7.970   6.640
 2027W        W 2998  13.820   8.700   9.950
 2028W        W 2999  11.690   9.990   6.710
 2029W        W 3000   4.410   3.280   0.480
 2030W        W 3001   2.170  12.360   4.450
 2031W        W 3002   7.410   1.670   7.940
 2032W        W 3003   2.490   4.310   8.630
 2033W        W 3004   6.750   8.860   4.730
 2034W        W 3005  12.590   4.880   6.910
 2035W        W 3006   1.960   8.370   2.330
 2036W        W 3007   8.270   6.980  10.300
 2037W        W 3008  12.820   9.290   6.570
 2038W        W 3009  11.010   6.760  11.420
 2039W        W 3010  10.400  11.390  12.870
 2040W        W 3011   6.970   3.550   8.170
 2041W        W 3012   5.620  11.990   2.440
 2042W        W 3013   0.250   4.080  13.160
 2043W        W 3014   2.990   4.970   4.430
 2044W        W 3015   1.470  11.640   3.340
 2045W        W 3016  11.010   2.620   0.520
 2046W        W 3017   1.030   2.630   2.140
 2047W        W 3018  13.060  12.430   4.810
 2048W        W 3019   2.470   5.020   4.530
 2049W        W 3020   7.750   9.910  11.930
 2050W        W 3021  13.060  13.080  12.990
 2051W        W 3022   2.800   5.240  11.840
 2052W        W 3023   1.060  11.120   2.590
 2053W        W 3024   1.140   2.130   9.880
 2054W        W 3025   2.960  13.240   1.700
 2055W        W 3026  13.250   8.440   6.820
 2056W        W 3027  11.890  13.310   8.240
 2057W        W 3028   6.200   2.160   4.590
 2058W        W 3029   8.420   5.940   1.550
 2059W        W 3030   0.190  10.200   6.620
 2060W        W 3031   6.150   4.430   9.780
 2061W        W 3032   3.570   1.250   9.900
 2062W        W 3033   9.260   9.370   2.600
 2063W        W 3034   7.300  11.990  12.800
 2064W        W 3035   8.790   3.640  11.850
 2065W        W 3036   2.680  12.030  13.850
 2066W        W 3037   2.740   2.330   7.600
 2067W        W 3038   7.020   2.550  13.020
 2068W        W 3039   7.200   3.450  11.340
 2069W        W 3040   4.990   2.000  11.680
 2070W        W 3041   5.020  12.840   4.850
 2071W        W 3042   3.970   0.610  12.910
 2072W        W 3043   5.470   9.260   7.860
 2073W        W 3044   3.530   5.740   7.870
 2074W        W 3045   6.300   0.490   3.830
 2075W        W 3046   4.390   7.640   6.110
 2076W        W 3047   2.390  13.770   8.120
 2077W        W 3048   3.680   0.700   7.580
 2078W        W 3049   1.590  10.060   3.560
 2079W        W 3050   2.200   2.280   1.820
 2080W        W 3051  11.070  12.090  11.270
 2081W        W 3052  11.910  12.580   2.720
 2082W        W 3053  13.230  10.870   8.060
 2083W        W 3054  11.960   1.880  13.290
 2084W        W 3055   8.060   3.150   5.480
 2085W        W 3056   7.020   5.590   7.280
 2086W        W 3057   1.580   1.110   9.370
 2087W        W 3058   9.410   8.320   9.590
 2088W        W 3059   7.130  13.850   0.620
 2089W        W 3060   9.630   1.830   9.210
 2090W        W 3061   0.910   3.250   3.940
 2091W        W 3062   7.350   6.150   3.050
 2092W        W 3063   2.160   6.470   4.920
 2093W        W 3064  12.850   2.970   1.990
 2094W        W 3065   8.580  10.340  10.370
 2095W        W 3066  13.490   4.730  10.390
 2096W        W 3067   3.710   4.840   6.120
 2097W        W 3068  10.380  11.090   1.270
 2098W        W 3069   5.890  13.660   5.920
 2099W        W 3070   2.850   0.190   4.870
 2100W        W 3071  13.020  11.040  11.230
 2101W        W 3072   7.550  11.890   0.930
 2102W        W 3073  10.900   4.060   4.830
 2103W        W 3074  11.320   4.350   1.010
 2104W        W 3075   9.660   9.780  12.560
 2105W        W 3076  10.890  12.040   9.910
 2106W        W 3077   7.490  10.880   8.120
 2107W        W 3078  11.970   8.150  10.570
 2108W        W 3079   7.230   6.190  10.020
 2109W        W 3080   6.010  10.260   6.190
 2110W        W 3081   9.960   4.670   3.980
 2111W        W 3082   5.410   1.730   6.030
 2112W        W 3083  12.710   9.140   4.270
 2113W        W 3084   4.870   0.950   1.700
 2114W        W 3085   4.640   5.750   6.900
 2115W        W 3086   7.140   4.560  10.540
 2116W        W 3087   6.580   8.860   5.710
 2117W        W 3088  12.090  11.750   3.240
 2118W        W 3089   1.240   5.020   7.560
 2119W        W 3090  11.700  13.190  11.550
 2120W        W 3091   4.670  11.580   2.080
 2121W        W 3092   7.530  13.700   9.640
 2122W        W 3093   7.590   1.490   1.510
 2123W        W 3094   3.950   9.860  10.460
 2124W        W 3095   6.650   4.030   6.730
 2125W        W 3096   0.140   2.130   5.240
 2126W        W 3097  10.730   8.420  11.200
 2127W        W 3098   7.450  11.390   3.490
 2128W        W 3099   0.760   9.770   7.870
 2129W        W 3100   6.330   4.420  13.140
 2130W        W 3101  10.660  13.920   8.280
 2131W        W 3102   3.420   5.080   7.630
 2132W        W 3103   5.830   1.910   1.520
 2133W        W 3104   4.060   8.860   1.770
 2134W        W 3105  10.860   0.640   4.390
 2135W        W 3106  13.900   8.600  13.610
 2136W        W 3107   4.950  11.910   0.940
 2137W        W 3108   0.650  13.220   3.860
 2138W        W 3109   7.490  13.420   1.720
 2139W        W 3110   2.690   8.950   0.250
 2140W        W 3111  11.590  12.630   8.820
 2141W        W 3112   9.030   7.670   4.970
 2142W        W 3113   3.210   0.550   6.140
 2143W        W 3114   3.470   4.520   1.370
 2144W        W 3115  12.600   8.370   7.530
 2145W        W 3116   1.390   8.900   9.420
 2146W        W 3117   4.630   2.790   8.520
 2147W        W 3118   2.740  11.240   1.990
 2148W        W 3119  10.010   2.460   8.870
 2149W        W 3120   9.990   2.730   5.280
 2150W        W 3121   3.180   2.620   1.290
 2151W        W 3122  11.660   4.710   1.000
 2152W        W 3123   1.860   3.890   7.420
 2153W        W 3124   9.910  13.320   5.880
 2154W        W 3125   8.930   0.380   6.810
 2155W        W 3126   3.710   1.830   8.260
 2156W        W 3127   3.580   4.410   0.780
 2157W        W 3128   8.520   4.570   0.580
 2158W        W 3129  11.320  12.570   5.640
 2159W        W 3130   6.200   6.420   7.200
 2160W        W 3131   7.450  11.150   7.730
 2161W        W 3132  12.940   7.140   1.600
 2162W        W 3133  10.480   1.840   0.530
 2163W        W 3134   9.500   3.470   3.150
 2164W        W 3135  13.270   1.080   2.270
 2165W        W 3136   6.190  12.660   7.900
 2166W        W 3137   5.960   2.510   3.940
 2167W        W 3138  12.470  12.700  10.700
 2168W        W 3139   6.660   7.710   8.950
 2169W        W 3140   2.150   9.420   4.060
 2170W        W 3141   1.470   5.760   2.140
 2171W        W 3142   8.760  13.460   9.770
 2172W        W 3143   9.170   8.810   5.970
 2173W        W 3144  11.010   4.740   9.370
 2174W        W 3145  12.920  11.820  13.560
 2175W        W 3146   1.510   0.140   2.150
 2176W        W 3147   5.400   4.840   7.550
 2177W        W 3148   3.940   6.780   3.470
 2178W        W 3149   0.710   6.570  13.260
 2179W        W 3150   1.810   5.620   7.660
 2180W        W 3151   2.940   4.990   5.330
 2181W        W 3152   2.810   5.650   6.690
 2182W        W 3153   1.560   9.170   4.950
 2183W        W 3154  12.660   9.250   0.490
 2184W        W 3155   9.840   1.990   7.960
 2185W        W 3156  12.870   2.190   6.140
 2186W        W 3157   3.140   1.490  13.590
 2187W        W 3158   1.040   5.880   8.910
 2188W        W 3159  11.560   0.560   2.600
 2189W        W 3160   8.050   4.210   0.790
 2190W        W 3161  10.680   4.490   5.090
 2191W        W 3162  13.240   0.030   1.220
 2192W        W 3163   6.950   0.130   9.040
 2193W        W 3164   3.830  12.110  10.680
 2194W        W 3165  13.540   0.250   1.900
 2195W        W 3166  11.190   2.440  12.890
 2196W        W 3167   6.970   4.300  10.940
 2197W        W 3168   1.030   6.190   9.420
 2198W        W 3169   4.620   1.560   6.210
 2199W        W 3170   0.360   4.680   6.620
 2200W        W 3171   4.800   5.640  13.130
 2201W        W 3172   0.360   4.410   8.730
 2202W        W 3173  13.880   8.690   1.620
 2203W        W 3174   2.750   5.980   6.370
 2204W        W 3175   6.470   1.060   6.740
 2205W        W 3176  13.320   3.430  10.530
 2206W        W 3177   3.800   4.160   1.170
 2207W        W 3178   7.410   6.950  13.310
 2208W        W 3179  13.130  12.830   7.360
 2209W        W 3180   6.070   3.580   7.400
 2210W        W 3181   8.640   8.910   5.280
 2211W        W 3182   8.350   4.870   7.060
 2212W        W 3183   3.760   9.310  10.760
 2213W        W 3184   1.590   9.340   0.700
 2214W        W 3185  11.160   8.730   3.130
 2215W        W 3186   2.850   2.760   7.330
 2216W        W 3187   4.750   2.320   1.830
 2217W        W 3188   4.910   3.310   4.080
 2218W        W 3189   5.230   3.940  10.030
 2219W        W 3190  13.100  13.760   0.270
 2220W        W 3191   2.370   8.120  10.440
 2221W        W 3192   1.470   3.830   9.580
 2222W        W 3193   5.270   4.030   0.330
 2223W        W 3194   9.890   0.270   7.670
 2224W        W 3195  11.110  11.730  12.470
 2225W        W 3196   6.130  13.450   8.950
 2226W        W 3197   9.080   2.650   9.800
 2227W        W 3198   4.900   8.460  12.050
 2228W        W 3199  10.230   7.010   3.430
 2229W        W 3200  13.440  11.180   7.190
 2230W        W 3201   0.010   2.920   6.290
 2231W        W 3202  13.470  11.650  11.740
 2232W        W 3203   8.380   5.770  10.770
 2233W        W 3204  10.310   9.940  11.350
 2234W        W 3205   7.960   2.110   0.990
 2235W        W 3206   5.440   3.130   4.070
 2236W        W 3207   8.970  13.140   8.730
 2237W        W 3208   0.790   8.170  13.500
 2238W        W 3209   6.690  12.070   4.990
 2239W        W 3210  12.260   2.000   6.760
 2240W        W 3211   2.770  11.630   2.780
 2241W        W 3212   8.170  10.800   9.230
 2242W        W 3213   0.010   5.280   1.450
 2243W        W 3214   6.520   7.490   2.440
 2244W        W 3215  12.620  12.130   4.890
 2245W        W 3216  10.930   7.300   4.500
 2246W        W 3217  13.350  13.280  13.430
 2247W        W 3218  10.890   2.530  12.100
 2248W        W 3219   9.600   9.270   3.370
 2249W        W 3220   9.350   6.560   7.790
 2250W        W 3221  12.450  11.410  12.240
 2251W        W 3222   7.450   4.990   4.260
 2252W        W 3223   4.280  12.000   9.390
 2253W        W 3224  10.860   2.170   4.360
 2254W        W 3225   0.840   6.830   1.680
 2255W        W 3226   1.150   8.640  11.670
 2256W        W 3227  12.470  13.160  12.230
 2257W        W 3228   4.980   1.670  13.460
 2258W        W 3229   5.100  11.970   7.650
 2259W        W 3230   0.080   5.810  13.100
 2260W        W 3231  10.090  13.410   3.650
 2261W        W 3232  12.110   6.580   6.690
 2262W        W 3233  13.430   8.910  13.320
 2263W        W 3234  11.900   4.190   4.890
 2264W        W 3235   0.660   5.400  11.140
 2265W        W 3236   7.010   0.820  11.240
 2266W        W 3237  13.730   6.110   4.040
 2267W        W 3238  12.800   2.960   2.460
 2268W        W 3239   2.720  12.800  10.290
 2269W        W 3240   9.100  10.930   8.190
 2270W        W 3241   1.550   6.700  12.090
 2271W        W 3242  11.500   8.330  10.590
 2272W        W 3243   9.600  10.770   5.180
 2273W        W 3244  11.270   8.310   5.250
 2274W        W 3245   3.360   8.000  10.530
 2275W        W 3246   2.820  13.000   2.470
 2276W        W 3247  11.000   7.750  13.690
 2277W        W 3248   7.860   3.580   9.330
 2278W        W 3249  10.490   0.260  13.690
 2279W        W 3250   8.580   5.390   8.570
 2280W        W 3251   0.710   3.400   3.450
 2281W        W 3252  11.480   3.420   3.170
 2282W        W 3253  10.150  12.430   4.430
 2283W        W 3254  11.040   5.560   5.900
 2284W        W 3255   9.400   2.410   3.290
 2285W        W 3256   1.730   7.620  12.560
 2286W        W 3257   1.050   1.650   8.470
 2287W        W 3258   5.010  13.670   0.530
 2288W        W 3259  11.280   4.210   1.670
 2289W        W 3260   0.360  11.010   2.350
 2290W        W 3261  13.320   8.290   0.130
 2291W        W 3262   1.150   9.740   0.560
 2292W        W 3263  13.520  10.410   3.650
 2293W        W 3264  13.620   7.420   5.420
 2294W        W 3265   9.970  10.860   2.790
 2295W        W 3266   4.550   7.270   2.170
 2296W        W 3267   7.850   8.910  11.690
 2297W        W 3268   1.290   5.170   5.880
 2298W        W 3269   9.670   2.770   4.890
 2299W        W 3270  12.530   3.430   9.040
 2300W        W 3271   9.010   7.900  10.070
 2301W        W 3272   3.920   5.470  11.680
 2302W        W 3273   2.090   3.460   5.280
 2303W        W 3274   6.790  12.760   0.920
 2304W        W 3275  11.670  10.150   0.450
 2305W        W 3276   6.010   6.780  11.970
 2306W        W 3277  12.510   8.010   2.860
 2307W        W 3278   6.760   0.880   2.650
 2308W        W 3279  11.410   9.880   3.220
 2309W        W 3280  12.360   4.310  13.180
 2310W        W 3281  11.440   8.070   3.250
 2311W        W 3282   2.630   0.830   9.200
 2312W        W 3283   0.850   0.130   1.270
 2313W        W 3284   0.190   4.300   5.920
 2314W        W 3285   4.160   9.900  11.420
 2315W        W 3286   4.470   1.840   1.630
 2316W        W 3287  10.650   3.810  12.060
 2317W        W 3288  10.690  10.420   9.270
 2318W        W 3289   1.400   3.770   7.120
 2319W        W 3290   2.700   9.300   7.230
 2320W        W 3291   0.830   4.080   0.490
 2321W        W 3292   8.950   9.480  11.900
 2322W        W 3293   2.220   8.880   3.440
 2323W        W 3294  12.090   5.180   9.030
 2324W        W 3295   2.320   6.940   4.970
 2325W        W 3296   7.610   4.400  12.520
 2326W        W 3297   4.300   3.580  12.420
 2327W        W 3298   2.820  13.340  11.630
 2328W        W 3299   7.560   8.660   9.600
 2329W        W 3300   4.320  10.180   3.710
 2330W        W 3301   6.010   2.570  13.490
 2331W        W 3302   2.080  10.640   1.940
 2332W        W 3303   5.820   0.750   3.030
 2333W        W 3304  11.110  11.910   8.660
 2334W        W 3305  10.730  12.940   3.980
 2335W        W 3306   8.620  10.400   9.660
 2336W        W 3307   1.260  13.200   1.020
 2337W        W 3308  10.640   4.170   5.500
 2338W        W 3309  13.570   2.430   2.650
 2339W        W 3310   2.440   8.610   2.500
 2340W        W 3311   6.500   7.620   9.540
 2341W        W 3312   7.610  11.070  12.210
 2342W        W 3313   6.760   5.840  10.600
 2343W        W 3314   6.740   9.810   1.690
 2344W        W 3315   7.960   4.350   3.690
 2345W        W 3316   4.070   9.690   9.520
 2346W        W 3317  12.500  11.720   1.950
 2347W        W 3318  12.480   0.150  11.470
 2348W        W 3319   2.900   5.660   5.610
 2349W        W 3320  11.400  10.380   5.130
 2350W        W 3321   5.390  11.200   8.860
 2351W        W 3322  12.600   9.990   5.390
 2352W        W 3323  12.900   7.780  13.350
 2353W        W 3324   2.330   6.740   9.550
 2354W        W 3325   1.050  12.350  13.170
 2355W        W 3326   7.740   5.480   8.070
 2356W        W 3327   9.220  12.540  13.320
 2357W        W 3328   6.500   1.610  10.630
 2358W        W 3329   0.500   2.950   2.840
 2359W        W 3330   5.920  10.020  12.140
 2360W        W 3331   7.090   9.330   3.170
 2361W        W 3332  10.240   6.980  12.100
 2362W        W 3333   3.600   1.190   9.330
 2363W        W 3334   7.900  13.240   7.170
 2364W        W 3335   1.930   8.030   5.400
 2365W        W 3336   6.480   3.220  13.210
 2366W        W 3337   0.910   3.930   5.430
 2367W        W 3338  12.290   3.860  12.360
 2368W        W 3339   1.670   1.800   4.020
 2369W        W 3340  10.170   3.750   3.430
 2370W        W 3341   4.930   0.380  13.850
 2371W        W 3342   8.210   1.550   0.490
 2372W        W 3343   4.860   8.830   2.490
 2373W        W 3344   8.210  11.800   7.440
 2374W        W 3345   1.440  11.160   8.560
 2375W        W 3346  11.980   4.720  10.750
 2376W        W 3347   9.690   2.460  10.140
 2377W        W 3348   3.230  13.600   5.060
 2378W        W 3349  12.070  12.660   6.670
 2379W        W 3350   6.480   7.560   6.560
 2380W        W 3351   5.510   0.500  12.470
 2381W        W 3352   3.480  12.330   9.860
 2382W        W 3353  13.630   6.870  12.410
 2383W        W 3354   7.110   8.810  11.120
 2384W        W 3355   3.930   2.320   8.080
 2385W        W 3356  13.130   4.070   6.730
 2386W        W 3357  11.950  11.240   7.460
 2387W        W 3358   6.830   0.340   4.510
 2388W        W 3359   9.540   3.230   6.470
 2389W        W 3360  12.220  10.580   9.720
 2390W        W 3361  13.310   7.190   9.580
 2391W        W 3362   6.530  11.180   2.050
 2392W        W 3363   3.830   7.290   0.140
 2393W        W 3364   6.660   6.360   9.510
 2394W        W 3365   9.440   7.660  11.720
 2395W        W 3366   7.410   8.680  11.790
 2396W        W 3367   7.510   7.820  11.330
 2397W        W 3368   2.570   0.080   2.450
 2398W        W 3369   4.140   4.850   5.160
 2399W        W 3370   6.180   5.790   3.180
 2400W        W 3371  12.160   8.470  11.930
 2401W        W 3372   7.560   3.240   8.540
 2402W        W 3373   9.090   5.100   0.230
 2403W        W 3374   8.140   7.620   0.220
 2404W        W 3375   9.850  13.230   7.460
 2405W        W 3376   8.540  11.430   2.650
 2406W        W 3377  11.560   6.460  11.550
 2407W        W 3378  12.060   1.580   5.640
 2408W        W 3379  12.080  13.850   4.760
 2409W        W 3380   4.080   6.440  12.030
 2410W        W 3381  10.980   9.580  12.500
 2411W        W 3382  10.830  13.890  13.200
 2412W        W 3383   6.200  12.470  12.550
 2413W        W 3384   2.260   6.200   3.460
 2414W        W 3385   0.330   0.930   0.950
 2415W        W 3386   9.760   7.400   5.860
 2416W        W 3387   4.660  11.140   9.800
 2417W        W 3388   4.540   8.840   6.850
 2418W        W 3389  13.760   2.630   3.600
 2419W        W 3390   1.760  10.320   4.510
 2420W        W 3391   4.960  10.690   7.110
 2421W        W 3392   3.670   1.060   3.560
 2422W        W 3393  12.200   7.490   8.730
 2423W        W 3394   6.460   3.780   8.970
 2424W        W 3395   9.810   0.290   8.230
 2425W        W 3396   2.910   5.850   1.600
 2426W        W 3397   5.490   9.250   2.450
 2427W        W 3398  10.610   4.720   0.380
 2428W        W 3399  12.060   3.970   9.600
 2429W        W 3400   4.970   8.680   1.950
 2430W        W 3401   5.190  10.530   5.850
 2431W        W 3402  11.840   0.090   7.100
 2432W        W 3403   1.900  10.660  13.470
 2433W        W 3404   4.400   4.480   6.660
 2434W        W 3405   7.470  11.670  10.920
 2435W        W 3406   8.560  13.620   1.280
 2436W        W 3407   3.160   2.310  10.760
 2437W        W 3408   5.130   4.200   0.800
 2438W        W 3409  10.070  11.570   4.760
 2439W        W 3410   0.500   5.730   5.310
 2440W        W 3411  11.330   7.110   9.720
 2441W        W 3412   6.600  12.100   2.170
 2442W        W 3413   4.400   9.360   9.110
 2443W        W 3414   3.650  13.870   8.530
 2444W        W 3415   4.280   3.370   1.830
 2445W        W 3416   8.370   8.190   2.040
 2446W        W 3417   0.170  10.170   6.140
 2447W        W 3418  10.620   9.400   5.590
 2448W        W 3419   5.620  12.530   9.230
 2449W        W 3420  12.970   5.810   9.170
 2450W        W 3421   1.270   9.530   2.010
 2451W        W 3422   1.410  10.210   1.620
 2452W        W 3423   1.760  10.570   1.470
 2453W        W 3424   5.900   4.220  10.870
 2454W        W 3425   8.270   3.730  11.970
 2455W        W 3426   9.830  11.180  12.980
 2456W        W 3427   7.590  10.880   9.810
 2457W        W 3428   0.040   5.370  13.490
 2458W        W 3429   0.770   0.630   8.720
 2459W        W 3430  13.200   3.160   0.080
 2460W        W 3431   8.890   6.900  13.290
 2461W        W 3432   7.780  13.010   3.400
 2462W        W 3433  11.730   9.630   0.320
 2463W        W 3434   2.800  12.920  11.340
 2464W        W 3435   7.720   0.470   3.560
 2465W        W 3436   3.010  11.460   7.010
 2466W        W 3437   9.370   7.890  12.560
 2467W        W 3438  12.160   0.370   9.460
 2468W        W 3439   5.900   1.510   5.700
 2469W        W 3440   2.070   7.520   1.710
 2470W        W 3441   5.560   5.250   2.810
 2471W        W 3442   9.560   5.280   7.050
 2472W        W 3443   4.080  13.590   1.890
 2473W        W 3444   1.990   2.160   1.360
 2474W        W 3445   5.690   2.740   1.450
 2475W        W 3446  13.670   1.770   7.230
 2476W        W 3447   1.380  10.020   2.180
 2477W        W 3448   4.160   3.370   9.040
 2478W        W 3449   9.460   8.590  10.650
 2479W        W 3450   7.120   2.400   3.590
 2480W        W 3451   6.990   0.600   6.270
 2481W        W 3452  10.880   8.420   8.450
 2482W        W 3453  10.320   6.870   4.450
 2483W        W 3454   3.190   4.050   7.690
 2484W        W 3455   7.210  10.360   2.200
 2485W        W 3456   5.740   3.260   6.850
 2486W        W 3457   2.520   0.150   4.000
 2487W        W 3458   1.990   3.010   1.480
 2488W        W 3459   4.520   0.640  12.890
 2489W        W 3460  10.530  11.740   0.060
 2490W        W 3461   3.550   9.130   3.710
 2491W        W 3462   0.360   8.690   5.790
 2492W        W 3463  13.630  13.020  12.140
 2493W        W 3464  12.690   6.440   5.640
 2494W        W 3465   3.400  11.990   3.580
 2495W        W 3466   4.530  10.230   7.460
 2496W        W 3467  11.000   1.500   3.540
 2497W        W 3468   1.400   3.600   2.880
 2498W        W 3469   6.010  12.670   0.990
 2499W        W 3470   5.490  11.610   2.140
 2500W        W 3471   6.140   4.480  10.550
 2501W        W 3472   0.480   0.820   2.420
 2502W        W 3473   5.380   3.240   3.490
 2503W        W 3474   6.360   9.820   0.520
 2504W        W 3475   6.440   2.220   5.830
 2505W        W 3476  12.680   8.060  12.020
 2506W        W 3477   2.730  12.490   5.150
 2507W        W 3478   1.830   1.770   7.100
 2508W        W 3479  10.500   5.370   2.470
 2509W        W 3480   4.130   8.760   3.580
 2510W        W 3481   9.020   8.470  10.930
 2511W        W 3482   6.720   2.230   6.540
 2512W        W 3483   5.270  13.520   9.500
 2513W        W 3484   3.200   6.650   1.800
 2514W        W 3485   3.430   4.300   5.310
 2515W        W 3486   9.720   2.950   8.470
 2516W        W 3487   9.990   8.320   2.290
 2517W        W 3488   6.330   7.090   5.780
 2518W        W 3489   8.500  10.460   7.630
 2519W        W 3490   2.590   8.400  10.020
 2520W        W 3491  12.920   8.620  10.200
 2521W        W 3492   6.380   5.920   2.650
 2522W        W 3493   5.970  12.780   8.660
 2523W        W 3494   2.920   4.520   2.150
 2524W        W 3495   7.550  12.930   0.380
 2525W        W 3496   5.370   4.560   1.820
 2526W        W 3497   7.890  12.180   5.140
 2527W        W 3498   4.490  12.940   5.200
 2528W        W 3499   6.900   0.710  10.770
 2529W        W 3500   8.190   7.990   9.480
 2530W        W 3501  10.000   5.530   7.230
 2531W        W 3502   3.370   5.970  12.420
 2532W        W 3503   8.410   4.420   8.370
 2533W        W 3504   5.820   8.110   7.950
 2534W        W 3505   5.880   8.930   4.490
 2535W        W 3506   7.140  13.360   0.420
 2536W        W 3507   7.220   1.870   5.960
 2537W        W 3508   5.370   6.720   2.990
 2538W        W 3509   4.940  13.320   3.470
 2539W        W 3510   5.960   8.540   1.580
 2540W        W 3511  12.690  13.590   0.610
 2541W        W 3512   6.160  10.360   7.120
 2542W        W 3513   3.800  13.890   4.880
 2543W        W 3514  12.100  12.850   1.260
 2544W        W 3515   5.150   1.190   2.120
 2545W        W 3516  10.920  13.440   2.790
 2546W        W 3517   9.700  10.350   0.500
 2547W        W 3518  11.990   4.870  10.000
 2548W        W 3519  10.720   9.870   6.950
 2549W        W 3520   4.580   7.920   7.380
 2550W        W 3521   8.300   2.770   0.790
 2551W        W 3522   9.930   0.710   7.990
 2552W        W 3523   4.230  12.610   3.620
 2553W        W 3524  10.670   9.120   8.960
 2554W        W 3525   1.050   0.200   8.530
 2555W        W 3526   8.360  13.610   1.870
 2556W        W 3527   8.110   7.640   5.990
 2557W        W 3528   6.460   8.090  11.550
 2558W        W 3529  12.380   1.800  12.960
 2559W        W 3530   9.520  11.820   1.980
 2560W        W 3531   4.550   9.850   7.140
 2561W        W 3532  13.270   4.050  11.360
 2562W        W 3533  10.090   6.400   6.210
 2563W        W 3534  13.270   6.780   0.570
 2564W        W 3535   5.070  11.480   9.710
 2565W        W 3536   7.280   5.110  11.550
 2566W        W 3537   0.860  12.010   5.390
 2567W        W 3538  11.270   9.010   6.600
 2568W        W 3539  13.110   1.120   3.520
 2569W        W 3540   6.170  10.220  11.740
 2570W        W 3541   4.530   6.690   5.310
 2571W        W 3542   3.850   9.350  13.240
 2572W        W 3543  11.290   3.680   2.840
 2573W        W 3544   6.450   6.260   1.910
 2574W        W 3545  12.580   8.820  12.050
 2575W        W 3546   2.690  12.480   9.330
 2576W        W 3547   0.460   7.430   0.980
 2577W        W 3548   8.850   7.900   9.440
 2578W        W 3549  11.640  10.770   6.290
 2579W        W 3550  11.130   7.620  12.340
 2580W        W 3551   1.320  13.520   5.330
 2581W        W 3552  13.780   8.080   4.320
 2582W        W 3553   2.050   6.340   5.760
 2583W        W 3554  10.170   9.110   2.730
 2584W        W 3555  13.550   4.930   4.780
 2585W        W 3556   1.560   5.740   8.260
 2586W        W 3557   2.610   3.630   2.480
 2587W        W 3558   4.070  10.450   0.170
 2588W        W 3559   7.750   0.030  12.650
 2589W        W 3560   6.130   4.730   4.280
 2590W        W 3561   7.800   3.340   2.200
 2591W        W 3562  13.730   1.520  10.720
 2592W        W 3563  11.440   1.950   6.610
 2593W        W 3564   3.870   7.850   4.900
 2594W        W 3565  10.840   7.110   5.050
 2595W        W 3566   2.480   7.730  13.730
 2596W        W 3567   5.270   6.360   9.220
 2597W        W 3568  12.790  10.120   2.260
 2598W        W 3569   7.380   3.800  13.750
 2599W        W 3570   9.410   8.670   5.430
 2600W        W 3571   4.980  10.950  10.740
 2601W        W 3572  11.950  13.170   6.760
 2602W        W 3573   7.890  12.560   1.950
 2603W        W 3574   2.790   2.720   8.350
 2604W        W 3575   5.080   0.510   1.990
 2605W        W 3576  10.500   2.180   4.710
 2606W        W 3577  11.650  13.640   2.990
 2607W        W 3578   4.320   3.320   5.390
 2608W        W 3579   1.460   3.500   0.120
 2609W        W 3580  11.850  13.850   9.510
 2610W        W 3581   8.020   4.350   9.450
 2611W        W 3582   2.970   0.730   1.840
 2612W        W 3583  13.110  12.660   3.380
 2613W        W 3584   4.510   7.300   4.420
 2614W        W 3585   5.780   5.150   9.670
 2615W        W 3586  13.200   6.910  10.160
 2616W        W 3587  12.770   1.720   0.010
 2617W        W 3588   9.840   2.240   5.170
 2618W        W 3589   9.290  11.920   3.910
 2619W        W 3590   1.080   4.640  10.490
 2620W        W 3591  11.140   3.990   3.600
 2621W        W 3592   8.260   8.970   1.460
 2622W        W 3593   4.750   7.530   2.570
 2623W        W 3594   9.830   1.230  12.810
 2624W        W 3595  13.590   0.330   1.410
 2625W        W 3596  13.360   1.060   0.920
 2626W        W 3597  11.040   6.720   3.760
 2627W        W 3598   2.720   1.090   9.620
 2628W        W 3599   0.400  11.880   0.910
 2629W        W 3600   4.180  12.180  11.050
 2630W        W 3601  10.490  11.450   4.330
 2631W        W 3602   0.960  10.410  12.190
 2632W        W 3603   6.770   0.070   6.230
 2633W        W 3604   7.270   8.320   9.900
 2634W        W 3605   6.500   0.960  10.990
 2635W        W 3606   8.020   2.970   2.970
 2636W        W 3607   6.050  11.620   9.930
 2637W        W 3608  13.720  13.440   7.400
 2638W        W 3609   1.800  10.820   8.690
 2639W        W 3610  11.710   2.060   0.280
 2640W        W 3611   1.270   7.670   6.140
 2641W        W 3612   7.910   4.250   3.170
 2642W        W 3613   1.910   4.750  11.870
 2643W        W 3614   0.620  13.370   3.040
 2644W        W 3615   3.550   7.420   8.460
 2645W        W 3616  11.950   0.040  12.270
 2646W        W 3617   0.690   6.880   3.750
 2647W        W 3618   1.450   9.930   4.490
 2648W        W 3619  11.680   2.030   3.270
 2649W        W 3620   0.160  11.450   2.250
 2650W        W 3621   3.000   3.290   2.590
 2651W        W 3622  13.060   8.670   2.150
 2652W        W 3623  13.210   3.140   2.310
 2653W        W 3624   5.490   5.810   5.260
 2654W        W 3625   3.880   9.760   3.830
 2655W        W 3626   2.240   8.740   8.820
 2656W        W 3627   0.610  12.600  13.190
 2657W        W 3628   5.830   1.930   5.470
 2658W        W 3629   3.800  10.170   1.450
 2659W        W 3630   1.250   3.690   3.950
 2660W        W 3631   5.690   8.060   9.820
 2661W        W 3632   0.990   9.080   2.440
 2662W        W 3633   5.350   7.410   7.750
 2663W        W 3634   3.580   1.330   2.920
 2664W        W 3635   2.600   1.520   5.010
 2665W        W 3636   2.070  11.940   0.250
 2666W        W 3637  10.270  10.580   9.500
 2667W        W 3638   0.900  11.300  12.090
 2668W        W 3639   2.610   1.500   6.880
 2669W        W 3640   1.840  13.420   5.110
 2670W        W 3641   7.910   7.280   2.010
 2671W        W 3642   7.030   6.470   8.360
 2672W        W 3643   6.930   1.240  10.880
 2673W        W 3644   1.130   3.690   7.560
 2674W        W 3645   6.260   8.720   6.180
 2675W        W 3646   1.800   8.250  10.390
 2676W        W 3647  13.020   2.690   8.180
 2677W        W 3648  13.240   5.580  12.530
 2678W        W 3649   1.060   3.960   9.320
 2679W        W 3650  12.650   3.030  10.500
 2680W        W 3651  10.770   2.460  10.210
 2681W        W 3652  11.760   9.880  11.070
 2682W        W 3653   9.540   6.330   1.430
 2683W        W 3654   5.740  13.540  10.300
 2684W        W 3655   3.580   7.040   3.300
 2685W        W 3656   5.730   9.210   2.930
 2686W        W 3657   7.850  13.450  12.900
 2687W        W 3658  13.820   4.760   0.250
 2688W        W 3659  12.130   1.050  12.930
 2689W        W 3660   3.290   1.600   3.220
 2690W        W 3661  10.490   8.910  11.980
 2691W        W 3662   4.040  10.560   5.720
 2692W        W 3663   6.790   6.270  10.310
 2693W        W 3664   6.430   1.320   3.610
 2694W        W 3665   1.700   7.610   4.650
 2695W        W 3666   8.100   5.300   8.510
 2696W        W 3667   2.210   6.790  10.020
 2697W        W 3668   2.660  11.300  11.970
 2698W        W 3669   9.870   6.720   2.730
 2699W        W 3670   1.820   4.370   9.170
 2700W        W 3671  10.410  13.250  10.420
 2701W        W 3672   8.670   9.820  11.700
 2702W        W 3673   5.310   0.140   0.780
 2703W        W 3674   8.770   4.570  11.520
 2704W        W 3675  13.570   0.280   0.900
 2705W        W 3676   6.550   1.470   2.220
 2706W        W 3677   5.020   8.660   9.600
 2707W        W 3678  11.560  12.340   9.680
 2708W        W 3679   6.150  12.790   3.650
 2709W        W 3680   9.180   5.170   2.170
 2710W        W 3681   4.150   2.370  10.140
 2711W        W 3682   5.710   6.010   1.420
 2712W        W 3683   2.030   5.870   2.930
 2713W        W 3684  10.000  10.770  13.640
 2714W        W 3685   7.190   2.670   4.020
 2715W        W 3686   8.340   4.480   1.000
 2716W        W 3687   8.940   2.370  13.570
 2717W        W 3688   4.790  12.960   6.310
 2718W        W 3689   7.220   4.810   5.800
 2719W        W 3690   1.110   2.130   8.250
 2720W        W 3691   1.700  12.280   0.160
 2721W        W 3692   2.410  13.860   3.530
 2722W        W 3693   7.590   7.160   8.820
 2723W        W 3694   8.630   0.620   5.640
 2724W        W 3695  10.000  10.490   5.330
 2725W        W 3696  10.500   5.600   6.560
 2726W        W 3697   9.010   1.840   0.750
 2727W        W 3698   1.150   7.190   6.220
 2728W        W 3699   7.720   5.660   4.980
 2729W        W 3700   6.960   7.780  10.790
 2730W        W 3701  10.840   1.510   8.490
 2731W        W 3702   5.590  10.830  13.570
 2732W        W 3703   6.370  10.990   4.210
 2733W        W 3704   9.470   0.400   4.130
 2734W        W 3705   2.580   8.610   9.580
 2735W        W 3706   5.640   3.830  10.640
 2736W        W 3707   3.500   3.760  10.880
 2737W        W 3708   7.170   1.910  11.750
 2738W        W 3709  11.030  10.910   0.310
 2739W        W 3710   5.520  12.460   5.870
 2740W        W 3711   2.340   6.990   6.010
 2741W        W 3712  12.700  12.670   9.530
 2742W        W 3713   1.140  13.130   5.670
 2743W        W 3714   6.040   6.950  13.040
 2744W        W 3715  11.250   1.100  10.860
 2745W        W 3716   8.510  13.670   7.540
 2746W        W 3717  11.410   5.210   5.380
 2747W        W 3718   2.470  13.550   0.340
 2748W        W 3719   9.680  13.670  12.480
 2749W        W 3720   3.220   2.480   4.980
 2750W        W 3721   6.460  11.960   9.720
 2751W        W 3722  13.300  10.760   3.320
 2752W        W 3723   7.520   5.670   9.270
 2753W        W 3724   9.080  10.140  10.370
 2754W        W 3725   2.020   3.860   4.060
 2755W        W 3726  10.630   3.220   6.750
 2756W        W 3727   1.140   3.590   6.220
 2757W        W 3728  13.030   6.450   9.980
 2758W        W 3729   4.000  12.400   5.730
 2759W        W 3730   7.920  10.510  12.710
 2760W        W 3731  13.610   4.020   0.160
 2761W        W 3732  11.000   5.380  11.030
 2762W        W 3733   4.070  12.910  10.410
 2763W        W 3734  10.830   1.220   4.790
 2764W        W 3735   5.770   5.400   2.310
 2765W        W 3736  11.120   4.900  13.580
 2766W        W 3737  11.610   3.670   8.130
 2767W        W 3738  12.770   5.540   3.620
 2768W        W 3739   2.410  12.590   6.670
 2769W        W 3740  12.220  13.300   8.850
 2770W        W 3741   7.840   1.350   5.540
 2771W        W 3742   3.060   8.090  11.470
 2772W        W 3743   6.260   4.930   6.310
 2773W        W 3744   7.200   0.960   8.870
 2774W        W 3745   4.880   5.100   5.950
 2775W        W 3746   5.350   8.140   9.390
 2776W        W 3747  11.120   6.810  12.260
 2777W        W 3748   2.500  11.900   1.270
 2778W        W 3749   4.250   1.630   8.470
 2779W        W 3750   8.920  11.450  11.770
 2780W        W 3751   8.270   2.560  11.210
 2781W        W 3752   8.840   2.710  13.900
 2782W        W 3753  10.150   4.560  11.630
 2783W        W 3754  11.230   5.030   9.900
 2784W        W 3755   2.300  12.940   9.290
 2785W        W 3756   9.620  10.680  10.770
 2786W        W 3757   0.530   8.810   6.950
 2787W        W 3758   2.410   6.120  12.720
 2788W        W 3759  12.240   7.340   3.950
 2789W        W 3760   8.230   1.310   2.830
 2790W        W 3761   4.970   7.650   7.520
 2791W        W 3762  11.610   7.650   1.560
 2792W        W 3763   7.520   6.570   9.940
 2793W        W 3764   7.450  10.360   9.680
 2794W        W 3765  11.930   3.810   0.950
 2795W        W 3766  10.410   2.810   0.750
 2796W        W 3767   5.280  10.050   7.480
 2797W        W 3768  10.920  13.160  10.360
 2798W        W 3769   2.700   1.900   7.320
 2799W        W 3770  11.590   1.550   7.530
 2800W        W 3771   4.110   4.030   6.620
 2801W        W 3772   7.560   6.150   0.960
 2802W        W 3773   3.900   9.250   6.390
 2803W        W 3774   3.930   5.150   8.700
 2804W        W 3775   9.720   6.780   4.480
 2805W        W 3776  10.680   2.290   3.840
 2806W        W 3777   4.940   9.960  12.630
 2807W        W 3778   6.510   6.600  12.160
 2808W        W 3779   7.470   0.760   8.260
 2809W        W 3780   2.470   3.100   6.140
 2810W        W 3781   3.540   6.380   3.460
 2811W        W 3782   5.170   5.330  13.050
 2812W        W 3783   0.980   9.090   6.800
 2813W        W 3784   1.770  12.630   8.780
 2814W        W 3785   9.570   2.210   1.170
 2815W        W 3786   9.450   7.460   3.820
 2816W        W 3787   3.750   1.680   0.890
 2817W        W 3788   5.640   6.750   0.970
 2818W        W 3789   5.160   0.290  11.190
 2819W        W 3790   0.420   6.670   8.600
 2820W        W 3791   3.350   7.890   4.860
 2821W        W 3792   7.810   0.820   6.420
 2822W        W 3793   1.440  12.720   0.010
 2823W        W 3794   7.790   8.520   0.950
 2824W        W 3795  13.670  11.000  10.660
 2825W        W 3796   6.900  10.340  10.830
 2826W        W 3797   5.040  10.400   2.610
 2827W        W 3798  12.620  13.470  10.670
 2828W        W 3799   1.590  12.720  12.310
 2829W        W 3800   8.820   0.270  10.320
 2830W        W 3801   6.830   3.090   9.270
 2831W        W 3802   8.860  11.970   6.340
 2832W        W 3803   9.010   1.630   0.240
 2833W        W 3804  10.780  10.260   1.440
 2834W        W 3805  13.060   9.320   7.100
 2835W        W 3806   5.180   5.560   0.670
 2836W        W 3807  11.460   9.340   1.860
 2837W        W 3808   9.010   8.270   5.690
 2838W        W 3809   3.740   0.710   9.440
 2839W        W 3810   1.550  12.210  12.300
 2840W        W 3811   4.190  13.140  12.940
 2841W        W 3812   2.490   1.660   3.160
 2842W        W 3813   6.820   0.550  10.270
 2843W        W 3814  10.910   9.530   0.790
 2844W        W 3815   2.440   2.210  10.790
 2845W        W 3816   2.580   5.360  13.480
 2846W        W 3817   3.600  12.000   7.560
 2847W        W 3818   4.680   5.860   5.880
 2848W        W 3819  12.180   6.500   9.700
 2849W        W 3820  10.800   8.160  11.670
 2850W        W 3821   0.450   6.350  12.350
 2851W        W 3822   9.620  13.060  10.290
 2852W        W 3823   3.820   3.570  11.250
 2853W        W 3824   2.050   5.230   2.370
 2854W        W 3825  13.500   0.500   4.240
 2855W        W 3826   9.050  12.090   6.780
 2856W        W 3827   9.600   6.960  11.570
 2857W        W 3828   7.850  10.080   9.700
 2858W        W 3829   9.140   5.950   8.050
 2859W        W 3830   4.730   9.900  11.730
 2860W        W 3831   1.930   8.080   9.350
 2861W        W 3832   9.630   8.110   8.760
 2862W        W 3833   5.060   3.800   4.200
 2863W        W 3834   8.520   1.650   7.230
 2864W        W 3835   7.750  13.020   1.510
 2865W        W 3836   3.980   0.960   5.680
 2866W        W 3837   7.900   1.130  12.810
 2867W        W 3838   8.950   7.510   6.420
 2868W        W 3839   7.490   0.880  12.640
 2869W        W 3840   2.130   4.250  10.300
 2870W        W 3841   7.020   2.650   0.260
 2871W        W 3842   7.200  13.390  13.280
 2872W        W 3843   2.120   8.040   5.820
 2873W        W 3844   1.640   4.900   0.590
 2874W        W 3845   8.640  13.770   9.380
 2875W        W 3846   2.930   1.940  13.360
 2876W        W 3847  11.660  11.790   5.390
 2877W        W 3848   9.950   2.010   2.460
 2878W        W 3849  11.090   8.320  12.900
 2879W        W 3850   5.610   4.170   0.750
 2880W        W 3851   7.190   1.840   7.360
 2881W        W 3852   1.840   6.530  11.240
 2882W        W 3853   0.380   8.570  12.920
 2883W        W 3854   5.260   5.560   1.510
 2884W        W 3855   8.660   6.140   5.440
 2885W        W 3856   5.500  10.580   3.590
 2886W        W 3857  13.490  12.490  10.040
 2887W        W 3858   4.900  10.970   8.830
 2888W        W 3859   5.700   7.910  10.610
 2889W        W 3860   4.950   7.460  12.510
 2890W        W 3861   8.480   5.010   7.530
 2891W        W 3862   2.100   4.770   6.390
 2892W        W 3863   1.390   8.480   8.400
 2893W        W 3864   9.540   9.150   9.500
 2894W        W 3865   0.510   6.800   8.110
 2895W        W 3866   0.200  11.040   3.910
 2896W        W 3867   6.330  13.450  12.420
 2897W        W 3868   7.140   4.980  10.190
 2898W        W 3869  11.720   6.890   6.860
 2899W        W 3870   6.980   7.610   2.750
 2900W        W 3871   8.290  10.510   6.270
 2901W        W 3872  13.910   6.170  11.380
 2902W        W 3873  12.730   2.850   3.750
 2903W        W 3874   9.400   2.750   6.510
 2904W        W 3875   4.390   7.110   3.520
 2905W        W 3876  13.010  13.750   8.680
 2906W        W 3877   3.210   6.520  12.470
 2907W        W 3878   0.460  10.490   2.600
 2908W        W 3879   9.860   0.400  13.120
 2909W        W 3880   7.250   0.450   2.710
 2910W        W 3881  11.830   5.510  12.760
 2911W        W 3882   0.770   4.810  13.720
 2912W        W 3883  10.870  11.990  11.750
 2913W        W 3884   5.460   1.320   3.380
 2914W        W 3885   0.940   3.800  10.510
 2915W        W 3886   8.680   7.970   7.560
 2916W        W 3887   6.830   9.270  10.420
 2917W        W 3888   0.920   9.440   8.680
 2918W        W 3889   5.070   7.080   1.780
 2919W        W 3890   3.730   9.380   4.090
 2920W        W 3891   6.990   6.730  10.850
 2921W        W 3892   5.590   2.890  13.880
 2922W        W 3893   3.620  12.060   1.440
 2923W        W 3894  10.190   4.630   6.320
 2924W        W 3895  11.620  11.840   6.370
 2925W        W 3896   7.950   5.040  13.020
 2926W        W 3897   6.620   0.800   4.380
 2927W        W 3898   5.840  10.560  12.800
 2928W        W 3899   3.820   3.690   4.370
 2929W        W 3900   2.050  10.750   4.180
 2930W        W 3901   3.800   4.920  13.250
 2931W        W 3902  11.450  13.200   3.320
 2932W        W 3903   4.030  10.970   0.070
 2933W        W 3904   7.450  12.460  13.260
 2934W        W 3905  13.870  11.950  11.940
 2935W        W 3906   9.150   8.250   9.040
 2936W        W 3907   1.960   9.190  11.990
 2937W        W 3908  11.510  12.470   2.420
 2938W        W 3909   9.620   5.810   8.010
 2939W        W 3910   2.590   9.370   2.660
 2940W        W 3911   0.220   9.120   3.610
 2941W        W 3912   2.330   3.640  11.300
 2942W        W 3913   0.600   3.820   7.430
 2943W        W 3914  12.330  12.140   7.230
 2944W        W 3915   1.270  11.250   3.540
 2945W        W 3916   3.730   1.040  12.900
 2946W        W 3917   6.070  10.780   9.960
 2947W        W 3918   1.700  11.200   5.630
 2948W        W 3919  11.220   3.870   9.010
 2949W        W 3920   3.010  11.440   5.670
 2950W        W 3921   3.820  11.600   9.660
 2951W        W 3922   6.130  12.190   6.620
 2952W        W 3923  13.470  10.450   7.960
 2953W        W 3924   1.040   5.540   2.180
 2954W        W 3925   9.590   5.890   7.270
 2955W        W 3926   4.750   0.100   6.910
 2956W        W 3927  10.760   8.080   1.540
 2957W        W 3928   5.610   5.040   1.370
 2958W        W 3929   5.850   5.000  11.930
 2959W        W 3930  11.110   4.930  10.730
 2960W        W 3931   6.920  13.390  10.870
 2961W        W 3932  10.130   7.780   0.610
 2962W        W 3933  12.650   6.060  12.050
 2963W        W 3934   9.820   3.030   4.430
 2964W        W 3935  11.230  12.020   5.970
 2965W        W 3936   4.480  10.990   5.490
 2966W        W 3937   9.280  10.130  12.650
 2967W        W 3938  13.450  12.020   4.020
 2968W        W 3939   9.270   3.560   5.490
 2969W        W 3940  10.910   6.820  13.400
 2970W        W 3941   2.610   5.610   0.410
 2971W        W 3942   3.340   8.080  10.020
 2972W        W 3943  11.080  13.860  12.700
 2973W        W 3944   7.170   3.570   0.540
 2974W        W 3945   3.010  12.190   3.820
 2975W        W 3946   7.590   4.590   8.460
 2976W        W 3947   8.650   3.480   9.490
 2977W        W 3948   4.810   1.570   0.750
 2978W        W 3949   0.080   0.270   4.980
 2979W        W 3950  11.480  13.600   2.200
 2980W        W 3951   8.040   1.670   6.350
 2981W        W 3952   7.840  10.130   1.430
 2982W        W 3953   9.570   9.610   9.720
 2983W        W 3954   1.200   5.190  11.850
 2984W        W 3955   2.420   9.970  13.590
 2985W        W 3956  12.970  11.060  10.100
 2986W        W 3957   7.800   5.440   6.960
 2987W        W 3958   7.290  13.910   5.950
 2988W        W 3959   6.320   5.240   0.660
 2989W        W 3960   9.710   3.720   3.650
 2990W        W 3961  11.420  12.630   4.940
 2991W        W 3962   5.600   8.060   0.670
 2992W        W 3963   5.750   9.280  11.140
 2993W        W 3964   5.560   8.810  11.080
 2994W        W 3965   9.130  12.070  11.060
 2995W        W 3966  11.140   2.370  13.660
 2996W        W 3967   8.500   6.150   4.950
 2997W        W 3968   6.430  11.740  10.890
 2998W        W 3969   0.900   2.200   4.650
 2999W        W 3970  13.840   4.730   7.950
 3000W        W 3971   9.800   7.250  10.320
 3001W        W 3972   4.570   8.380   5.860
 3002W        W 3973   8.880   0.160   2.970
 3003W        W 3974   3.040   6.880   2.180
 3004W        W 3975  13.910   7.260   1.060
 3005W        W 3976  13.480   5.110   0.200
 3006W        W 3977   5.470   3.350  12.280
 3007W        W 3978  12.430   7.950   7.740
 3008W        W 3979  10.990   7.480   9.640
 3009W        W 3980   2.240   4.820   2.820
 3010W        W 3981   0.050   7.890   0.220
 3011W        W 3982  12.690   3.670   4.520
 3012W        W 3983  13.260   3.110   5.310
 3013W        W 3984   3.100   4.180   3.740
 3014W        W 3985  11.590   6.080   2.500
 3015W        W 3986   6.160   1.080  11.420
 3016W        W 3987   9.500  10.380   5.470
 3017W        W 3988   8.600   0.720  10.310
 3018W        W 3989  10.160   2.720  10.910
 3019W        W 3990   7.410  13.500  11.030
 3020W        W 3991  12.670   2.630   4.330
 3021W        W 3992   3.050   6.790   4.720
 3022W        W 3993   9.910   3.170   9.760
 3023W        W 3994   9.510   3.390   8.310
 3024W        W 3995   1.510   5.710  10.760
 3025W        W 3996  13.790   9.590   5.620
 3026W        W 3997  11.780  12.240   4.000
 3027W        W 3998   2.110   6.040   4.600
 3028W        W 3999   9.280   5.900   5.260
 3029W        W 4000  11.490   9.520   6.630
 3030W        W 4001   6.490  13.170   9.230
 3031W        W 4002   5.600   8.340  10.280
 3032W        W 4003   5.330   2.060   8.030
 3033W        W 4004   7.380   2.290  11.570
 3034W        W 4005   6.280   8.700   3.400
 3035W        W 4006   6.290   3.570   6.020
 3036W        W 4007   9.620   1.120   7.930
 3037W        W 4008  12.550   9.860   1.310
 3038W        W 4009   9.230   4.860   7.040
 3039W        W 4010   9.030   5.580   0.490
 3040W        W 4011   8.570   8.170  13.410
 3041W        W 4012  10.830  11.190   8.430
 3042W        W 4013   5.920   8.320   4.620
 3043W        W 4014   9.510   2.380   6.850
 3044W        W 4015   7.870  11.510   0.960
 3045W        W 4016   7.920   5.380   4.440
 3046W        W 4017   3.220   4.880   6.070
 3047W        W 4018   5.580   1.170   9.830
 3048W        W 4019   4.300   3.600   6.540
 3049W        W 4020   3.550   7.360   5.850
 3050W        W 4021  12.790  11.960  12.320
 3051W        W 4022   5.810   7.070   5.930
 3052W        W 4023   3.810   2.110   9.800
 3053W        W 4024  12.950   8.190  13.620
 3054W        W 4025   3.320   0.230   1.550
 3055W        W 4026  11.610   4.060   9.870
 3056W        W 4027   2.520  10.280   3.110
 3057W        W 4028   0.780   6.150   5.440
 3058W        W 4029  10.240   2.410   8.010
 3059W        W 4030   7.760  11.400   7.020
 3060W        W 4031   8.580  11.050   8.920
 3061W        W 4032   0.010   4.040   2.470
 3062W        W 4033  10.010  11.100   3.440
 3063W        W 4034   9.150   9.070   6.660
 3064W        W 4035  10.330   4.170  11.960
 3065W        W 4036   2.850   3.330   1.290
 3066W        W 4037  13.600   7.200   8.980
 3067W        W 4038   3.480  10.560  12.930
 3068W        W 4039  11.620   4.780   5.610
 3069W        W 4040   9.110   7.710   2.320
 3070W        W 4041   0.440  10.830   9.170
 3071W        W 4042  12.280  10.550   2.880
 3072W        W 4043  13.760   8.120   3.840
 3073W        W 4044   5.800   7.270   0.490
 3074W        W 4045   3.320   1.600   9.110
 3075W        W 4046   4.340   5.930  12.510
 3076W        W 4047   7.570   0.930   9.750
 3077W        W 4048  11.310   5.830   8.650
 3078W        W 4049   6.320   3.420   4.180
 3079W        W 4050   1.880   9.690  12.020
 3080W        W 4051  10.130   9.800  12.340
 3081W        W 4052   4.520   0.490   9.040
 3082W        W 4053  10.280  12.940   5.770
 3083W        W 4054   1.260   1.830   4.470
 3084W        W 4055  10.670   6.490   7.200
 3085W        W 4056   9.280   9.690   9.300
 3086W        W 4057  13.020  13.420   1.560
 3087W        W 4058   4.790   8.730   9.090
 3088W        W 4059  13.590   5.850  11.770
 3089W        W 4060   4.000  10.540   0.670
 3090W        W 4061  11.590  12.370   6.020
 3091W        W 4062   8.470   6.330  11.440
 3092W        W 4063   3.750   0.110   3.920
 3093W        W 4064   0.640   8.700   7.480
 3094W        W 4065   4.350  12.500  11.460
 3095W        W 4066   9.630   3.930   5.320
 3096W        W 4067   6.150   9.340   0.350
 3097W        W 4068   4.220   0.000   3.160
 3098W        W 4069   2.030   8.450   4.520
 3099W        W 4070   7.880  12.580   3.600
 3100W        W 4071   3.280   7.740   5.720
 3101W        W 4072  11.140   1.310   0.200
 3102W        W 4073  12.060   5.090   3.140
 3103W        W 4074   3.970  12.040   9.770
 3104W        W 4075   9.940   7.240  12.390
 3105W        W 4076   3.190   0.090   5.900
 3106W        W 4077   9.880   3.150  13.040
 3107W        W 4078   7.750  10.900   7.290
 3108W        W 4079   9.510  12.320   3.470
 3109W        W 4080   6.190  12.890   4.120
 3110W        W 4081  10.380   8.830  13.320
 3111W        W 4082   6.990   7.750  13.000
 3112W        W 4083   7.470   0.380   6.230
 3113W        W 4084  13.390   2.950   5.820
 3114W        W 4085   5.100   5.910  11.440
 3115W        W 4086   9.820   8.100   6.790
 3116W        W 4087  11.490   4.680   9.700
 3117W        W 4088   5.160   8.460  10.720
 3118W        W 4089   6.750   2.770   6.180
 3119W        W 4090   7.740   9.660   5.570
 3120W        W 4091  10.670   1.300  13.720
 3121W        W 4092   3.770   4.190   4.290
 3122W        W 4093  11.820   7.250  10.950
 3123W        W 4094   5.250  11.520   0.790
 3124W        W 4095   1.280   3.740  10.050
 3125W        W 4096   9.250   9.360   6.140
 3126W        W 4097  10.660   8.690   7.250
 3127W        W 4098   5.940   9.840   7.120
 3128W        W 4099   6.010   6.010   7.410
 3129W        W 4100  13.830   6.420   5.300
 3130W        W 4101  11.890   8.330   3.150
 3131W        W 4102   3.970   8.160  13.220
 3132W        W 4103   9.980   9.360  12.620
 3133W        W 4104   5.850   6.130   4.180
 3134W        W 4105   0.400   1.300   3.910
 3135W        W 4106   8.640   5.180   6.370
 3136W        W 4107   7.990  10.460   3.300
 3137W        W 4108   6.240   7.400   0.320
 3138W        W 4109   1.260   6.000   6.530
 3139W        W 4110   7.400   9.070  13.680
 3140W        W 4111   8.730   7.660  12.010
 3141W        W 4112   5.830   9.560   8.030
 3142W        W 4113  11.510   4.110  13.480
 3143W        W 4114   4.110  10.840   2.340
 3144W        W 4115   7.380   7.460   6.540
 3145W        W 4116  12.130  11.310   8.280
 3146W        W 4117  11.310   7.770   2.830
 3147W        W 4118  13.610   5.700   7.120
 3148W        W 4119  11.340   7.450  11.850
 3149W        W 4120   9.140   3.100  13.070
 3150W        W 4121   6.870   2.610   5.090
 3151W        W 4122   9.450   7.290  12.060
 3152W        W 4123   2.320   9.380   3.160
 3153W        W 4124   3.110   8.710   8.460
 3154W        W 4125   8.640  10.460   1.760
 3155W        W 4126   6.050   3.280   1.260
 3156W        W 4127   6.380  13.080   8.380
 3157W        W 4128   8.850   3.130   3.850
 3158W        W 4129   7.920  13.370   8.130
 3159W        W 4130   8.790   2.380   2.170
 3160W        W 4131   4.450  13.730   6.120
 3161W        W 4132   0.660  10.280   0.120
 3162W        W 4133   6.090  11.610   9.350
 3163W        W 4134   8.120  13.590  11.890
 3164W        W 4135  10.430   9.100   9.420
 3165W        W 4136  11.510   7.060   2.470
 3166W        W 4137   3.600   6.240   1.940
 3167W        W 4138   8.870   3.660   7.160
 3168W        W 4139  11.880   2.970   1.270
 3169W        W 4140   0.590   2.630   5.390
 3170W        W 4141   8.620  13.410   8.420
 3171W        W 4142   2.240   2.070   7.480
 3172W        W 4143  13.650  11.120   3.990
 3173W        W 4144   2.240   1.620   4.310
 3174W        W 4145   8.040  10.620   9.730
 3175W        W 4146  12.320   2.340   8.260
 3176W        W 4147  12.340   5.120   4.140
 3177W        W 4148   8.120   7.800   7.410
 3178W        W 4149   1.230   7.500  12.410
 3179W        W 4150   3.660   6.510   9.700
 3180W        W 4151   4.370   3.050   9.390
 3181W        W 4152   2.330   5.970  13.900
 3182W        W 4153   3.210   5.840  10.170
 3183W        W 4154   2.910   8.220   8.540
 3184W        W 4155   0.810  10.660   2.340
 3185W        W 4156   4.490   6.670   3.320
 3186W        W 4157   2.460   1.300   9.260
 3187W        W 4158   5.120  11.860   3.320
 3188W        W 4159   9.110   0.400   4.610
 3189W        W 4160  12.540   3.560  12.050
 3190W        W 4161   1.860  13.330   6.330
 3191W        W 4162  10.150   4.240   8.410
 3192W        W 4163   9.720   7.680   0.120
 3193W        W 4164   4.630  10.600   1.700
 3194W        W 4165  12.330   5.240  13.210
 3195W        W 4166  12.670  13.090   5.020
 3196W        W 4167   3.220   6.400   2.220
 3197W        W 4168   5.950  12.610  10.260
 3198W        W 4169   3.860   8.280  13.690
 3199W        W 4170  12.780   1.480   2.240
 3200W        W 4171  10.700   1.470   6.540
 3201W        W 4172   0.040  12.270   8.750
 3202W        W 4173   4.920   1.010  10.400
 3203W        W 4174   4.060   7.610   1.380
 3204W        W 4175  12.010  12.820  11.510
 3205W        W 4176   1.910  11.070   1.670
 3206W        W 4177   7.920  10.820   8.410
 3207W        W 4178   9.460   6.890  11.060
 3208W        W 4179   2.040   7.330   2.170
 3209W        W 4180  10.740   0.190   5.660
 3210W        W 4181   8.510   9.620  11.280
 3211W        W 4182  11.930   1.500   0.570
 3212W        W 4183   4.930   3.860  13.530
 3213W        W 4184   4.380   9.780   3.010
 3214W        W 4185   8.330   4.080  11.070
 3215W        W 4186  10.830   6.380   0.170
 3216W        W 4187   7.670   5.750  10.220
 3217W        W 4188   0.680   5.780   7.630
 3218W        W 4189   6.730   8.070  12.300
 3219W        W 4190   7.780   1.990   7.660
 3220W        W 4191   1.010   0.150   3.050
 3221W        W 4192   1.710   7.420   2.550
 3222W        W 4193   1.990   4.840   0.230
 3223W        W 4194   5.020   1.980   6.270
 3224W        W 4195   8.650  11.000   1.590
 3225W        W 4196   2.450  12.940   1.520
 3226W        W 4197   2.560   6.420  13.260
 3227W        W 4198   1.740   9.880  13.170
 3228W        W 4199   7.430  11.540   7.400
 3229W        W 4200   5.590   1.850  13.890
 3230W        W 4201   0.530   3.880   0.150
 3231W        W 4202  11.220  13.340  10.720
 3232W        W 4203   3.590   6.470   6.240
 3233W        W 4204   0.760  11.980   6.510
 3234W        W 4205   7.380   1.740   3.720
 3235W        W 4206   3.250   8.570  10.770
 3236W        W 4207   5.580   6.250   0.340
 3237W        W 4208  10.000   0.940   3.540
 3238W        W 4209   4.960   1.680   0.070
 3239W        W 4210   2.400   4.410   2.540
 3240W        W 4211  10.530   4.780   1.280
 3241W        W 4212   7.230   9.480  13.380
 3242W        W 4213   9.280  13.490   5.160
 3243W        W 4214   9.430   3.010   4.050
 3244W        W 4215  11.860   3.900   6.920
 3245W        W 4216   4.470   3.490   2.830
 3246W        W 4217  13.600   3.690   8.520
 3247W        W 4218   6.960   5.010  13.470
 3248W        W 4219   1.440   7.060  13.770
 3249W        W 4220   6.720   7.210   8.140
 3250W        W 4221  13.520  12.370   3.320
 3251W        W 4222  11.150  12.370   8.910
 3252W        W 4223  12.970   4.630   3.450
 3253W        W 4224   9.670  10.610   9.910
 3254W        W 4225   8.970  10.850   2.060
 3255W        W 4226  11.180   6.120  13.880
 3256W        W 4227  12.180  12.330   1.380
 3257W        W 4228   4.380  10.390   6.410
 3258W        W 4229   5.010   7.660   1.380
 3259W        W 4230   9.780  12.510   8.130
 3260W        W 4231   3.960  11.900   8.240
 3261W        W 4232  11.360   4.110  12.920
 3262W        W 4233  11.460   1.620  10.970
 3263W        W 4234   9.030   6.270   5.010
 3264W        W 4235  11.520  10.370   7.110
 3265W        W 4236  11.170   0.080   7.830
 3266W        W 4237   9.850   7.190   3.120
 3267W        W 4238  12.060  11.530   5.060
 3268W        W 4239  11.230  10.460   9.460
 3269W        W 4240   2.010   2.990  10.500
 3270W        W 4241   6.410   1.320  13.620
 3271W        W 4242   5.600   3.830   7.900
 3272W        W 4243   9.010  12.460  13.790
 3273W        W 4244   3.880   3.940   8.240
 3274W        W 4245   2.450  12.410   6.180
 3275W        W 4246  11.690   9.020   8.830
 3276W        W 4247  12.140   2.580   9.130
 3277W        W 4248  11.770   6.570   7.580
 3278W        W 4249   9.660   7.630   6.890
 3279W        W 4250  10.810   3.660   6.620
 3280W        W 4251   3.780  13.160  12.030
 3281W        W 4252   1.280   4.920   8.080
 3282W        W 4253  12.170   5.490   5.270
 3283W        W 4254   7.050   3.480   3.990
 3284W        W 4255   0.490  12.770  13.730
 3285W        W 4256  12.900   8.160   4.430
 3286W        W 4257  10.800   1.290   5.670
 3287W        W 4258  13.870   6.920   2.130
 3288W        W 4259  11.660  11.190   8.020
 3289W        W 4260   3.050   2.220   0.880
 3290W        W 4261   9.440   3.390  13.310
 3291W        W 4262   4.490   9.610   8.620
 3292W        W 4263  12.550  11.710   5.200
 3293W        W 4264   5.520  11.890   7.400
 3294W        W 4265   0.310  10.860   1.400
 3295W        W 4266   8.540   7.480   5.130
 3296W        W 4267   2.210   4.820   4.120
 3297W        W 4268   8.040  10.650  11.250
 3298W        W 4269  11.110  10.680   9.940
 3299W        W 4270   8.380   7.920  13.790
 3300W        W 4271  10.020   5.280   5.320
 3301W        W 4272   4.690  11.190   1.710
 3302W        W 4273   2.060   3.640   4.590
 3303W        W 4274   8.010   2.570   0.390
 3304W        W 4275   3.640  10.650  10.220
 3305W        W 4276   7.500   2.870  12.820
 3306W        W 4277   6.140  13.010  13.610
 3307W        W 4278  12.000   3.330   0.870
 3308W        W 4279   4.600   5.350   6.600
 3309W        W 4280   0.610   2.780   8.890
 3310W        W 4281  11.750   1.090   9.150
 3311W        W 4282   2.530   6.700   0.710
 3312W        W 4283  12.080   8.520  10.230
 3313W        W 4284   9.730   6.820   2.260
 3314W        W 4285  11.390   2.670   1.950
 3315W        W 4286  10.940   1.580   5.130
 3316W        W 4287  10.100   3.050   1.480
 3317W        W 4288   0.170  11.330   9.650
 3318W        W 4289   9.070  10.080   3.660
 3319W        W 4290  13.430   7.480   4.910
 3320W        W 4291   0.420   8.090  12.020
 3321W        W 4292  12.440  10.220   8.730
 3322W        W 4293   3.130   9.930  11.070
 3323W        W 4294  13.670   8.510   4.650
 3324W        W 4295  12.200   4.990  13.650
 3325W        W 4296   6.060   2.670   7.620
 3326W        W 4297   8.000  11.970   5.720
 3327W        W 4298   2.640   0.880   1.500
 3328W        W 4299  11.890   4.070  10.880
 3329W        W 4300  12.790   6.820   9.060
 3330W        W 4301   6.630   7.620  13.430
 3331W        W 4302  11.000   6.710   1.190
 3332W        W 4303   2.080  12.190   8.620
 3333W        W 4304   8.250   1.190   7.040
 3334W        W 4305   9.470  10.440   7.310
 3335W        W 4306  13.860   4.710   5.510
 3336W        W 4307   9.200   9.860   4.090
 3337W        W 4308   6.160   5.090   1.350
 3338W        W 4309   3.000   8.770  10.380
 3339W        W 4310  13.430   4.170   9.300
 3340W        W 4311  13.380   0.840   1.430
 3341W        W 4312   9.890   7.920   4.940
 3342W        W 4313   3.340   3.940   6.130
 3343W        W 4314   1.890  12.360   2.930
 3344W        W 4315  11.020  12.510   4.620
 3345W        W 4316   3.670  13.450   7.200
 3346W        W 4317   5.990  12.740   0.240
 3347W        W 4318  10.920   7.940   1.970
 3348W        W 4319   0.870  11.110   3.860
 3349W        W 4320  11.280  13.040   5.930
 3350W        W 4321  10.600  11.510   1.460
 3351W        W 4322  11.480   1.330   2.390
 3352W        W 4323   7.850   2.560   3.240
 3353W        W 4324   7.510   5.820   9.750
 3354W        W 4325  12.270   1.160   6.470
 3355W        W 4326   8.290   5.400   0.930
 3356W        W 4327   4.230   0.460  13.350
 3357W        W 4328   2.440  12.050  13.270
 3358W        W 4329  10.410   8.580   4.600
 3359W        W 4330  12.860   7.250   9.360
 3360W        W 4331   0.830   7.290  11.980
 3361W        W 4332   2.470  10.270   9.050
 3362W        W 4333   5.260   4.760   5.860
 3363W        W 4334   3.250   0.310  12.240
 3364W        W 4335   0.220   9.560   0.800
 3365W        W 4336   1.630   3.840   4.410
 3366W        W 4337   0.530   6.570  12.830
 3367W        W 4338   9.670   5.780   6.760
 3368W        W 4339   4.390  13.590   8.720
 3369W        W 4340   4.340  12.050  11.780
 3370W        W 4341   9.360   0.050   6.490
 3371W        W 4342   5.010  10.510   8.650
 3372W        W 4343  10.570   1.910   6.350
 3373W        W 4344  11.180   7.930   0.180
 3374W        W 4345   5.760   4.640   8.460
 3375W        W 4346  10.660  10.570   0.560
 3376W        W 4347  12.030  10.390  11.020
 3377W        W 4348   5.170   3.630   4.910
 3378W        W 4349   7.860  11.590  13.560
 3379W        W 4350   4.740   6.870   8.630
 3380W        W 4351   0.770  10.890   1.190
 3381W        W 4352   3.360  10.330   6.390
 3382W        W 4353   5.370   4.900   8.700
 3383W        W 4354   5.040   1.070   0.810
 3384W        W 4355  10.160   2.960  12.220
 3385W        W 4356   5.980   9.300  10.020
 3386W        W 4357  13.530   8.050  11.870
 3387W        W 4358   8.100  10.220   0.680
 3388W        W 4359   3.060  10.480  12.140
 3389W        W 4360   7.500   3.730   8.160
 3390W        W 4361   8.720   5.180   9.560
 3391W        W 4362   0.130   0.100   0.540
 3392W        W 4363   1.460   3.040   3.110
 3393W        W 4364   9.760   6.740   9.520
 3394W        W 4365   4.730  13.300  12.880
 3395W        W 4366  13.740   4.790  13.670
 3396W        W 4367   2.870   2.860   7.870
 3397W        W 4368   9.490   5.200   5.130
 3398W        W 4369   3.400   1.010  11.350
 3399W        W 4370  11.990  13.870   2.030
 3400W        W 4371   1.370   7.940   0.870
 3401W        W 4372  11.140   0.740   2.920
 3402W        W 4373   0.870   1.640   2.800
 3403W        W 4374  11.980   4.880   9.500
 3404W        W 4375   0.300   9.270   5.540
 3405W        W 4376   4.940  11.470   9.020
 3406W        W 4377  12.940  10.040   8.620
 3407W        W 4378  13.140   5.130  10.400
 3408W        W 4379   8.200   0.410   8.610
 3409W        W 4380   7.710   2.180   9.590
 3410W        W 4381   3.580   9.830   9.730
 3411W        W 4382   3.530   6.690   0.100
 3412W        W 4383   9.850   0.550  11.130
 3413W        W 4384  13.720   5.740  11.240
 3414W        W 4385  10.640  12.350   2.020
 3415W        W 4386   6.720  11.990   9.300
 3416W        W 4387   8.650   1.020  13.730
 3417W        W 4388   5.300  12.260   9.500
 3418W        W 4389   6.550   7.660   7.130
 3419W        W 4390  10.150   4.470  12.920
 3420W        W 4391   5.920   8.750  10.270
 3421W        W 4392   1.990   7.690   6.160
 3422W        W 4393  13.270   1.230   4.620
 3423W        W 4394   1.390   0.480   1.700
 3424W        W 4395   0.840   7.330   4.120
 3425W        W 4396   6.830   5.100   9.740
 3426W        W 4397   7.770   4.540   2.190
 3427W        W 4398   3.530  10.380   8.020
 3428W        W 4399   7.220   9.670   6.800
 3429W        W 4400   3.720   8.380   7.280
 3430W        W 4401   4.360   6.930   6.650
 3431W        W 4402  10.640  10.320   9.820
 3432W        W 4403   3.150  10.390   7.510
 3433W        W 4404   6.520   3.680   2.490
 3434W        W 4405   2.980   5.320  13.240
 3435W        W 4406   9.260   6.980   8.060
 3436W        W 4407   2.580   7.410   3.380
 3437W        W 4408  10.970   2.930   4.710
 3438W        W 4409   4.230   6.720  10.450
 3439W        W 4410   6.260   9.460   0.870
 3440W        W 4411   4.850   6.250  13.870
 3441W        W 4412   3.870   2.950   9.470
 3442W        W 4413  13.490   0.470   7.710
 3443W        W 4414   7.290   6.060   9.110
 3444W        W 4415   5.870  11.680   3.940
 3445W        W 4416  10.450   3.330  12.220
 3446W        W 4417   5.180   3.630   1.430
 3447W        W 4418   7.880  11.040  12.630
 3448W        W 4419   2.970   9.860   0.550
 3449W        W 4420   9.690   0.730   3.170
 3450W        W 4421   5.430   5.460  11.710
 3451W        W 4422   8.520   6.470   9.920
 3452W        W 4423  13.250   2.390   5.840
 3453W        W 4424   9.330   2.420  13.280
 3454W        W 4425  10.120   8.880  10.620
 3455W        W 4426   1.690  13.800   5.530
 3456W        W 4427   3.680  11.450   4.200
 3457W        W 4428   9.080   6.010   8.970
 3458W        W 4429   9.200   6.930  12.940
 3459W        W 4430   3.130   0.670   7.080
 3460W        W 4431   8.160   6.810   8.160
 3461W        W 4432   6.730   5.620   2.510
 3462W        W 4433   7.120   6.290   3.970
 3463W        W 4434   8.420   8.060  12.140
 3464W        W 4435   7.470   6.720   2.610
 3465W        W 4436   9.400   1.300   1.550
 3466W        W 4437  10.940   1.220   1.610
 3467W        W 4438   3.540   0.180   5.510
 3468W        W 4439  12.050   9.840  13.360
 3469W        W 4440   0.630   6.950   2.210
 3470W        W 4441   4.190   9.080  11.610
 3471W        W 4442   4.020   9.940   7.690
 3472W        W 4443   2.020   9.550  10.240
 3473W        W 4444   6.630  10.470   5.210
 3474W        W 4445  13.150   4.140   7.270
 3475W        W 4446   9.660   5.170   5.710
 3476W        W 4447   0.160  12.830  13.280
 3477W        W 4448   1.220   3.180   7.760
 3478W        W 4449   7.880  13.680  13.790
 3479W        W 4450   7.780   1.590  11.590
 3480W        W 4451  10.350   8.150   4.880
 3481W        W 4452   9.240   8.680  13.750
 3482W        W 4453  11.730   4.550   6.210
 3483W        W 4454   8.540   5.530  11.720
 3484W        W 4455   6.390   5.980  10.110
 3485W        W 4456   5.400   6.850   6.620
 3486W        W 4457   9.520   4.210   2.090
 3487W        W 4458   8.150   4.520   1.880
 3488W        W 4459   7.310   3.450   9.520
 3489W        W 4460   9.940   3.780   8.180
 3490W        W 4461  11.150   1.680   7.510
 3491W        W 4462  10.460   4.580  10.060
 3492W        W 4463   7.250  12.120  10.980
 3493W        W 4464  11.250  13.560   5.940
 3494W        W 4465  12.870   6.900   1.170
 3495W        W 4466  13.450  13.790  10.760
 3496W        W 4467  12.290   1.780   0.280
 3497W        W 4468   5.270  13.080   7.480
 3498W        W 4469   9.230   8.560   2.910
 3499W        W 4470   2.370   9.920   1.260
 3500W        W 4471   4.010   7.300   6.030
 3501W        W 4472   4.670   2.200  10.780
 3502W        W 4473   4.340   9.320   3.240
 3503W        W 4474  11.930   1.680   3.510
 3504W        W 4475   2.340  13.010   4.040
 3505W        W 4476   9.030   0.850  10.910
 3506W        W 4477  13.220  10.790   5.590
 3507W        W 4478   3.780   3.300   4.860
 3508W        W 4479  10.610   0.690   3.570
 3509W        W 4480  11.650   7.000   5.250
 3510W        W 4481  13.910   9.620  10.380
 3511W        W 4482   5.340   6.820   9.390
 3512W        W 4483  10.120   6.460   4.700
 3513W        W 4484  13.790   7.070   1.580
 3514W        W 4485   8.990   5.870   5.640
 3515W        W 4486   7.290   6.640   0.840
 3516W        W 4487   6.490  11.390  10.430
 3517W        W 4488  12.960  13.550   8.220
 3518W        W 4489   7.000   1.100  12.680
 3519W        W 4490  10.040  12.540   9.530
 3520W        W 4491   0.710   0.130   2.650
 3521W        W 4492  11.540   3.720  10.980
 3522W        W 4493  13.260   9.410   1.230
 3523W        W 4494   0.180  10.750  10.820
 3524W        W 4495   9.810   6.120   5.850
 3525W        W 4496  12.140   1.070   5.330
 3526W        W 4497   3.860  13.320   9.470
 3527W        W 4498   4.210   5.920  13.410
 3528W        W 4499   1.100  12.970   9.250
 3529W        W 4500   2.840   3.300  11.440
 3530W        W 4501   8.040  13.580   3.530
 3531W        W 4502   5.140  12.220   7.100
 3532W        W 4503   2.670  12.360   8.720
 3533W        W 4504   5.220   9.900   6.470
 3534W        W 4505  12.010   0.750  10.920
 3535W        W 4506   3.270   6.640  11.500
 3536W        W 4507  10.110   5.360  10.690
 3537W        W 4508  11.590  11.610  10.380
 3538W        W 4509   4.700  11.940   3.650
 3539W        W 4510   1.600   5.140  10.060
 3540W        W 4511   5.990   9.050  11.990
 3541W        W 4512   4.240   0.170   8.720
 3542W        W 4513  11.030  10.380   7.040
 3543W        W 4514   7.020   7.720  11.840
 3544W        W 4515   5.460   9.670   8.810
 3545W        W 4516   5.600  10.110  11.490
 3546W        W 4517   2.870   1.850   3.460
 3547W        W 4518  11.750   4.120   0.610
 3548W        W 4519   8.750  13.520  13.370
 3549W        W 4520  12.700   1.540   8.470
 3550W        W 4521   2.490   9.230   5.020
 3551W        W 4522   2.400   7.130  11.950
 3552W        W 4523  13.790   4.630   9.920
 3553W        W 4524   3.900   6.450  13.660
 3554W        W 4525   1.860   4.610  10.010
 3555W        W 4526   6.030  11.560   5.970
 3556W        W 4527  10.040   7.790  12.750
 3557W        W 4528   9.130  11.700   4.480
 3558W        W 4529   6.980  10.150   6.740
 3559W        W 4530   4.680   9.210  13.330
 3560W        W 4531   5.400  10.460   7.820
 3561W        W 4532  10.500  12.450   5.160
 3562W        W 4533   4.090  11.750   2.260
 3563W        W 4534   5.250  13.290  11.630
 3564W        W 4535   5.960   4.810  10.180
 3565W        W 4536   0.240   3.380   0.280
 3566W        W 4537   6.950   3.890   3.660
 3567W        W 4538   8.170   1.210   3.370
 3568W        W 4539   9.580   5.430   7.540
 3569W        W 4540  11.800   0.990   3.380
 3570W        W 4541   6.600  12.880   7.140
 3571W        W 4542   1.490   4.600   3.930
 3572W        W 4543   0.270   2.630   4.370
 3573W        W 4544   3.780   3.510   3.920
 3574W        W 4545   9.240   4.170   8.830
 3575W        W 4546   3.700  12.900   9.700
 3576W        W 4547   2.790  11.700   2.090
 3577W        W 4548   2.610   5.170   0.650
 3578W        W 4549   2.310   5.840   9.310
 3579W        W 4550  12.190  12.040  10.930
 3580W        W 4551   1.270   4.150   4.180
 3581W        W 4552   4.210   9.120  12.150
 3582W        W 4553  13.740   9.690   7.770
 3583W        W 4554  11.100   9.000   7.050
 3584W        W 4555   5.010  12.780   9.330
 3585W        W 4556  13.780  12.060   1.000
 3586W        W 4557  11.080   3.040  11.040
 3587W        W 4558   5.130   3.720   2.390
 3588W        W 4559   3.200   6.440   7.160
 3589W        W 4560   6.080  12.870   1.490
 3590W        W 4561   7.480   9.370   2.030
 3591W        W 4562   6.260  10.620   6.690
 3592W        W 4563  12.400   9.570   9.480
 3593W        W 4564   1.620   5.480   5.870
 3594W        W 4565  10.780  13.620  10.680
 3595W        W 4566   8.360  10.770  10.120
 3596W        W 4567   3.450   6.800   9.280
 3597W        W 4568   8.750   5.310  12.920
 3598W        W 4569  10.620  11.190   0.280
 3599W        W 4570   0.070   1.770   2.230
 3600W        W 4571   5.690   4.240   2.870
 3601W        W 4572   7.250   2.360   4.930
 3602W        W 4573   6.020   2.650   0.760
 3603W        W 4574   2.890   0.870  11.360
 3604W        W 4575   4.020   6.260   1.710
 3605W        W 4576   5.670   0.680   3.820
 3606W        W 4577   6.200   5.090  13.220
 3607W        W 4578   4.900   3.880  11.070
 3608W        W 4579   2.800   4.630   5.760
 3609W        W 4580  12.430   5.990   5.080
 3610W        W 4581   9.230   9.230   9.060
 3611W        W 4582  12.780  12.550  11.090
 3612W        W 4583  10.220  12.140   5.450
 3613W        W 4584   7.160  12.620   4.480
 3614W        W 4585  11.850   9.160   0.350
 3615W        W 4586  10.710   7.310   7.580
 3616W        W 4587  13.250  12.500   6.820
 3617W        W 4588  11.160   1.990  13.220
 3618W        W 4589  13.080   0.330   3.880
 3619W        W 4590   3.810  10.810   8.080
 3620W        W 4591  10.530  13.520   3.200
 3621W        W 4592   3.960   4.650   3.460
 3622W        W 4593   9.220  10.040   3.120
 3623W        W 4594   8.860   2.320   0.760
 3624W        W 4595   9.220  10.040   0.180
 3625W        W 4596   5.220   5.930   0.280
 3626W        W 4597  11.410   1.680   4.940
 3627W        W 4598  12.930   4.590  10.560
 3628W        W 4599   1.470   7.720   7.010
 3629W        W 4600   3.090   0.650  11.780
 3630W        W 4601   4.950  13.710  12.700
 3631W        W 4602   5.560  11.010   2.550
 3632W        W 4603   8.120   9.840  11.050
 3633W        W 4604   5.350   7.350  11.170
 3634W        W 4605   4.100  13.840  13.270
 3635W        W 4606   6.720   1.220   8.190
 3636W        W 4607   4.070   1.370   8.040
 3637W        W 4608   4.860   3.790   9.160
 3638W        W 4609   7.150   8.470   9.430
 3639W        W 4610  13.390  12.300   4.440
 3640W        W 4611  13.500   6.730   9.800
 3641W        W 4612   2.050   9.820   0.090
 3642W        W 4613   3.810  10.020   3.000
 3643W        W 4614  11.180   6.520  11.840
 3644W        W 4615   9.490   4.310  10.310
 3645W        W 4616   0.400  12.270   5.280
 3646W        W 4617   2.140   9.660  13.410
 3647W        W 4618   0.720   8.950  10.170
 3648W        W 4619   0.100   8.370   2.570
 3649W        W 4620   6.800   2.160  13.250
 3650W        W 4621   6.350   7.710   4.150
 3651W        W 4622  12.780   9.380   1.480
 3652W        W 4623   4.430  10.890  12.630
 3653W        W 4624  10.330  12.650  11.860
 3654W        W 4625  12.430   4.620   9.530
 3655W        W 4626  12.900   5.650  12.140
 3656W        W 4627  11.730   9.090  12.460
 3657W        W 4628  13.230   5.530   0.450
 3658W        W 4629   5.420  13.700  12.530
 3659W        W 4630  10.390   4.070   7.990
 3660W        W 4631  11.080   8.560   8.860
 3661W        W 4632   5.240   2.770   7.410
 3662W        W 4633   5.570   6.290   5.440
 3663W        W 4634   4.050   8.170  11.170
 3664W        W 4635  12.410   2.960   6.440
 3665W        W 4636   6.410  11.130  13.890
 3666W        W 4637   1.460   9.530   8.470
 3667W        W 4638   2.070   0.650   2.420
 3668W        W 4639   5.470   9.750  13.520
 3669W        W 4640   9.220  13.700   9.810
 3670W        W 4641   4.300   0.690   5.330
 3671W        W 4642   5.240   0.100   8.570
 3672W        W 4643  10.630   7.680   7.090
 3673W        W 4644   9.380   7.330   5.570
 3674W        W 4645  12.060   4.660   5.820
 3675W        W 4646   7.430  13.480   4.640
 3676W        W 4647  10.450   9.230   0.700
 3677W        W 4648   7.340   0.410   4.710
 3678W        W 4649   6.410   9.280   2.150
 3679W        W 4650  12.260   0.340   0.810
 3680W        W 4651  12.000  12.900   0.160
 3681W        W 4652  12.110  10.590   0.910
 3682W        W 4653   9.460   5.420  12.370
 3683W        W 4654   3.700   9.990   5.260
 3684W        W 4655   1.630  11.760  12.640
 3685W        W 4656   6.100   0.060   4.870
 3686W        W 4657   8.440   4.790   9.940
 3687W        W 4658   5.250   3.230   5.330
 3688W        W 4659   8.740   1.750   3.830
 3689W        W 4660   3.690   1.310   4.960
 3690W        W 4661   1.990   6.730   3.640
 3691W        W 4662   8.260   2.410   5.090
 3692W        W 4663   6.970  11.890   4.080
 3693W        W 4664  12.200  10.620   5.040
 3694W        W 4665   0.560   5.590   2.130
 3695W        W 4666  11.870  10.880   9.870
 3696W        W 4667  11.410   9.410   5.810
 3697W        W 4668   5.550  13.860   5.610
 3698W        W 4669   8.280   7.130   5.760
 3699W        W 4670  11.700  13.060   3.880
 3700W        W 4671   6.120   2.600   1.870
 3701W        W 4672   1.120   5.020   7.090
 3702W        W 4673   1.280   7.130   0.320
 3703W        W 4674  12.800   3.360   9.460
 3704W        W 4675   5.890   1.370   4.240
 3705W        W 4676   5.900   8.390   2.570
 3706W        W 4677  11.380  10.350   8.100
 3707W        W 4678  13.770   0.050   8.690
 3708W        W 4679   0.140  10.400  12.260
 3709W        W 4680   4.430   4.590  11.390
 3710W        W 4681  11.200   4.420   8.960
 3711W        W 4682   4.060   6.310   0.770
 3712W        W 4683   7.080   8.960   9.330
 3713W        W 4684   0.680  10.870   7.660
 3714W        W 4685   5.580   1.500  10.800
 3715W        W 4686  13.700   2.190   5.660
 3716W        W 4687   3.310   3.710   8.050
 3717W        W 4688   8.040   9.910  11.530
 3718W        W 4689   3.920  11.310   1.210
 3719W        W 4690   1.030   5.670  12.450
 3720W        W 4691   9.420   0.290   1.390
 3721W        W 4692  12.870   9.530  10.100
 3722W        W 4693  13.660   7.840   5.830
 3723W        W 4694   1.140   2.980   1.180
 3724W        W 4695   3.670   8.840   7.700
 3725W        W 4696   4.410   5.170  13.210
 3726W        W 4697   4.210   7.350   6.550
 3727W        W 4698   9.890  13.710   6.250
 3728W        W 4699   9.590   1.620   4.580
 3729W        W 4700   0.970  10.700   4.150
 3730W        W 4701   6.060   7.860   8.540
 3731W        W 4702   4.720  10.450   5.860
 3732W        W 4703  13.760  10.350  13.590
 3733W        W 4704   3.210   8.680   7.640
 3734W        W 4705   0.590   8.710  10.730
 3735W        W 4706   5.350   6.430  11.520
 3736W        W 4707   7.260   0.440   8.810
 3737W        W 4708   0.400   8.790   9.720
 3738W        W 4709   6.780  12.430   0.170
 3739W        W 4710  13.900   1.570  11.220
 3740W        W 4711   6.970  12.540  10.820
 3741W        W 4712   9.810   2.480   8.160
 3742W        W 4713   3.170  12.070   1.140
 3743W        W 4714  13.540   0.670   0.680
 3744W        W 4715   0.520   9.210   2.330
 3745W        W 4716   6.770   3.330  12.300
 3746W        W 4717  12.000   6.240   9.320
 3747W        W 4718   6.290  10.490  10.930
 3748W        W 4719   0.540   6.590   0.150
 3749W        W 4720  13.500   6.230   1.350
 3750W        W 4721   8.730   3.990   8.730
 3751W        W 4722   2.600   7.180   0.500
 3752W        W 4723  11.950   0.970   2.460
 3753W        W 4724   3.390  11.810   0.770
 3754W        W 4725   2.170   9.040  11.410
 3755W        W 4726  13.450   9.190   4.880
 3756W        W 4727  11.820  10.480   6.710
 3757W        W 4728   6.150   3.790   1.360
 3758W        W 4729   0.480  10.320  11.940
 3759W        W 4730   7.030  12.730  12.500
 3760W        W 4731   4.520  12.310  12.220
 3761W        W 4732   3.930  13.350  10.780
 3762W        W 4733   6.310   8.520   5.240
 3763W        W 4734   4.930   1.290   1.290
 3764W        W 4735   0.300   3.270   6.520
 3765W        W 4736   0.500   6.010   9.090
 3766W        W 4737   1.730   1.790   3.520
 3767W        W 4738  11.960   8.110  12.260
 3768W        W 4739   2.870  13.210   3.580
 3769W        W 4740   2.710  11.950   6.140
 3770W        W 4741  11.430  11.060   0.480
 3771W        W 4742  13.100   7.720   0.560
 3772W        W 4743   9.870  11.490  11.180
 3773W        W 4744   3.800  11.950   5.520
 3774W        W 4745  11.250   1.940   0.040
 3775W        W 4746  12.790   8.020   3.600
 3776W        W 4747  13.810   9.650   9.900
 3777W        W 4748   1.250   5.060   2.020
 3778W        W 4749   8.200  12.490   5.780
 3779W        W 4750  12.530   2.200  10.880
 3780W        W 4751   0.510   1.860   6.850
 3781W        W 4752   8.310   2.090  12.790
 3782W        W 4753   9.680   7.070  13.420
 3783W        W 4754   6.880   9.980  12.240
 3784W        W 4755   1.650   6.880  11.570
 3785W        W 4756  13.450  12.980   0.830
 3786W        W 4757  12.600  13.680   4.290
 3787W        W 4758  10.880   6.830   4.530
 3788W        W 4759   8.130   4.740   3.370
 3789W        W 4760   5.670   7.970   5.850
 3790W        W 4761   5.460  10.620   8.510
 3791W        W 4762   0.100   9.810   2.880
 3792W        W 4763   6.130   2.340   8.640
 3793W        W 4764   1.660  10.010   7.120
 3794W        W 4765   5.900  12.350   5.570
 3795W        W 4766   5.360  13.910   4.470
 3796W        W 4767   4.180  10.080   4.200
 3797W        W 4768   3.110   3.430   0.000
 3798W        W 4769  13.470  10.500   2.930
 3799W        W 4770   4.810  12.310  10.280
 3800W        W 4771   8.580   8.230   1.130
 3801W        W 4772   8.300   4.050   2.780
 3802W        W 4773   3.640   8.400   3.400
 3803W        W 4774   6.210   1.010   7.830
 3804W        W 4775   8.290  11.580   0.670
 3805W        W 4776  10.100   7.350   4.450
 3806W        W 4777   9.970   7.840   2.520
 3807W        W 4778   1.040  13.490   6.070
 3808W        W 4779   3.970   8.340   3.830
 3809W        W 4780   5.740   2.270   6.740
 3810W        W 4781  13.430  11.450   4.340
 3811W        W 4782   1.170   4.710   3.080
 3812W        W 4783  12.550  10.990   8.080
 3813W        W 4784   4.950  10.730   1.340
 3814W        W 4785   2.600   1.420   7.910
 3815W        W 4786   4.520   3.010   6.390
 3816W        W 4787   3.660   3.740  11.730
 3817W        W 4788   4.680   2.870  13.520
 3818W        W 4789  13.830   6.560   3.850
 3819W        W 4790   5.440   9.560   1.080
 3820W        W 4791  10.020   6.690  10.020
 3821W        W 4792  11.460   4.610  13.230
 3822W        W 4793   9.950  12.630  10.970
 3823W        W 4794   8.600  10.350   2.760
 3824W        W 4795  11.700   2.440  13.830
 3825W        W 4796   9.610   4.360   4.210
 3826W        W 4797   6.870   2.730  10.790
 3827W        W 4798   0.110   4.230   0.070
 3828W        W 4799   7.150   4.750   7.140
 3829W        W 4800   8.450   9.780   7.970
 3830W        W 4801  13.430   2.140   3.120
 3831W        W 4802   7.840  11.940   4.290
 3832W        W 4803   6.370   9.970   7.430
 3833W        W 4804   7.670   0.440   4.270
 3834W        W 4805   1.350  11.140   1.760
 3835W        W 4806   2.510   9.810  11.340
 3836W        W 4807   7.370  13.710  12.880
 3837W        W 4808  13.490   3.530   5.190
 3838W        W 4809   2.580   5.890   3.810
 3839W        W 4810   3.790   7.640   6.810
 3840W        W 4811   2.360   6.720   3.330
 3841W        W 4812   5.380   9.520   9.700
 3842W        W 4813   3.820   4.700  10.230
 3843W        W 4814   8.200  12.450  13.880
 3844W        W 4815  10.680  11.950   4.290
 3845W        W 4816  12.420   6.950   9.500
 3846W        W 4817   3.350   0.330   6.840
 3847W        W 4818   3.970  11.200   3.710
 3848W        W 4819   0.720  12.320  12.800
 3849W        W 4820   8.760   1.930   5.830
 3850W        W 4821   0.490  12.040  13.150
 3851W        W 4822   3.990   7.260  13.250
 3852W        W 4823  11.170  13.090  11.650
 3853W        W 4824   0.100   9.370   1.980
 3854W        W 4825  10.370  10.100  10.280
 3855W        W 4826   7.490  11.680  13.220
 3856W        W 4827  12.250  13.840  10.460
 3857W        W 4828   4.640   9.940   9.910
 3858W        W 4829   6.670   4.610   4.180
 3859W        W 4830  10.010  11.930   0.250
 3860W        W 4831   0.480   5.880   9.560
 3861W        W 4832  11.050   3.690   8.410
 3862W        W 4833   9.920   6.900   7.600
 3863W        W 4834  11.580  12.160   5.030
 3864W        W 4835   6.530   9.020   9.080
 3865W        W 4836   0.760   0.230   7.650
 3866W        W 4837   9.770   8.280   5.400
 3867W        W 4838   5.020  10.720   9.480
 3868W        W 4839  12.660  11.690  13.130
 3869W        W 4840   2.060   8.960   4.850
 3870W        W 4841   6.680  10.780  12.910
 3871W        W 4842  10.520  10.750   4.020
 3872W        W 4843   4.140   9.290   4.600
 3873W        W 4844   0.640  11.190   8.240
 3874W        W 4845   4.280  10.090  11.980
 3875W        W 4846   1.150  11.020   5.250
 3876W        W 4847  13.020   5.390  12.980
 3877W        W 4848   1.650   6.360   5.050
 3878W        W 4849   1.230   0.750   3.980
 3879W        W 4850  11.290   2.770   8.280
 3880W        W 4851  11.110   4.390   4.440
 3881W        W 4852   1.670  12.030  13.550
 3882W        W 4853  11.500   9.310   3.370
 3883W        W 4854   3.300  13.100   4.890
 3884W        W 4855   8.910   3.390  12.660
 3885W        W 4856   1.450   9.190  10.700
 3886W        W 4857   0.350   5.420   9.440
 3887W        W 4858   9.280  12.150  12.610
 3888W        W 4859   0.230  13.270   6.020
 3889W        W 4860   1.980   9.690   0.580
 3890W        W 4861   4.180   3.200  11.300
 3891W        W 4862   0.440  11.620   6.730
 3892W        W 4863   3.060   1.040   6.300
 3893W        W 4864  13.740   9.770  11.830
 3894W        W 4865   9.080  10.760   1.450
 3895W        W 4866   4.210   5.570   8.570
 3896W        W 4867   5.900   6.970   3.930
 3897W        W 4868   6.430   7.580   8.480
 3898W        W 4869   1.410   2.220   5.730
 3899W        W 4870  13.690  10.490  10.630
 3900W        W 4871   0.180  10.520  12.780
 3901W        W 4872   7.860   3.220   8.060
 3902W        W 4873   5.630   7.390   2.660
 3903W        W 4874  12.570  12.670   8.720
 3904W        W 4875  10.290  11.010   2.410
 3905W        W 4876  12.380  11.680  10.640
 3906W        W 4877   3.110   5.540   7.080
 3907W        W 4878  13.240   1.600   2.450
 3908W        W 4879  12.460  12.740   4.210
 3909W        W 4880   1.640   8.780  11.970
 3910W        W 4881   7.150   9.280   8.440
 3911W        W 4882   3.520   4.660  12.910
 3912W        W 4883  10.160  13.040   6.900
 3913W        W 4884   9.310  11.120   6.090
 3914W        W 4885   6.640   6.090  12.250
 3915W        W 4886   3.920  13.340   8.600
 3916W        W 4887   6.850  12.210   4.570
 3917W        W 4888   7.510   0.600   5.210
 3918W        W 4889   9.580   6.390   2.480
 3919W        W 4890   9.390   9.260   5.250
 3920W        W 4891   2.080   0.410  12.310
 3921W        W 4892   6.400  10.830   7.100
 3922W        W 4893   3.050   9.250   4.530
 3923W        W 4894   8.070  12.890   5.510
 3924W        W 4895  10.620   9.300  13.580
 3925W        W 4896   5.810   0.410   4.610
 3926W        W 4897   0.850   6.530   0.600
 3927W        W 4898  12.000   9.410   1.720
 3928W        W 4899   1.210   7.520   0.650
 3929W        W 4900   6.260   0.570   6.940
 3930W        W 4901   9.190   7.860   3.640
 3931W        W 4902  13.330   6.160  13.690
 3932W        W 4903   2.220   8.900   4.320
 3933W        W 4904   7.350   2.550   1.020
 3934W        W 4905   4.840   9.410   3.500
 3935W        W 4906   1.690   7.350  10.000
 3936W        W 4907   6.570   6.520  10.790
 3937W        W 4908   2.490   0.060   1.190
 3938W        W 4909   2.240   0.730   3.460
 3939W        W 4910   0.070   9.340   3.140
 3940W        W 4911  10.090   2.080   1.390
 3941W        W 4912   6.850   2.920  13.310
 3942W        W 4913   1.310  11.590   3.930
 3943W        W 4914  10.330   5.840   1.080
 3944W        W 4915   7.840   5.400   0.590
 3945W        W 4916   4.240  11.790   0.390
 3946W        W 4917   5.900   5.700   9.920
 3947W        W 4918   9.050   2.490  11.040
 3948W        W 4919  13.070   0.140   5.870
 3949W        W 4920   4.840  11.790   5.850
 3950W        W 4921   9.680   0.520   5.670
 3951W        W 4922   6.560  12.290  11.080
 3952W        W 4923   0.020   4.200   5.460
 3953W        W 4924   1.600  12.910   3.750
 3954W        W 4925   8.620   8.620  10.310
 3955W        W 4926   7.080  10.680   5.270
 3956W        W 4927   8.510   8.940   7.830
 3957W        W 4928  10.380   0.790   4.610
 3958W        W 4929  10.030  12.030   0.810
 3959W        W 4930   4.840  10.690   3.020
 3960W        W 4931   7.700   7.380   1.550
 3961W        W 4932   5.800   4.410   2.170
 3962W        W 4933   9.390   7.110  10.530
 3963W        W 4934   6.800   0.450  13.350
 3964W        W 4935   4.170   4.320   0.820
 3965W        W 4936   6.330   3.580  11.780
 3966W        W 4937   9.610   7.110   9.220
 3967W        W 4938   7.230   0.320  12.030
 3968W        W 4939   6.100   5.470   7.960
 3969W        W 4940  12.680  10.880   5.690
 3970W        W 4941   2.800   9.240  12.540
 3971W        W 4942   2.560  13.300   8.870
 3972W        W 4943  10.640   2.680   8.790
 3973W        W 4944   8.050  11.560   9.630
 3974W        W 4945   1.660  11.210   3.820
 3975W        W 4946  11.830  12.450   9.190
 3976W        W 4947  11.270   7.370   1.240
 3977W        W 4948   9.420   1.620   6.370
 3978W        W 4949   7.950  10.380  11.650
 3979W        W 4950   0.940  12.720   6.050
 3980W        W 4951  13.550   0.970   4.270
 3981W        W 4952   5.560   3.670   7.420
 3982W        W 4953  10.240  13.380   7.850
 3983W        W 4954  10.950   2.000  11.930
 3984W        W 4955   9.890   5.850  10.820
 3985W        W 4956   8.340   3.000   8.130
 3986W        W 4957   5.150   8.050   0.970
 3987W        W 4958   4.470   2.140   8.290
 3988W        W 4959   3.570   6.810   2.230
 3989W        W 4960  11.370   5.590   2.610
 3990W        W 4961   1.540  13.060   8.830
 3991W        W 4962   7.630   9.880   0.090
 3992W        W 4963  13.440   2.860  10.660
 3993W        W 4964   5.250   3.540  12.770
 3994W        W 4965   8.510   1.980   0.040
 3995W        W 4966   9.030   7.050   5.820
 3996W        W 4967   2.120   8.630   1.590
 3997W        W 4968  13.690   1.290   5.430
 3998W        W 4969   9.620  11.240   5.430
 3999W        W 4970   1.650   6.380   6.990
 4000W        W 4971   2.690   7.210   4.770
 4001W        W 4972   4.680   6.010  13.420
 4002W        W 4973  12.760  10.640   7.330
 4003W        W 4974  10.790   6.060   1.870
 4004W        W 4975  13.320   5.020   3.930
 4005W        W 4976   4.870   3.980   9.730
 4006W        W 4977   9.820   7.270  10.850
 4007W        W 4978  12.810   8.200  11.270
 4008W        W 4979   1.430  13.200   4.950
 4009W        W 4980  13.040   3.980   2.450
 4010W        W 4981   8.620   0.550   0.690
 4011W        W 4982   0.930   8.290   2.310
 4012W        W 4983   6.910   8.150   0.290
 4013W        W 4984   7.550   8.100   4.940
 4014W        W 4985   3.280   9.890   2.300
 4015W        W 4986   9.750   3.370   2.250
 4016W        W 4987   9.320   1.490  12.480
 4017W        W 4988   8.010   6.660   2.600
 4018W        W 4989   7.690   5.860   4.520
 4019W        W 4990   0.290   9.670  10.770
 4020W        W 4991  10.260   8.670  12.900
 4021W        W 4992   7.300  11.490   6.830
 4022W        W 4993  12.440   3.310   3.640
 4023W        W 4994   1.990   9.590   1.580
 4024W        W 4995  12.990  12.270   0.300
 4025W        W 4996   5.890   8.550   2.080
 4026W        W 4997   2.950  12.230   9.710
 4027W        W 4998   7.560   9.940   5.170
 4028W        W 4999   4.080   3.120   4.140
 4029W        W 5000  10.240  11.980   3.500
 4030W        W 5001   4.250   7.630  13.040
 4031W        W 5002   4.850   4.340   6.010
 4032W        W 5003   6.190   1.930   8.940
 4033W        W 5004   5.120   5.620   4.880
 4034W        W 5005  11.180   3.460   5.580
 4035W        W 5006   4.080   9.250   2.150
 4036W        W 5007   5.660  11.380   5.620
 4037W        W 5008   0.990   3.040   8.710
 4038W        W 5009   8.010   6.840  10.750
 4039W        W 5010   7.260   5.870   2.620
 4040W        W 5011  12.090   0.250   6.690
 4041W        W 5012   6.700   3.810  12.650
 4042W        W 5013   7.690  12.110   1.970
 4043W        W 5014   1.640   7.630   5.790
 4044W        W 5015   3.770  12.060   4.890
 4045W        W 5016   0.880   0.730   7.200
 4046W        W 5017   8.320   6.210   1.950
 4047W        W 5018   4.000   7.160   4.670
 4048W        W 5019   5.360   3.050   9.610
 4049W        W 5020  11.490   7.040   3.860
 4050W        W 5021   2.740   5.660  13.840
 4051W        W 5022   5.770   7.700   7.630
 4052W        W 5023  10.280   0.100   6.080
 4053W        W 5024   8.370  12.280  12.370
 4054W        W 5025  11.290   8.750   2.600
 4055W        W 5026  13.740   0.800   6.860
 4056W        W 5027  10.980  12.200  12.640
 4057W        W 5028   5.730   1.250   2.800
 4058W        W 5029   2.840   9.650   6.150
 4059W        W 5030  11.020   5.690  13.060
 4060W        W 5031   0.220   6.420  11.840
 4061W        W 5032   5.410   5.760   8.690
 4062W        W 5033   8.830   8.270   2.970
 4063W        W 5034   9.790   7.180   1.950
 4064W        W 5035   3.130  13.570   4.610
 4065W        W 5036   1.180   0.870   9.550
 4066W        W 5037  12.800   0.380   7.050
 4067W        W 5038   9.510  10.330   6.430
 4068W        W 5039  11.090   5.760   4.590
 4069W        W 5040   7.020   1.270   2.480
 4070W        W 5041  11.860   6.370   1.830
 4071W        W 5042   2.500   0.230   7.300
 4072W        W 5043   5.160   2.210   3.080
 4073W        W 5044   0.600  10.950   2.790
 4074W        W 5045  10.960   0.380   8.480
 4075W        W 5046   6.670   0.630   9.800
 4076W        W 5047   2.570   5.400   1.680
 4077W        W 5048   2.310   8.780  13.790
 4078W        W 5049   3.280   1.470   6.130
 4079W        W 5050   5.990  12.080  12.850
 4080W        W 5051   2.010  11.750   3.650
 4081W        W 5052   2.780   6.430   7.780
 4082W        W 5053   9.970  11.690   5.650
 4083W        W 5054   3.170   8.310   3.190
 4084W        W 5055   7.230   5.560  11.750
 4085W        W 5056  11.660  10.320   9.710
 4086W        W 5057   1.570   6.250   0.300
 4087W        W 5058  10.850   6.370   9.780
 4088W        W 5059   5.700   4.610   8.930
 4089W        W 5060   0.780   8.470  10.030
 4090W        W 5061   6.970  13.150   1.970
 4091W        W 5062  12.200   7.490   8.180
 4092W        W 5063  10.000  13.740   0.350
 4093W        W 5064   9.170   2.580  11.850
 4094W        W 5065   1.980   7.340  11.740
 4095W        W 5066   4.240   0.300  10.690
 4096W        W 5067   3.310   3.250   4.970
 4097W        W 5068   9.400  12.800   2.240
 4098W        W 5069   7.730  10.430   7.990
 4099W        W 5070  12.600   7.170  11.070
 4100W        W 5071   1.410  10.530   3.350
 4101W        W 5072   3.270   8.010   0.510
 4102W        W 5073  12.440   8.770   6.950
 4103W        W 5074   9.820   2.760   7.700
 4104W        W 5075   7.550   4.560   3.300
 4105W        W 5076  12.260  13.580  12.210
 4106W        W 5077  13.420  12.580   5.150
 4107W        W 5078  13.000  13.540   6.100
 4108W        W 5079  11.950  11.260   9.400
 4109W        W 5080   7.770   1.000   9.170
 4110W        W 5081   8.910  13.770   1.890
 4111W        W 5082  12.570   5.750   1.090
 4112W        W 5083  13.400  13.920   7.340
 4113W        W 5084   2.740   0.990   0.310
 4114W        W 5085  11.030   7.100   4.070
 4115W        W 5086   3.560   2.930   5.350
 4116W        W 5087   3.840  11.260   8.300
 4117W        W 5088  12.570   6.930  10.560
 4118W        W 5089   6.220   3.980   0.470
 4119W        W 5090  10.070  10.400   9.000
 4120W        W 5091   4.610   1.230   3.770
 4121W        W 5092  10.930  12.650   8.540
 4122W        W 5093  12.900  10.170   7.580
 4123W        W 5094   4.730   9.970   5.650
 4124W        W 5095  11.060   2.060  10.410
 4125W        W 5096   4.820  10.960   5.950
 4126W        W 5097   5.810  10.150  10.150
 4127W        W 5098   2.930   8.520   8.970
 4128W        W 5099  13.560   8.650  11.740
 4129W        W 5100  11.340   7.860   5.210
 4130W        W 5101   2.180   4.490   3.770
 4131W        W 5102  10.690   0.160  10.810
 4132W        W 5103   0.400  12.770   6.100
 4133W        W 5104  13.770   9.480   3.600
 4134W        W 5105  11.310   9.640  10.280
 4135W        W 5106  12.920   4.330   9.400
 4136W        W 5107  11.630   3.180   6.240
 4137W        W 5108  12.290   1.590   3.820
 4138W        W 5109   2.200  13.420   4.390
 4139W        W 5110   3.240   2.990   3.570
 4140W        W 5111   4.430   0.630  13.850
 4141W        W 5112   2.980   1.890  13.860
 4142W        W 5113  12.400   8.850  10.000
 4143W        W 5114   3.000   1.150   9.210
 4144W        W 5115   0.760   4.790   1.660
 4145W        W 5116   0.770   6.260   7.380
 4146W        W 5117   9.910  10.030   5.440
 4147W        W 5118  11.480   1.890  10.580
 4148W        W 5119   6.840  12.830   9.130
 4149W        W 5120   9.830   2.590  12.370
 4150W        W 5121   6.760   4.120  13.030
 4151W        W 5122   4.130   9.860   1.800
 4152W        W 5123  13.630  12.170   8.330
 4153W        W 5124   6.110   9.150   5.940
 4154W        W 5125   1.620   8.610  13.090
 4155W        W 5126  12.990   5.320   9.940
 4156W        W 5127   6.370   5.500   9.870
 4157W        W 5128   0.540   2.520  13.750
 4158W        W 5129   7.110   3.790   4.610
 4159W        W 5130  10.970  12.380   5.070
 4160W        W 5131   8.420   3.530   5.160
 4161W        W 5132   4.130   7.240  11.440
 4162W        W 5133  12.570   6.080  12.980
 4163W        W 5134   4.390  12.170  13.060
 4164W        W 5135   2.790   6.350  11.690
 4165W        W 5136  11.450   6.650   1.740
 4166W        W 5137  13.070   9.560   8.390
 4167W        W 5138   6.300   2.950  12.650
 4168W        W 5139   6.300  12.320   3.970
 4169W        W 5140   4.260   4.870  10.940
 4170W        W 5141  13.390  13.650   3.110
 4171W        W 5142   1.240   1.380   9.710
 4172W        W 5143   6.010  13.470   2.630
 4173W        W 5144   3.850   0.920   8.960
 4174W        W 5145   1.940   4.930   9.230
 4175W        W 5146  11.990   6.180   0.520
 4176W        W 5147   0.180   8.010   2.250
 4177W        W 5148  10.990   7.360   8.060
 4178W        W 5149  10.380   9.060   0.170
 4179W        W 5150   6.510   3.690   5.570
 4180W        W 5151  10.520   9.730   5.280
 4181W        W 5152   2.300   0.370   2.780
 4182W        W 5153  10.730   7.530   1.570
 4183W        W 5154  10.070   3.450   1.190
 4184W        W 5155   3.720  13.750  13.760
 4185W        W 5156   7.680   0.700   8.740
 4186W        W 5157   1.100   7.810   1.650
 4187W        W 5158   1.280   9.630  10.620
 4188W        W 5159   4.650  12.890   3.390
 4189W        W 5160   8.480   5.890   0.950
 4190W        W 5161   0.460  13.240   6.760
 4191W        W 5162   6.020   6.490  10.810
 4192W        W 5163   2.410   6.230   9.700
 4193W        W 5164  10.370  13.510   5.700
 4194W        W 5165   4.860  10.470   7.680
 4195W        W 5166  12.590   1.170   0.200
 4196W        W 5167  10.950  13.110   8.550
 4197W        W 5168   8.860   5.230   3.900
 4198W        W 5169  13.070   6.140   2.310
 4199W        W 5170  10.510   0.570  11.940
 4200W        W 5171   7.310   9.670  11.580
 4201W        W 5172   6.170   9.900   9.270
 4202W        W 5173   3.800   9.540  11.520
 4203W        W 5174  13.770   3.520   3.140
 4204W        W 5175  12.760   5.360   6.200
 4205W        W 5176  10.080  11.380   2.680
 4206W        W 5177  12.540   2.270   7.050
 4207W        W 5178  11.610   0.630   4.600
 4208W        W 5179   5.270   6.180   3.080
 4209W        W 5180   7.820   0.610  10.890
 4210W        W 5181   4.780  10.690  11.850
 4211W        W 5182  13.510  13.230   8.170
 4212W        W 5183   3.550   0.860   2.720
 4213W        W 5184   2.460   4.320   2.080
 4214W        W 5185  12.790   3.350  11.630
 4215W        W 5186  11.130   4.890   8.940
 4216W        W 5187   1.370   8.400  13.920
 4217W        W 5188   9.700  10.290   5.030
 4218W        W 5189   1.200   4.350   8.710
 4219W        W 5190  12.610   6.970   2.590
 4220W        W 5191   2.870   0.290  11.170
 4221W        W 5192   1.870  13.080   5.930
 4222W        W 5193  10.420  13.910   7.000
 4223W        W 5194   8.370  11.830   1.500
 4224W        W 5195  11.650   9.950  12.960
 4225W        W 5196   6.810  13.900   8.530
 4226W        W 5197   5.340   7.830   1.790
 4227W        W 5198  13.670  10.220   6.420
 4228W        W 5199  10.920   2.320   0.160
 4229W        W 5200   4.110  12.460   4.780
 4230W        W 5201   4.580   5.210   8.110
 4231W        W 5202  12.510   6.950  12.820
 4232W        W 5203  13.750   0.710   4.730
 4233W        W 5204   5.780   2.940   3.190
 4234W        W 5205   9.180   2.680   7.080
 4235W        W 5206   2.260  13.600   8.600
 4236W        W 5207   5.730   9.280  13.430
 4237W        W 5208   0.530   6.870   9.590
 4238W        W 5209  12.550   0.280  13.770
 4239W        W 5210  11.970   5.540   2.970
 4240W        W 5211   9.790   8.890  12.790
 4241W        W 5212   1.820   8.460   8.960
 4242W        W 5213   2.160  13.140  12.750
 4243W        W 5214  12.160  11.960  12.790
 4244W        W 5215   8.490  10.260   0.950
 4245W        W 5216   0.130   4.950  13.320
 4246W        W 5217   7.400  13.060   4.280
 4247W        W 5218   4.880   5.970   2.730
 4248W        W 5219   0.050  11.300  10.900
 4249W        W 5220   0.520   6.080  13.100
 4250W        W 5221   4.270   0.040   4.060
 4251W        W 5222   6.220   0.200  12.230
 4252W        W 5223   1.020   8.760   7.190
 4253W        W 5224  11.740  12.140   8.760
 4254W        W 5225  11.820   0.410   2.020
 4255W        W 5226   6.680   3.650   6.430
 4256W        W 5227   4.650  12.520   9.030
 4257W        W 5228   8.590  12.140   5.000
 4258W        W 5229   5.040   8.320   7.610
 4259W        W 5230   7.930   2.760   8.720
 4260W        W 5231   7.090   1.900   5.150
 4261W        W 5232   7.020   7.210  10.560
 4262W        W 5233   7.040   5.380   2.860
 4263W        W 5234   3.270   5.060   2.870
 4264W        W 5235   7.070   6.870  12.910
 4265W        W 5236   6.700   0.760   7.170
 4266W        W 5237   8.490   0.130   1.620
 4267W        W 5238   3.310   3.030  10.200
 4268W        W 5239   6.550  13.160   7.610
 4269W        W 5240   6.400   1.290   4.210
 4270W        W 5241   4.140   2.580  11.190
 4271W        W 5242   6.980  11.440   9.260
 4272W        W 5243   1.730   6.870  10.150
 4273W        W 5244   2.260   5.570  10.460
 4274W        W 5245   9.500   0.620   8.390
 4275W        W 5246   7.910   7.030   4.840
 4276W        W 5247   4.840   5.870   3.210
 4277W        W 5248  13.830   2.350  10.490
 4278W        W 5249   6.340  13.510   0.840
 4279W        W 5250   0.180   1.960   4.370
 4280W        W 5251   4.000   2.950  10.380
 4281W        W 5252   7.420   3.720   2.540
 4282W        W 5253   9.320  12.310   8.970
 4283W        W 5254   8.440  12.370  11.860
 4284W        W 5255  12.310   6.370   1.640
 4285W        W 5256   1.940   8.380  13.890
 4286W        W 5257  12.610   0.330   9.680
 4287W        W 5258   0.780   1.700  10.040
 4288W        W 5259   0.350   2.990   5.110
 4289W        W 5260   4.530  12.620   3.030
 4290W        W 5261  11.090   5.320   3.400
 4291W        W 5262   2.280   0.460   0.880
 4292W        W 5263  10.520  10.350   3.710
 4293W        W 5264   3.840   1.690   2.370
 4294W        W 5265  13.670   8.780   1.200
 4295W        W 5266  11.490  10.250  11.150
 4296W        W 5267  13.640   5.600   5.430
 4297W        W 5268   9.280   6.150   4.130
 4298W        W 5269   7.470   2.480   1.890
 4299W        W 5270   3.510   0.280  13.620
 4300W        W 5271   5.060   3.960   6.390
 4301W        W 5272   5.200   7.310   4.870
 4302W        W 5273   0.090   9.070   6.950
 4303W        W 5274  10.500  12.650  10.620
 4304W        W 5275   2.890  12.970   9.490
 4305W        W 5276  11.030   2.490   7.130
 4306W        W 5277  11.960  10.930  13.210
 4307W        W 5278   8.560   9.980   3.900
 4308W        W 5279  12.490  10.270  10.080
 4309W        W 5280   9.220   7.720  12.170
 4310W        W 5281   3.350   1.260   4.510
 4311W        W 5282  10.660   1.370   3.960
 4312W        W 5283  10.960   4.650   7.420
 4313W        W 5284  13.710  13.290   8.630
 4314W        W 5285   9.840  11.830   6.310
 4315W        W 5286  11.900   8.120   2.350
 4316W        W 5287   1.840   5.320   0.790
 4317W        W 5288   7.620   4.860  12.300
 4318W        W 5289   0.290   9.950   1.130
 4319W        W 5290  12.000   6.170  10.040
 4320W        W 5291   0.950   6.200   0.040
 4321W        W 5292   1.170   5.940   1.480
 4322W        W 5293   8.670   2.300   9.890
 4323W        W 5294   1.000   5.710   5.370
 4324W        W 5295   7.510   5.410  11.040
 4325W        W 5296   6.100   2.740   3.490
 4326W        W 5297   7.810   1.090  10.940
 4327W        W 5298   7.020   8.960   5.960
 4328W        W 5299   7.760   1.040   3.650
 4329W        W 5300   7.200   7.100   2.900
 4330W        W 5301   9.120  13.580   6.730
 4331W        W 5302   0.870  12.040  10.030
 4332W        W 5303   9.600  11.410  10.590
 4333W        W 5304   4.200   4.960   2.000
 4334W        W 5305   3.040  11.630  10.610
 4335W        W 5306  11.140   8.670  10.220
 4336W        W 5307  10.250   0.530   9.340
 4337W        W 5308  10.220  11.440   0.390
 4338W        W 5309   0.610   4.890  13.200
 4339W        W 5310   6.820   1.960   5.550
 4340W        W 5311   9.180   2.740   3.630
 4341W        W 5312   5.920   2.450   6.040
 4342W        W 5313  12.300   9.090  10.860
 4343W        W 5314   4.650  13.590   9.130
 4344W        W 5315   1.230   9.460  13.840
 4345W        W 5316  11.230   7.440   2.400
 4346W        W 5317   9.030   1.560  12.030
 4347W        W 5318   3.350   3.570   4.530
 4348W        W 5319   5.550   6.430   2.260
 4349W        W 5320   5.710   8.160   1.680
 4350W        W 5321   0.660   4.380   0.050
 4351W        W 5322   4.520   1.390   0.320
 4352W        W 5323   6.080   9.740   5.140
 4353W        W 5324   5.870   4.260   9.390
 4354W        W 5325   4.700  10.320   8.290
 4355W        W 5326  13.220   8.180  10.290
 4356W        W 5327   8.300   0.440   9.960
 4357W        W 5328  11.690  13.720  10.610
 4358W        W 5329   5.710   6.500   1.440
 4359W        W 5330  13.050  10.230   2.720
 4360W        W 5331  11.500  13.130   9.210
 4361W        W 5332   6.610  13.020   0.400
 4362W        W 5333   0.740  12.210   1.130
 4363W        W 5334   4.890   8.520   0.990
 4364W        W 5335  12.800  10.710   2.680
 4365W        W 5336   2.980   0.510   6.600
 4366W        W 5337   9.950   0.740  10.720
 4367W        W 5338   7.290  12.550   0.890
 4368W        W 5339   8.970   0.520   1.490
 4369W        W 5340  13.550   6.670   3.440
 4370W        W 5341   4.340  13.640  12.900
 4371W        W 5342  13.340  11.800  10.820
 4372W        W 5343   2.850  11.750   4.480
 4373W        W 5344   8.840  12.690   9.110
 4374W        W 5345   4.570   7.580   7.810
 4375W        W 5346  12.710   1.220   3.110
 4376W        W 5347   0.450   5.070  12.270
 4377W        W 5348   2.740   9.230   4.040
 4378W        W 5349   9.880  12.780   9.960
 4379W        W 5350  13.230   1.110   7.770
 4380W        W 5351   8.030  10.510   1.970
 4381W        W 5352   3.600   8.100  12.870
 4382W        W 5353   5.750  10.620  10.520
 4383W        W 5354   5.040   7.340   4.390
 4384W        W 5355   5.200   2.100  13.090
 4385W        W 5356   5.530   0.960  12.020
 4386W        W 5357   0.630   7.790   1.400
 4387W        W 5358  12.960   0.660   7.840
 4388W        W 5359   3.790  10.050   2.380
 4389W        W 5360   8.280   2.200   2.420
 4390W        W 5361   0.010  10.210  11.830
 4391W        W 5362  12.800   2.180   3.140
 4392W        W 5363   8.540   1.220   1.180
 4393W        W 5364   9.400   8.150  10.850
 4394W        W 5365  12.450   0.520   7.750
 4395W        W 5366   2.240   1.320   4.710
 4396W        W 5367   4.120   5.390   2.250
 4397W        W 5368   3.210   1.430   9.590
 4398W        W 5369   3.360   6.390   1.050
 4399W        W 5370  11.880   6.670  13.000
 4400W        W 5371  13.410   5.380   7.520
 4401W        W 5372   0.860   2.640   0.530
 4402W        W 5373   6.960   3.000  13.840
 4403W        W 5374   4.110  13.510   4.640
 4404W        W 5375  11.870   5.290   4.000
 4405W        W 5376  10.770   4.350   3.980
 4406W        W 5377   3.770   3.830  10.490
 4407W        W 5378   9.410  12.280  12.160
 4408W        W 5379  10.900   3.840   5.740
 4409W        W 5380  13.220   0.190   6.860
 4410W        W 5381   3.000   0.160   7.440
 4411W        W 5382   0.900  11.380  12.730
 4412W        W 5383   7.920   2.860   1.450
 4413W        W 5384   8.150  13.670   7.100
 4414W        W 5385  10.830   5.780   1.150
 4415W        W 5386  13.860   1.850   8.430
 4416W        W 5387   0.440   3.420   6.950
 4417W        W 5388   9.750  13.460  11.230
 4418W        W 5389  12.690   3.850   7.230
 4419W        W 5390   2.300  13.060   0.300
 4420W        W 5391   4.910   6.980  13.550
 4421W        W 5392   0.480   6.860  11.650
 4422W        W 5393   6.050   2.880   7.010
 4423W        W 5394  12.840   6.060   9.570
 4424W        W 5395  10.290  10.880  12.850
 4425W        W 5396   2.420   6.090  10.560
 4426W        W 5397   6.840  11.240  13.060
 4427W        W 5398  12.210   5.360   8.600
 4428W        W 5399   4.770  12.200   9.400
 4429W        W 5400   6.710   7.990   2.410
 4430W        W 5401   3.980   4.120  10.060
 4431W        W 5402   9.330   7.500  10.880
 4432W        W 5403  11.510  13.040  12.610
 4433W        W 5404  10.930   7.790   6.100
 4434W        W 5405   9.540   6.970  12.450
 4435W        W 5406  10.310  11.250   5.720
 4436W        W 5407  11.260  11.410   8.460
 4437W        W 5408  10.770   6.100  10.550
 4438W        W 5409   1.760   5.340   9.530
 4439W        W 5410   2.660   1.710   2.710
 4440W        W 5411   9.000  10.900  10.980
 4441W        W 5412   9.340   7.730   4.200
 4442W        W 5413   3.710  11.610   4.670
 4443W        W 5414   7.980   5.310   2.630
 4444W        W 5415   5.000   0.530   8.780
 4445W        W 5416   5.560  12.610  10.980
 4446W        W 5417   2.130  10.140   7.220
 4447W        W 5418   4.380   1.930   8.830
 4448W        W 5419   6.210   4.580   7.050
 4449W        W 5420  12.250   7.880   5.320
 4450W        W 5421  10.290   6.910   8.600
 4451W        W 5422   9.960   3.160   7.960
 4452W        W 5423   8.870   3.980   1.430
 4453W        W 5424  12.740   4.120  11.430
 4454W        W 5425  10.910   5.220   0.440
 4455W        W 5426  12.980  11.220   4.500
 4456W        W 5427   4.830   9.100   3.080
 4457W        W 5428   3.690   0.070   7.840
 4458W        W 5429   6.460   7.660  11.930
 4459W        W 5430  12.840  12.970   8.450
 4460W        W 5431   9.000   4.660   9.250
 4461W        W 5432   5.490   7.410  12.390
 4462W        W 5433   0.360   5.640   1.310
 4463W        W 5434  10.950   6.840  10.030
 4464W        W 5435   8.940  12.610   8.630
 4465W        W 5436   2.490   4.100  11.240
 4466W        W 5437   0.880   5.870  13.620
 4467W        W 5438  13.710  10.830  13.510
 4468W        W 5439   7.200   5.020  12.120
 4469W        W 5440  11.530   0.730  11.030
 4470W        W 5441  12.290   7.430   0.240
 4471W        W 5442  10.240  11.590   6.070
 4472W        W 5443  13.540  11.230  13.290
 4473W        W 5444  13.590   5.680   8.620
 4474W        W 5445   1.520   4.740   7.240
 4475W        W 5446   2.690   0.120  13.370
 4476W        W 5447  10.840   4.320   1.460
 4477W        W 5448  13.890   1.260  10.210
 4478W        W 5449  13.190   6.980   7.270
 4479W        W 5450  11.870  11.590   7.790
 4480W        W 5451   1.480   5.010  10.560
 4481W        W 5452   2.720   5.290  10.590
 4482W        W 5453   0.040   1.110   5.030
 4483W        W 5454   7.120   3.010   5.930
 4484W        W 5455   9.410  11.350   4.790
 4485W        W 5456   2.040   9.930   6.760
 4486W        W 5457   4.360   0.050   9.240
 4487W        W 5458   4.700   2.430   6.130
 4488W        W 5459   3.840   7.120   6.900
 4489W        W 5460   0.820   8.220  12.930
 4490W        W 5461   8.140  11.840   2.380
 4491W        W 5462   8.610  11.770   0.290
 4492W        W 5463  10.880   3.580   3.770
 4493W        W 5464   3.070   8.880   0.580
 4494W        W 5465   1.620   7.630   0.450
 4495W        W 5466   6.350  10.920   3.640
 4496W        W 5467   7.400  11.340   2.830
 4497W        W 5468  13.640  10.020   0.010
 4498W        W 5469   4.000   3.640   5.650
 4499W        W 5470   2.040  13.770   4.760
 4500W        W 5471   5.650  12.400   8.750
 4501W        W 5472   4.600   6.500   0.340
 4502W        W 5473   9.980   0.540   6.900
 4503W        W 5474   8.940   5.390   1.810
 4504W        W 5475   4.090   6.810  11.710
 4505W        W 5476   8.730   5.980   0.490
 4506W        W 5477   2.530  13.240   1.970
 4507W        W 5478  10.480   7.270   4.750
 4508W        W 5479   2.280   1.580  13.060
 4509W        W 5480   0.400   6.760  13.620
 4510W        W 5481   8.700   6.940   3.870
 4511W        W 5482  13.390   4.410   1.150
 4512W        W 5483   7.330   3.040  10.420
 4513W        W 5484   0.620   3.880   3.060
 4514W        W 5485   2.380   8.410   9.200
 4515W        W 5486  11.200  13.860  10.890
 4516W        W 5487   4.710   7.980  12.140
 4517W        W 5488   6.430   5.940   7.700
 4518W        W 5489   5.940  11.890   0.340
 4519W        W 5490   2.060   1.620   1.340
 4520W        W 5491  10.050  12.960   3.610
 4521W        W 5492   2.580  13.040  12.530
 4522W        W 5493  13.330   7.690  10.590
 4523W        W 5494   8.070  13.810   1.130
 4524W        W 5495   6.070   0.560   1.070
 4525W        W 5496   1.250   1.820   6.490
 4526W        W 5497  10.700   4.700   5.640
 4527W        W 5498   3.550   4.320  13.820
 4528W        W 5499   6.460   8.490   7.120
 4529W        W 5500   0.430  12.930   3.510
 4530W        W 5501  13.300   5.730   3.510
 4531W        W 5502  12.970   4.170   3.110
 4532W        W 5503   6.050   1.930   5.960
 4533W        W 5504   0.560   4.330   7.490
 4534W        W 5505  11.330   5.310  10.530
 4535W        W 5506   5.610  10.940   4.970
 4536W        W 5507  10.470   7.760  11.470
 4537W        W 5508   9.230   7.230   2.370
 4538W        W 5509  11.280   8.200   6.160
 4539W        W 5510   7.770   6.710   0.960
 4540W        W 5511   0.380   2.910   8.430
 4541W        W 5512   5.020   8.150   7.110
 4542W        W 5513  13.250  11.900   0.100
 4543W        W 5514   3.390   4.570   6.470
 4544W        W 5515   2.200   9.910  11.710
 4545W        W 5516   9.400   4.770   0.100
 4546W        W 5517   6.920  13.510   8.990
 4547W        W 5518  11.520   4.220   6.950
 4548W        W 5519   1.420  11.290   9.840
 4549W        W 5520  12.890   6.810   8.500
 4550W        W 5521   8.200   1.890  11.250
 4551W        W 5522   2.570   8.740   4.760
 4552W        W 5523   4.380  11.490   5.330
 4553W        W 5524   3.710   1.740   7.790
 4554W        W 5525   8.970  11.810  13.880
 4555W        W 5526   2.420   8.590  11.200
 4556W        W 5527   5.380   0.860   9.420
 4557W        W 5528   5.850   9.720   0.740
 4558W        W 5529  11.910  11.490   1.310
 4559W        W 5530  12.240   1.420  13.270
 4560W        W 5531   5.660   2.690   9.350
 4561W        W 5532   3.350   4.140  11.510
 4562W        W 5533   5.400   6.220  13.770
 4563W        W 5534   9.210   9.310   1.780
 4564W        W 5535  10.400   7.430  13.230
 4565W        W 5536   4.590  12.410   6.940
 4566W        W 5537   1.400   2.630   2.530
 4567W        W 5538   1.120   3.260  10.070
 4568W        W 5539   5.690   8.550   4.190
 4569W        W 5540   8.610   6.190   8.620
 4570W        W 5541  11.710   1.110  13.130
 4571W        W 5542   3.150   8.710   0.080
 4572W        W 5543   8.770   1.070   0.300
 4573W        W 5544   4.510   3.900   4.940
 4574W        W 5545   8.850   8.650   8.770
 4575W        W 5546   8.570  13.460  11.670
 4576W        W 5547   4.290  11.030   0.840
 4577W        W 5548   1.080   2.740   7.960
 4578W        W 5549  12.060   4.680   1.390
 4579W        W 5550   0.110   9.760   1.660
 4580W        W 5551  12.380   8.570  13.010
 4581W        W 5552  11.950   1.860  13.810
 4582W        W 5553   0.710   1.170   9.650
 4583W        W 5554   6.620   6.780   4.670
 4584W        W 5555   8.610   1.910   0.500
 4585W        W 5556  10.000   0.930  12.160
 4586W        W 5557   6.580  13.740   9.620
 4587W        W 5558   8.350   1.700   6.720
 4588W        W 5559   2.750  10.720   1.850
 4589W        W 5560   2.850   9.720   4.200
 4590W        W 5561  12.950  10.580   8.360
 4591W        W 5562   4.620   8.710   9.850
 4592W        W 5563   5.800  13.780   7.630
 4593W        W 5564  13.050  12.310   7.660
 4594W        W 5565  11.200   0.900   4.650
 4595W        W 5566   6.260   2.360   0.440
 4596W        W 5567   0.090   2.070   9.570
 4597W        W 5568   2.470   4.260   8.140
 4598W        W 5569   7.340   2.190  12.270
 4599W        W 5570   0.860   5.080   8.360
 4600W        W 5571   9.540   4.760  12.040
 4601W        W 5572   4.130   5.960   9.260
 4602W        W 5573   5.870   4.910   6.620
 4603W        W 5574   5.820   8.960   0.490
 4604W        W 5575   4.010   8.180   5.280
 4605W        W 5576   7.590   2.050   7.190
 4606W        W 5577  10.520   9.870   1.700
 4607W        W 5578   5.720   5.390  13.160
 4608W        W 5579  11.460   3.900   5.640
 4609W        W 5580   4.790   2.090   0.320
 4610W        W 5581   5.170   8.000  10.470
 4611W        W 5582  10.080  13.480   8.820
 4612W        W 5583   9.490   5.910   2.410
 4613W        W 5584  13.480   4.890   2.190
 4614W        W 5585   0.900   8.370   0.080
 4615W        W 5586   2.460   0.100   6.480
 4616W        W 5587   3.780   6.690   8.800
 4617W        W 5588   3.680   9.590  12.640
 4618W        W 5589   9.840   1.800  13.490
 4619W        W 5590   6.310   7.110   8.460
 4620W        W 5591   0.280  11.600   8.010
 4621W        W 5592   1.210   1.790   3.880
 4622W        W 5593  10.250   4.210   7.150
 4623W        W 5594   7.190   5.850   6.510
 4624W        W 5595   9.300   1.020   1.080
 4625W        W 5596   9.560   9.010  10.880
 4626W        W 5597   2.340   9.960  13.120
 4627W        W 5598   6.420   2.710  11.650
 4628W        W 5599   0.770  12.030   1.780
 4629W        W 5600  11.760   2.810   6.710
 4630W        W 5601   0.970   4.140   2.250
 4631W        W 5602   2.640  10.280  12.140
 4632W        W 5603   4.900   7.570   3.060
 4633W        W 5604   2.270   0.430   8.130
 4634W        W 5605   4.270  10.000   8.470
 4635W        W 5606   1.820  10.920   4.680
 4636W        W 5607  10.470   9.680   2.180
 4637W        W 5608   4.600   5.720   2.030
 4638W        W 5609   7.410  11.930   0.440
 4639W        W 5610  13.610   7.910   5.360
 4640W        W 5611   7.500   2.320   4.470
 4641W        W 5612  13.250   8.910  12.090
 4642W        W 5613   8.200   7.980   6.920
 4643W        W 5614   8.050   5.710   4.110
 4644W        W 5615  13.160   0.930   9.580
 4645W        W 5616  12.440   5.240   5.700
 4646W        W 5617   5.870  13.810   4.440
 4647W        W 5618  12.120   0.620  13.130
 4648W        W 5619   5.550   2.700  11.880
 4649W        W 5620  11.660  13.330   9.700
 4650W        W 5621   5.990  11.850   0.850
 4651W        W 5622  12.130   5.680   0.150
 4652W        W 5623  12.330   5.680  12.260
 4653W        W 5624   3.790   4.200   2.200
 4654W        W 5625   2.120  13.140   5.490
 4655W        W 5626   3.560   8.750   1.930
 4656W        W 5627   9.130   0.060   6.020
 4657W        W 5628  12.020   2.230  12.880
 4658W        W 5629   2.750   1.690   1.260
 4659W        W 5630  12.190  10.420   3.340
 4660W        W 5631   3.580   2.670   5.970
 4661W        W 5632   8.720   5.090  11.900
 4662W        W 5633   3.000   8.860   9.500
 4663W        W 5634  12.320  11.410   7.810
 4664W        W 5635  10.840   3.760  11.560
 4665W        W 5636  11.510   3.190  10.280
 4666W        W 5637   2.390  12.450   5.490
 4667W        W 5638  13.700   6.840   6.030
 4668W        W 5639  13.310   5.290   4.470
 4669W        W 5640   0.470   5.200  13.660
 4670W        W 5641   6.780   0.670   6.710
 4671W        W 5642   0.040   1.810  10.380
 4672W        W 5643   6.170   6.230   2.940
 4673W        W 5644   8.080   2.100   9.950
 4674W        W 5645  10.430   1.160   3.620
 4675W        W 5646   7.160   0.350   8.320
 4676W        W 5647   9.650   8.660   9.880
 4677W        W 5648   2.830  12.120   2.930
 4678W        W 5649   2.070   2.850   9.440
 4679W        W 5650  11.590   8.400   4.890
 4680W        W 5651  11.080  13.380  11.230
 4681W        W 5652   6.520   4.740  13.550
 4682W        W 5653  12.180   7.500   2.200
 4683W        W 5654   9.610  13.170  12.570
 4684W        W 5655  10.360  10.780   5.810
 4685W        W 5656   7.620   0.900   4.120
 4686W        W 5657  13.130  13.450   4.140
 4687W        W 5658  10.310   6.160  10.900
 4688W        W 5659  12.960   8.180   3.170
 4689W        W 5660  12.850   0.830  12.540
 4690W        W 5661   1.730  11.740  12.110
 4691W        W 5662   5.150  11.700   7.110
 4692W        W 5663  10.540   1.900   1.640
 4693W        W 5664  13.320   7.310   0.380
 4694W        W 5665   8.450  11.660  11.630
 4695W        W 5666  10.220   2.490   1.570
 4696W        W 5667   9.780   8.150   0.380
 4697W        W 5668  10.190  13.130  11.830
 4698W        W 5669   4.640   1.970   5.970
 4699W        W 5670   9.640   7.380  11.320
 4700W        W 5671  12.950   6.190   2.870
 4701W        W 5672  13.900   6.570  10.940
 4702W        W 5673   7.960   1.240   9.810
 4703W        W 5674   6.640   1.660   5.010
 4704W        W 5675  13.640   9.850   7.300
 4705W        W 5676   0.300   2.520   7.660
 4706W        W 5677  12.980   6.330   8.320
 4707W        W 5678   3.620  13.020   8.030
 4708W        W 5679   6.530   4.530   8.630
 4709W        W 5680   3.200  13.510   6.090
 4710W        W 5681   2.880   5.640  12.450
 4711W        W 5682  11.480   0.040   1.820
 4712W        W 5683   3.710   5.680  12.890
 4713W        W 5684  13.450   1.280   9.840
 4714W        W 5685   1.450   4.320   2.880
 4715W        W 5686   4.490  12.050   4.300
 4716W        W 5687   9.330   9.190  12.110
 4717W        W 5688  11.070   9.560  13.440
 4718W        W 5689   1.270   0.180   9.430
 4719W        W 5690   8.790  13.380   7.930
 4720W        W 5691   1.290   3.570   1.880
 4721W        W 5692  10.460   5.270   7.370
 4722W        W 5693  12.740   1.910   6.560
 4723W        W 5694   5.870   2.450   7.210
 4724W        W 5695   6.500   9.410   5.110
 4725W        W 5696  13.110   2.180   6.870
 4726W        W 5697  10.740   0.620   6.470
 4727W        W 5698  10.730  13.300   0.790
 4728W        W 5699   0.360  12.200   6.650
 4729W        W 5700   1.150  10.380  13.790
 4730W        W 5701   0.580   5.460   3.470
 4731W        W 5702  11.670   7.920  10.240
 4732W        W 5703   8.220  11.230   8.560
 4733W        W 5704   1.960   5.540  11.220
 4734W        W 5705   5.100   8.960  10.570
 4735W        W 5706   5.310   7.630   0.860
 4736W        W 5707   4.770  10.100  11.120
 4737W        W 5708  13.130   8.200   8.300
 4738W        W 5709  10.690   9.960  12.700
 4739W        W 5710   4.210   0.780   2.260
 4740W        W 5711   8.400  10.660   0.700
 4741W        W 5712   5.480   3.240  13.540
 4742W        W 5713  12.200  13.030   0.830
 4743W        W 5714   8.370  13.710   2.830
 4744W        W 5715   3.770   4.810   7.840
 4745W        W 5716   7.900   1.560  11.040
 4746W        W 5717   7.980  13.730   0.640
 4747W        W 5718   0.330   4.770   0.020
 4748W        W 5719   2.630  11.530   7.430
 4749W        W 5720  13.760   7.840   7.980
 4750W        W 5721  10.980   9.490  11.290
 4751W        W 5722   0.560   0.170   8.720
 4752W        W 5723  13.000   9.760   5.550
 4753W        W 5724   4.750  13.470   2.680
 4754W        W 5725   8.560   7.680   7.210
 4755W        W 5726  11.990   9.440   6.540
 4756W        W 5727   8.850   7.410   6.920
 4757W        W 5728   7.100  10.450  11.590
 4758W        W 5729   4.890   7.460  11.980
 4759W        W 5730   8.210   4.350   2.320
 4760W        W 5731  13.470   4.430   6.820
 4761W        W 5732   3.760   5.840   7.420
 4762W        W 5733   0.360   2.670   9.820
 4763W        W 5734   8.340   2.380   7.440
 4764W        W 5735   4.240   3.770   0.440
 4765W        W 5736  10.480   5.990   8.390
 4766W        W 5737  12.680   4.470  12.870
 4767W        W 5738   3.700  12.730   3.180
 4768W        W 5739   2.400  10.100   9.860
 4769W        W 5740   5.490  13.030   5.040
 4770W        W 5741  12.870   6.730   2.960
 4771W        W 5742  12.620  10.420   0.770
 4772W        W 5743   5.720   5.810  12.330
 4773W        W 5744  11.300   1.990   1.050
 4774W        W 5745   9.660  13.210   5.070
 4775W        W 5746   7.250  12.880  11.100
 4776W        W 5747  12.890   7.550  12.000
 4777W        W 5748  10.310   2.350   4.280
 4778W        W 5749  13.250   9.400   1.690
 4779W        W 5750   8.990  11.510  13.510
 4780W        W 5751   9.460  13.570   7.190
 4781W        W 5752  10.790  12.200   7.750
 4782W        W 5753   9.450   2.060  13.820
 4783W        W 5754   3.270   1.610  10.880
 4784W        W 5755   1.810   9.450   2.760
 4785W        W 5756   8.210   3.460   9.690
 4786W        W 5757  13.730   6.910   7.900
 4787W        W 5758   2.920   2.800  10.010
 4788W        W 5759   0.040   3.950   8.660
 4789W        W 5760  12.130   2.290   0.080
 4790W        W 5761   2.480   8.720  10.450
 4791W        W 5762   5.890   0.980   6.970
 4792W        W 5763   8.570  11.690  11.140
 4793W        W 5764   1.970   1.420   3.870
 4794W        W 5765   7.630   1.030   1.300
 4795W        W 5766   6.960  10.480  12.490
 4796W        W 5767  11.160   7.610   6.830
 4797W        W 5768   8.570   5.780   4.140
 4798W        W 5769   6.160  13.340   3.830
 4799W        W 5770   6.800   7.300   9.210
 4800W        W 5771  12.770   3.930   4.950
 4801W        W 5772  10.160   3.270  13.490
 4802W        W 5773   2.740   3.250   8.600
 4803W        W 5774   6.820   5.190   9.190
 4804W        W 5775  13.290   4.630   9.510
 4805W        W 5776  12.290   6.470  10.620
 4806W        W 5777   2.010  11.860   1.120
 4807W        W 5778   3.800  12.820   3.690
 4808W        W 5779   8.680   8.810   6.610
 4809W        W 5780   8.370   1.240  10.060
 4810W        W 5781   6.590   4.220  10.590
 4811W        W 5782   2.770   4.220   9.980
 4812W        W 5783   6.990  10.210   6.030
 4813W        W 5784  13.390   7.070   1.840
 4814W        W 5785   6.090   7.510   5.750
 4815W        W 5786   0.680  12.270   5.730
 4816W        W 5787   5.870  13.560  12.380
 4817W        W 5788  12.300  12.770  13.160
 4818W        W 5789   1.660   2.750   5.000
 4819W        W 5790   1.210  10.790  11.270
 4820W        W 5791   3.880   5.800   3.290
 4821W        W 5792  10.510   6.630   3.660
 4822W        W 5793  10.190  13.890   1.930
 4823W        W 5794   6.320   6.860   6.330
 4824W        W 5795   6.460  11.630   0.320
 4825W        W 5796   5.270  12.130   6.210
 4826W        W 5797  13.070  10.500   8.860
 4827W        W 5798   9.930   2.460  11.380
 4828W        W 5799   6.500  12.800  13.850
 4829W        W 5800   6.200   0.390   8.420
 4830W        W 5801   1.430  11.270   8.060
 4831W        W 5802  12.950  10.520  10.160
 4832W        W 5803   1.960  13.200  12.010
 4833W        W 5804   2.900   0.530   3.920
 4834W        W 5805   3.860   5.780   3.820
 4835W        W 5806   4.160   5.370  12.320
 4836W        W 5807   8.050  10.330   7.530
 4837W        W 5808   6.170   4.510  12.440
 4838W        W 5809   2.390   3.800   0.360
 4839W        W 5810  13.740   2.590   7.650
 4840W        W 5811   2.280   9.520   9.790
 4841W        W 5812  11.370   5.280   2.200
 4842W        W 5813  10.350   1.120   9.130
 4843W        W 5814   8.660   5.830   1.970
 4844W        W 5815   3.100   8.420   3.680
 4845W        W 5816  12.370   9.880   2.210
 4846W        W 5817  10.820   0.610   2.240
 4847W        W 5818   4.370   0.480   0.800
 4848W        W 5819  13.210   9.600  12.620
 4849W        W 5820  13.000   4.650   3.940
 4850W        W 5821   0.930  13.190   3.440
 4851W        W 5822   4.240  13.670  13.850
 4852W        W 5823  11.190  13.710   7.300
 4853W        W 5824   4.010   2.120   7.570
 4854W        W 5825   0.620   7.910   5.440
 4855W        W 5826   1.010  13.370   2.200
 4856W        W 5827   5.910   9.710   4.680
 4857W        W 5828  12.790  11.040   2.260
 4858W        W 5829   6.360   9.620   8.270
 4859W        W 5830   6.190  12.860   7.410
 4860W        W 5831   8.290  11.350   3.170
 4861W        W 5832  12.670   2.240   0.100
 4862W        W 5833  13.820  11.820   5.370
 4863W        W 5834   1.950   7.850  11.770
 4864W        W 5835   2.730   7.840  12.410
 4865W        W 5836   0.930   6.730  13.730
 4866W        W 5837   5.730  12.970   8.140
 4867W        W 5838   9.370  10.050   8.580
 4868W        W 5839  11.880   4.410   8.370
 4869W        W 5840   2.470   6.320   0.380
 4870W        W 5841   1.910  10.480  12.540
 4871W        W 5842   8.080   9.110  12.200
 4872W        W 5843   5.600  12.770   3.530
 4873W        W 5844  11.250   1.490  13.630
 4874W        W 5845   1.860   1.800   7.610
 4875W        W 5846   4.310   6.670   8.690
 4876W        W 5847  13.820   4.450   4.020
 4877W        W 5848  11.400  12.610   1.010
 4878W        W 5849   2.110   0.290   3.740
 4879W        W 5850   2.170   0.680   7.670
 4880W        W 5851   7.830  10.900   6.800
 4881W        W 5852   8.460   5.100   8.180
 4882W        W 5853   8.220  12.820  11.870
 4883W        W 5854   4.450   7.490  12.240
 4884W        W 5855   3.940  10.610   9.500
 4885W        W 5856   6.730   4.350   5.310
 4886W        W 5857   1.300   0.730   8.530
 4887W        W 5858   4.360   6.730   2.870
 4888W        W 5859  12.630   0.080   7.990
 4889W        W 5860   8.110   7.410  10.070
 4890W        W 5861   5.530   7.340   8.850
 4891W        W 5862   9.450   8.610  12.570
 4892W        W 5863   0.930  12.460  10.390
 4893W        W 5864   2.810   7.570  13.440
 4894W        W 5865   5.500  12.030   0.670
 4895W        W 5866  12.620   0.120   6.610
 4896W        W 5867   0.810  12.560   8.240
 4897W        W 5868  10.890   4.880  11.160
 4898W        W 5869   6.640   6.760   1.950
 4899W        W 5870  11.100  10.800  10.460
 4900W        W 5871  10.670   2.720   4.110
 4901W        W 5872  13.600   4.760   6.520
 4902W        W 5873   8.450   0.630   1.660
 4903W        W 5874   9.750  11.000  10.360
 4904W        W 5875   6.850  11.780  11.150
 4905W        W 5876   4.430   6.160   8.470
 4906W        W 5877  10.350  11.650   3.920
 4907W        W 5878   0.610   1.980   5.620
 4908W        W 5879   5.420   6.700  13.490
 4909W        W 5880   0.750   7.430   1.790
 4910W        W 5881  10.560   5.400   6.070
 4911W        W 5882   8.540   2.760   2.840
 4912W        W 5883   6.160   8.350   0.170
 4913W        W 5884   3.630   7.880   3.400
 4914W        W 5885   3.060  10.350   4.720
 4915W        W 5886   0.550   2.260   4.210
 4916W        W 5887   4.340   2.190   4.570
 4917W        W 5888   3.980   5.900   8.240
 4918W        W 5889   7.890   1.930   3.870
 4919W        W 5890   1.320   1.680  10.180
 4920W        W 5891   1.410   8.360   2.440
 4921W        W 5892   8.170  12.860   0.720
 4922W        W 5893   9.340  13.190  12.130
 4923W        W 5894  11.890  10.640  10.570
 4924W        W 5895  13.110  10.430   0.510
 4925W        W 5896   1.110  12.650   7.160
 4926W        W 5897   7.540   9.280   5.880
 4927W        W 5898  11.750   6.860   2.070
 4928W        W 5899   6.330   7.880   6.070
 4929W        W 5900   9.990   3.360   0.700
 4930W        W 5901   8.350  12.210   6.210
 4931W        W 5902  10.430  12.980   5.230
 4932W        W 5903  13.610  10.370   0.360
 4933W        W 5904   7.260  13.110  13.920
 4934W        W 5905   9.830   4.360  11.220
 4935W        W 5906   6.300   0.920   2.940
 4936W        W 5907   9.570   5.500   9.460
 4937W        W 5908   6.900  12.410   2.440
 4938W        W 5909   5.580   0.380   5.900
 4939W        W 5910   2.370   9.490   7.900
 4940W        W 5911   3.920   4.150  11.430
 4941W        W 5912   9.210   3.980   6.960
 4942W        W 5913   0.980   4.180   7.650
 4943W        W 5914   7.630   4.490  10.730
 4944W        W 5915   3.610   3.920   0.790
 4945W        W 5916   8.080  10.930  13.040
 4946W        W 5917  11.120   8.740   6.190
 4947W        W 5918  12.460  13.010  12.680
 4948W        W 5919   5.220   4.030  11.560
 4949W        W 5920   4.960   5.290   6.880
 4950W        W 5921   3.630   8.320   7.850
 4951W        W 5922   0.810   5.940   0.490
 4952W        W 5923   1.090   4.350  12.720
 4953W        W 5924   8.160  11.220   4.170
 4954W        W 5925  13.340   5.190   5.820
 4955W        W 5926  12.470  11.280   0.600
 4956W        W 5927   1.630  13.260   7.530
 4957W        W 5928   9.360   7.810   6.490
 4958W        W 5929   4.090   4.420   9.290
 4959W        W 5930   9.140   5.150   0.740
 4960W        W 5931   3.470   8.210   0.040
 4961W        W 5932   2.110  10.940   1.250
 4962W        W 5933   0.050  12.210   3.020
 4963W        W 5934  11.780  11.930   5.890
 4964W        W 5935   9.770  11.070   2.360
 4965W        W 5936  10.190   1.310   8.730
 4966W        W 5937   0.230  10.860  13.700
 4967W        W 5938   5.380   7.650   7.250
 4968W        W 5939  11.000   8.880  11.110
 4969W        W 5940   7.480   0.900  13.450
 4970W        W 5941   6.090  12.780  13.100
 4971W        W 5942   3.900   3.370  10.780
 4972W        W 5943   7.070   7.930   4.790
 4973W        W 5944   7.580  10.800   2.100
 4974W        W 5945   6.090   3.770   7.960
 4975W        W 5946   6.440   2.860  13.570
 4976W        W 5947   1.900   2.350   4.830
 4977W        W 5948  12.020  11.430   0.790
 4978W        W 5949   6.190  10.750   9.360
 4979W        W 5950   9.980   4.490   1.370
 4980W        W 5951   7.110   1.800   1.440
 4981W        W 5952  13.130   7.760   9.740
 4982W        W 5953  13.360   1.390   3.980
 4983W        W 5954  10.510   6.230   3.360
 4984W        W 5955   0.060   6.980   8.300
 4985W        W 5956   1.970   6.690   5.340
 4986W        W 5957  13.180   9.800   7.000
 4987W        W 5958   5.580   3.970   5.580
 4988W        W 5959   2.360  11.710   4.120
 4989W        W 5960   3.960   8.780   6.560
 4990W        W 5961   5.410   6.980   5.610
 4991W        W 5962   5.090   6.440   7.360
 4992W        W 5963   1.210   6.610   0.190
 4993W        W 5964  10.170   8.760  11.210
 4994W        W 5965   1.000   4.800   5.520
 4995W        W 5966   4.910   6.390   6.840
 4996W        W 5967   7.060   2.520  11.240
 4997W        W 5968   2.230  12.550   9.550
 4998W        W 5969  11.900   3.810   2.850
 4999W        W 5970   8.320  13.410  11.200
 5000W        W 5971  13.880   7.370   0.200
 5001W        W 5972   0.240  11.790   2.720
 5002W        W 5973  11.660   4.910   5.090
 5003W        W 5974   7.950   2.420  12.840
 5004W        W 5975   6.700   0.140   2.230
 5005W        W 5976   7.360   9.470   9.560
 5006W        W 5977   4.780   8.330   2.320
 5007W        W 5978   7.020   7.360  12.350
 5008W        W 5979   3.450   8.450  12.540
 5009W        W 5980  10.830   5.310   9.100
 5010W        W 5981   0.910   7.750   7.740
 5011W        W 5982  13.320   8.110   3.570
 5012W        W 5983  13.040   2.230  11.040
 5013W        W 5984  11.460   6.900   1.060
 5014W        W 5985  10.410   3.280   3.940
 5015W        W 5986   8.270   7.630   2.110
 5016W        W 5987   2.080   2.430   7.060
 5017W        W 5988  10.140   2.430   0.470
 5018W        W 5989   2.820   0.320   8.860
 5019W        W 5990   5.890  10.830  10.970
 5020W        W 5991   4.000   7.980   7.130
 5021W        W 5992   5.710   9.650  10.160
 5022W        W 5993   4.990   4.660  11.690
 5023W        W 5994   8.960   8.890   2.520
 5024W        W 5995   0.180   0.330   6.830
 5025W        W 5996   6.420  12.760   8.880
 5026W        W 5997   0.190  10.800  11.730
 5027W        W 5998  13.920  10.290   2.790
 5028W        W 5999   5.400   7.430   3.120
 5029W        W 6000   6.840   8.920   1.750
 5030W        W 6001  12.010  10.430  10.100
 5031W        W 6002  11.520  10.880   5.400
 5032W        W 6003   2.620  10.610  11.290
 5033W        W 6004   4.620   4.920   6.820
 5034W        W 6005   0.110   4.920  11.840
 5035W        W 6006   9.430   0.860   4.640
 5036W        W 6007   3.170   9.920  11.590
 5037W        W 6008   8.470   0.120   6.190
 5038W        W 6009   7.510   4.500   6.970
 5039W        W 6010  11.470   5.400   3.100
 5040W        W 6011   5.430  10.020   7.000
 5041W        W 6012  10.510  11.040   0.740
 5042W        W 6013   2.500  11.720   0.230
 5043W        W 6014   5.500  11.800  10.710
 5044W        W 6015  13.730  10.250  13.020
 5045W        W 6016   9.240  10.360   4.830
 5046W        W 6017   9.760   9.020  12.270
 5047W        W 6018  11.800   1.500  13.550
 5048W        W 6019   3.040   1.510   4.880
 5049W        W 6020   6.050   3.810   2.990
 5050W        W 6021   5.920  10.340   9.610
 5051W        W 6022  10.660   8.490   6.350
 5052W        W 6023  12.280   7.780   3.740
 5053W        W 6024  11.690   1.280  12.620
 5054W        W 6025  12.650  10.340   1.230
 5055W        W 6026   6.710   9.220   8.200
 5056W        W 6027   3.830   0.850   5.110
 5057W        W 6028   8.860   9.420   5.810
 5058W        W 6029   4.030   1.340   3.820
 5059W        W 6030  11.970   8.550  12.490
 5060W        W 6031   3.400  11.060   1.340
 5061W        W 6032   6.690   9.230  10.890
 5062W        W 6033   7.640   3.650  13.360
 5063W        W 6034  13.710  12.140  12.470
 5064W        W 6035  12.520  10.220   9.570
 5065W        W 6036  11.030   4.920  11.660
 5066W        W 6037   5.320   4.230   8.130
 5067W        W 6038   1.920   8.640   7.100
 5068W        W 6039   8.580   9.840   3.350
 5069W        W 6040   6.840   0.640   9.210
 5070W        W 6041   8.410   9.110   9.150
 5071W        W 6042  10.900   7.240   7.100
 5072W        W 6043   1.450   3.850  10.630
 5073W        W 6044   6.330   9.760   2.000
 5074W        W 6045  12.240   7.900   9.540
 5075W        W 6046   5.620   2.810  10.850
 5076W        W 6047  11.420   1.060   6.820
 5077W        W 6048   0.690   9.060   1.150
 5078W        W 6049  10.620   3.270   4.860
 5079W        W 6050  13.220  10.890   3.790
 5080W        W 6051   5.740  13.620   9.290
 5081W        W 6052  11.760  10.620   0.530
 5082W        W 6053  10.060  10.580   8.140
 5083W        W 6054   5.700   3.520   5.250
 5084W        W 6055   4.530   4.770   0.400
 5085W        W 6056   9.020  10.310   7.320
 5086W        W 6057  11.760   5.030   6.010
 5087W        W 6058  13.380   6.340   4.880
 5088W        W 6059   7.320   1.090   5.480
 5089W        W 6060   7.030   2.630   8.320
 5090W        W 6061   4.090   7.840   6.480
 5091W        W 6062   8.240   4.440  10.310
 5092W        W 6063  13.670  11.040   1.810
 5093W        W 6064  10.870   2.790  11.470
 5094W        W 6065   0.530   3.260   8.820
 5095W        W 6066   7.950   1.850   5.420
 5096W        W 6067   9.900  11.400   1.480
 5097W        W 6068   3.630   3.060   1.790
 5098W        W 6069   7.450   2.270   6.770
 5099W        W 6070  10.560  12.650   7.500
 5100W        W 6071   9.670   5.430   8.430
 5101W        W 6072   5.040  11.590   2.420
 5102W        W 6073  12.660   3.920   6.700
 5103W        W 6074  12.400  12.200   5.410
 5104W        W 6075  10.150   6.950   9.330
 5105W        W 6076   5.600   0.920  13.830
 5106W        W 6077   8.440   3.050   3.620
 5107W        W 6078   1.310  10.710   9.920
 5108W        W 6079   4.140   2.010   3.760
 5109W        W 6080  12.250   9.090   7.670
 5110W        W 6081   5.240   8.970   7.520
 5111W        W 6082   0.440   9.500   1.310
 5112W        W 6083   4.090  12.920   9.420
 5113W        W 6084   4.650   8.990   9.470
 5114W        W 6085  10.890  12.600   2.380
 5115W        W 6086  13.400   5.390   2.210
 5116W        W 6087  13.110   8.590   9.150
 5117W        W 6088   3.430   8.970   6.390
 5118W        W 6089   4.170  10.470   8.300
 5119W        W 6090   8.920  10.520  12.950
 5120W        W 6091   5.490   5.230   3.980
 5121W        W 6092   9.500  12.570   6.990
 5122W        W 6093   4.570  13.670   3.540
 5123W        W 6094  10.950  10.550   8.020
 5124W        W 6095   1.460  12.520   7.530
 5125W        W 6096   9.780   3.860   3.110
 5126W        W 6097   2.070   5.370  12.350
 5127W        W 6098   7.130   4.760   3.500
 5128W        W 6099   0.520  11.840   2.310
 5129W        W 6100  10.890   1.960   8.830
 5130W        W 6101   1.890  12.900  13.290
 5131W        W 6102   8.520   6.930  10.720
 5132W        W 6103   5.290   3.820  12.010
 5133W        W 6104   8.610  13.800  13.850
 5134W        W 6105   0.290   2.120  13.860
 5135W        W 6106   3.540   4.580   0.280
 5136W        W 6107   2.800  10.820   7.950
 5137W        W 6108  13.200   1.710   9.820
 5138W        W 6109  11.640   9.270   6.230
 5139W        W 6110  10.260   8.300   0.640
 5140W        W 6111   9.740  12.090   5.820
 5141W        W 6112   9.860  12.240   7.030
 5142W        W 6113   6.310   6.700   6.810
 5143W        W 6114  10.700  13.650  12.440
 5144W        W 6115  11.070   3.390   2.510
 5145W        W 6116   0.840  10.490   8.690
 5146W        W 6117   1.790  10.050   7.620
 5147W        W 6118  10.080   8.150   8.670
 5148W        W 6119   8.660  10.870  10.530
 5149W        W 6120   2.370   5.320   2.740
 5150W        W 6121   9.340   4.210   6.290
 5151W        W 6122   3.910   5.480   1.300
 5152W        W 6123   9.560   2.740  11.550
 5153W        W 6124  10.350   5.250   0.400
 5154W        W 6125  12.040   4.080   5.400
 5155W        W 6126  10.310   1.420   5.890
 5156W        W 6127   6.460   8.690   8.090
 5157W        W 6128   4.470   6.310   2.030
 5158W        W 6129   1.480  10.190  12.850
 5159W        W 6130  10.940   7.220  12.090
 5160W        W 6131   8.760   6.230  12.630
 5161W        W 6132  12.840  13.090   1.940
 5162W        W 6133  10.670  13.190  10.830
 5163W        W 6134   5.730   4.400   3.480
 5164W        W 6135   5.150   7.090  10.800
 5165W        W 6136  10.560  13.040   8.240
 5166W        W 6137  12.520  10.580   2.270
 5167W        W 6138  11.570   8.810  10.440
 5168W        W 6139   4.910  11.720   0.340
 5169W        W 6140   5.780   8.910   6.240
 5170W        W 6141   1.820  11.330   8.920
 5171W        W 6142   8.000   3.500   1.200
 5172W        W 6143   1.980   7.230   1.250
 5173W        W 6144   1.730   9.160   2.290
 5174W        W 6145   3.310   3.370   4.020
 5175W        W 6146   1.570   9.740   8.930
 5176W        W 6147   9.990   2.210  12.640
 5177W        W 6148   7.480  12.000   7.710
 5178W        W 6149   8.650   3.560   6.130
 5179W        W 6150   4.180   7.020  12.140
 5180W        W 6151   5.740  10.350   2.050
 5181W        W 6152   7.340   7.880  10.440
 5182W        W 6153   1.090   9.890   5.000
 5183W        W 6154   8.860   5.880   1.270
 5184W        W 6155   7.790   6.670   7.370
 5185W        W 6156   7.680  10.470   6.520
 5186W        W 6157   7.800  13.260  13.350
 5187W        W 6158  13.670   5.100   6.210
 5188W        W 6159   3.480   5.040   0.400
 5189W        W 6160   4.410   9.110   3.750
 5190W        W 6161   5.300   5.390   8.960
 5191W        W 6162   4.370  10.640   4.010
 5192W        W 6163   0.350   4.430   4.310
 5193W        W 6164  12.880   0.650   0.160
 5194W        W 6165  11.740   8.510   9.550
 5195W        W 6166   5.950  11.790   7.060
 5196W        W 6167   3.410  12.280  13.230
 5197W        W 6168   6.420   1.110  10.500
 5198W        W 6169  11.280  12.850   1.540
 5199W        W 6170   9.510   2.890  13.380
 5200W        W 6171  10.590   0.180   8.770
 5201W        W 6172   6.120   1.530  12.850
 5202W        W 6173   9.060   3.590   3.810
 5203W        W 6174   8.610   9.410   7.660
 5204W        W 6175   0.180   0.980   3.520
 5205W        W 6176  13.340   4.580  11.370
 5206W        W 6177   0.570  12.180   7.900
 5207W        W 6178   5.620   1.230   6.610
 5208W        W 6179   5.210   9.460   2.860
 5209W        W 6180  12.730   7.490   8.880
 5210W        W 6181   6.600   4.030  11.340
 5211W        W 6182   2.680  11.550   6.510
 5212W        W 6183   5.380  12.440   2.230
 5213W        W 6184  12.980   2.670   5.520
 5214W        W 6185   6.300   1.100   7.240
 5215W        W 6186  10.670   0.870  11.590
 5216W        W 6187   2.810   6.980   7.920
 5217W        W 6188   6.380  11.110   1.430
 5218W        W 6189  10.840   1.180  10.520
 5219W        W 6190  11.560   4.670   6.690
 5220W        W 6191   6.990  11.350   7.630
 5221W        W 6192  10.480   6.810   9.790
 5222W        W 6193  13.220  11.670   5.810
 5223W        W 6194   3.290   0.230   3.790
 5224W        W 6195   6.790   1.190   1.090
 5225W        W 6196  13.570   7.770  12.360
 5226W        W 6197   6.670   3.550  11.150
 5227W        W 6198   8.770   3.950   9.580
 5228W        W 6199   9.350   3.990   2.900
 5229W        W 6200   7.980   9.670   3.760
 5230W        W 6201   7.390   2.780   8.690
 5231W        W 6202   9.580   2.650   2.860
 5232W        W 6203   9.820  13.000   9.040
 5233W        W 6204   4.960   9.710   6.930
 5234W        W 6205  11.770  12.790   5.770
 5235W        W 6206   1.570   4.010   3.260
 5236W        W 6207  10.270   1.500   3.310
 5237W        W 6208  10.880  11.450  12.840
 5238W        W 6209   5.300  13.790   7.620
 5239W        W 6210   9.620   4.380   8.410
 5240W        W 6211   9.510   0.810   1.550
 5241W        W 6212   6.140   3.860   9.740
 5242W        W 6213  11.230   5.020   7.740
 5243W        W 6214  11.140   6.000   2.920
 5244W        W 6215  10.620   8.370  13.080
 5245W        W 6216   7.330   1.150   7.680
 5246W        W 6217  11.060   6.020   7.970
 5247W        W 6218   9.040   7.830  10.670
 5248W        W 6219   6.490  13.140   5.820
 5249W        W 6220   4.800   6.080   0.430
 5250W        W 6221   9.390   5.580   0.120
 5251W        W 6222   5.510   0.310   7.660
 5252W        W 6223   7.440  10.570   0.790
 5253W        W 6224   1.210  10.120   8.730
 5254W        W 6225  11.540   4.640   2.680
 5255W        W 6226   2.800  12.210   1.990
 5256W        W 6227   3.930   6.820   2.620
 5257W        W 6228   0.330   7.970  13.680
 5258W        W 6229   0.300  12.630   2.200
 5259W        W 6230   7.730   1.560   2.000
 5260W        W 6231   0.720  10.760   0.050
 5261W        W 6232   9.760   0.080   7.130
 5262W        W 6233   6.170  13.480   9.520
 5263W        W 6234  10.030   4.930  10.450
 5264W        W 6235   8.470   8.220   4.920
 5265W        W 6236  10.340   1.150   1.410
 5266W        W 6237  12.040   7.070   2.520
 5267W        W 6238   6.620  10.030   3.520
 5268W        W 6239   4.150   7.960  10.730
 5269W        W 6240   0.250  12.460   1.230
 5270W        W 6241   2.850   9.770   1.500
 5271W        W 6242  10.740   8.640   2.700
 5272W        W 6243  10.290  11.850   1.250
 5273W        W 6244   9.110   5.490  13.300
 5274W        W 6245   6.520  11.760   0.930
 5275W        W 6246  13.470   4.610   3.730
 5276W        W 6247   5.570   3.870  12.440
 5277W        W 6248  10.720   2.030  10.760
 5278W        W 6249  10.530   6.240   6.410
 5279W        W 6250   7.140   0.550  12.820
 5280W        W 6251  12.930   4.500  11.120
 5281W        W 6252   4.470   8.330   3.620
 5282W        W 6253   8.070  11.560   4.600
 5283W        W 6254   4.680  10.980  13.050
 5284W        W 6255   6.410   0.940   9.450
 5285W        W 6256   3.420   4.220   7.180
 5286W        W 6257  11.030  13.730   5.430
 5287W        W 6258   2.910   6.120  12.690
 5288W        W 6259   7.870  12.730   6.020
 5289W        W 6260   9.480   6.620  13.270
 5290W        W 6261   2.400  12.440  12.030
 5291W        W 6262   1.860  12.140   1.970
 5292W        W 6263  11.630   5.390   4.450
 5293W        W 6264   0.570   7.000  10.570
 5294W        W 6265   5.600   1.560   8.180
 5295W        W 6266   8.340   2.950   0.300
 5296W        W 6267   7.890   3.470   5.110
 5297W        W 6268   6.350  13.140  12.820
 5298W        W 6269  12.580   0.790   1.670
 5299W        W 6270  10.420  10.270   4.210
 5300W        W 6271  12.660   6.790   5.280
 5301W        W 6272   7.370   8.620  13.430
 5302W        W 6273   0.800   4.660  10.930
 5303W        W 6274   4.740   2.980   5.990
 5304W        W 6275   9.140  10.270   9.850
 5305W        W 6276   5.130  13.230  12.630
 5306W        W 6277   9.660   7.550   0.650
 5307W        W 6278   2.050  13.030   8.870
 5308W        W 6279  12.310   2.300   4.070
 5309W        W 6280   8.660   0.090   5.740
 5310W        W 6281   1.120  11.550   5.360
 5311W        W 6282   6.570   1.510  12.030
 5312W        W 6283  12.700   1.280   7.590
 5313W        W 6284   1.290   5.280   9.680
 5314W        W 6285   9.650   7.770   7.870
 5315W        W 6286  10.130   7.580   1.180
 5316W        W 6287   5.890   9.740   0.150
 5317W        W 6288  11.220   0.430   5.580
 5318W        W 6289   9.630  10.030   1.990
 5319W        W 6290   8.740   2.280  12.510
 5320W        W 6291   9.010   8.860  10.590
 5321W        W 6292  10.830  11.070   1.580
 5322W        W 6293   6.810   3.910   8.550
 5323W        W 6294   0.570  13.250  13.900
 5324W        W 6295   8.790  13.670   0.350
 5325W        W 6296   4.380  12.660   6.600
 5326W        W 6297   2.520   9.750   0.330
 5327W        W 6298   5.730   0.510   7.140
 5328W        W 6299   7.240   7.500   9.180
 5329W        W 6300   3.660  10.220   5.820
 5330W        W 6301  13.040   5.740   1.930
 5331W        W 6302   7.530  12.650  12.170
 5332W        W 6303  12.000   7.100   6.040
 5333W        W 6304   5.340   0.710   5.670
 5334W        W 6305   7.700  12.620  13.920
 5335W        W 6306   0.730   4.320   9.560
 5336W        W 6307   6.500  11.200   8.660
 5337W        W 6308   2.060   4.160   4.720
 5338W        W 6309   9.430   7.670  10.390
 5339W        W 6310   3.690  12.240   8.060
 5340W        W 6311   3.180   9.390  10.350
 5341W        W 6312  11.680   0.270  12.630
 5342W        W 6313   2.770   9.190  10.510
 5343W        W 6314   3.530   5.370   7.260
 5344W        W 6315   1.510   4.600   4.900
 5345W        W 6316   2.350   7.530   7.430
 5346W        W 6317   1.290   7.530   0.040
 5347W        W 6318  11.750   7.690  12.060
 5348W        W 6319   9.310  12.270   0.250
 5349W        W 6320  12.510  10.070   7.230
 5350W        W 6321   6.850   6.290   0.260
 5351W        W 6322   2.730  11.860  10.140
 5352W        W 6323   2.310  11.960   0.750
 5353W        W 6324   9.100   0.450   5.690
 5354W        W 6325   4.460   8.400   2.720
 5355W        W 6326   6.670   8.060   8.510
 5356W        W 6327   9.200  10.280   6.810
 5357W        W 6328  11.310   6.010   6.740
 5358W        W 6329   7.010  13.740   0.180
 5359W        W 6330   8.370   4.000  10.410
 5360W        W 6331  10.530   6.520   1.020
 5361W        W 6332   4.750   9.330  13.840
 5362W        W 6333   6.050   6.450  12.910
 5363W        W 6334   6.870   9.600   0.820
 5364W        W 6335  10.580   0.350   9.760
 5365W        W 6336   8.550   0.080   4.070
 5366W        W 6337   4.090   5.210   8.200
 5367W        W 6338   7.570   8.120   0.930
 5368W        W 6339   1.390   4.680  10.120
 5369W        W 6340   6.180   2.960   4.890
 5370W        W 6341   0.750   9.160   7.330
 5371W        W 6342   9.280  13.460  13.500
 5372W        W 6343   1.330   9.670  12.170
 5373W        W 6344   4.470  12.670   8.600
 5374W        W 6345   4.460  12.770   7.260
 5375W        W 6346  13.880   6.840   3.020
 5376W        W 6347   1.270   1.910   9.430
 5377W        W 6348   2.000   2.970   8.990
 5378W        W 6349   4.230   6.710   3.890
 5379W        W 6350   0.510   2.000  10.420
 5380W        W 6351   3.250   8.400   2.170
 5381W        W 6352  11.120   4.450   2.610
 5382W        W 6353   9.210   0.530   6.430
 5383W        W 6354   9.210   0.420  13.110
 5384W        W 6355   4.600   4.000   7.910
 5385W        W 6356  11.480   5.570  10.910
 5386W        W 6357   7.610   0.220   5.580
 5387W        W 6358  13.050   0.420   1.580
 5388W        W 6359   8.510   6.360   1.240
 5389W        W 6360   3.190   4.920   8.070
 5390W        W 6361   1.320   3.120   2.620
 5391W        W 6362  11.650   1.640   4.050
 5392W        W 6363   1.860   6.870   5.930
 5393W        W 6364  13.100  12.400  11.700
 5394W        W 6365   4.470   3.090  12.420
 5395W        W 6366  13.190   5.020   6.340
 5396W        W 6367   1.960  11.400   9.850
 5397W        W 6368   3.330   9.580   5.200
 5398W        W 6369  10.630   4.630   4.560
 5399W        W 6370   3.050   8.190   4.640
 5400W        W 6371   3.220   2.080   5.330
 5401W        W 6372  13.070   1.750   1.970
 5402W        W 6373  10.500   1.100  11.980
 5403W        W 6374   1.830   2.780   8.490
 5404W        W 6375   7.860   2.580   1.020
 5405W        W 6376   5.000   6.700   7.910
 5406W        W 6377   1.380   7.170   3.140
 5407W        W 6378  10.460   6.830   7.480
 5408W        W 6379  11.870  10.450   5.930
 5409W        W 6380   3.380  10.350   5.180
 5410W        W 6381   5.940   8.450   0.650
 5411W        W 6382  12.640   4.940   6.390
 5412W        W 6383  10.350   2.520  12.380
 5413W        W 6384   2.730  10.000   5.810
 5414W        W 6385   6.440  11.790  12.920
 5415W        W 6386  10.140  11.390   7.150
 5416W        W 6387   8.610   7.500   2.460
 5417W        W 6388   5.160   2.670   1.620
 5418W        W 6389  13.570   3.450   0.330
 5419W        W 6390   0.230  12.450   8.350
 5420W        W 6391   6.570   9.860   5.280
 5421W        W 6392   9.200   6.150   7.470
 5422W        W 6393  10.070   2.160   8.410
 5423W        W 6394   4.070  11.790   8.690
 5424W        W 6395  13.510  11.590   3.830
 5425W        W 6396   7.400   1.920   2.260
 5426W        W 6397  11.320   8.010   2.340
 5427W        W 6398  12.180   7.810  10.990
 5428W        W 6399   5.500   9.940   7.960
 5429W        W 6400   5.340  10.630  10.880
 5430W        W 6401  10.510   5.710   2.950
 5431W        W 6402  11.050  10.150  11.390
 5432W        W 6403  13.410   2.860   4.800
 5433W        W 6404  11.180   0.920   2.410
 5434W        W 6405   3.260   9.430   9.690
 5435W        W 6406   8.380   3.950   8.110
 5436W        W 6407  11.590   8.880   0.930
 5437W        W 6408  11.430   8.230   9.160
 5438W        W 6409   1.870  12.970   8.420
 5439W        W 6410  13.750   4.530  11.780
 5440W        W 6411   9.020   8.700   1.660
 5441W        W 6412  11.820   8.560   5.660
 5442W        W 6413   0.520   1.050   8.310
 5443W        W 6414  13.540   1.200  11.460
 5444W        W 6415   2.610   9.820   2.990
 5445W        W 6416   8.890   2.700   3.220
 5446W        W 6417  12.280   1.960  11.330
 5447W        W 6418  13.260  10.000  13.320
 5448W        W 6419  10.330   8.240   6.830
 5449W        W 6420   9.320   5.470   2.680
 5450W        W 6421  12.670   0.180   7.490
 5451W        W 6422  12.730  12.640   5.210
 5452W        W 6423   3.450   5.710   0.190
 5453W        W 6424  10.260   4.740   6.830
 5454W        W 6425   2.870   0.580   0.080
 5455W        W 6426  12.800  13.070  13.490
 5456W        W 6427  11.860   5.520   6.240
 5457W        W 6428   7.450   7.790   1.330
 5458W        W 6429   7.080   6.080   7.090
 5459W        W 6430   6.440   5.410   2.980
 5460W        W 6431  13.310   7.400  10.110
 5461W        W 6432   4.510   4.540   8.710
 5462W        W 6433  13.720   8.170   6.670
 5463W        W 6434   7.040   9.200   6.920
 5464W        W 6435  12.350   2.280   8.760
 5465W        W 6436   2.290   1.900   6.990
 5466W        W 6437   4.940  11.180   7.980
 5467W        W 6438  12.870   2.610  10.750
 5468W        W 6439   1.660   3.850   6.670
 5469W        W 6440   2.930   2.580   2.900
 5470W        W 6441   0.240  13.820   4.660
 5471W        W 6442  11.490   7.270   7.050
 5472W        W 6443  13.740  12.730   6.820
 5473W        W 6444   0.670  10.950   8.700
 5474W        W 6445   4.140   8.610   0.010
 5475W        W 6446   1.520   8.630  10.270
 5476W        W 6447   2.650   4.730   6.450
 5477W        W 6448   2.770   8.440   7.490
 5478W        W 6449   2.940   8.260  10.300
 5479W        W 6450  11.240   3.170   5.960
 5480W        W 6451   5.540   7.790   1.330
 5481W        W 6452   4.750  10.270   3.940
 5482W        W 6453   2.310   0.150   4.470
 5483W        W 6454  12.710   0.610  11.680
 5484W        W 6455   7.480  13.630   5.510
 5485W        W 6456   0.810   2.020   3.740
 5486W        W 6457   2.000   1.490   9.310
 5487W        W 6458   3.040  13.480   3.940
 5488W        W 6459   1.620   3.630   0.710
 5489W        W 6460  13.400   5.430   9.000
 5490W        W 6461   7.820  12.180  12.360
 5491W        W 6462  13.730  12.740   2.350
 5492W        W 6463  13.440   2.930   0.910
 5493W        W 6464   6.740   8.570   2.200
 5494W        W 6465   8.940   2.540   6.510
 5495W        W 6466   6.550   6.390   4.310
 5496W        W 6467   2.360   6.170   7.580
 5497W        W 6468   1.360   8.460  12.730
 5498W        W 6469  11.790   4.920  11.340
 5499W        W 6470   7.300   7.970   6.180
 5500W        W 6471  12.910   8.690   5.010
 5501W        W 6472   0.430   8.470   0.460
 5502W        W 6473   7.190  11.570   6.400
 5503W        W 6474   9.370   5.390   8.000
 5504W        W 6475  10.660  12.770  12.220
 5505W        W 6476   2.080   8.630  11.780
 5506W        W 6477   0.280   5.430   1.800
 5507W        W 6478   1.210   6.130   5.200
 5508W        W 6479  11.540   5.500   7.610
 5509W        W 6480   6.660   9.640   7.910
 5510W        W 6481   5.080  13.750   7.130
 5511W        W 6482   1.450   9.560   3.500
 5512W        W 6483   1.600   5.940   6.110
 5513W        W 6484   1.080   4.030  13.660
 5514W        W 6485   1.540   0.530   4.820
 5515W        W 6486  11.930  12.290   3.140
 5516W        W 6487   8.100   4.220   7.820
 5517W        W 6488   7.250   1.030   9.370
 5518W        W 6489   4.720   7.600  12.960
 5519W        W 6490   9.310   9.690  12.250
 5520W        W 6491   9.190   1.980  12.240
 5521W        W 6492   8.110   8.570   2.300
 5522W        W 6493  13.290   5.060  12.580
 5523W        W 6494   2.470   9.100   9.590
 5524W        W 6495  12.740  12.480  12.480
 5525W        W 6496   9.540  13.310   8.800
 5526W        W 6497   7.530   9.160   6.760
 5527W        W 6498   3.340  10.350   2.110
 5528W        W 6499   6.010  10.610   5.050
 5529W        W 6500   4.880  11.910  10.920
 5530W        W 6501   8.130  10.870   1.600
 5531W        W 6502  10.970  13.610   6.860
 5532W        W 6503   7.480  10.270   6.020
 5533W        W 6504  10.930  12.740   6.600
 5534W        W 6505   2.980   9.710   4.680
 5535W        W 6506   0.020   7.010   3.550
 5536W        W 6507  13.840   1.940   9.090
 5537W        W 6508  11.800   0.490   6.320
 5538W        W 6509  10.610   5.250   3.180
 5539W        W 6510   9.610  11.090   1.810
 5540W        W 6511   3.940   1.670   7.350
 5541W        W 6512   7.860  10.740   0.030
 5542W        W 6513   4.330  12.110   3.360
 5543W        W 6514   1.300   4.500   0.650
 5544W        W 6515   6.830   3.160  10.390
 5545W        W 6516  11.130   8.390   1.870
 5546W        W 6517   2.890   8.520  11.200
 5547W        W 6518   7.260   4.580   2.280
 5548W        W 6519   4.020  11.910   1.630
 5549W        W 6520   6.710   9.350   8.720
 5550W        W 6521   2.270  11.180  12.350
 5551W        W 6522  12.740   6.610   6.130
 5552W        W 6523   4.920   2.020   3.430
 5553W        W 6524  11.850   0.160  13.220
 5554W        W 6525  12.280   9.310   1.290
 5555W        W 6526   1.300   8.470   7.900
 5556W        W 6527   9.210  12.520   9.420
 5557W        W 6528   9.170   2.730   9.270
 5558W        W 6529   5.140   6.710  13.090
 5559W        W 6530   3.300   2.820   8.670
 5560W        W 6531   1.470   2.940   4.240
 5561W        W 6532   6.270   8.300   1.230
 5562W        W 6533   8.240   0.770  11.060
 5563W        W 6534  12.580  13.450   7.010
 5564W        W 6535  10.170   7.630  11.010
 5565W        W 6536   8.830   4.120  11.630
 5566W        W 6537   7.660   7.410  11.590
 5567W        W 6538   7.580   2.250   2.930
 5568W        W 6539   9.530   9.530   2.170
 5569W        W 6540  13.690  13.030   0.370
 5570W        W 6541   2.550   1.830   8.600
 5571W        W 6542   2.930   9.950   0.030
 5572W        W 6543   2.510   1.420   0.480
 5573W        W 6544   5.960  11.710   2.630
 5574W        W 6545   5.860   4.310  12.750
 5575W        W 6546   0.070  11.580   1.020
 5576W        W 6547   5.950   5.680   9.360
 5577W        W 6548   5.790  13.780  11.560
 5578W        W 6549   0.750   6.400   6.400
 5579W        W 6550   4.080   0.230  10.140
 5580W        W 6551   1.780  12.640   3.310
 5581W        W 6552  12.950   8.370   1.660
 5582W        W 6553  11.670  12.970   4.410
 5583W        W 6554   2.140   7.280   9.800
 5584W        W 6555   8.640   2.580   3.730
 5585W        W 6556   7.740   6.090   0.050
 5586W        W 6557   2.010  10.120   1.560
 5587W        W 6558   5.790  11.850  13.740
 5588W        W 6559  12.990   6.020   7.390
 5589W        W 6560   7.670  10.660   9.350
 5590W        W 6561   2.260   9.930   9.410
 5591W        W 6562  12.430   9.070   9.510
 5592W        W 6563   8.170   0.850  10.520
 5593W        W 6564   5.430   2.740  12.400
 5594W        W 6565   0.510   8.830   9.190
 5595W        W 6566   5.260   2.070  13.600
 5596W        W 6567  12.870  13.740   3.860
 5597W        W 6568  13.410   3.900   3.320
 5598W        W 6569  12.310   1.300   2.130
 5599W        W 6570  11.320   6.600   9.600
 5600W        W 6571   2.220  11.200   4.910
 5601W        W 6572   4.260   2.260   9.650
 5602W        W 6573   7.740   5.860  11.730
 5603W        W 6574  10.510   3.730   8.430
 5604W        W 6575   9.550   2.460   8.620
 5605W        W 6576  13.340   8.840   1.620
 5606W        W 6577   5.350  10.480   7.230
 5607W        W 6578   3.210  13.280  13.160
 5608W        W 6579  11.660   4.580   8.780
 5609W        W 6580   7.170   5.400   8.200
 5610W        W 6581   3.190   7.790   6.690
 5611W        W 6582   1.520   0.290   8.430
 5612W        W 6583   1.810   1.980   9.290
 5613W        W 6584   3.770  12.870  13.890
 5614W        W 6585   2.880  11.020   1.430
 5615W        W 6586   4.420  11.730  10.960
 5616W        W 6587   0.740  13.670   8.560
 5617W        W 6588   2.020   1.610   3.170
 5618W        W 6589   2.440   9.250   3.660
 5619W        W 6590   8.030   8.130  10.930
 5620W        W 6591   7.570  13.540  12.450
 5621W        W 6592  12.910   1.540   6.050
 5622W        W 6593  12.370   7.410   9.220
 5623W        W 6594   2.310   8.300   2.000
 5624W        W 6595  12.920   3.250   8.000
 5625W        W 6596   2.530   8.190   4.760
 5626W        W 6597  12.230   3.570   0.450
 5627W        W 6598  11.130   3.380   9.380
 5628W        W 6599   9.930   2.710   9.780
 5629W        W 6600  10.390   7.420   3.710
 5630W        W 6601   7.380   2.830   1.500
 5631W        W 6602   4.740   8.250   0.600
 5632W        W 6603  13.910  11.290   0.590
 5633W        W 6604  13.500   2.210   9.580
 5634W        W 6605   5.720   6.600   4.950
 5635W        W 6606   4.890   4.180  11.920
 5636W        W 6607   8.460  10.460   2.270
 5637W        W 6608  10.830   9.020   4.090
 5638W        W 6609   2.240   9.290   6.970
 5639W        W 6610   7.190   1.960   9.750
 5640W        W 6611   7.630   7.160   9.340
 5641W        W 6612  10.100   6.850  11.630
 5642W        W 6613  12.490  13.080   6.070
 5643W        W 6614   6.620   9.520  12.270
 5644W        W 6615  13.680   1.530   1.090
 5645W        W 6616  11.740   7.700   6.830
 5646W        W 6617   5.510   9.560   5.160
 5647W        W 6618  13.450   0.150   8.120
 5648W        W 6619  12.000   4.560   5.290
 5649W        W 6620   1.540  11.010  11.680
 5650W        W 6621   8.390   4.290   9.820
 5651W        W 6622  12.720   6.030   5.960
 5652W        W 6623   2.610  13.300   8.040
 5653W        W 6624  12.200   1.700   2.910
 5654W        W 6625   4.120  13.840   8.300
 5655W        W 6626  11.820   2.720  13.360
 5656W        W 6627   1.850   9.590   6.370
 5657W        W 6628   3.220   8.130   6.040
 5658W        W 6629   9.840   5.950  11.800
 5659W        W 6630   4.400  11.070   4.970
 5660W        W 6631   6.470   2.710  11.170
 5661W        W 6632   6.610   6.800  11.230
 5662W        W 6633   2.930   9.000   4.950
 5663W        W 6634  12.290   0.810   9.250
 5664W        W 6635   0.980   1.530   4.750
 5665W        W 6636   8.820   4.790   8.330
 5666W        W 6637   0.970  12.880  10.080
 5667W        W 6638   2.260  12.080  11.700
 5668W        W 6639   1.630   8.030   4.990
 5669W        W 6640   1.240   6.210   0.680
 5670W        W 6641  11.450   1.920   9.640
 5671W        W 6642   5.260   9.840   3.380
 5672W        W 6643   6.810   6.000   5.120
 5673W        W 6644   2.500   7.580   0.790
 5674W        W 6645   5.390  12.090  11.140
 5675W        W 6646  11.040   1.680  10.790
 5676W        W 6647   5.110   1.900  12.620
 5677W        W 6648   3.100   6.670   8.190
 5678W        W 6649   1.080   5.210   3.460
 5679W        W 6650   6.010  11.850   2.120
 5680W        W 6651  13.060  12.230  10.840
 5681W        W 6652   5.810   3.460  13.160
 5682W        W 6653   6.060   8.700  10.800
 5683W        W 6654   0.980  10.490  12.730
 5684W        W 6655   7.080  12.440   5.910
 5685W        W 6656   8.310   5.150  13.310
 5686W        W 6657   5.990   9.420   6.890
 5687W        W 6658   6.380   5.510   7.090
 5688W        W 6659   8.940   9.910   9.580
 5689W        W 6660  10.480   9.410  11.130
 5690W        W 6661   1.920  11.930   8.210
 5691W        W 6662  11.110   9.600   1.520
 5692W        W 6663  13.460   5.680   0.880
 5693W        W 6664   0.460   1.030   5.320
 5694W        W 6665   8.590   5.920  10.320
 5695W        W 6666   4.570   3.950  13.250
 5696W        W 6667   5.600  11.890   9.650
 5697W        W 6668   4.080   8.000  12.720
 5698W        W 6669   6.250  10.170   5.020
 5699W        W 6670   7.020  13.650   6.470
 5700W        W 6671  11.070   9.140   8.100
 5701W        W 6672   4.510  10.970   0.260
 5702W        W 6673  11.920   7.180   9.090
 5703W        W 6674   5.250   3.050  10.570
 5704W        W 6675  11.560  10.810   2.230
 5705W        W 6676  12.710   6.140   7.870
 5706W        W 6677   4.020  10.430   7.750
 5707W        W 6678  10.430   7.250   8.310
 5708W        W 6679   4.940  10.260  13.700
 5709W        W 6680  11.860  10.960   5.860
 5710W        W 6681   1.910  11.360   6.100
 5711W        W 6682   1.100   9.190   3.650
 5712W        W 6683   9.200   3.100   5.260
 5713W        W 6684   8.870   6.470   6.440
 5714W        W 6685   3.490  12.390   5.820
 5715W        W 6686   6.380   4.970   3.330
 5716W        W 6687  11.940  11.110  12.210
 5717W        W 6688   7.460   7.490  10.780
 5718W        W 6689  13.230   1.550  10.680
 5719W        W 6690  11.020   3.600  11.120
 5720W        W 6691  10.890   5.860  11.850
 5721W        W 6692  11.250   0.380   9.940
 5722W        W 6693   3.860  13.020   0.450
 5723W        W 6694  10.600   1.920  13.150
 5724W        W 6695   4.380   6.220   5.200
 5725W        W 6696   1.540   0.580   9.390
 5726W        W 6697   0.870   8.690   5.800
 5727W        W 6698  10.360   9.400   4.720
 5728W        W 6699   2.080   6.110   6.210
 5729W        W 6700   7.850   7.220   0.570
 5730W        W 6701   2.580   3.720   1.380
 5731W        W 6702  11.570   7.030   3.360
 5732W        W 6703   3.620  10.630  13.830
 5733W        W 6704   1.250  11.440   0.260
 5734W        W 6705   2.560   2.170   0.670
 5735W        W 6706   3.550   3.990   9.160
 5736W        W 6707   6.280   4.320   4.500
 5737W        W 6708   8.180   1.340   2.230
 5738W        W 6709   3.650   2.140   0.660
 5739W        W 6710   3.000   9.710   8.510
 5740W        W 6711   5.060   5.600  10.810
 5741W        W 6712   1.840   8.790   2.540
 5742W        W 6713  12.070   9.850   0.520
 5743W        W 6714   0.070   9.690   6.850
 5744W        W 6715  10.650   4.790   9.060
 5745W        W 6716   3.800  12.050   9.200
 5746W        W 6717   0.150  10.430   1.020
 5747W        W 6718   8.590   8.410   1.600
 5748W        W 6719   9.270   9.310   1.190
 5749W        W 6720  12.260  10.670   1.830
 5750W        W 6721   1.600   1.860   4.910
 5751W        W 6722   5.620   9.330   5.880
 5752W        W 6723   3.670  10.110   4.180
 5753W        W 6724   7.950   5.700   6.010
 5754W        W 6725   7.350   6.690   4.690
 5755W        W 6726   4.010   8.980   4.020
 5756W        W 6727   9.300   3.960   1.120
 5757W        W 6728   0.900   9.540   6.600
 5758W        W 6729   7.800   4.950   2.990
 5759W        W 6730   1.150  10.660  13.120
 5760W        W 6731  10.200   5.310   2.840
 5761W        W 6732   2.010  12.420  12.390
 5762W        W 6733   9.000   4.690  13.660
 5763W        W 6734   6.790  11.610   8.000
 5764W        W 6735   4.390   6.960   9.070
 5765W        W 6736   6.030   3.910   0.010
 5766W        W 6737  11.300   3.780   2.080
 5767W        W 6738  13.330   0.460   9.960
 5768W        W 6739   4.280   5.920   4.550
 5769W        W 6740  13.550  13.200   2.800
 5770W        W 6741   6.710   9.940   8.790
 5771W        W 6742  13.430   6.100   8.390
 5772W        W 6743   7.220   7.920   6.680
 5773W        W 6744   0.930  11.970   4.800
 5774W        W 6745   2.480   3.510   4.290
 5775W        W 6746  11.560   1.380   3.590
 5776W        W 6747  10.560  11.380   7.960
 5777W        W 6748   4.140   9.070   7.780
 5778W        W 6749  10.440   9.910   4.580
 5779W        W 6750   0.770  10.590  11.550
 5780W        W 6751   5.420   1.980   8.530
 5781W        W 6752  12.670  12.050  12.790
 5782W        W 6753   4.900  12.950   8.690
 5783W        W 6754   3.690  12.600  10.800
 5784W        W 6755   7.470  13.830   8.210
 5785W        W 6756  10.910   2.750   1.600
 5786W        W 6757   0.620   5.070  11.790
 5787W        W 6758  13.140   9.050   7.600
 5788W        W 6759   9.410   1.900   0.370
 5789W        W 6760  10.230   9.310  12.110
 5790W        W 6761  12.410   1.020   4.170
 5791W        W 6762   8.650   1.820  11.580
 5792W        W 6763   0.730   5.170   9.660
 5793W        W 6764   6.910   5.530   6.190
 5794W        W 6765  13.620   3.910   7.670
 5795W        W 6766  12.540   3.890   8.790
 5796W        W 6767  10.270   9.450   9.060
 5797W        W 6768   2.570  11.900   8.400
 5798W        W 6769  10.650   2.790  11.030
 5799W        W 6770  11.420   3.580   1.580
 5800W        W 6771   4.100   2.140  12.210
 5801W        W 6772   2.850  12.450   6.480
 5802W        W 6773   9.250   6.630   9.700
 5803W        W 6774   1.410   1.490   3.160
 5804W        W 6775  11.950   4.340   6.730
 5805W        W 6776  12.350  13.230   0.380
 5806W        W 6777   1.780  10.570   3.820
 5807W        W 6778   8.790  10.070  12.860
 5808W        W 6779   8.460   9.530   8.930
 5809W        W 6780  12.340  12.440  12.780
 5810W        W 6781   9.970   9.120   0.600
 5811W        W 6782   6.430  12.580   0.620
 5812W        W 6783   9.630   2.170   2.780
 5813W        W 6784  11.820   7.810   0.970
 5814W        W 6785   6.960   4.440   1.320
 5815W        W 6786   9.580   7.590   9.130
 5816W        W 6787   9.620   0.760  13.880
 5817W        W 6788   7.110   6.290  12.260
 5818W        W 6789   8.340   5.260  10.310
 5819W        W 6790   3.580   8.400   5.150
 5820W        W 6791  11.420  10.510   8.570
 5821W        W 6792   1.030   8.640   2.640
 5822W        W 6793   5.950   9.200   5.500
 5823W        W 6794   0.490   7.590   5.110
 5824W        W 6795   8.630   9.900   5.690
 5825W        W 6796  10.710   5.870   6.100
 5826W        W 6797   4.620   8.120  12.990
 5827W        W 6798   7.490   4.550   9.560
 5828W        W 6799  12.590   4.840  13.400
 5829W        W 6800   1.870   1.090   3.440
 5830W        W 6801   9.580   1.790  13.030
 5831W        W 6802   4.640   1.990   6.950
 5832W        W 6803  11.520  11.350   3.710
 5833W        W 6804   2.100  11.820   7.060
 5834W        W 6805   7.960   5.750  12.370
 5835W        W 6806  11.960   3.300   3.000
 5836W        W 6807   5.530   1.790   2.000
 5837W        W 6808  12.640   0.440  11.150
 5838W        W 6809   5.000   7.680   8.090
 5839W        W 6810   4.900   7.520   1.930
 5840W        W 6811  10.320   9.650   0.930
 5841W        W 6812   7.870   2.510   4.710
 5842W        W 6813   1.910  12.510  13.660
 5843W        W 6814   4.490  12.580   0.930
 5844W        W 6815   8.980   2.650  12.750
 5845W        W 6816   6.670   6.720   8.510
 5846W        W 6817   9.340  13.240   7.590
 5847W        W 6818  13.270   8.740   5.670
 5848W        W 6819   4.880   1.930  12.170
 5849W        W 6820   2.430   7.460   4.340
 5850W        W 6821   3.420  13.780   1.240
 5851W        W 6822  10.090   0.230  12.730
 5852W        W 6823  13.600   7.390   7.730
 5853W        W 6824  11.820   0.320  10.760
 5854W        W 6825   4.410   4.090   8.490
 5855W        W 6826  11.940   8.300   1.130
 5856W        W 6827   8.360  13.150   5.890
 5857W        W 6828   7.180   6.990   9.000
 5858W        W 6829   7.710   7.140   7.130
 5859W        W 6830   8.580   8.540  13.000
 5860W        W 6831   8.440  12.630  11.060
 5861W        W 6832  11.360   1.880   4.460
 5862W        W 6833  10.770   0.250   6.170
 5863W        W 6834   7.940   7.390  12.080
 5864W        W 6835   5.800   6.120   4.970
 5865W        W 6836   0.050   0.740   9.780
 5866W        W 6837   8.980  12.860   0.220
 5867W        W 6838   1.490   6.660   5.400
 5868W        W 6839   7.000   9.250   1.290
 5869W        W 6840  13.500   1.590  10.190
 5870W        W 6841   0.620   6.920   6.190
 5871W        W 6842   4.800   1.620   4.080
 5872W        W 6843  11.920  13.300   2.020
 5873W        W 6844   4.930   8.430   3.580
 5874W        W 6845   9.500   1.030   5.550
 5875W        W 6846   3.660   4.910   3.780
 5876W        W 6847   0.600   1.820   6.380
 5877W        W 6848  13.790  10.220   1.790
 5878W        W 6849   8.440   2.210   6.880
 5879W        W 6850  12.610  10.500   0.210
 5880W        W 6851   4.940   1.970   8.340
 5881W        W 6852   9.010   8.730  12.280
 5882W        W 6853   1.790   4.610   2.590
 5883W        W 6854   3.550   3.260   9.810
 5884W        W 6855   7.130   8.250   2.280
 5885W        W 6856   7.660   7.320   4.380
 5886W        W 6857  13.760   8.530  13.110
 5887W        W 6858   8.870   5.950   6.440
 5888W        W 6859   0.110  12.730   3.970
 5889W        W 6860   4.850   4.840   8.380
 5890W        W 6861  11.600   1.070   4.220
 5891W        W 6862   0.360   1.070  10.000
 5892W        W 6863   3.300   6.520   5.240
 5893W        W 6864   9.900   0.330   0.190
 5894W        W 6865   2.200   5.850   7.310
 5895W        W 6866   7.880  10.700   0.540
 5896W        W 6867   7.470   3.080   3.870
 5897W        W 6868   2.980   9.140   3.610
 5898W        W 6869   9.890  12.820   0.590
 5899W        W 6870   5.870   7.900   9.410
 5900W        W 6871   9.940  13.860   5.580
 5901W        W 6872   0.150   6.530   7.880
 5902W        W 6873  12.000  12.800  12.740
 5903W        W 6874   2.040  10.800   0.100
 5904W        W 6875   4.830   0.870   9.280
 5905W        W 6876  10.650   7.780   9.300
 5906W        W 6877   0.600  10.720   3.740
 5907W        W 6878   8.650  10.380   6.610
 5908W        W 6879   2.320   6.640  11.150
 5909W        W 6880  12.120   1.840   4.210
 5910W        W 6881   2.890   7.030  11.190
 5911W        W 6882   1.530   1.870   7.940
 5912W        W 6883   5.770  12.880   6.000
 5913W        W 6884  11.860   7.910   3.460
 5914W        W 6885   7.000   3.850   9.080
 5915W        W 6886   2.670  12.810   8.980
 5916W        W 6887   1.560   6.190   2.920
 5917W        W 6888   6.260   2.220  13.260
 5918W        W 6889   0.090   0.390   4.440
 5919W        W 6890   0.700   9.020   8.780
 5920W        W 6891   4.660   5.010  11.670
 5921W        W 6892   3.100   1.390   2.000
 5922W        W 6893  13.400  10.820   6.050
 5923W        W 6894   7.300  11.850  11.460
 5924W        W 6895   5.790  10.180   0.950
 5925W        W 6896   1.350   0.810   5.730
 5926W        W 6897   5.190   2.990  11.990
 5927W        W 6898   4.950   9.690  13.600
 5928W        W 6899  12.400   0.720   0.470
 5929W        W 6900   5.070   9.640   0.710
 5930W        W 6901  11.040   0.340   1.810
 5931W        W 6902   5.970   9.940   2.320
 5932W        W 6903  11.340   5.620   8.160
 5933W        W 6904  12.600   6.960   3.700
 5934W        W 6905   6.920   2.090   4.280
 5935W        W 6906   6.460   5.460  13.570
 5936W        W 6907  11.730   2.080   1.280
 5937W        W 6908  12.380   9.230   6.210
 5938W        W 6909   5.160   0.210  12.790
 5939W        W 6910   3.750   0.350   8.750
 5940W        W 6911   4.910   7.150  13.090
 5941W        W 6912   4.650  13.880   7.420
 5942W        W 6913  11.980   2.110   3.740
 5943W        W 6914  11.430  13.050  11.080
 5944W        W 6915   0.040  11.470   4.200
 5945W        W 6916  12.830  13.240   3.820
 5946W        W 6917   0.900   3.390   4.500
 5947W        W 6918   6.930   2.680   8.890
 5948W        W 6919   9.080  12.630   7.380
 5949W        W 6920   2.600   9.290  11.120
 5950W        W 6921   7.060   0.880  13.180
 5951W        W 6922   8.320   7.600   0.660
 5952W        W 6923   3.040   0.170  11.650
 5953W        W 6924   0.240   9.760   5.280
 5954W        W 6925   9.680   0.750  13.410
 5955W        W 6926  10.550   2.270   8.490
 5956W        W 6927   9.530  10.050   4.420
 5957W        W 6928  11.270   3.530  12.800
 5958W        W 6929   1.710   9.690   4.880
 5959W        W 6930   3.520  13.160   5.400
 5960W        W 6931   2.960   2.350   8.080
 5961W        W 6932  11.540   4.290   5.370
 5962W        W 6933  11.030   9.890   7.410
 5963W        W 6934   0.050  10.580   7.830
 5964W        W 6935   1.990   4.560   0.690
 5965W        W 6936   7.840   9.030   2.550
 5966W        W 6937   5.750   7.610   1.780
 5967W        W 6938  12.240   7.580   3.310
 5968W        W 6939  11.240   6.710   6.290
 5969W        W 6940   9.180   7.040   3.880
 5970W        W 6941   4.520   1.860  11.280
 5971W        W 6942   8.780   2.100   1.230
 5972W        W 6943   5.940  10.750   4.540
 5973W        W 6944   0.770  11.690   7.940
 5974W        W 6945  10.880   2.940   9.540
 5975W        W 6946   6.170   8.050  12.010
 5976W        W 6947   2.350   1.930   1.070
 5977W        W 6948   7.260   1.240   8.170
 5978W        W 6949  13.830   2.540   7.110
 5979W        W 6950   7.880   5.870   8.440
 5980W        W 6951   3.860   1.190  11.410
 5981W        W 6952   7.170   7.810   9.960
 5982W        W 6953   2.590   2.770   9.520
 5983W        W 6954   0.900  10.930  12.430
 5984W        W 6955   4.550   9.420   1.000
 5985W        W 6956   1.270   4.520   9.290
 5986W        W 6957   8.510   2.630   4.720
 5987W        W 6958   4.010   1.580   5.280
 5988W        W 6959   5.390  11.790  12.530
 5989W        W 6960   9.560   2.350   9.140
 5990W        W 6961  11.390   3.090   2.200
 5991W        W 6962  12.820   8.720  12.870
 5992W        W 6963   5.690   0.920   1.290
 5993W        W 6964   7.530  13.100   6.920
 5994W        W 6965  12.510   2.150   2.710
 5995W        W 6966   8.150   2.440   2.820
 5996W        W 6967  11.600   4.090   8.900
 5997W        W 6968   3.240   1.100   7.360
 5998W        W 6969   2.330   6.660   7.830
 5999W        W 6970   0.360   5.430   7.190
 6000W        W 6971  12.940   2.430   7.290
 6001W        W 6972  11.490   8.180   7.500
 6002W        W 6973   9.990   4.550  10.810
 6003W        W 6974   1.380  11.870   8.110
 6004W        W 6975   3.720   4.450  13.330
 6005W        W 6976  13.180  12.160  12.560
 6006W        W 6977  12.650   7.050  13.750
 6007W        W 6978   3.990   8.670   8.040
 6008W        W 6979   8.620   8.870  12.620
 6009W        W 6980   3.500   2.170   7.900
 6010W        W 6981   7.980   2.240   4.230
 6011W        W 6982  12.540  10.180   1.800
 6012W        W 6983  12.950  12.820   9.010
 6013W        W 6984   0.700   5.290   6.880
 6014W        W 6985  10.190  13.310   0.520
 6015W        W 6986   3.780   5.160   9.140
 6016W        W 6987   2.990   2.200   4.520
 6017W        W 6988   7.840  13.910  11.640
 6018W        W 6989  10.460   1.510   7.700
 6019W        W 6990   5.990   0.690   5.610
 6020W        W 6991   3.880   4.700   2.290
 6021W        W 6992   4.000   0.210  13.700
 6022W        W 6993   9.530   6.280   0.910
 6023W        W 6994   4.700  13.490   6.960
 6024W        W 6995   0.970   5.110  10.810
 6025W        W 6996   8.160   8.610  10.870
 6026W        W 6997  10.580   4.660   7.990
 6027W        W 6998  11.620  13.230   7.340
 6028W        W 6999   7.920  11.650   3.470
 6029W        W 7000  11.420   0.000  13.040
 6030W        W 7001   5.840   7.430   9.270
 6031W        W 7002  13.550   8.040   0.490
 6032W        W 7003   3.200  12.430  13.700
 6033W        W 7004  13.180   5.510   5.320
 6034W        W 7005  11.680   3.190  12.960
 6035W        W 7006   9.630  12.790   9.480
 6036W        W 7007  10.630  11.930  11.250
 6037W        W 7008  10.560   0.810  13.500
 6038W        W 7009  13.240  10.650  10.910
 6039W        W 7010   3.010   3.570  10.950
 6040W        W 7011   8.430   3.770  11.510
 6041W        W 7012   5.930   5.930   5.490
 6042W        W 7013   7.520  11.470  11.870
 6043W        W 7014   0.560   4.530  12.470
 6044W        W 7015  13.480   9.230   0.300
 6045W        W 7016   7.340  12.760   9.190
 6046W        W 7017   6.850   7.730   4.000
 6047W        W 7018   2.510   5.830   1.280
 6048W        W 7019  11.720   6.840   2.900
 6049W        W 7020   3.370   5.090  13.420
 6050W        W 7021  13.840   5.200   5.770
 6051W        W 7022   3.340   0.690  13.760
 6052W        W 7023  10.330   2.290  11.110
 6053W        W 7024   4.500   2.660   5.220
 6054W        W 7025   6.700   7.210   8.730
 6055W        W 7026  10.380   3.730   2.360
 6056W        W 7027   6.890  13.100   6.100
 6057W        W 7028   9.610   1.310  13.270
 6058W        W 7029  11.810  11.800   3.640
 6059W        W 7030   8.170   6.890  11.310
 6060W        W 7031   0.740   9.680   1.000
 6061W        W 7032   8.850   2.600  10.560
 6062W        W 7033  12.450   5.480   3.150
 6063W        W 7034   3.310  10.740  13.450
 6064W        W 7035  11.880  13.260  12.940
 6065W        W 7036   9.410   3.870  13.540
 6066W        W 7037  12.180  11.390  13.110
 6067W        W 7038   2.740   8.560   6.930
 6068W        W 7039  13.340  13.100   6.950
 6069W        W 7040   7.240   5.470   9.990
 6070W        W 7041  10.640   0.460  13.170
 6071W        W 7042  13.410   9.790   8.670
 6072W        W 7043   4.440   1.880  11.840
 6073W        W 7044   8.330   5.620   4.670
 6074W        W 7045  10.940   6.420   4.830
 6075W        W 7046   0.320   9.700   4.480
 6076W        W 7047   6.320   6.830   1.540
 6077W        W 7048   5.280   2.030   4.340
 6078W        W 7049   1.780  13.310  12.430
 6079W        W 7050   9.360  12.440   3.990
 6080W        W 7051  10.980  13.910   0.500
 6081W        W 7052   9.950  11.050  10.840
 6082W        W 7053  10.240   4.830  12.500
 6083W        W 7054   4.880   6.540   9.690
 6084W        W 7055   9.350   7.010   1.960
 6085W        W 7056   7.200  10.510   6.390
 6086W        W 7057  12.230   5.410   3.650
 6087W        W 7058   3.150   8.190  13.070
 6088W        W 7059   5.140  12.610   2.720
 6089W        W 7060   4.120  12.310   8.630
 6090W        W 7061   3.680   2.290  10.260
 6091W        W 7062  12.580   7.860  12.940
 6092W        W 7063   3.930   4.600   6.560
 6093W        W 7064   1.450   2.510   4.610
 6094W        W 7065  11.970   9.510   2.220
 6095W        W 7066  10.550  13.240  12.190
 6096W        W 7067   2.360   1.070   7.400
 6097W        W 7068  13.720   4.080   9.840
 6098W        W 7069   6.500   8.550   4.320
 6099W        W 7070   6.690   4.580   4.720
 6100W        W 7071   2.420   1.110  12.880
 6101W        W 7072   3.440  11.910   4.140
 6102W        W 7073  11.790   9.170   4.490
 6103W        W 7074   9.840  13.130   0.210
 6104W        W 7075   2.480   7.630  10.550
 6105W        W 7076   1.310   3.070   8.350
 6106W        W 7077   4.140  11.810  13.290
 6107W        W 7078  12.350  12.740   5.590
 6108W        W 7079   6.890   7.610   5.140
 6109W        W 7080   4.850   0.140   2.680
 6110W        W 7081   3.820   2.460  13.220
 6111W        W 7082  12.260   8.680   3.150
 6112W        W 7083  13.790   3.440   6.920
 6113W        W 7084  12.370   0.550   7.000
 6114W        W 7085   0.980   9.420  10.180
 6115W        W 7086   8.690   2.350   8.250
 6116W        W 7087   4.740  11.200   3.050
 6117W        W 7088  10.520   6.540   8.400
 6118W        W 7089   7.440  13.890   1.400
 6119W        W 7090   7.430   0.080   9.190
 6120W        W 7091   6.130   7.680  11.560
 6121W        W 7092   6.300   1.970  10.310
 6122W        W 7093   0.700   8.870  11.810
 6123W        W 7094   7.320   3.160   2.450
 6124W        W 7095   1.640  11.730  10.140
 6125W        W 7096   6.720   8.190   7.990
 6126W        W 7097   7.870  12.230   6.180
 6127W        W 7098   7.090   3.360  10.000
 6128W        W 7099   7.240   5.950   4.310
 6129W        W 7100   0.310   4.260   2.860
 6130W        W 7101   3.040   7.760  10.210
 6131W        W 7102   7.040  11.870   0.870
 6132W        W 7103   5.100  13.420   5.600
 6133W        W 7104   8.230   3.520   2.830
 6134W        W 7105  13.530  13.050   7.670
 6135W        W 7106   7.150   9.100   4.590
 6136W        W 7107   9.870   1.190   5.850
 6137W        W 7108   6.820   1.340   9.150
 6138W        W 7109  12.000  12.440  10.650
 6139W        W 7110   8.870   6.750  13.820
 6140W        W 7111   5.890   4.090   7.520
 6141W        W 7112   0.130   7.940   6.930
 6142W        W 7113   6.530   5.050   4.410
 6143W        W 7114   6.850  10.080   8.040
 6144W        W 7115   5.380  12.870  11.360
 6145W        W 7116   3.800  10.030  12.920
 6146W        W 7117  10.160   9.280   8.040
 6147W        W 7118   7.260   0.960   2.910
 6148W        W 7119   0.900   6.560  12.450
 6149W        W 7120   7.770   0.350   2.250
 6150W        W 7121   7.620   2.970   5.720
 6151W        W 7122   5.170  11.850   9.280
 6152W        W 7123  11.730   4.540  12.720
 6153W        W 7124   0.770   5.420   6.100
 6154W        W 7125  13.390   6.810  11.470
 6155W        W 7126   6.380   2.460   4.170
 6156W        W 7127  12.070   9.730  11.420
 6157W        W 7128   2.930  13.370   9.170
 6158W        W 7129   9.470   4.970   9.300
 6159W        W 7130   2.540  11.270  13.310
 6160W        W 7131   6.240   1.520   4.630
 6161W        W 7132   0.670   4.800   1.190
 6162W        W 7133   5.640   0.840   6.190
 6163W        W 7134   8.930   3.300   5.810
 6164W        W 7135   5.890   6.490   3.870
 6165W        W 7136   2.350  12.240   7.050
 6166W        W 7137  11.680   7.440   8.700
 6167W        W 7138  12.640   7.700  11.120
 6168W        W 7139   8.490   4.100   6.310
 6169W        W 7140  10.290   1.590   0.160
 6170W        W 7141   6.380   4.000   7.590
 6171W        W 7142   7.330   1.620   5.490
 6172W        W 7143   8.420  12.040   5.520
 6173W        W 7144  12.160  11.710   5.550
 6174W        W 7145   5.630  11.740  12.070
 6175W        W 7146   4.560   9.820   4.540
 6176W        W 7147   7.830   7.830  10.570
 6177W        W 7148   5.490   2.180  10.070
 6178W        W 7149   9.580  13.870   9.470
 6179W        W 7150   2.470   5.410  10.940
 6180W        W 7151  12.760   4.460   1.920
 6181W        W 7152   8.590  11.920  10.260
 6182W        W 7153   4.080  13.770  10.520
 6183W        W 7154   3.950   7.150  10.560
 6184W        W 7155   8.800   9.270   0.970
 6185W        W 7156   8.590   2.770   1.890
 6186W        W 7157   6.300   0.220   4.380
 6187W        W 7158   5.820   8.120   3.840
 6188W        W 7159   5.150   7.280   6.650
 6189W        W 7160   0.200  10.080   7.120
 6190W        W 7161  12.870   2.400   3.920
 6191W        W 7162   2.110   3.440   7.490
 6192W        W 7163   5.250  10.540  12.000
 6193W        W 7164   0.210   6.420  13.270
 6194W        W 7165   5.810   5.230  11.440
 6195W        W 7166   3.010   7.560   1.310
 6196W        W 7167   4.800   2.790  13.010
 6197W        W 7168  10.870   9.940   3.520
 6198W        W 7169   4.440   8.490  11.530
 6199W        W 7170   8.210   5.970   0.030
 6200W        W 7171   1.630   3.280  10.810
 6201W        W 7172  12.900   5.280   4.840
 6202W        W 7173  10.840   5.610  12.290
 6203W        W 7174   9.200  13.770  13.090
 6204W        W 7175   5.930  12.440   8.280
 6205W        W 7176  10.320  10.590  13.270
 6206W        W 7177   9.490   2.650   4.420
 6207W        W 7178   6.930  12.600   1.990
 6208W        W 7179   6.110   8.790  12.360
 6209W        W 7180   2.260   8.980  10.880
 6210W        W 7181   2.110   0.300   3.220
 6211W        W 7182   3.360   9.760  13.840
 6212W        W 7183   4.110   1.440   2.910
 6213W        W 7184   0.550   0.920   5.810
 6214W        W 7185   5.700   9.350  12.930
 6215W        W 7186   3.660  11.250   7.750
 6216W        W 7187  13.060   7.250   8.190
 6217W        W 7188   2.990  11.610  11.430
 6218W        W 7189  12.650   1.150  13.540
 6219W        W 7190   4.820   6.420  11.470
 6220W        W 7191  13.790   6.980   9.470
 6221W        W 7192   9.280  12.650  12.810
 6222W        W 7193   4.800   8.210   6.600
 6223W        W 7194   4.840   3.080   0.580
 6224W        W 7195   7.880   4.960   8.760
 6225W        W 7196  10.970  10.060   0.570
 6226W        W 7197   1.340   7.640   9.100
 6227W        W 7198   7.940  13.330   5.790
 6228W        W 7199   8.030   6.810   8.680
 6229W        W 7200   5.610  10.190   5.740
 6230W        W 7201   5.760   4.720   0.000
 6231W        W 7202  10.310   6.670   7.950
 6232W        W 7203   9.660   9.090   2.420
 6233W        W 7204  12.710   1.300  12.360
 6234W        W 7205   5.200   1.170  10.860
 6235W        W 7206  12.840  13.440   2.360
 6236W        W 7207  13.740   3.030   1.360
 6237W        W 7208   5.180   6.780   8.830
 6238W        W 7209  12.530   6.270   6.410
 6239W        W 7210  10.440   7.400  11.870
 6240W        W 7211  10.590   6.760  12.400
 6241W        W 7212  11.480   1.640   2.750
 6242W        W 7213   8.510  13.440   4.620
 6243W        W 7214  11.640   0.250   4.960
 6244W        W 7215   9.300   0.400   3.210
 6245W        W 7216   0.430   4.090   6.360
 6246W        W 7217   1.570   7.120   8.010
 6247W        W 7218   7.380   4.140   2.790
 6248W        W 7219  11.370  11.730   7.640
 6249W        W 7220  11.320   9.010   4.140
 6250W        W 7221  12.900   0.910   9.080
 6251W        W 7222   2.990   2.730   6.840
 6252W        W 7223  11.960   8.700   5.200
 6253W        W 7224   1.260   8.600  12.250
 6254W        W 7225   4.610   5.460   7.690
 6255W        W 7226   2.890   7.370   7.290
 6256W        W 7227   9.520   4.390   1.250
 6257W        W 7228  10.470   9.600   6.580
 6258W        W 7229   0.140   1.690   0.760
 6259W        W 7230   3.690  13.820  10.130
 6260W        W 7231   6.820   2.080   4.750
 6261W        W 7232   4.210   0.170  11.190
 6262W        W 7233  11.820   5.160  13.140
 6263W        W 7234   9.400   4.370   5.160
 6264W        W 7235   7.590   8.390   6.390
 6265W        W 7236   3.070  11.610   6.130
 6266W        W 7237  10.860   9.370  10.780
 6267W        W 7238  10.940   1.120   4.270
 6268W        W 7239   4.180   5.040  11.870
 6269W        W 7240   4.300   4.840   3.100
 6270W        W 7241   3.080   5.970   4.320
 6271W        W 7242   7.530   5.310   2.790
 6272W        W 7243  11.720   2.150   4.270
 6273W        W 7244   9.760   7.140   5.280
 6274W        W 7245   0.170   3.730   6.610
 6275W        W 7246   1.740   4.260   9.610
 6276W        W 7247  12.260   7.850   6.710
 6277W        W 7248   6.250   3.010   8.040
 6278W        W 7249  11.740   7.670   2.500
 6279W        W 7250   9.860  13.310  12.180
 6280W        W 7251   5.220   0.900   8.950
 6281W        W 7252  12.620  10.960   3.100
 6282W        W 7253   0.000   5.790   9.020
 6283W        W 7254   1.150   7.710  10.300
 6284W        W 7255  10.580   0.960   1.860
 6285W        W 7256   6.060   3.010  13.050
 6286W        W 7257  12.570   7.290   5.260
 6287W        W 7258   4.440  13.720   6.610
 6288W        W 7259  10.660  13.430   5.240
 6289W        W 7260   1.020   2.080  10.410
 6290W        W 7261   9.030   0.460   7.740
 6291W        W 7262  11.210   6.940   5.660
 6292W        W 7263  12.160   3.080   6.890
 6293W        W 7264  12.250   8.540   9.570
 6294W        W 7265  12.750   1.380   3.840
 6295W        W 7266  11.500  12.560   3.780
 6296W        W 7267   6.450   6.330   1.060
 6297W        W 7268   4.780  11.290  11.030
 6298W        W 7269   2.120   4.660   2.230
 6299W        W 7270   2.930   6.710  10.680
 6300W        W 7271  11.980  12.440   3.610
 6301W        W 7272   0.010   2.990   4.040
 6302W        W 7273   8.190   5.390   7.330
 6303W        W 7274  12.730   3.160   6.140
 6304W        W 7275   0.080   5.270  11.110
 6305W        W 7276  13.450   2.600   2.140
 6306W        W 7277  12.890   3.450  10.310
 6307W        W 7278  10.240  12.670   8.940
 6308W        W 7279   1.410   5.250  10.980
 6309W        W 7280  13.320   5.750   5.750
 6310W        W 7281   1.680   3.780   3.700
 6311W        W 7282   6.980   7.800   9.510
 6312W        W 7283   8.480   7.960   4.250
 6313W        W 7284   2.260  11.150   4.390
 6314W        W 7285  12.800   8.700  13.400
 6315W        W 7286  10.190  11.450  10.630
 6316W        W 7287   6.210  12.790  12.140
 6317W        W 7288   8.000   6.630  13.230
 6318W        W 7289   2.380  11.590  11.620
 6319W        W 7290   3.480   8.320   1.600
 6320W        W 7291   6.240   4.800   2.280
 6321W        W 7292   7.720   4.310   7.330
 6322W        W 7293  13.430   2.010  10.590
 6323W        W 7294   5.930   6.810   3.440
 6324W        W 7295  12.390   8.810   0.360
 6325W        W 7296   5.870   0.710   8.180
 6326W        W 7297  10.350  10.920   6.700
 6327W        W 7298   6.040   9.620  12.640
 6328W        W 7299  11.010   4.510   6.970
 6329W        W 7300  10.520  10.660   5.330
 6330W        W 7301  11.730   8.690   2.890
 6331W        W 7302   0.600   0.300   5.060
 6332W        W 7303   4.630   2.720  11.000
 6333W        W 7304   0.660  10.080   7.410
 6334W        W 7305   6.530   3.160  10.860
 6335W        W 7306  13.690  10.180   6.890
 6336W        W 7307  12.330   8.920   8.750
 6337W        W 7308   3.060   9.820  13.470
 6338W        W 7309   3.110   2.000   9.560
 6339W        W 7310   3.660   9.880  13.480
 6340W        W 7311   1.090   9.050  12.040
 6341W        W 7312  12.350   2.500   3.600
 6342W        W 7313   2.590   5.110   6.930
 6343W        W 7314   7.960   6.280   3.620
 6344W        W 7315   3.510   0.780  10.020
 6345W        W 7316   9.820  12.630  13.500
 6346W        W 7317  12.690   7.300  12.410
 6347W        W 7318   5.750  13.220   3.540
 6348W        W 7319   2.050   2.260  10.180
 6349W        W 7320   4.530  10.570  13.560
 6350W        W 7321   8.520  12.240   7.550
 6351W        W 7322  12.330   8.240   7.040
 6352W        W 7323   4.720   0.270  12.570
 6353W        W 7324  13.030   6.650   3.480
 6354W        W 7325   8.390   3.300  11.770
 6355W        W 7326   0.870   3.180   0.290
 6356W        W 7327   4.190   8.880   9.720
 6357W        W 7328  11.690   7.360   2.120
 6358W        W 7329   3.080   2.920   4.660
 6359W        W 7330  10.700   4.100   1.040
 6360W        W 7331  13.100   3.000   2.920
 6361W        W 7332  11.870  12.710   0.660
 6362W        W 7333   1.930  10.060   1.030
 6363W        W 7334   2.660  13.690   0.800
 6364W        W 7335  10.820  10.690   2.460
 6365W        W 7336   5.710  10.570   2.780
 6366W        W 7337   1.190   2.130   2.410
 6367W        W 7338  11.220   0.330   6.410
 6368W        W 7339   6.150   2.440   5.030
 6369W        W 7340   9.620  13.060  13.580
 6370W        W 7341   4.200  12.080   3.870
 6371W        W 7342   5.410  10.580   0.970
 6372W        W 7343   0.880   5.930   3.580
 6373W        W 7344  11.780   5.700   0.530
 6374W        W 7345   0.560  11.660   9.710
 6375W        W 7346   8.040   3.440  12.980
 6376W        W 7347   7.000  11.840   9.680
 6377W        W 7348   4.080   6.400   0.300
 6378W        W 7349  11.370  10.220   0.080
 6379W        W 7350   5.800   4.290   6.950
 6380W        W 7351   8.310   6.670   4.810
 6381W        W 7352   3.820  10.720   9.020
 6382W        W 7353   9.990  12.750  10.430
 6383W        W 7354   6.820   5.530   9.500
 6384W        W 7355   2.230   7.610   5.460
 6385W        W 7356   1.770   7.240   0.170
 6386W        W 7357   9.390   0.190  10.010
 6387W        W 7358  13.030  10.500   4.190
 6388W        W 7359   0.750   0.910   4.920
 6389W        W 7360   8.020   2.290   9.220
 6390W        W 7361  13.110   5.980   1.050
 6391W        W 7362   5.090  13.910   1.260
 6392W        W 7363   2.480   6.880   1.290
 6393W        W 7364   1.170  12.260   9.400
 6394W        W 7365   0.490   5.540   9.940
 6395W        W 7366  13.240   7.630   3.560
 6396W        W 7367  13.060   0.680   5.940
 6397W        W 7368   6.160  13.030   0.670
 6398W        W 7369   4.820   7.740   0.760
 6399W        W 7370  11.770   4.370   1.830
 6400W        W 7371  12.280  10.480  13.330
 6401W        W 7372   6.390  10.650   0.250
 6402W        W 7373   0.130   7.710   5.560
 6403W        W 7374  12.160  12.920   2.520
 6404W        W 7375  10.050  13.660   1.480
 6405W        W 7376   2.290  11.190   0.330
 6406W        W 7377  10.670  11.240   3.890
 6407W        W 7378  10.760  12.940   2.010
 6408W        W 7379  11.100  11.700   9.150
 6409W        W 7380   1.340  10.620   8.590
 6410W        W 7381  10.030   4.940  11.880
 6411W        W 7382   9.780   2.400  13.080
 6412W        W 7383   8.870   2.750  13.200
 6413W        W 7384   1.760   4.300   4.270
 6414W        W 7385   9.130   2.030  11.730
 6415W        W 7386  11.470   9.090   2.930
 6416W        W 7387   7.520  13.300  11.470
 6417W        W 7388   0.300  12.240   1.890
 6418W        W 7389   2.790   8.340  12.150
 6419W        W 7390   2.900   4.700  11.690
 6420W        W 7391   5.180   4.160   2.030
 6421W        W 7392   8.830   5.230   3.400
 6422W        W 7393   2.560   8.810   3.890
 6423W        W 7394   4.260   1.120  12.120
 6424W        W 7395  12.730  12.780   3.060
 6425W        W 7396  10.540  13.380   6.860
 6426W        W 7397   3.060  10.080   3.020
 6427W        W 7398  10.560   8.580   8.930
 6428W        W 7399   6.310   3.180   3.400
 6429W        W 7400   0.100   3.760   7.220
 6430W        W 7401   0.770  12.340   0.600
 6431W        W 7402   1.000   6.360   1.050
 6432W        W 7403   7.450  10.520  12.450
 6433W        W 7404   0.480   0.540   1.220
 6434W        W 7405   3.320  12.210   7.180
 6435W        W 7406  13.380   7.160  10.590
 6436W        W 7407   1.260   4.280   9.750
 6437W        W 7408  11.260  12.740   9.850
 6438W        W 7409   0.390   5.000  10.860
 6439W        W 7410  12.230   7.680   2.620
 6440W        W 7411   1.290   9.470   2.500
 6441W        W 7412   7.330   2.820   6.760
 6442W        W 7413   4.650   2.590   9.520
 6443W        W 7414   6.590   9.120   6.170
 6444W        W 7415   2.560   4.140   5.730
 6445W        W 7416   3.100   6.230   3.230
 6446W        W 7417   6.160  13.630   0.440
 6447W        W 7418   6.600   9.120   3.360
 6448W        W 7419   1.120  12.890   5.200
 6449W        W 7420   4.540   4.250   3.810
 6450W        W 7421   6.070  10.300   0.560
 6451W        W 7422  12.130   6.810   8.030
 6452W        W 7423  12.110   4.100   2.530
 6453W        W 7424   6.340   3.660  12.280
 6454W        W 7425  12.180   1.910   7.250
 6455W        W 7426   0.210   1.640   5.330
 6456W        W 7427   1.930   4.660   4.580
 6457W        W 7428   7.920   1.930   4.740
 6458W        W 7429  11.660   7.790  10.860
 6459W        W 7430   0.830   9.800   4.550
 6460W        W 7431  10.520   5.670   3.890
 6461W        W 7432   0.950   6.220   6.950
 6462W        W 7433   4.190   6.840   0.060
 6463W        W 7434  11.050   4.000   6.900
 6464W        W 7435   8.100   4.510  10.800
 6465W        W 7436  13.280  10.130  12.730
 6466W        W 7437   8.960  12.060   8.360
 6467W        W 7438  11.600  10.250   6.250
 6468W        W 7439   0.780   4.760   4.410
 6469W        W 7440   9.960  11.780   1.780
 6470W        W 7441   6.290   9.290  10.430
 6471W        W 7442   3.080  12.140   8.460
 6472W        W 7443   7.710   1.760   5.870
 6473W        W 7444   4.930   3.290  12.320
 6474W        W 7445   1.480   3.350   9.740
 6475W        W 7446   6.460  12.610  11.720
 6476W        W 7447  13.140  10.060   6.060
 6477W        W 7448  13.840   6.420   8.450
 6478W        W 7449   2.260  10.590  12.230
 6479W        W 7450  13.440   9.020   9.170
 6480W        W 7451   1.000   0.680   3.090
 6481W        W 7452  10.470   1.230   4.460
 6482W        W 7453   3.110   0.250   1.100
 6483W        W 7454   0.860   4.930   5.950
 6484W        W 7455   5.280  10.660   2.220
 6485W        W 7456  10.330   7.040   1.090
 6486W        W 7457   0.350  12.090   7.130
 6487W        W 7458   0.950   4.010   7.120
 6488W        W 7459   5.090  13.280  11.180
 6489W        W 7460   0.150  11.480  10.140
 6490W        W 7461   4.320   2.650   4.330
 6491W        W 7462   6.300   8.800   7.590
 6492W        W 7463   5.450  13.500   5.290
 6493W        W 7464   6.990   1.360   8.680
 6494W        W 7465  10.110  11.130   4.450
 6495W        W 7466   7.090  13.880  13.500
 6496W        W 7467   6.590  12.690   7.580
 6497W        W 7468   1.320   9.780   6.280
 6498W        W 7469   5.330   3.400   8.150
 6499W        W 7470  12.810   9.560   5.080
 6500W        W 7471   2.790  13.300  12.170
 6501W        W 7472   9.860   4.250   7.940
 6502W        W 7473  13.210   8.770   4.620
 6503W        W 7474  12.940   9.660   8.910
 6504W        W 7475   5.770  13.440   4.790
 6505W        W 7476   2.390   4.510   6.080
 6506W        W 7477  12.580   8.490  11.650
 6507W        W 7478   4.240   5.120   7.660
 6508W        W 7479   0.370   0.770  11.560
 6509W        W 7480   0.910   7.150   0.850
 6510W        W 7481   8.990   3.630  13.180
 6511W        W 7482   1.110   4.920   4.090
 6512W        W 7483  12.890   3.690   3.490
 6513W        W 7484   2.140   5.270   4.280
 6514W        W 7485  13.610   6.610   2.680
 6515W        W 7486   5.770  10.680   7.650
 6516W        W 7487  10.170   0.790  11.690
 6517W        W 7488   9.580   3.100   2.740
 6518W        W 7489   7.950  10.480   5.890
 6519W        W 7490   9.100  10.140   0.780
 6520W        W 7491  11.500  12.700  11.700
 6521W        W 7492   2.200   2.340   2.400
 6522W        W 7493   7.680   9.560   6.460
 6523W        W 7494   8.440   9.570   6.020
 6524W        W 7495   3.830   4.120   0.310
 6525W        W 7496  12.260   3.000  10.900
 6526W        W 7497   1.880   2.870   4.570
 6527W        W 7498   7.220  10.550   1.700
 6528W        W 7499  13.640   6.760   6.520
 6529W        W 7500  11.850   5.940  13.550
 6530W        W 7501  12.830   5.540  10.340
 6531W        W 7502  11.200   2.720  12.470
 6532W        W 7503   9.390   4.190   5.770
 6533W        W 7504   8.360   0.020  13.410
 6534W        W 7505   2.610   8.830  12.800
 6535W        W 7506   4.300   0.220  12.900
 6536W        W 7507  12.980   4.020   1.970
 6537W        W 7508   5.380  12.740  12.290
 6538W        W 7509   1.030   4.520   7.270
 6539W        W 7510   7.240   2.010   0.950
 6540W        W 7511   6.390   2.720   8.920
 6541W        W 7512  10.080   4.970   1.240
 6542W        W 7513   8.700   0.840   6.470
 6543W        W 7514   3.160  12.620   8.650
 6544W        W 7515   6.140   8.830   9.800
 6545W        W 7516   9.900   3.050  11.260
 6546W        W 7517   6.420   2.060   0.840
 6547W        W 7518   0.720  10.660   8.140
 6548W        W 7519   4.880  10.980   0.920
 6549W        W 7520  13.260   2.340   6.380
 6550W        W 7521   8.560  12.440  13.460
 6551W        W 7522   1.780   9.510   6.870
 6552W        W 7523   4.680   1.420  12.060
 6553W        W 7524   2.140   2.850   0.980
 6554W        W 7525   0.570   3.860   9.570
 6555W        W 7526   8.800   7.950   5.290
 6556W        W 7527  10.790   3.770  10.530
 6557W        W 7528  13.440  13.890   5.320
 6558W        W 7529  12.490   3.880   0.180
 6559W        W 7530   9.290  12.200   1.220
 6560W        W 7531   2.930   3.360   8.050
 6561W        W 7532   9.890   3.640  11.690
 6562W        W 7533   4.410   6.520   6.960
 6563W        W 7534   1.080   3.100   0.730
 6564W        W 7535  10.650   4.170   2.420
 6565W        W 7536   7.640  12.930   6.440
 6566W        W 7537   3.480   2.230   5.770
 6567W        W 7538   4.910  12.500   9.780
 6568W        W 7539   4.570   8.900   0.970
 6569W        W 7540  11.010  11.210   9.360
 6570W        W 7541   2.070   2.320   0.940
 6571W        W 7542   5.890  11.510   7.560
 6572W        W 7543   1.730   7.990   1.180
 6573W        W 7544   8.940   3.770   9.120
 6574W        W 7545   2.050   7.690   0.100
 6575W        W 7546   7.800   4.160  13.410
 6576W        W 7547   4.570   2.320   3.670
 6577W        W 7548  13.550   9.440   7.060
 6578W        W 7549   4.770   7.080   4.100
 6579W        W 7550   4.920   6.750   5.670
 6580W        W 7551  10.620   2.360   6.870
 6581W        W 7552  10.180   4.930   4.450
 6582W        W 7553   2.380   4.550   4.780
 6583W        W 7554   9.820  10.610  13.140
 6584W        W 7555   7.200   6.340   6.620
 6585W        W 7556   8.590   9.950   9.170
 6586W        W 7557   5.890  12.180   2.930
 6587W        W 7558   6.040   2.320   1.140
 6588W        W 7559   4.280   5.610  12.850
 6589W        W 7560   2.350   6.300   6.590
 6590W        W 7561  13.660  13.790   3.490
 6591W        W 7562  13.180   9.770   4.100
 6592W        W 7563   7.160   9.390   9.040
 6593W        W 7564   8.550  10.860  11.410
 6594W        W 7565  13.880   8.160  12.210
 6595W        W 7566   5.710   5.280   0.100
 6596W        W 7567   9.000  10.530  13.450
 6597W        W 7568  10.890   7.490  10.770
 6598W        W 7569   4.570   1.770   3.670
 6599W        W 7570  10.460  11.450   9.190
 6600W        W 7571   7.940  12.430  11.900
 6601W        W 7572   7.780   1.280   7.940
 6602W        W 7573   3.000   4.870   9.410
 6603W        W 7574  13.710  12.650  12.640
 6604W        W 7575   9.790  12.380   0.440
 6605W        W 7576   4.970   7.140   3.350
 6606W        W 7577   8.320  13.580   5.060
 6607W        W 7578   4.590  11.910  10.490
 6608W        W 7579  10.960   6.570  12.680
 6609W        W 7580  11.950  12.530   4.740
 6610W        W 7581   4.770   0.630   5.520
 6611W        W 7582  13.170   3.530   4.370
 6612W        W 7583  10.400   8.440  10.860
 6613W        W 7584  10.760   7.130   3.610
 6614W        W 7585   2.960   8.850   7.240
 6615W        W 7586   4.860   2.760  12.380
 6616W        W 7587   0.890  12.960   6.800
 6617W        W 7588  10.670  13.830   1.780
 6618W        W 7589   8.860  13.870  10.710
 6619W        W 7590  11.380  11.010   1.320
 6620W        W 7591   0.340   3.350   3.130
 6621W        W 7592   1.380   2.580   8.330
 6622W        W 7593   7.120   9.900  13.130
 6623W        W 7594   1.010   9.910   1.820
 6624W        W 7595  10.560  11.210   9.650
 6625W        W 7596   3.650   0.260  13.100
 6626W        W 7597   3.200   0.470  10.250
 6627W        W 7598   9.370   3.950   3.860
 6628W        W 7599   2.960   1.970  11.530
 6629W        W 7600   2.060   2.030   9.780
 6630W        W 7601   1.570   3.290   3.830
 6631W        W 7602   7.310   5.370   5.580
 6632W        W 7603   3.810   9.290   5.840
 6633W        W 7604   6.570   8.870  12.680
 6634W        W 7605   7.110   8.430   6.570
 6635W        W 7606   7.860   4.920   7.160
 6636W        W 7607   4.990  12.410   7.980
 6637W        W 7608  13.210   2.320   3.530
 6638W        W 7609  11.180  11.230   8.880
 6639W        W 7610   0.390  10.290   9.550
 6640W        W 7611   3.180   5.440   8.150
 6641W        W 7612   4.660   2.400  10.010
 6642W        W 7613  10.890   8.660   5.450
 6643W        W 7614  10.690   9.820  11.570
 6644W        W 7615   4.860   9.210   7.170
 6645W        W 7616   5.460  13.610   3.460
 6646W        W 7617   0.500  11.060   5.400
 6647W        W 7618   0.570   3.400   2.590
 6648W        W 7619   9.330   9.630   3.630
 6649W        W 7620   9.730   1.280   3.260
 6650W        W 7621  12.640   7.810  12.470
 6651W        W 7622   5.630   0.580   2.570
 6652W        W 7623   4.010   0.480   5.710
 6653W        W 7624   2.950   6.120  12.170
 6654W        W 7625   4.120   4.830  12.880
 6655W        W 7626  12.050   8.050   0.650
 6656W        W 7627   8.670   6.280   0.090
 6657W        W 7628   7.190   9.100  11.800
 6658W        W 7629  12.920   6.420   5.060
 6659W        W 7630   2.320   7.790  12.720
 6660W        W 7631  11.930   9.070   5.490
 6661W        W 7632  10.630   9.520   4.250
 6662W        W 7633   6.400   5.640   5.550
 6663W        W 7634   2.460   1.330   1.350
 6664W        W 7635  10.230   1.850  10.760
 6665W        W 7636   0.590   8.190   1.030
 6666W        W 7637   0.840   3.050   2.450
 6667W        W 7638  13.100  13.630  11.860
 6668W        W 7639   8.320  13.860   8.860
 6669W        W 7640   6.440   0.230   1.240
 6670W        W 7641   4.480   0.500   9.970
 6671W        W 7642   3.010  11.000   4.470
 6672W        W 7643   5.950  11.700   1.350
 6673W        W 7644   4.990  11.130   0.400
 6674W        W 7645  10.030   5.600  13.200
 6675W        W 7646  10.800  12.460  11.630
 6676W        W 7647  10.110   2.640  13.900
 6677W        W 7648   9.400   1.890   6.820
 6678W        W 7649   3.020   2.450  13.870
 6679W        W 7650  10.640   1.470  12.800
 6680W        W 7651   6.620  12.830   3.380
 6681W        W 7652   7.890   4.220  11.300
 6682W        W 7653   6.480   9.780   9.650
 6683W        W 7654   0.080  12.540   6.440
 6684W        W 7655   3.820   9.600   4.870
 6685W        W 7656   6.490   9.340   6.830
 6686W        W 7657  13.380   6.580  11.050
 6687W        W 7658   1.020  12.720  13.570
 6688W        W 7659   8.130   7.660   7.910
 6689W        W 7660   5.410  10.170   8.780
 6690W        W 7661   0.100   4.660   7.430
 6691W        W 7662   8.820   8.040   1.950
 6692W        W 7663  12.810   3.330   1.120
 6693W        W 7664   2.580  11.560  11.050
 6694W        W 7665   8.430   0.260   7.080
 6695W        W 7666   7.070   8.870   9.810
 6696W        W 7667   3.330   2.000   4.840
 6697W        W 7668   7.460   0.810  12.100
 6698W        W 7669   1.310   1.140   2.280
 6699W        W 7670  10.840   9.970   7.830
 6700W        W 7671  11.940   9.610   7.050
 6701W        W 7672   9.710  12.210  13.890
 6702W        W 7673   5.990   6.940   7.160
 6703W        W 7674   0.360   4.550  11.060
 6704W        W 7675   1.070   7.890   5.720
 6705W        W 7676   9.120   3.130   7.210
 6706W        W 7677  10.460  12.880   6.530
 6707W        W 7678   1.270   2.880   0.300
 6708W        W 7679   8.330   9.900   9.650
 6709W        W 7680   9.200   4.970   1.510
 6710W        W 7681   6.120   0.670  13.140
 6711W        W 7682  11.340   2.840   6.990
 6712W        W 7683  11.760   1.470   3.090
 6713W        W 7684  12.380   2.240   2.210
 6714W        W 7685   7.900   6.020   1.340
 6715W        W 7686   6.630   3.150   2.610
 6716W        W 7687   7.480   0.110  11.290
 6717W        W 7688  13.000   9.720  10.660
 6718W        W 7689   5.740   1.890   9.130
 6719W        W 7690  11.940   3.100   2.380
 6720W        W 7691  11.730   4.110   6.360
 6721W        W 7692   6.060  12.520   9.090
 6722W        W 7693   0.210   7.200   9.240
 6723W        W 7694   9.290   6.760   1.010
 6724W        W 7695  11.970   3.950  13.510
 6725W        W 7696   0.790   8.460  12.050
 6726W        W 7697  11.120   7.840   7.830
 6727W        W 7698   4.020   1.040   6.190
 6728W        W 7699  13.680  10.820   0.970
 6729W        W 7700  11.580   7.860  13.680
 6730W        W 7701   8.030   0.920  13.360
 6731W        W 7702   2.730   3.360   0.390
 6732W        W 7703   5.120  11.240   7.200
 6733W        W 7704  12.150   4.170  10.150
 6734W        W 7705  13.850   6.610   1.170
 6735W        W 7706   4.490   7.270  10.450
 6736W        W 7707  11.730   7.330  11.450
 6737W        W 7708   7.230  10.450   2.710
 6738W        W 7709  11.400   2.120  10.060
 6739W        W 7710   1.810   5.790   9.210
 6740W        W 7711   8.970   5.760   8.500
 6741W        W 7712   4.530   7.870  12.560
 6742W        W 7713  11.790  13.570  10.110
 6743W        W 7714  13.680   9.130   5.360
 6744W        W 7715   8.170   7.110   0.170
 6745W        W 7716   6.740   6.120   9.040
 6746W        W 7717   7.650  12.110   3.450
 6747W        W 7718   4.020   1.910   2.000
 6748W        W 7719  13.670   3.930   0.780
 6749W        W 7720   8.310   5.470   1.850
 6750W        W 7721   0.870   6.960   5.720
 6751W        W 7722   1.390   2.680   5.480
 6752W        W 7723   1.740   8.610   1.960
 6753W        W 7724   7.770   5.450   8.830
 6754W        W 7725   8.610   8.830   4.330
 6755W        W 7726   8.580  10.500   9.150
 6756W        W 7727   3.510   5.050  10.380
 6757W        W 7728   0.230   7.590   1.620
 6758W        W 7729   6.010   3.560   5.640
 6759W        W 7730   2.820  12.840   4.770
 6760W        W 7731   8.030   7.520   2.670
 6761W        W 7732  11.030   5.340   0.990
 6762W        W 7733  13.780   3.690  10.590
 6763W        W 7734   7.850   5.440   2.170
 6764W        W 7735  12.580   5.080   3.440
 6765W        W 7736   4.540   0.430   2.940
 6766W        W 7737   6.130   2.920  10.880
 6767W        W 7738   2.650   9.650  10.280
 6768W        W 7739  12.670   9.960   5.930
 6769W        W 7740   8.620  12.680   7.750
 6770W        W 7741  10.870  12.550   1.660
 6771W        W 7742   4.750   3.200   1.010
 6772W        W 7743   1.160   7.910   0.290
 6773W        W 7744   8.690  12.790   5.520
 6774W        W 7745   9.600   8.950   0.990
 6775W        W 7746   1.920   3.700   7.860
 6776W        W 7747  10.080   9.730   5.050
 6777W        W 7748   0.660   2.190   5.100
 6778W        W 7749  12.640   7.450   1.840
 6779W        W 7750   6.580  10.170   9.340
 6780W        W 7751   3.480  11.530  12.900
 6781W        W 7752   6.540   2.910   1.800
 6782W        W 7753   6.710   0.620  11.880
 6783W        W 7754  12.040   6.130  11.360
 6784W        W 7755   2.570   2.220   2.770
 6785W        W 7756   8.040  13.880   8.430
 6786W        W 7757   6.570   3.880   8.010
 6787W        W 7758   5.060   8.480   4.840
 6788W        W 7759   0.260   6.670   1.590
 6789W        W 7760   7.720   1.120   3.090
 6790W        W 7761  11.380  10.800   5.880
 6791W        W 7762  10.280   5.300  12.840
 6792W        W 7763   3.330  12.700   0.140
 6793W        W 7764   3.630   7.420   5.130
 6794W        W 7765  12.270   6.260   8.810
 6795W        W 7766   2.950  11.800   1.490
 6796W        W 7767   0.320   5.320  13.090
 6797W        W 7768  10.930  12.850   0.630
 6798W        W 7769   5.120   0.540   2.460
 6799W        W 7770   8.580   8.260   8.530
 6800W        W 7771   9.670   0.370   3.610
 6801W        W 7772   1.500   5.830  12.490
 6802W        W 7773   5.720   8.350   9.100
 6803W        W 7774  12.650   6.860  11.440
 6804W        W 7775   3.620   3.450   5.370
 6805W        W 7776   4.010   0.490   3.230
 6806W        W 7777   7.850   3.900   3.610
 6807W        W 7778   2.770  10.410   9.970
 6808W        W 7779  12.600  13.120   7.450
 6809W        W 7780  10.320   4.180   9.380
 6810W        W 7781  10.330  12.860  10.080
 6811W        W 7782   6.090  13.850   1.470
 6812W        W 7783  13.020  11.120   8.470
 6813W        W 7784   5.000   6.540   1.670
 6814W        W 7785  12.630   4.290  12.370
 6815W        W 7786   3.210  12.760   4.470
 6816W        W 7787   8.250   9.530   5.550
 6817W        W 7788  10.180  11.050   9.310
 6818W        W 7789   0.390   7.040   5.760
 6819W        W 7790   3.130   5.730  12.940
 6820W        W 7791  10.630  10.180  13.170
 6821W        W 7792   7.490   4.850   7.510
 6822W        W 7793   5.090   2.190   2.190
 6823W        W 7794   9.330   1.300   5.980
 6824W        W 7795  12.590   4.390   8.730
 6825W        W 7796  12.130  10.310   2.120
 6826W        W 7797   9.260   5.370  12.830
 6827W        W 7798   6.690   4.720   6.460
 6828W        W 7799   8.930   6.580   7.390
 6829W        W 7800   3.730   6.410   9.210
 6830W        W 7801   9.170   0.900   0.050
 6831W        W 7802   2.710   5.850  11.790
 6832W        W 7803   0.050  11.130   3.260
 6833W        W 7804  11.220  13.700  13.500
 6834W        W 7805   0.620   0.100   8.200
 6835W        W 7806   4.290   7.600   3.810
 6836W        W 7807   1.040  10.840   5.830
 6837W        W 7808   6.680  10.580  11.360
 6838W        W 7809   5.260   1.490  11.860
 6839W        W 7810   7.770   8.860   5.300
 6840W        W 7811  10.830   7.220   1.120
 6841W        W 7812   8.310   3.430  13.860
 6842W        W 7813   3.880   9.600   8.370
 6843W        W 7814  11.280   2.430   6.640
 6844W        W 7815   8.350   4.660   7.970
 6845W        W 7816   0.390   2.070   7.860
 6846W        W 7817   3.650   4.140   2.670
 6847W        W 7818   2.710   4.780   2.570
 6848W        W 7819   3.210   0.440   8.440
 6849W        W 7820   8.260  11.500   5.560
 6850W        W 7821   6.280  11.760   6.370
 6851W        W 7822   9.740   4.120  13.110
 6852W        W 7823  12.300   6.560  11.320
 6853W        W 7824   0.700   6.720   6.850
 6854W        W 7825   4.240   4.990   6.440
 6855W        W 7826  10.540   6.670   5.010
 6856W        W 7827   6.590   5.470   3.970
 6857W        W 7828  10.000  13.650   3.200
 6858W        W 7829   7.060   1.540  11.270
 6859W        W 7830   5.030  10.690   8.160
 6860W        W 7831   5.710  10.440   4.160
 6861W        W 7832   6.860   8.180   6.910
 6862W        W 7833  11.480  11.030  10.200
 6863W        W 7834  11.340   7.480   4.170
 6864W        W 7835   2.010   1.850   1.990
 6865W        W 7836  13.540  12.420   6.460
 6866W        W 7837  13.730   1.320   7.450
 6867W        W 7838  13.570   7.220   6.310
 6868W        W 7839   9.730   8.900  11.400
 6869W        W 7840   3.630  10.700   6.650
 6870W        W 7841   8.010   3.710  11.230
 6871W        W 7842  13.330   1.900   5.880
 6872W        W 7843   5.150  11.420  10.670
 6873W        W 7844   8.570   1.140   5.710
 6874W        W 7845   3.740  13.390   2.380
 6875W        W 7846  12.170   5.300  11.070
 6876W        W 7847   7.050  11.670  10.520
 6877W        W 7848   1.590  12.590   2.110
 6878W        W 7849  12.730   9.180   1.010
 6879W        W 7850   9.760  11.080   9.620
 6880W        W 7851  12.000   5.480   5.770
 6881W        W 7852  13.530   0.100   0.410
 6882W        W 7853   3.260   7.200   7.590
 6883W        W 7854   2.750   6.420   8.640
 6884W        W 7855  10.000   3.050   5.720
 6885W        W 7856  13.470   7.690   0.160
 6886W        W 7857   3.940   8.440   8.870
 6887W        W 7858   2.900   6.140   2.010
 6888W        W 7859   2.320   4.860  10.770
 6889W        W 7860   8.190   8.200   8.970
 6890W        W 7861   8.400  12.960   8.190
 6891W        W 7862   4.070   1.450   1.740
 6892W        W 7863  12.180   0.020   2.780
 6893W        W 7864   0.410  11.480   0.610
 6894W        W 7865   3.210  11.240   9.690
 6895W        W 7866   9.620  13.260   3.810
 6896W        W 7867   5.870   7.910   6.300
 6897W        W 7868  11.200   3.480   7.810
 6898W        W 7869   3.010   9.300   6.510
 6899W        W 7870   3.200   9.310  13.500
 6900W        W 7871   4.160   1.860   8.040
 6901W        W 7872   8.010   6.490   1.450
 6902W        W 7873   5.340  11.420   7.650
 6903W        W 7874  13.360   7.810   4.490
 6904W        W 7875   8.750   6.290   4.100
 6905W        W 7876  12.350   9.550   7.390
 6906W        W 7877  13.810   0.080   4.060
 6907W        W 7878   9.530   7.040   2.750
 6908W        W 7879   4.550   2.540   2.790
 6909W        W 7880   3.620   0.790  11.730
 6910W        W 7881   9.190   0.030   4.950
 6911W        W 7882   6.470  11.740   7.380
 6912W        W 7883   3.350   5.040   3.370
 6913W        W 7884  13.610   8.520  10.370
 6914W        W 7885   4.870  11.420  13.890
 6915W        W 7886   9.080   8.250   4.010
 6916W        W 7887   2.780   1.170   7.190
 6917W        W 7888   2.680   4.610  10.400
 6918W        W 7889   9.130  11.120   3.190
 6919W        W 7890   3.770  13.880  10.950
 6920W        W 7891   3.480   0.640   1.730
 6921W        W 7892   6.390   9.690  10.690
 6922W        W 7893   2.370  11.150   6.290
 6923W        W 7894   5.740   1.690   6.790
 6924W        W 7895  10.780   1.800   7.910
 6925W        W 7896   8.760   8.370   3.450
 6926W        W 7897   1.360  11.380  11.360
 6927W        W 7898   4.070  13.740   5.790
 6928W        W 7899   6.200   9.120   2.740
 6929W        W 7900   8.790  10.530   8.060
 6930W        W 7901  11.150   5.190  12.330
 6931W        W 7902   9.550   4.540   9.090
 6932W        W 7903  10.520  12.300  12.370
 6933W        W 7904   8.420   5.810   8.270
 6934W        W 7905   7.830   7.170  13.010
 6935W        W 7906   9.930  10.060   5.990
 6936W        W 7907   4.390   5.760   7.310
 6937W        W 7908   4.600   7.250   0.720
 6938W        W 7909   6.810   9.340   9.570
 6939W        W 7910   5.880   2.020  13.530
 6940W        W 7911  10.590   2.370   0.620
 6941W        W 7912   8.170   3.150   2.480
 6942W        W 7913   9.880  10.160  11.020
 6943W        W 7914  11.710   0.110   4.480
 6944W        W 7915  12.990   0.180   8.310
 6945W        W 7916   5.860   4.420   6.410
 6946W        W 7917   8.450  11.740   6.450
 6947W        W 7918  11.920   6.990  10.450
 6948W        W 7919   9.360   6.310   9.320
 6949W        W 7920  12.720   8.910   3.040
 6950W        W 7921   1.200  13.880   5.670
 6951W        W 7922  11.980  13.580   5.350
 6952W        W 7923   0.820   5.910   2.500
 6953W        W 7924   4.150   7.490  11.010
 6954W        W 7925   4.390   4.380  12.990
 6955W        W 7926   6.580   1.770   9.300
 6956W        W 7927  13.840   9.960   3.300
 6957W        W 7928   5.670   3.240  11.050
 6958W        W 7929   2.020   8.480   5.510
 6959W        W 7930  12.570  12.450   6.000
 6960W        W 7931   2.500  10.410  13.220
 6961W        W 7932  10.450  10.250  12.290
 6962W        W 7933  13.510   9.920   3.770
 6963W        W 7934  10.940  10.820   3.120
 6964W        W 7935   2.700   8.280   6.260
 6965W        W 7936  12.290   3.910  10.590
 6966W        W 7937  10.300   0.680   2.170
 6967W        W 7938  12.840   5.960   3.970
 6968W        W 7939  10.170   5.620   8.130
 6969W        W 7940   4.120   0.310   9.610
 6970W        W 7941   8.240  10.750   7.290
 6971W        W 7942   6.670   4.870   5.980
 6972W        W 7943   3.240   5.740   1.250
 6973W        W 7944   9.830  11.290   7.520
 6974W        W 7945  10.920   2.820   0.010
 6975W        W 7946   3.940   8.460   0.820
 6976W        W 7947   4.060   4.150  13.260
 6977W        W 7948   5.350   8.760  10.100
 6978W        W 7949   2.910   9.610   1.000
 6979W        W 7950   8.860  12.780   2.370
 6980W        W 7951   7.720   9.240  12.590
 6981W        W 7952   3.700   6.810   5.880
 6982W        W 7953   0.730   2.600   8.300
 6983W        W 7954   1.810   4.690   6.790
 6984W        W 7955   7.560   2.060  10.080
 6985W        W 7956  12.090   6.180  13.180
 6986W        W 7957  12.330   3.920  11.150
 6987W        W 7958   9.880   8.370  11.420
 6988W        W 7959   7.090  11.000   0.820
 6989W        W 7960   1.900  10.180   6.270
 6990W        W 7961   7.120  12.830   3.400
 6991W        W 7962   0.970  13.410   4.960
 6992W        W 7963  10.050   2.420   2.700
 6993W        W 7964   2.140   0.090   1.610
 6994W        W 7965   1.600   8.600   4.870
 6995W        W 7966   7.730  12.160   0.160
 6996W        W 7967  10.310   2.790  11.410
 6997W        W 7968   2.290   2.970   8.610
 6998W        W 7969   8.840   8.540   0.790
 6999W        W 7970   7.160   4.140   7.130
 7000W        W 7971   8.530  11.900   8.590
 7001W        W 7972   5.370   8.570   3.850
 7002W        W 7973   7.920  13.200   0.490
 7003W        W 7974  13.850   8.200  10.060
 7004W        W 7975  11.290   0.160   9.360
 7005W        W 7976   3.320   6.900  12.770
 7006W        W 7977   5.300   4.500   3.220
 7007W        W 7978   0.930   5.980   1.960
 7008W        W 7979   6.590   4.160   1.220
 7009W        W 7980  11.660   9.960   5.790
 7010W        W 7981   0.940  13.880   5.220
 7011W        W 7982   7.200   9.990   7.220
 7012W        W 7983  13.450   9.760  10.360
 7013W        W 7984   2.930   3.550   4.820
 7014W        W 7985   5.380   7.350   1.540
 7015W        W 7986  11.940   7.880   2.940
 7016W        W 7987   3.310  13.890   3.180
 7017W        W 7988   9.310   4.100  11.220
 7018W        W 7989   4.620   1.410  10.230
 7019W        W 7990  10.380  10.120  10.810
 7020W        W 7991  13.340   7.030   6.810
 7021W        W 7992   4.950   5.580  11.810
 7022W        W 7993  13.900   0.560   5.830
 7023W        W 7994   6.910   6.840  13.410
 7024W        W 7995   7.350   7.600   8.660
 7025W        W 7996   0.040   7.790   9.850
 7026W        W 7997  10.760   5.180  11.990
 7027W        W 7998   8.940   1.970   1.770
 7028W        W 7999   0.480   4.150   2.410
 7029W        W 8000   3.770   1.690  10.840
 7030W        W 8001   7.690  10.650   1.540
 7031W        W 8002   5.200   4.180   1.260
 7032W        W 8003   4.290   6.410  13.350
 7033W        W 8004   2.010   7.620  10.280
 7034W        W 8005  13.480   9.960   5.510
 7035W        W 8006   7.480   8.060   0.370
 7036W        W 8007   1.420   3.150   5.820
 7037W        W 8008  11.810  10.970   5.030
 7038W        W 8009   3.270  10.270  13.660
 7039W        W 8010   4.320  10.850   9.100
 7040W        W 8011   9.120   6.320   3.250
 7041W        W 8012   8.710   4.170   1.890
 7042W        W 8013   7.400   5.150   7.070
 7043W        W 8014  10.650  12.500   4.280
 7044W        W 8015  10.740  11.060  12.560
 7045W        W 8016   0.280  10.920   0.270
 7046W        W 8017   4.560  10.170   8.820
 7047W        W 8018   8.920   9.050   7.490
 7048W        W 8019   9.040   9.600   3.210
 7049W        W 8020  12.730   6.390   8.770
 7050W        W 8021   9.910   3.950   7.470
 7051W        W 8022   0.750  11.430  13.400
 7052W        W 8023   9.940   7.280   2.580
 7053W        W 8024   3.810  10.880  11.920
 7054W        W 8025   0.890   3.540   5.780
 7055W        W 8026   8.160   0.380   1.330
 7056W        W 8027  12.400   3.410   8.580
 7057W        W 8028   1.820  12.800   7.270
 7058W        W 8029  12.630  11.540   9.790
 7059W        W 8030  10.900   9.860  10.500
 7060W        W 8031   3.840  11.770  11.070
 7061W        W 8032  12.880   5.430   1.310
 7062W        W 8033   6.220  10.300   8.980
 7063W        W 8034  12.950   1.220   2.700
 7064W        W 8035   4.020   3.210   0.120
 7065W        W 8036  11.800  11.920   9.960
 7066W        W 8037  10.610   9.330  11.680
 7067W        W 8038   1.110  12.890   8.050
 7068W        W 8039   2.650   8.310   3.870
 7069W        W 8040   2.430  11.010   1.650
 7070W        W 8041  13.510   8.030   9.620
 7071W        W 8042  13.610  11.470   2.070
 7072W        W 8043   6.720   4.200   9.860
 7073W        W 8044  13.360   4.640   0.300
 7074W        W 8045   2.470   8.310  13.010
 7075W        W 8046   6.700   8.050   4.360
 7076W        W 8047   7.090   6.320   2.590
 7077W        W 8048  10.490  10.340   7.970
 7078W        W 8049   4.590  11.470   7.980
 7079W        W 8050  12.090  11.100   8.790
 7080W        W 8051   1.150   9.910   0.060
 7081W        W 8052  11.810  12.750   7.550
 7082W        W 8053  11.570   3.610   2.470
 7083W        W 8054  11.950   6.990   0.900
 7084W        W 8055   7.190   6.890   8.060
 7085W        W 8056   4.100   8.040   1.200
 7086W        W 8057   3.620   5.580  10.860
 7087W        W 8058  10.180  12.340  10.090
 7088W        W 8059   7.160   3.840  10.920
 7089W        W 8060  11.000  12.450   6.080
 7090W        W 8061   4.710   0.400   9.550
 7091W        W 8062   0.070   8.190   0.680
 7092W        W 8063  10.310   5.810  12.680
 7093W        W 8064   3.790   4.760  10.710
 7094W        W 8065   2.220   6.780  11.590
 7095W        W 8066   6.310   6.000   5.120
 7096W        W 8067   7.480  10.790   6.100
 7097W        W 8068   5.520   9.570   6.840
 7098W        W 8069   8.330   8.310  11.270
 7099W        W 8070   1.670   7.270   6.170
 7100W        W 8071  10.220   0.050   8.050
 7101W        W 8072   3.590   6.840  11.930
 7102W        W 8073   9.890   4.020  10.380
 7103W        W 8074   9.540   6.780   5.780
 7104W        W 8075   6.380   3.800   0.930
 7105W        W 8076   6.330   3.230  10.430
 7106W        W 8077  10.720   8.270   0.910
 7107W        W 8078   0.460   1.460  10.390
 7108W        W 8079   6.590   9.010   7.190
 7109W        W 8080   4.070   2.130   1.470
 7110W        W 8081   9.830  10.760  12.670
 7111W        W 8082   8.020  13.630   4.600
 7112W        W 8083  13.280   9.270   6.650
 7113W        W 8084  13.830   9.950   0.810
 7114W        W 8085   3.460  11.310   2.030
 7115W        W 8086   8.820   7.000   6.450
 7116W        W 8087   7.580   0.450  12.410
 7117W        W 8088   4.990   4.350  13.290
 7118W        W 8089  13.480   0.900   5.650
 7119W        W 8090   5.430  10.990   0.700
 7120W        W 8091   4.060  12.260   1.210
 7121W        W 8092   7.200   0.560  13.660
 7122W        W 8093   4.400   3.820   1.810
 7123W        W 8094   2.740  10.790  13.000
 7124W        W 8095   9.180   8.880   7.110
 7125W        W 8096  13.320   3.370   3.350
 7126W        W 8097   3.600   8.850  10.910
 7127W        W 8098   9.780   6.720   8.050
 7128W        W 8099   6.510   3.450   8.280
 7129W        W 8100   4.230   8.020   5.750
 7130W        W 8101   9.900   2.690   9.290
 7131W        W 8102   5.870   8.920   2.470
 7132W        W 8103   9.070   4.990  12.320
 7133W        W 8104  12.700   6.970   7.390
 7134W        W 8105   7.990   0.250  11.260
 7135W        W 8106  11.230  11.690  11.970
 7136W        W 8107   3.570   8.330   5.690
 7137W        W 8108   2.350   0.490   1.470
 7138W        W 8109   6.590   1.070  11.790
 7139W        W 8110  13.370   3.870  10.180
 7140W        W 8111   0.440   6.080   2.170
 7141W        W 8112   7.740   6.370   0.520
 7142W        W 8113   0.890   4.270   4.480
 7143W        W 8114   9.150  12.300  11.510
 7144W        W 8115  12.760  11.930   7.470
 7145W        W 8116   2.780   6.170  13.690
 7146W        W 8117   8.780   2.240  13.000
 7147W        W 8118   6.130   8.350   8.810
 7148W        W 8119   1.910   9.810   4.390
 7149W        W 8120   8.590   8.500   7.580
 7150W        W 8121   3.770   8.980  13.530
 7151W        W 8122   1.750   4.960  12.270
 7152W        W 8123  10.650   1.460   8.950
 7153W        W 8124   9.520   0.700  12.050
 7154W        W 8125  11.690  10.470   1.890
 7155W        W 8126   4.100   2.570   1.220
 7156W        W 8127   0.380   9.280  10.340
 7157W        W 8128   6.170   1.430   6.720
 7158W        W 8129   4.570   5.050  10.540
 7159W        W 8130   0.510  10.920   7.140
 7160W        W 8131  12.210   0.800   7.420
 7161W        W 8132  11.990   8.730   4.660
 7162W        W 8133   5.000   0.260   3.210
 7163W        W 8134  13.550   1.770   1.930
 7164W        W 8135   1.620   8.280   9.760
 7165W        W 8136  11.600   3.710  12.260
 7166W        W 8137   9.660   2.390   0.260
 7167W        W 8138   4.350   1.440   7.100
 7168W        W 8139   5.990   0.210  13.230
 7169W        W 8140  10.890   1.570   6.100
 7170W        W 8141  11.390  13.530  12.690
 7171W        W 8142   5.590   8.020   8.390
 7172W        W 8143   8.550   9.490  10.790
 7173W        W 8144   8.050   9.670   5.100
 7174W        W 8145   7.590   5.270  10.330
 7175W        W 8146   2.780   8.390   8.070
 7176W        W 8147  13.180   9.280   4.380
 7177W        W 8148   2.630   8.440   2.980
 7178W        W 8149   4.550   3.130   4.360
 7179W        W 8150  13.330   9.750  12.100
 7180W        W 8151   9.410   7.380   8.380
 7181W        W 8152  12.960   4.570   6.570
 7182W        W 8153   5.540   7.020   5.110
 7183W        W 8154   7.470   2.220  11.050
 7184W        W 8155   7.260   1.400   1.980
 7185W        W 8156   1.030  10.650  10.750
 7186W        W 8157  12.450   6.530  13.890
 7187W        W 8158   9.800  13.460   1.890
 7188W        W 8159  12.820  10.220  13.360
 7189W        W 8160   8.090  11.650   0.150
 7190W        W 8161   4.990  12.750  10.250
 7191W        W 8162   4.920   5.050   8.800
 7192W        W 8163  13.440  10.720   7.040
 7193W        W 8164   9.870  12.280   7.570
 7194W        W 8165   9.850  12.740   8.580
 7195W        W 8166   7.680   5.700   6.490
 7196W        W 8167   8.610   4.690  11.050
 7197W        W 8168   6.670   7.100   7.640
 7198W        W 8169   6.720   7.240   0.360
 7199W        W 8170   9.510  13.840   3.940
 7200W        W 8171   6.640  10.910   7.590
 7201W        W 8172   1.800   8.890  12.480
 7202W        W 8173   9.000   1.680   7.130
 7203W        W 8174   4.510   5.870   8.830
 7204W        W 8175   6.710  10.640  10.490
 7205W        W 8176   2.740  10.650   6.300
 7206W        W 8177   8.360   3.700   9.050
 7207W        W 8178  11.400   3.290   8.970
 7208W        W 8179  11.130   4.160   9.950
 7209W        W 8180  11.570   9.480   9.130
 7210W        W 8181   0.170  11.310   8.470
 7211W        W 8182   7.490  13.740   7.700
 7212W        W 8183  11.510  11.310   0.020
 7213W        W 8184   4.750  10.520   0.140
 7214W        W 8185   7.840   9.520   9.500
 7215W        W 8186  13.830   4.380  11.250
 7216W        W 8187   9.040   3.810   5.890
 7217W        W 8188   9.340   6.080  13.330
 7218W        W 8189   3.830  12.360   3.460
 7219W        W 8190   2.860  13.130   9.970
 7220W        W 8191   3.760   1.410   5.880
 7221W        W 8192  12.020   9.340  13.320
 7222W        W 8193   4.780   9.760   9.000
 7223W        W 8194   6.040   4.670   4.780
 7224W        W 8195  12.250   5.200   6.700
 7225W        W 8196  12.110  12.890   8.540
 7226W        W 8197  12.650   0.890  10.380
 7227W        W 8198   9.860   7.430   3.570
 7228W        W 8199   1.820   3.020   5.390
 7229W        W 8200   2.450   9.570   9.190
 7230W        W 8201  10.440   6.580   2.720
 7231W        W 8202  10.700   6.150   2.770
 7232W        W 8203   7.680   4.030   5.180
 7233W        W 8204   5.320   8.620   9.140
 7234W        W 8205   7.310  13.300   3.370
 7235W        W 8206  10.830  10.790   9.560
 7236W        W 8207   1.540   0.990  10.930
 7237W        W 8208  10.600   2.480  13.710
 7238W        W 8209   6.100   4.690  11.010
 7239W        W 8210   2.870   1.350   3.020
 7240W        W 8211  11.510   5.950   7.800
 7241W        W 8212  11.170  12.890   8.940
 7242W        W 8213   9.870   1.660   5.980
 7243W        W 8214  11.450  10.000   4.190
 7244W        W 8215   0.840  12.460   4.430
 7245W        W 8216   0.240   1.770   3.930
 7246W        W 8217   4.850   6.350   5.980
 7247W        W 8218  10.530   3.230   1.050
 7248W        W 8219   9.150   8.720  10.140
 7249W        W 8220   6.800   0.340   2.650
 7250W        W 8221  12.580  13.220   4.370
 7251W        W 8222   5.160  13.160   8.350
 7252W        W 8223   7.750   3.030   0.230
 7253W        W 8224   9.300   1.950   4.330
 7254W        W 8225   2.710   8.860   9.990
 7255W        W 8226   2.360   7.980   7.110
 7256W        W 8227  12.040   5.710   9.180
 7257W        W 8228  10.950   4.600   9.860
 7258W        W 8229  11.050   4.710  12.080
 7259W        W 8230   2.470  10.600   8.650
 7260W        W 8231   3.460   2.530   0.920
 7261W        W 8232   1.790   6.970   2.350
 7262W        W 8233   7.860  10.240   5.480
 7263W        W 8234   8.260  13.470  13.230
 7264W        W 8235   3.190   4.900   8.970
 7265W        W 8236   5.380  10.270   9.410
 7266W        W 8237   2.690   8.460  13.800
 7267W        W 8238   9.970   8.370   4.640
 7268W        W 8239   1.910  10.480   7.900
 7269W        W 8240  10.940   1.120   1.090
 7270W        W 8241  13.620   9.400  10.740
 7271W        W 8242   8.900   2.230   3.970
 7272W        W 8243   5.590   2.190   5.790
 7273W        W 8244  11.380   5.320   6.240
 7274W        W 8245  13.290   7.170  11.890
 7275W        W 8246   3.290   7.270  11.320
 7276W        W 8247  12.380   1.220   2.620
 7277W        W 8248   5.980   5.530   5.120
 7278W        W 8249   3.550   2.160  13.530
 7279W        W 8250  10.950   5.530   2.970
 7280W        W 8251   8.260   2.740   7.090
 7281W        W 8252  11.950   8.610   0.620
 7282W        W 8253   4.590  11.540   4.860
 7283W        W 8254  12.240   1.310  10.680
 7284W        W 8255   7.150   2.510   6.400
 7285W        W 8256  11.400  11.820   1.770
 7286W        W 8257   2.220   4.830  12.320
 7287W        W 8258   8.780   7.430   0.800
 7288W        W 8259  12.480  10.040   3.750
 7289W        W 8260   5.840  11.480   1.810
 7290W        W 8261   0.330  13.120   4.330
 7291W        W 8262   4.610  12.010   9.810
 7292W        W 8263  13.900  12.320   4.210
 7293W        W 8264  12.650   3.300   6.760
 7294W        W 8265   7.780  12.340   1.010
 7295W        W 8266  11.760   7.680   8.230
 7296W        W 8267  13.240  12.910   3.790
 7297W        W 8268   9.170  11.660  12.500
 7298W        W 8269   2.100  12.590   0.240
 7299W        W 8270   6.700   4.440   5.780
 7300W        W 8271   5.400   0.750  10.990
 7301W        W 8272   3.820   3.260   2.180
 7302W        W 8273  10.470   2.800   1.280
 7303W        W 8274   4.410   0.320   6.590
 7304W        W 8275  12.770   6.970  11.950
 7305W        W 8276   5.940  11.610  12.540
 7306W        W 8277  10.720  12.970   7.000
 7307W        W 8278  11.860   3.500  12.680
 7308W        W 8279  12.040   6.020  10.550
 7309W        W 8280   9.790   3.080  12.540
 7310W        W 8281   7.930   0.890   8.330
 7311W        W 8282   1.820   5.020  11.430
 7312W        W 8283   3.330   7.580   6.250
 7313W        W 8284  13.220  11.920   3.560
 7314W        W 8285   8.050  12.910   9.570
 7315W        W 8286   7.790   2.620  13.280
 7316W        W 8287  11.670  13.650   8.570
 7317W        W 8288   4.690   3.550   4.640
 7318W        W 8289   2.020   5.530   6.120
 7319W        W 8290   2.700   2.810   1.400
 7320W        W 8291   2.810  13.260   7.600
 7321W        W 8292  12.800   9.280  10.830
 7322W        W 8293   9.200   4.660   1.980
 7323W        W 8294   5.140  12.700   3.250
 7324W        W 8295   1.220   4.120   3.680
 7325W        W 8296  10.370   7.460  10.550
 7326W        W 8297   8.810   3.180   0.230
 7327W        W 8298  10.220  11.120  13.290
 7328W        W 8299  10.950   9.480   7.690
 7329W        W 8300   5.530   9.480   0.440
 7330W        W 8301   3.410  11.510   3.800
 7331W        W 8302  11.970   3.320   8.880
 7332W        W 8303   0.040   6.950  10.600
 7333W        W 8304  12.940   2.990   4.680
 7334W        W 8305  11.020   1.930   8.330
 7335W        W 8306   1.700   2.290   2.660
 7336W        W 8307  12.550   9.430   2.300
 7337W        W 8308  13.220   7.870   5.070
 7338W        W 8309   3.650   9.140   6.820
 7339W        W 8310   3.790  13.310   5.040
 7340W        W 8311  10.050   7.950  13.500
 7341W        W 8312   9.440  11.030  12.420
 7342W        W 8313   1.990  10.160  13.510
 7343W        W 8314   7.340   5.240   9.060
 7344W        W 8315  13.320   4.940  11.710
 7345W        W 8316   9.890  10.940   8.840
 7346W        W 8317   5.730   9.810  13.120
 7347W        W 8318  10.260   1.590   3.830
 7348W        W 8319   6.100  11.670   3.150
 7349W        W 8320  13.770  11.650  12.400
 7350W        W 8321   7.370  12.440   0.360
 7351W        W 8322   4.790   2.660   0.250
 7352W        W 8323   0.590  12.200   8.610
 7353W        W 8324   8.080   5.970  10.380
 7354W        W 8325   0.340   2.520   6.230
 7355W        W 8326  10.950  11.240   3.490
 7356W        W 8327  13.690   4.820   1.290
 7357W        W 8328  13.830   4.040   6.890
 7358W        W 8329   1.240  10.930  10.370
 7359W        W 8330   9.140   7.040   7.120
 7360W        W 8331  13.420   7.510   0.850
 7361W        W 8332  13.600  13.310   3.920
 7362W        W 8333   6.230   3.620  13.540
 7363W        W 8334   2.340   9.540  10.670
 7364W        W 8335   1.420   3.530   4.790
 7365W        W 8336   2.960  10.730   9.530
 7366W        W 8337  13.520  10.450  10.080
 7367W        W 8338   7.850   7.640   9.680
 7368W        W 8339   7.140   4.980   2.500
 7369W        W 8340  11.360   1.420  10.430
 7370W        W 8341   5.730   3.370  10.470
 7371W        W 8342   6.140   5.760   4.690
 7372W        W 8343   0.620   6.610   1.230
 7373W        W 8344  12.450   2.120   9.310
 7374W        W 8345  12.010  12.890  10.380
 7375W        W 8346   3.970   5.430  13.280
 7376W        W 8347   1.670   0.090   8.020
 7377W        W 8348  10.570   9.080   3.060
 7378W        W 8349   2.110   5.600   1.560
 7379W        W 8350   6.580   8.140   3.870
 7380W        W 8351  13.740   0.420   7.160
 7381W        W 8352   2.240  10.100   8.570
 7382W        W 8353   9.580  13.230   0.710
 7383W        W 8354   1.600   6.880   6.930
 7384W        W 8355   9.370   2.980   3.210
 7385W        W 8356   0.820   5.230   7.860
 7386W        W 8357  13.200  13.280   8.610
 7387W        W 8358  10.180   5.720   0.510
 7388W        W 8359   2.370   4.220   7.250
 7389W        W 8360  13.260   2.140   5.380
 7390W        W 8361   0.120  13.670   3.810
 7391W        W 8362   0.730  12.730   2.440
 7392W        W 8363   8.140   6.190   2.900
 7393W        W 8364  11.910   0.730   8.860
 7394W        W 8365   1.880   8.430  12.280
 7395W        W 8366  12.110   4.350  12.180
 7396W        W 8367   3.640  10.870   2.090
 7397W        W 8368   3.540   8.900   9.550
 7398W        W 8369   8.480   6.020  13.510
 7399W        W 8370  12.430   3.680  11.550
 7400W        W 8371   1.490   9.740   0.980
 7401W        W 8372  10.920   7.960   9.760
 7402W        W 8373   6.230   7.840   4.610
 7403W        W 8374   5.760   8.690   7.520
 7404W        W 8375   8.240   3.870   3.230
 7405W        W 8376  12.150   6.860  10.900
 7406W        W 8377   8.360   3.940   3.820
 7407W        W 8378   1.490   7.640   8.560
 7408W        W 8379  12.580   2.850   8.040
 7409W        W 8380  13.780   2.580   9.770
 7410W        W 8381   2.430   8.440   5.840
 7411W        W 8382   1.100   3.040   9.500
 7412W        W 8383   6.550   4.460  11.590
 7413W        W 8384   7.410   4.100  10.540
 7414W        W 8385   2.130   8.110   9.970
 7415W        W 8386  12.490   8.440  12.360
 7416W        W 8387   6.670   1.480   1.450
 7417W        W 8388   4.030   2.830  11.610
 7418W        W 8389   5.600  11.070   7.360
 7419W        W 8390   5.530   7.160  10.330
 7420W        W 8391   0.740   8.380   3.630
 7421W        W 8392   9.470   9.570   8.790
 7422W        W 8393   9.940   0.350  11.550
 7423W        W 8394   7.690   6.620   2.150
 7424W        W 8395  13.830   6.110  12.130
 7425W        W 8396   7.950   7.230   7.960
 7426W        W 8397   2.800   2.380   5.360
 7427W        W 8398   1.120   8.140   1.200
 7428W        W 8399   7.550   9.230   8.760
 7429W        W 8400  10.120  12.800   7.610
 7430W        W 8401   9.130   5.340   9.240
 7431W        W 8402   6.530   6.400   7.560
 7432W        W 8403   7.350   1.410   5.930
 7433W        W 8404   3.600   1.670   9.700
 7434W        W 8405   3.830  10.340  12.130
 7435W        W 8406  11.130  10.360   6.110
 7436W        W 8407  12.370   8.380   6.570
 7437W        W 8408   2.960   7.900   7.140
 7438W        W 8409   0.800   0.990   6.700
 7439W        W 8410  12.140   1.390  12.500
 7440W        W 8411   1.190   7.050   5.300
 7441W        W 8412   0.220   3.280   1.280
 7442W        W 8413  13.460   3.030  13.560
 7443W        W 8414   4.190  11.480   1.800
 7444W        W 8415  10.240   1.200   9.810
 7445W        W 8416  10.970   1.630   0.850
 7446W        W 8417   2.110   1.940   2.760
 7447W        W 8418   4.180   1.500  10.550
 7448W        W 8419   9.650   1.190   4.950
 7449W        W 8420   6.420   4.990   3.920
 7450W        W 8421  12.720   6.310   1.960
 7451W        W 8422   0.250  12.330   0.720
 7452W        W 8423   3.620   1.370   4.080
 7453W        W 8424   9.540   2.630   7.340
 7454W        W 8425   7.040   4.820   4.470
 7455W        W 8426   0.300   7.550   6.600
 7456W        W 8427  13.520   2.260   0.340
 7457W        W 8428   6.790   7.670   0.640
 7458W        W 8429   2.320  13.340   3.520
 7459W        W 8430   6.340   2.190   7.620
 7460W        W 8431   7.520   0.660  11.260
 7461W        W 8432   6.810  13.260   3.050
 7462W        W 8433  13.820   5.410   9.270
 7463W        W 8434   2.370   2.320   5.080
 7464W        W 8435  12.440   3.190   1.720
 7465W        W 8436   7.940   6.470   6.970
 7466W        W 8437   5.480  11.890   6.750
 7467W        W 8438  11.140   9.200   2.300
 7468W        W 8439   5.910  11.200   1.390
 7469W        W 8440  10.550  11.340   6.400
 7470W        W 8441   6.560  11.780   8.480
 7471W        W 8442   0.100  10.070   7.640
 7472W        W 8443   6.780   4.220   7.690
 7473W        W 8444  11.970   3.680   5.160
 7474W        W 8445   4.930  12.560  12.230
 7475W        W 8446   6.130   4.390   1.420
 7476W        W 8447   9.600  10.050   7.000
 7477W        W 8448   9.870   4.250   5.020
 7478W        W 8449  10.140   0.080   9.020
 7479W        W 8450   1.380   7.000   5.820
 7480W        W 8451  13.580   5.080   5.330
 7481W        W 8452   6.240  10.450   2.530
 7482W        W 8453   3.490   3.500   5.820
 7483W        W 8454   4.690   7.230   1.480
 7484W        W 8455   9.480  12.970   2.700
 7485W        W 8456   5.410  10.970   5.690
 7486W        W 8457  13.310   5.970   4.100
 7487W        W 8458   4.050  12.510   6.880
 7488W        W 8459   4.250   6.950  10.900
 7489W        W 8460   5.710  10.340  11.010
 7490W        W 8461   1.600   8.710  10.760
 7491W        W 8462   5.130   9.450   5.640
 7492W        W 8463   3.110   5.440   0.440
 7493W        W 8464   0.500  11.180   3.540
 7494W        W 8465   2.560   9.720   8.740
 7495W        W 8466  11.790   2.780  11.070
 7496W        W 8467  11.860  10.090   2.460
 7497W        W 8468   8.350   6.940  12.260
 7498W        W 8469   0.620   8.390   9.510
 7499W        W 8470   7.800   1.660  10.340
 7500W        W 8471   3.620   1.310   8.310
 7501W        W 8472   8.450   4.410   6.690
 7502W        W 8473   4.900   3.840   8.260
 7503W        W 8474  11.750   8.910  13.390
 7504W        W 8475   1.280   2.520   1.350
 7505W        W 8476  11.470   6.360  12.220
 7506W        W 8477   8.280   0.510   2.250
 7507W        W 8478  12.130   0.820   1.930
 7508W        W 8479   9.080   0.110   4.050
 7509W        W 8480  12.350   3.050   9.290
 7510W        W 8481   3.710   3.150   8.720
 7511W        W 8482  13.490   7.210   3.740
 7512W        W 8483   3.280  10.770  10.680
 7513W        W 8484   9.490   9.740  13.640
 7514W        W 8485  12.850   0.520   6.440
 7515W        W 8486  11.000   5.450   9.950
 7516W        W 8487  12.690   6.910  10.020
 7517W        W 8488  12.550   0.600   5.960
 7518W        W 8489  13.300  10.680   7.550
 7519W        W 8490   5.930  11.550  10.590
 7520W        W 8491  12.630  12.130   1.220
 7521W        W 8492   9.140   9.230  13.770
 7522W        W 8493   5.500   3.190   1.570
 7523W        W 8494  12.760   8.280  13.130
 7524W        W 8495  11.540   3.590   8.600
 7525W        W 8496  13.000   6.490   6.550
 7526W        W 8497   4.470   2.620   1.580
 7527W        W 8498   3.960   5.370   6.090
 7528W        W 8499   7.860   7.400   5.130
 7529W        W 8500   7.140  11.780   8.400
 7530W        W 8501   7.620  10.050   8.720
 7531W        W 8502  13.380  11.220  12.080
 7532W        W 8503   2.330   5.720   6.470
 7533W        W 8504   6.430  13.510   4.530
 7534W        W 8505   6.650   2.820   3.500
 7535W        W 8506   5.750  10.410   9.080
 7536W        W 8507   4.250  10.590   4.970
 7537W        W 8508  13.010   1.180   5.730
 7538W        W 8509   4.300  12.320   2.590
 7539W        W 8510   4.040   5.780  13.890
 7540W        W 8511   3.020   7.730   8.720
 7541W        W 8512   5.580   8.710  10.600
 7542W        W 8513   0.040   4.200   8.140
 7543W        W 8514  12.780  12.220   6.790
 7544W        W 8515  13.030   8.930   2.570
 7545W        W 8516   8.340   1.840  10.770
 7546W        W 8517   5.740   1.140   8.000
 7547W        W 8518  10.880   2.420   4.970
 7548W        W 8519   7.050   0.450   0.390
 7549W        W 8520   0.280   1.690   9.950
 7550W        W 8521   3.980   3.510   7.430
 7551W        W 8522   3.700   3.780   6.470
 7552W        W 8523   5.510   2.740   0.830
 7553W        W 8524   3.160   8.860   3.990
 7554W        W 8525  12.510   0.640   4.450
 7555W        W 8526  13.830  13.330   6.920
 7556W        W 8527  13.580   7.850  10.200
 7557W        W 8528  10.930   8.660   2.250
 7558W        W 8529   4.270   9.170  13.630
 7559W        W 8530   8.140   5.730   6.800
 7560W        W 8531   2.720   7.890   8.110
 7561W        W 8532   6.810   9.470  11.750
 7562W        W 8533   2.390  12.320  11.150
 7563W        W 8534   0.490   9.340   6.370
 7564W        W 8535   6.410   8.340   5.860
 7565W        W 8536   3.530   2.320   6.360
 7566W        W 8537   3.600  12.180  11.130
 7567W        W 8538   8.860   6.550   5.680
 7568W        W 8539  10.770   9.760   8.930
 7569W        W 8540  11.070   0.490  12.840
 7570W        W 8541   9.630   7.990   3.850
 7571W        W 8542  10.540  12.230  10.420
 7572W        W 8543   6.250  11.260  10.850
 7573W        W 8544   4.700   2.980  11.930
 7574W        W 8545  11.840   3.210   3.610
 7575W        W 8546  10.820   0.680   1.530
 7576W        W 8547  13.580   0.340   3.670
 7577W        W 8548   9.940   2.900   6.230
 7578W        W 8549  10.820   6.400   7.690
 7579W        W 8550  11.830   7.160   8.100
 7580W        W 8551   3.390   9.310   9.250
 7581W        W 8552   8.130  12.100   8.360
 7582W        W 8553   2.650  10.240   4.450
 7583W        W 8554   1.730  11.330   2.970
 7584W        W 8555   4.130   6.390   9.500
 7585W        W 8556   7.620  13.590   0.310
 7586W        W 8557   2.520  12.220   0.320
 7587W        W 8558   3.270  12.590   1.260
 7588W        W 8559   2.130   9.260  12.530
 7589W        W 8560   6.470   5.890   9.590
 7590W        W 8561   8.640   6.850   6.030
 7591W        W 8562  13.760  11.700   8.700
 7592W        W 8563  12.880  12.400   2.450
 7593W        W 8564  12.220  12.010   0.940
 7594W        W 8565  11.860   2.840  10.470
 7595W        W 8566   5.350   1.620   3.020
 7596W        W 8567   4.420   3.850   5.410
 7597W        W 8568  12.150   9.120   4.200
 7598W        W 8569  10.060   1.800   7.550
 7599W        W 8570  10.260   1.470  10.410
 7600W        W 8571   6.650   0.720  12.810
 7601W        W 8572   7.330  10.170   5.570
 7602W        W 8573   0.830  10.270   9.860
 7603W        W 8574   9.760   5.770  12.280
 7604W        W 8575   8.550   8.100   0.660
 7605W        W 8576  13.390   6.460   0.180
 7606W        W 8577  12.290   9.660   2.780
 7607W        W 8578   4.080  12.320  12.500
 7608W        W 8579   1.990  10.460   6.780
 7609W        W 8580   5.330   4.690   8.200
 7610W        W 8581   7.170   6.980   9.550
 7611W        W 8582   4.560   2.660   4.730
 7612W        W 8583  10.730  13.880   2.970
 7613W        W 8584   7.490   5.120   8.420
 7614W        W 8585   4.370  11.380   0.070
 7615W        W 8586   4.540   9.060   8.720
 7616W        W 8587  12.860   6.780   6.960
 7617W        W 8588   9.510   4.520   3.780
 7618W        W 8589   1.300   9.270   7.170
 7619W        W 8590   0.140   6.430   3.430
 7620W        W 8591  12.930   2.820   7.740
 7621W        W 8592  12.370   5.480  12.750
 7622W        W 8593  10.590  11.950   5.190
 7623W        W 8594   2.560   3.040   0.860
 7624W        W 8595   1.470   4.480   3.430
 7625W        W 8596   4.130   9.100   5.040
 7626W        W 8597   6.760   5.220   7.100
 7627W        W 8598   1.280  11.130   4.240
 7628W        W 8599   9.920   7.410   9.410
 7629W        W 8600   7.150   0.450  11.540
 7630W        W 8601  13.370  12.100  13.520
 7631W        W 8602   1.390   5.300   8.480
 7632W        W 8603   5.580   0.540  12.970
 7633W        W 8604   3.920   3.970   4.780
 7634W        W 8605  10.530   3.810   5.180
 7635W        W 8606   7.020  12.390   9.360
 7636W        W 8607  10.180  12.490   0.850
 7637W        W 8608   8.320   2.670   9.080
 7638W        W 8609   7.910   3.470   6.700
 7639W        W 8610   7.460  13.060   3.780
 7640W        W 8611  13.240   5.580   6.330
 7641W        W 8612   7.770   8.280   9.750
 7642W        W 8613  13.890   3.640  13.880
 7643W        W 8614   2.110   4.590   9.510
 7644W        W 8615   1.730  12.280   2.460
 7645W        W 8616   5.590   5.960   9.650
 7646W        W 8617   5.120   4.230  13.760
 7647W        W 8618  11.260   9.570   2.840
 7648W        W 8619   6.860   9.280  13.900
 7649W        W 8620   7.150   7.860   0.930
 7650W        W 8621   9.970  11.580   3.570
 7651W        W 8622  11.270   8.500   5.730
 7652W        W 8623   4.390   5.370   1.630
 7653W        W 8624   4.510   2.060   6.460
 7654W        W 8625   9.810   9.080   9.030
 7655W        W 8626   9.460   4.210   3.360
 7656W        W 8627   6.580   2.220   1.940
 7657W        W 8628   6.610   5.100  13.920
 7658W        W 8629  10.420   2.740   6.580
 7659W        W 8630   4.710   6.390   2.460
 7660W        W 8631   2.960  10.400  10.860
 7661W        W 8632   4.170  12.900   3.250
 7662W        W 8633  11.850  13.220   0.500
 7663W        W 8634   9.740   7.110   9.790
 7664W        W 8635  11.550   6.020  11.210
 7665W        W 8636  12.900   8.430   1.120
 7666W        W 8637  13.400  13.800   3.910
 7667W        W 8638  10.520   8.450  12.030
 7668W        W 8639  10.670  11.080  13.610
 7669W        W 8640   9.420   6.570   2.930
 7670W        W 8641   1.530  12.670   5.050
 7671W        W 8642   1.090   9.680   9.140
 7672W        W 8643   5.190   5.430   5.620
 7673W        W 8644   9.160   1.510   3.240
 7674W        W 8645   9.860   4.500   3.500
 7675W        W 8646   2.800   0.210   2.930
 7676W        W 8647   0.710   6.420  11.920
 7677W        W 8648   5.760   6.940   9.060
 7678W        W 8649   3.260   4.420   9.010
 7679W        W 8650   3.510  11.590   5.200
 7680W        W 8651   0.610   1.090   2.840
 7681W        W 8652   4.260   1.670  12.930
 7682W        W 8653   9.680  11.650   9.520
 7683W        W 8654   4.310   9.550   7.960
 7684W        W 8655   1.170   1.170   2.800
 7685W        W 8656   9.550  12.040  11.310
 7686W        W 8657  10.620   7.350   3.180
 7687W        W 8658   4.600   6.660  13.730
 7688W        W 8659   7.430   1.650   6.940
 7689W        W 8660   9.860  12.670   6.710
 7690W        W 8661   4.420   3.040   1.410
 7691W        W 8662   8.360   5.950   5.800
 7692W        W 8663  12.710  11.550   5.860
 7693W        W 8664  13.650   9.290   8.790
 7694W        W 8665  13.600   6.010  12.610
 7695W        W 8666  10.550   6.630   9.330
 7696W        W 8667   4.910   6.230   8.040
 7697W        W 8668   7.930   5.490   3.100
 7698W        W 8669   8.790  10.200  13.870
 7699W        W 8670   7.840   8.370   5.480
 7700W        W 8671  13.620   4.910   7.490
 7701W        W 8672  12.590   5.970  10.500
 7702W        W 8673   0.880  10.570   7.310
 7703W        W 8674   2.490   7.560  11.030
 7704W        W 8675   5.420   0.790   7.400
 7705W        W 8676   6.520   4.150  12.230
 7706W        W 8677   4.900   0.430   1.020
 7707W        W 8678   6.860   9.450   7.380
 7708W        W 8679   9.250   9.200  11.640
 7709W        W 8680   2.090   0.990   9.280
 7710W        W 8681   2.560   5.220  12.400
 7711W        W 8682   4.930   3.340  13.620
 7712W        W 8683   3.140   0.680   1.330
 7713W        W 8684   8.700   7.850   0.310
 7714W        W 8685   4.390   0.790   5.920
 7715W        W 8686   3.830   3.910   7.100
 7716W        W 8687   7.750   8.710   8.640
 7717W        W 8688  10.800   5.740   8.690
 7718W        W 8689   3.660   5.250  13.850
 7719W        W 8690   9.550  10.010   7.610
 7720W        W 8691  13.030   9.820   1.400
 7721W        W 8692   7.320   1.430   9.020
 7722W        W 8693  12.280   7.900  10.270
 7723W        W 8694   9.670   6.430  12.300
 7724W        W 8695  12.800   0.190  11.930
 7725W        W 8696   3.740   5.010  11.610
 7726W        W 8697   9.060   5.420   5.280
 7727W        W 8698  13.630   1.750   3.830
 7728W        W 8699   0.740   5.200   3.900
 7729W        W 8700   0.600   4.510   6.090
 7730W        W 8701  12.260   1.520   6.880
 7731W        W 8702   9.980   5.550   6.460
 7732W        W 8703  13.110   1.950   0.470
 7733W        W 8704   0.440  11.800   7.540
 7734W        W 8705   5.570  13.900   4.970
 7735W        W 8706   7.050   0.390   7.020
 7736W        W 8707   0.500   3.640   6.150
 7737W        W 8708   3.400   0.770   8.070
 7738W        W 8709  12.140  13.840  13.700
 7739W        W 8710  11.750   5.380   1.950
 7740W        W 8711   3.880   0.830   8.070
 7741W        W 8712   2.770   7.910  12.900
 7742W        W 8713  10.490  11.840  10.790
 7743W        W 8714   7.380   6.240   9.560
 7744W        W 8715   3.540   1.690  13.360
 7745W        W 8716   6.390   5.130   5.470
 7746W        W 8717   0.060   8.780  10.640
 7747W        W 8718   2.700   1.290   5.940
 7748W        W 8719  13.190   4.760   0.820
 7749W        W 8720  11.370   6.210   1.950
 7750W        W 8721   9.720   3.160   5.260
 7751W        W 8722   3.790   5.370   7.730
 7752W        W 8723  11.690  10.410  12.100
 7753W        W 8724   4.740  12.440   7.490
 7754W        W 8725  11.080   2.000   4.810
 7755W        W 8726   4.270   1.490   2.200
 7756W        W 8727  11.630   1.020   2.860
 7757W        W 8728   4.690   8.070   1.270
 7758W        W 8729   8.450   7.370   8.750
 7759W        W 8730   0.140  10.490   0.120
 7760W        W 8731  12.940   5.270   9.160
 7761W        W 8732   6.060   4.910   5.830
 7762W        W 8733   5.300   8.250  12.300
 7763W        W 8734   4.040   6.270   4.800
 7764W        W 8735   3.940   9.940  12.370
 7765W        W 8736   2.270   9.140   1.740
 7766W        W 8737  11.980   3.870   0.200
 7767W        W 8738   5.470  12.640  13.230
 7768W        W 8739  12.660   5.490   5.250
 7769W        W 8740  10.390   2.760   5.560
 7770W        W 8741  12.350  10.730   1.340
 7771W        W 8742   0.830  11.700   1.360
 7772W        W 8743  12.540  12.560   6.500
 7773W        W 8744   2.660   5.740  11.300
 7774W        W 8745   9.450   8.570   8.050
 7775W        W 8746   3.190   7.080  11.780
 7776W        W 8747  10.400   5.160   8.190
 7777W        W 8748   0.370   4.830   3.970
 7778W        W 8749   4.560   4.910   7.420
 7779W        W 8750  12.920  13.110   3.340
 7780W        W 8751   1.730   2.780  10.870
 7781W        W 8752  10.000   3.110  11.750
 7782W        W 8753  10.910   9.050   5.820
 7783W        W 8754   2.950   5.730   0.810
 7784W        W 8755   5.260   6.120   0.720
 7785W        W 8756   6.790  13.820   4.260
 7786W        W 8757   5.730  12.730   3.050
 7787W        W 8758   7.820   4.630   0.980
 7788W        W 8759   9.780   6.660   5.290
 7789W        W 8760   4.840   8.740   7.290
 7790W        W 8761   6.560   6.120   5.540
 7791W        W 8762   6.370   1.010   2.290
 7792W        W 8763   4.820   5.230   0.760
 7793W        W 8764   4.610   5.440   2.440
 7794W        W 8765   0.510   8.330   2.100
 7795W        W 8766   7.740   9.990   3.320
 7796W        W 8767  11.640   9.160   2.450
 7797W        W 8768   7.480   3.390   7.140
 7798W        W 8769  13.780   7.470  10.450
 7799W        W 8770   7.300   3.530  12.300
 7800W        W 8771   9.290  10.800   2.450
 7801W        W 8772   9.930   1.540   9.590
 7802W        W 8773  13.650   9.210   7.620
 7803W        W 8774   4.140  13.000  11.410
 7804W        W 8775   8.470   9.730  13.750
 7805W        W 8776  10.190  13.190   3.190
 7806W        W 8777   8.610   4.800   3.240
 7807W        W 8778   4.220   4.390   2.050
 7808W        W 8779   4.310   6.770   4.400
 7809W        W 8780   0.510   6.780  10.120
 7810W        W 8781   6.610   1.120  12.270
 7811W        W 8782   7.800  12.450   8.240
 7812W        W 8783  11.840   6.200   4.430
 7813W        W 8784   1.300   8.360   7.330
 7814W        W 8785   5.350   6.910  11.320
 7815W        W 8786   6.850   5.270   5.770
 7816W        W 8787  11.330   3.510  13.320
 7817W        W 8788   1.560   8.740   7.480
 7818W        W 8789   8.180   7.590  13.100
 7819W        W 8790   8.360   7.500  12.300
 7820W        W 8791   2.730  11.930   9.370
 7821W        W 8792   8.480   4.660  13.560
 7822W        W 8793   6.560   3.750   0.100
 7823W        W 8794  13.320   9.360   8.000
 7824W        W 8795   0.890   5.490   9.350
 7825W        W 8796  13.220   1.400   1.350
 7826W        W 8797   0.890   8.140   0.640
 7827W        W 8798   1.430   9.060   3.260
 7828W        W 8799   6.400   9.410   5.580
 7829W        W 8800   4.000   9.300   3.630
 7830W        W 8801   7.000   4.060  10.290
 7831W        W 8802  13.780   3.110   3.500
 7832W        W 8803   0.000   0.200   5.470
 7833W        W 8804  10.820   4.570   0.830
 7834W        W 8805   3.380  11.960   4.640
 7835W        W 8806   9.140   9.030   0.680
 7836W        W 8807  13.830   3.630   3.680
 7837W        W 8808  10.400  11.920   7.850
 7838W        W 8809   1.910   3.990   0.410
 7839W        W 8810   2.570   3.170   7.570
 7840W        W 8811   6.370  10.420  12.770
 7841W        W 8812   0.490   4.270   4.780
 7842W        W 8813   3.060   8.600   5.870
 7843W        W 8814   7.630   7.940  10.030
 7844W        W 8815   6.900  13.590   5.940
 7845W        W 8816   4.800   2.730   1.200
 7846W        W 8817   3.610   5.430   3.160
 7847W        W 8818  12.330   1.420   7.940
 7848W        W 8819   9.130  10.520   0.020
 7849W        W 8820  13.420  12.430   0.030
 7850W        W 8821   5.240  13.110   6.490
 7851W        W 8822   3.470  12.810  13.520
 7852W        W 8823   3.580  12.610   0.560
 7853W        W 8824   7.340   1.090   0.790
 7854W        W 8825   3.800   2.340   1.900
 7855W        W 8826  10.170  12.130   6.020
 7856W        W 8827  13.470  13.090  12.570
 7857W        W 8828   2.390   9.680  12.650
 7858W        W 8829   1.700  10.580   6.410
 7859W        W 8830  11.520   2.370   3.660
 7860W        W 8831   9.180   1.480   5.220
 7861W        W 8832   9.650   7.830   5.580
 7862W        W 8833   4.100   3.620   7.870
 7863W        W 8834  11.520   8.260   2.710
 7864W        W 8835   8.460   7.430   7.620
 7865W        W 8836   8.090  12.900   6.850
 7866W        W 8837  13.270   9.000  11.580
 7867W        W 8838  11.100   4.770   5.370
 7868W        W 8839  13.560   9.320  11.990
 7869W        W 8840   7.530   8.040   2.600
 7870W        W 8841   5.640   4.190  13.910
 7871W        W 8842   3.670   8.540  11.610
 7872W        W 8843  10.040  11.630  13.260
 7873W        W 8844   3.150   8.490  11.690
 7874W        W 8845  12.900   1.270   0.970
 7875W        W 8846   6.640  13.500   0.370
 7876W        W 8847  13.020   2.450   0.400
 7877W        W 8848  12.200   6.200   1.130
 7878W        W 8849   1.100   4.840   0.960
 7879W        W 8850  13.250   6.560   8.740
 7880W        W 8851   9.120   2.800   7.610
 7881W        W 8852   4.030  10.610  13.620
 7882W        W 8853   2.350  10.690  12.700
 7883W        W 8854   3.660   2.420  11.270
 7884W        W 8855  10.750   9.070   6.440
 7885W        W 8856   8.550   9.810   2.840
 7886W        W 8857   7.170   0.820   1.180
 7887W        W 8858   3.730   9.150   2.530
 7888W        W 8859   0.170   7.740   3.990
 7889W        W 8860   3.480   6.380  11.140
 7890W        W 8861   4.290   2.390   1.970
 7891W        W 8862  11.660   9.360   4.040
 7892W        W 8863   7.220  12.590  13.830
 7893W        W 8864  12.450   2.600   0.350
 7894W        W 8865   2.600   5.300   5.360
 7895W        W 8866   2.570  11.280   3.670
 7896W        W 8867   2.550   5.980   6.940
 7897W        W 8868  10.890   8.220  13.470
 7898W        W 8869  12.780  11.560   8.320
 7899W        W 8870   7.580   7.150   8.290
 7900W        W 8871  11.170   7.860   9.390
 7901W        W 8872   7.840  11.330   5.050
 7902W        W 8873  13.390   0.230   2.560
 7903W        W 8874   4.960  12.570   6.600
 7904W        W 8875   8.410   8.630  12.190
 7905W        W 8876   6.320   0.620   7.490
 7906W        W 8877   9.940   1.470   7.950
 7907W        W 8878  11.550   9.570  12.390
 7908W        W 8879   1.090   0.950   3.510
 7909W        W 8880   0.850  11.650   0.100
 7910W        W 8881   9.440   8.490   0.230
 7911W        W 8882   9.340   1.680  13.460
 7912W        W 8883   2.030   1.160   6.320
 7913W        W 8884   9.140   0.830   4.120
 7914W        W 8885   0.450   6.860   7.240
 7915W        W 8886   6.270   9.310   9.660
 7916W        W 8887   9.990   2.940   7.250
[truncated: 614,912 more chars]
