# Supplementary material for: Cryptochrome magnetoreception: Time course of photoactivation from non-equilibrium coarse-grained molecular dynamics
Source: Comput Struct Biotechnol J. 2024 Nov 10;26:58–69. doi: 10.1016/j.csbj.2024.11.001 (PMC11725172; doi:10.1016/j.csbj.2024.11.001)
Supplement: Supplementary file 2 — Analysis codes and cg-MD simulation inputs (including initial molecular structures, parameters and topology files) and outputs (final molecular structures) of the 20 replicas. [file mmc2.zip › cg-md/06/production.gro]

Title of the system in water
22551
    1MET     BB    1   8.311   9.389   9.559 -0.1064 -0.2252 -0.3268
    1MET    SC1    2   8.659   9.483   9.533 -0.1945  0.0968 -0.1140
    2PRO     BB    3   8.201   9.644   9.686  0.1994  0.0396  0.1166
    2PRO    SC1    4   8.217   9.851   9.511  0.0181  0.0041  0.1660
    3HIS     BB    5   8.053   9.580   9.964 -0.2457 -0.0101  0.1829
    3HIS    SC1    6   7.772   9.554  10.004 -0.1605  0.0932  0.0604
    3HIS    SC2    7   7.528   9.444  10.042 -0.1879  0.1641  0.0908
    3HIS    SC3    8   7.616   9.639  10.207 -0.0297  0.0019  0.2012
    4ARG     BB    9   8.173   9.900  10.149 -0.0576  0.2680  0.2998
    4ARG    SC1   10   8.441   9.976  10.055 -0.0802 -0.0012  0.1045
    4ARG    SC2   11   8.625   9.897   9.827 -0.2852 -0.0640  0.0155
    4ARG    SCP   12   8.624   9.835   9.736  0.0418  0.1344 -0.1411
    5THR     BB   13   8.145   9.917  10.461 -0.2214  0.2240 -0.0182
    5THR    SC1   14   7.985   9.701  10.531  0.1866 -0.0810 -0.0820
    5THR    SCP   15   8.000   9.598  10.439  0.2215 -0.4125  0.1315
    5THR    SCN   16   7.971   9.805  10.624  0.2122 -0.1024 -0.2050
    6ILE     BB   17   8.333  10.182  10.566 -0.1328 -0.1242 -0.2585
    6ILE    SC1   18   8.465  10.416  10.411  0.0577  0.0535  0.1550
    7HIS     BB   19   8.530  10.262  10.869 -0.1619  0.0531  0.4807
    7HIS    SC1   20   8.448  10.185  11.141 -0.1675 -0.2056  0.1603
    7HIS    SC2   21   8.490  10.083  11.387 -0.3153 -0.2099  0.1842
    7HIS    SC3   22   8.403  10.337  11.359 -0.0394 -0.1183  0.1273
    8LEU     BB   23   8.517  10.619  10.922  0.2269  0.3102  0.0758
    8LEU    SC1   24   8.510  10.864  10.701  0.0920  0.1266  0.0479
    9PHE     BB   25   8.675  10.708  11.188 -0.2523 -0.1948  0.2602
    9PHE    SC1   26   8.911  10.489  11.330  0.2416 -0.0195 -0.0026
    9PHE    SC2   27   8.904  10.219  11.340  0.0297 -0.0199 -0.0923
    9PHE    SC3   28   9.122  10.352  11.428  0.0402 -0.2077  0.1793
   10ARG     BB   29   8.647  10.892  11.463  0.0444 -0.1263  0.0110
   10ARG    SC1   30   8.629  11.227  11.490  0.3305  0.0891 -0.1859
   10ARG    SC2   31   8.341  11.396  11.627 -0.2904 -0.1918 -0.0617
   10ARG    SCP   32   8.379  11.428  11.725  0.0402 -0.3972 -0.1068
   11LYS     BB   33   8.589  10.672  11.699 -0.2274 -0.1857 -0.0674
   11LYS    SC1   34   8.394  10.884  11.873 -0.2879 -0.0740  0.1175
   11LYS    SC2   35   8.248  10.906  12.095 -0.1779 -0.4199  0.1046
   11LYS    SCP   36   8.194  10.881  12.002  0.1012 -0.0971 -0.1717
   12GLY     BB   37   8.750  10.441  11.828 -0.2021 -0.5010 -0.0226
   13LEU     BB   38   9.009  10.325  11.889 -0.1810  0.2713  0.1736
   13LEU    SC1   39   9.224  10.573  11.880  0.0321  0.1542 -0.1416
   14ARG     BB   40   9.027  10.023  11.793 -0.0012  0.2543 -0.2485
   14ARG    SC1   41   9.315   9.899  11.820  0.2473  0.2639  0.2160
   14ARG    SC2   42   9.585   9.772  11.940  0.0109 -0.2352  0.4296
   14ARG    SCP   43   9.565   9.874  11.974 -0.1764  0.0085 -0.2517
   15LEU     BB   44   8.821   9.861  11.727 -0.1686  0.0283  0.1599
   15LEU    SC1   45   8.933   9.782  11.404  0.1301  0.2714  0.0336
   16HIS     BB   46   8.861   9.547  11.899 -0.3630 -0.1090  0.2628
   16HIS    SC1   47   9.103   9.432  11.768  0.0897 -0.0105 -0.0410
   16HIS    SC2   48   9.358   9.346  11.751  0.1176  0.0552  0.0378
   16HIS    SC3   49   9.228   9.426  11.529  0.1131 -0.1247 -0.0264
   17ASP     BB   50   8.561   9.493  11.941 -0.2039 -0.0041 -0.2871
   17ASP    SC1   51   8.529   9.474  12.270 -0.2138  0.3843  0.3983
   17ASP    SCN   52   8.620   9.534  12.283  0.0466  0.1849 -0.1654
   18ASN     BB   53   8.340   9.738  11.909 -0.0558 -0.0486  0.0193
   18ASN    SC1   54   8.232   9.873  12.169 -0.3388  0.1878 -0.2608
   18ASN    SCP   55   8.204   9.768  12.257 -0.2012 -0.2072 -0.2986
   18ASN    SCN   56   8.261   9.979  12.082  0.4659  0.1686  0.3115
   19PRO     BB   57   8.048   9.681  11.730  0.0630 -0.2064 -0.2284
   19PRO    SC1   58   7.990   9.407  11.587 -0.1008  0.1902 -0.2175
   20THR     BB   59   8.049   9.815  11.381  0.0759  0.0886  0.2462
   20THR    SC1   60   7.954  10.076  11.406 -0.0312 -0.2124 -0.0975
   20THR    SCP   61   7.865  10.005  11.489  0.0760 -0.0411 -0.3502
   20THR    SCN   62   8.042  10.147  11.324  0.3653  0.0788  0.0459
   21LEU     BB   63   8.239   9.694  11.225  0.1290  0.0252  0.0238
   21LEU    SC1   64   8.450   9.618  11.427  0.1430  0.1079 -0.0858
   22LEU     BB   65   8.379   9.767  10.913  0.1761 -0.2218 -0.1845
   22LEU    SC1   66   8.683   9.765  11.025  0.1100  0.2431  0.0646
   23ALA     BB   67   8.342   9.460  10.740  0.1825 -0.1093 -0.0656
   24ALA     BB   68   8.231   9.294  10.824  0.1346 -0.0473  0.0172
   25LEU     BB   69   8.066   9.111  11.033 -0.0343  0.0885  0.0612
   25LEU    SC1   70   8.272   9.187  11.256 -0.1617 -0.1331  0.4340
   26GLU     BB   71   7.778   9.021  10.856  0.0489  0.1890 -0.2421
   26GLU    SC1   72   7.774   8.663  11.091 -0.0146  0.1151 -0.0072
   26GLU    SCN   73   7.765   8.734  11.008  0.0987  0.1596  0.0172
   27SER     BB   74   7.688   9.279  10.581 -0.0950  0.0474 -0.1001
   27SER    SC1   75   7.466   9.427  10.626  0.3938  0.1418 -0.3489
   27SER    SCP   76   7.506   9.304  10.574  0.6262  0.3258  0.3170
   27SER    SCN   77   7.426   9.550  10.679 -0.2154  0.1431  0.1748
   28SER     BB   78   7.834   9.190  10.341  0.0824 -0.0683 -0.4023
   28SER    SC1   79   7.699   8.983  10.219  0.0240  0.2214 -0.1606
   28SER    SCP   80   7.711   8.910  10.100  0.0277  0.1902 -0.1245
   28SER    SCN   81   7.687   9.056  10.338 -0.2732 -0.0315 -0.0126
   29GLU     BB   82   8.150   9.293  10.298 -0.1054  0.2317  0.0877
   29GLU    SC1   83   8.204   9.002  10.045  0.0409 -0.3117  0.1662
   29GLU    SCN   84   8.103   8.964  10.020  0.0831 -0.3191 -0.0028
   30THR     BB   85   8.455   9.475  10.261  0.4122  0.2402 -0.2229
   30THR    SC1   86   8.494   9.453  10.003 -0.2489 -0.0831  0.2022
   30THR    SCP   87   8.378   9.487  10.074  0.0062  0.4125  0.0489
   30THR    SCN   88   8.610   9.418   9.933 -0.1762  0.5839 -0.3528
   31ILE     BB   89   8.626   9.686  10.411 -0.0011 -0.0992  0.1959
   31ILE    SC1   90   8.851   9.536  10.562  0.2373 -0.0288 -0.0811
   32TYR     BB   91   8.775   9.966  10.595 -0.0154 -0.3730  0.1439
   32TYR    SC1   92   8.877  10.105  10.324  0.0371 -0.1075 -0.1308
   32TYR    SC2   93   8.845  10.261  10.106  0.1003  0.0762 -0.0102
   32TYR    SC3   94   9.038  10.072  10.109 -0.3100 -0.3724 -0.3619
   33PRO     BB   95   8.998  10.118  10.847 -0.0187 -0.1099  0.2627
   33PRO    SC1   96   9.137   9.925  11.007 -0.0569  0.1050  0.1596
   34VAL     BB   97   8.993  10.434  10.867 -0.0305 -0.1637  0.2128
   34VAL    SC1   98   8.901  10.522  10.634  0.4095 -0.1623  0.0305
   35TYR     BB   99   9.214  10.723  10.960 -0.1768  0.2790 -0.1749
   35TYR    SC1  100   9.287  10.747  11.249  0.0910 -0.2689  0.1813
   35TYR    SC2  101   9.444  10.753  11.469  0.1076  0.0767  0.1656
   35TYR    SC3  102   9.185  10.827  11.486  0.0521 -0.0998  0.1088
   36VAL     BB  103   9.151  11.115  10.999 -0.0305  0.2692 -0.0070
   36VAL    SC1  104   8.905  11.108  11.096  0.0077 -0.0435  0.0790
   37LEU     BB  105   9.408  11.356  11.038 -0.0081  0.2559  0.1797
   37LEU    SC1  106   9.614  11.194  11.255  0.0424  0.0388 -0.3270
   38ASP     BB  107   9.245  11.608  10.969  0.0273 -0.0176  0.1745
   38ASP    SC1  108   9.243  11.769  10.670  0.2203 -0.3470  0.1870
   38ASP    SCN  109   9.197  11.717  10.584 -0.0233  0.0443  0.0540
   39ARG     BB  110   9.162  11.968  11.220 -0.2945  0.0760  0.3100
   39ARG    SC1  111   9.234  12.267  11.128  0.2258  0.0086  0.2602
   39ARG    SC2  112   9.267  12.291  10.802 -0.0470 -0.0643  0.2163
   39ARG    SCP  113   9.242  12.243  10.706 -0.2306 -0.0027  0.2287
   40ARG     BB  114   8.868  11.930  11.097  0.0321  0.0601 -0.0155
   40ARG    SC1  115   8.825  11.974  10.827  0.1812  0.1814 -0.2154
   40ARG    SC2  116   8.781  11.886  10.542  0.1685  0.1871 -0.5294
   40ARG    SCP  117   8.857  11.848  10.472  0.1306 -0.0846 -0.4352
   41PHE     BB  118   8.762  11.653  11.238  0.1199  0.1075 -0.0822
   41PHE    SC1  119   8.615  11.522  11.033 -0.0093 -0.0397  0.2101
   41PHE    SC2  120   8.381  11.389  11.054  0.0838 -0.1801  0.3760
   41PHE    SC3  121   8.498  11.417  10.813  0.0374 -0.3563  0.3315
   42LEU     BB  122   8.919  11.669  11.556  0.0435  0.0345  0.1450
   42LEU    SC1  123   9.102  11.408  11.490 -0.1007  0.2819 -0.0583
   43ALA     BB  124   8.777  11.636  11.747 -0.0205 -0.1190  0.1886
   44SER     BB  125   8.568  11.882  11.852  0.0520 -0.0103  0.1796
   44SER    SC1  126   8.389  11.779  11.987 -0.1654 -0.0365  0.2536
   44SER    SCP  127   8.359  11.913  11.960 -0.3851 -0.1868  0.0148
   44SER    SCN  128   8.419  11.645  12.014 -0.1075 -0.0480  0.4487
   45ALA     BB  129   8.652  12.098  11.706 -0.1172  0.0701  0.4288
   46MET     BB  130   8.838  12.176  11.544 -0.4003 -0.0976  0.0120
   46MET    SC1  131   8.836  12.554  11.366  0.1321  0.3955 -0.0988
   47HIS     BB  132   9.151  12.275  11.662  0.3278  0.2128 -0.1045
   47HIS    SC1  133   9.459  12.249  11.599  0.0085 -0.0594 -0.0815
   47HIS    SC2  134   9.693  12.227  11.733  0.0201  0.0668 -0.0800
   47HIS    SC3  135   9.671  12.131  11.482 -0.0220 -0.2332  0.0343
   48ILE     BB  136   9.220  12.352  12.008 -0.0714 -0.1817 -0.1059
   48ILE    SC1  137   9.426  12.584  12.009 -0.1320 -0.1277 -0.1102
   49GLY     BB  138   9.487  12.181  12.206 -0.0043 -0.0643 -0.0389
   50ALA     BB  139   9.618  12.108  12.516 -0.1548  0.1074 -0.0946
   51LEU     BB  140   9.509  11.853  12.582  0.1980  0.0655  0.1366
   51LEU    SC1  141   9.279  11.839  12.846 -0.1466 -0.2762  0.1226
   52ARG     BB  142   9.437  11.682  12.325  0.1626  0.0484 -0.0019
   52ARG    SC1  143   9.115  11.611  12.441 -0.1041  0.1220  0.1921
   52ARG    SC2  144   8.881  11.636  12.349 -0.2248 -0.0568 -0.3003
   52ARG    SCP  145   8.911  11.735  12.314 -0.1122  0.0451  0.0403
   53TRP     BB  146   9.730  11.757  12.117  0.0513  0.0263  0.1423
   53TRP    SC1  147   9.558  11.779  11.876  0.0742  0.0689 -0.0534
   53TRP    SC2  148   9.429  11.802  11.640  0.0810 -0.0080 -0.0649
   53TRP    SC3  149   9.635  11.629  11.665  0.1627  0.0923 -0.0381
   53TRP    SC4  150   9.503  11.649  11.430  0.0939 -0.0710 -0.0147
   54HIS     BB  151   9.951  11.567  12.165 -0.1484  0.1532  0.1431
   54HIS    SC1  152  10.258  11.616  12.142 -0.1425 -0.3751  0.0059
   54HIS    SC2  153  10.412  11.426  12.027  0.2205 -0.1148  0.0427
   54HIS    SC3  154  10.472  11.687  11.992 -0.1542 -0.0079  0.1524
   55PHE     BB  155   9.705  11.288  12.192  0.0798  0.2453 -0.4921
   55PHE    SC1  156   9.650  11.258  12.486  0.1162  0.1274 -0.0406
   55PHE    SC2  157   9.479  11.384  12.652  0.0523  0.0422 -0.0407
   55PHE    SC3  158   9.502  11.115  12.660  0.0302  0.0348 -0.1868
   56LEU     BB  159   9.679  11.188  12.017  0.3052  0.0971  0.0502
   56LEU    SC1  160   9.508  11.153  11.748  0.1514 -0.0618  0.1005
   57LEU     BB  161  10.009  11.111  11.874 -0.0865  0.1243 -0.1876
   57LEU    SC1  162   9.994  11.345  11.678  0.2635  0.3006 -0.2397
   58GLN     BB  163  10.080  10.907  12.087 -0.2737 -0.0806 -0.2293
   58GLN    SC1  164  10.188  11.135  12.357 -0.2159  0.0506  0.0761
   58GLN    SCP  165  10.077  11.099  12.434 -0.1552 -0.2137 -0.2435
   58GLN    SCN  166  10.300  11.172  12.281  0.0178 -0.0508  0.0759
   59SER     BB  167   9.889  10.647  11.930 -0.0552  0.1815  0.1468
   59SER    SC1  168   9.670  10.715  11.938  0.5331  0.0257  0.1453
   59SER    SCP  169   9.661  10.589  11.997  0.2553  0.2817  0.2195
   59SER    SCN  170   9.680  10.842  11.878 -0.2105  0.3472  0.2650
   60LEU     BB  171   9.980  10.559  11.604 -0.2460 -0.1302  0.0776
   60LEU    SC1  172   9.888  10.870  11.481  0.0476  0.2598 -0.3222
   61GLU     BB  173  10.162  10.365  11.612  0.0934 -0.3403  0.1654
   61GLU    SC1  174  10.390  10.240  11.366 -0.1642 -0.1613 -0.1800
   61GLU    SCN  175  10.317  10.318  11.340 -0.0119 -0.0712 -0.3554
   62ASPP    BB  176  10.002  10.121  11.843  0.2054  0.0450  0.2391
   62ASPP   SC1  177  10.058  10.236  12.134 -0.1425  0.2992 -0.3126
   63LEU     BB  178   9.797  10.080  11.618 -0.0388  0.4060  0.0449
   63LEU    SC1  179   9.554  10.290  11.621 -0.1264  0.0571  0.0656
   64HIS     BB  180   9.890   9.965  11.362 -0.0387 -0.2800 -0.0509
   64HIS    SC1  181   9.963  10.161  11.112  0.2055  0.1543 -0.1038
   64HIS    SC2  182   9.948  10.320  10.894 -0.3425  0.2064 -0.0410
   64HIS    SC3  183  10.000  10.427  11.137  0.2435  0.1514 -0.1279
   65LYS     BB  184  10.064   9.655  11.527  0.0404 -0.1687 -0.1531
   65LYS    SC1  185  10.327   9.820  11.592  0.0820  0.3516  0.0592
   65LYS    SC2  186  10.488   9.941  11.810  0.4049  0.2385 -0.1887
   65LYS    SCP  187  10.396   9.937  11.749  0.0190  0.0613  0.3355
   66ASN     BB  188   9.807   9.511  11.550  0.5417 -0.1487 -0.0135
   66ASN    SC1  189   9.888   9.306  11.779  0.2250 -0.0251  0.0060
   66ASN    SCP  190   9.929   9.174  11.757  0.2414  0.1200 -0.2923
   66ASN    SCN  191   9.846   9.438  11.801 -0.0006 -0.0265  0.2174
   67LEU     BB  192   9.670   9.545  11.301  0.1540  0.0733  0.1829
   67LEU    SC1  193   9.445   9.796  11.315  0.2959  0.2187 -0.3060
   68SER     BB  194   9.892   9.364  11.088  0.0695  0.0969 -0.0614
   68SER    SC1  195  10.111   9.384  11.141  0.1573 -0.0443 -0.1600
   68SER    SCP  196  10.017   9.304  11.207  0.2794 -0.0655  0.0631
   68SER    SCN  197  10.205   9.464  11.076 -0.0326  0.1163 -0.1765
   69ARG     BB  198   9.746   9.074  11.142 -0.1449 -0.4035  0.1041
   69ARG    SC1  199   9.628   9.051  11.417  0.0187  0.0234 -0.0431
   69ARG    SC2  200   9.406   8.851  11.555 -0.2727 -0.5426 -0.1037
   69ARG    SCP  201   9.469   8.923  11.610 -0.4126 -0.2826 -0.2609
   70LEU     BB  202   9.639   9.029  10.817  0.0932  0.0343  0.2040
   70LEU    SC1  203   9.753   8.741  10.810  0.1599 -0.0540  0.2758
   71GLY     BB  204   9.589   9.244  10.715 -0.0067  0.1085 -0.3443
   72ALA     BB  205   9.557   9.576  10.860  0.1063  0.1148 -0.0511
   73ARG     BB  206   9.650   9.872  10.862  0.0290  0.2077  0.1956
   73ARG    SC1  207   9.925   9.841  10.717 -0.0577 -0.0016  0.2005
   73ARG    SC2  208  10.073   9.574  10.676 -0.5482  0.0305  0.3324
   73ARG    SCP  209  10.015   9.518  10.601  0.0015 -0.0506 -0.0988
   74LEU     BB  210   9.507  10.125  10.804 -0.0548 -0.1515 -0.0393
   74LEU    SC1  211   9.443  10.281  11.088 -0.2151 -0.1348  0.0725
   75LEU     BB  212   9.478  10.447  10.675 -0.0896 -0.0274 -0.0063
   75LEU    SC1  213   9.305  10.340  10.386  0.0472 -0.1930 -0.0489
   76VAL     BB  214   9.676  10.720  10.708 -0.2344 -0.0232 -0.1545
   76VAL    SC1  215   9.774  10.822  10.932  0.0957  0.1885 -0.3848
   77ILE     BB  216   9.441  10.984  10.600 -0.2146 -0.0661  0.2885
   77ILE    SC1  217   9.261  10.795  10.434  0.1737 -0.0249 -0.2038
   78GLN     BB  218   9.538  11.278  10.573  0.2034 -0.2136  0.1629
   78GLN    SC1  219   9.903  11.244  10.740 -0.2410 -0.1194 -0.0198
   78GLN    SCP  220   9.857  11.214  10.869  0.3442 -0.3711 -0.1620
   78GLN    SCN  221   9.949  11.275  10.612  0.4250 -0.4172 -0.1443
   79GLY     BB  222   9.537  11.487  10.478  0.2243 -0.2407  0.0897
   80GLU     BB  223   9.344  11.641  10.218  0.0580  0.0666 -0.2720
   80GLU    SC1  224   9.625  11.894  10.021 -0.2037  0.4306  0.3200
   80GLU    SCN  225   9.616  11.823  10.104 -0.3663  0.0694  0.0216
   81TYR     BB  226   9.057  11.556  10.186  0.1854 -0.1112 -0.1930
   81TYR    SC1  227   9.040  11.341  10.400 -0.2224  0.0021 -0.1955
   81TYR    SC2  228   8.978  11.373  10.661 -0.0975  0.2764 -0.1958
   81TYR    SC3  229   8.931  11.137  10.539  0.0997  0.0512  0.1468
   82GLU     BB  230   8.850  11.669  10.055 -0.1659 -0.1253 -0.0534
   82GLU    SC1  231   8.717  12.004  10.040 -0.2302  0.2004  0.1113
   82GLU    SCN  232   8.802  12.063  10.077 -0.2581  0.3421 -0.0374
   83SER     BB  233   8.555  11.464   9.907 -0.2338  0.0825  0.1252
   83SER    SC1  234   8.469  11.612   9.725 -0.1508  0.0680 -0.1005
   83SER    SCP  235   8.357  11.537   9.686 -0.1594 -0.1462  0.4055
   83SER    SCN  236   8.580  11.687   9.764 -0.2990  0.2296  0.1091
   84VAL     BB  237   8.576  11.218  10.137  0.0940  0.1076 -0.1304
   84VAL    SC1  238   8.479  11.234  10.383  0.1810  0.1459 -0.0982
   85LEU     BB  239   8.794  10.992  10.009  0.2300 -0.1753  0.0125
   85LEU    SC1  240   8.735  10.767  10.217 -0.1193  0.2406 -0.0826
   86ARG     BB  241   8.876  11.047   9.727  0.0828  0.0486  0.2787
   86ARG    SC1  242   9.173  11.020   9.660  0.0186  0.2367 -0.2773
   86ARG    SC2  243   9.325  11.077   9.364 -0.0839 -0.3607  0.0731
   86ARG    SCP  244   9.254  11.137   9.305  0.1353 -0.2823 -0.1277
   87ASP     BB  245   8.756  11.194   9.430  0.0920  0.1459  0.0978
   87ASP    SC1  246   8.825  10.922   9.236  0.3614 -0.1298  0.1843
   87ASP    SCN  247   8.848  11.015   9.181  0.2001 -0.1728  0.0334
   88HIS     BB  248   8.451  11.175   9.478  0.0299 -0.1778 -0.1215
   88HIS    SC1  249   8.326  10.953   9.683 -0.0923  0.0630  0.2320
   88HIS    SC2  250   8.378  10.766   9.871  0.0516 -0.2063 -0.0665
   88HIS    SC3  251   8.151  10.752   9.725  0.0112 -0.0840 -0.0168
   89VAL     BB  252   8.248  11.042   9.266 -0.2911 -0.1067  0.0318
   89VAL    SC1  253   8.049  11.206   9.206  0.1380  0.4718  0.1099
   90GLN     BB  254   8.344  10.717   9.266 -0.2234 -0.0609  0.0063
   90GLN    SC1  255   8.455  10.777   8.881 -0.2320  0.1815 -0.0276
   90GLN    SCP  256   8.494  10.909   8.855  0.7274 -0.0989 -0.3775
   90GLN    SCN  257   8.416  10.645   8.907 -0.0977  0.1428 -0.2529
   91LYS     BB  258   8.305  10.492   9.299  0.0274  0.1817 -0.0685
   91LYS    SC1  259   8.578  10.342   9.147  0.2979 -0.1014  0.2305
   91LYS    SC2  260   8.817  10.422   9.072  0.1768 -0.4340  0.1541
   91LYS    SCP  261   8.809  10.360   9.163 -0.0139 -0.3355  0.2100
   92TRP     BB  262   8.330  10.286   9.586 -0.0797  0.1899 -0.0338
   92TRP    SC1  263   8.577  10.405   9.716 -0.1514 -0.3258 -0.4512
   92TRP    SC2  264   8.736  10.604   9.626  0.1008 -0.2090  0.1977
   92TRP    SC3  265   8.801  10.347   9.577  0.2335 -0.1513  0.0631
   92TRP    SC4  266   8.973  10.544   9.511  0.0820 -0.0199  0.0555
   93ASN     BB  267   8.095  10.257   9.850 -0.0816  0.4516 -0.1795
   93ASN    SC1  268   8.131  10.362  10.084  0.1543 -0.0641 -0.2026
   93ASN    SCP  269   7.997  10.379  10.050  0.1402 -0.0887  0.0367
   93ASN    SCN  270   8.266  10.346  10.118  0.1003 -0.2554  0.1172
   94ILE     BB  271   7.855  10.026   9.883 -0.1022  0.0430  0.0479
   94ILE    SC1  272   7.761   9.886   9.622 -0.2710  0.0689  0.0935
   95THR     BB  273   7.609  10.120  10.171  0.0960  0.0484  0.5816
   95THR    SC1  274   7.387  10.044  10.136 -0.1363  0.0349  0.0006
   95THR    SCP  275   7.368  10.045   9.997 -0.2655  0.0096  0.4031
   95THR    SCN  276   7.405  10.043  10.275  0.3300 -0.0818  0.3365
   96GLN     BB  277   7.741  10.138  10.427  0.2860 -0.3766 -0.3578
   96GLN    SC1  278   7.579   9.908  10.627 -0.1031  0.1445 -0.0358
   96GLN    SCP  279   7.656   9.792  10.632  0.3142  0.0984  0.3972
   96GLN    SCN  280   7.501  10.025  10.623  0.1875  0.0131 -0.4784
   97VAL     BB  281   7.862  10.312  10.615 -0.2870 -0.0874  0.0775
   97VAL    SC1  282   7.977  10.537  10.537 -0.0985 -0.1491  0.1708
   98THR     BB  283   8.020  10.244  10.940  0.2832  0.0706  0.0506
   98THR    SC1  284   7.938   9.996  10.936 -0.5296 -0.0315 -0.1399
   98THR    SCP  285   7.987   9.871  10.895  0.0632 -0.0168  0.3899
   98THR    SCN  286   7.889  10.121  10.976  0.1303  0.0043  0.4067
   99LEU     BB  287   7.955  10.466  11.105 -0.0648 -0.1499 -0.0837
   99LEU    SC1  288   8.058  10.736  10.957 -0.0501 -0.2078  0.2922
  100ASP     BB  289   7.845  10.536  11.382 -0.0649  0.0766 -0.1012
  100ASP    SC1  290   8.044  10.617  11.594  0.0210  0.2199 -0.0969
  100ASP    SCN  291   8.116  10.638  11.513 -0.1271  0.0380 -0.2881
  101ALA     BB  292   7.612  10.688  11.390  0.0908 -0.0951 -0.0946
  102GLU     BB  293   7.619  10.982  11.539 -0.2220 -0.1686  0.3811
  102GLU    SC1  294   7.922  11.080  11.746  0.1956  0.0583 -0.4454
  102GLU    SCN  295   8.011  11.079  11.810  0.0054 -0.0790 -0.1593
  103MET     BB  296   7.390  11.189  11.416  0.0635 -0.4756  0.1068
  103MET    SC1  297   7.090  10.979  11.433  0.0190 -0.0856 -0.0511
  104GLU     BB  298   7.458  11.446  11.520  0.1181 -0.0651 -0.0788
  104GLU    SC1  299   7.117  11.631  11.489  0.5422 -0.4960  0.4630
  104GLU    SCN  300   7.157  11.602  11.391 -0.3503  0.2541 -0.3107
  105PRO     BB  301   7.635  11.504  11.730  0.1849 -0.0683  0.0373
  105PRO    SC1  302   7.468  11.692  11.939 -0.0782 -0.0470 -0.3040
  106PHE     BB  303   7.911  11.600  11.599 -0.0053  0.0027  0.0632
  106PHE    SC1  304   7.935  11.866  11.736 -0.0259 -0.1645 -0.1946
  106PHE    SC2  305   7.789  12.081  11.810 -0.0010 -0.1330 -0.2364
  106PHE    SC3  306   8.054  12.107  11.764 -0.0181 -0.1494 -0.3487
  107TYR     BB  307   7.947  11.541  11.322 -0.2523 -0.1319 -0.0995
  107TYR    SC1  308   7.807  11.314  11.177 -0.0036 -0.3603 -0.3316
  107TYR    SC2  309   7.715  11.075  11.090 -0.2626 -0.2299 -0.4248
  107TYR    SC3  310   7.690  11.295  10.935  0.1107 -0.1669 -0.4041
  108LYS     BB  311   7.937  11.712  11.012 -0.0075 -0.0157  0.0866
  108LYS    SC1  312   8.191  11.818  10.961 -0.2275 -0.0932  0.2816
  108LYS    SC2  313   8.321  11.934  10.805 -0.0149 -0.0909 -0.1167
  108LYS    SCP  314   8.235  11.983  10.758  0.1699  0.1446 -0.2294
  109GLU     BB  315   7.754  11.956  11.041 -0.0914 -0.1360 -0.2524
  109GLU    SC1  316   7.956  12.157  11.277 -0.2000  0.1162 -0.1658
  109GLU    SCN  317   7.877  12.137  11.203  0.0071 -0.0389 -0.3590
  110MET     BB  318   7.536  12.002  10.796  0.1824 -0.0605 -0.0672
  110MET    SC1  319   7.250  12.063  11.074  0.2370 -0.1845  0.3329
  111GLU     BB  320   7.654  11.989  10.511 -0.1365  0.0179  0.2425
  111GLU    SC1  321   7.464  11.897  10.194 -0.0941  0.0331  0.3816
  111GLU    SCN  322   7.573  11.914  10.202  0.1074 -0.3050 -0.4614
  112ALA     BB  323   7.949  11.912  10.458 -0.0691  0.1252  0.0734
  113ASN     BB  324   8.122  11.625  10.479 -0.0996  0.0289 -0.0969
  113ASN    SC1  325   8.389  11.701  10.279 -0.2364  0.1804  0.1453
  113ASN    SCP  326   8.312  11.781  10.193 -0.0258  0.1417 -0.2529
  113ASN    SCN  327   8.466  11.621  10.364 -0.2905  0.0013 -0.1389
  114ILE     BB  328   7.976  11.442  10.547 -0.0922  0.5460  0.3538
  114ILE    SC1  329   8.066  11.172  10.670 -0.0004  0.2427 -0.3349
  115ARG     BB  330   7.710  11.428  10.334  0.0437  0.0374  0.1961
  115ARG    SC1  331   7.487  11.552  10.517 -0.1066 -0.0478  0.0482
  115ARG    SC2  332   7.203  11.619  10.537 -0.1809 -0.0339 -0.2352
  115ARG    SCP  333   7.221  11.727  10.548 -0.0621 -0.0549 -0.2111
  116ARG     BB  334   7.761  11.477  10.076  0.1663  0.4137  0.0225
  116ARG    SC1  335   7.454  11.449   9.917 -0.0661 -0.4069  0.1858
  116ARG    SC2  336   7.255  11.379   9.623  0.4681  0.0421  0.1741
  116ARG    SCP  337   7.298  11.369   9.522 -0.1213 -0.0857 -0.1074
  117LEU     BB  338   8.018  11.473   9.919 -0.0355 -0.2004 -0.1576
  117LEU    SC1  339   8.082  11.802   9.901  0.0182  0.2186  0.0391
  118GLY     BB  340   7.954  11.365   9.637 -0.0192  0.2480  0.1354
  119ALA     BB  341   7.745  11.127   9.602 -0.2566 -0.1806 -0.0522
  120GLU     BB  342   7.723  10.909   9.470 -0.4010  0.1264  0.0453
  120GLU    SC1  343   7.345  10.986   9.346 -0.0228 -0.2327 -0.2927
  120GLU    SCN  344   7.343  11.068   9.273 -0.1209 -0.1717 -0.2238
  121LEU     BB  345   7.652  10.599   9.629 -0.1082  0.2313  0.3843
  121LEU    SC1  346   7.838  10.366   9.451  0.1189  0.1376 -0.0524
  122GLY     BB  347   7.678  10.554   9.869  0.0573 -0.1994  0.2387
  123PHE     BB  348   7.719  10.734  10.089 -0.1453 -0.0584 -0.2297
  123PHE    SC1  349   7.954  10.836  10.186  0.0809 -0.0998  0.2048
  123PHE    SC2  350   8.209  10.846  10.275  0.0681 -0.1129  0.2429
  123PHE    SC3  351   8.117  11.036  10.105  0.1446 -0.1860  0.1185
  124GLU     BB  352   7.572  10.574  10.359  0.3565 -0.1951 -0.1981
  124GLU    SC1  353   7.257  10.509  10.100 -0.1395  0.5480  0.0051
  124GLU    SCN  354   7.165  10.461  10.063  0.3769 -0.5810 -0.2389
  125VAL     BB  355   7.513  10.777  10.566  0.0805  0.0436 -0.1057
  125VAL    SC1  356   7.649  11.002  10.531  0.1733 -0.0347 -0.2601
  126LEU     BB  357   7.548  10.642  10.876  0.0339  0.0952  0.2733
  126LEU    SC1  358   7.326  10.744  11.047 -0.1522  0.0138 -0.1476
  127SER     BB  359   7.441  10.319  10.898  0.0818  0.1900  0.0611
  127SER    SC1  360   7.292  10.285  10.698  0.3212  0.3201 -0.0781
  127SER    SCP  361   7.339  10.175  10.624  0.3133 -0.0513  0.0389
  127SER    SCN  362   7.246  10.394  10.772 -0.1325 -0.2882  0.1251
  128ARG     BB  363   7.446  10.187  11.198 -0.0306  0.1091 -0.0819
  128ARG    SC1  364   7.519   9.866  11.174  0.0420 -0.2262 -0.0204
  128ARG    SC2  365   7.545   9.656  11.418  0.4319 -0.2971  0.1226
  128ARG    SCP  366   7.450   9.661  11.363  0.2674  0.3345  0.3676
  129VAL     BB  367   7.410  10.274  11.513 -0.2589 -0.0532 -0.1344
  129VAL    SC1  368   7.190  10.420  11.527 -0.2610 -0.0766  0.1224
  130GLY     BB  369   7.643  10.299  11.722  0.2034  0.4173 -0.1389
  131HIS     BB  370   7.777  10.044  11.904 -0.0962 -0.1439  0.2271
  131HIS    SC1  371   8.073  10.221  11.919  0.1838  0.1693 -0.0488
  131HIS    SC2  372   8.310  10.216  11.791  0.2346 -0.0862  0.0489
  131HIS    SC3  373   8.266  10.397  11.986  0.3712 -0.0750  0.0706
  132SER     BB  374   7.751   9.972  12.245 -0.2946  0.0387  0.1532
  132SER    SC1  375   7.886  10.142  12.377 -0.4354  0.1243  0.3606
  132SER    SCP  376   7.811  10.240  12.443  0.0317 -0.0101  0.1330
  132SER    SCN  377   7.961  10.043  12.312 -0.2526 -0.0712 -0.1126
  133LEU     BB  378   7.639   9.727  12.440  0.0492  0.4346 -0.1864
  133LEU    SC1  379   7.829   9.762  12.714  0.1039 -0.1269  0.1773
  134TYR     BB  380   7.335   9.650  12.360 -0.1593  0.0969  0.1841
  134TYR    SC1  381   7.171   9.858  12.481  0.1435 -0.1087  0.0591
  134TYR    SC2  382   6.986  10.048  12.431  0.0067 -0.2311  0.0919
  134TYR    SC3  383   7.122  10.051  12.664  0.1308 -0.0744  0.0195
  135ASP     BB  384   7.300   9.546  12.078 -0.3472 -0.1576 -0.2245
  135ASP    SC1  385   7.584   9.590  11.896  0.0877  0.4146 -0.1186
  135ASP    SCN  386   7.645   9.611  11.985 -0.3877  0.2894  0.2804
  136THR     BB  387   6.931   9.504  12.088 -0.1528  0.2715 -0.1023
  136THR    SC1  388   6.834   9.741  12.053 -0.1050  0.2630  0.2248
  136THR    SCP  389   6.932   9.807  11.979 -0.4851  0.5695 -0.0100
  136THR    SCN  390   6.735   9.675  12.127 -0.1160  0.2104  0.1781
  137LYS     BB  391   6.862   9.159  12.081 -0.2823  0.3428 -0.0709
  137LYS    SC1  392   7.112   8.962  12.031 -0.1287  0.3003  0.0281
  137LYS    SC2  393   7.310   9.033  11.878  0.4635 -0.0541 -0.3472
  137LYS    SCP  394   7.362   9.054  11.973  0.1633  0.0883 -0.2016
  138ARG     BB  395   6.641   9.199  12.365 -0.0958 -0.0372  0.1456
  138ARG    SC1  396   6.494   8.955  12.326  0.1545 -0.1953 -0.0426
  138ARG    SC2  397   6.196   8.814  12.227 -0.3856 -0.1671 -0.2144
  138ARG    SCP  398   6.227   8.851  12.128  0.0300  0.3105  0.0479
  139ILE     BB  399   6.501   9.537  12.369 -0.1107  0.0526 -0.0400
  139ILE    SC1  400   6.722   9.651  12.554  0.0590 -0.1072 -0.1393
  140LEU     BB  401   6.262   9.554  12.224 -0.0083  0.4066  0.0736
  140LEU    SC1  402   6.267   9.718  11.983  0.2258 -0.0753  0.1507
  141ASP     BB  403   6.085   9.303  12.247  0.2425 -0.0139 -0.2052
  141ASP    SC1  404   5.950   9.145  11.999 -0.3407 -0.0625 -0.2566
  141ASP    SCN  405   5.936   9.107  12.101 -0.2984  0.4849 -0.0081
  142LEU     BB  406   6.049   9.287  12.623 -0.1923 -0.0743  0.0361
  142LEU    SC1  407   6.149   9.071  12.844  0.1960  0.0369  0.0180
  143ASN     BB  408   5.962   9.564  12.686  0.1366 -0.1066 -0.2587
  143ASN    SC1  409   6.211   9.702  12.806 -0.1439 -0.1158  0.5072
  143ASN    SCP  410   6.182   9.645  12.682  0.0802 -0.0846 -0.0432
  143ASN    SCN  411   6.240   9.759  12.931  0.2752 -0.0105 -0.1201
  144GLY     BB  412   5.827   9.744  12.446 -0.0177 -0.0590 -0.0186
  145GLY     BB  413   5.984   9.895  12.339 -0.4536 -0.0708 -0.0430
  146SER     BB  414   6.237  10.050  12.422 -0.4818 -0.0118  0.2707
  146SER    SC1  415   6.464  10.048  12.310 -0.1226  0.1545 -0.1629
  146SER    SCP  416   6.473  10.048  12.170 -0.1632  0.1768 -0.2810
  146SER    SCN  417   6.454  10.048  12.450  0.3701  0.1543 -0.2340
  147PRO     BB  418   6.186  10.259  12.701  0.1335 -0.0370 -0.0462
  147PRO    SC1  419   5.927  10.438  12.700  0.0978  0.2243  0.0090
  148PRO     BB  420   6.398  10.224  12.905 -0.1242 -0.0502  0.2413
  148PRO    SC1  421   6.576  10.009  12.808  0.0043  0.2133 -0.1592
  149LEU     BB  422   6.611  10.326  13.189  0.0727 -0.3568  0.1213
  149LEU    SC1  423   6.717  10.595  13.118  0.1027  0.3384 -0.1932
  150THR     BB  424   6.642  10.215  13.447 -0.2404  0.2557  0.2652
  150THR    SC1  425   6.567  10.381  13.646  0.0149  0.0549  0.0452
  150THR    SCP  426   6.619  10.472  13.739 -0.0968 -0.1766 -0.1222
  150THR    SCN  427   6.516  10.290  13.553 -0.3539 -0.1882  0.0277
  151TYR     BB  428   6.890  10.009  13.636  0.1092 -0.3794 -0.0754
  151TYR    SC1  429   6.989  10.219  13.804 -0.0586 -0.0089 -0.1119
  151TYR    SC2  430   7.095  10.465  13.773  0.0783 -0.0406  0.0813
  151TYR    SC3  431   6.925  10.417  13.977 -0.0926 -0.0617 -0.0636
  152LYS     BB  432   6.772   9.738  13.604  0.2531  0.2810  0.4158
  152LYS    SC1  433   6.912   9.477  13.695 -0.0026 -0.0682  0.0038
  152LYS    SC2  434   6.981   9.328  13.883 -0.0575  0.2326  0.2595
  152LYS    SCP  435   6.994   9.328  13.992 -0.1079  0.2420  0.2659
  153ARG     BB  436   6.746   9.706  13.270 -0.3556  0.1103  0.2376
  153ARG    SC1  437   6.420   9.770  13.271 -0.1358 -0.0533 -0.0318
  153ARG    SC2  438   6.155   9.939  13.270  0.4664 -0.0407 -0.1289
  153ARG    SCP  439   6.107   9.908  13.176 -0.1948  0.1816  0.0834
  154PHE     BB  440   6.920   9.810  13.069  0.1577  0.1375  0.1081
  154PHE    SC1  441   7.057  10.100  13.103  0.0667 -0.1161 -0.0013
  154PHE    SC2  442   7.116  10.351  13.023 -0.2665 -0.0022  0.0913
  154PHE    SC3  443   7.126  10.287  13.285  0.1171 -0.1757  0.0411
  155LEU     BB  444   7.141   9.591  13.013  0.0645  0.0794 -0.1401
  155LEU    SC1  445   7.413   9.757  12.990 -0.1505  0.2466  0.0765
  156HIS     BB  446   7.053   9.292  13.119 -0.0700 -0.2372  0.1064
  156HIS    SC1  447   7.221   9.178  13.394 -0.0105 -0.1974 -0.0547
  156HIS    SC2  448   7.380   8.986  13.497 -0.0539 -0.0804  0.2425
  156HIS    SC3  449   7.385   9.235  13.601 -0.0163  0.0780 -0.1218
  157ILE     BB  450   6.786   9.129  12.896  0.1837  0.1313 -0.1759
  157ILE    SC1  451   6.560   9.331  12.966 -0.0435 -0.1885  0.0434
  158LEU     BB  452   6.730   8.819  12.768  0.1057 -0.0205 -0.1529
  158LEU    SC1  453   6.562   8.707  13.006 -0.0941  0.4086 -0.1465
  159SER     BB  454   6.935   8.811  12.488 -0.1919  0.4108  0.1033
  159SER    SC1  455   6.918   8.585  12.308  0.5076 -0.0949  0.1464
  159SER    SCP  456   6.893   8.494  12.412 -0.2370  0.4046  0.3422
  159SER    SCN  457   6.944   8.676  12.205  0.2809 -0.1694 -0.0694
  160GLN     BB  458   7.189   8.945  12.539  0.4319 -0.0770  0.0421
  160GLN    SC1  459   7.073   9.328  12.580  0.1741 -0.3356  0.3040
  160GLN    SCP  460   7.172   9.309  12.482 -0.1326  0.0648 -0.2388
  160GLN    SCN  461   6.974   9.347  12.677 -0.1510 -0.0210 -0.2405
  161LEU     BB  462   7.358   8.789  12.730  0.0732  0.0817 -0.0549
  161LEU    SC1  463   7.298   8.477  12.658 -0.3241 -0.0334 -0.0867
  162GLY     BB  464   7.366   8.915  12.978 -0.1137  0.3009 -0.0742
  163ASP     BB  465   7.718   8.982  13.045  0.0995  0.1291 -0.1449
  163ASP    SC1  466   7.920   8.764  13.109 -0.4476 -0.4939 -0.3716
  163ASP    SCN  467   7.905   8.701  13.198 -0.1846  0.0323  0.1073
  164PRO     BB  468   7.781   9.170  12.779 -0.0730 -0.1788  0.4584
  164PRO    SC1  469   7.534   9.359  12.773  0.0738  0.2181 -0.2081
  165GLU     BB  470   7.851   9.012  12.522  0.4734 -0.1481 -0.2284
  165GLU    SC1  471   7.539   9.149  12.265 -0.4782 -0.1772 -0.4110
  165GLU    SCN  472   7.554   9.153  12.156  0.4028  0.0494 -0.3578
  166VAL     BB  473   8.050   8.848  12.405 -0.0731  0.2147 -0.3070
  166VAL    SC1  474   7.941   8.647  12.271 -0.1320  0.1715 -0.1964
  167PRO     BB  475   8.308   9.009  12.290 -0.1362  0.4134  0.1459
  167PRO    SC1  476   8.523   8.860  12.392 -0.3360  0.0074  0.0609
  168VAL     BB  477   8.519   9.056  11.989 -0.2018 -0.2022 -0.0541
  168VAL    SC1  478   8.376   9.068  11.766  0.0633 -0.1328 -0.2257
  169ARG     BB  479   8.840   9.058  12.032  0.3815  0.3373 -0.0191
  169ARG    SC1  480   8.987   9.202  12.241  0.0407  0.3292 -0.0144
  169ARG    SC2  481   9.180   9.425  12.279  0.1813  0.1711  0.3772
  169ARG    SCP  482   9.216   9.359  12.360  0.7711  0.1137  0.1175
  170ASN     BB  483   8.999   8.929  11.815  0.2492  0.0567 -0.0512
  170ASN    SC1  484   9.148   8.685  11.896 -0.0696 -0.0755  0.2025
  170ASN    SCP  485   9.218   8.776  11.816 -0.0520 -0.3629 -0.3426
  170ASN    SCN  486   9.077   8.595  11.976 -0.1607 -0.2208 -0.2749
  171LEU     BB  487   8.952   9.012  11.539  0.1238  0.0920  0.1544
  171LEU    SC1  488   8.726   9.240  11.521 -0.3378  0.1172 -0.0136
  172THR     BB  489   9.003   8.881  11.253 -0.0855 -0.0004  0.0261
  172THR    SC1  490   8.813   8.775  11.116 -0.2435  0.3039  0.0313
  172THR    SCP  491   8.870   8.743  10.992 -0.0767 -0.4094  0.0806
  172THR    SCN  492   8.757   8.807  11.240 -0.1342 -0.0931 -0.0227
  173ALA     BB  493   9.298   8.774  11.085 -0.0102  0.2656 -0.3516
  174GLU     BB  494   9.262   8.658  10.875 -0.2698  0.0994 -0.0073
  174GLU    SC1  495   9.101   8.317  10.935 -0.0522  0.0895 -0.2158
  174GLU    SCN  496   9.088   8.257  10.844  0.1816 -0.0376 -0.1714
  175ASP     BB  497   9.168   8.846  10.595  0.1420  0.3007 -0.1623
  175ASP    SC1  498   9.191   8.691  10.345  0.2224  0.3446 -0.1795
  175ASP    SCN  499   9.109   8.672  10.275  0.0729 -0.2007  0.0839
  176PHE     BB  500   8.991   9.090  10.670 -0.0178  0.1464  0.3781
  176PHE    SC1  501   9.137   9.263  10.872  0.1647  0.0519  0.1160
  176PHE    SC2  502   9.259   9.242  11.112 -0.0570  0.0624  0.2324
  176PHE    SC3  503   9.141   9.474  11.040  0.1060  0.0952  0.0633
  177GLN     BB  504   8.728   9.059  10.726  0.1947 -0.1723  0.1029
  177GLN    SC1  505   8.678   9.276  11.026 -0.1415  0.1777 -0.2752
  177GLN    SCP  506   8.674   9.391  11.106  0.3453 -0.1807  0.1599
  177GLN    SCN  507   8.682   9.160  10.947  0.3045 -0.0691 -0.0061
  178ARG     BB  508   8.503   9.025  10.507 -0.0558 -0.1306 -0.1450
  178ARG    SC1  509   8.242   8.899  10.577  0.2629  0.2122 -0.0219
  178ARG    SC2  510   8.015   8.679  10.613 -0.3433  0.3345  0.0538
  178ARG    SCP  511   7.970   8.669  10.713 -0.3714 -0.2986  0.0188
  179CYS     BB  512   8.702   9.041  10.219  0.3667 -0.1567  0.0021
  179CYS    SC1  513   8.725   8.722  10.218 -0.3355  0.1803 -0.2106
  180MET     BB  514   8.884   9.175  10.259  0.0659  0.1456  0.2987
  180MET    SC1  515   9.070   8.976   9.916 -0.1713  0.1460  0.0010
  181SER     BB  516   9.084   9.515  10.149 -0.0783  0.0916  0.1345
  181SER    SC1  517   8.976   9.553   9.952 -0.1666 -0.0035  0.1681
  181SER    SCP  518   8.863   9.607  10.016  0.0150  0.1361  0.0512
  181SER    SCN  519   9.088   9.498   9.889 -0.0721  0.2362 -0.1956
  182PRO     BB  520   9.324   9.561  10.382 -0.2658  0.0430  0.1983
  182PRO    SC1  521   9.272   9.813  10.479 -0.1594  0.1013  0.2155
  183GLU     BB  522   9.632   9.568  10.383 -0.2918  0.0109  0.1557
  183GLU    SC1  523   9.889   9.263  10.341  0.1803  0.1166  0.1319
  183GLU    SCN  524   9.928   9.346  10.400  0.0411  0.2501  0.0458
  184PRO     BB  525   9.763   9.800  10.192  0.0953  0.5109  0.1986
  184PRO    SC1  526  10.043   9.780  10.202  0.0164  0.2017 -0.2212
  185GLY     BB  527   9.588   9.941  10.038 -0.2050  0.4225  0.1759
  186LEU     BB  528   9.509  10.237   9.920 -0.0941  0.1591  0.0254
  186LEU    SC1  529   9.291  10.232   9.682 -0.4799  0.1007 -0.0849
  187ALA     BB  530   9.632  10.468  10.005  0.3089  0.2697 -0.1796
  188GLU     BB  531   9.579  10.698  10.068 -0.1711  0.1188 -0.1473
  188GLU    SC1  532   9.680  10.988   9.757 -0.2435  0.1512 -0.5400
  188GLU    SCN  533   9.717  11.085   9.719 -0.1851  0.4344  0.1041
  189ARG     BB  534   9.793  10.892  10.240  0.3155  0.4023 -0.2060
  189ARG    SC1  535   9.867  11.169  10.199 -0.0543  0.0471  0.2093
  189ARG    SC2  536   9.792  11.404  10.043  0.1016  0.4788  0.3516
  189ARG    SCP  537   9.901  11.419  10.042  0.1211  0.3532  0.3092
  190TYR     BB  538   9.941  10.703  10.423 -0.0653  0.0426 -0.0294
  190TYR    SC1  539   9.932  10.454  10.416  0.1543  0.0647  0.3412
  190TYR    SC2  540  10.083  10.231  10.413  0.0087 -0.0354  0.0423
  190TYR    SC3  541   9.814  10.212  10.397  0.0068  0.1667 -0.2389
  191ARG     BB  542  10.190  10.750  10.688  0.0050  0.0610 -0.0235
  191ARG    SC1  543  10.420  10.525  10.702 -0.0825  0.1249 -0.1248
  191ARG    SC2  544  10.499  10.282  10.889 -0.0768  0.0873 -0.0883
  191ARG    SCP  545  10.529  10.177  10.896  0.0383  0.1237  0.0067
  192VAL     BB  546  10.376  11.058  10.799 -0.2401  0.1714  0.3708
  192VAL    SC1  547  10.617  10.994  10.889 -0.1336  0.0246  0.0011
  193PRO     BB  548  10.350  11.348  11.062  0.1411  0.2361  0.0905
  193PRO    SC1  549  10.132  11.178  11.196  0.0362  0.0627 -0.1203
  194VAL     BB  550  10.539  11.527  11.295 -0.0836  0.0645 -0.0474
  194VAL    SC1  551  10.451  11.445  11.531 -0.0271 -0.0432 -0.0632
  195PRO     BB  552  10.620  11.876  11.289 -0.4276  0.0572 -0.2096
  195PRO    SC1  553  10.619  11.922  11.602  0.0387 -0.0577  0.0926
  196ALA     BB  554  10.519  11.936  11.009  0.2744  0.2977  0.0236
  197ASP     BB  555  10.251  12.050  10.966 -0.0514 -0.4599  0.0131
  197ASP    SC1  556  10.109  12.175  10.684 -0.4668 -0.2664 -0.0476
  197ASP    SCN  557  10.081  12.254  10.754  0.0386 -0.1499  0.0613
  198LEU     BB  558  10.086  11.995  11.255  0.1043 -0.0157 -0.1971
  198LEU    SC1  559   9.958  11.705  11.266  0.1557  0.0104 -0.4088
  199GLU     BB  560  10.123  12.289  11.371 -0.0934  0.1259  0.0287
  199GLU    SC1  561  10.168  12.502  11.126  0.1059  0.1372  0.1306
  199GLU    SCN  562  10.094  12.557  11.067  0.1829  0.0370 -0.0692
  200ILE     BB  563  10.261  12.259  11.625 -0.1974 -0.1246  0.1119
  200ILE    SC1  564  10.235  12.528  11.776 -0.5284  0.0024 -0.1570
  201PRO     BB  565  10.142  12.051  11.851  0.3923  0.1801 -0.0187
  201PRO    SC1  566  10.071  11.809  11.728 -0.1707  0.3183  0.1020
  202PRO     BB  567  10.103  12.129  12.163  0.0715  0.3293 -0.0503
  202PRO    SC1  568   9.957  12.374  12.139  0.1807  0.1317  0.1567
  203GLN     BB  569  10.142  12.030  12.430  0.1125  0.0349 -0.3464
  203GLN    SC1  570  10.549  11.950  12.439 -0.1488  0.0364 -0.3100
  203GLN    SCP  571  10.558  12.065  12.361 -0.2604 -0.2941  0.0697
  203GLN    SCN  572  10.541  11.834  12.518  0.1113 -0.3216  0.0780
  204SER     BB  573  10.054  11.831  12.682  0.2405  0.2932 -0.3921
  204SER    SC1  574   9.911  11.630  12.659 -0.1200  0.0749 -0.2635
  204SER    SCP  575   9.949  11.562  12.775 -0.0418 -0.5203 -0.3011
  204SER    SCN  576   9.873  11.698  12.542 -0.1730 -0.2027 -0.0814
  205LEU     BB  577  10.268  11.925  12.899 -0.0401  0.2091  0.0646
  205LEU    SC1  578  10.365  12.202  12.865 -0.1173  0.0352 -0.0675
  206SER     BB  579  10.199  11.578  13.114  0.3621 -0.0283  0.0357
  206SER    SC1  580  10.011  11.663  13.218  0.3979  0.1191  0.0376
  206SER    SCP  581   9.992  11.524  13.217 -0.2239 -0.2083 -0.0572
  206SER    SCN  582  10.030  11.801  13.219  0.2876 -0.2690  0.0904
  207PRO     BB  583  10.258  11.304  12.994  0.1402  0.1682  0.3134
  207PRO    SC1  584  10.443  11.175  13.162  0.0923 -0.0680  0.0103
  208TRP     BB  585   9.948  11.160  12.919  0.2332  0.2160  0.4258
  208TRP    SC1  586   9.721  11.290  12.991  0.1518 -0.2610  0.3515
  208TRP    SC2  587   9.581  11.505  13.076  0.1808 -0.1019  0.0131
  208TRP    SC3  588   9.547  11.265  13.196 -0.2108 -0.0175  0.0862
  208TRP    SC4  589   9.395  11.476  13.270  0.2446  0.3062  0.1441
  209THR     BB  590   9.928  10.867  12.718  0.3025 -0.1473  0.1710
  209THR    SC1  591  10.039  10.686  12.837 -0.1140 -0.0909  0.1124
  209THR    SCP  592   9.900  10.675  12.826  0.0021  0.3149  0.4844
  209THR    SCN  593  10.178  10.697  12.848  0.0728 -0.1019  0.1436
  210GLY     BB  594   9.813  10.770  12.412  0.3436 -0.2403 -0.1379
  211GLY     BB  595   9.793  10.548  12.396  0.1282  0.1445  0.1000
  212GLU     BB  596   9.733  10.290  12.574 -0.0126  0.2532 -0.2363
  212GLU    SC1  597   9.742   9.977  12.358 -0.1143 -0.0950 -0.1425
  212GLU    SCN  598   9.714   9.931  12.262 -0.3153 -0.0377 -0.1155
  213THR     BB  599   9.589  10.458  12.866  0.4487 -0.2456 -0.2332
  213THR    SC1  600   9.497  10.671  12.791  0.1547  0.2415  0.2445
  213THR    SCP  601   9.367  10.629  12.817 -0.2128  0.4524  0.0217
  213THR    SCN  602   9.628  10.713  12.765 -0.2582  0.3235 -0.4646
  214GLU     BB  603   9.564  10.326  13.135  0.0463 -0.3686 -0.0055
  214GLU    SC1  604   9.921  10.250  13.165 -0.1015  0.3169 -0.0135
  214GLU    SCN  605   9.995  10.216  13.090 -0.1325  0.0849  0.0547
  215GLY     BB  606   9.423  10.395  13.348  0.1184  0.0649 -0.0551
  216LEU     BB  607   9.159  10.173  13.416  0.2008 -0.0607  0.1441
  216LEU    SC1  608   8.851  10.246  13.399 -0.0686 -0.0532  0.1707
  217ARG     BB  609   9.185   9.864  13.415 -0.3708  0.2483  0.1790
  217ARG    SC1  610   9.224   9.741  13.714 -0.1346 -0.2937  0.0404
  217ARG    SC2  611   9.198   9.485  13.915  0.0426 -0.1767  0.2163
  217ARG    SCP  612   9.138   9.444  13.998  0.4661 -0.0989  0.5992
  218ARG     BB  613   9.269   9.693  13.097 -0.0550  0.1526 -0.4287
  218ARG    SC1  614   9.562   9.827  13.088 -0.0154 -0.1098 -0.0882
  218ARG    SC2  615   9.771   9.873  12.869 -0.4530  0.1967  0.3392
  218ARG    SCP  616   9.873   9.843  12.896 -0.3754  0.0538 -0.0445
  219LEU     BB  617   9.208   9.405  13.164 -0.0627 -0.1285  0.0057
  219LEU    SC1  618   9.130   9.304  12.891  0.1132  0.0519  0.2448
  220GLU     BB  619   9.084   9.341  13.440 -0.1955 -0.2236  0.0970
  220GLU    SC1  620   9.325   9.049  13.508 -0.1834  0.0453 -0.1261
  220GLU    SCN  621   9.348   8.942  13.511 -0.4141 -0.0071  0.0813
  221GLN     BB  622   8.852   9.315  13.581 -0.0046  0.0231  0.2893
  221GLN    SC1  623   8.793   8.926  13.572 -0.0403  0.3732 -0.2762
  221GLN    SCP  624   8.787   8.854  13.452 -0.1656 -0.4187  0.3601
  221GLN    SCN  625   8.798   8.998  13.691 -0.1907 -0.0523  0.1486
  222HIS     BB  626   8.778   9.656  13.579  0.1762 -0.0234  0.3741
  222HIS    SC1  627   8.755   9.679  13.276 -0.0974  0.0482 -0.2162
  222HIS    SC2  628   8.765   9.855  13.071  0.2068 -0.1868 -0.4124
  222HIS    SC3  629   8.665   9.607  13.032  0.0792 -0.1676 -0.2212
  223LEU     BB  630   8.744   9.894  13.778 -0.0955 -0.3151 -0.0582
  223LEU    SC1  631   8.498   9.984  13.589  0.0624 -0.0612  0.1240
  224THR     BB  632   8.912   9.841  14.059 -0.0651  0.1141 -0.1705
  224THR    SC1  633   9.101  10.004  14.074  0.0916 -0.1050  0.2571
  224THR    SCP  634   9.174  10.119  14.108  0.4378 -0.1378  0.5255
  224THR    SCN  635   9.029   9.889  14.041 -0.1227  0.2078  0.4869
  225ASP     BB  636   8.728   9.653  14.220  0.0443 -0.1138  0.0255
  225ASP    SC1  637   8.634   9.423  14.035  0.0122  0.3785  0.6666
  225ASP    SCN  638   8.542   9.378  14.076 -0.0515 -0.1927  0.0638
  226GLN     BB  639   8.605   9.695  14.482  0.4076  0.3740  0.0343
  226GLN    SC1  640   8.252   9.769  14.544  0.2162  0.2020  0.2103
  226GLN    SCP  641   8.177   9.773  14.663 -0.1485 -0.2518  0.1400
  226GLN    SCN  642   8.327   9.765  14.426 -0.3004 -0.1298  0.0380
  227GLY     BB  643   8.718   9.926  14.761 -0.2397 -0.1359 -0.0605
  228TRP     BB  644   8.462  10.122  14.805 -0.1662 -0.1127 -0.0405
  228TRP    SC1  645   8.350  10.072  15.099  0.0368  0.1060  0.0371
  228TRP    SC2  646   8.258  10.157  15.338  0.1025  0.0530  0.0817
  228TRP    SC3  647   8.465  10.284  15.220 -0.0480  0.1945 -0.0355
  228TRP    SC4  648   8.373  10.370  15.458  0.1134  0.0460  0.0835
  229VAL     BB  649   8.110  10.254  14.691  0.1300  0.0302  0.1141
  229VAL    SC1  650   8.204  10.331  14.456 -0.0382 -0.2278 -0.0419
  230ALA     BB  651   7.866  10.292  14.907  0.1755  0.0204  0.1563
  231ASN     BB  652   7.622  10.492  14.939 -0.1071  0.1081 -0.0881
  231ASN    SC1  653   7.439  10.366  15.136 -0.0881  0.0487  0.2892
  231ASN    SCP  654   7.472  10.234  15.105  0.1383 -0.0328  0.0055
  231ASN    SCN  655   7.405  10.499  15.168  0.1700 -0.0180 -0.0226
  232PHE     BB  656   7.645  10.801  14.976  0.2459 -0.0350 -0.0525
  232PHE    SC1  657   7.424  10.881  15.154 -0.0986  0.2602  0.0947
  232PHE    SC2  658   7.165  10.814  15.189 -0.1073  0.1707 -0.1242
  232PHE    SC3  659   7.282  10.994  15.354 -0.2928  0.1733  0.0074
  233THR     BB  660   7.904  10.958  15.036 -0.1510 -0.0637  0.2984
  233THR    SC1  661   7.878  11.207  15.007  0.2956 -0.0124  0.1703
  233THR    SCP  662   7.896  11.304  15.107 -0.2793 -0.2923 -0.2045
  233THR    SCN  663   7.860  11.111  14.908 -0.0748 -0.4178 -0.1232
  234LYS     BB  664   8.154  10.699  15.033  0.0174  0.3030 -0.0063
  234LYS    SC1  665   7.983  10.564  15.307  0.2526 -0.1622 -0.2626
  234LYS    SC2  666   7.878  10.511  15.493  0.1525 -0.0573 -0.3040
  234LYS    SCP  667   7.915  10.596  15.553  0.0515  0.0691 -0.4145
  235PRO     BB  668   8.353  10.745  14.782  0.1050 -0.3504  0.1560
  235PRO    SC1  669   8.571  10.571  14.787  0.3682  0.0943 -0.0474
  236ARG     BB  670   8.309  10.898  14.556 -0.1946  0.0094  0.0491
  236ARG    SC1  671   8.379  10.755  14.225 -0.1515 -0.1000  0.1672
  236ARG    SC2  672   8.485  10.791  13.901  0.1506 -0.4829  0.1915
  236ARG    SCP  673   8.384  10.833  13.907  0.2477 -0.2288  0.1758
  237THR     BB  674   8.170  11.182  14.583  0.0746 -0.0858 -0.2087
  237THR    SC1  675   7.930  11.176  14.550 -0.0419 -0.2027 -0.1251
  237THR    SCP  676   8.068  11.157  14.565  0.0650  0.1360  0.0593
  237THR    SCN  677   7.792  11.195  14.535  0.0327 -0.1112  0.0186
  238ILE     BB  678   8.379  11.416  14.748  0.0829  0.0368 -0.1462
  238ILE    SC1  679   8.171  11.569  14.919  0.0509 -0.1175 -0.0442
  239PRO     BB  680   8.591  11.204  14.857  0.1168  0.1314 -0.2334
  239PRO    SC1  681   8.453  11.110  15.083 -0.1173 -0.0099 -0.2879
  240ASN     BB  682   8.765  11.056  14.716 -0.1158 -0.0932  0.0548
  240ASN    SC1  683   8.811  10.901  14.468  0.0602  0.1898  0.0862
  240ASN    SCP  684   8.892  10.788  14.451 -0.0490  0.0175 -0.1135
  240ASN    SCN  685   8.730  11.014  14.486  0.2605  0.2033  0.1879
  241SER     BB  686   9.026  10.971  14.948  0.0944 -0.0462  0.3400
  241SER    SC1  687   9.024  11.128  15.161 -0.1007  0.0215 -0.1366
  241SER    SCP  688   9.142  11.119  15.237  0.1516  0.2697 -0.1195
  241SER    SCN  689   8.907  11.137  15.086  0.3088 -0.0967 -0.4264
  242LEU     BB  690   9.106  10.677  14.828  0.1205  0.5025 -0.1591
  242LEU    SC1  691   9.390  10.773  14.696  0.1335 -0.1951 -0.0828
  243LEU     BB  692   9.064  10.406  14.631  0.0751 -0.4258  0.0438
  243LEU    SC1  693   9.136  10.149  14.611 -0.2046 -0.0311  0.1839
  244PRO     BB  694   8.843  10.454  14.348  0.1144  0.1881  0.1884
  244PRO    SC1  695   8.703  10.198  14.361  0.0717  0.1828  0.0357
  245SER     BB  696   9.020  10.566  14.156 -0.6392 -0.0860  0.0889
  245SER    SC1  697   9.234  10.708  14.213 -0.1968 -0.0455  0.1082
  245SER    SCP  698   9.177  10.834  14.232  0.2751  0.4162  0.3946
  245SER    SCN  699   9.292  10.582  14.195 -0.0574  0.2807  0.2450
  246THR     BB  700   8.977  10.402  13.848 -0.3583  0.1269  0.0034
  246THR    SC1  701   8.752  10.347  13.826  0.1511 -0.1630  0.3356
  246THR    SCP  702   8.728  10.464  13.752 -0.2629  0.2698  0.0300
  246THR    SCN  703   8.775  10.230  13.900  0.4398 -0.1626 -0.7864
  247THR     BB  704   9.079  10.678  13.634 -0.1485 -0.1895 -0.2089
  247THR    SC1  705   9.269  10.829  13.696 -0.0116  0.0220  0.0224
  247THR    SCP  706   9.343  10.711  13.706  0.1025  0.0301 -0.0306
  247THR    SCN  707   9.196  10.948  13.686  0.0729  0.0090 -0.0643
  248GLY     BB  708   8.835  10.700  13.506  0.0741 -0.1702  0.2539
  249LEU     BB  709   8.735  10.815  13.243 -0.1223  0.0255 -0.3824
  249LEU    SC1  710   8.500  10.685  13.067 -0.2186  0.1708 -0.2508
  250SER     BB  711   8.736  11.056  13.052  0.0104  0.1534  0.0634
  250SER    SC1  712   8.610  11.286  13.034  0.2311 -0.3947 -0.0335
  250SER    SCP  713   8.740  11.254  12.994  0.1016  0.3445 -0.0110
  250SER    SCN  714   8.479  11.317  13.073 -0.1192 -0.1220 -0.3222
  251PRO     BB  715   9.010  11.123  12.845 -0.0490  0.0946  0.1228
  251PRO    SC1  716   9.083  11.368  12.891 -0.1223 -0.1353  0.0083
  252TYR     BB  717   9.003  10.831  12.676  0.1512  0.1352 -0.1616
  252TYR    SC1  718   9.184  10.908  12.453  0.2849 -0.0350 -0.0565
  252TYR    SC2  719   9.258  11.119  12.301  0.0179 -0.1039 -0.2903
  252TYR    SC3  720   9.377  10.879  12.267  0.2483 -0.0201 -0.0972
  253PHE     BB  721   8.658  10.804  12.645  0.1890  0.1179 -0.0266
  253PHE    SC1  722   8.420  10.623  12.529 -0.2316  0.5438  0.0883
  253PHE    SC2  723   8.396  10.390  12.393  0.2164  0.4456  0.1614
  253PHE    SC3  724   8.179  10.546  12.434 -0.0828  0.0681  0.0693
  254SER     BB  725   8.636  11.073  12.416 -0.3341 -0.0546 -0.1925
  254SER    SC1  726   8.730  11.244  12.503 -0.0319  0.4057  0.0874
  254SER    SCP  727   8.709  11.123  12.435  0.0807 -0.1108 -0.1451
  254SER    SCN  728   8.750  11.365  12.570 -0.0937 -0.2686  0.2026
  255MET     BB  729   8.791  10.858  12.167  0.0754  0.1760  0.2046
  255MET    SC1  730   8.951  11.008  11.948 -0.1052  0.1845  0.0730
  256GLY     BB  731   8.771  10.573  12.171 -0.2961 -0.3162 -0.0696
  257CYS     BB  732   8.899  10.377  12.446  0.0340  0.0113 -0.0039
  257CYS    SC1  733   9.221  10.451  12.416 -0.0540 -0.1285 -0.0360
  258LEU     BB  734   8.807  10.186  12.630  0.1185  0.2559  0.4762
  258LEU    SC1  735   8.575  10.238  12.892 -0.2627 -0.2369  0.1707
  259SER     BB  736   8.722   9.847  12.603  0.2234  0.2364  0.2485
  259SER    SC1  737   8.935   9.663  12.629 -0.1994  0.1354 -0.3280
  259SER    SCP  738   8.871   9.781  12.672 -0.3078 -0.2363 -0.1514
  259SER    SCN  739   8.998   9.546  12.587  0.0572 -0.0876 -0.0359
  260VAL     BB  740   8.397   9.742  12.639  0.1067 -0.0178  0.0430
  260VAL    SC1  741   8.259   9.968  12.641 -0.0411 -0.1057 -0.0297
  261ARG     BB  742   8.201   9.426  12.714  0.0802  0.2521  0.1160
  261ARG    SC1  743   8.080   9.441  12.459 -0.1045  0.1389  0.0999
  261ARG    SC2  744   7.987   9.364  12.167 -0.1811  0.0766  0.0286
  261ARG    SCP  745   7.881   9.391  12.169 -0.2267 -0.0683  0.3967
  262THR     BB  746   8.241   9.175  12.906 -0.0720  0.3989  0.3325
  262THR    SC1  747   8.294   8.938  12.806  0.0334 -0.0020 -0.1483
  262THR    SCP  748   8.359   8.843  12.726  0.9456  0.1282 -0.3357
  262THR    SCN  749   8.228   9.032  12.886  0.0529 -0.7043  0.0207
  263PHE     BB  750   8.131   9.271  13.183  0.1548 -0.1495 -0.1224
  263PHE    SC1  751   7.865   9.441  13.190  0.0172 -0.0757  0.3026
  263PHE    SC2  752   7.602   9.393  13.233  0.0097 -0.1574  0.1720
  263PHE    SC3  753   7.718   9.614  13.336 -0.1570 -0.0191  0.0679
  264PHE     BB  754   8.324   9.438  13.326 -0.2953  0.0329 -0.4185
  264PHE    SC1  755   8.272   9.718  13.235 -0.0821 -0.0316 -0.1767
  264PHE    SC2  756   8.074   9.837  13.095 -0.2045  0.0242  0.0400
  264PHE    SC3  757   8.279   9.984  13.190 -0.1158 -0.0154 -0.0870
  265GLN     BB  758   8.266   9.511  13.642 -0.1887  0.2781  0.3383
  265GLN    SC1  759   8.375   9.129  13.685 -0.0131  0.0874  0.2290
  265GLN    SCP  760   8.438   9.234  13.753 -0.0651 -0.1884 -0.0550
  265GLN    SCN  761   8.311   9.024  13.618 -0.0776 -0.3072  0.1373
  266ARG     BB  762   7.947   9.404  13.736  0.0736  0.2951 -0.2336
  266ARG    SC1  763   7.887   9.167  13.606  0.1248 -0.1424 -0.0269
  266ARG    SC2  764   7.977   8.892  13.562 -0.4169 -0.0355 -0.3038
  266ARG    SCP  765   8.006   8.817  13.488 -0.1382 -0.1116 -0.1323
  267LEU     BB  766   7.859   9.701  13.806  0.0134  0.2169 -0.0443
  267LEU    SC1  767   8.002   9.919  13.617 -0.1360  0.1507 -0.0281
  268SER     BB  768   7.518   9.592  13.914  0.1614 -0.0497  0.0209
  268SER    SC1  769   7.430   9.408  14.052  0.0594 -0.0291 -0.2846
  268SER    SCP  770   7.518   9.484  14.130  0.1243 -0.3127 -0.0307
  268SER    SCN  771   7.343   9.333  13.973  0.0757 -0.0994 -0.1853
  269ASN     BB  772   7.361   9.809  13.723 -0.2310 -0.0165  0.1509
  269ASN    SC1  773   7.241   9.704  13.458  0.2541  0.1675  0.1675
  269ASN    SCP  774   7.300   9.830  13.464 -0.2800 -0.0491 -0.2082
  269ASN    SCN  775   7.181   9.577  13.453  0.2694 -0.3270 -0.0713
  270ILE     BB  776   7.484  10.104  13.702  0.1098  0.2038  0.2236
  270ILE    SC1  777   7.570  10.061  13.408 -0.0060  0.3943  0.1607
  271TYR     BB  778   7.534  10.188  13.998 -0.0570 -0.3408  0.1373
  271TYR    SC1  779   7.839  10.330  13.994 -0.0512  0.0044  0.0059
  271TYR    SC2  780   7.968  10.352  13.758 -0.2508  0.1064 -0.0961
  271TYR    SC3  781   8.073  10.465  13.980 -0.1083  0.0887 -0.1531
  272ALA     BB  782   7.333  10.078  14.184  0.0526  0.0352 -0.0906
  273GLN     BB  783   7.325   9.854  14.287  0.1680  0.2318 -0.2937
  273GLN    SC1  784   6.993   9.747  14.094 -0.0599 -0.0743  0.2792
  273GLN    SCP  785   7.026   9.882  14.111  0.4481  0.1424 -0.1265
  273GLN    SCN  786   6.961   9.612  14.076 -0.0092  0.1972  0.2065
  274ALA     BB  787   7.490   9.671  14.452  0.0381  0.2387  0.0647
  275LYS     BB  788   7.802   9.704  14.323  0.1520 -0.1568  0.2369
  275LYS    SC1  789   7.939   9.446  14.217 -0.0578 -0.2386  0.1812
  275LYS    SC2  790   8.181   9.295  14.203  0.1598 -0.2958  0.4806
  275LYS    SCP  791   8.286   9.305  14.172 -0.0010 -0.0172 -0.1385
  276HIS     BB  792   7.883   9.963  14.295  0.1790  0.3029 -0.1508
  276HIS    SC1  793   8.111   9.990  14.121 -0.0946  0.1234 -0.0324
  276HIS    SC2  794   8.301   9.838  14.005  0.0741  0.0582  0.3152
  276HIS    SC3  795   8.290  10.102  13.952  0.1327  0.0273  0.1391
  277HIS     BB  796   7.666  10.164  14.508  0.1532 -0.1725  0.1410
  277HIS    SC1  797   7.749  10.469  14.475 -0.0368 -0.1188 -0.0948
  277HIS    SC2  798   7.880  10.676  14.588  0.2390 -0.2952 -0.0841
  277HIS    SC3  799   7.867  10.654  14.319 -0.2779  0.0361 -0.0991
  278SER     BB  800   7.429  10.105  14.691 -0.2709 -0.1849  0.0841
  278SER    SC1  801   7.405   9.962  14.898 -0.0960  0.3170 -0.0639
  278SER    SCP  802   7.375   9.914  14.770  0.2568  0.2386  0.0276
  278SER    SCN  803   7.435  10.009  15.027 -0.0022  0.3234  0.0604
  279LEU     BB  804   7.198  10.339  14.644 -0.1518 -0.0772 -0.0398
  279LEU    SC1  805   6.993  10.106  14.505  0.1461 -0.0344  0.0973
  280PRO     BB  806   7.220  10.667  14.732  0.1666  0.1564 -0.1053
  280PRO    SC1  807   6.946  10.824  14.714 -0.1487 -0.2348  0.0612
  281PRO     BB  808   7.454  10.953  14.572  0.1241 -0.0329 -0.0127
  281PRO    SC1  809   7.285  11.221  14.626  0.1317  0.3292 -0.0471
  282VAL     BB  810   7.533  11.022  14.230  0.2733 -0.0876 -0.1869
  282VAL    SC1  811   7.588  11.281  14.212  0.1022 -0.0589 -0.3245
  283SER     BB  812   7.449  10.715  14.062 -0.0294 -0.2611  0.1450
  283SER    SC1  813   7.331  10.575  14.233 -0.0585  0.0398 -0.2304
  283SER    SCP  814   7.425  10.670  14.274 -0.3984  0.3938  0.1201
  283SER    SCN  815   7.236  10.479  14.192 -0.0765  0.3084 -0.4799
  284LEU     BB  816   7.572  10.689  13.816 -0.1195 -0.0257  0.1291
  284LEU    SC1  817   7.532  10.529  13.547 -0.0883 -0.1729  0.2100
  285GLN     BB  818   7.832  10.903  13.769  0.0758 -0.2955 -0.1904
  285GLN    SC1  819   8.043  11.020  14.070  0.0374  0.1791 -0.1996
  285GLN    SCP  820   7.924  11.069  14.015  0.1195 -0.0356 -0.1559
  285GLN    SCN  821   8.162  10.970  14.125 -0.2322 -0.2268  0.4839
  286GLY     BB  822   7.993  10.832  13.564  0.3658  0.2451  0.1452
  287GLN     BB  823   8.079  10.643  13.387  0.1837  0.0864  0.0945
  287GLN    SC1  824   8.408  10.471  13.521 -0.0774  0.0210  0.1101
  287GLN    SCP  825   8.517  10.542  13.574  0.1251  0.2298 -0.0364
  287GLN    SCN  826   8.299  10.401  13.469  0.2954 -0.3410  0.3266
  288LEU     BB  827   7.943  10.338  13.231 -0.1553 -0.3175  0.1683
  288LEU    SC1  828   8.050  10.443  12.953  0.0593  0.0945 -0.0882
  289LEU     BB  829   7.617  10.450  13.079  0.1164 -0.0500  0.0549
  289LEU    SC1  830   7.651  10.208  12.872 -0.2945 -0.3115 -0.0218
  290TRP     BB  831   7.691  10.741  12.976 -0.0840  0.0219 -0.0158
  290TRP    SC1  832   7.648  10.969  13.214  0.3459  0.1723  0.0337
  290TRP    SC2  833   7.577  11.191  13.350  0.0825  0.0306  0.1352
  290TRP    SC3  834   7.494  11.157  13.095  0.0085 -0.0133  0.1650
  290TRP    SC4  835   7.411  11.372  13.236  0.0392  0.0043  0.1565
  291ARG     BB  836   7.718  10.629  12.618  0.0404  0.1373  0.1738
  291ARG    SC1  837   7.747  10.768  12.370 -0.1040  0.2346 -0.0263
  291ARG    SC2  838   7.814  10.687  12.053 -0.0580 -0.3705  0.0853
  291ARG    SCP  839   7.764  10.679  11.956  0.0421 -0.0627 -0.0041
  292GLU     BB  840   7.409  10.450  12.621  0.1404  0.0274 -0.0033
  292GLU    SC1  841   7.415  10.436  12.241 -0.1718  0.2162  0.1411
  292GLU    SCN  842   7.425  10.546  12.233 -0.1704  0.2036 -0.2849
  293PHE     BB  843   7.231  10.707  12.690  0.0647  0.1448  0.1486
  293PHE    SC1  844   7.213  10.833  12.929 -0.1262  0.1114  0.0964
  293PHE    SC2  845   7.169  10.750  13.182  0.1127  0.1651  0.1585
  293PHE    SC3  846   7.090  10.996  13.105  0.0658  0.1597  0.1888
  294PHE     BB  847   7.234  10.910  12.472 -0.0199  0.2267  0.1485
  294PHE    SC1  848   7.142  11.167  12.599  0.2906  0.0021 -0.0597
  294PHE    SC2  849   7.248  11.314  12.798  0.1302  0.1474 -0.0794
  294PHE    SC3  850   7.063  11.423  12.635 -0.1329 -0.1330  0.0237
  295TYR     BB  851   7.038  10.885  12.239  0.0189 -0.0895  0.0270
  295TYR    SC1  852   7.080  11.095  12.053  0.4005 -0.1493  0.0614
  295TYR    SC2  853   7.036  11.259  11.843 -0.1351 -0.0322  0.2505
  295TYR    SC3  854   7.141  11.357  12.072  0.0955 -0.0820  0.1682
  296THR     BB  855   6.890  10.522  12.212  0.0618 -0.3068  0.0761
  296THR    SC1  856   6.922  10.351  12.019 -0.0502  0.0662 -0.0613
  296THR    SCP  857   7.025  10.387  12.106  0.1763  0.0755 -0.0959
  296THR    SCN  858   6.819  10.315  11.931  0.3168 -0.3591 -0.0929
  297VAL     BB  859   6.653  10.482  12.410  0.0713 -0.0363 -0.0197
  297VAL    SC1  860   6.760  10.426  12.646 -0.0095 -0.0762  0.0079
  298ALA     BB  861   6.397  10.594  12.403  0.1868 -0.0873 -0.4370
  299SER     BB  862   6.190  10.507  12.168 -0.0503  0.1009  0.0746
  299SER    SC1  863   5.987  10.431  12.201  0.1349  0.0495  0.0605
  299SER    SCP  864   5.980  10.538  12.291  0.0317  0.0398  0.1705
  299SER    SCN  865   5.994  10.324  12.111 -0.2552 -0.2243  0.4480
  300ALA     BB  866   6.365  10.486  11.861 -0.0472  0.0676 -0.0773
  301THR     BB  867   6.598  10.729  11.869 -0.0355 -0.0858 -0.2180
  301THR    SC1  868   6.811  10.707  11.708 -0.0878 -0.0622  0.1411
  301THR    SCP  869   6.741  10.589  11.737 -0.1056 -0.1496 -0.2080
  301THR    SCN  870   6.881  10.824  11.679  0.0654 -0.2515 -0.2140
  302GLN     BB  871   6.535  10.967  12.037  0.3086  0.1570  0.1317
  302GLN    SC1  872   6.113  10.978  12.022 -0.0952  0.0416 -0.1479
  302GLN    SCP  873   6.018  11.070  11.977  0.1963  0.5858  0.0424
  302GLN    SCN  874   6.207  10.885  12.067 -0.2040  0.1245 -0.0253
  303ASN     BB  875   6.572  11.276  12.051  0.0968  0.2241  0.1705
  303ASN    SC1  876   6.338  11.510  12.020 -0.1848 -0.4013  0.2016
  303ASN    SCP  877   6.443  11.585  11.965 -0.2146  0.1658  0.2202
  303ASN    SCN  878   6.234  11.434  12.075 -0.3035 -0.2010 -0.4046
  304PHE     BB  879   6.666  11.341  12.348 -0.3903  0.1802  0.1028
  304PHE    SC1  880   6.686  11.113  12.568  0.4438  0.0012 -0.0418
  304PHE    SC2  881   6.786  10.903  12.706  0.0949 -0.0267  0.1813
  304PHE    SC3  882   6.685  11.116  12.838  0.1594  0.1462 -0.0405
  305THR     BB  883   6.705  11.700  12.400 -0.2279  0.0265 -0.0397
  305THR    SC1  884   6.928  11.740  12.245 -0.0105  0.0241  0.0619
  305THR    SCP  885   6.946  11.643  12.146  0.0231 -0.0801 -0.0378
  305THR    SCN  886   6.911  11.838  12.344 -0.3911 -0.2482  0.0656
  306GLN     BB  887   6.469  11.918  12.442 -0.1210  0.0806 -0.0623
  306GLN    SC1  888   6.523  12.126  12.109  0.0397  0.2852 -0.1373
  306GLN    SCP  889   6.596  12.031  12.182 -0.0002  0.3150  0.2180
  306GLN    SCN  890   6.450  12.222  12.037  0.1171  0.4356  0.2566
  307MET     BB  891   6.213  11.797  12.436  0.1945  0.2012  0.0021
  307MET    SC1  892   5.922  12.004  12.279 -0.0473  0.1722 -0.2938
  308ALA     BB  893   6.182  11.518  12.459  0.2376 -0.2984  0.2257
  309GLY     BB  894   6.208  11.255  12.432  0.1651 -0.4875  0.0280
  310ASN     BB  895   6.202  11.029  12.582 -0.3004  0.0425  0.2974
  310ASN    SC1  896   5.933  10.866  12.497 -0.0377  0.0457  0.2955
  310ASN    SCP  897   5.889  10.992  12.537 -0.1109  0.3548 -0.1403
  310ASN    SCN  898   5.978  10.739  12.456  0.0572  0.3870 -0.0594
  311PRO     BB  899   6.225  10.977  12.898  0.1413 -0.1136 -0.0918
  311PRO    SC1  900   6.324  10.737  12.905  0.0402  0.1335 -0.3283
  312ILE     BB  901   6.206  11.223  13.087  0.2607  0.3145  0.3829
  312ILE    SC1  902   6.450  11.162  13.269  0.4334  0.2562  0.1374
  313CYS     BB  903   6.241  11.532  12.967 -0.1489  0.1157  0.0368
  313CYS    SC1  904   6.523  11.563  12.843 -0.1523  0.3106 -0.2032
  314LEU     BB  905   6.027  11.753  12.917  0.1420  0.1302  0.1804
  314LEU    SC1  906   5.757  11.767  12.749 -0.0214  0.0865 -0.3050
  315GLN     BB  907   5.944  12.007  13.131  0.0081 -0.0772  0.0992
  315GLN    SC1  908   5.944  12.222  12.756 -0.0310 -0.0788 -0.1126
  315GLN    SCP  909   5.855  12.232  12.649 -0.0879  0.1064 -0.1551
  315GLN    SCN  910   6.033  12.211  12.864  0.2293  0.0253 -0.4174
  316ILE     BB  911   5.980  12.270  13.251 -0.0588  0.1632 -0.1794
  316ILE    SC1  912   5.750  12.365  13.436 -0.0483  0.1080 -0.1380
  317HIS     BB  913   6.244  12.532  13.138 -0.0805 -0.1113 -0.2036
  317HIS    SC1  914   6.374  12.320  12.986  0.2658 -0.2482  0.2308
  317HIS    SC2  915   6.535  12.269  12.775 -0.1951  0.0730 -0.2220
  317HIS    SC3  916   6.393  12.069  12.888  0.0756 -0.1071 -0.1913
  318TRP     BB  917   6.148  12.794  13.201 -0.1233 -0.0923 -0.1208
  318TRP    SC1  918   5.893  12.878  13.392 -0.2474 -0.2331  0.1121
  318TRP    SC2  919   5.666  12.983  13.494  0.0484  0.3778  0.1904
  318TRP    SC3  920   5.726  13.019  13.233 -0.0374  0.0308  0.1176
  318TRP    SC4  921   5.495  13.117  13.333 -0.1289 -0.0600 -0.0016
  319TYR     BB  922   6.321  13.094  13.224 -0.0026 -0.2679 -0.2511
  319TYR    SC1  923   6.506  13.229  13.061 -0.1801 -0.1663  0.0044
  319TYR    SC2  924   6.500  13.369  12.830 -0.0008 -0.0086  0.0930
  319TYR    SC3  925   6.736  13.286  12.932 -0.0838 -0.1306  0.1889
  320GLU     BB  926   6.251  13.204  13.481  0.0235 -0.2032  0.1707
  320GLU    SC1  927   5.930  13.409  13.532 -0.2978  0.0200  0.0951
  320GLU    SCN  928   5.884  13.353  13.449  0.4997 -0.2948 -0.2427
  321ASP     BB  929   6.442  13.479  13.545  0.3869  0.1164 -0.0037
  321ASP    SC1  930   6.275  13.737  13.592 -0.3987  0.0242 -0.4986
  321ASP    SCN  931   6.260  13.814  13.670 -0.3230 -0.1283 -0.3276
  322ALA     BB  932   6.713  13.436  13.460 -0.2787 -0.0201 -0.0655
  323GLU     BB  933   6.920  13.571  13.305  0.2956 -0.3334  0.1357
  323GLU    SC1  934   6.630  13.791  13.121  0.1298  0.2587 -0.5882
  323GLU    SCN  935   6.560  13.876  13.107 -0.1845  0.1381 -0.0414
  324ARG     BB  936   7.173  13.713  13.265  0.2169 -0.2557  0.1274
  324ARG    SC1  937   7.076  14.028  13.180 -0.0944  0.1553 -0.1864
  324ARG    SC2  938   6.886  14.214  13.054  0.0355 -0.3153  0.1028
  324ARG    SCP  939   6.786  14.187  13.092 -0.2534  0.2057 -0.1733
  325LEU     BB  940   7.467  13.595  13.293 -0.0383 -0.0092 -0.0571
  325LEU    SC1  941   7.623  13.812  13.420 -0.1389  0.2100  0.1035
  326HIS     BB  942   7.546  13.315  13.295  0.0022 -0.2627 -0.3956
  326HIS    SC1  943   7.685  13.070  13.146 -0.1311 -0.3659  0.0746
  326HIS    SC2  944   7.699  12.980  12.892  0.0589 -0.1010 -0.0129
  326HIS    SC3  945   7.835  12.854  13.088 -0.0734 -0.2948 -0.0427
  327LYS     BB  946   7.858  13.328  13.537 -0.0206 -0.0100 -0.0533
  327LYS    SC1  947   7.731  13.450  13.816 -0.3095 -0.1293 -0.3102
  327LYS    SC2  948   7.583  13.314  13.991  0.0034 -0.1818  0.1189
  327LYS    SCP  949   7.555  13.252  14.076  0.0677 -0.2831  0.0683
  328TRP     BB  950   8.097  13.160  13.414  0.0871  0.1003 -0.1900
  328TRP    SC1  951   8.125  12.999  13.727  0.0040  0.0203  0.1996
  328TRP    SC2  952   8.090  12.804  13.911 -0.0481 -0.1335  0.0303
  328TRP    SC3  953   7.878  12.948  13.824  0.0317  0.2074  0.3739
  328TRP    SC4  954   7.853  12.785  14.038  0.0326 -0.0273  0.1997
  329LYS     BB  955   8.233  13.266  13.109  0.2405  0.0392 -0.2430
  329LYS    SC1  956   8.011  13.380  12.974 -0.1707 -0.0058 -0.1313
  329LYS    SC2  957   7.806  13.454  12.818 -0.4611 -0.0680  0.2886
  329LYS    SCP  958   7.830  13.489  12.717 -0.0676  0.1211  0.4270
  330THR     BB  959   8.511  13.417  13.269  0.3549 -0.0378  0.1779
  330THR    SC1  960   8.680  13.405  13.064  0.2892  0.1448  0.0688
  330THR    SCP  961   8.754  13.477  12.971  0.2700 -0.2098  0.0965
  330THR    SCN  962   8.606  13.332  13.158  0.2172 -0.4087 -0.0950
  331ALA     BB  963   8.484  13.418  13.568 -0.1047 -0.3251 -0.0393
  332GLN     BB  964   8.293  13.567  13.675 -0.0567 -0.0741  0.0021
  332GLN    SC1  965   8.129  13.729  13.361 -0.1282 -0.0407  0.1282
  332GLN    SCP  966   8.107  13.856  13.307 -0.2693 -0.3831 -0.2728
  332GLN    SCN  967   8.151  13.602  13.415 -0.0021 -0.2554 -0.0687
  333THR     BB  968   8.184  13.535  14.034 -0.1107  0.1522  0.0285
  333THR    SC1  969   8.257  13.765  14.146 -0.1046 -0.2055 -0.1964
  333THR    SCP  970   8.258  13.901  14.180 -0.2043 -0.2984 -0.1148
  333THR    SCN  971   8.257  13.629  14.112 -0.0060 -0.2991 -0.1206
  334GLY     BB  972   8.086  13.249  14.184  0.1619 -0.1900 -0.2108
  335PHE     BB  973   8.175  12.977  14.338  0.2635  0.0825  0.0777
  335PHE    SC1  974   8.102  12.989  14.632  0.2439  0.1099  0.2374
  335PHE    SC2  975   7.869  12.941  14.759  0.2114 -0.0195  0.1307
  335PHE    SC3  976   8.076  13.050  14.893  0.1041  0.0558  0.2369
  336PRO     BB  977   8.466  12.893  14.345  0.0481  0.1077 -0.0430
  336PRO    SC1  978   8.596  12.863  14.588 -0.0234  0.0641  0.1011
  337TRP     BB  979   8.431  12.592  14.202  0.0367 -0.3934  0.3547
  337TRP    SC1  980   8.674  12.435  14.343 -0.1142 -0.0296  0.0021
  337TRP    SC2  981   8.878  12.313  14.472 -0.0097 -0.1030 -0.2269
  337TRP    SC3  982   8.665  12.404  14.611  0.2202  0.0599  0.0282
  337TRP    SC4  983   8.861  12.268  14.738  0.2507 -0.1264 -0.2119
  338ILE     BB  984   8.532  12.656  13.913 -0.2941 -0.0497 -0.0403
  338ILE    SC1  985   8.394  12.505  13.680 -0.1444 -0.1508 -0.0646
  339ASP     BB  986   8.648  12.931  13.846  0.1148  0.0736  0.1235
  339ASP    SC1  987   8.505  13.192  13.986  0.1342 -0.1334  0.1700
  339ASP    SCN  988   8.411  13.189  13.929  0.1292  0.1884  0.1462
  340ALA     BB  989   8.717  12.986  13.603  0.0352  0.0467 -0.1070
  341ILE     BB  990   8.564  12.911  13.345  0.1863 -0.3818  0.0742
  341ILE    SC1  991   8.333  12.741  13.228 -0.1593  0.1967 -0.1270
  342MET     BB  992   8.793  12.926  13.101 -0.1356 -0.2858 -0.0003
  342MET    SC1  993   8.781  12.630  12.891 -0.0167  0.2791  0.1747
  343THR     BB  994   9.103  12.907  13.277 -0.0107  0.1790 -0.0011
  343THR    SC1  995   9.325  13.010  13.258 -0.1549 -0.1973  0.0019
  343THR    SCP  996   9.349  12.874  13.236  0.0207  0.0457 -0.1844
  343THR    SCN  997   9.302  13.146  13.280  0.0383  0.0252 -0.0372
  344GLN     BB  998   9.133  12.596  13.277  0.3904  0.3097  0.1115
  344GLN    SC1  999   8.770  12.480  13.439  0.0404  0.1825  0.1804
  344GLN    SCP 1000   8.794  12.498  13.575  0.1169  0.1966 -0.0619
  344GLN    SCN 1001   8.745  12.462  13.302 -0.2990  0.0348  0.0273
  345LEU     BB 1002   9.352  12.382  13.208 -0.0980  0.0169 -0.0785
  345LEU    SC1 1003   9.456  12.386  12.925  0.0722 -0.2409  0.2198
  346ARG     BB 1004   9.657  12.417  13.376 -0.2334  0.0843  0.1740
  346ARG    SC1 1005   9.669  12.711  13.483 -0.2863 -0.0615 -0.0478
  346ARG    SC2 1006   9.901  12.964  13.413  0.1447 -0.3391 -0.1981
  346ARG    SCP 1007   9.892  12.856  13.433  0.0489 -0.3446 -0.2651
  347GLN     BB 1008   9.775  12.113  13.436  0.0469 -0.0053 -0.1090
  347GLN    SC1 1009   9.818  12.101  13.047 -0.1822  0.0138 -0.0351
  347GLN    SCP 1010   9.939  12.044  13.087  0.4668  0.3430 -0.1273
  347GLN    SCN 1011   9.696  12.158  13.007  0.2602  0.0214  0.0226
  348GLU     BB 1012   9.592  11.884  13.451  0.0491  0.4249  0.2298
  348GLU    SC1 1013   9.729  11.728  13.782 -0.1384 -0.0505 -0.2261
  348GLU    SCN 1014   9.811  11.686  13.721 -0.0539  0.3293 -0.4049
  349GLY     BB 1015   9.334  11.943  13.329  0.2900 -0.0513  0.1042
  350TRP     BB 1016   9.050  12.049  13.472 -0.1736 -0.1062  0.0116
  350TRP    SC1 1017   9.252  12.275  13.705  0.0810 -0.0143 -0.2273
  350TRP    SC2 1018   9.456  12.367  13.856 -0.3004  0.0445  0.2793
  350TRP    SC3 1019   9.386  12.107  13.869  0.0401 -0.0932 -0.2743
  350TRP    SC4 1020   9.612  12.192  13.988 -0.1098 -0.0267 -0.0293
  351ILE     BB 1021   8.851  11.943  13.638 -0.1153 -0.0657 -0.0508
  351ILE    SC1 1022   8.572  12.068  13.583 -0.0241  0.1589 -0.0150
  352HIS     BB 1023   8.762  11.621  13.585 -0.1664 -0.0434 -0.3627
  352HIS    SC1 1024   8.546  11.653  13.393  0.0287  0.0791 -0.1571
  352HIS    SC2 1025   8.289  11.621  13.318  0.0130 -0.1997  0.0022
  352HIS    SC3 1026   8.448  11.793  13.184 -0.2483 -0.0403 -0.1113
  353HIS     BB 1027   8.685  11.524  13.825  0.2798 -0.1181  0.0950
  353HIS    SC1 1028   8.888  11.330  13.935 -0.0126  0.0384 -0.1621
  353HIS    SC2 1029   9.115  11.226  14.035 -0.0408 -0.0265 -0.1653
  353HIS    SC3 1030   8.908  11.064  13.974 -0.1439  0.0485 -0.0186
  354LEU     BB 1031   8.416  11.690  13.974  0.0761  0.1382  0.3336
  354LEU    SC1 1032   8.498  11.960  14.043  0.1914 -0.1505 -0.2226
  355ALA     BB 1033   8.197  11.737  13.760 -0.1599 -0.3073 -0.0265
  356ARG     BB 1034   8.037  11.892  13.708  0.2013  0.2116 -0.2907
  356ARG    SC1 1035   8.021  12.019  13.410  0.0998 -0.1015  0.0637
  356ARG    SC2 1036   7.899  11.909  13.164 -0.1385 -0.1291  0.1234
  356ARG    SCP 1037   7.927  11.900  13.058 -0.6624 -0.0999 -0.0493
  357HIS     BB 1038   7.955  12.048  14.001  0.0573 -0.1415 -0.3778
  357HIS    SC1 1039   7.978  11.762  14.180  0.2148 -0.0205 -0.2879
  357HIS    SC2 1040   8.023  11.497  14.209 -0.2069 -0.0764 -0.0702
  357HIS    SC3 1041   8.116  11.672  14.394 -0.2116 -0.1074 -0.0382
  358ALA     BB 1042   8.052  12.309  13.953  0.0808  0.0476 -0.1675
  359VAL     BB 1043   7.881  12.387  13.652 -0.2358 -0.0769  0.2668
  359VAL    SC1 1044   7.930  12.584  13.482 -0.0280 -0.2312  0.1426
  360ALA     BB 1045   7.530  12.363  13.741 -0.0774  0.2288 -0.2207
  361CYS     BB 1046   7.420  12.414  13.946  0.1180  0.1239  0.1847
  361CYS    SC1 1047   7.305  12.203  14.124  0.1545  0.0842 -0.0424
  362PHE     BB 1048   7.376  12.785  14.042 -0.0376 -0.3440 -0.1092
  362PHE    SC1 1049   7.483  12.890  14.266 -0.0666 -0.0533  0.0559
  362PHE    SC2 1050   7.694  13.018  14.375 -0.0068 -0.1685  0.0766
  362PHE    SC3 1051   7.487  12.943  14.531 -0.0741 -0.0358  0.0526
  363LEU     BB 1052   7.307  12.876  13.733 -0.1348 -0.1387  0.1469
  363LEU    SC1 1053   7.482  12.784  13.507  0.0056  0.1426 -0.2657
  364THR     BB 1054   7.032  12.718  13.616 -0.1468  0.0700 -0.3027
  364THR    SC1 1055   7.046  12.561  13.444  0.0659  0.0680 -0.0432
  364THR    SCP 1056   7.068  12.593  13.310  0.0446 -0.3625 -0.1192
  364THR    SCN 1057   7.024  12.530  13.579 -0.2130  0.2322 -0.0085
  365ARG     BB 1058   6.925  12.553  13.913 -0.3746 -0.1472 -0.2593
  365ARG    SC1 1059   6.875  12.299  13.786 -0.4993  0.1386  0.0875
  365ARG    SC2 1060   7.094  12.128  13.636 -0.4292  0.1638  0.0320
  365ARG    SCP 1061   7.014  12.095  13.704 -0.4383  0.1254  0.0035
  366GLY     BB 1062   6.979  12.764  14.115  0.3790  0.0313 -0.0175
  367ASP     BB 1063   6.961  13.083  14.054  0.0023  0.2920  0.1161
  367ASP    SC1 1064   7.132  13.265  14.180  0.2037  0.1397  0.0398
  367ASP    SCN 1065   7.212  13.197  14.147  0.1444 -0.1062  0.3547
  368LEU     BB 1066   6.733  13.105  13.837 -0.2325  0.3758 -0.3336
  368LEU    SC1 1067   6.459  13.135  13.987  0.0116  0.0801 -0.0213
  369TRP     BB 1068   6.672  12.951  13.548  0.1854 -0.3793  0.1055
  369TRP    SC1 1069   6.534  12.691  13.662  0.0490  0.2030 -0.0675
  369TRP    SC2 1070   6.346  12.510  13.730  0.1285  0.2416  0.2743
  369TRP    SC3 1071   6.277  12.767  13.686  0.0745  0.2147  0.1999
  369TRP    SC4 1072   6.086  12.582  13.736  0.0845  0.1304 -0.0565
  370ILE     BB 1073   6.785  12.914  13.288  0.2047 -0.1432 -0.3555
  370ILE    SC1 1074   7.010  13.126  13.262 -0.1706  0.2922 -0.2071
  371SER     BB 1075   6.744  12.734  13.012 -0.0537 -0.2453  0.0347
  371SER    SC1 1076   6.624  12.797  12.857 -0.1365  0.0557  0.1787
  371SER    SCP 1077   6.533  12.710  12.796 -0.0718 -0.0926  0.0666
  371SER    SCN 1078   6.716  12.884  12.917 -0.1098 -0.1756  0.2468
  372TRP     BB 1079   6.983  12.390  12.967  0.0030  0.1973 -0.1760
  372TRP    SC1 1080   6.866  12.229  13.191  0.0075  0.2099  0.0428
  372TRP    SC2 1081   6.684  12.078  13.324  0.1001  0.0249 -0.0373
  372TRP    SC3 1082   6.657  12.347  13.316 -0.0816  0.0116  0.0854
  372TRP    SC4 1083   6.473  12.196  13.444  0.0750 -0.1636  0.1077
  373GLU     BB 1084   7.016  12.349  12.730  0.2375 -0.2070 -0.1200
  373GLU    SC1 1085   6.882  12.194  12.435  0.6331 -0.1900  0.0544
  373GLU    SCN 1086   6.824  12.241  12.515  0.2399 -0.0910 -0.2581
  374GLU     BB 1087   7.252  12.503  12.563  0.0255 -0.4327  0.0639
  374GLU    SC1 1088   7.074  12.893  12.650 -0.2385 -0.1542  0.1027
  374GLU    SCN 1089   7.104  12.825  12.570  0.1731  0.0175  0.0891
  375GLY     BB 1090   7.509  12.556  12.548  0.2432  0.0196 -0.0516
  376MET     BB 1091   7.717  12.293  12.486  0.2811 -0.0123  0.0336
  376MET    SC1 1092   7.837  12.115  12.759  0.0255  0.0227 -0.2912
  377LYS     BB 1093   7.942  12.425  12.335  0.0833  0.0348 -0.1001
  377LYS    SC1 1094   7.844  12.471  12.047 -0.0665 -0.1228 -0.0186
  377LYS    SC2 1095   7.904  12.562  11.772  0.3365  0.1428 -0.3458
  377LYS    SCP 1096   7.945  12.460  11.781  0.0766  0.0456 -0.0552
  378VAL     BB 1097   8.203  12.470  12.566  0.3274 -0.1913  0.1278
  378VAL    SC1 1098   8.056  12.589  12.751  0.1845  0.2407 -0.2439
  379PHE     BB 1099   8.419  12.088  12.561 -0.0629 -0.1769 -0.0774
  379PHE    SC1 1100   8.426  12.170  12.848 -0.1852  0.0988 -0.0885
  379PHE    SC2 1101   8.480  12.230  13.106 -0.2833 -0.1247 -0.0139
  379PHE    SC3 1102   8.224  12.230  13.018 -0.2326  0.1894 -0.1754
  380GLU     BB 1103   8.604  12.073  12.328 -0.1657  0.0537  0.0757
  380GLU    SC1 1104   8.388  12.286  12.107  0.3493  0.0416  0.2073
  380GLU    SCN 1105   8.294  12.241  12.073  0.4988 -0.1092 -0.0366
  381GLU     BB 1106   8.877  12.182  12.220  0.0226  0.3248  0.2886
  381GLU    SC1 1107   9.093  11.878  12.033 -0.4502 -0.2691 -0.4297
  381GLU    SCN 1108   9.011  11.855  12.104 -0.0949  0.1769  0.2370
  382LEU     BB 1109   9.081  12.123  12.500  0.2288 -0.1997 -0.0191
  382LEU    SC1 1110   9.099  12.435  12.568 -0.1113 -0.1048 -0.0045
  383LEU     BB 1111   8.887  12.027  12.770  0.0212  0.0933 -0.1811
  383LEU    SC1 1112   8.954  12.165  13.040  0.0222 -0.1760  0.1444
  384LEU     BB 1113   8.796  11.708  12.836 -0.0272 -0.0468 -0.0879
  384LEU    SC1 1114   8.940  11.698  13.155 -0.1230  0.0016 -0.0239
  385ASP     BB 1115   8.432  11.615  12.744 -0.2164  0.2564 -0.3119
  385ASP    SC1 1116   8.111  11.644  12.830 -0.3886  0.1066 -0.0655
  385ASP    SCN 1117   8.083  11.720  12.904  0.1883 -0.0916  0.4473
  386ALA     BB 1118   8.399  11.598  12.441  0.2384 -0.0280  0.1437
  387ASP     BB 1119   8.287  11.362  12.251 -0.2851 -0.0458  0.1181
  387ASP    SC1 1120   8.540  11.346  12.040  0.1652  0.1845  0.2713
  387ASP    SCN 1121   8.471  11.286  11.979 -0.3116  0.1714  0.7499
  388TYR     BB 1122   8.018  11.416  12.090  0.1150  0.0022 -0.1896
  388TYR    SC1 1123   7.966  11.742  12.156  0.4245  0.0550  0.1055
  388TYR    SC2 1124   7.780  11.900  12.272  0.1286 -0.2112  0.0095
  388TYR    SC3 1125   8.042  11.936  12.328  0.0798  0.3526 -0.0640
  389SER     BB 1126   7.758  11.268  12.185 -0.1204 -0.2280  0.1526
  389SER    SC1 1127   7.563  11.153  12.077  0.1017 -0.1355  0.1422
  389SER    SCP 1128   7.507  11.233  12.178  0.0420 -0.2053 -0.0090
  389SER    SCN 1129   7.619  11.073  11.977  0.1889 -0.0944 -0.0179
  390ILE     BB 1130   7.793  11.362  12.514 -0.1224  0.1106  0.0803
  390ILE    SC1 1131   7.644  11.120  12.637  0.1350 -0.0284  0.1251
  391ASN     BB 1132   7.684  11.592  12.583 -0.1250 -0.2794 -0.3634
  391ASN    SC1 1133   7.588  11.651  12.878  0.0852  0.3060  0.1578
  391ASN    SCP 1134   7.596  11.653  13.017  0.0452 -0.0392  0.4557
  391ASN    SCN 1135   7.580  11.648  12.738 -0.3537  0.2268  0.4649
  392ALA     BB 1136   7.378  11.699  12.435 -0.0701 -0.2102 -0.1593
  393GLY     BB 1137   7.318  11.974  12.624 -0.2245  0.2657  0.1523
  394ASN     BB 1138   7.177  11.866  12.826  0.1186 -0.0125 -0.0949
  394ASN    SC1 1139   6.881  11.884  12.820 -0.1741  0.0570  0.0238
  394ASN    SCP 1140   6.925  11.860  12.690 -0.0079  0.4382 -0.0561
  394ASN    SCN 1141   6.836  11.907  12.951  0.1350 -0.1238  0.1101
  395TRP     BB 1142   7.246  11.881  13.155  0.2722 -0.2022  0.0991
  395TRP    SC1 1143   7.361  12.112  13.211 -0.1603 -0.1538 -0.0970
  395TRP    SC2 1144   7.548  12.304  13.246  0.0198 -0.3212 -0.1261
  395TRP    SC3 1145   7.415  12.287  13.012 -0.2600 -0.0081  0.0020
  395TRP    SC4 1146   7.615  12.465  13.041 -0.0370 -0.2393 -0.0811
  396MET     BB 1147   7.068  11.708  13.404  0.1427  0.0471  0.2192
  396MET    SC1 1148   6.901  11.476  13.141  0.1601  0.0291  0.2317
  397TRP     BB 1149   7.132  11.631  13.656 -0.0630 -0.1006 -0.1775
  397TRP    SC1 1150   7.268  11.367  13.701 -0.2744 -0.0962  0.0025
  397TRP    SC2 1151   7.344  11.108  13.715 -0.0227 -0.0292 -0.0680
  397TRP    SC3 1152   7.157  11.185  13.536  0.0300 -0.1331 -0.1688
  397TRP    SC4 1153   7.217  10.923  13.564  0.2288 -0.0929 -0.2062
  398LEU     BB 1154   7.097  11.729  13.928 -0.0486 -0.1491  0.1574
  398LEU    SC1 1155   7.151  11.500  14.155  0.3303 -0.0155  0.1029
  399SER     BB 1156   6.811  11.848  14.039 -0.0668  0.3032  0.1788
  399SER    SC1 1157   6.767  11.815  14.291 -0.1707 -0.1449  0.0387
  399SER    SCP 1158   6.653  11.844  14.366  0.1016  0.1682  0.5514
  399SER    SCN 1159   6.882  11.786  14.216 -0.3386 -0.1182 -0.0535
  400ALA     BB 1160   6.642  11.849  13.742 -0.1491  0.2663 -0.0074
  401SER     BB 1161   6.581  11.630  13.492 -0.0145 -0.0566 -0.2248
  401SER    SC1 1162   6.370  11.693  13.376  0.1817  0.0666 -0.1605
  401SER    SCP 1163   6.320  11.732  13.250 -0.2126 -0.1023 -0.0811
  401SER    SCN 1164   6.419  11.654  13.501  0.0898 -0.7842 -0.3858
  402ALA     BB 1165   6.710  11.401  13.555 -0.1540 -0.2344 -0.1420
  403PHE     BB 1166   6.705  11.295  13.854 -0.0180 -0.1432 -0.2963
  403PHE    SC1 1167   6.932  11.102  13.960 -0.0145 -0.0341  0.0695
  403PHE    SC2 1168   7.054  10.996  14.176 -0.1566 -0.0520  0.1425
  403PHE    SC3 1169   6.994  10.839  13.965 -0.1055 -0.0552  0.1301
  404PHE     BB 1170   6.530  11.454  14.015 -0.1043 -0.1648  0.2385
  404PHE    SC1 1171   6.604  11.374  14.317 -0.0449 -0.0787  0.2142
  404PHE    SC2 1172   6.803  11.397  14.499 -0.0332  0.0249  0.1887
  404PHE    SC3 1173   6.733  11.154  14.405  0.2562  0.0070  0.0054
  405HIS     BB 1174   6.269  11.653  14.043 -0.1618  0.0138  0.1827
  405HIS    SC1 1175   6.139  11.776  13.788  0.2471  0.0821  0.1818
  405HIS    SC2 1176   5.953  11.835  13.602  0.3104 -0.1457  0.0419
  405HIS    SC3 1177   6.123  12.026  13.688  0.1152  0.0253  0.0578
  406HIS     BB 1178   6.271  11.766  14.327  0.1957  0.3101 -0.0075
  406HIS    SC1 1179   6.226  11.513  14.500  0.1188 -0.1990 -0.2111
  406HIS    SC2 1180   6.227  11.421  14.754 -0.1662  0.2615 -0.0310
  406HIS    SC3 1181   6.119  11.271  14.557 -0.1046 -0.0238  0.1459
  407TYR     BB 1182   6.447  12.098  14.544 -0.0692  0.1012 -0.1558
  407TYR    SC1 1183   6.297  11.945  14.799  0.0801 -0.0935  0.0607
  407TYR    SC2 1184   6.070  11.833  14.894 -0.1174  0.1848 -0.0697
  407TYR    SC3 1185   6.274  11.887  15.062 -0.1579 -0.0369  0.0547
  408THR     BB 1186   6.720  12.239  14.527 -0.1535  0.1324  0.0607
  408THR    SC1 1187   6.815  12.321  14.301 -0.0709 -0.1939 -0.2977
  408THR    SCP 1188   6.813  12.383  14.175 -0.3759 -0.0410 -0.3789
  408THR    SCN 1189   6.817  12.260  14.427  0.1321  0.0034 -0.3541
  409ARG     BB 1190   6.924  12.130  14.754  0.1531  0.3460 -0.0579
  409ARG    SC1 1191   6.718  12.162  14.981 -0.0832  0.0352 -0.0451
  409ARG    SC2 1192   6.597  12.232  15.235 -0.2992 -0.1366 -0.0022
  409ARG    SCP 1193   6.696  12.270  15.264 -0.0061 -0.5614 -0.3178
  410ILE     BB 1194   7.191  11.998  14.562  0.2384  0.1799 -0.1142
  410ILE    SC1 1195   7.194  11.701  14.651  0.0943  0.1683 -0.1472
  411PHE     BB 1196   7.528  12.124  14.586 -0.2226 -0.2135 -0.4865
  411PHE    SC1 1197   7.653  11.853  14.694  0.1495 -0.1840 -0.0878
  411PHE    SC2 1198   7.686  11.593  14.631 -0.0761 -0.2221 -0.0571
  411PHE    SC3 1199   7.668  11.668  14.890  0.2569 -0.1390 -0.0523
  412CYS     BB 1200   7.774  12.261  14.414 -0.2391 -0.0807  0.0733
  412CYS    SC1 1201   7.822  12.552  14.433 -0.3297  0.3043  0.1647
  413PRO     BB 1202   8.050  12.155  14.536 -0.0286 -0.0814 -0.0485
  413PRO    SC1 1203   8.277  12.176  14.380  0.3295  0.0926 -0.0849
  414VAL     BB 1204   8.060  12.079  14.856  0.0513  0.1438 -0.1639
  414VAL    SC1 1205   7.875  12.123  15.041  0.1065 -0.0953 -0.0479
  415ARG     BB 1206   8.344  12.165  14.974  0.1376 -0.3040 -0.3823
  415ARG    SC1 1207   8.277  12.287  15.301  0.0751 -0.2451 -0.0099
  415ARG    SC2 1208   8.203  12.405  15.619 -0.1518 -0.0726 -0.2945
  415ARG    SCP 1209   8.282  12.472  15.582  0.1117 -0.3170 -0.2160
  416PHE     BB 1210   8.532  11.938  14.791  0.0518  0.0789 -0.2551
  416PHE    SC1 1211   8.581  11.774  15.070 -0.2022 -0.2519  0.0172
  416PHE    SC2 1212   8.801  11.703  15.209 -0.1570  0.0698  0.1181
  416PHE    SC3 1213   8.556  11.648  15.307 -0.1242 -0.0406  0.1399
  417GLY     BB 1214   8.624  11.855  14.542 -0.0840  0.0900 -0.1440
  418LYS     BB 1215   8.731  11.730  14.384  0.2392  0.3044  0.1915
  418LYS    SC1 1216   8.646  11.400  14.363  0.2681  0.0395 -0.0656
  418LYS    SC2 1217   8.478  11.289  14.254  0.6377  0.2634  0.0241
  418LYS    SCP 1218   8.444  11.280  14.150  0.5955 -0.3082  0.0562
  419ARG     BB 1219   9.094  11.655  14.297 -0.0957  0.2394 -0.2464
  419ARG    SC1 1220   9.167  11.705  13.978 -0.2447  0.2624 -0.0000
  419ARG    SC2 1221   9.245  11.618  13.689 -0.2333  0.1635 -0.5295
  419ARG    SCP 1222   9.204  11.690  13.761  0.5404  0.1872  0.0063
  420THR     BB 1223   9.176  11.936  14.502  0.1549  0.3666  0.1885
  420THR    SC1 1224   9.378  12.056  14.404  0.1130 -0.2663 -0.2694
  420THR    SCP 1225   9.394  11.957  14.501  0.1168 -0.2324 -0.2255
  420THR    SCN 1226   9.363  12.155  14.306  0.1335  0.1683  0.1642
  421ASP     BB 1227   9.043  11.818  14.815 -0.1502 -0.1032  0.1508
  421ASP    SC1 1228   8.954  11.532  14.784  0.2431  0.3274  0.2733
  421ASP    SCN 1229   8.925  11.632  14.751 -0.0312  0.1379 -0.1457
  422PRO     BB 1230   9.279  11.824  15.001  0.1228  0.2740 -0.1031
  422PRO    SC1 1231   9.352  11.525  15.075 -0.1184 -0.2395 -0.2268
  423GLU     BB 1232   9.421  12.090  14.939 -0.5522  0.0476  0.0995
  423GLU    SC1 1233   9.719  11.974  14.739 -0.2540 -0.1950  0.0192
  423GLU    SCN 1234   9.786  11.953  14.823 -0.0465  0.4567  0.0720
  424GLY     BB 1235   9.310  12.318  14.804 -0.2266  0.0658  0.1327
  425GLN     BB 1236   9.444  12.507  14.643 -0.0722  0.2547  0.1922
  425GLN    SC1 1237   9.474  12.833  14.908  0.4008 -0.2877 -0.3361
  425GLN    SCP 1238   9.426  12.708  14.948  0.0838 -0.2108  0.1773
  425GLN    SCN 1239   9.523  12.958  14.868  0.1901 -0.2014  0.3301
  426TYR     BB 1240   9.279  12.573  14.313  0.1372  0.2936  0.0272
  426TYR    SC1 1241   9.098  12.332  14.120  0.2280 -0.4724 -0.1379
  426TYR    SC2 1242   8.879  12.348  13.963 -0.0314  0.1067  0.2472
  426TYR    SC3 1243   8.917  12.132  14.121 -0.2278 -0.0791  0.0473
  427ILE     BB 1244   9.252  12.828  14.341  0.0333 -0.0943 -0.0645
  427ILE    SC1 1245   8.962  12.832  14.233  0.0714  0.0594 -0.1636
  428ARG     BB 1246   9.591  12.934  14.440 -0.0444 -0.0822  0.1653
  428ARG    SC1 1247   9.720  13.157  14.604 -0.1388 -0.1053  0.3290
  428ARG    SC2 1248   9.780  13.229  14.898 -0.5368 -0.2336  0.1971
  428ARG    SCP 1249   9.819  13.163  14.819 -0.3294 -0.0880  0.1678
  429LYS     BB 1250   9.776  12.816  14.240 -0.1877  0.1078  0.0109
  429LYS    SC1 1251   9.786  12.518  14.285 -0.1733  0.3671  0.0590
  429LYS    SC2 1252   9.862  12.285  14.385 -0.0654  0.1659 -0.1127
  429LYS    SCP 1253   9.769  12.275  14.444  0.0585  0.0136  0.0693
  430TYR     BB 1254   9.691  12.959  13.931 -0.1601  0.0505 -0.2301
  430TYR    SC1 1255   9.415  12.872  13.888 -0.0266 -0.0105 -0.4716
  430TYR    SC2 1256   9.199  12.719  13.835  0.1384 -0.2809 -0.3865
  430TYR    SC3 1257   9.207  12.976  13.751 -0.2173 -0.2630 -0.3811
  431LEU     BB 1258   9.522  13.270  14.110  0.0001 -0.1573 -0.0893
  431LEU    SC1 1259   9.783  13.381  14.221 -0.2364  0.0031  0.0420
  432PRO     BB 1260   9.242  13.304  14.172 -0.0614 -0.2444 -0.1320
  432PRO    SC1 1261   8.959  13.274  14.071  0.0232 -0.0505  0.0965
  433VAL     BB 1262   9.193  13.287  14.562  0.0942  0.0574  0.3249
  433VAL    SC1 1263   8.955  13.173  14.585  0.0993 -0.0929 -0.2356
  434LEU     BB 1264   9.363  13.440  14.677 -0.3287 -0.1568 -0.1260
  434LEU    SC1 1265   9.488  13.669  14.464 -0.1421  0.1519  0.1810
  435LYS     BB 1266   9.394  13.513  15.012  0.1953 -0.2809 -0.0960
  435LYS    SC1 1267   9.690  13.665  15.087  0.1805 -0.0033 -0.2569
  435LYS    SC2 1268   9.934  13.756  15.128  0.0519  0.2811 -0.1706
  435LYS    SCP 1269  10.014  13.795  15.192  0.3278 -0.1957 -0.1812
  436ASN     BB 1270   9.317  13.234  15.192  0.1318 -0.1299  0.0062
  436ASN    SC1 1271   9.060  13.110  15.065  0.2310 -0.0349 -0.0743
  436ASN    SCP 1272   8.982  13.150  15.173  0.0862 -0.1202  0.0252
  436ASN    SCN 1273   9.139  13.070  14.956  0.0088  0.1500 -0.1356
  437PHE     BB 1274   9.524  13.136  15.330  0.0960 -0.0158 -0.0729
  437PHE    SC1 1275   9.756  13.303  15.455  0.0618 -0.1814  0.3775
  437PHE    SC2 1276   9.968  13.404  15.588  0.3807 -0.0944 -0.1665
  437PHE    SC3 1277  10.002  13.294  15.344 -0.2142 -0.0251 -0.2952
  438PRO     BB 1278   9.595  12.829  15.454 -0.1244  0.0482 -0.0466
  438PRO    SC1 1279   9.761  12.865  15.675 -0.1321  0.1013 -0.2661
  439THR     BB 1280   9.639  12.573  15.291 -0.0498  0.0061  0.1218
  439THR    SC1 1281   9.760  12.487  15.078  0.2363 -0.2212  0.3822
  439THR    SCP 1282   9.722  12.356  15.109 -0.2915 -0.1286 -0.1290
  439THR    SCN 1283   9.798  12.618  15.046  0.1436 -0.1945  0.0826
  440LYS     BB 1284   9.289  12.442  15.288  0.1792 -0.2959  0.1743
  440LYS    SC1 1285   9.357  12.156  15.407 -0.2442 -0.0528 -0.0090
  440LYS    SC2 1286   9.173  11.998  15.542  0.2200 -0.8220 -0.2492
  440LYS    SCP 1287   9.083  11.968  15.599  0.0392  0.2380  0.2784
  441TYR     BB 1288   9.120  12.622  15.238  0.0627 -0.3435 -0.0183
  441TYR    SC1 1289   9.070  12.824  15.486  0.0847  0.1380  0.1318
  441TYR    SC2 1290   8.906  12.952  15.658  0.1586  0.0172  0.2950
  441TYR    SC3 1291   9.174  12.964  15.692  0.1725 -0.0368  0.2084
  442ILE     BB 1292   8.872  12.672  15.017  0.0577  0.0354  0.1551
  442ILE    SC1 1293   9.021  12.763  14.761 -0.0225  0.0531  0.1143
  443TYR     BB 1294   8.596  12.601  15.080  0.2930  0.0597  0.1599
  443TYR    SC1 1295   8.339  12.642  14.902  0.0775 -0.2487  0.1059
  443TYR    SC2 1296   8.081  12.563  14.889  0.0233 -0.1006  0.2527
  443TYR    SC3 1297   8.230  12.573  14.664 -0.2694  0.3711  0.0629
  444GLU     BB 1298   8.525  12.738  15.360 -0.4078  0.1024  0.0867
  444GLU    SC1 1299   8.731  12.474  15.568 -0.0849  0.0205  0.0263
  444GLU    SCN 1300   8.741  12.556  15.641 -0.1862 -0.1346  0.2269
  445PRO     BB 1301   8.585  13.084  15.335  0.0004  0.0426 -0.1468
  445PRO    SC1 1302   8.548  13.055  15.029  0.2127 -0.2883  0.1003
  446TRP     BB 1303   8.329  13.191  15.464 -0.0130  0.0830  0.0263
  446TRP    SC1 1304   8.064  13.057  15.399 -0.0108 -0.0460  0.2636
  446TRP    SC2 1305   7.834  12.956  15.299  0.0051  0.0837  0.0924
  446TRP    SC3 1306   8.054  12.800  15.317 -0.0141  0.0423 -0.0222
  446TRP    SC4 1307   7.822  12.697  15.223 -0.1319  0.0380  0.2638
  447THR     BB 1308   8.450  13.489  15.618 -0.1732  0.2741 -0.0515
  447THR    SC1 1309   8.266  13.624  15.652 -0.0605 -0.1683  0.2391
  447THR    SCP 1310   8.380  13.616  15.732  0.5239  0.2106 -0.4323
  447THR    SCN 1311   8.151  13.633  15.573  0.1006 -0.3041  0.0792
  448ALA     BB 1312   8.595  13.327  15.832 -0.2244  0.1697  0.3070
  449SER     BB 1313   8.930  13.356  15.924  0.1036 -0.1429 -0.1381
  449SER    SC1 1314   8.990  13.243  16.125  0.1180  0.0502 -0.0788
  449SER    SCP 1315   9.129  13.225  16.119 -0.2052 -0.0234 -0.0221
  449SER    SCN 1316   8.851  13.261  16.131 -0.2150 -0.1873  0.4705
  450GLU     BB 1317   8.992  13.688  15.890  0.0376  0.1772 -0.1004
  450GLU    SC1 1318   9.295  13.730  16.088  0.1217  0.3619  0.2423
  450GLU    SCN 1319   9.372  13.664  16.046 -0.1349  0.1645  0.0563
  451GLU     BB 1320   8.827  13.825  15.745 -0.2183 -0.2207 -0.1386
  451GLU    SC1 1321   8.498  13.947  15.965 -0.3548 -0.1255  0.3195
  451GLU    SCN 1322   8.603  13.921  15.983 -0.0528  0.6098  0.0430
  452GLU     BB 1323   8.752  13.939  15.444  0.0316  0.1357  0.0585
  452GLU    SC1 1324   8.767  14.332  15.496 -0.4608  0.4589 -0.2015
  452GLU    SCN 1325   8.863  14.381  15.473  0.3894 -0.6487  0.0792
  453GLN     BB 1326   9.021  13.949  15.172 -0.4542  0.2657  0.0007
  453GLN    SC1 1327   9.054  14.369  15.118 -0.0891  0.0083  0.0797
  453GLN    SCP 1328   9.039  14.348  15.256  0.1578 -0.5908 -0.1081
  453GLN    SCN 1329   9.068  14.390  14.980  0.5631  0.4601  0.0489
  454ARG     BB 1330   9.244  13.912  15.296 -0.0995  0.2111  0.0142
  454ARG    SC1 1331   9.471  14.193  15.344 -0.0194 -0.0683 -0.1561
  454ARG    SC2 1332   9.782  14.223  15.383  0.4277 -0.1805 -0.2021
  454ARG    SCP 1333   9.715  14.228  15.470  0.3339 -0.3346 -0.2605
  455GLN     BB 1334   9.356  13.638  15.499 -0.1748  0.3320  0.0236
  455GLN    SC1 1335   9.693  13.813  15.612 -0.3231 -0.1762 -0.0692
  455GLN    SCP 1336   9.729  13.678  15.622  0.1094  0.1654  0.0361
  455GLN    SCN 1337   9.656  13.948  15.602 -0.0355  0.1229 -0.0232
  456ALA     BB 1338   9.130  13.488  15.467 -0.0322  0.2154  0.2033
  457GLY     BB 1339   8.888  13.432  15.432 -0.1278 -0.3039  0.1825
  458CYS     BB 1340   8.755  13.549  15.131 -0.4156  0.0566 -0.4013
  458CYS    SC1 1341   8.930  13.595  14.847 -0.1841 -0.2577 -0.0060
  459ILE     BB 1342   8.501  13.645  15.059  0.1502 -0.2987  0.1417
  459ILE    SC1 1343   8.258  13.453  15.074 -0.1204  0.0126 -0.1142
  460ILE     BB 1344   8.262  13.929  15.283 -0.1180  0.1531  0.2701
  460ILE    SC1 1345   7.982  13.796  15.286  0.0030 -0.1226 -0.0405
  461GLY     BB 1346   8.380  14.208  15.212 -0.1311  0.0799  0.0906
  462ARG     BB 1347   8.589  14.238  15.024  0.0932  0.0282 -0.1990
  462ARG    SC1 1348   8.599  14.549  14.925  0.3924 -0.2347 -0.1190
  462ARG    SC2 1349   8.791  14.696  14.756 -0.2947 -0.5494  0.2106
  462ARG    SCP 1350   8.805  14.764  14.842  0.3921 -0.0351 -0.2001
  463ASP     BB 1351   8.615  14.031  14.823  0.0639  0.2141 -0.2389
  463ASP    SC1 1352   8.859  14.149  14.642  0.4291  0.1692 -0.0063
  463ASP    SCN 1353   8.852  14.087  14.732  0.0805 -0.0875 -0.1857
  464TYR     BB 1354   8.421  13.929  14.622  0.0164 -0.0575  0.2201
  464TYR    SC1 1355   8.525  13.617  14.553 -0.0584  0.0852  0.1958
  464TYR    SC2 1356   8.587  13.439  14.359 -0.1325  0.0851  0.1720
  464TYR    SC3 1357   8.440  13.361  14.572 -0.2038  0.1280  0.1392
  465PRO     BB 1358   8.121  13.896  14.732  0.3237 -0.1409 -0.3563
  465PRO    SC1 1359   8.017  14.143  14.843 -0.1713 -0.0130  0.0294
  466PHE     BB 1360   8.013  13.597  14.621 -0.0632  0.1966 -0.1226
  466PHE    SC1 1361   7.848  13.446  14.806  0.0027 -0.0453  0.1324
  466PHE    SC2 1362   7.591  13.464  14.887 -0.0765  0.0294 -0.1251
  466PHE    SC3 1363   7.781  13.378  15.058 -0.3100 -0.2540 -0.0010
  467PRO     BB 1364   7.748  13.629  14.336  0.0615  0.0162  0.3498
  467PRO    SC1 1365   7.539  13.438  14.405 -0.1900 -0.1670 -0.0457
  468MET     BB 1366   7.526  13.814  14.141  0.1190  0.0460 -0.2298
  468MET    SC1 1367   7.432  14.157  14.292 -0.1008 -0.0536  0.1975
  469VAL     BB 1368   7.310  13.794  13.874 -0.0488 -0.0762  0.0733
  469VAL    SC1 1369   7.352  14.033  13.767  0.0738 -0.1172  0.0274
  470ASN     BB 1370   7.126  13.593  13.813 -0.0947  0.2628  0.3324
  470ASN    SC1 1371   7.203  13.356  13.666 -0.1367  0.2568 -0.4398
  470ASN    SCP 1372   7.176  13.219  13.682  0.0798  0.1646  0.1760
  470ASN    SCN 1373   7.230  13.492  13.650  0.0800  0.1533  0.0780
  471HIS     BB 1374   6.787  13.580  13.925 -0.1816 -0.2307 -0.1906
  471HIS    SC1 1375   6.687  13.885  13.795 -0.1343 -0.1613 -0.1240
  471HIS    SC2 1376   6.790  13.986  13.567 -0.1613 -0.0825 -0.1014
  471HIS    SC3 1377   6.605  14.126  13.706 -0.0327 -0.0605  0.0504
  472LYS     BB 1378   6.687  13.480  14.227 -0.4303 -0.0630  0.2583
  472LYS    SC1 1379   6.647  13.809  14.355 -0.2143  0.0166 -0.2270
  472LYS    SC2 1380   6.561  13.987  14.584  0.2235 -0.2684 -0.1610
  472LYS    SCP 1381   6.478  13.943  14.528 -0.2186 -0.3866  0.4734
  473GLU     BB 1382   6.701  13.343  14.497  0.3456 -0.3251  0.4368
  473GLU    SC1 1383   6.747  13.566  14.775  0.2025 -0.3881  0.2674
  473GLU    SCN 1384   6.707  13.554  14.877 -0.1376  0.1773  0.2453
  474ALA     BB 1385   6.781  13.084  14.514  0.2498 -0.3283  0.0428
  475SER     BB 1386   6.799  12.762  14.624  0.0228  0.1794  0.2032
  475SER    SC1 1387   7.028  12.791  14.761  0.1148  0.0245  0.3732
  475SER    SCP 1388   7.055  12.737  14.634  0.0069  0.2401 -0.0493
  475SER    SCN 1389   7.001  12.844  14.887  0.1353  0.0288  0.0707
  476ASP     BB 1390   6.577  12.600  14.816 -0.0988  0.0472  0.0524
  476ASP    SC1 1391   6.626  12.666  15.077 -0.5023 -0.3374 -0.1596
  476ASP    SCN 1392   6.633  12.577  15.141 -0.3301 -0.4677 -0.3484
  477ARG     BB 1393   6.330  12.605  14.651 -0.4499  0.3538 -0.0864
  477ARG    SC1 1394   6.093  12.747  14.812  0.2338 -0.0130  0.1847
  477ARG    SC2 1395   5.772  12.700  14.923 -0.2984 -0.0421 -0.1938
  477ARG    SCP 1396   5.853  12.774  14.916 -0.3015  0.0262  0.2379
  478ASN     BB 1397   6.330  12.596  14.356 -0.3290 -0.0001 -0.1057
  478ASN    SC1 1398   6.468  12.709  14.155  0.1251  0.2247  0.0031
  478ASN    SCP 1399   6.477  12.716  14.295 -0.5846 -0.4736  0.0353
  478ASN    SCN 1400   6.460  12.701  14.016  0.1418 -0.0699 -0.0542
  479LEU     BB 1401   6.004  12.551  14.193  0.0176  0.1351 -0.0249
  479LEU    SC1 1402   5.811  12.765  14.348  0.3117  0.0678  0.0731
  480GLN     BB 1403   6.080  12.219  14.137  0.1398 -0.0007 -0.0495
  480GLN    SC1 1404   6.446  12.175  14.059  0.1118 -0.1856 -0.1355
  480GLN    SCP 1405   6.465  12.068  14.148 -0.1410  0.2244  0.1369
  480GLN    SCN 1406   6.427  12.282  13.971  0.1418 -0.1730 -0.4345
  481LEU     BB 1407   5.896  12.065  14.129 -0.0004  0.0952 -0.0694
  481LEU    SC1 1408   5.682  12.175  13.892 -0.0260  0.2664 -0.2937
  482MET     BB 1409   5.812  11.703  14.175 -0.0502  0.0005 -0.3280
  482MET    SC1 1410   5.815  11.751  14.505  0.2198 -0.2414  0.3248
  483ARG     BB 1411   5.508  11.688  14.128 -0.1813 -0.0155  0.1939
  483ARG    SC1 1412   5.334  11.724  14.408  0.4398 -0.0188 -0.1925
  483ARG    SC2 1413   5.364  11.777  14.760  0.2762  0.3080 -0.3335
  483ARG    SCP 1414   5.450  11.837  14.793  0.3227  0.1509 -0.1515
  484ARG     BB 1415   5.323  11.777  13.887 -0.2125  0.0264  0.0227
  484ARG    SC1 1416   5.209  12.065  13.949  0.1420 -0.1045 -0.1765
  484ARG    SC2 1417   5.016  12.277  14.130  0.0399  0.4356 -0.0831
  484ARG    SCP 1418   5.016  12.263  14.239  0.0426 -0.2519 -0.1272
  485VAL     BB 1419   5.449  11.760  13.606  0.0136 -0.1807  0.0685
  485VAL    SC1 1420   5.499  11.958  13.437  0.1098 -0.1098  0.1784
  486ARG     BB 1421   5.240  11.452  13.406 -0.0491  0.1479  0.1469
  486ARG    SC1 1422   5.351  11.258  13.623  0.0116 -0.0538 -0.0983
  486ARG    SC2 1423   5.270  11.263  13.918 -0.1818  0.4968  0.1409
  486ARG    SCP 1424   5.358  11.250  13.983 -0.2020  0.1509  0.1145
  487GLU     BB 1425   5.279  11.249  13.127  0.3877  0.0761  0.2379
  487GLU    SC1 1426   5.304  10.837  13.179  0.0584 -0.1937 -0.0321
  487GLU    SCN 1427   5.320  10.749  13.244  0.1323 -0.1796 -0.0304
  488GLU     BB 1428   5.271  11.300  12.848 -0.4941  0.1580 -0.0255
  488GLU    SC1 1429   4.986  11.546  12.722  0.2057  0.0398  0.1125
  488GLU    SCN 1430   5.077  11.595  12.683  0.3098 -0.1931  0.0450
  489GLN     BB 1431   5.343  11.225  12.630  0.2736 -0.0247  0.1379
  489GLN    SC1 1432   5.457  10.855  12.722 -0.2565 -0.3766 -0.1742
  489GLN    SCP 1433   5.379  10.779  12.809 -0.1045  0.2277  0.0444
  489GLN    SCN 1434   5.536  10.931  12.635  0.1003 -0.0311 -0.0046
  490ARG     BB 1435   5.722  11.314  12.631 -0.0595  0.3797 -0.2243
  490ARG    SC1 1436   5.714  11.274  12.307 -0.1636 -0.0736 -0.2160
  490ARG    SC2 1437   5.871  11.391  12.087 -0.1889 -0.0572 -0.0901
  490ARG    SCP 1438   5.841  11.286  12.103 -0.0838 -0.0330  0.5666
  491GLY     BB 1439   5.779  11.251  12.851  0.0196  0.0857 -0.2451
  492THR     BB 1440   5.752  11.037  13.101 -0.0654  0.2648 -0.2957
  492THR    SC1 1441   5.783  10.792  13.053  0.0503  0.2082  0.3050
  492THR    SCP 1442   5.770  10.657  13.019 -0.1403  0.0243 -0.0050
  492THR    SCN 1443   5.796  10.927  13.086 -0.0198  0.0338 -0.0884
  493ALA     BB 1444   5.793  11.113  13.406  0.1755 -0.2665  0.2631
  494GLN     BB 1445   5.763  10.909  13.676  0.0305 -0.1923  0.1056
  494GLN    SC1 1446   5.622  10.592  13.492 -0.3135  0.1718  0.2696
  494GLN    SCP 1447   5.677  10.642  13.373 -0.2920 -0.0242  0.2364
  494GLN    SCN 1448   5.567  10.542  13.610 -0.4298 -0.3681  0.0351
  495LEU     BB 1449   5.940  10.796  13.834 -0.1020  0.1619  0.2762
  495LEU    SC1 1450   5.823  10.571  14.016 -0.3103  0.0339  0.0233
  496THR     BB 1451   6.266  10.798  13.691  0.0843 -0.0557 -0.0809
  496THR    SC1 1452   6.258  10.754  13.459  0.0966 -0.0995  0.2013
  496THR    SCP 1453   6.316  10.740  13.586  0.0910 -0.0441 -0.2383
  496THR    SCN 1454   6.199  10.767  13.333 -0.0865 -0.0353 -0.1562
  497ARG     BB 1455   6.488  10.788  13.922  0.2164  0.0090  0.0345
  497ARG    SC1 1456   6.352  10.945  14.145  0.1190 -0.0229 -0.1401
  497ARG    SC2 1457   6.129  11.201  14.059 -0.0304  0.0419  0.2775
  497ARG    SCP 1458   6.189  11.109  14.068 -0.0292  0.0193  0.0823
  998FAD   FLA1 1459   7.565  11.789   0.332  0.0610  0.3329  0.0842
  998FAD   FLA2 1460   7.547  11.888  -0.039 -0.0081  0.1038 -0.0854
  998FAD   FLA3 1461   7.600  11.682  -0.038  0.3377  0.2434  0.0219
  998FAD   FLA4 1462   7.539  11.946  -0.379  0.0251  0.0604  0.0241
  998FAD   FLA5 1463   7.609  11.678  -0.454  0.1994  0.0757  0.1272
  998FAD   RIB1 1464   7.786  11.387  -0.132  0.1554 -0.0698  0.1139
  998FAD   RIB2 1465   7.962  11.367  -0.234  0.0688 -0.1747 -0.0192
  998FAD   PO4B 1466   8.307  11.256  -0.137  0.0845  0.0140 -0.0118
  998FAD   PO4A 1467   8.473  11.164  -0.367  0.1893  0.0524  0.0475
  998FAD   RBS1 1468   8.174  11.116  -0.697  0.1952  0.1454  0.1376
  998FAD   RBS2 1469   8.000  11.266  -0.754 -0.0255  0.0043  0.4118
  998FAD   ADN3 1470   8.140  10.949  -1.020  0.2538  0.2709 -0.0398
  998FAD   ADN2 1471   8.222  11.159  -1.193  0.3158  0.1394 -0.1727
  998FAD   ADN1 1472   8.163  10.974  -1.325 -0.0646  0.1810 -0.0748
    1MET     CA 1473   8.311   9.389   9.559  0.0358  0.0453  0.6117
    2PRO     CA 1474   8.201   9.644   9.686 -0.1997 -0.0066  0.1318
    3HIS     CA 1475   8.053   9.580   9.964  0.1488  0.1957 -0.1608
    4ARG     CA 1476   8.173   9.900  10.149 -0.1374  0.1065 -0.3775
    5THR     CA 1477   8.145   9.917  10.461 -0.1206 -0.0932 -0.4778
    6ILE     CA 1478   8.333  10.182  10.566 -0.1602 -0.2489 -0.1154
    7HIS     CA 1479   8.530  10.262  10.869  0.1371 -0.0903 -0.2366
    8LEU     CA 1480   8.517  10.619  10.922  0.1573  0.1122 -0.0592
    9PHE     CA 1481   8.675  10.708  11.188  0.1729 -0.0015  0.1112
   10ARG     CA 1482   8.647  10.892  11.463 -0.0641  0.0378  0.1196
   11LYS     CA 1483   8.589  10.672  11.699  0.1353 -0.0368 -0.0226
   12GLY     CA 1484   8.750  10.441  11.828 -0.1222 -0.2079 -0.1051
   13LEU     CA 1485   9.009  10.325  11.889  0.0828 -0.0787 -0.1791
   14ARG     CA 1486   9.027  10.023  11.793  0.1220 -0.0700 -0.1212
   15LEU     CA 1487   8.821   9.861  11.727  0.1335  0.0037  0.0353
   16HIS     CA 1488   8.861   9.547  11.899 -0.0173  0.1423  0.1438
   17ASP     CA 1489   8.561   9.493  11.941 -0.2801 -0.1785  0.4544
   18ASN     CA 1490   8.340   9.738  11.909  0.3763  0.1246 -0.0306
   19PRO     CA 1491   8.048   9.681  11.730  0.0551  0.1565 -0.2589
   20THR     CA 1492   8.049   9.815  11.381 -0.0680 -0.3237  0.0280
   21LEU     CA 1493   8.239   9.694  11.225  0.1401 -0.1887 -0.0821
   22LEU     CA 1494   8.379   9.767  10.913 -0.3707 -0.2970 -0.0253
   23ALA     CA 1495   8.342   9.460  10.740 -0.1556  0.2452  0.2216
   24ALA     CA 1496   8.231   9.294  10.824 -0.1916  0.0461  0.0365
   25LEU     CA 1497   8.066   9.111  11.033 -0.0451 -0.0338 -0.1548
   26GLU     CA 1498   7.778   9.021  10.856 -0.2238 -0.3096 -0.2714
   27SER     CA 1499   7.688   9.279  10.581 -0.3187 -0.1043 -0.0235
   28SER     CA 1500   7.834   9.190  10.341  0.1601 -0.3002 -0.1009
   29GLU     CA 1501   8.150   9.293  10.298  0.0186  0.0916  0.0742
   30THR     CA 1502   8.455   9.475  10.261  0.1564 -0.0114  0.0913
   31ILE     CA 1503   8.626   9.686  10.411  0.2252  0.4170  0.2838
   32TYR     CA 1504   8.775   9.966  10.595 -0.2959 -0.1987  0.1982
   33PRO     CA 1505   8.998  10.118  10.847 -0.1204  0.1441 -0.2060
   34VAL     CA 1506   8.993  10.434  10.867  0.1031  0.2037 -0.0589
   35TYR     CA 1507   9.214  10.723  10.960  0.3551  0.2742  0.3022
   36VAL     CA 1508   9.151  11.115  10.999 -0.3374  0.0315 -0.1005
   37LEU     CA 1509   9.408  11.356  11.038  0.3884  0.0620  0.1561
   38ASP     CA 1510   9.245  11.608  10.969  0.1548  0.1880 -0.0028
   39ARG     CA 1511   9.162  11.968  11.220 -0.2112  0.3580 -0.1462
   40ARG     CA 1512   8.868  11.930  11.097 -0.0090 -0.0728  0.1699
   41PHE     CA 1513   8.762  11.653  11.238  0.2839  0.0168 -0.3650
   42LEU     CA 1514   8.919  11.669  11.556 -0.0159 -0.3718 -0.0722
   43ALA     CA 1515   8.777  11.636  11.747 -0.0413  0.3467 -0.4122
   44SER     CA 1516   8.568  11.882  11.852 -0.1345  0.1270 -0.0577
   45ALA     CA 1517   8.652  12.098  11.706  0.2995  0.1215 -0.2136
   46MET     CA 1518   8.838  12.176  11.544  0.1527 -0.4205 -0.0429
   47HIS     CA 1519   9.151  12.275  11.662  0.1286  0.0867  0.3704
   48ILE     CA 1520   9.220  12.352  12.008 -0.0008 -0.2237  0.1321
   49GLY     CA 1521   9.487  12.181  12.206  0.2666 -0.2586 -0.1309
   50ALA     CA 1522   9.618  12.108  12.516  0.2303  0.0574 -0.3992
   51LEU     CA 1523   9.509  11.853  12.582  0.1241 -0.3488 -0.2579
   52ARG     CA 1524   9.437  11.682  12.325 -0.1472 -0.1346 -0.1428
   53TRP     CA 1525   9.730  11.757  12.117 -0.1151  0.4823 -0.0899
   54HIS     CA 1526   9.951  11.567  12.165 -0.0383 -0.2111 -0.1340
   55PHE     CA 1527   9.705  11.288  12.192 -0.0314  0.0623 -0.1834
   56LEU     CA 1528   9.679  11.188  12.017 -0.2732  0.0529  0.1810
   57LEU     CA 1529  10.009  11.111  11.874 -0.0967 -0.2328  0.1355
   58GLN     CA 1530  10.080  10.907  12.087 -0.2129  0.2007  0.4334
   59SER     CA 1531   9.889  10.647  11.930 -0.0564  0.1565 -0.1900
   60LEU     CA 1532   9.980  10.559  11.604 -0.0529  0.1232  0.0557
   61GLU     CA 1533  10.162  10.365  11.612  0.0924  0.1342 -0.4439
   62ASPP    CA 1534  10.002  10.121  11.843  0.2480  0.1458 -0.1876
   63LEU     CA 1535   9.797  10.080  11.618 -0.0647  0.1297  0.2100
   64HIS     CA 1536   9.890   9.965  11.362 -0.1074  0.0633  0.0219
   65LYS     CA 1537  10.064   9.655  11.527 -0.2578 -0.1304  0.0135
   66ASN     CA 1538   9.807   9.511  11.550 -0.3135 -0.1171 -0.3015
   67LEU     CA 1539   9.670   9.545  11.301 -0.0458 -0.0214 -0.1159
   68SER     CA 1540   9.892   9.364  11.088 -0.3434 -0.0055  0.1175
   69ARG     CA 1541   9.746   9.074  11.142 -0.0847 -0.1224  0.0289
   70LEU     CA 1542   9.639   9.029  10.817  0.2014 -0.2082 -0.4001
   71GLY     CA 1543   9.589   9.244  10.715 -0.0742  0.2545 -0.1032
   72ALA     CA 1544   9.557   9.576  10.860  0.0711 -0.1531  0.1877
   73ARG     CA 1545   9.650   9.872  10.862  0.1004  0.0265  0.1750
   74LEU     CA 1546   9.507  10.125  10.804 -0.0907 -0.0193 -0.1199
   75LEU     CA 1547   9.478  10.447  10.675  0.2557  0.3190  0.2922
   76VAL     CA 1548   9.676  10.720  10.708  0.1753  0.4253  0.1874
   77ILE     CA 1549   9.441  10.984  10.600 -0.1322 -0.0698 -0.1829
   78GLN     CA 1550   9.538  11.278  10.573 -0.1578  0.0934 -0.2014
   79GLY     CA 1551   9.537  11.487  10.478  0.5471 -0.0756  0.0171
   80GLU     CA 1552   9.344  11.641  10.218 -0.0352  0.1305  0.1873
   81TYR     CA 1553   9.057  11.556  10.186 -0.1097 -0.0561 -0.0935
   82GLU     CA 1554   8.850  11.669  10.055  0.2579  0.2303  0.1169
   83SER     CA 1555   8.555  11.464   9.907  0.1328 -0.1165 -0.0788
   84VAL     CA 1556   8.576  11.218  10.137 -0.0734  0.0998 -0.1161
   85LEU     CA 1557   8.794  10.992  10.009 -0.1001 -0.1968  0.0554
   86ARG     CA 1558   8.876  11.047   9.727 -0.0675  0.1364 -0.1244
   87ASP     CA 1559   8.756  11.194   9.430 -0.0408  0.1420  0.0722
   88HIS     CA 1560   8.451  11.175   9.478  0.1038 -0.0671 -0.0093
   89VAL     CA 1561   8.248  11.042   9.266  0.0702 -0.1260  0.0525
   90GLN     CA 1562   8.344  10.717   9.266 -0.0129  0.4399 -0.1603
   91LYS     CA 1563   8.305  10.492   9.299  0.0105  0.2742  0.0807
   92TRP     CA 1564   8.330  10.286   9.586  0.1646 -0.1329  0.2115
   93ASN     CA 1565   8.095  10.257   9.850  0.2312 -0.0978 -0.0549
   94ILE     CA 1566   7.855  10.026   9.883 -0.0628 -0.0253 -0.2191
   95THR     CA 1567   7.609  10.120  10.171 -0.1510  0.0875  0.2058
   96GLN     CA 1568   7.741  10.138  10.427  0.3696  0.3625 -0.0254
   97VAL     CA 1569   7.862  10.312  10.615  0.2345  0.2212 -0.1153
   98THR     CA 1570   8.020  10.244  10.940 -0.1346 -0.2249  0.0130
   99LEU     CA 1571   7.955  10.466  11.105 -0.0721 -0.1271  0.4238
  100ASP     CA 1572   7.845  10.536  11.382  0.2829 -0.0437  0.0398
  101ALA     CA 1573   7.612  10.688  11.390 -0.2644 -0.1253 -0.3721
  102GLU     CA 1574   7.619  10.982  11.539 -0.2079 -0.0361 -0.3235
  103MET     CA 1575   7.390  11.189  11.416  0.2303  0.0936 -0.1273
  104GLU     CA 1576   7.458  11.446  11.520 -0.0998  0.0245  0.0570
  105PRO     CA 1577   7.635  11.504  11.730  0.0625  0.0856  0.1380
  106PHE     CA 1578   7.911  11.600  11.599 -0.0633 -0.0501  0.1420
  107TYR     CA 1579   7.947  11.541  11.322 -0.0583  0.6092  0.1438
  108LYS     CA 1580   7.937  11.712  11.012  0.1719  0.1697 -0.1389
  109GLU     CA 1581   7.754  11.956  11.041 -0.2552 -0.0897 -0.1264
  110MET     CA 1582   7.536  12.002  10.796  0.3858 -0.0621 -0.1948
  111GLU     CA 1583   7.654  11.989  10.511 -0.0833 -0.0960  0.1748
  112ALA     CA 1584   7.949  11.912  10.458  0.0100  0.2611 -0.1462
  113ASN     CA 1585   8.122  11.625  10.479  0.1144 -0.2548 -0.2264
  114ILE     CA 1586   7.976  11.442  10.547 -0.1303 -0.1316 -0.0806
  115ARG     CA 1587   7.710  11.428  10.334 -0.3542 -0.2864 -0.2978
  116ARG     CA 1588   7.761  11.477  10.076  0.1187  0.0234 -0.0906
  117LEU     CA 1589   8.018  11.473   9.919  0.1598 -0.0643 -0.2705
  118GLY     CA 1590   7.954  11.365   9.637 -0.4150 -0.0533 -0.1425
  119ALA     CA 1591   7.745  11.127   9.602 -0.2593 -0.2828 -0.1336
  120GLU     CA 1592   7.723  10.909   9.470  0.1716  0.0027  0.3720
  121LEU     CA 1593   7.652  10.599   9.629  0.0900 -0.1016  0.3328
  122GLY     CA 1594   7.678  10.554   9.869  0.1560 -0.0130 -0.1242
  123PHE     CA 1595   7.719  10.734  10.089 -0.2170  0.1366 -0.2047
  124GLU     CA 1596   7.572  10.574  10.359  0.3390  0.1535 -0.1509
  125VAL     CA 1597   7.513  10.777  10.566 -0.2928 -0.0387  0.0653
  126LEU     CA 1598   7.548  10.642  10.876  0.2599 -0.1022 -0.2206
  127SER     CA 1599   7.441  10.319  10.898  0.2572 -0.1104  0.0191
  128ARG     CA 1600   7.446  10.187  11.198  0.0992  0.0628 -0.3963
  129VAL     CA 1601   7.410  10.274  11.513  0.1990 -0.2688  0.0260
  130GLY     CA 1602   7.643  10.299  11.722  0.1577  0.0174  0.1220
  131HIS     CA 1603   7.777  10.044  11.904 -0.2159 -0.1915 -0.1389
  132SER     CA 1604   7.751   9.972  12.245  0.0998 -0.4540  0.0865
  133LEU     CA 1605   7.639   9.727  12.440  0.0162 -0.2016  0.0204
  134TYR     CA 1606   7.335   9.650  12.360 -0.0912  0.3469 -0.1740
  135ASP     CA 1607   7.300   9.546  12.078 -0.0700 -0.2062  0.1374
  136THR     CA 1608   6.931   9.504  12.088  0.0120  0.0725  0.1468
  137LYS     CA 1609   6.862   9.159  12.081 -0.5225  0.2452  0.3071
  138ARG     CA 1610   6.641   9.199  12.365 -0.2740  0.3899 -0.1877
  139ILE     CA 1611   6.501   9.537  12.369 -0.0366 -0.0700  0.0849
  140LEU     CA 1612   6.262   9.554  12.224  0.3839 -0.3297 -0.3243
  141ASP     CA 1613   6.085   9.303  12.247  0.3760 -0.1112  0.1787
  142LEU     CA 1614   6.049   9.287  12.623  0.0475  0.0910  0.3295
  143ASN     CA 1615   5.962   9.564  12.686 -0.3168 -0.0287  0.0483
  144GLY     CA 1616   5.827   9.744  12.446  0.2283  0.1126 -0.0162
  145GLY     CA 1617   5.984   9.895  12.339 -0.0125  0.0611  0.0784
  146SER     CA 1618   6.237  10.050  12.422  0.2524  0.1280 -0.0170
  147PRO     CA 1619   6.186  10.259  12.701  0.0177 -0.1531  0.0670
  148PRO     CA 1620   6.398  10.224  12.905  0.2577 -0.2592  0.0009
  149LEU     CA 1621   6.611  10.326  13.189  0.0169  0.0109  0.2634
  150THR     CA 1622   6.642  10.215  13.447 -0.1606 -0.2193  0.1217
  151TYR     CA 1623   6.890  10.009  13.636 -0.1239 -0.1331  0.2981
  152LYS     CA 1624   6.772   9.738  13.604  0.1939  0.2322 -0.1443
  153ARG     CA 1625   6.746   9.706  13.270 -0.1711  0.1754 -0.1235
  154PHE     CA 1626   6.920   9.810  13.069 -0.2135  0.2940 -0.0734
  155LEU     CA 1627   7.141   9.591  13.013  0.3137  0.3737 -0.2399
  156HIS     CA 1628   7.053   9.292  13.119 -0.2083  0.2734 -0.0378
  157ILE     CA 1629   6.786   9.129  12.896  0.2413  0.1134 -0.1140
  158LEU     CA 1630   6.730   8.819  12.768  0.0533 -0.1932 -0.0455
  159SER     CA 1631   6.935   8.811  12.488  0.1332  0.0858 -0.2257
  160GLN     CA 1632   7.189   8.945  12.539 -0.2914 -0.1247 -0.2472
  161LEU     CA 1633   7.358   8.789  12.730  0.4853  0.0149 -0.3077
  162GLY     CA 1634   7.366   8.915  12.978  0.0579 -0.4322 -0.3626
  163ASP     CA 1635   7.718   8.982  13.045  0.0445  0.1023 -0.1761
  164PRO     CA 1636   7.781   9.170  12.779  0.2687 -0.1982  0.1632
  165GLU     CA 1637   7.851   9.012  12.522 -0.0109  0.0756 -0.1922
  166VAL     CA 1638   8.050   8.848  12.405 -0.3399  0.0266  0.0127
  167PRO     CA 1639   8.308   9.009  12.290  0.3628 -0.2551 -0.4269
  168VAL     CA 1640   8.519   9.056  11.989 -0.1069 -0.0930  0.0339
  169ARG     CA 1641   8.840   9.058  12.032  0.6096 -0.1632  0.0853
  170ASN     CA 1642   8.999   8.929  11.815 -0.0716  0.2530  0.0264
  171LEU     CA 1643   8.952   9.012  11.539 -0.1128  0.1413 -0.1730
  172THR     CA 1644   9.003   8.881  11.253  0.3934  0.2073  0.3696
  173ALA     CA 1645   9.298   8.774  11.085  0.1630  0.0762  0.1641
  174GLU     CA 1646   9.262   8.658  10.875 -0.1921  0.2052  0.2665
  175ASP     CA 1647   9.168   8.846  10.595  0.1943 -0.2573 -0.1420
  176PHE     CA 1648   8.991   9.090  10.670 -0.1126 -0.3949 -0.2839
  177GLN     CA 1649   8.728   9.059  10.726 -0.0847 -0.1037 -0.1079
  178ARG     CA 1650   8.503   9.025  10.507  0.0489 -0.2969  0.0697
  179CYS     CA 1651   8.702   9.041  10.219 -0.3859 -0.0360  0.1964
  180MET     CA 1652   8.884   9.175  10.259  0.0514 -0.3244  0.0584
  181SER     CA 1653   9.084   9.515  10.149  0.3136  0.2964  0.1341
  182PRO     CA 1654   9.324   9.561  10.382 -0.1390 -0.0243 -0.2019
  183GLU     CA 1655   9.632   9.568  10.383 -0.3251  0.1147  0.0826
  184PRO     CA 1656   9.763   9.800  10.192 -0.3093 -0.2554  0.0504
  185GLY     CA 1657   9.588   9.941  10.038  0.1669 -0.3157  0.1611
  186LEU     CA 1658   9.509  10.237   9.920 -0.0585  0.0298  0.0706
  187ALA     CA 1659   9.632  10.468  10.005 -0.1134  0.2246 -0.2978
  188GLU     CA 1660   9.579  10.698  10.068 -0.2763  0.2431 -0.0807
  189ARG     CA 1661   9.793  10.892  10.240  0.1608 -0.0836  0.0651
  190TYR     CA 1662   9.941  10.703  10.423  0.0281 -0.1840 -0.5143
  191ARG     CA 1663  10.190  10.750  10.688 -0.0974  0.1841 -0.2862
  192VAL     CA 1664  10.376  11.058  10.799 -0.0392 -0.2584 -0.0253
  193PRO     CA 1665  10.350  11.348  11.062  0.3412 -0.1626 -0.0772
  194VAL     CA 1666  10.539  11.527  11.295 -0.1528  0.1396 -0.2581
  195PRO     CA 1667  10.620  11.876  11.289  0.0965 -0.1906 -0.0834
  196ALA     CA 1668  10.519  11.936  11.009 -0.0243  0.1601  0.0189
  197ASP     CA 1669  10.251  12.050  10.966 -0.3023  0.3550  0.4353
  198LEU     CA 1670  10.086  11.995  11.255  0.0903 -0.0249 -0.1500
  199GLU     CA 1671  10.123  12.289  11.371 -0.1663 -0.0289  0.0343
  200ILE     CA 1672  10.261  12.259  11.625  0.2542 -0.0986 -0.0671
  201PRO     CA 1673  10.142  12.051  11.851  0.3379 -0.0628  0.1001
  202PRO     CA 1674  10.103  12.129  12.163  0.3310 -0.2766  0.0379
  203GLN     CA 1675  10.142  12.030  12.430 -0.1296  0.0069 -0.2674
  204SER     CA 1676  10.054  11.831  12.682  0.0338  0.0165 -0.2623
  205LEU     CA 1677  10.268  11.925  12.899  0.1546  0.0690 -0.2311
  206SER     CA 1678  10.199  11.578  13.114  0.1572  0.1363  0.0980
  207PRO     CA 1679  10.258  11.304  12.994 -0.0140 -0.1018  0.0586
  208TRP     CA 1680   9.948  11.160  12.919 -0.0475  0.1747  0.2518
  209THR     CA 1681   9.928  10.867  12.718  0.2403  0.1884 -0.1427
  210GLY     CA 1682   9.813  10.770  12.412  0.2329 -0.0683  0.0888
  211GLY     CA 1683   9.793  10.548  12.396  0.0155  0.6356  0.1274
  212GLU     CA 1684   9.733  10.290  12.574 -0.2832 -0.2990 -0.0695
  213THR     CA 1685   9.589  10.458  12.866 -0.0068  0.1268  0.2572
  214GLU     CA 1686   9.564  10.326  13.135 -0.0634 -0.1293 -0.0392
  215GLY     CA 1687   9.423  10.395  13.348 -0.0560 -0.2281 -0.3173
  216LEU     CA 1688   9.159  10.173  13.416  0.3038 -0.1502  0.0650
  217ARG     CA 1689   9.185   9.864  13.415 -0.2391  0.0019 -0.1414
  218ARG     CA 1690   9.269   9.693  13.097  0.2225  0.1345  0.2691
  219LEU     CA 1691   9.208   9.405  13.164 -0.0807 -0.0537 -0.0115
  220GLU     CA 1692   9.084   9.341  13.440 -0.2855  0.4820 -0.1398
  221GLN     CA 1693   8.852   9.315  13.581  0.1362  0.1823  0.2371
  222HIS     CA 1694   8.778   9.656  13.579 -0.1537  0.2033  0.2011
  223LEU     CA 1695   8.744   9.894  13.778 -0.0490 -0.0620 -0.0452
  224THR     CA 1696   8.912   9.841  14.059  0.1031  0.2044  0.0863
  225ASP     CA 1697   8.728   9.653  14.220  0.2742 -0.2574 -0.3357
  226GLN     CA 1698   8.605   9.695  14.482  0.0123 -0.3370 -0.0033
  227GLY     CA 1699   8.718   9.926  14.761  0.1818 -0.2709 -0.1810
  228TRP     CA 1700   8.462  10.122  14.805 -0.2853 -0.2110  0.1888
  229VAL     CA 1701   8.110  10.254  14.691 -0.1487 -0.0381 -0.0109
  230ALA     CA 1702   7.866  10.292  14.907  0.2095  0.2498  0.0913
  231ASN     CA 1703   7.622  10.492  14.939 -0.0897  0.2799  0.0946
  232PHE     CA 1704   7.645  10.801  14.976  0.1389 -0.1604 -0.0268
  233THR     CA 1705   7.904  10.958  15.036 -0.2765  0.1734 -0.0513
  234LYS     CA 1706   8.154  10.699  15.033  0.0165  0.0121  0.2456
  235PRO     CA 1707   8.353  10.745  14.782 -0.0152  0.1895  0.1343
  236ARG     CA 1708   8.309  10.898  14.556  0.1092  0.4660  0.2036
  237THR     CA 1709   8.170  11.182  14.583  0.2669  0.1740  0.0994
  238ILE     CA 1710   8.379  11.416  14.748 -0.2148 -0.1268  0.0945
  239PRO     CA 1711   8.591  11.204  14.857 -0.3904  0.0224 -0.0255
  240ASN     CA 1712   8.765  11.056  14.716  0.0162 -0.0391 -0.2629
  241SER     CA 1713   9.026  10.971  14.948  0.2746 -0.2596 -0.2299
  242LEU     CA 1714   9.106  10.677  14.828 -0.0020  0.1418  0.2291
  243LEU     CA 1715   9.064  10.406  14.631 -0.1198  0.3005  0.1879
  244PRO     CA 1716   8.843  10.454  14.348  0.4925  0.0010 -0.0161
  245SER     CA 1717   9.020  10.566  14.156 -0.1588  0.2914  0.0499
  246THR     CA 1718   8.977  10.402  13.848  0.0255  0.3271 -0.1046
  247THR     CA 1719   9.079  10.678  13.634 -0.3708 -0.0822 -0.1722
  248GLY     CA 1720   8.835  10.700  13.506 -0.3569  0.0597  0.0006
  249LEU     CA 1721   8.735  10.815  13.243  0.2348  0.3222  0.1984
  250SER     CA 1722   8.736  11.056  13.052 -0.1640 -0.0251 -0.1986
  251PRO     CA 1723   9.010  11.123  12.845  0.1749  0.1133  0.0453
  252TYR     CA 1724   9.003  10.831  12.676 -0.1184 -0.1258 -0.0389
  253PHE     CA 1725   8.658  10.804  12.645 -0.3769  0.1452 -0.1100
  254SER     CA 1726   8.636  11.073  12.416 -0.0443  0.2191  0.1351
  255MET     CA 1727   8.791  10.858  12.167 -0.1862 -0.0051  0.0187
  256GLY     CA 1728   8.771  10.573  12.171  0.0106  0.1936 -0.1392
  257CYS     CA 1729   8.899  10.377  12.446 -0.1034  0.2229  0.0197
  258LEU     CA 1730   8.807  10.186  12.630 -0.1215 -0.0536 -0.3966
  259SER     CA 1731   8.722   9.847  12.603 -0.3656 -0.1643 -0.4056
  260VAL     CA 1732   8.397   9.742  12.639 -0.2444 -0.0894  0.1295
  261ARG     CA 1733   8.201   9.426  12.714 -0.0397 -0.1829 -0.0533
  262THR     CA 1734   8.241   9.175  12.906 -0.2822  0.0456 -0.1520
  263PHE     CA 1735   8.131   9.271  13.183 -0.0456 -0.1692 -0.0166
  264PHE     CA 1736   8.324   9.438  13.326 -0.0226 -0.0912 -0.2289
  265GLN     CA 1737   8.266   9.511  13.642  0.0791  0.0043 -0.1211
  266ARG     CA 1738   7.947   9.404  13.736  0.0537  0.0762  0.2405
  267LEU     CA 1739   7.859   9.701  13.806 -0.2675  0.2285  0.0154
  268SER     CA 1740   7.518   9.592  13.914  0.2719  0.2287 -0.0484
  269ASN     CA 1741   7.361   9.809  13.723 -0.0912  0.0536  0.1038
  270ILE     CA 1742   7.484  10.104  13.702  0.0282  0.2024 -0.0822
  271TYR     CA 1743   7.534  10.188  13.998  0.0100 -0.0491  0.0718
  272ALA     CA 1744   7.333  10.078  14.184  0.2987  0.1439 -0.1999
  273GLN     CA 1745   7.325   9.854  14.287 -0.3156 -0.1804 -0.2705
  274ALA     CA 1746   7.490   9.671  14.452 -0.1142 -0.0035 -0.2022
  275LYS     CA 1747   7.802   9.704  14.323  0.0467  0.2665 -0.0649
  276HIS     CA 1748   7.883   9.963  14.295 -0.0577 -0.1073 -0.0259
  277HIS     CA 1749   7.666  10.164  14.508  0.2871 -0.0151 -0.3737
  278SER     CA 1750   7.429  10.105  14.691 -0.1785  0.1071 -0.0399
  279LEU     CA 1751   7.198  10.339  14.644 -0.3608 -0.0756  0.0132
  280PRO     CA 1752   7.220  10.667  14.732 -0.0502 -0.0358  0.0123
  281PRO     CA 1753   7.454  10.953  14.572  0.1166 -0.0860 -0.0568
  282VAL     CA 1754   7.533  11.022  14.230 -0.1149 -0.2476 -0.2609
  283SER     CA 1755   7.449  10.715  14.062  0.4626 -0.3807 -0.1370
  284LEU     CA 1756   7.572  10.689  13.816  0.0439  0.1990 -0.0884
  285GLN     CA 1757   7.832  10.903  13.769  0.2254 -0.1374  0.1045
  286GLY     CA 1758   7.993  10.832  13.564  0.0961  0.2112 -0.3121
  287GLN     CA 1759   8.079  10.643  13.387 -0.1307  0.0751 -0.0952
  288LEU     CA 1760   7.943  10.338  13.231 -0.1245  0.3909  0.1684
  289LEU     CA 1761   7.617  10.450  13.079  0.0868  0.0309  0.0726
  290TRP     CA 1762   7.691  10.741  12.976 -0.1763  0.2135  0.0032
  291ARG     CA 1763   7.718  10.629  12.618 -0.0419  0.2029 -0.2210
  292GLU     CA 1764   7.409  10.450  12.621 -0.0160 -0.1777  0.2229
  293PHE     CA 1765   7.231  10.707  12.690 -0.2429  0.0923  0.0502
  294PHE     CA 1766   7.234  10.910  12.472  0.2453  0.2085 -0.0425
  295TYR     CA 1767   7.038  10.885  12.239 -0.1071 -0.4271 -0.2204
  296THR     CA 1768   6.890  10.522  12.212 -0.2170 -0.1446  0.1356
  297VAL     CA 1769   6.653  10.482  12.410  0.0249  0.1558  0.0808
  298ALA     CA 1770   6.397  10.594  12.403 -0.1538  0.3084 -0.1559
  299SER     CA 1771   6.190  10.507  12.168  0.1412 -0.1704  0.0812
  300ALA     CA 1772   6.365  10.486  11.861  0.0219  0.0269 -0.3029
  301THR     CA 1773   6.598  10.729  11.869 -0.3545  0.1200 -0.3172
  302GLN     CA 1774   6.535  10.967  12.037  0.2151 -0.2020 -0.2374
  303ASN     CA 1775   6.572  11.276  12.051  0.1485  0.0464  0.1881
  304PHE     CA 1776   6.666  11.341  12.348 -0.0842  0.0098 -0.2995
  305THR     CA 1777   6.705  11.700  12.400 -0.0143  0.0589 -0.1114
  306GLN     CA 1778   6.469  11.918  12.442 -0.3266 -0.1085 -0.0195
  307MET     CA 1779   6.213  11.797  12.436 -0.0173 -0.3496  0.2385
  308ALA     CA 1780   6.182  11.518  12.459  0.0183 -0.3914  0.1691
  309GLY     CA 1781   6.208  11.255  12.432 -0.2026  0.0254  0.1147
  310ASN     CA 1782   6.202  11.029  12.582 -0.0914 -0.0952 -0.0274
  311PRO     CA 1783   6.225  10.977  12.898  0.1060 -0.2974  0.0568
  312ILE     CA 1784   6.206  11.223  13.087  0.0405 -0.3602 -0.1589
  313CYS     CA 1785   6.241  11.532  12.967  0.1460 -0.0420 -0.2390
  314LEU     CA 1786   6.027  11.753  12.917  0.0246 -0.0131  0.0566
  315GLN     CA 1787   5.944  12.007  13.131  0.0185  0.0761  0.2946
  316ILE     CA 1788   5.980  12.270  13.251 -0.0576 -0.2203  0.0142
  317HIS     CA 1789   6.244  12.532  13.138 -0.0888  0.1941  0.2267
  318TRP     CA 1790   6.148  12.794  13.201  0.1632 -0.0265  0.1986
  319TYR     CA 1791   6.321  13.094  13.224  0.1844  0.1927 -0.0777
  320GLU     CA 1792   6.251  13.204  13.481  0.3425  0.0590  0.0529
  321ASP     CA 1793   6.442  13.479  13.545  0.0903  0.2336 -0.1273
  322ALA     CA 1794   6.713  13.436  13.460  0.2928 -0.0470 -0.1031
  323GLU     CA 1795   6.920  13.571  13.305  0.0564  0.2544  0.1840
  324ARG     CA 1796   7.173  13.713  13.265  0.0085  0.4328 -0.0786
  325LEU     CA 1797   7.467  13.595  13.293  0.3364 -0.1214  0.0850
  326HIS     CA 1798   7.546  13.315  13.295 -0.2669  0.1697 -0.4206
  327LYS     CA 1799   7.858  13.328  13.537 -0.0198 -0.0547  0.2483
  328TRP     CA 1800   8.097  13.160  13.414 -0.2657  0.1555  0.0678
  329LYS     CA 1801   8.233  13.266  13.109 -0.1510 -0.1885  0.3662
  330THR     CA 1802   8.511  13.417  13.269  0.1764  0.1097  0.1633
  331ALA     CA 1803   8.484  13.418  13.568 -0.0530 -0.2467  0.0245
  332GLN     CA 1804   8.293  13.567  13.675  0.0694  0.1541 -0.0161
  333THR     CA 1805   8.184  13.535  14.034  0.1229  0.2112  0.1456
  334GLY     CA 1806   8.086  13.249  14.184 -0.0419 -0.0322  0.0723
  335PHE     CA 1807   8.175  12.977  14.338 -0.0889  0.0687 -0.2512
  336PRO     CA 1808   8.466  12.893  14.345 -0.0703  0.2308  0.2842
  337TRP     CA 1809   8.431  12.592  14.202  0.0404 -0.1264 -0.0913
  338ILE     CA 1810   8.532  12.656  13.913  0.0325  0.0987  0.1395
  339ASP     CA 1811   8.648  12.931  13.846 -0.2883 -0.0811 -0.2857
  340ALA     CA 1812   8.717  12.986  13.603  0.1019  0.1329  0.1831
  341ILE     CA 1813   8.564  12.911  13.345  0.3895 -0.1120 -0.2249
  342MET     CA 1814   8.793  12.926  13.101 -0.5439 -0.1965 -0.2334
  343THR     CA 1815   9.103  12.907  13.277 -0.2181  0.2085 -0.0716
  344GLN     CA 1816   9.133  12.596  13.277 -0.1846 -0.1044 -0.2534
  345LEU     CA 1817   9.352  12.382  13.208 -0.0862  0.1115 -0.0976
  346ARG     CA 1818   9.657  12.417  13.376  0.1812 -0.1688 -0.1221
  347GLN     CA 1819   9.775  12.113  13.436  0.0952 -0.0127 -0.1998
  348GLU     CA 1820   9.592  11.884  13.451 -0.1079  0.2622  0.0128
  349GLY     CA 1821   9.334  11.943  13.329  0.2137  0.2135 -0.3058
  350TRP     CA 1822   9.050  12.049  13.472  0.2178  0.0795 -0.0762
  351ILE     CA 1823   8.851  11.943  13.638  0.0854  0.5081 -0.1793
  352HIS     CA 1824   8.762  11.621  13.585  0.1205 -0.1157  0.0061
  353HIS     CA 1825   8.685  11.524  13.825  0.0239  0.0895 -0.0218
  354LEU     CA 1826   8.416  11.690  13.974  0.0061  0.1241 -0.3334
  355ALA     CA 1827   8.197  11.737  13.760 -0.0849 -0.1606  0.0156
  356ARG     CA 1828   8.037  11.892  13.708  0.0619  0.0847 -0.1909
  357HIS     CA 1829   7.955  12.048  14.001 -0.1508 -0.0130  0.0386
  358ALA     CA 1830   8.052  12.309  13.953 -0.0180  0.3008 -0.0992
  359VAL     CA 1831   7.881  12.387  13.652 -0.0295  0.0838  0.2574
  360ALA     CA 1832   7.530  12.363  13.741  0.2257 -0.0230 -0.0515
  361CYS     CA 1833   7.420  12.414  13.946  0.0336  0.0021  0.1219
  362PHE     CA 1834   7.376  12.785  14.042 -0.4327 -0.0172 -0.2520
  363LEU     CA 1835   7.307  12.876  13.733 -0.2181 -0.2095 -0.2158
  364THR     CA 1836   7.032  12.718  13.616 -0.2614  0.0200 -0.1223
  365ARG     CA 1837   6.925  12.553  13.913 -0.1447 -0.0885 -0.1153
  366GLY     CA 1838   6.979  12.764  14.115  0.2175  0.1213 -0.1718
  367ASP     CA 1839   6.961  13.083  14.054  0.0800  0.1070  0.0604
  368LEU     CA 1840   6.733  13.105  13.837 -0.0139 -0.0280 -0.3501
  369TRP     CA 1841   6.672  12.951  13.548  0.0561  0.2329  0.1006
  370ILE     CA 1842   6.785  12.914  13.288  0.0644 -0.1440  0.0560
  371SER     CA 1843   6.744  12.734  13.012  0.1252  0.0666 -0.2022
  372TRP     CA 1844   6.983  12.390  12.967 -0.0070  0.1872  0.1734
  373GLU     CA 1845   7.016  12.349  12.730 -0.1107 -0.0214 -0.0207
  374GLU     CA 1846   7.252  12.503  12.563  0.2696  0.1092  0.1520
  375GLY     CA 1847   7.509  12.556  12.548  0.2505  0.1944 -0.1939
  376MET     CA 1848   7.717  12.293  12.486  0.1008  0.2937  0.1099
  377LYS     CA 1849   7.942  12.425  12.335 -0.0289 -0.2128  0.1382
  378VAL     CA 1850   8.203  12.470  12.566 -0.0899  0.3394 -0.0277
  379PHE     CA 1851   8.419  12.088  12.561 -0.2797 -0.1671  0.1536
  380GLU     CA 1852   8.604  12.073  12.328  0.0628  0.2151  0.2902
  381GLU     CA 1853   8.877  12.182  12.220 -0.0988  0.2415  0.1613
  382LEU     CA 1854   9.081  12.123  12.500  0.3542  0.1025  0.0922
  383LEU     CA 1855   8.887  12.027  12.770 -0.0156  0.0101  0.4098
  384LEU     CA 1856   8.796  11.708  12.836 -0.0199  0.0224 -0.1175
  385ASP     CA 1857   8.432  11.615  12.744 -0.3326 -0.0468  0.4923
  386ALA     CA 1858   8.399  11.598  12.441  0.1748 -0.3670 -0.0319
  387ASP     CA 1859   8.287  11.362  12.251  0.0027  0.1316  0.2333
  388TYR     CA 1860   8.018  11.416  12.090 -0.2369 -0.0655 -0.1432
  389SER     CA 1861   7.758  11.268  12.185  0.0226  0.3760  0.3523
  390ILE     CA 1862   7.793  11.362  12.514 -0.0644 -0.1926 -0.1130
  391ASN     CA 1863   7.684  11.592  12.583 -0.2150  0.2896 -0.0475
  392ALA     CA 1864   7.378  11.699  12.435  0.2034 -0.1853  0.0090
  393GLY     CA 1865   7.318  11.974  12.624  0.0525  0.3173 -0.0154
  394ASN     CA 1866   7.177  11.866  12.826  0.1590 -0.2051 -0.3424
  395TRP     CA 1867   7.246  11.881  13.155  0.2245  0.1113  0.2249
  396MET     CA 1868   7.068  11.708  13.404 -0.0285  0.3471 -0.2270
  397TRP     CA 1869   7.132  11.631  13.656 -0.0538 -0.2475 -0.0279
  398LEU     CA 1870   7.097  11.729  13.928  0.1642  0.0174  0.1989
  399SER     CA 1871   6.811  11.848  14.039  0.4033  0.3922  0.1205
  400ALA     CA 1872   6.642  11.849  13.742 -0.1420  0.0081  0.3121
  401SER     CA 1873   6.581  11.630  13.492  0.0361  0.1973  0.3534
  402ALA     CA 1874   6.710  11.401  13.555  0.1660 -0.1823  0.2349
  403PHE     CA 1875   6.705  11.295  13.854 -0.1507 -0.0705 -0.0013
  404PHE     CA 1876   6.530  11.454  14.015 -0.0288  0.0063 -0.0037
  405HIS     CA 1877   6.269  11.653  14.043  0.1315 -0.0859  0.3663
  406HIS     CA 1878   6.271  11.766  14.327 -0.1508 -0.1314  0.3715
  407TYR     CA 1879   6.447  12.098  14.544 -0.1547  0.3581 -0.0106
  408THR     CA 1880   6.720  12.239  14.527 -0.0566  0.2670 -0.2054
  409ARG     CA 1881   6.924  12.130  14.754  0.0805 -0.1782  0.0265
  410ILE     CA 1882   7.191  11.998  14.562 -0.1144 -0.0471  0.0070
  411PHE     CA 1883   7.528  12.124  14.586 -0.0456 -0.0535 -0.2731
  412CYS     CA 1884   7.774  12.261  14.414  0.2124  0.1522  0.1321
  413PRO     CA 1885   8.050  12.155  14.536  0.1104  0.2934  0.1176
  414VAL     CA 1886   8.060  12.079  14.856 -0.1264  0.1785  0.0727
  415ARG     CA 1887   8.344  12.165  14.974 -0.0698 -0.3694  0.1834
  416PHE     CA 1888   8.532  11.938  14.791  0.0939  0.1144  0.2080
  417GLY     CA 1889   8.624  11.855  14.542 -0.1583  0.2599  0.2018
  418LYS     CA 1890   8.731  11.730  14.384 -0.1405  0.3234  0.6219
  419ARG     CA 1891   9.094  11.655  14.297 -0.4233  0.0301 -0.0637
  420THR     CA 1892   9.176  11.936  14.502  0.2098 -0.0465 -0.3984
  421ASP     CA 1893   9.043  11.818  14.815 -0.0420 -0.0012 -0.1948
  422PRO     CA 1894   9.279  11.824  15.001 -0.1515 -0.0495 -0.2048
  423GLU     CA 1895   9.421  12.090  14.939  0.0806  0.2517 -0.0770
  424GLY     CA 1896   9.310  12.318  14.804 -0.2185  0.0232  0.0503
  425GLN     CA 1897   9.444  12.507  14.643 -0.1856 -0.0844  0.0425
  426TYR     CA 1898   9.279  12.573  14.313 -0.1272 -0.4023 -0.1419
  427ILE     CA 1899   9.252  12.828  14.341 -0.2279 -0.2598  0.4592
  428ARG     CA 1900   9.591  12.934  14.440 -0.1296  0.1988  0.2872
  429LYS     CA 1901   9.776  12.816  14.240 -0.0047  0.4053 -0.0215
  430TYR     CA 1902   9.691  12.959  13.931 -0.1176 -0.3390  0.2810
  431LEU     CA 1903   9.522  13.270  14.110  0.0184 -0.1461 -0.0272
  432PRO     CA 1904   9.242  13.304  14.172 -0.1580 -0.1083 -0.0260
  433VAL     CA 1905   9.193  13.287  14.562  0.0758  0.0734  0.1433
  434LEU     CA 1906   9.363  13.440  14.677  0.1069  0.2717 -0.0541
  435LYS     CA 1907   9.394  13.513  15.012 -0.1871 -0.1338  0.2622
  436ASN     CA 1908   9.317  13.234  15.192  0.1482 -0.0751  0.1972
  437PHE     CA 1909   9.524  13.136  15.330 -0.2397  0.1615 -0.2518
  438PRO     CA 1910   9.595  12.829  15.454  0.0439 -0.1879  0.1914
  439THR     CA 1911   9.639  12.573  15.291 -0.1429  0.3614 -0.2087
  440LYS     CA 1912   9.289  12.442  15.288  0.3431 -0.0643  0.0160
  441TYR     CA 1913   9.120  12.622  15.238 -0.0025 -0.0253  0.1223
  442ILE     CA 1914   8.872  12.672  15.017 -0.0372 -0.2600 -0.1170
  443TYR     CA 1915   8.596  12.601  15.080  0.4728 -0.0596  0.2290
  444GLU     CA 1916   8.525  12.738  15.360 -0.0905 -0.1427 -0.0033
  445PRO     CA 1917   8.585  13.084  15.335  0.0441  0.0449  0.1682
  446TRP     CA 1918   8.329  13.191  15.464 -0.2281 -0.2398  0.0608
  447THR     CA 1919   8.450  13.489  15.618  0.3029 -0.0433 -0.1157
  448ALA     CA 1920   8.595  13.327  15.832 -0.0457  0.0066 -0.0497
  449SER     CA 1921   8.930  13.356  15.924 -0.0421 -0.3053  0.3212
  450GLU     CA 1922   8.992  13.688  15.890  0.0890  0.0019 -0.4970
  451GLU     CA 1923   8.827  13.825  15.745  0.0548 -0.1245 -0.1866
  452GLU     CA 1924   8.752  13.939  15.444  0.2466  0.0195 -0.2130
  453GLN     CA 1925   9.021  13.949  15.172  0.4878  0.1570 -0.0721
  454ARG     CA 1926   9.244  13.912  15.296 -0.0321  0.0491  0.0763
  455GLN     CA 1927   9.356  13.638  15.499  0.3827  0.0373  0.0049
  456ALA     CA 1928   9.130  13.488  15.467 -0.0713 -0.4928  0.5147
  457GLY     CA 1929   8.888  13.432  15.432 -0.1364  0.0034 -0.0819
  458CYS     CA 1930   8.755  13.549  15.131 -0.2544 -0.1739  0.1605
  459ILE     CA 1931   8.501  13.645  15.059 -0.1750 -0.2245  0.0092
  460ILE     CA 1932   8.262  13.929  15.283  0.2292 -0.3220  0.1023
  461GLY     CA 1933   8.380  14.208  15.212  0.2525 -0.1418  0.2294
  462ARG     CA 1934   8.589  14.238  15.024  0.0823 -0.4302 -0.0170
  463ASP     CA 1935   8.615  14.031  14.823 -0.1366  0.0269 -0.2052
  464TYR     CA 1936   8.421  13.929  14.622 -0.0774 -0.0699  0.1441
  465PRO     CA 1937   8.121  13.896  14.732 -0.2234 -0.0955 -0.0841
  466PHE     CA 1938   8.013  13.597  14.621 -0.1398 -0.2266 -0.0426
  467PRO     CA 1939   7.748  13.629  14.336 -0.0936  0.1642 -0.0314
  468MET     CA 1940   7.526  13.814  14.141  0.1784 -0.0442 -0.0940
  469VAL     CA 1941   7.310  13.794  13.874  0.0538  0.0843  0.5012
  470ASN     CA 1942   7.126  13.593  13.813  0.1534 -0.0446 -0.1649
  471HIS     CA 1943   6.787  13.580  13.925 -0.4902  0.1850  0.2891
  472LYS     CA 1944   6.687  13.480  14.227  0.0674 -0.1580 -0.0653
  473GLU     CA 1945   6.701  13.343  14.497 -0.0905  0.1389 -0.1120
  474ALA     CA 1946   6.781  13.084  14.514 -0.1478 -0.1577  0.1692
  475SER     CA 1947   6.799  12.762  14.624  0.1522 -0.2028 -0.2683
  476ASP     CA 1948   6.577  12.600  14.816 -0.1717  0.0045  0.1155
  477ARG     CA 1949   6.330  12.605  14.651  0.2137 -0.0330  0.0917
  478ASN     CA 1950   6.330  12.596  14.356 -0.2428 -0.1413 -0.0688
  479LEU     CA 1951   6.004  12.551  14.193 -0.0147  0.0242  0.0104
  480GLN     CA 1952   6.080  12.219  14.137 -0.2554 -0.1241 -0.0405
  481LEU     CA 1953   5.896  12.065  14.129 -0.0542  0.1490 -0.3565
  482MET     CA 1954   5.812  11.703  14.175  0.1523  0.0618  0.2476
  483ARG     CA 1955   5.508  11.688  14.128  0.4494  0.0676 -0.1593
  484ARG     CA 1956   5.323  11.777  13.887 -0.2549  0.0391  0.2631
  485VAL     CA 1957   5.449  11.760  13.606  0.0413 -0.2295  0.3027
  486ARG     CA 1958   5.240  11.452  13.406 -0.3173  0.2422 -0.2878
  487GLU     CA 1959   5.279  11.249  13.127 -0.0077  0.0788 -0.1657
  488GLU     CA 1960   5.271  11.300  12.848 -0.1779 -0.1784 -0.0621
  489GLN     CA 1961   5.343  11.225  12.630 -0.2075  0.4828  0.0995
  490ARG     CA 1962   5.722  11.314  12.631  0.0480 -0.2414  0.4474
  491GLY     CA 1963   5.779  11.251  12.851  0.1134  0.3348  0.2255
  492THR     CA 1964   5.752  11.037  13.101 -0.1250  0.1124 -0.0208
  493ALA     CA 1965   5.793  11.113  13.406 -0.5276  0.2173 -0.0426
  494GLN     CA 1966   5.763  10.909  13.676  0.0478  0.0608  0.2404
  495LEU     CA 1967   5.940  10.796  13.834  0.0511 -0.2494 -0.1117
  496THR     CA 1968   6.266  10.798  13.691 -0.2019  0.1073 -0.2296
  497ARG     CA 1969   6.488  10.788  13.922  0.0754  0.1313 -0.2970
  999W        W 1970   5.473   3.767   4.906  0.2015 -0.0899  0.2050
 1000W        W 1971   0.139   1.372  13.114  0.0753 -0.1477  0.2038
 1001W        W 1972   2.101   1.932  12.405 -0.0897  0.1038  0.0597
 1002W        W 1973   1.487   6.800  10.837  0.2493 -0.1938 -0.1776
 1003W        W 1974   6.618   3.454   6.431  0.2409 -0.0457  0.0384
 1004W        W 1975   3.134   7.121   5.969 -0.1037  0.3440 -0.2899
 1005W        W 1976   0.707   2.018   7.808 -0.2396  0.0769  0.1452
 1006W        W 1977   9.071   2.728   5.761 -0.0469  0.0515 -0.0806
 1007W        W 1978   9.476   9.210   2.615 -0.1557  0.1446  0.1411
 1008W        W 1979  10.001   2.650   5.420 -0.0481 -0.1056  0.0310
 1009W        W 1980   3.427   2.895   2.509 -0.0392  0.0794 -0.0042
 1010W        W 1981   0.251   6.705  11.678  0.2240 -0.1922 -0.0640
 1011W        W 1982   8.914   8.331   9.096 -0.0717 -0.2624 -0.2260
 1012W        W 1983  10.266  10.415   5.502  0.3533 -0.3212 -0.1806
 1013W        W 1984  11.933   0.806   0.735 -0.0979 -0.0207 -0.1043
 1014W        W 1985   0.077   3.547   0.757 -0.2486  0.0869  0.1012
 1015W        W 1986   2.327   6.764   4.799  0.0699 -0.1618  0.3072
 1016W        W 1987  10.278   1.248   3.171  0.0921  0.1697 -0.0137
 1017W        W 1988   7.785   6.138   8.571  0.0511  0.3240  0.0716
 1018W        W 1989   9.677   2.345  13.564  0.1189 -0.1459 -0.0871
 1019W        W 1990   1.595  12.108   4.774  0.0472  0.1447 -0.2632
 1020W        W 1991   1.029   9.193  10.646  0.1309  0.2724 -0.1012
 1021W        W 1992  11.747  11.197  13.103 -0.0939  0.0639 -0.1334
 1022W        W 1993   0.852   4.013  12.521 -0.1065 -0.0442  0.0833
 1023W        W 1994   8.730   5.653  11.495 -0.2747  0.1475  0.1229
 1024W        W 1995   8.025   8.507   1.798  0.5097 -0.1908 -0.0336
 1025W        W 1996  13.509   7.847  13.798  0.0357  0.1994 -0.0484
 1026W        W 1997   8.292  12.456   3.446 -0.2613  0.1164 -0.0447
 1027W        W 1998   0.481  13.871   2.288 -0.1906 -0.3080 -0.1166
 1028W        W 1999   7.421   4.757   7.290  0.2290  0.2715 -0.0573
 1029W        W 2000  12.675   5.345   2.229 -0.1435  0.1376 -0.0407
 1030W        W 2001  12.635  10.260   8.254 -0.0206  0.0146  0.2840
 1031W        W 2002   3.115   1.613   3.170 -0.2064  0.3419  0.0404
 1032W        W 2003   3.521  11.571  12.840 -0.1355  0.1132 -0.1916
 1033W        W 2004   3.882   4.103   3.773  0.0830  0.0128  0.0393
 1034W        W 2005   3.097   5.266   1.023 -0.0843  0.0526 -0.1137
 1035W        W 2006  11.050  12.903   7.051 -0.0583  0.0365  0.2661
 1036W        W 2007   2.441  12.137   8.644 -0.0778 -0.1159 -0.1074
 1037W        W 2008   7.539   7.024  12.350 -0.1242  0.1604  0.1899
 1038W        W 2009   3.801   0.443   2.682  0.1284  0.0413 -0.1209
 1039W        W 2010   1.542  13.331   4.600 -0.0928 -0.1464 -0.2791
 1040W        W 2011   6.446   2.575   3.214 -0.0263  0.0596 -0.0797
 1041W        W 2012  13.213   2.862   9.701  0.0152  0.4641  0.0268
 1042W        W 2013   0.388  10.131   5.841  0.6010  0.2055  0.1403
 1043W        W 2014  11.876   2.088   4.679 -0.1208  0.0104 -0.1118
 1044W        W 2015  13.629   6.213   4.455 -0.2951 -0.1632  0.4369
 1045W        W 2016  11.738   0.592   3.963  0.2330  0.2967  0.2285
 1046W        W 2017   0.035   3.981   6.446  0.0460 -0.4030  0.2756
 1047W        W 2018   5.400   6.904  10.017  0.0697 -0.1694 -0.0167
 1048W        W 2019   7.996  13.384   5.902 -0.0375 -0.1546  0.2253
 1049W        W 2020   7.258   1.961  10.152  0.1223  0.2058 -0.0513
 1050W        W 2021  10.834   8.708  10.830  0.0853  0.0732  0.2633
 1051W        W 2022  10.367   8.692  13.540  0.0920  0.0914  0.1888
 1052W        W 2023  12.590   1.838  12.546  0.0535 -0.1403 -0.1607
 1053W        W 2024   9.447   2.145  11.994  0.1933  0.0132 -0.1431
 1054W        W 2025  13.425  10.836   5.778  0.0110 -0.4430  0.3296
 1055W        W 2026  12.741   6.376   1.896  0.1834 -0.0141 -0.0259
 1056W        W 2027  12.850  10.394  13.636 -0.0920  0.0126 -0.1228
 1057W        W 2028   4.992   2.027  13.680  0.2436  0.1656  0.1561
 1058W        W 2029   2.993   9.279  11.666 -0.0721  0.2835 -0.1770
 1059W        W 2030   4.825  12.464   1.057  0.5350  0.3063 -0.2434
 1060W        W 2031  11.870   6.138   0.345 -0.1033  0.1960 -0.0718
 1061W        W 2032   5.333   2.710   9.633  0.1221 -0.1870  0.3276
 1062W        W 2033  12.178  12.672  13.742  0.2924  0.2432  0.0200
 1063W        W 2034   7.508   5.524   5.950 -0.2170  0.3449  0.2634
 1064W        W 2035   2.258   3.719   4.904  0.0278  0.1705  0.1703
 1065W        W 2036   2.466   6.285   5.531  0.2816  0.1169 -0.0005
 1066W        W 2037   7.959   0.358   4.733  0.0187  0.0194 -0.1652
 1067W        W 2038   7.950   9.090   4.437 -0.0729 -0.2380  0.2134
 1068W        W 2039   2.240   6.396   1.299 -0.0224  0.2859 -0.0112
 1069W        W 2040  13.268   0.801   5.377 -0.1559 -0.1160 -0.0577
 1070W        W 2041   6.083   4.171  12.027 -0.4587 -0.0586  0.0934
 1071W        W 2042   5.541  13.202  12.286 -0.0051 -0.2373  0.5008
 1072W        W 2043   2.310   6.459  13.459 -0.0896 -0.1964 -0.4661
 1073W        W 2044   1.785   0.231   4.953 -0.1290  0.2277  0.0240
 1074W        W 2045   8.274   9.658   2.110  0.0831 -0.0166  0.0196
 1075W        W 2046   5.985   4.916   8.662  0.0537 -0.1408  0.0583
 1076W        W 2047  11.954  10.130   4.934 -0.0174 -0.2275  0.0602
 1077W        W 2048   2.567   2.868   9.333 -0.0255  0.1170 -0.0176
 1078W        W 2049   6.703   4.538   0.826  0.0408  0.0997 -0.2805
 1079W        W 2050  13.429  11.484  12.814  0.1347 -0.0003 -0.0524
 1080W        W 2051  11.428   0.275   1.400  0.1281  0.1659 -0.5200
 1081W        W 2052  11.842   7.405   7.757  0.1694  0.0533 -0.0166
 1082W        W 2053   2.208   5.976   4.468 -0.0643 -0.0494  0.0555
 1083W        W 2054   5.076  10.897   3.893  0.0906 -0.0744  0.1479
 1084W        W 2055  10.736  13.738   3.706 -0.2764  0.2117  0.2750
 1085W        W 2056   1.110  11.297   4.626  0.3687 -0.3037 -0.0776
 1086W        W 2057  11.060   7.756   3.688 -0.1008 -0.0367 -0.2910
 1087W        W 2058  10.117   6.765   0.718  0.0877 -0.1120 -0.0009
 1088W        W 2059   1.440  10.893   6.682  0.6832  0.2224  0.1875
 1089W        W 2060   8.254   0.700   8.190  0.1890 -0.2198  0.0918
 1090W        W 2061   5.631   6.588  10.397  0.2733  0.0200  0.0892
 1091W        W 2062   3.814  13.554  10.157 -0.2238  0.1318 -0.1160
 1092W        W 2063   3.936   3.289   5.622  0.2695  0.4197 -0.1576
 1093W        W 2064  11.994  11.924   5.901  0.0027  0.2720 -0.5872
 1094W        W 2065   7.433   8.768   1.145  0.2177  0.4586  0.1691
 1095W        W 2066  12.113   7.204  11.368  0.2172  0.1876  0.0809
 1096W        W 2067   9.411  13.523   4.583  0.0878  0.1361  0.0126
 1097W        W 2068   2.788   8.498  12.493 -0.0213 -0.4784 -0.2524
 1098W        W 2069   0.357   5.093   3.804 -0.1169 -0.0306  0.3991
 1099W        W 2070   5.057   9.666   6.670  0.4466  0.3015  0.0552
 1100W        W 2071   0.702   9.132  12.019  0.2035 -0.0005 -0.0383
 1101W        W 2072   2.691   0.882   3.423 -0.2763 -0.1636  0.0237
 1102W        W 2073   7.492   0.719   1.342  0.2186 -0.1057 -0.0699
 1103W        W 2074   5.220   1.352   4.800  0.0402  0.0179  0.4986
 1104W        W 2075   4.324   6.683  12.895 -0.2051 -0.1657 -0.0868
 1105W        W 2076   6.784   5.997   8.256 -0.0716  0.0516  0.0699
 1106W        W 2077  10.837   2.564   2.093 -0.4078 -0.0857 -0.4549
 1107W        W 2078  10.775  12.345   0.596 -0.0312 -0.1089  0.2668
 1108W        W 2079   8.185  11.016  11.329 -0.3724 -0.3013 -0.1116
 1109W        W 2080   8.854   2.855   3.960 -0.1562 -0.1106 -0.1302
 1110W        W 2081   2.639   6.620  12.824  0.1079  0.1002 -0.2967
 1111W        W 2082   7.997   0.422  11.710  0.0719  0.0397 -0.1901
 1112W        W 2083   9.118   1.433   1.266 -0.0425 -0.1452  0.2998
 1113W        W 2084   2.347  12.763   5.005  0.1883  0.1737 -0.1406
 1114W        W 2085   5.932   9.878   4.390  0.0166  0.3439 -0.1743
 1115W        W 2086   3.351  10.767   8.283 -0.1272  0.0466 -0.1081
 1116W        W 2087   5.969   5.067   9.932 -0.3713 -0.0544  0.0827
 1117W        W 2088   3.487   5.972  11.968 -0.2973  0.1924  0.2715
 1118W        W 2089   8.484   0.553   2.337 -0.0625 -0.2229 -0.1914
 1119W        W 2090   8.761   8.016   3.546 -0.0455 -0.1501  0.0814
 1120W        W 2091  13.102   2.522  12.083  0.1763 -0.3375 -0.1400
 1121W        W 2092   0.952   7.832  10.635  0.2117  0.2539 -0.0709
 1122W        W 2093   2.445   8.199   2.192 -0.0654 -0.1540  0.1872
 1123W        W 2094   3.213  11.336   4.207  0.0533 -0.1328  0.1582
 1124W        W 2095   9.313   4.245  11.354  0.0080 -0.2541  0.0627
 1125W        W 2096   3.516   6.315  12.909 -0.0514 -0.3525  0.2531
 1126W        W 2097   6.209   7.299   3.175  0.2061 -0.2965  0.0353
 1127W        W 2098   5.393   4.168   3.362 -0.2321  0.0099 -0.2602
 1128W        W 2099   5.902  11.523   8.435  0.3532  0.1503  0.0748
 1129W        W 2100   4.587   1.900   9.676  0.0587 -0.1217 -0.0363
 1130W        W 2101  10.673  12.841  12.258  0.0201  0.1984 -0.1865
 1131W        W 2102  10.213  13.252   0.563  0.2619 -0.1358 -0.1665
 1132W        W 2103   4.720   1.446   8.534  0.0577 -0.2768 -0.0552
 1133W        W 2104   3.425   1.293  11.415 -0.0672 -0.0320 -0.1516
 1134W        W 2105   7.696   4.096  13.351  0.1388  0.0712  0.2613
 1135W        W 2106   5.709  12.746  12.404  0.0025  0.3044 -0.1320
 1136W        W 2107   5.832   6.642  10.894 -0.0186 -0.0568 -0.0564
 1137W        W 2108   4.918   6.449   9.442  0.1819 -0.0638  0.2896
 1138W        W 2109  11.734   8.791   8.899 -0.3532 -0.0203  0.0175
 1139W        W 2110   3.798   2.173   4.920  0.0059 -0.4711  0.1095
 1140W        W 2111   6.483  12.259   6.412  0.0799 -0.1937 -0.1419
 1141W        W 2112   8.783  13.189  11.212  0.0254 -0.2443 -0.2416
 1142W        W 2113  13.475   0.983   5.801  0.0489  0.1331  0.0819
 1143W        W 2114   5.697   3.402   8.319  0.3455  0.3024 -0.3282
 1144W        W 2115   4.092   2.192   2.546 -0.1123 -0.2095 -0.2938
 1145W        W 2116  11.063   2.963  10.645 -0.2270  0.0250 -0.1386
 1146W        W 2117   1.639   6.456   0.079  0.0850 -0.0360  0.0523
 1147W        W 2118   1.838  10.171   6.872 -0.0338  0.1445  0.3601
 1148W        W 2119  11.108  10.085   2.053 -0.0237 -0.0040  0.1615
 1149W        W 2120   3.658   9.990   3.394  0.1681  0.0997 -0.0257
 1150W        W 2121  11.144   1.705   8.737 -0.1382  0.0337 -0.0104
 1151W        W 2122   0.146   9.939  12.944 -0.1315 -0.0153  0.1728
 1152W        W 2123   9.576   5.048   8.823  0.0905 -0.0661  0.0980
 1153W        W 2124   0.013   8.285  12.862  0.1560 -0.2805 -0.0300
 1154W        W 2125   6.146   4.471   0.946 -0.1234  0.0510  0.2050
 1155W        W 2126   7.190   2.549   1.279 -0.3905  0.0580 -0.0407
 1156W        W 2127   0.214  12.982   7.286  0.2830  0.1972 -0.1368
 1157W        W 2128   0.052  10.775   7.762 -0.2003  0.1213  0.1368
 1158W        W 2129  10.681   6.826   0.712  0.2457  0.0600 -0.3183
 1159W        W 2130  11.787   1.483   1.867  0.1497  0.3794  0.0793
 1160W        W 2131  10.096   1.349   5.202  0.0623  0.1848  0.1102
 1161W        W 2132   6.676   0.037   4.383 -0.1514  0.0328  0.2427
 1162W        W 2133   0.486   5.599   6.578  0.1647 -0.0459 -0.1790
 1163W        W 2134   6.957   6.526  11.028 -0.2968  0.1922  0.0633
 1164W        W 2135   1.980   6.827  12.670 -0.3415 -0.2832  0.0308
 1165W        W 2136   5.239   3.692   5.970 -0.0921 -0.1218 -0.2460
 1166W        W 2137  12.297   4.415   2.286  0.0680 -0.0488 -0.2823
 1167W        W 2138  13.864   2.973   6.545 -0.4320 -0.1171  0.1699
 1168W        W 2139  11.023   3.486  10.791  0.0670  0.0409 -0.2610
 1169W        W 2140  11.171   4.201   5.190  0.0349  0.0944  0.0529
 1170W        W 2141   2.743   7.370   0.611  0.1208  0.2791 -0.2692
 1171W        W 2142   8.511   0.195  13.112 -0.3521  0.0113  0.1220
 1172W        W 2143   9.153   2.234   6.353  0.3398  0.1934 -0.1777
 1173W        W 2144   5.964   5.089   7.761 -0.1804 -0.0835 -0.1189
 1174W        W 2145   1.395   3.113   8.582 -0.2822  0.1993  0.3431
 1175W        W 2146   7.721   9.963   3.544 -0.2366 -0.1836 -0.1446
 1176W        W 2147  11.912   8.915   7.959 -0.0424  0.0192 -0.1596
 1177W        W 2148   2.120   8.444   7.039  0.1656 -0.0761 -0.0807
 1178W        W 2149   6.054   0.980   5.295 -0.3884 -0.3081 -0.2247
 1179W        W 2150   7.880  12.670   3.585 -0.1160  0.0756  0.1827
 1180W        W 2151  12.649   0.941  12.644 -0.0823 -0.2288  0.1294
 1181W        W 2152  11.652   1.611   3.403  0.1222  0.1725  0.1828
 1182W        W 2153   7.637   8.951   3.165  0.0304 -0.1117  0.5263
 1183W        W 2154   2.338  11.059  11.851 -0.0481 -0.3042  0.1733
 1184W        W 2155  13.324  13.253   1.858  0.0066 -0.1150  0.0736
 1185W        W 2156   4.767  12.877   6.689  0.1074 -0.2889  0.1254
 1186W        W 2157   6.832   5.706   9.628  0.0018 -0.1780 -0.1602
 1187W        W 2158   4.006   4.201   5.506 -0.1402 -0.0840  0.4734
 1188W        W 2159  10.055   8.850  13.903 -0.0375 -0.0371 -0.1530
 1189W        W 2160   1.467  11.922  10.590 -0.1399  0.2247  0.2372
 1190W        W 2161   3.810   2.185   4.400  0.0002 -0.2122  0.0281
 1191W        W 2162   3.992  12.913  10.112 -0.0729 -0.1547  0.1285
 1192W        W 2163   1.573   4.996  12.717 -0.1346  0.1692 -0.2361
 1193W        W 2164   1.329  12.626  11.590  0.2067 -0.0107  0.3852
 1194W        W 2165  12.948   2.327   9.614 -0.3677  0.0175 -0.1953
 1195W        W 2166  10.088   9.680  12.036 -0.1707  0.0447 -0.0116
 1196W        W 2167   8.282   0.166   5.325 -0.1340  0.1835  0.2488
 1197W        W 2168  12.041   0.494  11.369 -0.3088  0.0987  0.2633
 1198W        W 2169   3.227  11.478   3.068  0.2917  0.2569 -0.3502
 1199W        W 2170  11.241   8.157   3.926  0.0906  0.1590 -0.1921
 1200W        W 2171   0.002   8.707   9.413 -0.0211 -0.0936 -0.1102
 1201W        W 2172   3.200   5.034   9.728  0.2886 -0.2101  0.2080
 1202W        W 2173   1.373  10.205   1.074  0.0761  0.2824 -0.0390
 1203W        W 2174   2.250   3.940  12.757  0.0495 -0.3008 -0.1791
 1204W        W 2175   1.830   0.767   9.799 -0.1920  0.1370 -0.0174
 1205W        W 2176   1.946   0.434   5.351 -0.0221  0.0513  0.2927
 1206W        W 2177   4.806   8.488   0.357 -0.2359  0.5028 -0.1074
 1207W        W 2178  13.550  13.275  13.361 -0.0915  0.0336  0.1136
 1208W        W 2179   0.401   9.932   2.350  0.3267  0.1549  0.0475
 1209W        W 2180  11.588  13.729   2.448  0.2793 -0.2561  0.1844
 1210W        W 2181   2.300   6.570   3.207  0.1399 -0.2807 -0.0055
 1211W        W 2182   1.543   3.533   7.983 -0.3623  0.1503 -0.1883
 1212W        W 2183  13.119   2.995  12.304 -0.2537 -0.0512  0.0519
 1213W        W 2184  10.863   7.302   3.658  0.0682  0.0071 -0.1925
 1214W        W 2185   8.888  12.734   2.170 -0.1925 -0.1820  0.2417
 1215W        W 2186   9.127  13.397   7.128  0.1495 -0.0134  0.1246
 1216W        W 2187  10.511   3.259  12.863 -0.2403  0.0852  0.0065
 1217W        W 2188   2.653  13.630   0.860  0.1485  0.2125 -0.0496
 1218W        W 2189   1.826   2.497  11.968 -0.0320 -0.1818  0.1825
 1219W        W 2190   5.670   6.080   5.596 -0.0244  0.1079  0.1639
 1220W        W 2191   8.498   5.262   1.683 -0.0580 -0.1394  0.4531
 1221W        W 2192   4.714   0.573   7.235  0.0873  0.3062 -0.2776
 1222W        W 2193   1.580  10.356   1.945 -0.1068  0.1129  0.3456
 1223W        W 2194   7.786   2.878   3.492 -0.1420  0.0747 -0.1042
 1224W        W 2195   0.743   7.494   7.497  0.3273  0.5954 -0.1542
 1225W        W 2196   7.085   4.624   4.797 -0.0183 -0.1682 -0.2486
 1226W        W 2197   8.038   7.757   7.236 -0.1916  0.1576  0.0725
 1227W        W 2198  12.818   0.134   5.771  0.2334  0.2392  0.1006
 1228W        W 2199   6.703  11.205   8.089  0.4570  0.0683  0.1720
 1229W        W 2200  11.041  11.795   7.144  0.0732 -0.2832 -0.1049
 1230W        W 2201   0.700  10.161   9.330  0.1383 -0.0414  0.2387
 1231W        W 2202   1.124   4.922  13.013 -0.0413  0.0295  0.1001
 1232W        W 2203   9.195  11.419  11.954 -0.1417  0.2541  0.2632
 1233W        W 2204   5.933   8.692   6.865  0.1559 -0.0741 -0.3137
 1234W        W 2205   9.120   4.578   2.810 -0.0042 -0.0183 -0.2149
 1235W        W 2206  12.985   3.465  12.428  0.2610  0.1674  0.0699
 1236W        W 2207   6.308   4.840   9.039 -0.0529 -0.1992  0.0478
 1237W        W 2208   1.534   9.626   6.043 -0.2125 -0.1347  0.0387
 1238W        W 2209   9.348   8.865   3.125  0.2308  0.0596 -0.2234
 1239W        W 2210   9.630   2.393  11.018 -0.1344  0.0312  0.1237
 1240W        W 2211   4.304  11.136   6.562  0.1890 -0.1634  0.0127
 1241W        W 2212   9.981   9.662   9.044 -0.3450  0.1706 -0.1989
 1242W        W 2213   8.979   1.681   0.660  0.0451 -0.1354 -0.2576
 1243W        W 2214   5.815   8.773  13.003  0.0146 -0.1215  0.3025
 1244W        W 2215   9.145  12.734   9.526  0.4561  0.0187 -0.3505
 1245W        W 2216   4.562   8.513  10.385 -0.1424 -0.0647  0.0757
 1246W        W 2217   2.296   8.317  10.881 -0.3979 -0.1919 -0.0156
 1247W        W 2218   0.762  10.421   3.561 -0.0250  0.2447 -0.1564
 1248W        W 2219   9.282   6.948  12.159 -0.0941  0.1519  0.0845
 1249W        W 2220  11.332  11.665   2.581 -0.1574 -0.0999 -0.1484
 1250W        W 2221  12.143   4.948  11.776  0.1123  0.0589 -0.1554
 1251W        W 2222   3.036  11.630   8.427  0.0503  0.0209  0.1600
 1252W        W 2223   8.607   3.418   5.336 -0.0606 -0.2713  0.2525
 1253W        W 2224  10.966   0.717   3.420  0.0326 -0.0971 -0.0965
 1254W        W 2225   4.978  10.379  11.367 -0.0255 -0.0623  0.2007
 1255W        W 2226  13.504   7.125   7.443  0.1647  0.0070  0.0813
 1256W        W 2227  10.529   5.469  10.430 -0.1528 -0.0699 -0.0764
 1257W        W 2228   2.625  11.699  12.613  0.0263 -0.1538 -0.0045
 1258W        W 2229   7.366   3.088   5.586 -0.2748  0.2415  0.1126
 1259W        W 2230   2.831   0.757   2.738  0.1919  0.3013 -0.3208
 1260W        W 2231   5.057   0.859   6.987  0.1757 -0.0402  0.1754
 1261W        W 2232   4.822  10.239   7.508 -0.3194  0.1120  0.1822
 1262W        W 2233   8.723   6.886  13.001  0.0909 -0.0819  0.0435
 1263W        W 2234  12.466   3.646   7.562  0.0234  0.0140 -0.0455
 1264W        W 2235  11.389   0.818   5.772  0.0972 -0.1600  0.0008
 1265W        W 2236   8.226   5.545  11.965 -0.0902  0.0312  0.0486
 1266W        W 2237   2.666   3.071  10.483 -0.1660 -0.1526 -0.1463
 1267W        W 2238   1.581   7.310   3.622 -0.0150  0.2159 -0.1139
 1268W        W 2239   8.353   7.256  13.103 -0.2143  0.0068  0.0464
 1269W        W 2240  11.561   5.252  10.703 -0.3226 -0.0192 -0.1937
 1270W        W 2241  12.932   3.362   6.768  0.1915 -0.1075  0.0070
 1271W        W 2242  10.240   6.326   2.187  0.2233 -0.2081 -0.1332
 1272W        W 2243  12.754  12.674   2.576 -0.1318  0.0558  0.0260
 1273W        W 2244   9.725   0.033  11.814  0.0713 -0.0606 -0.2226
 1274W        W 2245   7.581  12.424   4.535 -0.1450 -0.3511  0.0055
 1275W        W 2246  12.329   6.975  13.084 -0.0026  0.3007  0.1392
 1276W        W 2247   8.051   7.166  12.430 -0.2399  0.0562  0.1435
 1277W        W 2248  12.801   6.367   7.169  0.1182  0.0272 -0.0362
 1278W        W 2249   8.429  12.856  11.232  0.0558 -0.0070  0.3409
 1279W        W 2250   0.399  13.746   8.592  0.0254  0.3273  0.2673
 1280W        W 2251   5.722   3.371   6.429  0.2886 -0.1456 -0.6150
 1281W        W 2252  13.216   5.039   6.218 -0.2734  0.2272  0.1531
 1282W        W 2253   1.780   6.641   9.418  0.0210 -0.0407 -0.2075
 1283W        W 2254   7.759   4.100   8.390 -0.0507 -0.0156  0.0606
 1284W        W 2255   9.095   8.150   2.509  0.1762 -0.1959  0.4864
 1285W        W 2256   0.152   2.252   1.329  0.0812  0.1543  0.0732
 1286W        W 2257   6.661  13.753  12.427  0.1230  0.3222 -0.0628
 1287W        W 2258   7.852  12.342   3.180 -0.0416  0.1266  0.2032
 1288W        W 2259   0.632   6.090   6.733  0.1284 -0.4652 -0.0388
 1289W        W 2260   5.679   7.205  12.530 -0.0385  0.0789  0.0693
 1290W        W 2261  11.353   1.824  10.557  0.0075  0.0371 -0.1694
 1291W        W 2262   9.970   6.707  11.128 -0.0982 -0.2857 -0.2440
 1292W        W 2263   6.952   7.565   1.066  0.0963  0.2218  0.2348
 1293W        W 2264  13.644   7.966  11.563  0.3324 -0.2433 -0.3386
 1294W        W 2265  10.103   3.987  12.204 -0.0572 -0.0610 -0.2687
 1295W        W 2266   1.523   4.339   5.005 -0.1322 -0.1799 -0.3924
 1296W        W 2267   0.273   5.529  10.482  0.0476  0.1730  0.3183
 1297W        W 2268  13.301   3.957   9.229 -0.2416  0.2861 -0.1228
 1298W        W 2269   7.734   0.542   9.286  0.3615  0.1703  0.0140
 1299W        W 2270   4.244   4.744   0.375 -0.0186 -0.1110  0.1956
 1300W        W 2271  11.287   0.723   9.732  0.4247 -0.0516 -0.0142
 1301W        W 2272   6.209  13.090   8.543 -0.3304  0.0096  0.2004
 1302W        W 2273   2.038   3.733   8.261 -0.1179 -0.2232  0.2809
 1303W        W 2274  10.074   0.184   6.765  0.0184  0.0081  0.1375
 1304W        W 2275   9.429   3.327   9.270  0.0856 -0.2087  0.0454
 1305W        W 2276  12.869  12.545   4.362  0.0951 -0.0871  0.2736
 1306W        W 2277  10.815  11.861   0.445  0.1936  0.1226  0.1678
 1307W        W 2278  12.520  12.103   1.140  0.1096  0.0411 -0.1982
 1308W        W 2279   3.896   5.754   1.351 -0.0309  0.3552 -0.2137
 1309W        W 2280   9.183  13.356  12.883  0.1176 -0.2371  0.2865
 1310W        W 2281   2.247   1.282   7.744 -0.5040 -0.0755 -0.0719
 1311W        W 2282   2.692   6.161   6.724  0.0684 -0.0869  0.1174
 1312W        W 2283   4.987   8.297   1.308  0.0826 -0.2690 -0.0074
 1313W        W 2284   8.011  10.823   7.943  0.0605 -0.1144 -0.0136
 1314W        W 2285   4.775  13.849  12.709 -0.2232 -0.2105 -0.1109
 1315W        W 2286   1.931   1.121   7.414 -0.3782 -0.4580  0.1391
 1316W        W 2287   6.852   8.825   7.772 -0.0915  0.4921 -0.1494
 1317W        W 2288   4.910   1.235  11.389  0.1616 -0.0348 -0.3224
 1318W        W 2289   2.805   1.521   8.039 -0.0974 -0.0921  0.1626
 1319W        W 2290   6.993   0.081  11.631 -0.0269 -0.1434  0.3943
 1320W        W 2291   8.435   6.910   1.608 -0.2102  0.1103  0.1544
 1321W        W 2292   7.546  13.157   5.948 -0.0381 -0.0474  0.2473
 1322W        W 2293   4.841  10.409   3.768  0.0324  0.2681  0.2645
 1323W        W 2294   5.112   3.372   2.311  0.0054  0.1750  0.0090
 1324W        W 2295   4.035   5.707   4.726 -0.0351  0.0204 -0.1400
 1325W        W 2296   3.122   2.653  12.405  0.1650  0.2571  0.1019
 1326W        W 2297   9.277   8.724   2.570 -0.0888  0.2890  0.2851
 1327W        W 2298   8.399   6.408   6.956  0.1302  0.1967  0.1767
 1328W        W 2299   7.153  13.838   1.727 -0.3287 -0.0059 -0.2352
 1329W        W 2300   6.188  10.318   4.205  0.2083 -0.1639  0.3635
 1330W        W 2301   5.105   2.942   5.918 -0.1620 -0.4513  0.0949
 1331W        W 2302   0.931  10.390   6.070 -0.2755 -0.1560  0.4106
 1332W        W 2303   0.753  13.315   9.970  0.1080 -0.2169 -0.1548
 1333W        W 2304   6.309   4.669   6.750  0.1490  0.1168 -0.1721
 1334W        W 2305  10.227   9.124   9.058  0.1365 -0.0367  0.1506
 1335W        W 2306   5.089   4.781   7.416 -0.0460  0.2233  0.0742
 1336W        W 2307   4.560  12.845   5.215 -0.0272 -0.0475 -0.2709
 1337W        W 2308   1.506  13.291  12.466 -0.0528  0.2041  0.0215
 1338W        W 2309   0.878   0.817  12.996  0.1651 -0.0584  0.0996
 1339W        W 2310   8.030   4.116  11.099 -0.2528 -0.2242  0.0892
 1340W        W 2311  10.800   5.220   3.539  0.1104 -0.0846 -0.3299
 1341W        W 2312   1.346   9.357   1.311 -0.3283 -0.0404  0.0768
 1342W        W 2313  11.806  10.902   4.264  0.0166  0.1238 -0.0922
 1343W        W 2314   1.291   9.398   2.271 -0.2258 -0.0208  0.1149
 1344W        W 2315  13.615  10.177   7.056 -0.1920  0.3427 -0.0290
 1345W        W 2316  11.094  11.574   3.782 -0.2389 -0.1118  0.1001
 1346W        W 2317   0.056  12.220   6.360 -0.2768  0.3293  0.1289
 1347W        W 2318  13.163  11.340   3.468 -0.0573 -0.1150 -0.3946
 1348W        W 2319  12.151   6.865   9.064 -0.1544 -0.2382 -0.2944
 1349W        W 2320   6.579   7.540   7.922 -0.1539 -0.1397  0.0734
 1350W        W 2321  12.499  13.083  13.523 -0.1256 -0.1612 -0.0079
 1351W        W 2322   9.215   2.867   3.599 -0.4367  0.1143  0.0574
 1352W        W 2323   8.545   2.677   2.905 -0.2991  0.2370  0.0402
 1353W        W 2324   4.451   3.174  12.923  0.0587  0.1240 -0.1070
 1354W        W 2325   8.655   3.832   7.534 -0.0994 -0.0521 -0.2330
 1355W        W 2326   0.644   4.131   8.737 -0.0627  0.0311  0.3526
 1356W        W 2327   6.379   8.238  11.185  0.0499  0.2938 -0.0179
 1357W        W 2328  11.902  10.052  13.033  0.1148 -0.1268  0.0186
 1358W        W 2329  12.666  12.782  11.255  0.2778  0.1407 -0.3165
 1359W        W 2330  12.331  13.680   0.013  0.1359 -0.4359  0.0533
 1360W        W 2331  10.581  13.362   3.400  0.0046  0.2224  0.1026
 1361W        W 2332  13.270   5.712   7.612  0.1358 -0.2866  0.2164
 1362W        W 2333   6.749  11.826   6.792 -0.0593  0.0522 -0.1276
 1363W        W 2334   0.356  11.789  13.540 -0.0336 -0.1516  0.0265
 1364W        W 2335   8.127  12.674   9.747  0.0435 -0.1350  0.2939
 1365W        W 2336   0.419   5.638  12.158 -0.2578  0.1373  0.0933
 1366W        W 2337   8.685   2.376  13.175  0.0849  0.1165  0.1079
 1367W        W 2338  10.661   9.189   5.317  0.0370  0.2726 -0.1851
 1368W        W 2339  10.647   6.525   8.904  0.0510  0.0368  0.0828
 1369W        W 2340   0.983   9.293   9.221  0.0236 -0.0002 -0.0392
 1370W        W 2341  13.861  13.476  13.895  0.1209  0.3395  0.0091
 1371W        W 2342   6.962   3.402  10.915 -0.0342 -0.1645  0.0812
 1372W        W 2343   7.216   1.797  13.800  0.1163  0.1384 -0.2328
 1373W        W 2344  11.278   8.671   7.078 -0.0045  0.0683 -0.0444
 1374W        W 2345   9.916   9.726   9.721  0.0147  0.1027 -0.3027
 1375W        W 2346   7.184   5.471   0.580  0.1438 -0.2655 -0.1390
 1376W        W 2347   1.189   8.090   8.167  0.0030 -0.0741 -0.4238
 1377W        W 2348   8.386  13.120   6.441  0.0577 -0.0711 -0.0345
 1378W        W 2349  11.320   4.217   1.339 -0.2697  0.1460 -0.3060
 1379W        W 2350  11.256  10.670   5.069  0.0692  0.1309 -0.2729
 1380W        W 2351  13.054   4.321   9.060  0.3529  0.0418  0.2862
 1381W        W 2352   2.924   4.531   2.981  0.2949  0.2472 -0.1136
 1382W        W 2353   7.356   3.564   5.770  0.0442  0.1525 -0.1438
 1383W        W 2354  11.452  12.979  13.269  0.3458  0.2068  0.0728
 1384W        W 2355   2.024   9.728   6.197  0.0381 -0.0224  0.1077
 1385W        W 2356   8.920  12.780   5.268  0.0779 -0.1562  0.1225
 1386W        W 2357   0.951  13.064   9.550  0.0419  0.0689  0.1751
 1387W        W 2358   1.139  13.061  13.058  0.0709 -0.0182  0.1242
 1388W        W 2359  12.724   2.872   6.105 -0.1485 -0.0237  0.3046
 1389W        W 2360   9.054   6.102   4.050  0.0197 -0.0639  0.0872
 1390W        W 2361   5.654  13.650   4.339 -0.0945 -0.0084  0.1604
 1391W        W 2362   6.254   4.162  12.662  0.0938  0.0703  0.0668
 1392W        W 2363  12.631  11.227  10.043  0.0421 -0.0600 -0.1367
 1393W        W 2364   0.498  10.282   6.337  0.1941 -0.1029 -0.3083
 1394W        W 2365   2.835   5.516  10.714  0.3924  0.0656  0.0032
 1395W        W 2366  13.115   0.909   6.953 -0.2101  0.1133  0.2308
 1396W        W 2367   2.552   8.042   7.108 -0.1446 -0.0310 -0.0371
 1397W        W 2368   8.396   0.577   5.539 -0.1733 -0.2095  0.2941
 1398W        W 2369   7.271   8.487   3.166 -0.0047 -0.1153 -0.2516
 1399W        W 2370   2.239   6.003  12.349  0.0915  0.2403  0.2065
 1400W        W 2371  13.689   1.327   6.090  0.1567  0.0444 -0.0526
 1401W        W 2372   9.804   0.865  10.609 -0.0765  0.0169 -0.1490
 1402W        W 2373   0.137  13.420   9.350 -0.2786  0.2979  0.2903
 1403W        W 2374   5.174   6.375   1.517 -0.1471 -0.1640 -0.3723
 1404W        W 2375   4.504   9.161   4.900  0.1034  0.2266 -0.2966
 1405W        W 2376   3.862  12.215   3.370 -0.1690  0.1239  0.3082
 1406W        W 2377   8.107   9.268   8.634 -0.1498 -0.1466 -0.1271
 1407W        W 2378   3.740  11.931  11.842  0.1512  0.0365 -0.0346
 1408W        W 2379   5.397   1.017   0.720 -0.0304  0.0383 -0.0780
 1409W        W 2380   3.169   3.026   5.559  0.0755  0.0898 -0.3008
 1410W        W 2381  11.837  10.310   3.596 -0.0818  0.0398  0.1491
 1411W        W 2382   2.290  13.004   6.555  0.1736  0.0137  0.0638
 1412W        W 2383   7.944   6.374  13.213  0.0343  0.0849  0.0401
 1413W        W 2384  11.836   7.114   6.699  0.0784  0.0425 -0.2652
 1414W        W 2385   6.479   6.094   9.546 -0.2927  0.0259  0.0322
 1415W        W 2386  10.161   1.623   0.073 -0.0030 -0.1103 -0.0579
 1416W        W 2387   2.811  10.980   4.109 -0.2452  0.1706 -0.1794
 1417W        W 2388   9.566  13.748  10.450  0.2245 -0.2443  0.3143
 1418W        W 2389   1.574   3.172  13.092  0.1725  0.2482  0.1125
 1419W        W 2390  12.235   7.860   3.005  0.1283 -0.2237  0.0718
 1420W        W 2391   1.440   0.430   6.778 -0.2496  0.0633  0.3062
 1421W        W 2392   8.683  12.425   7.169  0.0255  0.1663  0.1346
 1422W        W 2393   7.118  11.776   5.453  0.1898 -0.4088 -0.1693
 1423W        W 2394   4.014   8.290  10.447  0.0369  0.2669 -0.0945
 1424W        W 2395   6.800   3.270  11.368 -0.1278  0.2614  0.2419
 1425W        W 2396   1.880   6.693   1.965 -0.0299  0.2154  0.0054
 1426W        W 2397   7.175  13.731   3.705  0.3012  0.1005 -0.1165
 1427W        W 2398   2.808   6.915   4.168 -0.0434 -0.0082 -0.3356
 1428W        W 2399  13.088   0.617   4.882  0.0256 -0.1840 -0.1460
 1429W        W 2400   9.734   2.468   5.042  0.6061  0.1597  0.0099
 1430W        W 2401   5.659   4.801   2.954 -0.4035  0.1598  0.2008
 1431W        W 2402   3.494   2.890   4.217  0.1293  0.1733  0.2198
 1432W        W 2403  11.291   5.366   5.826 -0.1710 -0.5017  0.1393
 1433W        W 2404   4.812   0.412  11.757 -0.1089  0.2475 -0.1289
 1434W        W 2405   1.755   5.712   5.105 -0.0247 -0.0837  0.0006
 1435W        W 2406   5.275   7.726  11.539 -0.0246 -0.1170 -0.1718
 1436W        W 2407   7.154  11.490   1.192  0.0629 -0.0221 -0.0576
 1437W        W 2408   6.265   7.513  11.921  0.0521  0.0915  0.0810
 1438W        W 2409  13.309   3.044   0.501  0.4411  0.1515  0.1023
 1439W        W 2410   5.495   5.300   9.850  0.2109  0.1155  0.2819
 1440W        W 2411   9.524   8.701   9.549  0.0684 -0.1612  0.3366
 1441W        W 2412   8.923   1.413   2.083 -0.3744  0.0930  0.2986
 1442W        W 2413   4.702   6.819   6.004 -0.3165 -0.1109 -0.1164
 1443W        W 2414   1.943   0.799  11.759 -0.0481  0.1267 -0.0614
 1444W        W 2415  11.492   5.823  10.780  0.0061  0.2801 -0.2912
 1445W        W 2416   8.329   3.732  10.883  0.1162 -0.2275 -0.2418
 1446W        W 2417   1.831   8.036  13.127 -0.1673 -0.0371 -0.3481
 1447W        W 2418  11.634   4.045   9.771 -0.1406  0.2466  0.1096
 1448W        W 2419   7.694   5.250   6.505 -0.1512 -0.2609  0.1302
 1449W        W 2420  10.182  11.905   6.636  0.1052  0.1900 -0.2758
 1450W        W 2421  11.598  13.913   4.074 -0.0792  0.1295 -0.0290
 1451W        W 2422   8.366   8.088  13.457 -0.0696  0.1481  0.3284
 1452W        W 2423   2.127   9.993   9.401  0.4162 -0.2298 -0.2501
 1453W        W 2424   8.009   2.539   3.832  0.0342  0.2266 -0.0116
 1454W        W 2425   9.570   3.004   1.337  0.0034  0.0881 -0.3203
 1455W        W 2426  13.437   3.249  11.591  0.0795 -0.1590 -0.0168
 1456W        W 2427   2.975   1.851  12.333 -0.1300  0.0756 -0.0105
 1457W        W 2428  11.138   8.727   4.663 -0.0291 -0.1468 -0.1064
 1458W        W 2429   4.841   2.688   7.218  0.1276 -0.2878  0.0349
 1459W        W 2430   2.089   3.558   6.688 -0.1305 -0.0011  0.1395
 1460W        W 2431   0.079   0.648   8.455  0.0069 -0.0864  0.0991
 1461W        W 2432   3.189   9.700   2.291 -0.0503  0.1277  0.0679
 1462W        W 2433   4.634   0.631  11.104  0.4300 -0.5599  0.0134
 1463W        W 2434   3.520  10.004   6.760 -0.1676 -0.2962 -0.0610
 1464W        W 2435   1.762   8.540  11.592  0.1630  0.0116 -0.0715
 1465W        W 2436   2.624  10.627   1.616  0.0424 -0.1317 -0.1120
 1466W        W 2437   7.916   1.216   0.713  0.2843 -0.2646 -0.1101
 1467W        W 2438  12.968   8.621   9.174 -0.2252 -0.0892 -0.1801
 1468W        W 2439   7.190   6.192  12.012  0.0685  0.1319  0.2035
 1469W        W 2440   5.741  10.252   3.364 -0.1225 -0.2425 -0.3226
 1470W        W 2441  12.735  11.251   2.140 -0.0029  0.1237 -0.1041
 1471W        W 2442   3.376   1.335   4.688  0.1972  0.0237  0.1212
 1472W        W 2443   6.838  12.307   2.232 -0.4194  0.1637 -0.2199
 1473W        W 2444  11.261   4.259   8.503 -0.4381 -0.3594  0.2090
 1474W        W 2445   4.479   8.525   4.922 -0.0593 -0.2225  0.1977
 1475W        W 2446  12.266  13.348   1.590  0.0057 -0.1899  0.2446
 1476W        W 2447  10.462   2.663   2.389 -0.1878  0.0106 -0.0180
 1477W        W 2448  11.116  10.458  13.566 -0.0854  0.0205 -0.0786
 1478W        W 2449  11.602   2.025   0.135 -0.3187  0.0890  0.0024
 1479W        W 2450  10.947   7.886  10.911  0.0068  0.0870 -0.0797
 1480W        W 2451  10.782  13.488   2.002 -0.0953  0.2958 -0.2322
 1481W        W 2452  12.828   5.878   7.730  0.0055  0.0323 -0.1432
 1482W        W 2453  13.449   9.783   6.179  0.0317  0.0161  0.0687
 1483W        W 2454   4.180  13.179   7.950 -0.1741 -0.3131 -0.0468
 1484W        W 2455   3.342   7.091  10.803  0.1382  0.1412  0.2456
 1485W        W 2456  13.546  12.963   8.558  0.3153 -0.0390 -0.0487
 1486W        W 2457   0.097   0.971   5.850 -0.3150  0.0850  0.0519
 1487W        W 2458   8.360   1.459   2.621 -0.2723  0.2313 -0.2088
 1488W        W 2459   1.790   3.048   4.205  0.2536  0.2046  0.0994
 1489W        W 2460  13.436   9.131  13.112 -0.1236 -0.1247 -0.2173
 1490W        W 2461   0.576   6.647  11.239 -0.2035  0.1121  0.0747
 1491W        W 2462   6.278  10.363   2.585  0.0639  0.1608  0.2512
 1492W        W 2463   4.243   1.957   2.137  0.1111 -0.0918  0.1062
 1493W        W 2464  11.888   1.520   2.995 -0.3764  0.2637 -0.1429
 1494W        W 2465   4.240  13.189   7.099 -0.0638  0.2148 -0.1300
 1495W        W 2466  12.122   2.513   3.826  0.0155  0.2808  0.2628
 1496W        W 2467  11.367  13.451   2.097 -0.0901 -0.0473  0.0048
 1497W        W 2468   7.527   1.467   0.927  0.0619 -0.1364  0.1151
 1498W        W 2469   4.117   5.411   5.494 -0.1044  0.0963 -0.0638
 1499W        W 2470   1.145   4.024   9.659  0.0714 -0.0604  0.0724
 1500W        W 2471   5.434   4.039  11.227 -0.0268  0.1193 -0.1477
 1501W        W 2472   3.708  12.539   7.674 -0.1112 -0.1891  0.2815
 1502W        W 2473  12.801   5.379   7.757 -0.1494  0.2835  0.1940
 1503W        W 2474  10.155   8.036   9.708 -0.1936 -0.0985  0.2682
 1504W        W 2475   1.408  12.831   2.044 -0.2920  0.1299 -0.0231
 1505W        W 2476   6.110   0.620  12.428  0.0745 -0.0931 -0.3139
 1506W        W 2477   1.205  10.019   6.207  0.0470  0.1061  0.0959
 1507W        W 2478   5.786   3.471   9.563  0.3250  0.0478 -0.3082
 1508W        W 2479  11.580   9.443   8.083  0.0634 -0.1298  0.1210
 1509W        W 2480  13.097   6.966   1.359  0.1971 -0.3689 -0.1349
 1510W        W 2481   7.227   4.759  12.754 -0.0771 -0.1636 -0.2457
 1511W        W 2482   1.440   2.161   4.918  0.1244  0.1576 -0.2782
 1512W        W 2483   7.347  13.008   7.497  0.1119 -0.0922  0.2096
 1513W        W 2484  10.106   3.235   8.031 -0.3408 -0.0981  0.1571
 1514W        W 2485   3.781   8.430   4.262  0.0335 -0.1087  0.0236
 1515W        W 2486   6.357   8.436  10.659 -0.0436  0.1426 -0.2739
 1516W        W 2487   3.022   1.941   2.792  0.3038  0.4528  0.1564
 1517W        W 2488   0.762   2.831   5.965  0.0907 -0.1459  0.0752
 1518W        W 2489   4.203   5.427   7.843 -0.0356  0.0024  0.3600
 1519W        W 2490  12.593  10.979   7.481  0.0461  0.2737 -0.3424
 1520W        W 2491   7.637   5.245   5.532  0.1610 -0.0910 -0.3452
 1521W        W 2492   3.737  11.430   2.639  0.1919  0.0012 -0.2087
 1522W        W 2493   7.227   0.182   2.568 -0.1594  0.3637 -0.0185
 1523W        W 2494   6.935   4.981  10.885  0.1867  0.2954 -0.0511
 1524W        W 2495   3.563   0.883   4.562 -0.0692  0.1253 -0.0354
 1525W        W 2496   1.071  13.786  11.860  0.4214 -0.0272 -0.0363
 1526W        W 2497   4.458   7.186   2.857  0.1388  0.1404 -0.1410
 1527W        W 2498   2.546   4.671   8.648 -0.3223 -0.0839 -0.0932
 1528W        W 2499  13.486   4.371  11.468  0.1556  0.0893 -0.2212
 1529W        W 2500   8.062   3.215  11.628 -0.2652 -0.0547  0.0171
 1530W        W 2501   1.816   1.706   9.296  0.0794 -0.0823  0.0922
 1531W        W 2502   0.341   3.600   1.751  0.1803  0.1233 -0.0097
 1532W        W 2503   1.977  11.987   3.893 -0.0682  0.3706  0.1884
 1533W        W 2504   9.890   7.498  12.042 -0.0039 -0.1158  0.1293
 1534W        W 2505   0.733   6.948   7.517 -0.2085 -0.3683 -0.0822
 1535W        W 2506   2.832   1.420   8.513  0.0961  0.0896  0.1177
 1536W        W 2507  13.143   8.711   1.072  0.0302 -0.0404 -0.0892
 1537W        W 2508   9.647   9.900   2.993  0.1565  0.1001  0.3452
 1538W        W 2509  12.540   9.579   7.920 -0.3299  0.1652 -0.2172
 1539W        W 2510   0.306  13.462   1.957  0.1037 -0.2026  0.1135
 1540W        W 2511   2.108   2.620   9.452  0.2258  0.2073  0.1181
 1541W        W 2512  12.485   5.966   7.319  0.1872 -0.1124 -0.0527
 1542W        W 2513   4.260   3.445  10.646  0.0811  0.1402  0.0780
 1543W        W 2514   3.793   4.504   8.342  0.0703  0.2926 -0.3995
 1544W        W 2515   6.266   6.839   9.876  0.1976  0.1558 -0.3116
 1545W        W 2516   3.635  10.876  12.014 -0.0040  0.1539 -0.1720
 1546W        W 2517   4.736  13.499   9.930  0.1911  0.2950 -0.0209
 1547W        W 2518  12.204   6.338   9.779  0.3377  0.1497 -0.3653
 1548W        W 2519  11.822  13.406  11.366 -0.1396 -0.0249 -0.0975
 1549W        W 2520   2.827   2.397   1.789  0.2072 -0.3453 -0.0291
 1550W        W 2521  10.934  13.205  10.048 -0.0558  0.1567 -0.1249
 1551W        W 2522  13.808   3.154   7.039 -0.1660  0.1245  0.2186
 1552W        W 2523   9.298   6.378   8.185 -0.2455 -0.0630 -0.0666
 1553W        W 2524   8.240   8.743   0.473  0.2564 -0.1041  0.2411
 1554W        W 2525   0.166   0.921  13.375 -0.1736 -0.0264 -0.0820
 1555W        W 2526   5.374   7.421  10.535  0.2298  0.0460 -0.0066
 1556W        W 2527  13.198   1.836   5.123  0.0820  0.2202 -0.0470
 1557W        W 2528   8.852   9.467   1.408 -0.0598 -0.0595 -0.1702
 1558W        W 2529   1.955   6.941   7.377 -0.4622 -0.0709  0.0846
 1559W        W 2530  13.316   8.298   5.941  0.2544 -0.2842  0.0463
 1560W        W 2531  10.270   7.181   6.271 -0.0248  0.1346 -0.0848
 1561W        W 2532   2.516   5.319   5.733 -0.1594  0.2816  0.3302
 1562W        W 2533   2.266   5.967   6.796  0.0870  0.3076 -0.0635
 1563W        W 2534   0.011   9.387   0.064 -0.1527  0.0383 -0.2238
 1564W        W 2535   0.248   1.274   8.170 -0.0527  0.4610 -0.0046
 1565W        W 2536   2.533   8.093   5.139  0.0274 -0.2024  0.2279
 1566W        W 2537   8.592   7.022   1.033  0.1337 -0.0512  0.0430
 1567W        W 2538   0.278   3.817  11.885 -0.0289  0.1768 -0.0160
 1568W        W 2539  10.594   4.520   7.429 -0.0943 -0.3036 -0.1320
 1569W        W 2540  12.418   2.693   2.235  0.0524  0.0925  0.1017
 1570W        W 2541   4.558   7.216   2.379 -0.1327  0.1474  0.0665
 1571W        W 2542   0.224  11.844   3.466  0.0014 -0.1231 -0.3799
 1572W        W 2543   9.950   9.527   7.196 -0.2916 -0.1187 -0.0999
 1573W        W 2544   2.049  13.724  11.844  0.2349 -0.0203  0.0453
 1574W        W 2545   4.821   9.846   4.952  0.0066 -0.0332 -0.0090
 1575W        W 2546   4.540   1.312   7.609  0.0468 -0.1310 -0.2179
 1576W        W 2547  12.620   8.561  12.858  0.2441 -0.1160 -0.2039
 1577W        W 2548   3.643   1.132  12.531  0.1223 -0.0216 -0.2004
 1578W        W 2549   1.523   9.207  13.909  0.1673  0.0418  0.2536
 1579W        W 2550  12.334   8.594   8.024 -0.0792  0.2533  0.0341
 1580W        W 2551   6.730   1.129   0.238 -0.0729  0.0136  0.1086
 1581W        W 2552   2.134  13.778  10.424 -0.0609 -0.0158 -0.2808
 1582W        W 2553   0.776  12.471   4.424 -0.2020  0.1908  0.1722
 1583W        W 2554   3.601  11.235   9.627 -0.0499  0.2731  0.0053
 1584W        W 2555  12.688   6.262   1.019 -0.0495 -0.0503  0.1953
 1585W        W 2556   3.855  13.676  11.500  0.2032 -0.1843  0.3209
 1586W        W 2557  10.060   3.626   7.656 -0.2442 -0.0957  0.2755
 1587W        W 2558   9.695  10.102   9.468  0.2037 -0.2464 -0.1158
 1588W        W 2559   7.054  11.846   2.456 -0.0332  0.2065 -0.2317
 1589W        W 2560  13.161  11.944   0.647 -0.1768  0.0435  0.0883
 1590W        W 2561   9.421  12.857   9.146 -0.2233  0.0191 -0.1815
 1591W        W 2562  12.243   4.655   7.873 -0.5018  0.1160 -0.3761
 1592W        W 2563  10.666   7.402   5.970  0.1525  0.1895  0.1317
 1593W        W 2564   7.479   3.747   4.095 -0.0090 -0.3733 -0.0351
 1594W        W 2565   9.805   4.784  12.414 -0.0936 -0.1539 -0.2264
 1595W        W 2566  12.522   7.708  12.159 -0.0556  0.0705  0.1430
 1596W        W 2567   3.888   0.379   7.128 -0.2282 -0.2461  0.0044
 1597W        W 2568   8.670   3.212  10.139  0.1434 -0.1283 -0.0398
 1598W        W 2569   1.266  10.045   5.717 -0.3064 -0.0318  0.0091
 1599W        W 2570   6.758  12.930   4.287  0.0127  0.1218  0.0859
 1600W        W 2571   9.019   7.620   6.719  0.1424  0.2619 -0.1297
 1601W        W 2572   8.187  12.163   9.623  0.0003  0.0300 -0.1323
 1602W        W 2573   6.585   5.989   0.633 -0.0313  0.0469  0.0935
 1603W        W 2574  12.607   6.803   6.068  0.0458 -0.4009 -0.0951
 1604W        W 2575   1.952   2.165   9.313 -0.0405 -0.2912 -0.3484
 1605W        W 2576   0.767   0.356   2.767 -0.1101  0.4092 -0.0369
 1606W        W 2577   8.567   0.561   5.080  0.0754 -0.1836 -0.0382
 1607W        W 2578  11.734   5.463   5.609  0.5302 -0.0970  0.0875
 1608W        W 2579   2.923   2.841  11.550  0.0196 -0.2095  0.2004
 1609W        W 2580   6.976   7.503   4.007 -0.0343 -0.1761  0.0511
 1610W        W 2581  10.339   5.790   1.991 -0.1821  0.1157 -0.0982
 1611W        W 2582   9.616   0.068   6.833  0.3967 -0.0373  0.2296
 1612W        W 2583   8.597   2.005  13.569 -0.2325 -0.3979  0.2339
 1613W        W 2584  10.495  12.451  13.906 -0.1003  0.0054  0.0818
 1614W        W 2585   7.271   9.410  11.095  0.0177 -0.1878 -0.1332
 1615W        W 2586   2.415  13.306   8.264  0.0461  0.3820 -0.3709
 1616W        W 2587   8.027   0.009   6.376  0.0793 -0.1582  0.3367
 1617W        W 2588   6.362   7.189   3.609 -0.0194 -0.1568 -0.1069
 1618W        W 2589  10.828   8.449   1.248  0.1170  0.1116 -0.0107
 1619W        W 2590   3.613   9.616   9.822  0.1516 -0.0636 -0.2082
 1620W        W 2591  12.209  11.656   3.717 -0.4614 -0.0942 -0.1239
 1621W        W 2592  10.171  13.738   9.109  0.0444 -0.1943  0.1088
 1622W        W 2593   6.746   4.217  13.760 -0.0410  0.2001 -0.2349
 1623W        W 2594   4.528   2.200  11.461 -0.0993  0.1897  0.0061
 1624W        W 2595  12.071   9.685   3.225 -0.3949 -0.1088  0.1156
 1625W        W 2596   1.007   2.377   7.941  0.2158  0.0356 -0.1739
 1626W        W 2597   5.949   9.406   2.693  0.2126 -0.0496 -0.1559
 1627W        W 2598   6.048  10.133  11.696  0.1276 -0.2321 -0.0220
 1628W        W 2599   7.190  13.169   5.597 -0.0239 -0.1243 -0.0645
 1629W        W 2600   4.443  11.764  13.407 -0.0172  0.0830 -0.1423
 1630W        W 2601   4.889   8.336  12.958  0.0365  0.1809  0.1372
 1631W        W 2602  10.462   1.156  12.600  0.0724 -0.0687  0.1533
 1632W        W 2603   5.032   6.757   5.594 -0.0313 -0.1431 -0.2375
 1633W        W 2604   5.953   2.949   5.162  0.0426 -0.0212 -0.0319
 1634W        W 2605  10.789   5.246   4.559 -0.1147  0.2742 -0.1676
 1635W        W 2606   2.434   4.790  13.875  0.1734 -0.3296  0.2475
 1636W        W 2607   7.520   8.577  11.620  0.1243 -0.2177 -0.3278
 1637W        W 2608   1.860   0.296  11.647 -0.0612  0.1274  0.2863
 1638W        W 2609  12.790   6.312  10.013 -0.1263  0.0492 -0.0168
 1639W        W 2610   0.387  11.163   8.166  0.2432 -0.1667  0.0042
 1640W        W 2611  10.367   0.111  10.769 -0.0251  0.0711 -0.0401
 1641W        W 2612   7.281   1.307   6.695 -0.0749 -0.2987  0.0077
 1642W        W 2613   9.981   8.477   6.907  0.0050  0.4864 -0.0459
 1643W        W 2614   0.169   4.880  10.957  0.1397  0.1717 -0.0108
 1644W        W 2615   2.499   2.388  10.447 -0.0231 -0.0544  0.2264
 1645W        W 2616  10.051   4.446   2.826 -0.2790 -0.0332 -0.1068
 1646W        W 2617  12.906  12.212   1.493  0.1045 -0.0918  0.1255
 1647W        W 2618   1.631   6.828   3.823 -0.1084  0.3435 -0.2068
 1648W        W 2619   8.426  11.000   5.446 -0.0986  0.2964  0.0182
 1649W        W 2620  13.378  12.257   1.772  0.1056  0.4414 -0.2464
 1650W        W 2621   2.076   7.000  11.376 -0.1517  0.0740 -0.2584
 1651W        W 2622   5.754   2.735  11.185  0.0355  0.0588 -0.0485
 1652W        W 2623   6.028   3.834   0.697 -0.1240 -0.2708 -0.0966
 1653W        W 2624   9.293   2.292   5.889 -0.1464 -0.1172  0.0826
 1654W        W 2625  12.249  11.420   6.194  0.0430  0.1662 -0.1652
 1655W        W 2626   0.120  11.405   3.144  0.1319 -0.0079 -0.2932
 1656W        W 2627   8.958   6.661  11.727  0.0634 -0.1014 -0.0113
 1657W        W 2628   7.660   6.688   2.090 -0.2991  0.0804 -0.0551
 1658W        W 2629   6.489   4.718  12.768  0.0661 -0.1348 -0.1435
 1659W        W 2630   0.800   2.371   5.756 -0.0960  0.1923 -0.0708
 1660W        W 2631   9.375  11.624   8.684  0.0634 -0.2979  0.0994
 1661W        W 2632  10.722   0.939  11.769 -0.1551 -0.1753  0.1023
 1662W        W 2633  11.131   4.657  12.843  0.0725  0.0027  0.2287
 1663W        W 2634   3.213   8.550   9.085 -0.1923  0.5793 -0.1288
 1664W        W 2635  11.260   5.489   2.523  0.0616  0.0015  0.0928
 1665W        W 2636  11.053   8.870   5.274 -0.1069 -0.3026  0.2117
 1666W        W 2637   6.966   7.950   6.345 -0.1385 -0.1075 -0.1121
 1667W        W 2638   4.105   6.231   1.343 -0.4385 -0.2579 -0.1324
 1668W        W 2639  10.742  12.742   7.399 -0.0088 -0.0458 -0.1544
 1669W        W 2640   9.675   5.915  10.546  0.1906 -0.1659 -0.0620
 1670W        W 2641   8.613   7.717   3.167  0.1024 -0.0872 -0.0839
 1671W        W 2642   5.790   4.982   2.006 -0.2498 -0.3850 -0.1290
 1672W        W 2643   7.730   3.457   5.357  0.0880 -0.0380 -0.0570
 1673W        W 2644  12.453   1.051   1.272  0.1004 -0.0053 -0.0829
 1674W        W 2645  10.968   4.211   8.110 -0.2112 -0.1713  0.1600
 1675W        W 2646   2.200   8.154   3.523  0.0625 -0.3427  0.1965
 1676W        W 2647   0.209   1.037   2.061  0.1173  0.2361 -0.0275
 1677W        W 2648   8.666  10.587   5.375  0.0301  0.1740  0.0738
 1678W        W 2649   6.611   1.219   9.150 -0.1704 -0.2067  0.0550
 1679W        W 2650   7.969   1.118   5.040  0.1867 -0.0772  0.2139
 1680W        W 2651   5.495   5.109   0.899  0.0912 -0.1574  0.1332
 1681W        W 2652   1.834   3.863   7.013  0.0889  0.2780  0.0631
 1682W        W 2653   4.003   1.819   2.855  0.0789 -0.2506 -0.0007
 1683W        W 2654   8.833  11.095   7.676  0.3618 -0.0163  0.0620
 1684W        W 2655  11.619   3.641   5.860  0.0307  0.2786  0.2657
 1685W        W 2656   1.117   7.358   9.719 -0.0473  0.1076  0.0069
 1686W        W 2657   4.121   9.956   6.931  0.1265  0.0924  0.1660
 1687W        W 2658   5.151  12.540   2.991 -0.0353  0.0202  0.0696
 1688W        W 2659   2.507   2.062  12.200 -0.2987 -0.2748 -0.0358
 1689W        W 2660   0.653   3.834  13.708 -0.0924 -0.0448  0.2917
 1690W        W 2661   1.273  12.810   5.571 -0.3373 -0.3055  0.1870
 1691W        W 2662   2.332   3.038   7.029  0.2360 -0.1586  0.0826
 1692W        W 2663   8.515  12.500  10.014  0.2691 -0.1697 -0.5107
 1693W        W 2664  11.865   5.941   5.680  0.0970 -0.1354  0.1326
 1694W        W 2665   7.433  10.118   1.613 -0.1882 -0.3365 -0.0627
 1695W        W 2666   1.867   6.419   7.537  0.1494  0.1651  0.2521
 1696W        W 2667   5.855  13.771   7.789  0.0938  0.0427 -0.4560
 1697W        W 2668   3.019   7.055   9.693 -0.0485  0.0272  0.0177
 1698W        W 2669   9.933   7.064  12.907 -0.1054 -0.0432  0.1756
 1699W        W 2670   4.387   6.195   0.893 -0.2971 -0.0780  0.1314
 1700W        W 2671   2.883  11.308   1.134  0.4011 -0.1584  0.1483
 1701W        W 2672  13.465   3.295   9.905  0.2516  0.0160  0.0224
 1702W        W 2673   1.877   7.461   6.689  0.1241 -0.0009 -0.3552
 1703W        W 2674   7.794   2.749   1.348 -0.0333  0.0104 -0.4670
 1704W        W 2675   2.588   4.597   0.995 -0.0127 -0.2867 -0.1180
 1705W        W 2676  11.071   6.532   1.393  0.0767 -0.1797  0.0577
 1706W        W 2677   3.082   3.893   0.746  0.1033  0.0570 -0.0142
 1707W        W 2678  10.553   2.183  10.496  0.2640 -0.1939  0.1515
 1708W        W 2679   7.014  12.009   5.915  0.3169 -0.2491 -0.1218
 1709W        W 2680   4.238  11.864  10.460 -0.0978 -0.0693 -0.2948
 1710W        W 2681   7.673   4.932   9.413 -0.1638  0.4467 -0.1509
 1711W        W 2682  10.417   5.511   9.399 -0.2256 -0.1520  0.4017
 1712W        W 2683   8.203   0.414   4.293  0.0745 -0.1252  0.0509
 1713W        W 2684   4.916   3.004  12.749  0.2152  0.0555  0.0368
 1714W        W 2685  10.141  11.437   8.217  0.0851  0.2025 -0.2636
 1715W        W 2686   9.038   4.816   2.231 -0.2656  0.0262 -0.2567
 1716W        W 2687   1.120   6.428   1.734 -0.0694 -0.3383 -0.0642
 1717W        W 2688  12.364   8.452   4.956 -0.1485  0.1496  0.5194
 1718W        W 2689   1.163  11.250  11.369  0.1086  0.2304 -0.0669
 1719W        W 2690  11.944  10.425   4.085 -0.0814  0.0362 -0.1246
 1720W        W 2691   2.926   6.261  10.212 -0.0554 -0.0496  0.0105
 1721W        W 2692   0.040  10.644   2.756  0.3436  0.0275  0.0980
 1722W        W 2693   1.818  13.657   9.180 -0.1139 -0.0424  0.1556
 1723W        W 2694   2.079   4.730   2.594 -0.2341 -0.0438  0.1829
 1724W        W 2695   3.685   7.831   9.744 -0.0980  0.3485  0.3359
 1725W        W 2696   1.654   4.967  10.851 -0.3597 -0.1844 -0.1838
 1726W        W 2697   0.631   7.730   5.515  0.3071  0.0754  0.2262
 1727W        W 2698  11.498   8.313   0.481  0.0819 -0.0319  0.0292
 1728W        W 2699  13.530   8.649  10.041 -0.0915 -0.0330 -0.0807
 1729W        W 2700  11.650   5.028  11.834 -0.0512  0.0535 -0.1659
 1730W        W 2701  10.837   2.803   2.956  0.2114  0.1542 -0.0601
 1731W        W 2702   6.509   8.697   3.876  0.1802  0.1090 -0.3018
 1732W        W 2703   3.921   0.184   1.851  0.0429 -0.0017 -0.0350
 1733W        W 2704   9.706   1.892   0.165  0.1100 -0.0238 -0.5072
 1734W        W 2705   1.379  10.855   8.042  0.0133 -0.2598  0.0515
 1735W        W 2706  10.987  10.993  12.602 -0.0074  0.2690 -0.2005
 1736W        W 2707   0.840   3.716   5.198  0.3127  0.0624 -0.0150
 1737W        W 2708   0.906  11.984   9.508 -0.1957  0.0679 -0.1750
 1738W        W 2709   5.369   8.912   3.483  0.0811  0.0158  0.0454
 1739W        W 2710   0.861   3.105   9.706  0.2144 -0.1847 -0.1057
 1740W        W 2711  12.082   7.095   2.417  0.0632 -0.4272 -0.2055
 1741W        W 2712   0.457   7.695   8.743 -0.0742  0.0898 -0.0958
 1742W        W 2713  12.000   2.640   4.953  0.1074 -0.2467 -0.1439
 1743W        W 2714  13.590   1.919  12.716 -0.0132 -0.1207 -0.3765
 1744W        W 2715   2.167   0.534   4.873  0.0416  0.0348 -0.0830
 1745W        W 2716   8.604  11.994   5.454  0.4382 -0.2310  0.1974
 1746W        W 2717   1.702  12.204   9.767 -0.0635  0.0444 -0.1203
 1747W        W 2718  13.700   0.813   9.895 -0.0932 -0.0106 -0.1059
 1748W        W 2719   3.536   7.066  13.531 -0.2359  0.0216 -0.0371
 1749W        W 2720   9.233  10.186   9.190 -0.0371  0.0611 -0.0576
 1750W        W 2721  11.694   9.358  12.025  0.1556  0.0958 -0.0612
 1751W        W 2722   1.916   0.906  12.288 -0.0159  0.0778 -0.0422
 1752W        W 2723  13.476   5.745   3.086 -0.0629  0.1387  0.1378
 1753W        W 2724   3.400   6.887  11.994  0.1854 -0.1281 -0.2455
 1754W        W 2725   4.640   7.882   3.217  0.1899 -0.3896  0.0963
 1755W        W 2726   8.830   3.935  11.737  0.2261 -0.3636  0.5037
 1756W        W 2727  10.532   6.670  12.337  0.0936 -0.1753  0.0948
 1757W        W 2728   9.280   0.017   7.645 -0.1308  0.0820 -0.0409
 1758W        W 2729   2.475   9.556  11.598  0.0347 -0.3112  0.0526
 1759W        W 2730   0.853   9.654   4.379 -0.0151 -0.0554  0.0089
 1760W        W 2731  11.331   5.587  13.147 -0.2116 -0.0806 -0.1186
 1761W        W 2732  13.088   8.516  12.618 -0.0299  0.0792 -0.2570
 1762W        W 2733   6.106   7.845  11.090 -0.1424 -0.2695 -0.0021
 1763W        W 2734   7.024   0.767  12.693 -0.1329  0.2021 -0.0429
 1764W        W 2735   4.971   8.207   2.786  0.2231 -0.0848  0.0208
 1765W        W 2736  13.710  13.903  12.060  0.1312 -0.0255  0.4914
 1766W        W 2737   4.345   7.974   6.942 -0.1860  0.2938  0.2194
 1767W        W 2738   4.057  10.071   1.710  0.1568  0.3454  0.2616
 1768W        W 2739   7.948   8.230   6.470 -0.0606 -0.1651  0.0473
 1769W        W 2740   4.943   9.450  11.034 -0.3097 -0.3179  0.2788
 1770W        W 2741   3.482   2.240   7.735  0.4634  0.1492 -0.2048
 1771W        W 2742   3.839   7.012  10.124 -0.2947  0.1877  0.1267
 1772W        W 2743   2.389   0.547   2.591  0.0304 -0.0613 -0.1421
 1773W        W 2744  10.927  10.932   3.131  0.1758  0.0630  0.1407
 1774W        W 2745   5.389   2.742  12.617 -0.2470  0.0763  0.1061
 1775W        W 2746   4.679   0.660   4.903  0.0308 -0.0320 -0.4234
 1776W        W 2747   3.527   0.494  13.344  0.2677 -0.0099  0.1068
 1777W        W 2748  12.014  11.419   1.621  0.1967  0.0079  0.1161
 1778W        W 2749  10.361   2.148   1.269  0.0621 -0.1769 -0.0676
 1779W        W 2750   4.164   7.204   0.853 -0.2560  0.0266  0.1700
 1780W        W 2751   6.803   9.012   0.410 -0.1778 -0.0207  0.2746
 1781W        W 2752  10.110  12.489  13.210  0.0420  0.0314 -0.3421
 1782W        W 2753  12.326   8.342   2.889 -0.0801 -0.0654 -0.0763
 1783W        W 2754   8.716   1.477  12.630  0.1936  0.1483 -0.0131
 1784W        W 2755  10.247   9.687   8.285 -0.0298 -0.0193 -0.2231
 1785W        W 2756  13.466   2.056   9.523 -0.3121 -0.2072  0.5629
 1786W        W 2757   2.091  11.270  13.263 -0.1704 -0.1256  0.0444
 1787W        W 2758  10.337  13.559   7.421  0.2908  0.0203  0.6513
 1788W        W 2759  12.166   9.995   3.633  0.2619  0.0347 -0.2310
 1789W        W 2760  11.979  11.544   7.715  0.0801 -0.0007 -0.0831
 1790W        W 2761  13.129  11.975   2.601  0.0845 -0.2588 -0.6333
 1791W        W 2762   1.419   1.350   1.053  0.3756 -0.3210  0.0089
 1792W        W 2763   9.131   2.437   2.887 -0.2094 -0.2115  0.0883
 1793W        W 2764  13.713   1.109   8.313  0.1170  0.0685  0.2866
 1794W        W 2765   6.285  12.872   3.307 -0.0119  0.0763  0.0924
 1795W        W 2766  10.966   6.981   1.649 -0.1879 -0.1346 -0.0833
 1796W        W 2767   0.571  12.734   5.771  0.2083  0.0040  0.2735
 1797W        W 2768   2.648  13.847  12.452 -0.1779 -0.1919  0.2327
 1798W        W 2769   1.155   4.859   9.573 -0.4147 -0.0310  0.1925
 1799W        W 2770   3.078  12.522  10.108  0.1774 -0.0378 -0.0573
 1800W        W 2771   2.844   0.023  11.677  0.0107 -0.1106  0.2655
 1801W        W 2772  12.973  11.558   6.739  0.2511  0.1012  0.1957
 1802W        W 2773   8.379   8.843  13.295 -0.0206 -0.0053  0.0181
 1803W        W 2774   4.873   1.128   3.154  0.3144  0.1010  0.2199
 1804W        W 2775   1.247   4.241  12.297  0.0699  0.2509  0.3085
 1805W        W 2776  13.656  13.216   7.622  0.3713  0.0470  0.0395
 1806W        W 2777   7.474   1.606   1.905 -0.1528  0.0597 -0.2800
 1807W        W 2778   3.788   4.857   0.214  0.2457 -0.0077 -0.2417
 1808W        W 2779   1.581   4.886   7.667 -0.2620 -0.0182 -0.2390
 1809W        W 2780  10.762   6.420   0.986 -0.0504  0.1188 -0.0291
 1810W        W 2781   0.739   8.987   0.714 -0.2779  0.1498 -0.0192
 1811W        W 2782   2.099   3.093   0.290 -0.1709  0.1659 -0.2787
 1812W        W 2783   2.254   7.429  13.613  0.1614  0.3030 -0.0904
 1813W        W 2784   0.364  11.658   8.390 -0.0641  0.2546  0.1380
 1814W        W 2785  10.119   8.886   5.738  0.1416 -0.1016  0.0531
 1815W        W 2786   2.442  11.192  10.681  0.0184  0.0074  0.1570
 1816W        W 2787   2.836  12.352   5.443  0.2301 -0.1476 -0.0756
 1817W        W 2788   1.260   0.065  10.165  0.0837  0.4045 -0.0638
 1818W        W 2789   3.907   6.516  12.593 -0.0698  0.2682 -0.1652
 1819W        W 2790   0.894   6.018  13.874 -0.0072 -0.1840 -0.1023
 1820W        W 2791   3.606   9.269   6.196  0.0015 -0.5223 -0.3958
 1821W        W 2792   2.059   7.501   5.368  0.0967  0.3069 -0.1612
 1822W        W 2793  12.467   3.607   9.519 -0.0089  0.4030 -0.1462
 1823W        W 2794   9.803   6.791   8.375  0.0260 -0.0399 -0.1171
 1824W        W 2795   8.651   2.660   5.996  0.0235  0.1977  0.1368
 1825W        W 2796  12.363   9.116   8.083 -0.0841  0.1125  0.2630
 1826W        W 2797   8.569  10.889   6.429 -0.1882  0.1628 -0.1218
 1827W        W 2798   1.986   0.280   3.736 -0.0859 -0.0759  0.0342
 1828W        W 2799   7.234   5.723   3.801  0.2728  0.1058  0.0791
 1829W        W 2800  11.365  12.732   6.669  0.5566  0.0976  0.1772
 1830W        W 2801   4.358  13.247   9.393 -0.0280 -0.1325 -0.0867
 1831W        W 2802  13.334   5.687   0.231 -0.0920  0.2978 -0.5045
 1832W        W 2803  13.577   8.740  12.692 -0.1518 -0.2272  0.1902
 1833W        W 2804   8.940  13.899   4.384  0.2752  0.1662  0.0611
 1834W        W 2805   3.622   8.870   3.019  0.1044 -0.2108  0.1735
 1835W        W 2806   3.897   6.739   3.914 -0.0260 -0.2520 -0.0276
 1836W        W 2807  12.216   9.678   7.454 -0.0034 -0.0327  0.1795
 1837W        W 2808   9.510   3.207   9.789 -0.0209  0.1895  0.1546
 1838W        W 2809   9.580   6.558   2.301 -0.1237  0.0203 -0.4041
 1839W        W 2810  10.146   1.140   7.134  0.2280  0.2242  0.3072
 1840W        W 2811  11.231  12.862   0.336  0.2241  0.1885  0.0274
 1841W        W 2812   0.628   7.155   2.026 -0.2157  0.3761  0.1277
 1842W        W 2813   1.569   7.494   2.012 -0.1699  0.2404 -0.0094
 1843W        W 2814   0.009   4.515  12.575  0.0060 -0.2763  0.0282
 1844W        W 2815   5.704   9.456   6.086  0.1940  0.0160 -0.1065
 1845W        W 2816   9.575  11.006   3.337 -0.0111  0.2240  0.1553
 1846W        W 2817   7.895   3.424   4.053 -0.1334 -0.1397  0.1589
 1847W        W 2818   4.844   8.499   9.800  0.2675 -0.0786 -0.2780
 1848W        W 2819  12.107  11.980   7.498  0.2088  0.1296  0.1835
 1849W        W 2820   6.294   5.590  13.247  0.0217  0.4382 -0.0553
 1850W        W 2821   7.016   6.947  13.258  0.0002 -0.0968  0.3306
 1851W        W 2822   4.819   1.650   7.245  0.2345 -0.3123  0.2842
 1852W        W 2823   4.233   2.019   5.868  0.0511  0.1421 -0.0631
 1853W        W 2824   6.426   1.538  10.171  0.1073  0.1105 -0.0310
 1854W        W 2825   2.848  13.594  12.075 -0.2085 -0.2225 -0.0448
 1855W        W 2826   9.363  12.911   3.509 -0.2779  0.0912 -0.0032
 1856W        W 2827   9.717   6.222  10.123 -0.0217  0.2338  0.1345
 1857W        W 2828  11.330   9.891  12.804  0.2022  0.3148 -0.0698
 1858W        W 2829   5.070   4.216  10.944 -0.0510  0.1552 -0.0895
 1859W        W 2830  10.396   3.395   8.951 -0.0152 -0.0190  0.2051
 1860W        W 2831  12.098   8.077   1.159  0.1473 -0.2817  0.0521
 1861W        W 2832   7.913   4.657  10.885 -0.0324 -0.0355  0.1653
 1862W        W 2833   0.607   3.003  13.273  0.2213  0.3037  0.4566
 1863W        W 2834   6.830   5.212   2.924 -0.2358  0.3888 -0.3282
 1864W        W 2835   3.315   5.431  10.992  0.2416  0.0011 -0.2008
 1865W        W 2836   3.979   5.486   0.638  0.4969 -0.1308 -0.0981
 1866W        W 2837   6.497   9.555   1.718 -0.1999 -0.1421 -0.0442
 1867W        W 2838   3.049  12.173   1.098  0.2990 -0.0809  0.1528
 1868W        W 2839  13.677   3.194  10.832  0.2915  0.1939 -0.1790
 1869W        W 2840   8.840   4.420   9.382  0.0662  0.0227 -0.3109
 1870W        W 2841   0.045   7.330   2.353  0.0020 -0.0114 -0.1506
 1871W        W 2842   8.002   5.017   1.426  0.0235  0.2456 -0.1131
 1872W        W 2843  11.006   8.364  12.714  0.3216 -0.3114 -0.2732
 1873W        W 2844   9.548   6.347   4.151 -0.1859 -0.0034 -0.1113
 1874W        W 2845   2.464   7.632   2.107  0.1595 -0.0367  0.0082
 1875W        W 2846   8.169   3.568   2.352  0.0872 -0.0240 -0.0224
 1876W        W 2847   5.932   7.926  12.180 -0.3923  0.0663 -0.4113
 1877W        W 2848  13.300  12.424   4.894  0.0831  0.0988 -0.2584
 1878W        W 2849   1.684   5.994   5.971  0.1892 -0.1628  0.2874
 1879W        W 2850   2.598  13.313   3.835 -0.0137  0.0292 -0.0165
 1880W        W 2851   0.626   7.207   6.128  0.1383  0.0050  0.0587
 1881W        W 2852   0.023   1.505  12.629 -0.1155  0.0751 -0.3064
 1882W        W 2853  10.236   4.843  13.706 -0.1607 -0.0372 -0.1510
 1883W        W 2854   2.763   1.256   1.220  0.0100 -0.0413  0.2548
 1884W        W 2855   8.706  13.563   6.398 -0.0208  0.0494  0.1109
 1885W        W 2856   3.998  11.185   8.819  0.2890  0.0731 -0.1995
 1886W        W 2857  13.670   6.347   3.789 -0.2376 -0.3487  0.0032
 1887W        W 2858   1.656  12.288   0.061  0.0650 -0.2897 -0.0340
 1888W        W 2859   4.519   9.362   4.302 -0.0686 -0.0724 -0.1332
 1889W        W 2860   8.962  13.818   9.533  0.0169  0.3361  0.1974
 1890W        W 2861   1.180  12.990  11.178 -0.0108  0.1368 -0.0767
 1891W        W 2862   4.791   7.546   2.676  0.2176  0.1059 -0.1626
 1892W        W 2863   3.415   5.897   3.466  0.0680 -0.1805 -0.0537
 1893W        W 2864   0.850   7.928   4.194  0.0567  0.0145  0.0944
 1894W        W 2865   7.418   2.564  11.194  0.1987  0.0457 -0.3229
 1895W        W 2866  13.746  13.207   8.998  0.2035  0.1850  0.1247
 1896W        W 2867  10.859   0.500   9.557 -0.1747 -0.1213  0.1375
 1897W        W 2868   5.731   4.325   0.724 -0.1925  0.1571 -0.1974
 1898W        W 2869   6.494   2.127   6.747 -0.2129  0.0491 -0.1731
 1899W        W 2870   3.459  12.842   6.616 -0.2028  0.1845 -0.0736
 1900W        W 2871  11.797  12.911   1.508  0.1868 -0.1702  0.1045
 1901W        W 2872  11.845  11.032   6.994 -0.1526 -0.1601  0.1156
 1902W        W 2873  12.485   5.334  11.740  0.0364  0.2880 -0.1297
 1903W        W 2874   8.043   4.120   2.133  0.2487  0.2525  0.0245
 1904W        W 2875   9.148   5.369   5.968 -0.1673 -0.0164  0.3649
 1905W        W 2876   0.976   9.250   7.992  0.0037 -0.2221  0.0441
 1906W        W 2877  13.027   8.874   5.151 -0.1711 -0.4578 -0.2582
 1907W        W 2878  12.364   9.083   1.564 -0.1939  0.0957  0.0103
 1908W        W 2879   7.308   8.305   6.553 -0.1381 -0.0010 -0.0978
 1909W        W 2880  10.866   1.301   5.948 -0.3493  0.3218  0.2650
 1910W        W 2881   3.923   7.129   9.604 -0.1004 -0.1993 -0.0064
 1911W        W 2882   2.369   1.065  13.207 -0.0803  0.2342 -0.1494
 1912W        W 2883   3.873   3.657  12.135  0.2183 -0.1245  0.0780
 1913W        W 2884   7.735  12.350   9.531 -0.2947  0.0593  0.2983
 1914W        W 2885   2.450   5.624  13.322  0.1684  0.0644  0.2612
 1915W        W 2886   0.156   7.143  10.418 -0.2135  0.1163  0.1383
 1916W        W 2887   9.325   1.210  11.829 -0.0916  0.1573  0.3702
 1917W        W 2888  13.577  13.181   6.372 -0.1374  0.1195 -0.1725
 1918W        W 2889   8.427   4.456   4.935 -0.0754 -0.0458  0.1610
 1919W        W 2890   5.581   8.596   3.020  0.3534  0.1262  0.0606
 1920W        W 2891  12.676   4.323  12.066 -0.0021  0.0761 -0.0289
 1921W        W 2892  11.382   4.786   2.024 -0.2938 -0.2087 -0.2529
 1922W        W 2893   2.623  13.837   3.132  0.1274 -0.2421 -0.4024
 1923W        W 2894  10.117   2.686   3.360 -0.0086 -0.2625  0.0626
 1924W        W 2895   7.780   0.702   8.400 -0.1146  0.0312  0.1875
 1925W        W 2896  13.308   4.742   8.824 -0.0334 -0.0907  0.1468
 1926W        W 2897   2.286   9.149   4.336  0.1306 -0.0363 -0.3411
 1927W        W 2898   3.430   5.082  12.842 -0.0383 -0.0461 -0.1351
 1928W        W 2899   2.592  10.269   3.970 -0.1785  0.2472  0.0350
 1929W        W 2900   1.141   0.981  13.399  0.0925 -0.0030  0.0410
 1930W        W 2901   2.492  11.609   8.688  0.1749  0.2948  0.1030
 1931W        W 2902   4.146  10.822  12.955  0.1314  0.2078  0.1723
 1932W        W 2903  12.845   1.550   8.644 -0.1909 -0.2626 -0.0630
 1933W        W 2904   4.703  12.289  10.940  0.4301  0.1293  0.1360
 1934W        W 2905   3.976  11.592  13.655  0.0190  0.0449 -0.1136
 1935W        W 2906   9.805  10.000   3.819 -0.3267  0.1435 -0.1860
 1936W        W 2907  12.899   5.893   4.484  0.2027  0.1708 -0.1566
 1937W        W 2908   1.598   2.547   5.327 -0.3926 -0.1935  0.0809
 1938W        W 2909   3.346   8.946   8.092  0.1280 -0.0914  0.0041
 1939W        W 2910   7.748   2.044  12.880 -0.4098 -0.0877  0.1017
 1940W        W 2911  10.501   7.025   7.058 -0.3208  0.0482 -0.0158
 1941W        W 2912  12.318   6.954   6.503  0.1861  0.1271 -0.1543
 1942W        W 2913   8.633   4.083   0.576 -0.1637  0.0119  0.0323
 1943W        W 2914  11.703   3.958  11.555 -0.1967 -0.1568 -0.0426
 1944W        W 2915   9.189  12.311   3.878 -0.5866  0.1684 -0.2345
 1945W        W 2916   9.405  13.225   3.989  0.1853 -0.0040  0.0838
 1946W        W 2917  11.295   8.821   4.230  0.0512 -0.0693  0.1408
 1947W        W 2918   0.190   2.705  13.086 -0.0108 -0.0351 -0.0150
 1948W        W 2919  11.435   4.894   5.720 -0.1775  0.0416  0.0087
 1949W        W 2920  11.362   4.069   3.284 -0.0427  0.1831  0.1735
 1950W        W 2921   8.667  13.344   7.391 -0.1341  0.0465  0.0463
 1951W        W 2922  12.216   6.951   3.408 -0.0108  0.2670  0.0915
 1952W        W 2923   7.063   6.571   9.945  0.3481  0.4338  0.1077
 1953W        W 2924   7.428   0.010  12.909 -0.1194 -0.2213  0.2221
 1954W        W 2925   1.186   0.002   6.453  0.0189 -0.4553 -0.3242
 1955W        W 2926   3.742  13.275   1.933  0.1360  0.2342 -0.2474
 1956W        W 2927   8.978   2.764  13.014  0.0657  0.0058 -0.2805
 1957W        W 2928   3.884  12.042  11.308  0.2571 -0.1073  0.0362
 1958W        W 2929  13.099   5.012   2.255 -0.4233 -0.1638  0.1068
 1959W        W 2930   0.087  12.919   8.306  0.0040 -0.2203  0.0514
 1960W        W 2931   7.306   4.817  13.273  0.2819  0.1803  0.2864
 1961W        W 2932  12.728  13.790   9.822 -0.1788 -0.0107 -0.0790
 1962W        W 2933  10.504   9.688   5.473 -0.0032 -0.1613  0.0124
 1963W        W 2934   1.077   0.989   6.274  0.1068 -0.0700  0.1219
 1964W        W 2935   5.702   4.878   7.411  0.1453  0.3124 -0.2497
 1965W        W 2936   5.097   9.505   9.451 -0.1124 -0.3227 -0.0976
 1966W        W 2937   8.450  11.390   7.217  0.1999  0.2118 -0.0226
 1967W        W 2938  13.838   2.627   3.120 -0.1407  0.1892 -0.0695
 1968W        W 2939  12.809   3.745   0.249  0.1317 -0.1261  0.1238
 1969W        W 2940   0.637   1.070   5.883 -0.0593  0.1476  0.1988
 1970W        W 2941   7.987  10.040   9.054 -0.1269 -0.1174 -0.2711
 1971W        W 2942   3.954  13.572   2.246  0.1833 -0.1812  0.0915
 1972W        W 2943  10.742   8.887   1.439 -0.2894 -0.2982  0.0672
 1973W        W 2944   2.819   7.693   4.954  0.2435  0.0339  0.3110
 1974W        W 2945  13.695   1.829   5.985  0.1777  0.0614  0.0562
 1975W        W 2946  10.021   6.808  12.426  0.1313  0.0751  0.0718
 1976W        W 2947  12.090  12.500  12.510 -0.1251 -0.2477  0.2606
 1977W        W 2948   8.793   2.831  13.515 -0.0809  0.1133  0.0915
 1978W        W 2949   2.841   7.094  10.692 -0.0254 -0.1968  0.1122
 1979W        W 2950   4.694   9.329   9.872  0.0244 -0.0157 -0.2454
 1980W        W 2951  12.848   7.574   2.700  0.1009  0.1057 -0.1983
 1981W        W 2952  10.676   6.331  11.313  0.3259  0.0195  0.0156
 1982W        W 2953  10.739   3.366   5.361  0.0014  0.0151  0.1040
 1983W        W 2954   2.596   1.757   5.521 -0.0506 -0.0817 -0.0541
 1984W        W 2955   4.024   8.434  11.869 -0.1161 -0.2521  0.0517
 1985W        W 2956  11.749   8.284   3.103 -0.1857  0.1429 -0.2995
 1986W        W 2957  10.774   7.198  12.459  0.0747 -0.2412  0.3366
 1987W        W 2958   4.350  10.867   5.736 -0.2343  0.2043  0.1008
 1988W        W 2959   1.128   8.457   4.140 -0.1173  0.2890 -0.0679
 1989W        W 2960   8.177   8.882   3.507  0.1512  0.0926 -0.0737
 1990W        W 2961   8.761   5.469   5.686 -0.0916 -0.1039 -0.0702
 1991W        W 2962   3.226  13.586   4.347  0.3781 -0.1040  0.2659
 1992W        W 2963   3.743  13.051   7.768  0.1382 -0.1328  0.0094
 1993W        W 2964   2.244   5.448   2.237  0.3408 -0.1911 -0.0901
 1994W        W 2965   6.629   2.756   2.688 -0.2538  0.4432 -0.1543
 1995W        W 2966  10.688  10.911   0.278  0.0324  0.3161  0.0805
 1996W        W 2967  11.790  12.066   2.001 -0.2109  0.1946 -0.1145
 1997W        W 2968   6.297   0.187   5.850 -0.0648 -0.0321 -0.0438
 1998W        W 2969   4.398   7.623   6.254 -0.0029 -0.0572 -0.1210
 1999W        W 2970   6.770   6.039  12.254  0.7179  0.0820 -0.0865
 2000W        W 2971   5.116   9.274   1.895 -0.0074  0.0159 -0.1646
 2001W        W 2972  11.856   3.791   3.363 -0.0146 -0.1142 -0.1071
 2002W        W 2973   4.861   9.661   8.996 -0.0367 -0.0543  0.0038
 2003W        W 2974   2.341  10.207   9.830 -0.1767  0.0210 -0.0542
 2004W        W 2975   9.115   2.073   7.348  0.0745  0.1860  0.1251
 2005W        W 2976   2.061   4.270   4.874  0.2864 -0.4237  0.1214
 2006W        W 2977   7.415   7.092   7.125 -0.3248 -0.0131  0.0534
 2007W        W 2978   6.987   0.370   3.171  0.1540  0.0711  0.2383
 2008W        W 2979   9.620  13.318   9.060  0.1150  0.3031  0.1114
 2009W        W 2980  11.899   1.961   0.578  0.2978  0.1196  0.1247
 2010W        W 2981   8.813  13.833  13.362 -0.3086 -0.1271  0.0069
 2011W        W 2982   6.306   8.096  12.962 -0.2353  0.0266  0.1574
 2012W        W 2983   4.719  10.426  10.304 -0.0081 -0.0117 -0.0884
 2013W        W 2984   4.531   6.348   9.855 -0.1880 -0.1848  0.1597
 2014W        W 2985   3.335  10.289   7.572 -0.0730 -0.0487 -0.0882
 2015W        W 2986   1.566  10.408   3.549  0.0702  0.1780  0.0243
 2016W        W 2987  13.858   8.952   5.297 -0.0961  0.1858  0.2337
 2017W        W 2988   9.969   1.104   8.668  0.2355  0.0505 -0.0827
 2018W        W 2989   4.227  12.607   5.441  0.0973 -0.2190 -0.0936
 2019W        W 2990  12.153  13.449   6.870 -0.1325  0.0553 -0.0186
 2020W        W 2991   7.881  13.038   7.974 -0.4495 -0.2695  0.3189
 2021W        W 2992  13.533   6.138   5.543  0.0238 -0.1017 -0.4019
 2022W        W 2993   9.524  12.717   3.897  0.0596 -0.0084 -0.0256
 2023W        W 2994   5.408   8.005   8.395  0.1237 -0.0168  0.2832
 2024W        W 2995   6.228   6.348  13.504  0.0810 -0.3008 -0.4102
 2025W        W 2996  10.517   1.197   5.495 -0.2794  0.1361 -0.2610
 2026W        W 2997  13.610  12.838   7.946 -0.0134 -0.0774  0.3385
 2027W        W 2998   5.019   0.150   3.336  0.2371 -0.2423 -0.3708
 2028W        W 2999   4.071   2.834   0.657 -0.1205  0.0681  0.1129
 2029W        W 3000   5.753   2.747  12.230 -0.0583 -0.0173  0.1045
 2030W        W 3001   4.447   5.777   2.705 -0.1330  0.1602  0.0126
 2031W        W 3002   6.043  10.763   4.500  0.0775 -0.1927 -0.0932
 2032W        W 3003   9.790   6.286  11.278  0.5820  0.0800 -0.0487
 2033W        W 3004   1.051  11.440   0.344 -0.3382 -0.1472  0.0920
 2034W        W 3005   2.945  11.650  10.081  0.1543  0.0355  0.0235
 2035W        W 3006   7.344  12.303   3.065  0.0450  0.1550  0.0242
 2036W        W 3007   7.829   0.848   4.502 -0.0493 -0.0765  0.1405
 2037W        W 3008  11.497   2.015   8.983  0.0459 -0.2222 -0.1877
 2038W        W 3009   6.427   6.110  10.421  0.3187  0.0961 -0.1544
 2039W        W 3010   9.676  11.213   7.163 -0.1029 -0.0159  0.0929
 2040W        W 3011   4.046   1.333   1.611 -0.0776  0.1088 -0.2480
 2041W        W 3012   2.351   7.233   4.552 -0.2162  0.1695 -0.0060
 2042W        W 3013   5.956   6.735  13.385 -0.1147  0.4118 -0.0936
 2043W        W 3014   6.489   5.525   3.430 -0.0049 -0.3117  0.2391
 2044W        W 3015  11.279   4.684   9.415 -0.1547  0.4267 -0.0276
 2045W        W 3016   9.407   0.873   6.336  0.0047 -0.2030  0.2528
 2046W        W 3017  13.044  11.492   0.367  0.0807  0.1910 -0.1363
 2047W        W 3018   5.203   3.326   3.999 -0.1699  0.0134 -0.3172
 2048W        W 3019   4.627   6.200   8.464  0.0635 -0.0317  0.0838
 2049W        W 3020   1.612   1.977   4.048 -0.0426 -0.0381 -0.0295
 2050W        W 3021  10.172   2.741   6.348 -0.2663 -0.2921 -0.3303
 2051W        W 3022   0.167   2.953   2.854  0.3320  0.0040  0.1281
 2052W        W 3023   3.249   5.194   9.146  0.4223 -0.0771 -0.1067
 2053W        W 3024   5.646   6.831   8.871  0.0519 -0.0794 -0.0953
 2054W        W 3025   4.803   0.032   9.252  0.1652  0.0643 -0.2135
 2055W        W 3026   9.901   5.778  12.902 -0.3001  0.0946  0.0408
 2056W        W 3027   5.155   1.008   7.564  0.0710  0.2042  0.1289
 2057W        W 3028   7.081   1.174   8.191 -0.0572  0.1363 -0.0829
 2058W        W 3029   7.110  10.502   3.844  0.2290 -0.2398 -0.3232
 2059W        W 3030   3.925   1.326   8.858 -0.2962 -0.2735  0.0321
 2060W        W 3031   4.871   5.536   9.546 -0.0454  0.1582 -0.2913
 2061W        W 3032  13.673   4.630   1.503  0.0105  0.0346 -0.0254
 2062W        W 3033   5.225  10.778   1.131  0.2354 -0.2507  0.0054
 2063W        W 3034   6.455  13.744  10.312 -0.1168  0.3221  0.0096
 2064W        W 3035  11.372   6.845   9.862  0.0380  0.0197 -0.0433
 2065W        W 3036   8.986   2.009  11.635  0.1214  0.0232  0.4363
 2066W        W 3037   6.527   3.922   0.583 -0.0895 -0.1744 -0.4454
 2067W        W 3038   9.375  13.337   2.529  0.2324  0.0975  0.2338
 2068W        W 3039   9.914  13.807  10.796 -0.0958 -0.0027 -0.1273
 2069W        W 3040  12.414  11.224   6.685 -0.3176 -0.1492 -0.0895
 2070W        W 3041   1.891  13.634   4.814 -0.0771 -0.2074 -0.1702
 2071W        W 3042   5.844   9.634  13.617  0.0152 -0.1556 -0.0279
 2072W        W 3043   5.891   8.790   3.367 -0.0266 -0.1749  0.0027
 2073W        W 3044   5.837   9.731   0.934 -0.0025 -0.0877  0.0431
 2074W        W 3045  10.504   0.437  13.799 -0.1918  0.1221 -0.0490
 2075W        W 3046   9.888   8.422   9.669 -0.0111 -0.3174 -0.0850
 2076W        W 3047   4.785  12.505   5.509 -0.0196 -0.0653  0.1888
 2077W        W 3048   3.811   6.174   2.263 -0.0134 -0.2598 -0.0228
 2078W        W 3049  11.033   0.477   2.914 -0.2331  0.0618 -0.0051
 2079W        W 3050   4.352  10.766   7.033  0.1606 -0.2042 -0.2336
 2080W        W 3051   1.626   0.724   7.123 -0.1421 -0.1263 -0.0737
 2081W        W 3052  12.848   2.413   7.569  0.0660 -0.0525  0.1395
 2082W        W 3053   3.568   5.780   2.397  0.2775 -0.2105 -0.0479
 2083W        W 3054   9.660   3.533   6.584 -0.3210  0.1502 -0.1676
 2084W        W 3055  12.918   1.822   6.230 -0.2470  0.0167 -0.1978
 2085W        W 3056   5.953   7.933   5.833  0.1951  0.0265 -0.2003
 2086W        W 3057   5.767   2.556   9.410  0.1123  0.1785 -0.3178
 2087W        W 3058   4.893   0.461  12.290  0.1895 -0.1488 -0.0003
 2088W        W 3059   3.253   7.366  12.036  0.0613  0.2382 -0.2657
 2089W        W 3060   5.240   9.025  11.025 -0.3767  0.1890 -0.4415
 2090W        W 3061  13.211   5.540   2.082 -0.1069 -0.1741  0.2098
 2091W        W 3062   7.977   0.587   3.784  0.2362  0.0093  0.0361
 2092W        W 3063   9.104  11.486   1.578  0.1076 -0.1270  0.0512
 2093W        W 3064   7.405  10.384   4.895 -0.1176 -0.3900 -0.0096
 2094W        W 3065   8.108  11.646   6.165 -0.0649 -0.0511  0.1229
 2095W        W 3066  13.718  13.696   7.706  0.2465 -0.2445 -0.0522
 2096W        W 3067   3.690  12.774  13.371 -0.3648 -0.2069  0.1855
 2097W        W 3068  12.335   3.949  11.013 -0.1437 -0.2217  0.0568
 2098W        W 3069  11.370   6.206   9.961  0.1627 -0.1323  0.1049
 2099W        W 3070   2.764  11.905  13.065 -0.1460  0.2317  0.2961
 2100W        W 3071  10.899   5.850  12.439  0.2511 -0.1920  0.1682
 2101W        W 3072   7.118   5.942  13.425  0.2143 -0.2396  0.3452
 2102W        W 3073   1.389   7.540   2.959  0.1027 -0.3526  0.0256
 2103W        W 3074   4.403  12.451   5.935  0.1931 -0.0072  0.0032
 2104W        W 3075   2.036  11.689   8.845 -0.0568  0.0493  0.1473
 2105W        W 3076   7.628  13.598   6.700  0.3921 -0.1285 -0.0191
 2106W        W 3077   5.019   9.343  10.314  0.3241  0.1664 -0.1815
 2107W        W 3078   5.899   7.010   0.013 -0.2681 -0.0563  0.1664
 2108W        W 3079   6.966   7.073   6.798 -0.1995 -0.0551  0.1973
 2109W        W 3080   4.913   1.497   8.993 -0.0624  0.1825  0.1212
 2110W        W 3081   5.169  10.103   2.040  0.0370 -0.2510 -0.1353
 2111W        W 3082   5.528   7.237  11.549 -0.0195 -0.4207  0.0043
 2112W        W 3083   4.082   7.975   2.365  0.2516 -0.1211 -0.3732
 2113W        W 3084   6.793  11.046   3.064  0.0914 -0.0292 -0.1099
 2114W        W 3085  12.786   6.319   6.170  0.1764 -0.0244  0.3066
 2115W        W 3086  13.407   8.079  11.089 -0.1809 -0.0647 -0.3355
 2116W        W 3087  10.927   9.209   3.085  0.3112  0.0525 -0.1733
 2117W        W 3088   1.737   2.305   2.983  0.0735 -0.3397  0.0772
 2118W        W 3089   0.806  12.297   2.648  0.2430  0.0832 -0.0877
 2119W        W 3090  10.228   6.313   1.001  0.2323 -0.1202  0.2423
 2120W        W 3091   6.340  11.002   6.801 -0.1838 -0.1020  0.5659
 2121W        W 3092   8.928   5.753   5.225 -0.0694 -0.3163 -0.0264
 2122W        W 3093   1.851   0.711   4.530 -0.0408 -0.0456 -0.3723
 2123W        W 3094   1.579   0.979   8.438 -0.0980 -0.2564 -0.1682
 2124W        W 3095   6.654   0.737  12.334 -0.3427 -0.0302 -0.2331
 2125W        W 3096  11.147   7.038   0.660 -0.0874 -0.0606 -0.1992
 2126W        W 3097   2.566  12.242   0.791 -0.0790 -0.0726 -0.0408
 2127W        W 3098   1.407   8.171   0.421 -0.2207 -0.0463 -0.2382
 2128W        W 3099   3.513   4.372   8.788  0.0763 -0.1163  0.0350
 2129W        W 3100   8.950  10.595   7.630  0.0761  0.0668  0.0993
 2130W        W 3101   8.385  13.754   6.107  0.2764 -0.3257 -0.0697
 2131W        W 3102   6.274   4.014   1.133 -0.0345  0.2050 -0.0459
 2132W        W 3103   5.238   2.058   6.006 -0.2039 -0.2467 -0.1448
 2133W        W 3104   4.141   2.314  12.491 -0.1574  0.2613  0.0776
 2134W        W 3105   6.048   7.390   3.927  0.2194  0.0803 -0.1957
 2135W        W 3106   8.873   1.626   7.193 -0.2673  0.3896  0.3430
 2136W        W 3107  12.425   6.115   8.087  0.1614 -0.1971 -0.1165
 2137W        W 3108   4.607   5.402   1.261  0.0326  0.0939  0.2483
 2138W        W 3109   5.849   9.902   9.590 -0.1387  0.1486  0.0025
 2139W        W 3110   3.739   5.831   8.749  0.3971  0.0538  0.1428
 2140W        W 3111   3.099   7.973   4.636  0.2410 -0.1337 -0.2535
 2141W        W 3112   8.897   4.911   4.365 -0.0313 -0.1302 -0.0608
 2142W        W 3113   6.590   2.433   0.178  0.0461 -0.0354 -0.0615
 2143W        W 3114  12.588   0.084   7.671  0.0061 -0.1115 -0.3485
 2144W        W 3115  10.543   8.645  10.432  0.1012 -0.3945  0.2043
 2145W        W 3116   7.926   3.665  10.540  0.0012 -0.4993  0.1483
 2146W        W 3117   4.839  10.990  12.963  0.2262 -0.2387  0.1326
 2147W        W 3118   8.492   6.567   7.411 -0.0106 -0.0918 -0.0182
 2148W        W 3119   4.662   0.206   5.134  0.3218 -0.0950  0.0047
 2149W        W 3120   4.792  11.923  11.307 -0.1390  0.2275  0.1231
 2150W        W 3121  13.469   7.571   2.697 -0.2001 -0.4448 -0.0163
 2151W        W 3122   8.102   5.425   6.781  0.0812 -0.0716  0.1586
 2152W        W 3123   6.546  10.508   3.533 -0.0540 -0.2667  0.0275
 2153W        W 3124   3.656   8.890   4.687 -0.2004 -0.0921  0.2179
 2154W        W 3125   5.357   6.667   5.009 -0.1297  0.1650 -0.3559
 2155W        W 3126   8.222   6.033   8.801  0.3197  0.0953 -0.0750
 2156W        W 3127   6.678  13.467   5.848 -0.3593 -0.1144  0.1448
 2157W        W 3128  11.487  10.866  12.754 -0.2157  0.0451 -0.3098
 2158W        W 3129   6.945  12.148   3.884  0.2550 -0.3565 -0.0236
 2159W        W 3130  10.564   5.185   3.117  0.1655 -0.3178  0.0151
 2160W        W 3131   8.938   3.824   2.186  0.5268 -0.0489  0.5332
 2161W        W 3132  12.832   4.163   4.851 -0.1146  0.2375  0.2200
 2162W        W 3133  12.155  12.382   2.118 -0.4698  0.0487 -0.1112
 2163W        W 3134  11.496   4.792   3.877 -0.2205  0.0080  0.1049
 2164W        W 3135   4.313   5.770   1.817 -0.0447  0.1230  0.1736
 2165W        W 3136   2.077   6.070  13.195 -0.1545  0.0618 -0.1316
 2166W        W 3137   3.081   6.888  12.926  0.0160  0.0770  0.0553
 2167W        W 3138   5.839   7.325  12.996 -0.0790 -0.0514  0.1181
 2168W        W 3139  13.488   9.443   9.898 -0.1108  0.1616 -0.0373
 2169W        W 3140   5.186   9.793   1.666 -0.1249 -0.1293  0.2394
 2170W        W 3141   5.377   7.581  12.853 -0.0280  0.0167 -0.2027
 2171W        W 3142  11.186  10.792  10.221  0.0481  0.4149 -0.0887
 2172W        W 3143   9.316   7.185   9.194  0.3333 -0.2771  0.0914
 2173W        W 3144   5.046  12.923   5.762  0.1485  0.0791 -0.0835
 2174W        W 3145   9.296   2.585   0.428 -0.0920 -0.1051  0.2080
 2175W        W 3146   2.096   5.497   5.350  0.0535  0.2678  0.0231
 2176W        W 3147  12.052   6.454   7.608  0.0040 -0.4487  0.0436
 2177W        W 3148   4.150  12.201   7.765  0.0105  0.0883  0.1724
 2178W        W 3149   2.650   8.908  10.861  0.0373 -0.1935 -0.0663
 2179W        W 3150  11.034  13.750  10.121  0.3094 -0.1665 -0.0546
 2180W        W 3151   2.791   7.851   1.715 -0.0782 -0.1157 -0.3106
 2181W        W 3152   6.406   7.654   3.819  0.1161  0.3268 -0.1046
 2182W        W 3153   6.782   7.942   1.310 -0.3021  0.1477 -0.0645
 2183W        W 3154   2.550   9.700  12.415 -0.0761  0.0674  0.0813
 2184W        W 3155   8.161   1.302  11.660  0.0456  0.1066 -0.1207
 2185W        W 3156  11.825  10.336  12.165  0.3110 -0.2591  0.3125
 2186W        W 3157   5.738   2.366  12.577  0.0165 -0.1980 -0.2362
 2187W        W 3158   5.770   7.634   2.200  0.0947 -0.1244 -0.0853
 2188W        W 3159   1.398   0.832   0.248  0.3322  0.2096 -0.0572
 2189W        W 3160   4.232   5.958  10.426 -0.0228  0.0233 -0.2867
 2190W        W 3161   5.783   7.936   7.474 -0.1742  0.0781 -0.1872
 2191W        W 3162   8.570   4.831   2.068  0.2579 -0.0686 -0.3972
 2192W        W 3163  12.289  12.536  10.448  0.2660 -0.1257  0.0548
 2193W        W 3164  10.264   2.112  13.811  0.2595 -0.1830  0.1990
 2194W        W 3165   9.291   3.146   5.864 -0.1233  0.5296  0.0203
 2195W        W 3166   1.305   4.166   0.834 -0.3027  0.3395 -0.0076
 2196W        W 3167  10.731  12.718   5.177  0.0029 -0.2297  0.1626
 2197W        W 3168   5.264   3.807  11.707  0.0874  0.1438  0.0801
 2198W        W 3169  10.239   4.415   8.594  0.0335  0.1641 -0.2977
 2199W        W 3170  10.874   2.414   2.552  0.0011  0.2081 -0.2748
 2200W        W 3171  12.241  11.257   7.207  0.0059  0.2401 -0.1533
 2201W        W 3172   5.742   3.987   1.118  0.0333  0.0010  0.1786
 2202W        W 3173   9.258   7.551  13.361  0.1166 -0.5554 -0.0810
 2203W        W 3174  10.337   3.540   0.620  0.1367  0.3590  0.0070
 2204W        W 3175   8.933   4.913   1.666  0.1240 -0.3768  0.1084
 2205W        W 3176   4.114  10.716   0.135  0.1355  0.2652 -0.1871
 2206W        W 3177   9.327  11.840   3.654 -0.0435 -0.3952 -0.1387
 2207W        W 3178   1.056   8.201   6.857 -0.2445  0.0824  0.1800
 2208W        W 3179   1.988   5.337  12.714 -0.3525  0.0348 -0.1842
 2209W        W 3180   8.265   6.431   5.615 -0.3065 -0.2347 -0.2494
 2210W        W 3181   9.429  10.994   3.832  0.0704  0.1683  0.0111
 2211W        W 3182   3.592   6.580  13.730 -0.0968 -0.2052 -0.1590
 2212W        W 3183   8.267   5.381   4.757 -0.1441  0.0784  0.1916
 2213W        W 3184   2.154  12.232   0.079 -0.2164 -0.0756  0.0502
 2214W        W 3185   7.000  13.141   3.841 -0.2235  0.0398  0.0746
 2215W        W 3186  11.709   4.564   7.795  0.2549 -0.4741 -0.1609
 2216W        W 3187   9.556   1.165  13.416  0.0958  0.0646  0.0317
 2217W        W 3188   3.863   7.721   7.197 -0.1180 -0.3375  0.0447
 2218W        W 3189   2.309  10.902   0.436  0.0362 -0.1872 -0.3643
 2219W        W 3190  13.296  11.851   0.029 -0.3445  0.0522  0.3806
 2220W        W 3191   8.442   7.456  11.806 -0.3083 -0.1421 -0.0324
 2221W        W 3192   9.574   3.141  12.241  0.2440 -0.1381 -0.2287
 2222W        W 3193   6.920   9.310   9.276  0.0844 -0.2669  0.3034
 2223W        W 3194   0.633   8.003   0.729  0.2358  0.0563 -0.1513
 2224W        W 3195   0.898  11.789   6.312  0.0650 -0.2083  0.1913
 2225W        W 3196   9.771  11.959   8.630  0.1667 -0.1698  0.1425
 2226W        W 3197   6.735   5.762   6.370  0.1534 -0.0788 -0.0023
 2227W        W 3198   2.612  11.803  10.458 -0.0868 -0.0302  0.2442
 2228W        W 3199   5.791   1.746  13.113 -0.2049 -0.1756 -0.0254
 2229W        W 3200   2.986   7.800   5.429 -0.1148 -0.0495 -0.0992
 2230W        W 3201   4.059  12.651   2.175  0.4098 -0.3224  0.2599
 2231W        W 3202  11.680  11.591   0.792  0.2542 -0.3539  0.3797
 2232W        W 3203   9.276   2.735   5.224 -0.0773  0.1861 -0.0280
 2233W        W 3204   2.736   2.710   7.152 -0.0531  0.1353  0.3016
 2234W        W 3205   5.526   8.078  12.488 -0.1609 -0.0878  0.0531
 2235W        W 3206  13.273   3.141  11.126  0.1688  0.2928 -0.0653
 2236W        W 3207  13.497   1.562  12.366  0.3069  0.1337  0.0108
 2237W        W 3208   9.715   9.687   4.285  0.1214 -0.1981 -0.0414
 2238W        W 3209   2.128  13.833   1.923  0.1088 -0.0416 -0.2198
 2239W        W 3210   0.984  13.587   1.439  0.0218 -0.1353 -0.5054
 2240W        W 3211   9.171  13.189  10.878 -0.2365  0.0661  0.1586
 2241W        W 3212   5.846   0.993   0.355 -0.2669  0.1971  0.2829
 2242W        W 3213   6.928   2.589   3.082 -0.1527 -0.0749  0.2367
 2243W        W 3214   3.985   4.842   5.631  0.2089  0.0132  0.4681
 2244W        W 3215   1.217   4.133   5.248  0.2451 -0.0488 -0.1672
 2245W        W 3216  12.532  13.209   7.024  0.1437 -0.0541  0.1013
 2246W        W 3217   9.774  13.726   5.769  0.2607 -0.2818  0.2107
 2247W        W 3218   1.841   0.669   0.480  0.1598  0.3984  0.2582
 2248W        W 3219   5.738   5.387   2.272  0.2634 -0.2600  0.0156
 2249W        W 3220  12.391  12.212   4.582 -0.0281 -0.0466  0.0230
 2250W        W 3221   1.881   3.015   8.530 -0.0418  0.0375  0.3609
 2251W        W 3222   1.217   5.306   8.899  0.2192 -0.0468 -0.0134
 2252W        W 3223   7.514   0.111   9.403  0.2557 -0.0756  0.3092
 2253W        W 3224   7.813   0.041  12.595  0.0226  0.3210 -0.0398
 2254W        W 3225   9.664   4.699   2.849  0.0100 -0.0097 -0.1396
 2255W        W 3226   9.518   9.498   0.892 -0.0811  0.2664 -0.0262
 2256W        W 3227   3.080   7.767  13.478 -0.0814  0.0035  0.1464
 2257W        W 3228   6.601   8.241   0.955  0.0200 -0.0947  0.0388
 2258W        W 3229  12.399  13.668   7.283  0.4868 -0.1239 -0.2932
 2259W        W 3230   1.022  12.994  12.032 -0.1952 -0.1522  0.0899
 2260W        W 3231  11.062   3.826  12.524 -0.2407  0.0833 -0.0641
 2261W        W 3232  10.555   1.640  10.752  0.0630 -0.0062  0.1460
 2262W        W 3233   8.057   3.014   4.415 -0.0707  0.0041  0.0460
 2263W        W 3234   6.428  12.228   4.938 -0.0938  0.2492  0.2931
 2264W        W 3235  13.773   0.900   9.315  0.3645 -0.1641  0.0275
 2265W        W 3236  11.563   8.853   9.450 -0.0857 -0.1697  0.6296
 2266W        W 3237  12.777   8.804   8.204 -0.1723  0.2513  0.3012
 2267W        W 3238   2.422   4.032   0.551 -0.0597  0.2084 -0.2083
 2268W        W 3239   9.019   5.710  11.890 -0.1465 -0.0854  0.0394
 2269W        W 3240   1.738   2.100   7.594 -0.1327 -0.0852  0.3451
 2270W        W 3241   2.265   2.200   1.736 -0.1467  0.0744  0.1263
 2271W        W 3242   3.460   0.556  11.732  0.0772 -0.2838 -0.0173
 2272W        W 3243   5.256   3.389   1.426 -0.1575 -0.0941  0.0512
 2273W        W 3244  11.623   6.628   4.381 -0.1742 -0.0004  0.1845
 2274W        W 3245   5.231  13.634   9.737 -0.1360  0.2583  0.0304
 2275W        W 3246   3.997   6.699   1.537 -0.1095  0.1754 -0.0705
 2276W        W 3247   8.313   3.899   8.912 -0.0396  0.1011 -0.1558
 2277W        W 3248  13.353  12.710   4.241 -0.0513  0.1506 -0.0489
 2278W        W 3249  12.691  13.542  13.508  0.1531 -0.0028 -0.1113
 2279W        W 3250   7.644   5.298   0.315 -0.1827 -0.0086  0.1656
 2280W        W 3251   2.999   8.388   1.794  0.0211  0.1217 -0.1493
 2281W        W 3252  11.227   2.690   3.397  0.0965  0.1904  0.2069
 2282W        W 3253  11.985  11.112  10.673  0.0399  0.0273  0.3720
 2283W        W 3254  10.737  10.707   9.258  0.1289  0.2975  0.1077
 2284W        W 3255   5.006   2.777   9.094 -0.0453  0.1674 -0.3938
 2285W        W 3256   8.566  11.636   9.255  0.2529  0.0302  0.0801
 2286W        W 3257   8.364   9.557   4.802 -0.0562  0.1851  0.2063
 2287W        W 3258  10.536   3.959  10.214 -0.0452 -0.0720  0.0097
 2288W        W 3259   7.830   3.242   8.242  0.2717  0.0877 -0.1130
 2289W        W 3260  11.826   4.827   2.348 -0.0251  0.3899  0.1727
 2290W        W 3261  13.358  13.758  11.690 -0.0616  0.3026 -0.2304
 2291W        W 3262  12.073  10.231   6.545 -0.1993 -0.3294  0.0837
 2292W        W 3263   8.449  13.566   5.134 -0.2351 -0.1898  0.2251
 2293W        W 3264   8.133   1.381  10.773  0.2305 -0.1012  0.0519
 2294W        W 3265  11.545   7.645  13.553 -0.0416  0.2656  0.2371
 2295W        W 3266   2.893  13.755   8.103  0.0291  0.3238 -0.0127
 2296W        W 3267   7.531  10.459   4.101 -0.1589 -0.1545 -0.3170
 2297W        W 3268   0.507   9.933   3.666  0.0066 -0.2702  0.2051
 2298W        W 3269   9.765  11.095   8.125  0.2472 -0.2451 -0.1005
 2299W        W 3270   2.129   5.893   1.658 -0.0467  0.0106 -0.0188
 2300W        W 3271   8.086   9.588   7.989 -0.0605 -0.0869  0.0384
 2301W        W 3272  10.451   3.943   8.473 -0.0008  0.0873 -0.0841
 2302W        W 3273   4.442   3.649   9.418 -0.3972  0.0690  0.3044
 2303W        W 3274  11.803   5.200   6.015  0.1468  0.1592 -0.1650
 2304W        W 3275   5.163   9.851   5.396  0.2854  0.1467  0.0383
 2305W        W 3276   4.140   6.200   8.684 -0.1373 -0.1420  0.0625
 2306W        W 3277  10.545   3.373  11.178  0.1653  0.2840  0.0047
 2307W        W 3278  10.071   5.933  11.036  0.0744  0.1134 -0.0994
 2308W        W 3279   8.423  13.061   5.962 -0.3773  0.1647 -0.2789
 2309W        W 3280   7.906   0.362   8.844 -0.1750  0.2403 -0.0054
 2310W        W 3281   4.074  12.658  12.173 -0.0676 -0.2284 -0.2044
 2311W        W 3282   9.456   2.132  11.418  0.2018  0.0836 -0.0847
 2312W        W 3283   2.272  11.763   4.150 -0.1135  0.3487 -0.1864
 2313W        W 3284  13.727   7.244   8.321  0.3577 -0.2186 -0.0464
 2314W        W 3285   0.807   8.722   7.113  0.2777 -0.0285 -0.1429
 2315W        W 3286   1.558  11.611   9.785 -0.1412  0.2202 -0.1076
 2316W        W 3287   7.587   1.445  10.041  0.3106  0.0750  0.2836
 2317W        W 3288   3.185  12.677   2.342 -0.1273 -0.5179  0.0385
 2318W        W 3289   8.770  12.356   5.026 -0.3249 -0.1936 -0.0122
 2319W        W 3290   7.383   0.240  12.436  0.2281 -0.2615 -0.0956
 2320W        W 3291   1.454   5.863  10.796  0.2961  0.0171  0.1057
 2321W        W 3292  13.089   8.430  10.157  0.1615  0.2777 -0.0531
 2322W        W 3293   4.254   5.715  12.804  0.1635  0.0765 -0.1582
 2323W        W 3294   5.932  12.294   0.733 -0.1004  0.1524  0.1249
 2324W        W 3295  10.004   9.392   4.678 -0.0007 -0.0069 -0.1460
 2325W        W 3296  13.865  12.475   1.642  0.0699  0.1090 -0.0734
 2326W        W 3297  11.379   5.251   2.975 -0.0235  0.0953 -0.2769
 2327W        W 3298  13.216   3.785  11.773 -0.1453 -0.2845 -0.2386
 2328W        W 3299  10.623  11.358   8.269 -0.1590  0.0698 -0.0683
 2329W        W 3300   1.275  11.064   5.691  0.0458 -0.4344 -0.0395
 2330W        W 3301   7.183   1.632   7.994 -0.0659  0.0546 -0.0569
 2331W        W 3302  12.380  10.038   6.987 -0.0459  0.4255 -0.2429
 2332W        W 3303   5.475  13.043  12.776 -0.0483 -0.1407 -0.0236
 2333W        W 3304   8.969   4.387   1.833  0.3696  0.0317 -0.0254
 2334W        W 3305   7.320  12.928  11.098  0.1860  0.1967  0.0616
 2335W        W 3306   6.528  12.346   3.989  0.1658 -0.3419  0.1069
 2336W        W 3307   3.829   7.760   7.745  0.1834  0.1309  0.2092
 2337W        W 3308  11.353  10.218  11.926 -0.0621 -0.2451 -0.0140
 2338W        W 3309   4.458  12.961   5.683  0.0208 -0.2454 -0.2013
 2339W        W 3310   1.862  13.424   3.438  0.1516 -0.1316  0.3561
 2340W        W 3311  10.930   4.876   9.088  0.2709 -0.3788 -0.2189
 2341W        W 3312   3.306  12.802   7.628  0.2201  0.4372 -0.1219
 2342W        W 3313   2.598   0.543   0.139 -0.0162  0.2472  0.2223
 2343W        W 3314   9.732   0.107  12.332 -0.0233  0.0559 -0.1123
 2344W        W 3315   2.547  10.269   1.937 -0.0282 -0.2116 -0.1223
 2345W        W 3316  13.024   1.440   5.330 -0.0747 -0.0666  0.2565
 2346W        W 3317   2.298  11.773   0.842  0.0180  0.2857 -0.3223
 2347W        W 3318  12.029  12.982  10.776 -0.2012 -0.0006  0.3460
 2348W        W 3319  13.251   4.139   4.549 -0.0350  0.0400  0.1189
 2349W        W 3320   7.580   2.013  13.440  0.3994 -0.0951 -0.0324
 2350W        W 3321   6.223   3.346   9.776 -0.1295 -0.1529  0.0184
 2351W        W 3322  12.543   3.369   9.977  0.0524  0.1048 -0.0816
 2352W        W 3323  10.473   8.034   4.911 -0.0199  0.1008  0.1501
 2353W        W 3324   3.224   0.525   4.757 -0.1168  0.1945 -0.0535
 2354W        W 3325  10.364   7.956  10.373  0.1622  0.3418  0.0867
 2355W        W 3326   7.692   8.520   8.454  0.1252 -0.1051 -0.0086
 2356W        W 3327   8.902   8.999   3.421  0.3631  0.1033 -0.1764
 2357W        W 3328  11.971  12.740  13.070  0.2698  0.3539 -0.1268
 2358W        W 3329   9.588   7.037   4.956 -0.5834  0.0521 -0.3465
 2359W        W 3330   7.817   4.938   5.263  0.1682  0.2161  0.2323
 2360W        W 3331   4.297   3.882   8.956  0.2775 -0.1240 -0.3166
 2361W        W 3332  13.685   1.303   9.082  0.1967  0.0086  0.2509
 2362W        W 3333  13.776   2.269  11.910 -0.2016  0.0597  0.0969
 2363W        W 3334  12.748   0.621   5.764  0.0989  0.1184  0.1175
 2364W        W 3335   7.158   3.850  12.738  0.4111 -0.2414  0.2752
 2365W        W 3336   4.575   7.448   1.169  0.0230  0.1891 -0.2923
 2366W        W 3337  12.629   1.729   2.157 -0.3383  0.1564 -0.0022
 2367W        W 3338   6.099  10.335  13.614 -0.0197  0.1196 -0.1832
 2368W        W 3339   0.183   1.167   0.063  0.3175  0.3038 -0.0802
 2369W        W 3340  11.396   2.159   6.631  0.0065 -0.1690 -0.0645
 2370W        W 3341  11.596   5.510   7.289  0.2095 -0.2903  0.1105
 2371W        W 3342  11.779   2.473  13.303 -0.1103  0.2881 -0.0784
 2372W        W 3343   8.259   5.037  12.001 -0.2812  0.1571 -0.2475
 2373W        W 3344  10.586   8.721   0.088  0.3202  0.1723 -0.0461
 2374W        W 3345   4.522  10.939   9.140  0.0014 -0.0793  0.0341
 2375W        W 3346  12.252   3.572   8.065 -0.2124 -0.2784 -0.1312
 2376W        W 3347   7.737  13.498   1.744  0.0716 -0.2236 -0.2692
 2377W        W 3348   5.712   6.208  11.129 -0.0541 -0.0757  0.3056
 2378W        W 3349  11.425   1.759   0.551 -0.0621  0.1766 -0.0531
 2379W        W 3350  11.691   7.018  11.701 -0.1698 -0.0065 -0.1117
 2380W        W 3351   5.125   7.556   9.193 -0.1047 -0.0311 -0.1452
 2381W        W 3352   8.974   9.238   2.711  0.0374  0.0958  0.2898
 2382W        W 3353   6.026   8.637   3.808  0.0481 -0.2942 -0.3643
 2383W        W 3354  11.094  11.420   5.816 -0.1966 -0.0892 -0.0286
 2384W        W 3355  12.229   7.560   2.564 -0.0596  0.0705 -0.0447
 2385W        W 3356   2.975   9.275   7.894  0.0209 -0.0280 -0.2705
 2386W        W 3357   4.002   0.790   4.314  0.0904 -0.0496 -0.3426
 2387W        W 3358   6.743   4.879   4.448  0.1892 -0.1522  0.2339
 2388W        W 3359  12.883   6.370  12.461  0.1124  0.1893  0.1262
 2389W        W 3360   5.827   0.192  12.512 -0.1299  0.0877 -0.1478
 2390W        W 3361   8.505  10.593   4.101  0.1156 -0.0622  0.0473
 2391W        W 3362   7.543   1.973  11.072 -0.1285  0.0024  0.3860
 2392W        W 3363  13.279   9.793   4.424  0.0057 -0.2996  0.1387
 2393W        W 3364   1.420  12.832   8.604 -0.1159  0.3443 -0.1717
 2394W        W 3365   3.733   7.057  11.099 -0.2039  0.3375  0.0182
 2395W        W 3366  10.442   8.685   5.369  0.0642 -0.1484  0.1285
 2396W        W 3367   1.971  13.411  12.583  0.3343  0.2113  0.2786
 2397W        W 3368   2.475   9.244   1.438  0.0243  0.2705 -0.1491
 2398W        W 3369   0.677   1.980   3.058  0.1496  0.0240  0.2783
 2399W        W 3370   0.656   7.883   0.201  0.1322  0.0496  0.1299
 2400W        W 3371   8.095   2.537   1.005  0.1182 -0.0586  0.0230
 2401W        W 3372   3.868   6.915  12.273  0.0868 -0.1144  0.0694
 2402W        W 3373  12.956  12.466  12.165 -0.0785  0.3958  0.0816
 2403W        W 3374   4.637   8.121   5.230 -0.1646 -0.4578 -0.0624
 2404W        W 3375  12.575   4.898  11.386  0.1360  0.0589  0.2024
 2405W        W 3376  13.355   8.884   0.197 -0.0214  0.0975 -0.2400
 2406W        W 3377   4.879   0.562   9.687 -0.1843 -0.2186  0.1365
 2407W        W 3378  11.877   7.108   8.158  0.2612  0.0941 -0.2827
 2408W        W 3379  12.374   7.997   6.679 -0.2521 -0.5166 -0.0918
 2409W        W 3380  11.394  11.730   9.358 -0.0895  0.1457 -0.1825
 2410W        W 3381   1.687   3.611   0.326  0.0461 -0.0098 -0.1221
 2411W        W 3382  12.738  12.234  10.712  0.4972  0.2712 -0.0096
 2412W        W 3383   1.583  12.873  12.744 -0.0206  0.1742 -0.0817
 2413W        W 3384   1.191   5.571   1.360  0.3870  0.0765  0.0007
 2414W        W 3385  11.904   5.899   0.767  0.1598 -0.4451 -0.2321
 2415W        W 3386   8.378   4.769  12.547 -0.2220  0.1510  0.0556
 2416W        W 3387   2.882  10.875  12.673 -0.2196 -0.3139  0.2842
 2417W        W 3388   1.999   3.911   8.749  0.1776 -0.0303 -0.1699
 2418W        W 3389   2.438   2.402  13.815 -0.3749  0.0607 -0.0783
 2419W        W 3390   2.716   2.819   3.199 -0.1244 -0.2559 -0.4154
 2420W        W 3391  13.789  13.390   8.076  0.0700  0.2050 -0.2151
 2421W        W 3392   9.729   8.526   5.717  0.0534 -0.0681 -0.3637
 2422W        W 3393  10.020  10.572   0.271  0.3216 -0.1112 -0.0783
 2423W        W 3394  12.606  12.324   6.446 -0.3062 -0.0899 -0.0824
 2424W        W 3395   6.549   5.628  12.371 -0.0327  0.3180 -0.3125
 2425W        W 3396  10.955   2.851   9.322  0.2153 -0.4197  0.1198
 2426W        W 3397   4.198   9.209   9.544 -0.3772  0.3091  0.2566
 2427W        W 3398  11.994   1.226   2.595 -0.2358 -0.2021 -0.3231
 2428W        W 3399   6.596  10.445  10.743  0.2100 -0.2650  0.0015
 2429W        W 3400  12.499   5.037   8.073 -0.0699  0.0314 -0.1500
 2430W        W 3401   4.135   8.902   2.742 -0.2040  0.2406  0.0833
 2431W        W 3402  13.379   9.510  12.407 -0.1276 -0.0235 -0.1801
 2432W        W 3403   5.671   2.169   3.614  0.0097  0.3448 -0.3876
 2433W        W 3404  10.732   8.918   4.363  0.3829  0.2999 -0.0890
 2434W        W 3405  10.266   2.470   8.618 -0.2747  0.2320  0.2108
 2435W        W 3406   5.278   1.977   1.187  0.0487  0.2571 -0.2575
 2436W        W 3407   3.998   3.691   8.587  0.1451  0.1736  0.0484
 2437W        W 3408  10.911   6.954   1.155  0.0011  0.1468 -0.0328
 2438W        W 3409   5.607   9.630  13.106 -0.0640  0.2358  0.2331
 2439W        W 3410  10.543   7.905   8.865  0.1338 -0.0419  0.1279
 2440W        W 3411  13.629   9.877   3.394 -0.0386 -0.0600 -0.0790
 2441W        W 3412   5.176   7.755   6.179  0.2114  0.0855 -0.0055
 2442W        W 3413   9.683   4.828   8.349 -0.0850  0.0437  0.0320
 2443W        W 3414  13.639   1.403   3.837  0.1148  0.3622 -0.2724
 2444W        W 3415   2.916   6.388   8.663  0.3076 -0.0129  0.1468
 2445W        W 3416   3.375   8.411   4.682 -0.3050  0.0819  0.2335
 2446W        W 3417   0.603  11.451   4.572  0.0925  0.0937  0.2871
 2447W        W 3418  12.493   6.776   9.977  0.4484 -0.2423 -0.2558
 2448W        W 3419   7.082  13.619   6.099 -0.1970  0.1195  0.1493
 2449W        W 3420  10.770  10.562  11.216  0.2087 -0.0221 -0.3818
 2450W        W 3421   2.668   1.891   4.486  0.2010  0.0083 -0.1135
 2451W        W 3422   4.937   3.696   9.819  0.0326 -0.0340  0.2539
 2452W        W 3423  12.314   7.250   6.109  0.2434 -0.2608 -0.0648
 2453W        W 3424   2.566  12.722   9.804 -0.2735 -0.2635 -0.2345
 2454W        W 3425  12.308  13.141  13.047 -0.2260  0.0560 -0.4087
 2455W        W 3426   2.511   3.699  13.847 -0.1093 -0.2406  0.0653
 2456W        W 3427   3.425  10.508   2.272  0.1374  0.1046  0.1075
 2457W        W 3428   7.712   1.729  10.665  0.3195 -0.0470  0.3203
 2458W        W 3429   6.219   8.784   9.458  0.0480  0.1641 -0.0446
 2459W        W 3430  10.795   1.151   0.319 -0.1238 -0.1723  0.2383
 2460W        W 3431   7.220  11.159  10.830 -0.0613  0.1138 -0.0811
 2461W        W 3432   3.100   8.274   3.105  0.2465  0.0411  0.2899
 2462W        W 3433  11.317   2.789  10.166 -0.0381 -0.3811 -0.0351
 2463W        W 3434   7.777   9.496   8.936 -0.3212 -0.2874  0.0541
 2464W        W 3435   2.029  11.299   0.318 -0.1250  0.3451 -0.0651
 2465W        W 3436   8.807   1.295   7.963 -0.1103 -0.2007 -0.0370
 2466W        W 3437   1.589   6.888   0.953  0.0513  0.0597  0.0230
 2467W        W 3438  13.046  11.581  13.237 -0.2695 -0.0221  0.4092
 2468W        W 3439   9.032   2.400   0.882 -0.0995  0.0111  0.1111
 2469W        W 3440   1.717  11.830  11.625 -0.0682  0.0175  0.0380
 2470W        W 3441   4.823   6.678  11.834  0.1591 -0.3938 -0.1382
 2471W        W 3442   1.953   6.687  10.877  0.1363  0.0467  0.2199
 2472W        W 3443   6.942   2.217  11.754  0.0716 -0.1588 -0.0639
 2473W        W 3444   3.636   8.470  13.548 -0.3454  0.0215  0.0067
 2474W        W 3445   7.924   4.839   4.695 -0.0573  0.0739 -0.0521
 2475W        W 3446   4.833  10.720   1.492  0.1217 -0.1770 -0.0824
 2476W        W 3447   1.757   5.883  10.393 -0.0506 -0.3234  0.2569
 2477W        W 3448   6.066   1.122   1.856  0.0541  0.1460 -0.0682
 2478W        W 3449   2.414   3.740  11.668 -0.2428  0.1283 -0.2489
 2479W        W 3450   0.367  12.523   5.342  0.0599 -0.0897 -0.0825
 2480W        W 3451   1.602   3.186  10.486  0.1395  0.0347  0.1555
 2481W        W 3452  12.410  12.495   9.525  0.0698  0.1257 -0.2385
 2482W        W 3453   8.270   0.743   4.666 -0.2422  0.0783 -0.2525
 2483W        W 3454  11.414  11.235   4.268 -0.1181 -0.0981  0.0183
 2484W        W 3455   0.642   9.971   3.123 -0.0048  0.1702  0.0900
 2485W        W 3456   9.653  13.587  12.177 -0.2335  0.4395 -0.1263
 2486W        W 3457   1.921   6.025   5.481  0.4294  0.2730  0.2691
 2487W        W 3458  10.269  12.567   7.299 -0.2153 -0.0440 -0.0352
 2488W        W 3459  12.444   9.282   9.317  0.0409 -0.1160  0.0053
 2489W        W 3460   4.116   6.209   9.505  0.3573  0.1929 -0.0376
 2490W        W 3461  12.468   2.045   3.503 -0.2601 -0.0273  0.0594
 2491W        W 3462   4.220   4.520   2.006  0.0896 -0.3178  0.1435
 2492W        W 3463  12.823   5.223  10.989 -0.3797  0.1450 -0.0550
 2493W        W 3464   4.192   0.948  10.986 -0.0580 -0.2028 -0.1350
 2494W        W 3465   1.588   6.316   3.807 -0.2027 -0.0441  0.0026
 2495W        W 3466   6.843  13.054   8.624  0.0471 -0.1170  0.0541
 2496W        W 3467  11.363   3.501  12.222 -0.4372 -0.0341  0.2350
 2497W        W 3468  13.883  12.613   0.436 -0.0740  0.0120 -0.0475
 2498W        W 3469   1.367   4.850   2.008 -0.1038 -0.1101  0.1482
 2499W        W 3470   1.718   6.641   2.523  0.3716 -0.2850  0.3197
 2500W        W 3471   4.064  11.644  10.899 -0.1542 -0.1139 -0.0455
 2501W        W 3472   9.837   8.923   4.767 -0.2678  0.1038  0.1088
 2502W        W 3473  13.151   4.958   4.209 -0.4035 -0.1890  0.0252
 2503W        W 3474  13.744  10.210  11.274 -0.1113  0.0356  0.0397
 2504W        W 3475   6.520   7.819  11.330  0.1148 -0.0055 -0.0727
 2505W        W 3476  11.945   8.051  11.111  0.1915 -0.1198 -0.2173
 2506W        W 3477   7.346   5.925   4.259  0.2503 -0.2374  0.2195
 2507W        W 3478   6.208   4.882   7.200 -0.0496  0.0815  0.0040
 2508W        W 3479   1.275  10.038   4.290 -0.0475 -0.0640  0.1156
 2509W        W 3480   6.248   6.643   7.553 -0.2568 -0.0338  0.0675
 2510W        W 3481  11.312   1.252   1.947 -0.0887 -0.2185 -0.1743
 2511W        W 3482   6.487  12.961   2.858 -0.3214  0.1740  0.3298
 2512W        W 3483   5.667   4.876  10.282  0.1794  0.1427  0.1064
 2513W        W 3484  10.240   9.583   5.022  0.3036 -0.1751  0.1490
 2514W        W 3485   7.188   9.158   3.323  0.0495  0.1989  0.1884
 2515W        W 3486   6.832  12.040  11.358  0.1475  0.2690 -0.1697
 2516W        W 3487   2.818   8.662   2.655  0.2618 -0.0811 -0.2100
 2517W        W 3488   3.048   2.110  10.403  0.2519 -0.2030 -0.3522
 2518W        W 3489   7.693   7.846   4.537 -0.1343 -0.0478  0.2817
 2519W        W 3490   6.542  10.763   4.800 -0.0057 -0.0675  0.2742
 2520W        W 3491   4.264  13.911   0.057 -0.0986 -0.1610 -0.1865
 2521W        W 3492   6.974   5.434   6.637 -0.0618 -0.0956  0.2666
 2522W        W 3493   9.149  12.792   8.642  0.0036 -0.1019 -0.0815
 2523W        W 3494   3.617   5.804   9.768 -0.0807  0.4084  0.0197
 2524W        W 3495   0.650  11.103  12.072  0.0949  0.0485  0.2063
 2525W        W 3496  10.383  12.213   7.738 -0.1824  0.1823 -0.1090
 2526W        W 3497   0.240   4.024   5.792  0.0221 -0.3693  0.2930
 2527W        W 3498   7.974   8.822   2.549  0.1491  0.1073  0.0149
 2528W        W 3499   0.500  12.984   6.697  0.0146 -0.1438  0.0503
 2529W        W 3500  11.474   7.268   5.529  0.2463  0.1265  0.0608
 2530W        W 3501   3.994  13.344   0.731  0.1510  0.4734 -0.1417
 2531W        W 3502   5.759   0.440  10.965 -0.0779  0.0987  0.1298
 2532W        W 3503  13.301   0.751   1.406  0.0235  0.2159 -0.4516
 2533W        W 3504  12.368   3.811   5.817  0.2516 -0.0304 -0.5802
 2534W        W 3505   4.078  11.285   7.029  0.1775 -0.2520  0.0990
 2535W        W 3506  11.230   0.043   2.718 -0.1142 -0.0864  0.0605
 2536W        W 3507   6.981   9.812   8.998 -0.3407 -0.1555  0.1835
 2537W        W 3508   2.949  10.864   5.733 -0.2498  0.0030  0.2090
 2538W        W 3509   3.314   9.279  12.855 -0.1553  0.3602  0.2722
 2539W        W 3510  10.652  11.047   6.144 -0.0194  0.0394  0.3971
 2540W        W 3511   0.731  12.757   2.877 -0.0683 -0.4397  0.0927
 2541W        W 3512   2.449   4.504   2.245 -0.3383  0.0018  0.3368
 2542W        W 3513   8.729   5.724   4.113 -0.2016 -0.0489 -0.0288
 2543W        W 3514   5.403  13.289   4.071  0.2141 -0.2561 -0.1791
 2544W        W 3515   1.410  12.227   5.297  0.3967 -0.3857 -0.0395
 2545W        W 3516   3.366   4.596  12.467 -0.1080  0.4628  0.2360
 2546W        W 3517   1.490  10.362   8.183  0.2520  0.0217 -0.1134
 2547W        W 3518  12.041  10.641  12.536  0.0708  0.0630 -0.0906
 2548W        W 3519  10.946  10.262   9.455 -0.0899  0.0463  0.0765
 2549W        W 3520   5.289   6.818  11.695  0.0993  0.0753 -0.5758
 2550W        W 3521   6.776   6.436   1.749 -0.0180  0.0941  0.4563
 2551W        W 3522   2.201  11.126   8.355  0.1400 -0.0297 -0.2828
 2552W        W 3523   1.579  12.830   0.033  0.0726  0.0239  0.1266
 2553W        W 3524  13.723   4.466  11.028 -0.0133  0.3984  0.1709
 2554W        W 3525  12.371   1.916  10.089 -0.0088  0.1616  0.2628
 2555W        W 3526   3.370   2.460   4.344  0.2097  0.2397  0.1568
 2556W        W 3527   4.598   4.505   4.995 -0.1421 -0.0026 -0.1232
 2557W        W 3528   7.679   0.401   4.313  0.2777  0.3540 -0.0112
 2558W        W 3529   2.041   8.498   2.243  0.0348 -0.0865  0.0166
 2559W        W 3530   4.509   5.203   5.788  0.0626  0.3339 -0.2241
 2560W        W 3531   1.884   4.999   4.431 -0.1749 -0.2176  0.2112
 2561W        W 3532   9.570  12.624  12.449  0.1241 -0.0623  0.0999
 2562W        W 3533   5.981   0.204  13.880 -0.1350 -0.1110 -0.1504
 2563W        W 3534   1.008   0.509   8.241 -0.1920 -0.1687 -0.0338
 2564W        W 3535  12.514   0.501  12.871 -0.3141  0.0580 -0.0546
 2565W        W 3536   3.384   0.613   5.652  0.1696 -0.3630  0.1818
 2566W        W 3537   9.065   5.319   8.823  0.2485 -0.0236 -0.0226
 2567W        W 3538   9.803  11.003   9.242  0.0308  0.2475 -0.1170
 2568W        W 3539   3.893   0.607   7.642 -0.0977 -0.3377  0.1773
 2569W        W 3540   9.954   7.079   3.087 -0.0779  0.1365  0.0083
 2570W        W 3541   4.150   1.647   9.791 -0.1679  0.4541  0.0896
 2571W        W 3542   7.484   5.673  10.981 -0.0153 -0.1833 -0.2534
 2572W        W 3543  10.918   1.549   2.990 -0.0167 -0.1308  0.1748
 2573W        W 3544   4.746   5.108  10.311 -0.1667 -0.0713  0.0998
 2574W        W 3545  13.827   2.557   2.622  0.2634  0.0231  0.0805
 2575W        W 3546  11.576   4.086  12.775 -0.1110 -0.0275 -0.0253
 2576W        W 3547  10.302   4.666  10.496 -0.0393 -0.0465  0.0717
 2577W        W 3548  13.621  11.747   2.666  0.0619 -0.0993 -0.0199
 2578W        W 3549  11.622   5.118   8.520  0.1624  0.0638  0.0650
 2579W        W 3550  11.261   2.360   0.434 -0.0500  0.1140  0.0244
 2580W        W 3551  13.286   2.884  10.259  0.3954  0.0206 -0.0346
 2581W        W 3552   5.773   1.147   9.672 -0.0551  0.0657 -0.2854
 2582W        W 3553   9.194   5.120   4.787  0.0053 -0.0556 -0.0322
 2583W        W 3554   0.704  10.091   4.132 -0.1563  0.1437 -0.1629
 2584W        W 3555  12.401  13.416  10.072 -0.4752 -0.1376  0.2221
 2585W        W 3556   1.088   9.402   5.947 -0.0295  0.0514 -0.0509
 2586W        W 3557   4.116   4.889   7.015  0.4001  0.0964  0.0295
 2587W        W 3558  13.222  12.289  13.696  0.0475  0.2014 -0.1384
 2588W        W 3559  10.017   4.237   5.905  0.0371  0.3996 -0.1581
 2589W        W 3560   1.419  12.279   1.369  0.1167  0.2187 -0.4169
 2590W        W 3561  10.866  11.621   2.406  0.0193  0.0829  0.0237
 2591W        W 3562   0.479  10.911   8.598 -0.2598  0.2289  0.0767
 2592W        W 3563   4.123   2.160   9.617  0.1502  0.0100  0.3433
 2593W        W 3564   7.053   3.038   2.797  0.1769 -0.0688  0.2049
 2594W        W 3565   4.422   4.290   3.601  0.3176 -0.1879  0.2146
 2595W        W 3566  12.646  10.940   5.115 -0.4012  0.1504 -0.1284
 2596W        W 3567   6.502   8.612  13.666 -0.1621  0.2032 -0.0712
 2597W        W 3568   5.533  11.878   8.520 -0.2351  0.1497  0.2435
 2598W        W 3569   5.619   7.696   1.669  0.2860  0.0420  0.3389
 2599W        W 3570   2.260   1.018  11.181 -0.1009 -0.0751 -0.0715
 2600W        W 3571   9.180  11.902   9.214  0.2532 -0.1837 -0.0409
 2601W        W 3572   0.327   4.724   9.475 -0.2037 -0.1953  0.1810
 2602W        W 3573  11.561   3.379   0.735  0.1382  0.3054 -0.0753
 2603W        W 3574   8.118   9.309   6.521 -0.0415  0.0754 -0.0773
 2604W        W 3575   0.304   2.579  13.549  0.3509  0.1181  0.0150
 2605W        W 3576   8.253  10.750   3.560  0.0197  0.2859 -0.0582
 2606W        W 3577  11.270   3.685  11.709 -0.2437 -0.1162 -0.0133
 2607W        W 3578   2.132   8.013   5.457  0.1118 -0.0204  0.2180
 2608W        W 3579  13.727   0.756   5.025 -0.0304  0.0218 -0.1442
 2609W        W 3580   2.722   9.382   0.936 -0.2036  0.2502  0.1778
 2610W        W 3581   9.774   0.289   1.956  0.0921  0.1417 -0.0799
 2611W        W 3582  11.139   5.502   7.450 -0.2056 -0.4182  0.0282
 2612W        W 3583   3.246   1.845   9.994  0.0039 -0.0384  0.0052
 2613W        W 3584   3.761   4.567   4.808  0.1706 -0.4265 -0.2873
 2614W        W 3585  13.879   0.390  11.681  0.0152 -0.1998  0.3542
 2615W        W 3586   6.696   8.811  10.922  0.1978  0.0490  0.0998
 2616W        W 3587   7.216   8.685   8.087  0.0800  0.0097 -0.0143
 2617W        W 3588  13.748  12.443  13.798  0.2263  0.2000  0.4060
 2618W        W 3589   6.782  10.400   1.032  0.0762 -0.1146  0.2030
 2619W        W 3590   4.645  11.857   8.371  0.2243  0.1282 -0.0503
 2620W        W 3591   2.817   9.854   7.154  0.4999 -0.3549  0.3193
 2621W        W 3592  12.146  10.562   7.001 -0.0459  0.1027  0.1273
 2622W        W 3593   6.373   5.845  10.025  0.1457  0.1594 -0.4393
 2623W        W 3594  12.923   1.096   9.874 -0.3809  0.0358  0.0827
 2624W        W 3595   1.867   8.971   2.074  0.0057  0.2056  0.3872
 2625W        W 3596   2.247   9.365   6.466  0.0668 -0.0565  0.0132
 2626W        W 3597  11.787   1.746  13.674  0.0761 -0.1034 -0.2757
 2627W        W 3598  11.611  11.616   9.865  0.0576 -0.0885  0.4055
 2628W        W 3599   5.762   2.910   8.304  0.0498 -0.2136  0.0476
 2629W        W 3600   1.226   5.930   6.225 -0.0158  0.1213 -0.2659
 2630W        W 3601   5.031  13.561   8.847 -0.1722  0.0284 -0.2052
 2631W        W 3602   5.388  13.573   6.396 -0.1922  0.1601  0.1134
 2632W        W 3603  11.659   7.934   7.957 -0.2623 -0.1251  0.0004
 2633W        W 3604   3.988   0.606  13.386 -0.0511 -0.0772 -0.2556
 2634W        W 3605   6.167  11.386  11.587 -0.1105 -0.0350 -0.1227
 2635W        W 3606   2.440   3.243   0.584 -0.2369 -0.1130  0.2030
 2636W        W 3607   3.607  11.164   3.430 -0.3679  0.1557 -0.1373
 2637W        W 3608   5.364   8.821   2.260 -0.1961  0.0078  0.0329
 2638W        W 3609   2.061  12.473   3.170  0.0609  0.0954 -0.0255
 2639W        W 3610   3.276  10.111  11.187  0.1329  0.2037  0.0055
 2640W        W 3611  13.607   1.948   8.617 -0.2553  0.0579  0.0612
 2641W        W 3612   9.004   5.278   3.875 -0.2272 -0.2461 -0.0235
 2642W        W 3613   3.066   3.413   3.116 -0.2694 -0.0769  0.2452
 2643W        W 3614   4.030   7.441  13.301  0.1576  0.3795  0.0330
 2644W        W 3615   6.592  13.103   1.567 -0.0061 -0.0623  0.3425
 2645W        W 3616   1.548   4.412  11.449  0.0449 -0.2138  0.2594
 2646W        W 3617  13.319   9.803   6.936 -0.1738  0.0523 -0.1653
 2647W        W 3618  12.135   4.342   9.150 -0.2307 -0.1255 -0.1703
 2648W        W 3619   0.410   5.062   6.873 -0.2428 -0.0465 -0.0181
 2649W        W 3620   9.198   4.554   4.130  0.1700  0.1668  0.2244
 2650W        W 3621  13.870  11.697  12.709 -0.1564  0.2373 -0.0315
 2651W        W 3622   5.136   5.992   4.544  0.1070 -0.1293 -0.0301
 2652W        W 3623   7.167   6.694   6.508  0.2514  0.1200  0.3745
 2653W        W 3624  10.702   8.350   0.741  0.0633  0.1635  0.0551
 2654W        W 3625   7.959   4.742   9.744 -0.2606 -0.1174 -0.1632
 2655W        W 3626   1.459  10.886   3.778 -0.0226 -0.0059 -0.1577
 2656W        W 3627   7.549  13.203   9.357 -0.0914  0.3067 -0.0303
 2657W        W 3628  12.456   2.832   3.654  0.1219 -0.0158 -0.0970
 2658W        W 3629   0.467  11.424   7.702 -0.1193 -0.1749  0.0330
 2659W        W 3630  12.679   5.749  10.867 -0.0168 -0.1219 -0.1962
 2660W        W 3631  10.932   2.130   9.138 -0.1308 -0.3665 -0.3392
 2661W        W 3632   6.617   1.388  11.202  0.0523 -0.1778 -0.1230
 2662W        W 3633   4.651  11.168   1.672 -0.1283 -0.1398  0.0462
 2663W        W 3634   0.782  10.954   5.473  0.0712  0.0638 -0.1079
 2664W        W 3635   7.507   1.242   4.064  0.0200 -0.1659  0.0835
 2665W        W 3636   7.107   6.782   5.602 -0.3912 -0.1498  0.0035
 2666W        W 3637   6.078   2.585   0.034 -0.0884  0.1109  0.0235
 2667W        W 3638   1.492   2.887  11.546  0.1045 -0.0807  0.1055
 2668W        W 3639   3.629   0.866   8.653  0.1258 -0.2780 -0.0071
 2669W        W 3640   9.505   7.486  10.432 -0.2324  0.1152 -0.2081
 2670W        W 3641  11.814   3.513   6.839 -0.1441  0.0479  0.2145
 2671W        W 3642   5.441   3.802  12.713  0.1761  0.0555  0.2863
 2672W        W 3643   5.124  11.976   6.096  0.0932 -0.3860 -0.1484
 2673W        W 3644   3.395  11.125   4.616 -0.0875 -0.1194  0.0980
 2674W        W 3645   0.736   7.020   4.814 -0.0985 -0.1856 -0.0844
 2675W        W 3646   3.489   4.234   0.682 -0.1455 -0.0981 -0.0197
 2676W        W 3647   9.405   5.641   1.275  0.1987  0.1520  0.1391
 2677W        W 3648   7.790  12.314   2.121 -0.1484  0.0955  0.3213
 2678W        W 3649   2.039   9.702   3.547  0.0789  0.0418 -0.2394
 2679W        W 3650   6.621  10.305   8.029  0.1166  0.0431 -0.1157
 2680W        W 3651   0.467  10.508   1.034  0.0884 -0.2177 -0.0306
 2681W        W 3652   9.091   6.653   2.287  0.0345 -0.2538 -0.1755
 2682W        W 3653   2.603   4.532   8.075  0.0600  0.0259 -0.0465
 2683W        W 3654  13.883   9.202   2.380  0.2883 -0.0658  0.0319
 2684W        W 3655   7.020   4.337  12.106 -0.2027  0.0124  0.2940
 2685W        W 3656   6.215  12.614   7.711 -0.0932  0.1706  0.0441
 2686W        W 3657   6.631  12.939  10.521 -0.2248  0.2491  0.0767
 2687W        W 3658   3.651  13.536   6.440  0.0831  0.0686 -0.2528
 2688W        W 3659   4.207   3.463   8.083 -0.0974  0.0194 -0.1158
 2689W        W 3660   8.181  13.191   5.454  0.0906  0.1134  0.0921
 2690W        W 3661   7.841   2.512   4.426  0.1435 -0.3960  0.0193
 2691W        W 3662  10.528  10.086   5.112 -0.2705  0.1113 -0.1251
 2692W        W 3663  10.381   4.023  12.793  0.0968  0.0497 -0.0105
 2693W        W 3664   4.921   2.602  12.338  0.3093 -0.0001 -0.1886
 2694W        W 3665  11.728  12.009  11.933 -0.2443  0.4738  0.3560
 2695W        W 3666  11.227  12.463   2.315 -0.1592  0.1293  0.1827
 2696W        W 3667   0.777   1.936   5.451  0.1576 -0.2653  0.0834
 2697W        W 3668   4.217   7.429   7.880  0.0537  0.0295  0.2630
 2698W        W 3669  10.478   5.245   8.755  0.2424  0.3229 -0.0289
 2699W        W 3670   3.724   9.012  11.028 -0.2532  0.1768 -0.0540
 2700W        W 3671   6.357   0.195   4.806 -0.5516 -0.1371  0.1601
 2701W        W 3672   1.577   0.642   3.832  0.0016  0.2542 -0.1687
 2702W        W 3673  13.300  13.072  12.880  0.0157  0.1720 -0.0690
 2703W        W 3674  13.296   6.304  10.248 -0.0674 -0.2869  0.3268
 2704W        W 3675   8.341   3.483  10.363  0.2186 -0.4000  0.2979
 2705W        W 3676  12.224   7.730   7.699  0.0796  0.2602  0.2456
 2706W        W 3677  11.484   5.007   3.437 -0.1072  0.1719  0.1851
 2707W        W 3678   5.483   4.238  10.138 -0.4389 -0.1231  0.2135
 2708W        W 3679   6.322   9.696   9.659 -0.2484 -0.0965  0.4869
 2709W        W 3680  13.312  11.917  11.165  0.4102  0.0026  0.0089
 2710W        W 3681  10.166   7.700  11.285 -0.5781 -0.0405  0.1931
 2711W        W 3682   6.358   6.339  12.220 -0.0049 -0.4730 -0.1305
 2712W        W 3683   9.516   2.266   2.572 -0.2195 -0.1621  0.2008
 2713W        W 3684  10.913  12.732   5.624 -0.1108  0.0534  0.0568
 2714W        W 3685   3.931   8.874   8.639 -0.0694  0.0272 -0.1632
 2715W        W 3686   2.649   4.407   7.568 -0.1533  0.1001  0.0251
 2716W        W 3687  11.856   7.837  12.718  0.1420  0.1133  0.1750
 2717W        W 3688   8.267   7.755   2.177  0.2191  0.3068  0.0424
 2718W        W 3689   0.586   6.653   6.746  0.2244  0.0593 -0.1059
 2719W        W 3690   1.313   6.628  12.626 -0.0044 -0.0307 -0.3137
 2720W        W 3691  12.425   7.435  13.723  0.3124  0.2982  0.3566
 2721W        W 3692   1.582  13.230  10.907 -0.1603 -0.1227 -0.0347
 2722W        W 3693   0.358   1.795   7.136  0.2568 -0.0603 -0.3466
 2723W        W 3694   6.673   9.373   9.700 -0.0019 -0.2821  0.3035
 2724W        W 3695   2.139   3.460   5.896  0.0600  0.0193  0.1006
 2725W        W 3696   2.495   0.547   3.761 -0.2224 -0.2205  0.0614
 2726W        W 3697   6.234   3.697   3.615 -0.0263  0.2012  0.3231
 2727W        W 3698   3.601   1.782  11.225 -0.2806 -0.0041 -0.2025
 2728W        W 3699  11.217   9.520  10.539  0.2004 -0.1806 -0.1353
 2729W        W 3700   7.134   5.617   9.156 -0.0169  0.2979 -0.3453
 2730W        W 3701  11.375   7.663  12.447 -0.1659  0.5177  0.0120
 2731W        W 3702  11.219  11.053  11.975 -0.0311  0.1403 -0.0723
 2732W        W 3703   9.844   8.209  10.088 -0.0084  0.0700 -0.0609
 2733W        W 3704   1.550   2.538   8.626 -0.1606 -0.0454 -0.2554
 2734W        W 3705   7.087   3.360  10.393 -0.3662 -0.0900  0.0034
 2735W        W 3706   9.440   4.967   5.269 -0.2097 -0.3178  0.3312
 2736W        W 3707   1.953   1.027   5.650  0.4206 -0.0528  0.2250
 2737W        W 3708   2.133   4.880   8.823  0.1879  0.1503 -0.2179
 2738W        W 3709   5.461  11.868   3.753 -0.1238  0.3042  0.1330
 2739W        W 3710  11.264  10.327   6.051 -0.1666  0.1501  0.0541
 2740W        W 3711   4.977   5.369   5.845 -0.2640 -0.1280  0.0594
 2741W        W 3712  12.701   5.757  11.821  0.1838  0.2708  0.1496
 2742W        W 3713   1.132   0.079   7.995 -0.2363 -0.0234  0.1633
 2743W        W 3714   5.366  13.064   3.141  0.2599 -0.3491 -0.5526
 2744W        W 3715   5.586   3.247   5.106  0.0908 -0.2363  0.1820
 2745W        W 3716   4.084   4.747  11.078 -0.2845 -0.0370 -0.0022
 2746W        W 3717  11.369   2.184   7.172 -0.0067  0.1720  0.3588
 2747W        W 3718   9.994   5.641  12.326 -0.1386 -0.1746  0.0179
 2748W        W 3719   7.303   1.788   6.963  0.0266  0.0155 -0.1406
 2749W        W 3720  11.766   6.517   9.879 -0.0694 -0.1958  0.2798
 2750W        W 3721   2.307  11.576  11.957  0.2600  0.0249  0.0896
 2751W        W 3722   8.009  12.874   6.692 -0.0818 -0.0997  0.0862
 2752W        W 3723   6.854   3.837   9.461  0.2645  0.3703 -0.1084
 2753W        W 3724   9.360   8.775   4.216  0.0318 -0.0539 -0.1034
 2754W        W 3725  13.746   5.112  11.296  0.0619  0.0377 -0.0448
 2755W        W 3726   0.479   3.151   8.195  0.0351 -0.0411  0.2235
 2756W        W 3727   2.950   3.982  10.224  0.0245  0.2129 -0.0487
 2757W        W 3728  11.013   6.112  10.317  0.1357  0.0496  0.2788
 2758W        W 3729   0.119   6.969  12.943 -0.2948 -0.0151  0.3233
 2759W        W 3730  12.061   0.137  11.757  0.1428 -0.1232 -0.3740
 2760W        W 3731   1.886   2.223   0.632 -0.0200 -0.1534  0.0092
 2761W        W 3732   5.914  12.120   4.891 -0.2079 -0.0766 -0.0031
 2762W        W 3733   4.756   7.957   6.189  0.4648 -0.1785  0.4215
 2763W        W 3734   2.374   5.620   8.215  0.3330 -0.0618 -0.2290
 2764W        W 3735  13.900   5.927   6.580  0.0220 -0.0699  0.1056
 2765W        W 3736  10.896   9.568   1.705 -0.0996  0.0124 -0.3720
 2766W        W 3737   4.921   5.948   4.050 -0.1010  0.4122  0.0764
 2767W        W 3738   0.610   4.716   0.543  0.0145  0.2955 -0.2644
 2768W        W 3739   1.222   7.621  11.038  0.1874 -0.0376  0.2413
 2769W        W 3740   8.689   1.271   6.132  0.2907  0.0032 -0.1639
 2770W        W 3741   5.311   3.036  10.046  0.2094 -0.0933 -0.2252
 2771W        W 3742   3.435   0.037  10.118  0.0888  0.0352  0.3948
 2772W        W 3743   2.105   8.255  13.803  0.3593  0.2802  0.0956
 2773W        W 3744   6.769   5.724  11.301 -0.3408 -0.1972  0.4966
 2774W        W 3745   9.601   6.982  13.285  0.2074  0.3453 -0.0851
 2775W        W 3746   2.190   2.026   7.365 -0.1514 -0.0215  0.1937
 2776W        W 3747  12.255  12.289  11.288  0.0631  0.0418  0.2189
 2777W        W 3748   7.597   6.067   2.651  0.0451 -0.1646 -0.2028
 2778W        W 3749   8.429   4.266   1.624 -0.2854 -0.2814  0.0660
 2779W        W 3750  10.234  12.371   3.655  0.0434  0.3017 -0.1167
 2780W        W 3751   5.453   7.859   9.481 -0.1245 -0.0415 -0.1384
 2781W        W 3752   8.036   6.892  10.306  0.1822  0.1085 -0.3455
 2782W        W 3753   5.813   5.883   0.107  0.0138  0.0241  0.2777
 2783W        W 3754   9.990  10.594   1.823  0.3220 -0.2503  0.0371
 2784W        W 3755   5.721   3.344  10.040  0.2022  0.2108  0.0198
 2785W        W 3756   6.832   6.199   8.780 -0.3068  0.1998  0.1009
 2786W        W 3757   3.968   1.890   7.628  0.0259  0.0280  0.0335
 2787W        W 3758   4.227   8.615   6.230  0.0177  0.3911  0.1670
 2788W        W 3759   8.223  11.622   6.734  0.0342 -0.0287 -0.2432
 2789W        W 3760   8.856  13.554   5.863  0.0611 -0.1056 -0.2761
 2790W        W 3761   3.371  11.747   2.711 -0.1765 -0.1403 -0.1792
 2791W        W 3762   8.441   0.964   5.772 -0.2421 -0.0045 -0.1602
 2792W        W 3763   5.065   4.212   9.831  0.2229  0.0464  0.0482
 2793W        W 3764   6.456   9.765   4.499  0.1804  0.2137 -0.1673
 2794W        W 3765   8.648   0.707   8.485  0.5254 -0.1643  0.1763
 2795W        W 3766   1.424  11.368   8.022 -0.0965  0.0849  0.2182
 2796W        W 3767  13.316   1.099   6.435 -0.0152 -0.0110  0.0739
 2797W        W 3768   1.900  13.659   7.070  0.2086 -0.1909 -0.2146
 2798W        W 3769   0.800   8.346  11.285  0.0271  0.4286  0.3381
 2799W        W 3770  12.108   6.850   0.054  0.0002 -0.1350  0.1335
 2800W        W 3771   4.317   3.437   1.309  0.0756 -0.3108  0.1467
 2801W        W 3772  12.528   4.553   4.265  0.0070 -0.1396 -0.3959
 2802W        W 3773   9.473   9.114  12.616 -0.0829  0.2222 -0.1037
 2803W        W 3774   9.597   2.674   9.912 -0.0458 -0.4554 -0.2047
 2804W        W 3775   9.848   3.916   9.514 -0.3717 -0.0524 -0.1203
 2805W        W 3776   8.655   6.961  12.105 -0.0211 -0.1577 -0.1751
 2806W        W 3777   1.911   4.617   3.436  0.3194 -0.1871 -0.0736
 2807W        W 3778   4.564   3.312   3.871 -0.1098  0.2042 -0.2365
 2808W        W 3779   3.599   1.820   3.234  0.2558 -0.3056 -0.1059
 2809W        W 3780   5.278  12.522   5.393  0.0875 -0.0018  0.0984
 2810W        W 3781   0.320   1.067  10.033 -0.4627  0.1814  0.0235
 2811W        W 3782   4.672   1.825   5.287  0.0634 -0.0074 -0.1206
 2812W        W 3783   0.428   1.540   5.336 -0.2861  0.0112  0.3039
 2813W        W 3784   8.851   1.705   1.721  0.3190  0.1219  0.3561
 2814W        W 3785   5.363  12.492   8.543  0.1604 -0.1127 -0.0142
 2815W        W 3786  10.251  10.731  13.246  0.0815 -0.0837 -0.1266
 2816W        W 3787  10.576   0.906   5.117  0.1420 -0.3385 -0.0972
 2817W        W 3788   5.216   1.307   7.158  0.2511  0.2449  0.2234
 2818W        W 3789  10.612   7.282   1.520  0.4754  0.2720 -0.2378
 2819W        W 3790   6.133  11.863   6.336 -0.0775  0.0864 -0.0668
 2820W        W 3791   8.867  10.264   4.265 -0.2022 -0.2317  0.1028
 2821W        W 3792   5.322   1.839   4.505 -0.2174  0.1680 -0.0298
 2822W        W 3793  10.251   3.789   1.490  0.1340 -0.0651  0.3584
 2823W        W 3794   4.469  12.210   5.165  0.0001 -0.1358 -0.1062
 2824W        W 3795   1.994   3.499  13.811  0.3135  0.0368 -0.0806
 2825W        W 3796  10.356   5.016   6.443  0.1998 -0.0775 -0.2526
 2826W        W 3797   6.218  10.141   3.233 -0.0329 -0.1340  0.0100
 2827W        W 3798   0.539   7.884   2.451 -0.0503  0.1456  0.0621
 2828W        W 3799   4.290   3.287  13.819  0.0041 -0.1248 -0.0455
 2829W        W 3800   0.136   9.186   2.860 -0.3165  0.0036 -0.1416
 2830W        W 3801   4.392   8.368  12.863 -0.0299 -0.0721  0.1099
 2831W        W 3802   2.155  13.882  11.390 -0.1844 -0.2998 -0.3726
 2832W        W 3803   0.002   5.837   0.775  0.2376 -0.2744  0.1032
 2833W        W 3804  13.456  11.814  11.777  0.1299  0.0272 -0.4128
 2834W        W 3805  10.012   6.708   5.622 -0.2053  0.1820 -0.2605
 2835W        W 3806  10.373   6.241   5.805  0.3639  0.3013 -0.0026
 2836W        W 3807   6.279   7.012   4.324 -0.0730 -0.2766 -0.1709
 2837W        W 3808   1.238  13.654  11.158 -0.3472  0.1374  0.0274
 2838W        W 3809   9.281   3.214   6.377 -0.2460  0.0218  0.3126
 2839W        W 3810   7.074   0.624  10.698 -0.2091  0.1799  0.3418
 2840W        W 3811   9.230   5.176   9.323 -0.1385 -0.0825 -0.0637
 2841W        W 3812   4.541   1.961  13.894  0.0864  0.1626  0.0868
 2842W        W 3813  13.029   3.311   6.299  0.3460  0.1665  0.0474
 2843W        W 3814   6.237  13.377   1.333  0.1457  0.2791 -0.0499
 2844W        W 3815   5.572   1.904   6.422 -0.1421  0.1477 -0.1061
 2845W        W 3816   7.367   9.680   2.768  0.1148  0.0346 -0.2055
 2846W        W 3817  10.384  10.289   1.540 -0.3713  0.1019  0.0236
 2847W        W 3818   9.800   7.499   7.369 -0.2713 -0.2480  0.1731
 2848W        W 3819   0.358   2.005   6.663  0.2082 -0.0139 -0.2151
 2849W        W 3820  10.589   2.915   8.695 -0.0382  0.0034 -0.0475
 2850W        W 3821   7.462   2.617   2.242  0.0998  0.2158 -0.0873
 2851W        W 3822   1.086   6.090   5.178  0.1606  0.3783  0.1060
 2852W        W 3823   8.029   3.022   5.061 -0.1808  0.1740  0.3038
 2853W        W 3824   9.551   4.801  12.965 -0.3521 -0.0544  0.2305
 2854W        W 3825   6.250   0.542  11.078  0.1688  0.1845  0.0071
 2855W        W 3826   7.124   3.656   4.821  0.1636 -0.4143 -0.1137
 2856W        W 3827   5.571  11.961   7.994  0.0470 -0.1299  0.0733
 2857W        W 3828   2.298   9.812   8.016  0.2157  0.0297 -0.0208
 2858W        W 3829  10.397   2.123   2.710 -0.4212 -0.0799  0.1608
 2859W        W 3830  10.861   6.216  13.462 -0.0856  0.2464  0.1392
 2860W        W 3831   0.438   2.951   6.759  0.0399 -0.0887  0.1061
 2861W        W 3832   3.319   3.742  11.985  0.0603 -0.1785  0.1782
 2862W        W 3833  13.811  12.512   5.588 -0.0706 -0.0811  0.5139
 2863W        W 3834   8.121   9.985   4.629  0.1227  0.3746 -0.0980
 2864W        W 3835   4.249  12.237  12.039 -0.4073  0.0222  0.0482
 2865W        W 3836   6.428   4.490   6.301 -0.1678 -0.0757 -0.1117
 2866W        W 3837   0.495   3.451  13.015  0.1380  0.1482  0.2746
 2867W        W 3838   4.437   6.639  11.429 -0.2043  0.0342  0.0806
 2868W        W 3839   7.993  12.973  12.476 -0.6928 -0.2342  0.2995
 2869W        W 3840   4.617  12.311   9.105 -0.0624  0.0562  0.1488
 2870W        W 3841  13.848   1.616  11.181  0.2078  0.2257 -0.1867
 2871W        W 3842   0.602   2.330  11.259 -0.1985  0.0908 -0.2761
 2872W        W 3843   5.783  13.549   2.534  0.1410 -0.1468  0.0667
 2873W        W 3844   4.922   5.556   0.465 -0.2565 -0.3922 -0.1579
 2874W        W 3845  13.452  13.749  13.217 -0.0929 -0.0405 -0.2485
 2875W        W 3846  12.396   8.995  12.861  0.2021  0.0094 -0.1806
 2876W        W 3847  10.372  12.397   8.898 -0.1235  0.1816  0.3486
 2877W        W 3848   4.999   6.823   8.400  0.0004 -0.1379 -0.0152
 2878W        W 3849   9.286  12.111   9.692  0.4003  0.1000  0.1324
 2879W        W 3850   2.537   1.569  13.162 -0.0660 -0.1902 -0.1435
 2880W        W 3851   7.925   2.227   1.392 -0.0670 -0.1524  0.1046
 2881W        W 3852   5.082   9.082   5.556 -0.0434  0.0544  0.1103
 2882W        W 3853  11.589   9.275  10.328 -0.1669 -0.0737  0.0914
 2883W        W 3854   1.666   9.973   3.808 -0.0499 -0.0101 -0.1354
 2884W        W 3855   0.617  11.636   3.827  0.1448 -0.1003 -0.1734
 2885W        W 3856   2.761   5.175  13.218 -0.1616 -0.0470 -0.1463
 2886W        W 3857  11.133   8.650   8.313  0.1384  0.1655 -0.1602
 2887W        W 3858  10.602  11.836   8.993 -0.1518 -0.1269  0.0885
 2888W        W 3859  10.696   9.825   9.430 -0.0669  0.3559 -0.2573
 2889W        W 3860   1.198   4.973   1.269 -0.1054  0.4382  0.0451
 2890W        W 3861  13.460   1.888  10.031 -0.1726  0.0787 -0.2619
 2891W        W 3862   2.171  11.259   0.830  0.0530  0.2024 -0.2203
 2892W        W 3863   2.123   7.360   1.933  0.0895  0.0722 -0.1340
 2893W        W 3864   4.313   8.582   5.427 -0.4112 -0.2495 -0.1958
 2894W        W 3865   5.219  10.038  13.149 -0.0709 -0.0441 -0.0608
 2895W        W 3866   3.641   1.794  13.872 -0.2139  0.0714 -0.2634
 2896W        W 3867   8.639   2.816   5.513 -0.0494  0.2545 -0.1740
 2897W        W 3868   1.154  12.368   0.007 -0.0596 -0.0088 -0.0955
 2898W        W 3869   5.538   4.876  11.459 -0.3789  0.2157  0.0936
 2899W        W 3870   7.029  11.426   2.791  0.3727  0.0604 -0.3365
 2900W        W 3871  12.287   6.400   2.287  0.2898 -0.0343  0.1271
 2901W        W 3872   3.291   8.048   3.521 -0.0023  0.0133 -0.0776
 2902W        W 3873   7.715   5.801   3.597 -0.2546  0.2096  0.0685
 2903W        W 3874  13.542   6.845   6.211  0.3189 -0.0467 -0.1766
 2904W        W 3875   8.323   5.012   7.609  0.1816  0.2691 -0.0783
 2905W        W 3876  13.201   8.481   5.401  0.0446 -0.3180  0.0215
 2906W        W 3877   5.521   4.133   5.225  0.1056  0.0187 -0.0089
 2907W        W 3878  10.213  11.984   6.116  0.0409  0.1702  0.2035
 2908W        W 3879  12.321  13.008   2.582  0.4676  0.0366 -0.0357
 2909W        W 3880   9.520   5.580  13.252 -0.0105  0.0453 -0.1223
 2910W        W 3881   5.298   3.786  10.772 -0.1056  0.1750 -0.1649
 2911W        W 3882   4.259   8.880  13.027  0.0070  0.1843  0.0996
 2912W        W 3883   1.745   3.354   4.962  0.3203  0.1366 -0.1971
 2913W        W 3884   7.411  11.872   8.243 -0.3916 -0.2409 -0.1199
 2914W        W 3885   5.294   2.811   8.067 -0.0960 -0.1383 -0.0765
 2915W        W 3886  13.792   9.956   1.646 -0.1469 -0.1208 -0.0211
 2916W        W 3887  13.015   3.130   1.451  0.2421  0.2124  0.2344
 2917W        W 3888   5.566   5.708  13.563 -0.1376  0.4054  0.2139
 2918W        W 3889  11.887   4.534   1.860 -0.0008 -0.0926 -0.0664
 2919W        W 3890  10.699   7.196   4.803 -0.1923 -0.2572 -0.1805
 2920W        W 3891   6.845   6.723  11.512  0.0405 -0.1318 -0.0904
 2921W        W 3892   5.462  11.619   1.364 -0.2226 -0.1291 -0.3910
 2922W        W 3893   3.427   9.151  13.673 -0.0593  0.2294 -0.1929
 2923W        W 3894   3.361  11.184   5.632 -0.0840 -0.0559  0.4150
 2924W        W 3895   5.236  12.752  13.183  0.1284 -0.1482 -0.1092
 2925W        W 3896   8.074   8.289   0.622  0.0824  0.2314 -0.2056
 2926W        W 3897   4.714   1.623   4.001 -0.0019 -0.0202  0.1010
 2927W        W 3898   7.048  12.714   7.782  0.1372  0.1289 -0.0272
 2928W        W 3899  10.785   8.860   5.696  0.1409 -0.3152  0.0459
 2929W        W 3900   2.375   8.566   4.419  0.1169 -0.1678 -0.1224
 2930W        W 3901   5.732   6.740   6.881  0.0988 -0.0511  0.1486
 2931W        W 3902   0.553   8.449  12.521  0.0703  0.0212  0.0320
 2932W        W 3903   1.112  12.191   4.919  0.1348  0.1020  0.0082
 2933W        W 3904   9.042   8.979   6.026  0.4113  0.2613  0.0688
 2934W        W 3905  10.024  12.222   7.004 -0.2818 -0.1527  0.0078
 2935W        W 3906   5.984   5.426   3.479  0.2244  0.0453  0.1003
 2936W        W 3907   9.126  10.609   9.972 -0.1498 -0.3622  0.1195
 2937W        W 3908  11.389   1.210  12.354 -0.1035 -0.0957  0.1723
 2938W        W 3909   9.247   9.863   1.680  0.0733  0.2468 -0.1837
 2939W        W 3910   4.972  12.548   8.834  0.0430 -0.2949 -0.0103
 2940W        W 3911  11.487   2.088  13.432  0.1583 -0.1261 -0.1543
 2941W        W 3912   1.182   0.363   1.067  0.2498 -0.0483  0.3064
 2942W        W 3913   2.050   1.415   6.059 -0.1261  0.0802 -0.1952
 2943W        W 3914   0.843   6.743   6.317 -0.1239 -0.1659 -0.2915
 2944W        W 3915   6.573   2.940  12.785 -0.0694 -0.2389  0.0296
 2945W        W 3916   5.623   4.803  13.386  0.1457 -0.1020 -0.0328
 2946W        W 3917   7.506   2.568   7.717 -0.0468 -0.2228  0.2181
 2947W        W 3918   3.860  11.583  11.495  0.0349  0.0359  0.0895
 2948W        W 3919   1.373   6.595  10.255 -0.1331 -0.1232  0.0129
 2949W        W 3920   0.158   8.819  12.688 -0.1750  0.0961 -0.2051
 2950W        W 3921  12.856   8.699   4.157 -0.1294 -0.0265  0.2193
 2951W        W 3922   8.162   4.465   8.180  0.1252  0.1066  0.0042
 2952W        W 3923   9.963  12.744   0.783 -0.1375  0.0941  0.1253
 2953W        W 3924   9.973   1.506   2.873  0.2242  0.2550 -0.3033
 2954W        W 3925   0.806   8.360   8.154  0.2392 -0.4435 -0.1698
 2955W        W 3926  12.838   2.099   0.760  0.0204 -0.0404  0.1794
 2956W        W 3927   2.927   2.999  12.787 -0.1964 -0.1137 -0.0555
 2957W        W 3928  11.337   0.433   4.875  0.0771  0.0144 -0.1498
 2958W        W 3929   6.216  13.091  10.445  0.2828  0.1038  0.1411
 2959W        W 3930   6.370   8.189   8.268 -0.1007 -0.1736  0.0145
 2960W        W 3931   1.866   8.923   5.599 -0.1111  0.1645  0.2294
 2961W        W 3932   1.747   6.336  10.052 -0.0334 -0.0136 -0.0327
 2962W        W 3933   1.611   4.591   0.540  0.0083  0.4471  0.4795
 2963W        W 3934   5.354  11.440  11.957  0.0642  0.1435  0.0905
 2964W        W 3935   8.469   3.694   0.279 -0.1704 -0.0900 -0.0543
 2965W        W 3936   1.837   6.703   1.455  0.2741 -0.1221 -0.0420
 2966W        W 3937   2.121   1.078  10.033  0.0195 -0.0624 -0.0242
 2967W        W 3938  10.260  12.001   8.567 -0.1276 -0.1264 -0.1427
 2968W        W 3939   6.610   8.730  11.923 -0.1813 -0.0327 -0.1124
 2969W        W 3940   2.259   3.968   4.085 -0.0590 -0.3659  0.3258
 2970W        W 3941   4.369   9.769  12.900 -0.3433 -0.1584  0.2204
 2971W        W 3942   1.506   1.246   9.514 -0.0727 -0.0422  0.0724
 2972W        W 3943  11.281  11.907   1.675 -0.3965  0.2246  0.0247
 2973W        W 3944  11.391   3.799   6.794  0.1802 -0.1681 -0.0572
 2974W        W 3945  12.992  11.794   1.111  0.0314  0.2588 -0.0283
 2975W        W 3946  12.637  12.509   3.107  0.2360 -0.1399  0.1285
 2976W        W 3947  10.117  10.148   3.466  0.1039  0.0833 -0.0476
 2977W        W 3948   9.614  13.760  11.268  0.2047 -0.1346  0.1350
 2978W        W 3949   7.775   6.833   0.154  0.2166 -0.2677 -0.0672
 2979W        W 3950   4.257   0.256  11.190  0.0607 -0.1239 -0.0242
 2980W        W 3951  11.444   2.691   0.133  0.1240 -0.1923 -0.1670
 2981W        W 3952   3.495  11.924  13.749  0.2271  0.1288 -0.3244
 2982W        W 3953   3.179  10.890  10.414  0.1048 -0.0427  0.0703
 2983W        W 3954   3.145   9.098   0.803 -0.1917  0.0554  0.3060
 2984W        W 3955   7.393   4.795  10.889  0.0624  0.0956  0.2455
 2985W        W 3956   2.693  12.177  10.833  0.1135  0.2814  0.2151
 2986W        W 3957   8.435   4.524   7.404 -0.1408 -0.0104 -0.4242
 2987W        W 3958   4.764  10.462   9.144 -0.2359 -0.1354  0.2165
 2988W        W 3959   1.196  10.790  10.297 -0.3257 -0.0885  0.0339
 2989W        W 3960  11.803   6.298  13.370  0.1666 -0.1012  0.0718
 2990W        W 3961   0.388   9.226  12.434 -0.0178 -0.0146  0.2028
 2991W        W 3962   6.405   7.511   1.413  0.0317 -0.1676 -0.2156
 2992W        W 3963  12.830   5.105   2.711  0.1496  0.2239  0.0907
 2993W        W 3964   1.067  12.079   1.034 -0.1554 -0.0196  0.3298
 2994W        W 3965   2.111  10.312  11.994 -0.1792  0.2999  0.0217
 2995W        W 3966   7.860   1.668   7.457  0.0091 -0.1022  0.0922
 2996W        W 3967  12.214   1.242   1.677  0.4148 -0.0745  0.0959
 2997W        W 3968  12.070   5.451   1.067 -0.1187  0.0054  0.5460
 2998W        W 3969   1.232   2.352   9.390  0.1761  0.1248  0.3152
 2999W        W 3970   7.070   0.811   0.923 -0.1407 -0.0439 -0.4661
 3000W        W 3971  12.572   1.032   7.797 -0.3258  0.2579 -0.1207
 3001W        W 3972   3.021  10.269   0.744  0.1938  0.2414  0.1982
 3002W        W 3973  11.305   8.512   1.473  0.0306 -0.1240  0.1974
 3003W        W 3974   0.317  13.096   3.950  0.1035  0.0630  0.3512
 3004W        W 3975   7.188   5.672   8.210  0.0083 -0.0507 -0.1461
 3005W        W 3976   4.333  13.717   9.627 -0.1435 -0.0343  0.1116
 3006W        W 3977   6.577  10.041  11.767  0.2084 -0.1501 -0.1267
 3007W        W 3978   1.906  11.440  13.785  0.1921  0.1699 -0.0105
 3008W        W 3979   0.977   4.506  11.300 -0.0644  0.2102 -0.3343
 3009W        W 3980   9.614   1.275   9.256 -0.3075  0.0050 -0.2825
 3010W        W 3981  11.444  12.057   9.791  0.1564 -0.2298 -0.0120
 3011W        W 3982   3.525  10.483   7.105  0.4175  0.2480  0.2484
 3012W        W 3983  11.697   3.531  11.836 -0.3781  0.0783 -0.2474
 3013W        W 3984   3.337   7.058   9.204  0.1197 -0.1497 -0.1483
 3014W        W 3985  10.703   2.481   3.310 -0.3322  0.0550 -0.0755
 3015W        W 3986   0.079  11.723  11.757 -0.1881  0.0282 -0.0635
 3016W        W 3987   9.639   2.001  10.647 -0.1929 -0.1005 -0.2250
 3017W        W 3988   6.421   4.370   5.788  0.1015  0.1686  0.1164
 3018W        W 3989   0.750   3.829  10.950  0.2047  0.2662  0.1707
 3019W        W 3990   9.455   2.503   9.471  0.0684  0.0730 -0.0227
 3020W        W 3991  12.754   0.628   0.729  0.1413 -0.2025  0.0981
 3021W        W 3992  12.925   2.854   4.408  0.1427 -0.2863  0.1127
 3022W        W 3993  11.854   3.860  11.099 -0.0838 -0.0305  0.0925
 3023W        W 3994   6.378   5.680   0.258  0.3409 -0.3122  0.1895
 3024W        W 3995   3.087   1.304  12.406  0.1405 -0.1494 -0.1408
 3025W        W 3996   6.394   4.960  10.592  0.0203 -0.0330  0.0799
 3026W        W 3997   7.838   7.551   4.892 -0.1472  0.0555 -0.2603
 3027W        W 3998   1.817   1.881   4.874 -0.0818 -0.1803  0.1101
 3028W        W 3999   7.275   0.691   0.132 -0.1743  0.1870  0.0930
 3029W        W 4000   6.903   3.940  13.191 -0.0878 -0.2325  0.0583
 3030W        W 4001  12.641   3.730   6.259  0.0450 -0.0568  0.4093
 3031W        W 4002  11.438  11.228  13.481  0.1913 -0.0767 -0.0805
 3032W        W 4003  13.446  13.852   2.009 -0.0692  0.1123 -0.1909
 3033W        W 4004   0.341   9.730   0.427 -0.2570 -0.2554 -0.1084
 3034W        W 4005   1.253   8.908   7.248 -0.0460  0.0754  0.0982
 3035W        W 4006   2.222   2.216  10.931  0.0336 -0.2510  0.0629
 3036W        W 4007   5.186  12.594   6.611  0.1054 -0.0007  0.2258
 3037W        W 4008  12.416   3.733   2.500 -0.3304 -0.0543  0.2846
 3038W        W 4009  13.714   3.476   4.635  0.1731  0.0480  0.0301
 3039W        W 4010  11.725   7.204   7.304  0.1937 -0.0138  0.1852
 3040W        W 4011   4.640   2.653  10.322  0.2489 -0.0767  0.0973
 3041W        W 4012   8.004   7.257   6.294 -0.1770 -0.0366 -0.2656
 3042W        W 4013   8.309   2.133   8.606  0.1572  0.0967  0.2729
 3043W        W 4014  10.954   5.707   8.710  0.0149 -0.0818  0.0106
 3044W        W 4015   2.785   1.992   0.961 -0.1614 -0.2636  0.2898
 3045W        W 4016   0.174   0.344  13.494 -0.2642  0.0966  0.1134
 3046W        W 4017   3.210   2.021   7.152 -0.1382  0.0518 -0.1481
 3047W        W 4018  10.989  12.294   5.299 -0.1337 -0.2823  0.0437
 3048W        W 4019   6.753   4.956   7.943  0.1083  0.2042 -0.1924
 3049W        W 4020   6.730   5.444   8.750 -0.3366 -0.1694 -0.2124
 3050W        W 4021   3.609   8.248   9.267  0.0318  0.2846 -0.3182
 3051W        W 4022   2.817  10.553   4.355 -0.1335  0.1073 -0.0721
 3052W        W 4023   4.692  12.606  13.824 -0.1092 -0.0284  0.0690
 3053W        W 4024   9.906   1.271   1.883 -0.0957 -0.1782 -0.3512
 3054W        W 4025   5.357  13.188  11.027  0.0048 -0.2485 -0.4227
 3055W        W 4026   5.335   1.585   0.461 -0.1679  0.0638  0.1356
 3056W        W 4027   7.196   0.290   7.867 -0.1772  0.2201 -0.1733
 3057W        W 4028  12.693   3.266   9.196  0.2319  0.1469  0.2112
 3058W        W 4029   2.230  13.817  12.858 -0.0102 -0.1172  0.2207
 3059W        W 4030   2.702   7.643  13.793 -0.0746 -0.4071 -0.5036
 3060W        W 4031   2.380   1.783   8.713 -0.4485  0.0316 -0.0437
 3061W        W 4032   7.741   1.912   0.987  0.1090 -0.1140  0.0324
 3062W        W 4033  12.974  12.043   2.005 -0.1381 -0.1496 -0.1548
 3063W        W 4034  12.854   8.111   4.080 -0.0274  0.0669 -0.0164
 3064W        W 4035  10.990  13.590   0.455 -0.1596  0.1118  0.2785
 3065W        W 4036   7.355   9.633   9.348  0.0715  0.0480 -0.2415
 3066W        W 4037   1.474  12.486   3.387 -0.2132 -0.2927  0.0621
 3067W        W 4038  13.670   8.861   2.722  0.1694 -0.2088  0.1545
 3068W        W 4039   6.155   0.099  11.608  0.2797 -0.1483 -0.2668
 3069W        W 4040  10.764   7.670  10.447  0.1360  0.1240 -0.0173
 3070W        W 4041   7.477  10.552   9.161  0.1380  0.0231  0.1863
 3071W        W 4042   7.595  11.924   3.337 -0.0599  0.1238 -0.1698
 3072W        W 4043   6.800   0.986   4.547  0.1149  0.3811 -0.0951
 3073W        W 4044  10.885   8.925   2.651 -0.0686 -0.0227  0.1131
 3074W        W 4045  12.221   1.705   2.560  0.0759 -0.3130  0.0193
 3075W        W 4046   2.368   0.086   7.195 -0.0218 -0.0670 -0.2937
 3076W        W 4047   3.198  11.162   1.521  0.3510  0.4060  0.3438
 3077W        W 4048   8.619   5.349   2.207  0.2653  0.0583  0.0442
 3078W        W 4049   7.599   3.159   9.754  0.1268 -0.4187  0.1685
 3079W        W 4050  11.356  10.245   6.913 -0.3235 -0.0486 -0.2251
 3080W        W 4051   8.705  10.785   5.814 -0.0303 -0.3152 -0.0104
 3081W        W 4052  13.463   4.514  12.726 -0.1568  0.0267  0.0076
 3082W        W 4053   8.043   2.216   9.815 -0.0564 -0.0906 -0.0337
 3083W        W 4054   8.851   7.154   1.952 -0.1257  0.1300 -0.1556
 3084W        W 4055   5.137  12.137   7.602 -0.0138  0.0208 -0.0712
 3085W        W 4056  11.951   7.874   6.474 -0.2084  0.2046  0.2422
 3086W        W 4057   2.130   5.093  11.541 -0.0410 -0.0513 -0.0011
 3087W        W 4058   0.782   1.525   4.986 -0.1087  0.6379  0.1332
 3088W        W 4059   8.368  10.777   7.374  0.0764  0.0196  0.2277
 3089W        W 4060  11.648   5.386   0.825  0.2194  0.4926 -0.0930
 3090W        W 4061  11.320  12.284  12.085 -0.0752  0.1418  0.0275
 3091W        W 4062   3.871   6.816   1.075 -0.0767 -0.0939  0.2155
 3092W        W 4063  12.468   9.811   1.452 -0.6108  0.1764  0.1608
 3093W        W 4064  13.664   1.985   0.269 -0.0062 -0.1237 -0.1242
 3094W        W 4065  13.175   2.654  11.221  0.0030 -0.1336  0.1873
 3095W        W 4066  11.084   9.428  12.853 -0.0849  0.1879 -0.3110
 3096W        W 4067   9.244   4.859  12.538 -0.1107 -0.1606 -0.0118
 3097W        W 4068   0.433   8.125   2.037  0.1804  0.0447 -0.0911
 3098W        W 4069   7.565   7.806  11.117  0.1679 -0.2177 -0.0666
 3099W        W 4070   6.802  13.404   6.528 -0.2049 -0.1927 -0.0355
 3100W        W 4071   9.654   1.221   7.846  0.1411 -0.1399  0.0990
 3101W        W 4072   8.131  13.346   7.523  0.4863 -0.0167 -0.0769
 3102W        W 4073   4.445  13.006  13.549  0.1241  0.0649 -0.1628
 3103W        W 4074  10.658   6.131   4.524  0.1553  0.0833 -0.2641
 3104W        W 4075   9.850  12.808  11.832 -0.1996 -0.1100  0.1773
 3105W        W 4076   9.030   8.492   6.372  0.2479 -0.1704  0.0013
 3106W        W 4077  13.706  12.398   9.963 -0.0093  0.1194 -0.4299
 3107W        W 4078  12.894   3.448   2.466  0.0704 -0.0071  0.2155
 3108W        W 4079  11.404  11.917   3.606 -0.0360 -0.2305 -0.0061
 3109W        W 4080   3.120   6.640   2.101  0.1732 -0.3555  0.2406
 3110W        W 4081   9.220   0.726   0.119 -0.0755  0.1235 -0.1372
 3111W        W 4082   5.496  11.001  10.356  0.0779  0.2716  0.1447
 3112W        W 4083   6.119   8.342   5.438 -0.0425  0.1161 -0.0568
 3113W        W 4084  11.771   1.923   2.688  0.0941 -0.1532  0.1829
 3114W        W 4085  12.937   1.146   8.997 -0.3001 -0.1171  0.0946
 3115W        W 4086   8.729   4.949   3.407  0.0733  0.2526  0.4059
 3116W        W 4087   6.671   1.509   8.231  0.2894 -0.2167 -0.3857
 3117W        W 4088   5.971   3.442   4.302  0.1970 -0.1902  0.2533
 3118W        W 4089   6.311   3.247  13.173  0.1832 -0.1015  0.1506
 3119W        W 4090   4.634  13.085  12.179  0.0413 -0.3339  0.0272
 3120W        W 4091   5.282   8.803  10.493 -0.0923 -0.1837 -0.4428
 3121W        W 4092   8.094   0.489  10.151  0.2869  0.1477  0.1730
 3122W        W 4093   0.471   5.600   0.924 -0.2145 -0.0094 -0.2159
 3123W        W 4094  13.534   4.721   5.838 -0.2308 -0.0226  0.0172
 3124W        W 4095   9.568   5.708  11.046 -0.0586  0.3871  0.0124
 3125W        W 4096   5.866  11.298  11.195 -0.0048  0.0545  0.3396
 3126W        W 4097   4.988   7.811   1.137 -0.1178  0.1176 -0.1867
 3127W        W 4098  12.622  12.855   8.614  0.3879  0.1115  0.3243
 3128W        W 4099   0.979   5.710   6.686 -0.0672 -0.2084  0.3455
 3129W        W 4100   1.338   6.674   9.093  0.0056  0.3564 -0.2344
 3130W        W 4101  10.563  13.739  12.568  0.1315 -0.2473  0.1477
 3131W        W 4102   2.788   1.211  10.115 -0.0483  0.0951  0.1212
 3132W        W 4103   6.683  13.634   9.918  0.1330  0.0196 -0.1823
 3133W        W 4104   3.671   3.554   8.145  0.0643 -0.0745  0.2270
 3134W        W 4105  13.750  11.237  12.433 -0.0255 -0.1138  0.0107
 3135W        W 4106   0.457   0.100  12.649 -0.2899  0.0688 -0.2401
 3136W        W 4107   1.186  10.291  10.374  0.1677 -0.0061  0.0044
 3137W        W 4108   0.208   9.156  11.165 -0.0407  0.1254  0.1435
 3138W        W 4109   5.928  13.056   0.001  0.5293  0.1154 -0.1821
 3139W        W 4110   7.227   2.678   4.341  0.1255  0.1447  0.0267
 3140W        W 4111   9.364   6.835   8.625 -0.1717 -0.0030 -0.0417
 3141W        W 4112   5.464   0.191   0.032 -0.1641  0.2123 -0.1113
 3142W        W 4113   7.559   8.115  13.621  0.1886  0.1001  0.0925
 3143W        W 4114   1.760  12.088  12.522 -0.0911 -0.2632  0.0421
 3144W        W 4115   6.953   3.520   7.238 -0.0692 -0.1995 -0.0439
 3145W        W 4116   6.555   5.302  12.876  0.0531 -0.2099  0.4022
 3146W        W 4117   4.539   1.856   6.687 -0.1371 -0.1114 -0.3038
 3147W        W 4118   1.686   7.310   1.266 -0.0200 -0.2172  0.1796
 3148W        W 4119  13.266   6.973  10.764 -0.3982 -0.3185  0.0691
 3149W        W 4120   0.591   9.599  12.180  0.0410 -0.0089 -0.1453
 3150W        W 4121   2.102   5.810   0.597 -0.2522 -0.1925  0.1957
 3151W        W 4122   9.937   3.532  11.309  0.0384  0.3314 -0.0234
 3152W        W 4123   6.660   6.056  13.379  0.0248  0.2178  0.1774
 3153W        W 4124  11.638   2.200   4.211 -0.3738  0.3889 -0.1675
 3154W        W 4125   2.911  11.492   8.899  0.1943  0.0630 -0.1171
 3155W        W 4126  10.827   6.788  12.740 -0.1640  0.1337 -0.1774
 3156W        W 4127   9.020  12.206   4.436 -0.3790  0.0321  0.2780
 3157W        W 4128   4.076   2.468   5.888 -0.1852 -0.0092 -0.0636
 3158W        W 4129  10.585   7.083   2.318 -0.0582 -0.2297  0.1584
 3159W        W 4130   0.196  10.558   2.264  0.1111 -0.2122 -0.0188
 3160W        W 4131  10.403  12.809  13.544 -0.1488  0.2500  0.0389
 3161W        W 4132  12.972   1.584  11.694 -0.0803  0.5227 -0.1886
 3162W        W 4133   7.480   1.159  11.413 -0.5304  0.1518  0.0685
 3163W        W 4134  10.447   3.123  12.065  0.2430 -0.1069  0.0350
 3164W        W 4135  11.585   1.542   8.244 -0.1230  0.1365 -0.0569
 3165W        W 4136   3.648   3.318   6.761 -0.1307 -0.1417 -0.1272
 3166W        W 4137   5.387  13.437   4.769 -0.1054 -0.3246  0.1325
 3167W        W 4138   4.233  12.381   3.077 -0.2535  0.2872  0.0723
 3168W        W 4139   0.220   1.614  11.570 -0.1109 -0.0594  0.2161
 3169W        W 4140   0.156  10.907   3.158 -0.1409  0.0633 -0.0869
 3170W        W 4141  13.047  12.808   5.740 -0.2823  0.3062  0.0681
 3171W        W 4142  13.880   7.166  12.511  0.2082  0.0730 -0.1229
 3172W        W 4143  13.249   8.706   3.467  0.3171  0.0391 -0.2712
 3173W        W 4144   8.465  13.065   9.481 -0.0775  0.0689 -0.1159
 3174W        W 4145   1.081  10.390  13.201  0.0815 -0.0668  0.0507
 3175W        W 4146   3.579   3.103   0.917  0.3992 -0.3190  0.0926
 3176W        W 4147  10.520   1.926  13.192  0.2749 -0.1866  0.3768
 3177W        W 4148   7.319   2.673   0.313  0.0834 -0.0501  0.0144
 3178W        W 4149  11.386   1.866   9.989 -0.1281  0.1008 -0.0275
 3179W        W 4150   4.811   5.368  11.390  0.0367 -0.0795 -0.1911
 3180W        W 4151   1.026   2.333  12.198 -0.0445 -0.0792 -0.0671
 3181W        W 4152  13.098   2.907  11.702  0.2167  0.1098  0.0216
 3182W        W 4153  10.484   0.294   9.272 -0.0636 -0.0056  0.0340
 3183W        W 4154  10.515   4.607   8.974  0.1688  0.0181  0.2283
 3184W        W 4155   7.858   3.843   5.780 -0.1943 -0.0543 -0.0582
 3185W        W 4156   0.290   3.951   0.986  0.0956 -0.1742 -0.0070
 3186W        W 4157  11.352  11.354   6.280  0.0810  0.1353  0.0672
 3187W        W 4158  12.932   9.887  11.590 -0.0646 -0.2300  0.1506
 3188W        W 4159   2.074  12.368   4.171  0.4730  0.0950 -0.0086
 3189W        W 4160   8.116   0.673   0.964 -0.4553 -0.1034  0.0699
 3190W        W 4161   0.081   8.472   1.969 -0.0637  0.3909  0.0350
 3191W        W 4162   1.581   5.724   1.570  0.1683  0.0142 -0.1704
 3192W        W 4163   4.246   1.522   7.975  0.1744 -0.0633  0.0590
 3193W        W 4164   6.628   4.035  11.916 -0.2012  0.0100  0.0539
 3194W        W 4165  11.657   3.205   0.293 -0.1344 -0.0913 -0.2103
 3195W        W 4166  11.168  12.541  13.084  0.1688 -0.4590  0.2056
 3196W        W 4167   2.149   1.555   4.677 -0.0030 -0.0859  0.1633
 3197W        W 4168   5.226   8.948   8.550  0.2239 -0.2505  0.2652
 3198W        W 4169   5.768   0.537  13.365 -0.0143  0.0789 -0.0497
 3199W        W 4170  13.144   9.521  12.862 -0.0811  0.1498  0.0245
 3200W        W 4171   4.887  10.940   0.242 -0.2753 -0.3470 -0.1075
 3201W        W 4172   6.264  12.937  10.925 -0.1600 -0.0272 -0.0785
 3202W        W 4173   3.442   3.874   7.727  0.1200  0.0844  0.0355
 3203W        W 4174   6.893  12.555   8.713 -0.0942  0.0069  0.1105
 3204W        W 4175   7.185   8.565   8.602 -0.1930 -0.0874 -0.3291
 3205W        W 4176  13.914   7.257   7.850  0.0525  0.1365  0.2250
 3206W        W 4177   9.173   9.810   9.624  0.0429  0.0387 -0.2322
 3207W        W 4178   9.387   9.919   6.895  0.3657 -0.3798 -0.3721
 3208W        W 4179   0.673   4.234   2.613  0.0437  0.1814 -0.2094
 3209W        W 4180   0.509   1.637  13.192 -0.4549  0.3759 -0.1257
 3210W        W 4181   9.134   5.391   4.340 -0.4131  0.0728  0.1501
 3211W        W 4182  10.612  11.141   8.972 -0.4345  0.0067 -0.2715
 3212W        W 4183   7.997   4.558   9.206 -0.4926 -0.0512  0.1489
 3213W        W 4184  11.463   3.389   4.038  0.0202  0.0690  0.1487
 3214W        W 4185   1.682   3.934   1.586  0.0754 -0.1106 -0.2489
 3215W        W 4186   1.488   2.651   4.586  0.1197 -0.0260 -0.1670
 3216W        W 4187   2.150   6.497  12.338  0.0233 -0.2366  0.3472
 3217W        W 4188   1.830   8.402   8.851 -0.1545  0.4445  0.3681
 3218W        W 4189  12.353   6.805  11.620  0.1433 -0.1235  0.1969
 3219W        W 4190   1.944   4.727  11.190  0.0032  0.0725  0.2179
 3220W        W 4191  12.222  10.128  12.578 -0.1735 -0.1956  0.1213
 3221W        W 4192  13.107   1.255   3.888  0.4670 -0.0201 -0.0306
 3222W        W 4193   8.721   8.613   4.660  0.2053  0.1607 -0.1389
 3223W        W 4194  11.895  13.675  10.099 -0.2906 -0.0018 -0.0564
 3224W        W 4195   1.282   0.805   4.885  0.1678  0.2145  0.1314
 3225W        W 4196  13.089   5.738  11.170  0.0222 -0.3562 -0.1304
 3226W        W 4197  10.350   6.754  11.492  0.2387 -0.1855 -0.4532
 3227W        W 4198   2.083   7.096   7.870  0.1213 -0.1611  0.3125
 3228W        W 4199  13.338  10.190  10.292 -0.0907 -0.3032 -0.1400
 3229W        W 4200   1.661   1.208  12.677 -0.3157  0.0555 -0.1720
 3230W        W 4201   6.231   7.436   6.643  0.1725 -0.1157 -0.2648
 3231W        W 4202  10.824  10.073   6.127 -0.2165  0.0672  0.2866
 3232W        W 4203   9.137   2.139   7.920  0.0236  0.1389 -0.0212
 3233W        W 4204  10.966   9.191  10.842 -0.1158  0.1252 -0.4173
 3234W        W 4205   1.288  13.299   0.022 -0.2634  0.0608 -0.2235
 3235W        W 4206   6.309   3.486   1.818  0.0487  0.0504 -0.1916
 3236W        W 4207   1.434  12.430  12.603 -0.1692  0.1874  0.2691
 3237W        W 4208   0.242   6.326   6.393  0.2090 -0.0413 -0.1612
 3238W        W 4209  13.607  13.475   3.347  0.1164  0.0571 -0.0593
 3239W        W 4210   0.570   8.652   8.471 -0.2471  0.0678 -0.2290
 3240W        W 4211   8.967   5.635   6.521  0.3958 -0.2431  0.1675
 3241W        W 4212   8.877   9.168   8.059 -0.1057 -0.0059  0.2069
 3242W        W 4213   7.782   5.178   7.135 -0.3701  0.2096 -0.1250
 3243W        W 4214  12.890   8.914   8.784  0.3110  0.3785  0.1875
 3244W        W 4215   7.496   1.805   9.755 -0.3235  0.3952  0.1792
 3245W        W 4216  12.647   9.313  12.597 -0.2859 -0.2001 -0.0648
 3246W        W 4217   5.129  12.403  13.557 -0.1164 -0.2286  0.1828
 3247W        W 4218  12.607   4.257   0.112 -0.0480 -0.1739  0.1533
 3248W        W 4219   0.511   2.217   4.556 -0.0895 -0.0635 -0.2622
 3249W        W 4220  10.371   2.595   2.897  0.1397  0.2677  0.0857
 3250W        W 4221  11.765  12.152  12.410  0.4545 -0.3107 -0.1205
 3251W        W 4222  10.815  11.355   1.098 -0.0880 -0.1156  0.2514
 3252W        W 4223   0.461   1.711   0.936 -0.1550 -0.2976  0.0413
 3253W        W 4224  12.964   5.915  12.804  0.0326  0.0602 -0.1698
 3254W        W 4225  11.120   4.193  10.030  0.4702 -0.1123 -0.2767
 3255W        W 4226   9.307   3.776   3.734  0.3259 -0.0684  0.1583
 3256W        W 4227   8.697   5.068   4.826  0.2072  0.3154 -0.3483
 3257W        W 4228   0.443   4.277   7.418  0.3095  0.1203 -0.0204
 3258W        W 4229   0.311  12.476   4.010  0.1744  0.0154 -0.2271
 3259W        W 4230   0.031   9.514  10.820  0.2152  0.0005 -0.0552
 3260W        W 4231  10.693   6.241   6.783  0.2631 -0.0413  0.0427
 3261W        W 4232   1.279   5.349  11.654 -0.2942  0.3523  0.0669
 3262W        W 4233   0.704  12.186  13.143 -0.0560  0.0192  0.2765
 3263W        W 4234   6.467   2.798   0.829 -0.1015 -0.1347 -0.1789
 3264W        W 4235   6.213   2.164  10.259 -0.0018  0.2285 -0.1542
 3265W        W 4236   3.288   6.152   2.202 -0.1550  0.2931 -0.1308
 3266W        W 4237   6.482  12.160   1.875 -0.1248  0.0328 -0.0796
 3267W        W 4238   2.377   8.750  13.776 -0.1965  0.1172  0.3821
 3268W        W 4239   3.235   4.263   1.088  0.0685  0.0996 -0.0494
 3269W        W 4240  11.928   0.085   8.527 -0.0744  0.2522  0.0140
 3270W        W 4241   6.944  12.567  12.004  0.0359  0.1057  0.1244
 3271W        W 4242  10.761  11.451   0.219 -0.1772 -0.1473  0.2524
 3272W        W 4243  13.423   8.823  12.192  0.2080  0.0006  0.2205
 3273W        W 4244  12.515  13.901   8.546  0.3227  0.3564  0.0972
 3274W        W 4245   5.894  10.075   6.812 -0.1882  0.0626  0.1059
 3275W        W 4246  10.359   7.481   7.860 -0.1552  0.2561 -0.4041
 3276W        W 4247   6.608   5.492   0.633 -0.1009  0.1202  0.1998
 3277W        W 4248   8.509   3.038  13.017 -0.2134 -0.2132  0.0042
 3278W        W 4249  11.317  12.738   1.543 -0.0264  0.1494 -0.2465
 3279W        W 4250   5.955   0.958   8.649  0.0711  0.0437 -0.3232
 3280W        W 4251   4.817   9.065   3.599 -0.0640  0.3020 -0.1952
 3281W        W 4252  12.154  13.807   5.492 -0.1234 -0.2716  0.0706
 3282W        W 4253  11.517   5.573   8.750  0.1002 -0.4671 -0.0594
 3283W        W 4254   6.224   6.529   0.419 -0.3400 -0.4324  0.2025
 3284W        W 4255   5.658   4.491   2.165  0.5061 -0.1168  0.0455
 3285W        W 4256   3.715  13.053  12.290  0.1018 -0.0105  0.1838
 3286W        W 4257  13.030  10.820   2.839 -0.1316 -0.2025 -0.0143
 3287W        W 4258   8.075   7.981   7.705  0.0896 -0.1669 -0.1246
 3288W        W 4259   2.347  10.664   4.029  0.4207 -0.2435 -0.2704
 3289W        W 4260   5.889   7.715   0.789 -0.0704  0.0023  0.2271
 3290W        W 4261  12.977  12.399   6.115  0.0864 -0.2106  0.4502
 3291W        W 4262  11.717   7.899   6.020  0.3696 -0.0586 -0.1779
 3292W        W 4263   6.537   2.212  11.986 -0.0155  0.0517 -0.1281
 3293W        W 4264   1.013   6.256   8.058 -0.1906 -0.1731 -0.1000
 3294W        W 4265   5.791   3.119   7.378  0.1329  0.0700 -0.1714
 3295W        W 4266   3.068   1.683  13.302 -0.2117 -0.4676 -0.0970
 3296W        W 4267   3.491  11.544   6.354 -0.4288  0.0162  0.0257
 3297W        W 4268   5.551  10.506  10.204 -0.4503 -0.0650  0.0483
 3298W        W 4269  13.480   0.393   3.882  0.6698 -0.1001 -0.1107
 3299W        W 4270   7.507   3.797   0.367  0.1695  0.2416  0.2790
 3300W        W 4271   9.859   7.450   5.107  0.0934 -0.2770  0.3081
 3301W        W 4272   4.265   8.728   7.159 -0.1870 -0.1828 -0.2834
 3302W        W 4273   5.238  13.176  10.522 -0.2912  0.1242  0.2452
 3303W        W 4274  10.430   5.410   5.093 -0.1615 -0.1562 -0.1355
 3304W        W 4275  11.046  13.910   4.146  0.3340  0.0575 -0.0119
 3305W        W 4276   1.321   7.552   8.631 -0.0606  0.3015 -0.1634
 3306W        W 4277   8.971   6.265   2.042  0.0625 -0.2845  0.1004
 3307W        W 4278   9.900   3.982   0.529 -0.2582  0.3822  0.0654
 3308W        W 4279   1.272  12.050   9.840  0.3289 -0.0707  0.0260
 3309W        W 4280   0.111   6.216   4.150  0.2263 -0.1050 -0.0387
 3310W        W 4281  10.753   4.864  13.621 -0.3615  0.1449 -0.2163
 3311W        W 4282   2.944  11.381   5.643  0.1817  0.1127 -0.0349
 3312W        W 4283   8.097   2.308   9.079 -0.1037 -0.0933  0.0923
 3313W        W 4284  11.627   4.308   3.975  0.0189  0.0517 -0.3180
 3314W        W 4285   5.978   6.048   9.798  0.0332 -0.1052 -0.2522
 3315W        W 4286   1.092  10.562   9.020  0.2381  0.1622  0.1362
 3316W        W 4287   9.519   8.927  12.088  0.1341  0.4293  0.0176
 3317W        W 4288  13.428   0.857   0.054  0.0202 -0.0864 -0.0668
 3318W        W 4289   7.937   3.634  11.415  0.1469 -0.1667 -0.0427
 3319W        W 4290   8.914  12.859   5.864 -0.0503  0.3807 -0.2654
 3320W        W 4291   2.000   7.105   9.595 -0.0579 -0.0106 -0.2421
 3321W        W 4292   2.781  12.218  12.553  0.1564 -0.0845  0.0403
 3322W        W 4293   0.390  10.460   3.183 -0.1210  0.1639  0.3157
 3323W        W 4294  10.073  11.551   5.367  0.0189  0.0931 -0.5716
 3324W        W 4295   1.850   9.545  10.082  0.4672  0.3405 -0.2901
 3325W        W 4296   9.017   0.566  10.286  0.1374  0.0249 -0.2089
 3326W        W 4297   5.446  13.136  11.830 -0.1551  0.0738  0.1959
 3327W        W 4298   0.553  11.798   1.138 -0.0019  0.1988  0.2513
 3328W        W 4299   3.994   7.004  13.768  0.1256  0.0459 -0.0672
 3329W        W 4300   5.117   5.194   1.377 -0.0863 -0.3577 -0.1026
 3330W        W 4301   1.552   5.708   6.589 -0.1284 -0.0291 -0.1437
 3331W        W 4302   9.241   2.595   4.130  0.2594 -0.0644 -0.1013
 3332W        W 4303   4.526   6.933   3.302 -0.0626 -0.0893  0.0168
 3333W        W 4304   4.254   5.854   9.025  0.0839  0.2697 -0.2012
 3334W        W 4305   8.257   3.141   6.025  0.1456 -0.1993  0.0539
 3335W        W 4306   4.403  11.108   0.281 -0.0717  0.2062 -0.2784
 3336W        W 4307   1.682  12.760  13.242  0.1374 -0.3503  0.1147
 3337W        W 4308   8.188   8.299  11.484 -0.1892 -0.0270 -0.2644
 3338W        W 4309  13.546   1.318   4.368  0.0118  0.3073 -0.1510
 3339W        W 4310   4.762   7.032   9.201 -0.0257 -0.0909 -0.0055
 3340W        W 4311  10.196   3.003   9.671  0.1770 -0.0780 -0.3055
 3341W        W 4312  13.197   9.127   1.392 -0.0049 -0.4459 -0.1667
 3342W        W 4313   6.048  10.197   8.870  0.0246 -0.1232  0.2336
 3343W        W 4314   5.532  12.235   0.993 -0.2330 -0.1220 -0.1748
 3344W        W 4315  12.132   8.477   3.359 -0.2621  0.0451  0.0055
 3345W        W 4316  11.840   7.466   4.075 -0.0972 -0.0938 -0.2842
 3346W        W 4317   8.453  11.851   7.175 -0.0073 -0.1194 -0.0346
 3347W        W 4318  12.768   3.700   5.070 -0.0795 -0.0960 -0.4345
 3348W        W 4319  13.112   8.499   0.550 -0.1064 -0.0063 -0.0507
 3349W        W 4320   1.289  11.798   4.537 -0.2214  0.1462  0.2588
 3350W        W 4321  10.480  11.260  13.687 -0.2334  0.3350 -0.1433
 3351W        W 4322  10.531  10.447   2.142 -0.2048  0.0279  0.1940
 3352W        W 4323  12.317  13.878  10.209  0.0444  0.0035 -0.1365
 3353W        W 4324   3.410  13.303   0.621 -0.1457 -0.0275 -0.0161
 3354W        W 4325  11.701  11.613   2.088 -0.1179  0.3631  0.1185
 3355W        W 4326  11.284  11.465  10.574  0.0593  0.2826 -0.0529
 3356W        W 4327   0.880   5.299   8.316 -0.3613  0.3179  0.0562
 3357W        W 4328  10.271   0.265   1.204  0.2881 -0.0439  0.4466
 3358W        W 4329   3.339   8.122   7.755  0.0004  0.3034  0.0702
 3359W        W 4330   0.861  13.919   4.139  0.2375 -0.3897 -0.0456
 3360W        W 4331  10.136   3.300   6.261 -0.2751  0.0984  0.0086
 3361W        W 4332  11.113  13.423   9.058  0.2875  0.0416 -0.1736
 3362W        W 4333   5.246  12.954   2.198  0.3739 -0.0826 -0.0321
 3363W        W 4334   7.834   2.558   4.973 -0.0938  0.0756 -0.0237
 3364W        W 4335  10.536  11.855   3.828 -0.1459  0.2098 -0.2516
 3365W        W 4336  11.774   8.714   8.406  0.2393  0.1768  0.1692
 3366W        W 4337   4.630   3.026  10.696 -0.0302 -0.2507  0.2050
 3367W        W 4338   8.500   4.724   9.092 -0.0227  0.1785 -0.2127
 3368W        W 4339   3.583   0.532  12.342  0.0243 -0.2027 -0.0053
 3369W        W 4340  11.353   0.759   8.751  0.0251  0.0349  0.1223
 3370W        W 4341   3.197   9.891   1.831 -0.1623  0.0503  0.2908
 3371W        W 4342  10.065   3.716  12.571 -0.1745  0.1960 -0.1369
 3372W        W 4343   5.340   4.682   9.705 -0.1818  0.4109 -0.0256
 3373W        W 4344  11.425   8.820   0.561  0.2767 -0.1678 -0.2197
 3374W        W 4345   0.822   0.460  10.117 -0.0274 -0.3379 -0.0925
 3375W        W 4346  10.480  13.445   1.579 -0.0652  0.1310 -0.0887
 3376W        W 4347  10.647  12.146   7.287 -0.1300  0.2643 -0.0168
 3377W        W 4348  12.613   6.672   3.493 -0.2675 -0.1395  0.0880
 3378W        W 4349   9.452   9.063   9.170 -0.3800  0.0052  0.1381
 3379W        W 4350  10.572   6.841  13.608  0.3399  0.2209  0.0013
 3380W        W 4351  11.376  10.245   9.163  0.0858  0.0810 -0.2089
 3381W        W 4352   4.110  12.210   6.404  0.0948 -0.4387  0.1903
 3382W        W 4353   4.255   8.834   9.193  0.0092  0.0867  0.0559
 3383W        W 4354   8.050   4.200   7.356 -0.3183  0.0223 -0.1057
 3384W        W 4355   1.264  13.827   4.429 -0.1735  0.1785 -0.0726
 3385W        W 4356   2.499   5.691   8.671 -0.0327 -0.4674  0.2022
 3386W        W 4357   6.241  13.553   3.683 -0.2691 -0.0012 -0.1642
 3387W        W 4358   1.173   3.810   9.204  0.1986  0.1175  0.4186
 3388W        W 4359  12.629   6.046   2.445  0.0225  0.3513  0.3305
 3389W        W 4360   2.507  13.349   1.267  0.0398  0.0952 -0.0163
 3390W        W 4361   8.161  10.349   7.650  0.1014 -0.1720 -0.0729
 3391W        W 4362   5.988  12.186   3.983 -0.0499  0.1131 -0.0392
 3392W        W 4363  10.323   0.256   8.227  0.1479 -0.0333 -0.4240
 3393W        W 4364  12.139  12.861  12.197 -0.3054 -0.0035 -0.1587
 3394W        W 4365   4.614  12.011   1.466 -0.1410  0.1659  0.1433
 3395W        W 4366   6.564   1.606   6.447 -0.5515 -0.1461 -0.1735
 3396W        W 4367  11.156  13.740   1.723  0.1006  0.1008 -0.1058
 3397W        W 4368   7.197   7.598   0.342 -0.0049  0.0918 -0.0596
 3398W        W 4369  10.566  11.951   0.873 -0.0339  0.1528  0.0742
 3399W        W 4370  11.533   4.630   0.182 -0.4379 -0.0589 -0.0551
 3400W        W 4371   0.533  10.767   2.691  0.0998 -0.1985  0.1612
 3401W        W 4372   5.566   7.238   2.489 -0.1463  0.0573 -0.1543
 3402W        W 4373   9.279  10.425   6.888 -0.2173 -0.0090 -0.1073
 3403W        W 4374   5.111   3.301  11.657  0.4899  0.0341 -0.0337
 3404W        W 4375  10.151   9.336   5.427  0.0491  0.0752  0.0177
 3405W        W 4376  11.577  11.159   5.542  0.2804  0.1650  0.0522
 3406W        W 4377  11.888  10.287   9.067  0.2714  0.3459  0.0076
 3407W        W 4378   4.024  12.074  13.373  0.0133  0.0756 -0.1653
 3408W        W 4379  13.219   4.134  13.415 -0.2050 -0.0095 -0.0600
 3409W        W 4380  12.565  12.353   3.967  0.0420 -0.2135  0.0619
 3410W        W 4381   9.736   7.877   3.669  0.3324  0.0727 -0.3477
 3411W        W 4382  12.770   0.696   9.006  0.0349  0.2199 -0.4701
 3412W        W 4383   1.395   3.617   7.133  0.1032  0.2116  0.2275
 3413W        W 4384   0.594   7.350  10.511 -0.1255  0.1402 -0.1194
 3414W        W 4385   4.386   7.032  12.382  0.3171 -0.2207 -0.1134
 3415W        W 4386  11.983  11.821  10.177 -0.2161  0.4287  0.0896
 3416W        W 4387  13.828   9.639   7.079 -0.0768  0.0249 -0.0361
 3417W        W 4388   6.331   7.585   0.551 -0.0258 -0.0055  0.0404
 3418W        W 4389   8.660  11.197   1.687 -0.0111 -0.0126 -0.1023
 3419W        W 4390   1.387  11.858   9.434  0.1151 -0.0684 -0.0817
 3420W        W 4391  13.069   6.938   1.912 -0.1975 -0.0905  0.1872
 3421W        W 4392   2.309  13.415  11.555  0.1111 -0.0365 -0.2037
 3422W        W 4393  12.939  11.862   8.443 -0.0173 -0.0523  0.1166
 3423W        W 4394   5.385   4.583   5.575  0.1464 -0.1170  0.1696
 3424W        W 4395   8.244   3.304  11.182  0.1222  0.2706  0.0834
 3425W        W 4396   7.937   7.036  13.284 -0.0362 -0.1293 -0.3716
 3426W        W 4397   8.306   3.099   8.222  0.0276  0.0583  0.1713
 3427W        W 4398  12.703  12.072  12.523  0.1145 -0.2219 -0.1685
 3428W        W 4399   9.456   4.305   8.425 -0.4492  0.3118  0.1390
 3429W        W 4400  10.791   0.511  12.051  0.1978 -0.1370  0.2901
 3430W        W 4401   3.257  12.787   5.429  0.2630 -0.1358 -0.3054
 3431W        W 4402   9.728   2.276   8.710 -0.0362 -0.0779  0.0401
 3432W        W 4403   2.994   7.882   2.187 -0.2780 -0.1092  0.0308
 3433W        W 4404   6.720   3.360   3.478 -0.3085  0.1402 -0.1591
 3434W        W 4405   8.012   3.151  13.044 -0.0785 -0.2410 -0.0801
 3435W        W 4406  11.449   8.265   7.471  0.0391 -0.0598  0.4142
 3436W        W 4407  11.173   5.414  10.999  0.1471  0.2395 -0.2336
 3437W        W 4408  13.002   9.808  12.496 -0.1496  0.0380 -0.2694
 3438W        W 4409  12.769   8.031   2.980  0.0142 -0.1001  0.3012
 3439W        W 4410   6.023   4.904   2.477 -0.0593 -0.2963 -0.1534
 3440W        W 4411   5.236  12.919   6.219 -0.1743 -0.1860 -0.0215
 3441W        W 4412   6.027   5.907   4.162 -0.1594 -0.1970  0.0186
 3442W        W 4413  12.481   8.248   7.572 -0.0746  0.0496  0.0237
 3443W        W 4414   0.706   2.508  12.544 -0.0268 -0.2728 -0.1421
 3444W        W 4415   8.522   3.073   4.493 -0.2314 -0.0798 -0.0594
 3445W        W 4416   9.034   5.330  13.864  0.2567 -0.1241 -0.2101
 3446W        W 4417   7.417   6.197   3.822 -0.0170 -0.3102 -0.0543
 3447W        W 4418   9.776  11.324   8.586 -0.1009  0.3424 -0.1491
 3448W        W 4419   0.897   5.722   8.683 -0.1518 -0.1539  0.4247
 3449W        W 4420   7.157  13.837   6.600  0.3074 -0.1340 -0.2209
 3450W        W 4421   7.888   5.675   5.697 -0.3964 -0.0937 -0.3360
 3451W        W 4422  11.077  10.156   0.960 -0.2384 -0.0046 -0.0070
 3452W        W 4423   8.778   7.444   8.660 -0.2277  0.2180 -0.1296
 3453W        W 4424   0.500   0.328   9.729  0.2757  0.1038 -0.0407
 3454W        W 4425   3.623  11.232   8.042  0.1412  0.1371 -0.0271
 3455W        W 4426   3.364   3.742   5.066 -0.2149  0.3912  0.1654
 3456W        W 4427   3.214  13.564  11.749 -0.1147  0.1336  0.1207
 3457W        W 4428  12.398   9.605  10.255 -0.0582 -0.2421 -0.1762
 3458W        W 4429  12.711  10.302   5.806 -0.0011  0.1819 -0.0305
 3459W        W 4430   0.540   9.298   6.339  0.0788  0.0801 -0.3219
 3460W        W 4431   6.445   8.067   7.763 -0.2039  0.0803 -0.0211
 3461W        W 4432   4.605   5.693   0.052  0.3029 -0.0140  0.1078
 3462W        W 4433   7.974  10.019   1.821 -0.0122 -0.3117 -0.0354
 3463W        W 4434   1.410   3.384   3.690 -0.1044 -0.1890  0.0455
 3464W        W 4435   9.311   2.612   6.654 -0.4069  0.1381 -0.3356
 3465W        W 4436   3.836   8.577   0.646  0.2642  0.0141 -0.3304
 3466W        W 4437   6.602   1.856   7.308  0.1903 -0.2778  0.2236
 3467W        W 4438   0.881   6.269   2.193 -0.2471  0.3852 -0.2234
 3468W        W 4439  10.385   5.761   7.902  0.0812 -0.3320 -0.2479
 3469W        W 4440   1.363  10.355   6.810 -0.1904 -0.0212  0.3793
 3470W        W 4441   5.082   7.791   0.177  0.1201 -0.3948  0.0825
 3471W        W 4442  11.926   7.533   2.165  0.2543 -0.1718  0.2744
 3472W        W 4443  11.324  11.115   2.261 -0.0772 -0.1391 -0.0234
 3473W        W 4444   3.802   2.758   3.450 -0.0496 -0.1554 -0.1823
 3474W        W 4445   1.075   6.020  11.129 -0.0775  0.0533 -0.2702
 3475W        W 4446   1.987   4.256   2.464  0.0687 -0.0439  0.2419
 3476W        W 4447   6.647   3.141  10.389  0.1180 -0.3302  0.0843
 3477W        W 4448  10.228   3.322  11.626  0.4239 -0.2527 -0.2336
 3478W        W 4449  10.842  12.068  13.486 -0.2117 -0.0240  0.0451
 3479W        W 4450  11.547   2.635   9.702  0.1034  0.0023 -0.2046
 3480W        W 4451   2.191   0.533   9.036  0.3431  0.0796  0.1875
 3481W        W 4452   4.198  13.430   5.088  0.0305 -0.0663 -0.1477
 3482W        W 4453  12.897   8.096  12.868  0.4578 -0.2162  0.0375
 3483W        W 4454  10.121  12.860   3.055 -0.0481 -0.0048  0.1038
 3484W        W 4455   7.562  12.394  11.192  0.1577  0.2482 -0.0125
 3485W        W 4456   4.702   1.247  10.267  0.2022  0.0336 -0.4131
 3486W        W 4457   3.308   1.248  13.297  0.1466  0.2514 -0.2891
 3487W        W 4458   5.654   3.914   6.109 -0.0366 -0.2698 -0.3137
 3488W        W 4459   1.842  11.998   9.304  0.1159 -0.0764  0.2203
 3489W        W 4460   6.303   6.702   9.177  0.2466  0.0628  0.0334
 3490W        W 4461   3.259   8.888  11.891 -0.0511  0.1088  0.1278
 3491W        W 4462   8.229   5.103   6.427 -0.1179  0.5497  0.0831
 3492W        W 4463  13.674  12.230   2.621 -0.1128 -0.0672 -0.0070
 3493W        W 4464  10.865   9.928  10.762  0.0882  0.0946  0.1170
 3494W        W 4465   9.927   9.660  13.825 -0.3002 -0.1318 -0.0467
 3495W        W 4466   2.964   5.016  12.664 -0.1757  0.2227  0.4208
 3496W        W 4467   5.551   2.013   0.793  0.2944 -0.0782 -0.2497
 3497W        W 4468  10.263  12.810   5.531 -0.2023 -0.1971 -0.0804
 3498W        W 4469   7.086   7.201   3.568  0.0197 -0.4456 -0.3213
 3499W        W 4470   6.035   5.073   9.443  0.1500  0.2694 -0.1612
 3500W        W 4471   1.439  10.014  10.719 -0.1035  0.2977  0.0112
 3501W        W 4472   7.420   8.228   3.559 -0.0025  0.0307  0.0465
 3502W        W 4473   0.526   4.361  12.690  0.0226 -0.0093  0.0944
 3503W        W 4474   1.623   5.223   5.200  0.2692  0.0642 -0.1366
 3504W        W 4475   8.195   6.756  12.994 -0.0740 -0.0628 -0.1361
 3505W        W 4476   2.579  13.441   5.605 -0.1733 -0.2766  0.0268
 3506W        W 4477   9.477  13.691   7.243  0.1374  0.0155  0.1895
 3507W        W 4478  10.045   0.669   9.499  0.0988 -0.0246 -0.1203
 3508W        W 4479   8.220   3.242   7.738 -0.0938 -0.2518  0.1080
 3509W        W 4480   7.133   6.116  13.902 -0.0055 -0.1824  0.1828
 3510W        W 4481  10.892   5.510   5.323 -0.4035 -0.0599 -0.0251
 3511W        W 4482  10.702   4.268   4.159 -0.3587 -0.1042  0.1066
 3512W        W 4483  10.826  12.058   4.809  0.1736  0.1974  0.2293
 3513W        W 4484  12.072  10.106   9.653  0.0007 -0.3970 -0.3601
 3514W        W 4485  13.868  12.266   8.692 -0.0678 -0.0474  0.2434
 3515W        W 4486  11.510   3.990  13.752 -0.0803 -0.1121 -0.1192
 3516W        W 4487   7.961  13.177   9.685 -0.0069 -0.0381 -0.1828
 3517W        W 4488   3.495   7.323  10.363  0.0197  0.1203  0.2322
 3518W        W 4489  10.012   8.604   6.171  0.0210 -0.0741 -0.0384
 3519W        W 4490   1.576   0.500   8.139  0.0071  0.3160 -0.4042
 3520W        W 4491   4.845  11.508  13.716  0.2401  0.2914  0.1653
 3521W        W 4492   2.588   7.860   6.199 -0.2678 -0.1001 -0.0888
 3522W        W 4493  13.093  13.232   0.642 -0.0981 -0.1327  0.1134
 3523W        W 4494  11.568   3.626  12.635  0.1427  0.1685 -0.1333
 3524W        W 4495   2.669   6.837   7.110 -0.1903  0.2352  0.1306
 3525W        W 4496   1.834   7.954   0.295  0.0389 -0.2097 -0.1128
 3526W        W 4497  13.391   3.215  13.557 -0.0052 -0.2265  0.1217
 3527W        W 4498  10.938   7.521  12.020  0.1084  0.0704 -0.0625
 3528W        W 4499  11.765   1.556   0.216  0.0364 -0.1461 -0.3834
 3529W        W 4500  11.647   5.745   2.286 -0.1533  0.1034  0.0682
 3530W        W 4501   8.487   2.857   1.081 -0.2088  0.0504  0.0066
 3531W        W 4502   3.432   9.011  11.474 -0.3142  0.0756  0.3438
 3532W        W 4503   8.497   4.705  13.606  0.0967  0.2874 -0.0261
 3533W        W 4504   1.731  11.027   0.763  0.0223 -0.0187  0.5079
 3534W        W 4505   8.895   7.671   3.904 -0.1653 -0.1085  0.5260
 3535W        W 4506   0.652   6.859  11.950 -0.2685 -0.0706  0.1737
 3536W        W 4507   3.601   0.464   5.078 -0.2003 -0.1192  0.0861
 3537W        W 4508  12.667   8.211  10.663 -0.4130  0.1671 -0.2143
 3538W        W 4509   2.637   2.717   0.655 -0.1098 -0.1879  0.1814
 3539W        W 4510   5.978   9.340   5.096 -0.4795  0.1244 -0.0113
 3540W        W 4511   1.705   4.278   0.129 -0.2883  0.2794 -0.2379
 3541W        W 4512  13.053   1.142  11.313 -0.0252  0.3857 -0.2853
 3542W        W 4513  10.022   1.037   4.421 -0.0393 -0.1946 -0.0171
 3543W        W 4514   7.768  13.353   8.843  0.0749  0.0262  0.1254
 3544W        W 4515   3.859  13.494  13.692  0.0948  0.3203  0.5033
 3545W        W 4516   7.961   4.214   3.451  0.1636  0.0928 -0.1215
 3546W        W 4517   5.586   7.859  11.032 -0.1452 -0.0883  0.0818
 3547W        W 4518   6.413   0.192   7.166 -0.0340 -0.0246  0.1838
 3548W        W 4519  11.904   2.276  11.118  0.2208  0.3245  0.2777
 3549W        W 4520  13.109   5.865  10.082  0.0804 -0.0223 -0.3112
 3550W        W 4521  12.466   4.632   1.201 -0.2678 -0.0419 -0.0839
 3551W        W 4522  13.792   6.744   5.265 -0.4169 -0.1259 -0.1391
 3552W        W 4523   4.227   2.312   4.638  0.3159  0.2235  0.2445
 3553W        W 4524   4.775  10.611   5.721 -0.3564  0.1604 -0.0406
 3554W        W 4525  12.097   7.608  12.359 -0.0106 -0.3909  0.0264
 3555W        W 4526  12.628   4.131   9.079  0.1125  0.0650 -0.2763
 3556W        W 4527  12.662  11.779   0.699  0.1073  0.2131 -0.1695
 3557W        W 4528   6.075   2.579   5.479  0.2311 -0.0115 -0.1569
 3558W        W 4529  10.662   8.248   2.230  0.1787 -0.0373  0.0222
 3559W        W 4530   3.456   7.292   1.630  0.3703  0.2819  0.1245
 3560W        W 4531   9.498   2.718  12.032  0.3014  0.0325  0.5140
 3561W        W 4532   6.831   1.865  11.379 -0.0943  0.1357  0.3042
 3562W        W 4533   3.646   6.494   4.339 -0.0232  0.0597 -0.1348
 3563W        W 4534   9.065   8.219  10.391 -0.1552 -0.4329 -0.2801
 3564W        W 4535  11.119  12.028   0.779  0.0984  0.1411 -0.0569
 3565W        W 4536  11.769   5.530  11.628  0.0967  0.0628 -0.2559
 3566W        W 4537   2.408   2.938  12.776  0.1566  0.0880  0.3505
 3567W        W 4538   8.611  11.965   1.705 -0.1853  0.0672  0.1038
 3568W        W 4539   3.796   6.332   6.358 -0.2272  0.1127  0.2204
 3569W        W 4540   1.588   9.149   8.053  0.1440 -0.1005 -0.0112
 3570W        W 4541   4.610  12.986   0.183 -0.3148 -0.1562  0.0959
 3571W        W 4542   3.222   5.333  11.508  0.2107 -0.1165  0.1618
 3572W        W 4543   6.488   0.984   8.256 -0.1248  0.2699  0.0042
 3573W        W 4544   6.343   8.408   6.759 -0.1245 -0.1565  0.0866
 3574W        W 4545   8.602   3.764   8.041 -0.0103 -0.0754  0.0885
 3575W        W 4546   1.637   1.085   4.113  0.1960 -0.2362 -0.1828
 3576W        W 4547   1.593   7.936   2.734 -0.1011 -0.1316  0.3283
 3577W        W 4548  12.678   4.181   5.741  0.0538  0.0708  0.0729
 3578W        W 4549   7.106   8.892   8.949  0.0017  0.2094 -0.1965
 3579W        W 4550  11.180   6.515   3.626  0.1596 -0.0182  0.0481
 3580W        W 4551   7.727  11.358   5.099 -0.3387 -0.2211 -0.0715
 3581W        W 4552  11.614   8.489   4.121 -0.1203  0.0952 -0.3042
 3582W        W 4553   3.252  11.991   4.431  0.0871 -0.1510 -0.2483
 3583W        W 4554  12.773  11.420   6.266  0.1379  0.0940 -0.0287
 3584W        W 4555   5.315   8.180   0.932  0.1584 -0.3194  0.1237
 3585W        W 4556   5.762   2.298   0.401 -0.0040 -0.1130 -0.2220
 3586W        W 4557   1.485   4.096  12.755  0.3138 -0.3414 -0.1011
 3587W        W 4558  11.987   1.509   3.877 -0.2531  0.0819 -0.0623
 3588W        W 4559   1.463   7.193   8.293  0.2172 -0.3155  0.0975
 3589W        W 4560   6.929   3.533   4.283 -0.1883 -0.1440  0.0186
 3590W        W 4561  11.080   8.840   1.813 -0.0712  0.3017 -0.1044
 3591W        W 4562   6.703   0.507   5.952 -0.1714  0.2363  0.2836
 3592W        W 4563  13.848   4.819   5.457  0.0086  0.4763 -0.4327
 3593W        W 4564  12.600   9.373   0.294  0.1756 -0.0564  0.0027
 3594W        W 4565   5.412  12.197   6.541  0.0180 -0.1113  0.0830
 3595W        W 4566  12.406   6.936  10.911 -0.0745  0.0433 -0.2175
 3596W        W 4567   0.468   4.115  13.303 -0.0773  0.1245  0.4027
 3597W        W 4568  11.293   3.189  11.795 -0.1492 -0.1871  0.1612
 3598W        W 4569   1.125   3.131  13.876 -0.0692 -0.3579  0.0792
 3599W        W 4570  10.289  10.140   7.264  0.1641 -0.3051  0.1254
 3600W        W 4571   4.348   5.338   4.985 -0.2734 -0.2262 -0.0294
 3601W        W 4572  10.717  13.204   4.783  0.0130  0.1325 -0.1716
 3602W        W 4573   7.324   7.255   8.133  0.0841 -0.3315 -0.2427
 3603W        W 4574   7.762   1.921  10.200  0.3386 -0.0777 -0.2524
 3604W        W 4575   5.306   0.466  10.107  0.0366 -0.0338 -0.0599
 3605W        W 4576   3.215  10.089  12.150 -0.0296 -0.0197  0.2221
 3606W        W 4577   6.579  11.614   4.713 -0.1850  0.1874 -0.2197
 3607W        W 4578   0.826   8.447  12.955 -0.1004 -0.0597 -0.2289
 3608W        W 4579  12.732   8.987   2.932  0.2862  0.0080 -0.2407
 3609W        W 4580  13.374  12.034   3.978  0.1748 -0.0281 -0.1937
 3610W        W 4581   6.998   1.858   9.650  0.2768  0.1672 -0.2129
 3611W        W 4582   5.716  10.370   4.390 -0.2596  0.3777  0.3799
 3612W        W 4583   0.288  10.945   7.292  0.0413  0.0220 -0.2659
 3613W        W 4584  11.408  12.409  10.188 -0.0068 -0.2896 -0.0703
 3614W        W 4585   7.688  11.076   2.875 -0.0725 -0.1240  0.0294
 3615W        W 4586   5.675  12.059  11.507  0.1707 -0.1656  0.1210
 3616W        W 4587   2.528  13.189  11.124 -0.1312 -0.0935  0.0428
 3617W        W 4588   3.831   0.860   3.054  0.1791  0.1453  0.3127
 3618W        W 4589   3.312  10.316   5.870 -0.0179 -0.0531 -0.0681
 3619W        W 4590   2.399   9.801   4.047  0.1694  0.1782  0.0052
 3620W        W 4591   8.595   1.387   7.485 -0.2017  0.0195  0.0711
 3621W        W 4592  12.087   5.249  11.414  0.0846  0.1961  0.2385
 3622W        W 4593  10.437   3.650  11.999  0.1146 -0.1724  0.2187
 3623W        W 4594  10.141   4.379  13.030 -0.1084 -0.2148 -0.1458
 3624W        W 4595   2.381   2.696  10.836  0.3593  0.2415 -0.1972
 3625W        W 4596   7.997   6.980   4.663  0.2503  0.0171 -0.0385
 3626W        W 4597   7.855  13.006   7.304 -0.2489 -0.0973  0.2106
 3627W        W 4598   7.917   5.163  11.669 -0.2343 -0.2417 -0.2683
 3628W        W 4599   0.751  12.925   4.189 -0.1711 -0.1321  0.0562
 3629W        W 4600   1.949   9.423   5.754  0.1557 -0.1344 -0.0426
 3630W        W 4601  11.053  11.492   8.076 -0.1015 -0.0876 -0.1740
 3631W        W 4602  11.456  10.349   0.534  0.0914 -0.0901  0.3082
 3632W        W 4603  13.120   1.627   4.203  0.0444  0.2959  0.1391
 3633W        W 4604  12.677   1.931  11.610  0.2037 -0.0815 -0.1458
 3634W        W 4605   0.849  13.416   0.196 -0.0476 -0.0287 -0.0470
 3635W        W 4606   4.899   0.646   4.285  0.2898  0.1426 -0.1694
 3636W        W 4607   7.902   6.079   7.739  0.2204  0.1980  0.1637
 3637W        W 4608   0.546   1.936   9.018 -0.1027  0.2879 -0.3805
 3638W        W 4609   2.134   7.872   6.442 -0.2973  0.1255 -0.2009
 3639W        W 4610  10.370   0.412   9.814 -0.2118 -0.0151  0.0780
 3640W        W 4611  10.417  12.784   2.652 -0.0491 -0.2585 -0.3041
 3641W        W 4612   4.480   3.616  10.237 -0.0826 -0.1357  0.2269
 3642W        W 4613   6.038  12.359   1.722 -0.0295  0.0282  0.0691
 3643W        W 4614   2.167   7.600   5.816 -0.1198 -0.1643 -0.2504
 3644W        W 4615   8.074  11.739   9.368 -0.0505 -0.0815 -0.1434
 3645W        W 4616   7.820   7.406  10.910  0.0691 -0.4923 -0.2364
 3646W        W 4617  11.269   0.855  11.830  0.1697  0.2460  0.1350
 3647W        W 4618   4.471  11.138   8.358  0.2010 -0.0632  0.2125
 3648W        W 4619   0.931   9.239  12.467 -0.0767  0.3700  0.1219
 3649W        W 4620   1.161   9.813   6.775  0.0214 -0.1916  0.1193
 3650W        W 4621   5.612   9.993   1.791  0.1411  0.0597 -0.1882
 3651W        W 4622  10.509  12.307   6.844  0.1033  0.0454  0.3111
 3652W        W 4623   5.628   6.683   3.553 -0.3954  0.2806  0.1082
 3653W        W 4624  10.585   4.530   1.530 -0.2747  0.2270 -0.1313
 3654W        W 4625  13.473  11.066   0.540  0.0119 -0.0978 -0.1539
 3655W        W 4626  10.213   8.743   2.959 -0.0369  0.0020  0.1913
 3656W        W 4627   1.965   4.526   0.819  0.0106 -0.1373  0.0275
 3657W        W 4628   4.193   1.875   9.205 -0.2785  0.0266  0.1829
 3658W        W 4629  13.622   7.704   1.542  0.0145 -0.1573 -0.2252
 3659W        W 4630   3.766   3.789   7.388 -0.1422 -0.0330  0.3000
 3660W        W 4631  12.917   8.107  11.105 -0.2139 -0.1574 -0.0968
 3661W        W 4632  10.300   1.154   8.318 -0.0418  0.0312 -0.4426
 3662W        W 4633   6.188   8.949  13.413  0.0334 -0.0002  0.1171
 3663W        W 4634   2.127  11.279   2.187  0.1009  0.1087  0.3845
 3664W        W 4635   2.372   2.312  13.338  0.0623 -0.1442 -0.1469
 3665W        W 4636   9.148   7.755   3.406  0.2523  0.0271 -0.1468
 3666W        W 4637   7.349   4.012   6.007  0.0669  0.0510  0.0098
 3667W        W 4638   6.902   7.189   2.638 -0.0335  0.0046  0.0281
 3668W        W 4639   0.381   5.119   4.300  0.0752 -0.1131  0.2597
 3669W        W 4640   6.500   6.184   5.544  0.0172  0.1746  0.1755
 3670W        W 4641  10.802   9.707   5.016 -0.0729 -0.4125 -0.2111
 3671W        W 4642   8.758  13.629  10.950  0.2404 -0.1186 -0.3685
 3672W        W 4643   6.486   6.533   1.323  0.3018 -0.1396  0.0838
 3673W        W 4644   3.559  13.151   3.119  0.3340  0.1118  0.1530
 3674W        W 4645   3.657   4.260   4.185  0.1921  0.0638  0.0620
 3675W        W 4646   9.731   8.466   4.905  0.1836 -0.0050  0.1271
 3676W        W 4647   3.437   5.273   0.599 -0.0477 -0.1584 -0.1484
 3677W        W 4648   5.007   7.522   8.531 -0.1875  0.1687  0.0505
 3678W        W 4649   7.456   3.846   5.180  0.4825  0.0944 -0.1587
 3679W        W 4650   1.618   5.343   1.150  0.0602  0.1469 -0.0985
 3680W        W 4651   3.921   9.608   3.624  0.0336 -0.0636 -0.1943
 3681W        W 4652   9.769   1.483   6.187 -0.1652 -0.4001 -0.1029
 3682W        W 4653   7.172   6.771   3.246 -0.2783 -0.3307 -0.3053
 3683W        W 4654  12.385   7.346   5.614  0.1355 -0.0173 -0.0024
 3684W        W 4655   7.340   8.419   3.997 -0.1727  0.2200 -0.0126
 3685W        W 4656   5.831   7.182   3.488 -0.3526  0.2314  0.2807
 3686W        W 4657   2.575   7.337   1.723 -0.3065  0.1297  0.2988
 3687W        W 4658  13.713   5.880   7.470  0.2282 -0.0067 -0.0142
 3688W        W 4659  11.240   3.008   0.478 -0.0390 -0.4193 -0.2595
 3689W        W 4660  13.092  10.099   8.569  0.0336  0.3222  0.1183
 3690W        W 4661   0.327  12.285   4.519 -0.0915  0.1901  0.1686
 3691W        W 4662   8.874   5.677   3.612 -0.0697 -0.0125  0.2758
 3692W        W 4663  12.215  13.686   9.657 -0.0960  0.1705 -0.0665
 3693W        W 4664   0.525   4.634  10.652 -0.1915 -0.1267  0.3304
 3694W        W 4665   5.782   1.529   2.911  0.1763  0.3282  0.1498
 3695W        W 4666   6.486   2.491  10.015 -0.1083  0.2914 -0.1848
 3696W        W 4667  10.059  10.349   7.803 -0.0106  0.1241  0.0675
 3697W        W 4668   3.359  10.338   5.006 -0.1521  0.0915  0.0659
 3698W        W 4669   3.986   3.383   7.159 -0.3414 -0.2246 -0.1555
 3699W        W 4670   4.592   7.664   5.346 -0.1628 -0.2526  0.3039
 3700W        W 4671   1.710   1.514   0.695  0.0348 -0.1986  0.1870
 3701W        W 4672   3.305   1.484   2.717 -0.5859  0.2671 -0.1541
 3702W        W 4673   0.357  12.943   2.563 -0.1438  0.0183  0.0314
 3703W        W 4674   7.816   9.449   9.429 -0.0678 -0.1307 -0.2219
 3704W        W 4675   3.024   6.352  13.265 -0.0740 -0.0485  0.5740
 3705W        W 4676   1.218  13.525   9.729 -0.2628 -0.1050 -0.1067
 3706W        W 4677   2.148  13.861  12.338 -0.0923  0.2690 -0.0456
 3707W        W 4678   0.360  12.834   6.238  0.1170 -0.2074  0.1846
 3708W        W 4679   6.004  13.848   4.594 -0.0398  0.1013 -0.0888
 3709W        W 4680   3.453   6.799   9.639 -0.2067  0.0368  0.2339
 3710W        W 4681   0.614   1.983  10.409 -0.0381 -0.2014  0.1428
 3711W        W 4682   8.986  11.596   7.250  0.3571  0.1201 -0.2322
 3712W        W 4683  12.350   6.743   2.650 -0.2963 -0.0826  0.3249
 3713W        W 4684   2.792   0.525   6.668  0.0532  0.3382  0.2286
 3714W        W 4685   8.885   1.979   0.034 -0.2447  0.2887 -0.1370
 3715W        W 4686  10.635  10.751   1.762  0.0348 -0.2265  0.1661
 3716W        W 4687   6.543   9.037   1.471 -0.2922 -0.3454 -0.2897
 3717W        W 4688   1.517  10.501  13.386  0.0661 -0.1501 -0.0099
 3718W        W 4689   0.817   6.415  10.334 -0.1777 -0.0100 -0.0474
 3719W        W 4690   5.216   4.105   9.031 -0.1877 -0.2665 -0.0103
 3720W        W 4691   4.318   8.260   4.355 -0.1862  0.0916 -0.2896
 3721W        W 4692   7.790   7.097   0.644 -0.0137 -0.3091 -0.2170
 3722W        W 4693   1.721   1.586  12.372  0.0336  0.2251  0.2904
 3723W        W 4694  13.184   8.687   2.519 -0.1696 -0.1363 -0.1568
 3724W        W 4695  10.645  13.540  10.406  0.0370 -0.0251 -0.0335
 3725W        W 4696   3.151   2.029   4.435 -0.1531 -0.1810  0.1145
 3726W        W 4697   6.966   1.024   4.085  0.1919  0.0487  0.3153
 3727W        W 4698   9.674  10.012  13.565 -0.2184 -0.1179 -0.1572
 3728W        W 4699  11.673   7.459   2.611  0.2568 -0.0602 -0.2073
 3729W        W 4700   3.430   9.623   0.198 -0.1099 -0.0726  0.2742
 3730W        W 4701   0.698   3.171   6.330  0.0318  0.0742 -0.0216
 3731W        W 4702   1.628   2.552   4.055 -0.2201  0.3925  0.0016
 3732W        W 4703   7.124  12.459   1.213 -0.1736 -0.0228  0.1299
 3733W        W 4704   3.743   3.328   4.347 -0.1014 -0.2130  0.0034
 3734W        W 4705  13.022   7.383   0.512 -0.1441  0.0675 -0.2142
 3735W        W 4706   9.961   4.672   6.159  0.0562 -0.0532 -0.1508
 3736W        W 4707   2.344   7.955   8.263 -0.2707 -0.0128 -0.0443
 3737W        W 4708   4.783   2.404   2.897 -0.2766  0.1619 -0.1517
 3738W        W 4709   0.143   4.051  11.360  0.1977 -0.0397  0.0743
 3739W        W 4710   2.738   5.551  12.395 -0.0417 -0.1643  0.2878
 3740W        W 4711   0.605   5.381   9.915  0.1244 -0.1344 -0.1706
 3741W        W 4712   3.399   7.162   6.592  0.1151  0.1853  0.0877
 3742W        W 4713  12.040   2.110  13.465 -0.0147  0.2257 -0.1437
 3743W        W 4714   3.714   8.209   3.774  0.1221  0.0745  0.0452
 3744W        W 4715  13.398   7.268   1.653 -0.0677 -0.0942  0.0081
 3745W        W 4716  12.457  11.809   6.437 -0.0442 -0.0837 -0.1448
 3746W        W 4717   4.447   9.484   8.633 -0.2576  0.0037 -0.0031
 3747W        W 4718  13.677   8.330   6.287  0.0639  0.1714 -0.0992
 3748W        W 4719   3.907   6.531  13.200 -0.2174 -0.0454  0.1279
 3749W        W 4720   6.515   2.272   4.100  0.1321 -0.0853 -0.1295
 3750W        W 4721   9.188   7.863  12.250  0.1482  0.0794 -0.2704
 3751W        W 4722   8.313   1.693   8.745  0.0993  0.0375  0.0564
 3752W        W 4723  10.705   9.715   4.507 -0.0994 -0.1898  0.1092
 3753W        W 4724   3.513  13.137   5.658  0.1663 -0.0829 -0.0302
 3754W        W 4725  12.410   4.042   4.249 -0.1410  0.0605 -0.1755
 3755W        W 4726   4.246   8.907  11.829 -0.0024 -0.4399  0.2813
 3756W        W 4727   9.245  13.912  12.130 -0.0829 -0.0200  0.2252
 3757W        W 4728   1.559  12.898   2.523  0.2359 -0.0948 -0.3370
 3758W        W 4729  13.550   0.893   2.082  0.3209  0.0899 -0.2254
 3759W        W 4730   4.212   0.559   2.953 -0.2956 -0.1565 -0.2837
 3760W        W 4731   3.430   1.657   2.225  0.0272  0.0355 -0.0876
 3761W        W 4732  13.395  12.465  12.822 -0.2127  0.0165  0.0178
 3762W        W 4733   9.530   1.034   5.837  0.2743  0.3968  0.2372
 3763W        W 4734   0.291   4.704   1.462  0.1112  0.0248  0.0372
 3764W        W 4735  12.104   2.508   7.051  0.1059 -0.0676 -0.0031
 3765W        W 4736   8.643   9.174   3.839  0.0720  0.0082  0.1776
 3766W        W 4737   4.876  13.282   4.091 -0.0176  0.1651 -0.1067
 3767W        W 4738   0.163  11.054   1.935 -0.2434  0.1024  0.3567
 3768W        W 4739   6.868   9.096   5.026  0.2466 -0.2693 -0.0983
 3769W        W 4740   1.234  12.070  13.197  0.1771  0.2034  0.3069
 3770W        W 4741   0.983   4.220   3.837 -0.0779 -0.0332  0.2161
 3771W        W 4742  10.952  12.349  11.590 -0.1389 -0.0660 -0.2079
 3772W        W 4743   0.274  12.599  11.549  0.0806 -0.3671  0.1455
 3773W        W 4744   8.049   1.174  13.197  0.0518  0.1530  0.0690
 3774W        W 4745  11.039   3.181   4.988 -0.0593  0.3029 -0.1876
 3775W        W 4746   7.555   0.265   6.603  0.1897  0.0539 -0.2424
 3776W        W 4747   0.607   2.567   1.118  0.1233 -0.0532 -0.4358
 3777W        W 4748   0.194   8.705   3.740  0.0095 -0.0888  0.0516
 3778W        W 4749  12.121   9.265   0.111  0.0430 -0.1137  0.1167
 3779W        W 4750   4.125   5.346   1.141  0.0767  0.1496  0.0701
 3780W        W 4751   5.152  13.228   1.297  0.0353 -0.0539  0.1396
 3781W        W 4752   3.956   3.903  12.667  0.0369  0.1590 -0.0523
 3782W        W 4753   3.023   3.838   4.716  0.2909  0.0969  0.2288
 3783W        W 4754   5.173   4.149   1.838  0.4850 -0.2165 -0.2178
 3784W        W 4755   7.484   0.309  13.373 -0.0268 -0.1357  0.1844
 3785W        W 4756   8.090   1.711  13.383  0.0888  0.0672  0.1009
 3786W        W 4757   2.598   0.356   7.544 -0.0200 -0.0536  0.0647
 3787W        W 4758   0.091   3.185   9.074 -0.0097  0.0906 -0.0002
 3788W        W 4759  12.266   1.633   4.682 -0.0474 -0.0953  0.2958
 3789W        W 4760   4.184  13.093   6.107  0.0899 -0.1595  0.2736
 3790W        W 4761  12.677   5.068   4.124 -0.4378  0.1596 -0.1309
 3791W        W 4762  13.299  11.715   4.364  0.3076  0.1218 -0.0653
 3792W        W 4763   0.104  13.227   6.178  0.1262  0.1253 -0.0001
 3793W        W 4764   7.906   8.827   0.825 -0.0307 -0.0259 -0.0843
 3794W        W 4765   6.902   1.276   8.712  0.2811  0.2676 -0.1321
 3795W        W 4766  12.853   1.957  12.973 -0.0133  0.3221  0.1744
 3796W        W 4767   7.719   7.011   2.488  0.0563  0.3229  0.1722
 3797W        W 4768   4.729   6.300   5.872  0.0443  0.1401 -0.3363
 3798W        W 4769  12.116  13.820   3.172  0.1206 -0.1106 -0.0231
 3799W        W 4770   7.583   3.276   1.004  0.1159 -0.2835  0.0009
 3800W        W 4771   0.680   2.848  10.114  0.1410 -0.0090  0.1134
 3801W        W 4772   9.990  12.503  13.831  0.0674 -0.0137  0.1261
 3802W        W 4773   9.878  12.836   6.250 -0.2829  0.1454  0.1813
 3803W        W 4774   0.528   2.802  11.645 -0.2785 -0.0922  0.0685
 3804W        W 4775   6.623  13.194   2.308 -0.1580 -0.2122 -0.1166
 3805W        W 4776   9.077   7.649   1.176  0.2563 -0.1460  0.3077
 3806W        W 4777   4.430  11.957   4.747 -0.1956 -0.0839 -0.0103
 3807W        W 4778   5.923   1.346   7.147  0.1908 -0.3694 -0.1281
 3808W        W 4779  12.416   6.219  12.654  0.0530  0.1627 -0.3589
 3809W        W 4780   1.725   6.367  12.805 -0.2074 -0.1337 -0.4436
 3810W        W 4781  13.461   7.753   8.955  0.0876  0.2025  0.0417
 3811W        W 4782   1.044   9.404   6.463 -0.3096 -0.0122  0.0047
 3812W        W 4783   4.218   2.068   6.961 -0.0475  0.0665 -0.2015
 3813W        W 4784   1.389  13.718   3.242 -0.2454  0.3361 -0.0053
 3814W        W 4785   4.975   3.058   3.682  0.3748  0.1225 -0.1710
 3815W        W 4786  12.394   8.886  10.812  0.0115  0.0997 -0.2788
 3816W        W 4787   8.453   7.649   2.689 -0.0477 -0.1267 -0.0652
 3817W        W 4788   0.995  13.354   3.073 -0.3968 -0.0047  0.1129
 3818W        W 4789   8.851   5.784   1.977 -0.1442  0.0796 -0.3976
 3819W        W 4790   9.928  11.385   9.499  0.4005 -0.1098 -0.0722
 3820W        W 4791   0.773   8.886   6.096 -0.0511 -0.4341 -0.0330
 3821W        W 4792   1.930   5.338   9.713  0.0719  0.2084 -0.2170
 3822W        W 4793   1.358  11.343   0.876 -0.1284  0.0378 -0.3229
 3823W        W 4794  11.021   4.698   1.291  0.1162 -0.1683 -0.0378
 3824W        W 4795  11.542   1.159  13.809  0.2650 -0.1295 -0.0816
 3825W        W 4796   2.280  12.052   7.702 -0.0900  0.2930  0.3262
 3826W        W 4797   5.946  12.691  10.349  0.0944 -0.1224  0.0385
 3827W        W 4798  13.440   9.255   7.010 -0.3318  0.0101  0.3035
 3828W        W 4799   9.596   7.805   7.740 -0.1127 -0.0177  0.0565
 3829W        W 4800  12.228   2.459   3.380 -0.2147  0.0770  0.1005
 3830W        W 4801   7.615   5.820   7.311  0.0326  0.0066  0.4494
 3831W        W 4802   7.911   2.543   1.812  0.1123  0.1613  0.1342
 3832W        W 4803  10.603   5.420  12.415  0.1568 -0.2900 -0.3293
 3833W        W 4804  11.932   2.147   7.432  0.2329  0.1024  0.0462
 3834W        W 4805   9.347   0.725  11.535  0.0371  0.0685 -0.0181
 3835W        W 4806   4.137  13.569   6.790  0.1485  0.3562  0.0165
 3836W        W 4807   2.864   8.527   9.835 -0.0448  0.1245 -0.1751
 3837W        W 4808   8.361   4.469  11.140  0.2409  0.1297 -0.4178
 3838W        W 4809  10.965   7.530   5.604  0.3818  0.4816  0.0059
 3839W        W 4810   3.818   8.579  12.974  0.1335  0.3183 -0.0613
 3840W        W 4811   9.866  13.180   7.955  0.0408  0.0644  0.3633
 3841W        W 4812  11.071   1.409   6.515 -0.1227  0.1739  0.1163
 3842W        W 4813  12.147   2.236   2.483  0.1827 -0.0445 -0.0951
 3843W        W 4814   4.333   0.668  11.470  0.1562 -0.4025  0.0631
 3844W        W 4815   6.365   2.140   5.228  0.0729 -0.0020  0.3198
 3845W        W 4816   3.299   6.946   3.302 -0.2818 -0.0650 -0.0983
 3846W        W 4817  13.515   5.813   6.133  0.1071  0.0620 -0.1190
 3847W        W 4818   7.070   6.982  10.223  0.0412 -0.0986 -0.5125
 3848W        W 4819  12.174   1.614   3.428  0.1611  0.1865 -0.3437
 3849W        W 4820   6.078   6.228  10.776 -0.2448 -0.2391  0.0368
 3850W        W 4821   9.070  10.697   2.174  0.0484  0.2827  0.1853
 3851W        W 4822  12.868   3.907  12.224  0.3874  0.0557  0.3023
 3852W        W 4823   7.332   4.339   6.501 -0.2588 -0.0656  0.0041
 3853W        W 4824   4.985   4.037   6.240  0.0575 -0.0488 -0.1566
 3854W        W 4825   3.376   2.761   7.724  0.1924  0.1551 -0.3066
 3855W        W 4826   5.149  13.516  10.196  0.1157  0.1599  0.1953
 3856W        W 4827  13.015   4.848   6.770  0.1522  0.1650 -0.0565
 3857W        W 4828   3.310   3.211   3.904  0.0353 -0.1089 -0.1764
 3858W        W 4829  13.208  12.020   6.955  0.0736  0.1768 -0.1567
 3859W        W 4830   0.358   3.766   7.475  0.3017  0.3076 -0.0455
 3860W        W 4831   3.893   2.825   7.060  0.0142 -0.0038  0.1396
 3861W        W 4832   4.349   1.624   8.837 -0.0874  0.1703 -0.1488
 3862W        W 4833  10.322   6.750   9.323 -0.1477 -0.1624 -0.6039
 3863W        W 4834   3.387   3.271  10.949  0.0016  0.0627 -0.0112
 3864W        W 4835   5.436  10.276  13.808 -0.0478  0.1867  0.1014
 3865W        W 4836  12.108   0.661   9.764  0.2637 -0.0102  0.1684
 3866W        W 4837  10.994   3.394   7.839 -0.0167 -0.1430 -0.1291
 3867W        W 4838  10.760  12.885   6.150  0.2509 -0.2859 -0.0962
 3868W        W 4839   3.728   1.230   9.697  0.0224 -0.0944  0.0500
 3869W        W 4840   7.186  13.685   1.047 -0.0698 -0.0531 -0.0924
 3870W        W 4841   3.941   9.914  10.623 -0.1151 -0.0226  0.2473
 3871W        W 4842  10.417   6.796   1.216  0.2604  0.0551  0.0380
 3872W        W 4843   4.655  11.802   9.420 -0.0463 -0.0554 -0.0405
 3873W        W 4844   1.506   7.642   0.558  0.3253  0.1592 -0.2912
 3874W        W 4845  13.827   1.146   5.391 -0.1538 -0.3746 -0.5822
 3875W        W 4846   0.892   9.508   0.597 -0.0075  0.1792 -0.0248
 3876W        W 4847   2.866   5.165  11.159  0.0922 -0.1716 -0.1450
 3877W        W 4848   0.041  11.333  13.513  0.1441  0.1878  0.1736
 3878W        W 4849  12.629   3.208  11.690 -0.3502 -0.0452  0.0100
 3879W        W 4850  12.506  11.161   4.617  0.1104  0.2074  0.3092
 3880W        W 4851   9.093   2.883   9.782 -0.1605 -0.1231  0.0418
 3881W        W 4852  11.535   4.935   0.586 -0.0245  0.0803 -0.0507
 3882W        W 4853  11.004   4.956  11.680  0.1665 -0.0616  0.1702
 3883W        W 4854   5.843  13.112   4.231  0.0708 -0.2966  0.2525
 3884W        W 4855  13.894   3.784   2.705  0.1980  0.1369 -0.0476
 3885W        W 4856   0.581  12.798   7.544 -0.2230  0.1303  0.0547
 3886W        W 4857   7.639   4.269   1.278 -0.0072 -0.1790 -0.1248
 3887W        W 4858   4.578  12.332   8.546  0.1005  0.1051 -0.1283
 3888W        W 4859  11.452   3.132   7.894  0.2322  0.0537 -0.0551
 3889W        W 4860   3.265  12.281   5.698 -0.2004  0.0097  0.4491
 3890W        W 4861   6.728   2.281   8.713 -0.3332  0.1323  0.2939
 3891W        W 4862   7.312   9.596   1.434  0.1264 -0.0251 -0.3423
 3892W        W 4863  11.737   1.540  12.378 -0.2533 -0.2321 -0.2104
 3893W        W 4864   3.717  12.126   7.949  0.0741 -0.1250 -0.0896
 3894W        W 4865   5.077   6.374   8.312  0.0431 -0.0550 -0.1810
 3895W        W 4866  10.521   4.842   3.929 -0.0515 -0.1846  0.1021
 3896W        W 4867   5.085   5.564   9.995  0.1167  0.0752 -0.1148
 3897W        W 4868   3.341   8.562   0.564 -0.1164  0.0117 -0.2896
 3898W        W 4869   6.867  10.250   9.891  0.2346  0.3728 -0.0878
 3899W        W 4870  10.889   4.086   4.642 -0.0863 -0.2232  0.0503
 3900W        W 4871   6.938   3.881  10.383 -0.0831 -0.0078  0.0827
 3901W        W 4872  13.255   6.546  11.935  0.1971  0.0928  0.2286
 3902W        W 4873   1.823  10.739   2.222 -0.0030 -0.3188  0.0355
 3903W        W 4874   6.057   7.780   7.987  0.2694  0.1543 -0.2001
 3904W        W 4875   7.768  11.612   1.810  0.1320 -0.4392  0.0960
 3905W        W 4876   3.385   1.704   6.471 -0.1324  0.1811 -0.0443
 3906W        W 4877   2.890  13.377   0.512 -0.0388  0.1033 -0.0460
 3907W        W 4878   7.085   6.338   4.160  0.0310 -0.1087 -0.1763
 3908W        W 4879  10.176  10.898   5.950  0.0666  0.0390 -0.1843
 3909W        W 4880   1.465   9.468   4.075  0.1080 -0.2176  0.0068
 3910W        W 4881   0.201   0.867   7.076  0.0572  0.0253 -0.1820
 3911W        W 4882   0.101   6.722  11.162 -0.1640 -0.1792  0.2462
 3912W        W 4883   5.411   7.761   0.646  0.2115 -0.0862 -0.1371
 3913W        W 4884  12.336   0.624  11.893 -0.2145 -0.3655 -0.0084
 3914W        W 4885   4.307   6.124   0.016 -0.1208  0.0214  0.1299
 3915W        W 4886   8.511   1.973  11.840 -0.0814 -0.0848  0.2060
 3916W        W 4887   0.059   5.977   2.637  0.0091  0.0636 -0.3433
 3917W        W 4888   6.599   2.423   8.230  0.0844  0.2428  0.1246
 3918W        W 4889   3.178  10.445  12.529  0.0622  0.2100 -0.1739
 3919W        W 4890  12.922   2.664   3.057  0.2646  0.1226  0.2251
 3920W        W 4891  10.228   3.261   7.318  0.3562 -0.2130  0.1471
 3921W        W 4892  10.202   5.286   0.653  0.0953 -0.3017 -0.1741
 3922W        W 4893   7.840  10.990   4.800 -0.1748  0.2619 -0.0450
 3923W        W 4894   2.272  13.527   9.366  0.3151 -0.2450 -0.1367
 3924W        W 4895   1.026   5.350  12.144 -0.2042 -0.0526 -0.2303
 3925W        W 4896  13.572  13.513   5.300 -0.0110 -0.2062  0.2558
 3926W        W 4897   3.040   6.987   1.230 -0.0202  0.3627  0.2462
 3927W        W 4898   1.589   2.011   2.442 -0.2348  0.0209 -0.0560
 3928W        W 4899   4.073   4.877   2.473  0.0344 -0.4240  0.0222
 3929W        W 4900   1.966   2.952   4.718  0.2329  0.0536  0.2535
 3930W        W 4901  12.236   8.933   1.055  0.5683 -0.1486 -0.1343
 3931W        W 4902   1.264   5.928   4.657  0.0144 -0.1625 -0.2830
 3932W        W 4903   2.651   0.315   9.440 -0.1389  0.1219 -0.2982
 3933W        W 4904  11.554   4.722   4.362  0.0295  0.1012 -0.3034
 3934W        W 4905   6.021  13.776   2.882 -0.1037  0.0199 -0.1650
 3935W        W 4906   3.730  11.118  12.848  0.0656 -0.2656  0.1659
 3936W        W 4907   3.796   9.586   7.013 -0.4013 -0.2310  0.0931
 3937W        W 4908   3.215   8.024   0.586  0.1866  0.2910 -0.0127
 3938W        W 4909   3.574   1.764  13.311 -0.2987 -0.0389 -0.0509
 3939W        W 4910  10.018   2.437   2.535 -0.0902  0.0895  0.1361
 3940W        W 4911   2.104   1.678   3.313  0.3786  0.1706  0.0700
 3941W        W 4912   2.743  11.781   3.214  0.2064 -0.0004  0.4669
 3942W        W 4913   8.943   5.944   6.990 -0.2019  0.1045  0.0413
 3943W        W 4914   4.640   7.531   8.969  0.1464  0.1206 -0.3763
 3944W        W 4915   2.272   7.984  12.838 -0.0343  0.2064 -0.3636
 3945W        W 4916   7.706  10.307   8.731 -0.2246  0.2892 -0.0705
 3946W        W 4917   3.885   8.234   6.957  0.0422 -0.3239 -0.1161
 3947W        W 4918   2.843   2.346  10.825  0.0206  0.2903 -0.0491
 3948W        W 4919   4.920   8.385  10.774  0.3602  0.0346  0.2786
 3949W        W 4920   9.404   0.849  12.640  0.0833  0.4662  0.1983
 3950W        W 4921   7.689  12.802  10.760 -0.1030 -0.0869  0.2553
 3951W        W 4922  13.075   5.250   8.769 -0.0316  0.2392  0.0162
 3952W        W 4923   6.273   1.241   6.173 -0.0944  0.2642  0.0833
 3953W        W 4924   1.830   2.070   5.402  0.0699 -0.5771 -0.0181
 3954W        W 4925   3.984   5.108  12.352 -0.0534  0.3433 -0.0768
 3955W        W 4926  10.832   5.028   9.550  0.3491  0.0584 -0.1568
 3956W        W 4927   9.246   0.268   5.201 -0.1689  0.0205  0.0510
 3957W        W 4928   3.174  13.874   9.649 -0.3431 -0.0936  0.2452
 3958W        W 4929   5.686   5.028  11.027 -0.0235 -0.0483 -0.1520
 3959W        W 4930   2.956   3.914   1.290  0.0626  0.1389  0.0600
 3960W        W 4931   1.001   1.486  11.733 -0.1226 -0.3680 -0.2823
 3961W        W 4932   4.014   6.669   9.803  0.0189  0.0118  0.2199
 3962W        W 4933   2.517   0.322  11.540  0.0133 -0.2969  0.1910
 3963W        W 4934   1.795   5.449   0.631 -0.0053  0.1607  0.0476
 3964W        W 4935   1.980   2.057   8.853  0.0308 -0.3187 -0.1354
 3965W        W 4936   9.153   4.686   8.523 -0.1840 -0.0941 -0.1849
 3966W        W 4937   7.198   8.658   9.432 -0.2119 -0.0064 -0.0825
 3967W        W 4938   0.752   5.387   4.088 -0.0814 -0.2665  0.0290
 3968W        W 4939  11.778   8.730   0.866 -0.2958 -0.1583  0.1841
 3969W        W 4940   6.640   9.579   5.019  0.1054  0.3042 -0.0528
 3970W        W 4941   2.704   6.629   1.656  0.1644  0.2410  0.0980
 3971W        W 4942  12.774   9.943   3.756 -0.3231 -0.1696  0.1619
 3972W        W 4943   5.976  13.213  12.854  0.1285 -0.1449  0.3938
 3973W        W 4944   0.445   9.467   3.367  0.2149 -0.1211  0.0678
 3974W        W 4945   2.233   6.355  12.768  0.0406  0.0887 -0.3570
 3975W        W 4946   7.660   8.432   2.261  0.2165 -0.1479  0.0366
 3976W        W 4947   6.236   4.055  13.755 -0.0519  0.1516 -0.0321
 3977W        W 4948   0.136  13.018   5.396 -0.0145 -0.1941 -0.1733
 3978W        W 4949   8.246   6.921   0.292  0.1606 -0.0012  0.0471
 3979W        W 4950   4.463  12.376   2.359  0.1523  0.2032  0.2360
 3980W        W 4951   0.647   4.405   2.149 -0.2073  0.0797 -0.2246
 3981W        W 4952   0.910   0.544   4.274 -0.1856  0.1723  0.3005
 3982W        W 4953  11.676   4.392   0.593 -0.0049  0.2573 -0.1466
 3983W        W 4954  11.720   7.958  12.237 -0.3210 -0.1541 -0.1530
 3984W        W 4955   5.657  12.639   9.907  0.1200 -0.1357  0.1287
 3985W        W 4956  13.735  11.193   9.003  0.3632 -0.1795  0.0014
 3986W        W 4957   5.256   7.397   6.527 -0.3949 -0.0071 -0.2976
 3987W        W 4958   6.318   9.230  11.283  0.0474 -0.2582  0.0170
 3988W        W 4959   5.921  13.243   0.955 -0.0772 -0.1338 -0.3213
 3989W        W 4960   3.016   4.483   8.978 -0.0854  0.0753 -0.0300
 3990W        W 4961   4.364   2.992   7.974 -0.2005 -0.2199 -0.0836
 3991W        W 4962   9.169   2.394   9.894  0.2022 -0.2093 -0.1887
 3992W        W 4963  10.859   0.896   1.919 -0.3888 -0.1930  0.1374
 3993W        W 4964   4.648   5.941  13.233  0.0067  0.1581  0.1119
 3994W        W 4965   2.616   8.830   8.579 -0.0057 -0.0372  0.3607
 3995W        W 4966   5.452   1.379   8.039 -0.1487 -0.0151  0.0794
 3996W        W 4967   8.294  10.298   5.114  0.3324 -0.0059 -0.1802
 3997W        W 4968  10.477   2.182   6.474  0.0845  0.1597 -0.0962
 3998W        W 4969   9.670   7.427   6.081  0.0758 -0.0601 -0.1992
 3999W        W 4970   4.696  11.563   2.675  0.1945  0.0561 -0.1004
 4000W        W 4971   0.307  12.158   1.431  0.2039  0.0836 -0.2837
 4001W        W 4972   9.279   2.759  12.594  0.0420  0.5294  0.3383
 4002W        W 4973   2.816  10.782   9.971 -0.2169 -0.3000 -0.0774
 4003W        W 4974  11.096   5.981   2.214  0.0459 -0.0430  0.0633
 4004W        W 4975  10.127   9.254  12.650  0.2536 -0.0278  0.2047
 4005W        W 4976   7.134   9.830  10.858 -0.0471  0.1204  0.1416
 4006W        W 4977   6.532   2.685   9.048  0.0594  0.0177 -0.0872
 4007W        W 4978   9.561   7.496   3.223 -0.0789 -0.0832  0.0099
 4008W        W 4979   7.591   9.023   8.754  0.3888 -0.1315 -0.1498
 4009W        W 4980   7.347  10.143   9.654 -0.2339 -0.2423  0.1776
 4010W        W 4981  10.281   2.178   3.203  0.3718 -0.1968  0.0363
 4011W        W 4982  10.705   5.890   9.169  0.3632  0.2335 -0.2048
 4012W        W 4983   5.263   8.686   4.593 -0.1268 -0.3232 -0.2603
 4013W        W 4984  10.059   1.087   0.211  0.0152  0.1053  0.3233
 4014W        W 4985   7.433   5.629   2.457  0.1233  0.1218  0.3517
 4015W        W 4986   3.859   1.587   0.461  0.5219  0.0829 -0.1049
 4016W        W 4987   1.501  12.329   8.474 -0.1421  0.2258 -0.0410
 4017W        W 4988   2.819   3.664   7.158 -0.0982  0.1240  0.1640
 4018W        W 4989  13.186   4.507   8.213 -0.1082 -0.0155  0.1759
 4019W        W 4990   3.540   3.485   8.685 -0.0502  0.0674 -0.2434
 4020W        W 4991   1.629   5.707   0.175 -0.0947  0.2186  0.1039
 4021W        W 4992   2.584   2.453  11.223  0.2724  0.1111  0.0656
 4022W        W 4993   1.093   1.715   3.245  0.1694  0.0307  0.0027
 4023W        W 4994   4.093   1.843   4.654  0.1969 -0.1465 -0.1608
 4024W        W 4995   7.573   4.036   4.593  0.1478  0.2923  0.2700
 4025W        W 4996  10.378   7.913  13.891  0.1408  0.1728  0.0246
 4026W        W 4997   5.739  10.302   9.233 -0.0337 -0.2149  0.0801
 4027W        W 4998  10.210   5.603  13.272  0.2202  0.0329  0.0807
 4028W        W 4999  10.886  10.519   6.315 -0.1662  0.1926 -0.0094
 4029W        W 5000  13.086   9.691  12.028 -0.2344  0.0494  0.1720
 4030W        W 5001   9.996   8.322   2.784 -0.1860 -0.0390 -0.1689
 4031W        W 5002   1.606   5.005   8.298 -0.0731  0.1161 -0.0808
 4032W        W 5003   7.383   5.305   7.433 -0.1236 -0.1715 -0.2167
 4033W        W 5004   3.806   4.662  12.015  0.1529 -0.0869  0.0390
 4034W        W 5005   0.200   0.696  13.849 -0.1225  0.1986  0.0896
 4035W        W 5006   4.086   4.213  11.061 -0.0136  0.1152  0.0665
 4036W        W 5007   5.482   5.965  12.043  0.0019 -0.2993  0.1398
 4037W        W 5008  12.453  12.397  12.162  0.2245  0.0145 -0.0584
 4038W        W 5009   4.469  13.102   3.049 -0.1949  0.1368  0.0695
 4039W        W 5010   3.529   6.887   0.708 -0.0101 -0.0316  0.0249
 4040W        W 5011   6.372  12.654  11.989 -0.1547  0.0698 -0.1120
 4041W        W 5012  13.387   4.668   9.905  0.0883  0.4036  0.1327
 4042W        W 5013   9.306   5.032  10.430  0.1504 -0.3836 -0.2110
 4043W        W 5014   5.178   2.847   2.885 -0.0325  0.0248  0.0816
 4044W        W 5015  13.188   6.456   7.999  0.1864 -0.0481 -0.0870
 4045W        W 5016   4.636  12.089   0.445 -0.0261 -0.2339 -0.1979
 4046W        W 5017  10.653   1.571   4.314 -0.1422  0.1769  0.0719
 4047W        W 5018   9.276   0.229  13.425 -0.3418 -0.2059  0.1244
 4048W        W 5019   0.728   8.649   1.526 -0.1063 -0.2789  0.1366
 4049W        W 5020   8.474   1.214   1.857 -0.1603  0.1492  0.0501
 4050W        W 5021  12.613   6.781   1.153  0.2395  0.0121 -0.1814
 4051W        W 5022   3.751   6.743   6.121 -0.3249 -0.0240 -0.1464
 4052W        W 5023  13.353   1.383   3.419  0.0755  0.2169 -0.1011
 4053W        W 5024   1.595   9.581  12.745 -0.0392  0.0957 -0.3185
 4054W        W 5025  11.795   7.584  11.053  0.0947 -0.1927 -0.1496
 4055W        W 5026   6.548   1.191   2.252 -0.0500  0.0107 -0.2512
 4056W        W 5027   0.129   7.122  12.009  0.0072  0.2871 -0.0151
 4057W        W 5028  12.342  10.450  12.900 -0.1349 -0.0132 -0.3840
 4058W        W 5029  11.406   5.721   3.980  0.3436  0.0887  0.1236
 4059W        W 5030  13.480  11.632   6.816 -0.2474 -0.0247 -0.2374
 4060W        W 5031   4.412   4.773  11.418 -0.2332 -0.2946  0.0320
 4061W        W 5032  13.314  10.392  13.457 -0.2927  0.0636  0.2030
 4062W        W 5033   0.228   3.093   0.901 -0.0634 -0.1162 -0.1681
 4063W        W 5034   5.125   7.526  12.072  0.0813 -0.1110 -0.2505
 4064W        W 5035   5.174   6.198   2.004 -0.0001  0.2064 -0.0178
 4065W        W 5036  13.618   9.373   2.808  0.0320 -0.3811  0.0976
 4066W        W 5037  13.565  10.907  13.707 -0.2954  0.1605  0.2922
 4067W        W 5038  11.175   3.513   5.995  0.0613 -0.1935  0.2028
 4068W        W 5039   8.031   5.542   3.266 -0.0848  0.1562  0.0559
 4069W        W 5040  10.010   2.221  10.265 -0.1930 -0.1372  0.3083
 4070W        W 5041   7.563   6.412   0.158  0.3623 -0.0899  0.2619
 4071W        W 5042   3.463   7.280   9.805  0.4691 -0.1212 -0.1781
 4072W        W 5043  12.643   9.432  10.909 -0.3339  0.2792  0.1397
 4073W        W 5044   2.563  12.024   2.821 -0.0116 -0.2250 -0.1767
 4074W        W 5045   4.492   8.008   2.670 -0.2200 -0.1144 -0.2393
 4075W        W 5046   3.736  13.030   0.433 -0.0176  0.1315 -0.0605
 4076W        W 5047   0.180   0.213   5.108  0.0873  0.0202 -0.1522
 4077W        W 5048  11.639   0.901  13.429 -0.0666 -0.1693 -0.1636
 4078W        W 5049   2.194   7.613  13.156 -0.1018 -0.0209 -0.1306
 4079W        W 5050   2.160   4.354   6.270 -0.1832 -0.0055 -0.0610
 4080W        W 5051   4.525   9.909   7.250  0.0068  0.0236  0.1119
 4081W        W 5052   9.753   4.053   9.083 -0.3862  0.0187 -0.0501
 4082W        W 5053   6.829   5.680   4.964 -0.2816 -0.0008  0.1516
 4083W        W 5054   3.609   7.345  12.405  0.3256  0.0153  0.1950
 4084W        W 5055   2.677   8.006  13.104 -0.1435  0.2663 -0.0752
 4085W        W 5056   9.785   7.029  11.984 -0.5624  0.3787  0.1304
 4086W        W 5057  13.382   4.264   8.611 -0.1143 -0.1867  0.0223
 4087W        W 5058   6.042   6.303   5.311  0.0261  0.0457  0.1669
 4088W        W 5059   2.726  11.551   0.719  0.1176 -0.0393  0.3875
 4089W        W 5060   1.012   1.575   9.542  0.0061  0.0161  0.3610
 4090W        W 5061   8.880   6.474   7.860 -0.1563 -0.0167  0.0296
 4091W        W 5062   2.685   1.890   5.006  0.1004 -0.1547  0.0114
 4092W        W 5063   3.145   1.271   6.766 -0.0098  0.0312 -0.1660
 4093W        W 5064   4.085  13.722   1.073 -0.0896 -0.0537  0.2278
 4094W        W 5065  12.366   1.928   5.866  0.1085 -0.6511  0.0583
 4095W        W 5066   7.772   7.533   8.634 -0.0916  0.0057  0.3860
 4096W        W 5067   7.775   2.840   5.459 -0.0292  0.1279 -0.0145
 4097W        W 5068   7.611  12.073   7.847 -0.4747  0.0475 -0.4217
 4098W        W 5069   5.654   3.911   8.466  0.1231  0.0886 -0.2347
 4099W        W 5070   3.033   4.056   9.701 -0.1950  0.0051 -0.0136
 4100W        W 5071  13.019  11.225   9.627  0.1170  0.1350  0.2390
 4101W        W 5072   5.795  13.100   9.673 -0.2153  0.0244  0.1463
 4102W        W 5073   1.785   6.142  12.306  0.1865  0.1501  0.2110
 4103W        W 5074  13.363   5.390   3.390  0.2706 -0.2412  0.0276
 4104W        W 5075  12.692   9.876   6.061 -0.0851 -0.1656  0.0063
 4105W        W 5076   0.784   2.749   8.301  0.0363 -0.2349  0.3113
 4106W        W 5077   7.668  10.671   6.314 -0.2389  0.2590 -0.0287
 4107W        W 5078  13.610   2.809   9.059 -0.0720 -0.1388 -0.0435
 4108W        W 5079   1.169   5.607  13.782  0.1431  0.3561 -0.1159
 4109W        W 5080   4.422   3.488  11.129  0.0562 -0.2379  0.0608
 4110W        W 5081  13.242  11.366  12.395 -0.0646  0.0046 -0.2310
 4111W        W 5082  13.350  13.425   9.774 -0.0083 -0.1098 -0.0794
 4112W        W 5083   0.942   2.639   0.163 -0.0820 -0.2709 -0.0310
 4113W        W 5084  10.882  10.609  10.689 -0.3998 -0.3991 -0.2381
 4114W        W 5085  13.073  12.926   1.217  0.3436  0.1455  0.1420
 4115W        W 5086   7.753   4.096  10.686 -0.0111  0.0154  0.0461
 4116W        W 5087   1.344   7.761   4.960 -0.0783 -0.1981  0.2135
 4117W        W 5088   8.456   7.539   5.385  0.2188  0.1993 -0.4841
 4118W        W 5089   4.328   0.354   7.451  0.0465 -0.0812  0.1790
 4119W        W 5090   5.188  11.163   8.839 -0.0276 -0.1687 -0.0308
 4120W        W 5091   0.753  13.637   1.902 -0.3084 -0.0997 -0.1395
 4121W        W 5092   9.628   8.255  13.833  0.2501 -0.1256 -0.2786
 4122W        W 5093   1.008  11.826   5.707 -0.3450  0.0668  0.0888
 4123W        W 5094   4.349   3.873   3.843 -0.1099  0.0079  0.3256
 4124W        W 5095   5.327   7.429   2.006  0.2613  0.2283 -0.0736
 4125W        W 5096   3.036   2.926   6.518  0.3110  0.2379 -0.2340
 4126W        W 5097   0.358   1.731  12.248  0.0639 -0.3879 -0.0413
 4127W        W 5098   4.860  13.823   8.059 -0.1031  0.1367 -0.3870
 4128W        W 5099  11.139   7.658  10.145  0.1705 -0.0135  0.0705
 4129W        W 5100   2.654   5.151   1.886 -0.0301  0.0587  0.0566
 4130W        W 5101   9.079   2.992   8.341 -0.0062  0.0013  0.0246
 4131W        W 5102   6.338   4.139   3.281 -0.0087 -0.0212  0.0931
 4132W        W 5103   2.022   2.949  13.725  0.3626  0.0574  0.2877
 4133W        W 5104   7.825   9.549  10.991  0.1757 -0.3481  0.0233
 4134W        W 5105   3.966   8.405   2.128 -0.0140 -0.0715  0.2070
 4135W        W 5106   4.873  13.712   2.009  0.2565  0.0269  0.0109
 4136W        W 5107  11.417   9.154   7.124  0.2770 -0.0994  0.2690
 4137W        W 5108   6.925   8.830  13.691 -0.1126  0.1599 -0.0290
 4138W        W 5109  11.663   1.147  11.896 -0.4047  0.0990 -0.2097
 4139W        W 5110   4.853   0.709   8.038 -0.0439 -0.1004 -0.0842
 4140W        W 5111   9.326   6.579   4.952 -0.0357  0.2707 -0.2886
 4141W        W 5112   9.900   1.694   9.408 -0.0078 -0.0564  0.1773
 4142W        W 5113   0.260  12.062   5.525  0.0352 -0.2137 -0.0421
 4143W        W 5114  10.300   2.914   4.370 -0.0635 -0.0764  0.0219
 4144W        W 5115   0.845   0.027  10.391 -0.0254 -0.1487  0.2238
 4145W        W 5116  11.054  13.833  12.728 -0.2134  0.1517 -0.2313
 4146W        W 5117   8.829   3.608   3.639  0.0015  0.0715 -0.2737
 4147W        W 5118   8.267   3.907   6.652 -0.0610 -0.0402  0.1415
 4148W        W 5119   5.429   3.175   3.537 -0.0127  0.2877  0.0260
 4149W        W 5120   2.534  12.299  11.317  0.2051  0.1950  0.2286
 4150W        W 5121   3.400   8.859  13.267 -0.0180  0.2747 -0.0176
 4151W        W 5122   4.658   9.038   0.031  0.4009 -0.0293  0.0068
 4152W        W 5123  10.615   0.579   1.057  0.0482 -0.3420  0.1561
 4153W        W 5124   9.591   0.219   9.621 -0.0509  0.3504 -0.1392
 4154W        W 5125   1.997   4.987  13.625 -0.1439  0.8217  0.0010
 4155W        W 5126   3.219   1.354  11.928 -0.2317 -0.1697 -0.2183
 4156W        W 5127   0.801  12.665   6.522  0.1412  0.0905 -0.0037
 4157W        W 5128   3.539   3.270  12.080  0.2012 -0.0837 -0.0722
 4158W        W 5129  13.288   1.208   1.745  0.2906 -0.3615 -0.0747
 4159W        W 5130   4.939   6.580   8.825  0.3337 -0.4476  0.3273
 4160W        W 5131   1.846   8.165  12.076  0.0701  0.2483 -0.1410
 4161W        W 5132   7.135   3.827  11.870  0.1394 -0.0918  0.0241
 4162W        W 5133  11.370   2.190   2.521 -0.2640 -0.0525  0.2275
 4163W        W 5134   1.961  11.163   9.760 -0.2831 -0.0768 -0.0658
 4164W        W 5135   6.098   1.594   1.606 -0.1414 -0.1469 -0.0804
 4165W        W 5136  13.575   6.201   7.780 -0.2071  0.1151  0.4481
 4166W        W 5137   5.815  12.996  10.754  0.0254  0.0797  0.1707
 4167W        W 5138   2.841  10.958   9.143  0.0492 -0.0891 -0.3058
 4168W        W 5139  10.399   6.523   6.988  0.3550 -0.0247 -0.3739
 4169W        W 5140  10.408   5.308   8.066 -0.0504  0.0198  0.3116
 4170W        W 5141   1.853   1.482   8.025  0.2379  0.2630  0.0671
 4171W        W 5142   2.974   5.751  10.218  0.0020 -0.1200 -0.0709
 4172W        W 5143   9.009  13.203   6.238  0.0023 -0.5037  0.0419
 4173W        W 5144  10.713  12.825   0.276  0.2313 -0.4528  0.1575
 4174W        W 5145  11.496   9.169   5.267 -0.1110  0.3098  0.1877
 4175W        W 5146   0.620  11.160   5.010 -0.0620  0.1423 -0.2586
 4176W        W 5147   1.202   8.657   0.627 -0.0122  0.0200 -0.1803
 4177W        W 5148  12.047   4.562   7.430  0.1341 -0.2584  0.0110
 4178W        W 5149  10.433   4.849   5.874  0.2987  0.1550  0.1445
 4179W        W 5150   7.800  13.024  12.021 -0.4846 -0.2045 -0.1367
 4180W        W 5151  11.234   1.627   7.405 -0.2798  0.2340  0.0558
 4181W        W 5152   6.893  11.943   4.959 -0.2201  0.1341 -0.2098
 4182W        W 5153  12.460  13.267   2.126  0.0952 -0.2663  0.0378
 4183W        W 5154   4.194   0.340   4.985  0.0051 -0.1407  0.2987
 4184W        W 5155   8.242   0.767   7.678  0.1026  0.1789  0.1048
 4185W        W 5156   6.243   6.158   0.061 -0.4370  0.1499  0.3134
 4186W        W 5157  13.539   2.994   4.553 -0.4612 -0.0787  0.3828
 4187W        W 5158   1.887   1.585   2.426  0.0734 -0.1105  0.0216
 4188W        W 5159   0.029  12.989   6.688  0.0559  0.2188  0.4139
 4189W        W 5160   3.632  12.497  10.946  0.0235  0.0504  0.0748
 4190W        W 5161   3.879  11.659  13.147  0.0456  0.1229 -0.0218
 4191W        W 5162   8.077  11.710   5.060  0.0190 -0.0658  0.0677
 4192W        W 5163   6.999   4.849  11.859 -0.0923 -0.1746  0.1395
 4193W        W 5164  10.924   0.039   9.058 -0.1456 -0.0787  0.3045
 4194W        W 5165   7.394   7.558   2.691  0.1105 -0.0380 -0.0619
 4195W        W 5166   8.687   2.035   6.469  0.2060 -0.0462  0.1220
 4196W        W 5167  10.328   2.579   0.246 -0.0996  0.3710  0.0944
 4197W        W 5168   4.015   7.273   6.095  0.3086  0.0772 -0.0828
 4198W        W 5169   7.016  10.301   9.237 -0.3984  0.1570 -0.3622
 4199W        W 5170  11.945   1.224   4.695 -0.0121 -0.0519 -0.0713
 4200W        W 5171   9.065  11.847   5.347  0.0974  0.1615 -0.2518
 4201W        W 5172   0.755  12.209   1.977 -0.1611  0.2849  0.1206
 4202W        W 5173  10.600   8.380   8.670 -0.2294 -0.0103 -0.0282
 4203W        W 5174  13.847   7.656   4.000 -0.1190 -0.2011 -0.6003
 4204W        W 5175  12.913   2.401   2.454 -0.3733 -0.1367  0.3805
 4205W        W 5176  13.124   0.505   3.519 -0.0180 -0.2492 -0.0744
 4206W        W 5177  12.909   1.693   1.670 -0.0069 -0.1013  0.0028
 4207W        W 5178  11.840   8.025   0.678  0.2801  0.0264  0.1992
 4208W        W 5179   3.930   8.918   4.083  0.0845  0.1495 -0.1971
 4209W        W 5180   1.652   0.429   6.310  0.0701 -0.0164 -0.0012
 4210W        W 5181  10.612   9.452  12.638 -0.0437  0.1693 -0.0753
 4211W        W 5182   8.649   5.211   6.651 -0.0903 -0.3371 -0.2144
 4212W        W 5183   6.041   4.578  12.849  0.1621  0.0200 -0.3026
 4213W        W 5184  13.395   3.569   7.946 -0.0222 -0.0991  0.2524
 4214W        W 5185   5.885   9.743   3.531 -0.0567  0.0787  0.1661
 4215W        W 5186   4.739   9.593   1.553  0.0868 -0.2339 -0.0258
 4216W        W 5187   4.462   3.403   7.529  0.2208 -0.0937 -0.0431
 4217W        W 5188   5.225  13.697  10.662  0.3789 -0.4206  0.0877
 4218W        W 5189   1.503  11.277   4.147 -0.0528 -0.0084 -0.2097
 4219W        W 5190   1.248   6.601   3.386  0.3757 -0.0227 -0.1104
 4220W        W 5191  13.222  11.366  11.909 -0.0314  0.4083  0.1018
 4221W        W 5192   2.034  13.721  13.516 -0.1358  0.1615 -0.1811
 4222W        W 5193  11.682   0.429  12.617 -0.2080  0.0629 -0.0502
 4223W        W 5194   5.193   6.117   7.402  0.0739  0.0035  0.3510
 4224W        W 5195   5.141   8.260   8.087  0.0933  0.0487  0.1036
 4225W        W 5196  10.322  11.052   4.155 -0.0581  0.0550  0.1138
 4226W        W 5197  12.219   9.529   1.791 -0.1764  0.0132  0.1831
 4227W        W 5198   0.476  11.773   5.928  0.3620  0.4501 -0.0650
 4228W        W 5199  10.499  12.005  10.336 -0.0933  0.1431  0.0526
 4229W        W 5200   5.229   0.558   8.426 -0.2083  0.1602  0.2484
 4230W        W 5201   3.090   2.351   8.078  0.2684  0.3264 -0.0232
 4231W        W 5202  11.537   7.090   4.478 -0.0677 -0.3656  0.2087
 4232W        W 5203   8.207  13.571   6.680 -0.0602 -0.1305 -0.0560
 4233W        W 5204  10.623  10.961   0.899  0.0687  0.1665  0.0252
 4234W        W 5205   6.452   3.590   4.443  0.2033 -0.1128 -0.2675
 4235W        W 5206   5.898   1.019   4.237  0.1729  0.1202  0.2289
 4236W        W 5207  12.853   8.108   6.822  0.1887  0.3407  0.2227
 4237W        W 5208   3.290   3.638   7.279  0.1368 -0.3833 -0.1996
 4238W        W 5209   3.720  12.959   0.934  0.1387 -0.3015  0.3741
 4239W        W 5210   2.063  10.706   5.521 -0.0755 -0.0099 -0.2378
 4240W        W 5211   4.081   0.272   1.179  0.3907  0.1822  0.0384
 4241W        W 5212  12.855   9.824   5.239  0.0517 -0.0459  0.2052
 4242W        W 5213   2.576   3.848   4.398 -0.4121  0.3545  0.0118
 4243W        W 5214  13.496   0.225  13.545 -0.0049 -0.0569  0.2874
 4244W        W 5215   7.293   3.960   8.523  0.3043  0.0668  0.1322
 4245W        W 5216   2.621  11.027   6.583 -0.1674 -0.0597  0.2790
 4246W        W 5217   6.439   5.014   8.610 -0.1511 -0.3244 -0.0705
 4247W        W 5218   4.231   4.299   4.093  0.1776 -0.1807  0.0430
 4248W        W 5219  10.865   7.462  11.211  0.1406  0.0959  0.1401
 4249W        W 5220   8.719  11.836   8.325 -0.0950  0.2840 -0.0489
 4250W        W 5221   5.019  10.964   5.970 -0.0969  0.1605  0.3130
 4251W        W 5222   9.558  11.686   1.540 -0.0358 -0.1515 -0.1076
 4252W        W 5223   9.911   2.033  11.737  0.0513 -0.1328 -0.0080
 4253W        W 5224  13.631   8.480   5.118  0.0828  0.1113  0.1729
 4254W        W 5225   7.147   3.426   5.319 -0.0429 -0.0594 -0.1128
 4255W        W 5226  10.266  13.609  13.488  0.4050  0.0746  0.0141
 4256W        W 5227   4.445   9.255  10.302 -0.1098  0.0915 -0.1552
 4257W        W 5228  10.970   8.854   6.312  0.0595 -0.0439  0.0119
 4258W        W 5229  11.823   9.776   0.413  0.0504  0.0645  0.2968
 4259W        W 5230   3.305  10.073   0.390  0.1419 -0.0219 -0.1342
 4260W        W 5231   3.629   4.980  10.059 -0.0263  0.4605  0.0134
 4261W        W 5232   4.119   5.894   5.608  0.2464  0.3771  0.2231
 4262W        W 5233   5.121   5.228   0.031  0.0704  0.0197  0.2905
 4263W        W 5234   4.590   4.761   6.075 -0.0564 -0.0031 -0.2948
 4264W        W 5235   1.548   8.805   2.598  0.1543 -0.1841  0.0365
 4265W        W 5236   4.049   9.153   5.466  0.2687  0.0205  0.2224
 4266W        W 5237   4.997  11.915  13.481  0.2359  0.0670  0.0715
 4267W        W 5238  10.768   3.147   1.311 -0.0231  0.0855 -0.2028
 4268W        W 5239   1.297   8.937   6.131  0.0141 -0.2012  0.0877
 4269W        W 5240  12.465  10.674   9.169  0.0167  0.0448 -0.0147
 4270W        W 5241   8.766  12.430   2.573  0.0935  0.2854 -0.1754
 4271W        W 5242   6.661   7.738   1.803 -0.6163  0.0657 -0.2166
 4272W        W 5243  12.538   0.098  12.384 -0.1049  0.1195 -0.1099
 4273W        W 5244   3.759   4.602   2.934 -0.0772 -0.1761 -0.0529
 4274W        W 5245  12.538   3.516   7.058 -0.1866 -0.1904  0.0392
 4275W        W 5246   3.104  13.486  12.517 -0.1329 -0.2164 -0.0329
 4276W        W 5247   5.365   3.452   7.280 -0.0069 -0.0056 -0.0183
 4277W        W 5248   0.179   4.422   0.673 -0.1549  0.2481 -0.1059
 4278W        W 5249  13.066  10.465   3.664 -0.0328  0.1122  0.1537
 4279W        W 5250  12.821   9.447   1.609 -0.1831 -0.0376  0.0367
 4280W        W 5251   5.477   2.252  10.914 -0.0132 -0.1874 -0.2573
 4281W        W 5252   1.078   2.069   2.263  0.0653  0.1549 -0.0324
 4282W        W 5253  13.005   9.874   6.449  0.1805  0.0469 -0.0495
 4283W        W 5254   9.870   3.779   5.723  0.2043 -0.0164  0.2243
 4284W        W 5255   5.524   1.045   8.397 -0.0869 -0.0468  0.1641
 4285W        W 5256  12.784   6.195   3.372 -0.0904 -0.1990 -0.0507
 4286W        W 5257   6.347  11.836   4.128  0.1887 -0.2158  0.0048
 4287W        W 5258   6.413   7.922   6.753 -0.0921 -0.1051  0.0109
 4288W        W 5259   7.525  12.065   5.881 -0.2683 -0.0352  0.3395
 4289W        W 5260   3.872   8.129  13.160 -0.0873  0.1511  0.1026
 4290W        W 5261   6.766  11.546   9.620  0.1355 -0.1861  0.0964
 4291W        W 5262  12.729   0.170   1.032  0.0300 -0.1200 -0.4191
 4292W        W 5263   2.429   0.219   0.841 -0.1029 -0.2557  0.0521
 4293W        W 5264  11.775   7.400   8.544  0.0371 -0.1318  0.0336
 4294W        W 5265  11.325   3.993   8.965 -0.2089  0.2736  0.1407
 4295W        W 5266   9.580   6.425   6.287  0.3372 -0.2303  0.2507
 4296W        W 5267  10.582   8.247  10.727 -0.0730  0.1640  0.0079
 4297W        W 5268   3.738   2.048   9.297  0.0033 -0.2265  0.0684
 4298W        W 5269   1.699   0.556   3.360  0.0479  0.1008  0.0857
 4299W        W 5270   1.713  10.684   8.898  0.2056 -0.2444 -0.1407
 4300W        W 5271   3.915   7.818  11.703  0.1827 -0.1024 -0.0054
 4301W        W 5272   5.954   4.482   8.987 -0.0607 -0.2213 -0.4038
 4302W        W 5273  13.785  11.119   8.142 -0.1844  0.0015  0.0196
 4303W        W 5274  11.796   4.800  10.819 -0.0685 -0.3827 -0.2778
 4304W        W 5275   3.934  10.177   2.638  0.1131 -0.4525  0.3922
 4305W        W 5276   1.998   3.560   0.764  0.1209  0.0376  0.0965
 4306W        W 5277   2.877   3.137   6.929 -0.1179 -0.0733 -0.1688
 4307W        W 5278   1.432   1.423  10.983 -0.0898  0.3622 -0.0338
 4308W        W 5279  13.379   4.884  11.163  0.0484 -0.0886  0.2582
 4309W        W 5280   3.292  12.723  11.342 -0.1022 -0.0066  0.3383
 4310W        W 5281   8.766   3.634   4.342  0.2024 -0.0524 -0.0879
 4311W        W 5282  12.303   1.875  11.130 -0.0273  0.1023  0.0063
 4312W        W 5283   5.366   2.993   7.022 -0.0098 -0.2311  0.1831
 4313W        W 5284   5.523   2.965   4.203 -0.3322 -0.0737  0.1000
 4314W        W 5285   4.433  12.270  13.076 -0.2435  0.2515 -0.2693
 4315W        W 5286  13.811  11.993   9.648  0.1897  0.0269  0.0689
 4316W        W 5287   9.809   2.602   6.774  0.0054 -0.1924  0.0540
 4317W        W 5288   9.011   0.966   5.856 -0.0701  0.0138 -0.2111
 4318W        W 5289   1.091   9.117   2.711  0.0452  0.2153 -0.1827
 4319W        W 5290   7.296   3.927   6.813  0.0471 -0.0912  0.1399
 4320W        W 5291  10.972   7.028   2.724 -0.3244  0.3197 -0.0794
 4321W        W 5292   3.156   7.596   5.898  0.2148 -0.0080  0.2780
 4322W        W 5293  12.043   7.651   8.172  0.1511 -0.0255  0.5629
 4323W        W 5294   4.932  12.173   6.734  0.0171 -0.4483  0.1149
 4324W        W 5295  13.685   2.101   6.389 -0.1655  0.1370  0.1563
 4325W        W 5296   7.115   5.896   7.262 -0.0900 -0.3971 -0.3638
 4326W        W 5297  10.395  13.529  10.833  0.0039 -0.2467 -0.0034
 4327W        W 5298   0.056   9.368   0.822  0.2291 -0.0850  0.0112
 4328W        W 5299   5.149   3.117   5.170 -0.0782  0.0232  0.1918
 4329W        W 5300  10.149   4.502   5.533 -0.0109 -0.1415  0.0833
 4330W        W 5301   1.562   8.862  12.372 -0.0922 -0.3820  0.1168
 4331W        W 5302   0.573   8.846  10.005  0.1014 -0.1086 -0.0473
 4332W        W 5303  12.008   4.784   0.435  0.0842  0.0811 -0.1906
 4333W        W 5304   7.256   4.222  13.582 -0.1182 -0.0437  0.4620
 4334W        W 5305   8.884   8.136   0.914 -0.2019  0.1842  0.0027
 4335W        W 5306  10.733   2.563  10.880  0.1656 -0.1971  0.1529
 4336W        W 5307  12.347   7.292   7.936 -0.0859 -0.3356  0.0567
 4337W        W 5308   7.773   6.434   1.589 -0.0040 -0.1450  0.3227
 4338W        W 5309   3.492   4.179   7.216 -0.0691  0.1544 -0.3675
 4339W        W 5310   1.072   2.763   0.999 -0.0018 -0.0217 -0.0582
 4340W        W 5311  13.617  11.316   6.025  0.0256  0.0509  0.0109
 4341W        W 5312   7.761  12.198   1.595 -0.0348 -0.1558 -0.2329
 4342W        W 5313   9.908  10.065   0.145  0.0614 -0.0550  0.2496
 4343W        W 5314  12.070   4.982   3.683  0.1811  0.3848 -0.0123
 4344W        W 5315  10.914  12.590   2.683 -0.1627 -0.1529  0.1189
 4345W        W 5316  10.180   6.511  12.017  0.3109 -0.0243  0.3232
 4346W        W 5317  13.351   8.811  10.503  0.6050  0.1526  0.0115
 4347W        W 5318   4.613  11.928  12.065  0.0729  0.1595 -0.0263
 4348W        W 5319   6.610   2.165   2.778  0.1210  0.0339 -0.3746
 4349W        W 5320   7.382  12.989   1.137  0.0190  0.1467 -0.1023
 4350W        W 5321   7.018   0.578  11.548  0.0975 -0.2061 -0.2199
 4351W        W 5322   7.993   5.237   3.836 -0.3741 -0.0768 -0.1022
 4352W        W 5323  12.045   4.442   2.734 -0.0742  0.3951  0.2387
 4353W        W 5324   3.357   5.004   7.631 -0.0034 -0.0281  0.2513
 4354W        W 5325   1.573   4.551  12.467  0.0360  0.0811  0.1723
 4355W        W 5326   0.643  10.737   9.137 -0.2749  0.0203 -0.0427
 4356W        W 5327  13.046   7.204   2.336  0.0840  0.0419 -0.1020
 4357W        W 5328   6.579  12.359  11.688 -0.2965 -0.2150  0.0826
 4358W        W 5329   1.487   8.898  13.532 -0.0286  0.1846  0.1377
 4359W        W 5330   5.577   8.499  12.105  0.1625  0.1531 -0.0743
 4360W        W 5331   8.747   7.552   2.305  0.1405 -0.1075 -0.0194
 4361W        W 5332   0.496  12.996   2.059 -0.0695 -0.0005 -0.0521
 4362W        W 5333   9.877   8.297  12.024 -0.0366  0.1485 -0.2367
 4363W        W 5334   3.669   2.030   0.623 -0.2016  0.0074  0.2765
 4364W        W 5335   6.004   6.075   0.513 -0.0838 -0.3413  0.0502
 4365W        W 5336   4.669   5.996   3.098 -0.1151 -0.0515 -0.1936
 4366W        W 5337   0.102  10.752  13.456  0.5220 -0.0140 -0.0812
 4367W        W 5338   7.912   0.097   1.793 -0.0048  0.0651  0.2627
 4368W        W 5339   0.101   1.853  12.966  0.1546  0.0271  0.4044
 4369W        W 5340   8.988   8.951   4.867 -0.0300  0.1091 -0.1950
 4370W        W 5341   5.274   6.610  10.828 -0.0170 -0.0776  0.0837
 4371W        W 5342   4.906   6.861   5.129  0.0045  0.2372 -0.1696
 4372W        W 5343  13.112  11.343   0.874  0.1552  0.0320  0.1644
 4373W        W 5344   0.893   8.175   2.300  0.0064  0.3533  0.1001
 4374W        W 5345   8.662   9.002   5.729 -0.2345  0.1790  0.2219
 4375W        W 5346   3.332   6.236   5.652 -0.0967 -0.0533  0.0940
 4376W        W 5347   1.766  11.646   0.629 -0.0677 -0.0641  0.0367
 4377W        W 5348   2.794  11.585   4.233  0.0726 -0.4841 -0.0102
 4378W        W 5349  11.367   5.239   1.691 -0.3728 -0.2062  0.2058
 4379W        W 5350   2.351   8.528   9.110 -0.1193 -0.0208 -0.1852
 4380W        W 5351  13.891   3.983   1.714  0.2789 -0.2609  0.0573
 4381W        W 5352   9.258   2.019   8.391 -0.2801  0.0393 -0.0376
 4382W        W 5353   3.655   3.295  13.494 -0.1596  0.1031 -0.6267
 4383W        W 5354   3.457   3.784   9.541 -0.0820  0.1032  0.1449
 4384W        W 5355  12.715   0.894   8.289  0.0512 -0.3728  0.0266
 4385W        W 5356   5.361   8.594   6.402 -0.4250 -0.2207  0.1064
 4386W        W 5357  11.639   2.865   5.199 -0.0521 -0.2186  0.2842
 4387W        W 5358  13.904   5.641   9.617  0.2333 -0.2888 -0.5108
 4388W        W 5359   2.639   9.521   8.213 -0.0046  0.1164  0.0469
 4389W        W 5360   5.204   2.849  12.086 -0.3888  0.0782  0.0387
 4390W        W 5361  10.331   1.661  12.522 -0.2179  0.3465 -0.1024
 4391W        W 5362   4.087   5.731   2.279  0.1304 -0.0189  0.4125
 4392W        W 5363   2.665   9.657   6.264  0.2121  0.3267 -0.0767
 4393W        W 5364   3.913   9.361   8.580  0.2016 -0.1104 -0.0131
 4394W        W 5365  12.023  11.906   8.050 -0.1759  0.0669 -0.0359
 4395W        W 5366   8.104   3.349   9.795  0.1120  0.1379  0.3502
 4396W        W 5367   1.911   1.945  10.198  0.2535 -0.4641 -0.0168
 4397W        W 5368   9.365  11.161  10.110 -0.3566  0.1036 -0.0823
 4398W        W 5369  11.853   0.566   1.315 -0.3501 -0.1583  0.0371
 4399W        W 5370  12.338   2.056   6.851  0.1051 -0.3655  0.1180
 4400W        W 5371  11.653   7.571  11.621 -0.4078  0.1796  0.1324
 4401W        W 5372   9.137   8.296   6.839  0.3771 -0.0667  0.3593
 4402W        W 5373  10.952   9.061   0.262 -0.3418 -0.1821 -0.0852
 4403W        W 5374   3.118   1.999   0.505  0.1796  0.0181  0.1985
 4404W        W 5375   8.416  10.503   6.931 -0.1491  0.1808 -0.0803
 4405W        W 5376  12.082   9.105   3.905  0.3163 -0.2317 -0.1551
 4406W        W 5377   7.961  12.667  11.292  0.1021 -0.1740  0.0741
 4407W        W 5378   7.025  10.091   5.871  0.2700 -0.1666 -0.0276
 4408W        W 5379   2.952  13.335  13.266 -0.1420  0.1570 -0.0945
 4409W        W 5380  13.454   2.539   9.460  0.0812 -0.1498  0.1429
 4410W        W 5381   2.206  11.558   3.580 -0.2496 -0.1012  0.0964
 4411W        W 5382  13.389   3.259   4.965 -0.0327 -0.0265 -0.0239
 4412W        W 5383  12.838  13.836   4.257 -0.2288 -0.2330 -0.1425
 4413W        W 5384   9.356   9.618   8.676  0.0253  0.0652 -0.1199
 4414W        W 5385   1.548  12.815   7.018 -0.2784  0.1700  0.0476
 4415W        W 5386  10.757   5.342   4.002 -0.3884  0.1319 -0.2510
 4416W        W 5387   2.492   7.274  11.404  0.0906  0.0591  0.1056
 4417W        W 5388  10.452   8.111  12.485 -0.2937  0.2741 -0.0747
 4418W        W 5389   5.011  13.796  11.669  0.2386 -0.3056  0.3696
 4419W        W 5390   5.226   7.542   6.997 -0.0131 -0.0835 -0.4189
 4420W        W 5391   2.020   7.724   1.139  0.1556  0.4623 -0.0397
 4421W        W 5392  12.600   3.304   5.961  0.1581  0.1142  0.2648
 4422W        W 5393   2.009   0.807   2.054  0.3669  0.0500 -0.1179
 4423W        W 5394  10.780   5.070   2.698  0.0009 -0.1542 -0.3127
 4424W        W 5395   0.697   2.379  11.839 -0.1814  0.0282  0.0561
 4425W        W 5396   5.012  11.068   8.369  0.2557 -0.0761 -0.2882
 4426W        W 5397   0.692  10.245  10.194 -0.0054  0.0237  0.0125
 4427W        W 5398   5.962   0.502   0.412  0.0134 -0.1759 -0.0575
 4428W        W 5399  11.041   2.024   0.755  0.2299  0.3049  0.0073
 4429W        W 5400   3.474   6.182   2.674  0.2985  0.0597  0.0847
 4430W        W 5401  13.380  12.905   6.774  0.0057 -0.0504  0.0940
 4431W        W 5402  11.486   5.552   3.396  0.0915  0.0832  0.1728
 4432W        W 5403  11.126   6.574   4.304  0.0063 -0.0116  0.2550
 4433W        W 5404   6.469   0.528   3.617 -0.0630  0.2868  0.2478
 4434W        W 5405   7.442   2.494   3.956 -0.1226 -0.0724  0.4973
 4435W        W 5406   0.779   4.750   1.472 -0.0060 -0.0069 -0.0691
 4436W        W 5407   7.041   6.274  11.506 -0.0253 -0.2266 -0.1483
 4437W        W 5408  12.811   8.263   1.466 -0.4037 -0.2396  0.1754
 4438W        W 5409   3.256  13.245   6.201 -0.1841 -0.0920 -0.1452
 4439W        W 5410   3.502  10.969   7.080 -0.0679 -0.1507 -0.0934
 4440W        W 5411   3.422   4.746   0.667  0.1365  0.2528  0.0343
 4441W        W 5412  12.146   2.293   8.365  0.1933  0.1916 -0.0078
 4442W        W 5413  12.917  10.253   0.632  0.3684  0.0378  0.1847
 4443W        W 5414   8.084   5.958   1.387 -0.0386 -0.1362  0.1696
 4444W        W 5415  11.228  13.486   4.961  0.1136  0.0916  0.0766
 4445W        W 5416   9.561  10.630   4.194 -0.1570 -0.0286  0.0994
 4446W        W 5417  11.341  13.257   6.766  0.2195  0.2390 -0.2172
 4447W        W 5418   5.369   8.231   9.131 -0.0620  0.0252  0.3283
 4448W        W 5419   2.913   2.441   6.358 -0.2021 -0.3232 -0.0248
 4449W        W 5420   6.644   0.255   2.624 -0.1850  0.1725 -0.1176
 4450W        W 5421   5.988   8.698   8.121 -0.0983 -0.1437  0.2892
 4451W        W 5422   2.107   6.715  11.804  0.3598  0.1966  0.1226
 4452W        W 5423  11.469   2.899   3.772  0.0197  0.2330 -0.0371
 4453W        W 5424  10.475   7.128   9.588 -0.2221  0.2796  0.1191
 4454W        W 5425   5.186   5.025  11.196 -0.4164 -0.1023  0.0972
 4455W        W 5426   2.002   3.140  12.876  0.0242 -0.2263 -0.1951
 4456W        W 5427   7.480   4.852   2.370  0.2563 -0.1004  0.0259
 4457W        W 5428   7.010   1.358   4.852 -0.1592 -0.3266 -0.1933
 4458W        W 5429   1.267   5.621  10.361 -0.0166 -0.3187  0.0708
 4459W        W 5430   0.227   8.785   6.618  0.0094 -0.2721 -0.0385
 4460W        W 5431  13.058   4.132  10.499 -0.2848  0.1803 -0.2143
 4461W        W 5432   9.961  10.542   7.347  0.5868 -0.1840  0.3972
 4462W        W 5433  13.482   6.647   7.576  0.0830 -0.1074 -0.1926
 4463W        W 5434   4.575   3.275  11.526 -0.2493  0.2906  0.0638
 4464W        W 5435   1.199   3.442   8.886  0.0092  0.2942  0.0674
 4465W        W 5436   9.154   9.175   3.864  0.4621 -0.0738  0.2343
 4466W        W 5437   7.508   1.526   4.555  0.3227 -0.1969 -0.0508
 4467W        W 5438  11.040   7.906  13.304  0.0391  0.0348 -0.0074
 4468W        W 5439   7.946  12.157   9.081 -0.0568 -0.2745  0.2780
 4469W        W 5440   9.000   2.056   3.252 -0.0993 -0.3123 -0.3235
 4470W        W 5441  11.616   9.336   8.857 -0.0846 -0.1692 -0.2443
 4471W        W 5442  10.240   2.075   0.401  0.1680  0.0574 -0.1612
 4472W        W 5443   8.242   4.330  10.064  0.1652  0.1231  0.0510
 4473W        W 5444  12.910  11.715  11.669  0.0999  0.0918  0.0244
 4474W        W 5445   2.361  10.180   6.039 -0.0628 -0.3107  0.0951
 4475W        W 5446   0.378   9.223   0.397 -0.1622  0.1995 -0.1984
 4476W        W 5447   9.590  10.063   4.749  0.3045  0.0666 -0.2483
 4477W        W 5448   6.727   3.818   3.333 -0.0661  0.1650 -0.3559
 4478W        W 5449  12.985   1.088  10.767  0.0178  0.0297 -0.1751
 4479W        W 5450  12.500  12.749   5.468 -0.1486  0.1309  0.0224
 4480W        W 5451  11.384   0.033   9.250 -0.0623 -0.0505  0.0087
 4481W        W 5452  10.028   5.274   3.136  0.1338 -0.1022  0.0309
 4482W        W 5453   7.396   0.294  11.888  0.1858  0.0552 -0.0817
 4483W        W 5454   3.118   6.192   6.969  0.3852  0.4212 -0.2601
 4484W        W 5455   3.560  11.984   3.707 -0.0633  0.0949 -0.0983
 4485W        W 5456   5.722  11.392   0.901 -0.0064  0.2198 -0.1758
 4486W        W 5457   2.014  11.078   1.281  0.1363 -0.1389 -0.2211
 4487W        W 5458   9.702   1.539   3.770 -0.2886 -0.1128  0.0049
 4488W        W 5459   3.734   7.795  11.249  0.1118  0.1043  0.2025
 4489W        W 5460   3.514   1.760  11.853  0.3444  0.2881 -0.1661
 4490W        W 5461   5.830   8.217  12.919  0.0138  0.0776 -0.2087
 4491W        W 5462   1.696   1.390   3.269 -0.1176  0.2049  0.1278
 4492W        W 5463  13.560   6.598   5.717 -0.2302  0.2614 -0.0577
 4493W        W 5464   7.125   5.621  13.800 -0.0340  0.1138  0.0518
 4494W        W 5465   5.478   9.452  11.231 -0.2682 -0.0003  0.0535
 4495W        W 5466  13.780  11.032   1.373 -0.0509 -0.0212  0.0208
 4496W        W 5467   2.846   7.255   3.708 -0.0413 -0.0707 -0.0907
 4497W        W 5468   7.204   6.625  10.561 -0.1438 -0.1284  0.0788
 4498W        W 5469   5.553  10.458   2.006 -0.2777  0.0831  0.1315
 4499W        W 5470  10.616  11.562   1.798 -0.1643  0.2749 -0.2349
 4500W        W 5471   2.048  12.173   8.197 -0.0849  0.0663  0.0662
 4501W        W 5472  12.197   3.801   9.139 -0.1068  0.0586 -0.2154
 4502W        W 5473   9.669   1.204   2.655  0.0626  0.0166 -0.1135
 4503W        W 5474   7.024   2.115  13.391 -0.1683 -0.0248 -0.1049
 4504W        W 5475   1.342  10.816   2.266  0.2577 -0.0851 -0.1068
 4505W        W 5476   1.738   0.358  12.204 -0.2330  0.1639 -0.3097
 4506W        W 5477   7.473   0.118   5.614  0.2735  0.2271  0.2263
 4507W        W 5478   7.985   2.865   9.835  0.1736  0.0789  0.2971
 4508W        W 5479   2.673  10.840   4.927 -0.0739  0.1137  0.1005
 4509W        W 5480   1.512   7.104  12.630 -0.0456 -0.3131  0.1887
 4510W        W 5481   6.894  11.099   2.250 -0.0213 -0.3020  0.1738
 4511W        W 5482   5.889   2.464   3.149 -0.2092 -0.1110  0.1645
 4512W        W 5483   3.388   7.692   4.413 -0.0131 -0.1119  0.1163
 4513W        W 5484   5.471  13.915  10.223  0.0842 -0.2541 -0.1056
 4514W        W 5485   9.009  10.485   3.058 -0.2136 -0.0749  0.2775
 4515W        W 5486  13.146   1.004  12.984 -0.1037  0.0174 -0.0409
 4516W        W 5487   9.053   5.328   1.903 -0.0137 -0.0145 -0.3035
 4517W        W 5488   9.463  13.130  12.021  0.2473  0.2697 -0.0690
 4518W        W 5489   8.546   3.036   9.694 -0.2073 -0.0179  0.0100
 4519W        W 5490   6.929   0.379   1.711  0.1373 -0.2932  0.4824
 4520W        W 5491  11.717   2.253   9.999  0.1553 -0.1677  0.1559
 4521W        W 5492  12.473   4.598   0.552  0.1866 -0.2076  0.0213
 4522W        W 5493   3.865   5.166  13.618  0.1050  0.1166  0.1151
 4523W        W 5494  11.586  12.996   3.224 -0.2958  0.1936 -0.1755
 4524W        W 5495   4.213   7.211   0.334 -0.2910 -0.0947  0.0000
 4525W        W 5496   9.544   3.092  10.757 -0.0760 -0.1564  0.3462
 4526W        W 5497   1.358   5.963  12.633  0.0833 -0.3058 -0.1092
 4527W        W 5498   6.670   6.712   4.380 -0.1342 -0.0915 -0.0455
 4528W        W 5499   6.820   2.269   5.918  0.0112  0.2388  0.2408
 4529W        W 5500   6.639   6.798   7.197 -0.1261 -0.1508  0.1585
 4530W        W 5501   3.322  12.237   8.743  0.0084 -0.3158 -0.2675
 4531W        W 5502   8.496   5.919   4.863  0.1006 -0.0986  0.1324
 4532W        W 5503   7.559   6.977   3.594 -0.1017 -0.0417  0.0556
 4533W        W 5504   6.769   3.867   6.920 -0.0831  0.2224  0.0007
 4534W        W 5505   0.255   0.145  12.210 -0.2157 -0.1457 -0.0290
 4535W        W 5506   6.426   8.795   3.345  0.2286 -0.4078 -0.0201
 4536W        W 5507   8.515  10.773   7.843  0.0870  0.2538 -0.0717
 4537W        W 5508  13.827   8.935  10.782  0.3449 -0.0150 -0.1913
 4538W        W 5509   1.819  12.063   6.285  0.0073  0.3383 -0.0694
 4539W        W 5510  13.475   0.693  12.638 -0.2081  0.3204  0.3380
 4540W        W 5511   6.298   5.328  10.211  0.3901  0.1097  0.1280
 4541W        W 5512   9.200   9.133   8.453 -0.1274  0.0444  0.2563
 4542W        W 5513   1.098   8.069  13.918 -0.1159  0.1275  0.0093
 4543W        W 5514   7.304   2.828   9.567  0.2462 -0.3390 -0.1222
 4544W        W 5515   5.970   5.572   9.940  0.2479  0.3117  0.1004
 4545W        W 5516   6.185  11.596   2.667  0.4100 -0.0753  0.1432
 4546W        W 5517  12.816   7.224   5.885 -0.0649  0.2055  0.0540
 4547W        W 5518   8.194   3.000   3.789  0.0948  0.2935  0.1536
 4548W        W 5519  10.459   9.354  11.768  0.0600 -0.1410  0.1943
 4549W        W 5520   2.412   4.242   8.891 -0.2780 -0.1481  0.0361
 4550W        W 5521  12.811  12.896   3.962 -0.0342  0.0576 -0.3423
 4551W        W 5522   8.672   3.280   5.818  0.0818 -0.3536 -0.2803
 4552W        W 5523   4.100   4.551   5.197 -0.4364  0.1631 -0.0896
 4553W        W 5524   3.204   2.746   8.598 -0.2638 -0.0979 -0.0258
 4554W        W 5525   8.845   6.937   9.885 -0.0302 -0.0541  0.2159
 4555W        W 5526  11.214   2.098  12.502 -0.1815  0.0883  0.2001
 4556W        W 5527  10.454   2.965   5.952  0.1144 -0.3262  0.1267
 4557W        W 5528  12.268  10.959   2.130  0.1001 -0.2607 -0.1676
 4558W        W 5529  11.389   3.871   4.750  0.1415  0.0756  0.0422
 4559W        W 5530   1.988   6.275   2.985 -0.1748 -0.1426  0.4074
 4560W        W 5531  13.828   4.860  13.261  0.0325  0.0654 -0.0270
 4561W        W 5532   3.713   4.010  11.709  0.1092  0.0857 -0.2769
 4562W        W 5533  11.887   4.813   5.482 -0.1049 -0.1434  0.1706
 4563W        W 5534   0.843   8.538   9.640 -0.0741 -0.2178 -0.2841
 4564W        W 5535   4.273   3.975   2.464 -0.0856  0.1214  0.0604
 4565W        W 5536   2.777   2.371   4.837  0.0003  0.0603 -0.3702
 4566W        W 5537   7.271   5.728   1.998 -0.1863  0.0226 -0.1981
 4567W        W 5538  13.357  12.853   4.734  0.2111 -0.0750  0.0675
 4568W        W 5539   0.787  13.552   6.188 -0.3673 -0.1045 -0.1137
 4569W        W 5540   1.714  12.076   4.292 -0.1938  0.0527 -0.0893
 4570W        W 5541   1.891  11.526   3.997 -0.1241 -0.1864  0.1957
 4571W        W 5542   7.899   7.446   4.406 -0.1491  0.2699  0.2527
 4572W        W 5543  11.572   3.629   1.468  0.0950  0.1574  0.1302
 4573W        W 5544   6.959   9.565   8.492  0.0320  0.3992 -0.1310
 4574W        W 5545   5.504   3.833   9.876  0.0022  0.0728 -0.1113
 4575W        W 5546  10.912   3.638   7.035  0.1457 -0.1033  0.1554
 4576W        W 5547   0.453  10.909  12.925  0.3355 -0.2854 -0.2895
 4577W        W 5548  11.511   8.198  11.396  0.3376  0.0124  0.0257
 4578W        W 5549  12.504  13.894   6.178  0.1343  0.3195 -0.1353
 4579W        W 5550  11.842   3.855   8.224 -0.3238  0.5343 -0.1050
 4580W        W 5551   0.793   4.964  11.256 -0.4494  0.1512 -0.3660
 4581W        W 5552  10.863  11.778   7.682  0.0897 -0.0185  0.2544
 4582W        W 5553  10.218  13.673  12.125  0.2950  0.1611 -0.1849
 4583W        W 5554  13.074   7.914   5.383  0.2507  0.2728  0.3273
 4584W        W 5555  11.137   1.709   6.114 -0.3228  0.2646 -0.0498
 4585W        W 5556   0.806   6.862   5.804 -0.1367  0.0177  0.1200
 4586W        W 5557   1.529   6.175   5.084  0.0312 -0.3584  0.1050
 4587W        W 5558   6.365   4.699  13.231 -0.0327  0.0735  0.0021
 4588W        W 5559  13.618   8.549   0.662  0.3721 -0.2791  0.2216
 4589W        W 5560   9.527   4.166   2.747 -0.0326 -0.0484 -0.0879
 4590W        W 5561   3.416   3.914   6.481  0.1387  0.0562  0.0171
 4591W        W 5562   8.680   5.952  12.860 -0.4147  0.1026 -0.2953
 4592W        W 5563   1.564  13.764   7.923 -0.2876  0.1278  0.0175
 4593W        W 5564   6.693   1.979  13.842 -0.1897 -0.1425  0.2251
 4594W        W 5565   0.893  11.590  11.137  0.0445  0.1239  0.0033
 4595W        W 5566  12.413   0.235   9.792 -0.2016 -0.3727 -0.0298
 4596W        W 5567  12.462   9.539   2.861  0.1790 -0.1426 -0.3078
 4597W        W 5568   0.191  12.096  12.988  0.0233  0.0455 -0.1832
 4598W        W 5569   0.473   1.512  12.715 -0.3665  0.1185  0.0712
 4599W        W 5570   3.224   9.283   7.400 -0.1295 -0.0500 -0.0400
 4600W        W 5571  12.927   5.091  12.221  0.0174  0.0615 -0.0077
 4601W        W 5572   5.491  12.044   4.641 -0.3738  0.1339  0.1536
 4602W        W 5573   6.478   6.972   6.686  0.0192 -0.4543  0.2796
 4603W        W 5574  12.566  10.970   6.207  0.1203 -0.1942  0.2092
 4604W        W 5575  12.232   3.846   6.853  0.0135 -0.0811  0.3263
 4605W        W 5576  13.206   2.019  10.420 -0.2171 -0.0979 -0.1170
 4606W        W 5577   2.789   0.274   8.551 -0.1585 -0.1301  0.2472
 4607W        W 5578   9.037  13.010   7.655  0.1175  0.0878 -0.2277
 4608W        W 5579  11.064  13.221   0.042  0.3596  0.3350 -0.2361
 4609W        W 5580   2.521   7.594   5.350 -0.2804  0.3195 -0.0710
 4610W        W 5581   2.669   9.414   5.805 -0.0042  0.0556 -0.0044
 4611W        W 5582   3.842   0.002   5.063 -0.0014  0.0992 -0.1260
 4612W        W 5583  11.355   6.840   7.382  0.3805  0.4190 -0.0002
 4613W        W 5584   2.174  10.494   6.768  0.0923 -0.3846 -0.1611
 4614W        W 5585   0.737   7.062   7.008  0.1670  0.0730 -0.0894
 4615W        W 5586   5.132   4.539   2.150  0.2397  0.3005 -0.0828
 4616W        W 5587   0.041  11.562   8.057  0.1721 -0.2370 -0.2628
 4617W        W 5588   1.892   4.811   5.127 -0.0146 -0.1602  0.2612
 4618W        W 5589  11.743  11.385   5.121 -0.0269  0.2809 -0.0650
 4619W        W 5590   4.139   6.536  13.648  0.2094 -0.1736  0.1019
 4620W        W 5591   0.550   0.058  13.208  0.2086 -0.1919 -0.2912
 4621W        W 5592  13.153   5.469   4.369 -0.3019 -0.2067 -0.1573
 4622W        W 5593   3.135   4.841  13.246  0.2949 -0.1743 -0.1530
 4623W        W 5594  10.659   5.467  10.945  0.0155 -0.0288  0.2284
 4624W        W 5595  10.252   1.684  11.887 -0.0542 -0.3094  0.0501
 4625W        W 5596   6.600   0.632  12.878  0.0666 -0.0262 -0.0531
 4626W        W 5597  10.608   1.763   0.240 -0.0044  0.1060 -0.1014
 4627W        W 5598   5.522   9.391   6.603 -0.0154  0.0703  0.3174
 4628W        W 5599  12.438  12.867  12.635  0.2883 -0.1212  0.0395
 4629W        W 5600  10.614  13.039   2.109 -0.1396 -0.2980  0.1504
 4630W        W 5601   8.596  11.369   2.267  0.1828  0.2488  0.1226
 4631W        W 5602   8.580   5.811   2.406 -0.0333  0.2063 -0.1350
 4632W        W 5603   6.477   1.672  12.089 -0.1431 -0.1921 -0.1341
 4633W        W 5604   0.581  11.219  11.313 -0.2118  0.0446 -0.1065
 4634W        W 5605   4.799   1.377   5.139  0.3698  0.0403  0.1067
 4635W        W 5606  13.039   0.692   3.980  0.1035 -0.3797 -0.0882
 4636W        W 5607   6.772  11.318  10.620  0.1090  0.0187  0.0396
 4637W        W 5608   1.131   3.254   9.347  0.2478  0.2414 -0.0176
 4638W        W 5609   2.998  13.742   1.764  0.0558  0.5540  0.1343
 4639W        W 5610  10.101  13.006  11.463 -0.0773  0.2756 -0.0731
 4640W        W 5611  13.809   7.271  11.115  0.0721  0.2097  0.0454
 4641W        W 5612  10.070   6.118  10.454 -0.0623  0.1209  0.1465
 4642W        W 5613   5.733   2.066   2.908 -0.0141  0.0787  0.0254
 4643W        W 5614   6.273   2.998   0.289 -0.0808  0.3741  0.4489
 4644W        W 5615   1.279   1.301  12.397  0.0980 -0.1285 -0.0115
 4645W        W 5616   2.080   9.860   8.900  0.0318 -0.1127 -0.2734
 4646W        W 5617   0.350   2.179   0.847 -0.1496  0.2829  0.1927
 4647W        W 5618   7.658  13.819   2.446  0.1127  0.1456  0.2039
 4648W        W 5619  11.605  10.044   6.524 -0.0412 -0.3767 -0.0114
 4649W        W 5620   5.934   2.290  11.222 -0.1432 -0.1729 -0.2165
 4650W        W 5621   9.968   2.374   7.348  0.2328 -0.2463  0.2810
 4651W        W 5622   0.949   4.483   8.596 -0.0375 -0.0768  0.0700
 4652W        W 5623   4.114   5.042   3.009  0.2529 -0.0718 -0.0619
 4653W        W 5624   7.478  12.905   3.702  0.1805  0.1914  0.0211
 4654W        W 5625  11.685   4.949  11.338 -0.0461 -0.1425 -0.1335
 4655W        W 5626   8.655  11.327   8.100  0.1015 -0.1233 -0.2182
 4656W        W 5627   0.202   2.851  10.160 -0.0287  0.1586  0.2756
 4657W        W 5628   4.581   0.090   0.501  0.0251 -0.1423 -0.0123
 4658W        W 5629   6.108   2.380  12.207 -0.0485 -0.0069 -0.0204
 4659W        W 5630  13.218  10.814   3.331 -0.4692  0.1374  0.2117
 4660W        W 5631   7.964   9.420   3.300 -0.1327  0.0794  0.3000
 4661W        W 5632   3.999  13.537   4.123  0.3658 -0.0527  0.0642
 4662W        W 5633   2.243  13.169  10.197 -0.0979 -0.1248  0.3314
 4663W        W 5634   8.026  13.453  10.294  0.2202 -0.0888  0.0794
 4664W        W 5635  12.478  11.006  10.448  0.1480  0.2564  0.1437
 4665W        W 5636  10.820   2.945  11.162 -0.1365  0.0970  0.0068
 4666W        W 5637  12.643  11.354   3.024 -0.0856  0.3463  0.1075
 4667W        W 5638  11.691  12.376   6.057 -0.1295  0.0334  0.1979
 4668W        W 5639   8.698   6.562   0.960  0.0590  0.2378 -0.2968
 4669W        W 5640   1.834   9.935   9.803 -0.0432  0.2864  0.1377
 4670W        W 5641  11.909   3.161   4.707  0.0409 -0.1478 -0.1836
 4671W        W 5642   6.515   8.766   2.752 -0.2827  0.0799  0.1432
 4672W        W 5643   5.267   7.223   2.952  0.1179 -0.2309  0.2010
 4673W        W 5644   2.935  11.972   0.638  0.1552  0.1773 -0.0694
 4674W        W 5645  12.688   5.660   8.193 -0.1408  0.3826 -0.1638
 4675W        W 5646  12.814   7.103   9.701  0.1965 -0.4505 -0.2174
 4676W        W 5647   7.408  12.686  12.083  0.0697  0.2057  0.0394
 4677W        W 5648   4.825   5.406   7.959 -0.1163 -0.0535 -0.0134
 4678W        W 5649  10.507  10.053   8.610 -0.4352 -0.0840  0.0721
 4679W        W 5650   9.738   4.757   5.582  0.1647 -0.3021 -0.3060
 4680W        W 5651  13.620   2.798  13.096  0.0137  0.0457 -0.1517
 4681W        W 5652   1.493   3.628   9.753  0.2564  0.3425 -0.2214
 4682W        W 5653   5.872   2.899   2.543 -0.1847 -0.2365  0.1640
 4683W        W 5654  10.276   7.614   1.635  0.1079  0.1070 -0.0103
 4684W        W 5655  11.404   6.707   1.759  0.0522 -0.0498  0.3649
 4685W        W 5656   5.800   4.553   9.908  0.4697 -0.1611 -0.1752
 4686W        W 5657   2.362  10.556  11.657  0.1402 -0.0812  0.1261
 4687W        W 5658   8.536   1.870   6.924 -0.3043  0.2144  0.1038
 4688W        W 5659   2.038  12.329  11.171  0.0764  0.2689 -0.2308
 4689W        W 5660   6.069  11.150   2.325 -0.0217  0.2820 -0.1310
 4690W        W 5661   3.029   1.586  11.383  0.0834  0.3124  0.2809
 4691W        W 5662   1.630   4.548   4.170 -0.0452  0.1157  0.2033
 4692W        W 5663   3.899   9.507   0.428 -0.0593 -0.0862  0.0295
 4693W        W 5664   8.622   6.948   8.487  0.0637 -0.1094 -0.1959
 4694W        W 5665  10.868   2.113   2.949  0.0062 -0.0795  0.3068
 4695W        W 5666  12.278   6.482   6.317 -0.0227  0.0040 -0.1380
 4696W        W 5667  11.955  10.308  11.663 -0.4777 -0.0331 -0.0569
 4697W        W 5668   2.607   0.068  10.554  0.0829 -0.2181 -0.3070
 4698W        W 5669  13.794  11.714  13.215  0.3070  0.0684  0.1128
 4699W        W 5670   6.783   7.811   0.621  0.1814 -0.0302 -0.1179
 4700W        W 5671  12.438   8.048  11.157 -0.0845  0.1391  0.2203
 4701W        W 5672   7.530  10.702   7.936  0.0498  0.1522  0.2911
 4702W        W 5673  12.293   4.721   9.885  0.2385  0.0979 -0.0179
 4703W        W 5674   7.419   2.575   5.274 -0.1651  0.2006  0.2677
 4704W        W 5675   3.756   7.791   2.685  0.4179  0.2111  0.0746
 4705W        W 5676   8.135   6.582   1.923  0.0120  0.0959  0.0745
 4706W        W 5677   8.793   0.774   2.008 -0.0529  0.0680  0.1808
 4707W        W 5678  13.381   0.287  11.874 -0.2512 -0.1418 -0.0416
 4708W        W 5679   1.204  10.858  12.663 -0.0838 -0.4143  0.1215
 4709W        W 5680   3.453   9.390   7.879 -0.2044 -0.2408  0.3458
 4710W        W 5681   5.186   1.659   6.805 -0.0012 -0.3319 -0.0361
 4711W        W 5682  11.468   8.942  11.974  0.4561  0.0834  0.0203
 4712W        W 5683   8.018   3.239  10.750  0.0704 -0.2412  0.1523
 4713W        W 5684  13.395   2.831   0.026 -0.0979  0.0072 -0.0324
 4714W        W 5685   5.824   0.936   6.157  0.2223  0.0624  0.3781
 4715W        W 5686   6.704   8.561   1.317  0.0739 -0.3950 -0.1770
 4716W        W 5687   4.128   8.746   7.678  0.0235  0.3490  0.1560
 4717W        W 5688   5.811   6.551   9.929  0.2312 -0.1680  0.4239
 4718W        W 5689  10.639   1.866   1.625 -0.1485  0.0794 -0.1260
 4719W        W 5690   9.286   2.103   4.415  0.4086 -0.1899  0.1065
 4720W        W 5691   3.308  10.753   9.386  0.1718  0.0755 -0.1167
 4721W        W 5692   8.872   7.538   0.377 -0.3092 -0.0897  0.0716
 4722W        W 5693   5.100  11.896   8.107  0.0918  0.0317 -0.0566
 4723W        W 5694   5.316   8.787   1.404 -0.2731  0.0321 -0.0026
 4724W        W 5695   9.866   5.810   5.685 -0.0501  0.1397  0.0037
 4725W        W 5696   4.198   2.143   6.431  0.1755 -0.0616  0.1392
 4726W        W 5697  12.614   6.932   0.241  0.5650 -0.0092  0.0706
 4727W        W 5698   3.490   3.353   2.337  0.0434  0.1680  0.0228
 4728W        W 5699  11.214   3.356   5.471  0.2084  0.1252  0.3877
 4729W        W 5700  13.885  13.623   4.841 -0.0481  0.3908 -0.0453
 4730W        W 5701   8.272   0.007  10.909 -0.3003 -0.4753  0.1628
 4731W        W 5702   4.242   0.483  13.782 -0.0848 -0.0627 -0.0962
 4732W        W 5703  13.892  12.798  11.218  0.1510 -0.1632  0.2851
 4733W        W 5704   9.605   7.960   9.675  0.0811 -0.2120  0.0065
 4734W        W 5705   2.833  10.050   3.173  0.1339  0.3528  0.0615
 4735W        W 5706   3.627   5.036  10.911  0.0964  0.1938 -0.1495
 4736W        W 5707  13.378   2.259   9.038 -0.1919 -0.0065  0.3281
 4737W        W 5708   7.657   2.226   6.836 -0.4326  0.2032 -0.2598
 4738W        W 5709  11.252   7.451   2.333  0.1242 -0.3416 -0.0229
 4739W        W 5710   5.265   9.215   0.539 -0.0201 -0.2764  0.2674
 4740W        W 5711   7.613   4.334   0.468 -0.1125 -0.1266  0.1963
 4741W        W 5712   4.712  11.857   7.798  0.0178 -0.1087 -0.0781
 4742W        W 5713   9.633   4.324  13.108 -0.2872 -0.3263 -0.2662
 4743W        W 5714   8.137   1.419   2.197 -0.0799  0.2639  0.4395
 4744W        W 5715  12.052   3.464   1.470  0.0697  0.1460 -0.1932
 4745W        W 5716   4.661  13.856   1.559  0.0893 -0.1383 -0.2984
 4746W        W 5717  13.838   9.428   5.380 -0.0595 -0.2181  0.0757
 4747W        W 5718   0.732  12.041  11.290  0.2638  0.2278 -0.1174
 4748W        W 5719  12.029   6.459   4.074 -0.0326 -0.0239 -0.0892
 4749W        W 5720   1.051  10.949   7.468 -0.1239  0.1579 -0.2037
 4750W        W 5721  12.360  12.496   8.289 -0.0396 -0.1338  0.0929
 4751W        W 5722   6.925   5.037   8.411  0.0799  0.2254 -0.2422
 4752W        W 5723  11.073   6.513  11.102  0.1596  0.2905  0.2903
 4753W        W 5724  10.940   6.395   8.019  0.0876  0.4199 -0.1621
 4754W        W 5725   7.406   6.242   7.477 -0.0116 -0.0690 -0.0699
 4755W        W 5726  11.102   9.668   3.083 -0.3558 -0.1230  0.4224
 4756W        W 5727   5.522   5.057   9.426 -0.1107 -0.2236 -0.2085
 4757W        W 5728   1.050   6.482   4.864  0.0028 -0.3912 -0.1420
 4758W        W 5729  12.344   6.319  11.716 -0.0247 -0.0280 -0.1105
 4759W        W 5730  10.961   3.860   7.726 -0.1368  0.2559  0.0130
 4760W        W 5731  11.330   2.197   1.417  0.0973 -0.2295 -0.0862
 4761W        W 5732  11.049   4.326   7.611  0.2549 -0.0020 -0.2318
 4762W        W 5733   4.857  11.389   9.230 -0.1514 -0.0938 -0.1387
 4763W        W 5734   5.350   9.859   5.896 -0.2886 -0.1610  0.2368
 4764W        W 5735   8.029   6.074   1.890  0.0085  0.1649 -0.1357
 4765W        W 5736   3.322   9.033   9.217  0.0356 -0.2779 -0.0530
 4766W        W 5737   5.798   0.408   5.970 -0.0136 -0.0975 -0.2566
 4767W        W 5738   6.525   1.405   1.743  0.4348 -0.0395 -0.2197
 4768W        W 5739   4.139   1.821   0.789  0.0422  0.2084 -0.0534
 4769W        W 5740   3.290  13.264  12.140 -0.0845  0.2070  0.0331
 4770W        W 5741  11.255   9.401  11.745  0.4354  0.2695 -0.1749
 4771W        W 5742   0.749   9.724   7.109 -0.0191 -0.1782 -0.0696
 4772W        W 5743   8.405   4.131   4.359  0.2083 -0.0858 -0.0283
 4773W        W 5744   0.234  10.436   8.699 -0.2320  0.1747 -0.3270
 4774W        W 5745   4.748   3.852   2.738  0.4531  0.1297 -0.1868
 4775W        W 5746   6.496   4.173   3.747  0.3415  0.6231  0.0445
 4776W        W 5747   7.643   5.844   1.680  0.0412  0.1202 -0.2456
 4777W        W 5748   1.251   0.850  12.579 -0.1471 -0.0627 -0.1476
 4778W        W 5749  12.660  12.750   7.265 -0.2404  0.0959 -0.2310
 4779W        W 5750   4.326  10.292   2.882 -0.0791 -0.0042 -0.0033
 4780W        W 5751  11.053   1.641   4.057  0.1194  0.0123 -0.1161
 4781W        W 5752  12.460  11.446   9.461  0.0787 -0.1624 -0.0527
 4782W        W 5753   0.104   9.462  12.041  0.3730  0.2104  0.0360
 4783W        W 5754   3.002  10.553  11.167 -0.0154 -0.0486  0.0910
 4784W        W 5755  11.545   0.256   7.014  0.0395  0.1645  0.3928
 4785W        W 5756   2.363   2.212   5.256  0.0410  0.0028  0.1876
 4786W        W 5757   1.090  11.057   4.167 -0.1150  0.0143  0.0331
 4787W        W 5758   5.551  11.743  11.187 -0.0636 -0.2665  0.1015
 4788W        W 5759  11.976   9.616  13.363 -0.4030 -0.0288 -0.1986
 4789W        W 5760   9.174   5.246   7.402  0.0398  0.0482 -0.3593
 4790W        W 5761   1.639   4.228   6.516 -0.2410 -0.1009 -0.0972
 4791W        W 5762   3.693   7.535  10.774  0.2338  0.2804 -0.0143
 4792W        W 5763   7.749   7.956   5.161 -0.1098  0.2102 -0.2020
 4793W        W 5764   4.130   0.136   8.394  0.1432  0.2341 -0.0617
 4794W        W 5765   9.734   8.779   7.723  0.2827 -0.1498 -0.1222
 4795W        W 5766   2.620  11.431  13.056  0.0185 -0.0557 -0.0987
 4796W        W 5767   8.573   5.596   0.718  0.0924  0.3183  0.1840
 4797W        W 5768   0.656   0.839  13.513  0.0668  0.2494 -0.1761
 4798W        W 5769   6.445  12.294   2.803 -0.2770 -0.0390  0.4164
 4799W        W 5770   5.015  13.318   6.689 -0.2942  0.2864  0.1733
 4800W        W 5771   9.745   0.866  13.082  0.1114  0.3738  0.0437
 4801W        W 5772   8.688   5.399  12.052 -0.1819  0.0673 -0.0966
 4802W        W 5773   4.860   9.288   8.352 -0.1559 -0.2599  0.3343
 4803W        W 5774  13.074  10.022  12.994 -0.0732  0.2449  0.3071
 4804W        W 5775   0.388  13.324   4.681  0.1937 -0.2638  0.2372
 4805W        W 5776  13.792   2.915   7.486 -0.0864 -0.0129  0.1783
 4806W        W 5777   3.861   1.959  12.157  0.1499 -0.0436 -0.0819
 4807W        W 5778  12.564   4.780   3.785 -0.0963  0.1064 -0.1916
 4808W        W 5779  10.445  12.787  12.865  0.0886 -0.0261 -0.1887
 4809W        W 5780   3.743   7.020   4.406  0.1080 -0.3644  0.1165
 4810W        W 5781   5.264   3.950  13.751  0.0673  0.0152  0.1850
 4811W        W 5782   2.071   6.908   3.485 -0.0507 -0.2618 -0.1863
 4812W        W 5783   2.071  11.702   9.682 -0.0427 -0.2336 -0.1270
 4813W        W 5784   9.177  13.196   8.096 -0.0782 -0.0188 -0.1163
 4814W        W 5785   1.426  10.439   6.244 -0.0535 -0.2178  0.1471
 4815W        W 5786   9.149   0.897   4.455  0.0511  0.3314 -0.1502
 4816W        W 5787  12.576   0.738   9.918 -0.0366 -0.0610 -0.0189
 4817W        W 5788   5.287   1.808  10.663  0.0850 -0.0301  0.2423
 4818W        W 5789  10.215   0.183  12.469  0.0417  0.3656 -0.2836
 4819W        W 5790   2.834  12.083   7.703 -0.0918 -0.0292  0.1932
 4820W        W 5791   1.528  12.359  10.844  0.1549 -0.1674 -0.0369
 4821W        W 5792   5.326   5.534   9.411  0.0821 -0.1762 -0.2672
 4822W        W 5793   1.584   3.186   9.528  0.1621 -0.0604 -0.0340
 4823W        W 5794   2.300  10.020   6.535  0.1970  0.0547  0.1176
 4824W        W 5795  12.080   3.597   7.277  0.0799  0.1599 -0.2866
 4825W        W 5796   4.140   3.431   3.613 -0.1199 -0.0891  0.3951
[truncated: 1,156,127 more chars]
