# Supplementary material for: Cryptochrome magnetoreception: Time course of photoactivation from non-equilibrium coarse-grained molecular dynamics
Source: Comput Struct Biotechnol J. 2024 Nov 10;26:58–69. doi: 10.1016/j.csbj.2024.11.001 (PMC11725172; doi:10.1016/j.csbj.2024.11.001)
Supplement: Supplementary file 2 — Analysis codes and cg-MD simulation inputs (including initial molecular structures, parameters and topology files) and outputs (final molecular structures) of the 20 replicas. [file mmc2.zip › cg-md/07/mus_07.gro]

Title of the system in water t= 8000000.00000 step= 400000000
22551
    1MET     BB    1   8.200   1.610  12.220
    1MET    SC1    2   7.880   1.410  12.030
    2PRO     BB    3   7.970   1.880  12.320
    2PRO    SC1    4   7.920   2.020  12.070
    3HIS     BB    5   7.790   2.030  12.580
    3HIS    SC1    6   7.620   2.250  12.500
    3HIS    SC2    7   7.580   2.500  12.400
    3HIS    SC3    8   7.430   2.290  12.310
    4ARG     BB    9   7.890   2.040  12.820
    4ARG    SC1   10   8.030   1.740  12.950
    4ARG    SC2   11   8.180   1.610  12.730
    4ARG    SCP   12   8.210   1.530  12.660
    5THR     BB   13   7.680   2.050  13.130
    5THR    SC1   14   7.450   2.060  13.010
    5THR    SCP   15   7.390   2.190  13.030
    5THR    SCN   16   7.510   1.940  12.990
    6ILE     BB   17   7.850   1.960  13.420
    6ILE    SC1   18   8.130   1.830  13.420
    7HIS     BB   19   7.750   1.920  13.740
    7HIS    SC1   20   7.500   2.030   0.030
    7HIS    SC2   21   7.260   2.010   0.170
    7HIS    SC3   22   7.460   2.180   0.250
    8LEU     BB   23   7.980   1.890   0.050
    8LEU    SC1   24   8.260   1.970  13.860
    9PHE     BB   25   7.840   1.760   0.280
    9PHE    SC1   26   7.590   1.580   0.220
    9PHE    SC2   27   7.370   1.570   0.070
    9PHE    SC3   28   7.450   1.350   0.190
   10ARG     BB   29   7.780   1.800   0.600
   10ARG    SC1   30   8.040   1.830   0.760
   10ARG    SC2   31   8.170   2.040   0.920
   10ARG    SCP   32   8.250   2.090   0.980
   11LYS     BB   33   7.540   1.930   0.670
   11LYS    SC1   34   7.560   2.020   0.960
   11LYS    SC2   35   7.560   2.170   1.140
   11LYS    SCP   36   7.650   2.100   1.150
   12GLY     BB   37   7.290   1.750   0.650
   13LEU     BB   38   7.220   1.460   0.610
   13LEU    SC1   39   7.320   1.210   0.720
   14ARG     BB   40   7.000   1.410   0.380
   14ARG    SC1   41   6.870   1.100   0.410
   14ARG    SC2   42   6.610   0.940   0.370
   14ARG    SCP   43   6.540   0.870   0.320
   15LEU     BB   44   6.890   1.620   0.230
   15LEU    SC1   45   6.940   1.580  13.820
   16HIS     BB   46   6.530   1.660   0.220
   16HIS    SC1   47   6.490   1.390   0.060
   16HIS    SC2   48   6.360   1.170  13.890
   16HIS    SC3   49   6.620   1.210  13.840
   17ASP     BB   50   6.520   1.990   0.170
   17ASP    SC1   51   6.280   2.030   0.380
   17ASP    SCN   52   6.350   2.110   0.390
   18ASN     BB   53   6.770   2.150   0.310
   18ASN    SC1   54   6.820   1.990   0.550
   18ASN    SCP   55   6.690   2.040   0.550
   18ASN    SCN   56   6.950   1.950   0.550
   19PRO     BB   57   6.940   2.360   0.210
   19PRO    SC1   58   6.940   2.650   0.250
   20THR     BB   59   7.060   2.370  13.790
   20THR    SC1   60   7.160   2.580  13.720
   20THR    SCP   61   7.260   2.630  13.620
   20THR    SCN   62   7.070   2.540  13.820
   21LEU     BB   63   6.940   2.150  13.620
   21LEU    SC1   64   6.650   2.150  13.630
   22LEU     BB   65   7.080   2.030  13.420
   22LEU    SC1   66   7.300   1.850  13.530
   23ALA     BB   67   6.930   1.900  13.140
   24ALA     BB   68   6.710   2.060  13.070
   25LEU     BB   69   6.590   2.110  12.770
   25LEU    SC1   70   6.290   2.180  12.860
   26GLU     BB   71   6.750   2.370  12.640
   26GLU    SC1   72   6.790   2.740  12.810
   26GLU    SCN   73   6.690   2.690  12.790
   27SER     BB   74   7.090   2.290  12.710
   27SER    SC1   75   7.230   2.510  12.730
   27SER    SCP   76   7.260   2.430  12.840
   27SER    SCN   77   7.200   2.600  12.630
   28SER     BB   78   7.140   2.000  12.560
   28SER    SC1   79   7.050   2.010  12.320
   28SER    SCP   80   6.970   2.030  12.210
   28SER    SCN   81   7.130   1.980  12.430
   29GLU     BB   82   7.380   1.790  12.600
   29GLU    SC1   83   7.500   1.820  12.200
   29GLU    SCN   84   7.440   1.860  12.290
   30THR     BB   85   7.580   1.610  12.740
   30THR    SC1   86   7.750   1.510  12.540
   30THR    SCP   87   7.660   1.610  12.530
   30THR    SCN   88   7.840   1.410  12.550
   31ILE     BB   89   7.580   1.560  13.020
   31ILE    SC1   90   7.290   1.620  13.110
   32TYR     BB   91   7.750   1.320  13.260
   32TYR    SC1   92   8.000   1.320  13.190
   32TYR    SC2   93   8.210   1.210  13.060
   32TYR    SC3   94   8.240   1.320  13.310
   33PRO     BB   95   7.650   1.370  13.530
   33PRO    SC1   96   7.340   1.370  13.540
   34VAL     BB   97   7.900   1.310  13.790
   34VAL    SC1   98   8.090   1.500  13.790
   35TYR     BB   99   8.000   1.110   0.110
   35TYR    SC1  100   7.800   1.130   0.320
   35TYR    SC2  101   7.760   1.040   0.570
   35TYR    SC3  102   7.730   1.300   0.520
   36VAL     BB  103   8.240   1.210   0.350
   36VAL    SC1  104   8.170   1.440   0.450
   37LEU     BB  105   8.490   1.000   0.530
   37LEU    SC1  106   8.240   0.890   0.770
   38ASP     BB  107   8.730   1.080   0.740
   38ASP    SC1  108   8.890   0.830   0.730
   38ASP    SCN  109   8.950   0.880   0.660
   39ARG     BB  110   8.880   1.310   0.880
   39ARG    SC1  111   9.050   1.130   1.120
   39ARG    SC2  112   9.120   0.830   1.140
   39ARG    SCP  113   9.090   0.730   1.110
   40ARG     BB  114   8.860   1.590   0.880
   40ARG    SC1  115   8.980   1.730   0.630
   40ARG    SC2  116   9.130   1.810   0.380
   40ARG    SCP  117   9.120   1.810   0.270
   41PHE     BB  118   8.510   1.690   0.840
   41PHE    SC1  119   8.510   1.800   0.550
   41PHE    SC2  120   8.620   1.950   0.360
   41PHE    SC3  121   8.350   1.940   0.380
   42LEU     BB  122   8.320   1.580   1.080
   42LEU    SC1  123   8.160   1.330   0.930
   43ALA     BB  124   8.370   1.770   1.330
   44SER     BB  125   8.640   1.940   1.360
   44SER    SC1  126   8.660   2.200   1.380
   44SER    SCP  127   8.700   2.240   1.510
   44SER    SCN  128   8.610   2.160   1.260
   45ALA     BB  129   8.860   1.780   1.350
   46MET     BB  130   8.820   1.500   1.360
   46MET    SC1  131   9.160   1.380   1.580
   47HIS     BB  132   8.600   1.450   1.630
   47HIS    SC1  133   8.780   1.550   1.830
   47HIS    SC2  134   8.880   1.800   1.860
   47HIS    SC3  135   8.830   1.660   2.080
   48ILE     BB  136   8.570   1.100   1.800
   48ILE    SC1  137   8.810   1.050   1.600
   49GLY     BB  138   8.440   0.850   1.810
   50ALA     BB  139   8.290   0.780   2.060
   51LEU     BB  140   7.990   0.800   1.960
   51LEU    SC1  141   7.740   0.890   2.160
   52ARG     BB  142   7.930   0.920   1.710
   52ARG    SC1  143   8.040   1.230   1.790
   52ARG    SC2  144   8.070   1.520   1.660
   52ARG    SCP  145   7.970   1.520   1.710
   53TRP     BB  146   8.110   0.640   1.490
   53TRP    SC1  147   8.310   0.770   1.300
   53TRP    SC2  148   8.530   0.900   1.230
   53TRP    SC3  149   8.320   1.040   1.310
   53TRP    SC4  150   8.530   1.170   1.210
   54HIS     BB  151   7.840   0.450   1.570
   54HIS    SC1  152   7.880   0.200   1.650
   54HIS    SC2  153   7.880  13.850   1.590
   54HIS    SC3  154   7.720   0.030   1.790
   55PHE     BB  155   7.560   0.710   1.400
   55PHE    SC1  156   7.350   0.810   1.580
   55PHE    SC2  157   7.180   0.940   1.750
   55PHE    SC3  158   7.440   0.980   1.770
   56LEU     BB  159   7.650   0.700   1.170
   56LEU    SC1  160   7.760   0.990   1.060
   57LEU     BB  161   7.490   0.320   1.090
   57LEU    SC1  162   7.780   0.180   1.120
   58GLN     BB  163   7.220   0.470   1.060
   58GLN    SC1  164   6.940   0.190   0.930
   58GLN    SCP  165   7.050   0.180   0.850
   58GLN    SCN  166   6.830   0.200   1.020
   59SER     BB  167   7.230   0.740   0.860
   59SER    SC1  168   7.040   0.850   0.790
   59SER    SCP  169   7.130   0.970   0.790
   59SER    SCN  170   6.960   0.740   0.800
   60LEU     BB  171   7.450   0.470   0.610
   60LEU    SC1  172   7.750   0.590   0.680
   61GLU     BB  173   7.150   0.320   0.550
   61GLU    SC1  174   7.160  13.890   0.390
   61GLU    SCN  175   7.220  13.850   0.470
   62ASPP    BB  176   6.960   0.480   0.520
   62ASPP   SC1  177   6.640   0.460   0.530
   63LEU     BB  178   7.110   0.710   0.280
   63LEU    SC1  179   7.370   0.870   0.350
   64HIS     BB  180   7.120   0.500   0.000
   64HIS    SC1  181   7.410   0.450  13.870
   64HIS    SC2  182   7.520   0.320   0.160
   64HIS    SC3  183   7.640   0.320  13.830
   65LYS     BB  184   6.810   0.420   0.010
   65LYS    SC1  185   6.750   0.120  13.860
   65LYS    SC2  186   6.730  13.810   0.070
   65LYS    SCP  187   6.640  13.800   0.010
   66ASN     BB  188   6.670   0.730  13.880
   66ASN    SC1  189   6.380   0.690  13.790
   66ASN    SCP  190   6.350   0.830  13.770
   66ASN    SCN  191   6.410   0.550  13.800
   67LEU     BB  192   6.850   0.790  13.620
   67LEU    SC1  193   7.090   1.020  13.740
   68SER     BB  194   6.770   0.520  13.440
   68SER    SC1  195   6.950   0.360  13.460
   68SER    SCP  196   6.860   0.270  13.410
   68SER    SCN  197   7.040   0.450  13.510
   69ARG     BB  198   6.520   0.520  13.310
   69ARG    SC1  199   6.500   0.440  12.990
   69ARG    SC2  200   6.630   0.560  12.790
   69ARG    SCP  201   6.730   0.560  12.830
   70LEU     BB  202   6.530   0.870  13.190
   70LEU    SC1  203   6.360   1.000  13.450
   71GLY     BB  204   6.920   0.860  13.070
   72ALA     BB  205   7.110   0.790  13.320
   73ARG     BB  206   7.330   0.710  13.370
   73ARG    SC1  207   7.430   0.410  13.400
   73ARG    SC2  208   7.700   0.270  13.330
   73ARG    SCP  209   7.770   0.210  13.290
   74LEU     BB  210   7.640   0.840  13.480
   74LEU    SC1  211   7.540   0.960  13.790
   75LEU     BB  212   7.920   0.710  13.650
   75LEU    SC1  213   8.110   0.940  13.560
   76VAL     BB  214   8.020   0.600   0.010
   76VAL    SC1  215   7.830   0.640   0.190
   77ILE     BB  216   8.320   0.730   0.200
   77ILE    SC1  217   8.230   0.560   0.440
   78GLN     BB  218   8.650   0.900   0.060
   78GLN    SC1  219   8.440   1.150  13.830
   78GLN    SCP  220   8.340   1.060  13.870
   78GLN    SCN  221   8.530   1.240  13.780
   79GLY     BB  222   8.960   1.030   0.230
   80GLU     BB  223   9.130   1.180   0.050
   80GLU    SC1  224   9.480   0.920   0.030
   80GLU    SCN  225   9.520   0.940   0.130
   81TYR     BB  226   9.060   1.460  13.900
   81TYR    SC1  227   8.800   1.520   0.090
   81TYR    SC2  228   8.540   1.580   0.150
   81TYR    SC3  229   8.690   1.440   0.330
   82GLU     BB  230   9.270   1.570  13.660
   82GLU    SC1  231   9.390   1.920  13.750
   82GLU    SCN  232   9.390   1.820  13.700
   83SER     BB  233   9.020   1.630  13.440
   83SER    SC1  234   9.040   1.800  13.300
   83SER    SCP  235   9.070   1.940  13.280
   83SER    SCN  236   9.010   1.670  13.320
   84VAL     BB  237   8.720   1.430  13.500
   84VAL    SC1  238   8.520   1.590  13.580
   85LEU     BB  239   8.770   1.150  13.330
   85LEU    SC1  240   8.590   0.910  13.410
   86ARG     BB  241   9.000   1.190  13.140
   86ARG    SC1  242   9.250   1.170  13.320
   86ARG    SC2  243   9.540   1.210  13.530
   86ARG    SCP  244   9.580   1.110  13.560
   87ASP     BB  245   9.070   1.240  12.850
   87ASP    SC1  246   9.170   1.010  12.690
   87ASP    SCN  247   9.070   1.060  12.680
   88HIS     BB  248   9.060   1.550  12.810
   88HIS    SC1  249   8.770   1.600  12.930
   88HIS    SC2  250   8.570   1.650  13.100
   88HIS    SC3  251   8.570   1.420  12.960
   89VAL     BB  252   9.210   1.800  12.680
   89VAL    SC1  253   9.390   1.910  12.840
   90GLN     BB  254   8.960   1.890  12.460
   90GLN    SC1  255   9.030   2.160  12.200
   90GLN    SCP  256   8.940   2.100  12.290
   90GLN    SCN  257   9.120   2.230  12.110
   91LYS     BB  258   8.700   1.780  12.460
   91LYS    SC1  259   8.650   1.470  12.430
   91LYS    SC2  260   8.760   1.210  12.420
   91LYS    SCP  261   8.820   1.120  12.400
   92TRP     BB  262   8.480   1.960  12.580
   92TRP    SC1  263   8.460   2.160  12.340
   92TRP    SC2  264   8.560   2.280  12.110
   92TRP    SC3  265   8.430   2.040  12.100
   92TRP    SC4  266   8.530   2.140  11.880
   93ASN     BB  267   8.340   2.200  12.770
   93ASN    SC1  268   8.320   2.120  13.060
   93ASN    SCP  269   8.180   2.150  13.090
   93ASN    SCN  270   8.450   2.100  13.030
   94ILE     BB  271   8.110   2.380  12.650
   94ILE    SC1  272   8.080   2.420  12.340
   95THR     BB  273   7.990   2.630  12.860
   95THR    SC1  274   8.040   2.880  12.800
   95THR    SCP  275   8.090   2.830  12.930
   95THR    SCN  276   8.000   2.920  12.670
   96GLN     BB  277   7.910   2.480  13.080
   96GLN    SC1  278   7.540   2.570  13.080
   96GLN    SCP  279   7.580   2.660  12.980
   96GLN    SCN  280   7.510   2.480  13.170
   97VAL     BB  281   7.940   2.460  13.350
   97VAL    SC1  282   8.160   2.360  13.460
   98THR     BB  283   7.660   2.400  13.610
   98THR    SC1  284   7.470   2.330  13.470
   98THR    SCP  285   7.420   2.320  13.340
   98THR    SCN  286   7.510   2.340  13.610
   99LEU     BB  287   7.750   2.500   0.010
   99LEU    SC1  288   8.070   2.380   0.030
  100ASP     BB  289   7.670   2.700   0.340
  100ASP    SC1  290   7.410   2.760   0.230
  100ASP    SCN  291   7.390   2.840   0.150
  101ALA     BB  292   7.850   2.790   0.500
  102GLU     BB  293   8.070   2.720   0.690
  102GLU    SC1  294   7.910   2.430   0.900
  102GLU    SCN  295   7.860   2.480   0.990
  103MET     BB  296   8.290   2.850   0.660
  103MET    SC1  297   8.260   2.800   0.260
  104GLU     BB  298   8.550   2.890   0.810
  104GLU    SC1  299   8.380   3.160   1.090
  104GLU    SCN  300   8.400   3.170   0.990
  105PRO     BB  301   8.780   2.790   0.890
  105PRO    SC1  302   9.040   2.880   0.690
  106PHE     BB  303   8.920   2.540   1.050
  106PHE    SC1  304   8.930   2.680   1.360
  106PHE    SC2  305   8.970   2.650   1.630
  106PHE    SC3  306   9.150   2.790   1.480
  107TYR     BB  307   9.220   2.530   0.920
  107TYR    SC1  308   9.380   2.450   1.130
  107TYR    SC2  309   9.580   2.530   1.290
  107TYR    SC3  310   9.500   2.280   1.300
  108LYS     BB  311   9.090   2.350   0.640
  108LYS    SC1  312   9.390   2.260   0.630
  108LYS    SC2  313   9.630   2.130   0.700
  108LYS    SCP  314   9.590   2.110   0.800
  109GLU     BB  315   8.880   2.280   0.550
  109GLU    SC1  316   8.650   2.130   0.840
  109GLU    SCN  317   8.600   2.040   0.850
  110MET     BB  318   8.680   2.540   0.470
  110MET    SC1  319   8.350   2.380   0.510
  111GLU     BB  320   8.740   2.760   0.260
  111GLU    SC1  321   8.760   3.150   0.430
  111GLU    SCN  322   8.670   3.170   0.370
  112ALA     BB  323   8.990   2.740   0.140
  113ASN     BB  324   9.050   2.450   0.030
  113ASN    SC1  325   9.190   2.270   0.180
  113ASN    SCP  326   9.120   2.380   0.130
  113ASN    SCN  327   9.250   2.150   0.240
  114ILE     BB  328   8.770   2.370  13.730
  114ILE    SC1  329   8.570   2.330   0.050
  115ARG     BB  330   8.620   2.600  13.500
  115ARG    SC1  331   8.570   2.780  13.740
  115ARG    SC2  332   8.550   3.080  13.890
  115ARG    SCP  333   8.590   3.120  13.800
  116ARG     BB  334   8.790   2.490  13.240
  116ARG    SC1  335   9.000   2.710  13.070
  116ARG    SC2  336   9.160   2.980  13.020
  116ARG    SCP  337   9.120   2.930  12.930
  117LEU     BB  338   8.750   2.240  13.200
  117LEU    SC1  339   8.570   2.050  13.440
  118GLY     BB  340   8.870   2.090  12.910
  119ALA     BB  341   8.880   2.280  12.760
  120GLU     BB  342   8.820   2.440  12.600
  120GLU    SC1  343   9.130   2.700  12.580
  120GLU    SCN  344   9.050   2.760  12.630
  121LEU     BB  345   8.530   2.630  12.620
  121LEU    SC1  346   8.450   2.790  12.350
  122GLY     BB  347   8.510   2.680  12.880
  123PHE     BB  348   8.430   2.860  13.100
  123PHE    SC1  349   8.630   3.030  13.240
  123PHE    SC2  350   8.760   3.270  13.230
  123PHE    SC3  351   8.780   3.120  13.450
  124GLU     BB  352   8.160   2.890  13.300
  124GLU    SC1  353   8.220   3.180  13.510
  124GLU    SCN  354   8.270   3.240  13.430
  125VAL     BB  355   7.800   2.940  13.310
  125VAL    SC1  356   7.720   3.120  13.130
  126LEU     BB  357   7.580   2.880  13.600
  126LEU    SC1  358   7.290   2.990  13.510
  127SER     BB  359   7.840   2.950  13.810
  127SER    SC1  360   8.020   2.830  13.750
  127SER    SCP  361   8.000   2.870  13.880
  127SER    SCN  362   8.040   2.790  13.610
  128ARG     BB  363   7.890   3.100   0.240
  128ARG    SC1  364   8.070   3.250   0.400
  128ARG    SC2  365   8.310   3.380   0.560
  128ARG    SCP  366   8.380   3.320   0.510
  129VAL     BB  367   7.570   3.190   0.440
  129VAL    SC1  368   7.590   3.460   0.400
  130GLY     BB  369   7.310   3.100   0.590
  131HIS     BB  370   7.080   2.830   0.620
  131HIS    SC1  371   7.260   2.570   0.610
  131HIS    SC2  372   7.450   2.410   0.720
  131HIS    SC3  373   7.230   2.300   0.610
  132SER     BB  374   6.780   2.690   0.790
  132SER    SC1  375   6.770   2.480   0.720
  132SER    SCP  376   6.710   2.590   0.790
  132SER    SCN  377   6.830   2.370   0.660
  133LEU     BB  378   6.630   2.870   0.980
  133LEU    SC1  379   6.400   2.680   1.070
  134TYR     BB  380   6.620   3.150   0.950
  134TYR    SC1  381   6.730   3.240   1.240
  134TYR    SC2  382   6.900   3.340   1.420
  134TYR    SC3  383   6.780   3.110   1.470
  135ASP     BB  384   6.760   3.300   0.760
  135ASP    SC1  385   6.770   3.160   0.460
  135ASP    SCN  386   6.690   3.080   0.470
  136THR     BB  387   6.940   3.550   0.780
  136THR    SC1  388   7.020   3.610   1.020
  136THR    SCP  389   7.150   3.600   1.070
  136THR    SCN  390   6.890   3.620   0.970
  137LYS     BB  391   6.780   3.800   0.580
  137LYS    SC1  392   6.460   3.700   0.610
  137LYS    SC2  393   6.350   3.530   0.630
  137LYS    SCP  394   6.330   3.530   0.740
  138ARG     BB  395   6.780   4.070   0.780
  138ARG    SC1  396   6.710   4.340   0.650
  138ARG    SC2  397   6.640   4.600   0.460
  138ARG    SCP  398   6.700   4.520   0.500
  139ILE     BB  399   6.810   4.010   1.060
  139ILE    SC1  400   6.630   4.160   1.270
  140LEU     BB  401   7.110   4.300   1.100
  140LEU    SC1  402   7.220   4.040   1.240
  141ASP     BB  403   6.910   4.520   1.050
  141ASP    SC1  404   6.980   4.750   0.810
  141ASP    SCN  405   7.040   4.660   0.810
  142LEU     BB  406   6.770   4.690   1.340
  142LEU    SC1  407   6.470   4.620   1.440
  143ASN     BB  408   7.010   4.850   1.400
  143ASN    SC1  409   7.010   5.040   1.170
  143ASN    SCP  410   7.060   5.080   1.050
  143ASN    SCN  411   6.960   5.000   1.300
  144GLY     BB  412   7.310   4.690   1.380
  145GLY     BB  413   7.410   4.490   1.380
  146SER     BB  414   7.450   4.370   1.760
  146SER    SC1  415   7.450   4.480   1.970
  146SER    SCP  416   7.440   4.610   1.920
  146SER    SCN  417   7.450   4.350   2.020
  147PRO     BB  418   7.580   4.120   1.640
  147PRO    SC1  419   7.810   3.960   1.710
  148PRO     BB  420   7.280   3.900   1.740
  148PRO    SC1  421   7.350   3.700   1.550
  149LEU     BB  422   7.020   3.990   1.970
  149LEU    SC1  423   7.120   4.130   2.210
  150THR     BB  424   6.750   3.860   2.140
  150THR    SC1  425   6.690   3.950   2.360
  150THR    SCP  426   6.710   4.030   2.250
  150THR    SCN  427   6.660   3.870   2.470
  151TYR     BB  428   6.660   3.480   2.270
  151TYR    SC1  429   6.620   3.470   2.540
  151TYR    SC2  430   6.710   3.360   2.770
  151TYR    SC3  431   6.500   3.530   2.780
  152LYS     BB  432   6.370   3.590   2.180
  152LYS    SC1  433   6.160   3.650   2.460
  152LYS    SC2  434   6.010   3.810   2.600
  152LYS    SCP  435   6.090   3.830   2.530
  153ARG     BB  436   6.230   3.600   1.920
  153ARG    SC1  437   6.030   3.800   1.900
  153ARG    SC2  438   5.750   3.860   1.790
  153ARG    SCP  439   5.690   3.950   1.820
  154PHE     BB  440   6.490   3.490   1.660
  154PHE    SC1  441   6.340   3.230   1.500
  154PHE    SC2  442   6.140   3.090   1.620
  154PHE    SC3  443   6.220   3.030   1.360
  155LEU     BB  444   6.580   3.790   1.630
  155LEU    SC1  445   6.870   3.810   1.540
  156HIS     BB  446   6.550   4.110   1.770
  156HIS    SC1  447   6.790   4.310   1.730
  156HIS    SC2  448   6.980   4.490   1.790
  156HIS    SC3  449   7.010   4.310   1.590
  157ILE     BB  450   6.290   4.200   1.710
  157ILE    SC1  451   6.280   4.460   1.890
  158LEU     BB  452   6.150   4.050   1.490
  158LEU    SC1  453   6.060   4.300   1.310
  159SER     BB  454   6.070   3.750   1.360
  159SER    SC1  455   5.990   3.570   1.480
  159SER    SCP  456   6.080   3.650   1.410
  159SER    SCN  457   5.910   3.480   1.550
  160GLN     BB  458   5.900   3.840   1.080
  160GLN    SC1  459   6.210   3.980   0.880
  160GLN    SCP  460   6.070   4.010   0.910
  160GLN    SCN  461   6.340   3.950   0.860
  161LEU     BB  462   5.810   3.700   0.810
  161LEU    SC1  463   5.790   3.940   0.620
  162GLY     BB  464   5.740   3.430   0.780
  163ASP     BB  465   5.940   3.200   0.890
  163ASP    SC1  466   6.130   3.350   1.040
  163ASP    SCN  467   6.090   3.420   0.950
  164PRO     BB  468   5.900   2.860   0.860
  164PRO    SC1  469   5.910   2.710   1.110
  165GLU     BB  470   5.880   2.780   0.550
  165GLU    SC1  471   5.590   2.520   0.530
  165GLU    SCN  472   5.500   2.460   0.540
  166VAL     BB  473   5.980   2.690   0.200
  166VAL    SC1  474   5.930   2.900   0.040
  167PRO     BB  475   5.980   2.350   0.150
  167PRO    SC1  476   5.720   2.270   0.090
  168VAL     BB  477   6.190   2.210  13.840
  168VAL    SC1  478   6.180   2.400  13.660
  169ARG     BB  479   5.980   1.860  13.830
  169ARG    SC1  480   5.920   1.760   0.190
  169ARG    SC2  481   6.080   1.480   0.370
  169ARG    SCP  482   6.060   1.430   0.470
  170ASN     BB  483   6.060   1.600  13.680
  170ASN    SC1  484   5.890   1.380  13.770
  170ASN    SCP  485   5.800   1.450  13.680
  170ASN    SCN  486   5.970   1.320  13.870
  171LEU     BB  487   6.300   1.520  13.540
  171LEU    SC1  488   6.530   1.700  13.630
  172THR     BB  489   6.310   1.490  13.230
  172THR    SC1  490   6.470   1.690  13.140
  172THR    SCP  491   6.380   1.580  13.130
  172THR    SCN  492   6.560   1.790  13.150
  173ALA     BB  493   6.250   1.300  13.020
  174GLU     BB  494   6.380   1.180  12.760
  174GLU    SC1  495   6.210   0.860  12.700
  174GLU    SCN  496   6.320   0.840  12.720
  175ASP     BB  497   6.660   1.180  12.710
  175ASP    SC1  498   6.860   0.960  12.600
  175ASP    SCN  499   6.850   1.010  12.500
  176PHE     BB  500   6.890   1.380  12.860
  176PHE    SC1  501   6.840   1.340  13.150
  176PHE    SC2  502   6.870   1.500  13.360
  176PHE    SC3  503   6.780   1.250  13.390
  177GLN     BB  504   6.870   1.630  12.710
  177GLN    SC1  505   6.500   1.640  12.620
  177GLN    SCP  506   6.420   1.590  12.520
  177GLN    SCN  507   6.580   1.690  12.730
  178ARG     BB  508   6.950   1.560  12.410
  178ARG    SC1  509   6.800   1.310  12.230
  178ARG    SC2  510   6.970   1.090  12.150
  178ARG    SCP  511   6.900   1.010  12.150
  179CYS     BB  512   7.250   1.380  12.460
  179CYS    SC1  513   7.390   1.360  12.200
  180MET     BB  514   7.330   1.230  12.710
  180MET    SC1  515   7.300   1.150  13.080
  181SER     BB  516   7.360   0.940  12.640
  181SER    SC1  517   7.270   0.840  12.420
  181SER    SCP  518   7.180   0.880  12.530
  181SER    SCN  519   7.350   0.810  12.320
  182PRO     BB  520   7.370   0.720  12.900
  182PRO    SC1  521   7.670   0.670  13.000
  183GLU     BB  522   7.180   0.450  12.900
  183GLU    SC1  523   7.040   0.320  12.560
  183GLU    SCN  524   6.950   0.390  12.540
  184PRO     BB  525   7.150   0.210  13.050
  184PRO    SC1  526   6.860   0.140  13.050
  185GLY     BB  527   7.350  13.870  13.150
  186LEU     BB  528   7.300  13.650  13.340
  186LEU    SC1  529   7.000  13.660  13.360
  187ALA     BB  530   7.540  13.550  13.490
  188GLU     BB  531   7.780  13.780  13.580
  188GLU    SC1  532   8.060  13.500  13.440
  188GLU    SCN  533   8.100  13.550  13.530
  189ARG     BB  534   7.900  13.790  13.880
  189ARG    SC1  535   7.650  13.720   0.180
  189ARG    SC2  536   7.640  13.570   0.470
  189ARG    SCP  537   7.550  13.520   0.430
  190TYR     BB  538   8.010   0.130   0.140
  190TYR    SC1  539   7.890   0.160   0.420
  190TYR    SC2  540   7.710   0.120   0.630
  190TYR    SC3  541   7.980   0.140   0.680
  191ARG     BB  542   8.340   0.220   0.110
  191ARG    SC1  543   8.440  13.910  13.860
  191ARG    SC2  544   8.490  13.690  13.620
  191ARG    SCP  545   8.470  13.590  13.670
  192VAL     BB  546   8.480   0.100   0.450
  192VAL    SC1  547   8.630  13.820   0.370
  193PRO     BB  548   8.520   0.200   0.710
  193PRO    SC1  549   8.560   0.480   0.800
  194VAL     BB  550   8.390   0.020   0.950
  194VAL    SC1  551   8.360  13.690   0.870
  195PRO     BB  552   8.290   0.280   1.160
  195PRO    SC1  553   8.120   0.450   0.990
  196ALA     BB  554   8.470   0.270   1.380
  197ASP     BB  555   8.810   0.100   1.250
  197ASP    SC1  556   8.910   0.380   1.100
  197ASP    SCN  557   8.960   0.470   1.150
  198LEU     BB  558   8.750  13.770   1.440
  198LEU    SC1  559   8.710  13.510   1.280
  199GLU     BB  560   8.690  13.840   1.710
  199GLU    SC1  561   8.830   0.230   1.910
  199GLU    SCN  562   8.750   0.210   1.980
  200ILE     BB  563   8.410  13.740   1.870
  200ILE    SC1  564   8.440  13.430   1.840
  201PRO     BB  565   8.270  13.880   2.000
  201PRO    SC1  566   7.980  13.790   2.160
  202PRO     BB  567   8.140   0.290   2.040
  202PRO    SC1  568   8.360   0.390   1.830
  203GLN     BB  569   7.900   0.350   2.220
  203GLN    SC1  570   8.070   0.540   2.490
  203GLN    SCP  571   8.040   0.420   2.420
  203GLN    SCN  572   8.100   0.660   2.550
  204SER     BB  573   7.620   0.410   2.130
  204SER    SC1  574   7.560   0.510   1.940
  204SER    SCP  575   7.610   0.530   1.810
  204SER    SCN  576   7.510   0.490   2.070
  205LEU     BB  577   7.460   0.430   2.380
  205LEU    SC1  578   7.650   0.210   2.550
  206SER     BB  579   7.150   0.260   2.340
  206SER    SC1  580   7.000   0.410   2.530
  206SER    SCP  581   7.080   0.390   2.410
  206SER    SCN  582   6.920   0.420   2.640
  207PRO     BB  583   7.080   0.240   2.030
  207PRO    SC1  584   7.110  13.880   1.890
  208TRP     BB  585   7.000   0.470   1.930
  208TRP    SC1  586   6.970   0.720   2.130
  208TRP    SC2  587   7.030   0.970   2.200
  208TRP    SC3  588   7.220   0.780   2.200
  208TRP    SC4  589   7.280   1.040   2.270
  209THR     BB  590   6.870   0.610   1.640
  209THR    SC1  591   6.660   0.700   1.720
  209THR    SCP  592   6.770   0.750   1.650
  209THR    SCN  593   6.550   0.640   1.780
  210GLY     BB  594   6.810   0.540   1.270
  211GLY     BB  595   6.720   0.710   1.040
  212GLU     BB  596   6.520   0.990   0.910
  212GLU    SC1  597   6.240   0.740   0.810
  212GLU    SCN  598   6.130   0.700   0.820
  213THR     BB  599   6.420   1.240   0.770
  213THR    SC1  600   6.540   1.410   0.620
  213THR    SCP  601   6.470   1.320   0.530
  213THR    SCN  602   6.610   1.500   0.700
  214GLU     BB  603   6.140   1.270   0.940
  214GLU    SC1  604   5.920   1.130   0.700
  214GLU    SCN  605   5.990   1.220   0.680
  215GLY     BB  606   6.170   1.160   1.210
  216LEU     BB  607   6.120   1.240   1.480
  216LEU    SC1  608   6.190   1.000   1.690
  217ARG     BB  609   5.860   1.330   1.670
  217ARG    SC1  610   5.600   1.260   1.900
  217ARG    SC2  611   5.380   1.410   2.090
  217ARG    SCP  612   5.360   1.390   2.190
  218ARG     BB  613   5.610   1.240   1.390
  218ARG    SC1  614   5.690   1.030   1.130
  218ARG    SC2  615   5.840   0.780   1.140
  218ARG    SCP  616   5.910   0.780   1.050
  219LEU     BB  617   5.440   1.420   1.320
  219LEU    SC1  618   5.410   1.450   0.980
  220GLU     BB  619   5.230   1.550   1.520
  220GLU    SC1  620   4.890   1.360   1.500
  220GLU    SCN  621   4.950   1.360   1.590
  221GLN     BB  622   5.290   1.670   1.710
  221GLN    SC1  623   4.990   1.720   1.940
  221GLN    SCP  624   4.860   1.670   1.950
  221GLN    SCN  625   5.120   1.780   1.930
  222HIS     BB  626   5.620   1.800   1.670
  222HIS    SC1  627   5.740   1.770   1.400
  222HIS    SC2  628   5.950   1.680   1.260
  222HIS    SC3  629   5.750   1.820   1.130
  223LEU     BB  630   5.660   1.940   1.850
  223LEU    SC1  631   5.830   2.220   1.850
  224THR     BB  632   5.490   1.990   2.150
  224THR    SC1  633   5.230   2.020   2.180
  224THR    SCP  634   5.150   1.940   2.250
  224THR    SCN  635   5.320   2.110   2.100
  225ASP     BB  636   5.670   1.720   2.330
  225ASP    SC1  637   5.860   1.560   2.170
  225ASP    SCN  638   5.850   1.530   2.270
  226GLN     BB  639   5.460   1.730   2.610
  226GLN    SC1  640   5.120   1.610   2.450
  226GLN    SCP  641   5.230   1.610   2.530
  226GLN    SCN  642   5.010   1.610   2.360
  227GLY     BB  643   5.380   1.840   2.860
  228TRP     BB  644   5.250   2.170   2.970
  228TRP    SC1  645   5.190   2.240   2.660
  228TRP    SC2  646   5.110   2.370   2.440
  228TRP    SC3  647   4.940   2.220   2.580
  228TRP    SC4  648   4.850   2.360   2.360
  229VAL     BB  649   5.500   2.370   3.080
  229VAL    SC1  650   5.710   2.200   3.060
  230ALA     BB  651   5.370   2.600   3.250
  231ASN     BB  652   5.260   2.850   3.450
  231ASN    SC1  653   5.010   2.930   3.330
  231ASN    SCP  654   5.050   2.840   3.430
  231ASN    SCN  655   4.970   3.020   3.230
  232PHE     BB  656   5.520   2.970   3.580
  232PHE    SC1  657   5.560   3.240   3.660
  232PHE    SC2  658   5.560   3.510   3.700
  232PHE    SC3  659   5.780   3.370   3.750
  233THR     BB  660   5.800   2.750   3.550
  233THR    SC1  661   5.830   2.690   3.300
  233THR    SCP  662   5.830   2.820   3.250
  233THR    SCN  663   5.820   2.560   3.350
  234LYS     BB  664   5.730   2.510   3.760
  234LYS    SC1  665   5.420   2.410   3.710
  234LYS    SC2  666   5.250   2.270   3.850
  234LYS    SCP  667   5.250   2.200   3.770
  235PRO     BB  668   5.850   2.210   3.580
  235PRO    SC1  669   5.740   1.990   3.800
  236ARG     BB  670   6.100   2.280   3.370
  236ARG    SC1  671   6.150   2.030   3.220
  236ARG    SC2  672   6.310   1.740   3.110
  236ARG    SCP  673   6.330   1.690   3.020
  237THR     BB  674   6.340   2.530   3.460
  237THR    SC1  675   6.340   2.720   3.270
  237THR    SCP  676   6.270   2.830   3.320
  237THR    SCN  677   6.420   2.620   3.230
  238ILE     BB  678   6.440   2.410   3.680
  238ILE    SC1  679   6.740   2.470   3.750
  239PRO     BB  680   6.290   2.190   3.830
  239PRO    SC1  681   6.050   2.260   3.980
  240ASN     BB  682   6.350   1.900   3.650
  240ASN    SC1  683   6.580   1.960   3.540
  240ASN    SCP  684   6.500   2.070   3.540
  240ASN    SCN  685   6.660   1.840   3.550
  241SER     BB  686   6.200   1.600   3.560
  241SER    SC1  687   6.290   1.370   3.600
  241SER    SCP  688   6.410   1.300   3.600
  241SER    SCN  689   6.170   1.440   3.610
  242LEU     BB  690   5.880   1.690   3.450
  242LEU    SC1  691   5.770   1.490   3.650
  243LEU     BB  692   5.810   1.740   3.070
  243LEU    SC1  693   5.630   1.480   3.020
  244PRO     BB  694   5.930   1.810   2.790
  244PRO    SC1  695   6.100   2.040   2.750
  245SER     BB  696   6.090   1.600   2.590
  245SER    SC1  697   6.030   1.370   2.590
  245SER    SCP  698   6.020   1.440   2.480
  245SER    SCN  699   6.050   1.290   2.710
  246THR     BB  700   6.400   1.660   2.560
  246THR    SC1  701   6.540   1.780   2.690
  246THR    SCP  702   6.630   1.790   2.590
  246THR    SCN  703   6.440   1.760   2.800
  247THR     BB  704   6.260   1.850   2.240
  247THR    SC1  705   6.070   1.980   2.250
  247THR    SCP  706   6.130   1.860   2.290
  247THR    SCN  707   6.020   2.100   2.200
  248GLY     BB  708   6.520   1.860   2.100
  249LEU     BB  709   6.710   1.770   1.900
  249LEU    SC1  710   6.580   1.620   1.650
  250SER     BB  711   7.010   1.680   1.900
  250SER    SC1  712   7.200   1.780   1.980
  250SER    SCP  713   7.150   1.840   2.090
  250SER    SCN  714   7.260   1.720   1.860
  251PRO     BB  715   7.020   1.400   1.770
  251PRO    SC1  716   6.820   1.230   1.860
  252TYR     BB  717   7.000   1.460   1.460
  252TYR    SC1  718   7.170   1.220   1.370
  252TYR    SC2  719   7.310   1.070   1.190
  252TYR    SC3  720   7.070   0.980   1.280
  253PHE     BB  721   7.080   1.810   1.430
  253PHE    SC1  722   6.860   2.020   1.480
  253PHE    SC2  723   6.740   2.260   1.520
  253PHE    SC3  724   6.590   2.040   1.490
  254SER     BB  725   7.430   1.760   1.460
  254SER    SC1  726   7.510   1.660   1.610
  254SER    SCP  727   7.470   1.740   1.500
  254SER    SCN  728   7.540   1.580   1.720
  255MET     BB  729   7.410   1.600   1.110
  255MET    SC1  730   7.680   1.460   0.950
  256GLY     BB  731   7.210   1.610   1.020
  257CYS     BB  732   6.900   1.610   0.960
  257CYS    SC1  733   6.880   1.290   0.970
  258LEU     BB  734   6.630   1.740   1.020
  258LEU    SC1  735   6.430   1.550   1.200
  259SER     BB  736   6.340   1.890   0.830
  259SER    SC1  737   6.180   1.760   0.800
  259SER    SCP  738   6.200   1.640   0.870
  259SER    SCN  739   6.150   1.870   0.720
  260VAL     BB  740   6.420   2.150   0.840
  260VAL    SC1  741   6.570   2.240   1.040
  261ARG     BB  742   6.120   2.370   0.840
  261ARG    SC1  743   6.220   2.480   0.580
  261ARG    SC2  744   6.440   2.500   0.340
  261ARG    SCP  745   6.430   2.600   0.400
  262THR     BB  746   5.830   2.200   0.810
  262THR    SC1  747   5.820   2.110   0.570
  262THR    SCP  748   5.820   2.240   0.540
  262THR    SCN  749   5.820   1.970   0.600
  263PHE     BB  750   5.640   2.350   1.070
  263PHE    SC1  751   5.400   2.410   0.990
  263PHE    SC2  752   5.180   2.430   0.840
  263PHE    SC3  753   5.250   2.640   1.000
  264PHE     BB  754   5.730   2.260   1.350
  264PHE    SC1  755   5.980   2.200   1.340
  264PHE    SC2  756   6.190   2.040   1.300
  264PHE    SC3  757   6.230   2.300   1.360
  265GLN     BB  758   5.480   2.430   1.610
  265GLN    SC1  759   5.260   2.190   1.760
  265GLN    SCP  760   5.360   2.090   1.770
  265GLN    SCN  761   5.170   2.290   1.750
  266ARG     BB  762   5.480   2.660   1.650
  266ARG    SC1  763   5.480   2.850   1.370
  266ARG    SC2  764   5.690   3.120   1.340
  266ARG    SCP  765   5.690   3.190   1.430
  267LEU     BB  766   5.750   2.820   1.740
  267LEU    SC1  767   5.960   2.620   1.640
  268SER     BB  768   5.690   3.080   1.880
  268SER    SC1  769   5.710   3.320   1.850
  268SER    SCP  770   5.710   3.450   1.790
  268SER    SCN  771   5.710   3.190   1.900
  269ASN     BB  772   5.360   2.980   2.030
  269ASN    SC1  773   5.270   3.250   2.110
  269ASN    SCP  774   5.260   3.360   2.040
  269ASN    SCN  775   5.280   3.130   2.190
  270ILE     BB  776   5.470   2.770   2.220
  270ILE    SC1  777   5.450   2.470   2.120
  271TYR     BB  778   5.740   2.840   2.350
  271TYR    SC1  779   6.000   2.760   2.220
  271TYR    SC2  780   6.110   2.520   2.170
  271TYR    SC3  781   6.180   2.740   2.020
  272ALA     BB  782   5.700   3.150   2.420
  273GLN     BB  783   5.510   3.230   2.560
  273GLN    SC1  784   5.610   3.550   2.780
  273GLN    SCP  785   5.510   3.610   2.850
  273GLN    SCN  786   5.720   3.480   2.710
  274ALA     BB  787   5.210   3.100   2.560
  275LYS     BB  788   5.260   2.750   2.720
  275LYS    SC1  789   5.030   2.620   2.890
  275LYS    SC2  790   4.830   2.530   2.940
  275LYS    SCP  791   4.810   2.510   2.830
  276HIS     BB  792   5.490   2.690   2.730
  276HIS    SC1  793   5.610   2.440   2.570
  276HIS    SC2  794   5.810   2.330   2.410
  276HIS    SC3  795   5.680   2.180   2.590
  277HIS     BB  796   5.720   2.850   2.880
  277HIS    SC1  797   5.960   2.730   2.830
  277HIS    SC2  798   6.120   2.630   2.640
  277HIS    SC3  799   6.130   2.530   2.890
  278SER     BB  800   5.580   3.070   3.070
  278SER    SC1  801   5.350   3.110   3.040
  278SER    SCP  802   5.320   3.010   2.940
  278SER    SCN  803   5.390   3.200   3.140
  279LEU     BB  804   5.790   3.210   3.220
  279LEU    SC1  805   5.780   3.560   3.220
  280PRO     BB  806   6.050   3.160   3.280
  280PRO    SC1  807   6.120   3.090   3.560
  281PRO     BB  808   6.420   3.210   3.120
  281PRO    SC1  809   6.550   3.240   3.370
  282VAL     BB  810   6.410   3.010   2.900
  282VAL    SC1  811   6.550   2.800   2.810
  283SER     BB  812   6.160   3.190   2.630
  283SER    SC1  813   6.050   3.300   2.790
  283SER    SCP  814   6.090   3.420   2.840
  283SER    SCN  815   6.000   3.170   2.750
  284LEU     BB  816   6.250   3.150   2.380
  284LEU    SC1  817   6.080   3.250   2.150
  285GLN     BB  818   6.510   2.990   2.340
  285GLN    SC1  819   6.570   3.110   1.970
  285GLN    SCP  820   6.630   2.980   1.950
  285GLN    SCN  821   6.510   3.230   1.980
  286GLY     BB  822   6.570   2.690   2.360
  287GLN     BB  823   6.590   2.470   2.300
  287GLN    SC1  824   6.420   2.250   2.460
  287GLN    SCP  825   6.440   2.340   2.570
  287GLN    SCN  826   6.390   2.170   2.350
  288LEU     BB  827   6.620   2.330   1.990
  288LEU    SC1  828   6.360   2.210   1.880
  289LEU     BB  829   6.660   2.640   1.830
  289LEU    SC1  830   6.480   2.710   1.590
  290TRP     BB  831   7.000   2.780   1.850
  290TRP    SC1  832   7.030   2.980   2.060
  290TRP    SC2  833   7.010   3.140   2.280
  290TRP    SC3  834   7.040   2.880   2.310
  290TRP    SC4  835   7.000   3.040   2.520
  291ARG     BB  836   7.070   2.720   1.590
  291ARG    SC1  837   6.860   2.620   1.300
  291ARG    SC2  838   7.190   2.530   1.130
  291ARG    SCP  839   7.190   2.620   1.200
  292GLU     BB  840   7.220   2.900   1.470
  292GLU    SC1  841   7.130   3.010   1.110
  292GLU    SCN  842   7.070   2.920   1.120
  293PHE     BB  843   7.320   3.190   1.670
  293PHE    SC1  844   7.170   3.340   1.840
  293PHE    SC2  845   7.090   3.510   2.040
  293PHE    SC3  846   6.910   3.410   1.860
  294PHE     BB  847   7.600   3.230   1.660
  294PHE    SC1  848   7.660   3.400   1.870
  294PHE    SC2  849   7.510   3.560   2.020
  294PHE    SC3  850   7.770   3.540   2.080
  295TYR     BB  851   7.620   3.130   1.320
  295TYR    SC1  852   7.910   3.020   1.320
  295TYR    SC2  853   8.110   2.870   1.420
  295TYR    SC3  854   8.030   2.840   1.170
  296THR     BB  855   7.520   3.440   1.170
  296THR    SC1  856   7.430   3.380   0.940
  296THR    SCP  857   7.490   3.500   0.890
  296THR    SCN  858   7.360   3.270   0.990
  297VAL     BB  859   7.790   3.650   1.270
  297VAL    SC1  860   7.720   3.880   1.160
  298ALA     BB  861   8.010   3.480   1.210
  299SER     BB  862   7.970   3.390   0.900
  299SER    SC1  863   7.890   3.180   0.820
  299SER    SCP  864   8.010   3.140   0.880
  299SER    SCN  865   7.780   3.210   0.750
  300ALA     BB  866   7.890   3.690   0.750
  301THR     BB  867   8.100   3.890   0.850
  301THR    SC1  868   8.110   4.130   0.780
  301THR    SCP  869   7.980   4.120   0.820
  301THR    SCN  870   8.250   4.130   0.740
  302GLN     BB  871   8.350   3.740   1.000
  302GLN    SC1  872   8.430   4.110   1.150
  302GLN    SCP  873   8.380   4.070   1.030
  302GLN    SCN  874   8.490   4.160   1.280
  303ASN     BB  875   8.570   3.640   1.250
  303ASN    SC1  876   8.880   3.690   1.280
  303ASN    SCP  877   8.980   3.720   1.180
  303ASN    SCN  878   8.780   3.660   1.370
  304PHE     BB  879   8.550   3.400   1.520
  304PHE    SC1  880   8.240   3.360   1.570
  304PHE    SC2  881   8.100   3.200   1.740
  304PHE    SC3  882   8.060   3.470   1.750
  305THR     BB  883   8.730   3.200   1.730
  305THR    SC1  884   8.610   2.970   1.700
  305THR    SCP  885   8.620   3.000   1.560
  305THR    SCN  886   8.590   2.950   1.830
  306GLN     BB  887   8.870   3.270   1.940
  306GLN    SC1  888   9.170   3.070   1.980
  306GLN    SCP  889   9.050   3.010   1.940
  306GLN    SCN  890   9.290   3.120   2.020
  307MET     BB  891   9.020   3.570   1.870
  307MET    SC1  892   9.280   3.550   2.060
  308ALA     BB  893   8.880   3.730   1.770
  309GLY     BB  894   8.880   4.010   1.720
  310ASN     BB  895   8.550   4.080   1.670
  310ASN    SC1  896   8.360   3.910   1.620
  310ASN    SCP  897   8.400   3.970   1.500
  310ASN    SCN  898   8.320   3.860   1.740
  311PRO     BB  899   8.530   4.210   2.060
  311PRO    SC1  900   8.670   4.480   1.970
  312ILE     BB  901   8.390   4.000   2.150
  312ILE    SC1  902   8.110   3.880   2.080
  313CYS     BB  903   8.520   3.680   2.250
  313CYS    SC1  904   8.460   3.570   1.980
  314LEU     BB  905   8.800   3.740   2.370
  314LEU    SC1  906   8.920   3.990   2.180
  315GLN     BB  907   8.980   3.810   2.620
  315GLN    SC1  908   9.340   3.970   2.450
  315GLN    SCP  909   9.380   3.920   2.320
  315GLN    SCN  910   9.300   4.010   2.570
  316ILE     BB  911   9.150   3.560   2.780
  316ILE    SC1  912   9.360   3.500   2.560
  317HIS     BB  913   9.320   3.540   3.050
  317HIS    SC1  914   9.280   3.840   3.120
  317HIS    SC2  915   9.230   4.080   3.240
  317HIS    SC3  916   9.240   4.060   2.970
  318TRP     BB  917   9.300   3.320   3.200
  318TRP    SC1  918   8.970   3.320   3.320
  318TRP    SC2  919   8.700   3.310   3.360
  318TRP    SC3  920   8.810   3.520   3.240
  318TRP    SC4  921   8.550   3.510   3.280
  319TYR     BB  922   9.410   3.020   3.330
  319TYR    SC1  923   9.440   2.820   3.130
  319TYR    SC2  924   9.440   2.670   2.900
  319TYR    SC3  925   9.370   2.550   3.140
  320GLU     BB  926   9.540   3.080   3.570
  320GLU    SC1  927   9.860   3.220   3.340
  320GLU    SCN  928   9.860   3.110   3.350
  321ASP     BB  929   9.550   2.880   3.800
  321ASP    SC1  930   9.770   2.780   3.970
  321ASP    SCN  931   9.860   2.730   3.930
  322ALA     BB  932   9.430   2.580   3.640
  323GLU     BB  933   9.570   2.380   3.550
  323GLU    SC1  934   9.890   2.330   3.790
  323GLU    SCN  935   9.910   2.230   3.760
  324ARG     BB  936   9.470   2.120   3.430
  324ARG    SC1  937   9.590   1.880   3.550
  324ARG    SC2  938   9.810   1.820   3.760
  324ARG    SCP  939   9.770   1.910   3.720
  325LEU     BB  940   9.160   1.990   3.320
  325LEU    SC1  941   9.250   1.750   3.140
  326HIS     BB  942   8.990   1.900   3.590
  326HIS    SC1  943   9.110   1.590   3.600
  326HIS    SC2  944   9.260   1.380   3.530
  326HIS    SC3  945   9.230   1.440   3.790
  327LYS     BB  946   8.690   1.930   3.620
  327LYS    SC1  947   8.610   2.120   3.850
  327LYS    SC2  948   8.550   2.140   4.100
  327LYS    SCP  949   8.620   2.200   4.160
  328TRP     BB  950   8.600   1.690   3.420
  328TRP    SC1  951   8.380   1.810   3.270
  328TRP    SC2  952   8.220   1.940   3.100
  328TRP    SC3  953   8.260   1.670   3.080
  328TRP    SC4  954   8.070   1.800   2.930
  329LYS     BB  955   8.810   1.520   3.250
  329LYS    SC1  956   8.770   1.540   2.930
  329LYS    SC2  957   8.860   1.430   2.690
  329LYS    SCP  958   8.880   1.450   2.580
  330THR     BB  959   8.730   1.260   3.520
  330THR    SC1  960   8.920   1.070   3.450
  330THR    SCP  961   8.880   1.020   3.570
  330THR    SCN  962   8.960   1.130   3.330
  331ALA     BB  963   8.670   1.350   3.790
  332GLN     BB  964   8.610   1.330   4.050
  332GLN    SC1  965   8.240   1.180   4.020
  332GLN    SCP  966   8.120   1.240   4.020
  332GLN    SCN  967   8.370   1.130   4.010
  333THR     BB  968   8.650   1.630   4.160
  333THR    SC1  969   8.890   1.690   4.080
  333THR    SCP  970   8.890   1.600   4.190
  333THR    SCN  971   8.900   1.780   3.980
  334GLY     BB  972   8.450   1.760   4.380
  335PHE     BB  973   8.180   1.830   4.360
  335PHE    SC1  974   8.070   1.950   4.600
  335PHE    SC2  975   7.980   2.190   4.690
  335PHE    SC3  976   7.940   1.980   4.840
  336PRO     BB  977   7.980   1.630   4.180
  336PRO    SC1  978   7.900   1.430   4.340
  337TRP     BB  979   7.810   1.750   3.940
  337TRP    SC1  980   7.480   1.770   3.980
  337TRP    SC2  981   7.220   1.730   3.990
  337TRP    SC3  982   7.350   1.710   3.760
  337TRP    SC4  983   7.080   1.690   3.760
  338ILE     BB  984   7.840   1.640   3.630
  338ILE    SC1  985   7.720   1.800   3.400
  339ASP     BB  986   8.130   1.600   3.610
  339ASP    SC1  987   8.310   1.740   3.850
  339ASP    SCN  988   8.390   1.680   3.790
  340ALA     BB  989   8.210   1.340   3.540
  341ILE     BB  990   8.240   1.060   3.530
  341ILE    SC1  991   7.940   0.990   3.480
  342MET     BB  992   8.420   0.960   3.290
  342MET    SC1  993   8.680   0.650   3.310
  343THR     BB  994   8.510   1.180   3.090
  343THR    SC1  995   8.710   1.080   2.950
  343THR    SCP  996   8.640   1.190   2.990
  343THR    SCN  997   8.790   0.970   2.910
  344GLN     BB  998   8.260   1.260   2.880
  344GLN    SC1  999   8.350   1.460   2.620
  344GLN    SCP 1000   8.350   1.590   2.570
  344GLN    SCN 1001   8.350   1.330   2.670
  345LEU     BB 1002   7.970   1.160   2.960
  345LEU    SC1 1003   7.920   1.390   3.160
  346ARG     BB 1004   7.940   0.870   3.000
  346ARG    SC1 1005   8.240   0.770   2.890
  346ARG    SC2 1006   8.390   0.500   2.840
  346ARG    SCP 1007   8.440   0.500   2.750
  347GLN     BB 1008   7.760   0.690   2.870
  347GLN    SC1 1009   7.920   0.340   2.950
  347GLN    SCP 1010   7.970   0.370   2.820
  347GLN    SCN 1011   7.870   0.320   3.080
  348GLU     BB 1012   7.630   0.790   2.630
  348GLU    SC1 1013   7.270   0.780   2.680
  348GLU    SCN 1014   7.350   0.860   2.680
  349GLY     BB 1015   7.590   1.120   2.590
  350TRP     BB 1016   7.460   1.240   2.790
  350TRP    SC1 1017   7.480   1.160   3.070
  350TRP    SC2 1018   7.490   1.050   3.310
  350TRP    SC3 1019   7.300   0.980   3.130
  350TRP    SC4 1020   7.310   0.850   3.370
  351ILE     BB 1021   7.320   1.530   2.830
  351ILE    SC1 1022   7.550   1.720   2.880
  352HIS     BB 1023   7.020   1.680   2.820
  352HIS    SC1 1024   6.960   1.580   2.520
  352HIS    SC2 1025   6.810   1.480   2.320
  352HIS    SC3 1026   7.070   1.410   2.350
  353HIS     BB 1027   6.880   1.840   3.100
  353HIS    SC1 1028   6.720   2.110   3.080
  353HIS    SC2 1029   6.550   2.310   3.010
  353HIS    SC3 1030   6.740   2.350   3.190
  354LEU     BB 1031   7.060   1.870   3.330
  354LEU    SC1 1032   7.010   2.140   3.530
  355ALA     BB 1033   7.340   1.980   3.250
  356ARG     BB 1034   7.240   2.230   3.080
  356ARG    SC1 1035   7.310   2.140   2.770
  356ARG    SC2 1036   7.460   2.260   2.520
  356ARG    SCP 1037   7.550   2.210   2.550
  357HIS     BB 1038   7.280   2.490   3.200
  357HIS    SC1 1039   7.040   2.700   3.250
  357HIS    SC2 1040   6.800   2.820   3.250
  357HIS    SC3 1041   6.940   2.810   3.480
  358ALA     BB 1042   7.570   2.410   3.420
  359VAL     BB 1043   7.820   2.390   3.260
  359VAL    SC1 1044   7.790   2.190   3.080
  360ALA     BB 1045   8.020   2.600   3.350
  361CYS     BB 1046   8.040   2.670   3.630
  361CYS    SC1 1047   7.810   2.660   3.760
  362PHE     BB 1048   8.300   2.580   3.770
  362PHE    SC1 1049   8.220   2.420   4.030
  362PHE    SC2 1050   8.040   2.230   4.090
  362PHE    SC3 1051   8.170   2.370   4.290
  363LEU     BB 1052   8.530   2.590   3.560
  363LEU    SC1 1053   8.420   2.360   3.370
  364THR     BB 1054   8.550   2.890   3.450
  364THR    SC1 1055   8.560   2.890   3.190
  364THR    SCP 1056   8.620   2.840   3.310
  364THR    SCN 1057   8.510   2.930   3.070
  365ARG     BB 1058   8.440   3.050   3.690
  365ARG    SC1 1059   8.220   3.280   3.620
  365ARG    SC2 1060   7.960   3.250   3.690
  365ARG    SCP 1061   7.930   3.280   3.790
  366GLY     BB 1062   8.560   2.870   3.960
  367ASP     BB 1063   8.810   2.630   4.010
  367ASP    SC1 1064   8.820   2.480   4.290
  367ASP    SCN 1065   8.710   2.470   4.310
  368LEU     BB 1066   8.950   2.600   3.790
  368LEU    SC1 1067   8.990   2.380   3.580
  369TRP     BB 1068   9.010   2.870   3.560
  369TRP    SC1 1069   8.940   3.080   3.720
  369TRP    SC2 1070   8.900   3.300   3.890
  369TRP    SC3 1071   9.150   3.190   3.860
  369TRP    SC4 1072   9.110   3.390   4.030
  370ILE     BB 1073   9.000   2.820   3.240
  370ILE    SC1 1074   8.890   2.540   3.150
  371SER     BB 1075   8.960   2.910   2.890
  371SER    SC1 1076   9.100   3.080   2.860
  371SER    SCP 1077   9.160   3.050   2.740
  371SER    SCN 1078   9.030   3.110   2.980
  372TRP     BB 1079   8.660   2.850   2.650
  372TRP    SC1 1080   8.500   3.120   2.700
  372TRP    SC2 1081   8.530   3.380   2.650
  372TRP    SC3 1082   8.600   3.280   2.890
  372TRP    SC4 1083   8.670   3.530   2.830
  373GLU     BB 1084   8.930   2.730   2.390
  373GLU    SC1 1085   8.800   2.700   2.050
  373GLU    SCN 1086   8.760   2.690   1.950
  374GLU     BB 1087   8.980   2.480   2.550
  374GLU    SC1 1088   9.390   2.410   2.500
  374GLU    SCN 1089   9.350   2.510   2.500
  375GLY     BB 1090   8.700   2.370   2.670
  376MET     BB 1091   8.530   2.310   2.360
  376MET    SC1 1092   8.360   2.580   2.360
  377LYS     BB 1093   8.660   2.150   2.180
  377LYS    SC1 1094   8.950   2.170   2.160
  377LYS    SC2 1095   9.110   2.350   2.040
  377LYS    SCP 1096   9.200   2.300   2.090
  378VAL     BB 1097   8.600   1.850   2.450
  378VAL    SC1 1098   8.510   1.930   2.680
  379PHE     BB 1099   8.300   1.810   2.250
  379PHE    SC1 1100   8.090   1.930   2.440
  379PHE    SC2 1101   7.980   2.180   2.470
  379PHE    SC3 1102   7.880   1.960   2.600
  380GLU     BB 1103   8.340   1.640   2.060
  380GLU    SC1 1104   8.380   1.900   1.780
  380GLU    SCN 1105   8.400   1.990   1.720
  381GLU     BB 1106   8.410   1.350   2.110
  381GLU    SC1 1107   8.710   1.250   2.290
  381GLU    SCN 1108   8.750   1.250   2.390
  382LEU     BB 1109   8.070   1.200   2.260
  382LEU    SC1 1110   8.080   1.000   2.540
  383LEU     BB 1111   7.940   1.460   2.300
  383LEU    SC1 1112   7.850   1.510   2.600
  384LEU     BB 1113   7.780   1.580   2.090
  384LEU    SC1 1114   7.500   1.430   2.050
  385ASP     BB 1115   7.800   1.830   1.990
  385ASP    SC1 1116   7.680   2.090   2.110
  385ASP    SCN 1117   7.670   2.190   2.140
  386ALA     BB 1118   7.900   2.000   1.730
  387ASP     BB 1119   7.970   2.020   1.470
  387ASP    SC1 1120   7.860   1.770   1.280
  387ASP    SCN 1121   7.860   1.870   1.230
  388TYR     BB 1122   8.020   2.340   1.420
  388TYR    SC1 1123   8.280   2.480   1.280
  388TYR    SC2 1124   8.480   2.650   1.230
  388TYR    SC3 1125   8.380   2.490   1.030
  389SER     BB 1126   7.770   2.490   1.500
  389SER    SC1 1127   7.600   2.570   1.370
  389SER    SCP 1128   7.730   2.610   1.400
  389SER    SCN 1129   7.470   2.530   1.340
  390ILE     BB 1130   7.730   2.530   1.820
  390ILE    SC1 1131   7.510   2.740   1.840
  391ASN     BB 1132   8.040   2.530   1.900
  391ASN    SC1 1133   8.170   2.310   2.030
  391ASN    SCP 1134   8.240   2.430   2.030
  391ASN    SCN 1135   8.100   2.190   2.030
  392ALA     BB 1136   8.100   2.800   1.940
  393GLY     BB 1137   7.950   2.990   2.150
  394ASN     BB 1138   7.910   2.800   2.380
  394ASN    SC1 1139   7.730   2.580   2.290
  394ASN    SCP 1140   7.790   2.520   2.180
  394ASN    SCN 1141   7.670   2.640   2.400
  395TRP     BB 1142   8.030   2.960   2.620
  395TRP    SC1 1143   8.120   2.760   2.820
  395TRP    SC2 1144   8.300   2.570   2.900
  395TRP    SC3 1145   8.080   2.510   2.750
  395TRP    SC4 1146   8.240   2.310   2.850
  396MET     BB 1147   8.000   3.250   2.600
  396MET    SC1 1148   8.140   3.400   2.330
  397TRP     BB 1149   7.680   3.300   2.780
  397TRP    SC1 1150   7.490   3.100   2.600
  397TRP    SC2 1151   7.480   2.970   2.370
  397TRP    SC3 1152   7.520   3.240   2.370
  397TRP    SC4 1153   7.460   3.110   2.140
  398LEU     BB 1154   7.720   3.300   3.060
  398LEU    SC1 1155   7.430   3.370   3.200
  399SER     BB 1156   8.090   3.320   3.080
  399SER    SC1 1157   8.110   3.080   3.190
  399SER    SCP 1158   8.120   2.950   3.140
  399SER    SCN 1159   8.100   3.220   3.230
  400ALA     BB 1160   8.170   3.550   2.940
  401SER     BB 1161   8.150   3.730   2.670
  401SER    SC1 1162   8.350   3.860   2.640
  401SER    SCP 1163   8.480   3.880   2.600
  401SER    SCN 1164   8.210   3.850   2.680
  402ALA     BB 1165   7.890   3.740   2.500
  403PHE     BB 1166   7.640   3.780   2.550
  403PHE    SC1 1167   7.380   3.670   2.500
  403PHE    SC2 1168   7.180   3.490   2.530
  403PHE    SC3 1169   7.120   3.740   2.440
  404PHE     BB 1170   7.570   3.790   2.920
  404PHE    SC1 1171   7.240   3.770   2.880
  404PHE    SC2 1172   7.050   3.600   2.980
  404PHE    SC3 1173   6.980   3.830   2.860
  405HIS     BB 1174   7.720   3.800   3.160
  405HIS    SC1 1175   7.930   4.040   3.040
  405HIS    SC2 1176   8.140   4.190   2.970
  405HIS    SC3 1177   7.940   4.140   2.790
  406HIS     BB 1178   7.840   3.680   3.420
  406HIS    SC1 1179   7.620   3.570   3.590
  406HIS    SC2 1180   7.520   3.700   3.810
  406HIS    SC3 1181   7.450   3.440   3.760
  407TYR     BB 1182   8.030   3.840   3.650
  407TYR    SC1 1183   8.230   3.970   3.500
  407TYR    SC2 1184   8.330   3.900   3.260
  407TYR    SC3 1185   8.330   4.160   3.330
  408THR     BB 1186   8.010   3.680   3.930
  408THR    SC1 1187   8.180   3.780   4.080
  408THR    SCP 1188   8.100   3.760   3.960
  408THR    SCN 1189   8.250   3.810   4.190
  409ARG     BB 1190   7.780   3.460   4.170
  409ARG    SC1 1191   7.990   3.460   4.410
  409ARG    SC2 1192   8.080   3.690   4.530
  409ARG    SCP 1193   8.060   3.790   4.520
  410ILE     BB 1194   7.700   3.210   4.120
  410ILE    SC1 1195   7.770   3.040   4.370
  411PHE     BB 1196   7.500   3.020   3.940
  411PHE    SC1 1197   7.530   3.020   3.650
  411PHE    SC2 1198   7.650   2.950   3.420
  411PHE    SC3 1199   7.380   2.910   3.450
  412CYS     BB 1200   7.350   2.710   4.020
  412CYS    SC1 1201   7.240   2.600   3.770
  413PRO     BB 1202   7.460   2.590   4.290
  413PRO    SC1 1203   7.730   2.570   4.340
  414VAL     BB 1204   7.290   2.440   4.550
  414VAL    SC1 1205   7.440   2.290   4.700
  415ARG     BB 1206   7.040   2.300   4.410
  415ARG    SC1 1207   6.890   2.110   4.530
  415ARG    SC2 1208   6.710   2.050   4.820
  415ARG    SCP 1209   6.660   2.060   4.920
  416PHE     BB 1210   7.060   2.240   4.110
  416PHE    SC1 1211   7.350   2.190   3.990
  416PHE    SC2 1212   7.450   2.140   3.750
  416PHE    SC3 1213   7.610   2.230   3.950
  417GLY     BB 1214   6.780   2.040   4.010
  418LYS     BB 1215   6.670   1.870   4.040
  418LYS    SC1 1216   6.610   1.570   3.950
  418LYS    SC2 1217   6.450   1.400   4.080
  418LYS    SCP 1218   6.350   1.430   4.070
  419ARG     BB 1219   6.480   1.820   4.390
  419ARG    SC1 1220   6.280   2.000   4.370
  419ARG    SC2 1221   6.070   2.210   4.540
  419ARG    SCP 1222   6.000   2.180   4.620
  420THR     BB 1223   6.730   1.590   4.470
  420THR    SC1 1224   6.940   1.640   4.340
  420THR    SCP 1225   7.050   1.570   4.290
  420THR    SCN 1226   6.830   1.720   4.390
  421ASP     BB 1227   6.660   1.450   4.740
  421ASP    SC1 1228   6.750   1.580   4.960
  421ASP    SCN 1229   6.750   1.680   4.930
  422PRO     BB 1230   6.610   1.160   4.690
  422PRO    SC1 1231   6.360   1.030   4.820
  423GLU     BB 1232   6.720   1.080   4.390
  423GLU    SC1 1233   6.380   0.960   4.280
  423GLU    SCN 1234   6.410   1.000   4.180
  424GLY     BB 1235   6.900   1.110   4.200
  425GLN     BB 1236   6.900   1.170   3.930
  425GLN    SC1 1237   6.590   0.990   3.800
  425GLN    SCP 1238   6.580   0.870   3.870
  425GLN    SCN 1239   6.600   1.110   3.730
  426TYR     BB 1240   7.160   1.210   3.770
  426TYR    SC1 1241   7.220   1.330   3.520
  426TYR    SC2 1242   7.160   1.410   3.270
  426TYR    SC3 1243   7.390   1.480   3.380
  427ILE     BB 1244   7.520   1.100   3.800
  427ILE    SC1 1245   7.780   1.240   3.890
  428ARG     BB 1246   7.540   0.850   3.940
  428ARG    SC1 1247   7.220   0.720   3.970
  428ARG    SC2 1248   7.030   0.690   3.710
  428ARG    SCP 1249   6.990   0.750   3.800
  429LYS     BB 1250   7.790   0.690   3.840
  429LYS    SC1 1251   7.650   0.550   3.560
  429LYS    SC2 1252   7.630   0.450   3.330
  429LYS    SCP 1253   7.710   0.510   3.270
  430TYR     BB 1254   8.120   0.640   3.870
  430TYR    SC1 1255   8.170   0.480   3.610
  430TYR    SC2 1256   8.150   0.540   3.340
  430TYR    SC3 1257   8.170   0.280   3.420
  431LEU     BB 1258   8.410   0.710   3.960
  431LEU    SC1 1259   8.590   0.820   3.730
  432PRO     BB 1260   8.420   0.760   4.260
  432PRO    SC1 1261   8.670   0.880   4.360
  433VAL     BB 1262   8.200   0.590   4.450
  433VAL    SC1 1263   8.350   0.450   4.610
  434LEU     BB 1264   7.860   0.640   4.430
  434LEU    SC1 1265   7.890   0.910   4.290
  435LYS     BB 1266   7.670   0.480   4.420
  435LYS    SC1 1267   7.460   0.320   4.280
  435LYS    SC2 1268   7.200   0.230   4.290
  435LYS    SCP 1269   7.290   0.280   4.280
  436ASN     BB 1270   7.540   0.370   4.730
  436ASN    SC1 1271   7.420   0.090   4.750
  436ASN    SCP 1272   7.380   0.140   4.870
  436ASN    SCN 1273   7.470   0.040   4.630
  437PHE     BB 1274   7.450   0.630   4.850
  437PHE    SC1 1275   7.640   0.880   4.790
  437PHE    SC2 1276   7.810   1.030   4.940
  437PHE    SC3 1277   7.750   1.100   4.680
  438PRO     BB 1278   7.160   0.620   4.930
  438PRO    SC1 1279   7.020   0.380   4.790
  439THR     BB 1280   6.890   0.830   4.900
  439THR    SC1 1281   6.700   0.760   5.050
  439THR    SCP 1282   6.780   0.720   4.950
  439THR    SCN 1283   6.620   0.810   5.160
  440LYS     BB 1284   7.070   1.200   4.960
  440LYS    SC1 1285   7.320   1.080   5.100
  440LYS    SC2 1286   7.520   1.150   5.240
  440LYS    SCP 1287   7.600   1.120   5.310
  441TYR     BB 1288   7.120   1.250   4.710
  441TYR    SC1 1289   7.240   0.960   4.590
  441TYR    SC2 1290   7.410   0.880   4.400
  441TYR    SC3 1291   7.180   0.750   4.430
  442ILE     BB 1292   7.380   1.420   4.590
  442ILE    SC1 1293   7.390   1.330   4.290
  443TYR     BB 1294   7.600   1.590   4.660
  443TYR    SC1 1295   7.600   1.850   4.540
  443TYR    SC2 1296   7.660   2.030   4.350
  443TYR    SC3 1297   7.410   1.950   4.380
  444GLU     BB 1298   7.660   1.530   4.970
  444GLU    SC1 1299   7.330   1.580   5.140
  444GLU    SCN 1300   7.420   1.600   5.200
  445PRO     BB 1301   7.950   1.490   5.070
  445PRO    SC1 1302   8.120   1.490   4.810
  446TRP     BB 1303   7.940   1.570   5.370
  446TRP    SC1 1304   8.190   1.720   5.430
  446TRP    SC2 1305   8.440   1.820   5.490
  446TRP    SC3 1306   8.330   1.620   5.640
  446TRP    SC4 1307   8.580   1.710   5.700
  447THR     BB 1308   7.680   1.480   5.600
  447THR    SC1 1309   7.490   1.670   5.590
  447THR    SCP 1310   7.550   1.690   5.470
  447THR    SCN 1311   7.430   1.640   5.720
  448ALA     BB 1312   7.620   1.190   5.730
  449SER     BB 1313   7.400   0.990   5.750
  449SER    SC1 1314   7.250   1.010   5.940
  449SER    SCP 1315   7.120   0.980   5.970
  449SER    SCN 1316   7.390   1.040   5.910
  450GLU     BB 1317   7.440   0.630   5.670
  450GLU    SC1 1318   7.260   0.320   5.730
  450GLU    SCN 1319   7.320   0.340   5.820
  451GLU     BB 1320   7.510   0.620   5.340
  451GLU    SC1 1321   7.460   0.290   5.250
  451GLU    SCN 1322   7.390   0.300   5.160
  452GLU     BB 1323   7.780   0.680   5.280
  452GLU    SC1 1324   7.970   1.060   5.380
  452GLU    SCN 1325   7.870   1.100   5.380
  453GLN     BB 1326   7.980   0.540   5.490
  453GLN    SC1 1327   8.270   0.760   5.660
  453GLN    SCP 1328   8.250   0.880   5.720
  453GLN    SCN 1329   8.280   0.640   5.590
  454ARG     BB 1330   7.960   0.210   5.410
  454ARG    SC1 1331   7.750   0.160   5.620
  454ARG    SC2 1332   7.810   0.330   5.920
  454ARG    SCP 1333   7.870   0.380   5.850
  455GLN     BB 1334   7.960   0.060   5.170
  455GLN    SC1 1335   7.650  13.760   5.150
  455GLN    SCP 1336   7.760  13.850   5.190
  455GLN    SCN 1337   7.550  13.680   5.110
  456ALA     BB 1338   7.880   0.260   4.940
  457GLY     BB 1339   7.990   0.490   4.920
  458CYS     BB 1340   8.250   0.600   5.110
  458CYS    SC1 1341   8.380   0.370   5.190
  459ILE     BB 1342   8.320   0.890   5.070
  459ILE    SC1 1343   8.230   0.910   4.770
  460ILE     BB 1344   8.470   1.030   5.210
  460ILE    SC1 1345   8.700   0.860   5.320
  461GLY     BB 1346   8.470   1.360   5.200
  462ARG     BB 1347   8.770   1.430   5.210
  462ARG    SC1 1348   8.990   1.470   5.460
  462ARG    SC2 1349   9.290   1.440   5.400
  462ARG    SCP 1350   9.320   1.340   5.360
  463ASP     BB 1351   8.930   1.240   5.000
  463ASP    SC1 1352   9.210   1.250   4.930
  463ASP    SCN 1353   9.160   1.250   5.030
  464TYR     BB 1354   8.750   1.110   4.810
  464TYR    SC1 1355   8.770   0.810   4.820
  464TYR    SC2 1356   8.980   0.700   4.950
  464TYR    SC3 1357   8.750   0.560   4.930
  465PRO     BB 1358   8.550   1.370   4.710
  465PRO    SC1 1359   8.410   1.240   4.490
  466PHE     BB 1360   8.730   1.610   4.740
  466PHE    SC1 1361   8.590   1.790   4.940
  466PHE    SC2 1362   8.340   1.860   5.010
  466PHE    SC3 1363   8.550   2.020   5.080
  467PRO     BB 1364   8.940   1.720   4.580
  467PRO    SC1 1365   9.210   1.600   4.570
  468MET     BB 1366   8.880   2.040   4.500
  468MET    SC1 1367   8.510   2.190   4.590
  469VAL     BB 1368   9.220   2.180   4.510
  469VAL    SC1 1369   9.430   2.030   4.440
  470ASN     BB 1370   9.250   2.490   4.550
  470ASN    SC1 1371   9.330   2.550   4.850
  470ASN    SCP 1372   9.340   2.600   4.710
  470ASN    SCN 1373   9.310   2.510   4.980
  471HIS     BB 1374   9.350   2.600   4.200
  471HIS    SC1 1375   9.300   2.330   4.060
  471HIS    SC2 1376   9.330   2.100   3.920
  471HIS    SC3 1377   9.090   2.160   4.040
  472LYS     BB 1378   9.240   2.840   4.190
  472LYS    SC1 1379   9.460   3.090   4.210
  472LYS    SC2 1380   9.650   3.150   4.320
  472LYS    SCP 1381   9.600   3.110   4.410
  473GLU     BB 1382   9.030   2.940   4.370
  473GLU    SC1 1383   9.270   3.010   4.650
  473GLU    SCN 1384   9.230   3.100   4.700
  474ALA     BB 1385   8.810   3.030   4.310
  475SER     BB 1386   8.510   2.950   4.430
  475SER    SC1 1387   8.410   2.730   4.400
  475SER    SCP 1388   8.450   2.700   4.270
  475SER    SCN 1389   8.370   2.760   4.530
  476ASP     BB 1390   8.370   3.250   4.630
  476ASP    SC1 1391   8.440   3.110   4.930
  476ASP    SCN 1392   8.330   3.130   4.960
  477ARG     BB 1393   8.700   3.520   4.540
  477ARG    SC1 1394   8.870   3.330   4.760
  477ARG    SC2 1395   8.910   3.250   5.070
  477ARG    SCP 1396   8.810   3.270   5.030
  478ASN     BB 1397   8.650   3.560   4.240
  478ASN    SC1 1398   8.420   3.370   4.140
  478ASN    SCP 1399   8.470   3.460   4.240
  478ASN    SCN 1400   8.380   3.280   4.040
  479LEU     BB 1401   8.800   3.880   4.150
  479LEU    SC1 1402   9.000   3.860   4.410
  480GLN     BB 1403   8.970   3.890   3.950
  480GLN    SC1 1404   9.110   4.240   3.980
  480GLN    SCP 1405   9.040   4.120   4.020
  480GLN    SCN 1406   9.170   4.360   3.950
  481LEU     BB 1407   9.000   3.800   3.640
  481LEU    SC1 1408   9.220   3.600   3.600
  482MET     BB 1409   8.800   3.970   3.510
  482MET    SC1 1410   8.550   3.710   3.730
  483ARG     BB 1411   8.790   4.250   3.600
  483ARG    SC1 1412   8.600   4.280   3.820
  483ARG    SC2 1413   8.430   4.220   4.100
  483ARG    SCP 1414   8.460   4.150   4.020
  484ARG     BB 1415   8.860   4.430   3.310
  484ARG    SC1 1416   8.930   4.760   3.320
  484ARG    SC2 1417   8.920   5.060   3.330
  484ARG    SCP 1418   8.820   5.020   3.370
  485VAL     BB 1419   8.750   4.240   3.040
  485VAL    SC1 1420   8.700   3.990   3.010
  486ARG     BB 1421   8.550   4.570   2.950
  486ARG    SC1 1422   8.320   4.610   3.200
  486ARG    SC2 1423   8.440   4.620   3.450
  486ARG    SCP 1424   8.520   4.690   3.460
  487GLU     BB 1425   8.660   4.800   2.870
  487GLU    SC1 1426   8.530   5.090   3.070
  487GLU    SCN 1427   8.610   5.040   3.120
  488GLU     BB 1428   8.980   4.810   2.850
  488GLU    SC1 1429   8.970   5.040   2.550
  488GLU    SCN 1430   8.860   5.040   2.590
  489GLN     BB 1431   9.120   4.550   2.890
  489GLN    SC1 1432   9.410   4.610   3.130
  489GLN    SCP 1433   9.390   4.470   3.110
  489GLN    SCN 1434   9.430   4.740   3.150
  490ARG     BB 1435   8.970   4.320   2.630
  490ARG    SC1 1436   9.060   4.510   2.380
  490ARG    SC2 1437   9.030   4.730   2.160
  490ARG    SCP 1438   8.940   4.680   2.190
  491GLY     BB 1439   8.650   4.240   2.560
  492THR     BB 1440   8.440   4.450   2.440
  492THR    SC1 1441   8.570   4.680   2.420
  492THR    SCP 1442   8.490   4.650   2.530
  492THR    SCN 1443   8.660   4.710   2.320
  493ALA     BB 1444   8.170   4.340   2.440
  494GLN     BB 1445   7.910   4.330   2.260
  494GLN    SC1 1446   8.070   4.320   1.900
  494GLN    SCP 1447   8.070   4.300   1.760
  494GLN    SCN 1448   8.060   4.350   2.040
  495LEU     BB 1449   7.700   4.230   2.310
  495LEU    SC1 1450   7.590   4.020   2.150
  496THR     BB 1451   7.480   4.340   2.550
  496THR    SC1 1452   7.270   4.200   2.620
  496THR    SCP 1453   7.320   4.190   2.750
  496THR    SCN 1454   7.220   4.220   2.490
  497ARG     BB 1455   7.650   4.580   2.710
  497ARG    SC1 1456   7.900   4.670   2.700
  497ARG    SC2 1457   8.190   4.880   2.650
  497ARG    SCP 1458   8.250   4.970   2.680
  998FAD   FLA1 1459   7.000   3.070   2.950
  998FAD   FLA2 1460   7.360   2.950   2.980
  998FAD   FLA3 1461   7.270   2.820   2.850
  998FAD   FLA4 1462   7.680   2.820   2.990
  998FAD   FLA5 1463   7.630   2.610   2.810
  998FAD   RIB1 1464   7.130   2.590   2.710
  998FAD   RIB2 1465   6.960   2.520   2.620
  998FAD   PO4B 1466   6.870   2.110   2.610
  998FAD   PO4A 1467   6.970   2.010   2.350
  998FAD   RBS1 1468   7.090   2.290   2.110
  998FAD   RBS2 1469   7.250   2.460   2.130
  998FAD   ADN3 1470   7.100   2.260   1.780
  998FAD   ADN2 1471   7.370   2.190   1.740
  998FAD   ADN1 1472   7.280   2.230   1.530
    1MET     CA 1473   8.200   1.610  12.220
    2PRO     CA 1474   7.970   1.880  12.320
    3HIS     CA 1475   7.790   2.030  12.580
    4ARG     CA 1476   7.890   2.040  12.820
    5THR     CA 1477   7.680   2.050  13.130
    6ILE     CA 1478   7.850   1.960  13.420
    7HIS     CA 1479   7.750   1.920  13.740
    8LEU     CA 1480   7.980   1.890   0.050
    9PHE     CA 1481   7.840   1.760   0.280
   10ARG     CA 1482   7.780   1.800   0.600
   11LYS     CA 1483   7.540   1.930   0.670
   12GLY     CA 1484   7.290   1.750   0.650
   13LEU     CA 1485   7.220   1.460   0.610
   14ARG     CA 1486   7.000   1.410   0.380
   15LEU     CA 1487   6.890   1.620   0.230
   16HIS     CA 1488   6.530   1.660   0.220
   17ASP     CA 1489   6.520   1.990   0.170
   18ASN     CA 1490   6.770   2.150   0.310
   19PRO     CA 1491   6.940   2.360   0.210
   20THR     CA 1492   7.060   2.370  13.790
   21LEU     CA 1493   6.940   2.150  13.620
   22LEU     CA 1494   7.080   2.030  13.420
   23ALA     CA 1495   6.930   1.900  13.140
   24ALA     CA 1496   6.710   2.060  13.070
   25LEU     CA 1497   6.590   2.110  12.770
   26GLU     CA 1498   6.750   2.370  12.640
   27SER     CA 1499   7.090   2.290  12.710
   28SER     CA 1500   7.140   2.000  12.560
   29GLU     CA 1501   7.380   1.790  12.600
   30THR     CA 1502   7.580   1.610  12.740
   31ILE     CA 1503   7.580   1.560  13.020
   32TYR     CA 1504   7.750   1.320  13.260
   33PRO     CA 1505   7.650   1.370  13.530
   34VAL     CA 1506   7.900   1.310  13.790
   35TYR     CA 1507   8.000   1.110   0.110
   36VAL     CA 1508   8.240   1.210   0.350
   37LEU     CA 1509   8.490   1.000   0.530
   38ASP     CA 1510   8.730   1.080   0.740
   39ARG     CA 1511   8.880   1.310   0.880
   40ARG     CA 1512   8.860   1.590   0.880
   41PHE     CA 1513   8.510   1.690   0.840
   42LEU     CA 1514   8.320   1.580   1.080
   43ALA     CA 1515   8.370   1.770   1.330
   44SER     CA 1516   8.640   1.940   1.360
   45ALA     CA 1517   8.860   1.780   1.350
   46MET     CA 1518   8.820   1.500   1.360
   47HIS     CA 1519   8.600   1.450   1.630
   48ILE     CA 1520   8.570   1.100   1.800
   49GLY     CA 1521   8.440   0.850   1.810
   50ALA     CA 1522   8.290   0.780   2.060
   51LEU     CA 1523   7.990   0.800   1.960
   52ARG     CA 1524   7.930   0.920   1.710
   53TRP     CA 1525   8.110   0.640   1.490
   54HIS     CA 1526   7.840   0.450   1.570
   55PHE     CA 1527   7.560   0.710   1.400
   56LEU     CA 1528   7.650   0.700   1.170
   57LEU     CA 1529   7.490   0.320   1.090
   58GLN     CA 1530   7.220   0.470   1.060
   59SER     CA 1531   7.230   0.740   0.860
   60LEU     CA 1532   7.450   0.470   0.610
   61GLU     CA 1533   7.150   0.320   0.550
   62ASPP    CA 1534   6.960   0.480   0.520
   63LEU     CA 1535   7.110   0.710   0.280
   64HIS     CA 1536   7.120   0.500   0.000
   65LYS     CA 1537   6.810   0.420   0.010
   66ASN     CA 1538   6.670   0.730  13.880
   67LEU     CA 1539   6.850   0.790  13.620
   68SER     CA 1540   6.770   0.520  13.440
   69ARG     CA 1541   6.520   0.520  13.310
   70LEU     CA 1542   6.530   0.870  13.190
   71GLY     CA 1543   6.920   0.860  13.070
   72ALA     CA 1544   7.110   0.790  13.320
   73ARG     CA 1545   7.330   0.710  13.370
   74LEU     CA 1546   7.640   0.840  13.480
   75LEU     CA 1547   7.920   0.710  13.650
   76VAL     CA 1548   8.020   0.600   0.010
   77ILE     CA 1549   8.320   0.730   0.200
   78GLN     CA 1550   8.650   0.900   0.060
   79GLY     CA 1551   8.960   1.030   0.230
   80GLU     CA 1552   9.130   1.180   0.050
   81TYR     CA 1553   9.060   1.460  13.900
   82GLU     CA 1554   9.270   1.570  13.660
   83SER     CA 1555   9.020   1.630  13.440
   84VAL     CA 1556   8.720   1.430  13.500
   85LEU     CA 1557   8.770   1.150  13.330
   86ARG     CA 1558   9.000   1.190  13.140
   87ASP     CA 1559   9.070   1.240  12.850
   88HIS     CA 1560   9.060   1.550  12.810
   89VAL     CA 1561   9.210   1.800  12.680
   90GLN     CA 1562   8.960   1.890  12.460
   91LYS     CA 1563   8.700   1.780  12.460
   92TRP     CA 1564   8.480   1.960  12.580
   93ASN     CA 1565   8.340   2.200  12.770
   94ILE     CA 1566   8.110   2.380  12.650
   95THR     CA 1567   7.990   2.630  12.860
   96GLN     CA 1568   7.910   2.480  13.080
   97VAL     CA 1569   7.940   2.460  13.350
   98THR     CA 1570   7.660   2.400  13.610
   99LEU     CA 1571   7.750   2.500   0.010
  100ASP     CA 1572   7.670   2.700   0.340
  101ALA     CA 1573   7.850   2.790   0.500
  102GLU     CA 1574   8.070   2.720   0.690
  103MET     CA 1575   8.290   2.850   0.660
  104GLU     CA 1576   8.550   2.890   0.810
  105PRO     CA 1577   8.780   2.790   0.890
  106PHE     CA 1578   8.920   2.540   1.050
  107TYR     CA 1579   9.220   2.530   0.920
  108LYS     CA 1580   9.090   2.350   0.640
  109GLU     CA 1581   8.880   2.280   0.550
  110MET     CA 1582   8.680   2.540   0.470
  111GLU     CA 1583   8.740   2.760   0.260
  112ALA     CA 1584   8.990   2.740   0.140
  113ASN     CA 1585   9.050   2.450   0.030
  114ILE     CA 1586   8.770   2.370  13.730
  115ARG     CA 1587   8.620   2.600  13.500
  116ARG     CA 1588   8.790   2.490  13.240
  117LEU     CA 1589   8.750   2.240  13.200
  118GLY     CA 1590   8.870   2.090  12.910
  119ALA     CA 1591   8.880   2.280  12.760
  120GLU     CA 1592   8.820   2.440  12.600
  121LEU     CA 1593   8.530   2.630  12.620
  122GLY     CA 1594   8.510   2.680  12.880
  123PHE     CA 1595   8.430   2.860  13.100
  124GLU     CA 1596   8.160   2.890  13.300
  125VAL     CA 1597   7.800   2.940  13.310
  126LEU     CA 1598   7.580   2.880  13.600
  127SER     CA 1599   7.840   2.950  13.810
  128ARG     CA 1600   7.890   3.100   0.240
  129VAL     CA 1601   7.570   3.190   0.440
  130GLY     CA 1602   7.310   3.100   0.590
  131HIS     CA 1603   7.080   2.830   0.620
  132SER     CA 1604   6.780   2.690   0.790
  133LEU     CA 1605   6.630   2.870   0.980
  134TYR     CA 1606   6.620   3.150   0.950
  135ASP     CA 1607   6.760   3.300   0.760
  136THR     CA 1608   6.940   3.550   0.780
  137LYS     CA 1609   6.780   3.800   0.580
  138ARG     CA 1610   6.780   4.070   0.780
  139ILE     CA 1611   6.810   4.010   1.060
  140LEU     CA 1612   7.110   4.300   1.100
  141ASP     CA 1613   6.910   4.520   1.050
  142LEU     CA 1614   6.770   4.690   1.340
  143ASN     CA 1615   7.010   4.850   1.400
  144GLY     CA 1616   7.310   4.690   1.380
  145GLY     CA 1617   7.410   4.490   1.380
  146SER     CA 1618   7.450   4.370   1.760
  147PRO     CA 1619   7.580   4.120   1.640
  148PRO     CA 1620   7.280   3.900   1.740
  149LEU     CA 1621   7.020   3.990   1.970
  150THR     CA 1622   6.750   3.860   2.140
  151TYR     CA 1623   6.660   3.480   2.270
  152LYS     CA 1624   6.370   3.590   2.180
  153ARG     CA 1625   6.230   3.600   1.920
  154PHE     CA 1626   6.490   3.490   1.660
  155LEU     CA 1627   6.580   3.790   1.630
  156HIS     CA 1628   6.550   4.110   1.770
  157ILE     CA 1629   6.290   4.200   1.710
  158LEU     CA 1630   6.150   4.050   1.490
  159SER     CA 1631   6.070   3.750   1.360
  160GLN     CA 1632   5.900   3.840   1.080
  161LEU     CA 1633   5.810   3.700   0.810
  162GLY     CA 1634   5.740   3.430   0.780
  163ASP     CA 1635   5.940   3.200   0.890
  164PRO     CA 1636   5.900   2.860   0.860
  165GLU     CA 1637   5.880   2.780   0.550
  166VAL     CA 1638   5.980   2.690   0.200
  167PRO     CA 1639   5.980   2.350   0.150
  168VAL     CA 1640   6.190   2.210  13.840
  169ARG     CA 1641   5.980   1.860  13.830
  170ASN     CA 1642   6.060   1.600  13.680
  171LEU     CA 1643   6.300   1.520  13.540
  172THR     CA 1644   6.310   1.490  13.230
  173ALA     CA 1645   6.250   1.300  13.020
  174GLU     CA 1646   6.380   1.180  12.760
  175ASP     CA 1647   6.660   1.180  12.710
  176PHE     CA 1648   6.890   1.380  12.860
  177GLN     CA 1649   6.870   1.630  12.710
  178ARG     CA 1650   6.950   1.560  12.410
  179CYS     CA 1651   7.250   1.380  12.460
  180MET     CA 1652   7.330   1.230  12.710
  181SER     CA 1653   7.360   0.940  12.640
  182PRO     CA 1654   7.370   0.720  12.900
  183GLU     CA 1655   7.180   0.450  12.900
  184PRO     CA 1656   7.150   0.210  13.050
  185GLY     CA 1657   7.350  13.870  13.150
  186LEU     CA 1658   7.300  13.650  13.340
  187ALA     CA 1659   7.540  13.550  13.490
  188GLU     CA 1660   7.780  13.780  13.580
  189ARG     CA 1661   7.900  13.790  13.880
  190TYR     CA 1662   8.010   0.130   0.140
  191ARG     CA 1663   8.340   0.220   0.110
  192VAL     CA 1664   8.480   0.100   0.450
  193PRO     CA 1665   8.520   0.200   0.710
  194VAL     CA 1666   8.390   0.020   0.950
  195PRO     CA 1667   8.290   0.280   1.160
  196ALA     CA 1668   8.470   0.270   1.380
  197ASP     CA 1669   8.810   0.100   1.250
  198LEU     CA 1670   8.750  13.770   1.440
  199GLU     CA 1671   8.690  13.840   1.710
  200ILE     CA 1672   8.410  13.740   1.870
  201PRO     CA 1673   8.270  13.880   2.000
  202PRO     CA 1674   8.140   0.290   2.040
  203GLN     CA 1675   7.900   0.350   2.220
  204SER     CA 1676   7.620   0.410   2.130
  205LEU     CA 1677   7.460   0.430   2.380
  206SER     CA 1678   7.150   0.260   2.340
  207PRO     CA 1679   7.080   0.240   2.030
  208TRP     CA 1680   7.000   0.470   1.930
  209THR     CA 1681   6.870   0.610   1.640
  210GLY     CA 1682   6.810   0.540   1.270
  211GLY     CA 1683   6.720   0.710   1.040
  212GLU     CA 1684   6.520   0.990   0.910
  213THR     CA 1685   6.420   1.240   0.770
  214GLU     CA 1686   6.140   1.270   0.940
  215GLY     CA 1687   6.170   1.160   1.210
  216LEU     CA 1688   6.120   1.240   1.480
  217ARG     CA 1689   5.860   1.330   1.670
  218ARG     CA 1690   5.610   1.240   1.390
  219LEU     CA 1691   5.440   1.420   1.320
  220GLU     CA 1692   5.230   1.550   1.520
  221GLN     CA 1693   5.290   1.670   1.710
  222HIS     CA 1694   5.620   1.800   1.670
  223LEU     CA 1695   5.660   1.940   1.850
  224THR     CA 1696   5.490   1.990   2.150
  225ASP     CA 1697   5.670   1.720   2.330
  226GLN     CA 1698   5.460   1.730   2.610
  227GLY     CA 1699   5.380   1.840   2.860
  228TRP     CA 1700   5.250   2.170   2.970
  229VAL     CA 1701   5.500   2.370   3.080
  230ALA     CA 1702   5.370   2.600   3.250
  231ASN     CA 1703   5.260   2.850   3.450
  232PHE     CA 1704   5.520   2.970   3.580
  233THR     CA 1705   5.800   2.750   3.550
  234LYS     CA 1706   5.730   2.510   3.760
  235PRO     CA 1707   5.850   2.210   3.580
  236ARG     CA 1708   6.100   2.280   3.370
  237THR     CA 1709   6.340   2.530   3.460
  238ILE     CA 1710   6.440   2.410   3.680
  239PRO     CA 1711   6.290   2.190   3.830
  240ASN     CA 1712   6.350   1.900   3.650
  241SER     CA 1713   6.200   1.600   3.560
  242LEU     CA 1714   5.880   1.690   3.450
  243LEU     CA 1715   5.810   1.740   3.070
  244PRO     CA 1716   5.930   1.810   2.790
  245SER     CA 1717   6.090   1.600   2.590
  246THR     CA 1718   6.400   1.660   2.560
  247THR     CA 1719   6.260   1.850   2.240
  248GLY     CA 1720   6.520   1.860   2.100
  249LEU     CA 1721   6.710   1.770   1.900
  250SER     CA 1722   7.010   1.680   1.900
  251PRO     CA 1723   7.020   1.400   1.770
  252TYR     CA 1724   7.000   1.460   1.460
  253PHE     CA 1725   7.080   1.810   1.430
  254SER     CA 1726   7.430   1.760   1.460
  255MET     CA 1727   7.410   1.600   1.110
  256GLY     CA 1728   7.210   1.610   1.020
  257CYS     CA 1729   6.900   1.610   0.960
  258LEU     CA 1730   6.630   1.740   1.020
  259SER     CA 1731   6.340   1.890   0.830
  260VAL     CA 1732   6.420   2.150   0.840
  261ARG     CA 1733   6.120   2.370   0.840
  262THR     CA 1734   5.830   2.200   0.810
  263PHE     CA 1735   5.640   2.350   1.070
  264PHE     CA 1736   5.730   2.260   1.350
  265GLN     CA 1737   5.480   2.430   1.610
  266ARG     CA 1738   5.480   2.660   1.650
  267LEU     CA 1739   5.750   2.820   1.740
  268SER     CA 1740   5.690   3.080   1.880
  269ASN     CA 1741   5.360   2.980   2.030
  270ILE     CA 1742   5.470   2.770   2.220
  271TYR     CA 1743   5.740   2.840   2.350
  272ALA     CA 1744   5.700   3.150   2.420
  273GLN     CA 1745   5.510   3.230   2.560
  274ALA     CA 1746   5.210   3.100   2.560
  275LYS     CA 1747   5.260   2.750   2.720
  276HIS     CA 1748   5.490   2.690   2.730
  277HIS     CA 1749   5.720   2.850   2.880
  278SER     CA 1750   5.580   3.070   3.070
  279LEU     CA 1751   5.790   3.210   3.220
  280PRO     CA 1752   6.050   3.160   3.280
  281PRO     CA 1753   6.420   3.210   3.120
  282VAL     CA 1754   6.410   3.010   2.900
  283SER     CA 1755   6.160   3.190   2.630
  284LEU     CA 1756   6.250   3.150   2.380
  285GLN     CA 1757   6.510   2.990   2.340
  286GLY     CA 1758   6.570   2.690   2.360
  287GLN     CA 1759   6.590   2.470   2.300
  288LEU     CA 1760   6.620   2.330   1.990
  289LEU     CA 1761   6.660   2.640   1.830
  290TRP     CA 1762   7.000   2.780   1.850
  291ARG     CA 1763   7.070   2.720   1.590
  292GLU     CA 1764   7.220   2.900   1.470
  293PHE     CA 1765   7.320   3.190   1.670
  294PHE     CA 1766   7.600   3.230   1.660
  295TYR     CA 1767   7.620   3.130   1.320
  296THR     CA 1768   7.520   3.440   1.170
  297VAL     CA 1769   7.790   3.650   1.270
  298ALA     CA 1770   8.010   3.480   1.210
  299SER     CA 1771   7.970   3.390   0.900
  300ALA     CA 1772   7.890   3.690   0.750
  301THR     CA 1773   8.100   3.890   0.850
  302GLN     CA 1774   8.350   3.740   1.000
  303ASN     CA 1775   8.570   3.640   1.250
  304PHE     CA 1776   8.550   3.400   1.520
  305THR     CA 1777   8.730   3.200   1.730
  306GLN     CA 1778   8.870   3.270   1.940
  307MET     CA 1779   9.020   3.570   1.870
  308ALA     CA 1780   8.880   3.730   1.770
  309GLY     CA 1781   8.880   4.010   1.720
  310ASN     CA 1782   8.550   4.080   1.670
  311PRO     CA 1783   8.530   4.210   2.060
  312ILE     CA 1784   8.390   4.000   2.150
  313CYS     CA 1785   8.520   3.680   2.250
  314LEU     CA 1786   8.800   3.740   2.370
  315GLN     CA 1787   8.980   3.810   2.620
  316ILE     CA 1788   9.150   3.560   2.780
  317HIS     CA 1789   9.320   3.540   3.050
  318TRP     CA 1790   9.300   3.320   3.200
  319TYR     CA 1791   9.410   3.020   3.330
  320GLU     CA 1792   9.540   3.080   3.570
  321ASP     CA 1793   9.550   2.880   3.800
  322ALA     CA 1794   9.430   2.580   3.640
  323GLU     CA 1795   9.570   2.380   3.550
  324ARG     CA 1796   9.470   2.120   3.430
  325LEU     CA 1797   9.160   1.990   3.320
  326HIS     CA 1798   8.990   1.900   3.590
  327LYS     CA 1799   8.690   1.930   3.620
  328TRP     CA 1800   8.600   1.690   3.420
  329LYS     CA 1801   8.810   1.520   3.250
  330THR     CA 1802   8.730   1.260   3.520
  331ALA     CA 1803   8.670   1.350   3.790
  332GLN     CA 1804   8.610   1.330   4.050
  333THR     CA 1805   8.650   1.630   4.160
  334GLY     CA 1806   8.450   1.760   4.380
  335PHE     CA 1807   8.180   1.830   4.360
  336PRO     CA 1808   7.980   1.630   4.180
  337TRP     CA 1809   7.810   1.750   3.940
  338ILE     CA 1810   7.840   1.640   3.630
  339ASP     CA 1811   8.130   1.600   3.610
  340ALA     CA 1812   8.210   1.340   3.540
  341ILE     CA 1813   8.240   1.060   3.530
  342MET     CA 1814   8.420   0.960   3.290
  343THR     CA 1815   8.510   1.180   3.090
  344GLN     CA 1816   8.260   1.260   2.880
  345LEU     CA 1817   7.970   1.160   2.960
  346ARG     CA 1818   7.940   0.870   3.000
  347GLN     CA 1819   7.760   0.690   2.870
  348GLU     CA 1820   7.630   0.790   2.630
  349GLY     CA 1821   7.590   1.120   2.590
  350TRP     CA 1822   7.460   1.240   2.790
  351ILE     CA 1823   7.320   1.530   2.830
  352HIS     CA 1824   7.020   1.680   2.820
  353HIS     CA 1825   6.880   1.840   3.100
  354LEU     CA 1826   7.060   1.870   3.330
  355ALA     CA 1827   7.340   1.980   3.250
  356ARG     CA 1828   7.240   2.230   3.080
  357HIS     CA 1829   7.280   2.490   3.200
  358ALA     CA 1830   7.570   2.410   3.420
  359VAL     CA 1831   7.820   2.390   3.260
  360ALA     CA 1832   8.020   2.600   3.350
  361CYS     CA 1833   8.040   2.670   3.630
  362PHE     CA 1834   8.300   2.580   3.770
  363LEU     CA 1835   8.530   2.590   3.560
  364THR     CA 1836   8.550   2.890   3.450
  365ARG     CA 1837   8.440   3.050   3.690
  366GLY     CA 1838   8.560   2.870   3.960
  367ASP     CA 1839   8.810   2.630   4.010
  368LEU     CA 1840   8.950   2.600   3.790
  369TRP     CA 1841   9.010   2.870   3.560
  370ILE     CA 1842   9.000   2.820   3.240
  371SER     CA 1843   8.960   2.910   2.890
  372TRP     CA 1844   8.660   2.850   2.650
  373GLU     CA 1845   8.930   2.730   2.390
  374GLU     CA 1846   8.980   2.480   2.550
  375GLY     CA 1847   8.700   2.370   2.670
  376MET     CA 1848   8.530   2.310   2.360
  377LYS     CA 1849   8.660   2.150   2.180
  378VAL     CA 1850   8.600   1.850   2.450
  379PHE     CA 1851   8.300   1.810   2.250
  380GLU     CA 1852   8.340   1.640   2.060
  381GLU     CA 1853   8.410   1.350   2.110
  382LEU     CA 1854   8.070   1.200   2.260
  383LEU     CA 1855   7.940   1.460   2.300
  384LEU     CA 1856   7.780   1.580   2.090
  385ASP     CA 1857   7.800   1.830   1.990
  386ALA     CA 1858   7.900   2.000   1.730
  387ASP     CA 1859   7.970   2.020   1.470
  388TYR     CA 1860   8.020   2.340   1.420
  389SER     CA 1861   7.770   2.490   1.500
  390ILE     CA 1862   7.730   2.530   1.820
  391ASN     CA 1863   8.040   2.530   1.900
  392ALA     CA 1864   8.100   2.800   1.940
  393GLY     CA 1865   7.950   2.990   2.150
  394ASN     CA 1866   7.910   2.800   2.380
  395TRP     CA 1867   8.030   2.960   2.620
  396MET     CA 1868   8.000   3.250   2.600
  397TRP     CA 1869   7.680   3.300   2.780
  398LEU     CA 1870   7.720   3.300   3.060
  399SER     CA 1871   8.090   3.320   3.080
  400ALA     CA 1872   8.170   3.550   2.940
  401SER     CA 1873   8.150   3.730   2.670
  402ALA     CA 1874   7.890   3.740   2.500
  403PHE     CA 1875   7.640   3.780   2.550
  404PHE     CA 1876   7.570   3.790   2.920
  405HIS     CA 1877   7.720   3.800   3.160
  406HIS     CA 1878   7.840   3.680   3.420
  407TYR     CA 1879   8.030   3.840   3.650
  408THR     CA 1880   8.010   3.680   3.930
  409ARG     CA 1881   7.780   3.460   4.170
  410ILE     CA 1882   7.700   3.210   4.120
  411PHE     CA 1883   7.500   3.020   3.940
  412CYS     CA 1884   7.350   2.710   4.020
  413PRO     CA 1885   7.460   2.590   4.290
  414VAL     CA 1886   7.290   2.440   4.550
  415ARG     CA 1887   7.040   2.300   4.410
  416PHE     CA 1888   7.060   2.240   4.110
  417GLY     CA 1889   6.780   2.040   4.010
  418LYS     CA 1890   6.670   1.870   4.040
  419ARG     CA 1891   6.480   1.820   4.390
  420THR     CA 1892   6.730   1.590   4.470
  421ASP     CA 1893   6.660   1.450   4.740
  422PRO     CA 1894   6.610   1.160   4.690
  423GLU     CA 1895   6.720   1.080   4.390
  424GLY     CA 1896   6.900   1.110   4.200
  425GLN     CA 1897   6.900   1.170   3.930
  426TYR     CA 1898   7.160   1.210   3.770
  427ILE     CA 1899   7.520   1.100   3.800
  428ARG     CA 1900   7.540   0.850   3.940
  429LYS     CA 1901   7.790   0.690   3.840
  430TYR     CA 1902   8.120   0.640   3.870
  431LEU     CA 1903   8.410   0.710   3.960
  432PRO     CA 1904   8.420   0.760   4.260
  433VAL     CA 1905   8.200   0.590   4.450
  434LEU     CA 1906   7.860   0.640   4.430
  435LYS     CA 1907   7.670   0.480   4.420
  436ASN     CA 1908   7.540   0.370   4.730
  437PHE     CA 1909   7.450   0.630   4.850
  438PRO     CA 1910   7.160   0.620   4.930
  439THR     CA 1911   6.890   0.830   4.900
  440LYS     CA 1912   7.070   1.200   4.960
  441TYR     CA 1913   7.120   1.250   4.710
  442ILE     CA 1914   7.380   1.420   4.590
  443TYR     CA 1915   7.600   1.590   4.660
  444GLU     CA 1916   7.660   1.530   4.970
  445PRO     CA 1917   7.950   1.490   5.070
  446TRP     CA 1918   7.940   1.570   5.370
  447THR     CA 1919   7.680   1.480   5.600
  448ALA     CA 1920   7.620   1.190   5.730
  449SER     CA 1921   7.400   0.990   5.750
  450GLU     CA 1922   7.440   0.630   5.670
  451GLU     CA 1923   7.510   0.620   5.340
  452GLU     CA 1924   7.780   0.680   5.280
  453GLN     CA 1925   7.980   0.540   5.490
  454ARG     CA 1926   7.960   0.210   5.410
  455GLN     CA 1927   7.960   0.060   5.170
  456ALA     CA 1928   7.880   0.260   4.940
  457GLY     CA 1929   7.990   0.490   4.920
  458CYS     CA 1930   8.250   0.600   5.110
  459ILE     CA 1931   8.320   0.890   5.070
  460ILE     CA 1932   8.470   1.030   5.210
  461GLY     CA 1933   8.470   1.360   5.200
  462ARG     CA 1934   8.770   1.430   5.210
  463ASP     CA 1935   8.930   1.240   5.000
  464TYR     CA 1936   8.750   1.110   4.810
  465PRO     CA 1937   8.550   1.370   4.710
  466PHE     CA 1938   8.730   1.610   4.740
  467PRO     CA 1939   8.940   1.720   4.580
  468MET     CA 1940   8.880   2.040   4.500
  469VAL     CA 1941   9.220   2.180   4.510
  470ASN     CA 1942   9.250   2.490   4.550
  471HIS     CA 1943   9.350   2.600   4.200
  472LYS     CA 1944   9.240   2.840   4.190
  473GLU     CA 1945   9.030   2.940   4.370
  474ALA     CA 1946   8.810   3.030   4.310
  475SER     CA 1947   8.510   2.950   4.430
  476ASP     CA 1948   8.370   3.250   4.630
  477ARG     CA 1949   8.700   3.520   4.540
  478ASN     CA 1950   8.650   3.560   4.240
  479LEU     CA 1951   8.800   3.880   4.150
  480GLN     CA 1952   8.970   3.890   3.950
  481LEU     CA 1953   9.000   3.800   3.640
  482MET     CA 1954   8.800   3.970   3.510
  483ARG     CA 1955   8.790   4.250   3.600
  484ARG     CA 1956   8.860   4.430   3.310
  485VAL     CA 1957   8.750   4.240   3.040
  486ARG     CA 1958   8.550   4.570   2.950
  487GLU     CA 1959   8.660   4.800   2.870
  488GLU     CA 1960   8.980   4.810   2.850
  489GLN     CA 1961   9.120   4.550   2.890
  490ARG     CA 1962   8.970   4.320   2.630
  491GLY     CA 1963   8.650   4.240   2.560
  492THR     CA 1964   8.440   4.450   2.440
  493ALA     CA 1965   8.170   4.340   2.440
  494GLN     CA 1966   7.910   4.330   2.260
  495LEU     CA 1967   7.700   4.230   2.310
  496THR     CA 1968   7.480   4.340   2.550
  497ARG     CA 1969   7.650   4.580   2.710
  999W        W 1970  12.610   5.750   4.260
 1000W        W 1971   8.840  10.560  11.630
 1001W        W 1972   5.750   0.780   1.740
 1002W        W 1973   1.040  11.160   0.660
 1003W        W 1974  11.460   5.980   3.710
 1004W        W 1975   0.340   0.910   5.790
 1005W        W 1976   0.030   8.160   6.950
 1006W        W 1977  10.300   1.390   9.690
 1007W        W 1978   8.140  10.870   9.400
 1008W        W 1979   0.340  12.790   6.720
 1009W        W 1980   0.580   2.270   7.100
 1010W        W 1981   1.350   5.190  13.190
 1011W        W 1982  10.170  11.690   1.250
 1012W        W 1983  12.410  10.540   9.320
 1013W        W 1984   9.230   0.620   7.430
 1014W        W 1985   5.770   4.400  11.130
 1015W        W 1986   6.340   7.130   9.630
 1016W        W 1987   8.080   6.700   6.780
 1017W        W 1988   4.330  12.740   6.190
 1018W        W 1989   1.590   8.390   1.270
 1019W        W 1990   4.110   3.270   7.860
 1020W        W 1991   2.320  10.190  13.890
 1021W        W 1992  10.380   9.670  11.020
 1022W        W 1993  11.430   8.640  10.990
 1023W        W 1994   1.330   4.540   5.420
 1024W        W 1995   6.090   3.350  11.830
 1025W        W 1996  11.830  10.910  11.230
 1026W        W 1997   1.540   5.400   2.590
 1027W        W 1998   0.420  13.570   3.610
 1028W        W 1999   8.930   3.630   0.370
 1029W        W 2000  13.670  12.350  10.400
 1030W        W 2001   8.690  13.720   6.870
 1031W        W 2002   9.180  13.640  12.030
 1032W        W 2003  13.530   8.260   7.850
 1033W        W 2004   6.600  13.300  12.690
 1034W        W 2005   3.880   3.430   4.930
 1035W        W 2006   0.360   9.560   2.460
 1036W        W 2007   7.300   6.180   2.480
 1037W        W 2008   9.920   1.280   4.210
 1038W        W 2009   7.080   0.760   6.680
 1039W        W 2010  12.760   7.030  11.560
 1040W        W 2011   0.790   9.740   0.090
 1041W        W 2012  10.100   4.370   5.350
 1042W        W 2013   8.670  13.510   4.830
 1043W        W 2014  11.680   7.950   4.180
 1044W        W 2015   7.230   5.840   5.500
 1045W        W 2016   3.060   2.590   1.760
 1046W        W 2017  13.710  10.400  12.250
 1047W        W 2018   6.960  13.910  11.910
 1048W        W 2019   8.980   4.310   5.470
 1049W        W 2020   9.000   1.060  10.210
 1050W        W 2021   5.350   5.000  10.600
 1051W        W 2022   4.410   3.010   3.150
 1052W        W 2023   6.160   9.190  12.910
 1053W        W 2024  13.150   6.490  13.030
 1054W        W 2025   0.360   0.140   8.890
 1055W        W 2026   4.000   7.730  11.270
 1056W        W 2027   4.260   9.270   8.010
 1057W        W 2028   5.050   7.180   9.360
 1058W        W 2029  10.790  12.470  10.170
 1059W        W 2030  13.820   4.990   8.900
 1060W        W 2031   1.250   7.420   8.070
 1061W        W 2032  12.730   1.760   0.660
 1062W        W 2033  11.290  12.600   7.500
 1063W        W 2034   2.790  13.520   8.750
 1064W        W 2035   0.930   8.440   9.720
 1065W        W 2036   6.610   6.020   7.530
 1066W        W 2037   1.070  10.680  11.300
 1067W        W 2038   5.190   9.640   7.460
 1068W        W 2039   4.020  12.840   1.640
 1069W        W 2040   6.440   4.900   8.550
 1070W        W 2041   8.970   5.400   2.900
 1071W        W 2042   0.680   1.870   8.680
 1072W        W 2043   8.170   3.220   8.540
 1073W        W 2044   0.470  13.340   4.780
 1074W        W 2045   4.700   9.980   4.320
 1075W        W 2046  13.330  10.260   6.680
 1076W        W 2047   5.650   5.780  10.100
 1077W        W 2048   9.220  13.190   2.520
 1078W        W 2049  12.250   7.630   2.450
 1079W        W 2050   0.390  10.060   1.310
 1080W        W 2051   9.330   6.420   5.300
 1081W        W 2052   8.490   6.790   0.270
 1082W        W 2053  11.350   2.330   4.150
 1083W        W 2054   3.050   0.330   7.770
 1084W        W 2055   5.110  12.720   7.620
 1085W        W 2056   9.410   7.570   5.000
 1086W        W 2057  13.650   9.880  13.870
 1087W        W 2058  10.130   1.880  13.250
 1088W        W 2059  12.740   4.220  12.470
 1089W        W 2060   2.750   7.300   7.950
 1090W        W 2061   5.500   0.730  11.070
 1091W        W 2062  10.620   3.590   9.080
 1092W        W 2063  13.060   8.700   3.500
 1093W        W 2064   1.240  12.910  10.120
 1094W        W 2065   2.280   9.980   8.240
 1095W        W 2066  10.890   0.960   4.020
 1096W        W 2067   4.100   9.900  13.420
 1097W        W 2068   7.570   8.060   6.530
 1098W        W 2069  13.900   3.520   3.020
 1099W        W 2070   1.620   5.610  11.690
 1100W        W 2071  13.060   1.150  13.680
 1101W        W 2072   4.300  11.250   1.830
 1102W        W 2073   5.730   5.160   9.300
 1103W        W 2074   5.020  11.870  10.750
 1104W        W 2075  12.620   1.320  11.540
 1105W        W 2076   3.620   2.960   2.410
 1106W        W 2077   4.030   3.500   8.790
 1107W        W 2078  13.210   1.100   0.430
 1108W        W 2079   7.890   2.270   0.470
 1109W        W 2080   9.700   2.650  11.610
 1110W        W 2081  11.720   3.800   7.360
 1111W        W 2082   8.390   0.150   6.560
 1112W        W 2083   8.990   4.280  10.550
 1113W        W 2084   3.560   7.700  11.610
 1114W        W 2085   5.380   2.740   0.080
 1115W        W 2086  13.800   0.900   3.630
 1116W        W 2087   1.730   4.620   0.460
 1117W        W 2088   2.390   9.870   0.960
 1118W        W 2089   1.960  12.370   1.140
 1119W        W 2090   0.450   2.940   6.520
 1120W        W 2091   8.960   1.090   7.450
 1121W        W 2092  12.170   6.760   5.410
 1122W        W 2093   0.460   3.590  12.210
 1123W        W 2094   6.970  10.870  13.070
 1124W        W 2095   5.350   9.690  11.540
 1125W        W 2096   8.030   3.480  13.870
 1126W        W 2097   5.100   6.950   0.870
 1127W        W 2098   2.760   2.500   2.620
 1128W        W 2099   5.270   9.800   0.490
 1129W        W 2100  11.890   0.420   4.440
 1130W        W 2101   5.030  11.200   8.240
 1131W        W 2102   9.370  10.190   5.040
 1132W        W 2103   5.280  10.470   5.680
 1133W        W 2104   2.060   5.000   3.580
 1134W        W 2105   4.050   5.280   1.580
 1135W        W 2106   1.270  13.800   6.300
 1136W        W 2107   1.340   1.330   9.710
 1137W        W 2108   7.790   2.970  11.920
 1138W        W 2109   7.270   4.520   3.420
 1139W        W 2110  12.610  10.500   8.160
 1140W        W 2111   1.820   8.960   8.890
 1141W        W 2112   0.090   7.300   8.390
 1142W        W 2113   9.980   0.020  10.950
 1143W        W 2114  13.400   2.680   8.820
 1144W        W 2115  10.890   4.960   6.360
 1145W        W 2116  12.910   7.730   0.220
 1146W        W 2117   6.170   2.030  12.390
 1147W        W 2118   5.740   9.270   3.620
 1148W        W 2119   5.780   5.600   8.990
 1149W        W 2120  10.560  10.180   5.770
 1150W        W 2121  11.020   6.380   8.530
 1151W        W 2122   4.260   7.420   8.890
 1152W        W 2123   6.430  11.490   6.010
 1153W        W 2124   4.830   0.270  10.380
 1154W        W 2125   3.790   5.500  13.290
 1155W        W 2126   4.930   7.560   3.810
 1156W        W 2127   3.340  13.720   4.730
 1157W        W 2128   2.920   5.750  11.320
 1158W        W 2129   9.080   6.680   6.250
 1159W        W 2130   1.110  12.680  11.690
 1160W        W 2131  10.480   4.610   5.540
 1161W        W 2132   4.670  11.640   4.440
 1162W        W 2133   4.260  12.370   9.310
 1163W        W 2134  12.850  10.400  12.330
 1164W        W 2135   5.770  11.420  13.280
 1165W        W 2136   7.070   8.010   0.720
 1166W        W 2137   3.150   3.180   1.970
 1167W        W 2138   1.670   9.110   7.300
 1168W        W 2139   2.570   2.500   4.420
 1169W        W 2140   4.970   7.090  13.000
 1170W        W 2141   8.800   0.590   1.540
 1171W        W 2142   5.580   7.110   0.770
 1172W        W 2143   1.260   5.010  10.160
 1173W        W 2144   4.180   7.640   5.790
 1174W        W 2145   8.200   7.850  11.310
 1175W        W 2146  12.840  10.560   9.610
 1176W        W 2147   6.580  12.690   2.380
 1177W        W 2148   5.870   3.040  10.390
 1178W        W 2149   8.030  11.250   0.510
 1179W        W 2150   3.900   6.600   1.040
 1180W        W 2151  11.130  12.320   8.350
 1181W        W 2152   4.490   7.670   0.930
 1182W        W 2153   4.660   9.540   7.890
 1183W        W 2154   0.770   6.720   5.840
 1184W        W 2155  13.360  13.590   7.120
 1185W        W 2156   3.610   6.270   5.930
 1186W        W 2157   5.410   3.930   8.030
 1187W        W 2158   7.030  10.470  10.180
 1188W        W 2159   3.170   8.140   3.600
 1189W        W 2160  13.360   7.860  12.070
 1190W        W 2161   9.660   0.520   7.160
 1191W        W 2162  11.500   8.900   5.810
 1192W        W 2163   7.630   8.400   5.230
 1193W        W 2164   8.860  12.690  11.120
 1194W        W 2165   1.510   6.870  12.270
 1195W        W 2166   3.080   5.050   9.590
 1196W        W 2167   1.580   2.420   4.790
 1197W        W 2168   3.090   8.880   8.850
 1198W        W 2169   0.910  12.110   1.990
 1199W        W 2170   4.960  11.250   5.680
 1200W        W 2171   4.180  10.120   9.520
 1201W        W 2172   3.900  13.700   6.190
 1202W        W 2173   0.910   0.850   9.690
 1203W        W 2174   9.530   5.910  12.790
 1204W        W 2175   9.190   3.340   6.900
 1205W        W 2176   0.810  11.830   3.970
 1206W        W 2177   3.620   9.240   0.060
 1207W        W 2178  10.630   1.200   3.020
 1208W        W 2179   0.660   5.540   3.090
 1209W        W 2180   6.460   0.300   6.860
 1210W        W 2181  11.180   2.880  11.690
 1211W        W 2182   0.610   7.200  12.690
 1212W        W 2183   8.910  12.790  10.460
 1213W        W 2184   3.180   8.390   8.740
 1214W        W 2185   1.070   0.740  10.980
 1215W        W 2186   0.040   3.490   5.150
 1216W        W 2187   6.120   9.500   7.850
 1217W        W 2188  13.590   1.270   1.520
 1218W        W 2189   3.880  12.420   8.940
 1219W        W 2190  13.000   5.400   6.670
 1220W        W 2191  12.230   5.850   8.350
 1221W        W 2192   6.230   4.040   4.550
 1222W        W 2193   8.520   6.070  13.270
 1223W        W 2194   4.150  11.770   3.510
 1224W        W 2195  12.630   7.570  10.900
 1225W        W 2196   4.000  13.190  11.690
 1226W        W 2197   9.580  12.840   8.170
 1227W        W 2198   3.020  12.350  12.500
 1228W        W 2199   6.590  11.520   3.340
 1229W        W 2200   5.560  11.540  13.880
 1230W        W 2201  12.700   4.850  11.070
 1231W        W 2202  10.660   9.100   9.960
 1232W        W 2203   1.250   2.320  12.160
 1233W        W 2204   2.090   3.390   0.640
 1234W        W 2205   3.770   8.530   9.910
 1235W        W 2206   0.980  10.560   7.330
 1236W        W 2207   2.630  11.930   3.360
 1237W        W 2208  10.190   4.780   2.080
 1238W        W 2209   5.450   7.290   2.010
 1239W        W 2210   6.340   4.380   9.460
 1240W        W 2211   5.150  11.760  11.610
 1241W        W 2212  12.640   4.690  12.330
 1242W        W 2213   2.760   3.180   3.730
 1243W        W 2214   8.360  10.890  13.910
 1244W        W 2215   5.950  13.630   6.950
 1245W        W 2216  10.750   2.680  10.710
 1246W        W 2217   3.050   2.840   2.310
 1247W        W 2218   5.400   6.450   9.500
 1248W        W 2219   8.980   7.770   4.060
 1249W        W 2220   5.440  13.120   3.090
 1250W        W 2221   0.570  12.310  10.040
 1251W        W 2222   7.020  11.360  13.180
 1252W        W 2223  12.490   6.240  13.180
 1253W        W 2224  10.440  12.820  12.160
 1254W        W 2225   5.800   5.700   0.980
 1255W        W 2226   4.970  12.630   6.240
 1256W        W 2227   4.400  10.580   7.380
 1257W        W 2228  11.350   0.430  11.180
 1258W        W 2229   4.710   2.600  10.270
 1259W        W 2230  13.100   3.120   6.200
 1260W        W 2231   2.710   5.300  13.600
 1261W        W 2232   9.700   6.900   7.920
 1262W        W 2233   1.150   3.380   1.230
 1263W        W 2234   3.640  12.880   6.050
 1264W        W 2235   9.550   4.350   2.720
 1265W        W 2236   0.810   3.920  11.390
 1266W        W 2237   7.960  11.880  13.510
 1267W        W 2238   1.710   3.320   6.830
 1268W        W 2239   0.550   5.060   6.370
 1269W        W 2240  12.580   5.550  12.510
 1270W        W 2241   4.460   4.280  11.850
 1271W        W 2242   3.580   6.390   4.990
 1272W        W 2243   4.530   7.220   2.020
 1273W        W 2244   1.750   8.250   7.960
 1274W        W 2245   3.070   5.130   9.050
 1275W        W 2246   3.690   0.070   3.510
 1276W        W 2247   9.680  13.020   5.660
 1277W        W 2248   9.990   0.750   6.280
 1278W        W 2249   2.080   4.390   7.930
 1279W        W 2250   6.430   2.630  11.550
 1280W        W 2251  11.750   8.410   2.720
 1281W        W 2252   4.500   1.180  13.260
 1282W        W 2253  11.080   7.690   5.640
 1283W        W 2254   8.830  10.040   7.300
 1284W        W 2255   8.610   5.330   5.650
 1285W        W 2256   8.750  10.380   6.890
 1286W        W 2257   9.430  12.410   9.150
 1287W        W 2258   4.630   0.140   9.620
 1288W        W 2259   9.520   8.970   1.690
 1289W        W 2260  10.770   1.690   2.870
 1290W        W 2261  11.340   4.610   8.260
 1291W        W 2262   7.240   9.270   2.930
 1292W        W 2263   0.140   8.200  10.940
 1293W        W 2264   8.110   7.520   1.580
 1294W        W 2265   1.950   0.880   4.610
 1295W        W 2266   2.340   6.090   7.770
 1296W        W 2267   9.080   3.870   7.230
 1297W        W 2268  13.550   7.740   3.610
 1298W        W 2269   0.650   0.960   0.470
 1299W        W 2270  11.000  10.280   1.620
 1300W        W 2271   1.920   4.400   4.060
 1301W        W 2272  11.870   6.200  10.580
 1302W        W 2273   3.980   7.290   6.010
 1303W        W 2274  10.300  10.610   9.240
 1304W        W 2275   3.740  13.140   2.670
 1305W        W 2276   2.040  10.170  12.640
 1306W        W 2277   8.110  10.460   2.670
 1307W        W 2278   0.900   6.270  12.010
 1308W        W 2279   0.920   3.630   0.080
 1309W        W 2280  10.170   8.030  12.170
 1310W        W 2281   0.770  13.370   1.930
 1311W        W 2282   4.530   7.830  12.030
 1312W        W 2283  11.400   2.090   3.700
 1313W        W 2284  13.390   0.720   7.830
 1314W        W 2285   3.310   2.470  13.110
 1315W        W 2286   2.790   6.600   8.520
 1316W        W 2287   3.930   0.040   4.170
 1317W        W 2288   4.680   7.940   7.040
 1318W        W 2289   5.750   8.410  10.450
 1319W        W 2290   0.650   1.900   9.780
 1320W        W 2291   9.780   5.940   1.320
 1321W        W 2292  12.620   5.010   4.900
 1322W        W 2293   8.920  11.290   9.670
 1323W        W 2294  12.100   2.260   0.600
 1324W        W 2295   2.940   9.340   8.160
 1325W        W 2296   7.040   7.460   2.830
 1326W        W 2297   0.590   2.620   1.340
 1327W        W 2298   4.760  13.310  12.720
 1328W        W 2299   0.160  13.830   7.180
 1329W        W 2300   0.680   8.100   2.520
 1330W        W 2301   0.890   6.870   3.720
 1331W        W 2302   8.160   8.470   5.940
 1332W        W 2303   5.310   1.120   9.040
 1333W        W 2304   5.300   1.540   5.690
 1334W        W 2305   2.110   0.190   9.380
 1335W        W 2306  12.100   5.020   4.660
 1336W        W 2307   5.330  12.000  10.380
 1337W        W 2308  11.270  11.440   5.390
 1338W        W 2309   4.470  10.010  12.460
 1339W        W 2310   4.420   3.120  13.120
 1340W        W 2311   5.920   7.490   5.200
 1341W        W 2312   6.160  10.890   9.740
 1342W        W 2313  12.640   6.970   2.830
 1343W        W 2314  10.080   0.470   7.330
 1344W        W 2315   7.870   7.330   8.490
 1345W        W 2316  11.820   7.960   8.920
 1346W        W 2317  13.430   7.320  10.680
 1347W        W 2318   7.980  10.550   4.110
 1348W        W 2319   8.430   9.520  10.480
 1349W        W 2320   7.700  10.010  13.080
 1350W        W 2321   4.800   6.530   7.640
 1351W        W 2322   8.840  11.650   6.540
 1352W        W 2323   5.140   1.200   8.210
 1353W        W 2324   9.660   3.310   2.810
 1354W        W 2325  11.980   5.480   4.950
 1355W        W 2326  11.330   9.600   9.860
 1356W        W 2327  12.070  13.180   3.980
 1357W        W 2328   2.690   8.200   1.890
 1358W        W 2329   4.230   9.550   2.150
 1359W        W 2330   0.440   5.970  11.950
 1360W        W 2331   2.080   7.890  11.420
 1361W        W 2332   8.900  11.070   4.780
 1362W        W 2333   8.230  10.470  11.030
 1363W        W 2334  12.430  10.300  13.740
 1364W        W 2335   1.860  13.080  12.280
 1365W        W 2336  11.730   9.800   5.340
 1366W        W 2337   9.200   1.080   8.800
 1367W        W 2338   1.590   7.450  13.660
 1368W        W 2339  11.970  11.920   6.210
 1369W        W 2340  12.600   7.480   8.500
 1370W        W 2341  13.510   2.220  11.910
 1371W        W 2342   0.070   5.670   7.450
 1372W        W 2343   5.720   5.790   6.490
 1373W        W 2344  12.530   2.080   1.270
 1374W        W 2345  11.660   9.940   4.450
 1375W        W 2346   6.240   5.980  10.680
 1376W        W 2347   3.080   1.470   8.620
 1377W        W 2348   7.820   4.630  10.730
 1378W        W 2349   9.810   3.300   7.960
 1379W        W 2350   1.350   4.000   8.300
 1380W        W 2351   8.110  11.130   4.200
 1381W        W 2352  11.350  11.000   2.050
 1382W        W 2353   6.190  11.380   8.100
 1383W        W 2354  11.490   1.390   1.180
 1384W        W 2355   0.770  11.140   9.480
 1385W        W 2356   9.740   4.500  11.660
 1386W        W 2357   2.750   0.570   1.460
 1387W        W 2358   8.050   4.140  13.290
 1388W        W 2359   8.180   9.440   3.840
 1389W        W 2360   6.110   9.350   2.820
 1390W        W 2361   2.500   7.290   4.370
 1391W        W 2362  12.630   9.080   1.630
 1392W        W 2363   8.920  10.810   6.650
 1393W        W 2364  13.300   1.270  13.210
 1394W        W 2365  13.380   5.440   7.340
 1395W        W 2366   0.740   9.350  11.640
 1396W        W 2367   9.000  13.680   6.430
 1397W        W 2368   8.080   4.630   5.600
 1398W        W 2369   6.930   2.060   9.900
 1399W        W 2370  10.940  12.260  10.840
 1400W        W 2371   9.760   1.280   3.780
 1401W        W 2372   7.780   9.670   4.050
 1402W        W 2373   7.850   1.420  10.940
 1403W        W 2374   2.630   8.900  10.680
 1404W        W 2375   2.270  10.980   3.000
 1405W        W 2376   4.410   5.230   2.380
 1406W        W 2377  12.320   4.100  13.310
 1407W        W 2378  12.890   4.960   9.980
 1408W        W 2379  11.260   9.990  12.590
 1409W        W 2380  13.380   4.960   7.180
 1410W        W 2381   3.730   1.880   0.730
 1411W        W 2382   2.050   0.910   3.160
 1412W        W 2383   2.700  10.760   7.070
 1413W        W 2384  11.750  12.690   6.520
 1414W        W 2385   1.920  13.470   4.310
 1415W        W 2386   0.120   8.220   8.070
 1416W        W 2387   6.290  11.800   0.470
 1417W        W 2388   3.120  13.630   6.360
 1418W        W 2389   0.190  13.770  11.150
 1419W        W 2390   7.090  12.550   3.170
 1420W        W 2391   9.960   0.080   1.880
 1421W        W 2392  11.360   2.480   8.990
 1422W        W 2393  12.250   5.280   9.270
 1423W        W 2394   7.100   4.160   3.710
 1424W        W 2395   1.560  11.270  12.870
 1425W        W 2396   9.290   9.910   4.120
 1426W        W 2397   7.820   3.340  12.250
 1427W        W 2398  11.240   2.230   0.050
 1428W        W 2399   4.730   0.420  12.860
 1429W        W 2400   9.060   6.240  12.980
 1430W        W 2401   6.460   6.600   5.040
 1431W        W 2402   8.740   2.540   7.860
 1432W        W 2403   8.500  12.840  10.740
 1433W        W 2404   9.570  11.810  11.430
 1434W        W 2405   2.950   3.450   7.470
 1435W        W 2406   0.770   0.270   5.180
 1436W        W 2407   3.310   2.140  10.550
 1437W        W 2408   6.080  10.470   1.740
 1438W        W 2409   1.000   3.070  12.630
 1439W        W 2410   7.350   7.860  10.150
 1440W        W 2411   4.080   8.520  12.270
 1441W        W 2412  12.140   9.840   8.750
 1442W        W 2413  10.340   1.590  12.900
 1443W        W 2414   0.780   1.210   6.120
 1444W        W 2415   4.110  13.170   1.170
 1445W        W 2416   3.660   0.820   9.200
 1446W        W 2417   4.410  13.720   8.610
 1447W        W 2418   2.990   1.530  12.830
 1448W        W 2419   0.240   9.690  13.830
 1449W        W 2420   2.010  13.070  13.590
 1450W        W 2421  10.550  12.920  10.250
 1451W        W 2422  12.150  10.620   0.710
 1452W        W 2423  13.120   9.740   3.150
 1453W        W 2424  10.080  11.050   5.690
 1454W        W 2425   2.540   0.500  13.410
 1455W        W 2426   0.130   4.030   8.800
 1456W        W 2427   3.410   9.580   8.190
 1457W        W 2428  11.590   7.070   5.210
 1458W        W 2429   0.180  10.550   1.370
 1459W        W 2430  10.740   0.780  10.210
 1460W        W 2431   2.600   7.580   3.410
 1461W        W 2432   8.960   0.930   3.980
 1462W        W 2433   9.500   0.950   2.170
 1463W        W 2434   9.510   3.060  13.380
 1464W        W 2435   4.600   2.120   3.120
 1465W        W 2436   9.540  13.570   9.640
 1466W        W 2437   2.430   7.940   4.530
 1467W        W 2438   0.180   3.140   2.100
 1468W        W 2439  12.510   5.250   8.320
 1469W        W 2440   3.740   3.710  10.340
 1470W        W 2441   8.040   6.520  10.770
 1471W        W 2442  10.620  10.360   3.270
 1472W        W 2443   9.430   3.950  11.250
 1473W        W 2444  11.710  11.000   0.600
 1474W        W 2445   1.720   4.650   9.670
 1475W        W 2446   1.570   7.760   7.960
 1476W        W 2447   4.220   5.410   4.100
 1477W        W 2448   4.520   6.060  10.470
 1478W        W 2449   9.030   4.180   1.280
 1479W        W 2450   8.860   5.160  11.570
 1480W        W 2451   6.670  12.450   6.250
 1481W        W 2452   7.070   1.680   6.400
 1482W        W 2453   1.760  12.400   1.670
 1483W        W 2454   2.990   4.520  12.030
 1484W        W 2455   4.480  12.300   1.680
 1485W        W 2456   4.990   1.440  13.260
 1486W        W 2457   7.460  10.130  12.600
 1487W        W 2458   2.470   2.840   2.380
 1488W        W 2459   6.610  11.280   2.410
 1489W        W 2460  12.650  10.240   5.950
 1490W        W 2461  11.810   6.980   0.430
 1491W        W 2462   1.080   8.250  13.220
 1492W        W 2463  12.290   1.700  11.730
 1493W        W 2464   0.500   4.330   7.530
 1494W        W 2465   4.510  10.490   9.220
 1495W        W 2466   0.010   3.840  10.280
 1496W        W 2467   8.300  10.840   2.440
 1497W        W 2468   1.400  10.340   9.330
 1498W        W 2469  13.570   3.550   7.470
 1499W        W 2470   9.960   7.690   9.500
 1500W        W 2471   5.130   2.610  12.760
 1501W        W 2472   1.600   3.700   4.490
 1502W        W 2473  10.150  13.670   0.450
 1503W        W 2474   8.080  12.930   1.460
 1504W        W 2475   3.770   8.260  13.570
 1505W        W 2476   9.000   5.520   5.320
 1506W        W 2477  11.470   2.730   6.490
 1507W        W 2478   6.800  10.010   1.820
 1508W        W 2479  10.620  11.230   8.880
 1509W        W 2480   3.260   2.410   7.600
 1510W        W 2481   9.100   0.160   5.870
 1511W        W 2482   2.960   3.760   9.970
 1512W        W 2483   7.500   1.990   6.110
 1513W        W 2484  13.290   2.230  10.360
 1514W        W 2485   0.490  13.430   4.130
 1515W        W 2486   6.740   0.940   7.460
 1516W        W 2487   7.610   5.470   2.300
 1517W        W 2488   5.770  12.750  12.530
 1518W        W 2489   2.920  11.740   2.370
 1519W        W 2490   9.090   6.950   6.710
 1520W        W 2491   8.690   5.240   0.140
 1521W        W 2492   8.770   0.610  10.300
 1522W        W 2493   0.920   6.420   0.030
 1523W        W 2494   8.120   2.190   5.320
 1524W        W 2495   8.340   9.820   9.970
 1525W        W 2496   5.290   4.300  12.910
 1526W        W 2497   2.700   1.550   1.350
 1527W        W 2498   0.120  11.440   3.710
 1528W        W 2499  11.760   7.640  13.070
 1529W        W 2500   6.910   9.010   2.580
 1530W        W 2501  13.920   2.680   8.700
 1531W        W 2502   9.320   7.850   8.110
 1532W        W 2503   8.290   6.780   9.560
 1533W        W 2504  11.730  13.660   5.150
 1534W        W 2505  10.730   0.140   3.580
 1535W        W 2506   7.620   6.550   4.090
 1536W        W 2507   2.340   5.880   8.230
 1537W        W 2508  12.840  12.250  10.060
 1538W        W 2509   5.720   4.920  11.590
 1539W        W 2510   0.680   6.900  10.610
 1540W        W 2511   1.290  10.340   2.510
 1541W        W 2512   9.060   3.510  12.770
 1542W        W 2513   0.270   5.560   4.990
 1543W        W 2514   5.250   6.670  11.180
 1544W        W 2515  12.380   0.670   2.660
 1545W        W 2516   9.720   0.590   9.970
 1546W        W 2517   4.400  12.640   0.460
 1547W        W 2518   4.050  10.060  11.590
 1548W        W 2519  13.900   0.410  13.850
 1549W        W 2520   5.950  12.860   8.850
 1550W        W 2521   1.540   6.300   6.300
 1551W        W 2522  11.330   7.350   3.540
 1552W        W 2523   2.150   8.480  12.860
 1553W        W 2524   1.230   8.470   2.570
 1554W        W 2525   6.130   6.160   1.760
 1555W        W 2526  10.430  11.460   5.770
 1556W        W 2527   0.350   8.090   5.600
 1557W        W 2528   8.530  10.020   0.950
 1558W        W 2529  13.780   6.780   9.330
 1559W        W 2530   5.630   2.500   5.460
 1560W        W 2531   6.540   9.310   7.520
 1561W        W 2532  12.010   5.320   8.400
 1562W        W 2533  12.680   2.250   9.190
 1563W        W 2534   3.390   1.100  11.420
 1564W        W 2535  12.050   0.990   7.480
 1565W        W 2536   5.830   8.350   9.210
 1566W        W 2537  13.040   9.270   2.360
 1567W        W 2538   7.930  10.810   4.980
 1568W        W 2539   3.520   7.470   7.600
 1569W        W 2540   3.020   0.740   3.380
 1570W        W 2541   4.550  11.120   0.250
 1571W        W 2542   7.900   1.420  11.440
 1572W        W 2543  10.070   2.610   6.880
 1573W        W 2544  11.220   1.170  13.200
 1574W        W 2545   1.570   8.180   2.790
 1575W        W 2546  11.140  12.960   6.660
 1576W        W 2547   9.510   9.170  12.230
 1577W        W 2548   9.490  11.000   8.130
 1578W        W 2549   9.540  11.470  13.630
 1579W        W 2550   7.480   9.630  10.170
 1580W        W 2551  11.740  13.190   2.670
 1581W        W 2552  12.130   6.490   7.280
 1582W        W 2553  12.350  13.640   3.110
 1583W        W 2554   5.060  13.000  12.480
 1584W        W 2555   9.880   0.300   4.110
 1585W        W 2556   3.030   2.770   3.430
 1586W        W 2557   3.000   9.890   6.850
 1587W        W 2558   9.950   9.630   2.960
 1588W        W 2559   0.800   9.270   6.350
 1589W        W 2560  13.900  10.270  11.220
 1590W        W 2561   5.450   4.840   6.370
 1591W        W 2562   4.360   1.840   9.870
 1592W        W 2563   7.110   3.120   9.680
 1593W        W 2564   9.440   4.270  13.510
 1594W        W 2565   7.200   0.310  10.500
 1595W        W 2566   7.690   6.840   8.520
 1596W        W 2567  12.560  11.550  11.100
 1597W        W 2568  11.880  12.360  12.720
 1598W        W 2569   3.150  12.530   7.370
 1599W        W 2570  13.200  13.620   9.770
 1600W        W 2571   0.210   0.830  12.110
 1601W        W 2572   6.780   4.670   6.670
 1602W        W 2573   9.730   1.580   8.350
 1603W        W 2574   7.810   7.820  10.400
 1604W        W 2575   9.420   0.030   9.320
 1605W        W 2576   8.210  12.850  11.980
 1606W        W 2577  13.340   4.420   5.880
 1607W        W 2578  11.640   0.200  12.370
 1608W        W 2579   2.920   2.200   9.260
 1609W        W 2580   1.570  12.700   6.270
 1610W        W 2581   2.920   3.300   4.780
 1611W        W 2582   3.330   7.490   1.780
 1612W        W 2583   5.850  10.300  10.230
 1613W        W 2584   1.090   1.500   6.360
 1614W        W 2585   7.480   7.930  11.870
 1615W        W 2586  11.130   9.690   5.960
 1616W        W 2587   4.330   3.210   4.300
 1617W        W 2588   5.360   0.560  12.340
 1618W        W 2589   9.590   1.220   4.610
 1619W        W 2590   6.950   5.390   0.300
 1620W        W 2591  10.230   2.430   4.230
 1621W        W 2592  11.210   6.550  12.780
 1622W        W 2593   3.830  11.800  12.820
 1623W        W 2594   9.260  12.790   0.000
 1624W        W 2595   1.570  10.370  12.770
 1625W        W 2596  13.590   6.160  11.550
 1626W        W 2597   1.930   0.350   2.720
 1627W        W 2598   3.090   8.240   7.570
 1628W        W 2599   3.950   7.970   1.200
 1629W        W 2600  11.860  11.500   9.330
 1630W        W 2601  13.780   4.010  11.030
 1631W        W 2602  11.190   4.410   3.300
 1632W        W 2603  12.870  11.660   2.230
 1633W        W 2604  12.670   7.100   4.530
 1634W        W 2605  13.310   7.370  12.440
 1635W        W 2606   9.620   1.100  12.240
 1636W        W 2607   7.050  12.560   6.680
 1637W        W 2608  10.840   1.600   5.380
 1638W        W 2609   7.380   6.110   4.070
 1639W        W 2610   5.070   4.440   3.910
 1640W        W 2611   9.150   0.070   4.300
 1641W        W 2612  13.750  12.320   9.600
 1642W        W 2613   4.160   7.510   7.950
 1643W        W 2614  11.130   2.350   7.390
 1644W        W 2615   8.770   5.440   6.790
 1645W        W 2616  10.340  10.140   1.070
 1646W        W 2617  11.480   2.990  13.420
 1647W        W 2618   0.480   8.120   9.760
 1648W        W 2619   5.890   9.630   9.410
 1649W        W 2620   7.000   9.130   8.090
 1650W        W 2621   8.640  10.810   3.420
 1651W        W 2622   4.890   8.750   9.400
 1652W        W 2623   4.420  11.100   2.960
 1653W        W 2624  13.330   0.840  13.450
 1654W        W 2625   2.080   0.710   0.080
 1655W        W 2626   4.060   5.450   3.640
 1656W        W 2627   2.390  12.690  11.470
 1657W        W 2628  13.680   5.810   0.690
 1658W        W 2629   3.620   3.530   9.630
 1659W        W 2630   9.120  13.020   3.510
 1660W        W 2631   2.760  10.960   0.260
 1661W        W 2632   9.870  10.830   1.570
 1662W        W 2633   2.620  13.490   1.940
 1663W        W 2634  10.610   1.520   9.290
 1664W        W 2635   7.960   6.230   0.310
 1665W        W 2636  13.450  10.830  10.500
 1666W        W 2637  13.300   7.820   9.910
 1667W        W 2638   2.590  12.200  10.470
 1668W        W 2639   1.410  10.290   1.500
 1669W        W 2640  11.020   2.530   6.340
 1670W        W 2641  11.100  11.380  12.430
 1671W        W 2642   0.200   5.230  13.890
 1672W        W 2643  12.220  11.230   4.300
 1673W        W 2644  11.450   6.910   4.740
 1674W        W 2645   6.260   9.620  11.620
 1675W        W 2646   8.680  11.920  12.970
 1676W        W 2647   5.420   8.440   5.890
 1677W        W 2648   5.230  10.370   6.320
 1678W        W 2649   1.360  13.240   7.390
 1679W        W 2650  10.960   0.290   9.070
 1680W        W 2651  12.510   9.850   5.610
 1681W        W 2652   6.570   3.470   3.800
 1682W        W 2653   4.700   8.190   8.550
 1683W        W 2654   1.100   7.980   0.560
 1684W        W 2655   7.110   5.240   7.940
 1685W        W 2656   9.450   3.900   4.180
 1686W        W 2657   9.080  11.580  13.610
 1687W        W 2658   0.850  10.530  10.330
 1688W        W 2659   9.960   7.310   4.150
 1689W        W 2660  13.690   8.550  10.390
 1690W        W 2661  13.660  13.650  12.910
 1691W        W 2662   3.090   7.710   7.750
 1692W        W 2663   1.130   7.110   5.990
 1693W        W 2664   4.130   7.530   8.440
 1694W        W 2665   5.010   9.370  10.330
 1695W        W 2666  12.630  12.160   5.040
 1696W        W 2667   8.090   4.030   8.800
 1697W        W 2668   8.470   1.070   6.160
 1698W        W 2669   3.310   3.670   6.590
 1699W        W 2670   2.220   1.730   8.550
 1700W        W 2671   9.100   4.960   6.620
 1701W        W 2672   1.370   8.280   3.890
 1702W        W 2673   7.090   4.990   5.180
 1703W        W 2674   4.010  13.900   8.800
 1704W        W 2675  13.130   5.260   2.460
 1705W        W 2676   8.200  11.280  10.710
 1706W        W 2677   1.680   0.070  11.480
 1707W        W 2678  10.540   1.230  10.230
 1708W        W 2679  12.530  11.810  13.120
 1709W        W 2680   9.610   9.000   3.600
 1710W        W 2681  11.130  10.130   2.210
 1711W        W 2682  13.770   4.990   4.230
 1712W        W 2683   1.950   5.140   8.510
 1713W        W 2684  12.600  12.560   4.570
 1714W        W 2685  11.020   1.890   3.320
 1715W        W 2686   5.300  12.820  11.120
 1716W        W 2687   7.600   1.610   6.460
 1717W        W 2688  10.580   2.230  13.190
 1718W        W 2689   5.870   4.230  11.590
 1719W        W 2690   8.720  13.360  10.400
 1720W        W 2691   2.830  10.040   5.200
 1721W        W 2692  10.040   8.710  10.050
 1722W        W 2693   4.790  13.560   8.870
 1723W        W 2694  11.370  11.690   3.260
 1724W        W 2695   2.770   0.250   2.460
 1725W        W 2696  10.720   0.920   1.250
 1726W        W 2697   3.530   0.090   6.420
 1727W        W 2698  10.910   0.390  13.480
 1728W        W 2699   4.410   0.610   7.150
 1729W        W 2700   1.770   8.440   3.690
 1730W        W 2701  10.020   4.350   9.690
 1731W        W 2702   3.400   9.070   6.920
 1732W        W 2703   0.450   3.060   3.710
 1733W        W 2704  11.040   8.190  13.330
 1734W        W 2705   8.210   8.740   9.850
 1735W        W 2706   9.580   9.880   1.450
 1736W        W 2707  10.780   9.340   9.200
 1737W        W 2708   0.570   0.460   0.100
 1738W        W 2709  13.380   9.030   9.690
 1739W        W 2710   5.090  13.860   3.440
 1740W        W 2711   3.160   6.870   7.590
 1741W        W 2712   2.750  13.070  11.820
 1742W        W 2713   3.330  10.150   7.280
 1743W        W 2714  13.380  13.350   8.470
 1744W        W 2715   6.660  12.600   7.520
 1745W        W 2716   9.790   7.390  11.370
 1746W        W 2717   0.690  10.790   8.090
 1747W        W 2718   7.870  13.050   6.770
 1748W        W 2719   3.610  13.780   0.460
 1749W        W 2720   9.310   9.770  13.250
 1750W        W 2721  13.480   9.910   7.930
 1751W        W 2722   2.490   1.440  12.920
 1752W        W 2723  10.760   2.050   5.150
 1753W        W 2724  13.740  10.870   6.180
 1754W        W 2725  13.450   0.440  13.680
 1755W        W 2726   0.650   9.770   9.650
 1756W        W 2727   7.120  13.510   2.230
 1757W        W 2728   2.890  11.000   9.510
 1758W        W 2729   2.600   1.590   9.880
 1759W        W 2730   5.380   8.520  11.470
 1760W        W 2731  12.470   8.060   2.320
 1761W        W 2732   3.930   5.760   2.560
 1762W        W 2733   1.590   9.070  12.140
 1763W        W 2734   4.350   6.560  12.760
 1764W        W 2735   4.240   0.850   1.350
 1765W        W 2736   7.850   6.470   7.550
 1766W        W 2737   4.420   1.160  10.510
 1767W        W 2738   9.000   5.540   0.350
 1768W        W 2739  13.590  11.180   7.010
 1769W        W 2740   1.110  11.200  10.450
 1770W        W 2741   9.180   7.230   0.260
 1771W        W 2742   9.230   0.300  13.460
 1772W        W 2743   5.440   1.130   0.650
 1773W        W 2744   8.600   3.700   9.910
 1774W        W 2745  10.200  13.020   4.700
 1775W        W 2746   7.260   0.780   7.510
 1776W        W 2747  11.300  11.920  13.420
 1777W        W 2748   7.950   8.910  13.760
 1778W        W 2749   0.010   1.060   9.580
 1779W        W 2750   6.200   8.980   5.430
 1780W        W 2751   3.940  13.490   0.860
 1781W        W 2752   9.930   0.510  13.110
 1782W        W 2753   0.310  12.640   1.560
 1783W        W 2754   0.970   1.750   8.270
 1784W        W 2755   2.940  12.910   1.460
 1785W        W 2756   8.550   0.310  10.840
 1786W        W 2757   2.920   8.470   2.610
 1787W        W 2758   1.620   8.840   5.420
 1788W        W 2759  12.160   1.570   6.180
 1789W        W 2760   4.880   2.410   6.800
 1790W        W 2761   0.020   8.190   4.340
 1791W        W 2762   4.030   5.910   0.300
 1792W        W 2763  11.330   0.890   6.860
 1793W        W 2764  11.990   6.570   0.330
 1794W        W 2765   7.850   8.280  10.560
 1795W        W 2766   8.040   8.530   0.450
 1796W        W 2767   7.750   8.840  13.230
 1797W        W 2768   1.420   7.210  10.260
 1798W        W 2769   9.600   9.310   8.900
 1799W        W 2770  10.250   2.690   4.750
 1800W        W 2771   7.100  13.000   1.570
 1801W        W 2772  11.820  12.690   5.330
 1802W        W 2773   2.780   6.170   8.040
 1803W        W 2774   0.940   3.980   1.990
 1804W        W 2775  11.660   9.590   4.860
 1805W        W 2776   0.820   2.640   1.900
 1806W        W 2777   2.160  13.140   0.180
 1807W        W 2778   0.530  13.160   2.940
 1808W        W 2779  11.690   3.790  13.900
 1809W        W 2780   8.790  13.230  10.870
 1810W        W 2781   3.450   2.190   9.920
 1811W        W 2782   4.470   3.450   6.810
 1812W        W 2783   5.380  12.050  12.090
 1813W        W 2784   9.150  13.600   2.030
 1814W        W 2785  12.200   0.760   9.690
 1815W        W 2786   9.660  12.820   8.660
 1816W        W 2787   3.370   3.010   4.600
 1817W        W 2788   8.810   7.760  12.520
 1818W        W 2789  12.140   9.030   1.540
 1819W        W 2790  10.250   1.550   3.890
 1820W        W 2791   6.090   9.180   1.690
 1821W        W 2792   8.470   2.960   9.470
 1822W        W 2793   1.890   7.600   0.990
 1823W        W 2794   1.240   9.470  13.310
 1824W        W 2795   4.710   0.110   3.850
 1825W        W 2796  12.680   7.230  13.280
 1826W        W 2797  12.400  10.810   5.120
 1827W        W 2798   4.810   2.580  12.380
 1828W        W 2799   4.190   1.460   9.170
 1829W        W 2800   2.470   9.240   1.930
 1830W        W 2801   4.690   8.640   9.880
 1831W        W 2802   4.170  12.050   6.500
 1832W        W 2803   2.650   5.530   6.390
 1833W        W 2804  13.710   7.540   0.410
 1834W        W 2805   5.220   1.970   7.520
 1835W        W 2806   5.750  10.330   5.350
 1836W        W 2807   4.520   4.500   4.250
 1837W        W 2808   2.550   6.300   8.840
 1838W        W 2809   8.710  12.600   8.410
 1839W        W 2810   6.010  12.010   5.930
 1840W        W 2811   3.350   7.400   2.320
 1841W        W 2812   2.510  13.760   9.250
 1842W        W 2813   2.540   4.240   6.210
 1843W        W 2814   3.800   2.680   2.800
 1844W        W 2815   6.460   7.810   3.020
 1845W        W 2816   7.420   3.240  13.910
 1846W        W 2817   1.720   2.400  12.790
 1847W        W 2818   9.010  13.340  13.490
 1848W        W 2819  12.640   9.950   8.670
 1849W        W 2820   2.780   0.510   8.180
 1850W        W 2821   2.850   7.630   4.200
 1851W        W 2822  13.100   4.370   5.410
 1852W        W 2823   0.630   1.360  12.250
 1853W        W 2824   2.710   2.230   7.550
 1854W        W 2825   6.810   9.840  13.400
 1855W        W 2826  10.570  11.470   2.870
 1856W        W 2827  10.900   4.400   2.830
 1857W        W 2828   9.770   0.020   0.120
 1858W        W 2829   7.390   9.250   2.140
 1859W        W 2830  10.940  12.090  11.350
 1860W        W 2831   4.870  10.320   4.960
 1861W        W 2832   8.150   2.420   8.510
 1862W        W 2833   0.770   9.560   8.820
 1863W        W 2834  12.860  13.670   0.660
 1864W        W 2835   2.570  12.520  12.180
 1865W        W 2836   3.810   9.720   0.960
 1866W        W 2837   5.020   3.530  10.400
 1867W        W 2838   4.820   0.640   4.630
 1868W        W 2839   5.140  11.940   5.630
 1869W        W 2840   4.300  13.070   6.630
 1870W        W 2841   8.290   4.580   4.510
 1871W        W 2842   1.050   9.120   2.970
 1872W        W 2843   6.080   2.250   7.940
 1873W        W 2844   5.090  13.050  12.970
 1874W        W 2845   7.110   5.510   4.210
 1875W        W 2846   5.500   8.090  12.950
 1876W        W 2847   6.050   4.900   2.640
 1877W        W 2848   7.220  12.430   5.220
 1878W        W 2849   9.750   3.580   7.080
 1879W        W 2850   7.920   7.370  11.220
 1880W        W 2851   3.340   7.860  13.080
 1881W        W 2852   9.990  12.400   0.650
 1882W        W 2853   0.410   4.910   4.110
 1883W        W 2854   9.820   1.340   9.670
 1884W        W 2855   7.240   8.950   7.050
 1885W        W 2856   4.140  10.320   1.080
 1886W        W 2857   2.070   5.550  11.010
 1887W        W 2858   5.020   2.870   1.400
 1888W        W 2859   2.570   3.870   3.070
 1889W        W 2860   6.110   6.290  10.110
 1890W        W 2861   7.660   5.830   5.320
 1891W        W 2862   5.380   9.890   4.890
 1892W        W 2863  13.770   5.940  12.800
 1893W        W 2864  13.370  13.050   5.560
 1894W        W 2865   7.920   2.310   9.710
 1895W        W 2866   1.120   8.100  12.540
 1896W        W 2867   2.800   0.840   5.090
 1897W        W 2868   2.050   2.840   3.280
 1898W        W 2869  13.520  13.740   8.140
 1899W        W 2870   5.500  13.640   3.930
 1900W        W 2871  10.440   6.020  10.710
 1901W        W 2872   7.600  12.300  12.650
 1902W        W 2873  12.400   9.620  12.790
 1903W        W 2874   6.560  11.060  13.310
 1904W        W 2875   7.760   3.950  12.730
 1905W        W 2876  12.920   4.300  13.790
 1906W        W 2877  10.570  12.970   8.460
 1907W        W 2878   5.500  10.170  13.500
 1908W        W 2879  13.020   2.300   2.960
 1909W        W 2880   3.820   6.520   2.070
 1910W        W 2881  13.440  12.480   3.510
 1911W        W 2882   6.790  12.800  13.520
 1912W        W 2883  10.280   6.900  10.650
 1913W        W 2884  10.940   1.300   5.780
 1914W        W 2885  10.540  11.940   7.590
 1915W        W 2886   5.630   8.070  11.500
 1916W        W 2887   6.070  13.480   9.950
 1917W        W 2888   3.220   2.980   7.390
 1918W        W 2889   6.850   9.520   2.760
 1919W        W 2890  11.220   7.740   1.250
 1920W        W 2891   0.160   9.100  12.510
 1921W        W 2892   6.330   9.940   3.560
 1922W        W 2893   9.610   9.200   8.410
 1923W        W 2894   5.040   7.940  10.370
 1924W        W 2895   6.870   6.930   1.400
 1925W        W 2896  13.580   2.270  12.730
 1926W        W 2897  11.430  10.060  10.800
 1927W        W 2898   5.640  10.100   2.900
 1928W        W 2899   6.680   8.380  13.090
 1929W        W 2900   1.790   4.570   2.210
 1930W        W 2901   3.310   9.150   3.330
 1931W        W 2902   1.310   7.870  12.910
 1932W        W 2903   2.590   0.470   7.370
 1933W        W 2904   2.150   3.720   9.740
 1934W        W 2905  12.890  10.860   5.330
 1935W        W 2906   3.920  13.430   0.360
 1936W        W 2907   6.560  12.860  10.620
 1937W        W 2908  13.520  13.760   2.300
 1938W        W 2909   4.570  11.910   5.710
 1939W        W 2910   5.640   8.290   0.150
 1940W        W 2911   3.060   8.890   0.580
 1941W        W 2912   6.610   4.330   6.310
 1942W        W 2913   3.380   5.300   7.010
 1943W        W 2914   1.040  12.860   7.670
 1944W        W 2915   0.080   6.410  12.190
 1945W        W 2916  11.440  12.970   9.690
 1946W        W 2917   1.150   9.370   5.080
 1947W        W 2918   7.240  12.830   1.060
 1948W        W 2919   5.480   9.470   0.870
 1949W        W 2920   9.840   4.870   7.070
 1950W        W 2921   0.820   2.080   3.020
 1951W        W 2922   7.630   4.930   5.430
 1952W        W 2923   2.790   4.860   7.730
 1953W        W 2924  13.350  10.840   0.120
 1954W        W 2925  10.650  12.710   7.260
 1955W        W 2926  10.770   0.470  10.900
 1956W        W 2927   8.010   9.490   8.690
 1957W        W 2928   2.680   5.190   8.060
 1958W        W 2929   9.290   0.860   1.610
 1959W        W 2930   8.190   4.380   0.340
 1960W        W 2931  10.190   5.810  10.300
 1961W        W 2932   3.980   0.700  10.030
 1962W        W 2933  10.510   6.630   6.230
 1963W        W 2934  12.090  11.600  13.490
 1964W        W 2935   6.110  11.090  13.000
 1965W        W 2936  12.260   1.440   7.350
 1966W        W 2937   8.830  12.730   5.390
 1967W        W 2938   9.860   2.950   0.330
 1968W        W 2939  11.580   5.600   5.950
 1969W        W 2940  11.620   0.220   6.210
 1970W        W 2941   7.080   6.370   5.470
 1971W        W 2942   0.150   2.140  11.500
 1972W        W 2943   5.930  13.310  13.520
 1973W        W 2944  12.080   7.680   5.600
 1974W        W 2945  11.340  10.830   8.370
 1975W        W 2946  10.520  10.150   9.970
 1976W        W 2947   0.640   5.170   4.950
 1977W        W 2948   3.600   7.800   2.080
 1978W        W 2949   5.480   0.840  13.210
 1979W        W 2950   9.360  11.930   7.340
 1980W        W 2951  13.340  10.510   0.560
 1981W        W 2952   5.820   1.200  12.790
 1982W        W 2953   1.310   0.440  11.390
 1983W        W 2954   8.090  11.580   5.760
 1984W        W 2955  11.670  12.880  10.860
 1985W        W 2956   9.690   5.640   7.710
 1986W        W 2957   2.110  11.410  13.010
 1987W        W 2958  11.340  10.510   8.890
 1988W        W 2959   3.820   5.690   9.570
 1989W        W 2960  10.140   5.180   6.670
 1990W        W 2961   1.240  11.780  13.400
 1991W        W 2962   9.260  13.330   0.040
 1992W        W 2963   3.470   0.270   3.990
 1993W        W 2964   4.700   0.820  10.230
 1994W        W 2965   4.220   0.210   1.280
 1995W        W 2966  10.840   5.040   4.810
 1996W        W 2967   3.770   7.160   4.240
 1997W        W 2968  12.810   5.920   6.620
 1998W        W 2969   1.750   9.620   6.440
 1999W        W 2970   6.720  13.450  10.440
 2000W        W 2971  11.720   5.900   8.640
 2001W        W 2972   2.500   8.180  10.210
 2002W        W 2973   2.150   8.100  12.340
 2003W        W 2974  13.730   5.450   4.060
 2004W        W 2975  10.660   7.970   1.260
 2005W        W 2976   0.240  10.240  12.600
 2006W        W 2977  10.790   1.880   3.740
 2007W        W 2978   9.980   5.420   5.020
 2008W        W 2979   3.820  10.040   3.420
 2009W        W 2980  13.820   9.370   2.590
 2010W        W 2981   0.150   8.020   2.270
 2011W        W 2982  13.820   9.330  13.560
 2012W        W 2983  11.840  11.780   4.810
 2013W        W 2984   8.710   0.110   2.680
 2014W        W 2985   1.900   6.080   3.090
 2015W        W 2986   4.590   3.450   8.960
 2016W        W 2987   7.670   6.020   5.890
 2017W        W 2988   1.730   1.920  12.770
 2018W        W 2989   9.770   4.350  12.170
 2019W        W 2990   7.860  11.150   0.090
 2020W        W 2991   5.180   6.390   6.700
 2021W        W 2992   9.800   1.210   6.270
 2022W        W 2993  11.560   4.300  12.350
 2023W        W 2994   1.380   8.890   9.700
 2024W        W 2995   7.590   2.270   7.540
 2025W        W 2996   0.550   2.880   8.970
 2026W        W 2997  11.270   8.870   2.630
 2027W        W 2998   5.920   2.630  13.080
 2028W        W 2999   0.290   8.410   5.150
 2029W        W 3000   1.020   1.140  12.530
 2030W        W 3001  10.850   9.760   0.120
 2031W        W 3002   1.220   7.570  12.480
 2032W        W 3003   6.470   6.290   3.570
 2033W        W 3004   3.150   9.380   4.630
 2034W        W 3005   5.330   9.080   3.370
 2035W        W 3006  13.890   1.740   9.370
 2036W        W 3007   7.200  12.010   9.770
 2037W        W 3008   3.560   0.350  12.910
 2038W        W 3009  12.280   0.070   4.470
 2039W        W 3010   0.380  10.830   8.990
 2040W        W 3011   3.210   1.630   9.250
 2041W        W 3012   4.160   2.720   3.630
 2042W        W 3013   1.610  12.040   0.210
 2043W        W 3014  11.060   8.410   7.020
 2044W        W 3015   9.730  10.330  13.600
 2045W        W 3016   6.280  11.250   6.890
 2046W        W 3017   6.180   7.920   3.470
 2047W        W 3018   6.270  12.330   3.030
 2048W        W 3019   0.730  10.030  11.760
 2049W        W 3020  12.570   9.830   1.270
 2050W        W 3021   7.820   1.090  12.810
 2051W        W 3022   6.680   7.370   9.900
 2052W        W 3023  11.680   4.750   0.970
 2053W        W 3024   2.340  10.460   0.820
 2054W        W 3025   2.040  13.780  12.990
 2055W        W 3026  11.220   6.860  12.140
 2056W        W 3027   9.110   5.250   8.330
 2057W        W 3028  11.730   1.000   0.360
 2058W        W 3029   0.810   0.330   8.710
 2059W        W 3030   0.880   7.190   1.720
 2060W        W 3031   1.260  12.570   1.760
 2061W        W 3032   9.410   1.540   2.750
 2062W        W 3033   9.440   7.320   2.680
 2063W        W 3034   1.330   1.740   0.550
 2064W        W 3035   9.990   4.250   4.490
 2065W        W 3036   5.280  13.820  13.460
 2066W        W 3037   3.700  10.900   8.650
 2067W        W 3038   6.310  13.500   0.850
 2068W        W 3039   4.710  12.980   2.910
 2069W        W 3040   6.100   8.410   3.660
 2070W        W 3041  12.200  13.410   3.570
 2071W        W 3042  11.100   1.910   4.190
 2072W        W 3043   3.590   5.810   5.790
 2073W        W 3044   7.500   8.770   4.160
 2074W        W 3045   9.130  13.390   9.830
 2075W        W 3046   3.280   1.990  13.680
 2076W        W 3047   5.920   7.530  13.130
 2077W        W 3048  13.080  13.100  12.010
 2078W        W 3049  11.760   1.510   5.760
 2079W        W 3050   5.500   1.360  13.150
 2080W        W 3051   8.390   8.010   8.180
 2081W        W 3052  13.410   7.110   3.190
 2082W        W 3053   3.660   6.990  10.060
 2083W        W 3054   1.320   2.130   8.340
 2084W        W 3055   0.290  10.450   2.670
 2085W        W 3056  10.210   7.210  12.920
 2086W        W 3057   0.090   5.920  11.430
 2087W        W 3058   5.290   8.980   5.020
 2088W        W 3059  10.200   8.100   6.740
 2089W        W 3060   5.460   9.090  10.080
 2090W        W 3061  13.570  11.210  13.770
 2091W        W 3062   3.830   3.160   4.410
 2092W        W 3063   7.630   4.820   2.280
 2093W        W 3064   9.600   1.290  11.460
 2094W        W 3065   1.180   5.120   1.530
 2095W        W 3066   0.510   0.300   5.610
 2096W        W 3067   9.350  10.670   6.350
 2097W        W 3068  13.640   0.450   5.450
 2098W        W 3069   2.420  12.170  11.740
 2099W        W 3070  13.300   1.680   1.590
 2100W        W 3071   4.120  10.640   8.910
 2101W        W 3072  11.970   8.340   2.160
 2102W        W 3073   5.460   8.300   3.700
 2103W        W 3074   2.530   5.690  10.950
 2104W        W 3075   3.570   5.480   3.480
 2105W        W 3076   7.510   6.240   7.900
 2106W        W 3077   9.630   0.170  10.330
 2107W        W 3078  11.320  11.220  11.440
 2108W        W 3079   0.380  10.300   0.800
 2109W        W 3080  13.460   9.140   5.320
 2110W        W 3081   5.330  12.970   4.650
 2111W        W 3082  13.440  12.700   6.810
 2112W        W 3083   3.480   9.520   5.930
 2113W        W 3084   9.230   5.090   4.670
 2114W        W 3085   8.670   1.460   7.340
 2115W        W 3086   8.090   5.120  13.380
 2116W        W 3087  10.750   1.830  11.050
 2117W        W 3088  13.860  11.840   4.500
 2118W        W 3089   4.110   6.260   2.350
 2119W        W 3090   8.280  10.270  12.590
 2120W        W 3091   4.510   7.700   6.650
 2121W        W 3092   4.580   6.610   8.980
 2122W        W 3093   9.320   8.930  13.680
 2123W        W 3094  12.740   3.890  13.510
 2124W        W 3095  11.340   3.760   8.480
 2125W        W 3096   6.930  11.830   3.570
 2126W        W 3097  11.130   2.990  13.860
 2127W        W 3098   5.740   1.050   0.170
 2128W        W 3099   9.380  11.420  10.000
 2129W        W 3100   1.570  11.180   6.840
 2130W        W 3101   7.440   0.800   7.990
 2131W        W 3102   6.430  10.890   3.700
 2132W        W 3103  12.820   1.740  11.880
 2133W        W 3104   1.220   1.600  13.490
 2134W        W 3105  10.780   7.950   0.460
 2135W        W 3106  10.970  10.730   3.310
 2136W        W 3107   6.070   2.230   5.420
 2137W        W 3108   1.490  10.070   6.460
 2138W        W 3109   9.740   6.560   3.090
 2139W        W 3110   3.680   1.160   2.650
 2140W        W 3111  10.630  10.540  10.260
 2141W        W 3112  11.040   0.000   8.520
 2142W        W 3113   8.260   0.530   6.110
 2143W        W 3114   1.200   5.400   6.740
 2144W        W 3115   2.980   1.270  10.170
 2145W        W 3116   7.000   8.230   9.980
 2146W        W 3117   5.150   9.750   4.430
 2147W        W 3118  10.120   1.260   8.490
 2148W        W 3119  11.780   9.650  11.510
 2149W        W 3120  10.210  13.540   1.800
 2150W        W 3121   9.100   6.020   7.900
 2151W        W 3122   0.400  13.880   0.190
 2152W        W 3123  10.110   3.300   2.540
 2153W        W 3124   7.030   4.370   5.040
 2154W        W 3125   3.120  12.240   3.570
 2155W        W 3126   3.130  10.460   2.950
 2156W        W 3127   6.760   0.800   2.540
 2157W        W 3128   1.330   0.750  12.790
 2158W        W 3129  13.160   5.720   8.720
 2159W        W 3130  11.740  11.640  13.090
 2160W        W 3131   4.470   4.280  13.820
 2161W        W 3132   2.600   1.340  13.850
 2162W        W 3133   3.510  11.080   0.030
 2163W        W 3134   0.700   2.310   9.380
 2164W        W 3135   2.890  10.570  10.450
 2165W        W 3136   1.870  12.850   5.890
 2166W        W 3137   3.750   9.600   9.810
 2167W        W 3138   7.650  11.160   7.600
 2168W        W 3139   4.630   6.950   0.540
 2169W        W 3140   9.890  11.230   7.450
 2170W        W 3141   5.000   0.020   2.900
 2171W        W 3142   9.650   8.560  10.270
 2172W        W 3143   9.000   9.260   5.800
 2173W        W 3144   9.110   8.460   1.260
 2174W        W 3145   9.390  12.320   0.000
 2175W        W 3146  13.130   0.480   1.840
 2176W        W 3147   7.260   5.240   6.070
 2177W        W 3148   6.510  11.780   9.300
 2178W        W 3149   3.600   6.840   1.740
 2179W        W 3150   6.060   5.250   2.170
 2180W        W 3151  11.790  11.970   3.330
 2181W        W 3152   6.780  12.660   1.590
 2182W        W 3153   4.240  11.860   1.410
 2183W        W 3154   5.930   1.650   5.590
 2184W        W 3155   3.640   2.920   5.030
 2185W        W 3156   5.290   6.340   7.680
 2186W        W 3157  10.270  11.110   4.830
 2187W        W 3158   3.400   3.880   9.940
 2188W        W 3159   1.940  12.880  11.310
 2189W        W 3160   1.450   2.040  13.370
 2190W        W 3161  13.050   4.320   1.970
 2191W        W 3162   1.180   2.360   7.460
 2192W        W 3163  12.810   4.800   3.070
 2193W        W 3164  12.660   6.180   2.230
 2194W        W 3165   7.790  11.460  12.430
 2195W        W 3166  11.970   4.200   3.940
 2196W        W 3167   4.730   0.370   1.330
 2197W        W 3168   4.440   2.850   6.020
 2198W        W 3169   5.110  13.040   2.630
 2199W        W 3170  12.100   9.570   5.620
 2200W        W 3171  11.800  11.290   2.050
 2201W        W 3172   4.560   6.830   9.440
 2202W        W 3173   6.240   2.780   6.520
 2203W        W 3174   2.830   7.520   8.820
 2204W        W 3175  12.110   0.880   4.540
 2205W        W 3176  10.450  13.870   5.110
 2206W        W 3177   6.890   6.650   4.420
 2207W        W 3178   7.070  11.960   3.060
 2208W        W 3179   4.100   6.250  10.300
 2209W        W 3180  10.870  12.500  11.680
 2210W        W 3181  11.240   4.570   6.140
 2211W        W 3182  12.460   6.820   2.390
 2212W        W 3183   5.300   3.220   7.060
 2213W        W 3184   0.480   0.150  13.630
 2214W        W 3185   5.970   6.090   4.430
 2215W        W 3186   6.710  12.020   2.690
 2216W        W 3187  11.420  13.380   6.800
 2217W        W 3188   6.340   9.920   0.640
 2218W        W 3189   6.090   8.290  10.160
 2219W        W 3190   4.380   7.160   1.510
 2220W        W 3191   0.670   0.880  11.270
 2221W        W 3192   8.270   7.890  11.810
 2222W        W 3193   6.700   6.340   6.610
 2223W        W 3194   6.910   9.310  13.370
 2224W        W 3195   4.540   0.470  12.010
 2225W        W 3196  11.570   4.030   1.480
 2226W        W 3197   1.690   4.880   5.470
 2227W        W 3198   3.680   8.600   6.490
 2228W        W 3199   3.840   6.050  11.670
 2229W        W 3200   4.840   4.030  13.090
 2230W        W 3201  11.360   1.550   7.720
 2231W        W 3202  13.280  10.970   9.660
 2232W        W 3203  13.210   8.160   8.170
 2233W        W 3204  12.010   3.700   5.240
 2234W        W 3205  10.570   2.280   9.750
 2235W        W 3206   3.200   0.630  12.090
 2236W        W 3207   2.710   0.700   4.110
 2237W        W 3208  12.580   3.910   6.490
 2238W        W 3209  10.360   1.930   6.140
 2239W        W 3210   3.290   7.520   9.000
 2240W        W 3211   2.570   1.260   4.800
 2241W        W 3212   6.800   4.700   5.540
 2242W        W 3213  11.460   3.800   6.970
 2243W        W 3214   9.530  12.560   0.770
 2244W        W 3215  10.980  13.010  10.010
 2245W        W 3216  13.720   4.510   0.070
 2246W        W 3217  13.380   8.700  10.060
 2247W        W 3218  13.920   9.520   8.400
 2248W        W 3219   7.620   5.510  11.720
 2249W        W 3220  11.120  12.040   3.010
 2250W        W 3221   8.200  13.480   5.130
 2251W        W 3222   5.660   3.940   3.530
 2252W        W 3223   0.900   1.590   9.410
 2253W        W 3224   8.890   7.700   6.010
 2254W        W 3225   3.070   4.550   9.220
 2255W        W 3226  13.830  10.930   3.210
 2256W        W 3227   2.470   7.290  10.630
 2257W        W 3228   5.490   3.820  12.860
 2258W        W 3229  11.470  11.940   9.630
 2259W        W 3230   1.970   5.530   4.400
 2260W        W 3231   2.890   9.100   4.930
 2261W        W 3232   2.170   4.530   4.460
 2262W        W 3233   3.020   0.850  11.680
 2263W        W 3234   9.170   9.350   4.770
 2264W        W 3235  13.700   5.660   3.620
 2265W        W 3236   7.910   7.830   8.440
 2266W        W 3237   7.650   8.580   8.570
 2267W        W 3238  12.770  12.070  11.680
 2268W        W 3239  12.230   0.180  11.510
 2269W        W 3240  13.480   5.360   5.450
 2270W        W 3241   5.970   4.580   4.150
 2271W        W 3242  11.850   7.030   5.650
 2272W        W 3243  13.010   1.800  13.140
 2273W        W 3244   0.350  11.380  12.180
 2274W        W 3245  11.330   7.120   9.830
 2275W        W 3246   7.610   4.390  10.340
 2276W        W 3247   3.090   0.830   7.780
 2277W        W 3248   9.960   3.180   3.880
 2278W        W 3249   5.180   1.550   0.540
 2279W        W 3250   1.510   0.930  11.240
 2280W        W 3251   9.170   8.000  13.690
 2281W        W 3252   4.340  13.020  12.970
 2282W        W 3253  10.790   8.110   2.190
 2283W        W 3254   1.930   3.210  10.770
 2284W        W 3255   6.500   8.160   5.050
 2285W        W 3256  10.850   9.100  12.310
 2286W        W 3257   9.390   2.140  11.480
 2287W        W 3258  11.470  12.670   5.660
 2288W        W 3259  11.600   4.640  11.620
 2289W        W 3260   9.570   3.710  13.340
 2290W        W 3261   9.250  10.920  12.440
 2291W        W 3262  10.540   4.610   7.550
 2292W        W 3263   5.400   8.040  12.430
 2293W        W 3264   9.840   6.590   7.530
 2294W        W 3265  12.190   5.640   3.900
 2295W        W 3266   9.720   4.830   8.880
 2296W        W 3267   7.530   8.570  13.550
 2297W        W 3268  13.560   0.060   0.180
 2298W        W 3269   9.340   5.320  12.350
 2299W        W 3270   2.440  10.490   4.260
 2300W        W 3271   5.890   1.030   5.240
 2301W        W 3272   2.330   2.020  12.230
 2302W        W 3273   0.040   2.510   4.830
 2303W        W 3274   1.830   4.800   7.770
 2304W        W 3275   8.470   0.750   7.850
 2305W        W 3276   7.410  10.700   0.020
 2306W        W 3277   9.790   7.720   6.680
 2307W        W 3278  13.300   2.550   1.110
 2308W        W 3279   6.530   8.630   7.230
 2309W        W 3280  10.350   8.730  11.280
 2310W        W 3281   9.840   9.190   4.050
 2311W        W 3282   9.470   6.200  13.270
 2312W        W 3283   7.110   5.480   9.290
 2313W        W 3284   5.730   3.230   4.760
 2314W        W 3285   3.870   8.280   1.950
 2315W        W 3286   3.750   4.670   4.480
 2316W        W 3287   5.900   6.940   2.620
 2317W        W 3288   5.290   2.290   5.120
 2318W        W 3289   8.020   6.120   1.590
 2319W        W 3290   8.730   9.560   0.180
 2320W        W 3291   4.030  13.180   6.100
 2321W        W 3292  11.900   2.890   4.710
 2322W        W 3293   2.830   4.240   3.330
 2323W        W 3294  13.160  13.170  11.380
 2324W        W 3295   9.660  12.680  10.650
 2325W        W 3296   0.140   5.060  10.400
 2326W        W 3297   8.250   8.080   1.390
 2327W        W 3298   3.950   5.510   2.120
 2328W        W 3299  11.900   5.080   0.000
 2329W        W 3300   0.200   4.510  13.330
 2330W        W 3301   0.240   2.140   9.660
 2331W        W 3302  10.310   5.870   5.260
 2332W        W 3303   7.480   8.010  10.850
 2333W        W 3304   2.970   2.460   8.820
 2334W        W 3305   4.980   1.640  11.210
 2335W        W 3306   4.280   2.470   4.700
 2336W        W 3307   8.170   6.790   8.610
 2337W        W 3308   3.460   8.380   0.490
 2338W        W 3309   1.190   1.200   8.200
 2339W        W 3310   7.060   8.050   9.060
 2340W        W 3311   6.360   6.790   7.940
 2341W        W 3312   2.920   1.320  11.510
 2342W        W 3313  12.850  12.400   2.730
 2343W        W 3314   7.680   2.360   6.500
 2344W        W 3315   3.150  11.500   2.840
 2345W        W 3316   0.590   2.440   9.870
 2346W        W 3317  10.570   2.740   6.620
 2347W        W 3318  12.680  11.650   4.910
 2348W        W 3319  13.170   6.280   6.500
 2349W        W 3320  10.740   3.110   0.380
 2350W        W 3321   2.160   9.310  11.370
 2351W        W 3322   6.950   6.030   6.280
 2352W        W 3323   1.810  10.510   1.070
 2353W        W 3324   4.020   1.430   2.950
 2354W        W 3325   6.640   1.640   5.710
 2355W        W 3326  12.310   0.720   5.950
 2356W        W 3327  12.480   7.840   4.650
 2357W        W 3328   6.650  10.790   2.330
 2358W        W 3329   8.900  12.840   7.480
 2359W        W 3330  10.890  10.570   2.800
 2360W        W 3331  10.280   6.190  11.280
 2361W        W 3332   8.110  10.690   5.770
 2362W        W 3333   2.490   9.560   8.420
 2363W        W 3334   7.870  12.630  12.390
 2364W        W 3335  12.170   5.190   5.270
 2365W        W 3336  10.940   4.440  11.320
 2366W        W 3337   6.950   3.680  12.860
 2367W        W 3338   1.250  12.940   3.320
 2368W        W 3339  11.660  10.940  10.000
 2369W        W 3340   9.060   3.280   8.440
 2370W        W 3341   0.630  13.350   2.420
 2371W        W 3342   5.320  13.690   9.000
 2372W        W 3343   7.080   7.780   1.190
 2373W        W 3344  12.020   8.200   7.150
 2374W        W 3345  11.130   0.450   1.110
 2375W        W 3346   5.810   3.890   8.330
 2376W        W 3347  11.480  10.260   0.020
 2377W        W 3348   1.460  11.510   2.970
 2378W        W 3349   8.630  13.570  11.370
 2379W        W 3350   4.140  12.390   8.520
 2380W        W 3351   3.420   8.630  13.810
 2381W        W 3352  12.010   8.830   0.370
 2382W        W 3353   1.970   4.950  13.210
 2383W        W 3354   2.390  11.150   9.360
 2384W        W 3355  10.890  13.670   2.310
 2385W        W 3356   0.800  12.410   3.020
 2386W        W 3357  11.400  12.970   8.200
 2387W        W 3358   2.610   9.400   7.440
 2388W        W 3359   8.350  11.280  11.530
 2389W        W 3360   6.960  10.800   3.760
 2390W        W 3361   4.190   6.590   2.730
 2391W        W 3362  10.130   5.940   6.350
 2392W        W 3363   5.500  13.450  13.220
 2393W        W 3364   6.370  10.210   3.040
 2394W        W 3365   4.980   7.710   9.460
 2395W        W 3366   6.870   0.600  12.140
 2396W        W 3367   0.440   3.580  10.100
 2397W        W 3368   9.620  11.110   1.950
 2398W        W 3369  12.360   1.060   3.500
 2399W        W 3370   1.450  10.460   2.040
 2400W        W 3371   4.720   4.670   3.570
 2401W        W 3372   7.830   5.140  11.240
 2402W        W 3373   3.300  11.780   5.630
 2403W        W 3374  10.150   7.620  12.590
 2404W        W 3375   1.400  12.650  13.090
 2405W        W 3376   8.980   3.170  11.330
 2406W        W 3377  12.420   6.800  11.870
 2407W        W 3378   5.450  11.160   1.740
 2408W        W 3379   7.730   6.500   5.850
 2409W        W 3380  10.470   6.000  13.020
 2410W        W 3381   4.280   3.540   2.330
 2411W        W 3382   0.910  11.640  10.670
 2412W        W 3383  10.010   5.370   2.210
 2413W        W 3384   0.070   2.190   6.380
 2414W        W 3385   6.380  13.850   7.180
 2415W        W 3386   3.890   3.010  13.440
 2416W        W 3387   4.440   4.760  13.530
 2417W        W 3388   7.150   1.120  10.040
 2418W        W 3389   6.670  13.380   3.090
 2419W        W 3390  11.030   3.680  12.950
 2420W        W 3391   1.880   8.210   4.090
 2421W        W 3392  13.200  13.480  13.000
 2422W        W 3393  12.220   7.210   2.140
 2423W        W 3394  13.530  10.550  11.290
 2424W        W 3395   9.280   4.210   6.890
 2425W        W 3396   6.950  10.400   4.940
 2426W        W 3397   4.120  13.900   5.080
 2427W        W 3398   2.790   9.820   7.340
 2428W        W 3399   3.030   2.590  12.270
 2429W        W 3400   9.710   4.660   9.370
 2430W        W 3401   3.300  11.680   6.310
 2431W        W 3402   4.290  13.790  13.390
 2432W        W 3403  11.850   1.270   4.380
 2433W        W 3404   9.320   1.470   2.320
 2434W        W 3405  11.360   6.770  13.210
 2435W        W 3406  12.670   2.210   0.760
 2436W        W 3407   4.220   4.400   4.640
 2437W        W 3408  11.810  13.060   4.350
 2438W        W 3409  13.520   8.410   7.100
 2439W        W 3410   3.630   5.770   7.800
 2440W        W 3411   4.040   9.820   5.390
 2441W        W 3412   3.550   8.000  10.250
 2442W        W 3413   6.390  13.320   3.550
 2443W        W 3414   0.760  10.340   9.160
 2444W        W 3415   5.480   1.610  11.510
 2445W        W 3416  12.050   9.190  11.560
 2446W        W 3417  10.270   2.450   8.680
 2447W        W 3418   8.200   7.220   9.350
 2448W        W 3419   2.470   1.510   8.140
 2449W        W 3420   9.840  13.460   2.740
 2450W        W 3421   2.790   7.370  11.010
 2451W        W 3422   8.530   1.390  10.190
 2452W        W 3423   1.250  10.310  11.590
 2453W        W 3424   7.800   3.100   9.200
 2454W        W 3425   0.780  12.020   8.400
 2455W        W 3426   5.010   6.840   2.800
 2456W        W 3427   5.180   0.930   4.530
 2457W        W 3428   7.390  10.230   8.590
 2458W        W 3429   6.480  13.220   5.810
 2459W        W 3430   0.670   7.470  10.780
 2460W        W 3431   0.530   3.090  10.500
 2461W        W 3432  12.250   5.900   5.140
 2462W        W 3433   6.060   8.810  10.970
 2463W        W 3434  10.910   0.420   4.120
 2464W        W 3435   3.360  11.000   2.910
 2465W        W 3436   2.470   0.320   8.540
 2466W        W 3437   1.650  10.700  10.600
 2467W        W 3438   5.980   5.580  11.520
 2468W        W 3439  12.400  11.290  13.770
 2469W        W 3440   9.760  13.230   6.180
 2470W        W 3441   8.680  12.190  11.910
 2471W        W 3442  13.690   1.610   8.040
 2472W        W 3443  13.470   3.860  10.050
 2473W        W 3444   7.260   5.700   4.610
 2474W        W 3445   6.560   5.090   0.280
 2475W        W 3446  11.400   0.520   2.770
 2476W        W 3447   7.890   3.760   6.660
 2477W        W 3448   4.400   3.380   1.780
 2478W        W 3449  12.910  11.610   7.730
 2479W        W 3450   7.870   8.800  10.640
 2480W        W 3451   9.050   8.810   3.070
 2481W        W 3452   0.990  13.280   4.840
 2482W        W 3453   2.730  10.140   0.720
 2483W        W 3454  10.950   2.630   2.680
 2484W        W 3455   3.600  11.400   3.010
 2485W        W 3456   9.670   7.770  10.990
 2486W        W 3457   7.900  11.570   3.550
 2487W        W 3458   1.340   1.590   3.720
 2488W        W 3459   1.630   4.360   8.570
 2489W        W 3460  11.150   0.170   0.580
 2490W        W 3461   4.090   1.500  12.320
 2491W        W 3462   7.700  13.340   3.150
 2492W        W 3463   5.740  12.960   8.390
 2493W        W 3464   1.570   2.190   5.500
 2494W        W 3465   5.770  11.740   5.000
 2495W        W 3466   4.130   6.210   1.360
 2496W        W 3467  11.200   0.870  12.410
 2497W        W 3468   0.020  13.160   4.780
 2498W        W 3469   4.770   6.940  11.110
 2499W        W 3470  11.600   5.280   4.760
 2500W        W 3471   1.320   2.330   4.370
 2501W        W 3472  12.570   9.500   5.230
 2502W        W 3473   5.480   9.380  10.490
 2503W        W 3474   9.020   7.360   5.130
 2504W        W 3475   5.250   6.630   3.680
 2505W        W 3476   2.760   1.800   5.180
 2506W        W 3477   2.430   8.050   9.620
 2507W        W 3478   1.710   6.070   0.140
 2508W        W 3479  11.290  13.060  11.170
 2509W        W 3480  12.190   7.060  13.420
 2510W        W 3481  13.150   3.850   1.330
 2511W        W 3482   1.770   7.090   1.310
 2512W        W 3483   3.880  13.700   8.330
 2513W        W 3484  13.060   4.610  10.310
 2514W        W 3485   9.420   2.700   0.390
 2515W        W 3486   0.660   8.320  12.310
 2516W        W 3487   1.060   4.830   4.000
 2517W        W 3488   7.370   0.290   1.590
 2518W        W 3489  10.190   4.760   8.670
 2519W        W 3490  12.330   3.230  11.800
 2520W        W 3491  13.920  12.190  12.290
 2521W        W 3492   4.610   1.230   8.970
 2522W        W 3493   3.990   5.950   8.690
 2523W        W 3494   9.050   0.050   3.180
 2524W        W 3495   3.840   5.430   3.010
 2525W        W 3496   3.190  13.540   7.090
 2526W        W 3497   0.700   6.610  10.140
 2527W        W 3498   7.880  12.770   8.670
 2528W        W 3499  10.200  11.280   7.060
 2529W        W 3500   9.530   9.510   3.810
 2530W        W 3501   0.930   0.880   2.230
 2531W        W 3502  11.370   3.530   3.760
 2532W        W 3503   2.980   1.300  13.280
 2533W        W 3504   5.380   0.930   3.000
 2534W        W 3505  10.620   2.780   4.370
 2535W        W 3506  12.020   4.110   0.240
 2536W        W 3507   9.950   1.710   9.330
 2537W        W 3508  10.380   7.970   1.920
 2538W        W 3509  12.090   0.600  11.250
 2539W        W 3510   0.510  10.450   4.000
 2540W        W 3511   8.200  13.410  13.900
 2541W        W 3512   6.360  13.000   7.790
 2542W        W 3513   7.700  10.020   1.660
 2543W        W 3514  10.750  13.700   0.570
 2544W        W 3515  11.720  13.200  11.450
 2545W        W 3516   7.630   7.770  11.300
 2546W        W 3517   7.110  12.060   6.670
 2547W        W 3518   7.340  11.640   6.860
 2548W        W 3519   4.220   0.720  10.440
 2549W        W 3520   1.760  11.040   0.340
 2550W        W 3521  11.940  11.030   8.420
 2551W        W 3522  13.580   8.290  12.160
 2552W        W 3523   5.730   3.840   9.650
 2553W        W 3524   2.600   3.980  12.290
 2554W        W 3525  13.060  13.640   3.510
 2555W        W 3526   1.810   9.050  11.710
 2556W        W 3527  11.750  13.630   7.140
 2557W        W 3528   6.730   6.080   1.170
 2558W        W 3529   4.800  12.350   0.470
 2559W        W 3530   0.220   4.270   7.080
 2560W        W 3531  12.280  10.240   6.250
 2561W        W 3532   2.190  12.490   5.640
 2562W        W 3533   2.630  13.720   2.470
 2563W        W 3534   0.270   3.140  10.070
 2564W        W 3535   3.650   3.030   9.730
 2565W        W 3536   3.430   8.140   0.060
 2566W        W 3537  11.240   3.310  11.990
 2567W        W 3538   8.360   5.570  13.330
 2568W        W 3539   2.540   6.300  12.260
 2569W        W 3540   4.990   1.400   9.330
 2570W        W 3541   9.500   6.680   1.500
 2571W        W 3542   6.230   4.100   2.240
 2572W        W 3543   4.680   5.420  10.420
 2573W        W 3544   5.530   7.070   1.560
 2574W        W 3545  11.810   9.000   8.950
 2575W        W 3546   0.790   7.630   5.320
 2576W        W 3547   0.940   3.560   1.620
 2577W        W 3548   8.690  12.640  12.340
 2578W        W 3549   6.580   2.820   6.110
 2579W        W 3550   5.250   8.810  12.140
 2580W        W 3551   1.390  12.900   9.630
 2581W        W 3552   3.630  12.470   4.080
 2582W        W 3553   9.440  10.680  13.280
 2583W        W 3554   7.950   3.590   8.740
 2584W        W 3555   4.290   5.570   3.180
 2585W        W 3556   7.470   7.210  11.330
 2586W        W 3557  13.910   7.180  11.390
 2587W        W 3558   6.490   0.910   2.110
 2588W        W 3559   7.440   8.150   9.720
 2589W        W 3560  11.950  10.890   4.810
 2590W        W 3561   8.540   0.690   6.510
 2591W        W 3562   4.870   3.770   8.680
 2592W        W 3563   0.930   6.650   2.370
 2593W        W 3564   1.430   8.320   5.150
 2594W        W 3565  12.200   2.140  12.860
 2595W        W 3566   7.800   4.820   1.220
 2596W        W 3567  10.760   3.860   6.500
 2597W        W 3568   2.000  11.470   6.810
 2598W        W 3569   1.600   1.860  11.440
 2599W        W 3570   5.340   6.800   2.050
 2600W        W 3571  13.140  11.850   3.530
 2601W        W 3572   9.520   6.990  10.080
 2602W        W 3573   7.900   2.810   6.510
 2603W        W 3574  10.800   9.080  10.540
 2604W        W 3575  11.400  12.520   7.990
 2605W        W 3576   0.570   9.180   5.870
 2606W        W 3577   9.910   8.230  13.190
 2607W        W 3578   8.660   9.080   8.570
 2608W        W 3579   1.140   7.090   2.150
 2609W        W 3580   8.810   8.050  13.310
 2610W        W 3581   6.650   5.740   3.520
 2611W        W 3582   2.510   9.620   8.960
 2612W        W 3583   3.460  12.880   9.520
 2613W        W 3584   7.700   5.820   2.590
 2614W        W 3585   5.010  12.900   1.590
 2615W        W 3586   2.710   7.910   3.800
 2616W        W 3587   9.980   2.310   1.030
 2617W        W 3588  13.190  12.710  10.230
 2618W        W 3589   5.800   9.220   1.280
 2619W        W 3590   2.950  10.260   3.450
 2620W        W 3591   5.290   7.720   2.280
 2621W        W 3592  12.780   3.450   1.310
 2622W        W 3593  10.750   7.090   2.460
 2623W        W 3594   2.370   8.410  13.770
 2624W        W 3595   0.830   0.120   2.880
 2625W        W 3596   0.840  10.260   8.240
 2626W        W 3597  10.560   2.660   0.130
 2627W        W 3598   4.250   1.960   9.400
 2628W        W 3599   4.750   2.190   1.850
 2629W        W 3600  13.840  10.080   5.220
 2630W        W 3601  12.280   0.340   9.400
 2631W        W 3602   0.830   5.590   0.530
 2632W        W 3603   5.360   3.920  13.360
 2633W        W 3604   0.340   7.580   5.540
 2634W        W 3605  10.160   0.800   8.830
 2635W        W 3606  10.100   3.080  10.270
 2636W        W 3607   2.180  10.490   8.310
 2637W        W 3608  12.250   4.610   1.390
 2638W        W 3609   5.930   3.970  12.690
 2639W        W 3610   6.410   8.420   1.780
 2640W        W 3611  10.870  11.510   5.960
 2641W        W 3612   2.530   9.790   1.920
 2642W        W 3613  12.460   9.960   9.260
 2643W        W 3614  10.970  13.500  13.880
 2644W        W 3615   1.350  12.670   0.100
 2645W        W 3616  11.540  13.150   1.150
 2646W        W 3617  13.320   9.730   4.510
 2647W        W 3618   8.310   6.040   0.720
 2648W        W 3619   3.660   6.410  11.280
 2649W        W 3620   3.540   2.900   3.560
 2650W        W 3621   1.550   1.240   6.290
 2651W        W 3622  13.710   6.050   8.710
 2652W        W 3623   0.450   0.300   1.050
 2653W        W 3624  13.810   9.310   7.420
 2654W        W 3625  11.790   9.600   6.900
 2655W        W 3626  10.180   8.450  10.440
 2656W        W 3627   0.440   9.180  13.440
 2657W        W 3628   1.870   8.520  11.410
 2658W        W 3629  10.470   9.300   8.670
 2659W        W 3630   5.040  10.400   7.870
 2660W        W 3631   0.970  12.610   9.780
 2661W        W 3632   1.810   5.800   3.440
 2662W        W 3633   6.190   3.980  11.250
 2663W        W 3634  11.500   9.650  12.870
 2664W        W 3635  12.430   1.700   1.820
 2665W        W 3636   4.290   0.550   5.270
 2666W        W 3637   6.850   6.050   5.810
 2667W        W 3638  12.460   6.950  10.450
 2668W        W 3639  12.930   1.780  10.070
 2669W        W 3640  12.350  11.910   6.780
 2670W        W 3641   2.160  11.330   4.130
 2671W        W 3642   4.300   8.200   0.910
 2672W        W 3643   0.060  11.190   0.770
 2673W        W 3644  12.670  12.460  13.830
 2674W        W 3645   2.130  12.040   5.910
 2675W        W 3646   6.950   5.100   6.490
 2676W        W 3647  12.670   0.750   6.330
 2677W        W 3648   8.990  12.510   3.150
 2678W        W 3649  12.930   3.440  13.620
 2679W        W 3650   5.080   3.160   9.220
 2680W        W 3651   2.640  11.840   2.850
 2681W        W 3652  12.730   5.020  13.100
 2682W        W 3653  13.740   2.350   0.210
 2683W        W 3654   8.540   5.670   4.720
 2684W        W 3655   9.440  11.560  12.550
 2685W        W 3656   0.590   5.390   8.630
 2686W        W 3657   9.030   3.230   0.020
 2687W        W 3658   8.910  11.200   5.740
 2688W        W 3659   3.860  10.390  13.400
 2689W        W 3660   1.280   1.240   6.770
 2690W        W 3661   9.940   4.780   6.440
 2691W        W 3662  13.570  12.580   3.020
 2692W        W 3663  10.950   9.770   2.940
 2693W        W 3664   4.430   1.130   2.090
 2694W        W 3665  11.890  12.410   1.740
 2695W        W 3666  12.640  12.770   3.750
 2696W        W 3667   5.180   2.010   9.760
 2697W        W 3668   2.170   3.270   2.270
 2698W        W 3669  10.850   3.660   4.360
 2699W        W 3670  10.510   2.800  11.720
 2700W        W 3671   3.970  12.040   4.020
 2701W        W 3672   3.810  13.030   9.920
 2702W        W 3673   8.930  12.990   0.330
 2703W        W 3674   2.580   9.030   0.600
 2704W        W 3675   2.220  11.160  13.520
 2705W        W 3676   8.260   5.310   0.380
 2706W        W 3677   9.680   3.260   0.740
 2707W        W 3678   4.480   6.970   7.020
 2708W        W 3679  10.800  11.880  10.590
 2709W        W 3680  10.020   9.990  11.040
 2710W        W 3681   5.210  13.480   5.480
 2711W        W 3682  10.720  13.020  13.170
 2712W        W 3683  12.910   6.570   4.100
 2713W        W 3684  13.100   4.510   9.210
 2714W        W 3685  13.220   2.160   9.860
 2715W        W 3686   5.450   7.180  10.450
 2716W        W 3687  13.350   6.810   6.500
 2717W        W 3688  12.290   7.780   7.260
 2718W        W 3689  12.180  12.870   6.320
 2719W        W 3690   9.550  11.910   4.200
 2720W        W 3691   5.370   8.870   1.710
 2721W        W 3692   1.800   1.750   0.300
 2722W        W 3693   7.150  11.360   5.320
 2723W        W 3694   5.500   5.810   5.790
 2724W        W 3695  11.420   0.670  13.050
 2725W        W 3696   4.240   8.280   2.910
 2726W        W 3697   5.350   4.010   6.390
 2727W        W 3698   4.220  10.620  11.450
 2728W        W 3699   3.830  13.900   1.170
 2729W        W 3700  13.830   1.580   6.880
 2730W        W 3701  10.280   8.230   1.510
 2731W        W 3702  13.540   6.490   3.290
 2732W        W 3703   5.790  11.200   5.090
 2733W        W 3704   3.950   9.660  11.270
 2734W        W 3705  11.080   0.200  10.590
 2735W        W 3706   1.100   1.330   7.320
 2736W        W 3707   4.950   8.450   5.410
 2737W        W 3708  10.850  11.990   5.170
 2738W        W 3709  13.600   9.420   3.110
 2739W        W 3710  10.590   3.340   1.800
 2740W        W 3711  11.910   3.130  11.440
 2741W        W 3712  12.940   3.700   7.140
 2742W        W 3713   2.060   6.940   4.470
 2743W        W 3714   7.370   6.460   8.670
 2744W        W 3715  10.950   1.340   0.990
 2745W        W 3716   0.020   5.550  10.660
 2746W        W 3717  12.270   6.300  11.900
 2747W        W 3718   1.570   8.940   0.990
 2748W        W 3719   2.320   7.510  10.190
 2749W        W 3720   6.160  11.810   3.400
 2750W        W 3721  12.720   1.460   9.760
 2751W        W 3722  13.050   5.180   4.660
 2752W        W 3723   7.230   1.010   8.530
 2753W        W 3724  10.070   1.860   3.300
 2754W        W 3725   9.620   9.940   5.910
 2755W        W 3726   6.920   7.110   5.740
 2756W        W 3727   0.850   9.840   1.890
 2757W        W 3728   7.650   9.000   1.660
 2758W        W 3729  10.050  12.300   2.720
 2759W        W 3730   8.210   2.130   9.000
 2760W        W 3731   3.290   7.220   7.990
 2761W        W 3732   2.560   9.300  10.370
 2762W        W 3733  11.700  13.710   6.440
 2763W        W 3734   0.390   8.910   3.240
 2764W        W 3735   8.960   8.930  11.360
 2765W        W 3736   0.920  10.700   8.610
 2766W        W 3737   4.290   2.240  10.820
 2767W        W 3738   2.080   8.740   4.650
 2768W        W 3739   2.300   2.190  13.800
 2769W        W 3740   9.120   2.060   9.390
 2770W        W 3741   7.330   8.690   9.940
 2771W        W 3742   5.420  12.310   7.030
 2772W        W 3743   6.300   8.780  13.890
 2773W        W 3744   6.610   6.940  10.260
 2774W        W 3745   1.290  12.750   8.140
 2775W        W 3746  12.090   7.580   8.590
 2776W        W 3747  12.990   6.070  13.240
 2777W        W 3748  12.270  12.660   5.020
 2778W        W 3749   6.090   4.010  10.260
 2779W        W 3750  13.790   9.160   1.130
 2780W        W 3751   5.420   7.800  13.320
 2781W        W 3752   4.080   3.170   6.110
 2782W        W 3753   0.200   1.240  11.390
 2783W        W 3754   4.310   4.030   4.220
 2784W        W 3755  11.700  12.470  12.280
 2785W        W 3756   1.670  11.510   6.410
 2786W        W 3757   2.380  13.280  11.580
 2787W        W 3758   9.650  13.360   5.280
 2788W        W 3759   3.610   8.320   3.620
 2789W        W 3760   2.330   7.530   9.650
 2790W        W 3761   2.890  13.790   3.300
 2791W        W 3762   4.050   7.200   6.940
 2792W        W 3763   8.010   4.710   6.180
 2793W        W 3764   2.630   4.870   2.850
 2794W        W 3765   0.020   7.970   5.230
 2795W        W 3766  12.850  10.470   3.780
 2796W        W 3767  11.250  12.140   0.900
 2797W        W 3768   5.540   0.110   3.550
 2798W        W 3769   9.140   6.430   1.740
 2799W        W 3770  10.300   6.300   2.110
 2800W        W 3771   7.210   3.930   0.210
 2801W        W 3772   8.600   8.480  13.560
 2802W        W 3773   5.540   0.440   7.790
 2803W        W 3774   1.040   0.570  12.430
 2804W        W 3775   9.690   2.010   0.220
 2805W        W 3776  11.910   4.700  13.530
 2806W        W 3777  11.290  11.300   8.320
 2807W        W 3778   3.740   9.520   2.590
 2808W        W 3779   8.820   8.760   2.530
 2809W        W 3780  13.180   9.030  11.070
 2810W        W 3781   6.440  11.130  13.850
 2811W        W 3782  10.280   2.830   3.890
 2812W        W 3783   9.810   2.920   6.420
 2813W        W 3784   2.800   1.800  11.590
 2814W        W 3785   0.300   6.900   6.970
 2815W        W 3786   2.030   1.040   0.950
 2816W        W 3787   6.900  11.240  12.140
 2817W        W 3788  11.130  11.540   4.310
 2818W        W 3789   0.220  12.230  10.460
 2819W        W 3790   5.070   7.640   7.250
 2820W        W 3791   3.930   6.580   7.950
 2821W        W 3792   5.140  11.330   1.360
 2822W        W 3793   3.080   9.600   5.090
 2823W        W 3794   8.320  13.630   7.850
 2824W        W 3795  10.850   4.420   9.070
 2825W        W 3796   6.750   5.970   5.280
 2826W        W 3797   5.100   7.830   2.840
 2827W        W 3798  12.570  12.430   6.380
 2828W        W 3799  13.330  10.550  11.950
 2829W        W 3800  12.450   9.460   9.480
 2830W        W 3801   3.840   2.410   3.300
 2831W        W 3802   2.060   6.910   9.320
 2832W        W 3803   4.120   8.320  11.840
 2833W        W 3804   7.280  11.060   7.230
 2834W        W 3805   9.530   0.960  11.800
 2835W        W 3806  10.700   8.830   9.490
 2836W        W 3807   6.020  11.430  13.800
 2837W        W 3808  10.200   8.270   8.250
 2838W        W 3809  11.280   1.830   2.800
 2839W        W 3810   6.370  13.150  10.210
 2840W        W 3811   4.360  13.280   1.610
 2841W        W 3812  11.030   5.650  10.910
 2842W        W 3813   2.930   3.890  11.390
 2843W        W 3814   4.590   7.820   2.970
 2844W        W 3815   2.700   0.260  12.570
 2845W        W 3816   0.680   6.200   1.610
 2846W        W 3817   7.140  10.200   0.790
 2847W        W 3818   7.650  12.380   2.420
 2848W        W 3819  12.130  10.760   8.030
 2849W        W 3820   5.840   8.630  13.720
 2850W        W 3821   1.600  11.980   2.970
 2851W        W 3822  10.470   0.110  10.800
 2852W        W 3823   5.020  12.160   3.170
 2853W        W 3824   1.290   3.880  13.360
 2854W        W 3825   3.510   2.150   0.220
 2855W        W 3826  12.410   1.580   6.610
 2856W        W 3827   2.950   3.850  13.840
 2857W        W 3828  13.280  13.550  12.110
 2858W        W 3829   0.990   4.850  13.390
 2859W        W 3830   6.980  11.100   8.100
 2860W        W 3831   0.090   7.480   2.260
 2861W        W 3832   1.680   5.020  10.950
 2862W        W 3833   3.400  10.110   3.640
 2863W        W 3834  12.610  13.800   1.060
 2864W        W 3835   5.700  13.700  10.220
 2865W        W 3836  10.490  12.550   0.730
 2866W        W 3837   9.390   1.570   8.720
 2867W        W 3838   3.300   9.470   2.920
 2868W        W 3839   6.120   3.580  10.890
 2869W        W 3840   4.500   6.590  10.500
 2870W        W 3841   5.670   7.960   2.760
 2871W        W 3842   6.260   1.840   4.840
 2872W        W 3843  13.620   8.160   0.370
 2873W        W 3844  10.900   6.540   8.000
 2874W        W 3845   5.600   0.750   4.870
 2875W        W 3846   8.490   9.580   9.520
 2876W        W 3847   5.650  10.420   0.360
 2877W        W 3848   6.440  10.360   2.520
 2878W        W 3849  11.700   1.880   1.490
 2879W        W 3850   9.100   9.520   2.980
 2880W        W 3851  11.770   6.710   1.640
 2881W        W 3852   3.670   6.690  12.430
 2882W        W 3853   4.100   4.400  12.740
 2883W        W 3854  12.960   0.730   0.600
 2884W        W 3855   1.290   6.690   6.200
 2885W        W 3856   4.370   8.880   6.770
 2886W        W 3857   3.740  12.770  13.660
 2887W        W 3858   4.500  12.720   3.670
 2888W        W 3859   1.740   5.930  12.200
 2889W        W 3860  11.830   7.480  11.070
 2890W        W 3861   9.590   1.650   0.580
 2891W        W 3862  12.640   7.140  12.140
 2892W        W 3863   2.590   7.800  12.200
 2893W        W 3864   3.070  10.800   2.570
 2894W        W 3865   6.090   8.970  10.050
 2895W        W 3866  11.660  12.060   0.360
 2896W        W 3867   6.390  12.710   8.830
 2897W        W 3868  12.110   4.400  10.330
 2898W        W 3869  11.700   5.050   3.740
 2899W        W 3870  13.480   7.560   2.140
 2900W        W 3871   4.150   8.880  11.130
 2901W        W 3872   5.780   2.960  12.720
 2902W        W 3873   6.560   4.620   3.060
 2903W        W 3874   8.890   3.150   1.210
 2904W        W 3875  11.460   9.150  13.060
 2905W        W 3876   6.560  13.080   2.710
 2906W        W 3877   8.830  13.090   3.120
 2907W        W 3878   4.270  10.170   3.230
 2908W        W 3879   3.460  10.230  12.670
 2909W        W 3880  11.860   9.990   3.950
 2910W        W 3881  13.640  10.580  12.690
 2911W        W 3882   8.750   5.600   3.820
 2912W        W 3883  13.210  10.930   2.500
 2913W        W 3884   3.990   9.230   9.970
 2914W        W 3885   2.520  11.440   6.130
 2915W        W 3886  10.750   1.400   3.890
 2916W        W 3887  12.350   9.440  10.740
 2917W        W 3888   1.380   0.230   9.800
 2918W        W 3889   3.330   9.030   9.280
 2919W        W 3890   3.960   8.620  13.250
 2920W        W 3891   6.560   8.230  13.870
 2921W        W 3892   6.920  10.640   1.890
 2922W        W 3893  13.390   7.100   6.970
 2923W        W 3894   4.940  10.720   5.950
 2924W        W 3895   0.720   5.190   1.300
 2925W        W 3896   2.270   3.020  12.600
 2926W        W 3897   8.460  13.210   9.130
 2927W        W 3898  11.820  10.600   9.190
 2928W        W 3899   4.530   5.670   6.800
 2929W        W 3900   6.270   1.220   5.590
 2930W        W 3901   2.190  10.920   5.580
 2931W        W 3902   3.230   5.780   3.770
 2932W        W 3903  10.410   4.890   1.630
 2933W        W 3904  12.480  12.730   2.040
 2934W        W 3905   9.290  11.180   6.740
 2935W        W 3906   8.590  12.780   5.890
 2936W        W 3907  13.100   8.590   6.910
 2937W        W 3908   3.410   2.530   7.140
 2938W        W 3909   8.470  10.910   4.880
 2939W        W 3910   6.950   6.110   3.840
 2940W        W 3911   2.730   2.890   1.820
 2941W        W 3912   9.200   7.220   9.170
 2942W        W 3913   1.940  10.520   0.040
 2943W        W 3914   3.610   6.000   6.710
 2944W        W 3915  11.840   9.670  10.780
 2945W        W 3916   3.560   4.410   9.160
 2946W        W 3917   6.700   3.470   7.610
 2947W        W 3918   0.720   2.020   5.030
 2948W        W 3919   5.520   4.030   2.600
 2949W        W 3920   0.930  11.870  10.170
 2950W        W 3921   9.960   4.770   7.500
 2951W        W 3922   5.950   4.040   7.880
 2952W        W 3923   0.520   1.070  11.840
 2953W        W 3924   2.580   9.310  11.620
 2954W        W 3925   2.300   7.050  11.050
 2955W        W 3926   9.570  12.720  10.160
 2956W        W 3927   7.310   1.430   8.230
 2957W        W 3928  11.330   5.730   4.120
 2958W        W 3929   4.930   3.120  12.380
 2959W        W 3930  13.270   9.170   9.230
 2960W        W 3931  12.010   7.490   0.250
 2961W        W 3932   4.090   6.090  13.750
 2962W        W 3933  11.350   6.670   9.550
 2963W        W 3934   8.890  10.230   5.220
 2964W        W 3935   0.750   4.610   9.000
 2965W        W 3936   1.730   2.400   4.090
 2966W        W 3937   3.580   1.610   5.870
 2967W        W 3938   3.240   1.450   2.560
 2968W        W 3939  13.880   3.270   1.630
 2969W        W 3940   1.680   2.340   6.050
 2970W        W 3941   2.420   6.510  12.840
 2971W        W 3942   5.450  10.140  11.240
 2972W        W 3943   8.040   5.570  11.440
 2973W        W 3944   8.690  12.380   2.010
 2974W        W 3945   3.700  10.100   9.390
 2975W        W 3946   1.190   5.400   5.190
 2976W        W 3947   4.110  12.630   0.910
 2977W        W 3948  10.270   1.010   8.070
 2978W        W 3949  13.770  13.460   8.780
 2979W        W 3950   3.620   8.250   4.930
 2980W        W 3951   3.120  11.730   1.020
 2981W        W 3952  10.560   4.040   8.930
 2982W        W 3953   7.120  12.390   6.020
 2983W        W 3954   1.160   2.900  13.560
 2984W        W 3955   8.570   5.040   6.430
 2985W        W 3956  13.000   9.880   5.620
 2986W        W 3957  13.670   8.010   1.930
 2987W        W 3958   8.860   1.750   8.120
 2988W        W 3959  13.090  12.850   8.720
 2989W        W 3960  10.250   7.380   3.280
 2990W        W 3961   2.780   2.440   5.810
 2991W        W 3962   8.620  12.840   6.860
 2992W        W 3963   1.110   2.010   3.400
 2993W        W 3964   9.650  10.380   1.530
 2994W        W 3965   6.840   4.400   2.610
 2995W        W 3966   3.860   7.210   3.250
 2996W        W 3967   2.590   2.870   6.210
 2997W        W 3968  11.790   3.450   4.870
 2998W        W 3969  11.790   0.530   8.380
 2999W        W 3970   9.100   2.510   5.710
 3000W        W 3971   7.260  11.190   4.820
 3001W        W 3972   5.560   3.160   0.410
 3002W        W 3973  11.620   7.910   5.790
 3003W        W 3974  12.980   3.620  12.690
 3004W        W 3975  11.710   1.790  12.750
 3005W        W 3976  10.510   2.500   7.130
 3006W        W 3977   7.900   2.000   5.700
 3007W        W 3978  12.850   1.830   2.860
 3008W        W 3979   1.200  12.470   5.250
 3009W        W 3980   2.460  10.320  13.360
 3010W        W 3981   1.180  12.060   8.710
 3011W        W 3982  10.700  13.670   6.280
 3012W        W 3983   2.110   1.360   4.670
 3013W        W 3984  12.370   4.260   3.150
 3014W        W 3985  10.350   8.260   3.870
 3015W        W 3986   0.910   0.210  12.860
 3016W        W 3987   2.020  12.060   9.280
 3017W        W 3988  13.080   4.750   6.180
 3018W        W 3989   4.870  10.230   8.390
 3019W        W 3990   3.460  11.740   7.660
 3020W        W 3991  13.910   0.890  12.560
 3021W        W 3992   9.990  13.390  12.270
 3022W        W 3993   5.150   1.370   2.900
 3023W        W 3994  11.340   6.330  11.830
 3024W        W 3995   2.310  11.000   8.350
 3025W        W 3996   1.060   0.190  10.680
 3026W        W 3997   3.970   3.540   2.980
 3027W        W 3998  10.530   5.250  11.090
 3028W        W 3999   2.440  11.190   8.800
 3029W        W 4000   8.440   2.520  10.960
 3030W        W 4001   0.470   4.890  13.480
 3031W        W 4002   8.520   9.270   4.270
 3032W        W 4003  13.090   9.490   5.330
 3033W        W 4004   2.650  10.620   5.760
 3034W        W 4005  13.180   6.520  11.430
 3035W        W 4006  12.580   7.740   3.760
 3036W        W 4007   0.150  11.610   2.530
 3037W        W 4008   0.200  13.070   2.490
 3038W        W 4009  12.210  10.520  12.730
 3039W        W 4010   0.210   2.770   7.550
 3040W        W 4011   9.870  13.270   8.640
 3041W        W 4012   8.510  13.890   8.850
 3042W        W 4013   9.860   5.490  12.990
 3043W        W 4014   6.680   9.550   0.450
 3044W        W 4015   6.700   3.660  12.410
 3045W        W 4016   1.400   8.580   8.080
 3046W        W 4017  11.410   1.910   7.410
 3047W        W 4018   4.270   5.860   3.880
 3048W        W 4019  10.480   2.430   8.160
 3049W        W 4020  13.600  11.490   3.360
 3050W        W 4021  10.380  13.010   1.700
 3051W        W 4022   9.910   6.550  11.340
 3052W        W 4023  13.080   7.970  10.400
 3053W        W 4024   5.480   8.110  10.140
 3054W        W 4025   9.140   9.640   7.610
 3055W        W 4026  10.850  11.930   1.230
 3056W        W 4027   5.770   7.170  12.190
 3057W        W 4028   0.750   1.440  13.240
 3058W        W 4029  11.070   8.930  12.860
 3059W        W 4030   3.380  11.160   6.260
 3060W        W 4031   8.170   4.410   7.680
 3061W        W 4032   7.280   3.440  10.140
 3062W        W 4033   3.990  10.520   4.760
 3063W        W 4034   4.430   4.420   6.400
 3064W        W 4035   5.680  10.540   8.500
 3065W        W 4036   9.330  12.670   1.760
 3066W        W 4037   8.230   0.100   2.500
 3067W        W 4038  10.180   0.890   7.600
 3068W        W 4039   1.990  11.370   0.030
 3069W        W 4040   2.070  11.440   5.890
 3070W        W 4041  11.320   4.710  10.090
 3071W        W 4042  10.080  10.560  12.780
 3072W        W 4043  13.200  12.180  10.410
 3073W        W 4044   0.570   9.960   2.270
 3074W        W 4045   3.020   1.310   7.330
 3075W        W 4046   3.120   6.620   1.870
 3076W        W 4047  12.700   1.980  12.690
 3077W        W 4048  11.280  13.550   9.420
 3078W        W 4049  11.590   7.280   6.500
 3079W        W 4050   5.110   0.810   5.740
 3080W        W 4051   4.410   5.130  11.640
 3081W        W 4052  10.640  11.620   8.550
 3082W        W 4053  10.910   8.820   7.830
 3083W        W 4054  11.410  13.830  12.040
 3084W        W 4055   0.790   7.290   9.480
 3085W        W 4056  11.340  12.750   5.120
 3086W        W 4057  11.820   3.830   8.750
 3087W        W 4058   7.420  13.790   1.340
 3088W        W 4059   7.570  13.880   3.170
 3089W        W 4060   1.360   6.160  13.730
 3090W        W 4061   9.530   2.090  10.110
 3091W        W 4062   0.300   6.500   1.790
 3092W        W 4063  10.640   5.770  11.640
 3093W        W 4064   9.390   1.930   5.470
 3094W        W 4065  11.660   3.770  10.110
 3095W        W 4066   0.550   6.180   5.820
 3096W        W 4067  11.180   7.330   5.290
 3097W        W 4068   6.150  10.990  10.210
 3098W        W 4069  12.570   8.580   0.410
 3099W        W 4070   9.360   3.630  10.560
 3100W        W 4071   9.470   3.430   8.840
 3101W        W 4072  11.360  10.690  13.120
 3102W        W 4073   3.620   8.920  10.230
 3103W        W 4074   0.290   1.960   6.780
 3104W        W 4075  12.550   0.990  12.450
 3105W        W 4076   4.510   9.130  11.700
 3106W        W 4077  10.780   3.600   1.260
 3107W        W 4078   9.790  12.680   3.060
 3108W        W 4079   9.880   8.450   0.250
 3109W        W 4080   5.590   8.290  11.970
 3110W        W 4081  12.230   2.290   9.120
 3111W        W 4082   3.850  10.750   1.340
 3112W        W 4083   4.560   7.390   9.290
 3113W        W 4084   0.570   5.830  13.180
 3114W        W 4085   2.700  12.400   0.600
 3115W        W 4086   0.330  13.460  10.730
 3116W        W 4087  12.540   2.520  13.700
 3117W        W 4088   2.180   8.870  11.040
 3118W        W 4089  10.180   9.260  10.050
 3119W        W 4090   7.070   9.520   7.840
 3120W        W 4091   0.940   6.010  13.470
 3121W        W 4092   9.500  12.790   3.900
 3122W        W 4093   2.200   3.210   3.630
 3123W        W 4094   9.860  10.270   5.150
 3124W        W 4095   4.490  10.040   8.750
 3125W        W 4096   5.740   4.070   5.860
 3126W        W 4097  11.640   2.040   5.720
 3127W        W 4098   9.210   7.920   7.650
 3128W        W 4099   3.880   2.490  10.670
 3129W        W 4100   4.860  12.260   2.370
 3130W        W 4101   8.510   2.690   8.280
 3131W        W 4102   3.240   2.880  11.830
 3132W        W 4103   2.850   7.740   7.200
 3133W        W 4104   5.510  12.110   0.190
 3134W        W 4105   9.080  12.130   3.620
 3135W        W 4106   2.740   0.760   0.960
 3136W        W 4107  10.980  13.690   6.960
 3137W        W 4108   4.760   8.230   2.720
 3138W        W 4109   2.180   4.680   9.550
 3139W        W 4110   4.940   8.750  12.600
 3140W        W 4111  11.250  10.740   6.410
 3141W        W 4112   7.230   6.400  10.340
 3142W        W 4113   6.040   9.170  12.410
 3143W        W 4114  11.950   8.390   4.120
 3144W        W 4115   1.640   0.890  13.820
 3145W        W 4116   7.480  13.380   6.980
 3146W        W 4117  12.710   2.270   0.190
 3147W        W 4118   6.280  13.670  13.730
 3148W        W 4119   2.440   0.410  10.990
 3149W        W 4120  11.430   4.480  13.360
 3150W        W 4121   6.990   5.800   0.830
 3151W        W 4122  11.620   8.470  11.600
 3152W        W 4123   3.090   1.280   5.150
 3153W        W 4124   9.360  10.010   9.850
 3154W        W 4125   0.060   2.140  13.310
 3155W        W 4126   5.180  11.490  13.020
 3156W        W 4127   9.340   7.550   3.190
 3157W        W 4128   8.300   5.520   6.750
 3158W        W 4129   5.500  13.660   2.930
 3159W        W 4130  13.100   7.770   5.640
 3160W        W 4131  10.970  10.240   0.070
 3161W        W 4132  10.300  13.100  11.090
 3162W        W 4133   0.570   7.090  13.260
 3163W        W 4134   2.810   2.810   4.820
 3164W        W 4135  13.230   2.690  10.870
 3165W        W 4136   2.540   1.660  10.420
 3166W        W 4137   5.990   1.700  11.910
 3167W        W 4138   3.720  11.280  13.520
 3168W        W 4139   8.880  10.470   0.980
 3169W        W 4140  12.470   7.330   7.400
 3170W        W 4141   9.350   3.910   0.600
 3171W        W 4142   6.190  10.550  10.470
 3172W        W 4143   7.890   4.620  11.300
 3173W        W 4144   9.460  10.670   8.570
 3174W        W 4145  13.560   9.630   1.700
 3175W        W 4146   3.590  10.050   9.910
 3176W        W 4147   5.880   9.570   6.510
 3177W        W 4148  13.360   4.030   9.100
 3178W        W 4149   8.370   8.680   0.110
 3179W        W 4150   9.200  10.190  13.520
 3180W        W 4151  10.770   6.380  11.650
 3181W        W 4152   9.320   0.580   2.510
 3182W        W 4153   9.060   1.070   9.320
 3183W        W 4154  13.080   2.050   5.200
 3184W        W 4155   6.860  12.800  13.050
 3185W        W 4156   5.600  10.670  11.520
 3186W        W 4157   1.570  11.380   5.950
 3187W        W 4158  12.630   4.890   5.360
 3188W        W 4159   3.690   3.350   6.490
 3189W        W 4160   4.160   0.910   9.110
 3190W        W 4161  12.210  13.290   0.180
 3191W        W 4162   2.820   1.820   8.930
 3192W        W 4163   0.020   4.180   9.320
 3193W        W 4164   4.030   3.270  10.000
 3194W        W 4165   7.480   7.210  12.370
 3195W        W 4166   3.080  12.720  12.170
 3196W        W 4167  11.330   0.970   9.350
 3197W        W 4168  13.320   5.610  13.040
 3198W        W 4169  12.240   4.670   9.870
 3199W        W 4170  12.170   7.020   8.440
 3200W        W 4171   5.550   5.450  10.900
 3201W        W 4172  12.370   5.420   7.890
 3202W        W 4173  13.730   5.600  11.100
 3203W        W 4174  12.700   8.410   6.540
 3204W        W 4175  10.740  11.670  12.860
 3205W        W 4176  13.010   1.370   0.850
 3206W        W 4177   2.950  11.500   1.470
 3207W        W 4178  11.750   1.030  13.270
 3208W        W 4179   7.160   7.640  13.390
 3209W        W 4180   6.780   0.030  10.670
 3210W        W 4181   1.150  12.330   3.360
 3211W        W 4182   9.030  11.530   5.160
 3212W        W 4183   3.590   2.930  12.260
 3213W        W 4184  10.040  10.920   3.470
 3214W        W 4185   0.620   5.130   2.300
 3215W        W 4186   8.560  10.210   8.960
 3216W        W 4187  10.630   3.080   7.020
 3217W        W 4188   1.170   9.990  13.210
 3218W        W 4189  10.280   2.140  11.140
 3219W        W 4190   9.130  13.210   4.870
 3220W        W 4191  10.460   5.010   8.330
 3221W        W 4192   0.040  12.870   9.630
 3222W        W 4193   7.380  13.130   9.230
 3223W        W 4194   2.030   5.880   8.960
 3224W        W 4195   2.170   6.020  10.780
 3225W        W 4196   8.440  11.420   9.960
 3226W        W 4197  13.020   9.320   4.380
 3227W        W 4198   4.290   6.410   9.430
 3228W        W 4199  11.970   2.710   0.380
 3229W        W 4200   3.200   8.030  11.500
 3230W        W 4201   9.800   6.240   0.340
 3231W        W 4202  12.390   7.820   0.170
 3232W        W 4203   6.430   0.200  11.080
 3233W        W 4204   3.220   0.510  13.830
 3234W        W 4205   0.780   6.830  12.930
 3235W        W 4206   0.460  11.580   0.070
 3236W        W 4207  12.940   3.870   1.830
 3237W        W 4208   3.230   6.150   9.440
 3238W        W 4209   3.140  10.640   7.950
 3239W        W 4210   7.240   7.560  11.640
 3240W        W 4211  11.070   4.180  12.100
 3241W        W 4212   5.690   7.710  12.720
 3242W        W 4213   3.970   5.490  10.960
 3243W        W 4214  10.760   1.870  12.910
 3244W        W 4215   9.200   3.430  13.390
 3245W        W 4216   4.360   6.170   9.000
 3246W        W 4217  12.620  13.030   7.890
 3247W        W 4218   4.430   2.500   2.130
 3248W        W 4219   2.600   7.470  11.820
 3249W        W 4220   1.890   0.130   9.910
 3250W        W 4221   8.530  12.350   3.940
 3251W        W 4222  11.510   5.730  11.680
 3252W        W 4223  10.230  10.090   6.170
 3253W        W 4224   9.900   2.890   1.160
 3254W        W 4225  12.760   1.680   1.420
 3255W        W 4226   5.040   8.340  10.720
 3256W        W 4227   6.790   5.340   3.320
 3257W        W 4228   1.820   4.420  12.420
 3258W        W 4229  12.340   3.720   2.220
 3259W        W 4230   1.340  13.760   0.460
 3260W        W 4231   1.460   6.090   9.660
 3261W        W 4232   8.790  13.270   6.660
 3262W        W 4233   5.940   8.760   0.430
 3263W        W 4234   4.630  13.300   2.490
 3264W        W 4235  10.410  12.980   5.230
 3265W        W 4236   2.760   0.070   5.500
 3266W        W 4237   9.080   5.450  11.920
 3267W        W 4238  13.430   3.540   4.730
 3268W        W 4239   7.290   4.510   5.420
 3269W        W 4240   0.780   4.160   7.080
 3270W        W 4241  10.010   5.420   0.450
 3271W        W 4242  12.140   3.430   8.580
 3272W        W 4243   2.690  10.810  11.870
 3273W        W 4244   2.260  12.650   1.770
 3274W        W 4245  11.180   1.550  11.110
 3275W        W 4246  13.380  11.150   7.430
 3276W        W 4247   2.120   6.140  13.720
 3277W        W 4248   2.490  12.580   3.960
 3278W        W 4249   2.310  11.090   7.020
 3279W        W 4250   8.850   5.330   4.890
 3280W        W 4251  10.740   0.280   0.810
 3281W        W 4252   6.460   9.530   1.850
 3282W        W 4253  13.030   3.840   6.630
 3283W        W 4254   0.020   9.810   8.050
 3284W        W 4255  12.860   8.220   3.160
 3285W        W 4256  10.890   6.930   1.310
 3286W        W 4257  12.420   0.990   4.990
 3287W        W 4258  10.440   0.660   7.020
 3288W        W 4259  11.680   5.260   7.230
 3289W        W 4260  10.730   9.170   3.580
 3290W        W 4261   4.510   7.260  13.240
 3291W        W 4262  13.130   0.020   1.030
 3292W        W 4263   4.100   8.000   3.840
 3293W        W 4264   4.420  12.430   8.150
 3294W        W 4265   0.280   4.420   5.520
 3295W        W 4266   9.740   9.530  13.040
 3296W        W 4267  12.550   3.630   4.290
 3297W        W 4268   0.400   2.970   1.650
 3298W        W 4269  12.310   4.860  12.770
 3299W        W 4270  10.920  13.090   8.130
 3300W        W 4271   2.670  10.880   0.770
 3301W        W 4272   3.800   9.400   4.480
 3302W        W 4273   0.120  12.520  10.020
 3303W        W 4274   4.860   5.810   8.430
 3304W        W 4275   8.370  13.210   8.140
 3305W        W 4276   4.500  12.400  11.360
 3306W        W 4277   7.650   5.830  12.540
 3307W        W 4278   9.660  10.500   3.500
 3308W        W 4279   5.080  12.080   4.900
 3309W        W 4280   9.610   9.950   3.700
 3310W        W 4281   6.620  13.840  10.120
 3311W        W 4282   9.690  11.210   0.110
 3312W        W 4283   6.240   1.640  11.030
 3313W        W 4284  12.930  12.760   0.200
 3314W        W 4285   5.830   8.940   2.170
 3315W        W 4286  10.130  12.460  12.890
 3316W        W 4287   6.800   1.340  11.680
 3317W        W 4288   3.830   7.120   8.620
 3318W        W 4289   9.850   7.490   1.340
 3319W        W 4290   8.960   5.300   7.250
 3320W        W 4291   5.180  10.730  11.780
 3321W        W 4292   6.310   8.820   1.440
 3322W        W 4293  13.040   9.640   9.950
 3323W        W 4294   5.060   3.990   2.190
 3324W        W 4295   8.120   0.260   7.850
 3325W        W 4296  10.560  10.060   3.790
 3326W        W 4297  10.360   8.950  10.390
 3327W        W 4298   5.350  10.240  10.240
 3328W        W 4299   8.680   9.140   2.910
 3329W        W 4300   6.660  11.650   8.820
 3330W        W 4301   9.570   0.970  13.040
 3331W        W 4302   0.240   2.840   7.050
 3332W        W 4303  11.130   9.910   7.700
 3333W        W 4304   9.110   5.320   1.530
 3334W        W 4305   7.850  13.290   8.500
 3335W        W 4306   3.050   9.660  13.220
 3336W        W 4307   8.820  12.660  13.820
 3337W        W 4308   1.630  12.910   1.690
 3338W        W 4309   5.340   5.450   8.380
 3339W        W 4310   3.330   0.760   6.060
 3340W        W 4311   8.040   5.460   2.730
 3341W        W 4312   3.910   9.580   0.330
 3342W        W 4313   2.880   4.800   3.320
 3343W        W 4314   5.400  11.940   2.200
 3344W        W 4315   5.140  12.680   9.570
 3345W        W 4316   2.110   9.730   3.610
 3346W        W 4317   4.030   8.780   8.040
 3347W        W 4318   5.210  13.790   5.940
 3348W        W 4319   0.650  11.060  12.510
 3349W        W 4320  12.920   6.610   8.890
 3350W        W 4321  10.670  13.200   5.880
 3351W        W 4322  11.400   7.480  10.740
 3352W        W 4323   3.300  12.320  11.080
 3353W        W 4324  11.230   5.070   2.640
 3354W        W 4325   4.490   4.850   4.670
 3355W        W 4326   4.390   6.910   8.650
 3356W        W 4327   9.770   6.830   6.600
 3357W        W 4328   6.210  13.690   2.210
 3358W        W 4329  13.550  12.950   4.070
 3359W        W 4330   7.970   9.390   5.360
 3360W        W 4331   8.700   1.230   8.850
 3361W        W 4332   9.180  12.510   5.660
 3362W        W 4333   5.930  13.420   1.660
 3363W        W 4334   0.560  12.970   9.380
 3364W        W 4335   5.490   0.680   5.430
 3365W        W 4336   3.610   0.720   8.720
 3366W        W 4337  11.840   4.480   8.190
 3367W        W 4338   6.620  12.550   3.880
 3368W        W 4339   2.740   7.550   6.730
 3369W        W 4340   9.030   8.740   5.870
 3370W        W 4341   0.720   5.970   3.490
 3371W        W 4342   5.270  10.660   6.960
 3372W        W 4343   0.200   2.730  10.320
 3373W        W 4344   1.360   6.400   7.060
 3374W        W 4345   6.080  13.660   9.490
 3375W        W 4346  12.790  10.750   4.320
 3376W        W 4347   9.090   0.470   3.560
 3377W        W 4348   6.300   7.280  12.260
 3378W        W 4349  12.960   2.650   2.440
 3379W        W 4350  10.810   1.020   9.340
 3380W        W 4351   9.630  13.120   3.240
 3381W        W 4352   5.110   3.010   9.680
 3382W        W 4353   5.770  11.060  11.180
 3383W        W 4354   3.310   2.530   4.830
 3384W        W 4355  13.920   9.150   8.780
 3385W        W 4356   0.190   6.130   1.430
 3386W        W 4357   4.700  11.320   7.010
 3387W        W 4358  12.790   9.960   0.870
 3388W        W 4359   7.230   7.010   3.130
 3389W        W 4360   9.200   3.000   8.880
 3390W        W 4361  13.360   9.020   2.670
 3391W        W 4362   8.440   6.810   1.150
 3392W        W 4363  12.060   1.050  12.000
 3393W        W 4364   4.360  13.140   9.680
 3394W        W 4365   4.410   4.030   8.740
 3395W        W 4366   3.400   4.190   0.860
 3396W        W 4367   0.160  10.750  11.140
 3397W        W 4368   0.810   7.620   9.050
 3398W        W 4369  10.760   2.560   2.220
 3399W        W 4370  11.170   2.280  10.990
 3400W        W 4371  11.900  12.960  12.000
 3401W        W 4372   2.160  10.490   3.170
 3402W        W 4373   3.840   9.150   2.180
 3403W        W 4374  10.670   8.240   9.450
 3404W        W 4375  10.030  12.550   7.900
 3405W        W 4376   2.130   7.560   4.610
 3406W        W 4377   0.810   0.840   3.680
 3407W        W 4378   1.450   5.800  10.430
 3408W        W 4379  13.890   4.700   5.040
 3409W        W 4380   7.800   7.720   9.920
 3410W        W 4381   1.380  12.720  12.460
 3411W        W 4382  13.720   4.000  11.530
 3412W        W 4383  10.850  11.400   2.420
 3413W        W 4384  10.690   0.310  10.300
 3414W        W 4385  11.080   2.620   0.250
 3415W        W 4386  12.250   0.760   2.120
 3416W        W 4387   2.360  13.550   4.550
 3417W        W 4388   3.990   4.740  11.650
 3418W        W 4389   4.620   1.280  11.190
 3419W        W 4390   6.420  11.390   2.900
 3420W        W 4391   8.560   2.330   5.460
 3421W        W 4392   8.430  10.750   7.500
 3422W        W 4393  13.480  13.880   8.710
 3423W        W 4394  10.890   4.920   9.200
 3424W        W 4395  10.580   0.360   7.620
 3425W        W 4396   2.520   6.380   3.340
 3426W        W 4397  11.660   2.210   1.910
 3427W        W 4398   3.960   2.230   2.630
 3428W        W 4399   1.690   4.020  10.430
 3429W        W 4400   4.570   7.300   7.770
 3430W        W 4401  13.510   9.250   2.070
 3431W        W 4402   8.900   3.720  13.780
 3432W        W 4403   8.920   9.740  12.940
 3433W        W 4404   1.440   6.580   0.100
 3434W        W 4405   8.710   3.750  13.090
 3435W        W 4406   8.060  12.450   1.520
 3436W        W 4407   1.510   8.140   8.490
 3437W        W 4408   1.700  11.810  13.680
 3438W        W 4409  11.590   1.510  13.270
 3439W        W 4410   9.670  12.520   5.650
 3440W        W 4411   3.850   4.510   8.250
 3441W        W 4412   8.120   7.800   2.030
 3442W        W 4413   6.900   4.780   8.510
 3443W        W 4414   4.640   2.620   3.390
 3444W        W 4415   2.970   0.310   4.310
 3445W        W 4416  13.890  11.380   2.110
 3446W        W 4417   3.660   0.830  12.180
 3447W        W 4418   0.780   1.150   5.080
 3448W        W 4419   0.660  11.180   5.860
 3449W        W 4420  12.410  10.660   3.460
 3450W        W 4421  13.500   6.470   9.590
 3451W        W 4422   4.950   2.000   0.550
 3452W        W 4423   5.030   6.890   6.540
 3453W        W 4424   7.640   3.550   8.150
 3454W        W 4425   3.350   8.580   6.860
 3455W        W 4426   7.630   9.890   6.190
 3456W        W 4427  10.200   1.790   8.380
 3457W        W 4428   2.370   9.020   9.730
 3458W        W 4429  11.530  11.630   7.050
 3459W        W 4430  10.510  10.620   5.500
 3460W        W 4431  10.710   1.320  13.100
 3461W        W 4432  11.890   1.330  12.880
 3462W        W 4433   6.310   8.650  12.380
 3463W        W 4434   0.120   1.250   2.210
 3464W        W 4435   7.290   9.550   2.540
 3465W        W 4436  12.950   2.320   8.710
 3466W        W 4437   9.900  13.890   3.720
 3467W        W 4438   9.760   8.130   8.260
 3468W        W 4439  12.320   5.920  13.590
 3469W        W 4440   0.890   0.490   1.060
 3470W        W 4441  10.330  11.510   2.420
 3471W        W 4442  12.770   6.810   7.510
 3472W        W 4443   2.850   1.990  10.780
 3473W        W 4444   1.920   3.640   2.460
 3474W        W 4445   6.540   9.060   5.760
 3475W        W 4446  13.500   8.500   4.380
 3476W        W 4447   4.120  10.630   6.930
 3477W        W 4448   0.730  11.770   8.890
 3478W        W 4449   5.870   7.240   6.170
 3479W        W 4450   1.500   6.870   7.290
 3480W        W 4451   4.800   4.330   3.200
 3481W        W 4452   0.350  10.970   1.250
 3482W        W 4453   8.880  11.700   3.380
 3483W        W 4454  12.870   0.310   7.130
 3484W        W 4455   5.390   1.180   5.340
 3485W        W 4456  11.170  11.860  10.930
 3486W        W 4457   0.770   1.830   7.490
 3487W        W 4458   7.180   5.120  12.460
 3488W        W 4459  13.470   4.450   9.980
 3489W        W 4460   0.910   1.030   7.790
 3490W        W 4461   7.560   9.040   4.760
 3491W        W 4462   9.930   6.050  10.630
 3492W        W 4463   3.720   2.690  11.480
 3493W        W 4464   1.190   4.120  11.880
 3494W        W 4465  10.360   5.000  11.900
 3495W        W 4466   4.970   3.970  11.660
 3496W        W 4467   4.630  11.150   7.960
 3497W        W 4468   7.710  11.860   5.890
 3498W        W 4469   7.590   8.730   2.130
 3499W        W 4470   8.340  13.260   6.870
 3500W        W 4471   2.210   2.980  13.920
 3501W        W 4472   7.190  12.810   7.500
 3502W        W 4473   1.020  12.380   1.370
 3503W        W 4474   7.160  13.670  12.340
 3504W        W 4475   1.680   1.930   3.920
 3505W        W 4476   4.320   9.000   1.440
 3506W        W 4477   0.230   9.230  10.440
 3507W        W 4478  11.280   7.540   4.030
 3508W        W 4479   5.760   4.880   4.500
 3509W        W 4480   3.370   6.300   3.920
 3510W        W 4481   0.640  11.310   2.540
 3511W        W 4482   3.530   8.210   1.330
 3512W        W 4483   2.060  12.910   3.100
 3513W        W 4484  11.850   8.220   8.120
 3514W        W 4485  11.140   5.370  10.430
 3515W        W 4486  12.900  11.150   2.190
 3516W        W 4487   9.980  12.270   1.240
 3517W        W 4488   3.720  12.020   6.230
 3518W        W 4489   9.890   6.600  13.350
 3519W        W 4490   6.750   6.510  10.120
 3520W        W 4491   8.410   2.620  10.360
 3521W        W 4492  13.030   7.660   6.810
 3522W        W 4493  12.590  11.350   2.550
 3523W        W 4494   3.290  13.360   4.040
 3524W        W 4495  12.190   2.390   3.500
 3525W        W 4496  11.890   8.840  10.840
 3526W        W 4497   8.890  12.730   4.860
 3527W        W 4498  11.610   6.650   9.970
 3528W        W 4499   3.990   1.510   9.750
 3529W        W 4500   3.060   4.060   2.930
 3530W        W 4501   9.560   1.560   5.000
 3531W        W 4502   0.320  13.720   5.650
 3532W        W 4503  12.690  11.200   0.260
 3533W        W 4504   2.440   6.810   4.080
 3534W        W 4505   8.870  13.030   3.940
 3535W        W 4506  13.220  11.440   9.560
 3536W        W 4507   0.630  10.550   9.900
 3537W        W 4508   2.880   1.810   7.970
 3538W        W 4509   6.170   9.910  10.310
 3539W        W 4510   6.250   8.040   9.330
 3540W        W 4511   5.140   4.710   3.230
 3541W        W 4512  10.750   8.620   4.610
 3542W        W 4513   5.380   6.750  10.690
 3543W        W 4514  12.630   5.230   3.340
 3544W        W 4515  10.860   9.360   5.150
 3545W        W 4516  13.600   0.480  11.490
 3546W        W 4517   2.700   8.400   3.750
 3547W        W 4518   5.250   9.670   2.420
 3548W        W 4519   6.190   3.910   9.460
 3549W        W 4520  13.730  10.440   5.780
 3550W        W 4521   6.960   0.310   9.720
 3551W        W 4522  13.410   4.080   0.070
 3552W        W 4523   1.030   6.570   7.380
 3553W        W 4524   8.560   0.070   9.320
 3554W        W 4525   0.050   3.210   4.050
 3555W        W 4526  11.730  12.460   0.060
 3556W        W 4527   2.510   1.940   7.100
 3557W        W 4528   1.000   0.590  13.830
 3558W        W 4529   0.900   0.760   4.770
 3559W        W 4530  10.780   7.980  12.940
 3560W        W 4531   5.660   3.720   5.490
 3561W        W 4532   8.500  10.910   0.490
 3562W        W 4533   8.420   9.800  11.480
 3563W        W 4534   8.410  10.330   5.420
 3564W        W 4535   9.120   9.920   1.710
 3565W        W 4536   8.320   6.720   7.850
 3566W        W 4537   0.440   5.610   5.760
 3567W        W 4538   5.600  11.270   8.110
 3568W        W 4539   2.550   6.470  11.790
 3569W        W 4540   1.120  12.240   3.870
 3570W        W 4541   7.570  12.000  10.750
 3571W        W 4542   0.790   6.920  13.770
 3572W        W 4543   3.670   0.440   9.560
 3573W        W 4544   6.930   0.160   8.380
 3574W        W 4545   9.750   5.710   5.400
 3575W        W 4546   5.650  13.760   5.670
 3576W        W 4547  13.750   8.640   6.700
 3577W        W 4548   7.680   2.430   5.510
 3578W        W 4549   9.350   4.920   1.750
 3579W        W 4550  13.440   2.580   4.640
 3580W        W 4551   9.730   5.800   4.780
 3581W        W 4552  12.490   2.660   7.810
 3582W        W 4553  10.190   1.010   6.700
 3583W        W 4554   1.490   7.340  13.180
 3584W        W 4555  13.890   5.690   5.370
 3585W        W 4556   3.470   2.620  12.650
 3586W        W 4557  10.150   1.870  11.940
 3587W        W 4558   7.700   0.920  12.230
 3588W        W 4559   2.510   1.260   5.870
 3589W        W 4560  13.550  11.460   0.440
 3590W        W 4561   8.080   8.530   8.810
 3591W        W 4562   6.440   0.890   8.010
 3592W        W 4563   6.180   3.350   4.560
 3593W        W 4564  10.750  12.320  12.690
 3594W        W 4565  11.640   0.810   8.890
 3595W        W 4566   9.950   6.980   4.510
 3596W        W 4567   9.250   1.410  12.300
 3597W        W 4568   4.270   6.890   3.460
 3598W        W 4569  13.880   6.830   3.240
 3599W        W 4570   2.650  12.920   1.870
 3600W        W 4571   1.640   2.610  12.180
 3601W        W 4572   8.850  12.290   2.470
 3602W        W 4573   6.950  13.860   4.630
 3603W        W 4574   6.700   6.190   0.690
 3604W        W 4575  12.110   7.170  12.090
 3605W        W 4576   7.020  12.490  12.530
 3606W        W 4577   9.840  11.710  13.280
 3607W        W 4578   2.530   1.470   7.160
 3608W        W 4579   7.970   1.440   8.500
 3609W        W 4580   3.790   2.830   9.270
 3610W        W 4581   9.650  12.610   6.970
 3611W        W 4582  12.560   7.350  12.750
 3612W        W 4583  11.570   0.290  11.750
 3613W        W 4584   7.300   0.910  11.850
 3614W        W 4585   4.270   1.160   5.250
 3615W        W 4586   1.820  11.500  11.860
 3616W        W 4587   4.450   1.410  11.970
 3617W        W 4588  13.760   5.560   0.270
 3618W        W 4589  13.100   4.650   2.410
 3619W        W 4590  11.000   4.830   3.110
 3620W        W 4591  12.900  13.260   8.380
 3621W        W 4592   1.540  13.500  11.830
 3622W        W 4593   1.800  10.920   4.710
 3623W        W 4594   8.190  10.830  12.650
 3624W        W 4595  11.540   0.500   3.750
 3625W        W 4596   4.830   8.880   3.410
 3626W        W 4597   9.360   2.970   2.460
 3627W        W 4598   5.750  12.290  10.490
 3628W        W 4599   7.180   5.140   2.380
 3629W        W 4600   6.540   8.640   2.860
 3630W        W 4601   1.610  13.510   9.940
 3631W        W 4602   8.390  11.300   9.470
 3632W        W 4603   6.430   7.350  12.930
 3633W        W 4604   2.240   0.210   0.730
 3634W        W 4605  11.350  11.630   0.000
 3635W        W 4606   3.670  11.950   3.070
 3636W        W 4607   0.160  10.970   1.800
 3637W        W 4608   2.450  13.500   8.260
 3638W        W 4609   2.970   2.180   4.210
 3639W        W 4610   5.390   5.620   9.310
 3640W        W 4611   2.180   3.850   2.800
 3641W        W 4612   8.670   8.560   9.490
 3642W        W 4613   1.560   5.820   4.270
 3643W        W 4614   4.320   9.720   7.000
 3644W        W 4615   4.460   2.090   5.130
 3645W        W 4616   3.890   9.260  10.960
 3646W        W 4617   9.560   1.440   0.090
 3647W        W 4618   1.550  13.190  13.700
 3648W        W 4619   8.760   9.510   1.900
 3649W        W 4620   7.550   9.370   6.030
 3650W        W 4621  11.870   6.600   7.660
 3651W        W 4622   5.200  12.260   7.490
 3652W        W 4623  13.370   7.560  11.660
 3653W        W 4624   2.130  12.820   9.300
 3654W        W 4625  13.920   9.100   3.440
 3655W        W 4626   0.190  10.890   2.440
 3656W        W 4627   5.240   7.380   2.710
 3657W        W 4628   9.120  12.890   4.350
 3658W        W 4629  10.020   0.040   2.820
 3659W        W 4630  13.150   1.430  11.400
 3660W        W 4631   9.080   6.380   0.580
 3661W        W 4632   1.200   6.880   3.250
 3662W        W 4633   6.020   2.350  10.430
 3663W        W 4634   6.930   9.410  11.810
 3664W        W 4635  12.120  13.510  11.580
 3665W        W 4636  13.700   2.600  12.190
 3666W        W 4637   0.650  13.050   3.850
 3667W        W 4638  11.850   4.830   9.140
 3668W        W 4639   9.850   1.400   0.910
 3669W        W 4640   2.940   2.750   9.230
 3670W        W 4641   6.530  11.350  12.940
 3671W        W 4642   5.520  11.640  11.920
 3672W        W 4643  12.980   5.770   9.600
 3673W        W 4644  13.810  11.230  11.480
 3674W        W 4645   5.970   9.590   8.710
 3675W        W 4646   0.940   3.010   1.520
 3676W        W 4647   7.070   4.220   8.770
 3677W        W 4648   2.750   7.030   5.230
 3678W        W 4649   6.100   8.090   6.030
 3679W        W 4650   4.730  11.020   7.410
 3680W        W 4651   2.330   7.420   0.570
 3681W        W 4652  10.740   7.290  13.550
 3682W        W 4653   6.740   9.070   7.110
 3683W        W 4654   2.260   3.400  12.310
 3684W        W 4655   9.680   5.570   9.570
 3685W        W 4656   2.580   1.030   9.940
 3686W        W 4657   1.730  10.370  10.180
 3687W        W 4658  11.030   2.690  12.580
 3688W        W 4659   7.730  13.370   2.300
 3689W        W 4660   1.080   8.630  13.570
 3690W        W 4661   1.860   3.870  11.630
 3691W        W 4662   8.050   3.750  10.710
 3692W        W 4663   1.550   4.520   3.030
 3693W        W 4664   2.250  11.190   0.430
 3694W        W 4665   1.570   9.210   6.750
 3695W        W 4666   9.960   9.520   9.540
 3696W        W 4667   4.800   5.380   9.550
 3697W        W 4668  12.810   8.230   4.650
 3698W        W 4669  11.710   0.940   2.810
 3699W        W 4670   7.870   7.560   0.090
 3700W        W 4671   0.780   1.730  10.860
 3701W        W 4672  12.230  12.350   5.410
 3702W        W 4673  11.220   6.310   4.910
 3703W        W 4674   0.020   1.130   6.690
 3704W        W 4675   4.680   8.450  10.350
 3705W        W 4676   3.560  12.910  11.310
 3706W        W 4677   1.380  10.640   0.290
 3707W        W 4678   2.180   0.110   1.270
 3708W        W 4679   2.490  12.030  12.280
 3709W        W 4680   8.880   7.720   0.840
 3710W        W 4681   9.870   1.850   2.850
 3711W        W 4682   8.470   7.400   2.870
 3712W        W 4683  12.880   4.990   9.340
 3713W        W 4684  10.940   8.550  10.930
 3714W        W 4685   7.440  10.690   4.810
 3715W        W 4686   6.740  11.750   1.500
 3716W        W 4687   9.920   2.600   1.570
 3717W        W 4688   5.010  11.330   7.650
 3718W        W 4689   9.490   6.080   4.320
 3719W        W 4690   7.440   8.270   2.380
 3720W        W 4691   7.900  13.890   6.510
 3721W        W 4692   4.270   1.190  11.520
 3722W        W 4693   5.250   6.950   7.330
 3723W        W 4694   4.190   8.390  13.780
 3724W        W 4695  12.630   4.770   5.910
 3725W        W 4696   1.390  11.500  10.850
 3726W        W 4697  12.960   6.690   2.420
 3727W        W 4698  10.310  11.400  11.740
 3728W        W 4699   4.430   1.250   5.730
 3729W        W 4700   1.110   7.700   0.100
 3730W        W 4701  11.640   7.780   0.980
 3731W        W 4702   0.990   6.670  11.030
 3732W        W 4703   9.110   8.930   1.420
 3733W        W 4704   9.700  10.650  12.060
 3734W        W 4705  13.530   2.960   1.030
 3735W        W 4706   5.460  12.240   5.180
 3736W        W 4707   1.740  12.170  10.670
 3737W        W 4708   5.310   1.800  11.990
 3738W        W 4709   8.110   4.080   9.310
 3739W        W 4710   9.390   6.500   6.670
 3740W        W 4711   2.870   1.330   5.550
 3741W        W 4712   3.890   9.060   6.600
 3742W        W 4713   9.080  12.080   7.830
 3743W        W 4714   2.700   7.590   2.890
 3744W        W 4715   1.840  10.990  13.270
 3745W        W 4716   1.200  12.280   0.890
 3746W        W 4717   6.600  10.500   6.680
 3747W        W 4718   9.590   5.420   7.180
 3748W        W 4719   4.400   7.930   0.060
 3749W        W 4720   8.250  11.610   4.390
 3750W        W 4721  10.040   7.390  10.850
 3751W        W 4722   7.950  13.690   8.800
 3752W        W 4723  10.000   0.670  11.010
 3753W        W 4724  11.410   8.410   6.640
 3754W        W 4725  12.250   6.640   6.310
 3755W        W 4726  10.810  12.050  13.440
 3756W        W 4727   2.480   9.820   2.460
 3757W        W 4728  10.640   9.140  13.230
 3758W        W 4729   5.710   4.930   7.340
 3759W        W 4730  10.910   6.130   4.020
 3760W        W 4731  10.820   3.750   1.780
 3761W        W 4732   5.860   2.680   4.610
 3762W        W 4733   0.970  10.820  12.930
 3763W        W 4734   7.610   2.810   5.730
 3764W        W 4735  12.010   7.050   1.250
 3765W        W 4736   8.150  11.230   7.450
 3766W        W 4737  10.220   3.180   9.190
 3767W        W 4738  13.110  11.300   5.090
 3768W        W 4739   3.540  10.460   7.690
 3769W        W 4740   8.250   8.660   8.350
 3770W        W 4741   5.480   7.180   5.420
 3771W        W 4742  13.810   3.350  12.690
 3772W        W 4743   8.140   9.970   2.490
 3773W        W 4744  11.750   5.170   2.910
 3774W        W 4745   1.680   5.770  12.920
 3775W        W 4746   3.790  10.750  11.210
 3776W        W 4747   7.670   0.150  10.980
 3777W        W 4748   7.220   8.740   4.990
 3778W        W 4749   0.970   7.150   8.420
 3779W        W 4750  11.230   1.870   6.410
 3780W        W 4751  10.150  13.060   3.010
 3781W        W 4752   9.450  13.660  10.160
 3782W        W 4753   8.380   2.910   6.540
 3783W        W 4754   0.800  13.680  10.580
 3784W        W 4755   8.390  10.760  12.250
 3785W        W 4756   3.930   1.760  13.030
 3786W        W 4757  13.030   6.930   1.530
 3787W        W 4758  11.900   7.970   2.500
 3788W        W 4759   4.300   0.200  10.600
 3789W        W 4760   4.380   5.830   2.290
 3790W        W 4761  10.300   0.810   1.530
 3791W        W 4762   0.730   2.980  10.080
 3792W        W 4763   2.920   6.020   5.470
 3793W        W 4764   3.180   3.610   8.650
 3794W        W 4765  13.120   8.450  10.420
 3795W        W 4766   6.680  12.560   2.870
 3796W        W 4767  13.460   7.520   4.150
 3797W        W 4768   3.130   1.210  11.010
 3798W        W 4769  13.040   7.080   8.540
 3799W        W 4770   3.860   7.870   4.610
 3800W        W 4771   2.120  11.780   2.870
 3801W        W 4772   2.780   1.130   2.370
 3802W        W 4773   1.030   2.780   1.010
 3803W        W 4774   1.330  11.310  13.490
 3804W        W 4775   8.400  11.390   0.030
 3805W        W 4776   4.510  11.390   5.800
 3806W        W 4777   6.810  12.380   3.510
 3807W        W 4778  10.900   7.470   9.090
 3808W        W 4779   2.390   7.560   1.290
 3809W        W 4780   3.100   9.340  12.670
 3810W        W 4781   7.500  12.490  10.620
 3811W        W 4782  10.430  10.730   3.010
 3812W        W 4783  12.830   1.040   2.300
 3813W        W 4784   6.390   1.390  10.430
 3814W        W 4785   9.860   2.270   3.190
 3815W        W 4786   5.950   6.550  11.720
 3816W        W 4787   0.290   4.180   4.450
 3817W        W 4788   0.380   0.820   4.910
 3818W        W 4789  12.010   0.210   4.950
 3819W        W 4790   4.570  13.240   3.300
 3820W        W 4791   2.240   2.700   1.900
 3821W        W 4792   5.000  12.840   8.110
 3822W        W 4793   1.120   9.470  13.830
 3823W        W 4794   0.620   4.220   1.190
 3824W        W 4795   7.230  13.290   1.190
 3825W        W 4796  12.970   6.330   9.420
 3826W        W 4797   2.010   5.790  11.420
 3827W        W 4798   3.470   5.060  10.880
 3828W        W 4799   9.060  10.060   8.750
 3829W        W 4800   4.590  11.900   4.880
 3830W        W 4801   9.820   9.070   9.310
 3831W        W 4802   2.780   8.510   0.620
 3832W        W 4803   5.240   5.770   1.590
 3833W        W 4804   4.330  13.680  11.480
 3834W        W 4805   5.830   7.450   1.320
 3835W        W 4806   7.550   8.390   0.710
 3836W        W 4807   9.240   9.290   6.780
 3837W        W 4808  12.550  11.430   1.870
 3838W        W 4809   8.690   1.410   6.420
 3839W        W 4810   5.210   8.940   6.500
 3840W        W 4811   8.850   9.840   9.760
 3841W        W 4812   1.370   5.000   5.820
 3842W        W 4813  13.420   0.870   3.320
 3843W        W 4814  11.010   8.080   3.150
 3844W        W 4815   6.580   8.930   6.260
 3845W        W 4816   9.120  13.830   0.200
 3846W        W 4817  10.230  11.860   2.800
 3847W        W 4818   8.840   5.830  11.960
 3848W        W 4819   0.840  11.000   4.930
 3849W        W 4820   7.120   1.360   5.510
 3850W        W 4821  10.610   7.750   9.920
 3851W        W 4822  11.190   0.480   6.330
 3852W        W 4823   8.720   0.500   0.310
 3853W        W 4824   6.810   9.620  12.390
 3854W        W 4825   5.420  12.450   3.120
 3855W        W 4826   2.350  11.600   9.620
 3856W        W 4827   5.690   3.330  10.940
 3857W        W 4828  12.750   7.290   3.720
 3858W        W 4829  12.200  11.580  12.760
 3859W        W 4830   6.820   5.220  11.680
 3860W        W 4831   4.850   3.730   5.760
 3861W        W 4832   6.500  12.080   5.900
 3862W        W 4833  12.580   0.700  11.400
 3863W        W 4834   0.410  13.840   2.720
 3864W        W 4835   2.280  12.100   1.570
 3865W        W 4836  10.680   6.770   7.550
 3866W        W 4837  12.700   2.250   4.380
 3867W        W 4838   4.820   2.460  10.770
 3868W        W 4839  11.490   4.220  11.820
 3869W        W 4840   0.670   5.070   8.270
 3870W        W 4841   2.710   8.860   2.320
 3871W        W 4842   0.210   5.390   8.920
 3872W        W 4843  10.700   8.170   5.840
 3873W        W 4844   0.770   1.560   3.160
 3874W        W 4845  13.000   7.170   4.120
 3875W        W 4846   3.570   0.710   4.740
 3876W        W 4847   7.630  10.560   2.720
 3877W        W 4848   7.780   9.510   8.240
 3878W        W 4849  12.260   5.330  12.840
 3879W        W 4850   3.140   1.900   3.100
 3880W        W 4851   4.430   3.060   2.210
 3881W        W 4852   0.810   0.910  13.410
 3882W        W 4853   7.240  11.900   1.430
 3883W        W 4854   3.680  13.030   0.910
 3884W        W 4855   7.640  10.220   7.150
 3885W        W 4856   5.930   3.890  13.170
 3886W        W 4857   0.760   9.470   4.100
 3887W        W 4858   9.470  13.160   1.490
 3888W        W 4859  11.440  11.430  10.890
 3889W        W 4860   9.870  11.310  11.990
 3890W        W 4861   3.500  11.310   5.610
 3891W        W 4862   2.510  10.250   7.440
 3892W        W 4863  10.280   2.250   5.060
 3893W        W 4864   4.140  12.200   7.020
 3894W        W 4865   5.120   4.050  10.380
 3895W        W 4866  10.100  10.400   9.900
 3896W        W 4867   0.740  12.850   2.320
 3897W        W 4868   7.700   7.880   8.000
 3898W        W 4869   6.660  12.080   9.680
 3899W        W 4870   9.220   7.610  10.960
 3900W        W 4871  11.700  12.740  11.350
 3901W        W 4872   8.350   7.730  10.660
 3902W        W 4873   4.950  12.200   6.040
 3903W        W 4874   7.610   3.820  12.030
 3904W        W 4875   2.660   3.630   5.170
 3905W        W 4876   2.000   0.820   9.610
 3906W        W 4877  10.090   8.300   6.300
 3907W        W 4878   8.240   1.180  12.520
 3908W        W 4879   1.580   8.220   9.220
 3909W        W 4880   0.110   6.170  10.410
 3910W        W 4881  10.580   0.640   3.720
 3911W        W 4882   2.550   7.430   1.920
 3912W        W 4883  13.340  10.040  13.470
 3913W        W 4884   0.990  11.780  11.670
 3914W        W 4885   3.740   8.160   6.170
 3915W        W 4886  10.800   6.790  12.480
 3916W        W 4887   4.940   1.170   2.000
 3917W        W 4888   3.710   7.660  10.590
 3918W        W 4889   3.910   9.260   1.230
 3919W        W 4890  10.070   2.370   9.610
 3920W        W 4891   5.160   6.900   4.630
 3921W        W 4892   4.920  13.810   9.280
 3922W        W 4893   0.590   0.530  10.750
 3923W        W 4894   8.270  13.650  12.400
 3924W        W 4895   7.320   3.860   0.780
 3925W        W 4896   8.100   3.590   5.680
 3926W        W 4897  10.390   4.410   1.790
 3927W        W 4898   9.970   7.240   3.650
 3928W        W 4899   5.840   9.710  13.100
 3929W        W 4900   7.280   6.280   5.990
 3930W        W 4901   0.570  11.360   3.900
 3931W        W 4902  10.290  12.100   4.590
 3932W        W 4903  10.500   7.000  11.980
 3933W        W 4904   6.330   7.080   8.850
 3934W        W 4905  13.140  11.400   2.590
 3935W        W 4906   1.520  10.810   0.760
 3936W        W 4907   9.420   8.150   2.040
 3937W        W 4908   6.570  12.760  12.620
 3938W        W 4909   1.350   9.300   5.520
 3939W        W 4910   9.190   3.870   5.390
 3940W        W 4911   2.730   7.510  12.590
 3941W        W 4912   1.110  13.350   2.460
 3942W        W 4913   5.230  13.490  11.900
 3943W        W 4914  12.070   2.980   8.940
 3944W        W 4915   2.300   8.840  11.580
 3945W        W 4916   9.180  13.140  10.270
 3946W        W 4917   7.610   1.790   8.470
 3947W        W 4918   1.750   9.580   3.940
 3948W        W 4919   0.050   2.860   2.900
 3949W        W 4920   2.350   0.460   2.910
 3950W        W 4921   8.450  12.290   6.850
 3951W        W 4922   0.430  10.050   0.310
 3952W        W 4923   6.400   8.540  11.850
 3953W        W 4924  10.260   1.700  10.620
 3954W        W 4925   2.990   9.750   1.770
 3955W        W 4926   9.720   4.980   2.110
 3956W        W 4927   9.990   0.850  13.460
 3957W        W 4928  13.850  13.280   9.250
 3958W        W 4929  10.230   4.450   1.320
 3959W        W 4930   6.430   3.370   5.240
 3960W        W 4931   6.990  10.880   5.620
 3961W        W 4932  12.850   7.700   8.070
 3962W        W 4933   2.550   0.970   8.290
 3963W        W 4934  12.940   2.740   9.050
 3964W        W 4935   1.860   3.290  10.210
 3965W        W 4936   3.080   5.360  12.560
 3966W        W 4937   8.970   2.660   8.580
 3967W        W 4938   4.870  12.270   3.640
 3968W        W 4939  12.620  10.940   7.070
 3969W        W 4940   2.820   2.040   5.550
 3970W        W 4941   0.180  10.710   6.510
 3971W        W 4942   3.050   9.010  10.390
 3972W        W 4943  12.170  12.830  12.380
 3973W        W 4944   7.270  12.630   8.070
 3974W        W 4945   8.160   1.020  10.960
 3975W        W 4946   4.430  13.570   0.070
 3976W        W 4947  10.480   0.260   4.350
 3977W        W 4948   8.930  11.530  13.170
 3978W        W 4949   5.990  13.520   3.740
 3979W        W 4950  13.610  10.320   0.250
 3980W        W 4951   5.180   6.650  13.780
 3981W        W 4952   4.510   2.630   7.280
 3982W        W 4953   7.080  13.830  10.270
 3983W        W 4954   0.750   6.560   0.920
 3984W        W 4955  12.380  10.730  13.100
 3985W        W 4956  12.070   5.630   6.960
 3986W        W 4957   7.000  12.210   1.740
 3987W        W 4958   5.000  10.470   9.620
 3988W        W 4959   1.680   5.650   2.990
 3989W        W 4960   4.690   9.190   0.090
 3990W        W 4961   3.050   5.270   7.700
 3991W        W 4962   7.170   2.560   7.440
 3992W        W 4963   3.300   4.900   4.320
 3993W        W 4964   1.300   5.820   2.720
 3994W        W 4965  12.780   0.160  11.480
 3995W        W 4966   1.790  10.810   3.070
 3996W        W 4967  11.570   4.020   3.710
 3997W        W 4968   1.620   6.940   4.150
 3998W        W 4969   3.140   2.960   8.840
 3999W        W 4970   0.770  10.610  11.650
 4000W        W 4971  10.250   3.580   1.480
 4001W        W 4972   8.380   7.740   0.090
 4002W        W 4973  10.100   5.000   1.260
 4003W        W 4974   0.330   9.560   6.420
 4004W        W 4975   0.380   4.260   2.890
 4005W        W 4976   9.550   1.410  12.700
 4006W        W 4977   8.360  11.080   8.980
 4007W        W 4978  10.290   7.490  13.340
 4008W        W 4979   0.450   3.140   3.170
 4009W        W 4980   5.580   9.090   4.610
 4010W        W 4981   6.000  10.540  11.010
 4011W        W 4982   4.440   3.930   3.140
 4012W        W 4983   6.620   5.590   6.550
 4013W        W 4984  11.900  10.000  13.880
 4014W        W 4985   7.650   4.470   5.780
 4015W        W 4986   3.060   4.190   9.750
 4016W        W 4987  13.330   3.270  12.850
 4017W        W 4988   2.810  12.560  11.240
 4018W        W 4989   2.230   4.110   7.540
 4019W        W 4990   8.220   5.170   8.000
 4020W        W 4991  10.540   4.610  13.110
 4021W        W 4992   4.050   8.770   0.520
 4022W        W 4993  10.800   6.980   5.460
 4023W        W 4994   6.680  13.220   8.650
 4024W        W 4995   3.060   1.440   3.340
 4025W        W 4996  10.720   1.550   7.250
 4026W        W 4997   5.250   4.420   1.080
 4027W        W 4998   3.300  12.080   4.320
 4028W        W 4999   3.340   6.840  12.050
 4029W        W 5000   3.230  10.600  11.550
 4030W        W 5001  13.860   0.890  11.590
 4031W        W 5002  11.850   9.330  12.630
 4032W        W 5003   7.520   7.600   7.300
 4033W        W 5004   8.020   2.750   7.440
 4034W        W 5005  10.050  10.320   5.680
 4035W        W 5006   2.480   2.680   3.030
 4036W        W 5007   1.350   5.150  12.610
 4037W        W 5008  11.760   0.260  13.720
 4038W        W 5009   7.480   0.530  11.360
 4039W        W 5010  13.570   8.570   8.260
 4040W        W 5011   5.070   5.440  10.740
 4041W        W 5012   0.450   7.620   2.570
 4042W        W 5013   0.050  10.080  13.360
 4043W        W 5014  11.530   1.040   4.740
 4044W        W 5015  11.000   3.320   6.250
 4045W        W 5016   0.850  12.820   6.780
 4046W        W 5017  11.700   1.440   9.280
 4047W        W 5018   1.750   2.990  11.820
 4048W        W 5019   0.440  10.510   2.170
 4049W        W 5020   3.010   8.470   3.140
 4050W        W 5021  13.460   0.020   3.270
 4051W        W 5022   7.540   7.950   4.490
 4052W        W 5023  13.190   6.370   9.980
 4053W        W 5024   4.860   3.600   9.440
 4054W        W 5025  11.820   9.090   6.860
 4055W        W 5026   7.080   6.750  13.870
 4056W        W 5027   8.080   6.250   6.080
 4057W        W 5028   3.870   8.030  13.110
 4058W        W 5029  13.210  11.930   6.810
 4059W        W 5030  11.580  13.550   0.840
 4060W        W 5031   2.000  10.570   2.090
 4061W        W 5032   4.270   7.940   4.310
 4062W        W 5033   2.020   0.470  10.630
 4063W        W 5034   6.250   6.470   6.470
 4064W        W 5035   4.440   1.320   9.590
 4065W        W 5036   4.600  13.330  13.270
 4066W        W 5037   6.240   8.290   7.060
 4067W        W 5038   3.980  11.690   1.800
 4068W        W 5039  13.830  10.760   0.000
 4069W        W 5040   7.530  10.130  11.420
 4070W        W 5041  12.390  12.520  11.430
 4071W        W 5042   6.110   3.950   5.430
 4072W        W 5043   1.440   4.090   5.400
 4073W        W 5044   5.190   4.100   7.110
 4074W        W 5045   6.930   2.060   8.750
 4075W        W 5046   2.680   6.950  11.330
 4076W        W 5047   5.940  11.340   2.530
 4077W        W 5048  13.740  11.070   8.360
 4078W        W 5049   0.370  12.080   9.190
 4079W        W 5050   9.380   3.970   1.830
 4080W        W 5051  10.030   1.630   5.920
 4081W        W 5052   4.020  10.070   6.800
 4082W        W 5053  11.710  10.100   9.040
 4083W        W 5054   2.910   3.820   8.270
 4084W        W 5055   1.740   9.680   5.530
 4085W        W 5056   3.680   1.430  12.750
 4086W        W 5057   2.590   3.150   7.520
 4087W        W 5058  13.190   6.160   0.910
 4088W        W 5059   9.830   7.920   2.240
 4089W        W 5060   6.980   7.910   5.270
 4090W        W 5061   4.720   0.410   2.650
 4091W        W 5062   4.210   6.270   1.860
 4092W        W 5063   0.750  10.750   6.410
 4093W        W 5064  12.660  10.680   6.180
 4094W        W 5065   3.880   8.690   2.890
 4095W        W 5066   2.490   0.940   8.940
 4096W        W 5067  12.680   1.150   8.050
 4097W        W 5068   5.150   4.580  10.300
 4098W        W 5069  10.950  10.350   3.680
 4099W        W 5070   8.410   8.070   6.980
 4100W        W 5071   3.750   2.250   7.540
 4101W        W 5072  12.360  13.250   9.670
 4102W        W 5073   2.590   9.840  13.140
 4103W        W 5074  12.440  11.870   6.140
 4104W        W 5075   3.740  13.260   1.440
 4105W        W 5076   6.110   3.340  13.840
 4106W        W 5077   6.690   9.620  10.660
 4107W        W 5078   0.620   8.490  13.410
 4108W        W 5079  13.390   8.340   1.550
 4109W        W 5080   2.150   3.650   5.200
 4110W        W 5081  12.340   4.640  13.250
 4111W        W 5082   5.760   2.650  13.560
 4112W        W 5083   1.410  13.760   7.240
 4113W        W 5084  13.610   9.890   6.130
 4114W        W 5085  11.530  10.160  13.010
 4115W        W 5086   9.720   3.050   5.410
 4116W        W 5087   0.500  11.970  12.730
 4117W        W 5088  12.720   4.050   8.490
 4118W        W 5089  12.640   5.570   0.390
 4119W        W 5090   6.730   4.460   9.120
 4120W        W 5091   0.310   6.900   5.870
 4121W        W 5092   9.610   2.060  13.270
 4122W        W 5093   1.660   7.830  12.110
 4123W        W 5094  10.600   0.400  13.840
 4124W        W 5095   6.420   2.310  10.730
 4125W        W 5096  12.090  12.560  10.210
 4126W        W 5097  11.920   3.520   6.510
 4127W        W 5098  10.980   1.990  10.070
 4128W        W 5099   0.530   1.560   1.990
 4129W        W 5100   8.240  11.720   7.780
 4130W        W 5101   6.820   5.830   9.630
 4131W        W 5102  13.250   5.330   3.350
 4132W        W 5103   1.550   7.130   6.810
 4133W        W 5104   5.040   0.520   1.730
 4134W        W 5105   3.350   4.210  10.560
 4135W        W 5106   2.300   2.520   7.950
 4136W        W 5107  11.890   5.770   3.510
 4137W        W 5108  11.080   3.600  12.400
 4138W        W 5109   4.790   2.340   5.360
 4139W        W 5110   7.990   3.650   6.170
 4140W        W 5111  12.030  10.160   9.440
 4141W        W 5112  13.630   5.330   4.530
 4142W        W 5113   9.810   1.090   0.380
 4143W        W 5114   9.110  12.850  12.570
 4144W        W 5115   4.100   3.790  10.670
 4145W        W 5116   7.900  13.110   0.320
 4146W        W 5117   8.600   8.120  10.410
 4147W        W 5118  12.330   2.380  10.050
 4148W        W 5119  13.440   7.250   1.440
 4149W        W 5120   0.790   3.700   1.160
 4150W        W 5121   7.040   9.250   8.900
 4151W        W 5122   2.820   1.270   9.040
 4152W        W 5123   1.380  12.150   8.280
 4153W        W 5124   6.390   2.940   8.490
 4154W        W 5125   1.530  12.620  10.440
 4155W        W 5126  12.800   3.670   4.760
 4156W        W 5127  11.200  10.630  13.750
 4157W        W 5128   5.750   1.410   4.310
 4158W        W 5129   2.780   1.950  12.550
 4159W        W 5130  10.890   5.870   9.120
 4160W        W 5131   4.540   7.760  11.540
 4161W        W 5132  11.970   6.160  13.340
 4162W        W 5133   7.250   2.120  11.890
 4163W        W 5134   0.720   6.550  13.410
 4164W        W 5135   9.540   4.480   5.350
 4165W        W 5136  13.860   7.430  13.850
 4166W        W 5137   4.800   0.880   9.380
 4167W        W 5138   7.640  12.290   0.410
 4168W        W 5139  10.230   3.730  12.480
 4169W        W 5140   4.490   2.630  11.080
 4170W        W 5141  11.700   6.890   2.130
 4171W        W 5142   2.980  13.470   2.810
 4172W        W 5143   7.640   4.020   7.570
 4173W        W 5144  13.320   5.660   0.450
 4174W        W 5145  12.170  12.310  12.290
 4175W        W 5146  10.500  10.890   8.070
 4176W        W 5147   1.250   6.330  11.670
 4177W        W 5148   1.610   3.560  10.690
 4178W        W 5149  10.080   3.730  12.950
 4179W        W 5150   1.580   0.580   2.450
 4180W        W 5151   7.060  11.040   0.910
 4181W        W 5152   7.930  12.220   6.650
 4182W        W 5153  12.830   8.410  13.470
 4183W        W 5154   1.470   4.240   3.700
 4184W        W 5155   9.530  12.250   3.860
 4185W        W 5156   8.390   3.650   6.590
 4186W        W 5157   1.930   4.190   9.800
 4187W        W 5158   0.800   3.820   2.510
 4188W        W 5159   0.860   4.470   3.660
 4189W        W 5160  12.320  12.170  11.770
 4190W        W 5161  13.900   0.410  12.370
 4191W        W 5162   9.460  10.770   0.720
 4192W        W 5163   1.340   4.950   6.940
 4193W        W 5164  13.840   5.710  13.260
 4194W        W 5165   3.660   5.030   6.330
 4195W        W 5166  11.320  10.170   4.780
 4196W        W 5167   5.130   2.150   8.020
 4197W        W 5168   1.100  13.910   4.340
 4198W        W 5169   3.540  13.360   8.100
 4199W        W 5170   6.570   5.400   8.740
 4200W        W 5171   3.450   6.260   5.440
 4201W        W 5172   3.090   1.340   0.290
 4202W        W 5173   1.630   7.460   9.800
 4203W        W 5174  12.680   8.380  11.520
 4204W        W 5175  10.540   9.390   4.810
 4205W        W 5176  11.760   2.410   4.700
 4206W        W 5177  13.290   3.130  11.160
 4207W        W 5178  10.620  10.010   1.420
 4208W        W 5179   4.900   8.360  11.310
 4209W        W 5180  12.130   0.740   3.110
 4210W        W 5181  10.770  11.210  10.770
 4211W        W 5182   6.660  13.110  12.200
 4212W        W 5183   0.370   0.590   3.520
 4213W        W 5184   4.390  12.580   8.880
 4214W        W 5185  11.560   7.080  10.290
 4215W        W 5186   5.620   0.340   4.010
 4216W        W 5187  11.190   7.310   0.910
 4217W        W 5188   1.450   0.530   4.090
 4218W        W 5189   5.890   0.880   2.820
 4219W        W 5190   6.410  11.740  13.840
 4220W        W 5191   3.070   1.850  10.190
 4221W        W 5192   3.760   2.380   1.030
 4222W        W 5193   4.630   1.800  10.390
 4223W        W 5194   9.890   0.230   1.030
 4224W        W 5195  13.230   5.920   7.390
 4225W        W 5196   6.680   6.210   1.660
 4226W        W 5197   8.500  13.860   5.330
 4227W        W 5198   5.760   4.920   7.860
 4228W        W 5199   3.050  10.090   1.420
 4229W        W 5200   3.080  11.150  11.850
 4230W        W 5201  12.050   1.440   3.530
 4231W        W 5202   3.950   2.440  13.920
 4232W        W 5203   4.960   0.000   1.580
 4233W        W 5204   6.390  10.090  12.960
 4234W        W 5205   8.430   7.020  12.470
 4235W        W 5206  12.110   9.340   8.730
 4236W        W 5207   1.510  13.120   4.820
 4237W        W 5208  12.330   4.030   7.310
 4238W        W 5209   2.100   2.850   9.970
 4239W        W 5210  12.150   7.680   3.470
 4240W        W 5211  13.870   3.210   7.690
 4241W        W 5212  11.850   9.220   7.920
 4242W        W 5213   9.390  10.870   5.830
 4243W        W 5214   1.670   0.190  13.230
 4244W        W 5215  10.440   0.620   8.320
 4245W        W 5216  13.740   0.810   9.080
 4246W        W 5217   1.650  12.120   9.620
 4247W        W 5218   0.420   8.380   0.650
 4248W        W 5219   3.030   5.180   1.340
 4249W        W 5220  11.570  10.990   2.590
 4250W        W 5221   9.030   3.750   9.530
 4251W        W 5222   1.540   2.970  10.490
 4252W        W 5223   5.100  12.470   0.080
 4253W        W 5224   7.770  12.470   8.240
 4254W        W 5225   1.170  10.520   1.100
 4255W        W 5226   1.240   0.420   4.550
 4256W        W 5227   5.810   4.060   3.040
 4257W        W 5228   9.390  12.690   4.770
 4258W        W 5229   3.570   8.860   0.520
 4259W        W 5230   8.270   1.830  10.800
 4260W        W 5231   0.570  11.230  13.020
 4261W        W 5232   1.750   5.240  12.890
 4262W        W 5233  10.230   4.450   7.240
 4263W        W 5234  13.050   5.710   4.590
 4264W        W 5235  13.170   6.820   9.790
 4265W        W 5236   2.830   7.770  13.100
 4266W        W 5237   9.620   1.940   2.470
 4267W        W 5238   8.700   1.410  11.530
 4268W        W 5239  11.690   5.330   9.410
 4269W        W 5240  11.820   8.930   1.920
 4270W        W 5241  12.230   3.520   7.360
 4271W        W 5242   1.140   1.170  13.070
 4272W        W 5243   0.760  13.830   5.510
 4273W        W 5244   9.810   5.180   2.660
 4274W        W 5245   0.890   3.520  10.330
 4275W        W 5246   9.760   8.450   6.690
 4276W        W 5247   1.550   5.520   8.660
 4277W        W 5248  10.000   9.520   8.700
 4278W        W 5249   2.920   0.660   2.740
 4279W        W 5250  12.000  12.390   3.420
 4280W        W 5251   7.470   9.930   2.190
 4281W        W 5252   9.170   0.710   3.120
 4282W        W 5253   4.460   0.830   2.550
 4283W        W 5254   2.720   3.880   7.840
 4284W        W 5255   9.870   1.810  12.820
 4285W        W 5256   9.130   8.510  10.390
 4286W        W 5257   6.100  12.570   5.200
 4287W        W 5258   9.400   9.880   4.580
 4288W        W 5259  13.230   8.050   8.740
 4289W        W 5260  12.710   5.320   5.700
 4290W        W 5261   3.320   2.250   3.490
 4291W        W 5262   4.740   2.110  10.030
 4292W        W 5263   4.560   5.300   6.470
 4293W        W 5264   8.710   4.550   0.180
 4294W        W 5265   3.990   1.200  13.090
 4295W        W 5266   4.680  12.730   8.460
 4296W        W 5267   6.800   8.790   9.330
 4297W        W 5268   6.410  10.880   1.970
 4298W        W 5269  10.960   2.250   9.390
 4299W        W 5270  13.350   9.140   7.530
 4300W        W 5271  11.270  11.760  11.500
 4301W        W 5272   9.080   6.290   9.470
 4302W        W 5273   2.230   4.450   8.690
 4303W        W 5274  12.960   7.480  10.470
 4304W        W 5275   1.450  11.180   9.920
 4305W        W 5276   9.920   6.550   6.940
 4306W        W 5277   5.080   0.850   5.070
 4307W        W 5278  10.990  12.500  13.600
 4308W        W 5279  13.120  13.590  10.280
 4309W        W 5280   7.560   8.470   7.280
 4310W        W 5281   8.230  13.230   9.590
 4311W        W 5282   3.830   5.120  12.910
 4312W        W 5283   0.280  13.520   3.110
 4313W        W 5284   9.840   7.100  10.470
 4314W        W 5285   9.350   0.540   4.110
 4315W        W 5286   2.680   4.840   9.340
 4316W        W 5287  11.460   3.860   3.260
 4317W        W 5288   0.930   9.220   4.560
 4318W        W 5289   1.440   8.930  13.300
 4319W        W 5290   9.720   3.530   0.270
 4320W        W 5291  12.920   5.670   7.060
 4321W        W 5292   7.780   7.670   3.310
 4322W        W 5293   8.200  11.380   5.270
 4323W        W 5294   0.630  13.050  11.490
 4324W        W 5295  12.580   7.040  11.040
 4325W        W 5296   9.040  12.510   8.770
 4326W        W 5297   8.400   9.510   1.180
 4327W        W 5298   1.640   7.970   5.460
 4328W        W 5299  12.940   2.840  10.460
 4329W        W 5300   7.250   5.630   2.570
 4330W        W 5301  10.120   3.860   3.210
 4331W        W 5302   9.150   9.690  13.740
 4332W        W 5303   3.400  13.160  13.550
 4333W        W 5304   8.220   9.100   3.530
 4334W        W 5305  10.310  12.360  12.450
 4335W        W 5306   9.130  11.110   1.670
 4336W        W 5307   6.370   5.680  13.430
 4337W        W 5308   5.560   0.430   8.830
 4338W        W 5309   4.510   3.050   3.630
 4339W        W 5310   1.740  12.250   6.660
 4340W        W 5311   9.630  10.690  10.850
 4341W        W 5312   4.890   0.340  12.370
 4342W        W 5313  11.230   2.310   3.160
 4343W        W 5314   2.210   8.590  10.430
 4344W        W 5315  10.570   9.450   9.630
 4345W        W 5316  12.970   2.270  11.750
 4346W        W 5317   4.540   3.430   9.870
 4347W        W 5318   9.410   5.860   6.970
 4348W        W 5319  11.450   9.300   6.170
 4349W        W 5320   8.900   2.940   8.140
 4350W        W 5321   6.960   4.960   9.400
 4351W        W 5322  10.960   8.660   6.560
 4352W        W 5323   9.330   6.820  13.330
 4353W        W 5324  12.850   8.640   3.930
 4354W        W 5325   6.520   0.140   8.150
 4355W        W 5326  10.450   5.090   0.290
 4356W        W 5327   6.280  11.000  10.960
 4357W        W 5328   3.000  13.120  10.510
 4358W        W 5329   0.300  11.250   8.120
 4359W        W 5330   2.330  12.270   3.610
 4360W        W 5331   1.620   1.500   7.260
 4361W        W 5332   9.420   7.160   1.280
 4362W        W 5333   3.370  12.770   2.750
 4363W        W 5334   5.190  10.150   4.070
 4364W        W 5335   6.120  13.210   6.460
 4365W        W 5336   9.240  11.150  13.320
 4366W        W 5337   4.770  11.680   8.660
 4367W        W 5338   1.750   0.420   4.480
 4368W        W 5339  10.930  13.480   2.870
 4369W        W 5340   7.020   6.550  12.020
 4370W        W 5341   0.240   3.980  13.320
 4371W        W 5342  12.090   8.210   4.550
 4372W        W 5343   9.560   1.840  12.340
 4373W        W 5344  10.230  12.620   3.830
 4374W        W 5345  10.800  13.030   8.920
 4375W        W 5346   5.530  11.090   0.200
 4376W        W 5347   7.760   1.760   9.830
 4377W        W 5348  10.050  12.080   3.260
 4378W        W 5349   9.220   2.380   5.300
 4379W        W 5350   8.530   7.760   4.220
 4380W        W 5351   1.000  12.890   2.770
 4381W        W 5352  12.730   3.320   7.410
 4382W        W 5353   6.120  11.060  13.520
 4383W        W 5354  13.160  13.330   5.060
 4384W        W 5355   8.940  12.650   9.430
 4385W        W 5356   8.140  11.040   2.030
 4386W        W 5357   0.340   4.540   3.650
 4387W        W 5358  11.180   7.880   6.910
 4388W        W 5359  11.540   1.570   3.680
 4389W        W 5360   5.650   4.700   5.690
 4390W        W 5361   1.600   4.070   2.790
 4391W        W 5362   7.660  12.790   0.600
 4392W        W 5363  13.420  10.690   3.330
 4393W        W 5364   1.490   4.760  13.410
 4394W        W 5365   4.810   3.060   2.880
 4395W        W 5366   3.040   6.780   4.840
 4396W        W 5367   4.280  11.040   7.660
 4397W        W 5368  10.880   4.260   1.890
 4398W        W 5369  11.300  11.840   1.640
 4399W        W 5370  12.190   4.250   8.420
 4400W        W 5371   7.670   0.840   9.370
 4401W        W 5372   3.330   2.540   2.660
 4402W        W 5373   6.210   5.790  10.230
 4403W        W 5374   7.720   1.140   6.210
 4404W        W 5375   3.840   3.840   6.650
 4405W        W 5376   5.930   8.260  12.590
 4406W        W 5377   0.560   6.480   3.740
 4407W        W 5378   2.150   9.640   5.950
 4408W        W 5379   3.870  13.820  10.690
 4409W        W 5380  13.820   8.310  12.740
 4410W        W 5381   0.440   9.650   1.610
 4411W        W 5382   2.600  11.230   5.710
 4412W        W 5383   7.180  11.980   0.420
 4413W        W 5384  12.520  11.030   8.210
 4414W        W 5385   4.840  13.770  12.540
 4415W        W 5386   9.610   7.260  10.900
 4416W        W 5387   9.140  13.440   0.520
 4417W        W 5388  10.970   0.590   7.190
 4418W        W 5389  13.030   8.660   4.550
 4419W        W 5390   8.290   1.620   9.790
 4420W        W 5391   2.930   2.200   4.780
 4421W        W 5392   3.590   2.210   2.230
 4422W        W 5393   1.950   0.140   1.940
 4423W        W 5394   3.200   5.480   1.700
 4424W        W 5395   5.330   3.850   3.100
 4425W        W 5396  10.420   4.570   8.090
 4426W        W 5397   8.690   3.290  10.350
 4427W        W 5398   8.450  10.760  13.450
 4428W        W 5399   2.710  12.060   3.850
 4429W        W 5400   1.640   0.710   4.940
 4430W        W 5401   3.160   5.580  12.100
 4431W        W 5402  10.870   6.640   7.100
 4432W        W 5403   2.010  13.320   5.790
 4433W        W 5404  10.520   5.200   2.050
 4434W        W 5405  11.090   5.490  11.950
 4435W        W 5406   3.370   7.240   5.210
 4436W        W 5407   9.590   2.990   1.620
 4437W        W 5408  11.340   2.590   3.710
 4438W        W 5409   1.540  13.180   3.730
 4439W        W 5410  11.360   2.640   2.280
 4440W        W 5411   6.350   2.950   0.590
 4441W        W 5412   2.490   7.050   0.210
 4442W        W 5413   3.710   6.690   0.470
 4443W        W 5414   9.810  12.620   1.550
 4444W        W 5415  11.450   4.910   9.550
 4445W        W 5416  12.290   5.530   0.070
 4446W        W 5417   0.350   6.530   6.420
 4447W        W 5418   0.010   6.900  12.030
 4448W        W 5419   8.020   7.170   4.930
 4449W        W 5420   0.360   6.130   8.210
 4450W        W 5421   2.130   4.230   6.650
 4451W        W 5422   4.040   4.600  11.110
 4452W        W 5423   6.020   5.890   9.730
 4453W        W 5424  13.130   8.120  13.840
 4454W        W 5425   2.300   7.690   8.770
 4455W        W 5426   4.010   3.130  12.120
 4456W        W 5427   9.810   2.370   7.770
 4457W        W 5428   8.380  11.620   1.900
 4458W        W 5429   3.090  13.170   2.010
 4459W        W 5430   8.280   9.750   9.060
 4460W        W 5431  11.060   7.900   2.650
 4461W        W 5432   3.020   1.550  10.600
 4462W        W 5433   2.800   7.980   8.970
 4463W        W 5434   2.800   7.210  13.010
 4464W        W 5435  12.970  11.440   0.650
 4465W        W 5436   6.630  13.390   2.260
 4466W        W 5437   4.570  11.410   9.790
 4467W        W 5438   5.850   3.590  10.410
 4468W        W 5439  11.860  13.540   3.010
 4469W        W 5440   4.080  12.710  11.400
 4470W        W 5441   4.390   7.310  11.240
 4471W        W 5442  12.730   9.500   3.410
 4472W        W 5443  10.430   1.200   8.930
 4473W        W 5444   5.320   6.050   6.330
 4474W        W 5445   0.350   5.060   9.960
 4475W        W 5446  10.600   8.050  13.830
 4476W        W 5447   9.510   0.010  13.170
 4477W        W 5448   2.420   9.330   7.990
 4478W        W 5449   1.620  12.080  10.160
 4479W        W 5450  11.370   7.070   5.700
 4480W        W 5451   8.300   7.260   8.820
 4481W        W 5452   2.110  11.890   1.110
 4482W        W 5453  12.700   5.080  12.600
 4483W        W 5454   0.300   0.160   8.050
 4484W        W 5455  10.850   1.960   4.610
 4485W        W 5456   3.350  13.720  12.470
 4486W        W 5457   2.330  12.950  12.080
 4487W        W 5458   1.790  12.010   7.910
 4488W        W 5459   3.910   5.730  12.640
 4489W        W 5460   0.790  10.480  13.260
 4490W        W 5461   7.450  12.340   0.890
 4491W        W 5462   0.530   5.160  11.680
 4492W        W 5463   6.680   6.820   9.460
 4493W        W 5464  10.330  12.510   0.260
 4494W        W 5465   1.060   8.360   8.820
 4495W        W 5466  10.690   4.540   6.580
 4496W        W 5467   1.320   5.960  11.330
 4497W        W 5468  10.140  11.430  12.480
 4498W        W 5469  10.730   8.490   3.170
 4499W        W 5470   2.720   4.280  13.050
 4500W        W 5471  11.230  13.460   8.410
 4501W        W 5472   4.060   3.920   2.670
 4502W        W 5473   7.150   8.960  13.730
 4503W        W 5474   2.480   9.300   1.080
 4504W        W 5475  10.870   4.240   6.160
 4505W        W 5476   3.360   5.520   4.620
 4506W        W 5477   0.650   8.360  11.670
 4507W        W 5478   3.440   4.550  13.470
 4508W        W 5479   9.940  12.170   1.760
 4509W        W 5480   4.230  11.810  10.000
 4510W        W 5481   4.180  10.700  10.360
 4511W        W 5482  13.280   3.480   2.730
 4512W        W 5483   8.340   4.590  10.560
 4513W        W 5484  13.010   8.150   7.680
 4514W        W 5485  12.290   8.600  12.490
 4515W        W 5486   4.460  10.840   6.310
 4516W        W 5487   5.420  10.290   8.800
 4517W        W 5488   7.100   5.410   6.900
 4518W        W 5489   1.530   8.090   0.360
 4519W        W 5490   8.920  10.270   2.460
 4520W        W 5491   0.890   7.580   6.690
 4521W        W 5492   8.710  13.650  12.170
 4522W        W 5493  13.410  13.530   7.630
 4523W        W 5494  13.910   4.180  12.960
 4524W        W 5495   0.110   7.870   4.010
 4525W        W 5496  13.130   3.550   5.140
 4526W        W 5497   5.840   8.810  12.770
 4527W        W 5498   1.140   7.990   2.570
 4528W        W 5499   5.480   7.190   4.850
 4529W        W 5500   5.330   8.540   8.330
 4530W        W 5501  12.280   8.220   3.760
 4531W        W 5502   7.570   2.830   4.780
 4532W        W 5503   5.460   5.350  12.440
 4533W        W 5504   7.130   6.210   1.960
 4534W        W 5505   8.360   1.590   6.110
 4535W        W 5506   5.040   4.420   7.990
 4536W        W 5507  12.630   7.180   8.840
 4537W        W 5508   2.510   6.100   1.980
 4538W        W 5509   7.090   6.530  12.980
 4539W        W 5510  13.820   0.130   6.850
 4540W        W 5511   8.170  11.940  11.160
 4541W        W 5512  10.090   0.970  10.230
 4542W        W 5513  11.610  11.070   4.270
 4543W        W 5514   9.520   2.570   9.290
 4544W        W 5515   2.310  10.220   1.790
 4545W        W 5516  11.640  10.570  12.680
 4546W        W 5517  10.680   6.130   4.930
 4547W        W 5518  10.870   7.300   7.580
 4548W        W 5519   1.200  10.030   1.050
 4549W        W 5520   0.120   6.450   3.450
 4550W        W 5521  10.500   0.400   1.880
 4551W        W 5522   4.720   7.920  13.490
 4552W        W 5523  13.600   2.730   7.460
 4553W        W 5524   9.280   2.180   6.030
 4554W        W 5525  11.120   2.410   5.130
 4555W        W 5526  12.390   2.040   3.230
 4556W        W 5527   8.080   3.600  11.890
 4557W        W 5528  13.410   2.250   6.050
 4558W        W 5529   7.770   1.940  10.690
 4559W        W 5530   1.100   1.720   2.780
 4560W        W 5531   0.250   4.830   2.550
 4561W        W 5532  13.450   2.060   1.220
 4562W        W 5533   5.820  12.120   9.950
 4563W        W 5534  12.230   8.830   8.750
 4564W        W 5535   1.680  12.260   0.680
 4565W        W 5536  12.550  11.140  12.830
 4566W        W 5537   5.430   8.390   1.520
 4567W        W 5538   1.570   9.090   4.950
 4568W        W 5539  12.130   9.640  12.290
 4569W        W 5540  12.550   5.030  11.560
 4570W        W 5541  12.610  13.350   6.340
 4571W        W 5542   3.670   8.520   5.350
 4572W        W 5543   7.660   5.400   5.690
 4573W        W 5544   5.890   9.520   5.280
 4574W        W 5545   1.450   6.760  10.770
 4575W        W 5546  12.730   6.370  11.700
 4576W        W 5547  11.540  10.070   7.440
 4577W        W 5548  12.630   5.830   8.040
 4578W        W 5549   8.920   6.560   9.010
 4579W        W 5550   9.600  10.400   9.750
 4580W        W 5551   3.640   1.350  10.960
 4581W        W 5552  10.070  11.000  11.200
 4582W        W 5553  11.060   1.860   6.960
 4583W        W 5554   4.640   0.610  10.720
 4584W        W 5555  10.020   3.370   6.250
 4585W        W 5556   4.700   2.600   1.070
 4586W        W 5557   8.530  11.200   4.420
 4587W        W 5558   0.420   7.080  12.220
 4588W        W 5559   2.730   6.610   6.190
 4589W        W 5560  13.690   4.330   3.690
 4590W        W 5561   9.090   4.470   0.880
 4591W        W 5562  12.290  12.900  13.350
 4592W        W 5563  12.240  12.660   4.160
 4593W        W 5564  13.880   6.730   2.070
 4594W        W 5565   2.030   7.160   1.950
 4595W        W 5566  10.510  13.220   9.830
 4596W        W 5567   2.910   6.660   1.310
 4597W        W 5568  12.120  11.960   9.200
 4598W        W 5569  10.810   3.680   5.940
 4599W        W 5570   5.230  13.770   2.000
 4600W        W 5571  11.980   8.310   1.180
 4601W        W 5572   4.220   4.110   3.620
 4602W        W 5573   3.320   7.620   5.730
 4603W        W 5574   8.310   3.350  13.050
 4604W        W 5575   8.160   6.660  12.740
 4605W        W 5576   3.120  12.160  13.420
 4606W        W 5577   7.880  13.100   5.960
 4607W        W 5578   7.710  12.030   9.930
 4608W        W 5579   0.490   9.450  12.690
 4609W        W 5580   1.040   5.930   9.320
 4610W        W 5581   4.150   3.170   2.620
 4611W        W 5582   4.580   6.240  10.030
 4612W        W 5583   1.540  12.260   9.070
 4613W        W 5584  13.560  13.870  12.450
 4614W        W 5585   1.740   9.830   8.530
 4615W        W 5586   8.250   4.310  11.440
 4616W        W 5587   8.360  10.400   0.210
 4617W        W 5588   1.130   5.460  11.500
 4618W        W 5589   1.760   1.920   8.550
 4619W        W 5590   2.580   0.800  13.860
 4620W        W 5591   5.820   2.980   5.290
 4621W        W 5592   2.340  11.660  12.010
 4622W        W 5593   3.350   2.030   3.900
 4623W        W 5594   5.350  12.330  10.790
 4624W        W 5595   4.410  11.710   6.190
 4625W        W 5596  11.010   1.640   2.440
 4626W        W 5597   9.160   2.490  10.090
 4627W        W 5598  11.080  10.960   7.980
 4628W        W 5599   6.920  12.290   8.200
 4629W        W 5600  10.740   8.870  11.750
 4630W        W 5601   7.510  10.430   3.670
 4631W        W 5602   8.940  10.600  13.320
 4632W        W 5603   9.070  12.700   2.280
 4633W        W 5604   1.080  10.870   6.760
 4634W        W 5605   9.640   3.490   5.750
 4635W        W 5606   9.290  11.780   6.880
 4636W        W 5607  11.750   0.110   0.680
 4637W        W 5608  12.000  12.260  10.770
 4638W        W 5609   5.680   9.120  10.900
 4639W        W 5610   6.830   3.920   5.020
 4640W        W 5611  10.260   6.070  11.840
 4641W        W 5612  11.550  12.190   6.320
 4642W        W 5613   9.080   6.910   8.660
 4643W        W 5614   9.510   0.950   9.510
 4644W        W 5615   0.190   4.110   3.340
 4645W        W 5616   8.250   4.890   0.030
 4646W        W 5617   8.780   4.730  13.630
 4647W        W 5618   0.560   1.020   8.210
 4648W        W 5619   2.070   2.580   0.140
 4649W        W 5620   1.300   0.650   3.590
 4650W        W 5621  12.760  11.890   6.530
 4651W        W 5622   0.030   0.410  11.840
 4652W        W 5623   2.740   3.300  11.480
 4653W        W 5624   3.110   3.690  10.470
 4654W        W 5625  13.680  10.340   6.260
 4655W        W 5626  11.610  11.930  11.140
 4656W        W 5627   7.630   3.900  13.280
 4657W        W 5628   6.270   6.960  11.780
 4658W        W 5629  13.620   7.540   9.650
 4659W        W 5630   3.770   4.290   0.540
 4660W        W 5631  10.990   7.970   9.180
 4661W        W 5632   2.660   9.410  13.420
 4662W        W 5633   6.490   3.650   1.120
 4663W        W 5634   3.560   2.800   4.130
 4664W        W 5635   9.720  12.650   0.170
 4665W        W 5636   2.850   3.640   2.630
 4666W        W 5637   9.970   4.690   4.870
 4667W        W 5638   2.010   3.580   4.720
 4668W        W 5639   1.010   1.900   1.270
 4669W        W 5640   1.130  11.540   8.930
 4670W        W 5641  13.320   6.570  10.580
 4671W        W 5642   1.980  11.130   9.050
 4672W        W 5643   8.360   3.560   9.500
 4673W        W 5644   5.620   4.850  11.040
 4674W        W 5645   0.550   3.510   6.190
 4675W        W 5646   3.380   5.440   6.060
 4676W        W 5647   4.940   9.470   6.660
 4677W        W 5648   5.390  10.840   0.630
 4678W        W 5649   2.980   1.010   1.310
 4679W        W 5650  10.330   6.610  11.620
 4680W        W 5651  10.760   2.190   0.270
 4681W        W 5652   1.770   7.490   8.850
 4682W        W 5653   7.500   7.100   4.830
 4683W        W 5654   0.650   7.310   6.280
 4684W        W 5655   3.460   1.130   5.520
 4685W        W 5656   3.620   5.230  10.390
 4686W        W 5657   2.080   9.590   4.280
 4687W        W 5658   9.960   6.690   2.020
 4688W        W 5659   0.460   4.780  11.330
 4689W        W 5660  11.770  13.710   2.510
 4690W        W 5661   1.210   2.500   9.300
 4691W        W 5662   2.200  12.890  12.640
 4692W        W 5663   8.710   8.150   3.310
 4693W        W 5664   4.770   1.500   0.280
 4694W        W 5665   5.980   2.920  11.710
 4695W        W 5666   3.790  10.500   9.810
 4696W        W 5667   4.820  13.690   8.090
 4697W        W 5668   2.300  13.220   8.630
 4698W        W 5669   6.760   5.740   7.920
 4699W        W 5670   4.020   5.790   0.820
 4700W        W 5671   3.090   9.640  11.580
 4701W        W 5672   7.380   6.640   5.020
 4702W        W 5673   0.190  13.330   5.310
 4703W        W 5674   8.870   9.940   3.750
 4704W        W 5675   8.240   8.550   6.790
 4705W        W 5676   2.490   6.040  11.300
 4706W        W 5677   9.900   1.530   8.820
 4707W        W 5678   4.480   7.770  11.060
 4708W        W 5679   9.370   9.250   1.100
 4709W        W 5680   6.910   2.860   7.070
 4710W        W 5681  13.840   1.720   1.390
 4711W        W 5682   4.240   9.980   4.100
 4712W        W 5683   3.440   6.010  12.050
 4713W        W 5684   8.590   5.200  13.550
 4714W        W 5685   9.940   1.400   7.460
 4715W        W 5686   5.190  13.660  11.040
 4716W        W 5687   4.240  11.760   7.770
 4717W        W 5688  13.190   4.220   3.710
 4718W        W 5689   5.210   8.290  13.880
 4719W        W 5690   7.430  11.010   2.890
 4720W        W 5691   6.900   2.870  11.560
 4721W        W 5692  12.340   6.110  11.450
 4722W        W 5693  12.210   7.430   6.340
 4723W        W 5694   2.780  11.410   9.850
 4724W        W 5695   7.120  11.730   2.320
 4725W        W 5696  12.870  12.290   3.620
 4726W        W 5697   0.570   5.140   2.810
 4727W        W 5698   5.190  11.790   2.700
 4728W        W 5699   4.360   3.590   6.020
 4729W        W 5700   5.930   6.580   8.620
 4730W        W 5701   6.380   1.680   5.300
 4731W        W 5702   7.220   8.270   4.850
 4732W        W 5703  12.980   9.570   3.890
 4733W        W 5704   3.950  13.230   9.440
 4734W        W 5705   4.310  10.160   4.600
 4735W        W 5706   1.010   3.150   0.660
 4736W        W 5707  11.750   2.240   9.290
 4737W        W 5708   6.100   4.890   1.290
 4738W        W 5709  11.800  12.840   4.860
 4739W        W 5710   6.960  12.410   9.900
 4740W        W 5711   6.850   6.020  10.560
 4741W        W 5712   4.500   8.290   9.550
 4742W        W 5713   5.080   2.460   5.730
 4743W        W 5714   6.120  13.570   5.060
 4744W        W 5715  11.580   5.660  10.630
 4745W        W 5716   7.910   4.580   6.810
 4746W        W 5717  13.610   8.160   6.520
 4747W        W 5718  11.930   7.990   7.660
 4748W        W 5719   3.260   5.110  12.130
 4749W        W 5720   4.290  10.570   2.890
 4750W        W 5721  10.860  13.770   9.290
 4751W        W 5722   6.270   7.450   3.370
 4752W        W 5723   0.880   9.210   7.530
 4753W        W 5724   0.640  13.310   0.970
 4754W        W 5725   6.510   5.030   1.040
 4755W        W 5726   8.040   3.310   6.500
 4756W        W 5727   2.910  10.050  11.430
 4757W        W 5728  11.750   6.080   1.280
 4758W        W 5729  11.740   0.450   0.300
 4759W        W 5730   8.890   1.270  10.590
 4760W        W 5731   0.220  12.240   4.660
 4761W        W 5732   4.750  11.470   1.840
 4762W        W 5733   3.620   9.880  13.330
 4763W        W 5734  10.100   4.850  11.420
 4764W        W 5735   4.990   2.460   9.770
 4765W        W 5736   4.090  10.110   8.990
 4766W        W 5737   6.090  13.660   6.490
 4767W        W 5738   1.850  13.840   7.060
 4768W        W 5739   8.590   1.490   9.270
 4769W        W 5740   2.450   7.750  11.030
 4770W        W 5741   0.740   1.350  11.500
 4771W        W 5742   1.120   2.150   0.700
 4772W        W 5743   0.720  13.790  13.240
 4773W        W 5744   4.090   0.290   9.760
 4774W        W 5745   1.620  12.010   1.110
 4775W        W 5746   3.990   2.820   5.780
 4776W        W 5747   4.530   0.230   1.740
 4777W        W 5748   2.400  13.570   5.740
 4778W        W 5749   8.320   2.190   5.890
 4779W        W 5750   7.140   3.260  11.090
 4780W        W 5751  11.200   8.800   4.580
 4781W        W 5752  11.970   9.810   7.440
 4782W        W 5753   2.220   7.280   7.780
 4783W        W 5754   8.050  11.710   4.880
 4784W        W 5755   3.390   8.610   9.570
 4785W        W 5756   4.690  10.200   3.840
 4786W        W 5757   6.350  11.490  11.690
 4787W        W 5758   4.810   9.330   1.300
 4788W        W 5759   7.600   3.830   4.410
 4789W        W 5760  11.960   1.750   3.100
 4790W        W 5761   7.970   9.260  12.080
 4791W        W 5762   5.600   4.090   1.360
 4792W        W 5763   4.860   1.440   5.410
 4793W        W 5764   4.950  11.660   5.960
 4794W        W 5765  13.440  12.060   4.490
 4795W        W 5766   9.970   8.160  11.510
 4796W        W 5767   6.970   2.200  10.900
 4797W        W 5768   9.760   3.070   6.970
 4798W        W 5769   1.120   9.920   9.130
 4799W        W 5770   2.630   8.850   4.030
 4800W        W 5771   5.080   3.350  10.880
 4801W        W 5772   4.150   7.410  13.890
 4802W        W 5773   5.280   0.400   5.100
 4803W        W 5774   6.980   3.980   4.550
 4804W        W 5775  10.770  11.160  11.760
 4805W        W 5776   5.440   4.630  13.920
 4806W        W 5777   9.800   2.050   5.840
 4807W        W 5778   8.510   7.770   1.700
 4808W        W 5779   1.720   5.360   0.930
 4809W        W 5780   3.870   7.020  12.070
 4810W        W 5781  11.410   4.220   0.010
 4811W        W 5782  13.200   5.760   2.840
 4812W        W 5783   3.890  13.860   9.320
 4813W        W 5784   4.040   4.550  13.730
 4814W        W 5785   9.820   2.640   5.050
 4815W        W 5786   0.060  13.570   2.550
 4816W        W 5787   9.550   7.930  12.870
 4817W        W 5788   0.890   0.390  13.370
 4818W        W 5789  11.960   2.830   7.720
 4819W        W 5790   7.070   6.410   7.760
 4820W        W 5791   7.520   3.320   5.760
 4821W        W 5792  13.280   6.060  12.740
 4822W        W 5793   2.710   8.510   8.690
 4823W        W 5794   7.750  10.950   4.520
 4824W        W 5795   8.510  13.130   1.510
 4825W        W 5796   8.590   6.450  12.850
 4826W        W 5797   0.320   5.410  13.370
 4827W        W 5798  11.640   3.830  11.510
 4828W        W 5799   9.740   4.800  13.620
 4829W        W 5800   3.860   0.860   0.280
 4830W        W 5801  11.300  13.860   9.050
 4831W        W 5802   2.010   6.220  10.240
 4832W        W 5803  13.000   4.540  11.580
 4833W        W 5804  13.900  11.920   6.620
 4834W        W 5805   8.680   8.810   9.050
 4835W        W 5806   5.610   4.420   7.990
 4836W        W 5807  12.180  10.830   2.680
 4837W        W 5808   4.140   4.350   9.130
 4838W        W 5809   2.050   6.390  12.040
 4839W        W 5810   1.870   3.480  11.920
 4840W        W 5811   0.040  13.600   6.070
 4841W        W 5812  11.740   4.370   0.580
 4842W        W 5813   0.090   8.690   8.490
 4843W        W 5814  12.450   3.150  11.290
 4844W        W 5815   6.460   3.470   8.290
 4845W        W 5816   1.860   0.620  13.040
 4846W        W 5817  10.100  11.060   8.940
 4847W        W 5818   6.120   7.280   6.620
 4848W        W 5819   4.120   0.810   3.990
 4849W        W 5820  11.060  10.020  13.060
 4850W        W 5821   2.160  11.410   4.760
 4851W        W 5822   1.910   6.960  12.650
 4852W        W 5823   2.180   0.720   8.590
 4853W        W 5824   0.500   6.850   9.300
 4854W        W 5825   5.360  13.190   1.390
 4855W        W 5826   5.480   2.850  11.020
 4856W        W 5827  10.570   5.370   9.220
 4857W        W 5828   2.580  10.210   4.820
 4858W        W 5829  10.070   2.690   9.230
 4859W        W 5830   5.280   5.520  13.340
 4860W        W 5831   4.850  11.730   2.330
 4861W        W 5832   6.260   4.640   9.000
 4862W        W 5833  12.440   2.660   9.580
 4863W        W 5834  12.630   8.870   4.350
 4864W        W 5835   4.830   0.360   9.200
 4865W        W 5836   0.200   8.370  13.640
 4866W        W 5837   7.290  12.970   4.960
 4867W        W 5838   8.300  10.930   1.490
 4868W        W 5839   6.330   4.720   5.430
 4869W        W 5840   0.020   3.630   2.060
 4870W        W 5841   2.560   0.780   7.800
 4871W        W 5842   2.930   4.890  11.620
 4872W        W 5843   1.320   9.810   5.260
 4873W        W 5844  10.030   1.180   9.170
 4874W        W 5845  10.590   5.880   3.720
 4875W        W 5846   2.570  12.890   0.820
 4876W        W 5847   3.050   7.180  10.640
 4877W        W 5848  12.640   6.630  10.780
 4878W        W 5849  10.990  11.120   5.100
 4879W        W 5850   3.620   9.030   9.710
 4880W        W 5851   5.630  11.490   1.230
 4881W        W 5852   9.620   2.910  10.230
 4882W        W 5853   0.060   1.430   4.360
 4883W        W 5854  12.870   5.630   7.580
 4884W        W 5855   0.960   6.290  11.300
 4885W        W 5856   7.800   9.280   6.970
 4886W        W 5857  12.060   9.440   2.630
 4887W        W 5858  13.380   6.930  12.800
 4888W        W 5859   4.940  11.150  13.280
 4889W        W 5860  13.070  11.650  12.380
 4890W        W 5861   5.790  11.890   8.770
 4891W        W 5862  13.050  12.280  10.950
 4892W        W 5863   4.070   6.400  12.410
 4893W        W 5864   9.110  13.770   8.140
 4894W        W 5865  11.690   6.560  13.600
 4895W        W 5866   0.550  11.060   4.520
 4896W        W 5867   5.610  10.650  13.780
 4897W        W 5868   5.090  12.430   8.420
 4898W        W 5869   8.460  10.450   0.730
 4899W        W 5870   0.260  13.130   3.410
 4900W        W 5871   9.300  10.170   8.310
 4901W        W 5872  12.570   9.790   6.180
 4902W        W 5873  13.010   6.180   7.020
 4903W        W 5874  11.900  12.310   3.980
 4904W        W 5875  12.340  12.720  11.870
 4905W        W 5876   9.810   3.410  13.650
 4906W        W 5877   3.230   1.280   6.060
 4907W        W 5878   3.120  12.940   8.130
 4908W        W 5879   8.300   6.210  13.870
 4909W        W 5880   5.630   7.620  11.780
 4910W        W 5881   2.020   4.860  10.590
 4911W        W 5882   9.220   6.480  11.300
 4912W        W 5883   4.910   6.030   7.700
 4913W        W 5884   7.350  12.260  11.100
 4914W        W 5885   6.570   3.270   7.200
 4915W        W 5886   3.290  10.780  11.040
 4916W        W 5887   6.720   5.910  13.660
 4917W        W 5888   5.880   3.430  12.880
 4918W        W 5889   7.200   9.740   5.970
 4919W        W 5890   6.640   6.860  12.280
 4920W        W 5891  10.140   7.880  10.770
 4921W        W 5892   6.950   5.910   6.770
 4922W        W 5893  12.130  11.320   8.060
 4923W        W 5894   4.030   9.240  11.490
 4924W        W 5895  13.810   0.140   9.140
 4925W        W 5896   7.670  12.540   3.390
 4926W        W 5897   7.830  13.680   2.650
 4927W        W 5898   2.300   3.880   7.040
 4928W        W 5899   0.210   0.630  12.950
 4929W        W 5900   3.590  12.280  13.450
 4930W        W 5901  12.960   5.500   8.330
 4931W        W 5902   4.420   4.740   2.560
 4932W        W 5903   2.080   5.720   5.350
 4933W        W 5904   8.080   5.370   4.780
 4934W        W 5905  12.690   6.920   0.750
 4935W        W 5906   2.500   7.870  13.420
 4936W        W 5907  11.130   3.810  13.880
 4937W        W 5908   9.630   9.810  13.720
 4938W        W 5909   3.870   9.570   6.790
 4939W        W 5910   6.150   7.590   4.330
 4940W        W 5911  12.050  11.670   1.160
 4941W        W 5912   6.470   8.730   0.850
 4942W        W 5913   1.860   1.150  12.170
 4943W        W 5914   9.600   0.500   6.000
 4944W        W 5915   7.530   6.590  11.250
 4945W        W 5916  13.310  13.270   3.250
 4946W        W 5917   0.420   0.620  11.650
 4947W        W 5918  13.830   6.860   8.450
 4948W        W 5919  11.780  12.630   7.520
 4949W        W 5920   3.160   9.240   7.560
 4950W        W 5921   7.570   5.790  13.710
 4951W        W 5922   0.890   3.930   8.350
 4952W        W 5923   1.950  11.320   7.280
 4953W        W 5924   5.930  13.380   0.090
 4954W        W 5925   4.010  12.210   9.720
 4955W        W 5926   5.230   1.390   9.770
 4956W        W 5927   0.710   3.150   1.120
 4957W        W 5928  10.120   8.020   8.660
 4958W        W 5929  11.010   5.980   4.540
 4959W        W 5930  13.480   6.360  11.050
 4960W        W 5931   0.450   1.690   1.400
 4961W        W 5932  13.010   9.240   2.930
 4962W        W 5933   5.580   0.920   8.010
 4963W        W 5934   7.360   6.000   1.090
 4964W        W 5935   6.040  12.570  11.610
 4965W        W 5936   0.970   4.960   9.460
 4966W        W 5937  11.390   6.000   6.120
 4967W        W 5938   5.140  13.230   7.020
 4968W        W 5939   5.990   4.870   3.420
 4969W        W 5940   5.580  10.580   3.120
 4970W        W 5941  11.310   0.750   0.240
 4971W        W 5942   6.050  13.430   6.000
 4972W        W 5943   1.180   7.360   3.280
 4973W        W 5944   6.120   1.760   6.990
 4974W        W 5945  12.410   1.440   5.220
 4975W        W 5946   3.260   7.420   6.910
 4976W        W 5947  13.230  12.350  11.710
 4977W        W 5948   3.370   6.850   4.060
 4978W        W 5949   6.580   0.390   2.140
 4979W        W 5950  12.660  10.850   2.590
 4980W        W 5951   2.030  11.760   8.330
 4981W        W 5952   0.860   3.640   0.600
 4982W        W 5953   7.000   5.390   5.520
 4983W        W 5954   5.860  10.150  13.830
 4984W        W 5955   4.000  10.340  12.590
 4985W        W 5956   9.980   9.900  13.330
 4986W        W 5957   5.070   7.770  12.930
 4987W        W 5958   8.920   7.320   4.580
 4988W        W 5959   1.350   7.770   1.940
 4989W        W 5960   1.110   5.140   4.700
 4990W        W 5961  10.000  13.520   3.230
 4991W        W 5962  12.780   2.840   9.920
 4992W        W 5963  11.910   4.100  11.980
 4993W        W 5964   1.650   7.880   3.790
 4994W        W 5965   6.260  11.820   2.880
 4995W        W 5966   8.330   2.080   9.550
 4996W        W 5967   6.440  12.190   5.340
 4997W        W 5968  10.940   5.300   0.210
 4998W        W 5969   9.450   0.510  12.970
 4999W        W 5970   9.320   6.180   4.800
 5000W        W 5971   5.470  12.910   7.240
 5001W        W 5972  10.320   3.080  12.120
 5002W        W 5973   4.700   5.450   0.340
 5003W        W 5974   9.860   9.830   0.320
 5004W        W 5975   6.420   1.740   9.440
 5005W        W 5976  11.760   1.910   7.750
 5006W        W 5977   5.880   5.990   9.280
 5007W        W 5978   0.290   4.000  12.490
 5008W        W 5979   9.170   9.070   2.440
 5009W        W 5980   5.300   3.790   5.900
 5010W        W 5981  13.890   4.950  12.070
 5011W        W 5982   2.700   9.350   2.390
 5012W        W 5983   4.730   1.180   4.490
 5013W        W 5984  11.940   4.300  11.510
 5014W        W 5985  10.800  11.160   8.400
 5015W        W 5986   8.340  11.620   1.350
 5016W        W 5987   8.760   9.630   5.390
 5017W        W 5988   2.350  12.650   8.610
 5018W        W 5989   8.210   4.780   9.500
 5019W        W 5990   1.810   2.420   1.900
 5020W        W 5991   2.900   6.550   3.830
 5021W        W 5992   3.410   2.680   3.100
 5022W        W 5993  12.980   3.070  12.550
 5023W        W 5994  10.000   2.560   8.260
 5024W        W 5995  12.970   3.530   0.890
 5025W        W 5996   2.260   0.850  12.160
 5026W        W 5997   9.430   4.030   3.710
 5027W        W 5998   5.480   9.730   8.680
 5028W        W 5999  10.950   1.830   7.530
 5029W        W 6000   8.310   9.190  13.900
 5030W        W 6001   8.790  11.670   0.140
 5031W        W 6002   4.250   6.480   3.790
 5032W        W 6003   8.530   6.470   6.570
 5033W        W 6004  11.570  12.610   8.480
 5034W        W 6005  13.590   4.110  10.630
 5035W        W 6006   7.020  12.350   4.340
 5036W        W 6007   6.020  10.410   7.590
 5037W        W 6008  13.670   5.620   3.100
 5038W        W 6009   5.980  11.420   5.830
 5039W        W 6010   1.310   4.440   5.990
 5040W        W 6011  10.410  13.790   2.580
 5041W        W 6012   3.760   7.570  12.990
 5042W        W 6013   7.910   6.530  11.900
 5043W        W 6014   1.460   8.670  11.780
 5044W        W 6015  13.240  10.220   5.990
 5045W        W 6016   3.630   9.700  10.870
 5046W        W 6017   8.740   7.870   9.980
 5047W        W 6018   4.570  11.150   5.340
 5048W        W 6019   6.980   8.300  11.010
 5049W        W 6020   4.290  13.640  10.400
 5050W        W 6021   5.060   9.300   4.730
 5051W        W 6022   3.940   9.130   7.640
 5052W        W 6023  12.620  11.670  12.580
 5053W        W 6024   1.630  10.750   2.440
 5054W        W 6025  10.900   9.750   2.010
 5055W        W 6026  12.630  13.600  12.880
 5056W        W 6027   4.410   8.790   9.290
 5057W        W 6028   6.240   0.970   7.500
 5058W        W 6029   3.660   1.730   1.610
 5059W        W 6030   9.190   5.650   0.790
 5060W        W 6031   2.630   8.120   2.820
 5061W        W 6032   6.510   7.440   5.770
 5062W        W 6033   3.940  10.780  12.370
 5063W        W 6034   2.600   2.750   0.140
 5064W        W 6035  13.920   9.160   6.940
 5065W        W 6036  13.170   9.250   3.460
 5066W        W 6037  11.840   4.210  13.650
 5067W        W 6038   2.390  13.080   7.540
 5068W        W 6039  10.970   0.930  12.860
 5069W        W 6040   6.550   5.640   5.560
 5070W        W 6041   7.030  13.370  12.010
 5071W        W 6042   4.700   6.790   1.810
 5072W        W 6043  12.050   0.610  11.740
 5073W        W 6044  12.280   0.220   1.810
 5074W        W 6045   3.190  12.540   6.850
 5075W        W 6046   3.270   0.960   2.490
 5076W        W 6047  10.350   2.470   3.520
 5077W        W 6048   0.150  11.910   3.520
 5078W        W 6049  13.760   6.130  13.600
 5079W        W 6050   8.200  11.550   8.740
 5080W        W 6051   9.810  12.950  11.080
 5081W        W 6052   5.750   5.850   1.670
 5082W        W 6053   1.330   1.370   9.110
 5083W        W 6054   2.510   2.020   1.380
 5084W        W 6055   0.350   3.150  12.930
 5085W        W 6056   0.610   8.710   3.710
 5086W        W 6057   6.060   6.380   9.590
 5087W        W 6058  11.090   1.400   6.640
 5088W        W 6059   2.160   9.320   3.300
 5089W        W 6060   6.850   2.710   4.620
 5090W        W 6061   2.500  10.100   6.860
 5091W        W 6062  11.590   7.410   0.650
 5092W        W 6063   5.790  10.920   5.510
 5093W        W 6064   2.890   2.410  11.770
 5094W        W 6065   5.990   9.240  11.210
 5095W        W 6066  13.070   0.140  10.450
 5096W        W 6067   5.430   0.190   0.040
 5097W        W 6068   9.200  11.130   6.260
 5098W        W 6069   7.290   8.820  10.470
 5099W        W 6070  10.900   2.750   9.420
 5100W        W 6071   9.260  13.130   1.950
 5101W        W 6072   8.890   5.420   4.410
 5102W        W 6073   3.610   7.090  10.620
 5103W        W 6074   0.660   3.020   6.020
 5104W        W 6075   2.970  12.040  12.910
 5105W        W 6076   6.740   4.980   2.660
 5106W        W 6077   0.790   1.510  13.730
 5107W        W 6078   1.680   2.070   3.360
 5108W        W 6079  11.700  11.370   5.080
 5109W        W 6080  13.540  13.590   2.830
 5110W        W 6081   3.490  13.270   3.500
 5111W        W 6082  13.880   2.400   8.260
 5112W        W 6083  12.030   5.990   7.260
 5113W        W 6084  11.820   2.380   3.910
 5114W        W 6085  11.540   0.080   1.140
 5115W        W 6086   3.700  11.090  10.870
 5116W        W 6087   3.550  13.610   2.680
 5117W        W 6088   7.520   0.320   6.650
 5118W        W 6089   2.980   4.150  10.300
 5119W        W 6090   3.770   6.860  13.280
 5120W        W 6091   6.770  11.650   0.390
 5121W        W 6092   3.120  10.430   5.920
 5122W        W 6093   9.330   3.490   7.420
 5123W        W 6094   1.450  12.510   9.930
 5124W        W 6095  11.440   7.460   8.350
 5125W        W 6096   5.170   7.920   3.580
 5126W        W 6097   0.510   4.170   9.150
 5127W        W 6098  13.480   8.990   4.370
 5128W        W 6099   5.010  13.380   0.050
 5129W        W 6100  11.380  11.760   6.570
 5130W        W 6101  12.530  13.230  11.720
 5131W        W 6102   8.240  13.260  11.010
 5132W        W 6103   9.580   4.860  11.120
 5133W        W 6104   3.630   8.610   5.990
 5134W        W 6105   9.430   8.670   0.250
 5135W        W 6106   8.070   8.560   5.480
 5136W        W 6107   9.430   3.880   4.800
 5137W        W 6108   9.780   5.950  12.030
 5138W        W 6109   2.300  13.450   7.180
 5139W        W 6110  10.730  13.360   3.590
 5140W        W 6111   1.130   4.090   6.780
 5141W        W 6112   4.620   4.830   6.640
 5142W        W 6113  10.790   1.330   9.800
 5143W        W 6114   5.450   8.770   1.170
 5144W        W 6115   0.700   1.480  12.780
 5145W        W 6116   1.570   3.290   2.150
 5146W        W 6117  10.050   1.380   5.010
 5147W        W 6118  11.100  12.560  11.260
 5148W        W 6119   4.810   2.390  11.910
 5149W        W 6120   4.600  10.320  12.820
 5150W        W 6121   5.000  12.120   4.340
 5151W        W 6122  12.240   8.250   9.080
 5152W        W 6123  12.600  13.700   2.460
 5153W        W 6124   6.450   3.140  11.590
 5154W        W 6125  13.550  11.690  12.190
 5155W        W 6126  13.240  12.710   0.660
 5156W        W 6127  13.390   1.920   2.960
 5157W        W 6128  10.020   1.900   6.550
 5158W        W 6129   0.090  11.190   5.860
 5159W        W 6130   3.370   2.660  10.590
 5160W        W 6131   7.880  11.630   0.960
 5161W        W 6132  12.770   2.070   9.690
 5162W        W 6133   0.130  10.940   6.950
 5163W        W 6134   4.480   2.540   6.420
 5164W        W 6135   7.710   6.320  13.790
 5165W        W 6136  10.380   0.510   6.540
 5166W        W 6137   2.090   3.730  10.700
 5167W        W 6138   1.320   3.880   4.970
 5168W        W 6139   0.700   1.000  13.900
 5169W        W 6140   5.750   6.860   4.600
 5170W        W 6141  11.310   7.630   7.410
 5171W        W 6142   4.360  11.660   5.290
 5172W        W 6143   2.140   9.960   9.900
 5173W        W 6144   0.990   1.010   9.200
 5174W        W 6145  11.800   3.470   2.110
 5175W        W 6146   6.570   3.050   9.070
 5176W        W 6147   8.610  13.770   5.810
 5177W        W 6148  13.690  13.560  11.150
 5178W        W 6149   4.920   1.290   5.860
 5179W        W 6150   2.630  10.630   2.870
 5180W        W 6151   6.200   5.140   4.990
 5181W        W 6152   7.350   6.870   4.410
 5182W        W 6153  13.180  12.620  13.590
 5183W        W 6154   1.580   5.250   4.690
 5184W        W 6155   3.630   1.550  13.640
 5185W        W 6156   2.090   7.270   5.050
 5186W        W 6157   5.540  10.810   8.960
 5187W        W 6158   6.460  13.270  11.230
 5188W        W 6159   7.840   4.560   3.220
 5189W        W 6160   4.280  10.780   1.090
 5190W        W 6161  10.600   2.440   6.000
 5191W        W 6162   8.420   9.050   0.980
 5192W        W 6163   2.230   1.610   6.140
 5193W        W 6164  12.150  13.820   7.430
 5194W        W 6165   2.000   2.720   2.720
 5195W        W 6166   1.540   6.560   3.060
 5196W        W 6167   6.750   8.490   4.750
 5197W        W 6168   9.770   2.300  12.820
 5198W        W 6169  10.210   0.560   4.660
 5199W        W 6170   3.920   4.970  10.750
 5200W        W 6171   2.940  10.850   1.210
 5201W        W 6172   4.450   6.540   4.700
 5202W        W 6173  12.670   4.960   1.130
 5203W        W 6174   5.020  11.970   8.230
 5204W        W 6175   9.370   5.690   9.110
 5205W        W 6176   9.850   6.890  12.860
 5206W        W 6177  11.320  12.330  12.630
 5207W        W 6178  13.520  13.830   3.740
 5208W        W 6179   7.680  10.060   2.700
 5209W        W 6180  13.470  11.520  11.200
 5210W        W 6181   1.760  13.090  10.890
 5211W        W 6182   3.310   5.380   4.120
 5212W        W 6183   3.740   8.130  11.430
 5213W        W 6184   4.140   0.270   3.340
 5214W        W 6185  12.130  11.330   5.310
 5215W        W 6186   0.670  12.240   7.910
 5216W        W 6187   6.190   5.240   5.500
 5217W        W 6188   9.620   2.580   9.870
 5218W        W 6189   7.550  10.570   6.260
 5219W        W 6190  12.860   5.450  12.050
 5220W        W 6191   8.380   7.350  11.110
 5221W        W 6192   4.970   5.190   0.720
 5222W        W 6193   2.520   3.660   2.320
 5223W        W 6194   7.860   8.100  11.610
 5224W        W 6195   2.630  10.050   4.350
 5225W        W 6196   3.850   4.750   8.980
 5226W        W 6197   2.140  12.390   0.680
 5227W        W 6198  12.810   4.370   3.400
 5228W        W 6199  11.520   8.790   1.050
 5229W        W 6200   9.600   9.530   2.520
 5230W        W 6201   9.660   6.230   1.720
 5231W        W 6202   3.670   5.630   8.320
 5232W        W 6203   6.700  11.300   5.580
 5233W        W 6204   5.720   1.970   7.410
 5234W        W 6205   4.210  13.650   9.640
 5235W        W 6206   4.760   7.180   9.800
 5236W        W 6207  12.740   1.480  13.480
 5237W        W 6208   7.760   4.080   3.970
 5238W        W 6209  10.480  13.400   8.720
 5239W        W 6210   9.650  13.720  11.290
 5240W        W 6211   1.450   6.650   3.770
 5241W        W 6212   1.410   9.720   6.820
 5242W        W 6213  10.870   8.120  11.120
 5243W        W 6214  10.780   5.250   2.920
 5244W        W 6215   3.550  12.180  12.650
 5245W        W 6216   0.750   4.620   3.160
 5246W        W 6217   8.070   6.210   6.600
 5247W        W 6218   9.410   0.380   6.580
 5248W        W 6219   1.700   6.290   3.500
 5249W        W 6220   8.010   1.690   9.370
 5250W        W 6221   8.010   2.200   7.200
 5251W        W 6222   5.130   7.920  12.030
 5252W        W 6223  12.770   3.450   2.170
 5253W        W 6224   3.180   9.780   9.950
 5254W        W 6225  13.770   6.020  10.810
 5255W        W 6226   1.450   3.610   0.840
 5256W        W 6227   8.730   9.340   9.950
 5257W        W 6228  13.090   5.660   3.690
 5258W        W 6229  10.970   2.860   1.550
 5259W        W 6230   8.030  13.810   8.200
 5260W        W 6231   1.920   4.450   2.640
 5261W        W 6232   8.970   5.710   6.390
 5262W        W 6233  10.000   1.540   0.310
 5263W        W 6234   0.650   7.600  10.180
 5264W        W 6235   2.810  10.140   5.720
 5265W        W 6236   7.810   9.510   6.540
 5266W        W 6237   8.600   1.980   7.670
 5267W        W 6238   6.340   5.470   9.850
 5268W        W 6239  11.940  10.880   5.390
 5269W        W 6240  12.010   9.280   0.180
 5270W        W 6241  11.110   7.090   4.250
 5271W        W 6242  11.950   1.920   3.550
 5272W        W 6243   4.680  13.560   9.780
 5273W        W 6244  11.780  10.090   4.940
 5274W        W 6245   0.270   3.910   1.060
 5275W        W 6246   6.300  11.880  12.350
 5276W        W 6247   9.780  10.940   2.370
 5277W        W 6248   1.200   9.190   8.180
 5278W        W 6249   5.510  11.000   2.340
 5279W        W 6250   1.470  12.220   7.080
 5280W        W 6251   3.690  12.700   1.280
 5281W        W 6252  11.920   4.880   3.280
 5282W        W 6253   6.440   9.810   4.100
 5283W        W 6254   8.780   4.290  11.480
 5284W        W 6255   9.380  11.710  10.470
 5285W        W 6256   2.540  11.060   3.440
 5286W        W 6257   2.270   7.540   6.950
 5287W        W 6258   4.840   7.270   4.290
 5288W        W 6259   1.550   2.590  13.210
 5289W        W 6260   9.430   0.180  12.570
 5290W        W 6261  13.130  11.470  12.880
 5291W        W 6262  12.390  10.690   2.150
 5292W        W 6263   5.210   8.750   4.440
 5293W        W 6264   2.370   2.500   3.990
 5294W        W 6265  11.860   9.790   1.790
 5295W        W 6266  10.390   6.420  13.280
 5296W        W 6267   2.290   0.350  12.970
 5297W        W 6268   7.370   1.990   8.930
 5298W        W 6269   1.720   8.630   2.680
 5299W        W 6270  12.570   9.420   2.450
 5300W        W 6271   9.130   9.220   3.440
 5301W        W 6272   1.210   0.770   7.440
 5302W        W 6273   9.850  10.390   9.350
 5303W        W 6274   4.830   7.640   0.230
 5304W        W 6275   8.600  11.520   4.800
 5305W        W 6276   2.160   5.350  10.580
 5306W        W 6277  11.760   3.750  13.400
 5307W        W 6278   1.940   2.240  13.180
 5308W        W 6279   2.770   2.860   0.680
 5309W        W 6280   6.560  13.820   6.640
 5310W        W 6281   5.810   6.500   9.160
 5311W        W 6282  12.160   4.850   8.390
 5312W        W 6283   4.350  10.390   0.580
 5313W        W 6284  12.430   7.540  13.680
 5314W        W 6285   6.590   6.430  13.100
 5315W        W 6286   6.240   3.090   6.870
 5316W        W 6287  12.850   2.090  12.210
 5317W        W 6288   3.080   4.880   1.810
 5318W        W 6289  12.040  13.840   1.160
 5319W        W 6290   2.180   9.220  10.730
 5320W        W 6291  10.350  12.510   9.860
 5321W        W 6292   0.380   1.230   8.720
 5322W        W 6293  10.220   8.470   5.800
 5323W        W 6294  10.940   1.460  10.260
 5324W        W 6295   3.660   1.640   8.720
 5325W        W 6296   3.950  12.140   0.950
 5326W        W 6297   1.480   4.950   5.050
 5327W        W 6298   8.980  12.920  12.050
 5328W        W 6299   0.940   8.820   6.170
 5329W        W 6300   5.820   5.170   0.460
 5330W        W 6301   1.720  10.450   6.230
 5331W        W 6302   5.420  11.530   5.780
 5332W        W 6303   3.350   3.330   4.980
 5333W        W 6304   3.170  10.690  11.990
 5334W        W 6305   1.460   2.680   9.700
 5335W        W 6306  11.890   3.730  12.390
 5336W        W 6307   5.940   5.390  10.160
 5337W        W 6308  11.820   7.430  11.620
 5338W        W 6309   1.160   8.100   8.180
 5339W        W 6310   7.220   8.900  11.930
 5340W        W 6311   2.010  13.100   6.290
 5341W        W 6312   4.090   5.550   6.660
 5342W        W 6313  11.960   9.940  12.880
 5343W        W 6314   0.570  10.290   3.120
 5344W        W 6315   6.010   6.710  13.570
 5345W        W 6316  11.440   0.010   6.910
 5346W        W 6317   7.090   8.400   9.450
 5347W        W 6318   5.890   3.740   4.760
 5348W        W 6319  11.450  10.730   3.910
 5349W        W 6320   1.030  11.550   5.780
 5350W        W 6321  12.250   8.270   0.280
 5351W        W 6322   4.590   8.060   9.970
 5352W        W 6323   2.900   6.210   2.220
 5353W        W 6324   6.420   7.160  11.260
 5354W        W 6325   9.150  13.370   1.180
 5355W        W 6326  13.240   7.360   3.660
 5356W        W 6327   7.990   5.710   0.330
 5357W        W 6328   0.680   8.730   4.590
 5358W        W 6329  12.500  13.210   2.290
 5359W        W 6330   3.190   1.440   1.200
 5360W        W 6331   0.660   5.240   0.210
 5361W        W 6332   0.630  12.000   3.260
 5362W        W 6333   9.230   1.660  11.400
 5363W        W 6334   2.550   2.040   2.330
 5364W        W 6335  10.470   2.140   1.160
 5365W        W 6336  13.660   1.360   0.660
 5366W        W 6337   3.380   7.380  10.940
 5367W        W 6338   9.750   7.560   0.830
 5368W        W 6339   4.530   7.970  10.510
 5369W        W 6340  10.380   9.630   8.270
 5370W        W 6341   2.580  10.680   1.710
 5371W        W 6342  13.020   6.990   4.880
 5372W        W 6343  12.980  11.560   6.280
 5373W        W 6344  11.730   2.920   2.260
 5374W        W 6345   3.510   4.190  13.110
 5375W        W 6346  10.440  12.210  13.730
 5376W        W 6347   9.210   7.030   7.900
 5377W        W 6348   9.340   4.680   4.030
 5378W        W 6349   0.520   1.230  10.990
 5379W        W 6350   2.980   7.210   2.060
 5380W        W 6351   9.210   7.100   9.680
 5381W        W 6352   1.240   3.890   0.430
 5382W        W 6353   6.610   9.650   9.610
 5383W        W 6354  12.240  13.450   0.770
 5384W        W 6355  11.300  13.810  13.680
 5385W        W 6356  12.270  12.510   1.420
 5386W        W 6357   0.410   3.050   2.580
 5387W        W 6358   2.540  11.800  12.860
 5388W        W 6359  10.240   8.190   2.350
 5389W        W 6360   4.090   5.330  10.470
 5390W        W 6361   9.070   5.580   8.740
 5391W        W 6362   4.610   3.600  13.080
 5392W        W 6363   2.080  13.470  10.140
 5393W        W 6364   4.560  12.130   7.820
 5394W        W 6365  11.680   2.170  13.540
 5395W        W 6366   5.270   1.010   9.490
 5396W        W 6367  12.890   9.980   3.610
 5397W        W 6368   6.510   4.300   5.300
 5398W        W 6369   2.920   8.560   9.190
 5399W        W 6370  12.650   8.000   6.850
 5400W        W 6371   9.890   4.110   2.440
 5401W        W 6372   2.400   9.710  11.370
 5402W        W 6373   8.400   5.980   9.220
 5403W        W 6374   2.070  11.230   6.380
 5404W        W 6375  12.960   5.620   0.780
 5405W        W 6376  11.140   5.360   1.140
 5406W        W 6377   0.540   7.750   2.110
 5407W        W 6378   6.230   8.670  13.000
 5408W        W 6379  10.430   1.880  11.510
 5409W        W 6380   2.050   1.230   7.270
 5410W        W 6381   7.560   9.780   6.950
 5411W        W 6382  11.130  11.430   7.770
 5412W        W 6383   2.080   2.660  13.450
 5413W        W 6384   4.430  11.940   7.340
 5414W        W 6385   6.170   9.650   9.860
 5415W        W 6386  12.020   7.530   2.880
 5416W        W 6387   9.820   4.530   0.580
 5417W        W 6388   3.880  12.270  12.960
 5418W        W 6389   0.520   0.240   2.360
 5419W        W 6390   4.560  12.490   3.230
 5420W        W 6391   2.260   8.530   9.950
 5421W        W 6392  12.520   4.970  13.900
 5422W        W 6393   6.260   6.940  12.640
 5423W        W 6394   1.240   4.490  12.490
 5424W        W 6395   3.380   8.520  13.340
 5425W        W 6396  11.650  12.270  13.500
 5426W        W 6397   2.940   0.740  13.430
 5427W        W 6398   6.540   6.720  11.060
 5428W        W 6399   1.750   8.100   0.830
 5429W        W 6400   3.790   6.200   4.530
 5430W        W 6401   0.270   2.640   3.430
 5431W        W 6402  13.280  12.600  11.260
 5432W        W 6403  10.210  13.780   8.460
 5433W        W 6404   6.690   9.710   1.430
 5434W        W 6405   9.350   0.930   3.640
 5435W        W 6406   0.410   7.920   3.050
 5436W        W 6407  13.480  13.350   0.210
 5437W        W 6408   3.820  11.210   3.640
 5438W        W 6409   9.610   7.640  10.490
 5439W        W 6410  12.200   1.420   9.550
 5440W        W 6411   5.060  12.860  13.720
 5441W        W 6412   2.530   2.240   5.040
 5442W        W 6413   0.680   2.300   3.460
 5443W        W 6414   6.410   6.500  10.480
 5444W        W 6415   7.160   9.080   1.720
 5445W        W 6416   6.460   6.910   6.650
 5446W        W 6417   6.480   5.110  10.170
 5447W        W 6418  10.590   6.450   0.320
 5448W        W 6419   7.520  10.730  10.220
 5449W        W 6420   8.060  11.440  10.300
 5450W        W 6421   4.600  13.050   2.000
 5451W        W 6422   7.470  13.530   1.760
 5452W        W 6423   2.710   4.620   8.870
 5453W        W 6424   5.420   9.600   9.540
 5454W        W 6425   5.460   7.010   2.460
 5455W        W 6426   4.060   7.200  10.370
 5456W        W 6427  12.140   5.010   1.670
 5457W        W 6428   1.670   2.590   9.190
 5458W        W 6429   1.060  13.870   8.380
 5459W        W 6430   9.060   1.700   5.910
 5460W        W 6431   3.730   6.710   8.350
 5461W        W 6432  11.070   2.030  11.430
 5462W        W 6433  11.120   0.690  10.590
 5463W        W 6434  12.680   7.930   4.200
 5464W        W 6435   9.710   5.080  13.210
 5465W        W 6436  11.560   4.420  10.780
 5466W        W 6437   7.420   8.180   0.240
 5467W        W 6438   9.770  11.790   8.650
 5468W        W 6439  10.860   7.540   4.320
 5469W        W 6440   9.030  11.530   8.320
 5470W        W 6441   7.770   7.130   5.530
 5471W        W 6442  11.310   4.130   8.990
 5472W        W 6443   7.640   8.750   8.140
 5473W        W 6444   8.370   7.800   7.670
 5474W        W 6445   3.420   1.760   2.110
 5475W        W 6446   1.150   9.640   6.280
 5476W        W 6447  11.490  11.390  13.460
 5477W        W 6448   5.870  10.130  12.230
 5478W        W 6449   9.730   2.660   0.780
 5479W        W 6450   9.090  13.350  12.480
 5480W        W 6451   5.170   0.220   0.480
 5481W        W 6452   0.380   8.070   7.690
 5482W        W 6453   1.150   7.920   5.070
 5483W        W 6454   9.730   8.540   9.140
 5484W        W 6455  12.710   8.170   0.120
 5485W        W 6456   4.060   5.370   6.170
 5486W        W 6457  12.820  12.730  11.710
 5487W        W 6458   4.580   1.580   1.860
 5488W        W 6459  11.640   4.230   5.120
 5489W        W 6460  11.150  10.840   9.340
 5490W        W 6461   2.840   5.340   6.860
 5491W        W 6462   6.530   5.490  12.040
 5492W        W 6463   5.330   3.680   1.920
 5493W        W 6464  10.670  10.550  13.730
 5494W        W 6465  11.450   3.950  10.560
 5495W        W 6466   7.250  10.830   7.770
 5496W        W 6467   9.280   9.550  12.040
 5497W        W 6468   4.040   1.020   9.590
 5498W        W 6469   2.920  12.380   3.140
 5499W        W 6470  10.090   8.870   6.530
 5500W        W 6471  12.550  11.590   8.190
 5501W        W 6472  10.940   4.430   5.620
 5502W        W 6473  13.630  13.730   9.530
 5503W        W 6474   4.720   0.900   5.450
 5504W        W 6475  11.280  10.530   1.940
 5505W        W 6476   4.970  11.200   8.740
 5506W        W 6477   2.510   5.460   4.420
 5507W        W 6478   9.540  13.260  12.050
 5508W        W 6479   5.280  11.990   1.310
 5509W        W 6480   3.830   3.740   3.770
 5510W        W 6481   5.750   9.910   9.920
 5511W        W 6482  13.320  10.570   7.130
 5512W        W 6483   8.650   3.050   8.610
 5513W        W 6484   8.430   3.210   9.950
 5514W        W 6485   4.040  10.310  12.060
 5515W        W 6486   5.060   8.420   1.170
 5516W        W 6487  11.970   7.990   3.000
 5517W        W 6488   3.590   3.070   6.050
 5518W        W 6489  13.590   7.970  10.530
 5519W        W 6490   2.420   7.240  13.550
 5520W        W 6491   5.570   8.490   2.550
 5521W        W 6492   3.300  10.230   0.470
 5522W        W 6493  12.340   0.210   7.110
 5523W        W 6494  10.200   6.230   3.890
 5524W        W 6495   9.190   8.070   3.270
 5525W        W 6496  11.900  10.550   3.310
 5526W        W 6497   9.920   6.020   2.980
 5527W        W 6498  12.380  12.870   1.020
 5528W        W 6499   7.420   6.360  12.370
 5529W        W 6500   7.410   0.780  10.360
 5530W        W 6501   5.800  12.940   0.480
 5531W        W 6502   0.430  11.700   2.090
 5532W        W 6503   4.120   9.660  10.790
 5533W        W 6504   2.700   9.930   9.800
 5534W        W 6505  11.640   4.340  10.290
 5535W        W 6506   0.290   5.200  10.820
 5536W        W 6507  13.200   0.610   5.170
 5537W        W 6508   8.650  11.790   9.730
 5538W        W 6509   7.540   4.800  12.670
 5539W        W 6510   1.820   3.660  11.180
 5540W        W 6511   6.630  12.510  11.540
 5541W        W 6512   4.070   3.190  13.900
 5542W        W 6513   9.530   7.860  11.450
 5543W        W 6514  12.520   3.180   2.960
 5544W        W 6515   1.040   6.560   2.890
 5545W        W 6516   2.030   9.790   6.810
 5546W        W 6517   9.310  10.600  13.720
 5547W        W 6518   9.660   6.370  10.940
 5548W        W 6519   0.550   0.090   7.600
 5549W        W 6520   6.120  10.850   7.180
 5550W        W 6521   9.180   6.460  13.610
 5551W        W 6522   5.440   2.060   5.610
 5552W        W 6523   9.020  13.840   9.570
 5553W        W 6524   5.240   1.030   1.640
 5554W        W 6525   5.170   3.370   0.620
 5555W        W 6526   7.950  10.180   5.720
 5556W        W 6527   3.290   6.700   9.300
 5557W        W 6528  11.540   9.240  11.560
 5558W        W 6529   2.030  10.700  11.980
 5559W        W 6530  13.920   8.250   7.450
 5560W        W 6531  10.380   4.980   7.240
 5561W        W 6532   0.340   3.880   9.620
 5562W        W 6533   0.280   3.050   8.500
 5563W        W 6534   6.410   9.360  12.140
 5564W        W 6535   9.050   8.370   4.630
 5565W        W 6536   6.590   9.970  10.060
 5566W        W 6537   6.450  13.680  10.900
 5567W        W 6538   0.200   5.850  12.380
 5568W        W 6539   4.920  11.490   9.430
 5569W        W 6540   5.030   4.570   2.720
 5570W        W 6541   0.240  11.820   4.970
 5571W        W 6542   6.410   4.930   2.290
 5572W        W 6543  13.400  12.870   8.320
 5573W        W 6544  11.830   8.550   9.790
 5574W        W 6545   9.860   7.110  13.340
 5575W        W 6546   1.380   5.640  13.480
 5576W        W 6547  11.010   5.670   0.640
 5577W        W 6548   8.280   9.340   6.610
 5578W        W 6549  10.670   0.700   5.150
 5579W        W 6550  11.960   3.970  10.460
 5580W        W 6551   5.240   9.800   6.940
 5581W        W 6552  12.900   7.400   1.420
 5582W        W 6553   6.720   7.130  13.760
 5583W        W 6554   8.020  12.680   5.760
 5584W        W 6555   3.410   0.180   5.500
 5585W        W 6556   7.480   8.500   3.330
 5586W        W 6557   1.500   5.720   9.100
 5587W        W 6558  12.590   9.940   3.140
 5588W        W 6559   0.730   3.350  11.490
 5589W        W 6560  12.910   8.980  10.450
 5590W        W 6561   0.300   9.580  11.380
 5591W        W 6562   1.540  11.700   8.350
 5592W        W 6563  10.490   2.800   9.020
 5593W        W 6564  12.550   4.780   8.050
 5594W        W 6565   1.420  11.540   1.470
 5595W        W 6566  11.840  12.490  11.780
 5596W        W 6567   9.610   8.590   5.260
 5597W        W 6568   4.410   5.060   3.450
 5598W        W 6569   9.920   4.690  10.740
 5599W        W 6570   9.100   1.800   5.080
 5600W        W 6571  13.360   9.670   2.630
 5601W        W 6572   9.580  11.050  11.220
 5602W        W 6573  13.250   5.420   5.910
 5603W        W 6574  10.470  12.220   4.040
 5604W        W 6575   4.840   6.540   5.650
 5605W        W 6576   4.790   6.350   9.560
 5606W        W 6577   7.890   8.770   7.120
 5607W        W 6578   8.370   4.700   1.690
 5608W        W 6579  10.190   4.910   0.670
 5609W        W 6580   4.870   5.960  11.560
 5610W        W 6581  11.240   0.090   9.700
 5611W        W 6582   3.230   1.230   2.070
 5612W        W 6583  13.480   5.930   0.050
 5613W        W 6584   7.020   6.740  11.090
 5614W        W 6585  11.830   7.230   1.810
 5615W        W 6586   8.110   1.430   6.480
 5616W        W 6587  10.200   5.810  12.250
 5617W        W 6588  12.380   4.350  12.790
 5618W        W 6589  10.680   5.220  11.610
 5619W        W 6590   2.680   4.730  11.210
 5620W        W 6591   2.350   6.960  13.120
 5621W        W 6592  11.790  11.490   6.320
 5622W        W 6593  12.660  11.060   9.560
 5623W        W 6594  11.390   5.710  10.100
 5624W        W 6595   0.610   3.400   7.490
 5625W        W 6596   2.730   0.280   0.980
 5626W        W 6597  11.200   0.390  12.150
 5627W        W 6598   4.260   4.970   7.400
 5628W        W 6599   6.760   1.640   8.990
 5629W        W 6600   4.870   6.150   9.070
 5630W        W 6601   0.400   0.810   6.790
 5631W        W 6602   0.180   9.230  13.040
 5632W        W 6603  10.340   4.750   6.780
 5633W        W 6604   1.890   9.080  13.350
 5634W        W 6605   3.850  13.750  11.240
 5635W        W 6606  11.690   4.690   4.060
 5636W        W 6607  12.250   6.910   9.350
 5637W        W 6608  12.150   3.530   9.080
 5638W        W 6609   2.950  13.300   3.290
 5639W        W 6610   4.610   7.880   9.160
 5640W        W 6611   3.750  12.400   6.720
 5641W        W 6612   1.780   9.070   7.840
 5642W        W 6613  10.610  11.320  12.180
 5643W        W 6614  11.590   9.710   1.370
 5644W        W 6615   3.580   3.230   8.820
 5645W        W 6616   5.310   6.190   0.140
 5646W        W 6617  13.900  13.880   3.020
 5647W        W 6618   8.350  11.380   3.320
 5648W        W 6619   7.590  12.470   7.350
 5649W        W 6620   2.920  11.040   1.720
 5650W        W 6621  12.020   4.410   4.810
 5651W        W 6622   2.860  10.320  11.880
 5652W        W 6623  12.990   5.510  11.570
 5653W        W 6624   8.180   8.040   6.500
 5654W        W 6625  11.990  10.620   9.660
 5655W        W 6626   2.280   5.200   9.370
 5656W        W 6627   8.020   9.510  10.150
 5657W        W 6628   0.010   0.060   8.500
 5658W        W 6629   8.570  13.710   8.250
 5659W        W 6630  12.660   0.650  10.360
 5660W        W 6631   7.640  12.180   1.400
 5661W        W 6632   9.310   0.210  11.240
 5662W        W 6633   9.080  12.600   7.880
 5663W        W 6634   5.620  12.230  12.600
 5664W        W 6635   3.050   6.260   0.580
 5665W        W 6636   8.250  12.520  11.570
 5666W        W 6637   9.610   2.530  13.320
 5667W        W 6638  12.560   5.620   6.200
 5668W        W 6639   6.920   6.690  10.600
 5669W        W 6640  11.070   5.550  11.430
 5670W        W 6641   6.100  10.550   3.390
 5671W        W 6642  12.380   9.450   3.050
 5672W        W 6643  12.800   8.180   3.670
 5673W        W 6644   5.100  10.870   7.770
 5674W        W 6645   2.980  12.650   8.740
 5675W        W 6646   3.230   3.570   3.780
 5676W        W 6647   1.880  11.600  10.710
 5677W        W 6648   4.590  13.130  13.790
 5678W        W 6649  10.650   1.450  10.680
 5679W        W 6650   2.090  11.750   5.440
 5680W        W 6651   6.150  12.280  10.730
 5681W        W 6652   4.150   7.890   0.540
 5682W        W 6653   5.590  13.200   3.850
 5683W        W 6654  10.530   7.730  10.430
 5684W        W 6655   8.390  10.400   4.850
 5685W        W 6656  10.240   8.860   2.400
 5686W        W 6657   6.090   5.470   9.420
 5687W        W 6658   0.740   5.920   9.700
 5688W        W 6659   0.920   5.820  12.270
 5689W        W 6660  11.440   0.270  13.360
 5690W        W 6661  13.470   2.040  13.180
 5691W        W 6662   2.670   6.260  10.780
 5692W        W 6663   5.230   4.270   3.490
 5693W        W 6664   8.520   4.320   8.600
 5694W        W 6665   2.620  12.120   5.980
 5695W        W 6666   9.230   4.640   1.380
 5696W        W 6667   0.950   8.800   7.960
 5697W        W 6668   8.030  10.060  11.230
 5698W        W 6669   0.470   0.230  13.060
 5699W        W 6670  10.450   3.340   5.990
 5700W        W 6671   8.320  11.840   6.630
 5701W        W 6672   7.560  11.630  10.340
 5702W        W 6673   9.550   1.940  11.020
 5703W        W 6674   5.270   7.910   0.370
 5704W        W 6675   7.760   7.090  13.870
 5705W        W 6676  11.630   7.830  12.590
 5706W        W 6677   5.300   5.920   7.010
 5707W        W 6678   7.030   9.550   1.840
 5708W        W 6679   4.600  13.130   6.240
 5709W        W 6680  11.280   8.980  11.940
 5710W        W 6681   9.920   0.270   8.300
 5711W        W 6682  13.790   9.180  12.060
 5712W        W 6683   4.060  10.550   6.410
 5713W        W 6684   5.800   1.840   5.110
 5714W        W 6685   3.370   8.820   1.360
 5715W        W 6686   0.050   2.770   0.260
 5716W        W 6687   2.830  10.690   7.580
 5717W        W 6688   7.080   8.510  13.880
 5718W        W 6689   6.940   7.090   0.900
 5719W        W 6690   3.410  13.270  10.150
 5720W        W 6691   4.050  11.300   5.490
 5721W        W 6692   9.930  13.780   9.430
 5722W        W 6693   8.990   8.360   2.870
 5723W        W 6694   8.080   1.860   6.780
 5724W        W 6695   2.330   0.320   0.170
 5725W        W 6696   4.550   1.140   3.950
 5726W        W 6697   2.710   4.710   6.030
 5727W        W 6698   8.870  10.200   4.170
 5728W        W 6699   5.000  10.300  12.470
 5729W        W 6700   4.880  12.970  10.250
 5730W        W 6701  10.200   6.950   0.700
 5731W        W 6702   3.530   8.850  13.020
 5732W        W 6703   9.900  11.020  10.660
 5733W        W 6704   5.790   3.480   4.250
 5734W        W 6705  10.420   3.540  13.680
 5735W        W 6706   1.470  11.880  11.590
 5736W        W 6707  13.320   4.740   0.320
 5737W        W 6708   7.030  12.480  10.420
 5738W        W 6709   9.850   6.850  11.000
 5739W        W 6710   3.780  10.660  10.640
 5740W        W 6711   3.750   2.650   4.620
 5741W        W 6712   0.610   5.710  13.670
 5742W        W 6713   5.630   7.500   4.480
 5743W        W 6714   5.710   1.590   0.670
 5744W        W 6715   7.330  13.480   4.740
 5745W        W 6716  11.400  12.230  11.510
 5746W        W 6717   4.980   9.000  10.010
 5747W        W 6718   4.630   7.470  13.740
 5748W        W 6719  12.300   9.730   0.800
 5749W        W 6720   8.540  12.650   1.520
 5750W        W 6721  12.340   3.820  12.580
 5751W        W 6722   0.630  13.650   9.670
 5752W        W 6723   1.720   8.150  13.030
 5753W        W 6724   1.520   6.660   6.620
 5754W        W 6725   3.390   3.580   9.110
 5755W        W 6726   9.680   9.650  12.440
 5756W        W 6727  13.440  12.360   1.700
 5757W        W 6728   8.800   5.980   0.760
 5758W        W 6729   8.550   9.710   4.060
 5759W        W 6730   3.100   5.300  10.690
 5760W        W 6731   7.920   5.600   9.700
 5761W        W 6732   2.450   2.570   0.970
 5762W        W 6733  11.860   3.320   7.710
 5763W        W 6734   7.270   3.960   8.130
 5764W        W 6735   0.800   1.160   5.610
 5765W        W 6736   2.130   1.140   9.210
 5766W        W 6737   1.950   9.770  13.840
 5767W        W 6738  13.790   9.530   0.790
 5768W        W 6739   2.430   3.830   5.650
 5769W        W 6740   9.370   9.480   4.300
 5770W        W 6741   7.680   9.920   5.380
 5771W        W 6742   2.660   7.020   6.640
 5772W        W 6743  12.880  10.990  10.010
 5773W        W 6744   7.980   6.770   1.060
 5774W        W 6745   5.340  10.280   8.300
 5775W        W 6746   6.230   8.310  13.480
 5776W        W 6747   3.520   6.930   4.800
 5777W        W 6748   9.610   9.380  13.500
 5778W        W 6749  10.030   5.310  13.470
 5779W        W 6750   0.240   6.650  10.350
 5780W        W 6751   7.220  11.290   2.540
 5781W        W 6752  10.420   1.860   7.540
 5782W        W 6753   3.880   0.230   4.730
 5783W        W 6754  12.340   8.740   6.720
 5784W        W 6755   2.790   2.580   5.300
 5785W        W 6756   9.750   8.190   5.840
 5786W        W 6757   8.670   4.170   7.060
 5787W        W 6758  13.280   9.140   8.030
 5788W        W 6759  10.240   7.870   5.850
 5789W        W 6760   8.700  11.250   3.640
 5790W        W 6761   6.670   6.880   8.400
 5791W        W 6762   5.600   2.510   8.080
 5792W        W 6763  13.720   1.840   7.470
 5793W        W 6764   3.380   9.660   4.310
 5794W        W 6765   0.040   0.300   2.230
 5795W        W 6766   6.970   9.230   0.710
 5796W        W 6767   6.900  13.690  11.120
 5797W        W 6768  10.110  10.000  12.160
 5798W        W 6769   0.410   6.610   1.320
 5799W        W 6770   5.370   8.060   6.570
 5800W        W 6771   7.630  13.170   0.870
 5801W        W 6772   6.720   8.230   7.460
 5802W        W 6773   4.000   5.320   8.070
 5803W        W 6774   1.860   3.910   3.700
 5804W        W 6775   2.930  13.530   0.500
 5805W        W 6776   1.860  11.760   5.000
 5806W        W 6777   6.960  11.350   8.550
 5807W        W 6778  10.890   6.800   9.720
 5808W        W 6779  10.430   3.880  11.540
 5809W        W 6780   9.540   8.200   1.080
 5810W        W 6781   5.810   4.360   9.310
 5811W        W 6782   6.720  13.690   8.860
 5812W        W 6783   9.410  11.890   8.300
 5813W        W 6784   9.940   5.710   1.760
 5814W        W 6785   7.670  10.180  13.740
 5815W        W 6786   0.130   1.320   1.740
 5816W        W 6787   8.090   9.310   9.160
 5817W        W 6788  12.510  10.890   3.080
 5818W        W 6789  13.890   4.130   9.860
 5819W        W 6790  11.340  13.530   9.890
 5820W        W 6791   5.940   8.400  11.310
 5821W        W 6792   7.550  11.330   0.770
 5822W        W 6793   8.520  12.770   7.990
 5823W        W 6794   4.630  11.240  13.670
 5824W        W 6795  13.580   9.040   3.850
 5825W        W 6796   2.690   9.420   1.530
 5826W        W 6797  13.090   8.730   8.950
 5827W        W 6798  13.470   2.840   7.940
 5828W        W 6799   0.990   8.590  12.480
 5829W        W 6800  11.060   3.180   7.270
 5830W        W 6801  12.160   2.230   9.610
 5831W        W 6802   4.850   2.110   8.430
 5832W        W 6803   3.770   0.470   5.140
 5833W        W 6804   8.020  10.440   1.190
 5834W        W 6805   3.460   1.660   4.240
 5835W        W 6806  13.240  11.620  13.720
 5836W        W 6807  11.460   0.450   5.780
 5837W        W 6808   7.970   2.880  12.360
 5838W        W 6809  10.860   4.830   5.240
 5839W        W 6810   1.960   6.440   4.280
 5840W        W 6811   9.270  13.880   1.050
 5841W        W 6812   3.040  10.380  12.390
 5842W        W 6813  10.840  11.740  12.210
 5843W        W 6814   2.330  10.220   2.770
 5844W        W 6815   5.650  12.750   5.030
 5845W        W 6816   6.350   6.700   9.900
 5846W        W 6817  13.780   5.390  12.880
 5847W        W 6818   4.180   2.730   1.270
 5848W        W 6819   9.460   9.710   6.640
 5849W        W 6820   3.160   8.820   8.380
 5850W        W 6821   2.760   6.300   2.680
 5851W        W 6822   4.250   6.930   4.970
 5852W        W 6823   7.250  12.110   2.620
 5853W        W 6824   9.300  12.380   8.250
 5854W        W 6825   7.650   6.480   6.340
 5855W        W 6826   4.100   1.940  11.510
 5856W        W 6827  10.370   0.560  10.590
 5857W        W 6828   0.180   6.400   9.330
 5858W        W 6829   9.110   8.630   4.220
 5859W        W 6830   6.400  11.250   7.360
 5860W        W 6831   6.710   8.340  12.260
 5861W        W 6832   4.500  13.700  12.980
 5862W        W 6833   5.360   5.820  10.600
 5863W        W 6834   7.180  13.790   6.960
 5864W        W 6835  13.200   8.900   8.470
 5865W        W 6836   3.760   5.820  10.180
 5866W        W 6837  12.820  13.260   3.770
 5867W        W 6838   4.940  10.910   0.990
 5868W        W 6839   3.890  11.890   7.420
 5869W        W 6840   3.330   5.690   1.200
 5870W        W 6841   0.950   6.920   7.870
 5871W        W 6842  11.410   7.210  11.150
 5872W        W 6843   5.350  12.680  12.780
 5873W        W 6844  12.890  10.290   4.290
 5874W        W 6845   8.510   7.110   8.300
 5875W        W 6846   1.400   8.480  12.920
 5876W        W 6847  10.100  11.540   0.820
 5877W        W 6848   9.130   0.900  12.170
 5878W        W 6849   5.300  11.450  13.480
 5879W        W 6850   3.780   2.350  12.400
 5880W        W 6851   7.600   3.340   6.870
 5881W        W 6852  13.610  12.550  12.100
 5882W        W 6853   8.910   4.260  13.720
 5883W        W 6854   6.810   9.260   9.390
 5884W        W 6855  11.280  13.340  12.200
 5885W        W 6856  11.090   4.180   8.510
 5886W        W 6857   0.940   3.540   2.110
 5887W        W 6858   5.270   8.010   1.830
 5888W        W 6859  12.420  11.500   0.540
 5889W        W 6860   1.020   6.860   0.300
 5890W        W 6861  10.520  13.630   0.090
 5891W        W 6862   7.140   3.230  12.670
 5892W        W 6863   6.460   8.560   0.390
 5893W        W 6864   8.020   5.460   7.620
 5894W        W 6865   0.050   5.010  13.180
 5895W        W 6866   8.130   2.450   6.790
 5896W        W 6867   7.120  11.620  10.630
 5897W        W 6868   7.940   6.380   4.400
 5898W        W 6869   5.500  13.210  12.760
 5899W        W 6870   9.220   7.590   5.510
 5900W        W 6871   4.450   3.150  11.110
 5901W        W 6872   0.460   3.690  11.700
 5902W        W 6873   2.180   8.880   9.250
 5903W        W 6874  10.060  10.140   3.770
 5904W        W 6875   1.370  13.550   3.990
 5905W        W 6876   9.740   9.010   7.040
 5906W        W 6877  12.180   6.050   6.510
 5907W        W 6878  10.210   8.600   5.190
 5908W        W 6879  11.030  13.660  11.440
 5909W        W 6880   4.700  10.910   9.440
 5910W        W 6881   2.250   4.800   2.100
 5911W        W 6882   9.150   5.650   2.040
 5912W        W 6883  10.560   0.110   8.210
 5913W        W 6884   4.530   3.910  13.440
 5914W        W 6885   8.040   4.120   5.760
 5915W        W 6886   7.630   3.930   6.030
 5916W        W 6887   8.390   0.250   4.160
 5917W        W 6888  11.730   0.170   2.910
 5918W        W 6889   9.730   1.150   5.200
 5919W        W 6890   5.990   7.990   8.950
 5920W        W 6891   5.910   0.240   7.050
 5921W        W 6892   0.580  11.200   6.760
 5922W        W 6893   9.450   8.070   0.210
 5923W        W 6894   4.360   2.260   1.360
 5924W        W 6895  13.060   8.250   4.190
 5925W        W 6896  10.780   9.730   3.400
 5926W        W 6897   5.120   2.340  10.370
 5927W        W 6898   3.440  11.300   3.910
 5928W        W 6899  13.300   7.680   1.630
 5929W        W 6900  12.030   5.470   2.130
 5930W        W 6901   7.050   6.060  13.280
 5931W        W 6902   5.720   6.830   7.650
 5932W        W 6903   2.850   9.690   1.120
 5933W        W 6904  10.500   1.860   4.190
 5934W        W 6905   9.210  11.550   5.610
 5935W        W 6906   2.160  13.070   9.750
 5936W        W 6907  12.920   1.030   5.280
 5937W        W 6908  10.770   1.500   4.390
 5938W        W 6909   4.550   2.230  13.250
 5939W        W 6910  11.980  12.290  11.350
 5940W        W 6911   9.990   7.090   7.540
 5941W        W 6912   1.480   8.580  11.050
 5942W        W 6913   0.850   6.260   4.870
 5943W        W 6914   1.870   7.980   8.780
 5944W        W 6915   0.980   4.700  10.490
 5945W        W 6916   2.070   3.800   7.910
 5946W        W 6917   0.730  12.330   8.810
 5947W        W 6918   9.160  10.690  11.300
 5948W        W 6919  11.690  13.450   8.080
 5949W        W 6920   0.600  10.930  11.980
 5950W        W 6921   0.160  11.940   9.630
 5951W        W 6922   5.760   6.160   8.790
 5952W        W 6923  11.810   9.380   3.050
 5953W        W 6924   8.710   7.800  12.030
 5954W        W 6925   1.490  11.640   9.690
 5955W        W 6926   9.450   9.700   8.520
 5956W        W 6927   8.890   8.480  12.410
 5957W        W 6928   0.240  11.640  13.030
 5958W        W 6929  12.430   4.680   9.270
 5959W        W 6930  11.730   3.520  10.580
 5960W        W 6931   0.140   8.800  10.220
 5961W        W 6932   9.110   6.380   2.490
 5962W        W 6933   8.160  13.160   5.590
 5963W        W 6934  13.140   3.020   2.150
 5964W        W 6935   7.560   0.350   9.000
 5965W        W 6936  13.680   0.980  13.020
 5966W        W 6937   5.710  12.140   7.860
 5967W        W 6938  13.400   6.450   4.160
 5968W        W 6939  13.210   6.830   0.660
 5969W        W 6940   0.680   9.700   4.570
 5970W        W 6941   4.190   6.040   6.600
 5971W        W 6942   5.540  12.490  13.800
 5972W        W 6943   7.540   2.330  11.540
 5973W        W 6944  13.170   2.770   7.160
 5974W        W 6945   0.240   2.480   1.640
 5975W        W 6946   4.100   6.340   7.470
 5976W        W 6947   0.540   5.400   0.910
 5977W        W 6948   4.830   0.870   1.420
 5978W        W 6949  11.800   1.290  11.470
 5979W        W 6950   5.630  13.630  12.150
 5980W        W 6951  11.780  11.880  13.790
 5981W        W 6952  10.840   5.120   1.720
 5982W        W 6953   4.630  10.760  11.180
 5983W        W 6954  12.830   2.360  10.180
 5984W        W 6955   8.630   5.040  11.080
 5985W        W 6956   9.550   1.430  10.950
 5986W        W 6957   4.940   0.680  11.140
 5987W        W 6958   0.630   2.200   2.150
 5988W        W 6959  13.190   8.890  12.760
 5989W        W 6960  11.780   7.110   3.710
 5990W        W 6961   3.710   2.840   1.290
 5991W        W 6962   6.550   7.730  13.710
 5992W        W 6963  10.430  13.670   6.850
 5993W        W 6964   8.430   5.780   1.710
 5994W        W 6965   3.540   1.230   0.080
 5995W        W 6966   3.180  13.250  12.340
 5996W        W 6967  12.990   5.720   2.280
 5997W        W 6968   0.130   1.330  12.160
 5998W        W 6969  12.310   0.550   4.130
 5999W        W 6970  11.670   0.620   3.220
 6000W        W 6971   7.510   7.240  11.870
 6001W        W 6972  10.460   7.450   7.800
 6002W        W 6973   5.950   4.310   2.620
 6003W        W 6974   9.290  13.590  12.850
 6004W        W 6975   8.370   8.320   9.210
 6005W        W 6976   1.600  12.370  11.560
 6006W        W 6977  13.370   5.170   6.280
 6007W        W 6978   7.520   0.640  10.830
 6008W        W 6979   9.690   6.340  13.770
 6009W        W 6980   3.150   5.260   3.590
 6010W        W 6981   3.950   5.760   4.370
 6011W        W 6982   7.430   2.860   6.710
 6012W        W 6983   8.080   3.810   0.320
 6013W        W 6984   9.370   2.280  12.520
 6014W        W 6985   4.980   2.500   4.230
 6015W        W 6986  12.230  12.850   7.590
 6016W        W 6987  11.560   6.010  13.650
 6017W        W 6988   6.380  12.680   1.200
 6018W        W 6989   2.430   4.610   3.440
 6019W        W 6990   3.430  11.970  11.540
 6020W        W 6991   4.560   9.360   4.890
 6021W        W 6992   2.170   3.800   2.010
 6022W        W 6993  13.490   0.930   8.580
 6023W        W 6994  12.060   5.760  12.650
 6024W        W 6995  12.050   0.020   6.750
 6025W        W 6996   2.670   4.990   6.420
 6026W        W 6997  12.850   7.770  13.630
 6027W        W 6998   1.510   9.890   2.740
 6028W        W 6999   5.220   0.260   8.320
 6029W        W 7000  11.510   5.140   4.310
 6030W        W 7001  10.450   5.200   9.680
 6031W        W 7002   8.810   0.140  11.200
 6032W        W 7003  11.230  13.510   0.460
 6033W        W 7004   5.510  11.870   6.660
 6034W        W 7005   6.650   1.220   5.290
 6035W        W 7006  12.810   6.870  12.820
 6036W        W 7007  13.280   1.260   8.880
 6037W        W 7008   3.990  12.210   8.020
 6038W        W 7009   6.410   5.950   2.450
 6039W        W 7010   8.690  11.910   2.190
 6040W        W 7011  10.160   9.320  13.330
 6041W        W 7012   3.420   3.190  12.610
 6042W        W 7013   6.700   5.580  10.220
 6043W        W 7014  10.610  10.120   2.840
 6044W        W 7015   8.110  10.950   8.010
 6045W        W 7016   8.270  13.470  10.570
 6046W        W 7017   2.480   3.120   9.470
 6047W        W 7018  13.810  13.130  10.790
 6048W        W 7019   5.390   2.910  13.130
 6049W        W 7020   4.790   3.460   1.520
 6050W        W 7021   9.700  13.090   4.790
 6051W        W 7022   6.580  10.610  11.100
 6052W        W 7023   1.020   5.070   7.900
 6053W        W 7024  10.190   3.490  11.790
 6054W        W 7025   4.430   4.380  13.270
 6055W        W 7026  12.890   5.210   7.950
 6056W        W 7027   3.240   0.220   8.310
 6057W        W 7028   4.870   2.780   0.050
 6058W        W 7029  10.260   9.250   2.790
 6059W        W 7030   5.230   0.590  12.850
 6060W        W 7031   3.380  13.300   0.590
 6061W        W 7032   2.690  12.870  10.720
 6062W        W 7033   4.640   7.100  11.620
 6063W        W 7034  11.380   1.020   3.740
 6064W        W 7035  11.050  12.220   9.390
 6065W        W 7036   7.640  12.910  12.060
 6066W        W 7037   0.750  13.390   8.400
 6067W        W 7038   0.000  12.230   1.660
 6068W        W 7039   3.950   4.790  12.560
 6069W        W 7040   2.460  13.480   3.270
 6070W        W 7041  10.090   5.690   8.470
 6071W        W 7042   3.000   5.570   2.610
 6072W        W 7043   3.820   0.520   4.320
 6073W        W 7044   9.150   4.410   1.790
 6074W        W 7045   3.720   0.370  10.570
 6075W        W 7046   1.000   1.400   0.610
 6076W        W 7047   9.760   7.720   8.570
 6077W        W 7048   5.790  13.230   4.820
 6078W        W 7049   5.130   9.830  10.500
 6079W        W 7050  13.280   0.440   7.460
 6080W        W 7051   0.670   3.150  11.910
 6081W        W 7052  13.100   2.330  11.240
 6082W        W 7053  13.720   4.080  12.310
 6083W        W 7054  11.380   3.670   2.300
 6084W        W 7055  11.550   8.810   0.570
 6085W        W 7056   3.570   2.650  10.010
 6086W        W 7057   6.200   6.080   4.880
 6087W        W 7058   2.340   8.300   6.470
 6088W        W 7059   9.870   7.710   4.960
 6089W        W 7060   0.110  11.580   7.750
 6090W        W 7061   0.210   8.510   2.280
 6091W        W 7062   5.820   8.860   7.470
 6092W        W 7063   5.220   8.520   6.810
 6093W        W 7064   7.670  13.860   6.960
 6094W        W 7065   6.590  13.480   9.280
 6095W        W 7066   8.050   5.240  11.850
 6096W        W 7067   8.010   5.200   2.280
 6097W        W 7068  11.480   6.210  10.120
 6098W        W 7069  13.520   2.100   4.960
 6099W        W 7070  13.370   1.620   8.510
 6100W        W 7071  10.710   5.620   1.060
 6101W        W 7072   2.430   7.170   8.920
 6102W        W 7073   5.090   4.760  12.750
 6103W        W 7074  10.220   0.670   4.190
 6104W        W 7075   2.740   5.870   6.880
 6105W        W 7076   1.160   5.800  13.020
 6106W        W 7077   7.180   8.390   4.390
 6107W        W 7078   9.090  13.170  12.980
 6108W        W 7079   7.360  11.050  12.450
 6109W        W 7080  13.430  10.470  13.150
 6110W        W 7081   7.280   9.850   8.170
 6111W        W 7082   9.000   8.100  12.820
 6112W        W 7083   6.010   0.200   8.740
 6113W        W 7084   8.740   5.560   9.250
 6114W        W 7085   0.190   1.080   7.200
 6115W        W 7086   2.950  12.150  11.470
 6116W        W 7087   8.280   2.670  11.910
 6117W        W 7088   6.320  12.750  11.030
 6118W        W 7089  10.590   3.080  10.300
 6119W        W 7090   8.210   1.160   8.090
 6120W        W 7091   1.370   4.830   1.950
 6121W        W 7092   4.250   9.740   4.930
 6122W        W 7093   9.320   9.040   4.000
 6123W        W 7094   5.110   1.730   7.120
 6124W        W 7095   6.480  10.020   0.060
 6125W        W 7096   5.130   3.470   1.140
 6126W        W 7097   8.110   9.390   6.020
 6127W        W 7098   1.440  11.600   7.850
 6128W        W 7099   5.370   7.620   6.330
 6129W        W 7100   1.400  10.690   4.790
 6130W        W 7101   8.000   6.500   2.200
 6131W        W 7102   0.190   5.300   3.830
 6132W        W 7103   5.870  12.650   3.130
 6133W        W 7104   6.070   0.760   6.870
 6134W        W 7105   3.080   7.690   5.320
 6135W        W 7106   0.280  13.790   2.150
 6136W        W 7107   6.040   4.950   5.870
 6137W        W 7108   3.550   5.590  10.720
 6138W        W 7109   9.870   8.150   3.700
 6139W        W 7110  11.350   1.940   9.160
 6140W        W 7111   4.390   0.510   2.180
 6141W        W 7112   5.670   2.490  12.530
 6142W        W 7113   5.350   2.170   7.110
 6143W        W 7114   3.640   7.250  13.820
 6144W        W 7115   0.290   6.510   5.530
 6145W        W 7116   2.980   9.760   0.510
 6146W        W 7117   2.190   1.270   9.990
 6147W        W 7118   0.510  11.730   8.060
 6148W        W 7119  11.310   1.550   5.540
 6149W        W 7120  10.940   7.660   3.470
 6150W        W 7121  10.460   5.320   1.430
 6151W        W 7122   8.900   4.670  11.800
 6152W        W 7123  12.130   2.300   6.630
 6153W        W 7124   6.070  12.290   9.530
 6154W        W 7125   4.370  13.540  12.420
 6155W        W 7126   3.810   5.530   4.800
 6156W        W 7127  11.040  13.750   3.360
 6157W        W 7128   9.440   7.520   1.650
 6158W        W 7129  10.300  13.850   0.870
 6159W        W 7130   9.740   8.300  12.350
 6160W        W 7131   8.220   5.930   2.500
 6161W        W 7132   8.420  11.380   2.330
 6162W        W 7133  13.080   0.740  12.670
 6163W        W 7134   7.580   7.290   9.270
 6164W        W 7135   8.100  10.370   6.940
 6165W        W 7136   7.820   5.130  10.750
 6166W        W 7137   6.380   5.890   9.350
 6167W        W 7138   6.480   3.840  10.730
 6168W        W 7139   4.520  12.470   5.790
 6169W        W 7140   3.000   7.840  11.010
 6170W        W 7141  10.210   1.020   3.820
 6171W        W 7142  11.400  10.220   4.060
 6172W        W 7143   5.130   8.090   7.060
 6173W        W 7144   7.150  10.190   0.070
 6174W        W 7145   1.560   9.070  10.220
 6175W        W 7146   0.750   1.160   6.640
 6176W        W 7147  12.310   3.860   8.740
 6177W        W 7148   1.210   0.020   1.380
 6178W        W 7149   2.100   9.010  10.270
 6179W        W 7150   4.750  12.210   5.230
 6180W        W 7151   5.070   6.790   9.650
 6181W        W 7152   0.170   8.100   6.350
 6182W        W 7153  11.140   1.040  10.240
 6183W        W 7154   0.640   1.370   3.630
 6184W        W 7155   5.550  12.540   0.500
 6185W        W 7156   4.730   9.080   6.450
 6186W        W 7157   8.630  11.640  12.170
 6187W        W 7158   6.530   8.110   9.770
 6188W        W 7159   1.680  11.760  13.030
 6189W        W 7160   3.060   8.610   6.060
 6190W        W 7161   8.160   6.260   7.880
 6191W        W 7162   1.220   4.470  13.010
 6192W        W 7163  11.210   6.430   1.050
 6193W        W 7164  11.250  10.230  13.460
 6194W        W 7165   5.670   9.060   5.330
 6195W        W 7166   5.790  11.640   6.270
 6196W        W 7167  10.190   5.830   0.830
 6197W        W 7168   4.480  12.250   9.890
 6198W        W 7169   7.690   8.840   9.600
 6199W        W 7170   9.970   3.710   7.530
 6200W        W 7171   1.420   0.900  12.260
 6201W        W 7172   3.710   5.680   3.950
 6202W        W 7173   8.120   1.930   8.520
 6203W        W 7174   3.950   3.460   7.030
 6204W        W 7175   1.390   4.720  12.090
 6205W        W 7176   3.500   5.910  11.120
 6206W        W 7177   6.980   2.830   9.250
 6207W        W 7178   6.580   3.470   8.750
 6208W        W 7179   1.740  11.030  11.640
 6209W        W 7180   3.390   6.450   0.860
 6210W        W 7181  13.200  10.540  10.030
 6211W        W 7182   2.490   8.460   1.440
 6212W        W 7183   8.170  12.510   2.000
 6213W        W 7184   9.590  10.520   8.110
 6214W        W 7185   1.270   7.500  11.080
 6215W        W 7186  13.340   1.410   6.460
 6216W        W 7187   6.310  12.890   1.720
 6217W        W 7188   6.940  10.640   3.210
 6218W        W 7189   1.080   2.800   4.280
 6219W        W 7190   9.360   4.180   6.290
 6220W        W 7191   2.270  13.320   9.300
 6221W        W 7192   8.970   0.650   8.970
 6222W        W 7193  10.510   3.960   9.890
 6223W        W 7194   3.410   9.350  13.130
 6224W        W 7195  12.730   8.150  10.770
 6225W        W 7196   9.560   9.160   0.120
 6226W        W 7197   3.050   9.950   4.650
 6227W        W 7198   6.920  11.050   2.860
 6228W        W 7199   6.620   4.020   3.720
 6229W        W 7200  10.030   1.870   0.680
 6230W        W 7201   6.870   2.320   8.270
 6231W        W 7202  11.040   3.950   3.030
 6232W        W 7203   2.180   1.890  10.100
 6233W        W 7204   0.250   7.610  12.290
 6234W        W 7205   1.050  10.040   7.500
 6235W        W 7206   8.240   6.780   7.390
 6236W        W 7207  10.130   3.130   8.280
 6237W        W 7208  13.060   0.500   5.660
 6238W        W 7209   9.090  13.700  11.430
 6239W        W 7210   4.340  11.740   6.830
 6240W        W 7211   4.500  10.610  12.430
 6241W        W 7212   3.010  12.380   6.430
 6242W        W 7213  13.240   0.570  10.180
 6243W        W 7214   3.120   2.860   6.140
 6244W        W 7215  11.070   8.880   1.210
 6245W        W 7216  10.620   1.350  11.180
 6246W        W 7217   3.720  10.930  10.190
 6247W        W 7218   9.290   6.380   0.130
 6248W        W 7219   7.650   4.890   9.130
 6249W        W 7220  12.200   6.810   3.570
 6250W        W 7221  11.020   6.090   3.470
 6251W        W 7222   4.130   7.520   1.390
 6252W        W 7223  11.800   4.180  13.180
 6253W        W 7224   6.000   9.700   3.230
 6254W        W 7225   9.010   6.880   4.810
 6255W        W 7226   0.300   2.210   3.040
 6256W        W 7227   6.450  12.990  13.170
 6257W        W 7228   2.720   0.590  12.000
 6258W        W 7229   8.940   9.030   7.200
 6259W        W 7230  11.050  10.890   8.860
 6260W        W 7231  11.140   0.760   8.980
 6261W        W 7232   4.810   0.080  13.240
 6262W        W 7233  10.050  12.100   7.630
 6263W        W 7234   2.890  12.030   4.760
 6264W        W 7235  13.460   1.070   0.990
 6265W        W 7236   3.180   7.250   1.100
 6266W        W 7237   9.280   8.360   6.710
 6267W        W 7238  11.080   5.300  13.390
 6268W        W 7239  13.530   4.580   7.680
 6269W        W 7240   3.920   1.920   1.260
 6270W        W 7241  12.070  13.090   3.020
 6271W        W 7242   9.260  11.930  10.020
 6272W        W 7243   5.430   2.680   7.060
 6273W        W 7244  11.320  11.130   3.020
 6274W        W 7245  12.500   7.430   2.870
 6275W        W 7246   2.060   7.210   4.100
 6276W        W 7247   0.850  13.260   3.450
 6277W        W 7248   5.720   6.150   4.920
 6278W        W 7249  13.380   8.100   5.280
 6279W        W 7250   3.490   9.460  11.350
 6280W        W 7251   5.710  11.160   4.270
 6281W        W 7252   0.850   3.770   9.260
 6282W        W 7253  10.210   6.810   7.230
 6283W        W 7254   2.850   9.140   5.450
 6284W        W 7255   3.600   5.510   6.510
 6285W        W 7256   5.690   4.270   5.420
 6286W        W 7257   9.640   8.120   6.370
 6287W        W 7258  10.370   4.420  10.650
 6288W        W 7259   3.260   7.070   9.820
 6289W        W 7260   1.900   9.280   5.280
 6290W        W 7261  13.370  13.040   1.060
 6291W        W 7262   9.830   4.310  10.310
 6292W        W 7263   1.510   7.240   0.900
 6293W        W 7264   9.750   6.550   9.460
 6294W        W 7265   2.720   3.460  12.100
 6295W        W 7266  13.110  12.680   7.430
 6296W        W 7267   0.850   9.390   1.600
 6297W        W 7268   6.420   2.190  11.680
 6298W        W 7269  10.950  11.600   0.280
 6299W        W 7270  11.020  12.020  12.960
 6300W        W 7271  11.050   8.270   4.850
 6301W        W 7272   6.770  13.170   7.600
 6302W        W 7273   6.560   0.570  10.760
 6303W        W 7274   8.520   4.350  11.940
 6304W        W 7275   0.610   6.400   2.660
 6305W        W 7276  10.960  10.670  11.730
 6306W        W 7277   6.180  11.510  12.640
 6307W        W 7278   0.900   1.790   1.780
 6308W        W 7279   3.200   0.020   0.700
 6309W        W 7280   9.960   8.800   4.310
 6310W        W 7281  10.410   5.530   0.040
 6311W        W 7282   3.410   7.600   4.170
 6312W        W 7283  12.470  11.400   7.040
 6313W        W 7284   8.580   8.680   4.290
 6314W        W 7285   8.770   7.100   0.480
 6315W        W 7286   9.870   4.550  13.130
 6316W        W 7287  13.770   8.850   2.390
 6317W        W 7288   1.720  13.580  13.400
 6318W        W 7289  11.230  11.170   3.940
 6319W        W 7290   3.460   9.060  11.680
 6320W        W 7291   2.440   9.560   9.890
 6321W        W 7292   7.160   4.400  13.230
 6322W        W 7293   6.180   4.800   0.250
 6323W        W 7294   7.340  11.190   8.830
 6324W        W 7295   4.560   1.760   8.080
 6325W        W 7296   1.090   5.600   8.900
 6326W        W 7297   7.490  10.230   5.880
 6327W        W 7298   3.640   2.470   5.900
 6328W        W 7299   4.360   9.400  11.150
 6329W        W 7300   4.760   0.300   3.290
 6330W        W 7301   7.900   8.100  12.090
 6331W        W 7302  13.000   3.650  13.170
 6332W        W 7303   6.670   7.830   9.200
 6333W        W 7304  13.610  12.040   3.390
 6334W        W 7305   3.780  11.590   8.870
 6335W        W 7306   7.640   4.290   0.940
 6336W        W 7307   8.870  12.840   1.850
 6337W        W 7308   0.840   2.260   8.390
 6338W        W 7309   4.210   6.990  12.970
 6339W        W 7310   6.010   9.150   4.980
 6340W        W 7311   3.260   2.070  11.770
 6341W        W 7312  11.210   3.190   9.390
 6342W        W 7313   4.530   9.240   1.900
 6343W        W 7314   5.450  11.190  10.860
 6344W        W 7315   6.730   4.720  10.390
 6345W        W 7316   9.230   5.690   7.480
 6346W        W 7317  10.720   4.560   7.100
 6347W        W 7318  13.830  13.630   0.460
 6348W        W 7319  10.020  10.540  10.380
 6349W        W 7320   5.710   8.670   3.460
 6350W        W 7321   0.030   5.850   2.440
 6351W        W 7322   5.660   6.930   3.840
 6352W        W 7323  11.150   5.900   1.050
 6353W        W 7324   4.890   1.900  11.740
 6354W        W 7325   5.720   0.940   9.190
 6355W        W 7326   0.070   6.410   2.920
 6356W        W 7327   2.860  13.010   5.160
 6357W        W 7328  13.110   3.690   7.620
 6358W        W 7329   2.700   7.190   8.450
 6359W        W 7330   6.980   6.010   4.330
 6360W        W 7331   5.190   9.450  12.890
 6361W        W 7332   5.490   4.720   9.470
 6362W        W 7333   0.400   7.740   9.300
 6363W        W 7334  11.020   4.360   3.820
 6364W        W 7335   4.440  11.450   9.120
 6365W        W 7336   7.220  11.690  13.530
 6366W        W 7337   9.000   9.160  12.300
 6367W        W 7338   5.770   7.280   3.430
 6368W        W 7339   2.270   9.990   4.030
 6369W        W 7340   0.430  12.520  12.970
 6370W        W 7341   4.650  10.750   5.070
 6371W        W 7342   3.640   0.740   0.760
 6372W        W 7343   9.700   0.640   5.430
 6373W        W 7344  12.780   9.300   7.470
 6374W        W 7345   1.370   8.240   2.150
 6375W        W 7346   3.370   2.470   8.490
 6376W        W 7347   4.070   1.000  12.620
 6377W        W 7348   9.940   1.470  12.400
 6378W        W 7349  10.160  13.450   7.710
 6379W        W 7350   3.600   7.210   1.430
 6380W        W 7351   6.420   8.790   8.260
 6381W        W 7352   8.040   2.010   6.260
 6382W        W 7353  12.120   7.130   2.580
 6383W        W 7354  11.680   0.620   7.810
 6384W        W 7355  13.890   5.050   6.530
 6385W        W 7356   2.010   2.820  10.470
 6386W        W 7357  12.950   2.800   8.590
 6387W        W 7358  13.470   0.330   6.490
 6388W        W 7359   2.300   7.440  11.390
 6389W        W 7360  12.920   1.870   6.570
 6390W        W 7361  11.170   0.100   3.810
 6391W        W 7362   8.990  13.150  11.380
 6392W        W 7363   7.090  13.350  10.110
 6393W        W 7364   7.030   3.280   3.490
 6394W        W 7365   5.660   7.640   0.790
 6395W        W 7366   0.940   4.790   5.900
 6396W        W 7367  13.420   5.870   5.260
 6397W        W 7368  13.180   1.890  11.530
 6398W        W 7369   9.540   5.530   0.250
 6399W        W 7370   8.900   2.000   5.460
 6400W        W 7371  11.870   3.900   0.720
 6401W        W 7372  10.190   5.820   2.190
 6402W        W 7373   0.360   0.450   8.470
 6403W        W 7374   6.020   1.410   5.000
 6404W        W 7375  12.810   6.140   0.590
 6405W        W 7376   6.800  12.890   3.440
 6406W        W 7377  12.700   9.000   2.110
 6407W        W 7378   2.480  10.050   3.530
 6408W        W 7379   1.790  11.390   1.900
 6409W        W 7380  11.110   2.800   4.150
 6410W        W 7381   2.350   1.060   4.310
 6411W        W 7382   2.280   2.490   6.120
 6412W        W 7383   3.240   5.930   8.290
 6413W        W 7384   7.170  11.670   8.830
 6414W        W 7385   2.900   9.020  12.410
 6415W        W 7386   8.160   0.670   7.450
 6416W        W 7387   9.520   0.710  12.530
 6417W        W 7388   0.030   0.250  13.330
 6418W        W 7389   1.960   1.390   8.140
 6419W        W 7390   8.520   0.900   2.540
 6420W        W 7391  11.370   1.070   5.750
 6421W        W 7392   3.790   4.710  10.360
 6422W        W 7393   5.280   5.470   6.690
 6423W        W 7394  11.150   8.090   5.990
 6424W        W 7395   9.970  11.600   7.820
 6425W        W 7396   7.660   5.560   6.180
 6426W        W 7397   2.670  11.910   1.300
 6427W        W 7398   9.450   1.250   7.380
 6428W        W 7399   8.040  13.730   3.180
 6429W        W 7400   3.060   0.450   5.360
 6430W        W 7401   9.140  10.300  12.730
 6431W        W 7402  12.820   9.750   9.420
 6432W        W 7403  13.670   3.880   1.200
 6433W        W 7404   5.940   2.700  10.760
 6434W        W 7405   5.640   2.600  11.920
 6435W        W 7406  10.740   4.090  10.670
 6436W        W 7407  11.740   3.280  10.050
 6437W        W 7408   6.110   3.660   9.920
 6438W        W 7409   2.080   8.720   6.590
 6439W        W 7410   2.450   6.610  13.840
 6440W        W 7411   4.270  12.330  11.820
 6441W        W 7412   2.340  12.640   4.660
 6442W        W 7413   4.440   7.570   3.960
 6443W        W 7414   0.350  10.770   3.060
 6444W        W 7415  13.420   2.540   2.130
 6445W        W 7416   8.700   9.080  10.390
 6446W        W 7417  10.340   8.920   4.670
 6447W        W 7418   5.440   8.540  12.550
 6448W        W 7419   6.640  11.640  12.590
 6449W        W 7420  10.150  11.550   4.670
 6450W        W 7421   4.640   9.630  10.690
 6451W        W 7422   1.520   5.140   7.500
 6452W        W 7423   3.340   1.410   6.550
 6453W        W 7424   6.200   9.260   3.410
 6454W        W 7425   5.940  11.940   4.480
 6455W        W 7426   5.570   3.100  13.660
 6456W        W 7427   2.270   9.310   3.770
 6457W        W 7428  11.190  13.370   6.300
 6458W        W 7429   9.830   2.170   5.290
 6459W        W 7430   0.190   2.840  10.910
 6460W        W 7431   7.640   8.580  11.540
 6461W        W 7432   5.230  10.030   9.770
 6462W        W 7433  13.120   4.200   7.870
 6463W        W 7434  13.250   5.210   0.530
 6464W        W 7435  12.280   4.800  10.790
 6465W        W 7436   5.020   2.230  13.100
 6466W        W 7437  10.350   9.370   6.320
 6467W        W 7438  12.710  13.180   0.830
 6468W        W 7439   7.270   2.200   5.700
 6469W        W 7440  13.510   0.290   8.330
 6470W        W 7441   4.570  12.800   9.380
 6471W        W 7442  10.010   2.850   7.780
 6472W        W 7443   0.260   8.750  13.170
 6473W        W 7444   6.340  12.630  13.840
 6474W        W 7445   4.710   6.090   4.850
 6475W        W 7446  13.820   3.750   8.450
 6476W        W 7447   5.550  12.860   1.780
 6477W        W 7448   9.790  13.390   8.170
 6478W        W 7449  12.670   0.190   4.150
 6479W        W 7450   5.580   9.190   8.650
 6480W        W 7451   5.940   0.780  13.650
 6481W        W 7452  12.720   2.430   3.340
 6482W        W 7453   9.150   3.730   8.170
 6483W        W 7454  13.410   9.020   6.650
 6484W        W 7455   7.260   5.250   3.420
 6485W        W 7456   9.190   0.810   4.490
 6486W        W 7457   5.360   4.850  12.340
 6487W        W 7458   9.920   1.380  13.100
 6488W        W 7459   5.010   7.130   1.840
 6489W        W 7460  13.660   7.820   2.490
 6490W        W 7461  11.090   3.520   2.820
 6491W        W 7462  11.440   3.590   0.800
 6492W        W 7463   4.400   9.460   6.540
 6493W        W 7464   4.430   9.510   3.970
 6494W        W 7465   3.410  13.910  11.480
 6495W        W 7466   5.190   1.570   8.880
 6496W        W 7467  11.640   7.920  10.880
 6497W        W 7468  10.890   9.430  10.900
 6498W        W 7469   6.050   0.690   6.290
 6499W        W 7470   9.330  12.640   1.280
 6500W        W 7471   9.840  11.120   0.560
 6501W        W 7472   5.320   0.180   9.290
 6502W        W 7473  12.820  11.660   0.130
 6503W        W 7474  12.980   3.840   0.050
 6504W        W 7475   6.870  13.400   4.390
 6505W        W 7476   2.910   8.620  13.610
 6506W        W 7477   4.310   3.870   9.200
 6507W        W 7478  12.370   3.730   3.140
 6508W        W 7479   1.260   7.330  12.010
 6509W        W 7480   4.390   3.230   5.680
 6510W        W 7481  12.680   0.550   5.270
 6511W        W 7482   0.250   2.070   4.840
 6512W        W 7483   9.930   0.570  13.910
 6513W        W 7484   2.570   1.100  13.370
 6514W        W 7485   1.150   8.980   0.760
 6515W        W 7486   0.340  13.360   8.710
 6516W        W 7487  13.520   0.940  13.900
 6517W        W 7488   8.320  12.420  10.450
 6518W        W 7489   4.120   8.790   9.710
 6519W        W 7490   5.230   5.750   8.010
 6520W        W 7491   2.330   6.420   5.360
 6521W        W 7492   8.310  10.600   1.920
 6522W        W 7493  11.480   1.720   6.800
 6523W        W 7494   4.080   4.770   5.460
 6524W        W 7495   5.540  13.110  12.200
 6525W        W 7496   1.880   8.850   9.820
 6526W        W 7497   2.480   6.310   3.850
 6527W        W 7498  10.380   5.830   1.340
 6528W        W 7499  10.350  10.720   6.790
 6529W        W 7500   2.020   5.230   0.080
 6530W        W 7501   0.260   3.480   8.710
 6531W        W 7502   7.270   3.190   8.160
 6532W        W 7503   5.850   6.560   0.840
 6533W        W 7504   4.010   2.390   9.160
 6534W        W 7505   8.850   5.640   1.170
 6535W        W 7506   6.500  12.390   9.250
 6536W        W 7507  11.810  13.170   7.330
 6537W        W 7508   9.760  11.540   9.560
 6538W        W 7509  13.150   7.290  11.990
 6539W        W 7510   1.590   3.070   6.410
 6540W        W 7511   9.940   7.170   6.920
 6541W        W 7512   1.640   3.320  11.510
 6542W        W 7513  11.710  11.210   5.690
 6543W        W 7514   9.510  13.170  12.580
 6544W        W 7515  11.420   0.910   4.220
 6545W        W 7516   0.350  10.920   7.740
 6546W        W 7517   4.110   9.700   8.730
 6547W        W 7518   4.030   6.950   0.110
 6548W        W 7519   5.060   3.260  11.420
 6549W        W 7520   6.210   7.570  11.820
 6550W        W 7521  11.880   5.420   1.620
 6551W        W 7522   6.880   9.920  12.860
 6552W        W 7523   4.270   8.890   2.190
 6553W        W 7524  11.410   6.890   3.370
 6554W        W 7525   0.380   1.600   8.410
 6555W        W 7526   2.080   3.120   9.090
 6556W        W 7527   9.230   7.580   7.220
 6557W        W 7528   2.200   3.590   3.890
 6558W        W 7529   5.040  11.580   4.800
 6559W        W 7530   2.550   4.890   4.350
 6560W        W 7531   2.560   2.780  13.520
 6561W        W 7532   7.480  10.270   0.410
 6562W        W 7533   1.270  12.020  10.590
 6563W        W 7534   2.950   2.870   5.650
 6564W        W 7535  11.590  12.060   8.370
 6565W        W 7536   7.540  10.510   0.910
 6566W        W 7537   4.230   3.590   1.360
 6567W        W 7538   6.890   6.540   3.480
 6568W        W 7539  13.610   6.460  12.820
 6569W        W 7540   8.090   4.700  11.750
 6570W        W 7541  12.050   7.740   8.110
 6571W        W 7542   8.780   2.220   8.270
 6572W        W 7543   2.560   5.250   8.910
 6573W        W 7544  13.060  11.790  11.000
 6574W        W 7545   5.370   3.490   9.490
 6575W        W 7546  11.960  12.880   1.970
 6576W        W 7547   1.760   6.550   8.680
 6577W        W 7548   4.810   4.840   1.050
 6578W        W 7549  13.070   8.720   9.450
 6579W        W 7550   7.830  12.070  12.270
 6580W        W 7551   0.780  11.960  13.680
 6581W        W 7552  11.390   9.610   8.220
 6582W        W 7553   2.140  10.240  12.120
 6583W        W 7554   9.540   7.370   8.180
 6584W        W 7555   1.750   2.460   8.210
 6585W        W 7556  11.480  10.690  12.190
 6586W        W 7557   2.440   5.010  10.280
 6587W        W 7558   8.060  13.900  10.740
 6588W        W 7559   7.160  12.890  12.100
 6589W        W 7560   8.380  10.390   3.270
 6590W        W 7561   6.440   0.850  12.200
 6591W        W 7562   1.710   2.640   0.490
 6592W        W 7563   1.730   2.470   3.010
 6593W        W 7564   5.780  11.670  12.360
 6594W        W 7565   8.290   3.310   9.100
 6595W        W 7566   7.770   2.470  11.990
 6596W        W 7567   4.880   5.340   2.290
 6597W        W 7568   1.480   0.750   9.760
 6598W        W 7569   0.140  13.090   4.250
 6599W        W 7570   3.760   4.070   5.860
 6600W        W 7571   8.740  10.210  12.990
 6601W        W 7572   1.450  13.360   5.640
 6602W        W 7573  13.060   7.330  12.840
 6603W        W 7574   9.420  12.240   6.110
 6604W        W 7575   5.280   8.580   7.780
 6605W        W 7576  10.520   8.100   7.870
 6606W        W 7577   4.620   3.970   9.620
 6607W        W 7578   2.350  10.040   0.460
 6608W        W 7579   3.580   7.310   3.800
 6609W        W 7580  12.880   9.560  12.870
 6610W        W 7581   4.640  12.620   0.030
 6611W        W 7582   2.320   5.060  10.980
 6612W        W 7583  13.500   3.780  11.920
 6613W        W 7584  13.220  10.340  12.670
 6614W        W 7585  12.290   0.250  10.980
 6615W        W 7586   4.430   3.110   6.420
 6616W        W 7587   8.500   9.770   6.430
 6617W        W 7588   7.260  13.760   5.580
 6618W        W 7589   9.470   7.330   6.790
 6619W        W 7590  10.860  10.680  13.270
 6620W        W 7591   7.920   6.210  12.340
 6621W        W 7592   1.140   1.920   5.430
 6622W        W 7593   6.090   1.930   8.350
 6623W        W 7594   4.540   4.890   2.010
 6624W        W 7595  12.380   8.120   5.500
 6625W        W 7596   7.360   7.430   4.460
 6626W        W 7597   4.390   9.250   5.970
 6627W        W 7598   1.680   2.030  10.230
 6628W        W 7599   7.110  12.710   5.590
 6629W        W 7600  11.290   5.360  12.890
 6630W        W 7601   7.720   4.740  12.150
 6631W        W 7602   7.240   0.530   8.410
 6632W        W 7603   4.290   5.490   9.610
 6633W        W 7604  11.080  10.770   6.890
 6634W        W 7605   9.680   1.090   8.110
 6635W        W 7606   9.850  11.190  13.270
 6636W        W 7607   8.850  11.200   0.230
 6637W        W 7608   9.200  11.880   2.420
 6638W        W 7609   0.920   9.100  13.560
 6639W        W 7610   5.360   4.270   8.390
 6640W        W 7611   2.820  13.400   4.800
 6641W        W 7612   8.920   9.940   6.710
 6642W        W 7613   0.580   4.250  11.050
 6643W        W 7614   8.250   4.380   4.980
 6644W        W 7615   4.180   4.930   4.270
 6645W        W 7616   4.300   6.820   7.630
 6646W        W 7617   8.160   6.770   5.800
 6647W        W 7618   4.460  10.950  13.260
 6648W        W 7619   3.340   6.030   4.750
 6649W        W 7620  13.060   3.270   1.730
 6650W        W 7621   8.990  13.810  13.630
 6651W        W 7622   4.410   7.410   6.190
 6652W        W 7623   4.490  12.130   0.170
 6653W        W 7624   5.980  10.210  13.210
 6654W        W 7625   2.680   6.070   6.300
 6655W        W 7626   9.860   5.090   9.670
 6656W        W 7627   4.680   1.150   7.840
 6657W        W 7628  10.820   8.050   4.470
 6658W        W 7629   5.680   3.600   2.240
 6659W        W 7630   9.960   7.340   7.980
 6660W        W 7631   6.720   3.930   7.980
 6661W        W 7632  12.520   7.100   3.330
 6662W        W 7633   7.760   5.780   3.470
 6663W        W 7634   8.600   2.470   9.380
 6664W        W 7635   9.990   9.910   7.410
 6665W        W 7636   1.820   6.770   1.670
 6666W        W 7637  11.020   8.880   3.140
 6667W        W 7638   8.540   7.330   1.410
 6668W        W 7639   0.100   4.480   4.080
 6669W        W 7640   1.480   7.690   0.700
 6670W        W 7641   8.710   5.190  10.500
 6671W        W 7642   0.690   7.110   6.730
 6672W        W 7643   1.150  11.640  11.230
 6673W        W 7644   8.910   8.840  11.940
 6674W        W 7645  12.780   4.200  11.930
 6675W        W 7646   8.180   1.410   7.100
 6676W        W 7647   4.920   0.390   7.320
 6677W        W 7648   1.330   6.540   4.540
 6678W        W 7649   5.380   7.690  11.070
 6679W        W 7650   3.490  12.900   2.180
 6680W        W 7651  13.830  11.140   1.270
 6681W        W 7652   5.130   8.620   7.300
 6682W        W 7653  10.730   6.990   7.990
 6683W        W 7654  12.560   1.360   2.620
 6684W        W 7655   3.550   5.870  12.970
 6685W        W 7656   3.890   4.880   7.870
 6686W        W 7657   0.090   7.500   5.070
 6687W        W 7658  13.740   2.370   3.040
 6688W        W 7659   8.350   7.260   7.540
 6689W        W 7660  11.070   5.980  12.680
 6690W        W 7661  11.760  11.320   6.800
 6691W        W 7662   7.120   9.730   0.470
 6692W        W 7663   8.000  10.480  13.500
 6693W        W 7664  11.340  13.740   2.960
 6694W        W 7665  11.230   1.380   4.100
 6695W        W 7666   1.770   0.460  11.160
 6696W        W 7667   3.240  13.160   6.750
 6697W        W 7668   5.550  13.420   6.770
 6698W        W 7669   9.420   5.390   2.460
 6699W        W 7670   9.640  11.560   0.530
 6700W        W 7671   8.440   4.920   5.970
 6701W        W 7672   1.350   1.630   3.230
 6702W        W 7673   6.830  12.080   8.910
 6703W        W 7674   3.400   8.930  12.560
 6704W        W 7675   7.170   4.460  10.570
 6705W        W 7676   7.910   5.090   4.000
 6706W        W 7677  13.300  11.190  13.350
 6707W        W 7678  11.450  13.260  13.580
 6708W        W 7679   1.440  11.270   2.270
 6709W        W 7680   7.420   4.260   4.560
 6710W        W 7681   0.130  12.980  13.650
 6711W        W 7682   0.750   3.260  10.980
 6712W        W 7683  10.000   8.370   1.020
 6713W        W 7684   9.890   7.440   2.520
 6714W        W 7685   0.370  12.100   6.070
 6715W        W 7686   8.360   7.550   9.760
 6716W        W 7687   4.580   5.000   3.940
 6717W        W 7688   5.610  10.600  12.120
 6718W        W 7689   3.520   9.390   6.400
 6719W        W 7690   5.820   3.580   7.730
 6720W        W 7691  13.640   2.710   3.350
 6721W        W 7692   6.870   8.050  13.440
 6722W        W 7693   0.700  11.580  12.520
 6723W        W 7694  10.750   2.300  12.610
 6724W        W 7695   1.460  13.600   7.760
 6725W        W 7696   0.050  10.470   6.920
 6726W        W 7697   0.590   5.930   7.800
 6727W        W 7698  11.950   2.070  10.100
 6728W        W 7699   2.790   9.490   9.540
 6729W        W 7700   0.990   3.300  13.070
 6730W        W 7701   0.720   6.160   7.390
 6731W        W 7702   3.780   1.470   4.580
 6732W        W 7703   5.250  13.740   6.970
 6733W        W 7704   7.330   8.420  11.830
 6734W        W 7705  11.420   6.990   1.350
 6735W        W 7706   7.930   6.050  11.160
 6736W        W 7707   1.210  12.150   5.770
 6737W        W 7708  11.850   7.930  11.430
 6738W        W 7709  11.250   6.910   3.820
 6739W        W 7710   5.120   8.710  11.050
 6740W        W 7711  11.790   4.280   9.070
 6741W        W 7712   4.280  13.630   5.870
 6742W        W 7713   9.070  12.990   5.810
 6743W        W 7714   5.090   9.880   2.840
 6744W        W 7715   6.730   1.290   6.720
 6745W        W 7716   0.590  13.290  12.980
 6746W        W 7717   0.370  10.170   4.580
 6747W        W 7718  12.010  12.350   8.350
 6748W        W 7719  12.620  11.860  12.110
 6749W        W 7720   3.300   2.100  12.310
 6750W        W 7721   6.510   6.370   4.560
 6751W        W 7722  11.090   8.480  11.800
 6752W        W 7723   2.750   1.950  13.690
 6753W        W 7724   1.350   3.360  10.270
 6754W        W 7725  11.400  11.120  13.890
 6755W        W 7726  10.700   0.520  11.460
 6756W        W 7727  11.680   7.600   3.340
 6757W        W 7728   3.540  13.790  10.240
 6758W        W 7729   5.490   3.460   6.640
 6759W        W 7730   9.610   1.070  10.100
 6760W        W 7731   2.900  13.920   4.640
 6761W        W 7732   7.010   7.700   4.640
 6762W        W 7733   8.950   6.760  13.020
 6763W        W 7734   6.950   9.380  10.990
 6764W        W 7735   3.800  11.840   6.790
 6765W        W 7736   2.280  10.750   1.290
 6766W        W 7737  12.960   4.670   7.810
 6767W        W 7738   8.380   4.590   6.550
 6768W        W 7739   8.880   5.160   8.970
 6769W        W 7740   3.460   2.860   5.620
 6770W        W 7741   8.820   6.270   8.440
 6771W        W 7742   8.660   0.890  12.870
 6772W        W 7743   3.230   7.670  10.020
 6773W        W 7744   4.990  10.310   6.820
 6774W        W 7745   2.840  10.350   0.260
 6775W        W 7746  10.360   2.100   6.840
 6776W        W 7747   4.570   2.720  12.820
 6777W        W 7748   3.990   3.630   4.220
 6778W        W 7749   7.530   9.160  13.500
 6779W        W 7750   6.540   9.480   3.680
 6780W        W 7751   7.270   3.710   6.730
 6781W        W 7752   2.660  10.310  12.720
 6782W        W 7753  10.100  13.070  10.640
 6783W        W 7754  10.590  12.530  10.590
 6784W        W 7755   1.910   0.330   6.180
 6785W        W 7756   9.690   0.670   1.270
 6786W        W 7757   3.800   2.020   6.010
 6787W        W 7758  12.900  12.760   9.780
 6788W        W 7759  12.500   5.360   2.000
 6789W        W 7760   4.830   5.020   2.660
 6790W        W 7761  10.950  10.510  12.800
 6791W        W 7762   6.120   2.860   9.410
 6792W        W 7763   0.760   5.260   4.100
 6793W        W 7764   9.270   5.670   5.800
 6794W        W 7765  13.030   4.120   0.450
 6795W        W 7766   1.620   7.550   3.370
 6796W        W 7767   0.400   3.150  12.440
 6797W        W 7768   0.640   2.040   5.620
 6798W        W 7769  13.340   8.810  10.640
 6799W        W 7770  10.260   7.610   8.460
 6800W        W 7771   8.680   5.560   3.300
 6801W        W 7772  11.020   2.990   6.620
 6802W        W 7773   3.360   6.720  12.940
 6803W        W 7774   6.820   1.050   3.350
 6804W        W 7775  10.900   6.900   8.620
 6805W        W 7776  10.290  11.140   8.450
 6806W        W 7777  12.670   5.940  12.790
 6807W        W 7778  12.890   4.900  11.920
 6808W        W 7779   6.730   6.360  12.460
 6809W        W 7780  10.880   3.380  13.800
 6810W        W 7781   6.900   3.700   9.810
 6811W        W 7782   2.280   1.630   6.680
 6812W        W 7783   6.840  10.080  10.990
 6813W        W 7784  10.290  11.670   8.180
 6814W        W 7785   0.830   6.390   5.340
 6815W        W 7786   2.120  12.970   7.070
 6816W        W 7787  13.520   2.210   8.650
 6817W        W 7788   4.480   9.360   3.390
 6818W        W 7789  11.540   7.150   7.710
 6819W        W 7790   5.620   6.010  13.370
 6820W        W 7791  13.150  11.900  11.960
 6821W        W 7792  11.380   5.810   1.590
 6822W        W 7793   9.560  12.610   7.770
 6823W        W 7794   0.810  12.720   1.720
 6824W        W 7795  12.120   8.500  11.460
 6825W        W 7796   6.990   5.030   4.250
 6826W        W 7797   9.600  12.610  13.600
 6827W        W 7798  10.310  12.550   4.420
 6828W        W 7799   6.340   1.370   2.070
 6829W        W 7800   9.570   2.270   1.810
 6830W        W 7801  13.710  13.420   9.860
 6831W        W 7802   1.690   5.250  13.530
 6832W        W 7803  10.380  12.050   5.060
 6833W        W 7804  12.460  10.680   7.560
 6834W        W 7805   2.230  13.670   1.640
 6835W        W 7806   4.120   5.230   4.660
 6836W        W 7807   9.270   5.670   4.080
 6837W        W 7808   1.370  13.020   5.960
 6838W        W 7809   6.400   2.330  10.120
 6839W        W 7810   0.020   2.360  11.090
 6840W        W 7811  11.970   7.370   4.250
 6841W        W 7812   4.990   7.250  10.280
 6842W        W 7813  11.230  12.220  10.420
 6843W        W 7814  12.310   9.010  11.160
 6844W        W 7815   5.290   2.160  13.770
 6845W        W 7816   1.970   3.100   5.260
 6846W        W 7817   6.860   7.460   5.370
 6847W        W 7818   4.380   9.500   7.470
 6848W        W 7819   5.110   8.750  13.510
 6849W        W 7820   4.630  10.510   3.400
 6850W        W 7821   2.440  12.880   2.760
 6851W        W 7822   0.480  11.380  10.670
 6852W        W 7823   8.110  12.620   0.560
 6853W        W 7824   5.070   7.060   3.840
 6854W        W 7825  11.830  10.950   3.040
 6855W        W 7826  10.250   2.180  10.280
 6856W        W 7827   5.510  13.010  13.540
 6857W        W 7828   7.200  10.500   9.400
 6858W        W 7829   6.840  12.780   7.950
 6859W        W 7830  13.740   4.180   6.110
 6860W        W 7831  11.770  11.920   1.540
 6861W        W 7832   9.790   3.270   7.470
 6862W        W 7833   3.630   2.770   0.300
 6863W        W 7834   8.520  11.790   5.190
 6864W        W 7835   8.560   6.780   3.770
 6865W        W 7836   4.170  10.860   9.830
 6866W        W 7837   2.640   5.680   7.750
 6867W        W 7838   6.870   9.600   8.310
 6868W        W 7839   5.460   1.220  13.620
 6869W        W 7840   5.860   6.150  11.390
 6870W        W 7841  11.080   3.140   3.720
 6871W        W 7842   3.380   3.080   9.290
 6872W        W 7843  10.670   7.810  13.390
 6873W        W 7844   5.380  11.630   8.470
 6874W        W 7845   6.190   3.720   3.070
 6875W        W 7846   2.280   7.360   6.460
 6876W        W 7847   8.600   8.580   3.760
 6877W        W 7848   5.500  11.390   6.750
 6878W        W 7849   5.090   8.320  11.780
 6879W        W 7850  11.350  12.650   0.280
 6880W        W 7851   9.510   6.980   7.500
 6881W        W 7852   2.610   5.450  10.470
 6882W        W 7853   4.570   6.140   5.780
 6883W        W 7854  11.820   0.110   1.620
 6884W        W 7855   4.390  13.560   6.420
 6885W        W 7856   1.660   6.660  11.700
 6886W        W 7857  10.270   4.050  10.340
 6887W        W 7858   5.530  10.100   5.950
 6888W        W 7859  11.790   4.530   0.100
 6889W        W 7860  13.470  10.540   9.630
 6890W        W 7861  13.630   2.970   9.900
 6891W        W 7862  12.950  12.860   1.150
 6892W        W 7863   3.020   2.330  12.740
 6893W        W 7864  11.450   4.050   2.750
 6894W        W 7865  11.660  12.450  10.450
 6895W        W 7866   6.860   4.350   9.590
 6896W        W 7867   8.580  13.360  13.220
 6897W        W 7868   5.400  12.390   1.910
 6898W        W 7869  13.170   5.380   9.180
 6899W        W 7870   3.360  12.490  13.000
 6900W        W 7871  11.990  11.060  12.800
 6901W        W 7872   0.640   2.240   6.530
 6902W        W 7873   0.430   3.810   8.320
 6903W        W 7874   9.990  12.700   7.420
 6904W        W 7875  11.340   1.810   2.030
 6905W        W 7876   6.780  12.900   9.960
 6906W        W 7877   2.020   1.720   7.170
 6907W        W 7878   8.830  11.980   6.890
 6908W        W 7879  11.040  12.550   0.640
 6909W        W 7880   1.370   0.530  11.910
 6910W        W 7881   0.130  13.150  11.260
 6911W        W 7882  11.670   7.440   1.330
 6912W        W 7883   7.010   6.100  10.050
 6913W        W 7884   0.410   1.150   1.300
 6914W        W 7885   6.030  11.660   6.720
 6915W        W 7886   5.800   8.740  12.270
 6916W        W 7887   1.460  11.350   0.070
 6917W        W 7888  10.250   9.000   9.630
 6918W        W 7889   9.660   3.480   6.560
 6919W        W 7890  11.920   4.310   7.720
 6920W        W 7891   4.730   8.510   7.010
 6921W        W 7892   2.880   0.160   3.820
 6922W        W 7893   1.450  12.840   2.550
 6923W        W 7894  12.060   0.670   7.060
 6924W        W 7895   0.720   0.460   7.070
 6925W        W 7896   9.550   8.890   6.560
 6926W        W 7897   6.880   3.280   6.230
 6927W        W 7898  13.050   9.780   6.170
 6928W        W 7899   5.950   2.550   5.070
 6929W        W 7900   9.430   7.300   3.650
 6930W        W 7901   6.540  13.400   6.300
 6931W        W 7902   1.750  10.190   8.120
 6932W        W 7903   9.420   7.890   3.700
 6933W        W 7904   2.490   9.820   7.730
 6934W        W 7905  12.650   0.670   1.780
 6935W        W 7906   8.460   6.150  12.410
 6936W        W 7907  11.100  11.560   4.840
 6937W        W 7908   3.900   0.990  11.770
 6938W        W 7909  12.910   9.240   9.660
 6939W        W 7910   8.160   0.970  12.040
 6940W        W 7911   1.790   5.400   5.630
 6941W        W 7912   8.790  13.300   6.140
 6942W        W 7913  10.230   7.150   2.800
 6943W        W 7914  11.890   0.810   5.610
 6944W        W 7915   8.070   4.910   5.110
 6945W        W 7916   0.140   4.680   6.820
 6946W        W 7917   9.950  13.310  11.500
 6947W        W 7918   0.120   5.120   1.050
 6948W        W 7919   4.090   0.460  10.990
 6949W        W 7920   8.620   1.920  10.010
 6950W        W 7921  12.810   7.720   7.370
 6951W        W 7922   7.320  13.260   4.150
 6952W        W 7923   5.070   3.460   9.870
 6953W        W 7924   9.830  11.360  11.500
 6954W        W 7925   5.770  11.520   5.440
 6955W        W 7926   3.120   8.040   2.840
 6956W        W 7927  10.490  12.210  11.130
 6957W        W 7928   3.420   8.580   4.550
 6958W        W 7929  11.120  10.200   3.100
 6959W        W 7930  13.110   4.530  12.170
 6960W        W 7931   3.500   9.020   4.760
 6961W        W 7932   1.990  11.550   8.740
 6962W        W 7933   2.530   7.490   7.480
 6963W        W 7934   7.340   7.520   3.200
 6964W        W 7935   8.810  12.340  10.630
 6965W        W 7936   9.560   4.850   0.250
 6966W        W 7937   7.000  13.230   6.700
 6967W        W 7938   9.090   8.500  10.950
 6968W        W 7939  12.920   1.160  12.180
 6969W        W 7940   2.860  10.890   8.860
 6970W        W 7941   3.190   4.900   5.870
 6971W        W 7942   5.570   7.930   5.950
 6972W        W 7943   7.330  12.210   5.640
 6973W        W 7944  13.650   7.940  11.030
 6974W        W 7945   7.590  12.200  13.520
 6975W        W 7946   5.790   9.900   0.390
 6976W        W 7947   0.170   5.320   2.340
 6977W        W 7948   4.830  10.630  13.370
 6978W        W 7949  12.900   3.820   8.100
 6979W        W 7950  13.650  12.970   3.490
 6980W        W 7951   0.290   5.970   6.160
 6981W        W 7952  10.020   8.950   1.920
 6982W        W 7953  13.810   4.600   1.690
 6983W        W 7954   7.410  10.320   9.880
 6984W        W 7955   6.430   9.620  13.100
 6985W        W 7956   9.710   7.430   7.250
 6986W        W 7957   0.980   8.770   3.350
 6987W        W 7958   3.710   7.890   9.330
 6988W        W 7959  12.320   6.390   4.880
 6989W        W 7960   9.640   3.810   2.770
 6990W        W 7961   3.110  13.150   8.720
 6991W        W 7962  11.000   2.710   7.090
 6992W        W 7963   1.190  12.270   0.400
 6993W        W 7964  13.090  12.140   7.810
 6994W        W 7965   9.920  11.950   4.860
 6995W        W 7966   6.630   3.100   7.960
 6996W        W 7967   5.750   0.550   3.260
 6997W        W 7968  10.290  13.150  13.880
 6998W        W 7969  13.790  13.500   6.870
 6999W        W 7970  13.650   0.210   2.640
 7000W        W 7971  11.280  10.050   2.660
 7001W        W 7972   5.120   7.570  10.670
 7002W        W 7973   1.680   2.430   8.690
 7003W        W 7974   1.950   5.210  11.410
 7004W        W 7975   0.870  13.190   9.810
 7005W        W 7976   6.460   9.460   2.450
 7006W        W 7977  10.250   6.430   0.730
 7007W        W 7978   4.920   7.930  10.960
 7008W        W 7979   8.710  13.700   2.290
 7009W        W 7980   0.780   9.710   1.240
 7010W        W 7981  11.830  10.460   7.440
 7011W        W 7982   4.540   6.180   6.930
 7012W        W 7983   1.440   4.820  10.580
 7013W        W 7984   9.080   1.930   2.630
 7014W        W 7985   4.030   8.820   5.630
 7015W        W 7986   3.100   5.650   6.500
 7016W        W 7987  12.630   7.650   5.610
 7017W        W 7988   4.580   7.790   7.540
 7018W        W 7989   8.650   1.150  11.100
 7019W        W 7990   1.320   2.590   7.890
 7020W        W 7991   8.130   8.310   7.340
 7021W        W 7992  11.610  12.910   6.950
 7022W        W 7993   1.010   8.160  11.040
 7023W        W 7994   8.070   9.110   3.060
 7024W        W 7995   9.750   1.670   4.570
 7025W        W 7996   6.160   3.720   5.860
 7026W        W 7997   4.260   2.120   6.290
 7027W        W 7998  13.350   6.360   7.920
 7028W        W 7999   6.590   9.030  11.750
 7029W        W 8000   4.120   2.690   0.430
 7030W        W 8001   4.930   0.260   7.900
 7031W        W 8002  12.040   4.700   6.170
 7032W        W 8003   0.600   8.040  13.690
 7033W        W 8004  13.730   1.760   1.860
 7034W        W 8005   3.710   9.430  13.520
 7035W        W 8006   0.570   1.390   7.360
 7036W        W 8007  10.530   9.540   3.840
 7037W        W 8008   5.540   5.330  11.390
 7038W        W 8009  11.630   4.230   6.100
 7039W        W 8010  12.330   2.290   3.980
 7040W        W 8011   7.730  13.470   5.600
 7041W        W 8012  11.420   8.920   1.570
 7042W        W 8013  13.860  13.180   5.770
 7043W        W 8014   2.570   1.210   3.300
 7044W        W 8015   3.060   8.420   1.530
 7045W        W 8016   4.660   7.960   0.580
 7046W        W 8017   3.050   8.000  12.680
 7047W        W 8018  10.270   7.900  13.070
 7048W        W 8019   4.340   8.740  12.910
 7049W        W 8020   8.220   2.500   6.300
 7050W        W 8021   3.200   3.250   3.370
 7051W        W 8022  10.570   4.190  13.330
 7052W        W 8023   7.010   1.910   5.960
 7053W        W 8024   8.400   1.720   8.860
 7054W        W 8025   9.440   7.780   5.910
 7055W        W 8026   2.070   6.170   8.550
 7056W        W 8027   4.010   9.240   7.190
 7057W        W 8028  11.800   3.980   8.190
 7058W        W 8029   8.120  10.920  11.870
 7059W        W 8030   4.590   1.600   0.750
 7060W        W 8031  12.320   2.990   7.300
 7061W        W 8032   6.440   0.510   9.430
 7062W        W 8033   6.350   0.300   1.040
 7063W        W 8034   8.810   3.080  12.700
 7064W        W 8035  10.760   1.730  13.860
 7065W        W 8036   5.310  11.850  12.570
 7066W        W 8037  10.660   7.160   0.960
 7067W        W 8038   7.990   2.840   8.770
 7068W        W 8039   7.320   6.810   1.170
 7069W        W 8040   3.430   4.930  10.000
 7070W        W 8041   7.510  13.850   2.200
 7071W        W 8042  11.320   5.590   5.480
 7072W        W 8043  11.920   1.680   8.590
 7073W        W 8044   6.830   0.080   7.240
 7074W        W 8045   8.520   4.220  12.980
 7075W        W 8046   8.230   2.250  10.080
 7076W        W 8047  12.130  13.420   2.580
 7077W        W 8048   2.390  12.830  13.230
 7078W        W 8049   7.790  10.600  11.170
 7079W        W 8050   5.870  12.270   2.800
 7080W        W 8051   6.850   7.360   3.320
 7081W        W 8052  11.680   7.090  13.530
 7082W        W 8053   2.570   1.370   8.630
 7083W        W 8054   8.850   2.450   7.340
 7084W        W 8055  12.980   8.570   0.920
 7085W        W 8056   7.630   8.810  11.140
 7086W        W 8057  13.540   6.700  13.380
 7087W        W 8058  12.040   6.460   9.430
 7088W        W 8059   2.870  13.660  12.510
 7089W        W 8060   0.360  11.290   4.870
 7090W        W 8061   4.190   6.910  12.420
 7091W        W 8062  13.370   0.930  10.760
 7092W        W 8063   1.650   9.480  11.400
 7093W        W 8064   5.700   1.060  11.490
 7094W        W 8065   2.420   6.540   5.810
 7095W        W 8066   4.700  12.770   2.450
 7096W        W 8067   7.200   3.520  12.030
 7097W        W 8068   3.160   7.730  10.540
 7098W        W 8069   1.340   4.350  10.440
 7099W        W 8070   9.900   7.840   0.130
 7100W        W 8071   0.900   2.750   3.690
 7101W        W 8072   2.740  13.040   0.310
 7102W        W 8073   8.670   8.570  10.550
 7103W        W 8074   5.520   4.130   3.960
 7104W        W 8075  11.350   3.620   9.020
 7105W        W 8076   8.150  13.370  12.910
 7106W        W 8077   9.840   4.960   3.870
 7107W        W 8078   1.580   7.180   9.250
 7108W        W 8079   5.180   8.080   7.590
 7109W        W 8080   8.360   1.880   7.230
 7110W        W 8081   9.850   9.800   6.380
 7111W        W 8082   8.680   9.300   4.760
 7112W        W 8083   3.780  12.960   3.210
 7113W        W 8084   6.780   2.360   6.030
 7114W        W 8085   5.330   7.150   4.250
 7115W        W 8086  13.240   7.010  11.410
 7116W        W 8087   4.410  10.020   2.180
 7117W        W 8088  11.640   9.760   9.500
 7118W        W 8089   2.550   8.720  12.700
 7119W        W 8090   8.450  13.100   3.620
 7120W        W 8091   4.190  11.610   8.590
 7121W        W 8092   5.540  13.340   5.840
 7122W        W 8093   2.600   9.610   5.460
 7123W        W 8094   2.790   2.330   3.620
 7124W        W 8095  11.640   4.500   6.550
 7125W        W 8096   1.790   1.150   0.350
 7126W        W 8097   1.680  10.530   8.530
 7127W        W 8098  13.190  10.340  13.900
 7128W        W 8099  13.570   3.790   5.240
 7129W        W 8100  12.060   9.640   1.230
 7130W        W 8101  11.430   6.610   5.880
 7131W        W 8102   7.490  12.920   2.470
 7132W        W 8103   0.670  13.190   7.740
 7133W        W 8104   2.200  10.240   1.240
 7134W        W 8105  10.550   9.130   7.690
 7135W        W 8106   2.800   5.640   8.290
 7136W        W 8107   9.730   6.810  12.000
 7137W        W 8108   0.630  10.540  12.600
 7138W        W 8109   9.050   6.110  12.450
 7139W        W 8110   4.580   3.880   8.260
 7140W        W 8111   9.610  10.880   9.060
 7141W        W 8112   4.940   5.830   5.890
 7142W        W 8113   9.030   0.220  10.040
 7143W        W 8114  13.370  10.060  12.090
 7144W        W 8115  10.300  13.280  11.880
 7145W        W 8116   6.720   3.400  10.720
 7146W        W 8117   6.670   9.800  11.950
 7147W        W 8118  12.500  13.310   1.250
 7148W        W 8119  12.640   3.540   8.450
 7149W        W 8120  11.760   3.530  11.870
 7150W        W 8121  11.110   6.850   0.830
 7151W        W 8122   5.230   0.330  11.330
 7152W        W 8123   1.250   3.550   9.130
 7153W        W 8124   4.360   1.560   7.660
 7154W        W 8125   5.400   8.530   6.370
 7155W        W 8126   3.600   2.900  13.040
 7156W        W 8127  12.120   8.730   9.290
 7157W        W 8128   0.250   3.490   5.790
 7158W        W 8129   4.630   2.730   8.450
 7159W        W 8130   1.910   2.630   6.440
 7160W        W 8131  10.030   5.420   8.010
 7161W        W 8132   9.620  11.220   1.480
 7162W        W 8133   3.140   3.560   9.580
 7163W        W 8134   2.870   3.780   5.890
 7164W        W 8135   3.350   2.660   0.880
 7165W        W 8136   5.970  10.960   0.040
 7166W        W 8137   1.190   7.540   9.380
 7167W        W 8138   3.510   1.500   7.350
 7168W        W 8139   5.270   6.270  10.840
 7169W        W 8140   3.350   1.130  12.460
 7170W        W 8141   3.350   2.110   1.760
 7171W        W 8142   4.970   7.040   5.610
 7172W        W 8143   5.380   4.350   2.990
 7173W        W 8144   0.510   8.340   8.500
 7174W        W 8145   1.820   2.720  10.920
 7175W        W 8146  12.650   2.320  13.160
 7176W        W 8147   3.650   3.760   8.660
 7177W        W 8148   0.330  10.180   8.180
 7178W        W 8149   5.960  13.020   3.470
 7179W        W 8150  13.490   1.940   2.340
 7180W        W 8151   1.940   7.510   1.590
 7181W        W 8152   2.320   6.710  12.400
 7182W        W 8153  10.780  13.440   1.800
 7183W        W 8154   0.870   9.630  10.760
 7184W        W 8155  10.690   1.700   6.670
 7185W        W 8156   0.860   8.320   1.110
 7186W        W 8157   5.490   1.190   3.890
 7187W        W 8158   7.670   4.380   9.410
 7188W        W 8159   1.980   0.220   8.860
 7189W        W 8160   9.220   2.480   6.430
 7190W        W 8161   1.940  11.960  11.520
 7191W        W 8162  12.630   5.480   3.790
 7192W        W 8163   4.560   8.380  12.470
 7193W        W 8164   8.500   3.900  11.630
 7194W        W 8165   0.850   8.690   2.820
 7195W        W 8166   0.400   0.800   9.710
 7196W        W 8167   3.540  12.660  10.470
 7197W        W 8168   5.170   3.660   5.390
 7198W        W 8169   5.660  13.670  10.740
 7199W        W 8170   3.670   8.190   6.850
 7200W        W 8171   7.140   6.580   6.370
 7201W        W 8172  12.770   2.040   1.940
 7202W        W 8173   6.580   5.420  13.800
 7203W        W 8174   0.700   3.380   8.450
 7204W        W 8175  10.780   0.890  13.320
 7205W        W 8176  11.370  10.970  12.650
 7206W        W 8177   3.070   4.190  13.380
 7207W        W 8178  11.260   9.530   9.150
 7208W        W 8179   8.140  10.830   7.100
 7209W        W 8180   0.620   9.390   3.270
 7210W        W 8181   1.750  13.400   0.380
 7211W        W 8182   4.190  10.070   6.290
 7212W        W 8183   7.240   9.370   4.670
 7213W        W 8184  12.010  13.880  11.910
 7214W        W 8185   6.510   7.790   4.740
 7215W        W 8186  11.310  11.920   7.960
 7216W        W 8187   3.750  12.410   7.280
 7217W        W 8188   1.120  10.280  12.830
 7218W        W 8189   2.630  13.830   1.420
 7219W        W 8190   4.230   6.020   4.730
 7220W        W 8191   1.390   5.060  11.370
 7221W        W 8192   9.800  13.590  10.470
 7222W        W 8193   9.760   4.060   7.270
 7223W        W 8194  11.850   2.990  10.820
 7224W        W 8195   6.870   8.210   3.860
 7225W        W 8196   3.310   0.820   5.160
 7226W        W 8197   3.670   1.330   3.910
 7227W        W 8198   9.800   1.690   5.450
 7228W        W 8199   5.430   7.320  11.430
 7229W        W 8200   5.490   6.780   1.140
 7230W        W 8201   2.930   8.890   6.750
 7231W        W 8202   3.350  10.030   5.120
 7232W        W 8203  11.250   7.830   8.790
 7233W        W 8204   8.220   7.530   8.150
 7234W        W 8205  13.530   1.020  10.000
 7235W        W 8206  13.520  11.360   5.300
 7236W        W 8207   7.290   9.760   1.450
 7237W        W 8208   4.460   1.640   1.290
 7238W        W 8209   5.770   4.090   0.160
 7239W        W 8210   7.660  10.650  13.210
 7240W        W 8211   5.910   4.270   6.670
 7241W        W 8212   1.020  12.110  11.020
 7242W        W 8213  13.320   3.430   1.210
 7243W        W 8214   7.950   9.760   4.940
 7244W        W 8215   7.490   4.910   3.100
 7245W        W 8216   3.230  11.390   0.530
 7246W        W 8217   1.150   0.080   3.830
 7247W        W 8218  13.580   4.570   9.040
 7248W        W 8219  12.170   5.480   6.490
 7249W        W 8220   9.270   4.430   3.550
 7250W        W 8221   1.200   5.860   6.550
 7251W        W 8222   8.300   8.960  12.990
 7252W        W 8223  12.300   9.130   9.140
 7253W        W 8224  11.880   8.500   8.850
 7254W        W 8225   1.260   3.500   3.770
 7255W        W 8226  12.850  11.260   7.410
 7256W        W 8227  13.180  13.630  11.260
 7257W        W 8228   9.050   8.930  10.750
 7258W        W 8229   3.820  10.300  10.300
 7259W        W 8230  12.360  13.690   9.450
 7260W        W 8231  12.010   8.570   4.950
 7261W        W 8232   7.490   1.250   9.680
 7262W        W 8233  12.840   9.330   6.290
 7263W        W 8234  10.260   1.050  10.730
 7264W        W 8235   6.170  13.270  10.820
 7265W        W 8236   0.470   9.840  10.470
 7266W        W 8237  12.010   5.940   4.690
 7267W        W 8238   8.380   9.460   5.120
 7268W        W 8239  11.140   0.440  10.140
 7269W        W 8240   0.770   8.940   1.330
 7270W        W 8241   8.500  11.640   6.140
 7271W        W 8242   6.870   8.760   1.290
 7272W        W 8243   9.290   8.130   4.200
 7273W        W 8244   9.990   5.510   1.340
 7274W        W 8245   8.570   6.420   9.370
 7275W        W 8246   2.610   5.010   9.760
 7276W        W 8247   9.720  10.860  13.640
 7277W        W 8248   0.540   8.810   8.330
 7278W        W 8249   2.830   4.510   4.500
 7279W        W 8250  13.360   2.300   6.700
 7280W        W 8251  11.430   1.990  13.120
 7281W        W 8252   8.500  10.260  11.400
 7282W        W 8253  12.640   4.470  10.120
 7283W        W 8254   8.490   9.970   5.090
 7284W        W 8255  10.750   6.460   2.440
 7285W        W 8256   9.750   3.060  11.260
 7286W        W 8257   9.320   7.770   4.550
 7287W        W 8258   7.460  13.080   5.590
 7288W        W 8259   4.810   3.950   9.120
 7289W        W 8260   5.570  10.070   0.840
 7290W        W 8261   6.450   1.010   8.510
 7291W        W 8262   8.460  13.220  12.220
 7292W        W 8263   6.710  13.040   1.990
 7293W        W 8264  11.590   1.160  11.870
 7294W        W 8265   2.700  10.390   1.150
 7295W        W 8266   6.470   4.980   3.540
 7296W        W 8267  12.090  12.510   4.580
 7297W        W 8268   6.340   9.360   6.270
 7298W        W 8269   6.330   3.680   7.850
 7299W        W 8270  11.920   6.690  13.190
 7300W        W 8271   4.630  10.700   7.790
 7301W        W 8272   6.820   8.680   8.870
 7302W        W 8273   2.960   3.990   6.360
 7303W        W 8274  13.290   1.670   0.570
 7304W        W 8275  13.430  13.540   5.950
 7305W        W 8276   2.180   4.850   2.600
 7306W        W 8277   7.500  13.350  12.980
 7307W        W 8278  12.400   1.830  12.210
 7308W        W 8279  10.870   8.380  12.640
 7309W        W 8280   3.330   3.130   1.100
 7310W        W 8281   9.330   8.040   1.520
 7311W        W 8282   9.730  10.390   4.720
 7312W        W 8283   7.150  13.280   7.300
 7313W        W 8284   0.090   8.710   7.130
 7314W        W 8285  12.100   5.370   3.250
 7315W        W 8286   2.890   7.410   1.520
 7316W        W 8287  12.740  11.930   1.660
 7317W        W 8288  12.540   4.070   0.090
 7318W        W 8289  10.350   2.080   4.590
 7319W        W 8290   9.220   3.810   5.900
 7320W        W 8291   1.130   7.450   5.610
 7321W        W 8292   3.470  12.350   4.670
 7322W        W 8293   6.780  13.570  11.590
 7323W        W 8294   0.430   0.070  10.760
 7324W        W 8295   9.730   5.610  10.240
 7325W        W 8296   9.140   8.040  11.770
 7326W        W 8297   2.180  10.060   4.510
 7327W        W 8298   7.970   4.800  12.910
 7328W        W 8299   9.800   9.360   6.610
 7329W        W 8300   2.350   3.150   4.790
 7330W        W 8301  12.940   0.810   2.890
 7331W        W 8302  13.070   7.780   3.410
 7332W        W 8303  13.030  12.370   9.560
 7333W        W 8304   9.270   6.120   2.100
 7334W        W 8305   3.530   0.640  13.480
 7335W        W 8306   3.310   8.260   5.830
 7336W        W 8307   5.050  11.130   6.730
 7337W        W 8308  10.850   6.030  11.240
 7338W        W 8309  12.740   7.990   8.590
 7339W        W 8310   1.310   1.860   7.390
 7340W        W 8311   6.390  10.170  11.290
 7341W        W 8312  11.310   2.230   6.040
 7342W        W 8313   9.940   0.610   6.750
 7343W        W 8314   3.920   7.290  11.050
 7344W        W 8315   2.900  12.940   2.870
 7345W        W 8316  12.650  10.790  13.650
 7346W        W 8317   4.460  12.160  12.630
 7347W        W 8318   8.130   5.130   9.840
 7348W        W 8319   0.990   6.070   6.990
 7349W        W 8320   2.590  13.460  10.230
 7350W        W 8321  12.960   0.960  11.120
 7351W        W 8322   5.220   8.600   3.340
 7352W        W 8323  10.610   3.100   1.290
 7353W        W 8324   6.490   1.180   2.550
 7354W        W 8325   2.040   8.850   0.030
 7355W        W 8326   3.270   2.050   8.940
 7356W        W 8327   5.360   3.580  13.720
 7357W        W 8328   2.240   4.550   5.480
 7358W        W 8329   6.460   5.590   4.950
 7359W        W 8330   1.290   0.650  13.460
 7360W        W 8331   9.250   1.270   9.760
 7361W        W 8332   5.190   9.220  13.760
 7362W        W 8333   5.150   7.530   8.970
 7363W        W 8334   9.830   6.400   4.620
 7364W        W 8335   7.080   4.900   7.000
 7365W        W 8336   5.240   9.350   7.050
 7366W        W 8337   8.730  11.040  11.350
 7367W        W 8338   0.080   0.100   3.600
 7368W        W 8339   0.600  11.480   8.450
 7369W        W 8340  10.800   5.680   4.180
 7370W        W 8341  11.470   2.700   1.780
 7371W        W 8342   9.390  11.410   7.180
 7372W        W 8343   5.720   0.680  10.590
 7373W        W 8344  13.530   4.380   9.490
 7374W        W 8345  13.720   5.760   4.860
 7375W        W 8346  10.540   5.460  12.120
 7376W        W 8347   3.580   1.530   3.460
 7377W        W 8348  10.870  12.280   6.760
 7378W        W 8349   4.600  12.420  12.190
 7379W        W 8350  13.150  10.210   2.950
 7380W        W 8351  12.140   4.130   6.240
 7381W        W 8352   7.690  13.030   4.570
 7382W        W 8353  10.750   5.390   2.440
 7383W        W 8354  10.960   7.210   4.740
 7384W        W 8355   7.040   5.390   7.490
 7385W        W 8356   5.400   5.360   7.150
 7386W        W 8357  11.480   5.270   9.880
 7387W        W 8358   3.950   4.000  13.000
 7388W        W 8359   7.500   8.970   2.530
 7389W        W 8360   4.050   5.550  13.860
 7390W        W 8361   4.510   9.640   1.610
 7391W        W 8362   0.510   7.500   8.540
 7392W        W 8363   7.550  11.580   6.400
 7393W        W 8364   5.640   0.280   2.790
 7394W        W 8365   2.310   2.700   5.140
 7395W        W 8366   1.530  11.040   5.530
 7396W        W 8367   3.480  13.670   7.470
 7397W        W 8368  13.900   1.930  12.870
 7398W        W 8369  11.570   9.870   0.400
 7399W        W 8370  10.860   6.800   6.640
 7400W        W 8371   6.990  13.000  10.470
 7401W        W 8372   4.770  10.930   9.940
 7402W        W 8373   4.980  12.350   7.960
 7403W        W 8374   8.100   7.670   7.260
 7404W        W 8375   2.030   7.330   0.070
 7405W        W 8376  13.070   3.040   3.180
 7406W        W 8377  13.090   4.610   7.320
 7407W        W 8378   8.100   4.160  10.360
 7408W        W 8379  12.230   6.690   8.030
 7409W        W 8380   8.160  10.110   1.830
 7410W        W 8381  13.190   7.700   1.130
 7411W        W 8382   2.620   8.910   7.240
 7412W        W 8383  11.360  13.170   0.120
 7413W        W 8384   5.710   1.080   7.450
 7414W        W 8385   5.990   5.790  13.080
 7415W        W 8386   7.070   7.530   9.010
 7416W        W 8387   6.780   1.910  11.770
 7417W        W 8388   0.200   4.610   6.340
 7418W        W 8389   8.100   7.450  10.230
 7419W        W 8390   9.190  10.710   9.750
 7420W        W 8391  11.980   8.520   6.240
 7421W        W 8392   7.050   8.740   2.980
 7422W        W 8393   6.730   1.720  10.790
 7423W        W 8394  13.890   3.030   6.610
 7424W        W 8395   8.570   3.860  12.130
 7425W        W 8396   5.180  12.030   8.740
 7426W        W 8397   1.630  12.690   3.560
 7427W        W 8398   0.900   8.470   0.560
 7428W        W 8399   3.310  11.280  12.280
 7429W        W 8400   4.920   4.480  11.510
 7430W        W 8401   0.900  10.950   7.620
 7431W        W 8402   3.900   7.670   4.150
 7432W        W 8403   0.110  11.180   0.220
 7433W        W 8404   2.940   1.660  11.110
 7434W        W 8405   0.570  11.360   7.650
 7435W        W 8406  12.440   1.340  13.840
 7436W        W 8407  13.630   7.800   8.180
 7437W        W 8408  11.920   4.120  12.700
 7438W        W 8409   1.240   4.660   9.810
 7439W        W 8410   6.730   3.280  12.960
 7440W        W 8411   7.250  13.890  13.760
 7441W        W 8412  11.060   0.600   3.680
 7442W        W 8413   9.870  12.420   6.550
 7443W        W 8414   1.430   6.930   2.580
 7444W        W 8415  13.460  10.070   9.890
 7445W        W 8416   1.710  12.250  13.270
 7446W        W 8417  10.790  12.660   1.900
 7447W        W 8418  13.000  11.260  11.110
 7448W        W 8419   4.870   4.290  13.530
 7449W        W 8420  10.750  13.640  10.660
 7450W        W 8421   1.950   6.790   2.720
 7451W        W 8422  10.060   3.640   8.170
 7452W        W 8423   1.150   5.540   4.310
 7453W        W 8424   9.290   1.100   7.870
 7454W        W 8425  10.500   1.510   2.490
 7455W        W 8426   2.790  12.590  11.720
 7456W        W 8427  13.860   9.100   9.860
 7457W        W 8428   1.990  11.210   9.680
 7458W        W 8429   8.110   8.730  11.060
 7459W        W 8430   8.380   4.610  13.240
 7460W        W 8431   4.100   2.140  13.330
 7461W        W 8432  13.380   1.520   5.080
 7462W        W 8433  13.150   1.130   7.800
 7463W        W 8434  11.830   8.900   4.050
 7464W        W 8435   2.050  13.380  12.610
 7465W        W 8436   7.010  12.990   8.380
 7466W        W 8437  12.340   1.450   8.850
 7467W        W 8438   0.270   7.620   3.620
 7468W        W 8439  13.510  11.610   1.310
 7469W        W 8440   2.570   0.980   7.280
 7470W        W 8441   0.760   7.960   3.920
 7471W        W 8442  12.920   1.230  12.820
 7472W        W 8443   7.360   6.160   3.560
 7473W        W 8444   3.610   6.390   7.050
 7474W        W 8445   4.710   6.460   2.740
 7475W        W 8446   1.050  13.370   4.350
 7476W        W 8447   3.060  12.940   9.170
 7477W        W 8448   9.590   0.940  10.760
 7478W        W 8449  11.350   4.180   8.030
 7479W        W 8450   3.490   7.320  11.950
 7480W        W 8451   2.930   5.640   4.370
 7481W        W 8452  10.090   6.710   0.290
 7482W        W 8453   2.730   3.240   2.260
 7483W        W 8454   6.580  12.610   5.130
 7484W        W 8455   9.840   9.580   8.130
 7485W        W 8456   4.570   8.510   1.310
 7486W        W 8457   6.380   0.600   8.970
 7487W        W 8458   3.720  13.430   5.700
 7488W        W 8459   8.600   9.310   9.070
 7489W        W 8460   4.560   1.630  11.520
 7490W        W 8461   2.170   2.210   7.520
 7491W        W 8462   4.930   4.050   2.790
 7492W        W 8463  13.560  11.780   0.840
 7493W        W 8464  12.980   2.090   5.740
 7494W        W 8465   5.520  12.500   8.700
 7495W        W 8466   2.230   0.590   5.950
 7496W        W 8467   6.040  11.490   4.080
 7497W        W 8468   4.740   5.690   1.530
 7498W        W 8469   5.740  10.640   4.380
 7499W        W 8470   5.290   8.930  10.600
 7500W        W 8471   2.040   9.090   1.120
 7501W        W 8472   4.050  11.190  12.760
 7502W        W 8473   4.830   2.430   8.770
 7503W        W 8474   8.020   5.010   4.460
 7504W        W 8475   9.730   7.510   4.550
 7505W        W 8476  13.890  12.630   6.440
 7506W        W 8477   3.640   6.140  12.590
 7507W        W 8478   1.780   7.270   8.050
 7508W        W 8479  12.380   3.140   0.420
 7509W        W 8480   0.640   0.770  10.230
 7510W        W 8481   2.950  11.880  12.410
 7511W        W 8482  13.870  10.160   8.480
 7512W        W 8483   7.010   2.670   8.000
 7513W        W 8484   4.000  13.400   5.230
 7514W        W 8485  13.580   7.840   4.490
 7515W        W 8486   1.110  11.900   7.180
 7516W        W 8487   5.560  10.510   2.580
 7517W        W 8488   3.230  10.040   0.930
 7518W        W 8489   0.970   7.520   2.330
 7519W        W 8490  12.080   0.410   7.540
 7520W        W 8491   1.800   8.820  12.870
 7521W        W 8492  11.790  10.270   6.180
 7522W        W 8493  10.360   8.740   7.960
 7523W        W 8494   5.890   6.510   3.030
 7524W        W 8495  12.670  10.360   1.290
 7525W        W 8496   3.210  12.770   3.260
 7526W        W 8497   1.720   4.170   4.530
 7527W        W 8498  13.790   3.740  13.590
 7528W        W 8499   9.050   2.180   8.720
 7529W        W 8500   0.390   1.570   4.920
 7530W        W 8501  11.090  10.990   2.560
 7531W        W 8502   9.350   6.810   5.800
 7532W        W 8503   3.520   5.210   2.190
 7533W        W 8504  12.030   9.680   0.410
 7534W        W 8505  11.120   6.320   9.790
 7535W        W 8506   6.430   5.780   6.040
 7536W        W 8507   6.980   6.830   7.990
 7537W        W 8508   4.800   7.670   2.470
 7538W        W 8509   3.250   2.540   9.640
 7539W        W 8510  12.330   1.510  10.710
 7540W        W 8511   2.860   9.770   2.740
 7541W        W 8512   3.840   1.300   7.710
 7542W        W 8513   9.810   7.670  13.200
 7543W        W 8514  13.180   3.000   9.560
 7544W        W 8515   5.360   2.380  10.980
 7545W        W 8516   9.030   4.780  11.270
 7546W        W 8517   2.020   2.870   1.110
 7547W        W 8518   0.290   1.540  13.140
 7548W        W 8519   7.800  12.680   0.070
 7549W        W 8520   0.280   9.370   5.450
 7550W        W 8521  10.830   8.450   0.250
 7551W        W 8522  11.470  11.410   9.700
 7552W        W 8523   0.850  11.150  11.560
 7553W        W 8524   0.070   2.760   3.870
 7554W        W 8525   5.780  12.930  11.350
 7555W        W 8526   7.360   3.530   7.770
 7556W        W 8527   8.570   0.420   2.350
 7557W        W 8528   2.490   6.000   5.220
 7558W        W 8529   1.080  13.740  11.100
 7559W        W 8530   4.540   8.230  10.950
 7560W        W 8531   5.870  13.780  13.390
 7561W        W 8532   5.620  11.940   5.590
 7562W        W 8533  10.820   6.670  13.330
 7563W        W 8534   0.240   4.420  12.170
 7564W        W 8535   9.030   0.150   9.020
 7565W        W 8536  12.200   7.860  10.810
 7566W        W 8537  13.080   0.260   3.610
 7567W        W 8538   6.290  12.290  11.250
 7568W        W 8539  13.080  13.630   3.980
 7569W        W 8540   8.780   8.550   2.070
 7570W        W 8541   2.840   0.370   3.120
 7571W        W 8542   5.490   7.700   5.460
 7572W        W 8543  12.200   6.020   2.570
 7573W        W 8544   2.070   3.480  12.910
 7574W        W 8545  11.350  11.040  10.370
 7575W        W 8546   3.540   1.620   5.010
 7576W        W 8547  11.700   7.450   9.960
 7577W        W 8548   7.370  12.030   9.090
 7578W        W 8549   3.830   8.320   0.800
 7579W        W 8550   3.540  12.460   3.180
 7580W        W 8551   4.130   9.140   0.090
 7581W        W 8552   4.420  13.540   0.600
 7582W        W 8553  12.310  10.850   8.720
 7583W        W 8554   6.970  10.700  12.350
 7584W        W 8555   8.980   9.160   4.280
 7585W        W 8556  11.540   7.660   2.740
 7586W        W 8557   3.880   6.530  12.870
 7587W        W 8558  12.580   7.930   9.300
 7588W        W 8559   6.050   7.050   1.550
 7589W        W 8560  13.350  11.350   2.130
 7590W        W 8561   1.320  10.170   4.910
 7591W        W 8562   3.160   5.130   6.510
 7592W        W 8563  11.220   5.560   2.410
 7593W        W 8564   5.880  12.240   6.490
 7594W        W 8565   0.030   0.160   6.290
 7595W        W 8566   1.840  11.860   7.280
 7596W        W 8567  11.410  10.640   2.900
 7597W        W 8568   5.090   1.710  10.150
 7598W        W 8569   2.530   9.570   0.630
 7599W        W 8570   6.110   5.230  13.920
 7600W        W 8571   7.860   3.190   7.340
 7601W        W 8572   0.590  13.470  11.140
 7602W        W 8573   3.850  12.120  13.870
 7603W        W 8574  10.690   3.160   4.090
 7604W        W 8575   4.880   3.810   3.350
 7605W        W 8576   1.630   8.440   1.790
 7606W        W 8577   4.160   8.150   9.190
 7607W        W 8578   8.570   2.250   6.900
 7608W        W 8579   9.730   0.640   4.500
 7609W        W 8580   6.290   7.580   8.960
 7610W        W 8581   4.150  12.530  13.900
 7611W        W 8582   6.200   2.030  13.290
 7612W        W 8583   8.540   3.050  10.850
 7613W        W 8584   4.570   9.530   8.780
 7614W        W 8585   1.040  12.010   9.230
 7615W        W 8586   0.160   1.680   9.850
 7616W        W 8587   2.950  10.940   6.010
 7617W        W 8588   6.860   8.530   8.320
 7618W        W 8589   4.710   0.610   4.120
 7619W        W 8590  12.820   2.750  11.350
 7620W        W 8591   1.270   4.760   9.000
 7621W        W 8592   1.110   0.620  10.450
 7622W        W 8593   0.600   6.350  12.920
 7623W        W 8594   2.530   6.970   4.720
 7624W        W 8595   0.090  12.500  13.460
 7625W        W 8596   8.800   7.420  10.770
 7626W        W 8597  13.560   8.910   7.170
 7627W        W 8598   1.810  13.880   3.150
 7628W        W 8599   1.180   3.380   5.020
 7629W        W 8600   6.270   9.930  13.470
 7630W        W 8601   1.630  10.010  13.190
 7631W        W 8602   6.790   5.540  13.100
 7632W        W 8603   1.760  10.680   9.150
 7633W        W 8604   9.510  11.770   5.990
 7634W        W 8605   0.030  12.480   2.660
 7635W        W 8606   8.540   0.090   3.150
 7636W        W 8607   7.300   5.560  12.780
 7637W        W 8608   1.610   0.020   4.200
 7638W        W 8609   8.220   9.480   2.770
 7639W        W 8610  10.560  11.530   4.930
 7640W        W 8611   3.750   2.470  13.350
 7641W        W 8612   2.410   4.510   1.110
 7642W        W 8613  12.260   0.010   9.870
 7643W        W 8614   0.120  12.790   3.780
 7644W        W 8615  12.050  10.080   6.960
 7645W        W 8616  11.650   6.800   8.060
 7646W        W 8617  13.550   2.820   0.570
 7647W        W 8618  11.730   1.960   0.580
 7648W        W 8619   4.930  10.370   9.070
 7649W        W 8620   7.020  10.210  12.370
 7650W        W 8621   0.310   5.900   9.500
 7651W        W 8622  12.500  11.720   4.340
 7652W        W 8623   7.450   2.170  11.050
 7653W        W 8624   4.600   2.800   4.480
 7654W        W 8625   9.990  13.290   9.110
 7655W        W 8626  13.470   0.110  11.990
 7656W        W 8627   6.680   0.500   3.420
 7657W        W 8628   4.430   5.400   1.890
 7658W        W 8629   6.060   5.380   1.590
 7659W        W 8630   8.830   1.720   9.590
 7660W        W 8631   3.760  13.770   7.070
 7661W        W 8632   7.030   0.470  11.670
 7662W        W 8633   9.580   8.760   1.150
 7663W        W 8634   0.550  13.860   8.500
 7664W        W 8635  13.440   8.910   3.200
 7665W        W 8636  11.190   8.690  12.350
 7666W        W 8637  10.880  11.540   6.530
 7667W        W 8638   9.450  12.690  12.260
 7668W        W 8639  12.260  12.730   8.590
 7669W        W 8640  10.170   3.020   5.200
 7670W        W 8641   8.330   8.380   7.870
 7671W        W 8642  13.500   6.890  12.270
 7672W        W 8643   3.860   8.480  10.950
 7673W        W 8644   0.290  12.070   8.660
 7674W        W 8645   2.610   0.700  12.440
 7675W        W 8646  10.130   2.550   5.490
 7676W        W 8647  10.740   6.560   0.790
 7677W        W 8648   9.590  13.150  10.610
 7678W        W 8649   0.930   5.910   5.680
 7679W        W 8650  12.190   3.160   9.450
 7680W        W 8651   6.140   3.210   8.880
 7681W        W 8652   1.100  10.820  12.330
 7682W        W 8653   4.990  10.870   0.230
 7683W        W 8654   6.610  13.670   1.280
 7684W        W 8655  11.580   6.470   8.620
 7685W        W 8656  11.910  10.490  11.530
 7686W        W 8657   4.100   7.450  12.200
 7687W        W 8658   5.790   2.970   4.190
 7688W        W 8659  11.840   0.340   8.860
 7689W        W 8660   3.990  13.460   7.360
 7690W        W 8661   8.570   6.770   7.050
 7691W        W 8662   2.590   7.830   7.870
 7692W        W 8663   1.300   9.100   6.350
 7693W        W 8664  13.070   4.310   8.790
 7694W        W 8665   5.740   9.860  11.860
 7695W        W 8666   5.960   9.690   0.870
 7696W        W 8667   1.630  10.660   9.690
 7697W        W 8668   2.660   6.470   1.710
 7698W        W 8669  13.600  10.920   0.540
 7699W        W 8670   0.050   8.150   2.750
 7700W        W 8671  10.300   7.430   9.740
 7701W        W 8672   4.860   5.750   7.180
 7702W        W 8673  10.150   9.630   1.320
 7703W        W 8674   5.000   9.080  13.130
 7704W        W 8675   2.710  11.100  13.560
 7705W        W 8676  11.180  11.120   5.740
 7706W        W 8677   6.730   0.210   6.320
 7707W        W 8678   1.040   9.270   5.890
 7708W        W 8679   2.990  11.830   5.210
 7709W        W 8680  12.700   3.600   2.660
 7710W        W 8681   3.720   6.200   9.870
 7711W        W 8682   3.420   8.390  11.180
 7712W        W 8683   1.410   7.880  10.710
 7713W        W 8684  11.280   4.890   4.770
 7714W        W 8685   6.580   7.950  11.080
 7715W        W 8686   4.550   4.740   0.110
 7716W        W 8687   8.020   4.250   1.400
 7717W        W 8688   9.280   8.720   4.910
 7718W        W 8689   2.530   5.370   2.710
 7719W        W 8690   3.840   4.740   2.420
 7720W        W 8691   7.440  11.470   9.290
 7721W        W 8692   5.960   9.930  12.690
 7722W        W 8693   3.680   6.730   2.710
 7723W        W 8694  12.910   7.290  13.820
 7724W        W 8695  12.750   5.980   3.860
 7725W        W 8696   1.070   5.280   2.740
 7726W        W 8697  12.480  10.760   1.130
 7727W        W 8698   6.880  10.140   1.290
 7728W        W 8699   4.060   4.070   6.250
 7729W        W 8700   7.350  11.160  10.410
 7730W        W 8701   9.200  12.290   2.040
 7731W        W 8702   1.710  13.850   6.000
 7732W        W 8703   0.940  10.310   2.110
 7733W        W 8704  10.950   1.090   7.100
 7734W        W 8705   0.870   6.810   9.730
 7735W        W 8706   2.130   6.360   0.980
 7736W        W 8707  10.830   5.610   7.720
 7737W        W 8708   0.640  13.030   4.450
 7738W        W 8709   6.520   7.150   1.650
 7739W        W 8710  13.140   5.880   7.910
 7740W        W 8711   3.880   4.060   4.530
 7741W        W 8712   3.410   9.320  10.110
 7742W        W 8713   4.740   0.180   4.440
 7743W        W 8714   1.530   8.080  11.230
 7744W        W 8715   6.360  11.340   9.540
 7745W        W 8716   2.480   9.620  10.740
 7746W        W 8717  11.570  11.130  13.050
 7747W        W 8718   7.200   4.720   8.040
 7748W        W 8719   3.290   1.030   8.460
 7749W        W 8720  13.880   3.840   7.150
 7750W        W 8721   5.200   3.470   6.260
 7751W        W 8722   5.990   3.420   9.520
 7752W        W 8723   7.840  12.440  11.900
 7753W        W 8724   7.710   0.440   8.130
 7754W        W 8725   6.610  11.920  11.600
 7755W        W 8726   6.760   1.520   3.500
 7756W        W 8727   5.380   1.930   0.790
 7757W        W 8728   1.440   7.320   1.620
 7758W        W 8729   4.760   0.140   8.400
 7759W        W 8730   1.640   4.750   4.640
 7760W        W 8731   9.590   4.040  10.750
 7761W        W 8732   0.570   2.790   0.800
 7762W        W 8733  10.990   3.950   3.520
 7763W        W 8734   0.010  12.920  11.680
 7764W        W 8735  10.750   0.370   4.810
 7765W        W 8736   2.830   1.050   3.730
 7766W        W 8737   1.700   1.560   2.800
 7767W        W 8738  10.380   9.490   3.400
 7768W        W 8739   4.640  10.040  13.350
 7769W        W 8740  10.460  12.930   7.960
 7770W        W 8741  11.600   9.040   0.090
 7771W        W 8742   5.670   5.950  10.960
 7772W        W 8743   5.420  13.290  11.390
 7773W        W 8744   9.830   7.290   6.440
 7774W        W 8745  11.700   9.090   5.010
 7775W        W 8746  10.130   6.840   4.050
 7776W        W 8747   6.980  13.040   2.440
 7777W        W 8748   4.230  10.210   5.590
 7778W        W 8749   5.370   2.120   6.150
 7779W        W 8750  13.820   8.280   5.630
 7780W        W 8751   2.200   3.210   8.610
 7781W        W 8752  11.760   4.200   6.990
 7782W        W 8753   3.650  12.110   1.600
 7783W        W 8754   5.910  12.310   4.800
 7784W        W 8755  12.980  11.120   6.030
 7785W        W 8756   8.970  10.060   7.820
 7786W        W 8757  10.970   7.370  11.410
 7787W        W 8758   6.010   1.410  11.470
 7788W        W 8759  10.720   9.910   7.930
 7789W        W 8760   6.570   3.790  13.260
 7790W        W 8761   8.110  12.830   9.220
 7791W        W 8762   6.150  11.410  12.120
 7792W        W 8763  10.850   5.960   6.280
 7793W        W 8764   9.510   4.610   6.720
 7794W        W 8765   7.680  13.870   9.800
 7795W        W 8766  11.220   5.070   7.980
 7796W        W 8767   6.760   4.930   8.050
 7797W        W 8768   1.960   5.770   4.870
 7798W        W 8769   9.430  12.870   6.150
 7799W        W 8770   3.210  12.830  12.640
 7800W        W 8771   5.960   7.670   5.710
 7801W        W 8772   1.730   2.560  10.110
 7802W        W 8773  10.690  12.170   9.770
 7803W        W 8774  12.930   1.790   4.230
 7804W        W 8775   1.960  10.440  13.080
 7805W        W 8776   6.500  10.840   1.010
 7806W        W 8777  10.810   1.310  13.600
 7807W        W 8778  12.500  13.800  11.790
 7808W        W 8779   7.780   7.610  12.180
 7809W        W 8780   5.690  10.370   4.790
 7810W        W 8781   2.530   7.130   9.480
 7811W        W 8782   6.860  12.240   5.550
 7812W        W 8783   3.720   2.440   3.770
 7813W        W 8784   7.540  13.530  10.300
 7814W        W 8785   1.950   3.720  13.330
 7815W        W 8786   5.360   9.660  10.120
 7816W        W 8787   2.640  13.580   0.050
 7817W        W 8788   9.790   0.480   2.710
 7818W        W 8789   0.470   4.650  11.800
 7819W        W 8790  11.760   8.880  11.300
 7820W        W 8791  10.810  10.480   9.220
 7821W        W 8792   5.540   9.340   1.760
 7822W        W 8793   4.070   9.340   1.700
 7823W        W 8794   5.300   9.150  11.230
 7824W        W 8795  11.220   0.860   1.750
 7825W        W 8796   5.110  13.380   4.270
 7826W        W 8797  11.820   5.270   6.250
 7827W        W 8798   5.370   1.910  11.120
 7828W        W 8799   1.750   2.130  12.290
 7829W        W 8800  12.000   3.880   3.440
 7830W        W 8801   7.250   3.970   7.180
 7831W        W 8802   9.420   7.090   4.540
 7832W        W 8803   4.460   2.250   2.660
 7833W        W 8804   6.750   5.270  12.620
 7834W        W 8805   8.830   2.940  11.740
 7835W        W 8806   1.450   8.750   3.500
 7836W        W 8807   6.930   4.030  10.640
 7837W        W 8808   2.200   3.980  11.130
 7838W        W 8809   7.560   3.360   9.600
 7839W        W 8810   0.050   3.240  10.490
 7840W        W 8811  13.620   6.180  12.370
 7841W        W 8812  13.430   4.980  13.790
 7842W        W 8813   1.880   4.610   6.780
 7843W        W 8814   8.020   9.040   1.350
 7844W        W 8815  11.450   8.610   5.040
 7845W        W 8816  10.540   0.690   2.240
 7846W        W 8817   6.320   8.780   4.970
 7847W        W 8818   1.660   3.760  12.920
 7848W        W 8819   1.170   0.810   1.770
 7849W        W 8820   2.760  10.760   8.390
 7850W        W 8821   0.470  11.000   8.490
 7851W        W 8822   9.600  11.980   2.110
 7852W        W 8823   7.620   7.210   0.990
 7853W        W 8824   2.210  13.100   4.490
 7854W        W 8825   9.850   6.060  11.470
 7855W        W 8826  10.000   6.600   1.520
 7856W        W 8827   7.060  13.000   2.950
 7857W        W 8828   0.500   9.500   0.480
 7858W        W 8829  11.000   8.450   2.760
 7859W        W 8830   8.910  13.660   8.650
 7860W        W 8831  10.940  10.620   6.010
 7861W        W 8832  13.250   2.480   7.740
 7862W        W 8833  10.310   7.610   2.340
 7863W        W 8834   1.100   5.850  10.010
 7864W        W 8835  12.450  13.520   7.700
 7865W        W 8836   6.160  12.450   6.090
 7866W        W 8837  11.170  10.600   4.990
 7867W        W 8838   8.560   4.800   7.840
 7868W        W 8839  11.970   1.240   4.890
 7869W        W 8840  10.730   0.870   7.970
 7870W        W 8841  12.970   5.200   7.190
 7871W        W 8842   3.050  13.470   1.600
 7872W        W 8843   3.250   7.710   9.520
 7873W        W 8844   5.740   2.140  13.390
 7874W        W 8845   3.480   5.280   7.940
 7875W        W 8846   7.620  13.520   3.860
 7876W        W 8847  10.690   4.500   3.440
 7877W        W 8848  10.360  10.270   5.080
 7878W        W 8849  10.620   2.550   5.280
 7879W        W 8850   2.430  13.870   7.390
 7880W        W 8851   8.010  13.650  11.230
 7881W        W 8852  10.100   5.340   5.630
 7882W        W 8853   6.730   6.830  12.810
 7883W        W 8854  12.880   2.610   8.040
 7884W        W 8855   5.510   6.610   8.870
 7885W        W 8856   9.140   8.180   5.810
 7886W        W 8857   9.510   8.500   3.930
 7887W        W 8858   1.870   7.000   8.870
 7888W        W 8859   0.280   7.060   5.420
 7889W        W 8860   0.110   7.250   9.400
 7890W        W 8861  12.490   9.480   8.460
 7891W        W 8862   4.980   0.220  10.870
 7892W        W 8863   4.380   4.350   8.250
 7893W        W 8864   9.440   5.770   1.640
 7894W        W 8865   1.650   6.980   0.050
 7895W        W 8866  11.740   5.140   1.250
 7896W        W 8867  10.490   5.740  11.180
 7897W        W 8868   4.660   3.550  11.390
 7898W        W 8869  10.660  13.850   8.810
 7899W        W 8870   2.910  11.600   7.850
 7900W        W 8871   0.090   3.090   0.740
 7901W        W 8872   8.540   5.260  10.040
 7902W        W 8873  13.830  11.180   7.810
 7903W        W 8874   2.100  10.950   1.760
 7904W        W 8875  11.070  10.050   4.380
 7905W        W 8876  13.150   4.710  13.170
 7906W        W 8877  13.710   8.020  13.150
 7907W        W 8878  10.670   4.970   3.410
 7908W        W 8879   3.460   7.890   2.550
 7909W        W 8880   0.560  11.010   7.230
 7910W        W 8881   2.630  10.060  12.310
 7911W        W 8882   6.920  11.640   4.080
 7912W        W 8883   5.130   7.940   0.840
 7913W        W 8884  12.050   7.040   6.640
 7914W        W 8885   1.640   5.860  10.880
 7915W        W 8886   2.400   6.910   8.150
 7916W        W 8887   7.050   5.440  10.570
[truncated: 614,912 more chars]
