# Supplementary material for: Cryptochrome magnetoreception: Time course of photoactivation from non-equilibrium coarse-grained molecular dynamics
Source: Comput Struct Biotechnol J. 2024 Nov 10;26:58–69. doi: 10.1016/j.csbj.2024.11.001 (PMC11725172; doi:10.1016/j.csbj.2024.11.001)
Supplement: Supplementary file 2 — Analysis codes and cg-MD simulation inputs (including initial molecular structures, parameters and topology files) and outputs (final molecular structures) of the 20 replicas. [file mmc2.zip › cg-md/07/production.gro]

Title of the system in water
22551
    1MET     BB    1  13.065   1.690   8.605  0.3219 -0.1159 -0.1433
    1MET    SC1    2  12.804   1.681   8.307  0.1436 -0.1296 -0.1911
    2PRO     BB    3  13.321   1.575   8.492  0.0845  0.0894  0.3258
    2PRO    SC1    4  13.474   1.464   8.736 -0.0738  0.2789  0.1801
    3HIS     BB    5  13.481   1.534   8.259  0.0660  0.1243  0.1484
    3HIS    SC1    6  13.402   1.253   8.108  0.0675 -0.0934  0.1149
    3HIS    SC2    7  13.387   0.991   8.045  0.0386 -0.0268 -0.1657
    3HIS    SC3    8  13.547   1.155   7.902 -0.0771  0.1421 -0.1048
    4ARG     BB    9  13.778   1.499   8.275 -0.1271 -0.2203 -0.0276
    4ARG    SC1   10  13.904   1.760   8.434  0.0942 -0.0512 -0.1009
    4ARG    SC2   11  13.691   1.951   8.626 -0.2510 -0.3420 -0.4245
    4ARG    SCP   12  13.650   2.025   8.697  0.5572 -0.0291 -0.1775
    5THR     BB   13  13.982   1.521   7.957 -0.1134 -0.0455 -0.1841
    5THR    SC1   14  13.905   1.427   7.744 -0.2826  0.2934  0.1800
    5THR    SCP   15  13.922   1.566   7.744  0.1153 -0.2854  0.4878
    5THR    SCN   16  13.888   1.288   7.743  0.0311 -0.2766  0.1986
    6ILE     BB   17  14.371   1.478   7.889 -0.2524  0.4708  0.0531
    6ILE    SC1   18  14.440   1.587   8.171  0.0440  0.1271  0.1211
    7HIS     BB   19  14.575   1.575   7.606 -0.1699  0.1670 -0.0015
    7HIS    SC1   20  14.750   1.466   7.390  0.2558  0.0365  0.1033
    7HIS    SC2   21  15.003   1.394   7.326  0.1742  0.0473 -0.2496
    7HIS    SC3   22  14.793   1.274   7.204 -0.0066 -0.1856  0.2640
    8LEU     BB   23  14.971   1.632   7.749  0.1185 -0.0114  0.1413
    8LEU    SC1   24  14.920   1.543   8.050 -0.2405 -0.0069 -0.2680
    9PHE     BB   25  15.149   1.814   7.511  0.2480 -0.1162  0.1408
    9PHE    SC1   26  14.970   1.898   7.310 -0.1061  0.1054 -0.0034
    9PHE    SC2   27  14.928   2.014   7.069 -0.2219 -0.1387 -0.1047
    9PHE    SC3   28  14.719   1.922   7.213 -0.1423 -0.1109  0.0304
   10ARG     BB   29  15.390   1.660   7.413  0.3496  0.2591 -0.0618
   10ARG    SC1   30  15.694   1.658   7.498  0.0320  0.1217  0.2727
   10ARG    SC2   31  15.880   1.353   7.470  0.2026  0.1346  0.1544
   10ARG    SCP   32  15.803   1.320   7.400  0.1923  0.0687  0.1961
   11LYS     BB   33  15.446   1.673   7.098 -0.0554 -0.1509  0.0814
   11LYS    SC1   34  15.664   1.426   7.012  0.1056 -0.2653  0.1648
   11LYS    SC2   35  15.823   1.376   6.827 -0.0254  0.1512 -0.1079
   11LYS    SCP   36  15.870   1.418   6.917 -0.2419  0.1370  0.0196
   12GLY     BB   37  15.339   1.837   6.886  0.0068 -0.0447 -0.1091
   13LEU     BB   38  15.241   2.093   6.709  0.0318 -0.0881 -0.3231
   13LEU    SC1   39  15.526   2.249   6.849 -0.3605  0.1820 -0.0006
   14ARG     BB   40  14.974   2.162   6.583  0.0778  0.0780 -0.1075
   14ARG    SC1   41  14.964   2.433   6.434 -0.3795  0.1309  0.0316
   14ARG    SC2   42  14.847   2.667   6.386  0.0131 -0.1353 -0.1111
   14ARG    SCP   43  14.899   2.604   6.312 -0.1502 -0.1470 -0.2213
   15LEU     BB   44  14.745   1.950   6.482  0.2012 -0.1304 -0.1418
   15LEU    SC1   45  14.461   2.159   6.463 -0.2418  0.2093  0.0973
   16HIS     BB   46  14.679   1.820   6.222 -0.1450  0.2680  0.1220
   16HIS    SC1   47  14.890   1.940   6.020 -0.0899  0.1066 -0.3212
   16HIS    SC2   48  15.103   2.083   6.104  0.1380 -0.4028  0.0186
   16HIS    SC3   49  15.072   2.028   5.841  0.2149 -0.0142 -0.0789
   17ASP     BB   50  14.703   1.467   6.320 -0.0727 -0.1962 -0.2548
   17ASP    SC1   51  14.705   1.250   6.122  0.2296 -0.2457 -0.1013
   17ASP    SCN   52  14.716   1.153   6.071  0.2855 -0.1271 -0.3314
   18ASN     BB   53  14.736   1.414   6.621 -0.0362 -0.3412 -0.1502
   18ASN    SC1   54  14.837   1.585   6.839  0.0213  0.0160  0.1599
   18ASN    SCP   55  14.723   1.657   6.802  0.0233  0.0826  0.0495
   18ASN    SCN   56  14.951   1.512   6.876  0.1201  0.2254  0.0375
   19PRO     BB   57  14.790   1.104   6.698  0.0682  0.1207  0.0237
   19PRO    SC1   58  14.694   0.937   6.503  0.0058  0.0607  0.0187
   20THR     BB   59  14.464   1.089   6.923  0.2711  0.0445 -0.0197
   20THR    SC1   60  14.436   0.874   7.054  0.0803 -0.0341 -0.1069
   20THR    SCP   61  14.458   0.790   7.164 -0.3102 -0.1190  0.1575
   20THR    SCN   62  14.413   0.958   6.944  0.2149 -0.2103 -0.0332
   21LEU     BB   63  14.346   1.399   6.943 -0.0924 -0.2229 -0.0497
   21LEU    SC1   64  14.073   1.455   6.798  0.0498 -0.1068  0.0299
   22LEU     BB   65  14.394   1.622   7.087  0.1113  0.1238 -0.0213
   22LEU    SC1   66  14.382   1.885   6.900  0.0056 -0.2001  0.0104
   23ALA     BB   67  14.137   1.658   7.318 -0.1896  0.0507 -0.1971
   24ALA     BB   68  13.939   1.479   7.259  0.2895  0.1612  0.2317
   25LEU     BB   69  13.794   1.200   7.265 -0.2025  0.1745 -0.4444
   25LEU    SC1   70  14.038   1.040   7.147 -0.0125  0.0464 -0.0065
   26GLU     BB   71  13.539   1.240   7.359 -0.3433 -0.1297 -0.1076
   26GLU    SC1   72  13.509   0.819   7.484  0.4384 -0.2632 -0.0109
   26GLU    SCN   73  13.468   0.750   7.559  0.2412  0.3303  0.5122
   27SER     BB   74  13.271   1.261   7.499 -0.0036 -0.0062  0.1131
   27SER    SC1   75  13.108   1.054   7.514 -0.1747 -0.0635 -0.0996
   27SER    SCP   76  13.039   0.969   7.427 -0.1708  0.0973  0.5506
   27SER    SCN   77  13.177   1.138   7.602 -0.2025  0.6920  0.0370
   28SER     BB   78  13.197   1.486   7.780 -0.0158  0.1111  0.2514
   28SER    SC1   79  12.992   1.398   7.861 -0.2049  0.0998 -0.0043
   28SER    SCP   80  12.901   1.502   7.883 -0.0531  0.1008 -0.0607
   28SER    SCN   81  13.084   1.294   7.840 -0.5091 -0.2801 -0.2521
   29GLU     BB   82  13.451   1.648   7.785  0.4366  0.0360 -0.0776
   29GLU    SC1   83  13.564   1.740   7.411  0.1512  0.0051 -0.0200
   29GLU    SCN   84  13.578   1.847   7.433 -0.1339  0.0947 -0.2106
   30THR     BB   85  13.668   1.906   7.867  0.0408  0.3118  0.1647
   30THR    SC1   86  13.681   1.971   8.094 -0.0537 -0.2550  0.2559
   30THR    SCP   87  13.585   2.068   8.127  0.0089 -0.0631  0.3098
   30THR    SCN   88  13.777   1.875   8.061  0.0394 -0.0120  0.2474
   31ILE     BB   89  13.920   1.985   7.718 -0.4765 -0.0171 -0.1350
   31ILE    SC1   90  13.988   2.287   7.695 -0.2624 -0.0699 -0.2244
   32TYR     BB   91  14.268   1.934   7.825  0.1371 -0.2379 -0.0019
   32TYR    SC1   92  14.242   2.037   8.070  0.0597  0.0967 -0.2187
   32TYR    SC2   93  14.307   2.041   8.332 -0.4599 -0.3132 -0.0654
   32TYR    SC3   94  14.108   2.198   8.241 -0.0511  0.0917 -0.2998
   33PRO     BB   95  14.410   2.051   7.600  0.0869  0.1879 -0.0228
   33PRO    SC1   96  14.248   2.115   7.335  0.0602  0.1679 -0.0896
   34VAL     BB   97  14.825   2.108   7.709 -0.2395  0.1399  0.1025
   34VAL    SC1   98  14.725   2.033   7.943 -0.1678 -0.0626  0.0702
   35TYR     BB   99  15.081   2.336   7.728 -0.2477  0.0537  0.0140
   35TYR    SC1  100  15.190   2.335   7.454  0.1335  0.3169  0.1277
   35TYR    SC2  101  15.427   2.414   7.353  0.0167  0.2101 -0.2456
   35TYR    SC3  102  15.301   2.199   7.250 -0.1935  0.2001  0.0204
   36VAL     BB  103  15.400   2.285   7.872  0.2049  0.2347 -0.2844
   36VAL    SC1  104  15.461   2.064   7.739 -0.0425  0.2671 -0.4590
   37LEU     BB  105  15.623   2.424   8.028  0.0896 -0.0381  0.0386
   37LEU    SC1  106  15.682   2.613   7.756  0.1932 -0.3334  0.0615
   38ASP     BB  107  15.948   2.516   8.141 -0.3613 -0.2101 -0.0140
   38ASP    SC1  108  16.011   2.724   8.361 -0.1215 -0.1360 -0.2388
   38ASP    SCN  109  16.019   2.614   8.357  0.2657 -0.1424  0.0900
   39ARG     BB  110  16.235   2.396   8.022  0.3400 -0.2238  0.1136
   39ARG    SC1  111  16.482   2.631   8.080 -0.1018  0.2482 -0.3678
   39ARG    SC2  112  16.400   2.959   8.186 -0.3539 -0.0519 -0.0636
   39ARG    SCP  113  16.304   2.948   8.239 -0.1945 -0.2301  0.2070
   40ARG     BB  114  16.217   2.086   8.082 -0.0251 -0.1388 -0.0274
   40ARG    SC1  115  16.211   2.138   8.418  0.2284 -0.1348 -0.0605
   40ARG    SC2  116  16.018   2.310   8.597  0.0543 -0.3210 -0.0705
   40ARG    SCP  117  15.937   2.362   8.542  0.1335 -0.2582 -0.1300
   41PHE     BB  118  16.045   1.948   7.907  0.0217 -0.1596  0.1440
   41PHE    SC1  119  15.796   1.861   8.097  0.0058  0.0669  0.1650
   41PHE    SC2  120  15.693   1.985   8.313 -0.0569 -0.2974  0.3530
   41PHE    SC3  121  15.673   1.717   8.289  0.0164 -0.2722 -0.0725
   42LEU     BB  122  16.162   2.044   7.595  0.1475  0.1629 -0.0130
   42LEU    SC1  123  16.024   2.325   7.533  0.2663 -0.4477  0.0745
   43ALA     BB  124  16.386   1.878   7.516 -0.0570  0.1397 -0.3392
   44SER     BB  125  16.393   1.587   7.762  0.0118 -0.0334 -0.0937
   44SER    SC1  126  16.171   1.505   7.849  0.3335  0.0056  0.5747
   44SER    SCP  127  16.266   1.444   7.767  0.4138  0.2265  0.1487
   44SER    SCN  128  16.075   1.566   7.931  0.3424  0.3176 -0.0007
   45ALA     BB  129  16.578   1.692   8.029  0.1512 -0.3241 -0.0761
   46MET     BB  130  16.726   1.993   7.952 -0.2091  0.0692  0.1006
   46MET    SC1  131  16.717   2.232   8.328 -0.1090  0.2090 -0.0708
   47HIS     BB  132  16.865   2.019   7.669 -0.1547  0.2496  0.1774
   47HIS    SC1  133  16.897   1.714   7.620  0.0300 -0.0582 -0.2142
   47HIS    SC2  134  16.917   1.466   7.725 -0.1712  0.0468  0.0868
   47HIS    SC3  135  16.815   1.500   7.477  0.0192 -0.1820 -0.0265
   48ILE     BB  136  16.977   2.376   7.620  0.1292  0.0434 -0.1927
   48ILE    SC1  137  16.957   2.514   7.897  0.2400  0.1883 -0.2558
   49GLY     BB  138  16.999   2.606   7.444  0.1001  0.0425 -0.1272
   50ALA     BB  139  17.057   2.784   7.195  0.1105 -0.3104 -0.1957
   51LEU     BB  140  16.862   2.671   6.892 -0.0070  0.0043  0.0140
   51LEU    SC1  141  16.967   2.533   6.637 -0.0525 -0.3318 -0.3546
   52ARG     BB  142  16.606   2.612   7.110  0.0191  0.0772 -0.0826
   52ARG    SC1  143  16.345   2.426   7.122 -0.0616 -0.0341 -0.0698
   52ARG    SC2  144  16.289   2.123   7.057 -0.2463  0.8633  0.1843
   52ARG    SCP  145  16.394   2.145   7.083  0.0768 -0.1274  0.1134
   53TRP     BB  146  16.570   2.904   7.229  0.0039 -0.2700 -0.0386
   53TRP    SC1  147  16.282   2.868   7.366  0.1005  0.1653 -0.1544
   53TRP    SC2  148  16.072   2.796   7.520  0.0006  0.1906 -0.2766
   53TRP    SC3  149  16.283   2.923   7.630 -0.0057  0.0812 -0.1356
   53TRP    SC4  150  16.086   2.828   7.788  0.0151 -0.1324 -0.2354
   54HIS     BB  151  16.438   3.049   6.931  0.0586 -0.0796  0.0336
   54HIS    SC1  152  16.658   3.082   6.688 -0.0833  0.2472 -0.0334
   54HIS    SC2  153  16.838   3.016   6.498  0.0223 -0.1206  0.1839
   54HIS    SC3  154  16.576   2.964   6.459 -0.0050  0.1394 -0.0065
   55PHE     BB  155  16.256   2.857   6.846 -0.0493 -0.0170  0.1229
   55PHE    SC1  156  16.355   2.628   6.691  0.4195 -0.0333 -0.0023
   55PHE    SC2  157  16.432   2.372   6.652  0.2031 -0.0901 -0.0675
   55PHE    SC3  158  16.369   2.528   6.441 -0.1142 -0.1272 -0.0061
   56LEU     BB  159  15.978   2.842   7.008  0.0838  0.0459 -0.2616
   56LEU    SC1  160  15.832   2.576   7.146 -0.1112  0.0578 -0.2953
   57LEU     BB  161  15.892   3.135   6.992  0.1100  0.0894 -0.1912
   57LEU    SC1  162  15.819   3.280   7.289 -0.1728 -0.0287 -0.1183
   58GLN     BB  163  15.709   3.067   6.653  0.1783 -0.1747 -0.3527
   58GLN    SC1  164  16.036   3.001   6.468  0.0908  0.2995  0.1014
   58GLN    SCP  165  16.125   3.090   6.408 -0.3700  0.1479 -0.0299
   58GLN    SCN  166  15.947   2.911   6.528 -0.1290 -0.1031 -0.0361
   59SER     BB  167  15.574   2.719   6.737  0.2506  0.1371  0.1800
   59SER    SC1  168  15.435   2.619   6.595  0.0593  0.3393  0.0160
   59SER    SCP  169  15.419   2.656   6.730  0.0856  0.1437 -0.0005
   59SER    SCN  170  15.451   2.582   6.461 -0.0667  0.3338 -0.0735
   60LEU     BB  171  15.406   2.866   7.057  0.0069 -0.1637  0.3888
   60LEU    SC1  172  15.540   2.867   7.363  0.0557  0.2229 -0.2304
   61GLU     BB  173  15.298   3.110   6.955 -0.0392  0.0341  0.1462
   61GLU    SC1  174  14.976   3.217   7.132 -0.0059  0.1696 -0.0739
   61GLU    SCN  175  14.962   3.166   7.228 -0.0701  0.2450 -0.0423
   62ASPP    BB  176  15.144   2.995   6.647  0.1657 -0.2231 -0.1224
   62ASPP   SC1  177  15.289   3.021   6.379  0.1961  0.1968 -0.1760
   63LEU     BB  178  14.988   2.785   6.820 -0.1354  0.1153 -0.0198
   63LEU    SC1  179  15.116   2.518   6.942  0.1666 -0.1990 -0.2690
   64HIS     BB  180  14.704   2.865   6.929  0.0232  0.0216  0.1941
   64HIS    SC1  181  14.593   2.583   6.901 -0.0577  0.0520 -0.1870
   64HIS    SC2  182  14.636   2.317   6.885 -0.0328  0.0392  0.0607
   64HIS    SC3  183  14.388   2.416   6.846 -0.0376 -0.0168 -0.0555
   65LYS     BB  184  14.549   3.031   6.649 -0.1353  0.3212 -0.1392
   65LYS    SC1  185  14.642   3.332   6.665  0.2663 -0.0726  0.1009
   65LYS    SC2  186  14.643   3.576   6.699  0.1694 -0.4312 -0.3952
   65LYS    SCP  187  14.736   3.536   6.743  0.2231  0.0344 -0.0056
   66ASN     BB  188  14.335   2.884   6.567  0.0546  0.0717  0.3905
   66ASN    SC1  189  14.362   2.637   6.409 -0.1045  0.0339  0.1512
   66ASN    SCP  190  14.286   2.521   6.392  0.0969 -0.1622 -0.0128
   66ASN    SCN  191  14.437   2.754   6.427 -0.1767  0.0180 -0.0019
   67LEU     BB  192  14.070   2.894   6.794  0.0605  0.0408  0.1362
   67LEU    SC1  193  14.110   3.207   6.829  0.0002  0.0965 -0.0667
   68SER     BB  194  13.767   2.846   6.722  0.1483 -0.1281 -0.3631
   68SER    SC1  195  13.520   2.912   6.764 -0.0131  0.2173 -0.2692
   68SER    SCP  196  13.475   2.903   6.897 -0.4217 -0.0786  0.0267
   68SER    SCN  197  13.566   2.922   6.632 -0.3056 -0.1413  0.0614
   69ARG     BB  198  13.837   2.624   6.447  0.4076  0.1625  0.0251
   69ARG    SC1  199  13.641   2.713   6.276 -0.0155  0.0462 -0.0410
   69ARG    SC2  200  13.470   2.949   6.248  0.2195 -0.2253 -0.1447
   69ARG    SCP  201  13.464   2.865   6.318  0.3299 -0.3660 -0.2971
   70LEU     BB  202  13.930   2.377   6.585  0.0748  0.3449 -0.1765
   70LEU    SC1  203  13.969   2.156   6.328  0.1950 -0.2981  0.0429
   71GLY     BB  204  13.905   2.408   6.914 -0.0387  0.0032 -0.0056
   72ALA     BB  205  13.995   2.600   7.068 -0.1774  0.1991  0.0707
   73ARG     BB  206  14.314   2.723   7.275  0.1837  0.2732  0.0651
   73ARG    SC1  207  14.188   2.979   7.308 -0.0105  0.2527 -0.1227
   73ARG    SC2  208  14.257   3.127   7.594  0.3378 -0.2868  0.3620
   73ARG    SCP  209  14.246   3.193   7.681  0.1356 -0.2961  0.3481
   74LEU     BB  210  14.518   2.628   7.471  0.0015 -0.0488  0.3991
   74LEU    SC1  211  14.669   2.385   7.331 -0.0872 -0.3547 -0.1734
   75LEU     BB  212  14.621   2.530   7.760 -0.0747 -0.0040 -0.4787
   75LEU    SC1  213  14.342   2.535   7.901 -0.1735  0.0649  0.0082
   76VAL     BB  214  14.808   2.547   8.120 -0.3836 -0.0621 -0.0721
   76VAL    SC1  215  14.697   2.377   8.291 -0.1571 -0.0008  0.1415
   77ILE     BB  216  15.177   2.600   8.174  0.2272  0.0200 -0.1128
   77ILE    SC1  217  15.248   2.766   7.922  0.1197  0.4746  0.1428
   78GLN     BB  218  15.272   2.526   8.383  0.2282 -0.0239 -0.1085
   78GLN    SC1  219  14.981   2.420   8.656 -0.1159 -0.0530 -0.0833
   78GLN    SCP  220  14.936   2.383   8.783 -0.0136  0.4101 -0.2141
   78GLN    SCN  221  15.025   2.458   8.528 -0.0254  0.2473 -0.2671
   79GLY     BB  222  15.509   2.490   8.539 -0.1271  0.0300 -0.2462
   80GLU     BB  223  15.545   2.287   8.745 -0.4547  0.2664 -0.2141
   80GLU    SC1  224  15.766   2.436   9.030 -0.2067  0.0800  0.1563
   80GLU    SCN  225  15.692   2.411   9.107 -0.1845  0.1305  0.1953
   81TYR     BB  226  15.383   1.992   8.680  0.2487 -0.1023  0.0626
   81TYR    SC1  227  15.274   1.975   8.400  0.0998 -0.1030  0.0203
   81TYR    SC2  228  15.254   1.885   8.146  0.1153 -0.1864  0.0484
   81TYR    SC3  229  15.105   2.095   8.226 -0.0393 -0.2854  0.0258
   82GLU     BB  230  15.391   1.680   8.816  0.0624  0.0540 -0.0079
   82GLU    SC1  231  15.613   1.824   9.107 -0.3128  0.0703 -0.0552
   82GLU    SCN  232  15.601   1.763   9.017 -0.2545 -0.0089 -0.0103
   83SER     BB  233  15.068   1.583   8.828  0.3212 -0.0751  0.4757
   83SER    SC1  234  15.014   1.387   8.918 -0.3601  0.2215 -0.0569
   83SER    SCP  235  14.879   1.373   8.953  0.0438  0.0890  0.1272
   83SER    SCN  236  15.149   1.400   8.883  0.0494  0.0495  0.1334
   84VAL     BB  237  14.866   1.825   8.724  0.1799  0.1013 -0.0514
   84VAL    SC1  238  14.774   1.857   8.478 -0.2362 -0.2699  0.0425
   85LEU     BB  239  14.758   1.951   8.983  0.5120 -0.0332  0.1287
   85LEU    SC1  240  14.791   2.209   8.997 -0.1333 -0.3668  0.0185
   86ARG     BB  241  14.885   1.781   9.267 -0.0249  0.0627  0.1054
   86ARG    SC1  242  15.205   1.689   9.322 -0.2500  0.0728 -0.3526
   86ARG    SC2  243  15.314   1.366   9.292  0.1501 -0.2851  0.0590
   86ARG    SCP  244  15.209   1.348   9.265  0.1293 -0.3587  0.1784
   87ASP     BB  245  14.755   1.514   9.288  0.2595 -0.3385 -0.1563
   87ASP    SC1  246  14.864   1.248   9.365 -0.0781 -0.4972  0.4239
   87ASP    SCN  247  14.966   1.287   9.381 -0.0441 -0.4782  0.1995
   88HIS     BB  248  14.461   1.606   9.217  0.0985 -0.3298 -0.1214
   88HIS    SC1  249  14.395   1.697   8.929 -0.0002  0.0292 -0.0207
   88HIS    SC2  250  14.375   1.658   8.662 -0.0131 -0.0081 -0.0144
   88HIS    SC3  251  14.321   1.901   8.769  0.1550  0.0525 -0.0646
   89VAL     BB  252  14.231   1.632   9.387  0.4133  0.0031  0.2395
   89VAL    SC1  253  14.181   1.857   9.519 -0.2809  0.1899 -0.2828
   90GLN     BB  254  14.024   1.433   9.436 -0.0033  0.1560  0.0917
   90GLN    SC1  255  13.714   1.644   9.565  0.2952 -0.3843  0.1383
   90GLN    SCP  256  13.643   1.756   9.609  0.0086  0.4071  0.1899
   90GLN    SCN  257  13.785   1.531   9.522 -0.0090  0.3362  0.3410
   91LYS     BB  258  13.934   1.262   9.209  0.1220 -0.2477 -0.2624
   91LYS    SC1  259  13.598   1.294   9.207  0.1675 -0.1021  0.2388
   91LYS    SC2  260  13.371   1.379   9.306  0.1304 -0.3305 -0.5807
   91LYS    SCP  261  13.478   1.353   9.306  0.4424  0.2924  0.5340
   92TRP     BB  262  13.991   1.406   8.894  0.1383  0.1301 -0.2535
   92TRP    SC1  263  13.968   1.688   8.945 -0.1916  0.1000 -0.3839
   92TRP    SC2  264  13.959   1.923   9.078 -0.0037 -0.0046 -0.1812
   92TRP    SC3  265  13.748   1.755   9.087  0.0299 -0.0377  0.0395
   92TRP    SC4  266  13.738   1.992   9.215  0.1582 -0.0780  0.1270
   93ASN     BB  267  13.902   1.271   8.631 -0.2503 -0.2337  0.0795
   93ASN    SC1  268  14.186   1.258   8.471 -0.2243 -0.1117 -0.1342
   93ASN    SCP  269  14.105   1.204   8.572 -0.1840  0.6168  0.3678
   93ASN    SCN  270  14.266   1.312   8.370 -0.0264 -0.1689  0.0353
   94ILE     BB  271  13.687   1.086   8.437 -0.0102 -0.1950 -0.2051
   94ILE    SC1  272  13.420   0.965   8.535 -0.0908  0.0540 -0.1074
   95THR     BB  273  13.869   0.910   8.214  0.3145 -0.0770  0.0438
   95THR    SC1  274  13.746   0.675   8.236  0.0012 -0.0905  0.1333
   95THR    SCP  275  13.841   0.613   8.154 -0.3617 -0.0281  0.5469
   95THR    SCN  276  13.650   0.737   8.318 -0.0167  0.5503  0.5404
   96GLN     BB  277  14.058   1.038   8.070  0.1955  0.2414  0.3609
   96GLN    SC1  278  13.907   0.871   7.723  0.1871  0.3231  0.1110
   96GLN    SCP  279  13.787   0.806   7.692  0.0054 -0.0226 -0.0028
   96GLN    SCN  280  14.026   0.937   7.755 -0.0569  0.1584 -0.1366
   97VAL     BB  281  14.385   0.989   7.909 -0.0852  0.1381  0.1298
   97VAL    SC1  282  14.552   1.072   8.097  0.0144  0.2162  0.0084
   98THR     BB  283  14.525   1.088   7.620  0.1024 -0.2079  0.0715
   98THR    SC1  284  14.345   1.213   7.445 -0.1754  0.0784  0.1862
   98THR    SCP  285  14.297   1.082   7.458  0.1501  0.1279 -0.4143
   98THR    SCN  286  14.394   1.343   7.432 -0.0447  0.2303 -0.1472
   99LEU     BB  287  14.766   0.956   7.572  0.2757  0.2029 -0.3646
   99LEU    SC1  288  14.969   1.122   7.783  0.1019  0.1839 -0.0147
  100ASP     BB  289  15.038   0.873   7.357 -0.1607 -0.1294 -0.1868
  100ASP    SC1  290  14.932   0.846   7.104  0.0254  0.0279  0.2390
  100ASP    SCN  291  14.977   0.946   7.093 -0.0306  0.0966  0.5398
  101ALA     BB  292  15.230   0.750   7.589 -0.0280 -0.1261  0.1361
  102GLU     BB  293  15.508   0.871   7.603  0.2226  0.3077  0.4041
  102GLU    SC1  294  15.446   1.156   7.357  0.2749 -0.3612  0.1235
  102GLU    SCN  295  15.555   1.166   7.366  0.2799  0.2572 -0.1207
  103MET     BB  296  15.780   0.902   7.728  0.1089 -0.3206 -0.0501
  103MET    SC1  297  15.982   0.902   7.415 -0.0498 -0.0674 -0.0349
  104GLU     BB  298  15.921   0.723   7.954  0.0095  0.2328 -0.2035
  104GLU    SC1  299  15.993   0.348   8.024  0.1125  0.0680 -0.0986
  104GLU    SCN  300  16.053   0.316   8.110  0.2704  0.3358 -0.0980
  105PRO     BB  301  16.243   0.762   8.060  0.1936 -0.1967  0.2720
  105PRO    SC1  302  16.488   0.686   8.084 -0.0504 -0.0723  0.1524
  106PHE     BB  303  16.223   1.113   8.162  0.1778  0.2754 -0.0424
  106PHE    SC1  304  16.492   1.193   8.180  0.0070  0.0997 -0.2068
  106PHE    SC2  305  16.729   1.173   8.309 -0.1600 -0.2626  0.0620
  106PHE    SC3  306  16.723   1.184   8.039  0.1657 -0.1246  0.0559
  107TYR     BB  307  15.836   1.236   8.117  0.1264  0.1744 -0.0612
  107TYR    SC1  308  15.664   1.362   7.946 -0.1577 -0.0654  0.1537
  107TYR    SC2  309  15.464   1.542   7.943 -0.1730 -0.0833  0.0106
  107TYR    SC3  310  15.441   1.313   7.802  0.0019 -0.0260 -0.1146
  108LYS     BB  311  15.722   1.162   8.396  0.2334 -0.0545 -0.1080
  108LYS    SC1  312  15.710   1.386   8.630  0.2565  0.0602  0.0125
  108LYS    SC2  313  15.789   1.402   8.894 -0.1445 -0.2097  0.3094
  108LYS    SCP  314  15.741   1.501   8.883  0.4731  0.1120 -0.0584
  109GLU     BB  315  15.711   0.927   8.460 -0.2159 -0.1625 -0.2737
  109GLU    SC1  316  15.871   0.864   8.802  0.0696 -0.2827  0.0414
  109GLU    SCN  317  15.826   0.836   8.705 -0.1293 -0.2230  0.1116
  110MET     BB  318  15.616   0.630   8.320  0.0605 -0.0097 -0.2379
  110MET    SC1  319  15.677   0.418   8.607 -0.2179  0.0676  0.2425
  111GLU     BB  320  15.415   0.735   8.114  0.3686 -0.0664  0.1708
  111GLU    SC1  321  15.484   0.446   7.872  0.1779 -0.0662 -0.1015
  111GLU    SCN  322  15.484   0.383   7.782 -0.1273 -0.0356 -0.1321
  112ALA     BB  323  15.307   0.968   8.072  0.0902 -0.0974 -0.2399
  113ASN     BB  324  15.179   1.158   8.327  0.2015  0.2065  0.1285
  113ASN    SC1  325  15.286   1.449   8.370  0.1841 -0.1127  0.0377
  113ASN    SCP  326  15.255   1.425   8.235  0.4851 -0.3794  0.1069
  113ASN    SCN  327  15.317   1.473   8.504  0.3203 -0.4925  0.1673
  114ILE     BB  328  15.077   0.969   8.526  0.2362 -0.0438  0.0008
  114ILE    SC1  329  15.289   0.765   8.623  0.0472 -0.0871  0.3390
  115ARG     BB  330  14.844   0.793   8.381 -0.1294  0.2360  0.0892
  115ARG    SC1  331  14.919   0.736   8.108  0.2887  0.1562  0.3123
  115ARG    SC2  332  14.958   0.500   7.894 -0.1609 -0.1998 -0.4413
  115ARG    SCP  333  14.870   0.566   7.888 -0.0595  0.0085 -0.0124
  116ARG     BB  334  14.556   0.856   8.551  0.0161  0.1913  0.2971
  116ARG    SC1  335  14.512   0.622   8.753 -0.0666 -0.1183 -0.1794
  116ARG    SC2  336  14.528   0.467   9.006 -0.1780 -0.3995 -0.1740
  116ARG    SCP  337  14.481   0.559   8.970  0.0443 -0.0806  0.2643
  117LEU     BB  338  14.563   1.108   8.690  0.0690 -0.1383  0.3135
  117LEU    SC1  339  14.739   1.293   8.500  0.0253 -0.1181  0.1087
  118GLY     BB  340  14.525   1.222   8.943 -0.0307 -0.1843  0.0730
  119ALA     BB  341  14.415   1.127   9.162  0.1692 -0.0179 -0.1098
  120GLU     BB  342  14.231   0.904   9.118 -0.0353  0.0417  0.1844
  120GLU    SC1  343  14.163   0.572   9.304 -0.2147  0.1425  0.0416
  120GLU    SCN  344  14.196   0.636   9.222  0.1262 -0.0183  0.0385
  121LEU     BB  345  14.116   0.865   8.869  0.1843  0.0890  0.0611
  121LEU    SC1  346  13.769   0.917   8.901  0.0527 -0.2557 -0.1957
  122GLY     BB  347  14.092   0.800   8.634 -0.0373  0.2777  0.0660
  123PHE     BB  348  14.170   0.519   8.399  0.4865  0.0225  0.1854
  123PHE    SC1  349  13.954   0.280   8.383 -0.1092  0.1699 -0.2967
  123PHE    SC2  350  13.754   0.165   8.243 -0.1962 -0.0258 -0.0193
  123PHE    SC3  351  13.829   0.062   8.481  0.3057 -0.0182 -0.1639
  124GLU     BB  352  14.379   0.625   8.169  0.0991  0.0822 -0.1298
  124GLU    SC1  353  14.640   0.335   8.272 -0.2511  0.1705  0.1219
  124GLU    SCN  354  14.746   0.360   8.287 -0.2953  0.2479  0.3458
  125VAL     BB  355  14.311   0.513   7.899  0.1393 -0.0913  0.0904
  125VAL    SC1  356  14.060   0.427   7.892  0.0542  0.1585 -0.0437
  126LEU     BB  357  14.500   0.599   7.686 -0.1094  0.2510  0.0690
  126LEU    SC1  358  14.261   0.682   7.458 -0.0793  0.0684  0.1849
  127SER     BB  359  14.711   0.462   7.379  0.0294  0.0056  0.1497
  127SER    SC1  360  14.609   0.387   7.206  0.2263 -0.1767  0.0880
  127SER    SCP  361  14.536   0.405   7.088 -0.1402  0.2684 -0.1423
  127SER    SCN  362  14.682   0.370   7.323 -0.0409 -0.4625 -0.2907
  128ARG     BB  363  15.087   0.433   7.366 -0.1592  0.1272  0.2929
  128ARG    SC1  364  15.218   0.168   7.533  0.3205 -0.3145  0.4583
  128ARG    SC2  365  15.222   0.047   7.833 -0.2201 -0.0785  0.3494
  128ARG    SCP  366  15.152   0.034   7.749  0.3371 -0.1517 -0.1644
  129VAL     BB  367  15.133   0.358   6.933  0.0300  0.2706 -0.1925
  129VAL    SC1  368  15.049   0.121   7.016  0.0854  0.2849 -0.0929
  130GLY     BB  369  15.265   0.510   6.798 -0.0781 -0.2659 -0.1909
  131HIS     BB  370  15.225   0.788   6.664 -0.0495 -0.0634  0.0390
  131HIS    SC1  371  15.309   1.091   6.783  0.2586 -0.0131 -0.1697
  131HIS    SC2  372  15.180   1.271   6.937  0.0078 -0.2769 -0.0621
  131HIS    SC3  373  15.322   1.354   6.723  0.0648  0.0625  0.1001
  132SER     BB  374  15.250   0.910   6.334 -0.0244  0.2120 -0.2526
  132SER    SC1  375  15.157   1.133   6.308 -0.2500  0.1092 -0.1089
  132SER    SCP  376  15.066   1.191   6.397  0.0946  0.0683 -0.0850
  132SER    SCN  377  15.248   1.075   6.219  0.1836  0.0472  0.0194
  133LEU     BB  378  15.372   0.704   6.147 -0.6134 -0.0573  0.4364
  133LEU    SC1  379  15.522   0.913   5.874 -0.0801 -0.0361 -0.1178
  134TYR     BB  380  15.439   0.402   6.090 -0.1623  0.0324  0.0809
  134TYR    SC1  381  15.707   0.383   6.032 -0.0054  0.1741 -0.0755
  134TYR    SC2  382  15.875   0.529   5.880  0.2223 -0.0172 -0.0135
  134TYR    SC3  383  15.972   0.332   6.038 -0.0666 -0.1627 -0.0115
  135ASP     BB  384  15.237   0.239   6.305 -0.0626 -0.0370 -0.0832
  135ASP    SC1  385  14.997   0.434   6.341  0.2894  0.0939 -0.1587
  135ASP    SCN  386  14.927   0.519   6.329  0.1593 -0.0024 -0.1077
  136THR     BB  387  15.385   0.014   6.489 -0.1072 -0.0744 -0.2121
  136THR    SC1  388  15.509   0.102   6.676  0.0413 -0.0754  0.0368
  136THR    SCP  389  15.464   0.226   6.630 -0.0707  0.0677 -0.4767
  136THR    SCN  390  15.554  -0.023   6.722 -0.3875  0.0160 -0.2913
  137LYS     BB  391  15.209  -0.289   6.550  0.3375  0.1206  0.1840
  137LYS    SC1  392  15.194  -0.327   6.866  0.3100 -0.1511  0.0878
  137LYS    SC2  393  15.190  -0.506   7.067  0.1966  0.2335 -0.0978
  137LYS    SCP  394  15.225  -0.584   6.998  0.1542  0.2442 -0.1316
  138ARG     BB  395  15.209  -0.430   6.236 -0.0198 -0.4632 -0.1266
  138ARG    SC1  396  14.927  -0.324   6.081 -0.4226  0.1590  0.1380
  138ARG    SC2  397  14.831  -0.009   6.140  0.0108  0.3280 -0.2464
  138ARG    SCP  398  14.911   0.065   6.123  0.4828 -0.0267  0.1276
  139ILE     BB  399  15.375  -0.607   6.067 -0.0173  0.0148 -0.0886
  139ILE    SC1  400  15.327  -0.515   5.774 -0.2146 -0.0158 -0.0668
  140LEU     BB  401  15.418  -0.884   6.135  0.1772  0.0203 -0.1017
  140LEU    SC1  402  15.227  -0.908   6.404  0.3790  0.0720 -0.3303
  141ASP     BB  403  15.487  -1.163   6.005 -0.0350  0.2826  0.0356
  141ASP    SC1  404  15.197  -1.249   5.874 -0.1638  0.2457  0.3775
  141ASP    SCN  405  15.252  -1.200   5.792 -0.3485 -0.1387 -0.0165
  142LEU     BB  406  15.801  -1.107   5.873  0.1742  0.1018  0.2785
  142LEU    SC1  407  15.856  -1.062   5.564  0.3018 -0.0672 -0.0535
  143ASN     BB  408  16.070  -1.064   6.087 -0.3186  0.1030 -0.0688
  143ASN    SC1  409  16.289  -0.909   5.858  0.0266  0.3302  0.0581
  143ASN    SCP  410  16.394  -0.901   5.766  0.0855 -0.3124 -0.4871
  143ASN    SCN  411  16.184  -0.916   5.951 -0.0531  0.2166 -0.5839
  144GLY     BB  412  16.000  -0.912   6.294 -0.2135 -0.3489  0.0091
  145GLY     BB  413  15.781  -0.730   6.297 -0.0643 -0.0326 -0.2305
  146SER     BB  414  15.618  -0.618   6.552  0.4545  0.1754  0.1906
  146SER    SC1  415  15.486  -0.691   6.737  0.3706  0.0364 -0.1105
  146SER    SCP  416  15.572  -0.801   6.736 -0.0419 -0.0274 -0.1849
  146SER    SCN  417  15.399  -0.581   6.737 -0.2331 -0.1669  0.3064
  147PRO     BB  418  15.801  -0.342   6.708  0.0959 -0.1627 -0.1924
  147PRO    SC1  419  15.709  -0.261   6.997 -0.0730  0.2431  0.0404
  148PRO     BB  420  16.088  -0.433   6.607 -0.1694 -0.1893  0.0286
  148PRO    SC1  421  16.272  -0.625   6.755 -0.2057 -0.0029  0.1633
  149LEU     BB  422  16.203  -0.353   6.336  0.2745 -0.2078  0.1961
  149LEU    SC1  423  16.401  -0.527   6.200  0.0210 -0.0637  0.1490
  150THR     BB  424  16.323  -0.051   6.084  0.1072 -0.2966 -0.2894
  150THR    SC1  425  16.382   0.104   6.262 -0.2785 -0.2455 -0.1493
  150THR    SCP  426  16.469   0.199   6.208 -0.2657 -0.2315 -0.2013
  150THR    SCN  427  16.295   0.008   6.316 -0.0361 -0.3433 -0.0188
  151TYR     BB  428  16.348  -0.113   5.778  0.0718  0.2030 -0.0490
  151TYR    SC1  429  16.336   0.165   5.647  0.2770 -0.0533 -0.2062
  151TYR    SC2  430  16.245   0.398   5.544  0.2938 -0.0182 -0.1420
  151TYR    SC3  431  16.387   0.398   5.774 -0.0703 -0.1299  0.0917
  152LYS     BB  432  16.299  -0.377   5.676  0.0135  0.0163  0.0870
  152LYS    SC1  433  16.563  -0.547   5.637 -0.0039  0.0326 -0.0560
  152LYS    SC2  434  16.690  -0.772   5.557 -0.1408  0.1263 -0.2234
  152LYS    SCP  435  16.612  -0.790   5.482 -0.2308 -0.3544 -0.0489
  153ARG     BB  436  16.220  -0.300   5.300 -0.1814 -0.5112 -0.0545
  153ARG    SC1  437  16.458  -0.444   5.188  0.3825 -0.1322  0.2996
  153ARG    SC2  438  16.629  -0.453   4.880  0.0894  0.3478 -0.0421
  153ARG    SCP  439  16.686  -0.528   4.937  0.0513  0.1868 -0.2061
  154PHE     BB  440  16.098  -0.065   5.304  0.1103 -0.1952 -0.2137
  154PHE    SC1  441  16.155   0.184   5.163  0.1978  0.1650  0.0422
  154PHE    SC2  442  16.258   0.405   5.047  0.2273  0.2245  0.1803
  154PHE    SC3  443  15.991   0.373   5.061  0.2236  0.1882  0.0437
  155LEU     BB  444  15.867   0.038   5.531 -0.1447 -0.1401  0.1328
  155LEU    SC1  445  15.738   0.321   5.476  0.0339  0.0241 -0.1347
  156HIS     BB  446  15.780  -0.125   5.701 -0.1633  0.2165 -0.0253
  156HIS    SC1  447  15.795  -0.115   6.002 -0.3482  0.0020  0.0286
  156HIS    SC2  448  15.803  -0.012   6.251 -0.4018  0.0124  0.0263
  156HIS    SC3  449  15.694  -0.255   6.209  0.2755 -0.3344  0.1292
  157ILE     BB  450  15.751  -0.438   5.600 -0.4862  0.0097  0.0499
  157ILE    SC1  451  15.858  -0.618   5.828 -0.1610 -0.0732 -0.1617
  158LEU     BB  452  15.696  -0.522   5.310  0.0170  0.2142 -0.3084
  158LEU    SC1  453  15.744  -0.820   5.143 -0.3507  0.0512  0.0453
  159SER     BB  454  15.697  -0.301   4.999  0.1555  0.1297 -0.1608
  159SER    SC1  455  15.710  -0.467   4.821  0.5443 -0.1051 -0.0004
  159SER    SCP  456  15.677  -0.363   4.908  0.4135  0.2841 -0.4560
  159SER    SCN  457  15.742  -0.572   4.734  0.1473  0.0815 -0.3190
  160GLN     BB  458  15.712  -0.052   5.040  0.1620  0.1501 -0.4857
  160GLN    SC1  459  15.708   0.059   4.660 -0.0466 -0.0457  0.1212
  160GLN    SCP  460  15.573   0.064   4.696  0.1156 -0.0358 -0.4586
  160GLN    SCN  461  15.844   0.054   4.625  0.1191 -0.4205 -0.4147
  161LEU     BB  462  15.465   0.090   5.181 -0.2473  0.1375 -0.1543
  161LEU    SC1  463  15.414  -0.068   5.432 -0.1495  0.0845 -0.0885
  162GLY     BB  464  15.434   0.353   5.100 -0.3306  0.2893  0.1560
  163ASP     BB  465  15.258   0.582   5.144  0.1234  0.2577  0.3078
  163ASP    SC1  466  15.205   0.765   4.868  0.3282  0.1289 -0.1985
  163ASP    SCN  467  15.165   0.854   4.817 -0.1024 -0.0056 -0.1312
  164PRO     BB  468  15.144   0.676   5.405 -0.1211  0.0725  0.1293
  164PRO    SC1  469  15.346   0.596   5.614  0.2967 -0.0439 -0.2266
  165GLU     BB  470  14.901   0.633   5.531  0.0784  0.0266 -0.0502
  165GLU    SC1  471  14.948   0.340   5.834 -0.0981  0.0595  0.1734
  165GLU    SCN  472  14.901   0.306   5.927  0.1499 -0.0914  0.2533
  166VAL     BB  473  14.629   0.777   5.533  0.0594  0.1538 -0.1680
  166VAL    SC1  474  14.391   0.683   5.464  0.1462 -0.0782 -0.1604
  167PRO     BB  475  14.576   1.065   5.704  0.2809  0.1511  0.0953
  167PRO    SC1  476  14.713   1.253   5.566  0.0156  0.2026  0.1270
  168VAL     BB  477  14.303   1.240   5.879  0.1455 -0.0494  0.2353
  168VAL    SC1  478  14.108   1.085   5.789 -0.0094  0.1148  0.2806
  169ARG     BB  479  14.340   1.565   5.912  0.1421  0.0121 -0.1114
  169ARG    SC1  480  14.537   1.713   5.732  0.1121  0.4686  0.0114
  169ARG    SC2  481  14.702   1.917   5.557 -0.1443  0.0659  0.1689
  169ARG    SCP  482  14.717   2.022   5.584  0.0925  0.0248  0.2110
  170ASN     BB  483  14.107   1.816   5.935 -0.0237 -0.2100  0.0544
  170ASN    SC1  484  14.277   2.072   5.982 -0.1863 -0.0592  0.0984
  170ASN    SCP  485  14.247   2.120   5.854  0.0714  0.0099  0.0590
  170ASN    SCN  486  14.307   2.023   6.110 -0.1081  0.3539  0.2390
  171LEU     BB  487  13.831   1.729   6.096 -0.1630  0.1477 -0.2794
  171LEU    SC1  488  13.882   1.407   6.164 -0.0936 -0.2526 -0.0640
  172THR     BB  489  13.565   1.902   6.315 -0.0118 -0.0374 -0.0476
  172THR    SC1  490  13.489   1.699   6.428 -0.0047  0.2280  0.0575
  172THR    SCP  491  13.534   1.832   6.420  0.1072 -0.0725 -0.4459
  172THR    SCN  492  13.445   1.567   6.435  0.2726 -0.1098  0.1979
  173ALA     BB  493  13.482   2.230   6.317  0.1745  0.2241  0.0989
  174GLU     BB  494  13.375   2.386   6.612 -0.0982  0.1783 -0.2136
  174GLU    SC1  495  13.190   2.640   6.453 -0.1418 -0.0272 -0.2751
  174GLU    SCN  496  13.233   2.711   6.381  0.2390  0.0862  0.0302
  175ASP     BB  497  13.419   2.349   6.810 -0.1088 -0.1337 -0.2738
  175ASP    SC1  498  13.379   2.510   7.071  0.0323  0.1237  0.0545
  175ASP    SCN  499  13.272   2.532   7.080  0.0390  0.0684  0.3632
  176PHE     BB  500  13.402   2.055   6.924 -0.1836  0.0539 -0.1098
  176PHE    SC1  501  13.680   1.960   6.851  0.0228  0.1486  0.0204
  176PHE    SC2  502  13.900   1.909   6.705  0.0960  0.3949  0.0398
  176PHE    SC3  503  13.909   1.886   6.974 -0.0209  0.0046  0.0177
  177GLN     BB  504  13.235   1.951   7.076  0.0267  0.0466  0.0004
  177GLN    SC1  505  13.220   1.598   7.051 -0.3145 -0.2777  0.1550
  177GLN    SCP  506  13.148   1.717   7.029 -0.1838  0.2481 -0.1500
  177GLN    SCN  507  13.292   1.480   7.072 -0.0490  0.3317 -0.1332
  178ARG     BB  508  13.144   2.105   7.329 -0.0110 -0.0488  0.0847
  178ARG    SC1  509  12.963   2.317   7.286  0.0867  0.1270  0.0050
  178ARG    SC2  510  12.879   2.619   7.200  0.1169  0.4150  0.1957
  178ARG    SCP  511  12.843   2.547   7.274  0.0759 -0.3558 -0.4408
  179CYS     BB  512  13.201   2.042   7.622  0.0056  0.3020  0.1094
  179CYS    SC1  513  12.918   2.138   7.768  0.2559  0.3196 -0.1800
  180MET     BB  514  13.396   2.270   7.749 -0.3400 -0.0964  0.1202
  180MET    SC1  515  13.188   2.594   7.687 -0.1459 -0.3674 -0.1646
  181SER     BB  516  13.592   2.391   7.487 -0.0656  0.0856  0.2277
  181SER    SC1  517  13.682   2.199   7.346 -0.1371 -0.0066  0.0386
  181SER    SCP  518  13.664   2.061   7.364  0.0346 -0.1906 -0.0305
  181SER    SCN  519  13.700   2.336   7.327  0.0504 -0.2168 -0.2217
  182PRO     BB  520  13.786   2.671   7.468  0.3257  0.0548  0.0918
  182PRO    SC1  521  13.932   2.795   7.664 -0.2254  0.0817 -0.0524
  183GLU     BB  522  13.677   2.890   7.305 -0.1635 -0.1496  0.0806
  183GLU    SC1  523  13.257   2.935   7.318  0.4216 -0.2058 -0.0283
  183GLU    SCN  524  13.282   2.921   7.212 -0.3207 -0.0737 -0.2847
  184PRO     BB  525  13.766   3.171   7.259  0.0232 -0.1814 -0.0603
  184PRO    SC1  526  13.628   3.293   7.031  0.1016  0.1646 -0.1145
  185GLY     BB  527  13.810   3.319   7.585 -0.3060  0.1957  0.1240
  186LEU     BB  528  14.011   3.567   7.774  0.2949 -0.0892  0.0257
  186LEU    SC1  529  13.890   3.857   7.747 -0.3308 -0.0531  0.1708
  187ALA     BB  530  14.312   3.500   8.011  0.2587  0.1919 -0.1623
  188GLU     BB  531  14.267   3.209   8.114  0.0856  0.2524 -0.2553
  188GLU    SC1  532  13.901   3.103   8.022  0.1466  0.1568 -0.1895
  188GLU    SCN  533  13.992   3.041   8.021 -0.1281 -0.3335  0.1729
  189ARG     BB  534  14.364   2.940   8.159  0.0620 -0.0869 -0.0528
  189ARG    SC1  535  14.162   2.731   8.299 -0.0629  0.1390  0.0662
  189ARG    SC2  536  13.909   2.792   8.454  0.2202 -0.4267 -0.3421
  189ARG    SCP  537  13.831   2.854   8.499  0.3056 -0.3821 -0.2530
  190TYR     BB  538  14.638   2.828   8.261  0.0724 -0.0700 -0.2349
  190TYR    SC1  539  14.747   2.799   8.569 -0.1138 -0.1750  0.0136
  190TYR    SC2  540  14.931   2.904   8.736  0.1394  0.0044 -0.3634
  190TYR    SC3  541  14.703   2.800   8.835  0.2371  0.1884  0.0806
  191ARG     BB  542  14.833   3.017   8.069 -0.1353  0.0236 -0.1460
  191ARG    SC1  543  14.684   2.996   7.793  0.1589 -0.3080 -0.0094
  191ARG    SC2  544  14.707   3.091   7.524 -0.1285 -0.0002 -0.2861
  191ARG    SCP  545  14.751   3.178   7.475 -0.0663 -0.0505 -0.3212
  192VAL     BB  546  15.108   3.140   8.163 -0.0614  0.3530  0.0656
  192VAL    SC1  547  15.247   3.063   8.375 -0.1705  0.0796  0.0415
  193PRO     BB  548  15.310   3.269   7.838  0.1571  0.0664 -0.2501
  193PRO    SC1  549  15.163   3.120   7.632 -0.0624  0.3189 -0.0960
  194VAL     BB  550  15.361   3.574   7.868  0.2195  0.1206  0.0406
  194VAL    SC1  551  15.238   3.785   7.766  0.0543 -0.0566 -0.1374
  195PRO     BB  552  15.611   3.542   8.075  0.0487  0.0598 -0.1632
  195PRO    SC1  553  15.816   3.757   8.027 -0.2720 -0.1697 -0.2571
  196ALA     BB  554  15.672   3.402   8.392  0.1198  0.0933  0.2247
  197ASP     BB  555  15.955   3.238   8.285 -0.0251 -0.0306  0.2720
  197ASP    SC1  556  16.145   3.223   8.542  0.0283 -0.2057  0.2252
  197ASP    SCN  557  16.187   3.319   8.573 -0.2559 -0.1646  0.5359
  198LEU     BB  558  16.097   3.316   8.008 -0.0853  0.2322 -0.0033
  198LEU    SC1  559  15.874   3.230   7.801 -0.1523  0.0249 -0.1579
  199GLU     BB  560  16.378   3.453   8.031 -0.2860  0.0807  0.2064
  199GLU    SC1  561  16.537   3.591   8.358 -0.1172  0.1926 -0.0822
  199GLU    SCN  562  16.525   3.490   8.316 -0.0155  0.0512  0.2028
  200ILE     BB  563  16.663   3.522   7.834  0.0353  0.0804  0.1194
  200ILE    SC1  564  16.672   3.829   7.793  0.2702  0.0416 -0.1583
  201PRO     BB  565  16.586   3.452   7.494  0.0339 -0.1496  0.0667
  201PRO    SC1  566  16.661   3.615   7.281 -0.2896 -0.0128  0.1471
  202PRO     BB  567  16.293   3.371   7.436  0.2994 -0.0951 -0.0426
  202PRO    SC1  568  16.140   3.573   7.619 -0.3828 -0.0876 -0.2090
  203GLN     BB  569  16.201   3.537   7.119 -0.3035 -0.1056  0.0771
  203GLN    SC1  570  15.935   3.740   7.166  0.1557  0.4021 -0.2268
  203GLN    SCP  571  16.060   3.719   7.224  0.0594 -0.1557  0.1078
  203GLN    SCN  572  15.809   3.761   7.108  0.0705 -0.2435  0.0514
  204SER     BB  573  16.239   3.446   6.684  0.0843  0.2685  0.0198
  204SER    SC1  574  16.004   3.494   6.657 -0.1760 -0.1014  0.1271
  204SER    SCP  575  15.916   3.389   6.689 -0.3319  0.3278 -0.1705
  204SER    SCN  576  16.091   3.598   6.624  0.0617  0.1279  0.1929
  205LEU     BB  577  16.373   3.391   6.341 -0.2486 -0.2784  0.0059
  205LEU    SC1  578  16.144   3.553   6.159  0.3376 -0.0016 -0.1256
  206SER     BB  579  16.703   3.374   6.150  0.2531 -0.0195  0.1064
  206SER    SC1  580  16.846   3.494   6.290  0.1093  0.1340 -0.2895
  206SER    SCP  581  16.718   3.504   6.345  0.1458  0.1350 -0.0378
  206SER    SCN  582  16.974   3.483   6.235  0.1616  0.2737 -0.0288
  207PRO     BB  583  16.658   3.082   5.940 -0.1066  0.2373 -0.0818
  207PRO    SC1  584  16.899   3.016   5.917 -0.0739  0.2239 -0.2636
  208TRP     BB  585  16.333   3.027   6.011  0.1525 -0.1693 -0.0191
  208TRP    SC1  586  16.273   2.744   6.030 -0.0382  0.1838 -0.0262
  208TRP    SC2  587  16.111   2.546   6.115  0.1658  0.0028 -0.0506
  208TRP    SC3  588  16.108   2.620   5.855  0.0984  0.0249 -0.0439
  208TRP    SC4  589  15.945   2.422   5.941 -0.1435  0.2594  0.0508
  209THR     BB  590  15.977   3.098   5.947  0.0720  0.1853  0.0461
  209THR    SC1  591  15.989   3.220   5.736  0.0639 -0.0773  0.0701
  209THR    SCP  592  15.953   3.088   5.707 -0.3810  0.0106  0.2770
  209THR    SCN  593  16.025   3.352   5.764  0.2438 -0.1364  0.2403
  210GLY     BB  594  15.728   2.843   6.172  0.1950 -0.1498 -0.1321
  211GLY     BB  595  15.604   2.704   6.079 -0.2357  0.2334 -0.0248
  212GLU     BB  596  15.282   2.604   6.063 -0.3428 -0.0020  0.1980
  212GLU    SC1  597  14.954   2.846   5.966 -0.1394 -0.2980  0.0139
  212GLU    SCN  598  14.975   2.757   6.026  0.2434 -0.0555  0.2779
  213THR     BB  599  15.249   2.508   5.768  0.3239 -0.1787  0.0201
  213THR    SC1  600  15.034   2.495   5.671  0.0493  0.0337 -0.2218
  213THR    SCP  601  15.048   2.629   5.633 -0.0588 -0.0874 -0.2079
  213THR    SCN  602  15.019   2.361   5.710  0.0758 -0.1474 -0.3613
  214GLU     BB  603  15.532   2.482   5.654 -0.1378 -0.2550  0.1022
  214GLU    SC1  604  15.741   2.813   5.607  0.0770  0.1076  0.3125
  214GLU    SCN  605  15.760   2.900   5.543 -0.3146 -0.0396 -0.0489
  215GLY     BB  606  15.649   2.310   5.544 -0.0862  0.2660 -0.0211
  216LEU     BB  607  15.970   2.221   5.353 -0.3338  0.1459 -0.0130
  216LEU    SC1  608  16.107   2.142   5.598 -0.2341  0.1705 -0.1859
  217ARG     BB  609  16.055   2.405   5.140 -0.3756 -0.0778  0.0009
  217ARG    SC1  610  16.266   2.591   5.335 -0.5043 -0.3132 -0.3542
  217ARG    SC2  611  16.561   2.675   5.190 -0.2543 -0.0838  0.0305
  217ARG    SCP  612  16.553   2.729   5.286 -0.3558  0.1079 -0.0813
  218ARG     BB  613  15.822   2.494   4.917 -0.0536  0.2525 -0.2338
  218ARG    SC1  614  15.567   2.496   5.060  0.1845  0.4429 -0.1883
  218ARG    SC2  615  15.427   2.692   5.209  0.2085 -0.1654 -0.5518
  218ARG    SCP  616  15.488   2.779   5.237 -0.1143 -0.0870  0.0973
  219LEU     BB  617  15.951   2.460   4.616  0.2027  0.2713 -0.1061
  219LEU    SC1  618  15.836   2.651   4.403  0.3502 -0.0105 -0.0288
  220GLU     BB  619  16.147   2.247   4.591  0.0783  0.2041 -0.0839
  220GLU    SC1  620  16.430   2.414   4.789  0.2084  0.2930 -0.0300
  220GLU    SCN  621  16.465   2.488   4.862  0.3258  0.3040 -0.0949
  221GLN     BB  622  16.262   1.918   4.739  0.1747 -0.2137 -0.0061
  221GLN    SC1  623  16.038   1.740   4.468  0.4277  0.2996 -0.0284
  221GLN    SCP  624  16.098   1.786   4.350  0.0800 -0.4216 -0.0638
  221GLN    SCN  625  15.978   1.694   4.586 -0.1884 -0.0624 -0.0500
  222HIS     BB  626  16.135   1.853   4.990  0.2564  0.1685 -0.0487
  222HIS    SC1  627  15.834   1.913   4.958 -0.1373  0.1712  0.1044
  222HIS    SC2  628  15.626   2.045   4.848 -0.2406  0.0184  0.1135
  222HIS    SC3  629  15.619   1.973   5.109 -0.1465  0.0730  0.1316
  223LEU     BB  630  16.204   1.734   5.244 -0.0645 -0.0892  0.2114
  223LEU    SC1  631  15.932   1.732   5.416  0.1819 -0.0944 -0.0850
  224THR     BB  632  16.444   1.509   5.328 -0.2075 -0.1677 -0.0287
  224THR    SC1  633  16.354   1.360   5.532  0.1204  0.1733  0.1087
  224THR    SCP  634  16.248   1.426   5.469  0.1320 -0.3544 -0.1989
  224THR    SCN  635  16.459   1.294   5.596  0.2303  0.0251  0.0503
  225ASP     BB  636  16.726   1.556   5.192 -0.1224 -0.0299  0.0250
  225ASP    SC1  637  16.694   1.818   5.035  0.1318 -0.1645 -0.0742
  225ASP    SCN  638  16.741   1.910   4.996  0.2078 -0.1182  0.1134
  226GLN     BB  639  17.003   1.444   5.102  0.1008 -0.0999  0.1653
  226GLN    SC1  640  17.123   1.671   4.813  0.2243 -0.3485  0.2761
  226GLN    SCP  641  17.007   1.743   4.843 -0.1088  0.0810 -0.0706
  226GLN    SCN  642  17.239   1.599   4.783 -0.2638 -0.1869 -0.0457
  227GLY     BB  643  17.189   1.378   5.213 -0.3667  0.3648  0.2585
  228TRP     BB  644  17.416   1.248   5.028 -0.3597 -0.0221 -0.3611
  228TRP    SC1  645  17.597   1.082   5.174  0.0907 -0.0291 -0.2129
  228TRP    SC2  646  17.757   0.865   5.189  0.1638  0.0349 -0.0512
  228TRP    SC3  647  17.860   1.104   5.117  0.1471  0.0804  0.0725
  228TRP    SC4  648  18.024   0.895   5.162  0.1724  0.1059  0.0991
  229VAL     BB  649  17.526   1.418   4.776 -0.1712  0.1502 -0.1349
  229VAL    SC1  650  17.785   1.464   4.812 -0.1038 -0.2545 -0.0591
  230ALA     BB  651  17.418   1.348   4.523 -0.0815 -0.1666 -0.0066
  231ASN     BB  652  17.392   1.300   4.254  0.2535  0.2455 -0.1398
  231ASN    SC1  653  17.398   0.976   4.235 -0.2200  0.0305 -0.4395
  231ASN    SCP  654  17.342   0.850   4.257  0.2008  0.0758  0.1708
  231ASN    SCN  655  17.454   1.103   4.214  0.4588  0.0489  0.6254
  232PHE     BB  656  17.363   1.501   4.016 -0.1462  0.0883 -0.1408
  232PHE    SC1  657  17.281   1.349   3.807  0.2247 -0.0684  0.0082
  232PHE    SC2  658  17.266   1.124   3.659  0.2276 -0.0198 -0.0666
  232PHE    SC3  659  17.087   1.323   3.621  0.2068 -0.0216  0.0199
  233THR     BB  660  17.165   1.777   4.119 -0.2372 -0.0870  0.0382
  233THR    SC1  661  16.934   1.892   4.108 -0.0943 -0.2795  0.1565
  233THR    SCP  662  16.808   1.832   4.117  0.6051 -0.1058  0.1542
  233THR    SCN  663  17.061   1.951   4.100  0.4138  0.2641 -0.3762
  234LYS     BB  664  17.297   1.869   4.375 -0.1752 -0.0812 -0.0834
  234LYS    SC1  665  17.641   1.752   4.349 -0.3284  0.1284  0.4173
  234LYS    SC2  666  17.810   1.701   4.197  0.3566 -0.0172  0.6833
  234LYS    SCP  667  17.751   1.785   4.238 -0.0021  0.0134  0.1938
  235PRO     BB  668  17.281   2.133   4.503 -0.2610  0.0186  0.1338
  235PRO    SC1  669  17.066   2.304   4.350  0.0774 -0.2361  0.0871
  236ARG     BB  670  17.343   2.167   4.776  0.0338 -0.1652  0.2540
  236ARG    SC1  671  17.142   2.296   4.959 -0.2271  0.0209  0.4151
  236ARG    SC2  672  16.857   2.312   5.054 -0.4907  0.5506 -0.0207
  236ARG    SCP  673  16.782   2.232   5.064  0.0463  0.0106  0.3081
  237THR     BB  674  17.531   1.917   4.823 -0.1128 -0.0707 -0.0260
  237THR    SC1  675  17.555   1.872   5.064  0.4248  0.0710 -0.0045
  237THR    SCP  676  17.452   1.913   5.149  0.0672  0.2318  0.1039
  237THR    SCN  677  17.658   1.831   4.978 -0.2450  0.0385 -0.1926
  238ILE     BB  678  17.915   1.944   4.744 -0.1745  0.1990  0.0990
  238ILE    SC1  679  18.093   1.806   4.957 -0.1792  0.1327  0.0602
  239PRO     BB  680  17.884   2.214   4.623  0.3816 -0.1876 -0.1968
  239PRO    SC1  681  17.818   2.237   4.356 -0.1513  0.1110  0.3284
  240ASN     BB  682  17.884   2.401   4.863 -0.1884 -0.0812  0.0762
  240ASN    SC1  683  18.112   2.280   5.042  0.3271  0.0743 -0.3183
  240ASN    SCP  684  18.229   2.282   5.120  0.2612  0.1475 -0.4436
  240ASN    SCN  685  17.996   2.278   4.965 -0.3059  0.1937  0.3498
  241SER     BB  686  17.652   2.476   5.020  0.3080 -0.0969  0.1645
  241SER    SC1  687  17.595   2.338   5.206  0.2757 -0.1065  0.1475
  241SER    SCP  688  17.595   2.459   5.276 -0.5860  0.2371  0.0699
  241SER    SCN  689  17.596   2.216   5.136  0.1493  0.2812 -0.0446
  242LEU     BB  690  17.434   2.666   4.842  0.2014  0.2255 -0.0782
  242LEU    SC1  691  17.535   2.554   4.540  0.2251 -0.3641 -0.0651
  243LEU     BB  692  17.210   2.815   5.027 -0.1061 -0.2719  0.3097
  243LEU    SC1  693  17.190   3.055   4.806  0.0074 -0.1980  0.0019
  244PRO     BB  694  17.220   2.647   5.273  0.0739  0.2184  0.0648
  244PRO    SC1  695  17.442   2.744   5.458 -0.2548  0.3154 -0.0844
  245SER     BB  696  17.108   2.379   5.474 -0.0047  0.1494 -0.1052
  245SER    SC1  697  17.282   2.265   5.540 -0.0479 -0.0313  0.0949
  245SER    SCP  698  17.283   2.390   5.602  0.4964  0.3780 -0.0909
  245SER    SCN  699  17.281   2.139   5.478 -0.1620  0.2551  0.1329
  246THR     BB  700  16.723   2.396   5.557  0.0216 -0.0812 -0.2159
  246THR    SC1  701  16.722   2.615   5.690  0.0643 -0.1565  0.2898
  246THR    SCP  702  16.855   2.579   5.713 -0.1313  0.0720 -0.0059
  246THR    SCN  703  16.589   2.651   5.667 -0.0659  0.3629  0.0509
  247THR     BB  704  16.570   2.070   5.470 -0.1034 -0.0001 -0.0398
  247THR    SC1  705  16.443   2.155   5.257 -0.1698 -0.1925  0.1313
  247THR    SCP  706  16.474   2.193   5.388 -0.1524 -0.3762  0.3747
  247THR    SCN  707  16.411   2.116   5.126 -0.0046 -0.2767  0.3088
  248GLY     BB  708  16.525   1.854   5.644 -0.1535 -0.3280 -0.1116
  249LEU     BB  709  16.400   1.748   5.818 -0.0569  0.3292 -0.1388
  249LEU    SC1  710  16.121   1.591   5.891  0.1322 -0.0201 -0.3370
  250SER     BB  711  16.482   1.798   6.150 -0.2209  0.1334 -0.2754
  250SER    SC1  712  16.679   1.670   6.222  0.0277 -0.2769 -0.1422
  250SER    SCP  713  16.771   1.609   6.135 -0.1622  0.0108 -0.2304
  250SER    SCN  714  16.587   1.731   6.308 -0.4036 -0.2568 -0.2919
  251PRO     BB  715  16.364   2.098   6.193  0.5328 -0.1564  0.0244
  251PRO    SC1  716  16.477   2.253   5.980  0.0396  0.2389 -0.2109
  252TYR     BB  717  16.063   2.069   6.239  0.2234  0.2224  0.0380
  252TYR    SC1  718  16.024   2.272   6.471 -0.2298  0.0328  0.1533
  252TYR    SC2  719  15.922   2.522   6.476 -0.1279  0.0756  0.1050
  252TYR    SC3  720  15.968   2.390   6.707 -0.3062  0.0501  0.1268
  253PHE     BB  721  16.014   1.768   6.323 -0.2757  0.2403 -0.4420
  253PHE    SC1  722  15.826   1.528   6.305 -0.0370  0.2895  0.2815
  253PHE    SC2  723  15.707   1.345   6.145  0.3108  0.1448  0.1763
  253PHE    SC3  724  15.586   1.426   6.373  0.0336 -0.0193  0.0917
  254SER     BB  725  16.114   1.739   6.671  0.2483  0.3709  0.1527
  254SER    SC1  726  16.369   1.792   6.612 -0.0685  0.0548  0.1749
  254SER    SCP  727  16.462   1.689   6.593  0.0565  0.0722 -0.0774
  254SER    SCN  728  16.276   1.895   6.630  0.1519  0.2455 -0.5053
  255MET     BB  729  15.859   1.911   6.814  0.0752 -0.1695 -0.2453
  255MET    SC1  730  15.824   2.050   7.174  0.1590  0.0433 -0.3127
  256GLY     BB  731  15.619   1.806   6.654 -0.0957  0.0147 -0.0947
  257CYS     BB  732  15.556   1.953   6.345  0.3497 -0.1830 -0.2527
  257CYS    SC1  733  15.552   2.269   6.303  0.0863  0.2013 -0.0860
  258LEU     BB  734  15.481   1.815   6.062 -0.2208  0.1388  0.0830
  258LEU    SC1  735  15.716   1.958   5.872  0.0130  0.0673 -0.0122
  259SER     BB  736  15.299   1.523   5.981 -0.1899  0.0232  0.0533
  259SER    SC1  737  15.044   1.512   5.930 -0.1695 -0.3493  0.0026
  259SER    SCP  738  15.168   1.451   5.955  0.2273 -0.0814  0.4543
  259SER    SCN  739  14.920   1.572   5.905  0.2048 -0.2921  0.0191
  260VAL     BB  740  15.400   1.314   5.691 -0.1561  0.0714 -0.0509
  260VAL    SC1  741  15.652   1.372   5.632 -0.0332 -0.3042  0.0759
  261ARG     BB  742  15.171   1.122   5.603 -0.1741 -0.1045 -0.0245
  261ARG    SC1  743  15.038   0.973   5.863  0.4099  0.1010  0.4655
  261ARG    SC2  744  14.882   0.780   6.006 -0.6508  0.1719 -0.0570
  261ARG    SCP  745  14.909   0.721   6.095  0.3725  0.2086 -0.2252
  262THR     BB  746  15.127   1.154   5.273 -0.2001  0.0905 -0.0007
  262THR    SC1  747  14.914   1.039   5.164 -0.0630 -0.2469 -0.1435
  262THR    SCP  748  15.019   0.998   5.081 -0.1564 -0.2965  0.5678
  262THR    SCN  749  14.808   1.079   5.247 -0.2830 -0.1976  0.3623
  263PHE     BB  750  15.402   1.204   5.186 -0.0482 -0.0269 -0.0560
  263PHE    SC1  751  15.579   0.940   5.241  0.1679  0.1602  0.0957
  263PHE    SC2  752  15.710   0.793   5.425  0.0688 -0.1757 -0.0942
  263PHE    SC3  753  15.737   0.736   5.162  0.0690  0.1842 -0.1776
  264PHE     BB  754  15.525   1.476   5.140  0.1604 -0.1745  0.1444
  264PHE    SC1  755  15.353   1.650   5.332 -0.0928 -0.2191  0.1131
  264PHE    SC2  756  15.358   1.807   5.552  0.0560  0.1213 -0.1232
  264PHE    SC3  757  15.127   1.689   5.474 -0.0323  0.1264  0.1236
  265GLN     BB  758  15.838   1.424   4.998  0.1825  0.0465 -0.2313
  265GLN    SC1  759  16.052   1.251   5.114  0.3643  0.1371  0.1691
  265GLN    SCP  760  15.943   1.336   5.093  0.1371  0.0122  0.1324
  265GLN    SCN  761  16.161   1.165   5.134  0.0467 -0.1828 -0.1672
  266ARG     BB  762  15.704   1.157   4.762  0.3391 -0.1952  0.2357
  266ARG    SC1  763  15.475   1.117   4.574 -0.2400  0.2640 -0.0454
  266ARG    SC2  764  15.382   0.847   4.386 -0.0081  0.3601  0.2046
  266ARG    SCP  765  15.362   0.773   4.465  0.0536  0.1903  0.0688
  267LEU     BB  766  15.968   1.285   4.504  0.1535 -0.0795 -0.0691
  267LEU    SC1  767  15.964   1.089   4.235 -0.1451  0.0931 -0.0685
  268SER     BB  768  16.154   1.012   4.671 -0.1984  0.1466  0.1758
  268SER    SC1  769  16.147   0.834   4.819 -0.0526  0.0547  0.1581
  268SER    SCP  770  16.023   0.889   4.853 -0.2419 -0.1218 -0.2830
  268SER    SCN  771  16.271   0.779   4.785  0.0626  0.1914  0.2451
  269ASN     BB  772  16.436   1.049   4.497  0.2553  0.2307 -0.2639
  269ASN    SC1  773  16.415   1.273   4.317 -0.0953  0.2899  0.1490
  269ASN    SCP  774  16.359   1.225   4.198  0.2881 -0.2721 -0.0708
  269ASN    SCN  775  16.471   1.321   4.436  0.0122  0.2459 -0.1339
  270ILE     BB  776  16.630   0.800   4.467  0.0963 -0.2250 -0.1393
  270ILE    SC1  777  16.518   0.598   4.673 -0.0500 -0.0417 -0.0360
  271TYR     BB  778  16.852   0.885   4.259 -0.1909  0.0067 -0.1250
  271TYR    SC1  779  17.073   0.615   4.285  0.1131  0.1496 -0.1203
  271TYR    SC2  780  17.129   0.378   4.168  0.0790  0.0202  0.1175
  271TYR    SC3  781  17.320   0.508   4.309  0.0226  0.0003  0.2130
  272ALA     BB  782  16.908   1.081   4.055  0.1606  0.1160 -0.1982
  273GLN     BB  783  16.863   1.328   4.078  0.0832 -0.1794  0.0427
  273GLN    SC1  784  16.626   1.491   3.856 -0.3849 -0.1362 -0.3094
  273GLN    SCP  785  16.594   1.601   3.936 -0.0842  0.3023  0.1507
  273GLN    SCN  786  16.659   1.381   3.775 -0.3717  0.3794 -0.0792
  274ALA     BB  787  16.945   1.434   4.363  0.1309 -0.2637 -0.1047
  275LYS     BB  788  16.879   1.332   4.559 -0.1245 -0.1794  0.1828
  275LYS    SC1  789  16.630   1.463   4.741  0.0444  0.1667  0.1534
  275LYS    SC2  790  16.367   1.451   4.775  0.2809  0.0959  0.0138
  275LYS    SCP  791  16.476   1.433   4.776  0.2580 -0.0552  0.1095
  276HIS     BB  792  17.025   1.073   4.738 -0.0099  0.0251  0.1780
  276HIS    SC1  793  16.769   1.005   4.914 -0.0838  0.2225 -0.0619
  276HIS    SC2  794  16.540   1.085   5.033 -0.1240 -0.1695  0.1412
  276HIS    SC3  795  16.657   0.853   5.107  0.0725 -0.2256 -0.3080
  277HIS     BB  796  17.198   0.874   4.702  0.2311 -0.3787 -0.0308
  277HIS    SC1  797  17.032   0.589   4.702 -0.0474 -0.0992  0.2665
  277HIS    SC2  798  16.905   0.358   4.643 -0.0092 -0.0355 -0.0903
  277HIS    SC3  799  17.165   0.354   4.714  0.0762 -0.0815 -0.3955
  278SER     BB  800  17.503   0.802   4.708 -0.1382 -0.0913 -0.1890
  278SER    SC1  801  17.668   0.957   4.684 -0.0210 -0.0292 -0.1320
  278SER    SCP  802  17.572   1.041   4.741  0.0114  0.1493  0.2819
  278SER    SCN  803  17.764   0.873   4.626 -0.2423  0.0135  0.0458
  279LEU     BB  804  17.579   0.527   4.861 -0.0690 -0.0831 -0.2633
  279LEU    SC1  805  17.682   0.339   4.657  0.2266 -0.2321 -0.1155
  280PRO     BB  806  17.426   0.541   5.092  0.1445  0.2952  0.2607
  280PRO    SC1  807  17.522   0.346   5.300  0.1107  0.0109 -0.0329
  281PRO     BB  808  17.096   0.630   5.165 -0.0110 -0.1053  0.0542
  281PRO    SC1  809  17.125   0.892   5.252 -0.0007 -0.0383  0.1809
  282VAL     BB  810  16.876   0.419   5.154  0.2420  0.1922  0.1084
  282VAL    SC1  811  16.657   0.418   5.303  0.1551 -0.0990 -0.0132
  283SER     BB  812  17.094   0.132   5.204 -0.1649 -0.1287  0.2266
  283SER    SC1  813  17.047  -0.068   5.075  0.2726 -0.0427 -0.0541
  283SER    SCP  814  17.025  -0.195   5.022  0.0709 -0.2689 -0.1061
  283SER    SCN  815  17.068   0.060   5.129 -0.4518 -0.2887  0.1833
  284LEU     BB  816  17.105   0.191   5.508 -0.2002  0.0685 -0.2629
  284LEU    SC1  817  17.345   0.059   5.679  0.2199  0.0111  0.2659
  285GLN     BB  818  16.939   0.401   5.696 -0.2255 -0.0129 -0.0505
  285GLN    SC1  819  16.774   0.136   5.883  0.0858  0.1339  0.1708
  285GLN    SCP  820  16.706   0.197   5.989  0.0737 -0.4198  0.4104
  285GLN    SCN  821  16.842   0.074   5.777 -0.6256 -0.3128 -0.1369
  286GLY     BB  822  16.904   0.655   5.660 -0.0301  0.3164  0.5576
  287GLN     BB  823  16.689   0.867   5.698 -0.2631 -0.0444 -0.0351
  287GLN    SC1  824  16.816   1.165   5.465  0.1980 -0.1971  0.3200
  287GLN    SCP  825  16.829   1.150   5.603  0.1161 -0.4950 -0.1244
  287GLN    SCN  826  16.802   1.179   5.326  0.4536  0.3874 -0.0961
  288LEU     BB  827  16.443   0.865   5.617  0.0403  0.1288  0.3975
  288LEU    SC1  828  16.216   0.854   5.378  0.3097  0.1689  0.2202
  289LEU     BB  829  16.204   0.860   5.824  0.0717  0.2172  0.2542
  289LEU    SC1  830  16.035   1.121   5.816  0.1334  0.1592  0.1737
  290TRP     BB  831  16.338   0.750   6.079 -0.0639  0.0888 -0.1795
  290TRP    SC1  832  16.577   0.613   6.087 -0.1755 -0.1420  0.0738
  290TRP    SC2  833  16.843   0.627   6.130 -0.1939  0.2713  0.0930
  290TRP    SC3  834  16.687   0.484   6.297  0.0182 -0.0217  0.0490
  290TRP    SC4  835  16.949   0.516   6.352  0.0498  0.0398 -0.1309
  291ARG     BB  836  16.175   0.728   6.306  0.0003  0.2580 -0.1337
  291ARG    SC1  837  15.882   0.887   6.232 -0.3337 -0.0179 -0.0207
  291ARG    SC2  838  15.706   0.990   6.500 -0.2707 -0.0516 -0.0461
  291ARG    SCP  839  15.634   0.939   6.434 -0.5709  0.1257  0.1180
  292GLU     BB  840  16.144   0.578   6.530 -0.1025 -0.0157 -0.2509
  292GLU    SC1  841  15.729   0.495   6.505  0.7149 -0.1021 -0.1328
  292GLU    SCN  842  15.740   0.605   6.508 -0.1684  0.0677  0.2256
  293PHE     BB  843  16.354   0.542   6.753 -0.1888 -0.1804  0.1279
  293PHE    SC1  844  16.441   0.252   6.755 -0.2488 -0.0283 -0.0615
  293PHE    SC2  845  16.694   0.157   6.752 -0.1654  0.1799  0.1280
  293PHE    SC3  846  16.486  -0.014   6.764 -0.0288  0.0129  0.1504
  294PHE     BB  847  16.189   0.551   7.079  0.0557  0.0098  0.0170
  294PHE    SC1  848  16.293   0.541   7.351  0.1036 -0.1469  0.1691
  294PHE    SC2  849  16.287   0.524   7.620  0.0628 -0.1389  0.1687
  294PHE    SC3  850  16.472   0.679   7.499  0.0417 -0.0932  0.1945
  295TYR     BB  851  15.949   0.429   6.987 -0.1226  0.3405 -0.5102
  295TYR    SC1  852  15.752   0.674   6.996  0.1307 -0.0944  0.0451
  295TYR    SC2  853  15.677   0.932   7.026  0.0142 -0.1203 -0.0149
  295TYR    SC3  854  15.525   0.734   7.129  0.1733 -0.1606  0.1488
  296THR     BB  855  15.972   0.128   6.892 -0.0572  0.0885  0.0737
  296THR    SC1  856  16.013   0.098   6.658 -0.0755 -0.1210  0.1697
  296THR    SCP  857  15.903   0.011   6.652  0.0326 -0.0476  0.0074
  296THR    SCN  858  16.123   0.185   6.665  0.0539 -0.0908  0.2868
  297VAL     BB  859  16.115  -0.020   7.128 -0.3097  0.1761 -0.3002
  297VAL    SC1  860  16.199  -0.266   7.078  0.1131  0.1621  0.3585
  298ALA     BB  861  16.130   0.059   7.391  0.2047 -0.0478 -0.1011
  299SER     BB  862  15.890   0.220   7.540  0.0477 -0.0172 -0.0240
  299SER    SC1  863  15.791   0.446   7.497  0.1441  0.0983  0.1005
  299SER    SCP  864  15.746   0.348   7.586 -0.0477 -0.4933 -0.1233
  299SER    SCN  865  15.836   0.545   7.409 -0.1962 -0.3583 -0.0515
  300ALA     BB  866  15.754  -0.023   7.678  0.2543 -0.2572 -0.0189
  301THR     BB  867  15.980  -0.286   7.768  0.1250  0.1132 -0.0649
  301THR    SC1  868  15.966  -0.427   7.533 -0.3084  0.2450  0.2252
  301THR    SCP  869  15.913  -0.416   7.662  0.0873 -0.4115  0.0937
  301THR    SCN  870  16.019  -0.437   7.404  0.0873  0.5479 -0.0210
  302GLN     BB  871  16.261  -0.061   7.867 -0.2562  0.0128  0.0626
  302GLN    SC1  872  16.435  -0.279   7.591 -0.3354  0.1752 -0.0180
  302GLN    SCP  873  16.413  -0.348   7.472  0.0718  0.0010 -0.3026
  302GLN    SCN  874  16.458  -0.209   7.711  0.0766  0.1612 -0.3947
  303ASN     BB  875  16.436   0.160   7.928 -0.3920 -0.2564  0.1249
  303ASN    SC1  876  16.512   0.241   8.226 -0.2412  0.1979 -0.0654
  303ASN    SCP  877  16.400   0.225   8.144 -0.0730  0.2121  0.2805
  303ASN    SCN  878  16.624   0.257   8.308  0.1220  0.0935  0.0443
  304PHE     BB  879  16.672   0.301   7.735 -0.4344  0.1208  0.0925
  304PHE    SC1  880  16.670   0.257   7.417 -0.1803  0.1005 -0.0920
  304PHE    SC2  881  16.613   0.054   7.247 -0.6917  0.1568 -0.0022
  304PHE    SC3  882  16.613   0.309   7.158  0.0847  0.1298 -0.1475
  305THR     BB  883  16.846   0.527   7.822  0.0587  0.2190 -0.0315
  305THR    SC1  884  16.956   0.681   7.650  0.0858 -0.0975  0.0795
  305THR    SCP  885  16.852   0.695   7.743 -0.2410  0.1449  0.2085
  305THR    SCN  886  17.060   0.666   7.558 -0.5341 -0.0705 -0.1002
  306GLN     BB  887  16.967   0.471   8.127  0.1685  0.0104  0.3247
  306GLN    SC1  888  17.074   0.838   8.168 -0.2365 -0.0866  0.2557
  306GLN    SCP  889  17.195   0.894   8.210 -0.0445  0.2538 -0.0793
  306GLN    SCN  890  16.953   0.782   8.127  0.0825 -0.1321  0.0517
  307MET     BB  891  17.046   0.165   8.139 -0.1225 -0.4483  0.1078
  307MET    SC1  892  17.408   0.135   8.095 -0.0695 -0.0936 -0.0576
  308ALA     BB  893  16.933  -0.043   8.056  0.0043 -0.0757 -0.3048
  309GLY     BB  894  16.747  -0.256   8.010  0.0711  0.0407 -0.0818
  310ASN     BB  895  16.821  -0.551   8.122  0.0643 -0.1397  0.0638
  310ASN    SC1  896  16.814  -0.548   8.459  0.3774 -0.0085  0.1440
  310ASN    SCP  897  16.698  -0.578   8.387  0.1068  0.0811  0.0894
  310ASN    SCN  898  16.930  -0.518   8.531  0.3259 -0.1329 -0.1649
  311PRO     BB  899  16.908  -0.803   7.862 -0.2644  0.0962 -0.0805
  311PRO    SC1  900  16.722  -1.005   7.921  0.0061  0.1212 -0.1799
  312ILE     BB  901  16.950  -0.656   7.626  0.0982 -0.3333  0.1402
  312ILE    SC1  902  16.723  -0.712   7.422  0.2164  0.2422 -0.1725
  313CYS     BB  903  17.054  -0.332   7.631  0.3055 -0.0008 -0.0477
  313CYS    SC1  904  16.985  -0.237   7.377 -0.1516  0.0426 -0.3409
  314LEU     BB  905  17.351  -0.302   7.859 -0.0329  0.2975  0.2310
  314LEU    SC1  906  17.290  -0.341   8.139 -0.3493 -0.1567  0.2874
  315GLN     BB  907  17.660  -0.298   7.827  0.0532 -0.1626 -0.0270
  315GLN    SC1  908  17.778  -0.437   8.135  0.2805  0.0159  0.2598
  315GLN    SCP  909  17.719  -0.433   8.262  0.0764  0.2163  0.0038
  315GLN    SCN  910  17.836  -0.442   8.008 -0.0324 -0.0628 -0.0395
  316ILE     BB  911  17.804  -0.024   7.815  0.1403  0.0621 -0.0456
  316ILE    SC1  912  17.678   0.240   7.714 -0.1174  0.0213  0.1574
  317HIS     BB  913  18.085   0.038   7.986  0.1933  0.4084  0.3195
  317HIS    SC1  914  18.104  -0.004   8.269 -0.2082  0.1915  0.0777
  317HIS    SC2  915  18.180  -0.193   8.446 -0.0137  0.1136 -0.0848
  317HIS    SC3  916  18.038   0.021   8.529 -0.0724 -0.0073  0.1335
  318TRP     BB  917  18.391   0.074   7.759 -0.0339  0.1350  0.0446
  318TRP    SC1  918  18.289   0.101   7.472  0.1833  0.0138 -0.1800
  318TRP    SC2  919  18.225   0.163   7.217 -0.0921 -0.0710 -0.1355
  318TRP    SC3  920  18.044   0.199   7.413  0.1409  0.0581  0.0609
  318TRP    SC4  921  17.977   0.249   7.157 -0.1904 -0.1856  0.0941
  319TYR     BB  922  18.608   0.310   7.887  0.1709  0.2492 -0.0282
  319TYR    SC1  923  18.770   0.183   8.108 -0.0701 -0.0948 -0.0074
  319TYR    SC2  924  18.943   0.011   8.224  0.1185  0.0541 -0.0611
  319TYR    SC3  925  19.009   0.271   8.197 -0.1928  0.1543  0.0857
  320GLU     BB  926  18.769   0.570   7.811 -0.0764  0.2516 -0.1382
  320GLU    SC1  927  18.547   0.797   8.044  0.2154  0.0186 -0.2451
  320GLU    SCN  928  18.572   0.895   8.087 -0.4704  0.0409  0.2687
  321ASP     BB  929  18.964   0.820   7.772 -0.2221 -0.3347  0.0683
  321ASP    SC1  930  19.256   0.768   7.831 -0.0310  0.1115  0.0329
  321ASP    SCN  931  19.234   0.821   7.738  0.6627  0.1175 -0.1782
  322ALA     BB  932  18.850   1.062   7.766  0.1713 -0.1448 -0.1504
  323GLU     BB  933  18.817   1.361   7.860  0.2708 -0.3746 -0.1268
  323GLU    SC1  934  19.100   1.613   7.804  0.0755 -0.4381  0.0773
  323GLU    SCN  935  19.081   1.562   7.900 -0.2722 -0.3689  0.0587
  324ARG     BB  936  18.590   1.524   7.775  0.1479  0.0840  0.0774
  324ARG    SC1  937  18.342   1.507   7.925 -0.0999 -0.1068 -0.2350
  324ARG    SC2  938  18.412   1.294   8.178 -0.0212 -0.0590 -0.1760
  324ARG    SCP  939  18.356   1.382   8.144  0.0593  0.0696  0.0103
  325LEU     BB  940  18.493   1.572   7.494  0.0446 -0.0648 -0.2919
  325LEU    SC1  941  18.242   1.479   7.374  0.1234  0.0811 -0.2867
  326HIS     BB  942  18.828   1.650   7.341  0.1213 -0.1725 -0.0280
  326HIS    SC1  943  18.826   1.952   7.460  0.1234 -0.1816  0.2648
  326HIS    SC2  944  18.842   2.215   7.516 -0.0789 -0.1070 -0.0111
  326HIS    SC3  945  18.640   2.067   7.618 -0.1677 -0.0765 -0.1397
  327LYS     BB  946  18.802   1.665   7.070 -0.1101  0.1944 -0.1815
  327LYS    SC1  947  18.788   1.373   6.903 -0.0339 -0.1758  0.0367
  327LYS    SC2  948  18.953   1.282   6.741  0.2739 -0.0419 -0.1483
  327LYS    SCP  949  18.865   1.343   6.715  0.1773 -0.1192 -0.0123
  328TRP     BB  950  18.497   1.872   7.040 -0.1303 -0.0831  0.2339
  328TRP    SC1  951  18.294   1.698   6.837 -0.0615 -0.0272 -0.0358
  328TRP    SC2  952  18.081   1.623   6.690  0.0476 -0.0550 -0.1824
  328TRP    SC3  953  18.050   1.799   6.892 -0.0935  0.0364 -0.2808
  328TRP    SC4  954  17.833   1.697   6.769 -0.0097 -0.0901 -0.3253
  329LYS     BB  955  18.425   2.131   7.212 -0.3527  0.3367  0.1028
  329LYS    SC1  956  18.169   2.155   7.393 -0.0536 -0.0408  0.1534
  329LYS    SC2  957  17.970   2.236   7.483 -0.0913  0.2664 -0.0323
  329LYS    SCP  958  17.875   2.204   7.528 -0.2165  0.4290 -0.1700
  330THR     BB  959  18.587   2.384   7.095 -0.1838  0.2859  0.0135
  330THR    SC1  960  18.681   2.596   7.213 -0.4189  0.0431  0.1083
  330THR    SCP  961  18.662   2.546   7.084 -0.1457 -0.0834  0.0153
  330THR    SCN  962  18.700   2.647   7.343  0.0054 -0.3017  0.0813
  331ALA     BB  963  18.801   2.256   6.832  0.0385 -0.0316 -0.0491
  332GLN     BB  964  19.031   2.052   6.959 -0.2861  0.2455 -0.0399
  332GLN    SC1  965  19.172   2.362   7.141 -0.1414  0.0686  0.1412
  332GLN    SCP  966  19.305   2.405   7.142  0.0223 -0.0504  0.2558
  332GLN    SCN  967  19.039   2.318   7.141  0.0013  0.0011  0.5417
  333THR     BB  968  19.240   1.964   6.717  0.0354 -0.0263 -0.3222
  333THR    SC1  969  19.488   1.975   6.837 -0.2302 -0.1460  0.2562
  333THR    SCP  970  19.419   1.860   6.879 -0.5436 -0.1010  0.5115
  333THR    SCN  971  19.557   2.089   6.795 -0.2375 -0.4116  0.1258
  334GLY     BB  972  19.174   1.693   6.658  0.0868  0.0349 -0.3178
  335PHE     BB  973  19.014   1.560   6.309  0.1245  0.0454 -0.1522
  335PHE    SC1  974  19.217   1.376   6.151  0.0601 -0.2885  0.1566
  335PHE    SC2  975  19.366   1.200   6.012  0.3211 -0.0204  0.0878
  335PHE    SC3  976  19.427   1.463   6.006 -0.0397  0.0713  0.2176
  336PRO     BB  977  18.797   1.696   6.125 -0.0333 -0.0613 -0.1019
  336PRO    SC1  978  18.937   1.808   5.902 -0.1596  0.3205 -0.0944
  337TRP     BB  979  18.464   1.618   6.069 -0.2270 -0.0589  0.1098
  337TRP    SC1  980  18.477   1.650   5.791 -0.2374 -0.1138 -0.0632
  337TRP    SC2  981  18.350   1.588   5.561  0.0156 -0.0295 -0.2297
  337TRP    SC3  982  18.431   1.841   5.606 -0.4017  0.0511  0.1424
  337TRP    SC4  983  18.359   1.765   5.357 -0.0114  0.2090 -0.0281
  338ILE     BB  984  18.275   1.813   6.212 -0.1900  0.0697 -0.1408
  338ILE    SC1  985  18.109   2.043   6.085  0.1072  0.2415 -0.2280
  339ASP     BB  986  18.445   2.002   6.505  0.0587 -0.0683 -0.1683
  339ASP    SC1  987  18.713   1.835   6.598  0.1056 -0.0234  0.0301
  339ASP    SCN  988  18.672   1.733   6.599 -0.0781  0.0337  0.4547
  340ALA     BB  989  18.316   2.158   6.658 -0.3000 -0.0200 -0.0250
  341ILE     BB  990  18.351   2.493   6.586  0.0246 -0.0613 -0.0009
  341ILE    SC1  991  18.313   2.431   6.285  0.2657 -0.0594 -0.0334
  342MET     BB  992  18.341   2.693   6.818  0.1240 -0.2268  0.0583
  342MET    SC1  993  18.560   2.981   6.880  0.1626 -0.0708  0.0063
  343THR     BB  994  18.140   2.563   7.020 -0.1438  0.1079 -0.0140
  343THR    SC1  995  18.154   2.703   7.273 -0.3105  0.0587  0.0298
  343THR    SCP  996  18.258   2.730   7.362  0.3313 -0.1459 -0.0892
  343THR    SCN  997  18.050   2.675   7.183  0.3856 -0.5752 -0.0298
  344GLN     BB  998  17.858   2.432   6.908 -0.0367 -0.1025 -0.3169
  344GLN    SC1  999  17.677   2.132   7.077  0.1164  0.2522 -0.3655
  344GLN    SCP 1000  17.639   2.001   7.049  0.0085  0.1275 -0.3505
  344GLN    SCN 1001  17.715   2.264   7.104 -0.0974  0.0525  0.2127
  345LEU     BB 1002  17.767   2.423   6.591  0.1841 -0.2262 -0.1622
  345LEU    SC1 1003  17.878   2.124   6.524 -0.1040 -0.0224  0.1323
  346ARG     BB 1004  17.755   2.696   6.490 -0.1947 -0.1257  0.1307
  346ARG    SC1 1005  18.038   2.841   6.473 -0.6349 -0.1208 -0.1262
  346ARG    SC2 1006  18.142   3.130   6.577  0.0669 -0.1907  0.2848
  346ARG    SCP 1007  18.077   3.051   6.537  0.4058 -0.1941 -0.4145
  347GLN     BB 1008  17.583   2.839   6.318  0.0678  0.1000 -0.0444
  347GLN    SC1 1009  17.795   3.092   6.144  0.4109 -0.1185  0.1158
  347GLN    SCP 1010  17.680   3.013   6.144 -0.1426  0.3501 -0.0329
  347GLN    SCN 1011  17.911   3.171   6.143  0.0325  0.1062  0.2520
  348GLU     BB 1012  17.328   2.690   6.254 -0.4069  0.0927 -0.2495
  348GLU    SC1 1013  17.227   2.667   5.910  0.1699 -0.0810  0.1143
  348GLU    SCN 1014  17.285   2.693   5.819 -0.3999 -0.2493 -0.3612
  349GLY     BB 1015  17.330   2.389   6.403 -0.2203  0.0831  0.0417
  350TRP     BB 1016  17.503   2.198   6.199  0.0354  0.0097  0.1274
  350TRP    SC1 1017  17.628   2.408   6.011 -0.0614 -0.0244 -0.0512
  350TRP    SC2 1018  17.758   2.596   5.867  0.0154 -0.2521 -0.2881
  350TRP    SC3 1019  17.893   2.447   6.047 -0.0258 -0.1486 -0.1697
  350TRP    SC4 1020  18.007   2.668   5.941 -0.1228 -0.0266 -0.0232
  351ILE     BB 1021  17.622   1.951   6.042  0.0240 -0.2087 -0.1731
  351ILE    SC1 1022  17.698   1.760   6.274 -0.1044 -0.1996 -0.1229
  352HIS     BB 1023  17.420   1.803   5.892  0.3102 -0.1069 -0.2841
  352HIS    SC1 1024  17.148   1.987   5.894  0.0163 -0.2383  0.1062
  352HIS    SC2 1025  16.886   2.010   5.954 -0.0202 -0.1299 -0.0850
  352HIS    SC3 1026  17.047   2.226   5.971 -0.0061 -0.1263 -0.2531
  353HIS     BB 1027  17.488   1.712   5.591 -0.2109  0.0923  0.0758
  353HIS    SC1 1028  17.236   1.762   5.438 -0.0940 -0.4725 -0.0809
  353HIS    SC2 1029  17.006   1.889   5.501  0.2053  0.1279 -0.1280
  353HIS    SC3 1030  17.109   1.911   5.252  0.3993 -0.0002 -0.0616
  354LEU     BB 1031  17.629   1.471   5.485 -0.1148 -0.0700  0.1955
  354LEU    SC1 1032  17.872   1.547   5.318 -0.0754 -0.0835  0.1419
  355ALA     BB 1033  17.586   1.251   5.675  0.3949  0.0598  0.4538
  356ARG     BB 1034  17.648   1.236   5.946  0.0874 -0.0444  0.0319
  356ARG    SC1 1035  17.420   1.387   6.125  0.0250  0.0405  0.2393
  356ARG    SC2 1036  17.133   1.381   6.290  0.1837  0.5298  0.3518
  356ARG    SCP 1037  17.095   1.332   6.200  0.4470  0.0588  0.4623
  357HIS     BB 1038  17.772   0.838   5.996 -0.2491 -0.3185  0.0712
  357HIS    SC1 1039  17.606   0.749   5.802 -0.0902 -0.4063  0.2675
  357HIS    SC2 1040  17.444   0.796   5.591 -0.0039 -0.0940  0.2671
  357HIS    SC3 1041  17.418   0.568   5.732 -0.1167 -0.2707 -0.0300
  358ALA     BB 1042  18.000   0.908   6.061 -0.0605  0.0180 -0.3442
  359VAL     BB 1043  17.963   1.198   6.383 -0.0908 -0.0470 -0.1059
  359VAL    SC1 1044  18.043   1.389   6.218 -0.0988 -0.1643 -0.2480
  360ALA     BB 1045  18.106   1.047   6.552 -0.1255 -0.0585 -0.2588
  361CYS     BB 1046  18.268   0.789   6.487  0.1091 -0.0642 -0.3927
  361CYS    SC1 1047  18.379   0.646   6.231 -0.1064 -0.1628  0.1636
  362PHE     BB 1048  18.575   0.913   6.672 -0.1256 -0.1312 -0.0472
  362PHE    SC1 1049  18.754   0.902   6.455  0.1156  0.0897  0.2019
  362PHE    SC2 1050  18.837   1.027   6.231 -0.0858 -0.0752  0.0312
  362PHE    SC3 1051  19.007   0.868   6.367  0.0593  0.0833  0.0393
  363LEU     BB 1052  18.488   0.956   6.923 -0.0959 -0.2531  0.1346
  363LEU    SC1 1053  18.319   1.199   6.998  0.1472  0.0275 -0.0649
  364THR     BB 1054  18.276   0.663   6.990  0.1001  0.1682  0.1997
  364THR    SC1 1055  18.046   0.731   6.920  0.0027  0.2455  0.0670
  364THR    SCP 1056  18.049   0.836   7.012  0.0673  0.1489  0.1795
  364THR    SCN 1057  18.044   0.626   6.827 -0.0112 -0.1071  0.4634
  365ARG     BB 1058  18.411   0.383   6.745 -0.1077 -0.3364  0.2021
  365ARG    SC1 1059  18.170   0.341   6.572 -0.1902 -0.3656 -0.3341
  365ARG    SC2 1060  17.962   0.415   6.321 -0.4202 -0.1483 -0.0144
  365ARG    SCP 1061  17.922   0.517   6.336  0.3684  0.2121  0.1702
  366GLY     BB 1062  18.684   0.494   6.747 -0.2962  0.0357 -0.0854
  367ASP     BB 1063  18.863   0.632   6.985  0.2311  0.0576 -0.0561
  367ASP    SC1 1064  19.075   0.840   6.881 -0.2611 -0.0700 -0.1211
  367ASP    SCN 1065  19.167   0.827   6.823 -0.3124 -0.4109 -0.1446
  368LEU     BB 1066  18.720   0.809   7.302 -0.0831  0.0006  0.2827
  368LEU    SC1 1067  18.631   1.131   7.323  0.0636 -0.2944 -0.2582
  369TRP     BB 1068  18.537   0.613   7.371  0.2491 -0.0716 -0.0822
  369TRP    SC1 1069  18.593   0.355   7.239 -0.0489 -0.1813  0.1613
  369TRP    SC2 1070  18.681   0.126   7.125  0.2879  0.0474 -0.0554
  369TRP    SC3 1071  18.734   0.177   7.385  0.0453 -0.2011  0.0476
  369TRP    SC4 1072  18.863  -0.023   7.258  0.0095 -0.2181  0.0381
  370ILE     BB 1073  18.191   0.692   7.430  0.0568 -0.1325  0.1041
  370ILE    SC1 1074  18.081   0.973   7.359  0.3803  0.0305  0.2282
  371SER     BB 1075  18.064   0.581   7.712  0.0827  0.2070  0.3613
  371SER    SC1 1076  18.201   0.501   7.891 -0.3084  0.0040 -0.2660
  371SER    SCP 1077  18.245   0.615   7.960 -0.1650  0.3589 -0.4696
  371SER    SCN 1078  18.156   0.388   7.823  0.1127 -0.0325 -0.0321
  372TRP     BB 1079  17.809   0.802   7.748 -0.2212 -0.0858  0.1855
  372TRP    SC1 1080  17.656   0.771   7.511 -0.2230  0.0392 -0.0406
  372TRP    SC2 1081  17.501   0.568   7.422 -0.2421  0.0405 -0.0103
  372TRP    SC3 1082  17.751   0.600   7.325 -0.2738  0.0604 -0.0865
  372TRP    SC4 1083  17.601   0.389   7.247 -0.1858 -0.0985  0.1614
  373GLU     BB 1084  17.654   0.979   7.971 -0.0028  0.2327  0.2586
  373GLU    SC1 1085  17.860   1.318   8.055 -0.1054 -0.0254 -0.4785
  373GLU    SCN 1086  17.949   1.383   8.051 -0.0230 -0.1225 -0.3402
  374GLU     BB 1087  17.398   1.118   7.953 -0.0808  0.1388 -0.0100
  374GLU    SC1 1088  17.176   1.351   8.202 -0.5575 -0.2420  0.0082
  374GLU    SCN 1089  17.156   1.282   8.286 -0.3253 -0.1172  0.1792
  375GLY     BB 1090  17.238   1.054   7.698 -0.0098 -0.1214  0.0163
  376MET     BB 1091  17.312   1.212   7.459  0.0576  0.1952 -0.1211
  376MET    SC1 1092  17.168   0.869   7.269 -0.0136 -0.0390 -0.1720
  377LYS     BB 1093  17.350   1.492   7.493 -0.0199  0.3032 -0.0555
  377LYS    SC1 1094  17.480   1.609   7.772 -0.0356  0.3209  0.1469
  377LYS    SC2 1095  17.492   1.691   8.021 -0.2180 -0.3863 -0.2232
  377LYS    SCP 1096  17.405   1.694   8.089 -0.0085  0.2139  0.0869
  378VAL     BB 1097  17.502   1.640   7.246  0.0181 -0.0387 -0.0950
  378VAL    SC1 1098  17.764   1.680   7.252 -0.0083  0.1350 -0.0464
  379PHE     BB 1099  17.282   1.737   7.042 -0.0341 -0.1463  0.0517
  379PHE    SC1 1100  17.355   1.561   6.799 -0.0268  0.1290  0.0132
  379PHE    SC2 1101  17.518   1.443   6.619 -0.3339  0.0651 -0.2320
  379PHE    SC3 1102  17.345   1.293   6.763 -0.1837  0.1322  0.0237
  380GLU     BB 1103  17.094   1.897   7.244  0.2928  0.0895 -0.3708
  380GLU    SC1 1104  16.769   2.119   7.178  0.0229 -0.0605  0.1063
  380GLU    SCN 1105  16.675   2.148   7.129  0.0488  0.3895  0.2719
  381GLU     BB 1106  17.274   2.169   7.331 -0.0112 -0.2449 -0.2336
  381GLU    SC1 1107  17.467   2.063   7.588  0.3815 -0.1467  0.4908
  381GLU    SCN 1108  17.538   2.137   7.548 -0.0690  0.1447  0.1367
  382LEU     BB 1109  17.230   2.341   7.031  0.1106  0.2234 -0.1135
  382LEU    SC1 1110  17.404   2.527   6.897  0.0732  0.4952 -0.1364
  383LEU     BB 1111  17.081   2.094   6.803 -0.0020 -0.0888  0.0079
  383LEU    SC1 1112  17.397   2.072   6.687 -0.1457  0.0243 -0.1386
  384LEU     BB 1113  16.801   1.979   6.690  0.1809  0.2123 -0.0817
  384LEU    SC1 1114  16.793   2.138   6.416  0.1830  0.1283 -0.1603
  385ASP     BB 1115  16.758   1.681   6.878  0.0049  0.0580 -0.1373
  385ASP    SC1 1116  16.843   1.467   6.646  0.0242 -0.0588 -0.4466
  385ASP    SCN 1117  16.813   1.366   6.680  0.2994 -0.0535 -0.1263
  386ALA     BB 1118  16.592   1.664   7.051 -0.0598  0.2132 -0.0991
  387ASP     BB 1119  16.347   1.465   7.058  0.0207 -0.2050 -0.0669
  387ASP    SC1 1120  16.102   1.634   7.167  0.1654 -0.2340  0.2172
  387ASP    SCN 1121  16.085   1.528   7.141 -0.0015 -0.1642  0.0236
  388TYR     BB 1122  16.301   1.131   7.184  0.2196  0.0136  0.0404
  388TYR    SC1 1123  16.411   1.194   7.472 -0.2696 -0.2210  0.0253
  388TYR    SC2 1124  16.430   1.098   7.724  0.0306 -0.0342  0.0780
  388TYR    SC3 1125  16.652   1.122   7.571 -0.0968  0.1901 -0.0773
  389SER     BB 1126  16.247   0.995   6.977  0.0342  0.0201 -0.2874
  389SER    SC1 1127  16.111   0.961   6.788 -0.1756  0.0431  0.1038
  389SER    SCP 1128  16.212   1.007   6.873  0.0307 -0.8732  0.4615
  389SER    SCN 1129  16.010   0.915   6.702 -0.0177 -0.3072  0.1911
  390ILE     BB 1130  16.590   1.069   6.775  0.2591 -0.0419 -0.0063
  390ILE    SC1 1131  16.552   0.889   6.526 -0.0735 -0.1247  0.1000
  391ASN     BB 1132  16.761   1.103   7.061  0.0215 -0.1848  0.1062
  391ASN    SC1 1133  16.976   1.286   7.079  0.2340 -0.0955 -0.1321
  391ASN    SCP 1134  16.921   1.413   7.098  0.2654  0.1522 -0.6063
  391ASN    SCN 1135  17.031   1.159   7.061 -0.0821 -0.2386  0.5747
  392ALA     BB 1136  16.730   0.768   7.143  0.2624  0.0084 -0.0128
  393GLY     BB 1137  16.852   0.635   6.858 -0.1323 -0.1381  0.1569
  394ASN     BB 1138  17.116   0.832   6.735 -0.0429  0.1200  0.1463
  394ASN    SC1 1139  17.026   0.988   6.517 -0.0783  0.1834 -0.0179
  394ASN    SCP 1140  17.045   0.857   6.561 -0.6555  0.1526  0.0515
  394ASN    SCN 1141  17.006   1.120   6.474 -0.2056  0.2625  0.1563
  395TRP     BB 1142  17.348   0.712   6.827 -0.0146 -0.3153 -0.1773
  395TRP    SC1 1143  17.559   0.837   6.958  0.0434 -0.0021 -0.0968
  395TRP    SC2 1144  17.678   1.013   7.124  0.1834 -0.0683 -0.1261
  395TRP    SC3 1145  17.713   1.035   6.857  0.0056  0.0032 -0.1445
  395TRP    SC4 1146  17.823   1.217   7.023 -0.1717  0.1601 -0.1943
  396MET     BB 1147  17.277   0.408   6.868 -0.0000  0.2325 -0.0234
  396MET    SC1 1148  17.095   0.383   7.154  0.1781 -0.4590 -0.0689
  397TRP     BB 1149  17.269   0.210   6.578  0.1817 -0.2434  0.2230
  397TRP    SC1 1150  17.017   0.094   6.382 -0.0359  0.1533 -0.1608
  397TRP    SC2 1151  16.812  -0.081   6.381  0.0890  0.0025  0.0118
  397TRP    SC3 1152  17.025  -0.121   6.220  0.0017  0.1394 -0.1407
  397TRP    SC4 1153  16.803  -0.272   6.190  0.0727  0.0022  0.0127
  398LEU     BB 1154  17.525   0.159   6.466  0.1865 -0.0239 -0.1450
  398LEU    SC1 1155  17.479  -0.067   6.263  0.2291 -0.3735  0.0624
  399SER     BB 1156  17.745   0.182   6.675  0.1561 -0.0796  0.0543
  399SER    SC1 1157  17.755   0.418   6.782 -0.2517  0.2973 -0.0384
  399SER    SCP 1158  17.688   0.318   6.853 -0.1361  0.1495  0.1182
  399SER    SCN 1159  17.822   0.517   6.710  0.0193  0.0814  0.1673
  400ALA     BB 1160  17.626  -0.015   6.918 -0.1565 -0.0584  0.0356
  401SER     BB 1161  17.404  -0.049   7.132  0.0281  0.0442  0.2338
  401SER    SC1 1162  17.459  -0.084   7.365  0.0222 -0.2216 -0.0912
  401SER    SCP 1163  17.458   0.055   7.348 -0.0299 -0.1993 -0.3575
  401SER    SCN 1164  17.460  -0.223   7.382 -0.1447 -0.2022 -0.3709
  402ALA     BB 1165  17.130  -0.069   6.981  0.0405 -0.1629 -0.4179
  403PHE     BB 1166  17.080  -0.241   6.809  0.1407 -0.1454 -0.0453
  403PHE    SC1 1167  16.908  -0.407   6.641  0.1607 -0.0937  0.1565
  403PHE    SC2 1168  16.801  -0.621   6.515 -0.0586  0.1291 -0.0455
  403PHE    SC3 1169  16.648  -0.405   6.570  0.1849  0.2802  0.0587
  404PHE     BB 1170  17.408  -0.397   6.681 -0.3753 -0.1414  0.0858
  404PHE    SC1 1171  17.319  -0.486   6.406  0.1471  0.1285  0.0559
  404PHE    SC2 1172  17.188  -0.528   6.174  0.0350  0.0665  0.1296
  404PHE    SC3 1173  17.402  -0.680   6.237  0.0959  0.1160  0.0452
  405HIS     BB 1174  17.756  -0.350   6.538  0.1412  0.4251  0.1791
  405HIS    SC1 1175  17.818  -0.649   6.463 -0.0145 -0.0965  0.2087
  405HIS    SC2 1176  17.833  -0.898   6.568 -0.1360 -0.2542 -0.1335
  405HIS    SC3 1177  17.956  -0.842   6.334  0.0297  0.0571  0.0216
  406HIS     BB 1178  17.987  -0.173   6.410 -0.0264 -0.1587 -0.0521
  406HIS    SC1 1179  18.190  -0.173   6.669  0.2115 -0.3370  0.2092
  406HIS    SC2 1180  18.375  -0.062   6.831  0.0162  0.1103  0.1412
  406HIS    SC3 1181  18.132  -0.126   6.929  0.0514 -0.0506  0.1260
  407TYR     BB 1182  18.002  -0.134   6.163  0.0828  0.0397 -0.3281
  407TYR    SC1 1183  17.879  -0.350   6.009  0.3433 -0.3220  0.0287
  407TYR    SC2 1184  17.714  -0.548   5.927 -0.0467 -0.0027  0.0120
  407TYR    SC3 1185  17.702  -0.305   5.809 -0.1432  0.2685  0.5510
  408THR     BB 1186  18.159   0.014   5.831 -0.1221  0.0267  0.1271
  408THR    SC1 1187  18.254  -0.173   5.759  0.0759  0.1851  0.4401
  408THR    SCP 1188  18.324  -0.155   5.639 -0.1604  0.2673 -0.4712
  408THR    SCN 1189  18.185  -0.191   5.879  0.0032 -0.1185 -0.4256
  409ARG     BB 1190  18.278   0.356   5.880  0.0125  0.1188  0.1165
  409ARG    SC1 1191  18.074   0.495   5.743 -0.1972  0.1228 -0.1688
  409ARG    SC2 1192  17.888   0.531   5.503  0.2644 -0.3700  0.0452
  409ARG    SCP 1193  17.873   0.458   5.584 -0.0170 -0.1720  0.1905
  410ILE     BB 1194  18.562   0.402   5.823 -0.2037  0.1487  0.1608
  410ILE    SC1 1195  18.682   0.137   5.713 -0.1511  0.1973  0.0999
  411PHE     BB 1196  18.672   0.701   5.857 -0.3579 -0.0003  0.1911
  411PHE    SC1 1197  18.950   0.697   5.902  0.0286  0.1446 -0.0793
  411PHE    SC2 1198  19.171   0.853   5.897  0.0522  0.1142 -0.0036
  411PHE    SC3 1199  19.186   0.595   5.820  0.0032  0.1609 -0.1736
  412CYS     BB 1200  18.457   0.952   5.850 -0.0550 -0.0399  0.1115
  412CYS    SC1 1201  18.390   1.137   6.097 -0.2957 -0.0789 -0.0584
  413PRO     BB 1202  18.650   1.168   5.655  0.1057  0.3629 -0.0455
  413PRO    SC1 1203  18.812   1.304   5.838 -0.1003 -0.3588 -0.1889
  414VAL     BB 1204  18.828   1.086   5.388  0.0036 -0.1863  0.2138
  414VAL    SC1 1205  19.077   1.034   5.461  0.0938 -0.3759 -0.1991
  415ARG     BB 1206  18.662   1.037   5.188 -0.0760 -0.0855 -0.1564
  415ARG    SC1 1207  18.844   0.973   4.940  0.0140 -0.0166  0.3446
  415ARG    SC2 1208  19.010   1.196   4.814 -0.1749 -0.3161 -0.2463
  415ARG    SCP 1209  19.049   1.121   4.884  0.1692 -0.1408 -0.2293
  416PHE     BB 1210  18.394   1.171   5.221  0.0835  0.1957  0.1526
  416PHE    SC1 1211  18.181   1.148   5.449  0.1678 -0.1579  0.1686
  416PHE    SC2 1212  18.076   1.247   5.677  0.0496 -0.0366  0.0630
  416PHE    SC3 1213  18.001   1.003   5.589  0.1031 -0.0880  0.1589
  417GLY     BB 1214  18.311   1.406   5.025  0.1143  0.1704 -0.0417
  418LYS     BB 1215  18.488   1.281   4.765  0.2500 -0.1537  0.1945
  418LYS    SC1 1216  18.341   1.010   4.754 -0.0018 -0.2487  0.2551
  418LYS    SC2 1217  18.136   0.900   4.644  0.3124 -0.3587  0.7470
  418LYS    SCP 1218  18.053   0.846   4.691 -0.1297 -0.1320  0.3191
  419ARG     BB 1219  18.618   1.428   4.633 -0.0517  0.0450 -0.0966
  419ARG    SC1 1220  18.607   1.532   4.373 -0.1568  0.0663 -0.2513
  419ARG    SC2 1221  18.787   1.793   4.293  0.3356 -0.0900  0.0514
  419ARG    SCP 1222  18.889   1.783   4.331  0.2646 -0.0938  0.2540
  420THR     BB 1223  18.504   1.854   4.731  0.2555 -0.1400 -0.0166
  420THR    SC1 1224  18.611   1.959   4.936 -0.1443  0.0574  0.0306
  420THR    SCP 1225  18.659   1.937   5.066  0.3412  0.3498 -0.0583
  420THR    SCN 1226  18.563   1.981   4.807 -0.3350  0.2555  0.1573
  421ASP     BB 1227  18.346   2.117   4.537 -0.1326 -0.0807  0.2174
  421ASP    SC1 1228  18.259   1.964   4.282  0.0823  0.0225  0.1629
  421ASP    SCN 1229  18.298   1.864   4.257 -0.1053 -0.0186  0.0164
  422PRO     BB 1230  18.416   2.421   4.545  0.0309 -0.2237 -0.4573
  422PRO    SC1 1231  18.172   2.574   4.506  0.2011  0.3017  0.0637
  423GLU     BB 1232  18.569   2.504   4.799 -0.1828 -0.1598 -0.0163
  423GLU    SC1 1233  18.854   2.680   4.611  0.0317  0.0750  0.1906
  423GLU    SCN 1234  18.962   2.686   4.591  0.0400 -0.0146  0.2027
  424GLY     BB 1235  18.582   2.434   5.041  0.1509  0.2409  0.2097
  425GLN     BB 1236  18.473   2.488   5.304 -0.0713  0.0356 -0.0338
  425GLN    SC1 1237  18.761   2.653   5.451 -0.2967  0.2655  0.2744
  425GLN    SCP 1238  18.879   2.724   5.428 -0.1726 -0.2435  0.3184
  425GLN    SCN 1239  18.643   2.582   5.475 -0.1245 -0.4379  0.0054
  426TYR     BB 1240  18.312   2.322   5.517 -0.1792  0.0461  0.2422
  426TYR    SC1 1241  18.059   2.166   5.545 -0.1242  0.0360  0.1913
  426TYR    SC2 1242  17.867   2.018   5.427  0.0668 -0.0320 -0.0411
  426TYR    SC3 1243  17.810   2.159   5.650 -0.2664 -0.0054 -0.1381
  427ILE     BB 1244  18.481   2.429   5.844  0.4155  0.1910 -0.0567
  427ILE    SC1 1245  18.590   2.174   5.981  0.1014  0.1772  0.1783
  428ARG     BB 1246  18.523   2.734   5.919  0.0258  0.3045 -0.0709
  428ARG    SC1 1247  18.372   2.866   5.636  0.3811  0.1233 -0.3140
  428ARG    SC2 1248  18.380   3.007   5.420 -0.2490  0.2016  0.4259
  428ARG    SCP 1249  18.307   3.088   5.403 -0.0319  0.3506  0.1114
  429LYS     BB 1250  18.425   2.880   6.170  0.0392  0.0635  0.0646
  429LYS    SC1 1251  18.292   3.181   6.073 -0.0710 -0.2073 -0.0342
  429LYS    SC2 1252  18.195   3.395   6.153 -0.2631  0.1454  0.1317
  429LYS    SCP 1253  18.253   3.360   6.066 -0.4358  0.0797  0.0361
  430TYR     BB 1254  18.586   2.893   6.402  0.1303  0.2714  0.1757
  430TYR    SC1 1255  18.612   3.220   6.452  0.0810 -0.1309 -0.1450
  430TYR    SC2 1256  18.770   3.412   6.346  0.0682 -0.1115 -0.1290
  430TYR    SC3 1257  18.545   3.480   6.480  0.2867 -0.1128  0.2541
  431LEU     BB 1258  18.833   2.696   6.438  0.2073  0.2017  0.0038
  431LEU    SC1 1259  19.096   2.893   6.472 -0.1105 -0.2747 -0.0679
  432PRO     BB 1260  18.845   2.463   6.317  0.3275  0.0365 -0.1699
  432PRO    SC1 1261  18.913   2.180   6.361  0.0484  0.0508  0.1285
  433VAL     BB 1262  19.010   2.533   5.962 -0.0416  0.0417  0.0012
  433VAL    SC1 1263  19.064   2.274   5.943  0.0376  0.0746 -0.2572
  434LEU     BB 1264  19.108   2.769   5.992  0.0791  0.3305  0.0903
  434LEU    SC1 1265  18.873   3.061   6.032  0.0071 -0.0937  0.0680
  435LYS     BB 1266  19.351   2.920   5.987  0.0971 -0.2146  0.2545
  435LYS    SC1 1267  19.553   2.898   6.256 -0.0679  0.2390 -0.0640
  435LYS    SC2 1268  19.764   2.784   6.360  0.4038  0.2130 -0.0587
  435LYS    SCP 1269  19.762   2.680   6.326  0.3724  0.0986  0.2585
  436ASN     BB 1270  19.398   3.089   5.772  0.1999 -0.1897  0.0214
  436ASN    SC1 1271  19.246   3.394   5.819 -0.0273  0.1264  0.1452
  436ASN    SCP 1272  19.207   3.260   5.816  0.1057  0.1346 -0.0394
  436ASN    SCN 1273  19.285   3.529   5.822  0.3476  0.0669 -0.0469
  437PHE     BB 1274  19.266   2.942   5.492  0.0704 -0.0881  0.1176
  437PHE    SC1 1275  19.372   2.681   5.537 -0.1254 -0.0659 -0.2324
  437PHE    SC2 1276  19.453   2.423   5.537  0.0284 -0.0191 -0.1203
  437PHE    SC3 1277  19.581   2.605   5.691 -0.0457  0.1351 -0.2381
  438PRO     BB 1278  19.051   3.112   5.376  0.0869  0.0674 -0.4764
  438PRO    SC1 1279  18.801   3.145   5.581 -0.2028 -0.1571  0.0355
  439THR     BB 1280  18.980   2.911   5.094  0.3395  0.2753  0.1944
  439THR    SC1 1281  18.718   2.965   5.065  0.5160  0.0334  0.0369
  439THR    SCP 1282  18.602   2.892   5.095 -0.0132 -0.3757  0.1095
  439THR    SCN 1283  18.834   3.037   5.036 -0.1483  0.0314  0.5131
  440LYS     BB 1284  19.134   2.639   5.045 -0.0617 -0.1985 -0.0871
  440LYS    SC1 1285  19.296   2.665   4.753 -0.1431 -0.1240 -0.0601
  440LYS    SC2 1286  19.338   2.713   4.549  0.1924 -0.1610 -0.4011
  440LYS    SCP 1287  19.233   2.696   4.521 -0.1170  0.3538  0.2037
  441TYR     BB 1288  19.091   2.420   5.095  0.5443  0.2285 -0.3055
  441TYR    SC1 1289  19.034   2.215   4.846 -0.0616  0.2476  0.0198
  441TYR    SC2 1290  19.165   2.245   4.612  0.1945 -0.0797  0.1128
  441TYR    SC3 1291  18.912   2.151   4.614  0.1081  0.1420 -0.0425
  442ILE     BB 1292  19.065   2.174   5.333  0.0059 -0.1879  0.1486
  442ILE    SC1 1293  18.831   2.150   5.535 -0.1390 -0.0415  0.0015
  443TYR     BB 1294  19.138   1.915   5.162 -0.2788  0.0469 -0.0405
  443TYR    SC1 1295  18.924   1.729   5.214  0.1487  0.0990 -0.1272
  443TYR    SC2 1296  18.774   1.636   5.418  0.3091  0.0846 -0.0131
  443TYR    SC3 1297  18.737   1.540   5.168  0.1044  0.1096  0.0056
  444GLU     BB 1298  19.412   1.806   5.216 -0.2866  0.0731 -0.0004
  444GLU    SC1 1299  19.328   1.459   5.056  0.0555  0.0424  0.1541
  444GLU    SCN 1300  19.241   1.481   4.993 -0.0487 -0.1420  0.2236
  445PRO     BB 1301  19.530   1.880   5.518  0.0634 -0.1229  0.1995
  445PRO    SC1 1302  19.371   1.965   5.692  0.0841 -0.0490 -0.4937
  446TRP     BB 1303  19.776   1.673   5.561  0.5893  0.3172  0.0542
  446TRP    SC1 1304  19.686   1.359   5.480 -0.0276 -0.0819 -0.0005
  446TRP    SC2 1305  19.579   1.111   5.480 -0.2352  0.0063  0.0551
  446TRP    SC3 1306  19.689   1.211   5.706 -0.0066 -0.0946 -0.0089
  446TRP    SC4 1307  19.560   0.973   5.712  0.1442 -0.1778 -0.0159
  447THR     BB 1308  20.004   1.716   5.370  0.1717  0.0921  0.2511
  447THR    SC1 1309  20.142   1.507   5.252 -0.1973  0.0170  0.2155
  447THR    SCP 1310  20.269   1.469   5.207 -0.0342 -0.3268 -0.1431
  447THR    SCN 1311  20.015   1.544   5.296 -0.1210 -0.3547 -0.3610
  448ALA     BB 1312  19.929   1.955   5.156  0.0017  0.0940 -0.0955
  449SER     BB 1313  20.152   2.197   5.030 -0.3247 -0.3071  0.2740
  449SER    SC1 1314  20.057   2.413   4.977  0.2566 -0.3442 -0.2515
  449SER    SCP 1315  20.147   2.426   4.871 -0.1808 -0.5654  0.1861
  449SER    SCN 1316  19.967   2.400   5.083 -0.2475  0.2588  0.2620
  450GLU     BB 1317  20.399   2.158   5.258 -0.1238  0.1077  0.2719
  450GLU    SC1 1318  20.675   1.885   5.218  0.2180  0.0196 -0.3562
  450GLU    SCN 1319  20.674   1.944   5.125  0.1489  0.2163 -0.2351
  451GLU     BB 1320  20.502   2.429   5.262  0.0735 -0.0442 -0.3704
  451GLU    SC1 1321  20.533   2.497   4.894  0.2346  0.0450 -0.2205
  451GLU    SCN 1322  20.460   2.481   4.975  0.4034 -0.2462 -0.1112
  452GLU     BB 1323  20.306   2.644   5.413 -0.2520  0.4565  0.4483
  452GLU    SC1 1324  20.471   2.854   5.710  0.2395 -0.1800  0.3828
  452GLU    SCN 1325  20.414   2.793   5.781 -0.1241 -0.2832  0.0378
  453GLN     BB 1326  20.009   2.621   5.448  0.1048 -0.0059  0.1064
  453GLN    SC1 1327  19.955   2.212   5.539 -0.2018 -0.1014  0.1391
  453GLN    SCP 1328  19.913   2.174   5.411  0.2330 -0.1118  0.1441
  453GLN    SCN 1329  19.997   2.251   5.667  0.0380  0.5180  0.0363
  454ARG     BB 1330  19.773   2.806   5.262 -0.1277 -0.1691  0.0134
  454ARG    SC1 1331  19.616   2.630   5.067  0.0394  0.1135  0.0807
  454ARG    SC2 1332  19.594   2.265   5.107  0.1634 -0.1655 -0.1555
  454ARG    SCP 1333  19.522   2.337   5.066  0.3648  0.1260 -0.0319
  455GLN     BB 1334  19.776   3.027   5.351  0.0722 -0.1502  0.1240
  455GLN    SC1 1335  19.851   3.318   5.131  0.0101 -0.2098 -0.3841
  455GLN    SCP 1336  19.965   3.345   5.207  0.1232 -0.0097 -0.1212
  455GLN    SCN 1337  19.736   3.292   5.056  0.1019 -0.3994  0.0358
  456ALA     BB 1338  19.832   3.078   5.683  0.0008 -0.2797  0.0835
  457GLY     BB 1339  19.888   2.947   5.883 -0.0204  0.0337 -0.3250
  458CYS     BB 1340  20.039   2.642   5.901  0.1428 -0.1464 -0.1006
  458CYS    SC1 1341  20.199   2.701   6.140  0.1572  0.0705  0.1225
  459ILE     BB 1342  19.954   2.347   6.000 -0.0945 -0.1251 -0.2188
  459ILE    SC1 1343  19.660   2.252   5.977 -0.0824 -0.1624 -0.2187
  460ILE     BB 1344  20.113   2.034   6.024  0.0353  0.0789 -0.1366
  460ILE    SC1 1345  19.912   1.801   5.982 -0.2189  0.2586  0.0559
  461GLY     BB 1346  20.398   2.100   6.204 -0.0507  0.1156  0.2993
  462ARG     BB 1347  20.308   2.211   6.456 -0.2173 -0.0640  0.0020
  462ARG    SC1 1348  20.474   2.140   6.741 -0.0079  0.2810  0.1600
  462ARG    SC2 1349  20.636   2.141   7.000 -0.2310  0.4551  0.1835
  462ARG    SCP 1350  20.580   2.150   6.905  0.3777 -0.3075 -0.3830
  463ASP     BB 1351  20.041   2.380   6.500  0.3283  0.0392  0.0637
  463ASP    SC1 1352  20.094   2.592   6.739 -0.1665 -0.0513  0.1943
  463ASP    SCN 1353  20.141   2.496   6.712  0.0904  0.0512  0.2490
  464TYR     BB 1354  19.752   2.178   6.434  0.2065  0.2398  0.1262
  464TYR    SC1 1355  19.499   2.353   6.530 -0.0584  0.1608  0.0318
  464TYR    SC2 1356  19.281   2.484   6.621 -0.0809  0.0411  0.1527
  464TYR    SC3 1357  19.316   2.448   6.356 -0.3142 -0.1180  0.1404
  465PRO     BB 1358  19.589   1.879   6.332 -0.1619  0.0563  0.3584
  465PRO    SC1 1359  19.337   1.903   6.217 -0.0575 -0.2368 -0.1878
  466PHE     BB 1360  19.598   1.588   6.443 -0.0235 -0.1184  0.1575
  466PHE    SC1 1361  19.772   1.417   6.285  0.0097  0.0546 -0.0389
  466PHE    SC2 1362  19.963   1.332   6.114  0.1756  0.1534  0.0944
  466PHE    SC3 1363  19.767   1.164   6.191  0.1223  0.0952 -0.1589
  467PRO     BB 1364  19.632   1.525   6.768 -0.1292  0.1804  0.1367
  467PRO    SC1 1365  19.868   1.595   6.858 -0.0017 -0.0881  0.0338
  468MET     BB 1366  19.515   1.209   6.786  0.1537  0.0904  0.1030
  468MET    SC1 1367  19.391   1.079   6.506 -0.2097 -0.1396  0.0569
  469VAL     BB 1368  19.560   1.085   7.054  0.1850 -0.0240 -0.2315
  469VAL    SC1 1369  19.684   1.273   7.194 -0.0349 -0.0172 -0.0409
  470ASN     BB 1370  19.511   0.777   7.135 -0.3068 -0.0269  0.0426
  470ASN    SC1 1371  19.610   0.572   6.938 -0.0357 -0.1493 -0.0323
  470ASN    SCP 1372  19.730   0.537   7.000 -0.1344 -0.5087  0.2188
  470ASN    SCN 1373  19.489   0.607   6.877  0.0305 -0.0047  0.1600
  471HIS     BB 1374  19.331   0.700   7.326 -0.0192 -0.0965  0.0657
  471HIS    SC1 1375  19.153   0.979   7.389  0.2204 -0.1174  0.0913
  471HIS    SC2 1376  19.089   1.176   7.216 -0.0673 -0.3405 -0.0642
  471HIS    SC3 1377  19.184   1.237   7.461 -0.3949  0.0003 -0.0136
  472LYS     BB 1378  19.102   0.497   7.403  0.1613  0.1887 -0.3265
  472LYS    SC1 1379  19.151   0.325   7.679  0.0639 -0.1437 -0.5808
  472LYS    SC2 1380  19.375   0.237   7.856  0.4359  0.2035  0.1431
  472LYS    SCP 1381  19.398   0.227   7.749 -0.2284 -0.2929 -0.0184
  473GLU     BB 1382  19.192   0.275   7.142 -0.1514 -0.1682 -0.0684
  473GLU    SC1 1383  19.504   0.201   7.334 -0.3267  0.1503  0.4768
  473GLU    SCN 1384  19.561   0.149   7.413 -0.2310 -0.3987  0.1033
  474ALA     BB 1385  19.143   0.278   6.946  0.3562  0.0506 -0.3041
  475SER     BB 1386  19.035   0.098   6.732  0.1825  0.1035  0.1353
  475SER    SC1 1387  18.813   0.062   6.633  0.1490  0.3094 -0.1771
  475SER    SCP 1388  18.933   0.119   6.590 -0.1793 -0.0582 -0.6498
  475SER    SCN 1389  18.692   0.006   6.677  0.1845 -0.5432 -0.2150
  476ASP     BB 1390  19.269  -0.081   6.493  0.1139  0.0617 -0.1447
  476ASP    SC1 1391  19.364  -0.332   6.615  0.0065  0.6130  0.1444
  476ASP    SCN 1392  19.279  -0.299   6.676 -0.1211  0.2094  0.2166
  477ARG     BB 1393  19.224   0.048   6.233 -0.0617  0.0887 -0.0188
  477ARG    SC1 1394  19.311   0.361   6.298 -0.1948 -0.3667 -0.0222
  477ARG    SC2 1395  19.316   0.544   6.556 -0.3321  0.2585  0.5457
  477ARG    SCP 1396  19.370   0.567   6.648  0.0460  0.4919  0.2918
  478ASN     BB 1397  18.922   0.126   6.186 -0.0179 -0.0129 -0.1651
  478ASN    SC1 1398  18.832   0.425   6.279  0.0572  0.1062  0.1851
  478ASN    SCP 1399  18.797   0.390   6.148  0.4042 -0.7294 -0.1080
  478ASN    SCN 1400  18.866   0.460   6.410  0.0754 -0.1390 -0.1622
  479LEU     BB 1401  18.792  -0.219   6.105  0.3907  0.1129  0.3190
  479LEU    SC1 1402  18.815  -0.375   5.839 -0.1344 -0.0084 -0.4741
  480GLN     BB 1403  18.531  -0.198   6.297  0.0201  0.0545 -0.1709
  480GLN    SC1 1404  18.426   0.117   6.259  0.0625 -0.1251  0.2534
  480GLN    SCP 1405  18.392   0.001   6.330 -0.3882 -0.1675  0.1838
  480GLN    SCN 1406  18.461   0.233   6.188  0.1555 -0.3758  0.0804
  481LEU     BB 1407  18.369  -0.479   6.330  0.0167 -0.0108 -0.1395
  481LEU    SC1 1408  18.317  -0.577   6.065 -0.2102 -0.1667  0.0940
  482MET     BB 1409  18.334  -0.610   6.606 -0.1249  0.0763 -0.2409
  482MET    SC1 1410  18.687  -0.842   6.650  0.1347 -0.0324 -0.2405
  483ARG     BB 1411  18.224  -0.677   6.878 -0.0020  0.1254  0.1417
  483ARG    SC1 1412  18.207  -1.044   6.853 -0.0376  0.0693  0.0256
  483ARG    SC2 1413  18.090  -1.300   6.723 -0.1249  0.0679  0.1727
  483ARG    SCP 1414  18.022  -1.286   6.808 -0.4636 -0.1496 -0.0394
  484ARG     BB 1415  18.190  -0.618   7.222 -0.0867  0.3000  0.1092
  484ARG    SC1 1416  18.397  -0.377   7.251  0.0639  0.4128 -0.0870
  484ARG    SC2 1417  18.550  -0.292   7.506 -0.0118 -0.2660  0.1726
  484ARG    SCP 1418  18.545  -0.399   7.528 -0.3124 -0.2558  0.1868
  485VAL     BB 1419  18.120  -0.838   7.395 -0.2967 -0.0634 -0.0412
  485VAL    SC1 1420  18.275  -0.938   7.585 -0.2242 -0.1157 -0.1274
  486ARG     BB 1421  17.874  -1.005   7.268  0.1372  0.1140 -0.0813
  486ARG    SC1 1422  17.832  -1.213   7.502  0.0487 -0.1681  0.0287
  486ARG    SC2 1423  17.723  -1.247   7.796  0.0017 -0.0499  0.6160
  486ARG    SCP 1424  17.773  -1.182   7.869  0.3121  0.2101  0.2234
  487GLU     BB 1425  17.669  -0.985   7.047 -0.0903  0.1533  0.0085
  487GLU    SC1 1426  17.630  -1.272   6.792  0.4691 -0.2920 -0.0434
  487GLU    SCN 1427  17.703  -1.197   6.760  0.2350  0.1996  0.4116
  488GLU     BB 1428  17.360  -1.063   7.172  0.0757  0.0487 -0.1017
  488GLU    SC1 1429  17.150  -1.323   6.965  0.1011  0.0061  0.0809
  488GLU    SCN 1430  17.167  -1.406   6.895  0.4200  0.2683 -0.1888
  489GLN     BB 1431  17.374  -0.988   7.463 -0.3356  0.0502  0.2857
  489GLN    SC1 1432  17.256  -1.223   7.742 -0.0347 -0.0829 -0.1770
  489GLN    SCP 1433  17.336  -1.321   7.682 -0.2738 -0.0570 -0.0720
  489GLN    SCN 1434  17.176  -1.125   7.802  0.2791  0.2186  0.2573
  490ARG     BB 1435  17.447  -0.724   7.617  0.0443  0.0941  0.1495
  490ARG    SC1 1436  17.421  -0.758   7.948 -0.3137  0.2521 -0.1446
  490ARG    SC2 1437  17.533  -0.964   8.161 -0.1573 -0.1260  0.0275
  490ARG    SCP 1438  17.460  -0.936   8.239 -0.1482 -0.2621  0.0882
  491GLY     BB 1439  17.623  -0.577   7.457 -0.0829  0.0369 -0.1355
  492THR     BB 1440  17.586  -0.510   7.156  0.0522  0.4663  0.3786
  492THR    SC1 1441  17.787  -0.512   6.977 -0.1465 -0.1304 -0.1962
  492THR    SCP 1442  17.779  -0.578   7.100  0.3302 -0.3450  0.0623
  492THR    SCN 1443  17.796  -0.446   6.854  0.0911  0.1371  0.2904
  493ALA     BB 1444  17.247  -0.580   7.141  0.1675 -0.0805  0.0389
  494GLN     BB 1445  17.031  -0.624   7.075 -0.3267 -0.1266 -0.1094
  494GLN    SC1 1446  16.667  -0.418   7.056  0.1351  0.0281 -0.1450
  494GLN    SCP 1447  16.664  -0.556   7.084  0.0097  0.2023  0.0753
  494GLN    SCN 1448  16.670  -0.281   7.029 -0.0015  0.1886  0.0043
  495LEU     BB 1449  16.908  -0.909   6.929 -0.0210  0.0150 -0.3233
  495LEU    SC1 1450  16.619  -0.907   6.965 -0.1419 -0.2097 -0.1959
  496THR     BB 1451  17.136  -0.946   6.631 -0.0614  0.1113 -0.2113
  496THR    SC1 1452  17.352  -0.871   6.707  0.0351  0.1256  0.0047
  496THR    SCP 1453  17.309  -1.003   6.721  0.5247 -0.1367  0.0667
  496THR    SCN 1454  17.396  -0.738   6.693  0.1580 -0.0209 -0.0422
  497ARG     BB 1455  17.035  -1.037   6.389  0.0549  0.1529  0.1174
  497ARG    SC1 1456  17.092  -1.383   6.436  0.1869  0.1975 -0.3339
  497ARG    SC2 1457  17.248  -1.591   6.606 -0.2881 -0.0566  0.1587
  497ARG    SCP 1458  17.221  -1.492   6.644  0.0059 -0.0043  0.2557
  998FAD   FLA1 1459   3.317   0.349   6.097 -0.1283 -0.1018  0.0160
  998FAD   FLA2 1460   3.553   0.576   6.300 -0.0328  0.2477 -0.1656
  998FAD   FLA3 1461   3.399   0.704   6.229 -0.1309  0.2567  0.0373
  998FAD   FLA4 1462   3.744   0.804   6.475 -0.0936 -0.1518  0.0370
  998FAD   FLA5 1463   3.576   1.031   6.417 -0.0880 -0.1403  0.0653
  998FAD   RIB1 1464   3.283   0.958   6.034 -0.1319  0.1041  0.0193
  998FAD   RIB2 1465   3.193   1.040   5.869 -0.0581 -0.2957 -0.2342
  998FAD   PO4B 1466   3.206   1.407   5.766 -0.0806  0.0309 -0.0039
  998FAD   PO4A 1467   2.949   1.537   5.842 -0.2474 -0.2750 -0.0256
  998FAD   RBS1 1468   2.719   1.248   5.991  0.0877  0.0356  0.2831
  998FAD   RBS2 1469   2.805   1.099   6.154  0.4059 -0.1532 -0.0400
  998FAD   ADN3 1470   2.402   1.229   6.192  0.3191 -0.0973  0.3434
  998FAD   ADN2 1471   2.453   1.347   6.445 -0.2023  0.1877  0.3275
  998FAD   ADN1 1472   2.231   1.270   6.442 -0.0880 -0.1566  0.0833
    1MET     CA 1473  13.065   1.690   8.605  0.1532  0.0156  0.1340
    2PRO     CA 1474  13.321   1.575   8.492 -0.0199  0.0253  0.0721
    3HIS     CA 1475  13.481   1.534   8.259  0.3426 -0.1249  0.1542
    4ARG     CA 1476  13.778   1.499   8.275 -0.1442 -0.2232 -0.1559
    5THR     CA 1477  13.982   1.521   7.957  0.1780  0.0442  0.0230
    6ILE     CA 1478  14.371   1.478   7.889  0.0062 -0.4278  0.0450
    7HIS     CA 1479  14.575   1.575   7.606 -0.1151  0.0631 -0.1088
    8LEU     CA 1480  14.971   1.632   7.749 -0.1116 -0.3637 -0.0394
    9PHE     CA 1481  15.149   1.814   7.511 -0.0808 -0.1708  0.1358
   10ARG     CA 1482  15.390   1.660   7.413 -0.0495 -0.1668  0.0473
   11LYS     CA 1483  15.446   1.673   7.098  0.1476 -0.4978  0.0500
   12GLY     CA 1484  15.339   1.837   6.886  0.1783 -0.1149 -0.2510
   13LEU     CA 1485  15.241   2.093   6.709 -0.1085 -0.1786 -0.1327
   14ARG     CA 1486  14.974   2.162   6.583 -0.1184  0.2756  0.0333
   15LEU     CA 1487  14.745   1.950   6.482  0.2403  0.0452 -0.1517
   16HIS     CA 1488  14.679   1.820   6.222 -0.2420  0.2739  0.2120
   17ASP     CA 1489  14.703   1.467   6.320  0.1833  0.0848  0.4058
   18ASN     CA 1490  14.736   1.414   6.621  0.0116  0.2307  0.0361
   19PRO     CA 1491  14.790   1.104   6.698  0.1336 -0.0830  0.2063
   20THR     CA 1492  14.464   1.089   6.923  0.0024  0.1499 -0.2795
   21LEU     CA 1493  14.346   1.399   6.943 -0.1238  0.2644 -0.4072
   22LEU     CA 1494  14.394   1.622   7.087  0.0019  0.0902 -0.4174
   23ALA     CA 1495  14.137   1.658   7.318  0.2060 -0.2166  0.2083
   24ALA     CA 1496  13.939   1.479   7.259 -0.0290  0.0959  0.0263
   25LEU     CA 1497  13.794   1.200   7.265 -0.0638 -0.0428 -0.1117
   26GLU     CA 1498  13.539   1.240   7.359 -0.0707  0.1188 -0.1241
   27SER     CA 1499  13.271   1.261   7.499 -0.0431 -0.0071 -0.0849
   28SER     CA 1500  13.197   1.486   7.780  0.1314 -0.1367  0.0621
   29GLU     CA 1501  13.451   1.648   7.785  0.0383  0.0549 -0.1799
   30THR     CA 1502  13.668   1.906   7.867  0.2071 -0.1457  0.0016
   31ILE     CA 1503  13.920   1.985   7.718  0.2836  0.0420 -0.0050
   32TYR     CA 1504  14.268   1.934   7.825  0.0788 -0.0136 -0.1530
   33PRO     CA 1505  14.410   2.051   7.600  0.0341  0.1735 -0.1156
   34VAL     CA 1506  14.825   2.108   7.709  0.0199  0.1821  0.2073
   35TYR     CA 1507  15.081   2.336   7.728 -0.0090  0.0417  0.0969
   36VAL     CA 1508  15.400   2.285   7.872  0.1697 -0.0941 -0.1282
   37LEU     CA 1509  15.623   2.424   8.028 -0.1021  0.1990 -0.0001
   38ASP     CA 1510  15.948   2.516   8.141 -0.0277 -0.0218 -0.0640
   39ARG     CA 1511  16.235   2.396   8.022  0.0311 -0.1299  0.1370
   40ARG     CA 1512  16.217   2.086   8.082  0.1838 -0.0419  0.2861
   41PHE     CA 1513  16.045   1.948   7.907 -0.1429 -0.1505 -0.0531
   42LEU     CA 1514  16.162   2.044   7.595  0.0063 -0.0284 -0.2722
   43ALA     CA 1515  16.386   1.878   7.516  0.0110 -0.3022 -0.2175
   44SER     CA 1516  16.393   1.587   7.762 -0.0371  0.0691 -0.2977
   45ALA     CA 1517  16.578   1.692   8.029 -0.2339  0.0809 -0.2377
   46MET     CA 1518  16.726   1.993   7.952 -0.0232  0.2168 -0.1160
   47HIS     CA 1519  16.865   2.019   7.669  0.1684 -0.0462  0.3178
   48ILE     CA 1520  16.977   2.376   7.620  0.0745 -0.3126  0.0884
   49GLY     CA 1521  16.999   2.606   7.444  0.0870 -0.0630 -0.4873
   50ALA     CA 1522  17.057   2.784   7.195  0.0323  0.1327  0.1571
   51LEU     CA 1523  16.862   2.671   6.892 -0.0539  0.1290 -0.1356
   52ARG     CA 1524  16.606   2.612   7.110 -0.2811  0.0478  0.1353
   53TRP     CA 1525  16.570   2.904   7.229 -0.1961  0.1453  0.1957
   54HIS     CA 1526  16.438   3.049   6.931 -0.1536  0.2175 -0.0420
   55PHE     CA 1527  16.256   2.857   6.846 -0.1653  0.0946 -0.0202
   56LEU     CA 1528  15.978   2.842   7.008 -0.0464  0.0350 -0.0420
   57LEU     CA 1529  15.892   3.135   6.992  0.3879  0.2778 -0.2991
   58GLN     CA 1530  15.709   3.067   6.653  0.1908 -0.0028 -0.1165
   59SER     CA 1531  15.574   2.719   6.737  0.1129 -0.1290 -0.3263
   60LEU     CA 1532  15.406   2.866   7.057 -0.1300  0.0794  0.2496
   61GLU     CA 1533  15.298   3.110   6.955  0.1703  0.2612  0.1053
   62ASPP    CA 1534  15.144   2.995   6.647  0.1095  0.1352  0.3185
   63LEU     CA 1535  14.988   2.785   6.820 -0.2769 -0.0069  0.0146
   64HIS     CA 1536  14.704   2.865   6.929 -0.1220 -0.2843  0.1261
   65LYS     CA 1537  14.549   3.031   6.649 -0.3483 -0.0923  0.0715
   66ASN     CA 1538  14.335   2.884   6.567  0.3334  0.0889 -0.0922
   67LEU     CA 1539  14.070   2.894   6.794 -0.1373  0.3610  0.4394
   68SER     CA 1540  13.767   2.846   6.722 -0.0902 -0.2908 -0.1386
   69ARG     CA 1541  13.837   2.624   6.447 -0.1679 -0.2379 -0.0942
   70LEU     CA 1542  13.930   2.377   6.585 -0.2672  0.1758  0.2020
   71GLY     CA 1543  13.905   2.408   6.914 -0.1508 -0.1286  0.1240
   72ALA     CA 1544  13.995   2.600   7.068 -0.0106 -0.2800  0.2291
   73ARG     CA 1545  14.314   2.723   7.275  0.0893  0.0321 -0.3590
   74LEU     CA 1546  14.518   2.628   7.471  0.0703 -0.1281  0.1691
   75LEU     CA 1547  14.621   2.530   7.760  0.0406 -0.1217  0.1986
   76VAL     CA 1548  14.808   2.547   8.120  0.0142  0.2472 -0.1040
   77ILE     CA 1549  15.177   2.600   8.174 -0.0973 -0.1378 -0.2100
   78GLN     CA 1550  15.272   2.526   8.383  0.3699  0.4742  0.0634
   79GLY     CA 1551  15.509   2.490   8.539 -0.0722 -0.2292 -0.1415
   80GLU     CA 1552  15.545   2.287   8.745 -0.0246  0.0870 -0.0004
   81TYR     CA 1553  15.383   1.992   8.680 -0.1962 -0.1229 -0.0917
   82GLU     CA 1554  15.391   1.680   8.816 -0.0015 -0.1599  0.0650
   83SER     CA 1555  15.068   1.583   8.828  0.1097 -0.1258 -0.0343
   84VAL     CA 1556  14.866   1.825   8.724 -0.0709  0.1816  0.1222
   85LEU     CA 1557  14.758   1.951   8.983  0.2378  0.0649 -0.0574
   86ARG     CA 1558  14.885   1.781   9.267 -0.2584  0.0595  0.1242
   87ASP     CA 1559  14.755   1.514   9.288 -0.1295  0.2344 -0.3501
   88HIS     CA 1560  14.461   1.606   9.217 -0.2311 -0.1411  0.1769
   89VAL     CA 1561  14.231   1.632   9.387  0.0062  0.1159 -0.0511
   90GLN     CA 1562  14.024   1.433   9.436  0.1150 -0.4672  0.2466
   91LYS     CA 1563  13.934   1.262   9.209  0.1417  0.1673  0.1230
   92TRP     CA 1564  13.991   1.406   8.894  0.0983 -0.0763 -0.2815
   93ASN     CA 1565  13.902   1.271   8.631  0.2129 -0.2217  0.1755
   94ILE     CA 1566  13.687   1.086   8.437  0.0709 -0.0444 -0.2204
   95THR     CA 1567  13.869   0.910   8.214 -0.3359 -0.2636  0.0108
   96GLN     CA 1568  14.058   1.038   8.070  0.1518  0.0840 -0.1756
   97VAL     CA 1569  14.385   0.989   7.909 -0.0929  0.0753 -0.0347
   98THR     CA 1570  14.525   1.088   7.620  0.0160  0.1499  0.0800
   99LEU     CA 1571  14.766   0.956   7.572 -0.2129 -0.0452 -0.1032
  100ASP     CA 1572  15.038   0.873   7.357 -0.0707  0.0461 -0.0451
  101ALA     CA 1573  15.230   0.750   7.589  0.2242 -0.0076  0.1747
  102GLU     CA 1574  15.508   0.871   7.603 -0.1529  0.3024  0.1000
  103MET     CA 1575  15.780   0.902   7.728 -0.2087  0.0101  0.2100
  104GLU     CA 1576  15.921   0.723   7.954 -0.0904  0.0577  0.1820
  105PRO     CA 1577  16.243   0.762   8.060 -0.2344  0.1922  0.2025
  106PHE     CA 1578  16.223   1.113   8.162 -0.2503 -0.1319 -0.0492
  107TYR     CA 1579  15.836   1.236   8.117 -0.1272  0.1603  0.3416
  108LYS     CA 1580  15.722   1.162   8.396  0.0914 -0.1800  0.3882
  109GLU     CA 1581  15.711   0.927   8.460  0.0294  0.2299 -0.1674
  110MET     CA 1582  15.616   0.630   8.320  0.0613 -0.2314 -0.0703
  111GLU     CA 1583  15.415   0.735   8.114 -0.1011 -0.4061 -0.1766
  112ALA     CA 1584  15.307   0.968   8.072 -0.1576 -0.0279 -0.1504
  113ASN     CA 1585  15.179   1.158   8.327  0.1162  0.1227 -0.0709
  114ILE     CA 1586  15.077   0.969   8.526 -0.1553  0.0446  0.0891
  115ARG     CA 1587  14.844   0.793   8.381  0.1449 -0.2126 -0.1239
  116ARG     CA 1588  14.556   0.856   8.551  0.2192  0.1553 -0.2232
  117LEU     CA 1589  14.563   1.108   8.690 -0.0568 -0.3595 -0.1197
  118GLY     CA 1590  14.525   1.222   8.943 -0.1077 -0.4588  0.2731
  119ALA     CA 1591  14.415   1.127   9.162  0.1828  0.4191 -0.2552
  120GLU     CA 1592  14.231   0.904   9.118  0.0851 -0.3963  0.0093
  121LEU     CA 1593  14.116   0.865   8.869 -0.1820  0.0736 -0.3089
  122GLY     CA 1594  14.092   0.800   8.634  0.0581 -0.3652  0.2225
  123PHE     CA 1595  14.170   0.519   8.399  0.0121 -0.0911 -0.2852
  124GLU     CA 1596  14.379   0.625   8.169  0.3277  0.0217 -0.1035
  125VAL     CA 1597  14.311   0.513   7.899  0.3929 -0.1341 -0.0514
  126LEU     CA 1598  14.500   0.599   7.686  0.1182  0.4000 -0.0457
  127SER     CA 1599  14.711   0.462   7.379 -0.2345 -0.1572  0.0935
  128ARG     CA 1600  15.087   0.433   7.366 -0.0387 -0.1589  0.0563
  129VAL     CA 1601  15.133   0.358   6.933  0.2664 -0.0640  0.0437
  130GLY     CA 1602  15.265   0.510   6.798  0.4665  0.1071 -0.0971
  131HIS     CA 1603  15.225   0.788   6.664 -0.1986 -0.1038  0.0510
  132SER     CA 1604  15.250   0.910   6.334  0.0324 -0.1390  0.1306
  133LEU     CA 1605  15.372   0.704   6.147  0.2021 -0.2779 -0.2656
  134TYR     CA 1606  15.439   0.402   6.090 -0.1338 -0.4964 -0.2243
  135ASP     CA 1607  15.237   0.239   6.305  0.0065  0.1153  0.3518
  136THR     CA 1608  15.385   0.014   6.489 -0.0029 -0.3420 -0.0813
  137LYS     CA 1609  15.209  -0.289   6.550 -0.1037  0.2511 -0.2376
  138ARG     CA 1610  15.209  -0.430   6.236  0.0679  0.0800 -0.4015
  139ILE     CA 1611  15.375  -0.607   6.067 -0.1445 -0.0462 -0.1001
  140LEU     CA 1612  15.418  -0.884   6.135  0.0272  0.1997  0.1638
  141ASP     CA 1613  15.487  -1.163   6.005 -0.0116 -0.1713 -0.3761
  142LEU     CA 1614  15.801  -1.107   5.873  0.0847  0.1276  0.0779
  143ASN     CA 1615  16.070  -1.064   6.087 -0.1030 -0.2522 -0.3273
  144GLY     CA 1616  16.000  -0.912   6.294  0.1405  0.1482  0.0872
  145GLY     CA 1617  15.781  -0.730   6.297  0.1801 -0.4993 -0.1133
  146SER     CA 1618  15.618  -0.618   6.552  0.2232 -0.0337 -0.0274
  147PRO     CA 1619  15.801  -0.342   6.708  0.2436 -0.2014 -0.0835
  148PRO     CA 1620  16.088  -0.433   6.607 -0.0175 -0.2611 -0.2442
  149LEU     CA 1621  16.203  -0.353   6.336  0.0381 -0.0577 -0.0958
  150THR     CA 1622  16.323  -0.051   6.084  0.1605  0.0576 -0.1607
  151TYR     CA 1623  16.348  -0.113   5.778  0.0293 -0.0055 -0.1046
  152LYS     CA 1624  16.299  -0.377   5.676 -0.0366 -0.0044  0.2046
  153ARG     CA 1625  16.220  -0.300   5.300  0.0832 -0.2976  0.1179
  154PHE     CA 1626  16.098  -0.065   5.304 -0.1672  0.1934 -0.1440
  155LEU     CA 1627  15.867   0.038   5.531  0.4755  0.2371 -0.2569
  156HIS     CA 1628  15.780  -0.125   5.701  0.1083 -0.3004  0.1196
  157ILE     CA 1629  15.751  -0.438   5.600 -0.0187 -0.0882 -0.2437
  158LEU     CA 1630  15.696  -0.522   5.310  0.0165 -0.0866 -0.0315
  159SER     CA 1631  15.697  -0.301   4.999 -0.0078  0.1769  0.0561
  160GLN     CA 1632  15.712  -0.052   5.040 -0.1813  0.2052 -0.1105
  161LEU     CA 1633  15.465   0.090   5.181  0.0303  0.0743  0.0529
  162GLY     CA 1634  15.434   0.353   5.100 -0.1624  0.0501  0.0086
  163ASP     CA 1635  15.258   0.582   5.144 -0.0447  0.0437 -0.1788
  164PRO     CA 1636  15.144   0.676   5.405  0.0640 -0.0906  0.0590
  165GLU     CA 1637  14.901   0.633   5.531  0.1972  0.1188 -0.2195
  166VAL     CA 1638  14.629   0.777   5.533 -0.1236 -0.1118  0.2414
  167PRO     CA 1639  14.576   1.065   5.704 -0.0789  0.0391  0.1306
  168VAL     CA 1640  14.303   1.240   5.879  0.0888 -0.2082  0.1698
  169ARG     CA 1641  14.340   1.565   5.912  0.0533 -0.1189 -0.0671
  170ASN     CA 1642  14.107   1.816   5.935  0.1502 -0.1372  0.2378
  171LEU     CA 1643  13.831   1.729   6.096 -0.0488  0.1860 -0.1027
  172THR     CA 1644  13.565   1.902   6.315 -0.1411 -0.1863  0.0484
  173ALA     CA 1645  13.482   2.230   6.317 -0.0590 -0.0217  0.0624
  174GLU     CA 1646  13.375   2.386   6.612  0.4254  0.0184 -0.0633
  175ASP     CA 1647  13.419   2.349   6.810 -0.0608 -0.0018 -0.0493
  176PHE     CA 1648  13.402   2.055   6.924  0.0402  0.2603 -0.1067
  177GLN     CA 1649  13.235   1.951   7.076  0.0651  0.0421 -0.2599
  178ARG     CA 1650  13.144   2.105   7.329 -0.0781 -0.0474 -0.1442
  179CYS     CA 1651  13.201   2.042   7.622 -0.0587 -0.0364 -0.0945
  180MET     CA 1652  13.396   2.270   7.749 -0.1322  0.0588 -0.2405
  181SER     CA 1653  13.592   2.391   7.487 -0.0415 -0.1909  0.0335
  182PRO     CA 1654  13.786   2.671   7.468 -0.1627 -0.1589 -0.0896
  183GLU     CA 1655  13.677   2.890   7.305  0.0345 -0.1541  0.1350
  184PRO     CA 1656  13.766   3.171   7.259  0.1591 -0.0241  0.4000
  185GLY     CA 1657  13.810   3.319   7.585 -0.0476  0.1265 -0.1062
  186LEU     CA 1658  14.011   3.567   7.774 -0.1411  0.2195  0.2330
  187ALA     CA 1659  14.312   3.500   8.011 -0.2059  0.0174  0.2140
  188GLU     CA 1660  14.267   3.209   8.114  0.4115  0.0673  0.1923
  189ARG     CA 1661  14.364   2.940   8.159 -0.0905 -0.1168 -0.2033
  190TYR     CA 1662  14.638   2.828   8.261  0.0236 -0.0278  0.0426
  191ARG     CA 1663  14.833   3.017   8.069 -0.0981 -0.1077  0.1811
  192VAL     CA 1664  15.108   3.140   8.163 -0.2815 -0.2974  0.2132
  193PRO     CA 1665  15.310   3.269   7.838  0.1929 -0.1576  0.1744
  194VAL     CA 1666  15.361   3.574   7.868 -0.1613 -0.1421  0.0203
  195PRO     CA 1667  15.611   3.542   8.075  0.1769  0.2995 -0.1655
  196ALA     CA 1668  15.672   3.402   8.392  0.1382 -0.3560  0.0060
  197ASP     CA 1669  15.955   3.238   8.285  0.1349  0.3070  0.2766
  198LEU     CA 1670  16.097   3.316   8.008 -0.0093 -0.0145 -0.2971
  199GLU     CA 1671  16.378   3.453   8.031 -0.0033  0.2074  0.2465
  200ILE     CA 1672  16.663   3.522   7.834 -0.0083 -0.1222 -0.0686
  201PRO     CA 1673  16.586   3.452   7.494 -0.1231  0.0368 -0.2402
  202PRO     CA 1674  16.293   3.371   7.436  0.0842  0.2939  0.1349
  203GLN     CA 1675  16.201   3.537   7.119 -0.0526  0.0634 -0.0623
  204SER     CA 1676  16.239   3.446   6.684  0.3408  0.1279 -0.1041
  205LEU     CA 1677  16.373   3.391   6.341 -0.1329 -0.0992  0.2191
  206SER     CA 1678  16.703   3.374   6.150  0.2371 -0.1236 -0.5420
  207PRO     CA 1679  16.658   3.082   5.940 -0.2312  0.0387 -0.1100
  208TRP     CA 1680  16.333   3.027   6.011 -0.0997  0.0254  0.0784
  209THR     CA 1681  15.977   3.098   5.947 -0.0173  0.2413  0.1071
  210GLY     CA 1682  15.728   2.843   6.172 -0.2058  0.1750  0.1273
  211GLY     CA 1683  15.604   2.704   6.079  0.0469 -0.0940 -0.0727
  212GLU     CA 1684  15.282   2.604   6.063  0.0458 -0.2767 -0.1337
  213THR     CA 1685  15.249   2.508   5.768 -0.0628 -0.2587 -0.0016
  214GLU     CA 1686  15.532   2.482   5.654 -0.1381 -0.0977 -0.3197
  215GLY     CA 1687  15.649   2.310   5.544 -0.2300 -0.0627 -0.2046
  216LEU     CA 1688  15.970   2.221   5.353 -0.0366  0.0416  0.0427
  217ARG     CA 1689  16.055   2.405   5.140 -0.0478  0.0775  0.1866
  218ARG     CA 1690  15.822   2.494   4.917 -0.0013  0.3120  0.0088
  219LEU     CA 1691  15.951   2.460   4.616  0.1375 -0.1203  0.1233
  220GLU     CA 1692  16.147   2.247   4.591 -0.1337 -0.0433 -0.0983
  221GLN     CA 1693  16.262   1.918   4.739 -0.2418  0.2301 -0.1323
  222HIS     CA 1694  16.135   1.853   4.990  0.0966 -0.0355  0.2092
  223LEU     CA 1695  16.204   1.734   5.244 -0.0379  0.3116 -0.1524
  224THR     CA 1696  16.444   1.509   5.328  0.1578 -0.0211  0.2971
  225ASP     CA 1697  16.726   1.556   5.192 -0.2099 -0.3222 -0.0489
  226GLN     CA 1698  17.003   1.444   5.102  0.0327  0.2654  0.1802
  227GLY     CA 1699  17.189   1.378   5.213  0.0459  0.5950 -0.0175
  228TRP     CA 1700  17.416   1.248   5.028 -0.0375 -0.0864  0.2318
  229VAL     CA 1701  17.526   1.418   4.776 -0.0304 -0.0756 -0.1274
  230ALA     CA 1702  17.418   1.348   4.523 -0.0358  0.3150 -0.2857
  231ASN     CA 1703  17.392   1.300   4.254  0.0813  0.3027  0.0520
  232PHE     CA 1704  17.363   1.501   4.016 -0.4362  0.1743  0.0042
  233THR     CA 1705  17.165   1.777   4.119  0.0315  0.1858  0.3123
  234LYS     CA 1706  17.297   1.869   4.375  0.4087  0.1785  0.0231
  235PRO     CA 1707  17.281   2.133   4.503  0.1034 -0.2168  0.0514
  236ARG     CA 1708  17.343   2.167   4.776 -0.2059  0.0389  0.0844
  237THR     CA 1709  17.531   1.917   4.823  0.0647 -0.2081  0.0646
  238ILE     CA 1710  17.915   1.944   4.744 -0.0062 -0.1390 -0.0019
  239PRO     CA 1711  17.884   2.214   4.623  0.2220 -0.2203 -0.1803
  240ASN     CA 1712  17.884   2.401   4.863 -0.1655 -0.1312 -0.0065
  241SER     CA 1713  17.652   2.476   5.020 -0.3361  0.0138 -0.1033
  242LEU     CA 1714  17.434   2.666   4.842 -0.2454  0.0484 -0.2305
  243LEU     CA 1715  17.210   2.815   5.027 -0.2591 -0.1272  0.1307
  244PRO     CA 1716  17.220   2.647   5.273  0.1221 -0.3169 -0.1628
  245SER     CA 1717  17.108   2.379   5.474 -0.1923 -0.1076  0.3136
  246THR     CA 1718  16.723   2.396   5.557 -0.2775  0.0057  0.1174
  247THR     CA 1719  16.570   2.070   5.470 -0.0307 -0.0769 -0.2373
  248GLY     CA 1720  16.525   1.854   5.644  0.0869 -0.0150 -0.1884
  249LEU     CA 1721  16.400   1.748   5.818 -0.0567  0.0486  0.0700
  250SER     CA 1722  16.482   1.798   6.150  0.1695  0.0293 -0.2755
  251PRO     CA 1723  16.364   2.098   6.193  0.0715 -0.0326 -0.0591
  252TYR     CA 1724  16.063   2.069   6.239  0.3760 -0.0275  0.2263
  253PHE     CA 1725  16.014   1.768   6.323 -0.0416  0.1991 -0.1688
  254SER     CA 1726  16.114   1.739   6.671 -0.0273 -0.1194 -0.0606
  255MET     CA 1727  15.859   1.911   6.814 -0.1171  0.3753  0.0291
  256GLY     CA 1728  15.619   1.806   6.654  0.2065  0.0852  0.0135
  257CYS     CA 1729  15.556   1.953   6.345  0.2004 -0.1127 -0.1867
  258LEU     CA 1730  15.481   1.815   6.062 -0.1372  0.1233  0.0143
  259SER     CA 1731  15.299   1.523   5.981  0.2642  0.0513  0.1236
  260VAL     CA 1732  15.400   1.314   5.691 -0.0691  0.0875 -0.0844
  261ARG     CA 1733  15.171   1.122   5.603 -0.3486 -0.0148 -0.0773
  262THR     CA 1734  15.127   1.154   5.273 -0.1714  0.3090 -0.4020
  263PHE     CA 1735  15.402   1.204   5.186 -0.0811  0.0012 -0.1130
  264PHE     CA 1736  15.525   1.476   5.140 -0.1642  0.0361  0.1071
  265GLN     CA 1737  15.838   1.424   4.998 -0.0602  0.1768 -0.1290
  266ARG     CA 1738  15.704   1.157   4.762 -0.0350  0.2606 -0.3909
  267LEU     CA 1739  15.968   1.285   4.504 -0.1834 -0.2601  0.0219
  268SER     CA 1740  16.154   1.012   4.671 -0.0274 -0.2918  0.2296
  269ASN     CA 1741  16.436   1.049   4.497  0.2208  0.0864 -0.0362
  270ILE     CA 1742  16.630   0.800   4.467 -0.0176 -0.1700  0.0767
  271TYR     CA 1743  16.852   0.885   4.259 -0.0915  0.1088 -0.1991
  272ALA     CA 1744  16.908   1.081   4.055  0.3884  0.3084 -0.2144
  273GLN     CA 1745  16.863   1.328   4.078  0.0892  0.0721 -0.1996
  274ALA     CA 1746  16.945   1.434   4.363  0.0407  0.0918 -0.2351
  275LYS     CA 1747  16.879   1.332   4.559  0.0809  0.2282 -0.2713
  276HIS     CA 1748  17.025   1.073   4.738  0.1844  0.2183 -0.2369
  277HIS     CA 1749  17.198   0.874   4.702 -0.2303  0.1479 -0.2904
  278SER     CA 1750  17.503   0.802   4.708  0.0337 -0.0403 -0.0736
  279LEU     CA 1751  17.579   0.527   4.861  0.2284 -0.0377 -0.1046
  280PRO     CA 1752  17.426   0.541   5.092  0.2528  0.0301 -0.3651
  281PRO     CA 1753  17.096   0.630   5.165  0.0611  0.1623 -0.0579
  282VAL     CA 1754  16.876   0.419   5.154  0.1684  0.1515  0.0881
  283SER     CA 1755  17.094   0.132   5.204  0.0607  0.2161  0.1111
  284LEU     CA 1756  17.105   0.191   5.508  0.1206  0.0993  0.0888
  285GLN     CA 1757  16.939   0.401   5.696 -0.0102  0.1762  0.3404
  286GLY     CA 1758  16.904   0.655   5.660 -0.0304  0.6029  0.2056
  287GLN     CA 1759  16.689   0.867   5.698 -0.2600 -0.0213 -0.1950
  288LEU     CA 1760  16.443   0.865   5.617  0.1219 -0.1055 -0.0016
  289LEU     CA 1761  16.204   0.860   5.824  0.2236  0.0995 -0.2248
  290TRP     CA 1762  16.338   0.750   6.079 -0.0006  0.2179 -0.0924
  291ARG     CA 1763  16.175   0.728   6.306 -0.1090 -0.1457  0.0269
  292GLU     CA 1764  16.144   0.578   6.530 -0.2764  0.0608  0.0188
  293PHE     CA 1765  16.354   0.542   6.753 -0.0217  0.0769 -0.0178
  294PHE     CA 1766  16.189   0.551   7.079  0.3906  0.3320 -0.0298
  295TYR     CA 1767  15.949   0.429   6.987  0.2374  0.1294 -0.1426
  296THR     CA 1768  15.972   0.128   6.892  0.0085 -0.4092 -0.3471
  297VAL     CA 1769  16.115  -0.020   7.128  0.1208 -0.1032 -0.0807
  298ALA     CA 1770  16.130   0.059   7.391  0.2216  0.3361  0.2536
  299SER     CA 1771  15.890   0.220   7.540  0.2150  0.0797 -0.2772
  300ALA     CA 1772  15.754  -0.023   7.678  0.0209 -0.1109 -0.2775
  301THR     CA 1773  15.980  -0.286   7.768  0.1859 -0.0239 -0.1330
  302GLN     CA 1774  16.261  -0.061   7.867  0.0802  0.3571 -0.0110
  303ASN     CA 1775  16.436   0.160   7.928  0.1233  0.1988 -0.1703
  304PHE     CA 1776  16.672   0.301   7.735  0.1859 -0.0874  0.0576
  305THR     CA 1777  16.846   0.527   7.822 -0.1210 -0.1379 -0.1594
  306GLN     CA 1778  16.967   0.471   8.127  0.3372  0.0199  0.1369
  307MET     CA 1779  17.046   0.165   8.139  0.2407 -0.0093 -0.4075
  308ALA     CA 1780  16.933  -0.043   8.056  0.1921 -0.4982  0.1704
  309GLY     CA 1781  16.747  -0.256   8.010  0.1286  0.1297 -0.1155
  310ASN     CA 1782  16.821  -0.551   8.122 -0.3121  0.2772  0.0215
  311PRO     CA 1783  16.908  -0.803   7.862 -0.2510  0.1644  0.1444
  312ILE     CA 1784  16.950  -0.656   7.626  0.0411 -0.1336 -0.0269
  313CYS     CA 1785  17.054  -0.332   7.631 -0.0092  0.0168  0.1303
  314LEU     CA 1786  17.351  -0.302   7.859  0.1420  0.2762  0.0156
  315GLN     CA 1787  17.660  -0.298   7.827  0.0887 -0.1158  0.1457
  316ILE     CA 1788  17.804  -0.024   7.815 -0.3866  0.1676  0.2053
  317HIS     CA 1789  18.085   0.038   7.986  0.2323 -0.1059  0.0296
  318TRP     CA 1790  18.391   0.074   7.759  0.0830 -0.1278  0.1805
  319TYR     CA 1791  18.608   0.310   7.887  0.2112 -0.2726 -0.0309
  320GLU     CA 1792  18.769   0.570   7.811  0.0008 -0.2526  0.2096
  321ASP     CA 1793  18.964   0.820   7.772  0.0239 -0.3029 -0.1480
  322ALA     CA 1794  18.850   1.062   7.766  0.0253 -0.0120  0.0035
  323GLU     CA 1795  18.817   1.361   7.860  0.1188  0.4461 -0.2903
  324ARG     CA 1796  18.590   1.524   7.775  0.0414 -0.0258 -0.1234
  325LEU     CA 1797  18.493   1.572   7.494  0.2655 -0.1960  0.0348
  326HIS     CA 1798  18.828   1.650   7.341  0.2215  0.0909 -0.0693
  327LYS     CA 1799  18.802   1.665   7.070 -0.2967  0.1990  0.2173
  328TRP     CA 1800  18.497   1.872   7.040  0.2008  0.0179 -0.0838
  329LYS     CA 1801  18.425   2.131   7.212  0.2022  0.0899  0.1158
  330THR     CA 1802  18.587   2.384   7.095 -0.1162 -0.3298 -0.2528
  331ALA     CA 1803  18.801   2.256   6.832  0.3240  0.0366  0.3145
  332GLN     CA 1804  19.031   2.052   6.959 -0.2878  0.3753 -0.1995
  333THR     CA 1805  19.240   1.964   6.717  0.0757  0.2681 -0.1057
  334GLY     CA 1806  19.174   1.693   6.658 -0.0528 -0.3243  0.0282
  335PHE     CA 1807  19.014   1.560   6.309  0.0039 -0.0700 -0.3030
  336PRO     CA 1808  18.797   1.696   6.125  0.1493  0.2252  0.0303
  337TRP     CA 1809  18.464   1.618   6.069  0.0127  0.0463 -0.1471
  338ILE     CA 1810  18.275   1.813   6.212  0.3803 -0.0181 -0.0598
  339ASP     CA 1811  18.445   2.002   6.505  0.0395  0.0135 -0.1414
  340ALA     CA 1812  18.316   2.158   6.658  0.0969 -0.0084 -0.0834
  341ILE     CA 1813  18.351   2.493   6.586  0.0579 -0.2660 -0.0693
  342MET     CA 1814  18.341   2.693   6.818 -0.0142 -0.1258 -0.0351
  343THR     CA 1815  18.140   2.563   7.020 -0.0165 -0.1437  0.1439
  344GLN     CA 1816  17.858   2.432   6.908 -0.0387 -0.1616 -0.1017
  345LEU     CA 1817  17.767   2.423   6.591 -0.1030 -0.0527  0.1459
  346ARG     CA 1818  17.755   2.696   6.490 -0.4307 -0.2840  0.0016
  347GLN     CA 1819  17.583   2.839   6.318 -0.1181 -0.1047  0.1137
  348GLU     CA 1820  17.328   2.690   6.254  0.1442 -0.0282  0.1599
  349GLY     CA 1821  17.330   2.389   6.403  0.0798 -0.0321 -0.1433
  350TRP     CA 1822  17.503   2.198   6.199  0.0908 -0.1257  0.1653
  351ILE     CA 1823  17.622   1.951   6.042  0.2661 -0.2027 -0.1014
  352HIS     CA 1824  17.420   1.803   5.892  0.0713  0.2435 -0.1444
  353HIS     CA 1825  17.488   1.712   5.591  0.0753  0.0657 -0.0953
  354LEU     CA 1826  17.629   1.471   5.485 -0.2537  0.3717 -0.0690
  355ALA     CA 1827  17.586   1.251   5.675 -0.3064  0.0522 -0.0166
  356ARG     CA 1828  17.648   1.236   5.946  0.2009  0.1887  0.3555
  357HIS     CA 1829  17.772   0.838   5.996  0.1603 -0.2564  0.0925
  358ALA     CA 1830  18.000   0.908   6.061 -0.0767 -0.1075  0.1547
  359VAL     CA 1831  17.963   1.198   6.383  0.0411  0.1944  0.1816
  360ALA     CA 1832  18.106   1.047   6.552  0.1096  0.1059  0.2430
  361CYS     CA 1833  18.268   0.789   6.487 -0.2192 -0.0793 -0.2086
  362PHE     CA 1834  18.575   0.913   6.672  0.1598 -0.4223  0.2645
  363LEU     CA 1835  18.488   0.956   6.923  0.0040  0.2895  0.1818
  364THR     CA 1836  18.276   0.663   6.990 -0.0400 -0.0208  0.2430
  365ARG     CA 1837  18.411   0.383   6.745 -0.0491  0.0192 -0.2159
  366GLY     CA 1838  18.684   0.494   6.747  0.0420  0.2101 -0.0055
  367ASP     CA 1839  18.863   0.632   6.985  0.1638  0.0173  0.2424
  368LEU     CA 1840  18.720   0.809   7.302  0.3267  0.4597 -0.1539
  369TRP     CA 1841  18.537   0.613   7.371 -0.2085 -0.1872  0.0865
  370ILE     CA 1842  18.191   0.692   7.430  0.2054  0.0072 -0.0837
  371SER     CA 1843  18.064   0.581   7.712 -0.3934  0.0015 -0.0236
  372TRP     CA 1844  17.809   0.802   7.748  0.0829 -0.2525  0.1259
  373GLU     CA 1845  17.654   0.979   7.971 -0.1588  0.2048  0.1220
  374GLU     CA 1846  17.398   1.118   7.953  0.1892 -0.0610  0.0223
  375GLY     CA 1847  17.238   1.054   7.698 -0.0444 -0.0569 -0.0455
  376MET     CA 1848  17.312   1.212   7.459  0.0902 -0.1214  0.0011
  377LYS     CA 1849  17.350   1.492   7.493  0.0190 -0.0829  0.0599
  378VAL     CA 1850  17.502   1.640   7.246 -0.1208  0.1868 -0.0364
  379PHE     CA 1851  17.282   1.737   7.042 -0.1147 -0.1470  0.5091
  380GLU     CA 1852  17.094   1.897   7.244  0.1571  0.1059  0.0683
  381GLU     CA 1853  17.274   2.169   7.331  0.0297 -0.0372 -0.0497
  382LEU     CA 1854  17.230   2.341   7.031  0.0626  0.0549 -0.1652
  383LEU     CA 1855  17.081   2.094   6.803  0.1851  0.1220 -0.2305
  384LEU     CA 1856  16.801   1.979   6.690 -0.2335 -0.0648  0.5651
  385ASP     CA 1857  16.758   1.681   6.878 -0.1167  0.1931  0.1194
  386ALA     CA 1858  16.592   1.664   7.051  0.0302  0.1560 -0.0537
  387ASP     CA 1859  16.347   1.465   7.058  0.0433  0.2056  0.1234
  388TYR     CA 1860  16.301   1.131   7.184  0.0261  0.0422 -0.0684
  389SER     CA 1861  16.247   0.995   6.977  0.0343  0.2403  0.1104
  390ILE     CA 1862  16.590   1.069   6.775  0.0021 -0.0374 -0.2231
  391ASN     CA 1863  16.761   1.103   7.061 -0.3112  0.0081  0.1320
  392ALA     CA 1864  16.730   0.768   7.143 -0.0272 -0.0108  0.0633
  393GLY     CA 1865  16.852   0.635   6.858 -0.1803 -0.2478  0.1924
  394ASN     CA 1866  17.116   0.832   6.735 -0.1841 -0.0271 -0.1691
  395TRP     CA 1867  17.348   0.712   6.827 -0.3262  0.0098  0.3787
  396MET     CA 1868  17.277   0.408   6.868 -0.0617  0.4220  0.0073
  397TRP     CA 1869  17.269   0.210   6.578  0.0213  0.0651  0.1432
  398LEU     CA 1870  17.525   0.159   6.466 -0.1925 -0.0649 -0.1917
  399SER     CA 1871  17.745   0.182   6.675  0.1974  0.2340 -0.2517
  400ALA     CA 1872  17.626  -0.015   6.918 -0.4279  0.0287 -0.1158
  401SER     CA 1873  17.404  -0.049   7.132 -0.1516  0.2176  0.1575
  402ALA     CA 1874  17.130  -0.069   6.981  0.0309  0.0336  0.1326
  403PHE     CA 1875  17.080  -0.241   6.809 -0.2598  0.3462 -0.1282
  404PHE     CA 1876  17.408  -0.397   6.681 -0.4984 -0.1185  0.4217
  405HIS     CA 1877  17.756  -0.350   6.538  0.1039 -0.3386 -0.0257
  406HIS     CA 1878  17.987  -0.173   6.410 -0.0814  0.2570  0.0387
  407TYR     CA 1879  18.002  -0.134   6.163 -0.0318 -0.1267  0.0661
  408THR     CA 1880  18.159   0.014   5.831  0.2678 -0.0581  0.1869
  409ARG     CA 1881  18.278   0.356   5.880  0.0967  0.0543 -0.1075
  410ILE     CA 1882  18.562   0.402   5.823  0.2640 -0.0019  0.2206
  411PHE     CA 1883  18.672   0.701   5.857  0.1705  0.4182  0.2399
  412CYS     CA 1884  18.457   0.952   5.850  0.1600 -0.0570  0.1991
  413PRO     CA 1885  18.650   1.168   5.655  0.0077 -0.2480  0.0839
  414VAL     CA 1886  18.828   1.086   5.388  0.1838  0.1936  0.1133
  415ARG     CA 1887  18.662   1.037   5.188 -0.0005 -0.2368  0.1074
  416PHE     CA 1888  18.394   1.171   5.221 -0.0562 -0.1048  0.0217
  417GLY     CA 1889  18.311   1.406   5.025  0.3356 -0.3569 -0.0027
  418LYS     CA 1890  18.488   1.281   4.765 -0.1432 -0.0131 -0.3543
  419ARG     CA 1891  18.618   1.428   4.633  0.0523 -0.2443  0.2017
  420THR     CA 1892  18.504   1.854   4.731  0.0650 -0.0548  0.0406
  421ASP     CA 1893  18.346   2.117   4.537 -0.0980 -0.0594 -0.1296
  422PRO     CA 1894  18.416   2.421   4.545 -0.0394  0.1984  0.0334
  423GLU     CA 1895  18.569   2.504   4.799 -0.0950  0.0068 -0.0014
  424GLY     CA 1896  18.582   2.434   5.041 -0.0451 -0.0119 -0.1464
  425GLN     CA 1897  18.473   2.488   5.304 -0.4750 -0.2965  0.0461
  426TYR     CA 1898  18.312   2.322   5.517 -0.2193 -0.1143  0.0865
  427ILE     CA 1899  18.481   2.429   5.844  0.4120  0.1026  0.0260
  428ARG     CA 1900  18.523   2.734   5.919  0.1742  0.1235  0.2739
  429LYS     CA 1901  18.425   2.880   6.170 -0.0018 -0.3637  0.1297
  430TYR     CA 1902  18.586   2.893   6.402  0.0783 -0.1948  0.3813
  431LEU     CA 1903  18.833   2.696   6.438  0.3896 -0.1797 -0.3517
  432PRO     CA 1904  18.845   2.463   6.317 -0.4703  0.0597  0.2348
  433VAL     CA 1905  19.010   2.533   5.962  0.1939 -0.0248 -0.0395
  434LEU     CA 1906  19.108   2.769   5.992  0.2432 -0.1959  0.0139
  435LYS     CA 1907  19.351   2.920   5.987 -0.4543  0.0852 -0.1268
  436ASN     CA 1908  19.398   3.089   5.772  0.0242 -0.1618 -0.2971
  437PHE     CA 1909  19.266   2.942   5.492 -0.1426 -0.0400  0.0183
  438PRO     CA 1910  19.051   3.112   5.376  0.0531  0.1391  0.3176
  439THR     CA 1911  18.980   2.911   5.094 -0.0418  0.0278 -0.0385
  440LYS     CA 1912  19.134   2.639   5.045 -0.0333  0.1647 -0.1042
  441TYR     CA 1913  19.091   2.420   5.095 -0.4663  0.0077 -0.3412
  442ILE     CA 1914  19.065   2.174   5.333  0.0602  0.0821  0.1364
  443TYR     CA 1915  19.138   1.915   5.162 -0.2442 -0.3007  0.1229
  444GLU     CA 1916  19.412   1.806   5.216 -0.0493  0.0105 -0.3669
  445PRO     CA 1917  19.530   1.880   5.518 -0.1596  0.0075 -0.4263
  446TRP     CA 1918  19.776   1.673   5.561  0.1466  0.1503 -0.2533
  447THR     CA 1919  20.004   1.716   5.370 -0.2328  0.0362 -0.0008
  448ALA     CA 1920  19.929   1.955   5.156  0.1731 -0.1164  0.1728
  449SER     CA 1921  20.152   2.197   5.030  0.3200 -0.0293  0.0899
  450GLU     CA 1922  20.399   2.158   5.258 -0.0261  0.0371  0.2202
  451GLU     CA 1923  20.502   2.429   5.262 -0.1831 -0.1799 -0.0673
  452GLU     CA 1924  20.306   2.644   5.413 -0.1715  0.1606  0.0373
  453GLN     CA 1925  20.009   2.621   5.448 -0.1024  0.3240 -0.0293
  454ARG     CA 1926  19.773   2.806   5.262 -0.0155  0.4161  0.0935
  455GLN     CA 1927  19.776   3.027   5.351  0.0639 -0.1088  0.2049
  456ALA     CA 1928  19.832   3.078   5.683  0.0072  0.2441 -0.1191
  457GLY     CA 1929  19.888   2.947   5.883 -0.1336  0.0995 -0.1749
  458CYS     CA 1930  20.039   2.642   5.901 -0.1724 -0.3386  0.2105
  459ILE     CA 1931  19.954   2.347   6.000 -0.0665  0.1638  0.1246
  460ILE     CA 1932  20.113   2.034   6.024 -0.1202 -0.0601 -0.1394
  461GLY     CA 1933  20.398   2.100   6.204 -0.1395 -0.1562  0.0731
  462ARG     CA 1934  20.308   2.211   6.456  0.1156 -0.2397  0.1786
  463ASP     CA 1935  20.041   2.380   6.500 -0.3300  0.0019 -0.0474
  464TYR     CA 1936  19.752   2.178   6.434 -0.1067  0.1654  0.0606
  465PRO     CA 1937  19.589   1.879   6.332 -0.2587 -0.0406 -0.1204
  466PHE     CA 1938  19.598   1.588   6.443 -0.1083 -0.2378  0.0570
  467PRO     CA 1939  19.632   1.525   6.768  0.0642 -0.4463 -0.4235
  468MET     CA 1940  19.515   1.209   6.786 -0.0627  0.2412  0.0161
  469VAL     CA 1941  19.560   1.085   7.054  0.0705  0.1924  0.0291
  470ASN     CA 1942  19.511   0.777   7.135  0.0381 -0.0439  0.1164
  471HIS     CA 1943  19.331   0.700   7.326 -0.2416  0.0825 -0.1559
  472LYS     CA 1944  19.102   0.497   7.403 -0.2145  0.0105 -0.3347
  473GLU     CA 1945  19.192   0.275   7.142 -0.0123  0.0163  0.2357
  474ALA     CA 1946  19.143   0.278   6.946 -0.2503 -0.1208  0.1962
  475SER     CA 1947  19.035   0.098   6.732 -0.1532  0.0379 -0.0468
  476ASP     CA 1948  19.269  -0.081   6.493  0.1693  0.2343 -0.0671
  477ARG     CA 1949  19.224   0.048   6.233  0.2051  0.0956  0.1231
  478ASN     CA 1950  18.922   0.126   6.186 -0.2218 -0.1238  0.0372
  479LEU     CA 1951  18.792  -0.219   6.105 -0.0490  0.2360 -0.1255
  480GLN     CA 1952  18.531  -0.198   6.297  0.1775 -0.2308 -0.0761
  481LEU     CA 1953  18.369  -0.479   6.330 -0.1683 -0.1701  0.0460
  482MET     CA 1954  18.334  -0.610   6.606  0.4143  0.1444 -0.3327
  483ARG     CA 1955  18.224  -0.677   6.878  0.2215 -0.0822  0.2241
  484ARG     CA 1956  18.190  -0.618   7.222  0.1950  0.1123  0.2668
  485VAL     CA 1957  18.120  -0.838   7.395  0.0428  0.0756 -0.1493
  486ARG     CA 1958  17.874  -1.005   7.268 -0.3514 -0.2884 -0.0325
  487GLU     CA 1959  17.669  -0.985   7.047  0.1642 -0.2077  0.0335
  488GLU     CA 1960  17.360  -1.063   7.172  0.0023 -0.1337 -0.0744
  489GLN     CA 1961  17.374  -0.988   7.463 -0.0316  0.0814  0.2922
  490ARG     CA 1962  17.447  -0.724   7.617 -0.0969 -0.0236 -0.2549
  491GLY     CA 1963  17.623  -0.577   7.457 -0.0844  0.0673  0.1583
  492THR     CA 1964  17.586  -0.510   7.156 -0.4019 -0.1981 -0.1799
  493ALA     CA 1965  17.247  -0.580   7.141  0.0977  0.1328 -0.0833
  494GLN     CA 1966  17.031  -0.624   7.075  0.0035  0.0651 -0.0432
  495LEU     CA 1967  16.908  -0.909   6.929  0.0981  0.0614 -0.1859
  496THR     CA 1968  17.136  -0.946   6.631 -0.1251  0.3326 -0.2180
  497ARG     CA 1969  17.035  -1.037   6.389 -0.1016 -0.0319 -0.0898
  999W        W 1970  11.641   1.754   1.412 -0.0120  0.1035  0.2815
 1000W        W 1971  11.345  11.746  13.568  0.0978  0.2562 -0.1811
 1001W        W 1972   0.717   5.549   1.496 -0.4336  0.0708  0.3186
 1002W        W 1973   2.466   8.367   5.199 -0.0148  0.0797 -0.2126
 1003W        W 1974   2.530   8.894   7.416  0.2673 -0.0560  0.1652
 1004W        W 1975   6.948   5.533   6.110 -0.1445  0.2088  0.0746
 1005W        W 1976  12.257   7.297   5.672  0.1030 -0.2845 -0.1862
 1006W        W 1977   1.477   3.552   3.529 -0.0519 -0.5021 -0.3921
 1007W        W 1978   1.586   1.615   4.672 -0.2756  0.2743 -0.2542
 1008W        W 1979   6.603   3.758   8.063  0.0062 -0.3164 -0.0192
 1009W        W 1980  12.026   5.557   7.098  0.2024 -0.0757 -0.0574
 1010W        W 1981   5.911   3.554   5.632  0.0169  0.2273  0.2795
 1011W        W 1982   2.948   5.703   4.642  0.3935  0.1945  0.2025
 1012W        W 1983   8.732   0.716  12.050  0.0959 -0.3264  0.0604
 1013W        W 1984   5.627  11.983   3.760 -0.0461 -0.0401  0.0211
 1014W        W 1985   2.264  10.488   8.752  0.0820  0.2998 -0.0452
 1015W        W 1986   1.280   5.983   3.781 -0.1044 -0.3164  0.1651
 1016W        W 1987   8.035   3.784   9.131  0.1679 -0.6284 -0.0709
 1017W        W 1988   7.789   3.697  11.528  0.1001  0.3635 -0.1105
 1018W        W 1989   9.192   3.791  11.972  0.5339 -0.1312 -0.0299
 1019W        W 1990   8.750   0.429   9.817  0.0753  0.1481 -0.1167
 1020W        W 1991  10.329  13.316   4.548 -0.1658  0.1906  0.1262
 1021W        W 1992   0.467  10.089   3.884 -0.0961  0.1818 -0.0187
 1022W        W 1993   4.189   0.462  10.865 -0.1008  0.1433  0.1342
 1023W        W 1994   5.440  10.730  12.091  0.1816 -0.3070 -0.0891
 1024W        W 1995   2.791  10.245   0.299 -0.2770  0.1813  0.1998
 1025W        W 1996  12.986  13.358  13.063  0.0269 -0.0538 -0.0035
 1026W        W 1997   4.506   4.974   9.628 -0.3340 -0.0251  0.0428
 1027W        W 1998   6.767   0.408  12.071 -0.2980 -0.0329 -0.0174
 1028W        W 1999  11.427   7.650  11.836  0.0222 -0.0714  0.1093
 1029W        W 2000   4.023  10.348   3.159  0.0428 -0.2462  0.3511
 1030W        W 2001   8.769  12.490   8.156 -0.1912 -0.1028  0.2960
 1031W        W 2002   2.090   2.712   0.921  0.0441 -0.3238 -0.0821
 1032W        W 2003  10.183   6.404  12.196 -0.1079 -0.0073  0.4274
 1033W        W 2004   7.010   7.549   7.288  0.1692  0.1783  0.2190
 1034W        W 2005  13.675   6.996   6.011  0.1151 -0.2208  0.0287
 1035W        W 2006  13.391  12.537  13.181 -0.0960 -0.0062  0.1304
 1036W        W 2007   9.172  12.180  12.181 -0.0475 -0.4062 -0.1491
 1037W        W 2008   7.296   5.083   3.651 -0.0119  0.0516  0.2464
 1038W        W 2009   5.260   9.598  12.819  0.2464 -0.1178  0.1308
 1039W        W 2010   7.155   7.628   3.842  0.0558  0.0170  0.1965
 1040W        W 2011   5.493  11.164   8.405 -0.0424 -0.2059 -0.1354
 1041W        W 2012   5.956   7.232  12.591 -0.0767 -0.2348 -0.1815
 1042W        W 2013   5.739  10.553   0.897  0.0539 -0.1593  0.1815
 1043W        W 2014  12.373  13.724  10.449 -0.3654  0.0446 -0.0720
 1044W        W 2015  10.423   1.761   9.379  0.1674 -0.2187  0.0057
 1045W        W 2016   8.521   1.692  11.086  0.2663  0.0242 -0.2765
 1046W        W 2017   4.193   1.734   9.743  0.1404 -0.0121  0.1524
 1047W        W 2018   5.558   7.512  13.698 -0.1011 -0.1101 -0.0066
 1048W        W 2019   4.721   2.184  12.810  0.4156 -0.0613 -0.0247
 1049W        W 2020  12.386   6.957   2.487  0.0766 -0.4240 -0.0763
 1050W        W 2021   3.035   1.065  12.661 -0.3241  0.2919  0.0991
 1051W        W 2022   3.493  12.378   2.112 -0.1366 -0.0113 -0.0710
 1052W        W 2023   8.629   1.723   4.810 -0.1551 -0.3716  0.2418
 1053W        W 2024   3.322   6.230   6.655 -0.0266  0.0097 -0.1819
 1054W        W 2025  13.488   3.020   2.907  0.0373 -0.1011 -0.1271
 1055W        W 2026   0.866  12.536   0.510 -0.2692 -0.0868 -0.0076
 1056W        W 2027   0.388   7.249   8.033  0.0457  0.2252 -0.2143
 1057W        W 2028   6.233   3.063   3.151 -0.2032 -0.1433 -0.1243
 1058W        W 2029  10.079  12.947  13.290 -0.3095 -0.1120  0.0885
 1059W        W 2030   1.053   6.868   2.183  0.0965 -0.0227 -0.1568
 1060W        W 2031   2.572   8.197  12.127 -0.1956 -0.0478  0.0268
 1061W        W 2032   6.579   8.321   7.929 -0.2662  0.0432  0.3580
 1062W        W 2033   0.936  10.692   5.436  0.0419 -0.0216  0.1870
 1063W        W 2034   8.039   2.650   7.208 -0.0208  0.0703 -0.1390
 1064W        W 2035   6.228  12.414   1.548 -0.1329  0.1693  0.0943
 1065W        W 2036   2.731   2.453  13.145  0.0488 -0.0803 -0.1721
 1066W        W 2037   4.406  11.421  12.155  0.0366 -0.0855 -0.0754
 1067W        W 2038  13.738   1.896   1.994 -0.0469  0.1514 -0.2004
 1068W        W 2039  13.731  10.094   3.342  0.0591 -0.3898  0.1636
 1069W        W 2040   9.951   5.648   7.432  0.0480  0.1774 -0.0908
 1070W        W 2041   3.937  12.148  11.277 -0.1161 -0.1529  0.0858
 1071W        W 2042   4.966   9.420   4.857  0.1429 -0.1101  0.0403
 1072W        W 2043   0.001   9.557   7.302  0.1800  0.2837 -0.1506
 1073W        W 2044   9.384   4.153  13.871  0.1217  0.2164  0.0611
 1074W        W 2045  13.517  13.151   4.379  0.3089 -0.1792 -0.0155
 1075W        W 2046   0.079   4.411   2.472 -0.4527  0.0499 -0.0039
 1076W        W 2047   4.465   4.567  11.876 -0.1935 -0.1473  0.0884
 1077W        W 2048   0.764   2.408   6.020  0.2620 -0.2590  0.1351
 1078W        W 2049   8.656   7.841   2.688 -0.2368  0.0212  0.0114
 1079W        W 2050   3.135   8.253   4.523 -0.0485 -0.0175 -0.0955
 1080W        W 2051   4.174   8.417   1.198  0.0453  0.4277  0.1358
 1081W        W 2052   5.341   2.820   1.297  0.1487 -0.2008  0.0749
 1082W        W 2053   1.891  12.449   1.172 -0.0301 -0.0603 -0.3221
 1083W        W 2054   0.726   5.234   5.753  0.1848  0.1392  0.1251
 1084W        W 2055   7.698  11.679   9.982 -0.3096 -0.1768 -0.0082
 1085W        W 2056   1.832   9.864  10.934  0.2526 -0.1215 -0.1648
 1086W        W 2057  12.395   6.676  10.312  0.3067 -0.2658  0.3246
 1087W        W 2058   6.956   0.057   3.929 -0.3732  0.0611 -0.2817
 1088W        W 2059   0.357  10.552   2.513 -0.1495 -0.2277  0.0537
 1089W        W 2060  10.758   7.381   5.421 -0.0169  0.1630 -0.0802
 1090W        W 2061  10.837   8.214   2.380  0.1394 -0.1903  0.0388
 1091W        W 2062   5.486   3.107   8.679  0.1767 -0.0572  0.3081
 1092W        W 2063   6.198   1.021   1.404 -0.2988  0.0483 -0.0560
 1093W        W 2064   9.854   7.102   9.638  0.2710 -0.0399 -0.0745
 1094W        W 2065  12.627   4.331  11.359  0.0526 -0.1207  0.0804
 1095W        W 2066   5.687   9.663   9.901  0.1073  0.0093 -0.0624
 1096W        W 2067   0.254  12.761  10.386 -0.1408 -0.2309 -0.0618
 1097W        W 2068   0.738   7.194   0.546 -0.0936  0.0786  0.0232
 1098W        W 2069   6.264   9.349   2.009 -0.2213  0.0429  0.0500
 1099W        W 2070  11.830  11.627  10.544 -0.3302  0.0271  0.0697
 1100W        W 2071   7.856  10.602  11.863  0.0458 -0.0607  0.2134
 1101W        W 2072   0.064   9.596   8.964  0.0270 -0.4687  0.3248
 1102W        W 2073   0.697   5.774   2.904  0.4716  0.3217 -0.4217
 1103W        W 2074   2.337   9.513  13.159  0.0696  0.2166 -0.0393
 1104W        W 2075   3.697   6.803   5.215 -0.0769 -0.1182  0.0757
 1105W        W 2076  11.833  10.430   4.543 -0.0454  0.0825 -0.0609
 1106W        W 2077   9.766   7.936   7.945  0.2174  0.0188  0.2163
 1107W        W 2078   4.224   0.091   9.406  0.0771 -0.0117  0.2210
 1108W        W 2079  10.261  10.068  12.648 -0.0087 -0.2236  0.1646
 1109W        W 2080   3.618   5.634   7.481 -0.0377 -0.0120 -0.1157
 1110W        W 2081   5.949   6.179   3.499  0.0520 -0.1743 -0.1743
 1111W        W 2082  12.168  12.909  12.454 -0.4547  0.3259 -0.0688
 1112W        W 2083   3.813  13.627   4.578  0.0778  0.1659  0.0890
 1113W        W 2084   2.895   6.131  11.925  0.2036 -0.0588  0.0922
 1114W        W 2085  12.739  12.895   7.092 -0.1174  0.0343 -0.0305
 1115W        W 2086   4.997   9.685   3.961  0.0022 -0.2476 -0.2397
 1116W        W 2087  10.207   9.581  10.118  0.3291  0.2028 -0.2443
 1117W        W 2088   9.994   1.753   7.372 -0.0792 -0.2058  0.0398
 1118W        W 2089  10.395  12.922   0.640 -0.2016  0.0182 -0.0807
 1119W        W 2090   8.989   6.348   6.400  0.0846  0.1773  0.3861
 1120W        W 2091  13.118   6.666  10.542  0.1489 -0.2283  0.3280
 1121W        W 2092  13.098   5.488   4.622  0.1453  0.2073  0.0384
 1122W        W 2093   8.475   9.457   0.189  0.1765  0.2502 -0.2043
 1123W        W 2094   9.987   4.428   1.401 -0.0695  0.0732  0.1199
 1124W        W 2095   3.109   6.068   6.250 -0.1801 -0.0123 -0.1030
 1125W        W 2096   4.649   2.836   9.033 -0.3759  0.0826  0.0167
 1126W        W 2097  10.838   2.434   8.273 -0.3746  0.1298  0.0640
 1127W        W 2098   0.118   0.630   5.760  0.0007  0.1056  0.0883
 1128W        W 2099   6.985   0.823   9.574  0.0465 -0.0370 -0.0853
 1129W        W 2100  10.937   4.032   1.565  0.0951  0.1673 -0.1779
 1130W        W 2101   5.932   3.258   3.490 -0.1983  0.2197  0.2677
 1131W        W 2102  13.510   3.222  12.593  0.3771  0.0162  0.1314
 1132W        W 2103   5.128   7.131  13.026 -0.2096  0.0943 -0.0385
 1133W        W 2104  12.034   7.899   5.037  0.1060 -0.0120 -0.0029
 1134W        W 2105   8.472   7.746   6.734  0.0894 -0.3122  0.0793
 1135W        W 2106  10.399  13.338  13.106 -0.2481  0.1190  0.0458
 1136W        W 2107  10.987  11.375   1.190  0.2004 -0.1235  0.0174
 1137W        W 2108  11.120   5.735  10.279 -0.3006  0.2624 -0.1019
 1138W        W 2109   8.930   2.090   5.503  0.0974  0.0766 -0.2688
 1139W        W 2110  13.875   0.872   0.164 -0.1190  0.1112  0.1855
 1140W        W 2111   2.650   5.454   7.567  0.0512  0.0656 -0.0157
 1141W        W 2112   5.003   1.746  10.832  0.3014 -0.1142  0.2104
 1142W        W 2113   4.392   1.251   3.541 -0.0453  0.1565  0.2299
 1143W        W 2114   5.821   3.384   6.064  0.1255  0.1936  0.0317
 1144W        W 2115   7.532  13.149  12.081 -0.2087 -0.1888 -0.1113
 1145W        W 2116  13.630   0.371   3.216 -0.3393 -0.2283  0.0291
 1146W        W 2117  11.191   9.626   4.946 -0.1449 -0.0039  0.1010
 1147W        W 2118  11.005   3.956  10.322 -0.0726  0.0761  0.1848
 1148W        W 2119   1.829   7.975   2.256  0.1343 -0.3933  0.1697
 1149W        W 2120   0.016  11.812   9.992 -0.0228  0.0327 -0.4376
 1150W        W 2121   6.512   3.943   6.435 -0.2485  0.1515  0.5086
 1151W        W 2122   5.524   2.592   8.669  0.1257 -0.2025 -0.0716
 1152W        W 2123  12.944   0.740   7.132  0.1331  0.2922 -0.0340
 1153W        W 2124  12.229  12.669   7.094  0.0452 -0.1654  0.1721
 1154W        W 2125   8.893  11.577   7.489 -0.0204 -0.0650  0.2461
 1155W        W 2126   5.274   6.703   2.580 -0.4408 -0.1765 -0.3179
 1156W        W 2127   6.725  12.377   8.567 -0.1567  0.1746  0.0812
 1157W        W 2128   4.421   4.757   2.839 -0.0428  0.1031 -0.2627
 1158W        W 2129   3.003  10.205  12.518 -0.0799  0.1668 -0.4394
 1159W        W 2130  13.190   8.766   3.891  0.2790  0.0420 -0.1677
 1160W        W 2131   1.297  12.561   6.751  0.1759  0.2152  0.1283
 1161W        W 2132  12.132   4.437   1.274 -0.0072 -0.0820  0.3005
 1162W        W 2133  13.595  13.100   3.399 -0.5260 -0.2446  0.0205
 1163W        W 2134   4.602  12.687   3.679  0.0903  0.1597 -0.2660
 1164W        W 2135   5.945   4.894  10.447  0.3524 -0.0041  0.0076
 1165W        W 2136   3.586  10.284  13.282  0.1809 -0.0239  0.3249
 1166W        W 2137   6.167   7.754  11.387  0.1378  0.0226  0.1779
 1167W        W 2138   0.113   7.868   1.415  0.0070 -0.0883 -0.4045
 1168W        W 2139   7.192   2.917   5.930  0.2586 -0.2208 -0.0355
 1169W        W 2140   7.833   2.451  10.094 -0.0219 -0.1166 -0.1172
 1170W        W 2141   0.267   6.941  13.315  0.3001  0.3276 -0.1311
 1171W        W 2142   8.664   5.165   1.317 -0.1651  0.1896  0.4274
 1172W        W 2143   3.543  12.636  11.122 -0.2418  0.0521 -0.0614
 1173W        W 2144   0.876   0.280   0.132  0.0592  0.1138  0.0360
 1174W        W 2145   0.428   8.255   9.802 -0.0023 -0.1686  0.2790
 1175W        W 2146   1.928  12.335   7.426  0.0655  0.0375 -0.4208
 1176W        W 2147   8.191   8.842   3.071  0.2119 -0.0295  0.1577
 1177W        W 2148  11.599   6.427   9.157 -0.1301  0.2819 -0.1063
 1178W        W 2149   3.020  13.842   2.115  0.0588  0.1505 -0.1092
 1179W        W 2150  11.771   8.934   3.065  0.2737  0.1533 -0.2281
 1180W        W 2151  13.513   6.077   1.995  0.1740 -0.0167 -0.1545
 1181W        W 2152   9.751   9.119   3.520  0.3354 -0.5301 -0.1781
 1182W        W 2153   8.099   2.559   8.128 -0.0663 -0.1624 -0.0055
 1183W        W 2154   4.965  13.200  10.507  0.0048  0.0607 -0.0200
 1184W        W 2155   9.210  12.841   6.951  0.0553  0.1073  0.0423
 1185W        W 2156  13.217   7.026   4.023 -0.2945  0.1825  0.1554
 1186W        W 2157   3.303   6.779   9.224  0.0426 -0.2560  0.1497
 1187W        W 2158   7.928   7.115   6.339  0.1420 -0.0699 -0.2977
 1188W        W 2159  13.716   4.799   0.628 -0.0948  0.1121 -0.2314
 1189W        W 2160  11.031  13.258   3.807  0.1296  0.2811 -0.0944
 1190W        W 2161   3.393   5.467   1.936 -0.0048 -0.3990 -0.1886
 1191W        W 2162   2.198   9.023   3.971  0.0226  0.1555  0.0439
 1192W        W 2163   6.614   8.691   0.356 -0.4870  0.0918 -0.0691
 1193W        W 2164   9.203   7.824   9.468 -0.0088 -0.0634  0.1546
 1194W        W 2165   9.721   4.572   9.746 -0.1616 -0.1884 -0.1247
 1195W        W 2166   4.619  12.879  12.010 -0.1909 -0.4707 -0.3013
 1196W        W 2167   2.901   5.717   9.750  0.0224  0.0952 -0.2102
 1197W        W 2168   5.431  11.197   4.202  0.0242  0.2089 -0.1648
 1198W        W 2169   7.777  11.003  11.564 -0.2167 -0.1032 -0.1435
 1199W        W 2170   7.109   4.409   4.350  0.0411 -0.0552 -0.0284
 1200W        W 2171   3.595   7.528   7.694  0.1255  0.3205 -0.1001
 1201W        W 2172   8.060   1.422  11.967  0.1917  0.1660 -0.1363
 1202W        W 2173   1.672   6.478   4.487 -0.0692  0.4015 -0.0273
 1203W        W 2174  10.841  10.648   2.470 -0.2939 -0.1422  0.0958
 1204W        W 2175   3.866   0.252  11.253 -0.2087  0.0507  0.1436
 1205W        W 2176   8.584   2.977  13.712 -0.1061 -0.0746  0.1242
 1206W        W 2177  12.660   7.578   4.894 -0.1707  0.0379  0.3472
 1207W        W 2178   1.792   0.936  11.901  0.1987  0.0819 -0.2022
 1208W        W 2179  13.841  11.674   0.208  0.0519  0.1076 -0.0353
 1209W        W 2180   6.493   1.017   0.896 -0.0062 -0.1143 -0.0995
 1210W        W 2181  12.435  13.241   4.883  0.2209 -0.1118  0.1851
 1211W        W 2182   7.354   2.595   3.585 -0.0324 -0.2153 -0.0960
 1212W        W 2183  13.010   0.490  11.998  0.0402 -0.3417  0.1271
 1213W        W 2184   1.278   0.211  10.296  0.0100 -0.1855  0.2072
 1214W        W 2185   6.020   2.645   1.975 -0.0863  0.1172  0.0306
 1215W        W 2186  13.317   6.628  12.713  0.1297 -0.1149  0.0664
 1216W        W 2187   8.499   9.029  12.306 -0.2352  0.1528  0.1442
 1217W        W 2188  10.657   6.853   7.280  0.3934  0.0021 -0.1313
 1218W        W 2189   8.348   6.914  10.486 -0.1168 -0.0438  0.1634
 1219W        W 2190   3.050   3.370  12.494  0.1569 -0.0624 -0.0240
 1220W        W 2191   6.524   0.345   2.127  0.0815  0.2701  0.0394
 1221W        W 2192  11.947   7.256   2.351  0.0934  0.0455  0.0619
 1222W        W 2193   3.721   8.230   2.431 -0.2096  0.0048  0.0566
 1223W        W 2194  11.795   3.280  11.097  0.0680  0.1479 -0.0559
 1224W        W 2195   5.805   2.423   4.604 -0.0680  0.2352 -0.0867
 1225W        W 2196  12.658  10.560   3.329  0.0595  0.1280  0.0229
 1226W        W 2197   0.547   9.514  10.562 -0.0105 -0.5356  0.0138
 1227W        W 2198   3.496   8.640   0.632  0.4079 -0.1441  0.0854
 1228W        W 2199   6.269   9.097  12.307  0.1306  0.2735  0.0759
 1229W        W 2200   6.937   3.363   8.480  0.0394  0.0469  0.1342
 1230W        W 2201  11.749   6.211   2.213 -0.1233 -0.0877  0.0580
 1231W        W 2202   8.471  11.742   5.084 -0.3477 -0.0812  0.2028
 1232W        W 2203  12.555   2.433   9.961  0.1313 -0.1217 -0.2283
 1233W        W 2204   1.160   3.268  11.195  0.0924 -0.0256 -0.0994
 1234W        W 2205   0.541   3.925   1.090  0.0579  0.1051  0.0304
 1235W        W 2206   1.042   4.149   6.839 -0.2913  0.1816 -0.1347
 1236W        W 2207   6.058   9.832   8.701 -0.1605  0.2471  0.2589
 1237W        W 2208  11.331   6.618   8.174 -0.2615  0.2589 -0.3279
 1238W        W 2209   0.670   6.703   0.439 -0.2390 -0.2793 -0.0745
 1239W        W 2210   6.780   9.585   5.813  0.2007 -0.1896 -0.3872
 1240W        W 2211   1.146   2.809   1.085  0.1582  0.1243  0.0763
 1241W        W 2212  12.827   3.472  11.511 -0.2638  0.2218  0.0979
 1242W        W 2213   9.017   7.901   0.232 -0.1566  0.0172 -0.0122
 1243W        W 2214   8.863   1.709  11.774 -0.0731  0.3975  0.1104
 1244W        W 2215   8.666  13.099  10.265 -0.3538  0.4454 -0.2897
 1245W        W 2216  10.728   2.088   9.156  0.0826  0.0192 -0.2024
 1246W        W 2217   6.247  11.515   4.271  0.1247  0.0412  0.1051
 1247W        W 2218  12.389   9.349   2.100 -0.1496 -0.1786  0.3131
 1248W        W 2219  12.317   9.946  10.638 -0.2259  0.2795  0.2583
 1249W        W 2220   4.022   7.006   6.510  0.0038 -0.1065 -0.0433
 1250W        W 2221  10.240  11.919   3.808  0.0254 -0.2090 -0.1215
 1251W        W 2222   0.522  11.071  12.194 -0.0832  0.2231 -0.2058
 1252W        W 2223  13.739  10.687   7.722 -0.2093  0.0653 -0.0243
 1253W        W 2224  11.919   9.105   0.775 -0.1874  0.1872 -0.0499
 1254W        W 2225   2.546   7.222   1.109 -0.1777  0.0967  0.0942
 1255W        W 2226  11.616  10.910   1.266  0.0495  0.1800 -0.1376
 1256W        W 2227   9.378   0.493   8.758  0.0404 -0.1343 -0.0508
 1257W        W 2228   2.599  12.919  13.917  0.1996  0.0303  0.2143
 1258W        W 2229   6.754   7.793   9.713 -0.0250  0.0937 -0.2723
 1259W        W 2230  11.738   1.399  10.303 -0.1833  0.1263 -0.0620
 1260W        W 2231   9.728   9.641   0.142  0.2362 -0.2159  0.1446
 1261W        W 2232   6.841   9.927   7.348 -0.1162 -0.0542  0.0937
 1262W        W 2233   9.186   5.409   9.463 -0.2636  0.4419  0.0211
 1263W        W 2234   8.950   8.651   9.487 -0.2477 -0.1860  0.2220
 1264W        W 2235  13.517  11.257   4.216  0.0441  0.1453  0.0785
 1265W        W 2236   4.459   7.006   8.413 -0.3981 -0.0605 -0.2329
 1266W        W 2237   5.001   5.979   9.966 -0.1284 -0.2729  0.2906
 1267W        W 2238   4.182   1.965   2.367 -0.1175 -0.1079 -0.1147
 1268W        W 2239   6.695   2.363   1.186 -0.3014  0.2279 -0.0040
 1269W        W 2240   5.956   4.738   2.514  0.1469 -0.1622 -0.4349
 1270W        W 2241   3.433  11.857   5.908 -0.0636  0.0695 -0.4718
 1271W        W 2242   8.263   2.127  13.573  0.0828 -0.2705 -0.2030
 1272W        W 2243   8.943  11.654  10.037  0.0819  0.0519  0.0781
 1273W        W 2244   5.583   3.516   4.795  0.0308  0.0828  0.1600
 1274W        W 2245   2.967   4.464  10.871 -0.2120 -0.1865 -0.3964
 1275W        W 2246   9.554   4.763   1.263  0.0988  0.2228 -0.1346
 1276W        W 2247   4.722   8.877  13.195 -0.2226 -0.0970 -0.0561
 1277W        W 2248   4.842   4.230   5.993 -0.0023  0.0923  0.0749
 1278W        W 2249   8.848   1.206  11.786 -0.2086  0.0609  0.0351
 1279W        W 2250  12.062  12.218   7.868  0.0798  0.1448  0.0792
 1280W        W 2251  11.557   1.022   2.247  0.0753 -0.1634  0.1055
 1281W        W 2252   7.104   4.671   3.292  0.0011  0.2460 -0.1297
 1282W        W 2253   7.752  10.104   4.303  0.1295  0.0710  0.6504
 1283W        W 2254   8.639   4.078  10.337 -0.1310  0.0080 -0.2385
 1284W        W 2255   4.672  13.235   9.336 -0.0078  0.0056  0.0591
 1285W        W 2256  11.862   6.538  11.012 -0.3869 -0.0004 -0.0042
 1286W        W 2257   2.806  10.967  13.341 -0.2553 -0.1074 -0.1549
 1287W        W 2258   8.801  12.471   7.670 -0.0378 -0.0926 -0.0902
 1288W        W 2259  12.907   2.361   6.770  0.3363 -0.0517  0.0170
 1289W        W 2260  13.115  11.024   7.517  0.0386 -0.0706 -0.0817
 1290W        W 2261  10.390   8.964   2.847 -0.4095  0.3483  0.1843
 1291W        W 2262   3.841  10.947   3.783 -0.2034  0.3327 -0.0968
 1292W        W 2263   9.154  11.881  13.038  0.0642 -0.0715 -0.0542
 1293W        W 2264   5.846   6.955   1.887 -0.0418  0.3045 -0.0136
 1294W        W 2265   9.432  10.353   8.101  0.0130  0.1060 -0.3680
 1295W        W 2266  11.804   7.964   9.581 -0.2681 -0.1614 -0.3036
 1296W        W 2267  11.855   5.671   8.107 -0.3718 -0.1752 -0.0789
 1297W        W 2268   0.648   5.917  10.743 -0.2963  0.2209 -0.1543
 1298W        W 2269  10.393  11.842   3.297  0.0377 -0.0963 -0.0546
 1299W        W 2270   8.031   3.100  13.461 -0.1087  0.2928 -0.0256
 1300W        W 2271   6.325   3.108   0.432 -0.1201 -0.2008 -0.2744
 1301W        W 2272   4.947   2.546  11.608  0.2005  0.0211  0.0361
 1302W        W 2273  11.020   8.169   8.936  0.1446 -0.0839 -0.0816
 1303W        W 2274   4.399   9.090   3.702 -0.1490  0.1897  0.0034
 1304W        W 2275   5.598  13.127  13.556  0.1715 -0.3022  0.2954
 1305W        W 2276   8.063   4.769  13.593 -0.1965 -0.0392 -0.0149
 1306W        W 2277  10.932   7.053  11.686 -0.1335  0.1096  0.0121
 1307W        W 2278   6.164   7.186  12.147  0.1067 -0.1309 -0.0859
 1308W        W 2279   9.690   7.437  10.422 -0.1474 -0.0943 -0.1456
 1309W        W 2280  10.246   7.371   5.341 -0.2621 -0.0707  0.1668
 1310W        W 2281  12.165  13.223  11.490  0.1086 -0.2240  0.0288
 1311W        W 2282   0.451  12.675  10.868 -0.1383  0.2537  0.0131
 1312W        W 2283   7.256  12.718  12.209  0.2246 -0.0672 -0.0183
 1313W        W 2284   9.147   5.679   0.569 -0.0159 -0.0964 -0.0451
 1314W        W 2285   1.001   8.925   8.601  0.2240 -0.2558  0.3849
 1315W        W 2286   6.316   3.296   5.925 -0.2776 -0.1701  0.0051
 1316W        W 2287   9.963   5.968   5.545  0.0244 -0.2810  0.3358
 1317W        W 2288   5.335   9.004   5.403  0.3753 -0.0064  0.1602
 1318W        W 2289   4.233  10.984  12.396 -0.1212  0.0063  0.1855
 1319W        W 2290   8.288  10.263   1.243 -0.1079 -0.0585 -0.1873
 1320W        W 2291   5.374   4.400   7.376 -0.3494 -0.3308  0.1196
 1321W        W 2292   3.432  12.146   7.777  0.0788  0.0014 -0.2045
 1322W        W 2293   5.787   6.940  11.170 -0.2271  0.1687 -0.4158
 1323W        W 2294  13.651   4.610   3.892  0.2634 -0.0054 -0.4376
 1324W        W 2295  11.989   0.850  13.892  0.1038  0.1112 -0.0067
 1325W        W 2296   0.369   1.408   1.178  0.2058 -0.2425 -0.1247
 1326W        W 2297   3.704   7.812  12.176 -0.1342 -0.0423 -0.1809
 1327W        W 2298   4.151  10.977   8.148  0.1376 -0.0696  0.1742
 1328W        W 2299   2.136   0.765  11.552 -0.4715  0.1456  0.0931
 1329W        W 2300  12.220   2.740   9.732  0.0724 -0.1174 -0.1151
 1330W        W 2301   5.167   6.930  11.292  0.1661  0.1951  0.3922
 1331W        W 2302  11.030   0.354  11.123  0.0646 -0.0554  0.1634
 1332W        W 2303   3.004  10.662   8.177  0.0137 -0.0930  0.1120
 1333W        W 2304   3.772  11.953  11.732 -0.1175 -0.1900  0.1929
 1334W        W 2305   1.715  13.653   9.353 -0.5050 -0.1018 -0.1228
 1335W        W 2306  13.422   2.706  11.048 -0.0719  0.1912 -0.2665
 1336W        W 2307   5.213   4.282   4.898  0.1091  0.2203  0.2591
 1337W        W 2308   8.396  12.296   9.743  0.0765 -0.1979  0.1980
 1338W        W 2309  10.773   8.767   2.557  0.0832  0.2818  0.0700
 1339W        W 2310   4.121   4.123  13.545 -0.0215 -0.1378 -0.0012
 1340W        W 2311   6.730   3.699   9.905 -0.1351  0.0466  0.4357
 1341W        W 2312   0.410   5.462  12.973 -0.0074  0.1518 -0.0740
 1342W        W 2313   0.559   6.360  10.591  0.1317  0.1916  0.1364
 1343W        W 2314   4.287   6.862   8.887  0.0136 -0.0120 -0.2549
 1344W        W 2315   7.360   9.919   8.450 -0.1342  0.0076  0.0842
 1345W        W 2316   5.038   9.337   2.599 -0.1980  0.0034  0.0861
 1346W        W 2317   1.044   2.251  11.195 -0.3377  0.1730  0.1072
 1347W        W 2318   1.321  11.915  10.324  0.2687  0.2557 -0.0387
 1348W        W 2319   6.028   0.146   2.417  0.2428  0.1922  0.1188
 1349W        W 2320  13.788   1.904   5.155 -0.0577 -0.1766 -0.1464
 1350W        W 2321  12.081   1.183   8.298  0.1851 -0.2790  0.4559
 1351W        W 2322  12.928   1.822   5.664  0.0519  0.2682 -0.2260
 1352W        W 2323  12.494   1.583  11.375 -0.0597 -0.0728  0.0481
 1353W        W 2324   0.841   1.349   2.777 -0.1657 -0.2098  0.3640
 1354W        W 2325   7.726   2.969   0.561 -0.0138 -0.0577 -0.0500
 1355W        W 2326  12.031   0.017   9.189 -0.3195  0.0215  0.1759
 1356W        W 2327  13.790   6.475   8.416  0.1353  0.1910  0.3820
 1357W        W 2328  11.344   1.312  12.636 -0.3685 -0.0723  0.1301
 1358W        W 2329   9.003   5.406   6.649 -0.1344  0.0424 -0.0065
 1359W        W 2330   0.438  12.547   3.062  0.1420 -0.2551 -0.0736
 1360W        W 2331   8.096   4.558  12.157  0.0308 -0.2231  0.1083
 1361W        W 2332   7.724   8.687   9.006  0.0856 -0.1874  0.1724
 1362W        W 2333   2.737   3.196  10.178  0.0734 -0.0023  0.0745
 1363W        W 2334   5.488   3.651  12.451 -0.0035 -0.3226  0.0801
 1364W        W 2335   4.553   7.465  12.128  0.1678 -0.1758 -0.1087
 1365W        W 2336   6.149  10.302   8.858  0.3760 -0.1287  0.2866
 1366W        W 2337  10.126   1.987   9.771  0.0335 -0.0629  0.1441
 1367W        W 2338   3.964   9.582   9.106 -0.1901  0.1647 -0.2203
 1368W        W 2339   3.359   4.078  10.760  0.0001  0.0854  0.1302
 1369W        W 2340  10.981  12.257  10.753 -0.0240 -0.2258  0.1241
 1370W        W 2341   0.686   1.142  10.653  0.2767  0.4745 -0.2763
 1371W        W 2342   9.013   8.523   2.681  0.4402 -0.1189 -0.2948
 1372W        W 2343   3.117   5.647   7.424  0.1028 -0.2550 -0.1079
 1373W        W 2344   0.494   5.056   4.166  0.1483 -0.3811  0.2865
 1374W        W 2345   4.115   4.336   8.021  0.0799  0.0090  0.4290
 1375W        W 2346   0.316  11.958   7.681 -0.0768  0.1877 -0.0077
 1376W        W 2347  13.461   0.482  10.785 -0.0397  0.0999  0.3126
 1377W        W 2348   3.536   7.380  12.323  0.2607  0.0464  0.1080
 1378W        W 2349   8.769  12.030   7.413  0.2503  0.0664  0.0325
 1379W        W 2350   4.761  11.772  10.027 -0.0546 -0.1898 -0.1488
 1380W        W 2351  12.589   5.933  10.581 -0.0794  0.0469  0.0017
 1381W        W 2352   3.575   3.584  12.114 -0.4450 -0.1476 -0.3861
 1382W        W 2353  10.589   9.327   4.372  0.0254  0.0946  0.2383
 1383W        W 2354   9.115  11.143   8.796  0.0020  0.2075  0.0989
 1384W        W 2355   0.707  12.881  11.770  0.1501  0.0934  0.2026
 1385W        W 2356  12.095   4.288   6.569 -0.2980 -0.0435 -0.0262
 1386W        W 2357  13.742   2.914   2.476  0.1369 -0.3499 -0.2101
 1387W        W 2358   5.998   9.365   4.805 -0.1386  0.1288 -0.0673
 1388W        W 2359  12.049   0.805   1.040 -0.0972 -0.1321  0.0383
 1389W        W 2360   1.615   5.087  13.325  0.0063 -0.1055 -0.0874
 1390W        W 2361   3.767   6.014   6.670 -0.0481  0.2244 -0.0445
 1391W        W 2362   3.770   1.933   9.390 -0.0097  0.0746  0.0563
 1392W        W 2363   4.707   6.696   9.725  0.0618  0.1308 -0.0678
 1393W        W 2364   1.661  10.494  10.378  0.3543 -0.3562 -0.1050
 1394W        W 2365   9.458   2.696   0.211 -0.1720  0.2474  0.1808
 1395W        W 2366   5.642   1.195   4.121 -0.0041 -0.0424 -0.0234
 1396W        W 2367  10.010  11.226  10.223  0.0211  0.0269 -0.1800
 1397W        W 2368   2.951  11.586  12.099  0.0482 -0.1995  0.3326
 1398W        W 2369  13.172   7.641  11.981 -0.2803 -0.0686  0.0881
 1399W        W 2370   6.718   7.827   2.614  0.3865 -0.1392  0.1301
 1400W        W 2371   8.862   6.558   9.173  0.1351 -0.1997  0.1331
 1401W        W 2372   8.093  12.822  11.391 -0.2416  0.1381  0.1914
 1402W        W 2373   6.110   8.873   5.955 -0.0397  0.2389 -0.1505
 1403W        W 2374  10.126   9.876   3.682  0.1327 -0.1894 -0.0887
 1404W        W 2375   0.817   0.021   2.668 -0.1696  0.2812  0.2378
 1405W        W 2376  11.701   0.029   9.816 -0.1930  0.2517  0.2725
 1406W        W 2377   1.106   8.760  12.749 -0.0890 -0.0432  0.2429
 1407W        W 2378  13.001   1.223   8.377 -0.0553  0.1921 -0.1143
 1408W        W 2379   6.780   4.123   9.634 -0.1748  0.1198 -0.1340
 1409W        W 2380   4.294   7.625   5.055 -0.2210 -0.3229  0.2191
 1410W        W 2381   2.822  11.958   0.456 -0.1305 -0.0811 -0.1624
 1411W        W 2382   0.228   7.461   7.188  0.2230 -0.2350  0.0916
 1412W        W 2383   7.060  11.923   1.135 -0.0936 -0.1422  0.0744
 1413W        W 2384   3.701  11.091   2.448 -0.1969 -0.1202  0.3847
 1414W        W 2385  12.817   7.230   2.453 -0.0377  0.0846 -0.0268
 1415W        W 2386   3.721   6.448   2.977 -0.2383 -0.1715 -0.2817
 1416W        W 2387   5.357   7.020   1.728  0.0596  0.1225 -0.0057
 1417W        W 2388   6.121   8.260  10.149  0.1789 -0.0959 -0.2483
 1418W        W 2389  10.728  11.850   2.779  0.0331 -0.3227 -0.0214
 1419W        W 2390   6.851   4.404  13.214  0.1542  0.1563  0.1573
 1420W        W 2391  10.456   9.111  10.272 -0.1033 -0.0786 -0.1495
 1421W        W 2392  12.386   5.235   1.134 -0.2262  0.3073 -0.0653
 1422W        W 2393   8.881   9.201   7.514  0.1761  0.1744  0.3301
 1423W        W 2394   3.137  10.764   9.154 -0.1530  0.0142 -0.3600
 1424W        W 2395  10.464   2.205   6.541 -0.0114  0.0602 -0.0829
 1425W        W 2396   4.259   9.918   0.271 -0.2599 -0.1535 -0.1079
 1426W        W 2397  12.480   2.411   9.468  0.1014  0.0963  0.0490
 1427W        W 2398   3.783   9.814  11.681  0.0684  0.2562 -0.1019
 1428W        W 2399  11.057   8.387  11.171  0.0236  0.2328 -0.1744
 1429W        W 2400   8.835  10.890   0.702 -0.4877 -0.5964 -0.1629
 1430W        W 2401   2.876  12.643   2.008 -0.4937  0.0269  0.0508
 1431W        W 2402   7.637   2.323   5.149  0.0443  0.0699  0.1448
 1432W        W 2403   1.085   5.055   7.593  0.0268  0.1666  0.2021
 1433W        W 2404   3.990   9.736   2.341  0.1826  0.0720  0.0605
 1434W        W 2405   3.014  11.491  10.221  0.3121 -0.0271 -0.0518
 1435W        W 2406   7.057   0.616  11.726 -0.2040 -0.0783 -0.3236
 1436W        W 2407   7.825   5.424  11.984  0.0629  0.3791 -0.2163
 1437W        W 2408   9.809   4.696   9.279 -0.1523  0.1326  0.2134
 1438W        W 2409   0.535   0.402  13.701  0.2457 -0.1295  0.0074
 1439W        W 2410  12.471  11.928   9.999 -0.0812  0.2257 -0.0735
 1440W        W 2411   9.720   3.125  11.384  0.3349 -0.0084 -0.1688
 1441W        W 2412   2.434   5.846   9.707 -0.0739 -0.1146  0.3357
 1442W        W 2413   0.042  10.901   1.139  0.1834 -0.1519 -0.0617
 1443W        W 2414  12.200   5.796  12.575  0.1766  0.0762 -0.0190
 1444W        W 2415  13.554  10.492   8.402  0.0262  0.1083  0.0743
 1445W        W 2416   1.391  12.176   5.807  0.2507 -0.2250 -0.2707
 1446W        W 2417   7.549   5.718   4.876 -0.2110 -0.0193  0.1048
 1447W        W 2418  13.175  13.379   7.215  0.1550  0.1782  0.0880
 1448W        W 2419  10.910  11.377   8.499  0.0771  0.0515  0.1953
 1449W        W 2420  10.536  11.398  12.486 -0.0137 -0.2605 -0.3334
 1450W        W 2421  12.197   7.934  10.205 -0.0240 -0.0413 -0.0740
 1451W        W 2422   0.392   9.221   6.975 -0.2310 -0.0078 -0.0405
 1452W        W 2423   5.535   0.007  10.036  0.3353  0.2095 -0.1503
 1453W        W 2424  10.904   6.674  10.857  0.0224  0.1970  0.0432
 1454W        W 2425   4.007   4.030   8.328  0.1551  0.0923 -0.0619
 1455W        W 2426   1.354  10.769  10.656  0.0724  0.3500  0.2300
 1456W        W 2427   9.495   3.578  12.987 -0.2402  0.2677 -0.0436
 1457W        W 2428   5.850   5.803   0.825 -0.0501 -0.1458  0.0076
 1458W        W 2429   8.132   4.755   9.978 -0.0266  0.0039  0.1900
 1459W        W 2430   9.762  11.874   3.559 -0.0191  0.0083  0.1447
 1460W        W 2431  11.927   2.030   6.731 -0.0931  0.1585 -0.1073
 1461W        W 2432   8.430   9.867   8.842 -0.2412  0.0207 -0.1611
 1462W        W 2433   2.699   2.920  11.188 -0.1184 -0.2000 -0.0439
 1463W        W 2434   3.725   9.752   4.800  0.0342  0.0081  0.1186
 1464W        W 2435   2.454   3.713   2.500 -0.2113 -0.1475 -0.1166
 1465W        W 2436   7.956   7.570   5.018 -0.3645 -0.0073  0.3121
 1466W        W 2437   9.912   8.262  12.119 -0.1894  0.0407 -0.2120
 1467W        W 2438  13.405   1.460  13.765 -0.0813 -0.0132 -0.2285
 1468W        W 2439   7.833   9.816  13.534  0.1104  0.3873  0.0187
 1469W        W 2440   1.673   9.270   9.202  0.0864 -0.1839  0.1508
 1470W        W 2441   0.914  11.633   0.112 -0.4335  0.0724 -0.0468
 1471W        W 2442   6.904   3.781   1.186  0.0484 -0.2072 -0.1702
 1472W        W 2443   9.624   0.129  13.514 -0.2664  0.0900 -0.2242
 1473W        W 2444   3.449   7.473   5.746 -0.0828  0.0177  0.2482
 1474W        W 2445   6.924   2.646  13.155  0.2132 -0.5556 -0.1510
 1475W        W 2446   3.582   0.575  10.091  0.0998  0.3421  0.0025
 1476W        W 2447  10.927  12.674   9.636 -0.1934 -0.1347 -0.2683
 1477W        W 2448   0.136   1.477  12.051  0.1371 -0.2206 -0.1349
 1478W        W 2449  12.441  11.282   9.148 -0.1908  0.0732 -0.0199
 1479W        W 2450   9.013  12.622   6.162  0.1943  0.2386 -0.0648
 1480W        W 2451  12.670  12.209   5.986  0.0038 -0.1101 -0.1215
 1481W        W 2452   1.679   1.792   4.218  0.2833  0.1864  0.1827
 1482W        W 2453   9.542   3.780   4.390 -0.4818 -0.0529 -0.2141
 1483W        W 2454  10.473   2.974   0.925  0.0293 -0.0989 -0.0272
 1484W        W 2455   9.168   8.625  11.670  0.2462 -0.1052  0.1171
 1485W        W 2456  11.475   2.562  13.322  0.1179  0.4085 -0.0191
 1486W        W 2457   8.619   6.075   8.202 -0.1282  0.0691 -0.1207
 1487W        W 2458   2.770   0.760   0.969  0.1215  0.0223  0.0158
 1488W        W 2459  11.064   8.046   5.182  0.0155 -0.1770  0.1999
 1489W        W 2460  12.839   9.874   0.805 -0.0542 -0.0608 -0.5029
 1490W        W 2461   0.769   5.629   2.427  0.0306  0.2599  0.0207
 1491W        W 2462   3.053   7.021   3.157  0.0035 -0.0638 -0.1285
 1492W        W 2463  11.425   3.735  13.279  0.0075 -0.0562 -0.2267
 1493W        W 2464  11.003  11.666   0.424  0.0300  0.1026  0.2642
 1494W        W 2465   1.331  10.930   2.954  0.2969  0.3095  0.1575
 1495W        W 2466   9.196   5.118  11.055 -0.2198 -0.2562  0.2275
 1496W        W 2467  13.346   7.392  11.491  0.2770  0.1515 -0.0782
 1497W        W 2468   4.346   1.194   2.270  0.0215 -0.1634 -0.1356
 1498W        W 2469  13.644  12.687   9.789 -0.2361  0.4085  0.1664
 1499W        W 2470   1.035   7.825   2.093  0.1412  0.2183  0.0357
 1500W        W 2471   8.900   4.728   6.261 -0.0855  0.0125  0.0532
 1501W        W 2472   4.534   5.907  13.030  0.2891 -0.0742 -0.0172
 1502W        W 2473   7.497   8.506  10.370 -0.1527  0.2301  0.1300
 1503W        W 2474  10.571   2.324   5.016 -0.0542 -0.0201 -0.2307
 1504W        W 2475   1.264   6.267   8.939  0.3545  0.0238  0.1603
 1505W        W 2476  10.250  12.687   8.487  0.2654 -0.4281  0.1459
 1506W        W 2477   8.944  12.599   4.753 -0.2418  0.2161 -0.0824
 1507W        W 2478   6.447   5.751  13.265  0.0694 -0.1550  0.2466
 1508W        W 2479   3.676  12.525   1.245 -0.0267 -0.2433  0.1275
 1509W        W 2480   3.187   9.463   5.005 -0.0947 -0.0636  0.1040
 1510W        W 2481   6.986  11.677   2.176 -0.1589  0.1189 -0.1339
 1511W        W 2482   2.942   6.432   8.963  0.1992 -0.0498 -0.1463
 1512W        W 2483   5.580  12.115   1.118 -0.0078  0.1024  0.1257
 1513W        W 2484   5.185  10.383  10.416  0.1049 -0.0291 -0.1806
 1514W        W 2485   3.238   2.022   8.863  0.2598 -0.1699 -0.1735
 1515W        W 2486  11.025   9.622   6.982  0.0343  0.0020  0.1236
 1516W        W 2487  13.224  13.127  11.383  0.2512  0.0726 -0.0900
 1517W        W 2488   7.609   2.486   3.095 -0.1140  0.2764 -0.2534
 1518W        W 2489   4.552   1.236  12.192  0.1558 -0.3392 -0.1634
 1519W        W 2490   5.838   1.055   4.901  0.0658  0.0436  0.0993
 1520W        W 2491   0.862   4.734   5.975 -0.0346  0.0663  0.1651
 1521W        W 2492  10.719  10.707  12.008 -0.3352 -0.0565  0.0182
 1522W        W 2493  11.307   1.536  13.127  0.3099  0.0614 -0.1604
 1523W        W 2494  12.598   2.412  10.705 -0.2093 -0.2351 -0.0599
 1524W        W 2495   5.610   5.197   7.634 -0.0407  0.3860  0.2656
 1525W        W 2496   9.615  12.138   0.326  0.1014 -0.1952 -0.1277
 1526W        W 2497   7.926   2.556   0.934  0.0863  0.1013  0.1845
 1527W        W 2498   6.314   7.805  10.061 -0.1669  0.1155  0.4739
 1528W        W 2499   3.741   0.227   8.765  0.0690 -0.0333 -0.1808
 1529W        W 2500  11.008   9.711   0.411 -0.0547  0.3359  0.0446
 1530W        W 2501  10.086   8.065   9.374  0.2181  0.0470  0.0033
 1531W        W 2502   7.370   5.860  12.492  0.3636 -0.1659  0.0681
 1532W        W 2503   6.593  12.185  12.000 -0.1172 -0.3354 -0.4022
 1533W        W 2504  11.260   2.376   1.216 -0.1993 -0.0767 -0.3549
 1534W        W 2505   1.661   7.974  12.427 -0.0691 -0.2046  0.0124
 1535W        W 2506  11.037   5.336   8.228  0.0399 -0.0090  0.1869
 1536W        W 2507   3.523  10.712   1.623  0.3475  0.1711 -0.0771
 1537W        W 2508   5.413  11.563   1.912 -0.1663  0.4518  0.0127
 1538W        W 2509   6.433   7.811   4.992 -0.2230  0.1109  0.0080
 1539W        W 2510   0.893   8.085   0.393 -0.3696 -0.0465  0.0003
 1540W        W 2511   7.523   2.984   3.064 -0.1264 -0.2212  0.0529
 1541W        W 2512   2.681   6.343   1.011  0.0151 -0.0668 -0.0231
 1542W        W 2513   1.013   7.442  11.762 -0.3598  0.0797  0.0361
 1543W        W 2514  12.028   4.268   8.929 -0.2033  0.1831  0.0065
 1544W        W 2515   0.218   9.235   6.464  0.3492 -0.0326  0.1398
 1545W        W 2516   4.369  11.721  13.162  0.2180 -0.1046 -0.0202
 1546W        W 2517   8.033   5.091   6.622 -0.0320  0.0230 -0.1729
 1547W        W 2518  12.351   1.576   1.970 -0.2334 -0.0016  0.1658
 1548W        W 2519   1.168  13.051   1.423  0.0838 -0.1438  0.1257
 1549W        W 2520  13.898   6.248  13.447 -0.0874 -0.4458  0.2751
 1550W        W 2521   8.486  13.142   3.061  0.1527 -0.1528 -0.0179
 1551W        W 2522   8.709   1.851   0.959  0.2409 -0.2485  0.2475
 1552W        W 2523  11.245   8.012   4.744 -0.1196 -0.0464  0.2266
 1553W        W 2524   0.014   9.183   5.787 -0.0544 -0.0906  0.0839
 1554W        W 2525   8.571   6.535   1.711 -0.2775  0.1144  0.2699
 1555W        W 2526   7.254   3.824   2.193  0.1086 -0.3005  0.1586
 1556W        W 2527  12.537  10.576   9.593 -0.1417 -0.0370  0.1798
 1557W        W 2528  13.666   9.388  12.315  0.2698 -0.1344  0.2853
 1558W        W 2529   0.311  10.916  11.269 -0.1616 -0.3206  0.0171
 1559W        W 2530   0.649   6.005   0.636  0.1130 -0.2203  0.3066
 1560W        W 2531   7.100   2.530   4.821  0.0478  0.2335 -0.1753
 1561W        W 2532   2.245   1.047   2.657  0.2561  0.4220 -0.0753
 1562W        W 2533   2.439   8.391   4.182  0.0248 -0.1937 -0.0169
 1563W        W 2534  11.088   4.296   5.888  0.1249  0.4688  0.2315
 1564W        W 2535   2.203   6.331   4.674 -0.0739 -0.2038  0.1057
 1565W        W 2536  10.769   8.032  13.248  0.0510 -0.0321 -0.2579
 1566W        W 2537   9.025   8.253   7.312  0.0040  0.0500  0.0154
 1567W        W 2538  13.743   8.372  12.376  0.1194 -0.0726  0.0407
 1568W        W 2539   7.698   2.476   0.500 -0.2191 -0.4769 -0.1068
 1569W        W 2540   9.351  10.708   2.573  0.1504  0.4989  0.1739
 1570W        W 2541   8.309  13.861   8.534 -0.0981 -0.3740 -0.3602
 1571W        W 2542   0.771  10.455   3.417  0.1277  0.0116 -0.0618
 1572W        W 2543   9.719   3.661   5.165  0.1388 -0.1707  0.1261
 1573W        W 2544  12.463   1.519  12.342 -0.1860 -0.0620 -0.1287
 1574W        W 2545   3.915   7.785   2.837 -0.0138 -0.2687 -0.2309
 1575W        W 2546   9.949   7.256   4.380 -0.1980 -0.0548 -0.1835
 1576W        W 2547   9.788  12.477   3.743  0.1060  0.0771 -0.1945
 1577W        W 2548  11.660  11.018   4.280 -0.1351  0.0565 -0.0316
 1578W        W 2549   5.773  10.580   2.955 -0.0030 -0.1514  0.2783
 1579W        W 2550  10.088   5.351  12.356  0.2667  0.2876  0.1138
 1580W        W 2551   9.514   4.545   5.387 -0.0517  0.0981 -0.1640
 1581W        W 2552   3.164   1.538  11.982 -0.0748 -0.1012  0.3328
 1582W        W 2553   0.693  13.110   1.187  0.2389  0.2705  0.0136
 1583W        W 2554   1.034   7.944  13.818 -0.0996  0.1656 -0.1617
 1584W        W 2555  12.238   9.081  12.412  0.0097 -0.2616  0.2035
 1585W        W 2556  10.268   0.041   0.837 -0.1816 -0.2460  0.2409
 1586W        W 2557  10.128  12.549  12.906  0.1064 -0.0362 -0.0586
 1587W        W 2558   3.388  12.210   1.583  0.3195 -0.0953  0.2249
 1588W        W 2559   3.263   6.922  12.989 -0.2150  0.2174 -0.2009
 1589W        W 2560   8.426  12.078   2.404  0.0717 -0.0779  0.0983
 1590W        W 2561   3.999  13.918   0.681 -0.2356 -0.0185  0.1209
 1591W        W 2562   5.761   4.261  11.856  0.1866 -0.1687  0.2204
 1592W        W 2563  11.363   3.357   4.955  0.4455  0.1333 -0.3788
 1593W        W 2564   9.034   8.887   2.255 -0.0352  0.3894  0.2248
 1594W        W 2565   9.640  11.981   8.521  0.1591  0.0190 -0.0368
 1595W        W 2566  11.734   1.532  13.442 -0.2430  0.0187 -0.0278
 1596W        W 2567   2.744   2.797   9.349  0.0575 -0.0226 -0.1928
 1597W        W 2568  13.690   4.094   4.732 -0.0724 -0.1504  0.0307
 1598W        W 2569   7.478   1.765   8.268  0.0153 -0.1889 -0.2085
 1599W        W 2570   7.284  12.338   8.441  0.0322 -0.0898  0.1142
 1600W        W 2571  12.766   1.254   9.317  0.0420  0.0428  0.1830
 1601W        W 2572   9.315   4.887   0.175  0.0903  0.0170  0.1292
 1602W        W 2573  11.377  11.292   7.772  0.1938  0.0909  0.0845
 1603W        W 2574   2.671   3.171  10.700  0.0384 -0.1467  0.0019
 1604W        W 2575   0.440   5.941   8.531  0.0188 -0.1706 -0.1108
 1605W        W 2576  13.061  11.892   4.323  0.0908  0.0122 -0.0715
 1606W        W 2577  13.543   3.431   7.949 -0.2259 -0.1124 -0.4351
 1607W        W 2578  13.583  10.964   7.291  0.1263  0.2610 -0.0966
 1608W        W 2579  12.016   3.264   9.838  0.2379 -0.0767  0.1988
 1609W        W 2580   8.621   0.497   8.807 -0.0773 -0.1858  0.1159
 1610W        W 2581   7.913   4.629   7.551  0.0837 -0.0254 -0.0408
 1611W        W 2582   1.388   7.745   9.663 -0.2501  0.2152 -0.0707
 1612W        W 2583   9.938  13.347   6.921  0.0493 -0.0441 -0.0181
 1613W        W 2584   0.347   0.016   9.847  0.0675 -0.0780  0.1695
 1614W        W 2585  12.542  10.004  12.113  0.4464  0.0146  0.0952
 1615W        W 2586   3.599  12.489  11.690  0.1581 -0.1591  0.1150
 1616W        W 2587   6.903   6.406   9.772 -0.0035 -0.7121  0.0701
 1617W        W 2588  10.016  12.528   7.659  0.1764 -0.0922 -0.3499
 1618W        W 2589  13.891  12.481  12.116 -0.1915  0.1114  0.0477
 1619W        W 2590   7.221   3.647   8.027  0.3458  0.0550 -0.2966
 1620W        W 2591  10.123   0.147   8.825 -0.0628 -0.0670  0.1885
 1621W        W 2592   1.325   9.902  10.793 -0.0565 -0.3871 -0.1627
 1622W        W 2593   1.870   0.604  12.305  0.2062 -0.0172 -0.0254
 1623W        W 2594   7.278   0.956   6.905  0.3769 -0.0381  0.1761
 1624W        W 2595   3.191   1.144   9.164 -0.0419  0.2722  0.0098
 1625W        W 2596   8.496   8.612   7.750  0.2391  0.0276  0.1335
 1626W        W 2597   8.623   0.490   5.967 -0.0589 -0.1953  0.2402
 1627W        W 2598   9.279   9.664  12.364 -0.2015 -0.1410 -0.2364
 1628W        W 2599  11.463   2.858   7.763  0.1001  0.0088  0.0909
 1629W        W 2600   8.685   1.313   5.777 -0.0199  0.0088  0.0645
 1630W        W 2601   5.195   0.498  12.071 -0.0819 -0.1542 -0.1086
 1631W        W 2602   7.819  11.795   4.606 -0.0442  0.0151  0.0223
 1632W        W 2603   0.820  12.763  11.199 -0.0325  0.0667 -0.1283
 1633W        W 2604   8.818   1.909   2.779 -0.1672 -0.0101  0.0435
 1634W        W 2605   8.775  13.568   5.367  0.1500 -0.0313  0.2569
 1635W        W 2606  10.022   4.067  13.731 -0.1726  0.2987  0.0821
 1636W        W 2607   1.200  13.723  13.232 -0.0079  0.0635  0.0957
 1637W        W 2608  12.976  10.606   1.813 -0.0040  0.1605 -0.5921
 1638W        W 2609   9.003  13.038   6.544 -0.1353  0.1516 -0.3480
 1639W        W 2610  12.530   5.854  13.283 -0.0494 -0.2036  0.2759
 1640W        W 2611   3.779  13.656   8.596 -0.3306  0.0256  0.1074
 1641W        W 2612   6.917  11.060   3.851  0.0314  0.1223 -0.1753
 1642W        W 2613   1.019   3.363   5.792 -0.1607 -0.1319  0.3114
 1643W        W 2614   8.324  13.107   5.346 -0.0552  0.5253  0.2545
 1644W        W 2615   6.149   1.363   0.898 -0.0785  0.2533  0.1600
 1645W        W 2616  10.639  11.482   6.224 -0.3186  0.0786  0.3432
 1646W        W 2617  13.153  12.345   5.234 -0.2727  0.0874  0.0028
 1647W        W 2618   5.513   9.033  13.166 -0.2508  0.1642  0.2955
 1648W        W 2619   7.478   9.690   7.832  0.0470 -0.1874  0.0829
 1649W        W 2620   3.573   3.573   1.733 -0.1967 -0.2018 -0.0918
 1650W        W 2621   3.397  13.225   0.302 -0.2641 -0.1264 -0.1013
 1651W        W 2622   3.581   5.279   6.561 -0.1402 -0.1750  0.0013
 1652W        W 2623   2.879   9.359   6.057  0.0636 -0.0537  0.2644
 1653W        W 2624  12.431   6.901   7.494  0.1983 -0.0941  0.0998
 1654W        W 2625  10.588  13.162  11.866  0.0621  0.0285 -0.4390
 1655W        W 2626   9.901  10.391  12.495  0.0181  0.0276  0.1750
 1656W        W 2627  13.434   3.996   8.117 -0.1314 -0.2508 -0.1748
 1657W        W 2628   9.056   2.942   7.825 -0.1621  0.0730  0.3144
 1658W        W 2629  10.833   3.651   8.540 -0.2466  0.3101 -0.2648
 1659W        W 2630   1.765  10.372   1.333 -0.1778 -0.1365 -0.0204
 1660W        W 2631   7.931   3.521   6.257 -0.1232  0.2053  0.2573
 1661W        W 2632   7.429  13.767   9.650 -0.0245  0.2056  0.0568
 1662W        W 2633   9.900   8.979   2.673  0.0164  0.1521 -0.2698
 1663W        W 2634   8.366   9.743   1.463 -0.2488  0.2064 -0.0983
 1664W        W 2635  11.192   7.236   0.252  0.0808  0.1614  0.1459
 1665W        W 2636   2.570  11.189  13.768  0.2771 -0.1737 -0.2819
 1666W        W 2637   5.103   1.508  10.373  0.0580  0.1819  0.2385
 1667W        W 2638  12.069   2.434   1.743  0.1237 -0.1722  0.0122
 1668W        W 2639   6.536   6.868   8.532 -0.3833 -0.2115 -0.0710
 1669W        W 2640   4.312  13.883   3.966 -0.0860  0.2686 -0.2105
 1670W        W 2641  12.261   8.769   6.511  0.1490 -0.0860 -0.0582
 1671W        W 2642  11.148   2.852   2.320  0.1875  0.0737 -0.0582
 1672W        W 2643  10.192  13.364   1.592 -0.0338  0.1878  0.0666
 1673W        W 2644   2.642   3.359   2.862  0.2119 -0.1899 -0.3915
 1674W        W 2645  11.050  10.915   8.592  0.1956 -0.0354  0.0586
 1675W        W 2646   4.146   3.065   7.952 -0.1865 -0.0937  0.2820
 1676W        W 2647   0.830  13.190   9.629 -0.1212  0.3450 -0.4499
 1677W        W 2648   8.646   9.093  10.722  0.1598 -0.1834  0.0061
 1678W        W 2649   9.643   0.617  12.070 -0.0302 -0.5582  0.3007
 1679W        W 2650   2.167   9.027  10.673 -0.1167 -0.0968 -0.0767
 1680W        W 2651   5.072   6.413  11.418 -0.0519  0.2905  0.5001
 1681W        W 2652   6.811  11.635   9.241  0.2606  0.1788  0.1423
 1682W        W 2653  11.596   3.555   6.362 -0.1315 -0.2084  0.0943
 1683W        W 2654  12.909   5.004   3.974 -0.0028  0.0270  0.0702
 1684W        W 2655   0.643   1.645  11.483 -0.0714 -0.0886  0.2611
 1685W        W 2656  10.019   9.646  13.035 -0.1119 -0.0233  0.3045
 1686W        W 2657   3.397   5.232   9.077 -0.2522  0.1781  0.0830
 1687W        W 2658   6.964  10.541  11.381 -0.1600 -0.4703 -0.1755
 1688W        W 2659   6.814   0.878   0.490  0.0220 -0.1386 -0.3088
 1689W        W 2660   8.135   1.816   4.591 -0.0456 -0.0927 -0.1186
 1690W        W 2661   0.394   3.425   4.240 -0.1214  0.0135  0.1150
 1691W        W 2662   5.566  11.055   5.686  0.0262 -0.1033  0.0557
 1692W        W 2663   9.121   2.271   7.211 -0.2211 -0.1237 -0.0872
 1693W        W 2664   4.145   6.160  11.371  0.3087  0.1757  0.4944
 1694W        W 2665   8.192  10.647   6.574 -0.1546 -0.0637 -0.1548
 1695W        W 2666   6.619  13.258   2.096 -0.3089  0.3195  0.1855
 1696W        W 2667   3.178   7.006   1.358 -0.1983  0.2387  0.0059
 1697W        W 2668  13.025   9.697   5.619  0.1252 -0.1249  0.1110
 1698W        W 2669   0.163   4.442   1.970  0.0300  0.2077 -0.0704
 1699W        W 2670  10.126  10.206   5.011  0.1541  0.1896 -0.2839
 1700W        W 2671   7.334   2.946  10.108 -0.0754  0.0522  0.1351
 1701W        W 2672   4.044   0.783  10.012  0.0993  0.0787  0.1821
 1702W        W 2673   1.343   2.899   3.766  0.0044  0.1496  0.1341
 1703W        W 2674   8.337  11.079   8.366  0.1056 -0.0650  0.1964
 1704W        W 2675   3.990   2.335   9.093 -0.1196 -0.1838 -0.1816
 1705W        W 2676   9.667   5.509   5.435 -0.0710  0.3064 -0.1871
 1706W        W 2677   9.532   4.077   5.676  0.1176 -0.5452 -0.1585
 1707W        W 2678   2.420   8.649  11.720 -0.1456 -0.0274  0.1155
 1708W        W 2679   8.681   3.139   4.536 -0.2558  0.0275  0.0305
 1709W        W 2680   1.979   7.105   6.900  0.4124 -0.0166  0.2160
 1710W        W 2681   3.897  11.341   1.071  0.3876 -0.4657 -0.0618
 1711W        W 2682   0.826  10.143   8.258  0.4104 -0.2072  0.2932
 1712W        W 2683   3.493   4.033   8.477  0.0751  0.0900  0.4986
 1713W        W 2684  11.285  12.185  12.233  0.1470 -0.0654  0.1142
 1714W        W 2685   9.793   7.384   0.589 -0.2671 -0.1352 -0.0313
 1715W        W 2686   5.905   4.513  13.653  0.1534 -0.2225  0.1081
 1716W        W 2687  11.389   0.783   4.996  0.1283  0.2518 -0.0417
 1717W        W 2688   2.572   4.072   8.569  0.2497  0.0450 -0.1188
 1718W        W 2689   6.329  11.045   8.192  0.2943 -0.1233  0.1188
 1719W        W 2690   7.484   6.280  11.416 -0.0280  0.0168  0.1784
 1720W        W 2691  13.188   3.132   0.551  0.1990 -0.0634 -0.2049
 1721W        W 2692  11.889  12.699   2.559  0.2912 -0.4138  0.0116
 1722W        W 2693  11.034   3.573  11.488 -0.2175 -0.0390  0.1347
 1723W        W 2694  12.588  11.464  12.574 -0.2193  0.1272  0.1502
 1724W        W 2695   0.605  12.121  13.092 -0.0123 -0.2140 -0.2570
 1725W        W 2696   8.744   1.577   7.965  0.2667 -0.1961  0.1253
 1726W        W 2697   2.666   6.683   9.905  0.1600 -0.2808 -0.3937
 1727W        W 2698   6.051  13.645   5.547 -0.4152  0.2988  0.0618
 1728W        W 2699   5.249   7.753  10.228 -0.2075  0.1566  0.0571
 1729W        W 2700  13.065   8.874   6.462  0.1636 -0.0795 -0.1886
 1730W        W 2701   2.363   5.349   3.078  0.1124  0.0624 -0.3976
 1731W        W 2702   9.197   1.881   3.057  0.0190 -0.1439  0.2485
 1732W        W 2703  13.329  12.048  13.371  0.2839  0.4546 -0.1105
 1733W        W 2704   1.475  12.336   6.302 -0.2152 -0.1001 -0.3090
 1734W        W 2705   2.577   3.696  10.147  0.2324  0.0751  0.2844
 1735W        W 2706  11.704   4.692   6.496 -0.1313  0.0596 -0.1037
 1736W        W 2707   1.750  11.084   9.161 -0.6031  0.2117 -0.3142
 1737W        W 2708   0.468   0.752   4.666  0.0002 -0.1815 -0.2168
 1738W        W 2709   7.955   6.283   4.297  0.0940  0.0425 -0.1931
 1739W        W 2710   5.715   1.020   2.234 -0.0125 -0.0460 -0.0733
 1740W        W 2711   7.469  10.646   7.137  0.0959 -0.1968 -0.1241
 1741W        W 2712   1.668  13.897   1.698 -0.1797 -0.0056  0.0172
 1742W        W 2713   5.196  12.241   1.423 -0.2177 -0.1642  0.3313
 1743W        W 2714   9.952  11.504  11.441  0.0853 -0.2029 -0.0741
 1744W        W 2715  12.138   5.894  13.562  0.0433  0.0608  0.3895
 1745W        W 2716   2.792   9.738  12.870  0.1758 -0.1744 -0.2276
 1746W        W 2717   3.690   9.581   7.405 -0.0675  0.0752 -0.1603
 1747W        W 2718   7.326  11.083   6.721 -0.1925  0.3279  0.0928
 1748W        W 2719  11.729   8.832   7.364  0.1669 -0.0083  0.3393
 1749W        W 2720   3.286   7.732   9.327 -0.1996  0.5226 -0.0899
 1750W        W 2721  10.249  11.602  12.773 -0.2005 -0.0550 -0.0633
 1751W        W 2722  10.760   5.604  10.917 -0.1957  0.3911  0.0861
 1752W        W 2723   4.759   5.751   6.264 -0.1132  0.0911 -0.1352
 1753W        W 2724   8.789   8.165   2.328 -0.1486 -0.0047  0.1729
 1754W        W 2725   3.705  12.253   9.380  0.5481  0.0023 -0.2467
 1755W        W 2726   1.692  11.475   0.802  0.1115 -0.4625  0.1855
 1756W        W 2727   3.108   9.163   8.650  0.1118  0.1147 -0.2047
 1757W        W 2728  12.598   5.501  10.915  0.1196  0.0197 -0.0992
 1758W        W 2729   3.828   8.667   6.506 -0.0721 -0.2510 -0.2494
 1759W        W 2730   6.084   2.171   2.695  0.2176  0.0853  0.0172
 1760W        W 2731   1.052   8.668   2.029  0.0793  0.1444  0.0350
 1761W        W 2732  11.795   4.734   8.028  0.2002  0.0858  0.0060
 1762W        W 2733   2.649   3.393  13.342  0.0167 -0.1771 -0.3661
 1763W        W 2734   0.695  12.653   6.970  0.0857  0.1291  0.2972
 1764W        W 2735  13.574   9.427   8.726 -0.0035 -0.0801 -0.0046
 1765W        W 2736  11.776  10.194  10.748 -0.3251  0.1893 -0.0156
 1766W        W 2737   7.839  11.672   1.850  0.1055  0.1346  0.2718
 1767W        W 2738   6.217   1.765   6.535  0.2120 -0.1428  0.0881
 1768W        W 2739   8.050   3.238  10.338 -0.3257  0.0511  0.1054
 1769W        W 2740   8.113   4.999   5.017  0.0809 -0.0612  0.2667
 1770W        W 2741   1.031  11.953   5.133 -0.3250 -0.0119 -0.0076
 1771W        W 2742   5.452  13.135  10.284  0.0192 -0.2566 -0.0234
 1772W        W 2743  11.500   3.468   3.232  0.1726  0.2731  0.1061
 1773W        W 2744   8.387   6.732  12.437 -0.0115  0.1711 -0.0913
 1774W        W 2745   9.517  12.398   3.327 -0.2460  0.1401 -0.0421
 1775W        W 2746  10.903   6.310  10.538 -0.0396 -0.1988 -0.0882
 1776W        W 2747   4.366  13.890   9.913  0.1691 -0.0919  0.1463
 1777W        W 2748   7.514   2.580   9.740  0.2671  0.0128  0.0570
 1778W        W 2749  11.204   8.560   5.120  0.1304  0.1953  0.0115
 1779W        W 2750   8.508   8.627  10.996 -0.0712  0.2060  0.0031
 1780W        W 2751   6.725  11.283   7.912 -0.0823  0.0595  0.0277
 1781W        W 2752   4.922   4.356   6.768 -0.0217 -0.3149 -0.1939
 1782W        W 2753  13.141   5.517   1.008 -0.1836 -0.0285  0.0421
 1783W        W 2754   5.644   1.268   0.967  0.0498  0.2481 -0.1116
 1784W        W 2755  10.860   5.952   5.128  0.1965 -0.3793 -0.0566
 1785W        W 2756  11.285   3.620  10.559 -0.3102 -0.1486  0.1886
 1786W        W 2757   3.787   5.318   4.023  0.0019  0.0052 -0.2110
 1787W        W 2758   9.211   5.135   0.683  0.2346  0.0325  0.1754
 1788W        W 2759   6.574   0.004   5.506  0.0370  0.0744 -0.0817
 1789W        W 2760   5.907   0.086  11.974 -0.2441  0.1410  0.0138
 1790W        W 2761   6.814   6.223   9.285  0.2442  0.1699  0.0129
 1791W        W 2762   2.571  13.643   9.743 -0.1732  0.3467 -0.1751
 1792W        W 2763  10.857   5.640   9.019  0.0040  0.2390  0.0949
 1793W        W 2764   8.664   8.786  10.285  0.1707 -0.0629  0.0362
 1794W        W 2765   7.996  11.819  10.351  0.2807 -0.0217  0.0228
 1795W        W 2766   7.077  12.550   8.915 -0.5079  0.4850 -0.0849
 1796W        W 2767   6.761  13.146   8.081 -0.0057  0.0064 -0.0229
 1797W        W 2768   2.189   8.519   7.289  0.2446  0.1241  0.1126
 1798W        W 2769   0.570   7.395   4.474  0.3207  0.3199  0.3741
 1799W        W 2770   6.945  11.231  12.018  0.2557  0.1131  0.0460
 1800W        W 2771   5.721  12.318   6.957  0.3022 -0.0829  0.2379
 1801W        W 2772   4.926  13.372  10.963 -0.0190  0.0238  0.0939
 1802W        W 2773   5.668   3.826   6.106 -0.0499 -0.1184 -0.3018
 1803W        W 2774   8.085  13.818   9.632 -0.0282  0.0941  0.2313
 1804W        W 2775   7.028  11.692  11.352 -0.3474  0.1724 -0.3061
 1805W        W 2776   6.037  11.989  10.294  0.0892 -0.0122  0.2264
 1806W        W 2777   1.016   4.221  10.412 -0.1115  0.2006 -0.0358
 1807W        W 2778   3.029   9.282   0.334 -0.1086  0.2527 -0.2253
 1808W        W 2779  10.874   6.530   8.341  0.2848 -0.1090 -0.0853
 1809W        W 2780   7.288   9.144   7.363  0.0027  0.0471  0.0411
 1810W        W 2781   6.484   0.091  11.149 -0.0473 -0.1290 -0.2014
 1811W        W 2782   8.363  10.214   6.266  0.0006  0.0271 -0.2004
 1812W        W 2783  11.510   7.464   7.561 -0.0161 -0.0371  0.1260
 1813W        W 2784   6.832  13.793   5.064 -0.1766  0.0764 -0.0319
 1814W        W 2785   1.431   7.911  13.430  0.0558  0.5575  0.0513
 1815W        W 2786   9.595   3.119  10.446 -0.0049  0.1688 -0.1940
 1816W        W 2787   8.407   8.504   6.654 -0.0217  0.2927  0.0256
 1817W        W 2788  11.285   3.712   0.238 -0.0079 -0.0497  0.2038
 1818W        W 2789   7.432  13.081   7.596 -0.0903 -0.1618  0.1470
 1819W        W 2790   2.838   7.197   6.324  0.0672 -0.0359 -0.1188
 1820W        W 2791   6.196   3.886   8.325 -0.2497  0.2783  0.3332
 1821W        W 2792   5.440  11.811   1.487  0.0836  0.0772  0.0139
 1822W        W 2793   3.699   8.406   0.140  0.0546  0.2183 -0.1932
 1823W        W 2794   9.901   0.411  10.385  0.0413 -0.0231  0.0499
 1824W        W 2795   5.369  12.169   0.660  0.0104  0.0089 -0.2887
 1825W        W 2796  10.585   3.900  13.812 -0.0786 -0.1465  0.0801
 1826W        W 2797   3.567   2.961  10.170 -0.1242 -0.1298 -0.3968
 1827W        W 2798  13.836   5.841   9.218  0.0234 -0.0185 -0.0333
 1828W        W 2799   2.577   5.163  10.393  0.0314  0.2985  0.0575
 1829W        W 2800   4.865   9.767   3.475 -0.0147 -0.1345  0.0559
 1830W        W 2801   4.589  12.377  13.910  0.1981  0.2219 -0.0723
 1831W        W 2802   9.516   5.941   4.450 -0.1329  0.0426 -0.0419
 1832W        W 2803   8.309   1.652   0.720  0.0994 -0.0084 -0.2392
 1833W        W 2804   7.219   0.721   5.248 -0.0956 -0.0420  0.0718
 1834W        W 2805   7.950  11.619  11.534 -0.1407  0.1561 -0.0843
 1835W        W 2806   8.039   9.598   8.855  0.0015  0.0511 -0.1324
 1836W        W 2807   7.800   7.324   8.171  0.0070 -0.0087  0.2148
 1837W        W 2808   9.930   9.458   6.160  0.1906  0.1323  0.0419
 1838W        W 2809   1.394  12.500  12.591  0.0865  0.1352 -0.2605
 1839W        W 2810  10.444   6.251   4.024  0.2214 -0.2835 -0.0412
 1840W        W 2811  12.634   9.020   2.862 -0.2461  0.1207 -0.1635
 1841W        W 2812   0.668   7.064  12.196  0.1731  0.1902  0.1468
 1842W        W 2813   3.890   5.290   0.330 -0.1415 -0.0563  0.1529
 1843W        W 2814   8.473  11.403   5.529 -0.1050  0.0402  0.2488
 1844W        W 2815   2.770  12.589   6.713 -0.0356 -0.0003  0.3774
 1845W        W 2816   2.599  10.498   7.861  0.0042  0.0694  0.0429
 1846W        W 2817   3.554  10.788  10.500 -0.0835  0.0565 -0.1993
 1847W        W 2818   7.554  13.652  12.802  0.0010  0.1828  0.0795
 1848W        W 2819   5.686   5.668  10.535 -0.0416  0.1403  0.3084
 1849W        W 2820  10.833   2.068   5.644 -0.1741 -0.3636  0.0744
 1850W        W 2821   0.274   4.811   4.770  0.0452  0.0722 -0.0659
 1851W        W 2822   7.562   3.127  12.761 -0.0139  0.2162 -0.1222
 1852W        W 2823   6.872   0.914   8.852  0.0556 -0.1095  0.0160
 1853W        W 2824   5.891   4.261   9.583 -0.2455 -0.0031 -0.2361
 1854W        W 2825  11.499  13.431   3.675  0.0186 -0.1632 -0.0522
 1855W        W 2826   1.373   7.741   4.726  0.0557 -0.0999 -0.0019
 1856W        W 2827  12.998   2.076   0.513 -0.2747  0.1667  0.0046
 1857W        W 2828   9.678   1.019   0.854 -0.2122 -0.4751 -0.1793
 1858W        W 2829   8.771   0.340   2.160 -0.1266 -0.0052  0.3355
 1859W        W 2830   8.973   8.881  11.344 -0.0180 -0.0972  0.0773
 1860W        W 2831   8.528   6.793   3.024  0.0819 -0.1690  0.0396
 1861W        W 2832   8.207  10.671  10.956  0.3658 -0.3398  0.0728
 1862W        W 2833  12.276   3.467   5.334 -0.0596  0.0178 -0.1416
 1863W        W 2834   1.222   7.678   8.064 -0.1863 -0.3011 -0.1593
 1864W        W 2835   5.933   1.523   4.893  0.0548  0.1533 -0.0105
 1865W        W 2836   8.733   1.693   1.895 -0.0177  0.0460  0.1397
 1866W        W 2837   9.055   8.850   4.197 -0.0121  0.0529  0.0033
 1867W        W 2838   7.764   0.490   8.056 -0.4458  0.1612  0.0087
 1868W        W 2839   1.372   7.640   0.809 -0.3752 -0.2584 -0.4320
 1869W        W 2840   5.068  10.066  13.738 -0.0796  0.2214 -0.0534
 1870W        W 2841  12.222  10.637   1.137 -0.1152  0.2658 -0.1842
 1871W        W 2842   0.549   0.498  11.515 -0.3159 -0.1673 -0.0970
 1872W        W 2843   9.878   8.381   5.347 -0.1152  0.3426  0.4543
 1873W        W 2844   3.610  13.856   0.040  0.1032 -0.0325 -0.2040
 1874W        W 2845   4.613  11.266   9.989  0.0121 -0.1434  0.3825
 1875W        W 2846   8.859   8.219   7.757 -0.1365 -0.2501  0.0437
 1876W        W 2847   2.107  13.782   9.762 -0.1427 -0.0760  0.0285
 1877W        W 2848   8.138   5.758  11.705  0.1469 -0.2522 -0.0231
 1878W        W 2849  11.924   8.338   3.162  0.0059 -0.0964 -0.0726
 1879W        W 2850   8.413   2.026   8.733 -0.4708  0.3073  0.0499
 1880W        W 2851   4.927   9.752  13.369 -0.1017  0.1241 -0.1896
 1881W        W 2852  10.197   9.858   8.124 -0.2201  0.1508  0.0381
 1882W        W 2853   8.071  11.010   4.146 -0.2494 -0.1667 -0.1356
 1883W        W 2854   6.221   8.031   4.471  0.0270  0.0717 -0.3355
 1884W        W 2855   5.967   7.343   5.926  0.0328 -0.0152  0.0093
 1885W        W 2856  11.911   3.180   7.841  0.0721 -0.2902  0.1086
 1886W        W 2857   2.485   8.625   2.757 -0.2639 -0.0226  0.0495
 1887W        W 2858   4.349   9.272  10.385  0.1847  0.1669  0.3229
 1888W        W 2859   5.124  11.245  13.240 -0.0038 -0.2318 -0.1118
 1889W        W 2860   1.393  10.752   1.391  0.1572 -0.2340 -0.1211
 1890W        W 2861   4.105   5.695  10.575 -0.0684  0.0068  0.1875
 1891W        W 2862  12.601   6.039   9.252 -0.0552  0.0087 -0.3859
 1892W        W 2863   3.251   7.564   0.085 -0.1400  0.2641 -0.3461
 1893W        W 2864   9.244   9.063   9.591  0.1784 -0.0383  0.0338
 1894W        W 2865  12.551  10.947   1.010 -0.0320 -0.1732 -0.0961
 1895W        W 2866   2.639  13.329   0.346 -0.0178  0.3513  0.3215
 1896W        W 2867  13.915  11.512   7.304 -0.1927  0.1543  0.0440
 1897W        W 2868   2.013  12.962   6.833  0.0389  0.1388  0.4339
 1898W        W 2869   0.321   5.790   4.696  0.1746  0.0186 -0.0080
 1899W        W 2870   5.294   7.977   0.650 -0.3293  0.0883  0.2924
 1900W        W 2871   3.419   6.961   2.322 -0.1730 -0.1293  0.3853
 1901W        W 2872   3.535   5.294   7.972 -0.0730  0.0227  0.0287
 1902W        W 2873   2.719  11.733   7.090  0.1211  0.1342 -0.1422
 1903W        W 2874   4.463   4.206  10.856  0.1662  0.0096 -0.1438
 1904W        W 2875  12.397   5.408   0.636 -0.0990  0.0040  0.0960
 1905W        W 2876   8.500   7.765   1.666 -0.2598 -0.2391  0.3051
 1906W        W 2877   7.567  11.678  10.694 -0.0906 -0.2453 -0.0362
 1907W        W 2878   6.068   3.096   3.949 -0.0993  0.2587  0.1134
 1908W        W 2879   2.850   4.908   6.896  0.1869  0.1442 -0.1638
 1909W        W 2880   6.227   4.002   0.484  0.0517  0.0691 -0.1269
 1910W        W 2881   6.156   3.705   6.127 -0.0637 -0.3214 -0.5520
 1911W        W 2882   4.812   8.855   6.171 -0.0039  0.1440 -0.3158
 1912W        W 2883   4.950   2.888   0.994  0.0940 -0.1526  0.0014
 1913W        W 2884   6.160   6.156   4.035  0.0424 -0.0557  0.0210
 1914W        W 2885   3.851   8.096   1.984  0.1938 -0.3781 -0.1740
 1915W        W 2886   7.408   2.238   5.582 -0.3319 -0.1748  0.0563
 1916W        W 2887  13.352   1.458   4.763 -0.0153  0.2061  0.0337
 1917W        W 2888   0.345  10.336   4.282  0.3039  0.0757 -0.2034
 1918W        W 2889  12.935  11.191   8.337 -0.2018 -0.2367  0.3207
 1919W        W 2890   1.787   9.840  11.901 -0.1314  0.0601  0.2863
 1920W        W 2891  12.555   2.036   1.197  0.1323  0.1910  0.0628
 1921W        W 2892  13.225   0.981   5.102 -0.1812  0.2744  0.0915
 1922W        W 2893   1.138   5.357   4.591  0.0534 -0.0504 -0.1230
 1923W        W 2894   6.587  13.880   3.374 -0.1210 -0.3041  0.1081
 1924W        W 2895   1.428  10.799   9.372 -0.0447  0.0726  0.1482
 1925W        W 2896   5.827  12.782  13.174  0.1122 -0.0347 -0.0436
 1926W        W 2897   5.398   0.552  11.603 -0.1814 -0.1145  0.0581
 1927W        W 2898   6.567   9.439  13.690 -0.3661 -0.2097  0.2896
 1928W        W 2899   8.551   5.809   4.625 -0.1441  0.0373 -0.0856
 1929W        W 2900   7.369  10.831   2.592 -0.0904 -0.0368 -0.1707
 1930W        W 2901  13.045   9.683   9.693  0.0465  0.0510  0.2078
 1931W        W 2902  11.635   3.640   3.740  0.3249 -0.2764 -0.0403
 1932W        W 2903  13.729   6.459   5.195 -0.0898  0.0956 -0.0641
 1933W        W 2904   7.083   7.300  13.523  0.1203  0.0319 -0.1287
 1934W        W 2905   7.180  11.738   9.746  0.1502 -0.4009 -0.1138
 1935W        W 2906  11.942   6.307  11.911  0.3238  0.0964  0.3682
 1936W        W 2907  10.837   9.219   7.273  0.0695 -0.0370  0.2769
 1937W        W 2908   3.249   5.697   7.911 -0.0697 -0.0703  0.3673
 1938W        W 2909  10.210  12.598  12.386  0.1090 -0.1155 -0.2894
 1939W        W 2910   9.062   0.782   3.867  0.1883  0.1895 -0.1265
 1940W        W 2911   7.828   1.739  12.323  0.0863  0.2722  0.1976
 1941W        W 2912   3.149  11.897   6.843  0.1788  0.3796  0.2137
 1942W        W 2913   3.250   8.895   5.665 -0.0063  0.0808 -0.3075
 1943W        W 2914   6.553   3.659   5.693 -0.1375  0.1526 -0.4477
 1944W        W 2915  12.402   5.342   6.838  0.1977 -0.1302 -0.1215
 1945W        W 2916   1.268  12.894   8.537 -0.1032 -0.0067  0.0543
 1946W        W 2917   4.778   8.382  12.963 -0.0436  0.1612 -0.1269
 1947W        W 2918   1.183   8.040   3.529 -0.2709  0.1469 -0.1920
 1948W        W 2919   8.207   9.828   2.488  0.0615 -0.3517 -0.1188
 1949W        W 2920   5.775  11.679  10.607  0.0151 -0.0911  0.0975
 1950W        W 2921  11.440   8.286   8.148  0.2914  0.0550  0.2925
 1951W        W 2922  13.653  13.206  11.557  0.1496 -0.2140  0.2661
 1952W        W 2923  10.535   5.086   7.468  0.1329  0.0518  0.2599
 1953W        W 2924   7.753  13.885  10.018 -0.0428  0.3105 -0.2389
 1954W        W 2925   8.816  13.245   7.697 -0.1179 -0.1431  0.1331
 1955W        W 2926   4.194  12.339   3.670  0.1520 -0.1061 -0.1499
 1956W        W 2927  12.304  12.137   4.588 -0.1201 -0.1773 -0.1307
 1957W        W 2928   4.593   3.460   4.739 -0.0384  0.2833  0.3269
 1958W        W 2929   7.159   3.510   7.186  0.1979 -0.1384 -0.1124
 1959W        W 2930   7.515  11.360   5.926 -0.0466 -0.1765 -0.2735
 1960W        W 2931   9.398   5.602  11.305  0.1056 -0.0116  0.0796
 1961W        W 2932   5.965  10.752   5.908  0.1450  0.0861 -0.2095
 1962W        W 2933   7.618   6.769  12.033 -0.0681  0.2764 -0.2603
 1963W        W 2934   1.282  13.106   9.974  0.1566 -0.0056  0.2896
 1964W        W 2935  13.130   6.654   9.049 -0.0291  0.3772 -0.1617
 1965W        W 2936   5.355  10.315  13.384 -0.2720 -0.1514  0.1199
 1966W        W 2937   3.228   8.029   3.525 -0.0276  0.0860  0.2965
 1967W        W 2938   6.593  10.526  12.898 -0.2378  0.0244 -0.2692
 1968W        W 2939   7.185  10.953  12.360  0.3367 -0.0527  0.0295
 1969W        W 2940  10.912   4.232  13.646  0.1228  0.1713 -0.1416
 1970W        W 2941   3.357  12.558   9.745  0.0270  0.3379  0.0767
 1971W        W 2942  10.618   3.154  12.371  0.0347 -0.0513  0.3125
 1972W        W 2943   7.841   4.857   4.413 -0.2098 -0.1283  0.0276
 1973W        W 2944   0.760  10.307   2.597  0.2335  0.0864  0.4758
 1974W        W 2945   6.251  10.328  12.160 -0.1363 -0.3077  0.2693
 1975W        W 2946  12.631   4.702   2.242 -0.2891  0.1666 -0.0367
 1976W        W 2947  13.344   1.770   0.835 -0.3219  0.1401 -0.2831
 1977W        W 2948   9.514   8.857   4.530 -0.2928 -0.5346  0.2160
 1978W        W 2949   3.633   3.420  11.662  0.2382  0.0114 -0.1263
 1979W        W 2950   8.091  12.788  12.903  0.0415  0.1837 -0.3243
 1980W        W 2951   5.751   3.276  13.128 -0.0505  0.2307  0.2414
 1981W        W 2952   6.974  12.032   5.306 -0.0347 -0.0031  0.2404
 1982W        W 2953   4.218   9.510   8.696 -0.2877 -0.0358 -0.0481
 1983W        W 2954   1.929  13.653   3.725 -0.1457  0.0381  0.0884
 1984W        W 2955   8.588  11.187   7.378 -0.2557  0.1885  0.1395
 1985W        W 2956  13.886   1.229   1.406 -0.0813  0.0909  0.1103
 1986W        W 2957  10.720  13.759   0.678  0.2614  0.0785  0.1196
 1987W        W 2958   8.766   4.264   6.305 -0.1686  0.1389  0.1067
 1988W        W 2959   0.070   8.488  12.913 -0.1043 -0.1816 -0.1972
 1989W        W 2960   2.260   1.078   9.223 -0.0313  0.1906  0.1508
 1990W        W 2961   5.165   2.973   2.044 -0.0091  0.0866  0.0643
 1991W        W 2962   6.723   9.450  11.443  0.2330  0.0634 -0.2520
 1992W        W 2963  12.842   3.177  12.978 -0.0632  0.0099  0.1469
 1993W        W 2964   0.728   3.000  11.489  0.2530  0.3268 -0.1169
 1994W        W 2965   8.261   0.684  11.030 -0.2508  0.0909 -0.3482
 1995W        W 2966   2.173   0.334   2.010  0.0598  0.0441  0.0437
 1996W        W 2967   4.894   8.013  13.374  0.0479  0.1200 -0.1699
 1997W        W 2968   5.861   1.955  11.372 -0.0908 -0.1719  0.1563
 1998W        W 2969   1.004   0.998   9.870 -0.1455 -0.1282  0.2586
 1999W        W 2970  11.344   0.508   0.454 -0.2652 -0.2357 -0.2053
 2000W        W 2971   0.050   7.867  12.687 -0.1607 -0.4199  0.1369
 2001W        W 2972  11.693  11.294   2.688  0.0917  0.1472 -0.1080
 2002W        W 2973   4.596  10.981  11.859 -0.2592 -0.0760  0.0640
 2003W        W 2974   1.289   4.150  13.671 -0.3877 -0.2477  0.1294
 2004W        W 2975   6.518  13.738   9.748 -0.2959  0.0576 -0.0410
 2005W        W 2976   0.144   3.384  11.290 -0.0945  0.0197  0.0600
 2006W        W 2977   1.856  13.071   2.867 -0.2144  0.1241 -0.1509
 2007W        W 2978   3.346   5.271   0.297 -0.0426 -0.0510  0.0469
 2008W        W 2979   8.756  10.738   7.657 -0.2694 -0.1143 -0.2679
 2009W        W 2980  12.193   2.018   0.087 -0.1456  0.6152 -0.1504
 2010W        W 2981   4.680   2.675   1.748  0.2520 -0.0081  0.3119
 2011W        W 2982  12.278   8.785  13.696 -0.0248 -0.0047 -0.0071
 2012W        W 2983   8.749   9.764   3.907  0.0589  0.4517  0.1396
 2013W        W 2984   6.527  13.610   1.284 -0.1704 -0.1057 -0.0108
 2014W        W 2985   2.650  13.045  10.948  0.0388  0.3382  0.2291
 2015W        W 2986   8.670   1.268   0.867 -0.0388 -0.0761  0.0516
 2016W        W 2987  10.185   9.740   6.594  0.1880 -0.5167 -0.0349
 2017W        W 2988   4.453  13.551  10.438 -0.1491  0.0811  0.1196
 2018W        W 2989   5.289   8.444  13.127 -0.1237 -0.0962  0.3028
 2019W        W 2990  13.217  12.363   1.211  0.4609  0.1592 -0.1345
 2020W        W 2991   0.608   8.114   7.819 -0.4129  0.2047  0.0773
 2021W        W 2992   1.568  13.315  11.143  0.0014 -0.0377  0.1070
 2022W        W 2993   5.244   3.414   8.130  0.1688  0.1985 -0.1755
 2023W        W 2994   2.576  11.598  10.038  0.0194 -0.3552 -0.1729
 2024W        W 2995  12.538   8.128   1.298  0.0408 -0.4566 -0.0583
 2025W        W 2996  13.137   6.030   1.105 -0.1016  0.1188 -0.0715
 2026W        W 2997   6.672   4.508   7.986 -0.3056 -0.0655  0.1265
 2027W        W 2998  11.255   5.137  10.172  0.2242  0.2046 -0.3345
 2028W        W 2999  10.804  10.328   6.902 -0.1972  0.0138 -0.0631
 2029W        W 3000  12.095   7.763   5.510  0.0421  0.1983 -0.0917
 2030W        W 3001   9.352   1.454  10.095  0.1000 -0.4030 -0.1203
 2031W        W 3002   0.175   2.854   4.086 -0.0541 -0.4018  0.2409
 2032W        W 3003   6.161   3.031   9.935  0.1138 -0.0701 -0.0536
 2033W        W 3004   8.645   8.530   5.609  0.1064 -0.1953 -0.0387
 2034W        W 3005   8.250  11.229  11.416 -0.0941  0.0464 -0.0591
 2035W        W 3006  13.256   1.605   0.410 -0.0671  0.1106 -0.2610
 2036W        W 3007   3.169   9.863   2.137  0.2632  0.2240  0.0948
 2037W        W 3008   6.597   8.564   9.006  0.0632  0.1399  0.0191
 2038W        W 3009   7.744   0.018   1.650 -0.4481  0.0998 -0.0737
 2039W        W 3010   3.898  10.195   2.633 -0.2381 -0.3186  0.1099
 2040W        W 3011   6.634  12.002   9.487  0.1452  0.2016 -0.0556
 2041W        W 3012   8.833   5.912   2.274 -0.0880 -0.1323  0.3444
 2042W        W 3013   1.384   4.292   4.855  0.3696  0.0569 -0.0766
 2043W        W 3014  10.917   2.251  13.615 -0.0969 -0.0415  0.2136
 2044W        W 3015   8.857   6.054   5.435 -0.2918 -0.1595  0.3173
 2045W        W 3016  10.150   3.871   4.083 -0.1183  0.1878  0.3957
 2046W        W 3017   2.653   4.859   4.790  0.3013 -0.0083  0.0949
 2047W        W 3018   1.412  13.732  12.209  0.0915 -0.1024 -0.0366
 2048W        W 3019   8.743   0.984   1.686  0.0995  0.0930 -0.1683
 2049W        W 3020   1.992   1.743  13.196  0.0708 -0.0049  0.0268
 2050W        W 3021   6.266  10.974   8.772 -0.2036  0.0572 -0.1446
 2051W        W 3022  12.365   3.524  13.325 -0.0702 -0.2630  0.1337
 2052W        W 3023   2.691   7.601   0.844 -0.1757  0.1639  0.3813
 2053W        W 3024  11.596   2.832   3.243  0.2454 -0.4148  0.0458
 2054W        W 3025   2.387   9.746  10.108 -0.0436 -0.1234  0.2223
 2055W        W 3026   6.604   4.265   7.497 -0.0129 -0.2856 -0.2690
 2056W        W 3027   0.227  13.710   5.063 -0.0997 -0.2298 -0.2327
 2057W        W 3028   9.952   4.284   4.376  0.0789 -0.2460 -0.0680
 2058W        W 3029   5.997   0.142   4.817 -0.0359  0.3885 -0.0445
 2059W        W 3030   6.807   6.148   5.583  0.1518  0.2038  0.2029
 2060W        W 3031   0.844  12.105  13.870  0.0166  0.0024  0.0020
 2061W        W 3032   4.246   7.302   3.061 -0.2362 -0.0038 -0.1636
 2062W        W 3033  12.709  13.542   7.839  0.2483  0.1012 -0.1246
 2063W        W 3034   9.860  12.954  12.555 -0.1512  0.0003 -0.0001
 2064W        W 3035   9.906   5.528  11.120  0.0492 -0.0862 -0.1017
 2065W        W 3036   5.652   9.535  10.424  0.0879 -0.2841 -0.3268
 2066W        W 3037  13.266  12.931  11.899  0.2464 -0.0056 -0.0360
 2067W        W 3038   8.033  12.630  13.411 -0.1984 -0.0378 -0.0430
 2068W        W 3039  13.137   9.775   6.725  0.1013  0.2777  0.0608
 2069W        W 3040   6.408   4.694   8.848  0.3872 -0.0691  0.0754
 2070W        W 3041   5.255   6.244   1.857 -0.1025  0.1913  0.2042
 2071W        W 3042   9.200   7.661   8.440  0.0899 -0.0710  0.1752
 2072W        W 3043   7.928   9.372   1.560  0.0262 -0.2360  0.1011
 2073W        W 3044   0.314   4.019   0.635 -0.2640  0.0193 -0.0204
 2074W        W 3045   4.622   7.372   2.752 -0.1755  0.1701 -0.0701
 2075W        W 3046   7.602  12.925  11.284  0.2731  0.0929  0.0464
 2076W        W 3047   6.620   5.444   8.209 -0.0133  0.0080  0.0736
 2077W        W 3048  11.236  13.315   3.203 -0.2422  0.0071  0.0624
 2078W        W 3049  13.515   7.022   5.396 -0.3119 -0.0307 -0.3284
 2079W        W 3050  10.845   8.283   4.594  0.1079 -0.1763  0.1645
 2080W        W 3051  12.128   8.623   7.629  0.0993  0.1202 -0.2450
 2081W        W 3052  12.765   4.825   7.434  0.0836 -0.1680  0.3316
 2082W        W 3053  10.881   9.845   5.423 -0.0464  0.2525  0.0533
 2083W        W 3054   7.218   3.908   3.244 -0.2812 -0.1427 -0.2240
 2084W        W 3055   9.116  12.125   4.904  0.1915  0.1480 -0.0258
 2085W        W 3056   8.478  13.351   2.199  0.1302  0.2120 -0.2836
 2086W        W 3057  11.545   9.057   4.403 -0.2207 -0.0192 -0.2230
 2087W        W 3058   6.443   2.443  11.943  0.1872 -0.2105 -0.0776
 2088W        W 3059  11.924  12.624   6.750  0.2624  0.4106 -0.0710
 2089W        W 3060   8.208   1.731   1.717 -0.0785  0.0409  0.0720
 2090W        W 3061  11.046   5.174  12.666 -0.1432  0.0148  0.2441
 2091W        W 3062   5.984   7.905   1.326 -0.0680  0.0346  0.0152
 2092W        W 3063   2.857   3.618   3.437  0.3476  0.0680  0.3929
 2093W        W 3064   9.929  10.657  13.862  0.1528  0.0173  0.3553
 2094W        W 3065   3.161  10.884   5.855 -0.0913  0.4252 -0.4961
 2095W        W 3066  10.751   5.642  12.727  0.0545 -0.2940 -0.2612
 2096W        W 3067   6.145  11.900   3.771 -0.0334 -0.0158  0.1982
 2097W        W 3068  10.480   3.293  11.022  0.0457 -0.0283  0.3238
 2098W        W 3069  10.701   4.823   2.895  0.0280  0.0583 -0.1829
 2099W        W 3070  12.620   0.447   8.886  0.0122 -0.3652  0.3154
 2100W        W 3071   7.997   8.571   0.481 -0.0023 -0.0746  0.2598
 2101W        W 3072   9.808   0.024   7.988 -0.1262 -0.0403  0.0478
 2102W        W 3073  13.554   0.945  11.713  0.4625 -0.0999 -0.0864
 2103W        W 3074   0.468   1.046   5.091 -0.0201  0.1672  0.2056
 2104W        W 3075   3.081  12.365   8.454 -0.2166 -0.2761 -0.0645
 2105W        W 3076  12.693   6.952   3.798  0.2346  0.1921 -0.4798
 2106W        W 3077   8.548   0.964   8.258 -0.1891 -0.1242 -0.1449
 2107W        W 3078   4.970   3.083   1.516  0.1562  0.0341 -0.0629
 2108W        W 3079   7.031  10.639   0.504  0.1748  0.0518  0.3120
 2109W        W 3080  13.521   8.603   0.425 -0.2667 -0.2892 -0.1082
 2110W        W 3081   3.688  12.819   9.419 -0.0476 -0.2554 -0.0712
 2111W        W 3082  11.721  12.004   1.039  0.0989 -0.2668 -0.0490
 2112W        W 3083  11.611   8.513  10.370 -0.0594 -0.2644  0.4421
 2113W        W 3084   7.492   0.932   5.572 -0.1579  0.0607 -0.2267
 2114W        W 3085   4.287   4.629  13.565 -0.0386  0.1308  0.3796
 2115W        W 3086   4.543  11.330   7.277 -0.2931  0.0383  0.3600
 2116W        W 3087   5.864   9.100   7.349 -0.1474  0.1463 -0.1873
 2117W        W 3088  10.447   6.827   1.856  0.3310 -0.0549 -0.1921
 2118W        W 3089   4.140  11.618   7.393  0.4699  0.3938  0.0522
 2119W        W 3090   5.914   0.384   6.502 -0.1782 -0.1121 -0.1927
 2120W        W 3091   5.130   3.598   7.134  0.3019  0.0643  0.2379
 2121W        W 3092   9.577   0.895   0.006  0.2119 -0.1553 -0.0760
 2122W        W 3093  10.919  12.473   8.578 -0.0115 -0.1258  0.0324
 2123W        W 3094   9.114   2.077  12.051  0.1846 -0.0832  0.3098
 2124W        W 3095   0.386  12.394  11.906 -0.2009  0.0018  0.0289
 2125W        W 3096   7.236   2.733   4.348  0.5937 -0.1717  0.0032
 2126W        W 3097   9.542  12.223  12.964  0.3987 -0.1225 -0.3160
 2127W        W 3098  11.121   4.131  13.085 -0.1539 -0.1075  0.1526
 2128W        W 3099   5.304   5.361   8.629 -0.2065 -0.1479 -0.0485
 2129W        W 3100   4.715   3.696   3.823 -0.3128  0.0814 -0.0145
 2130W        W 3101   1.451   8.026   1.095 -0.1841 -0.0614  0.1506
 2131W        W 3102  11.616  13.852  11.061 -0.2133 -0.0768  0.2623
 2132W        W 3103   6.674   3.503   6.243  0.3638  0.2278  0.0889
 2133W        W 3104  13.345   0.890   9.983  0.0652  0.2913  0.0648
 2134W        W 3105  10.061   1.711  13.586 -0.2401 -0.1359  0.2028
 2135W        W 3106  13.436  12.669   9.205  0.5344 -0.1757 -0.0658
 2136W        W 3107   1.850  12.964  12.926 -0.3658  0.1728  0.4306
 2137W        W 3108   2.066   3.693   9.294 -0.1883  0.1832  0.0106
 2138W        W 3109  12.667   7.842  10.600  0.0887 -0.2681 -0.0921
 2139W        W 3110   4.073   8.086   3.716 -0.2415 -0.1721  0.4538
 2140W        W 3111  12.525  12.048   8.058  0.0444 -0.2759 -0.1062
 2141W        W 3112   9.799   5.880   7.863 -0.0121  0.3139  0.0984
 2142W        W 3113  13.525   9.725   7.031 -0.0624  0.5253  0.0603
 2143W        W 3114   0.160  12.861   9.903 -0.0776 -0.0180 -0.1231
 2144W        W 3115  13.910  12.151   5.725  0.3080 -0.0590 -0.2371
 2145W        W 3116  10.243   3.528   6.983 -0.3562 -0.1485 -0.1711
 2146W        W 3117   0.757  13.707  12.132 -0.1905  0.6056 -0.1213
 2147W        W 3118  11.847   3.636   7.638  0.1090  0.0159 -0.4055
 2148W        W 3119   5.546   8.079   1.068  0.3880 -0.1301 -0.2950
 2149W        W 3120   1.596  10.661   0.880  0.0722  0.2919 -0.2007
 2150W        W 3121  11.585  13.733   2.713 -0.1028  0.3277 -0.0076
 2151W        W 3122   6.276   9.820   4.888  0.1579 -0.3605  0.3410
 2152W        W 3123   7.416   7.213   7.194 -0.0978  0.4476 -0.0054
 2153W        W 3124   5.058   0.095   5.155  0.1092 -0.0396  0.2043
 2154W        W 3125   5.194   8.796   6.877 -0.2404  0.0042  0.2467
 2155W        W 3126   5.834   7.783   9.416  0.2545 -0.0058  0.2368
 2156W        W 3127  13.209   4.587   3.562 -0.3407 -0.0644 -0.1798
 2157W        W 3128   9.572   4.891   6.779 -0.0340  0.1234 -0.0892
 2158W        W 3129   3.289  10.778  10.108 -0.2863  0.1843 -0.0405
 2159W        W 3130   5.905   4.087   5.798 -0.1733 -0.1365 -0.1097
 2160W        W 3131   3.238   0.184   7.635  0.1036 -0.2312 -0.0397
 2161W        W 3132   0.032  11.859   8.400  0.0908  0.1863 -0.0804
 2162W        W 3133  11.586  11.906  11.453  0.3074 -0.2085  0.1303
 2163W        W 3134   0.207   3.298  10.829  0.1976 -0.2724 -0.0651
 2164W        W 3135   3.702   3.339   4.828  0.0052  0.1525  0.0903
 2165W        W 3136   9.219  12.518   9.828  0.1606  0.1298  0.1084
 2166W        W 3137   2.336   2.447   1.279 -0.3158 -0.2000  0.1410
 2167W        W 3138  12.806  11.162   0.562 -0.0309  0.0547 -0.0576
 2168W        W 3139   2.792   6.688   2.894 -0.1807 -0.2144  0.1071
 2169W        W 3140   4.496  12.823   6.317  0.2083  0.0328  0.3058
 2170W        W 3141   5.659   7.153   9.848 -0.1516 -0.2067  0.3534
 2171W        W 3142  13.640   7.449  13.723  0.3024  0.2707  0.2834
 2172W        W 3143   2.136  10.742   2.862 -0.1301 -0.1684 -0.1595
 2173W        W 3144  12.079   6.797   8.096  0.0627  0.3434 -0.2457
 2174W        W 3145   4.974  10.213   1.086  0.0673 -0.1402 -0.0696
 2175W        W 3146   5.755   1.026   3.188  0.1153  0.2572  0.0109
 2176W        W 3147   6.896   8.912   0.754  0.0187  0.1305  0.0896
 2177W        W 3148   3.475  10.175   2.980  0.2140  0.3934 -0.1338
 2178W        W 3149  13.706   9.540   3.371 -0.0570  0.1475 -0.2007
 2179W        W 3150   1.839   2.193  13.003 -0.2906  0.2392  0.2026
 2180W        W 3151   3.533  13.534   2.903  0.2333  0.3144  0.0586
 2181W        W 3152   7.615   0.538   4.187  0.0411 -0.2419 -0.0886
 2182W        W 3153  12.215   4.603   3.888  0.1515 -0.1850 -0.1618
 2183W        W 3154   5.961  10.055  13.514 -0.6178  0.0571  0.0422
 2184W        W 3155   6.470   8.521  11.896 -0.3081  0.1581  0.2716
 2185W        W 3156   8.096   1.493   6.503 -0.0662  0.3263 -0.0061
 2186W        W 3157   8.462  11.955  10.224 -0.0451  0.0268  0.0549
 2187W        W 3158   1.848   9.655   9.515 -0.0623  0.0122  0.3166
 2188W        W 3159   0.804   3.323   8.457  0.2767  0.0058  0.0873
 2189W        W 3160   7.573   4.027   6.530 -0.0079 -0.2754  0.1952
 2190W        W 3161  10.157   6.704   4.260 -0.0282  0.0449  0.1832
 2191W        W 3162  12.692   7.175   0.936  0.0488 -0.2537  0.1531
 2192W        W 3163   4.343   5.457   9.380 -0.0524 -0.0668 -0.1041
 2193W        W 3164   6.002   1.080  13.599  0.0287  0.0653  0.3620
 2194W        W 3165   2.597   0.902  11.293  0.1517  0.3359 -0.1222
 2195W        W 3166   4.633   5.902   6.712  0.2129 -0.2136  0.0201
 2196W        W 3167   9.433   8.717   9.238  0.5643 -0.3026  0.3566
 2197W        W 3168   8.954   0.925  11.179  0.2916 -0.0859 -0.1536
 2198W        W 3169  13.525  13.662  12.135 -0.1485  0.1203 -0.2575
 2199W        W 3170   1.420   5.350  11.064  0.4371 -0.0946 -0.0293
 2200W        W 3171  10.457  11.742   5.055 -0.0359  0.1467  0.0008
 2201W        W 3172   3.891   2.657   4.053  0.1833  0.0338  0.0980
 2202W        W 3173   0.389   3.886   8.985 -0.0962  0.1694  0.2757
 2203W        W 3174   0.237   4.679   8.035  0.4074  0.0472 -0.0826
 2204W        W 3175   2.494   9.517  11.258 -0.0881  0.1376  0.0057
 2205W        W 3176  11.596   1.887   4.401  0.0216 -0.0113 -0.0954
 2206W        W 3177   5.214   0.659   0.719  0.0096  0.1658  0.3198
 2207W        W 3178   4.384  13.135   5.168 -0.2156 -0.2357 -0.2035
 2208W        W 3179   0.751   5.538   8.257 -0.0350  0.2063  0.0795
 2209W        W 3180   4.532   7.883  11.797 -0.0390 -0.0145 -0.2684
 2210W        W 3181   3.109  10.285   9.997  0.2871  0.2441 -0.2595
 2211W        W 3182   7.810   8.175   4.194  0.0151  0.0086  0.0939
 2212W        W 3183  12.514   1.817   7.982 -0.0399 -0.2723  0.4480
 2213W        W 3184   3.549  10.230   2.215  0.1823 -0.1648  0.0687
 2214W        W 3185  10.128   5.425  13.404  0.2704 -0.0520  0.1025
 2215W        W 3186   7.089   1.796   8.540 -0.0482 -0.2367  0.0356
 2216W        W 3187   4.844   8.567  11.417 -0.0503 -0.0923  0.1356
 2217W        W 3188   1.949   1.836   2.125  0.2503 -0.0843 -0.2113
 2218W        W 3189   6.704   8.913  10.603 -0.1626  0.1688  0.0497
 2219W        W 3190   2.398  12.497   9.750 -0.0184 -0.1195 -0.0697
 2220W        W 3191  10.129   6.046   5.082  0.1004 -0.2330 -0.0467
 2221W        W 3192   5.590  11.121  11.687  0.6441  0.0937 -0.0585
 2222W        W 3193   1.183   1.993   9.659  0.1699  0.0190 -0.1364
 2223W        W 3194   1.231   7.325   2.013  0.2568 -0.0330  0.0139
 2224W        W 3195   6.967  10.157  10.264 -0.0684  0.3988  0.2634
 2225W        W 3196   3.483   5.261  11.398 -0.0732 -0.0449 -0.0740
 2226W        W 3197   4.711   3.412   1.003  0.0413 -0.2456 -0.0726
 2227W        W 3198   9.253   5.683   1.416 -0.1389  0.0961 -0.2474
 2228W        W 3199   1.406   6.361   0.679 -0.0423  0.0337 -0.3364
 2229W        W 3200   8.838  13.041   4.425  0.2782 -0.0625  0.0949
 2230W        W 3201  10.575   3.175   8.584 -0.1683  0.3281 -0.1613
 2231W        W 3202   8.171   4.231   6.244 -0.0209 -0.3488 -0.4191
 2232W        W 3203   0.608   8.488   0.576  0.1846  0.0078  0.0786
 2233W        W 3204  12.835   4.666   5.742 -0.2645 -0.4004  0.2706
 2234W        W 3205   5.503   4.807  12.067 -0.1300 -0.0097 -0.2573
 2235W        W 3206   8.071   9.699  11.619 -0.0890 -0.0577  0.0068
 2236W        W 3207   8.755   9.920  13.881  0.2433 -0.0009 -0.4436
 2237W        W 3208   0.215  13.034  11.626 -0.2846  0.0684 -0.0873
 2238W        W 3209   2.824   5.121   2.801 -0.2259  0.0309 -0.1794
 2239W        W 3210   9.023   0.070   1.799 -0.0998  0.2897 -0.1993
 2240W        W 3211  10.507   1.307   3.760  0.3638  0.3379 -0.1140
 2241W        W 3212   0.721  10.941   9.913 -0.0834 -0.1263  0.1353
 2242W        W 3213   6.141   3.593  11.213 -0.1760 -0.0559  0.0140
 2243W        W 3214   8.648   3.673  11.689  0.1395  0.3915 -0.4788
 2244W        W 3215  11.631   2.190  10.664 -0.0097  0.3652  0.0765
 2245W        W 3216   0.734  10.236   5.614  0.2343  0.2713 -0.1109
 2246W        W 3217   4.366   7.515   9.455  0.0613  0.1459  0.0392
 2247W        W 3218   8.938  12.404  11.556 -0.1119 -0.0074  0.1245
 2248W        W 3219   6.015  10.403   9.904 -0.0490  0.0526 -0.0673
 2249W        W 3220   9.159   6.914  10.437 -0.3579  0.1645  0.0823
 2250W        W 3221   8.011   8.039  12.437 -0.0006  0.1355 -0.0827
 2251W        W 3222   5.689  12.239  10.499  0.3039 -0.1504 -0.2156
 2252W        W 3223   4.794  13.415   0.194 -0.1878  0.1704  0.0115
 2253W        W 3224  13.101  10.630   2.944  0.1069  0.2252 -0.0071
 2254W        W 3225   1.748   7.737   8.537  0.0023  0.0140 -0.0926
 2255W        W 3226   2.360  12.099   6.288 -0.0832 -0.2042  0.1408
 2256W        W 3227  12.798   4.802  11.483  0.7096  0.0623  0.0532
 2257W        W 3228   8.709  12.128  13.517  0.6017 -0.0148  0.2009
 2258W        W 3229  10.143   3.428   5.015 -0.1526 -0.1186  0.0314
 2259W        W 3230  11.410   3.396   7.802  0.0316  0.0221  0.0469
 2260W        W 3231  12.475   1.391   1.144  0.1978 -0.1877 -0.1568
 2261W        W 3232   6.451   4.442   9.847 -0.0744 -0.3556 -0.0822
 2262W        W 3233   9.559   0.691   5.892  0.0499 -0.2225 -0.2578
 2263W        W 3234   5.058  13.818   7.731 -0.0128 -0.1839 -0.3109
 2264W        W 3235   1.498  13.645   7.441  0.1266 -0.0804 -0.0550
 2265W        W 3236   3.819   7.747   9.517  0.1263  0.1634  0.1236
 2266W        W 3237   0.811  13.671   8.144 -0.1085 -0.1603  0.1117
 2267W        W 3238  11.380  13.368   7.429  0.0465  0.1140  0.1336
 2268W        W 3239  13.831   5.800   1.756 -0.3267  0.0024 -0.1527
 2269W        W 3240  10.674   2.812  10.990 -0.0830 -0.0821  0.2724
 2270W        W 3241  10.874   4.690   6.134 -0.1752 -0.0117 -0.1228
 2271W        W 3242   7.060   3.144   7.980  0.0104  0.1915  0.0861
 2272W        W 3243   7.009   4.125   7.858  0.1056  0.1684  0.1142
 2273W        W 3244  12.854   2.351   8.207 -0.1708  0.3022  0.1732
 2274W        W 3245   6.912  11.572   8.733  0.2680 -0.1626  0.2297
 2275W        W 3246  12.657  10.301   1.563  0.0544  0.4444 -0.1138
 2276W        W 3247  10.474  11.619   2.304  0.2733  0.3650  0.1936
 2277W        W 3248   5.160   7.547  13.359 -0.2276 -0.4147 -0.0184
 2278W        W 3249   6.346   7.609  13.003  0.1407 -0.0896  0.0954
 2279W        W 3250  11.334   2.545   0.661  0.1711  0.2136 -0.1034
 2280W        W 3251   1.266   8.744   8.234  0.2386  0.3578 -0.0210
 2281W        W 3252  10.084  11.521   7.954  0.1612 -0.0302 -0.0119
 2282W        W 3253   1.581   3.657   9.326  0.1320  0.1481 -0.1481
 2283W        W 3254   1.413   6.227   7.981  0.2210  0.0500 -0.1456
 2284W        W 3255   9.395  13.091  13.730 -0.2488 -0.0354 -0.2193
 2285W        W 3256  10.076   6.746  10.852 -0.1289  0.4580 -0.3779
 2286W        W 3257   6.322   5.643   1.737  0.2436  0.1383 -0.0243
 2287W        W 3258   0.173   4.318   4.605 -0.2723 -0.1374  0.2347
 2288W        W 3259   9.208   5.849   2.590 -0.1217 -0.2032  0.0344
 2289W        W 3260  11.370   9.809   5.329 -0.1547  0.3351 -0.0767
 2290W        W 3261   5.923  10.402   3.634  0.0426  0.3059 -0.0170
 2291W        W 3262   8.524   9.529   5.232 -0.1959  0.2348 -0.1389
 2292W        W 3263   9.301   8.616   6.724 -0.3364 -0.0215 -0.2575
 2293W        W 3264  11.432  10.195   4.130  0.0789  0.1106  0.0046
 2294W        W 3265  11.343   1.686  10.411 -0.1174 -0.0184 -0.3570
 2295W        W 3266   0.109  11.069   7.500 -0.1117  0.0794 -0.1465
 2296W        W 3267   6.263   0.375   4.481 -0.1410 -0.0594 -0.0836
 2297W        W 3268  11.433   9.328   0.699  0.2128  0.0565 -0.1243
 2298W        W 3269   8.278  13.473   2.644  0.1473 -0.0145  0.0639
 2299W        W 3270   3.241   0.342   2.320  0.0837 -0.2029  0.1164
 2300W        W 3271  13.843   8.721  13.738  0.0746  0.0828  0.0222
 2301W        W 3272  10.124   8.584   5.722  0.5061  0.1785 -0.0396
 2302W        W 3273  10.779  13.271   0.678 -0.2006  0.1961 -0.0531
 2303W        W 3274  13.731   6.325  13.908  0.2736  0.1505  0.3258
 2304W        W 3275   1.650   4.756  10.953 -0.0255  0.1306  0.0512
 2305W        W 3276   2.565   5.332   9.912 -0.1174 -0.2154  0.0140
 2306W        W 3277  12.355   1.786  10.827  0.1764  0.0813 -0.1549
 2307W        W 3278   6.998  12.424   1.104  0.2821  0.0179  0.0499
 2308W        W 3279   1.335   9.253  12.946  0.0456 -0.3491  0.1240
 2309W        W 3280  11.331  10.671   8.898 -0.2977  0.0274 -0.1508
 2310W        W 3281   1.771   9.374  12.066 -0.1712  0.2327  0.0853
 2311W        W 3282  10.852   3.062   9.065 -0.2363 -0.0630 -0.1170
 2312W        W 3283  12.367  10.486   8.700  0.0577 -0.1296  0.1875
 2313W        W 3284  13.795   4.907   1.183  0.2392 -0.0367 -0.2910
 2314W        W 3285  13.215  10.977   1.539  0.2560 -0.0391 -0.1277
 2315W        W 3286  13.618   8.190   3.987  0.3477 -0.1333 -0.0893
 2316W        W 3287   0.277  11.910   6.760 -0.0675  0.3253  0.0983
 2317W        W 3288   6.768   7.216  13.094 -0.0969  0.1406 -0.0885
 2318W        W 3289   0.364   9.409   9.883 -0.1882  0.1491  0.0286
 2319W        W 3290   1.117   8.507   0.587  0.1230  0.0464 -0.0590
 2320W        W 3291   0.904   3.117  10.174 -0.3137 -0.1699 -0.3934
 2321W        W 3292  10.760   8.444  12.915 -0.0047 -0.0468 -0.2421
 2322W        W 3293   5.880   8.493   2.947  0.2985 -0.0584 -0.1374
 2323W        W 3294   9.667   0.637   9.537 -0.1125  0.1768  0.0102
 2324W        W 3295   0.992  13.063   6.076  0.0474  0.0960 -0.1546
 2325W        W 3296   4.570  12.334   6.377 -0.1224  0.0216  0.1368
 2326W        W 3297   6.266   5.471   6.808  0.0083 -0.2829  0.0588
 2327W        W 3298  12.288  12.841  11.942 -0.0059  0.4318 -0.0260
 2328W        W 3299  12.253   1.323   2.749  0.2825  0.0241 -0.1783
 2329W        W 3300   3.572   2.913  11.580 -0.0139  0.1538  0.0185
 2330W        W 3301   0.912   7.657   4.782  0.1150  0.0896 -0.0556
 2331W        W 3302   0.386   2.152   4.617 -0.1367 -0.1436 -0.0641
 2332W        W 3303   8.996   1.403   0.448 -0.1975 -0.0968  0.0839
 2333W        W 3304  12.354   3.390   2.915 -0.2905 -0.0753  0.1031
 2334W        W 3305   7.642  10.608   2.975 -0.0454 -0.0679  0.1246
 2335W        W 3306   7.485  13.379  13.537 -0.2489 -0.1633  0.2915
 2336W        W 3307   9.544   5.031   4.513  0.1505  0.0681 -0.1252
 2337W        W 3308   7.825   3.386   4.033 -0.0020  0.0165 -0.1319
 2338W        W 3309   4.092  12.309   1.080  0.2788  0.0433  0.0336
 2339W        W 3310   6.392   4.694  13.876 -0.0006  0.1468 -0.2787
 2340W        W 3311   0.013   7.011  13.803  0.1857 -0.2195 -0.1613
 2341W        W 3312  11.967   9.750  10.964 -0.0805  0.0531  0.0692
 2342W        W 3313   8.802   7.677   8.096 -0.3048  0.1119  0.0371
 2343W        W 3314   6.098   7.921   3.044 -0.2517  0.0351 -0.2293
 2344W        W 3315  10.955  10.388  11.699  0.1719 -0.2469  0.0743
 2345W        W 3316   0.823   1.546   5.137  0.1171  0.1070 -0.1909
 2346W        W 3317   6.599  10.830   0.686  0.2059  0.1234  0.1678
 2347W        W 3318  13.567  11.649   1.596 -0.1196 -0.0914 -0.0009
 2348W        W 3319   0.784   8.797   0.196  0.3297 -0.3757 -0.0150
 2349W        W 3320   9.428   3.944   1.865 -0.0727 -0.1707  0.2690
 2350W        W 3321   3.226  13.395   2.141  0.1549  0.3506 -0.0727
 2351W        W 3322  13.296   7.718   7.690 -0.1488 -0.0793  0.2958
 2352W        W 3323  12.240   6.169   0.159 -0.2895  0.1514  0.0736
 2353W        W 3324   7.663   4.326   0.965  0.3165  0.3969  0.2143
 2354W        W 3325   5.285   8.549   8.810 -0.3623  0.2252  0.0097
 2355W        W 3326   4.362   8.532   0.490  0.0788  0.3133 -0.3086
 2356W        W 3327  12.648   5.853   1.871 -0.3854 -0.0606  0.0885
 2357W        W 3328   2.276   9.242   7.648  0.1433 -0.1558  0.1594
 2358W        W 3329   5.347  11.723   7.180 -0.1816 -0.1524  0.0003
 2359W        W 3330  10.308   9.385   8.059 -0.0681 -0.1199  0.3576
 2360W        W 3331   6.999   7.339  10.300 -0.0458  0.1302 -0.0467
 2361W        W 3332  12.801   6.068  10.980 -0.1808  0.0460  0.0244
 2362W        W 3333   4.602   3.568   6.998 -0.2832 -0.3646  0.1649
 2363W        W 3334  13.392   2.582   0.040  0.1923  0.1220  0.2384
 2364W        W 3335   9.473   9.967   9.358 -0.0432 -0.0712 -0.0628
 2365W        W 3336   9.547   5.879   0.367  0.0489  0.2508 -0.1193
 2366W        W 3337   0.355   7.701   3.466 -0.1401 -0.3071 -0.2012
 2367W        W 3338  13.582   2.635   2.089  0.0726 -0.1053  0.0604
 2368W        W 3339  12.941  13.905   6.709 -0.0535 -0.0728  0.2163
 2369W        W 3340   9.513   2.569  13.649 -0.1526  0.0829  0.2452
 2370W        W 3341   7.606   9.302  11.639  0.2286 -0.0247 -0.1592
 2371W        W 3342   1.912   5.233   2.161  0.0929 -0.2441 -0.3311
 2372W        W 3343  10.741   2.125   1.198 -0.0814  0.0983  0.2069
 2373W        W 3344   1.741   1.053  11.295 -0.2593  0.2325  0.0013
 2374W        W 3345   7.716   7.611   6.307 -0.5013 -0.2432 -0.3409
 2375W        W 3346   1.721  10.724  11.190 -0.0847 -0.1489 -0.0811
 2376W        W 3347   6.741   0.157   2.535  0.2167 -0.0889  0.0297
 2377W        W 3348   8.366   5.421   1.043  0.0899  0.0888 -0.0161
 2378W        W 3349  13.450  11.709   2.365 -0.0770  0.3000 -0.1783
 2379W        W 3350  12.740   1.894   2.112 -0.1962 -0.2320 -0.4313
 2380W        W 3351   7.581   5.890  10.260  0.0295  0.3240  0.0489
 2381W        W 3352  12.781   0.386   0.333  0.2679  0.0852  0.1476
 2382W        W 3353  13.458   0.107   7.584 -0.1518  0.0946  0.1176
 2383W        W 3354   9.252   8.424   0.026 -0.1371  0.2310 -0.3777
 2384W        W 3355   9.957   5.865   3.446 -0.1632 -0.1582  0.2072
 2385W        W 3356   4.905   9.797   6.276  0.1878  0.0675  0.0386
 2386W        W 3357  11.166  13.746   3.988  0.0428  0.2772 -0.2416
 2387W        W 3358  13.403   4.460   7.818  0.0308 -0.0373  0.1533
 2388W        W 3359   3.543   2.116   3.341  0.2991 -0.1189  0.0472
 2389W        W 3360   4.474   8.058  10.593 -0.2251  0.1349 -0.2852
 2390W        W 3361  12.316   1.030   9.299  0.1477  0.0384  0.0035
 2391W        W 3362  12.032   1.091   0.623  0.2938  0.1627  0.0779
 2392W        W 3363   7.317  10.286   4.037 -0.0889  0.1145  0.2475
 2393W        W 3364   5.922  11.451   2.766 -0.1728  0.2375  0.1149
 2394W        W 3365  10.633   0.912   0.923 -0.0515  0.3461 -0.1180
 2395W        W 3366  10.611   9.835   1.138 -0.1382  0.0315 -0.1126
 2396W        W 3367  13.265   4.977  11.419  0.0840  0.1371  0.0907
 2397W        W 3368   7.386   3.929   0.817 -0.4617  0.0340 -0.0903
 2398W        W 3369   7.090   6.530   1.462 -0.2417 -0.3332  0.0515
 2399W        W 3370   0.812   6.467   5.021 -0.1218  0.1946 -0.1818
 2400W        W 3371   6.259   5.853   8.121  0.2125  0.0461  0.0399
 2401W        W 3372   1.601   6.315   3.959 -0.1747 -0.1366  0.0911
 2402W        W 3373   5.975   2.058   3.206  0.0140 -0.0230 -0.4519
 2403W        W 3374   5.156   6.249   5.209  0.1560  0.3404 -0.0905
 2404W        W 3375   1.401   3.812  11.868 -0.0253  0.0060  0.5766
 2405W        W 3376   8.207  11.249  13.802 -0.2033 -0.0699 -0.0680
 2406W        W 3377  10.210   2.836   2.055  0.0422  0.1338  0.3265
 2407W        W 3378   6.941   2.279   6.502 -0.2691  0.1782  0.1957
 2408W        W 3379   8.342   7.368  13.183 -0.2511  0.0918 -0.1148
 2409W        W 3380   0.778   6.100   3.677 -0.1817  0.0716 -0.1586
 2410W        W 3381   4.267   3.014  13.049 -0.0319 -0.2082 -0.1533
 2411W        W 3382   0.096   2.823   3.428  0.2097 -0.0834  0.1062
 2412W        W 3383   4.183  12.110   6.107  0.1145 -0.3761 -0.2627
 2413W        W 3384  11.689   9.465  12.587  0.2876  0.1761 -0.2026
 2414W        W 3385  11.439  10.947   3.819  0.0721  0.0475  0.0070
 2415W        W 3386   6.118  13.250   2.082 -0.0494  0.1130  0.1285
 2416W        W 3387  10.587   9.261   1.008  0.0219  0.3871 -0.1063
 2417W        W 3388  11.088   0.789   7.411 -0.4059 -0.2362  0.2285
 2418W        W 3389   5.131   3.972   7.488 -0.1637 -0.3551 -0.1070
 2419W        W 3390   0.221   7.788   9.026  0.2796 -0.2237  0.2288
 2420W        W 3391   0.104   8.880  11.086  0.2094  0.3614 -0.2987
 2421W        W 3392   8.378  12.854   4.112 -0.3032  0.1321  0.1001
 2422W        W 3393   9.050   2.454  10.021 -0.1579  0.1023  0.1075
 2423W        W 3394   0.351   4.255   9.322  0.1973  0.1324 -0.0192
 2424W        W 3395  12.301  11.064  11.304 -0.1120 -0.2038  0.1339
 2425W        W 3396  12.371   1.155   3.298 -0.0859  0.2013 -0.3401
 2426W        W 3397   1.597   8.547   0.230  0.0401  0.2939 -0.1077
 2427W        W 3398   8.789   9.855  12.488  0.0669  0.0211  0.1864
 2428W        W 3399   8.855   3.795  10.668  0.1318 -0.0557  0.1209
 2429W        W 3400   3.061  12.774   5.355 -0.1223 -0.0546  0.0065
 2430W        W 3401   7.459   0.423   5.653  0.1660  0.0192 -0.1019
 2431W        W 3402  11.208   9.175   1.808  0.0388 -0.1394 -0.0568
 2432W        W 3403  13.235   0.415   3.747  0.0686 -0.0810  0.1063
 2433W        W 3404   7.391   2.877   7.657 -0.1624 -0.0684  0.3542
 2434W        W 3405  11.972  13.177   2.501  0.2219 -0.1190 -0.0620
 2435W        W 3406  13.360  10.067  11.088  0.2805  0.1929  0.0201
 2436W        W 3407   1.213   5.668   6.563 -0.1178  0.1668  0.0922
 2437W        W 3408  11.022   3.852   7.414 -0.2170 -0.0685  0.1654
 2438W        W 3409  10.849   6.849  12.271  0.0576 -0.1322  0.2280
 2439W        W 3410   9.355   2.637  10.485  0.2586 -0.2847  0.0695
 2440W        W 3411   3.882  10.703   2.796  0.1509  0.0386  0.0976
 2441W        W 3412   7.314   5.085   1.882 -0.0988 -0.2783  0.0544
 2442W        W 3413  12.588   9.350   7.380  0.3734 -0.3797  0.1035
 2443W        W 3414   8.251   1.196   1.750  0.3468  0.2403  0.1669
 2444W        W 3415  12.222   2.789  11.046 -0.1524 -0.1232 -0.0029
 2445W        W 3416   0.015   0.307  11.550  0.0911 -0.0565 -0.2053
 2446W        W 3417   6.098   4.570  11.715 -0.0647 -0.1502  0.0348
 2447W        W 3418   9.746   2.811   1.404 -0.0041  0.2238  0.1946
 2448W        W 3419   3.258   7.958   8.381  0.2548  0.0260  0.0071
 2449W        W 3420  12.013   7.057   0.596  0.1368  0.0749 -0.2181
 2450W        W 3421  12.922   8.632  12.072 -0.1747  0.1786  0.1390
 2451W        W 3422   7.626   7.838   0.869  0.0855 -0.1726 -0.3636
 2452W        W 3423   0.771  13.707   0.537  0.1577  0.3190  0.0682
 2453W        W 3424  13.365   3.931  10.506  0.3178 -0.2187  0.1349
 2454W        W 3425   1.099   4.351   2.114  0.1402  0.2120  0.0781
 2455W        W 3426   3.986   0.831  12.475  0.0255 -0.2729  0.0433
 2456W        W 3427   2.267   1.684  12.751 -0.1280 -0.0032  0.1702
 2457W        W 3428   1.337   5.880   7.573 -0.1459 -0.1652 -0.3038
 2458W        W 3429   0.862  12.751   2.870  0.0745  0.1227 -0.0428
 2459W        W 3430   1.135   5.430   7.926 -0.3602 -0.1169 -0.2819
 2460W        W 3431   3.045  10.725   3.416 -0.0081  0.4320  0.3296
 2461W        W 3432   7.580   6.306   7.074  0.3113 -0.2625 -0.2317
 2462W        W 3433   7.288   6.289   5.634 -0.1335  0.2384  0.1196
 2463W        W 3434   6.812   3.366  11.854  0.2126  0.3283 -0.0433
 2464W        W 3435  12.665   7.809   3.415 -0.0633  0.1144 -0.0354
 2465W        W 3436  12.491   7.532   3.733  0.1518  0.1653 -0.0202
 2466W        W 3437   7.013  11.883   1.673  0.2553 -0.3908 -0.1375
 2467W        W 3438   7.776   4.541   8.595  0.0428  0.1247 -0.0564
 2468W        W 3439   1.437   2.243   1.441 -0.1166  0.0819 -0.0616
 2469W        W 3440   4.557  10.423   0.067  0.0157 -0.3902 -0.0557
 2470W        W 3441   7.293   7.291  11.328 -0.0187 -0.0406  0.0805
 2471W        W 3442   8.943  12.933   8.024  0.0314  0.0938 -0.1662
 2472W        W 3443  12.113   6.329  12.600  0.4593  0.1470  0.1488
 2473W        W 3444  11.905   7.005  11.061  0.1291  0.2953  0.0259
 2474W        W 3445   0.365   4.643   2.917  0.2044 -0.0798  0.0683
 2475W        W 3446  11.399  12.395   6.700  0.0180  0.1454  0.0769
 2476W        W 3447  13.450   4.876  11.986 -0.1556 -0.2175 -0.2615
 2477W        W 3448  11.403  11.139   8.940 -0.1987 -0.0837  0.0337
 2478W        W 3449  12.563   4.873   5.360 -0.1612 -0.0156  0.0566
 2479W        W 3450   8.901   2.367   9.572  0.0537 -0.1289 -0.1407
 2480W        W 3451   3.462  10.788   4.138  0.1370 -0.2418  0.3175
 2481W        W 3452   8.431   3.172   6.272 -0.0607 -0.1334 -0.0480
 2482W        W 3453  10.836   5.475   7.255 -0.1031  0.2158  0.0854
 2483W        W 3454   8.248   6.444  13.597  0.0190 -0.1994 -0.1729
 2484W        W 3455   7.947   7.427  11.746 -0.0857  0.0082  0.0363
 2485W        W 3456   7.869   7.398  13.461 -0.2411  0.0942  0.1783
 2486W        W 3457  12.937   1.682   1.117 -0.1295  0.0821 -0.2117
 2487W        W 3458   4.014   2.637   5.444 -0.0733 -0.0310  0.1864
 2488W        W 3459   8.513   1.503   8.460  0.2486  0.0044 -0.1823
 2489W        W 3460   2.189   7.064  12.809 -0.1020  0.0478 -0.0626
 2490W        W 3461   9.969   9.291   7.497  0.1551  0.0180 -0.0856
 2491W        W 3462   4.688   5.790  10.637  0.0917  0.2046 -0.1237
 2492W        W 3463   1.838  11.916   2.203 -0.1744 -0.1482 -0.2981
 2493W        W 3464  11.801  10.983   5.256 -0.2621 -0.0926 -0.1041
 2494W        W 3465  10.241   0.541   9.321  0.1702 -0.0619  0.1227
 2495W        W 3466   2.357  12.871   0.429  0.1333 -0.0454  0.0092
 2496W        W 3467   3.549   7.302   9.272  0.0715 -0.4251  0.1725
 2497W        W 3468  13.359  11.818   8.955  0.0626 -0.0334 -0.0289
 2498W        W 3469  10.344  11.506  13.271  0.0962  0.2338 -0.3467
 2499W        W 3470  11.973   1.310   4.960 -0.0776  0.0293 -0.6370
 2500W        W 3471   6.773   4.365   6.341  0.2313 -0.3389  0.0323
 2501W        W 3472   4.748  10.846   7.159 -0.4577  0.0793  0.2041
 2502W        W 3473  11.092   0.289   5.382 -0.0829 -0.1028  0.1072
 2503W        W 3474   2.673   0.567   3.873  0.1672  0.2237 -0.1785
 2504W        W 3475  13.567   3.695   1.810  0.1795  0.0548  0.3042
 2505W        W 3476   4.271   5.369  12.801  0.0345  0.3260  0.3038
 2506W        W 3477   1.676   6.556   6.821 -0.0566  0.1660  0.5138
 2507W        W 3478   1.027   5.814   4.290 -0.1293  0.1695  0.1974
 2508W        W 3479   9.989   0.837   2.581  0.1904  0.0401 -0.1268
 2509W        W 3480   4.848   9.059   5.194  0.0670  0.5866  0.0441
 2510W        W 3481   6.050   7.801   8.658 -0.2274 -0.0672 -0.0977
 2511W        W 3482   0.195   3.268   0.640  0.0983  0.1581  0.1354
 2512W        W 3483   4.110   5.244   1.361 -0.1543 -0.3611 -0.0306
 2513W        W 3484  13.425   2.256   0.710  0.3915  0.0226 -0.3290
 2514W        W 3485   5.847   5.511   8.671  0.0822 -0.4392 -0.0387
 2515W        W 3486   2.326   1.384   2.225 -0.1647 -0.1455 -0.0899
 2516W        W 3487   2.560   8.987  11.161 -0.0840 -0.0730  0.0783
 2517W        W 3488   1.732   9.053   6.614 -0.0764 -0.1459 -0.1923
 2518W        W 3489   9.574   4.147   3.474  0.0519  0.2832 -0.2632
 2519W        W 3490   4.399   5.435   6.358 -0.2992 -0.1841 -0.1336
 2520W        W 3491   8.588  13.107   9.341 -0.2495 -0.1377  0.1488
 2521W        W 3492   2.834  13.534   9.300  0.0069  0.0728  0.2448
 2522W        W 3493   7.706  13.795   7.422 -0.2377  0.1521 -0.0553
 2523W        W 3494  11.963   1.625   9.827 -0.0302 -0.0743  0.1682
 2524W        W 3495   2.673  11.060   9.194  0.1386 -0.1815  0.1671
 2525W        W 3496  13.692   5.205   6.699  0.0988  0.0296 -0.2251
 2526W        W 3497   7.394  11.660  13.638 -0.5011 -0.0463 -0.1091
 2527W        W 3498   0.632   4.905  13.570  0.3869 -0.0051  0.2687
 2528W        W 3499   7.765   9.849   9.734  0.0293  0.0332 -0.2120
 2529W        W 3500  10.696   9.338   1.534  0.1653 -0.1836 -0.1845
 2530W        W 3501   7.487  11.885   7.747 -0.0804 -0.3639 -0.0134
 2531W        W 3502   5.750   0.350  10.852 -0.0787 -0.1283  0.2242
 2532W        W 3503   3.336   0.975  13.199 -0.0100  0.0795  0.2313
 2533W        W 3504   7.890   4.772   7.062  0.0503  0.0850 -0.0933
 2534W        W 3505  12.002   8.376  11.906 -0.2075 -0.2039 -0.0513
 2535W        W 3506  11.154  10.155   8.214 -0.2795  0.0509 -0.0109
 2536W        W 3507   6.469   9.480   3.190  0.0093  0.1094  0.0420
 2537W        W 3508  11.030   0.133   0.264 -0.0585  0.0427  0.0670
 2538W        W 3509  12.073   0.079  12.285 -0.1339 -0.1760  0.2669
 2539W        W 3510   6.355   4.324  13.526  0.1720  0.2627  0.1709
 2540W        W 3511   1.916   8.712  13.356  0.2030 -0.2026 -0.0452
 2541W        W 3512  10.363   9.078   9.222  0.0924  0.1715 -0.1579
 2542W        W 3513  12.422   4.203  13.679 -0.1445  0.0961  0.2842
 2543W        W 3514  10.854   5.850   2.142 -0.0275  0.3797  0.6886
 2544W        W 3515  13.173  12.064   5.725 -0.0022  0.2778  0.0519
 2545W        W 3516   9.081   8.026   5.064 -0.0271 -0.1419 -0.2544
 2546W        W 3517  10.956  10.892   5.103  0.4695  0.2586 -0.2217
 2547W        W 3518   0.169   8.208   6.120  0.2065 -0.0231  0.1124
 2548W        W 3519  11.975   5.300  10.972 -0.2059  0.1568  0.2097
 2549W        W 3520   4.695   7.580   2.142 -0.2034  0.0570 -0.0218
 2550W        W 3521   1.599  10.909  11.688  0.0623  0.0468 -0.0736
 2551W        W 3522   5.636   6.930   6.870  0.0995 -0.1979 -0.1454
 2552W        W 3523   0.080   4.797  10.046  0.0732 -0.0788  0.0852
 2553W        W 3524   3.021  13.344  12.538 -0.1077 -0.4869 -0.1456
 2554W        W 3525   6.266   1.504  13.400  0.2165 -0.0922  0.1180
 2555W        W 3526   1.294  13.306  10.716 -0.0450 -0.2149  0.0243
 2556W        W 3527  10.631   4.789   0.949  0.1606  0.2565 -0.1928
 2557W        W 3528   2.270   0.997  10.104 -0.0146 -0.1914 -0.2078
 2558W        W 3529   5.747   9.240  11.875 -0.0469  0.0431 -0.0333
 2559W        W 3530   7.130  11.337   6.318  0.0108  0.3261 -0.0974
 2560W        W 3531  10.380   2.114   7.320  0.3991 -0.0761  0.3652
 2561W        W 3532   8.790   9.410  13.280  0.1780 -0.1734 -0.0215
 2562W        W 3533  12.350  13.898   3.125  0.0751 -0.0380  0.0916
 2563W        W 3534   6.514  13.858   6.376 -0.3427  0.0520  0.0011
 2564W        W 3535   5.993   5.355  10.333 -0.1722 -0.2007  0.0683
 2565W        W 3536   2.395   9.374   2.026 -0.0198  0.0395  0.0355
 2566W        W 3537  10.063  13.397   9.138  0.2755  0.0058 -0.0927
 2567W        W 3538   2.339   8.675   7.818  0.1321 -0.0736  0.2413
 2568W        W 3539   6.060   2.999   6.995 -0.1461  0.0522  0.0062
 2569W        W 3540   3.139   4.882   2.180 -0.0417  0.2902 -0.4910
 2570W        W 3541   5.575   6.546   5.374  0.1659 -0.2137  0.1510
 2571W        W 3542   0.283   9.061   3.130 -0.0776  0.0671  0.0932
 2572W        W 3543  11.470   7.268  11.304  0.1924 -0.0187  0.3805
 2573W        W 3544  11.599   8.489   2.284  0.3303 -0.0881 -0.0669
 2574W        W 3545   7.183  13.395   4.860  0.0014 -0.1068  0.0941
 2575W        W 3546   0.952  12.906   7.766 -0.0749 -0.1426  0.1176
 2576W        W 3547   4.535   5.327  10.505 -0.2241 -0.2172  0.3038
 2577W        W 3548   9.609   9.314   1.100 -0.0972 -0.0130 -0.0214
 2578W        W 3549   9.249   9.737  11.319  0.2157  0.0717  0.1398
 2579W        W 3550  11.559   6.573   7.249 -0.0254  0.1454  0.1376
 2580W        W 3551  11.628  10.863  13.060  0.1620  0.1973 -0.1212
 2581W        W 3552   2.634   9.098   7.978  0.1776  0.2268 -0.3172
 2582W        W 3553  12.268   0.774   5.579  0.0817 -0.2109  0.1158
 2583W        W 3554   6.248   6.500   6.861  0.0934 -0.1556 -0.1712
 2584W        W 3555   5.464  12.180   8.151  0.2287  0.2495  0.0230
 2585W        W 3556   9.508   3.514   5.584  0.2662  0.0357 -0.1626
 2586W        W 3557   8.103   2.960   0.018  0.6101  0.0993 -0.1263
 2587W        W 3558   8.594  10.551  10.528  0.2437 -0.2239  0.1085
 2588W        W 3559   5.113   8.817  12.796  0.0640 -0.0958 -0.2400
 2589W        W 3560   8.059   3.394   1.737 -0.1416 -0.3611 -0.1428
 2590W        W 3561   2.445   9.089   9.030 -0.1287  0.0016  0.1212
 2591W        W 3562   2.616   7.732   5.664  0.0065 -0.1481 -0.1183
 2592W        W 3563   0.415   8.552   3.111 -0.4202 -0.0250 -0.0678
 2593W        W 3564   1.341   5.671   0.080  0.2613  0.2486 -0.2344
 2594W        W 3565  12.949   8.937   7.339 -0.1212  0.2498 -0.0267
 2595W        W 3566   5.704   8.944   6.721  0.2809 -0.0865 -0.1877
 2596W        W 3567   7.790   9.134   8.809 -0.0235 -0.1724  0.0359
 2597W        W 3568   8.194   8.248   5.536  0.0931  0.1324 -0.0366
 2598W        W 3569   6.244   9.847  13.883  0.1669 -0.0360  0.3187
 2599W        W 3570   0.963  12.250   1.039  0.0830  0.0234 -0.1596
 2600W        W 3571   8.897  10.751  13.629  0.0833  0.2106  0.0508
 2601W        W 3572   0.847   9.315   0.342  0.1794 -0.2660  0.2864
 2602W        W 3573  13.706   8.590  11.568  0.2362 -0.2395 -0.1923
 2603W        W 3574   9.662   7.087  10.766 -0.4454 -0.0121  0.1299
 2604W        W 3575   6.404   7.844  10.699  0.0783 -0.2440 -0.0450
 2605W        W 3576   6.520  13.575  11.390 -0.0324  0.0624  0.0790
 2606W        W 3577   6.161   4.144   8.722 -0.2468  0.2375 -0.2533
 2607W        W 3578   0.138  13.904   3.803 -0.0692 -0.0004  0.2193
 2608W        W 3579  10.779   0.854  12.401  0.0315  0.1919 -0.0193
 2609W        W 3580  11.003  13.594   6.048 -0.5674 -0.0057 -0.2487
 2610W        W 3581  10.364   7.140   9.554  0.1763  0.0029 -0.1596
 2611W        W 3582   7.331   3.012  10.635 -0.2478 -0.2878 -0.0339
 2612W        W 3583   6.198   3.246   4.409  0.4408 -0.5262  0.0707
 2613W        W 3584   4.754  10.497   3.712  0.1958  0.1548 -0.3700
 2614W        W 3585  13.814   1.551   0.903  0.1804  0.0051 -0.1046
 2615W        W 3586   8.446   4.336  13.902 -0.2725  0.1151 -0.2423
 2616W        W 3587  13.847   4.401  12.252  0.1802 -0.1960  0.0393
 2617W        W 3588   9.467   4.789   3.231 -0.1337  0.3350  0.2415
 2618W        W 3589   0.834  13.342   6.456 -0.0820 -0.0084  0.0123
 2619W        W 3590   2.574  11.923  13.086  0.1732  0.2366 -0.0187
 2620W        W 3591   9.302   0.009  13.869  0.5127  0.0231  0.1037
 2621W        W 3592  10.205   9.902   2.563 -0.2834 -0.2683  0.0858
 2622W        W 3593   4.833   8.399   8.452  0.2996 -0.0303  0.0907
 2623W        W 3594  10.600  11.126   3.695  0.1266 -0.2036  0.3634
 2624W        W 3595   3.507   0.771   8.922 -0.0534  0.3823 -0.2254
 2625W        W 3596   2.638   4.836   9.816  0.2605  0.0188 -0.0824
 2626W        W 3597   3.667   1.064  10.208 -0.0338  0.0873  0.2488
 2627W        W 3598   8.644   0.353   2.928 -0.0876 -0.0789 -0.0320
 2628W        W 3599   4.180   3.082   2.255 -0.0333  0.4698  0.2239
 2629W        W 3600   4.356  11.726   8.988  0.3584 -0.0806 -0.2651
 2630W        W 3601   5.903   6.578   9.309 -0.0181 -0.0492  0.2602
 2631W        W 3602   7.360   9.313  12.928  0.1080 -0.0646 -0.0311
 2632W        W 3603   5.732  11.823   7.957  0.2069 -0.1570 -0.1994
 2633W        W 3604   9.605   0.743   6.835 -0.0160 -0.2977  0.1431
 2634W        W 3605  11.701   7.313   3.486  0.2318 -0.0470  0.1904
 2635W        W 3606   7.394  11.701   5.351  0.0267  0.1911 -0.1723
 2636W        W 3607   2.552   9.269   9.466 -0.2022  0.0229  0.2380
 2637W        W 3608  13.455  10.091  13.857  0.1473  0.2384 -0.1305
 2638W        W 3609   2.325   5.959   5.935 -0.0310  0.0447 -0.5057
 2639W        W 3610  13.450   3.644   3.932  0.0484  0.0065 -0.1731
 2640W        W 3611  11.854   3.955   7.977  0.1530  0.0004  0.0472
 2641W        W 3612   4.424   0.170   5.361 -0.0011  0.4548 -0.1187
 2642W        W 3613   0.335  12.285   7.091  0.0527  0.1152 -0.0327
 2643W        W 3614   9.792  11.846  11.943  0.1698  0.2434  0.2593
 2644W        W 3615   1.514   7.855  12.944  0.0691  0.0438  0.0717
 2645W        W 3616   1.542  12.411   4.320  0.2136 -0.1532 -0.1704
 2646W        W 3617   7.089   7.974   7.709  0.1871  0.2605 -0.0439
 2647W        W 3618   4.557   2.964   4.665  0.3065 -0.2656  0.2619
 2648W        W 3619   0.748   9.818  10.960 -0.2636  0.0947 -0.0454
 2649W        W 3620  13.900   3.689   9.220  0.0307 -0.2880  0.1192
 2650W        W 3621  12.717   0.282  13.763  0.1346  0.1291 -0.0948
 2651W        W 3622   7.680  10.063   0.127  0.2023 -0.0225  0.0756
 2652W        W 3623  12.724   5.386   7.306  0.3344 -0.2086 -0.0570
 2653W        W 3624   5.702  10.900   0.462 -0.0498 -0.1132 -0.0639
 2654W        W 3625   5.995   3.115   2.505  0.2195 -0.1198 -0.0939
 2655W        W 3626  12.700   9.159   1.548 -0.0971  0.0631 -0.0086
 2656W        W 3627  13.633   4.596  13.806 -0.0275  0.3317 -0.1276
 2657W        W 3628   8.901   5.623   9.914  0.0786 -0.1526 -0.2032
 2658W        W 3629  10.212   3.913  12.439 -0.0095  0.0679  0.3618
 2659W        W 3630   6.519  10.121   9.250  0.0921 -0.3934  0.4386
 2660W        W 3631  13.474   2.261  10.169 -0.2785  0.1914 -0.0861
 2661W        W 3632   9.640   5.801   5.882  0.0159  0.2199  0.1646
 2662W        W 3633   7.044  13.321   7.661 -0.0595  0.2579  0.0610
 2663W        W 3634   0.858   7.040   5.804  0.1167 -0.2643  0.1111
 2664W        W 3635   3.922  10.120   9.415 -0.2555  0.3564  0.1704
 2665W        W 3636   4.093   9.994   7.810 -0.1664 -0.0851 -0.1402
 2666W        W 3637   3.916   7.430   7.271 -0.1596  0.1372 -0.0246
 2667W        W 3638   0.376   5.633  13.503 -0.0443  0.0582  0.0274
 2668W        W 3639   3.767   8.592   7.881  0.1169  0.1514 -0.1861
 2669W        W 3640   7.632   4.088  13.554  0.1369  0.0291 -0.1860
 2670W        W 3641   7.463  11.085   3.979 -0.0816  0.0560 -0.0186
 2671W        W 3642  10.779  10.640   8.965 -0.0388 -0.0260 -0.2344
 2672W        W 3643  13.670   7.214   4.097  0.0776  0.1479 -0.1025
 2673W        W 3644   8.092   7.871  11.518  0.1203  0.3311 -0.1338
 2674W        W 3645   0.435   5.703  12.080  0.2110  0.1663  0.0371
 2675W        W 3646   6.156  13.067  12.835  0.4112 -0.1888 -0.3315
 2676W        W 3647  13.714   2.548  10.495  0.0439  0.1661 -0.3290
 2677W        W 3648   1.932   7.327   3.100 -0.1632 -0.2525 -0.2041
 2678W        W 3649   0.272  13.093  13.823 -0.1767  0.3190 -0.2146
 2679W        W 3650   0.665   6.783   1.754 -0.0596 -0.2817  0.1036
 2680W        W 3651  10.592   2.558   6.895 -0.0964 -0.0132  0.0452
 2681W        W 3652  11.122   9.723  13.835  0.0845 -0.2275 -0.3451
 2682W        W 3653   8.758   5.561   8.285  0.0289 -0.1991 -0.0293
 2683W        W 3654   9.986   7.001   2.084 -0.2473  0.0623  0.1017
 2684W        W 3655   4.872  10.078   9.842 -0.3433  0.0029 -0.1398
 2685W        W 3656   3.932   9.980   8.292  0.0179  0.0517  0.1368
 2686W        W 3657   3.914  10.976   1.980  0.1267  0.1343  0.1550
 2687W        W 3658   5.735   9.807  12.707 -0.0549  0.1027  0.0772
 2688W        W 3659   2.320  13.147   7.315 -0.1873  0.2006  0.0799
 2689W        W 3660  11.793   3.648   2.854  0.0151  0.0777  0.0773
 2690W        W 3661   5.270   8.718   4.967  0.3088  0.1089 -0.0244
 2691W        W 3662   5.751   8.689   6.238  0.0792  0.1043 -0.2168
 2692W        W 3663  10.517   1.909  13.426 -0.1311 -0.1518 -0.2659
 2693W        W 3664  12.409   6.359  11.727  0.3074 -0.0319  0.2772
 2694W        W 3665   0.799   5.312   9.185  0.0458  0.1305 -0.0797
 2695W        W 3666   7.642  13.859   5.621  0.0399 -0.2288 -0.1213
 2696W        W 3667  11.636  12.140   4.800  0.0583  0.2700 -0.1614
 2697W        W 3668  13.830   6.494   3.328  0.1500  0.2197 -0.1947
 2698W        W 3669   4.479  13.638   3.473  0.0793  0.0226  0.0771
 2699W        W 3670  13.205  11.185   2.945  0.3317  0.1144 -0.0675
 2700W        W 3671   6.585   2.819  13.468  0.1652 -0.2186 -0.0949
 2701W        W 3672  13.663  11.543   8.751 -0.1124  0.0331 -0.0830
 2702W        W 3673  13.794   3.664  13.823  0.0436 -0.0491 -0.0528
 2703W        W 3674  12.715  12.396   5.499  0.2448 -0.5005  0.0009
 2704W        W 3675   8.733  10.519   6.478  0.0122 -0.4159  0.1186
 2705W        W 3676  10.868   8.633   5.504 -0.1106 -0.2277  0.2118
 2706W        W 3677   6.531   3.764   4.531  0.2348 -0.0108  0.2348
 2707W        W 3678   6.200   1.377   9.231  0.0464  0.1618  0.3687
 2708W        W 3679   3.131  10.029  13.638  0.1605  0.1965  0.1752
 2709W        W 3680   2.964  12.171   2.233  0.1600 -0.0596  0.0479
 2710W        W 3681   4.241   4.479  10.308 -0.0286  0.0350  0.1355
 2711W        W 3682   1.119  12.978   6.920  0.1030  0.2204 -0.2181
 2712W        W 3683   5.571  13.870   2.743  0.3303  0.0102 -0.2038
 2713W        W 3684   1.041   0.191   4.845 -0.0962  0.0666  0.3624
 2714W        W 3685   1.224  10.221   7.484  0.2034 -0.0868 -0.1957
 2715W        W 3686   1.284  11.528   8.264  0.2469 -0.3539 -0.1434
 2716W        W 3687   2.640   4.171  12.217 -0.2790 -0.3609  0.0810
 2717W        W 3688   7.763  11.252   2.151  0.0805 -0.2182  0.3829
 2718W        W 3689   8.292   2.781  10.790  0.1329  0.0933 -0.0359
 2719W        W 3690   6.551  11.915   5.536  0.1534  0.1949  0.1524
 2720W        W 3691   2.266   7.312   7.682  0.0125  0.1110  0.3087
 2721W        W 3692  10.254  13.284   5.678 -0.0147 -0.0726 -0.2540
 2722W        W 3693   0.328  13.460   1.944 -0.0750 -0.1179 -0.3571
 2723W        W 3694   1.093   8.273   7.981  0.0624 -0.0839 -0.0172
 2724W        W 3695   6.023  10.801   6.393 -0.0803 -0.0328  0.0193
 2725W        W 3696   7.233   1.481   1.361  0.1509 -0.1958 -0.1905
 2726W        W 3697   6.589  11.737   7.745 -0.1098 -0.0695 -0.1195
 2727W        W 3698  11.828   3.933   6.154  0.0449  0.0473  0.1282
 2728W        W 3699   1.299   7.541  13.771  0.1441 -0.1370 -0.0838
 2729W        W 3700   4.458  10.346  10.647  0.0539  0.3386  0.1106
 2730W        W 3701  12.705   2.764   6.494  0.2528 -0.0572  0.1484
 2731W        W 3702  13.385   0.426   7.182  0.3590 -0.1877  0.0422
 2732W        W 3703   2.599   2.269  12.176  0.0887  0.1081 -0.1361
 2733W        W 3704   6.789   1.005   2.414  0.1189 -0.1332 -0.0209
 2734W        W 3705   6.610   4.843   1.449 -0.1007  0.0161  0.1844
 2735W        W 3706   6.811   9.750   0.149  0.1122  0.3069  0.2962
 2736W        W 3707   2.670   1.611  13.074 -0.0020 -0.1124  0.2115
 2737W        W 3708   3.344   9.009   9.424 -0.0999  0.2121  0.2100
 2738W        W 3709   8.677   5.684   1.382 -0.0058 -0.0089  0.0049
 2739W        W 3710   4.510   7.469   5.880  0.0104 -0.0396  0.1973
 2740W        W 3711   4.908  10.606   9.427 -0.1270 -0.1957  0.0720
 2741W        W 3712  10.795   3.541   0.240 -0.2853 -0.1812  0.0645
 2742W        W 3713   6.328   2.310   4.550  0.1104  0.3218 -0.1317
 2743W        W 3714   6.604   8.284  13.583 -0.1371  0.0577 -0.1162
 2744W        W 3715  12.548   8.366   0.500  0.0812  0.3196 -0.1482
 2745W        W 3716   6.926   9.319   5.365 -0.4319  0.0493  0.1096
 2746W        W 3717   6.621   3.665   2.753 -0.0817  0.0731 -0.1100
 2747W        W 3718   2.160   7.387  10.665  0.0280  0.0320  0.0165
 2748W        W 3719   3.259   6.078   0.335 -0.0384  0.2371 -0.1867
 2749W        W 3720   5.118   3.422   5.034  0.1341  0.1621  0.1616
 2750W        W 3721  10.236   2.303   2.099 -0.0467  0.2290  0.3081
 2751W        W 3722   2.349   3.004  11.798 -0.3258  0.3602  0.2848
 2752W        W 3723   6.582  11.818   4.062  0.1182 -0.1146 -0.0206
 2753W        W 3724   6.711   8.636   2.904  0.4630  0.3884 -0.0038
 2754W        W 3725   8.768   2.141  13.852 -0.2927 -0.2465 -0.3337
 2755W        W 3726   1.968   5.687   0.116 -0.0505 -0.0890 -0.0312
 2756W        W 3727   7.704  13.541   8.698 -0.3807 -0.1451  0.4530
 2757W        W 3728   4.299   2.052   7.892  0.3543 -0.0152  0.1077
 2758W        W 3729   7.465   4.264   5.532  0.1278 -0.0568 -0.1797
 2759W        W 3730   4.341   2.635   3.084 -0.0970  0.6453 -0.0192
 2760W        W 3731   8.800   6.271   3.255  0.0334  0.0192 -0.0845
 2761W        W 3732   9.503  13.312   2.795  0.1512 -0.2124  0.1219
 2762W        W 3733  11.563  12.542  11.431  0.0619 -0.1636  0.0398
 2763W        W 3734  11.541   1.339  10.810  0.0016 -0.0248 -0.1429
 2764W        W 3735  13.915  10.034   7.184  0.0144  0.2506 -0.3302
 2765W        W 3736   4.508   3.019   1.288  0.0437 -0.1881  0.0933
 2766W        W 3737  12.071   0.066  10.927  0.1227 -0.2095  0.2733
 2767W        W 3738   4.419   5.636   7.837 -0.0289 -0.0782 -0.3550
 2768W        W 3739  10.790  10.355   7.438 -0.2599 -0.0075  0.2734
 2769W        W 3740   3.765   7.742  13.911  0.2100  0.1460 -0.3592
 2770W        W 3741   2.849   1.665   9.088 -0.2219 -0.2592 -0.2043
 2771W        W 3742   1.720   7.557   2.708  0.1724 -0.0955  0.0166
 2772W        W 3743   6.702   7.998  11.771  0.1127  0.0403  0.2073
 2773W        W 3744   2.550   0.268   8.694  0.1007 -0.2564 -0.1351
 2774W        W 3745  13.695   1.651  11.697 -0.1466 -0.0252  0.3345
 2775W        W 3746  12.401  11.046  12.286 -0.3924 -0.1787 -0.3027
 2776W        W 3747   9.959   0.294   9.864 -0.0581 -0.1407 -0.1271
 2777W        W 3748  10.274   6.155   3.165  0.1294  0.1773 -0.0844
 2778W        W 3749   0.389   2.368   5.604 -0.3069 -0.0071  0.0113
 2779W        W 3750   8.693   8.781   0.220 -0.1932  0.1263 -0.1575
 2780W        W 3751   2.193   5.579   7.322 -0.1601  0.3620  0.4772
 2781W        W 3752   2.599   5.936   2.437 -0.2240  0.0014 -0.0199
 2782W        W 3753  10.065   1.881   8.997 -0.1693  0.1589  0.2963
 2783W        W 3754   2.915   9.684   7.874 -0.1449  0.1035 -0.1390
 2784W        W 3755   0.172   6.787   2.472  0.2359  0.0245 -0.3591
 2785W        W 3756  11.211   0.406   7.166  0.0481 -0.2370  0.0440
 2786W        W 3757   8.031   6.539   2.777  0.0563  0.0932  0.2113
 2787W        W 3758   3.400   6.070   7.470  0.0938  0.2216 -0.1643
 2788W        W 3759   6.918   4.659   0.668 -0.0584  0.0456 -0.4843
 2789W        W 3760  11.271  11.290   3.445 -0.0684  0.2064  0.1265
 2790W        W 3761   3.740  12.906   5.798  0.1965  0.2990 -0.0468
 2791W        W 3762  12.562   4.245   1.162 -0.1326 -0.2923 -0.1123
 2792W        W 3763   3.067   3.784   1.798  0.0072  0.1480  0.0559
 2793W        W 3764   1.372   8.735   8.941  0.1031 -0.3817 -0.0559
 2794W        W 3765  10.102   9.395   7.058 -0.1808 -0.0111  0.0149
 2795W        W 3766  11.898   4.987   9.478  0.1591 -0.2453 -0.1849
 2796W        W 3767  13.049   8.465   7.171  0.0414  0.4438 -0.1648
 2797W        W 3768  12.520   1.576  10.172  0.2226 -0.1194 -0.0070
 2798W        W 3769   1.855   3.039   1.713 -0.0491  0.3726  0.4505
 2799W        W 3770   8.482  10.099   0.741  0.0350 -0.0711 -0.0768
 2800W        W 3771   9.953  11.247   4.465  0.0727  0.0671 -0.0607
 2801W        W 3772   2.022   7.434  12.207  0.1200 -0.0799  0.1798
 2802W        W 3773  12.492   4.581   2.687 -0.0876  0.0268  0.1691
 2803W        W 3774   2.920   8.367  13.541 -0.0404 -0.0328  0.1416
 2804W        W 3775   9.503   3.958   0.735 -0.0218 -0.1858  0.2214
 2805W        W 3776  10.919  12.540   9.090  0.0921 -0.2221  0.0719
 2806W        W 3777   5.339   2.158  11.511 -0.0283  0.3271 -0.1470
 2807W        W 3778  12.126  12.963   2.932  0.0382  0.1952  0.0437
 2808W        W 3779   3.980  13.484   0.905 -0.0057 -0.1320  0.0174
 2809W        W 3780  13.250  10.722   7.043  0.0926 -0.0538  0.1356
 2810W        W 3781   2.499   6.272  13.571  0.0177 -0.2514  0.2275
 2811W        W 3782   3.782   9.242   4.433  0.0782 -0.0031 -0.1739
 2812W        W 3783   2.602  11.150   4.045  0.1800 -0.0708  0.3398
 2813W        W 3784   3.974   2.306   8.526 -0.2736 -0.2213 -0.4174
 2814W        W 3785   0.573  12.749   9.410 -0.2317 -0.2988 -0.1560
 2815W        W 3786   0.387   1.198   6.441 -0.2444  0.0594  0.3735
 2816W        W 3787  13.043   5.895   2.200  0.3507 -0.2136 -0.0476
 2817W        W 3788   3.836   0.754  13.349  0.0125  0.1823  0.0294
 2818W        W 3789  11.754   2.353  11.869  0.2781  0.3685  0.2077
 2819W        W 3790  12.989   1.195   0.907  0.1622 -0.0126  0.0159
 2820W        W 3791  10.596   8.571   9.222 -0.1934  0.1840 -0.2255
 2821W        W 3792  13.640   7.824  10.900 -0.2787 -0.2984  0.1766
 2822W        W 3793   8.467   8.303  10.576 -0.1604  0.0341 -0.0877
 2823W        W 3794   6.619   6.236   8.005 -0.1714  0.4131  0.1003
 2824W        W 3795  13.023   8.003   1.598 -0.3435  0.1090  0.4148
 2825W        W 3796   0.933  10.789   4.924  0.0316 -0.0630 -0.0389
 2826W        W 3797   8.288   3.384   8.404  0.0575 -0.0185 -0.0512
 2827W        W 3798   2.205   5.932  12.466 -0.1759  0.2983  0.0819
 2828W        W 3799  12.186   7.034   3.138  0.1003 -0.1454  0.3640
 2829W        W 3800   4.754  10.732   5.788 -0.1512 -0.0429  0.0676
 2830W        W 3801   3.927   5.006   5.537 -0.3361 -0.1718 -0.0576
 2831W        W 3802  13.062   1.699   3.448 -0.1598  0.0903 -0.0630
 2832W        W 3803  11.211   4.417   8.546 -0.0997  0.0163 -0.2188
 2833W        W 3804  12.939   6.979  12.670 -0.3033 -0.2676  0.4942
 2834W        W 3805   6.899  13.137   5.294 -0.2264  0.1242  0.0531
 2835W        W 3806   7.942  12.514   8.573 -0.0625 -0.2126  0.2970
 2836W        W 3807   3.069   1.024  11.374 -0.1566 -0.0508 -0.1764
 2837W        W 3808   9.951   4.752   7.032  0.0930  0.0221  0.0176
 2838W        W 3809   7.204   3.621  12.535  0.0324  0.0861  0.1149
 2839W        W 3810   8.644  10.146   3.505 -0.1158 -0.1195 -0.2932
 2840W        W 3811   9.346   7.900   4.626 -0.1952 -0.3406 -0.2811
 2841W        W 3812   1.999  13.650   3.063 -0.2477  0.0608  0.0333
 2842W        W 3813  10.316   9.663  13.411 -0.2228  0.1823  0.0195
 2843W        W 3814  11.342   1.507   8.010 -0.0771  0.1358  0.0663
 2844W        W 3815   7.549   4.496  10.667 -0.2954 -0.1245 -0.1630
 2845W        W 3816   4.535   0.992   2.667 -0.0362  0.2573 -0.1228
 2846W        W 3817   9.427   0.895   6.388 -0.0847 -0.1619  0.0988
 2847W        W 3818   8.220  10.203  10.604 -0.0644 -0.3254 -0.0239
 2848W        W 3819  13.351  12.028   4.861 -0.3193  0.2251 -0.1167
 2849W        W 3820   8.778   7.899  11.932 -0.0170  0.1346 -0.3096
 2850W        W 3821   6.997   1.586  12.602  0.1549  0.0436  0.1380
 2851W        W 3822   0.373   4.032   7.973 -0.0037  0.1747 -0.1589
 2852W        W 3823   7.609   9.851   0.565  0.1345 -0.1833 -0.4951
 2853W        W 3824   2.483   2.912   3.032 -0.0706 -0.0610 -0.2809
 2854W        W 3825   5.316  10.339   9.472  0.2217 -0.0133  0.1687
 2855W        W 3826   9.610  12.428   2.815  0.3799 -0.1244 -0.1819
 2856W        W 3827   7.171  11.210   0.005  0.5380 -0.1006 -0.0241
 2857W        W 3828  13.815  13.374  12.532  0.0561 -0.1132 -0.1734
 2858W        W 3829  13.497  10.436   7.373 -0.1567 -0.3661  0.2499
 2859W        W 3830  12.436   2.987   2.488  0.1430  0.0867  0.0042
 2860W        W 3831  13.204   7.714  10.719  0.0484 -0.2095  0.0742
 2861W        W 3832   4.662  11.532   0.547  0.1251 -0.2075  0.1868
 2862W        W 3833   2.599   0.027   1.835 -0.0834 -0.0799  0.0081
 2863W        W 3834   6.161   9.522  10.145  0.2034  0.2636  0.1600
 2864W        W 3835  13.881   9.071   8.409 -0.0766 -0.1578  0.1605
 2865W        W 3836   7.889  10.633   9.210  0.0508 -0.0305 -0.0595
 2866W        W 3837   3.766   4.472  13.660  0.0798  0.0759  0.3071
 2867W        W 3838   0.728   4.231   3.753 -0.0739  0.1706  0.0068
 2868W        W 3839   6.162   4.442   2.980  0.0758  0.0385 -0.1406
 2869W        W 3840   4.674  10.429   5.415  0.1243 -0.0415 -0.0731
 2870W        W 3841  11.887   4.573   8.496  0.2005 -0.0214  0.2537
 2871W        W 3842   0.628   8.575   9.530 -0.1381  0.0713  0.0456
 2872W        W 3843  11.206   2.003   8.971  0.0071 -0.1921  0.0872
 2873W        W 3844  12.215  13.793   7.751 -0.1330  0.0555 -0.1036
 2874W        W 3845   8.631   2.514   2.364  0.1815  0.0275  0.1289
 2875W        W 3846  13.204   1.109  11.327 -0.0688 -0.2337 -0.1019
 2876W        W 3847   1.199  11.350   2.044 -0.1776 -0.0319 -0.4599
 2877W        W 3848   6.164  12.956   6.351  0.5242 -0.0967  0.3991
 2878W        W 3849   6.956   2.615   7.873  0.0215 -0.1214 -0.3095
 2879W        W 3850   6.838   6.270   1.106 -0.1922  0.0522  0.3880
 2880W        W 3851   6.546  12.901   5.618  0.0743 -0.0755  0.1830
 2881W        W 3852   1.782   9.310   2.213 -0.0884  0.1810 -0.2306
 2882W        W 3853   7.488   6.309  10.040 -0.2471 -0.0598 -0.1685
 2883W        W 3854   9.059   4.024   3.413 -0.0431  0.1225 -0.2433
 2884W        W 3855   1.850  12.875   0.452  0.0631  0.0127 -0.1304
 2885W        W 3856   8.245   9.667   8.311  0.1629 -0.2236  0.2381
 2886W        W 3857   4.916   7.647  12.501 -0.0154 -0.0355 -0.0476
 2887W        W 3858   6.211   3.704  10.596  0.2070 -0.1131 -0.0201
 2888W        W 3859   7.973  11.857   3.779  0.0657 -0.0243  0.1705
 2889W        W 3860   6.685   3.829   5.001 -0.3463 -0.0958 -0.0808
 2890W        W 3861   5.828   8.466  11.154  0.0182  0.0007  0.0614
 2891W        W 3862   1.657   4.101  12.212 -0.2300 -0.1378  0.0522
 2892W        W 3863  10.946   3.970   2.746 -0.0260 -0.3136 -0.1631
 2893W        W 3864  12.752   6.413   4.927  0.2158 -0.1589 -0.0383
 2894W        W 3865   8.563  10.752   7.044 -0.1832 -0.3826 -0.1367
 2895W        W 3866  12.256   9.284   2.974 -0.0968 -0.3764  0.0663
 2896W        W 3867   9.067   7.439   5.810  0.0441 -0.1312  0.0280
 2897W        W 3868   8.612   6.155  13.866 -0.1745 -0.1795 -0.0045
 2898W        W 3869   6.410   9.492   4.550  0.0118  0.1537 -0.1222
 2899W        W 3870  13.659  13.702   4.959  0.2269  0.4985 -0.2644
 2900W        W 3871   9.577   2.140  12.179  0.1441 -0.1625  0.0791
 2901W        W 3872   6.170  12.354   7.123 -0.2975  0.4108 -0.2295
 2902W        W 3873  12.820   6.686   8.561  0.0461 -0.1613  0.0731
 2903W        W 3874   4.284  11.644  13.759 -0.3449 -0.3595 -0.0611
 2904W        W 3875   5.718   4.168   9.144  0.1841  0.2982 -0.1515
 2905W        W 3876   6.423   5.961  10.695  0.1382 -0.0129 -0.1029
 2906W        W 3877   4.916   0.674   2.687 -0.5321  0.2024 -0.1090
 2907W        W 3878   3.087   9.214   8.119 -0.0772 -0.1941  0.1999
 2908W        W 3879   0.074   7.634   4.599 -0.2316 -0.1028 -0.2255
 2909W        W 3880   6.276   6.719   4.800 -0.0719  0.2016  0.2981
 2910W        W 3881  11.084   5.852   4.696 -0.0409 -0.0751  0.0978
 2911W        W 3882   4.132   4.156  12.034 -0.0189  0.0518 -0.1146
 2912W        W 3883   4.908   8.638   8.063  0.0324  0.2175 -0.0469
 2913W        W 3884  13.708   8.848   7.060 -0.3096 -0.2345 -0.0782
 2914W        W 3885   0.505  10.634  13.164 -0.0738  0.1610  0.0933
 2915W        W 3886  12.925   1.329   5.286  0.1209  0.2869 -0.3108
 2916W        W 3887   5.677   8.648   7.142 -0.0015 -0.1483  0.0173
 2917W        W 3888   2.730  11.642  13.526  0.1192 -0.0533 -0.2888
 2918W        W 3889   3.130   2.932  10.342 -0.0032  0.0318 -0.1190
 2919W        W 3890   8.310   3.742  10.700  0.0420 -0.2601 -0.0617
 2920W        W 3891   9.238  12.049  11.260 -0.0449 -0.0839 -0.0727
 2921W        W 3892   0.169   0.997   4.231  0.0457 -0.3130  0.0683
 2922W        W 3893   7.831   1.224   5.198 -0.2413 -0.1050 -0.0373
 2923W        W 3894  10.614  12.245   5.034  0.0910 -0.1043 -0.2152
 2924W        W 3895   4.123   0.609  11.518 -0.0009  0.3081 -0.0532
 2925W        W 3896   5.068  10.524   7.928 -0.2240 -0.0682 -0.1258
 2926W        W 3897   6.211   0.217   0.070  0.3075 -0.2435  0.0572
 2927W        W 3898   9.963   7.757   5.201 -0.1128  0.3513 -0.1392
 2928W        W 3899   1.552   1.530  11.462 -0.1787 -0.0886  0.0952
 2929W        W 3900   6.869   6.236   7.523 -0.0458 -0.3505  0.0144
 2930W        W 3901  13.150   9.229   8.986  0.3362  0.0999  0.1769
 2931W        W 3902  12.240  13.425   9.197  0.1365 -0.2355 -0.1780
 2932W        W 3903  10.065  12.821   1.792 -0.0337 -0.1274 -0.0627
 2933W        W 3904  13.835  12.324   8.450 -0.0795  0.0445 -0.1180
 2934W        W 3905  13.418   6.186   7.901 -0.0491  0.1356 -0.1806
 2935W        W 3906   4.411   6.789  13.660 -0.1326  0.0263 -0.1432
 2936W        W 3907  13.128   0.846   3.904  0.0876 -0.1025 -0.2409
 2937W        W 3908   5.584   6.166  13.293 -0.0252  0.0762  0.2733
 2938W        W 3909   5.767  13.009   6.029  0.1543 -0.0480  0.3484
 2939W        W 3910  12.495  13.241  10.220 -0.0841  0.0412 -0.3922
 2940W        W 3911   2.561   4.430   7.590  0.0856  0.1684 -0.2004
 2941W        W 3912  10.274   1.631   4.360  0.2866 -0.0730 -0.1126
 2942W        W 3913   6.540  11.994   4.610  0.2518 -0.0769  0.0361
 2943W        W 3914  11.143  11.007   1.471 -0.1920 -0.2409  0.0914
 2944W        W 3915   5.169   0.539   4.881  0.0460  0.3217 -0.0891
 2945W        W 3916  11.637  11.537   6.692 -0.2973 -0.3910 -0.0980
 2946W        W 3917   0.619   6.586  13.130 -0.2723  0.0788  0.2002
 2947W        W 3918   7.240   7.878   6.369  0.2608  0.2565  0.3105
 2948W        W 3919   1.289   9.090   1.829 -0.1907  0.1522  0.0552
 2949W        W 3920   7.531   2.666   7.217  0.0149 -0.1029 -0.2748
 2950W        W 3921   1.733   5.616   6.603  0.2676 -0.0836  0.1659
 2951W        W 3922  13.192  12.191  11.197  0.0976  0.1092  0.0381
 2952W        W 3923   7.659   9.312   6.973 -0.0157 -0.1026 -0.2044
 2953W        W 3924   3.138   7.471   4.416  0.0817  0.0413 -0.2361
 2954W        W 3925   1.812  13.468  10.658 -0.0776 -0.0433 -0.0815
 2955W        W 3926   4.451   1.881  11.632  0.0456 -0.0984  0.1252
 2956W        W 3927   0.432   9.501   4.084  0.0851  0.2051  0.0732
 2957W        W 3928  12.446  13.764  13.829  0.0389 -0.0943 -0.1028
 2958W        W 3929   5.294   1.891  12.196  0.1830 -0.2131  0.1497
 2959W        W 3930  11.355  10.882  12.685  0.0004 -0.1838  0.1451
 2960W        W 3931   4.167   2.344   2.734  0.0671  0.1023  0.2319
 2961W        W 3932   0.564   7.874   1.239 -0.0022  0.1800 -0.0763
 2962W        W 3933   5.188  10.134   7.472 -0.0473 -0.1414  0.1402
 2963W        W 3934   6.977   5.244   4.085  0.0544  0.0277 -0.3489
 2964W        W 3935  10.254   5.737   2.761 -0.1251 -0.1034 -0.0833
 2965W        W 3936  12.690   0.809  13.890  0.1417  0.2476  0.0598
 2966W        W 3937   2.872  13.064   2.274 -0.2680 -0.0709 -0.2832
 2967W        W 3938   7.654   3.515   0.857  0.0665 -0.0043 -0.0827
 2968W        W 3939   1.450  11.739   7.294 -0.2663  0.2186 -0.2849
 2969W        W 3940   2.853   9.580   4.671 -0.0563  0.1334  0.0848
 2970W        W 3941   9.075  10.375   1.955 -0.0624  0.1324 -0.1459
 2971W        W 3942   2.952   6.648  13.678  0.1448  0.1730 -0.0979
 2972W        W 3943   4.940   4.464   1.907  0.2608 -0.2326  0.2877
 2973W        W 3944   6.752  13.623   7.384 -0.3815  0.2117 -0.2019
 2974W        W 3945   8.947   0.101   5.147 -0.2115  0.2553  0.0358
 2975W        W 3946  12.498   4.753   1.029  0.1494  0.0060  0.2462
 2976W        W 3947   8.809   7.352   7.631 -0.0279 -0.0993 -0.0294
 2977W        W 3948  10.918   1.811   6.440 -0.1364  0.3132 -0.4396
 2978W        W 3949   7.627   8.772   7.141 -0.2220 -0.0721 -0.2328
 2979W        W 3950  13.816  11.956   6.387 -0.1840 -0.2857  0.0514
 2980W        W 3951  13.599   6.909  10.568 -0.0172 -0.0223 -0.2187
 2981W        W 3952   2.534   9.592   0.506  0.1081 -0.2081  0.0475
 2982W        W 3953   7.013  12.067   8.809  0.2519  0.0984 -0.0537
 2983W        W 3954  10.744   4.199   1.980 -0.1070 -0.3557  0.0528
 2984W        W 3955   2.737   8.644   0.864 -0.1751  0.1720 -0.1685
 2985W        W 3956   4.461   9.843  10.148  0.0608 -0.1860  0.0317
 2986W        W 3957   9.579   2.860   6.551  0.1240  0.1154 -0.2823
 2987W        W 3958  13.824   4.788   9.219  0.1446 -0.1659 -0.1029
 2988W        W 3959   7.390   0.739  10.395  0.1672  0.1856 -0.0595
 2989W        W 3960  11.922   9.771   1.600 -0.1979  0.0426  0.1717
 2990W        W 3961  13.235   2.820   1.772 -0.0987  0.1526  0.4268
 2991W        W 3962   6.471   3.437   3.964 -0.1834  0.0100 -0.2774
 2992W        W 3963   9.330  12.693  10.757  0.0469  0.3710  0.0953
 2993W        W 3964   7.666   8.479   3.807  0.2358 -0.0615 -0.1534
 2994W        W 3965   2.237   0.303  12.641 -0.0965 -0.1332 -0.0320
 2995W        W 3966   2.755   0.766  11.855  0.0216  0.0887 -0.3789
 2996W        W 3967   8.895   8.474  10.730  0.1627 -0.1905  0.0001
 2997W        W 3968  11.769   5.454  12.526  0.0331 -0.3591 -0.1738
 2998W        W 3969  11.116   9.383  10.756 -0.1631 -0.1892 -0.2232
 2999W        W 3970   9.149   1.967   1.262  0.1226  0.0707 -0.0862
 3000W        W 3971   5.086   6.952   0.791  0.1530  0.1113 -0.0969
 3001W        W 3972   7.716   0.006  11.524 -0.2872  0.0725 -0.0359
 3002W        W 3973  12.477   7.411   6.231 -0.0776  0.0968 -0.1095
 3003W        W 3974   0.614   6.902   3.056 -0.1731  0.1929  0.2751
 3004W        W 3975   5.239   4.161   3.281 -0.0305 -0.0997  0.0826
 3005W        W 3976  12.959   3.150  13.496 -0.1442 -0.5389  0.0171
 3006W        W 3977   5.081   5.025   7.488 -0.1466  0.1878 -0.3964
 3007W        W 3978  11.367   4.947  11.674  0.0605 -0.0599  0.1366
 3008W        W 3979   9.636   0.460  10.836  0.0482  0.0896 -0.1337
 3009W        W 3980   6.221   6.228   0.745  0.0554  0.1569 -0.1735
 3010W        W 3981  10.358   5.927   1.850  0.0379  0.1052  0.3353
 3011W        W 3982   2.439   6.925   6.860  0.0577 -0.0096 -0.0755
 3012W        W 3983   7.470  11.062  12.730 -0.0747 -0.2402  0.3441
 3013W        W 3984   5.856   9.433  12.401 -0.2292 -0.0318  0.2803
 3014W        W 3985   3.009   7.228  10.579  0.2489  0.2679 -0.0294
 3015W        W 3986   5.389   5.945   9.590  0.0263 -0.1485 -0.4266
 3016W        W 3987   2.480   1.978   3.856 -0.1976 -0.0655 -0.2443
 3017W        W 3988   4.180   2.562   0.429  0.0789 -0.1033 -0.1617
 3018W        W 3989  10.380   9.963   9.823 -0.0036 -0.1918 -0.2216
 3019W        W 3990   2.610  10.493   4.750  0.0138 -0.1415  0.1171
 3020W        W 3991   0.025   7.309  12.880  0.1622 -0.1159  0.0955
 3021W        W 3992   0.442  10.826   5.089  0.0444  0.0856  0.0216
 3022W        W 3993   7.237   0.141   2.404  0.2178  0.0380 -0.1371
 3023W        W 3994   3.861   8.173   0.657  0.0054  0.0777 -0.1735
 3024W        W 3995   1.046   7.830  12.059  0.2688  0.1791  0.3710
 3025W        W 3996   7.433  10.163   9.900  0.0384  0.0511 -0.1576
 3026W        W 3997  12.922   0.904   7.961  0.0534  0.0307  0.1256
 3027W        W 3998   2.168   7.397   4.577 -0.1868  0.0649 -0.1465
 3028W        W 3999   2.007   0.983   2.206 -0.3961  0.0242  0.2820
 3029W        W 4000   2.714   3.349   1.566  0.0675 -0.5866  0.0303
 3030W        W 4001   5.573  11.640   2.415 -0.0557  0.2215 -0.0854
 3031W        W 4002   3.976   3.077   5.600  0.2314  0.0273 -0.2246
 3032W        W 4003  11.584   0.037   0.526 -0.0908  0.0454 -0.1838
 3033W        W 4004   5.262   3.871   8.369 -0.2895  0.0656 -0.2515
 3034W        W 4005   8.436   7.535   3.181  0.0292  0.1207  0.1045
 3035W        W 4006   0.405   4.217  13.534  0.0393 -0.2854 -0.0862
 3036W        W 4007   3.977   6.050   5.962 -0.1380 -0.1058 -0.0809
 3037W        W 4008   1.876   6.154  11.871  0.1115 -0.0688 -0.2095
 3038W        W 4009   6.467   8.613  12.347  0.1512  0.0438  0.1814
 3039W        W 4010   8.404   6.162   6.494 -0.2717 -0.0327  0.0218
 3040W        W 4011   9.287   7.849   3.210  0.2384  0.0167 -0.1521
 3041W        W 4012   8.909  12.247   2.151 -0.4589  0.0033 -0.0938
 3042W        W 4013  11.026   2.927  12.240  0.1250  0.4663  0.0818
 3043W        W 4014   3.091  13.610   8.853  0.2539 -0.0853 -0.1408
 3044W        W 4015   2.216   2.570  13.113 -0.0855 -0.0007  0.2035
 3045W        W 4016   6.805   1.970   8.957 -0.0220 -0.1841 -0.0529
 3046W        W 4017   7.512  10.994   9.313  0.0646  0.0902 -0.0751
 3047W        W 4018  11.054   6.488  12.568 -0.1447 -0.2245 -0.1066
 3048W        W 4019   1.273   3.737   0.091 -0.1031  0.2282  0.0053
 3049W        W 4020  12.342  11.423   7.030 -0.0996 -0.1894  0.0260
 3050W        W 4021   6.314   4.159   4.855 -0.0331  0.4571 -0.0694
 3051W        W 4022   2.226  13.152   5.380 -0.0213  0.1317 -0.0239
 3052W        W 4023   8.044  10.892   1.903 -0.0480 -0.0571  0.0538
 3053W        W 4024   4.631   8.656   2.139  0.0473  0.1521 -0.0900
 3054W        W 4025  13.854   3.347  12.991  0.4079  0.0148 -0.0140
 3055W        W 4026   7.871  13.142  10.931  0.0143 -0.1523 -0.3217
 3056W        W 4027   9.816   3.537  12.555  0.0402 -0.0196 -0.1518
 3057W        W 4028   5.181   6.097   2.734  0.1862  0.3472 -0.0203
 3058W        W 4029   0.526  10.696   3.047  0.0520 -0.1987  0.1846
 3059W        W 4030   1.747   6.241  12.903 -0.3849  0.2667 -0.3054
 3060W        W 4031   0.571   2.538   2.848  0.1794  0.1261 -0.0312
 3061W        W 4032   7.402   2.658   9.215 -0.3090 -0.0886  0.1963
 3062W        W 4033   3.335   8.744   6.460  0.2418 -0.1709  0.0509
 3063W        W 4034   0.770   7.312   7.570 -0.3100  0.1540 -0.2738
 3064W        W 4035  12.247   5.866  11.785 -0.0936  0.1016 -0.1509
 3065W        W 4036   7.473   6.128   4.051  0.2660  0.4772 -0.0157
 3066W        W 4037  11.776  10.585   4.073 -0.1168  0.1559  0.0458
 3067W        W 4038   0.536  13.393   5.351  0.3629 -0.1270  0.1833
 3068W        W 4039  13.847   4.459   2.923 -0.0729 -0.0419 -0.3685
 3069W        W 4040   0.076   0.250  10.188  0.1254 -0.3738 -0.1315
 3070W        W 4041   0.431  11.048   5.565  0.1160  0.1868  0.4091
 3071W        W 4042   1.919   7.881   8.087 -0.2753  0.2209 -0.2218
 3072W        W 4043   9.283  10.794   9.217  0.0566  0.1091  0.0017
 3073W        W 4044   0.436   8.229  12.034 -0.0214 -0.1451 -0.0279
 3074W        W 4045   7.141   5.925   2.023 -0.0140 -0.0745 -0.0217
 3075W        W 4046   0.577   1.645  13.196 -0.1929  0.1336  0.0973
 3076W        W 4047  11.740   3.288   1.630 -0.0309 -0.1141 -0.2256
 3077W        W 4048  12.625   5.369   1.628 -0.2417  0.0922  0.2384
 3078W        W 4049   3.461   7.612  10.835 -0.2428  0.1086  0.0626
 3079W        W 4050   0.883  11.780   8.376 -0.1387  0.0581  0.2357
 3080W        W 4051   2.401   1.718   3.425  0.1865 -0.0033 -0.0526
 3081W        W 4052   2.242  12.920   9.545  0.0272 -0.1642  0.1572
 3082W        W 4053  11.779   9.987   9.385 -0.0836  0.1682 -0.1879
 3083W        W 4054  12.179   8.287   6.709  0.1165 -0.0129  0.0728
 3084W        W 4055   9.902   2.608   8.189 -0.1548  0.0786  0.1474
 3085W        W 4056   8.137   5.462  12.746 -0.0513  0.1746  0.3236
 3086W        W 4057   1.483   9.180   5.707  0.0400 -0.0111 -0.2988
 3087W        W 4058   4.945   8.714   9.427  0.1607 -0.2095 -0.0366
 3088W        W 4059   2.950  11.566   0.748 -0.0561  0.0671 -0.0277
 3089W        W 4060  13.251   4.272   0.762  0.0463 -0.3585  0.1511
 3090W        W 4061  12.661   3.092  11.075 -0.1941 -0.1098 -0.3850
 3091W        W 4062  11.413   3.257  13.461 -0.1781 -0.1422 -0.0161
 3092W        W 4063  12.241   2.628   1.285  0.1024  0.1382  0.0731
 3093W        W 4064   0.197   8.765  13.319  0.0427  0.0078  0.0804
 3094W        W 4065   3.303  13.163   5.707 -0.1007  0.0437  0.3261
 3095W        W 4066   1.499   8.507   7.841  0.5697 -0.1054  0.0608
 3096W        W 4067   2.214  11.897  13.484 -0.0304 -0.2483 -0.1611
 3097W        W 4068  11.751   8.675   7.951 -0.2864 -0.0220  0.0990
 3098W        W 4069   6.323  10.060   4.436  0.0586  0.1928  0.0772
 3099W        W 4070   9.086   5.161   7.603  0.2328 -0.1427 -0.2379
 3100W        W 4071   9.985   3.096   6.852 -0.0382 -0.0286  0.1175
 3101W        W 4072  13.721  10.153   4.607  0.1101  0.0751 -0.1509
 3102W        W 4073  10.088   2.555   6.607 -0.1352  0.2052 -0.1583
 3103W        W 4074   3.191   5.647   8.763  0.1968 -0.1944 -0.0989
 3104W        W 4075   5.428   7.950  13.209 -0.0703  0.1259 -0.0658
 3105W        W 4076   5.679  12.689   6.403  0.1154 -0.1724 -0.0425
 3106W        W 4077   3.554   3.949   0.514  0.0602  0.1051  0.1017
 3107W        W 4078   5.222   7.646   8.665 -0.3493  0.1563  0.1782
 3108W        W 4079   4.031  12.473  10.849  0.1055 -0.3804  0.0501
 3109W        W 4080   3.868   7.381  10.506 -0.2134 -0.4099  0.2741
 3110W        W 4081   0.584   3.545  11.477  0.0024 -0.2298 -0.0023
 3111W        W 4082  11.409  12.247  11.054  0.4082 -0.1741  0.0940
 3112W        W 4083  11.954   4.118   3.913  0.1636 -0.0853 -0.0755
 3113W        W 4084   6.313   3.172   5.427 -0.2090  0.2119  0.0105
 3114W        W 4085   9.948   8.686   3.796  0.2778  0.1545 -0.0879
 3115W        W 4086  11.253  13.789   7.685 -0.2744  0.3280  0.0947
 3116W        W 4087   9.836  10.186   6.698  0.2057  0.1304  0.0109
 3117W        W 4088   9.528  12.012  12.479  0.1147  0.3891  0.1236
 3118W        W 4089   1.325  11.523  12.733  0.1745 -0.0736 -0.0231
 3119W        W 4090   6.197   5.508   2.663 -0.1361 -0.0676  0.2568
 3120W        W 4091  10.640   6.161   4.742 -0.6547 -0.1953 -0.2208
 3121W        W 4092   7.701   0.468   1.833 -0.0894  0.0406 -0.1815
 3122W        W 4093  12.072   7.038   6.052 -0.2828  0.2995  0.0097
 3123W        W 4094   4.734   1.993   1.114  0.2194 -0.1983  0.2728
 3124W        W 4095   5.421   5.026   4.173  0.0113 -0.1127 -0.2592
 3125W        W 4096   7.214   1.336  13.037  0.2778  0.2814 -0.2593
 3126W        W 4097  12.893   0.538   2.538 -0.0264 -0.0638 -0.1955
 3127W        W 4098   7.003  13.085  10.120  0.0149 -0.0332 -0.0729
 3128W        W 4099   6.642   5.436  10.785 -0.0451 -0.2443  0.1384
 3129W        W 4100   1.120   1.504   9.772 -0.1469  0.2015 -0.1714
 3130W        W 4101   5.084   2.281   2.671  0.1259 -0.2887 -0.2420
 3131W        W 4102  10.179   9.643   0.986  0.0354  0.2294  0.0095
 3132W        W 4103   7.485   0.982   4.915 -0.0694 -0.0903  0.1460
 3133W        W 4104   3.883   0.397   8.158 -0.1159  0.1032  0.0225
 3134W        W 4105  10.119  13.064   2.244 -0.1917  0.0974 -0.2149
 3135W        W 4106  11.066   0.457  10.002 -0.0435 -0.1595 -0.0866
 3136W        W 4107   8.542   9.906   5.593 -0.4374 -0.0491 -0.1471
 3137W        W 4108   1.386   3.048   1.993  0.1701  0.5843 -0.0246
 3138W        W 4109  12.554   1.291   8.068 -0.3515  0.1480  0.2180
 3139W        W 4110   0.537   1.298  12.835  0.3116  0.0181  0.4746
 3140W        W 4111   5.594   4.963   7.181 -0.0990  0.2977 -0.3991
 3141W        W 4112   0.978   1.043   1.254 -0.1126  0.1134 -0.3308
 3142W        W 4113   2.099   3.978  13.469  0.1441 -0.0652 -0.3275
 3143W        W 4114  10.459   3.869   5.546 -0.2260  0.2310  0.0650
 3144W        W 4115   9.460   3.186   9.654  0.0663 -0.2495 -0.1288
 3145W        W 4116  10.885  11.862   8.451  0.0581 -0.1896  0.1472
 3146W        W 4117  10.360   6.845  13.167  0.1026 -0.0715  0.3594
 3147W        W 4118   5.266   1.321  10.864 -0.2820  0.0138  0.0111
 3148W        W 4119  13.120  13.723   5.870 -0.0368 -0.3209  0.1346
 3149W        W 4120   7.673   6.133   0.707 -0.0529  0.1703  0.0193
 3150W        W 4121   5.123   7.316  13.899  0.2215  0.1928  0.1596
 3151W        W 4122  13.338   1.875  12.028 -0.1977 -0.1947  0.0035
 3152W        W 4123   0.822  11.162   5.271 -0.0989 -0.1110  0.0116
 3153W        W 4124   9.257   2.375  12.538  0.0262  0.0110 -0.0458
 3154W        W 4125   4.254   1.465   2.690 -0.1938 -0.0154  0.4307
 3155W        W 4126   3.104   9.387   9.542 -0.1882 -0.0448 -0.1608
 3156W        W 4127  13.460   0.840  13.741  0.0432 -0.2316  0.1807
 3157W        W 4128   5.767  13.599   4.806  0.2283  0.1322 -0.2592
 3158W        W 4129   9.795   1.771   4.625  0.0969  0.0112 -0.1903
 3159W        W 4130   8.807  11.507   6.493 -0.2752  0.2144  0.1085
 3160W        W 4131  11.842   7.153   9.762  0.1246 -0.3024 -0.0510
 3161W        W 4132   0.331   5.656  11.070  0.2452 -0.1727 -0.0577
 3162W        W 4133  11.472   7.826  11.222 -0.0206  0.1360  0.0262
 3163W        W 4134   9.942   5.765   8.878 -0.0221  0.0686  0.2869
 3164W        W 4135   2.908   7.613   5.256  0.1536  0.3497  0.1967
 3165W        W 4136   0.782   6.550   6.807  0.3176 -0.1747 -0.1683
 3166W        W 4137  10.223   6.448   3.549  0.0474 -0.3793 -0.0603
 3167W        W 4138   4.534  11.786   7.044 -0.1356 -0.0790 -0.3025
 3168W        W 4139   0.045   6.922   2.936 -0.2381  0.2442  0.1847
 3169W        W 4140   2.442   3.667   0.522 -0.0349  0.3335  0.2031
 3170W        W 4141   5.878  11.308   6.562  0.0203  0.1958  0.0538
 3171W        W 4142   4.473   2.438   3.534  0.0672  0.0229  0.1459
 3172W        W 4143   1.382   9.797   7.214  0.0050 -0.0243 -0.0172
 3173W        W 4144  12.367  10.426  13.617  0.2212 -0.0696  0.3446
 3174W        W 4145   5.466   7.175   4.223  0.1844  0.0010  0.0951
 3175W        W 4146   2.261   6.431   6.779  0.0325 -0.0343  0.1129
 3176W        W 4147   4.830  12.232   7.517 -0.3504  0.3652  0.4320
 3177W        W 4148  12.360   7.099   0.003  0.3305  0.0696  0.0221
 3178W        W 4149   6.145   3.345  12.720  0.0960 -0.2903 -0.1010
 3179W        W 4150   0.085   0.476  10.975 -0.0463 -0.1568  0.3584
 3180W        W 4151   7.987   0.731  13.269  0.2712 -0.4066 -0.0344
 3181W        W 4152   5.566   1.959  12.676  0.2466 -0.2013 -0.1200
 3182W        W 4153  10.761   3.464  10.545 -0.1001 -0.1354  0.3291
 3183W        W 4154   5.382   5.340   5.713  0.2231 -0.1335 -0.0091
 3184W        W 4155   7.940  11.137   9.099  0.0823 -0.1325 -0.0669
 3185W        W 4156   5.868   1.481   1.441 -0.0561 -0.3108 -0.1858
 3186W        W 4157   7.027   4.698  12.235 -0.1986  0.1800 -0.1129
 3187W        W 4158   1.075   4.527   9.925 -0.0481  0.1333 -0.0166
 3188W        W 4159   3.337   7.087   7.819 -0.0107 -0.4618 -0.0636
 3189W        W 4160  12.686   8.423   6.539  0.1395 -0.0410  0.3904
 3190W        W 4161   9.914   7.295   7.340 -0.1838  0.0616  0.3932
 3191W        W 4162   9.771   5.059   0.034  0.0058  0.0674 -0.3889
 3192W        W 4163   6.257   8.695  11.389 -0.1574 -0.1214  0.2333
 3193W        W 4164   4.085   3.209  11.654  0.1001  0.0228 -0.1223
 3194W        W 4165  12.302  12.669   4.599  0.1132  0.0818 -0.2574
 3195W        W 4166  12.524   9.027   7.830 -0.1289  0.0535 -0.0127
 3196W        W 4167   1.512   3.839   6.435 -0.1561 -0.1418  0.3984
 3197W        W 4168   7.496  12.891   3.079  0.1360 -0.0303 -0.1043
 3198W        W 4169   8.210   6.292   4.824 -0.3154  0.0994 -0.1099
 3199W        W 4170   5.527  12.884   3.800  0.0673  0.4817  0.0091
 3200W        W 4171   7.810   9.933   8.165  0.2023  0.1634  0.2432
 3201W        W 4172   9.472   3.028   7.000  0.1599  0.0140 -0.0855
 3202W        W 4173   3.693   5.502   8.763  0.0456 -0.0668  0.2820
 3203W        W 4174   7.701  10.426   8.363  0.1119 -0.1428 -0.0980
 3204W        W 4175   3.513   4.440  13.225 -0.1450  0.2254 -0.0985
 3205W        W 4176  10.662   2.752   0.448 -0.0427 -0.2624 -0.1504
 3206W        W 4177   0.320   3.563   8.505 -0.0402 -0.2243 -0.0061
 3207W        W 4178   2.187   6.864   9.045  0.0480 -0.2007 -0.2208
 3208W        W 4179   3.929   4.049   3.991 -0.2422 -0.1262  0.0057
 3209W        W 4180   7.758   1.338   6.102 -0.1254  0.2335 -0.1744
 3210W        W 4181  11.880  11.798  13.891 -0.1018 -0.1769 -0.0140
 3211W        W 4182  11.296   3.546   7.157 -0.1384 -0.3249  0.2705
 3212W        W 4183   1.106   3.272   4.176  0.1673 -0.0670  0.0316
 3213W        W 4184   9.771   7.804   7.003  0.0648 -0.1855  0.1053
 3214W        W 4185  13.194   0.778   2.867  0.1378  0.1588 -0.1300
 3215W        W 4186   1.927  12.392   6.161  0.3490  0.2519  0.1867
 3216W        W 4187   8.103   0.137   0.716  0.1963 -0.0154  0.0865
 3217W        W 4188   2.968   7.259   4.850 -0.3827 -0.3679 -0.2306
 3218W        W 4189   7.732   5.705  12.837 -0.0439 -0.0149 -0.1414
 3219W        W 4190   0.560   4.213   0.122  0.0078  0.1406  0.0655
 3220W        W 4191   6.508   7.374   5.985 -0.2159 -0.1372  0.0023
 3221W        W 4192   6.721  10.336   6.931 -0.1537  0.3886  0.0709
 3222W        W 4193   8.721   6.042   2.771  0.0483  0.2282 -0.1083
 3223W        W 4194   7.194   1.642   3.859 -0.1447 -0.0848  0.1758
 3224W        W 4195  10.219   2.076  11.546  0.2914 -0.0311 -0.1795
 3225W        W 4196   2.939   9.731  12.424 -0.0219 -0.3366  0.0774
 3226W        W 4197  10.404  12.178  10.664 -0.0482 -0.1507 -0.0416
 3227W        W 4198   1.037   3.361   3.694  0.2245  0.2782  0.1345
 3228W        W 4199   7.479  10.278   1.911 -0.2853 -0.0920 -0.2774
 3229W        W 4200   1.933  10.003   8.598 -0.1153  0.2796  0.1699
 3230W        W 4201  12.227   1.882   8.944 -0.0177  0.1192  0.1168
 3231W        W 4202  11.285   9.210   9.207  0.0844 -0.0148 -0.1744
 3232W        W 4203   6.993  11.559   3.938  0.1873 -0.1529  0.1325
 3233W        W 4204  12.069   6.622   0.165 -0.0463 -0.1303 -0.0415
 3234W        W 4205  12.490   6.374  11.234 -0.0962  0.0574  0.1095
 3235W        W 4206   1.084  12.368   8.469 -0.1339 -0.0103  0.1428
 3236W        W 4207  10.332   6.456   8.350 -0.0176  0.2830 -0.0266
 3237W        W 4208  10.176  10.341   4.503  0.0582 -0.0028  0.4197
 3238W        W 4209  12.147   1.910  11.370 -0.1146  0.0444 -0.0039
 3239W        W 4210  12.738   0.497   9.670 -0.2211  0.2109 -0.1511
 3240W        W 4211  10.561   0.810   3.591  0.1004 -0.1283  0.0088
 3241W        W 4212   3.244   9.405  12.728 -0.1302  0.1976 -0.0754
 3242W        W 4213   2.521   3.739  13.649  0.0720  0.2918  0.1341
 3243W        W 4214   1.444  10.249   0.465 -0.1260  0.0129  0.2003
 3244W        W 4215   0.419   7.215   3.717 -0.4987  0.1030 -0.1198
 3245W        W 4216   0.350  11.035   7.983 -0.1482  0.2057 -0.0541
 3246W        W 4217   9.883  12.606   4.964 -0.1129  0.0810  0.0726
 3247W        W 4218   4.665   9.625   2.963 -0.0354  0.0659 -0.1583
 3248W        W 4219   8.764   6.862   8.788  0.1451 -0.0117  0.2648
 3249W        W 4220   7.275  10.940   5.784  0.2143  0.0718  0.1153
 3250W        W 4221  11.689  13.350   4.877  0.1400  0.1274 -0.2957
 3251W        W 4222  12.930   5.741  12.601  0.1088  0.2392 -0.0988
 3252W        W 4223   1.628   5.231  10.516  0.1507 -0.0387  0.1139
 3253W        W 4224   0.428   0.147   8.661  0.1217  0.0565  0.2245
 3254W        W 4225   2.154  11.415   7.856  0.1488  0.2275 -0.1170
 3255W        W 4226   4.836   8.571   4.265 -0.1859  0.0350  0.2058
 3256W        W 4227  13.839   0.968   4.800  0.1426 -0.0031  0.0407
 3257W        W 4228   9.825   7.976   0.559  0.2468 -0.0537  0.1228
 3258W        W 4229  11.554   9.389   8.238  0.1264 -0.1942 -0.1561
 3259W        W 4230   4.354  10.536   8.528 -0.3976  0.0373 -0.1440
 3260W        W 4231  11.986   8.384   9.497  0.1937 -0.1439  0.0314
 3261W        W 4232   5.109  10.527   9.947  0.3280 -0.0134 -0.2910
 3262W        W 4233  12.585   3.628   7.255 -0.0457  0.4814 -0.1273
 3263W        W 4234   3.329  10.660  11.706  0.1884  0.1120 -0.0006
 3264W        W 4235  10.054   0.385  12.205  0.0268  0.1041 -0.2274
 3265W        W 4236  11.496   7.652  13.580  0.0214 -0.0754 -0.0470
 3266W        W 4237   0.116   6.844   3.949  0.2437  0.1582 -0.0326
 3267W        W 4238  13.562   8.548   1.016 -0.1673 -0.0843 -0.0599
 3268W        W 4239  12.781   4.956   1.851  0.1969  0.0777  0.1324
 3269W        W 4240   6.730   5.765   0.279  0.0425  0.0088  0.1222
 3270W        W 4241  13.311   0.533   9.386 -0.0590 -0.0915 -0.1524
 3271W        W 4242   0.114   4.381   1.175 -0.2875 -0.2454  0.3251
 3272W        W 4243   5.226   7.287   9.550  0.0230  0.1637  0.0292
 3273W        W 4244   1.835   9.447  12.869 -0.1598 -0.3548 -0.0689
 3274W        W 4245  12.909   6.431  12.380 -0.1300  0.0386 -0.1301
 3275W        W 4246   6.704   6.463  12.479 -0.0228 -0.3388  0.2295
 3276W        W 4247   2.142   6.901   3.780  0.1212 -0.1064 -0.2077
 3277W        W 4248   8.132  10.051   6.739  0.1693  0.0366  0.0101
 3278W        W 4249   8.710   3.945  12.587 -0.0764  0.0510 -0.0366
 3279W        W 4250   6.240   0.364   5.628  0.2132  0.0099 -0.0589
 3280W        W 4251   0.951  12.291   1.990 -0.0182 -0.2445  0.0189
 3281W        W 4252  13.863  11.368   2.124 -0.1142  0.1236  0.4859
 3282W        W 4253   4.618  10.246  11.196 -0.0419 -0.2789 -0.1702
 3283W        W 4254   8.098   7.430   0.870 -0.0210  0.2735 -0.0165
 3284W        W 4255   6.162   4.195  11.374  0.0416 -0.0954 -0.1198
 3285W        W 4256   9.687   2.324  10.757  0.1195 -0.0073 -0.0608
 3286W        W 4257   5.356   1.302   1.429  0.1088 -0.0769  0.2663
 3287W        W 4258   1.341   7.258   9.411 -0.2078 -0.1477  0.0874
 3288W        W 4259   9.559   2.345  10.139 -0.2553  0.0748  0.1632
 3289W        W 4260   0.306   8.413  12.473 -0.1678  0.1527  0.2775
 3290W        W 4261  11.105   6.087   2.698 -0.2529 -0.2352 -0.2277
 3291W        W 4262  10.268   7.694   7.082  0.2528 -0.0010  0.2391
 3292W        W 4263   4.783   2.973  13.316  0.0766 -0.2376 -0.0640
 3293W        W 4264   4.115   3.479   3.158  0.3162 -0.0194  0.1691
 3294W        W 4265   4.303   8.307   3.263  0.1370 -0.1361  0.0478
 3295W        W 4266   5.762   7.794   7.318 -0.0980 -0.0490 -0.1950
 3296W        W 4267   3.782   0.201   5.927  0.0627 -0.1406  0.1337
 3297W        W 4268  11.717   0.640   2.552 -0.0774 -0.1055  0.1433
 3298W        W 4269   4.997   3.389   2.489 -0.2184  0.0927 -0.0938
 3299W        W 4270  10.811  13.897  10.685  0.1017  0.2155 -0.1930
 3300W        W 4271   2.701   7.616   1.354  0.0739  0.0366 -0.1014
 3301W        W 4272   1.805  13.886  12.525 -0.0649  0.0078  0.1209
 3302W        W 4273   9.908   1.539   6.282  0.0874  0.0213 -0.1888
 3303W        W 4274  11.464  10.348   1.976  0.0093 -0.0576  0.0966
 3304W        W 4275  10.064  10.878  10.784 -0.1166 -0.1369  0.2872
 3305W        W 4276   0.032   0.425  13.835  0.0924  0.0848  0.1461
 3306W        W 4277   7.409   2.402   7.720 -0.1179  0.0143 -0.1089
 3307W        W 4278   0.485  12.204   4.301  0.0669  0.0235  0.1443
 3308W        W 4279   6.236   1.152   2.465  0.1164 -0.2164  0.3133
 3309W        W 4280   4.532   1.857   1.525  0.1313  0.2479  0.1000
 3310W        W 4281   4.102  13.877   0.132  0.0430  0.1186  0.2219
 3311W        W 4282  12.711  12.362   9.708  0.0224 -0.0377 -0.0321
 3312W        W 4283   7.628   5.392  12.454  0.1388  0.0720  0.1729
 3313W        W 4284  10.436  11.664   8.655  0.2454  0.0086 -0.0191
 3314W        W 4285  10.118   8.880   2.182  0.2163 -0.0699 -0.1151
 3315W        W 4286   4.097   0.009   4.849 -0.1518 -0.2631  0.3514
 3316W        W 4287   0.861  12.752   8.230 -0.1632 -0.0776  0.3335
 3317W        W 4288   0.726   3.879   8.265  0.1380 -0.0385  0.0252
 3318W        W 4289   2.157   7.546  13.571  0.0793  0.1531 -0.1369
 3319W        W 4290   0.683  10.329  13.613  0.0798 -0.2188 -0.0028
 3320W        W 4291   2.381   0.066   3.856 -0.4256  0.0253 -0.1567
 3321W        W 4292  11.733   0.906   5.325 -0.2089 -0.1799 -0.1342
 3322W        W 4293  13.108   2.696   3.621 -0.0570  0.1160  0.3031
 3323W        W 4294   5.333   9.741   1.046  0.0306 -0.1724  0.1318
 3324W        W 4295   7.772   0.779   3.155  0.0179  0.1037 -0.0041
 3325W        W 4296   3.614   3.292   2.151  0.3163 -0.3101  0.3052
 3326W        W 4297   0.654   8.117   9.123  0.3256  0.1512  0.1455
 3327W        W 4298   5.831  11.590   1.134  0.1579 -0.3846 -0.4683
 3328W        W 4299   7.008   4.701   9.872 -0.1624  0.0994  0.3593
 3329W        W 4300   8.825   2.016   2.273  0.0491 -0.0453  0.1687
 3330W        W 4301   1.583  12.659   7.628  0.2586  0.0675  0.1044
 3331W        W 4302  11.399  10.608   6.711 -0.0638 -0.2649 -0.4408
 3332W        W 4303   2.274  12.223   9.362 -0.2980  0.2127 -0.0381
 3333W        W 4304   9.581   7.629   6.159  0.0819  0.2933  0.1898
 3334W        W 4305   9.395   5.228   9.059 -0.1554  0.2658  0.1908
 3335W        W 4306   7.892  12.449  12.533  0.3477 -0.0551  0.0354
 3336W        W 4307   8.052   0.693   2.200 -0.0349  0.2183 -0.1241
 3337W        W 4308   3.568  10.921   5.572  0.1590  0.0463 -0.0665
 3338W        W 4309  10.431   8.295  12.126  0.1816  0.3502  0.1736
 3339W        W 4310   2.039   8.684   6.516  0.1208  0.0284  0.0829
 3340W        W 4311   1.467   5.900  12.280  0.0298  0.0987  0.1011
 3341W        W 4312   7.523   8.658   0.185 -0.0978  0.4257 -0.0403
 3342W        W 4313   2.808  10.401   8.594  0.1168  0.1481 -0.2803
 3343W        W 4314   7.748   5.641   9.609  0.0299  0.3148 -0.0703
 3344W        W 4315   7.727   7.038   5.548  0.1934 -0.0700 -0.1099
 3345W        W 4316  13.221   1.820   1.925 -0.0860  0.0614 -0.2327
 3346W        W 4317   0.093   2.296   0.823 -0.0512  0.1421 -0.0402
 3347W        W 4318   5.300   8.934   9.189 -0.0008 -0.2713 -0.3349
 3348W        W 4319   9.710   9.976   5.460 -0.2009  0.1680 -0.0121
 3349W        W 4320  10.533   8.354  13.601 -0.0209  0.2684 -0.2815
 3350W        W 4321   5.432   4.760   8.545 -0.0314  0.1453  0.2467
 3351W        W 4322   7.436   6.956   0.392  0.0624 -0.0861 -0.1041
 3352W        W 4323   0.699   8.429   7.352 -0.2402 -0.2905 -0.1619
 3353W        W 4324   9.076   7.439   3.311  0.0459  0.1433 -0.2531
 3354W        W 4325   2.787  12.510   3.792  0.0224 -0.3197 -0.2245
 3355W        W 4326   2.164   8.593   9.452 -0.1127 -0.0923 -0.0228
 3356W        W 4327   5.522   8.672   4.460 -0.0818 -0.0536 -0.1190
 3357W        W 4328   0.965   9.497   1.760 -0.0214 -0.0141 -0.2065
 3358W        W 4329   9.013   2.879  11.691 -0.1100  0.0113 -0.1518
 3359W        W 4330   6.497  10.029   5.722 -0.1753  0.1824 -0.2595
 3360W        W 4331  10.452   0.475   0.999 -0.0639 -0.3441  0.2221
 3361W        W 4332   8.445   2.218   8.263  0.1106 -0.1151 -0.0298
 3362W        W 4333  11.061   2.836   3.121  0.2764 -0.0773  0.3808
 3363W        W 4334   7.024   7.177   0.831  0.4081  0.1394  0.0832
 3364W        W 4335   8.896   7.480  11.649  0.1374  0.0367 -0.1486
 3365W        W 4336   0.795   9.365   8.588 -0.0267  0.3256 -0.1559
 3366W        W 4337  11.791   2.459   1.217  0.1962 -0.0065  0.4410
 3367W        W 4338   3.448  12.664   0.302 -0.1375  0.0420  0.0532
 3368W        W 4339   7.310   5.541   3.509  0.3184  0.2760 -0.3875
 3369W        W 4340   3.958   2.677   7.709 -0.1330  0.0121  0.1404
 3370W        W 4341  10.981   7.192   7.440  0.2371 -0.1019 -0.1721
 3371W        W 4342   1.132   7.330   8.944 -0.1280 -0.1062  0.0857
 3372W        W 4343  12.351   0.594   9.959  0.2267 -0.0919  0.1259
 3373W        W 4344   2.337  10.891  12.547  0.3344  0.2583 -0.1852
 3374W        W 4345  10.613   4.045  10.674  0.1679  0.0942 -0.0104
 3375W        W 4346  12.369   4.751   6.796 -0.1185  0.0111  0.0152
 3376W        W 4347   1.993   5.335   2.659  0.1191  0.3474 -0.0480
 3377W        W 4348  12.812   7.640   7.749  0.2182  0.0956 -0.1685
 3378W        W 4349   9.255   8.057   2.672  0.0735 -0.0002  0.0843
 3379W        W 4350   6.934   0.118   6.550  0.0127 -0.0421  0.1800
 3380W        W 4351   7.879  12.317   4.504 -0.3633  0.3568  0.0410
 3381W        W 4352   5.124   1.043  13.217  0.3676  0.1920 -0.0120
 3382W        W 4353   6.458   3.748  11.552 -0.1190 -0.0975  0.0923
 3383W        W 4354   4.728  11.832  11.847  0.4287  0.2931 -0.5667
 3384W        W 4355   4.830   2.813   9.516  0.0850 -0.0271 -0.1116
 3385W        W 4356  10.494   7.078   2.338  0.0648 -0.2793 -0.2694
 3386W        W 4357   8.611   9.284   2.992  0.1145  0.1111  0.1513
 3387W        W 4358   9.470  13.215   7.297 -0.0791 -0.0413  0.1515
 3388W        W 4359   4.787   0.240   0.924  0.0223  0.2596  0.1617
 3389W        W 4360  10.101   7.692   7.571 -0.0215 -0.3221  0.2683
 3390W        W 4361   1.033  10.961   4.440 -0.2522  0.4583  0.0310
 3391W        W 4362   4.003   1.057  11.672  0.0054  0.0545  0.1411
 3392W        W 4363  12.705  10.500   0.100 -0.0602 -0.0831  0.0304
 3393W        W 4364   8.268   6.896   5.984 -0.0202  0.0390 -0.2222
 3394W        W 4365   4.840   6.053   4.449 -0.0599 -0.4261 -0.0209
 3395W        W 4366   5.191   9.922   4.994 -0.1819  0.0355 -0.1961
 3396W        W 4367   7.740   6.629  13.370 -0.4712  0.2636 -0.1971
 3397W        W 4368  11.275  10.442  12.875  0.3106  0.1355  0.3305
 3398W        W 4369   4.075   5.424   7.498  0.1088 -0.1845 -0.0274
 3399W        W 4370  12.425   8.994   4.912 -0.0535  0.2160  0.2467
 3400W        W 4371   3.023   0.476  11.524  0.0180  0.2191  0.2676
 3401W        W 4372   5.156   5.330   7.097  0.0763  0.1619  0.1890
 3402W        W 4373   1.889  13.051   7.675 -0.2179  0.1540  0.2925
 3403W        W 4374  13.563   9.839   6.483  0.0096 -0.0907  0.1528
 3404W        W 4375   3.863   3.113   8.589  0.0642  0.5068  0.1163
 3405W        W 4376  12.924   9.734   8.827  0.3166  0.0703  0.0475
 3406W        W 4377   6.075   8.023  12.762 -0.4088  0.1375 -0.3089
 3407W        W 4378   8.880  12.432   5.681 -0.1373  0.1480 -0.1407
 3408W        W 4379  10.919  12.045  10.328 -0.3114 -0.0001 -0.2540
 3409W        W 4380   0.024   6.221  11.704  0.2005 -0.2013  0.0697
 3410W        W 4381   6.579  12.220   5.031 -0.2227 -0.2927  0.2772
 3411W        W 4382   8.087   1.876  10.839  0.1675 -0.2276  0.0829
 3412W        W 4383   3.092   1.115   0.212 -0.0359 -0.1556  0.0042
 3413W        W 4384   1.700   3.891  11.429 -0.0204  0.0708 -0.2231
 3414W        W 4385  13.837   1.987   9.870  0.5763  0.1013 -0.0607
 3415W        W 4386   0.408  10.303   8.489  0.0105  0.4266  0.0520
 3416W        W 4387   5.774   8.027   9.851  0.4203 -0.0106 -0.1338
 3417W        W 4388   1.472   2.226  12.076 -0.1462 -0.1137 -0.0582
 3418W        W 4389   3.358   2.929   6.747  0.0946 -0.1168  0.0016
 3419W        W 4390  13.018   9.798  12.190  0.1240  0.0779 -0.1021
 3420W        W 4391   9.441  11.516  13.297 -0.0902 -0.0302  0.1566
 3421W        W 4392  13.095  11.870   5.266  0.3143  0.1712 -0.0801
 3422W        W 4393  13.034   2.451  11.408  0.0938  0.0472 -0.0919
 3423W        W 4394   8.682  11.155   1.381 -0.1020  0.0548  0.1011
 3424W        W 4395   1.845   1.852  13.879  0.1712 -0.0603  0.3689
 3425W        W 4396  11.193   4.824   3.156  0.1250 -0.2679  0.0697
 3426W        W 4397  10.572   6.317   7.304  0.0952  0.0553  0.2468
 3427W        W 4398   5.228  10.037  11.083  0.0293  0.0126 -0.0548
 3428W        W 4399   0.082   9.728   6.779 -0.0921 -0.1396  0.1985
 3429W        W 4400  11.010  13.822   5.084  0.1698 -0.0003 -0.0186
 3430W        W 4401   2.688   4.949   6.375 -0.0617 -0.2642 -0.3376
 3431W        W 4402  11.550   0.933   4.361 -0.0199 -0.2108 -0.1792
 3432W        W 4403   0.505  12.972   0.775  0.2981 -0.3613  0.1215
 3433W        W 4404  12.975   9.007   8.185  0.1264  0.0880  0.0823
 3434W        W 4405   7.195   7.711   6.818  0.2029 -0.2239 -0.1355
 3435W        W 4406   0.710  12.454   5.417  0.1200 -0.1824  0.0271
 3436W        W 4407   8.322   5.745   0.204 -0.0821  0.1597  0.3081
 3437W        W 4408  12.645   1.636   6.495  0.2973 -0.0130  0.3104
 3438W        W 4409  13.649   4.832  10.450 -0.0670 -0.1208  0.0258
 3439W        W 4410  13.158  12.180   7.482 -0.3004  0.0593 -0.0946
 3440W        W 4411  12.724  10.363   2.175  0.0107  0.2158 -0.0842
 3441W        W 4412   3.545  12.256  10.183 -0.2439  0.0025  0.1379
 3442W        W 4413   5.551   9.444   6.601  0.0822 -0.1084 -0.1112
 3443W        W 4414   8.695   0.842   3.112 -0.3333  0.1311  0.4328
 3444W        W 4415   9.461  13.798   2.613  0.2450  0.3294 -0.2614
 3445W        W 4416   2.290  13.049   2.605  0.0831  0.2060  0.0378
 3446W        W 4417  13.515   5.961   5.421 -0.1722  0.0099  0.1111
 3447W        W 4418   7.236   4.421   8.567  0.0896  0.0856 -0.0136
 3448W        W 4419   0.459  13.240  10.454  0.0813  0.0754 -0.1950
 3449W        W 4420   7.025  10.697   2.283  0.1060  0.1760 -0.2292
 3450W        W 4421   8.207  10.859  10.477 -0.1247 -0.0330 -0.0505
 3451W        W 4422   6.846   7.854  12.303 -0.3325  0.2706  0.1186
 3452W        W 4423   3.848   7.274  13.745 -0.3467 -0.0954 -0.2907
 3453W        W 4424   4.242   5.593  13.351 -0.0164 -0.0889 -0.0784
 3454W        W 4425   2.812   0.453  13.785  0.3151 -0.0961 -0.2493
 3455W        W 4426  12.126   9.394   4.641 -0.1334 -0.4682  0.0732
 3456W        W 4427  12.909   0.940   4.391 -0.1397  0.2764 -0.0999
 3457W        W 4428   0.561  11.878  10.786  0.2387 -0.0337 -0.1670
 3458W        W 4429  13.297   0.053   8.425  0.1403  0.2568  0.0761
 3459W        W 4430  10.126   2.461  10.060 -0.0967 -0.0704 -0.0111
 3460W        W 4431  13.796   5.529   4.849  0.0296  0.2286  0.1933
 3461W        W 4432   5.630  12.128   9.445  0.0026  0.0611 -0.0328
 3462W        W 4433  12.173   4.002   1.595  0.0431  0.2137  0.2476
 3463W        W 4434  11.460   5.286  11.278 -0.3214 -0.0210  0.1817
 3464W        W 4435  10.465   7.261   5.758  0.1114 -0.0289 -0.3064
 3465W        W 4436   8.113   9.864   1.002 -0.2146  0.1380 -0.3943
 3466W        W 4437   9.216   0.951  12.022 -0.4440 -0.3909  0.0029
 3467W        W 4438   9.833   3.992  10.944 -0.0204  0.2562  0.1186
 3468W        W 4439   7.312   8.826   3.711 -0.1209  0.1655  0.0363
 3469W        W 4440  12.472   2.477   7.398  0.1914  0.0778 -0.2299
 3470W        W 4441   6.419   1.094  11.869 -0.0109  0.1759 -0.1720
 3471W        W 4442   5.544   4.809  13.606  0.1265 -0.0618 -0.0956
 3472W        W 4443  13.753   9.070   5.320 -0.0352 -0.1232 -0.0257
 3473W        W 4444  10.367   8.269   5.415 -0.2337  0.1688  0.0797
 3474W        W 4445   5.222   3.400  11.411  0.2244  0.2906 -0.1952
 3475W        W 4446   6.977   6.651   2.620 -0.1175 -0.1514  0.2927
 3476W        W 4447   9.376   3.564  10.437  0.2740 -0.0597  0.0366
 3477W        W 4448   1.524  13.308   0.527 -0.0817  0.3210 -0.0564
 3478W        W 4449   6.170  13.797   0.495 -0.1667 -0.0664  0.2774
 3479W        W 4450   3.497   8.024   4.777  0.1495  0.2181  0.2023
 3480W        W 4451   6.244   7.548   6.409 -0.1768  0.0457 -0.1147
 3481W        W 4452  10.307   5.375   7.120  0.1578 -0.1732  0.2398
 3482W        W 4453   8.780   5.007   9.414  0.1020 -0.2750  0.0716
 3483W        W 4454   3.008  10.510   6.152  0.2577 -0.0815  0.3178
 3484W        W 4455  13.605   5.234  11.671 -0.2034 -0.0142 -0.0708
 3485W        W 4456   3.181   4.731  13.434  0.3943 -0.1448  0.0466
 3486W        W 4457   6.619   7.578  13.407 -0.0481  0.0076 -0.0185
 3487W        W 4458  13.847   4.553  10.866 -0.2965 -0.3295  0.0790
 3488W        W 4459   5.550   4.639   4.983 -0.1679  0.1215 -0.1662
 3489W        W 4460   4.602   2.315   8.923 -0.0526 -0.4182 -0.3761
 3490W        W 4461   2.461  10.435   3.100 -0.0540 -0.2408  0.0395
 3491W        W 4462  13.262   1.339   3.764  0.1235 -0.0506 -0.1552
 3492W        W 4463  12.306   1.737   3.147  0.0372  0.0716  0.1782
 3493W        W 4464   4.255   3.505   7.484 -0.5259  0.0156 -0.0409
 3494W        W 4465  11.899   0.291  11.864  0.0604 -0.1491 -0.2327
 3495W        W 4466   5.947  12.548   9.518  0.1673 -0.0221  0.1778
 3496W        W 4467   0.258  12.111  11.099  0.3186 -0.2422 -0.1581
 3497W        W 4468   9.273   9.671   4.043 -0.1931  0.1353 -0.0482
 3498W        W 4469   9.335   5.403   2.733 -0.2883 -0.0904 -0.3046
 3499W        W 4470   3.345   8.399   8.101 -0.1577  0.1367 -0.0410
 3500W        W 4471  12.616   1.292   8.750  0.3143 -0.1297  0.1838
 3501W        W 4472   3.820  11.918   0.277  0.2219  0.0824 -0.2366
 3502W        W 4473   4.203   3.576  10.079 -0.2483 -0.1205 -0.4142
 3503W        W 4474   0.087   6.363   6.671 -0.0525 -0.0910  0.2474
 3504W        W 4475  10.785   8.565   8.596 -0.0969 -0.2460  0.4913
 3505W        W 4476   9.054   8.000  11.486 -0.0195  0.0706  0.0138
 3506W        W 4477   2.827   5.009  12.643  0.4835  0.3079 -0.0808
 3507W        W 4478   6.179  13.406   0.830  0.0769  0.2114  0.0225
 3508W        W 4479   5.604   7.454  10.216  0.0958  0.2629 -0.2779
 3509W        W 4480   2.694  13.109   9.650  0.3079  0.1529  0.1321
 3510W        W 4481   5.862   1.861   7.251  0.5849 -0.1728 -0.0650
 3511W        W 4482  12.273   2.777   7.715 -0.0210 -0.0457  0.2438
 3512W        W 4483  10.780   0.207  12.084 -0.1451  0.1837  0.0247
 3513W        W 4484   6.642   8.066  13.155 -0.1456  0.0114 -0.1160
 3514W        W 4485   0.873  11.659   3.200 -0.1157  0.2348  0.3329
 3515W        W 4486   4.537   9.836   0.741  0.0620 -0.1222  0.0875
 3516W        W 4487   7.794   7.592  10.141 -0.1081  0.2571  0.1338
 3517W        W 4488   3.629   4.464   0.196 -0.0547 -0.0700 -0.1337
 3518W        W 4489   3.049  10.456   3.861  0.1648  0.1867  0.0654
 3519W        W 4490   9.027  13.743   2.255  0.1109  0.1932 -0.0475
 3520W        W 4491   8.218   5.794   4.255  0.2562  0.0344 -0.0449
 3521W        W 4492  13.377   3.255   8.831 -0.0778  0.2444  0.0495
 3522W        W 4493   5.298   0.025   2.328 -0.3224  0.0149 -0.3168
 3523W        W 4494   2.839   6.420   5.879 -0.3629  0.3365 -0.2811
 3524W        W 4495   5.117   1.143   0.950  0.2697  0.0944  0.0164
 3525W        W 4496   2.676   0.391   2.248 -0.1417  0.1154  0.0751
 3526W        W 4497   7.307   6.775   5.678 -0.0855 -0.0805  0.1064
 3527W        W 4498   5.225   8.323   4.520  0.1393  0.0148  0.0966
 3528W        W 4499   4.241   7.697  10.367  0.2781  0.2476  0.2156
 3529W        W 4500   4.127   5.026   6.499 -0.0314 -0.3831  0.1968
 3530W        W 4501   9.112   8.707   7.573  0.5535  0.0605  0.5368
 3531W        W 4502  13.225  12.421   9.634 -0.2092  0.1494  0.0538
 3532W        W 4503   0.182   7.062  12.435  0.0108 -0.2322  0.0246
 3533W        W 4504   6.800   2.810  11.783 -0.1032 -0.0236 -0.1815
 3534W        W 4505  10.177   8.772   7.395  0.0569 -0.1280  0.0604
 3535W        W 4506   2.260   9.945   2.017  0.1326 -0.0042 -0.2758
 3536W        W 4507   1.377  10.238   3.185  0.1578 -0.0371 -0.1344
 3537W        W 4508  10.546   1.294   5.019 -0.1933 -0.1410 -0.1807
 3538W        W 4509  11.918   2.242   8.794 -0.0236 -0.0016  0.0883
 3539W        W 4510  11.840   3.100  12.599  0.0353  0.0160  0.1115
 3540W        W 4511   7.634   0.669   6.074 -0.0644 -0.2479 -0.4215
 3541W        W 4512   3.910   0.224   3.400 -0.1695 -0.2831  0.2013
 3542W        W 4513   2.545   0.129   0.205  0.3445  0.0207 -0.1221
 3543W        W 4514  10.259   2.012  13.003 -0.1351 -0.0586  0.2255
 3544W        W 4515   8.865   0.639   2.584  0.0125 -0.1749 -0.2469
 3545W        W 4516   1.741   8.730   5.573  0.2275 -0.0173  0.0768
 3546W        W 4517   2.062   8.699  10.312 -0.4453 -0.0872  0.0255
 3547W        W 4518  13.856  12.641   7.195 -0.0775 -0.0760 -0.2312
 3548W        W 4519   0.063   4.015   2.996 -0.1999  0.2913  0.0249
 3549W        W 4520   8.279   3.783   3.142 -0.1704  0.0845 -0.1709
 3550W        W 4521  13.200  10.813   6.540  0.0078 -0.0227  0.1918
 3551W        W 4522   5.184  13.524   4.800 -0.2374 -0.0655 -0.1493
 3552W        W 4523  10.212   9.438   5.699 -0.0216 -0.0871 -0.2222
 3553W        W 4524   2.066  10.197   2.749  0.1931  0.1975 -0.1310
 3554W        W 4525  11.469   4.804   4.694  0.0853 -0.0295 -0.0828
 3555W        W 4526  10.415   3.808   2.859 -0.0007 -0.1491 -0.3602
 3556W        W 4527   8.934  13.573   9.317 -0.3291 -0.1868 -0.0376
 3557W        W 4528   1.464   5.109   8.760 -0.2745 -0.1409  0.2918
 3558W        W 4529  12.209   5.742   9.363 -0.1175  0.0367  0.2544
 3559W        W 4530   5.201   2.448   3.203 -0.1402 -0.0949 -0.0311
 3560W        W 4531   7.193   4.551   8.090 -0.1800 -0.0908  0.1120
 3561W        W 4532   6.661   7.671   5.486 -0.1500 -0.0516 -0.0382
 3562W        W 4533   9.641   9.220   4.202  0.2630  0.1115 -0.2637
 3563W        W 4534   5.147   6.511   3.711 -0.0915  0.1654  0.0394
 3564W        W 4535  11.353   6.808   9.848 -0.0936  0.1145  0.2569
 3565W        W 4536   3.946   3.904   1.732 -0.2141  0.0461  0.1697
 3566W        W 4537  11.484   9.686   9.130  0.4164  0.1074 -0.0497
 3567W        W 4538  10.716   9.730   2.490 -0.1224  0.0229  0.0946
 3568W        W 4539   0.881   5.817  13.398 -0.2973 -0.2510 -0.0965
 3569W        W 4540   8.722   2.757  11.201 -0.0404  0.5193  0.0328
 3570W        W 4541   2.873   0.103   9.042 -0.1751  0.1280 -0.2915
 3571W        W 4542   3.247   3.621   4.218  0.1996  0.2177 -0.1348
 3572W        W 4543   1.494   0.381   1.387 -0.1900 -0.0822 -0.3610
 3573W        W 4544  13.100   7.286   1.245 -0.0959 -0.2527  0.0733
 3574W        W 4545   9.260   0.431   2.943 -0.1698  0.0167 -0.1037
 3575W        W 4546  12.486   6.656  13.768 -0.2361  0.2800  0.0204
 3576W        W 4547   5.992   8.529   6.729  0.1166 -0.3899  0.1376
 3577W        W 4548  12.519   9.933   5.922  0.2666  0.1584 -0.0648
 3578W        W 4549   0.479   7.841  13.680 -0.0929 -0.3029 -0.0843
 3579W        W 4550   4.724   1.164  10.237 -0.0708  0.4893  0.0295
 3580W        W 4551  10.018   7.589  10.864  0.1491  0.3144 -0.1479
 3581W        W 4552   8.776   4.790   7.230 -0.1711 -0.0607  0.1159
 3582W        W 4553   9.069   1.768   0.049  0.1421  0.3723  0.0904
 3583W        W 4554   8.741   3.693   2.987  0.3303  0.1069 -0.2366
 3584W        W 4555   6.922  13.675   2.252  0.1301 -0.3733  0.0560
 3585W        W 4556   5.872  13.657   7.250  0.0447 -0.4967  0.0344
 3586W        W 4557   0.540   0.489  11.988 -0.1588  0.1379 -0.2184
 3587W        W 4558   2.164  10.444   5.046 -0.1598 -0.2360  0.3120
 3588W        W 4559   6.884   6.888   8.122 -0.0756  0.0013 -0.0330
 3589W        W 4560  10.376   2.988   5.933 -0.0035  0.2404 -0.0679
 3590W        W 4561  11.943  12.156   7.317 -0.1398  0.1628 -0.0679
 3591W        W 4562   5.876  10.610   1.960 -0.0133 -0.1165  0.0723
 3592W        W 4563  10.413   6.987  11.676  0.2215  0.2496  0.2714
 3593W        W 4564  11.820   9.634   4.241  0.0104 -0.2813  0.1288
 3594W        W 4565  11.646  11.794  10.983  0.0700  0.0648 -0.0345
 3595W        W 4566   6.178   1.332   2.978  0.1961  0.2238  0.2598
 3596W        W 4567   2.274   0.411   1.028  0.1232  0.0692 -0.0564
 3597W        W 4568   1.040   8.553   4.401 -0.1794  0.0871  0.2168
 3598W        W 4569   9.418   1.538  11.264 -0.1101  0.2772 -0.1206
 3599W        W 4570   6.401   4.022   3.113 -0.1144  0.0370  0.1767
 3600W        W 4571   9.153   1.966   5.965 -0.2570 -0.0518  0.2172
 3601W        W 4572   1.835  12.926   1.292  0.1122  0.2403 -0.1511
 3602W        W 4573  13.758  10.138  12.859  0.2658  0.3252  0.0210
 3603W        W 4574   3.944   7.538  10.009  0.0026  0.1134  0.0054
 3604W        W 4575   3.317   4.549  10.514  0.1492 -0.1293 -0.1487
 3605W        W 4576   0.819   9.522   4.683 -0.0342  0.0557  0.3728
 3606W        W 4577   7.737  11.222   1.689 -0.1747 -0.0101  0.1867
 3607W        W 4578   5.372   1.614   7.150 -0.2052  0.0709  0.1589
 3608W        W 4579   1.781   1.214  12.923 -0.0080 -0.1827  0.2108
 3609W        W 4580   6.520   8.793  13.339 -0.0598  0.1494  0.0973
 3610W        W 4581   0.112   7.600   0.997  0.2899  0.0053 -0.0233
 3611W        W 4582   2.886   4.582  10.217 -0.4447  0.0200  0.0535
 3612W        W 4583   3.738   5.516  10.843  0.1652 -0.3995  0.1859
 3613W        W 4584   3.609   1.891   3.796 -0.0277  0.0253  0.1553
 3614W        W 4585   3.396   3.511   0.336 -0.1031  0.0778  0.4004
 3615W        W 4586   1.740  11.194   7.680  0.2075 -0.3780  0.1443
 3616W        W 4587   3.061  12.854   8.414  0.0005 -0.0251  0.0921
 3617W        W 4588   2.984   6.761   8.063  0.1552  0.2289 -0.1473
 3618W        W 4589  13.027  11.779  10.819  0.2125 -0.2736  0.0543
 3619W        W 4590   2.493   5.667   2.004  0.1962 -0.1353  0.2670
 3620W        W 4591   4.054   5.166   9.761  0.1582 -0.0064  0.0029
 3621W        W 4592   8.798  10.392   5.043 -0.3774  0.1380 -0.2885
 3622W        W 4593   7.152   3.480  13.019  0.3032 -0.1822  0.2350
 3623W        W 4594  11.200   7.632   8.658 -0.2269 -0.1537  0.1006
 3624W        W 4595   3.528   5.403  10.024  0.0541  0.0514  0.1345
 3625W        W 4596   9.473   9.828   3.125  0.2135 -0.1978 -0.0425
 3626W        W 4597   6.886   3.321   5.823  0.0778  0.2151  0.2305
 3627W        W 4598  13.624  13.311   7.963 -0.0006 -0.2136 -0.1011
 3628W        W 4599   1.415   1.980  11.639 -0.0166  0.1292  0.1285
 3629W        W 4600   6.874   8.058   8.243  0.0084 -0.0218 -0.1976
 3630W        W 4601  12.251   7.688  13.079  0.2383  0.1007  0.0415
 3631W        W 4602   4.258  13.909   1.605 -0.3150 -0.0641  0.0618
 3632W        W 4603   3.040   2.345  11.849 -0.3242 -0.0560  0.3651
 3633W        W 4604  10.010  13.377   4.953  0.4396 -0.1439  0.0367
 3634W        W 4605   9.295  13.660   1.390  0.1038 -0.2174  0.1292
 3635W        W 4606   3.392   6.354   4.380 -0.0121  0.0783  0.0573
 3636W        W 4607   1.701  10.425  11.936 -0.0201  0.0644 -0.1090
 3637W        W 4608   0.261   5.138  11.041 -0.1065 -0.1108 -0.2285
 3638W        W 4609   2.033   3.047   5.224 -0.2539  0.0977 -0.1325
 3639W        W 4610   3.543  13.688   9.010 -0.0938  0.2797  0.1217
 3640W        W 4611   5.121   2.785   6.916 -0.1029  0.0430 -0.0335
 3641W        W 4612   7.207  12.500   7.424 -0.1960 -0.0121 -0.1560
 3642W        W 4613   0.889   5.233  12.784 -0.3960  0.0604 -0.2240
 3643W        W 4614  10.462   5.779  13.186 -0.3473  0.0746  0.2504
 3644W        W 4615   7.334   7.783  11.022  0.1178 -0.2247 -0.0839
 3645W        W 4616  10.590   4.025   3.328 -0.1290  0.1345  0.5173
 3646W        W 4617   4.546   4.120   0.485  0.2614  0.1037  0.2918
 3647W        W 4618   0.603  12.949   3.913 -0.0690  0.0193  0.0948
 3648W        W 4619   5.571   1.369   1.861 -0.1855 -0.1725 -0.0679
 3649W        W 4620   1.799  10.746   1.726  0.0376 -0.0537  0.2003
 3650W        W 4621   3.534   5.398  12.205  0.2293 -0.3016 -0.0439
 3651W        W 4622   8.944   5.280  11.587  0.0109  0.2074  0.0177
 3652W        W 4623   0.996   1.362   2.313  0.0878 -0.5231 -0.2639
 3653W        W 4624  11.361  12.739   8.803 -0.2861  0.1366 -0.0088
 3654W        W 4625  10.195   2.881   4.236  0.0743  0.1115  0.0562
 3655W        W 4626   8.783   9.051   9.755  0.1307 -0.1222  0.1332
 3656W        W 4627   3.231  10.142   8.400  0.0787  0.3318 -0.1681
 3657W        W 4628   6.126   9.397   9.659  0.2602  0.0847  0.2774
 3658W        W 4629   3.166   9.489   9.057 -0.1028 -0.0928  0.2735
 3659W        W 4630   3.427   6.993   9.681  0.0163 -0.1510 -0.0135
 3660W        W 4631   4.616   1.139   1.050  0.0632 -0.0462 -0.1122
 3661W        W 4632  11.318   1.863  10.918 -0.0657  0.3325  0.1034
 3662W        W 4633  13.176   5.722   7.183  0.2492  0.0881  0.2790
 3663W        W 4634   9.085   6.367   5.867 -0.0173  0.1633 -0.0274
 3664W        W 4635   1.936  13.823   2.283 -0.3236 -0.2554 -0.1414
 3665W        W 4636   1.374  11.840   1.996  0.2239  0.1252  0.2386
 3666W        W 4637   7.517   4.172   9.307  0.2558  0.2927 -0.3684
 3667W        W 4638  10.744  13.772   2.173 -0.0607 -0.1688 -0.1942
 3668W        W 4639   5.224   2.655   9.771 -0.1410 -0.0184 -0.2982
 3669W        W 4640   1.915   1.731  10.473  0.2438 -0.1827  0.0587
 3670W        W 4641   9.012   9.489  12.817 -0.0206 -0.1412 -0.1405
 3671W        W 4642  12.043  13.647   0.558 -0.0644  0.2665  0.1784
 3672W        W 4643   9.241   1.638   3.489 -0.1744  0.0280 -0.0824
 3673W        W 4644   9.352   4.147   8.054  0.1085  0.1161  0.0941
 3674W        W 4645   1.274  12.201   3.814  0.2706 -0.0336 -0.1364
 3675W        W 4646   8.684   6.281   8.724 -0.1497  0.0681 -0.1139
 3676W        W 4647   7.975  10.927  12.830 -0.1223 -0.1129  0.0523
 3677W        W 4648  10.176  11.721   0.663  0.0633  0.1492 -0.2927
 3678W        W 4649  10.647   6.099   8.231 -0.6383  0.1722 -0.0866
 3679W        W 4650  12.636   8.544   4.734 -0.1439 -0.1754  0.5382
 3680W        W 4651   6.690  11.999  11.537  0.0442 -0.0439 -0.1525
 3681W        W 4652  13.512  10.599  12.966 -0.0336  0.0293 -0.1731
 3682W        W 4653  13.585   0.111   9.845  0.1902  0.1547 -0.0175
 3683W        W 4654   6.418   1.207  11.371 -0.1033  0.0498 -0.2978
 3684W        W 4655   4.007   7.828   4.241  0.0508 -0.0441  0.2065
 3685W        W 4656  10.007   7.677   6.589  0.2553  0.2641  0.0366
 3686W        W 4657  11.389   5.432  13.911 -0.2857  0.2142  0.2257
 3687W        W 4658   7.741   2.432   8.936  0.0967 -0.0150  0.1365
 3688W        W 4659  11.200   5.450   1.996  0.1214  0.2799 -0.0976
 3689W        W 4660   7.364   5.995   7.615  0.2487  0.0569 -0.0736
 3690W        W 4661   1.305  11.545   6.526 -0.0820 -0.2085 -0.0997
 3691W        W 4662  12.035   7.954   8.665  0.1568  0.0749 -0.2279
 3692W        W 4663   3.972  12.281   9.815 -0.0520  0.2646  0.2944
 3693W        W 4664   1.269  11.646  13.682 -0.0871 -0.1608 -0.1491
 3694W        W 4665  13.216   2.602   3.031  0.0736 -0.0045 -0.1417
 3695W        W 4666   8.780   2.912   6.083  0.1153 -0.0887  0.2152
 3696W        W 4667   2.036   6.821   6.460  0.4339 -0.1067 -0.0902
 3697W        W 4668  12.810  13.738  12.643  0.1740 -0.0763  0.1324
 3698W        W 4669  10.395   5.903  12.319 -0.1999  0.1444  0.0037
 3699W        W 4670   3.495  10.385   1.209  0.2707  0.0454 -0.1855
 3700W        W 4671   8.657   5.017  10.268  0.2167 -0.2046 -0.1553
 3701W        W 4672   9.172   1.862   9.329  0.1392 -0.3311 -0.1563
 3702W        W 4673  12.220   2.459   0.320  0.1309 -0.0543 -0.0894
 3703W        W 4674   7.951   4.765   6.062  0.1262  0.2540 -0.0139
 3704W        W 4675  11.507   9.501   1.673 -0.1449 -0.2709 -0.0218
 3705W        W 4676  11.338   7.697   8.182  0.1699  0.0762  0.1220
 3706W        W 4677   2.282   0.934  11.963  0.2640  0.3538  0.1176
 3707W        W 4678   9.576   8.268   9.379  0.1741 -0.0321 -0.0456
 3708W        W 4679  11.604  13.002   2.842  0.1658  0.1040 -0.1264
 3709W        W 4680   4.945   7.095   5.210  0.0521  0.3004 -0.0282
 3710W        W 4681   9.991  13.389  12.893  0.0102  0.2020  0.1486
 3711W        W 4682  10.907   0.929   3.173 -0.1446  0.0127  0.0215
 3712W        W 4683   0.132   8.987   4.021 -0.2395  0.0374  0.1467
 3713W        W 4684  13.093   1.299   5.758  0.1126  0.2573 -0.1691
 3714W        W 4685  11.644   8.040   0.677 -0.2130 -0.3023 -0.1640
 3715W        W 4686   8.879   8.549   1.899  0.0558 -0.0499  0.0262
 3716W        W 4687   3.360   4.067   9.640  0.1808 -0.1745  0.0611
 3717W        W 4688   2.760   1.181   8.869 -0.3164  0.2342 -0.0198
 3718W        W 4689   7.115   2.505   3.175 -0.0775 -0.1325  0.0227
 3719W        W 4690   2.891   5.108  11.681 -0.2681 -0.3750  0.2344
 3720W        W 4691   7.562   0.655  13.476  0.1252  0.1171 -0.0032
 3721W        W 4692   9.832   8.041  13.101  0.3346  0.1590  0.3087
 3722W        W 4693  10.289   3.678  10.715 -0.2565 -0.0634  0.0041
 3723W        W 4694   8.101   4.003  11.240  0.2286  0.0535 -0.0471
 3724W        W 4695   1.675   4.060   0.744 -0.3387 -0.0839  0.0372
 3725W        W 4696   7.474  11.238   3.519 -0.0453  0.1472  0.0885
 3726W        W 4697   6.097   9.552   7.510 -0.2202 -0.0851  0.0997
 3727W        W 4698   4.411   8.067  13.483  0.1083 -0.3416  0.2513
 3728W        W 4699   0.103   3.841   2.270  0.2175 -0.3233  0.1252
 3729W        W 4700   9.873  10.931   4.080 -0.0164  0.1146  0.1486
 3730W        W 4701   7.281   8.919   5.292  0.3780  0.1579 -0.2170
 3731W        W 4702   8.866   0.960  12.563 -0.0506 -0.0805 -0.0779
 3732W        W 4703   4.871   1.334  11.197  0.1318  0.0540 -0.0996
 3733W        W 4704   5.647  12.703  13.800 -0.1627  0.3093  0.2491
 3734W        W 4705   2.584   6.529  10.461 -0.3621  0.1515 -0.1714
 3735W        W 4706   5.935   7.047   4.124 -0.0157 -0.0269 -0.0816
 3736W        W 4707   4.197  10.134  11.539  0.2232 -0.2160  0.1857
 3737W        W 4708   8.989  11.750  13.907 -0.0577  0.0376 -0.3982
 3738W        W 4709   8.620  11.808  12.105  0.1113  0.0857 -0.1541
 3739W        W 4710  12.470   2.565   6.865 -0.0563 -0.0277 -0.1655
 3740W        W 4711   3.755  11.851   3.967  0.0873 -0.2120  0.2438
 3741W        W 4712  11.969  10.166   8.492  0.2265 -0.0497  0.1744
 3742W        W 4713  12.172   2.816   8.687 -0.0506 -0.4043  0.1475
 3743W        W 4714  11.263   3.664   9.378 -0.0865  0.0709 -0.1245
 3744W        W 4715   5.941  10.105   0.627  0.1342 -0.1359 -0.0330
 3745W        W 4716   7.428  12.372  12.526 -0.1814 -0.0422  0.1909
 3746W        W 4717   7.109  13.832   3.438 -0.0074 -0.0540  0.2405
 3747W        W 4718   2.660   1.281   2.585 -0.3439 -0.0152  0.0130
 3748W        W 4719   0.570   8.758   4.274 -0.2068 -0.2536  0.2018
 3749W        W 4720   6.287  11.923  12.898 -0.0975 -0.0422 -0.0965
 3750W        W 4721   9.300  13.754   3.605 -0.0164 -0.1468 -0.0065
 3751W        W 4722   2.116  13.126   1.701  0.0478 -0.0537 -0.0464
 3752W        W 4723   0.128   1.522  12.536  0.3834  0.2751  0.1625
 3753W        W 4724  13.269   9.703   9.219 -0.1302  0.0886 -0.1734
 3754W        W 4725   0.036   6.323   9.386 -0.0491  0.2782 -0.0012
 3755W        W 4726   2.891  12.360   5.525 -0.1603 -0.0149 -0.0046
 3756W        W 4727  11.021   7.226  10.123 -0.2054 -0.1034 -0.2079
 3757W        W 4728   1.773   6.674  12.601 -0.0559 -0.1978  0.1313
 3758W        W 4729   8.351  11.968  11.631 -0.1937 -0.1826 -0.2299
 3759W        W 4730   9.084  11.205   2.105 -0.0910  0.2799  0.0038
 3760W        W 4731   4.186  11.737  11.028  0.2357 -0.1203 -0.3869
 3761W        W 4732   8.050   3.970  13.911 -0.1830 -0.2142 -0.0789
 3762W        W 4733  11.483   8.052   2.546  0.2963  0.0110 -0.0199
 3763W        W 4734  12.544   0.865   6.336  0.0351 -0.1665  0.0196
 3764W        W 4735   9.838   3.604   9.588 -0.1080 -0.3987  0.1040
 3765W        W 4736   4.725   7.928   5.834 -0.1521 -0.0592 -0.0669
 3766W        W 4737  10.569   0.910   8.990  0.2054 -0.2898 -0.0524
 3767W        W 4738  11.718   1.587  11.376 -0.1604  0.0375 -0.4016
 3768W        W 4739   0.108   0.093  10.674 -0.0930  0.1366 -0.1456
 3769W        W 4740   9.937   4.740  10.498 -0.0699 -0.3396 -0.1770
 3770W        W 4741   0.688   1.730   9.766 -0.4047  0.2612  0.0655
 3771W        W 4742   1.987  11.406   0.400  0.0996  0.0607  0.1923
 3772W        W 4743   8.673   3.965   5.926 -0.0663  0.2058 -0.0822
 3773W        W 4744   3.566   6.463   4.833 -0.0231  0.0391  0.0390
 3774W        W 4745   2.912   4.132  11.787 -0.2140 -0.0108 -0.1946
 3775W        W 4746  11.471   8.750   6.956 -0.1773  0.3624  0.1149
 3776W        W 4747  10.898   7.974   7.943  0.0762  0.1997 -0.2470
 3777W        W 4748   9.539   5.421   6.613  0.0274 -0.1862  0.3634
 3778W        W 4749   1.120   4.648   1.348 -0.0082  0.1768 -0.0179
 3779W        W 4750  13.568  10.817   4.494 -0.1674  0.1859 -0.1983
 3780W        W 4751   7.821   1.943   5.540  0.4211 -0.0694  0.3698
 3781W        W 4752   3.209   7.523   6.171  0.0652  0.1522 -0.0172
 3782W        W 4753   3.929   1.993  11.653 -0.0982  0.1736 -0.1469
 3783W        W 4754   6.145   5.679   9.901  0.0512 -0.0841  0.0579
 3784W        W 4755   0.528   4.770   9.294 -0.0469 -0.0105 -0.3621
 3785W        W 4756   6.847   6.951   7.207  0.0956 -0.0789 -0.2442
 3786W        W 4757  10.222   0.647  13.491 -0.4688 -0.2722 -0.0964
 3787W        W 4758  13.436   5.595   1.937 -0.2629  0.0701  0.2725
 3788W        W 4759   5.690   9.671   9.373  0.0294 -0.0261 -0.0742
 3789W        W 4760  11.939  11.688   7.083  0.0527 -0.1435 -0.3444
 3790W        W 4761   2.501  11.567   3.477 -0.1955 -0.1446  0.2525
 3791W        W 4762  10.891  12.699  10.533  0.2475 -0.2767 -0.0777
 3792W        W 4763   2.202   3.316   1.210  0.0862 -0.3187  0.2513
 3793W        W 4764  10.179   2.090   8.005 -0.1031 -0.1801 -0.1375
 3794W        W 4765  13.367   5.763   8.779  0.0577 -0.0645 -0.2258
 3795W        W 4766   5.398  11.720   8.409 -0.0347  0.1137  0.1623
 3796W        W 4767   8.196   9.818  10.975  0.0242  0.1534  0.3041
 3797W        W 4768  11.457   6.925  12.280  0.0494 -0.0530 -0.1643
 3798W        W 4769  10.819  11.126   3.173  0.0503 -0.0666 -0.2123
 3799W        W 4770   5.416  12.977   1.546 -0.1593 -0.0846  0.1599
 3800W        W 4771   6.585   3.372   1.589  0.1633  0.0318  0.4974
 3801W        W 4772  12.176   4.239   8.215 -0.1365 -0.3216 -0.0180
 3802W        W 4773   3.398   0.123  12.934 -0.2332  0.0370  0.0856
 3803W        W 4774  11.953  13.904   8.170 -0.2204 -0.2449  0.2013
 3804W        W 4775   0.928   8.942   9.136  0.0264  0.2245 -0.1479
 3805W        W 4776  11.830   6.247   3.081  0.0734  0.0263 -0.0272
 3806W        W 4777   5.745   9.425  12.986  0.0783 -0.1208 -0.1517
 3807W        W 4778  10.205   4.753  12.324 -0.2068  0.0751  0.0267
 3808W        W 4779  11.879   4.158   2.936  0.0475  0.1435 -0.0514
 3809W        W 4780   7.865   4.727   9.354  0.0679  0.0315 -0.3418
 3810W        W 4781   7.028   3.536   1.679  0.2298 -0.0053  0.0688
 3811W        W 4782   7.281  13.033  11.687 -0.1308  0.0350 -0.0428
 3812W        W 4783  13.396  13.022  12.374 -0.0984  0.1452 -0.2494
 3813W        W 4784   9.084   8.898   7.080  0.1016 -0.0229 -0.0464
 3814W        W 4785   8.540   9.357   6.332 -0.3063  0.3147  0.0659
 3815W        W 4786   8.424  10.419   8.656  0.0921  0.0116 -0.2633
 3816W        W 4787   3.842  11.371   8.296 -0.3284  0.0688  0.2830
 3817W        W 4788  13.672  10.362   9.391 -0.0034  0.0021  0.2050
 3818W        W 4789   8.765   5.818  13.538 -0.1496  0.0445  0.0744
 3819W        W 4790   4.729  13.062   7.150  0.1667 -0.3479 -0.4310
 3820W        W 4791   7.059   7.109   6.001  0.3486 -0.1308  0.3509
 3821W        W 4792   4.600   8.771   3.340 -0.2126  0.1084 -0.0858
 3822W        W 4793  11.340   2.116   6.662  0.0672  0.0300  0.0313
 3823W        W 4794   8.586   8.167   8.958 -0.3723  0.0531  0.1506
 3824W        W 4795   7.384   8.420   3.382  0.3999  0.3507 -0.2474
 3825W        W 4796   9.592  13.481  10.400 -0.1205  0.1710 -0.0685
 3826W        W 4797   9.751  11.282  10.943  0.2074  0.3195 -0.0664
 3827W        W 4798   7.021   0.912   0.955  0.0822 -0.1362 -0.1069
 3828W        W 4799   4.947   7.482   6.204 -0.4859 -0.3038  0.4590
 3829W        W 4800   3.991   9.622  11.207  0.1921 -0.2615 -0.0606
 3830W        W 4801   4.931   8.762   0.607  0.0249  0.1154 -0.2029
 3831W        W 4802   3.563   9.154   8.948 -0.0168 -0.2324 -0.3432
 3832W        W 4803   0.182   6.433  13.008  0.2842  0.1406 -0.0600
 3833W        W 4804   3.121   9.527  13.689 -0.0489  0.2984  0.0116
 3834W        W 4805  13.075  13.426  10.890  0.3100  0.2602  0.2165
 3835W        W 4806   7.320   6.368   3.322 -0.1937  0.1699  0.0049
 3836W        W 4807   8.638   3.084   5.639  0.1587 -0.1868 -0.0292
 3837W        W 4808   6.792   6.734   9.382  0.2398  0.0709  0.0049
 3838W        W 4809  12.149   7.586   0.214  0.1778  0.3749  0.1885
 3839W        W 4810   1.451   7.368   3.156 -0.2404 -0.3303  0.1039
 3840W        W 4811   4.771   7.930   7.358  0.1053  0.1098 -0.2630
 3841W        W 4812   7.351  13.517  10.122 -0.1082 -0.0078 -0.2483
 3842W        W 4813   5.744  13.479   5.883 -0.0372  0.1503  0.1353
 3843W        W 4814   2.755   7.737   8.359 -0.2253  0.1045  0.0862
 3844W        W 4815   0.375  12.155  13.549 -0.4311  0.0568  0.0582
 3845W        W 4816   0.079   9.176   9.394 -0.1450  0.3933 -0.0764
 3846W        W 4817   9.462  11.567  11.228 -0.2219 -0.1411 -0.1125
 3847W        W 4818   1.860   3.783  12.998 -0.0270 -0.1143  0.0492
 3848W        W 4819   2.537   2.340   0.836 -0.0099  0.3113 -0.0620
 3849W        W 4820  12.453   3.068  12.082 -0.0806 -0.0513 -0.0807
 3850W        W 4821  10.594   3.995  12.863 -0.0908 -0.0557 -0.1340
 3851W        W 4822   3.359   9.187   4.070 -0.1192 -0.0252  0.1442
 3852W        W 4823  10.831  10.453   8.496 -0.0840  0.0112 -0.1765
 3853W        W 4824   5.319   6.119   7.035 -0.0858 -0.0986  0.2073
 3854W        W 4825   5.462   4.945   2.492  0.1038  0.0028  0.0977
 3855W        W 4826  13.550   9.965   7.528 -0.0894 -0.2991 -0.0612
 3856W        W 4827   2.387   6.809  11.265 -0.0270  0.0427 -0.0830
 3857W        W 4828   9.562   6.718  12.977 -0.1543 -0.3123  0.3381
 3858W        W 4829   1.572   4.062   3.871 -0.1921 -0.2716  0.0333
 3859W        W 4830   5.122  13.025   8.400  0.2865  0.0605 -0.1645
 3860W        W 4831  13.615   9.043  11.947 -0.0170 -0.0381 -0.0513
 3861W        W 4832   4.226   0.391   4.556 -0.1182 -0.0683 -0.1180
 3862W        W 4833   0.203   9.294  12.574 -0.0766 -0.1297  0.0298
 3863W        W 4834   6.392   9.164   2.796 -0.1709 -0.1740  0.0351
 3864W        W 4835   8.608   9.000   1.128 -0.0537  0.0197  0.1129
 3865W        W 4836  13.675   6.753   2.181 -0.1214 -0.1271  0.3042
 3866W        W 4837   4.954   9.091   9.820  0.1637  0.3955  0.1662
 3867W        W 4838   6.233   8.180  11.146 -0.2142  0.0050  0.0278
 3868W        W 4839  11.770   2.757   7.390 -0.0541 -0.3168 -0.1211
 3869W        W 4840  10.140   7.418   2.384  0.2238 -0.0577 -0.0902
 3870W        W 4841  13.528  10.575   1.632  0.1148  0.2823 -0.1096
 3871W        W 4842   3.697   4.121   4.677 -0.0293  0.1012 -0.0735
 3872W        W 4843   2.618   8.179  10.621 -0.3647  0.1039 -0.0977
 3873W        W 4844  10.081   5.074   9.468 -0.0096  0.1397  0.0654
 3874W        W 4845  10.967   6.532   9.118 -0.1965 -0.0158  0.1970
 3875W        W 4846   1.738   4.740   8.421  0.0023  0.0477  0.0291
 3876W        W 4847   4.230   0.943   3.886  0.2301  0.1154  0.0286
 3877W        W 4848  11.662   0.543   9.906  0.0606  0.0679 -0.1486
 3878W        W 4849   1.853   6.387   7.684 -0.1695  0.3721 -0.0826
 3879W        W 4850   3.759   4.969  12.025 -0.3114  0.1408 -0.0962
 3880W        W 4851   7.467   2.140   6.338 -0.2283 -0.0892  0.2242
 3881W        W 4852  10.430  11.015   9.288 -0.0414  0.0344 -0.0393
 3882W        W 4853   6.482   9.393   8.716  0.1048  0.2656 -0.1686
 3883W        W 4854   3.741  11.654  11.216 -0.2043  0.1361  0.0668
 3884W        W 4855   1.173  11.649   1.565  0.3055  0.0731  0.2222
 3885W        W 4856  10.260   5.459   9.746 -0.0501  0.0042 -0.1813
 3886W        W 4857   5.158   6.873   4.607 -0.6843 -0.2083 -0.3613
 3887W        W 4858   5.630   3.806   9.597  0.3896  0.0077  0.0337
 3888W        W 4859   2.631  12.532   8.311 -0.2134  0.2067 -0.0736
 3889W        W 4860   1.818   0.639   4.685 -0.4273  0.1940 -0.1058
 3890W        W 4861  12.218   9.239  11.746  0.1802  0.0631 -0.1881
 3891W        W 4862  13.654  10.404   6.385  0.3267 -0.1166  0.0931
 3892W        W 4863   9.672   1.635   2.808  0.0279 -0.0418 -0.2435
 3893W        W 4864   6.828  10.568   4.100  0.1198  0.2409  0.3838
 3894W        W 4865   2.690  10.026   4.805 -0.1741 -0.3257 -0.1287
 3895W        W 4866   9.179   9.754  13.307 -0.0784 -0.0314  0.3042
 3896W        W 4867   9.170   4.359   5.998  0.1028 -0.2612 -0.0361
 3897W        W 4868   9.261   1.118  13.554  0.0235 -0.0294 -0.1844
 3898W        W 4869   5.898   5.911   7.534  0.1572 -0.0624 -0.2687
 3899W        W 4870  11.971   6.625   8.951 -0.0098 -0.3352 -0.1884
 3900W        W 4871   1.442   6.136   0.266 -0.1239  0.2145 -0.1404
 3901W        W 4872   9.717  11.188   3.454 -0.1242  0.0243 -0.0120
 3902W        W 4873   0.416   2.691  11.802 -0.0497 -0.3369 -0.1200
 3903W        W 4874  10.728  10.226  10.911  0.1941 -0.0212 -0.0545
 3904W        W 4875  10.017   0.675   7.271 -0.3794  0.0865 -0.0706
 3905W        W 4876   1.220  12.468   5.395 -0.0006  0.2502  0.1386
 3906W        W 4877   8.107  11.948   4.270  0.0910 -0.2611 -0.0739
 3907W        W 4878  12.529   3.270   8.992  0.0789 -0.2240 -0.2763
 3908W        W 4879   8.962   0.543   0.550 -0.0101 -0.0719  0.3094
 3909W        W 4880  13.032   4.754   5.208 -0.0253  0.2418  0.1135
 3910W        W 4881   4.382  10.924   4.978 -0.1379 -0.0079  0.2028
 3911W        W 4882   7.547   1.156   0.989  0.1880  0.0087  0.1175
 3912W        W 4883   3.371   5.009  12.509 -0.0102 -0.1723 -0.2141
 3913W        W 4884   0.086  11.431   3.967 -0.0066  0.2128 -0.1081
 3914W        W 4885   8.183   5.597   9.219  0.2407 -0.1675  0.0954
 3915W        W 4886   0.967   6.317   0.457 -0.2228 -0.0200  0.4185
 3916W        W 4887  13.417   3.825  13.259 -0.0619 -0.1395  0.2150
 3917W        W 4888   8.946   7.662   5.382  0.0722  0.0663  0.1994
 3918W        W 4889   7.052   0.267   2.996 -0.4369 -0.0770  0.0957
 3919W        W 4890   6.441   8.131   8.756  0.0914  0.0765  0.2857
 3920W        W 4891  13.111   7.231   2.915  0.0447 -0.4151  0.1281
 3921W        W 4892   4.020  10.002   3.666 -0.2191  0.0962  0.0775
 3922W        W 4893  10.976   8.990   4.216 -0.1673 -0.0426 -0.1296
 3923W        W 4894   0.192   9.229   1.183  0.0856  0.1429  0.1277
 3924W        W 4895   0.689   7.626   8.945  0.1329 -0.2841  0.0806
 3925W        W 4896   8.014   1.039   0.113  0.0013 -0.2716 -0.1671
 3926W        W 4897   4.212  12.576   2.731  0.2807 -0.2338  0.1522
 3927W        W 4898   4.488   3.418   8.004  0.1184  0.0547 -0.1228
 3928W        W 4899   4.296   7.386   6.308  0.0256  0.1375  0.0924
 3929W        W 4900   9.254   4.122   9.774  0.0600 -0.2218 -0.0728
 3930W        W 4901   3.031   7.021  11.902  0.0935  0.1062 -0.1504
 3931W        W 4902  11.543   2.115   9.658 -0.1345  0.0585  0.4425
 3932W        W 4903   1.243   0.196  12.830 -0.0059 -0.1140  0.0565
 3933W        W 4904  13.282   4.776  12.482 -0.2106 -0.0455  0.0867
 3934W        W 4905   5.184   0.987   0.190 -0.1057  0.1390  0.2915
 3935W        W 4906   0.328   8.929   5.435 -0.0601  0.0580 -0.1347
 3936W        W 4907   6.995   5.643  10.339  0.1334  0.0338 -0.3223
 3937W        W 4908   0.199  12.448   5.387 -0.3196 -0.5634  0.1956
 3938W        W 4909   9.745  12.434  12.135 -0.0719 -0.0938  0.0531
 3939W        W 4910  13.132   3.176  10.915  0.0412  0.2187  0.2397
 3940W        W 4911   3.231  12.010   7.358 -0.0088  0.0491  0.1894
 3941W        W 4912  12.472   2.033   1.699  0.3888 -0.1174  0.2943
 3942W        W 4913   3.254  11.190   5.159 -0.3392 -0.3220 -0.1934
 3943W        W 4914   7.242  10.624   7.814 -0.0081 -0.2056 -0.1295
 3944W        W 4915   9.661   1.277   4.507  0.4050  0.0462  0.2164
 3945W        W 4916   1.326   0.739  11.113 -0.1526 -0.0144 -0.2810
 3946W        W 4917   5.465   6.113   3.595 -0.0911 -0.2639  0.1407
 3947W        W 4918   1.145  10.325  11.030 -0.0909  0.0776 -0.0937
 3948W        W 4919  13.599   7.728   8.067 -0.1759 -0.3054  0.0753
 3949W        W 4920   7.644   6.241  12.724  0.0591 -0.0704  0.4228
 3950W        W 4921  10.293   5.635   6.280  0.1811 -0.1508 -0.0524
 3951W        W 4922   4.809   3.347   9.789 -0.0057  0.2475 -0.1954
 3952W        W 4923   2.848  12.140   6.519  0.0322 -0.1473 -0.0012
 3953W        W 4924  13.173  10.890   3.385  0.0429  0.1477 -0.0407
 3954W        W 4925   1.619   7.131   0.927 -0.2153  0.1413  0.0354
 3955W        W 4926   2.770  12.260  11.653  0.0301  0.2095 -0.1234
 3956W        W 4927   5.619   8.428  10.668  0.1429  0.0600  0.1986
 3957W        W 4928   2.759  12.196  13.525  0.0141 -0.0006  0.1697
 3958W        W 4929  12.315   0.680  13.534  0.2192  0.4231  0.2028
 3959W        W 4930   4.597  10.703  12.725 -0.1328 -0.3171 -0.0393
 3960W        W 4931   8.465  11.109   0.404  0.1135 -0.0258 -0.1158
 3961W        W 4932  10.811   5.930   1.558 -0.1830 -0.0184 -0.0584
 3962W        W 4933  11.062   8.439   2.794 -0.4345  0.1922  0.0985
 3963W        W 4934  10.962   2.475   5.339 -0.0429 -0.4429 -0.2699
 3964W        W 4935   8.746   1.025   7.806 -0.3144 -0.1455 -0.0549
 3965W        W 4936   3.590   9.015   0.997 -0.1277  0.3563  0.1935
 3966W        W 4937   7.630  12.792   2.560 -0.0492 -0.1690 -0.0555
 3967W        W 4938   5.044  11.779   5.775 -0.0412  0.0821 -0.1973
 3968W        W 4939   9.485   2.009   7.419  0.2727  0.3376  0.0183
 3969W        W 4940   5.133   3.276   6.765  0.3296  0.1141 -0.1246
 3970W        W 4941  11.187  10.150   6.654 -0.2558 -0.3577 -0.1255
 3971W        W 4942   2.079  11.485   9.899 -0.2359  0.2416 -0.1965
 3972W        W 4943   5.666  10.775  10.018  0.4051  0.4280  0.0804
 3973W        W 4944   6.871   2.948   0.017  0.0416  0.0621  0.0832
 3974W        W 4945   4.355   1.614   1.098  0.0189 -0.4806  0.2057
 3975W        W 4946   5.711   3.157   1.125  0.1962  0.1776  0.4130
 3976W        W 4947   5.179  13.336   9.434 -0.3062  0.1039  0.3003
 3977W        W 4948   2.250   6.062   1.173  0.2101 -0.1133 -0.0716
 3978W        W 4949  10.973   4.329   7.251 -0.1805  0.0610  0.0916
 3979W        W 4950  11.273  11.178   4.569 -0.1361  0.1845 -0.1836
 3980W        W 4951  12.997  12.745   7.614 -0.0413  0.1436 -0.2763
 3981W        W 4952  10.321   7.773   2.001 -0.0445 -0.0454 -0.1190
 3982W        W 4953  13.700  11.308   5.926  0.1209 -0.0821 -0.4138
 3983W        W 4954  10.414   1.894   2.343  0.0635 -0.2685 -0.0073
 3984W        W 4955  12.644   4.095   8.648 -0.2645 -0.0286  0.1416
 3985W        W 4956   6.360   7.320   8.732 -0.0833  0.1013  0.0411
 3986W        W 4957   0.566  10.734   4.517 -0.0785  0.2079 -0.2005
 3987W        W 4958   8.846  12.902   3.899  0.4288  0.2681 -0.2119
 3988W        W 4959  10.677   1.791   9.779  0.0341  0.0198 -0.1252
 3989W        W 4960   2.680  10.538  12.353 -0.1258  0.2233  0.0540
 3990W        W 4961   9.966   4.495  10.944  0.2911 -0.1826  0.0394
 3991W        W 4962   5.697   2.047  11.842 -0.2761 -0.2409  0.1847
 3992W        W 4963   2.215   9.028  13.074  0.1241 -0.0635 -0.1922
 3993W        W 4964  12.435   7.467  10.371 -0.2138 -0.0621  0.2012
 3994W        W 4965   1.496   1.737   2.907 -0.1199 -0.0212  0.0010
 3995W        W 4966  11.258   1.292  11.323 -0.0344  0.0924 -0.1094
 3996W        W 4967   0.083  11.921   4.239  0.2058 -0.1059  0.0833
 3997W        W 4968  11.036   8.506   6.080 -0.0082  0.0374  0.0819
 3998W        W 4969   8.144   7.183   3.022  0.0418  0.2126 -0.0357
 3999W        W 4970   4.902   0.592   5.395 -0.4060  0.1820 -0.2017
 4000W        W 4971   1.830   5.903   1.358 -0.0769  0.1115 -0.1170
 4001W        W 4972   4.933   0.852  11.364  0.2404 -0.0115  0.1572
 4002W        W 4973   4.896  12.129  13.590  0.0845 -0.2008  0.0762
 4003W        W 4974  10.126   7.205  10.598 -0.0174 -0.2026  0.3577
 4004W        W 4975   5.202   8.609   2.143  0.1849 -0.1966  0.1108
 4005W        W 4976   2.026   5.646   3.352  0.0575  0.0668  0.0231
 4006W        W 4977   6.482   9.043   5.676  0.1577  0.1772  0.1378
 4007W        W 4978   6.260   8.978  11.806  0.1318 -0.1598  0.2317
 4008W        W 4979   8.844   1.292   4.848  0.1080  0.1381 -0.3569
 4009W        W 4980   3.920  13.840   9.774  0.1589 -0.0734 -0.1872
 4010W        W 4981  11.547   7.578   9.846  0.0506  0.0028 -0.0434
 4011W        W 4982   7.586   2.736   5.709  0.1339 -0.3229 -0.0960
 4012W        W 4983   2.693  11.183   4.555 -0.2788  0.2984 -0.1668
 4013W        W 4984  13.887  11.041   6.341 -0.0963  0.0878  0.1243
 4014W        W 4985   1.105   4.149  12.100  0.4090  0.0704  0.2086
 4015W        W 4986  12.050   7.333   6.510 -0.0375  0.1799  0.2573
 4016W        W 4987   2.537  11.905  11.353 -0.0441 -0.1432  0.0953
 4017W        W 4988   4.181  11.579   2.990  0.0133 -0.0678 -0.2371
 4018W        W 4989   7.984  11.048   0.782  0.2983  0.0015 -0.1871
 4019W        W 4990   5.839  11.853   2.094  0.0067 -0.0150  0.2145
 4020W        W 4991   4.898   2.307  11.132 -0.2945  0.0011 -0.0925
 4021W        W 4992   1.930   8.721  11.642 -0.0794  0.0147  0.1328
 4022W        W 4993  11.235   7.726   9.493 -0.0434 -0.1748 -0.1904
 4023W        W 4994   9.590  11.780   4.617  0.0853 -0.3879  0.2219
 4024W        W 4995   2.758   6.304   6.770  0.0874 -0.0967  0.0046
 4025W        W 4996   8.751  10.036   1.146 -0.0403  0.0457  0.1048
 4026W        W 4997   2.436   7.402  12.550  0.2546 -0.1719  0.1542
 4027W        W 4998   8.447  11.952   1.045  0.0721 -0.1289 -0.0839
 4028W        W 4999   8.314   0.280   2.009  0.2444 -0.0267 -0.3370
 4029W        W 5000   0.378   1.230   0.036 -0.0586  0.0560  0.1901
 4030W        W 5001   1.763  12.197   3.892 -0.1508 -0.2575  0.0434
 4031W        W 5002   5.023  10.735   2.067 -0.0760  0.1187 -0.1246
 4032W        W 5003   7.204  13.510  13.102  0.1488 -0.0925 -0.1124
 4033W        W 5004  13.608   6.968  12.337 -0.3535  0.0631 -0.0840
 4034W        W 5005   1.948   0.853   3.691  0.2267 -0.3771  0.0187
 4035W        W 5006   2.679  10.550   9.061 -0.0330  0.0412  0.1520
 4036W        W 5007   5.766   4.463  13.205 -0.3644 -0.3022  0.2384
 4037W        W 5008   1.123   7.623   0.321  0.1618 -0.1684  0.0209
 4038W        W 5009  11.006   7.859   0.807  0.2591  0.1344  0.1448
 4039W        W 5010   8.266   3.182  12.382 -0.2664  0.2153 -0.0632
 4040W        W 5011   8.457   7.161   9.119  0.1512  0.0843  0.0252
 4041W        W 5012   0.021  12.765  11.214 -0.1775 -0.2454 -0.2772
 4042W        W 5013   6.064   2.396  11.622  0.2848 -0.1612  0.0250
 4043W        W 5014   5.285  11.210   8.955 -0.2072 -0.0592 -0.0642
 4044W        W 5015   9.319   6.610  10.088  0.0186  0.2281 -0.3421
 4045W        W 5016   7.694   6.339   7.628  0.1510 -0.1129 -0.0008
 4046W        W 5017   3.545  13.283  12.445  0.0900 -0.4763  0.1005
 4047W        W 5018   6.522   6.085   9.662  0.1839  0.3562 -0.3008
 4048W        W 5019   6.447   4.907   0.507 -0.1764 -0.2918 -0.1149
 4049W        W 5020   2.954   6.970   0.842  0.0037  0.0650 -0.4420
 4050W        W 5021  13.333   1.100  10.817 -0.0468  0.2315 -0.1943
 4051W        W 5022   9.082   4.691  11.232  0.0374 -0.1626 -0.1754
 4052W        W 5023  13.712   4.074   9.421  0.0168 -0.1966 -0.2947
 4053W        W 5024  11.905   7.729   7.383  0.2514  0.1106  0.2676
 4054W        W 5025  13.677  11.652  13.206  0.5892  0.4374  0.1580
 4055W        W 5026   1.376   2.875  13.419  0.1181  0.2080  0.0800
 4056W        W 5027  12.415   3.343   4.823  0.0183 -0.0816  0.0272
 4057W        W 5028  11.411   6.093   5.051 -0.1516  0.0228 -0.0105
 4058W        W 5029   8.497   0.760   0.085 -0.2100  0.1484 -0.2010
 4059W        W 5030   8.004   2.096   2.327 -0.0239  0.3115  0.1498
 4060W        W 5031  13.326   3.253  13.062 -0.4754 -0.1172 -0.0809
 4061W        W 5032   3.316   3.724   6.124 -0.1565  0.0089  0.0019
 4062W        W 5033  13.525   7.917  12.321  0.1268  0.2163  0.2042
 4063W        W 5034   3.340  13.734  12.548  0.0775  0.1520  0.0833
 4064W        W 5035   3.920   7.707  11.518 -0.2741  0.2910  0.3220
 4065W        W 5036   2.037   6.337  13.387 -0.3071 -0.0115  0.0693
 4066W        W 5037  12.847  13.054   3.893  0.0426  0.1654  0.0507
 4067W        W 5038   0.168   8.837   3.526  0.0615  0.2866  0.0059
 4068W        W 5039   3.503  12.407   7.351 -0.1450  0.0219  0.1036
 4069W        W 5040   6.202  10.982   9.274 -0.0262  0.2814 -0.1941
 4070W        W 5041   4.958   8.110   4.093  0.0417 -0.2243  0.1187
 4071W        W 5042   8.198   3.057   0.942  0.0440 -0.1936 -0.0145
 4072W        W 5043  11.585   3.262   4.472  0.1232  0.1950  0.3006
 4073W        W 5044   2.064   5.304  10.208 -0.0447  0.0668 -0.2921
 4074W        W 5045   3.947   9.012   2.224 -0.0084 -0.2947  0.0880
 4075W        W 5046   8.397  12.417   0.938 -0.1002  0.3208  0.3469
 4076W        W 5047  10.619   3.707  10.115  0.0672  0.0056 -0.0507
 4077W        W 5048   9.463   7.364   4.573  0.3782 -0.0740 -0.1318
 4078W        W 5049   5.954   6.006   6.125 -0.5591 -0.1380  0.0151
 4079W        W 5050  12.356   6.497   7.867 -0.2853  0.0439 -0.0971
 4080W        W 5051   6.510   3.059   3.584 -0.1266  0.2983 -0.3232
 4081W        W 5052   6.239  11.333   1.310  0.3758 -0.2446  0.0948
 4082W        W 5053  12.156   1.410  11.060  0.1182  0.1936  0.2519
 4083W        W 5054   5.697   1.216   3.618  0.3432 -0.0876 -0.3367
 4084W        W 5055  11.484   0.619  13.879 -0.2918 -0.3334  0.0553
 4085W        W 5056   9.709  12.968   3.656  0.1390 -0.2348 -0.0044
 4086W        W 5057   9.860  12.897  11.405  0.0138  0.0515  0.0827
 4087W        W 5058  12.775   4.124  12.190  0.0110 -0.0091  0.2515
 4088W        W 5059   4.749   2.729  11.023  0.0634  0.1435 -0.0219
 4089W        W 5060   8.469  13.690  11.348 -0.0150 -0.2380 -0.0561
 4090W        W 5061   7.808   9.000   6.481  0.0795  0.1952  0.0744
 4091W        W 5062   9.827   1.722   6.836 -0.1303  0.3826 -0.0937
 4092W        W 5063   8.314   9.840   3.713 -0.0539 -0.1044  0.1079
 4093W        W 5064   4.168  12.613  13.339  0.0960  0.0443  0.4935
 4094W        W 5065  13.904  13.096   3.968 -0.0047 -0.0716  0.4604
 4095W        W 5066  10.785   9.300   9.417  0.0254 -0.1219 -0.1048
 4096W        W 5067  11.518   9.908   8.481  0.3064 -0.1629  0.1159
 4097W        W 5068   4.228  10.673   1.331  0.0229  0.0585  0.0551
 4098W        W 5069   7.211   7.654   8.478 -0.0371  0.0211  0.3870
 4099W        W 5070  13.641   4.039   2.617  0.4039  0.1849  0.3270
 4100W        W 5071  13.631   2.405   8.452 -0.1280  0.1640 -0.0374
 4101W        W 5072  10.134  12.804  10.916  0.1492  0.0056  0.0549
 4102W        W 5073   6.225  12.526  11.017 -0.3350 -0.3680  0.0399
 4103W        W 5074   2.993  10.043   6.905 -0.2808  0.0938  0.2229
 4104W        W 5075   5.858   6.229  13.791  0.4218 -0.3302 -0.1446
 4105W        W 5076   4.471   2.180   0.537 -0.1210  0.0599  0.3635
 4106W        W 5077  13.180   0.732  10.489  0.0556  0.1567  0.0754
 4107W        W 5078   6.975   5.329   1.346  0.1608  0.1773  0.5043
 4108W        W 5079  12.678   7.410   0.173  0.2028 -0.2433 -0.2382
 4109W        W 5080   7.744   7.459   1.205  0.1019 -0.1879 -0.2796
 4110W        W 5081   8.303  12.006   7.072  0.0166 -0.0196  0.1927
 4111W        W 5082   3.563  10.475   9.735 -0.2790  0.1724 -0.0199
 4112W        W 5083   5.375   7.386   6.483  0.1642  0.2692  0.0616
 4113W        W 5084   1.417   9.720   9.726 -0.1212  0.1272 -0.1022
 4114W        W 5085  10.379   7.540   4.510  0.2749  0.2199 -0.0954
 4115W        W 5086   0.231   8.324   8.754 -0.4372 -0.2911  0.0160
 4116W        W 5087  12.497   4.089  10.892  0.2472 -0.0273  0.0144
 4117W        W 5088  13.059  10.597   2.426 -0.3406  0.1296  0.2580
 4118W        W 5089   1.908   0.229  11.545 -0.1431  0.0307 -0.0503
 4119W        W 5090   7.516   7.832   4.946  0.1712  0.2151 -0.0399
 4120W        W 5091   1.751  10.265   5.313  0.0858 -0.1664 -0.3179
 4121W        W 5092   1.536   8.612   6.039 -0.1440  0.2902  0.0995
 4122W        W 5093   8.928   8.206   3.037  0.3826  0.5354 -0.0606
 4123W        W 5094   1.372   8.789  13.209  0.0822  0.3297  0.2565
 4124W        W 5095   4.389  12.020   7.466  0.2379 -0.0026  0.2353
 4125W        W 5096   2.581   2.527   1.704 -0.1190 -0.1448  0.3324
 4126W        W 5097  12.400   2.871   4.639 -0.4528  0.2047 -0.0296
 4127W        W 5098  10.746   5.910   0.944  0.1469  0.0132 -0.0534
 4128W        W 5099   2.639  10.893   3.124  0.1088 -0.0715  0.1056
 4129W        W 5100   1.166   4.427  12.998  0.0558 -0.1417  0.0500
 4130W        W 5101  10.661   0.515   7.205 -0.2078  0.0553  0.0144
 4131W        W 5102   2.452  11.806   1.476 -0.1472  0.0889 -0.0421
 4132W        W 5103  11.534  10.020   1.622  0.3391  0.2060 -0.0210
 4133W        W 5104   7.724   7.037   4.963 -0.1124 -0.0756  0.2164
 4134W        W 5105   1.057   7.053   9.763 -0.1751  0.1505 -0.0231
 4135W        W 5106   9.112  13.253   1.189 -0.0492  0.0057  0.0692
 4136W        W 5107   6.051   0.702  13.287  0.2181  0.0539  0.2376
 4137W        W 5108  13.472  11.959  10.737  0.1471  0.0632  0.0254
 4138W        W 5109   8.190   8.056   8.648 -0.0844  0.1746  0.0433
 4139W        W 5110   5.641   8.379   4.878  0.0303 -0.1482  0.1532
 4140W        W 5111  13.503  10.592   2.127  0.1137  0.0579  0.0981
 4141W        W 5112   8.755   9.014   9.189 -0.2015  0.0200 -0.1905
 4142W        W 5113   0.450   6.298  12.018 -0.0369 -0.0801  0.1416
 4143W        W 5114  11.763  10.189   3.038  0.0947 -0.2426 -0.0310
 4144W        W 5115  11.854  11.102   7.019  0.1241  0.0997 -0.3954
 4145W        W 5116   7.101  11.380  12.990  0.0836  0.3892  0.0996
 4146W        W 5117  12.075  11.457   7.517  0.1543 -0.0796  0.1254
 4147W        W 5118   8.569   0.117  12.201 -0.1183  0.3279  0.1146
 4148W        W 5119   6.883   2.864  10.748  0.1979 -0.3766  0.0012
 4149W        W 5120  11.761  13.635  12.148  0.1635  0.0994  0.0809
 4150W        W 5121   5.514  11.807   5.253  0.0198  0.1989  0.3905
 4151W        W 5122   6.571  13.213   9.937  0.3375  0.0743 -0.1167
 4152W        W 5123   6.483   1.060  13.326 -0.1379 -0.1382  0.0324
 4153W        W 5124   8.282   7.900  10.753 -0.3805  0.0242 -0.2415
 4154W        W 5125   2.969   7.701  10.794 -0.1229 -0.0913  0.0874
 4155W        W 5126   9.647  13.040   5.013 -0.1336 -0.3657  0.1908
 4156W        W 5127   6.316   7.691   9.506  0.0302 -0.0142 -0.3022
 4157W        W 5128   7.842   4.494   6.495 -0.2188 -0.1498  0.0570
 4158W        W 5129   5.223  13.916   3.273  0.3600 -0.1829 -0.3273
 4159W        W 5130  12.792  12.321  10.208 -0.0472  0.1266 -0.2431
 4160W        W 5131  13.296  12.991   9.580  0.0250 -0.0861  0.2354
 4161W        W 5132   8.457   0.092  12.676 -0.0617 -0.0255  0.1659
 4162W        W 5133   1.403   7.782   7.191 -0.0035  0.1005  0.2884
 4163W        W 5134   5.209   3.588   1.562 -0.4687 -0.2040  0.1535
 4164W        W 5135   0.509   8.593  10.321  0.0669  0.1971  0.1688
 4165W        W 5136   5.959   0.899   6.673 -0.0844 -0.0072  0.1895
 4166W        W 5137   7.418   9.618   8.853 -0.0006 -0.1005  0.0257
 4167W        W 5138   7.783   9.488   9.282 -0.4018 -0.2396  0.2028
 4168W        W 5139   0.602   1.733   1.478 -0.0269 -0.1404  0.0396
 4169W        W 5140   5.849   9.788   2.498 -0.0304  0.0424 -0.1326
 4170W        W 5141   0.175  10.721   9.131 -0.0126  0.2187  0.0843
 4171W        W 5142   4.054   4.186   5.031  0.1290  0.3699 -0.3298
 4172W        W 5143   8.627   1.996   1.470  0.0758  0.0784 -0.0919
 4173W        W 5144  11.952   5.590   6.057  0.0612 -0.1287 -0.1002
 4174W        W 5145  11.295  10.515   3.756 -0.3587  0.1710  0.1198
 4175W        W 5146   0.606   7.596  11.418  0.0536  0.0177 -0.1545
 4176W        W 5147  13.105   8.165   3.704  0.0210 -0.2082 -0.0037
 4177W        W 5148   7.556   3.809   9.968 -0.3456  0.0558 -0.1887
 4178W        W 5149   2.435   8.814   9.841  0.2818 -0.0971  0.0741
 4179W        W 5150   7.437  12.495   9.885  0.2877 -0.2775  0.0713
 4180W        W 5151   2.592  12.180   1.894 -0.4615  0.1401  0.3314
 4181W        W 5152   3.922   1.529   2.165  0.2416 -0.1504 -0.2071
 4182W        W 5153   2.451   4.197  11.706 -0.0867  0.0090  0.3105
 4183W        W 5154   9.500   7.706   3.735 -0.1324  0.0372  0.1345
 4184W        W 5155  12.275   9.315   5.263 -0.1341  0.1372  0.0363
 4185W        W 5156   3.819   1.873  13.350 -0.1166  0.5320  0.1847
 4186W        W 5157   7.783   9.043   1.042  0.0759  0.0149  0.1644
 4187W        W 5158   5.622   7.729  11.445  0.2194  0.0434  0.1497
 4188W        W 5159   9.832   3.565  10.604 -0.2374  0.1285  0.1331
 4189W        W 5160   9.994   6.289  10.660  0.0260 -0.3809  0.1779
 4190W        W 5161   4.115   2.101  12.128  0.2468  0.0317 -0.1218
 4191W        W 5162  13.246   5.994   6.293 -0.4715  0.2635  0.2090
 4192W        W 5163  10.182   7.995   4.361 -0.5732 -0.1018 -0.1442
 4193W        W 5164   3.066   6.374   3.631 -0.0411 -0.0145  0.1817
 4194W        W 5165   1.652   1.328   4.048 -0.1225  0.1942  0.1729
 4195W        W 5166  10.563  12.773   2.219 -0.1246  0.2279  0.0655
 4196W        W 5167   1.330   4.631   9.530 -0.4296 -0.2152 -0.2164
 4197W        W 5168   2.624   5.757   9.155 -0.0810  0.1057  0.1686
 4198W        W 5169   6.549   8.227   9.872  0.1591  0.1893  0.3424
 4199W        W 5170   3.593   4.299   5.812 -0.1459  0.0877 -0.1875
 4200W        W 5171   9.868   1.333  11.576  0.0552 -0.0423  0.0560
 4201W        W 5172  12.313   8.899   1.853 -0.4199 -0.0447 -0.0072
 4202W        W 5173  11.310  10.657   4.297 -0.0521 -0.0404 -0.0869
 4203W        W 5174   4.929  10.985   8.019  0.0059  0.0411 -0.0217
 4204W        W 5175   0.578   6.330  11.536 -0.0299  0.3416  0.1078
 4205W        W 5176  10.845   0.850   8.543  0.1818 -0.1677  0.0551
 4206W        W 5177   7.064   8.951   2.552 -0.1773 -0.0378 -0.0457
 4207W        W 5178   6.823   5.562   0.792 -0.0825 -0.1874  0.0103
 4208W        W 5179   4.398   5.097   0.150 -0.0715  0.1937  0.0165
 4209W        W 5180   0.093  11.203  10.808 -0.0354 -0.1929 -0.1681
 4210W        W 5181   9.713   5.733   4.033 -0.5724 -0.1934 -0.1873
 4211W        W 5182   6.663   6.831   6.051  0.1575 -0.0139 -0.0468
 4212W        W 5183   9.538   1.456   0.700 -0.0455  0.1706 -0.1228
 4213W        W 5184   5.720   2.056  13.623 -0.0188 -0.3420  0.1725
 4214W        W 5185   5.141   8.350  12.556 -0.0222  0.3777  0.1282
 4215W        W 5186   3.298  13.073   1.193  0.2527 -0.1829 -0.1713
 4216W        W 5187   6.954  13.193   0.380 -0.1572 -0.1177 -0.0050
 4217W        W 5188   5.451   9.160  12.606 -0.0615 -0.1867  0.2131
 4218W        W 5189  13.918   6.675   4.558 -0.1345 -0.0034  0.2716
 4219W        W 5190   9.462  12.928   1.003  0.1338  0.1341  0.0736
 4220W        W 5191  13.506  10.553  10.796 -0.0937 -0.1558  0.0713
 4221W        W 5192  11.410   9.819  10.848 -0.1788  0.0508  0.0379
 4222W        W 5193   9.174   5.433   8.553 -0.0514 -0.0113 -0.1496
 4223W        W 5194  10.239   2.687   3.026 -0.0486 -0.2499 -0.2187
 4224W        W 5195   7.970   6.062   3.832 -0.2812  0.2306  0.1724
 4225W        W 5196   9.119   4.502   3.014  0.1044 -0.0630 -0.1507
 4226W        W 5197   5.473   7.938   4.200 -0.1832 -0.0821  0.0982
 4227W        W 5198   6.670  11.718   6.010  0.0259  0.0360  0.1700
 4228W        W 5199   6.327   4.024   9.570 -0.1685 -0.2761 -0.3197
 4229W        W 5200   4.710   4.165  12.094  0.0610 -0.3434 -0.2022
 4230W        W 5201   5.192  13.334  13.222  0.0281  0.1305 -0.1276
 4231W        W 5202   6.649   1.943   2.107 -0.0883  0.0443  0.1627
 4232W        W 5203   0.558  11.068   4.133  0.0850  0.1417  0.1231
 4233W        W 5204   4.110  13.366  10.718 -0.1887  0.1292 -0.2333
 4234W        W 5205   7.297   1.250   5.916 -0.0383  0.1614 -0.3011
 4235W        W 5206  11.671  12.068   8.159 -0.1765 -0.0523  0.0713
 4236W        W 5207  11.345   5.899   3.579  0.1353 -0.1567 -0.0321
 4237W        W 5208   9.270  11.092  13.443 -0.0613  0.2253 -0.0022
 4238W        W 5209   2.378  11.578   7.416  0.2289  0.2052  0.2106
 4239W        W 5210   8.145   5.942  12.950  0.2560  0.2251  0.2730
 4240W        W 5211  11.255   1.665   6.864  0.0897 -0.1685  0.1455
 4241W        W 5212   9.601   8.087   5.031  0.3880 -0.3282  0.2190
 4242W        W 5213   8.840   6.513  12.578 -0.1297 -0.0351 -0.0628
 4243W        W 5214   4.902   6.621  10.986 -0.1270  0.0457  0.2331
 4244W        W 5215  12.097   3.056   5.665 -0.2053 -0.1120  0.1736
 4245W        W 5216  12.450  11.168  13.060 -0.4905  0.3509 -0.0173
 4246W        W 5217  11.816   2.493   0.684  0.2222  0.0047  0.3485
 4247W        W 5218   7.023   2.608   7.370 -0.0103 -0.1434 -0.0517
 4248W        W 5219  12.100  10.746  10.976 -0.0293 -0.1207  0.2668
 4249W        W 5220   3.575  12.098   6.950  0.1319 -0.0963 -0.1339
 4250W        W 5221   6.441   1.231   8.715  0.0755  0.0821  0.2003
 4251W        W 5222  13.568   4.420   7.366 -0.1532 -0.4781  0.1841
 4252W        W 5223   9.301   9.622  11.881 -0.1482  0.1414  0.0348
 4253W        W 5224   2.927  12.731   5.874  0.0623  0.0752  0.1639
 4254W        W 5225  12.667   7.645   1.598 -0.0740  0.0592 -0.1991
 4255W        W 5226   8.440   9.076   7.304  0.3233 -0.1221  0.0435
 4256W        W 5227   5.051   5.720   1.380 -0.0098  0.2662  0.0926
 4257W        W 5228   7.409  11.970  12.115  0.0988 -0.2338 -0.1593
 4258W        W 5229   7.300  10.831  10.099 -0.0609  0.0355  0.2877
 4259W        W 5230   6.097   1.995   2.184 -0.1466  0.1611 -0.0909
 4260W        W 5231  13.664   9.142   3.751  0.0471 -0.2101 -0.0633
 4261W        W 5232   2.652  10.242   1.711  0.5429  0.4957  0.0832
 4262W        W 5233   0.564   3.402   5.585  0.0189  0.1863  0.1517
 4263W        W 5234   6.976   2.883  11.282 -0.0694  0.0944  0.2287
 4264W        W 5235   4.716   7.566   5.411 -0.0124 -0.1034 -0.0632
 4265W        W 5236   2.588   3.026   1.939  0.0083 -0.0853  0.1054
 4266W        W 5237   7.751   0.917   2.558 -0.1825 -0.0780  0.1513
 4267W        W 5238   7.097   6.079   7.032 -0.0505  0.0795  0.1200
 4268W        W 5239   8.978  10.143  13.009 -0.2413 -0.0653  0.1229
 4269W        W 5240   2.232   7.705   2.953 -0.1011  0.3514 -0.0388
 4270W        W 5241   0.750   5.890  11.227 -0.3259  0.0012  0.1478
 4271W        W 5242   5.795  11.166   3.169 -0.1796 -0.0875 -0.0528
 4272W        W 5243  10.009   7.340   7.927  0.0153  0.3698 -0.4495
 4273W        W 5244   2.031  11.964   5.984 -0.1285  0.2791  0.0463
 4274W        W 5245   9.852   2.488   4.049 -0.1573 -0.0926 -0.1359
 4275W        W 5246  10.137   8.751  10.152  0.0273 -0.1573  0.2400
 4276W        W 5247   3.421   4.048  13.598  0.1675 -0.4110  0.0778
 4277W        W 5248  12.037   1.818  12.542 -0.4303 -0.0748  0.0428
 4278W        W 5249   3.290   6.789  10.321  0.2023  0.0605  0.3802
 4279W        W 5250   2.559   3.119   4.434 -0.2353  0.0153  0.0579
 4280W        W 5251   2.047   8.222   8.553 -0.0634  0.0604  0.0193
 4281W        W 5252   5.568  10.641  11.561  0.0921  0.1709  0.0295
 4282W        W 5253   4.441   4.290   8.800  0.1430 -0.1065 -0.1321
 4283W        W 5254   1.213   5.185   6.626  0.1763 -0.0862  0.0094
 4284W        W 5255  10.919   8.718   6.906 -0.2505  0.2494  0.0471
 4285W        W 5256   8.713   4.481   6.713 -0.1632  0.2723 -0.2138
 4286W        W 5257  13.583   7.528   7.223  0.1740  0.1852  0.0315
 4287W        W 5258   0.005   5.078   4.312 -0.0807  0.1728 -0.2299
 4288W        W 5259   6.741   5.474   3.637 -0.3600 -0.3899  0.1114
 4289W        W 5260  10.811  12.010   1.964 -0.3349  0.1360  0.0750
 4290W        W 5261   5.381   2.704   0.826 -0.1143  0.0458  0.0011
 4291W        W 5262   4.996   6.330   2.306  0.1370 -0.2503 -0.0955
 4292W        W 5263  13.175  13.580   0.466  0.1015 -0.2690  0.1885
 4293W        W 5264   9.188  11.997   7.725 -0.0386 -0.2819  0.0286
 4294W        W 5265   8.143   4.975   1.332  0.1419 -0.0197  0.2130
 4295W        W 5266   1.084   0.502   9.335  0.0761  0.2297  0.1204
 4296W        W 5267  10.480   3.695   3.728  0.1437  0.1162  0.1792
 4297W        W 5268   7.903   1.912   6.627  0.1181  0.1129 -0.1027
 4298W        W 5269   9.742  10.372   4.770 -0.0469  0.1400 -0.1045
 4299W        W 5270  11.446   8.179  11.981 -0.1408  0.3372 -0.0779
 4300W        W 5271   8.753   4.204   2.299 -0.5344 -0.0322 -0.1490
 4301W        W 5272   4.082   6.657   5.495 -0.0596  0.0913 -0.2367
 4302W        W 5273   7.391   1.902  13.156 -0.2438 -0.2646  0.1530
 4303W        W 5274  13.046   8.800   9.207  0.0267 -0.1767 -0.0743
 4304W        W 5275   4.413   4.958  10.139  0.0142 -0.0167 -0.1282
 4305W        W 5276   2.284   5.777   8.799 -0.0799  0.1048  0.3065
 4306W        W 5277   1.895  12.439   6.939  0.1755 -0.0824  0.4116
 4307W        W 5278   0.869   2.040  13.656  0.0775 -0.0434 -0.0705
 4308W        W 5279   0.179   9.657   4.584  0.3412 -0.3097  0.3399
 4309W        W 5280  13.074  13.336   3.548 -0.2209 -0.2782 -0.0500
 4310W        W 5281  12.785   2.360   5.787  0.0717 -0.0298 -0.4743
 4311W        W 5282  11.120   0.453   1.812  0.1451 -0.1486  0.2456
 4312W        W 5283  12.893  11.730   8.213 -0.2196  0.0171  0.0427
 4313W        W 5284   3.639   4.860   8.688  0.2550 -0.0946 -0.0443
 4314W        W 5285   7.400  13.890   0.860  0.0549 -0.1489  0.1681
 4315W        W 5286   5.782   3.222   2.977  0.1854 -0.0786 -0.3149
 4316W        W 5287   1.646   8.975  11.144 -0.4066  0.0349  0.2537
 4317W        W 5288  12.616  13.376  10.667 -0.0355 -0.0112 -0.3363
 4318W        W 5289  12.183  10.003   7.909  0.2212 -0.0017 -0.2523
 4319W        W 5290   0.384   9.935  13.697  0.1178  0.2380  0.1392
 4320W        W 5291  10.382  13.626  10.780 -0.3337 -0.0543 -0.1525
 4321W        W 5292   4.003   1.421  10.152 -0.1572 -0.1195  0.2631
 4322W        W 5293   1.462   3.462   7.343  0.1578  0.0599  0.1382
 4323W        W 5294  10.116   6.674   9.796 -0.1368 -0.2565  0.3220
 4324W        W 5295  11.420   9.794   3.864  0.0475 -0.0144  0.0382
 4325W        W 5296   2.072   4.256  13.037 -0.0759 -0.0366 -0.2203
 4326W        W 5297   3.471   5.815   7.044  0.3947  0.1296  0.2290
 4327W        W 5298   9.670  13.918   8.459  0.3637 -0.1294 -0.1405
 4328W        W 5299   8.708  11.017   3.095  0.2660 -0.2893 -0.0281
 4329W        W 5300   9.874   1.486   9.532  0.1750 -0.1795  0.0432
 4330W        W 5301  13.788   0.223   4.202  0.1626  0.0142  0.1203
 4331W        W 5302  11.593  12.166  13.477 -0.3118 -0.0307 -0.2304
 4332W        W 5303   4.424   9.882  13.161 -0.0386 -0.1328 -0.0669
 4333W        W 5304   9.031   4.807  12.585 -0.1830 -0.5694  0.1867
 4334W        W 5305   1.070   0.043   9.634 -0.0104  0.1095  0.3378
 4335W        W 5306   4.034   0.952   2.666  0.0222  0.1902 -0.1738
 4336W        W 5307   5.582   0.821  13.590  0.0548  0.2207 -0.2600
 4337W        W 5308   9.444   0.693  11.222  0.0435 -0.1351 -0.1815
 4338W        W 5309   8.779  12.125   2.821  0.1746  0.2983  0.1868
 4339W        W 5310   8.195   8.073   0.288 -0.0879  0.2577 -0.0086
 4340W        W 5311   3.323  12.467  12.164  0.3345  0.1977  0.1059
 4341W        W 5312   1.468   3.748  12.521  0.2116 -0.2713  0.0237
 4342W        W 5313  12.797  11.673  11.227  0.0372 -0.1356  0.0141
 4343W        W 5314   9.127   3.206   5.669  0.2513 -0.4184  0.1670
 4344W        W 5315  12.211  11.446  13.749 -0.0912  0.2008  0.2496
 4345W        W 5316   7.890   6.767  13.851 -0.2571 -0.1215  0.0062
 4346W        W 5317   2.277   0.278   1.529 -0.2326 -0.2633  0.3387
 4347W        W 5318   1.032   5.808   3.286 -0.0449 -0.1561 -0.3134
 4348W        W 5319  12.782  11.003   7.054 -0.2908  0.0376  0.3264
 4349W        W 5320   5.014   4.646  12.179 -0.0340 -0.2410  0.1964
 4350W        W 5321  10.073   0.487   8.029  0.3402  0.0171  0.0410
 4351W        W 5322   3.631  12.970   3.994  0.1348  0.1936  0.1555
 4352W        W 5323   7.383   6.859   1.841 -0.2260 -0.1870  0.0612
 4353W        W 5324  13.630   1.148   9.698  0.3535 -0.0421  0.0223
 4354W        W 5325   1.284  12.886   0.547 -0.1961  0.1404 -0.1567
 4355W        W 5326   0.527   7.996   4.678 -0.1428 -0.0146  0.3604
 4356W        W 5327   1.345  10.086  11.805  0.1506  0.0212 -0.3183
 4357W        W 5328  11.311   2.641  11.870 -0.2206  0.2209 -0.2627
 4358W        W 5329   2.249  12.178  12.333  0.0736  0.1369  0.0312
 4359W        W 5330   2.856  13.157   6.045 -0.0511  0.2481  0.0778
 4360W        W 5331   2.711   6.467   2.353  0.1909  0.0872 -0.1375
 4361W        W 5332   4.360   8.778  11.293 -0.3988 -0.0580 -0.0810
 4362W        W 5333   4.908   6.222   0.029  0.1996 -0.3425  0.0656
 4363W        W 5334  11.015   9.392   3.593 -0.1467 -0.1797 -0.1256
 4364W        W 5335   8.264   6.152  12.015  0.0584  0.0308  0.0516
 4365W        W 5336  10.631   3.186  10.052  0.0944  0.4818  0.0490
 4366W        W 5337   7.450   9.258   3.324  0.1687 -0.0387 -0.0064
 4367W        W 5338   9.620   8.690  11.558 -0.1170  0.1180 -0.0828
 4368W        W 5339   7.082   1.183   3.550 -0.0056 -0.0675 -0.1456
 4369W        W 5340   9.090   7.866   6.161  0.1967 -0.0402 -0.2221
 4370W        W 5341   0.263   5.305   4.664  0.1471  0.1570  0.2291
 4371W        W 5342   3.079  13.513   9.729  0.1869  0.1558  0.1991
 4372W        W 5343  10.417  11.271   4.731  0.3912  0.3023  0.4004
 4373W        W 5344   6.645   4.974   7.499  0.0896  0.2023  0.1435
 4374W        W 5345   8.837  10.971   8.435  0.1341  0.1986 -0.2963
 4375W        W 5346  13.507   7.121   6.878 -0.1465 -0.0881  0.0734
 4376W        W 5347   8.068   9.152  11.514 -0.0425  0.2614 -0.3531
 4377W        W 5348   2.900   6.560  12.685 -0.1465 -0.2849  0.2289
 4378W        W 5349   0.979   7.612   3.323  0.0489 -0.0023  0.0032
 4379W        W 5350   5.535   8.354  13.555 -0.2443  0.1100  0.1134
 4380W        W 5351  13.842   5.361   0.342 -0.0544 -0.3163 -0.1257
 4381W        W 5352  11.987   4.433  13.523 -0.1725 -0.2189 -0.2493
 4382W        W 5353  12.617   6.234   3.105 -0.1077 -0.2691 -0.4379
 4383W        W 5354   7.779   5.271   3.533 -0.1452  0.1890 -0.0612
 4384W        W 5355   2.064  11.339   5.799 -0.1155 -0.3738 -0.3690
 4385W        W 5356  10.761  13.438   6.418 -0.1523  0.1905 -0.1404
 4386W        W 5357   1.133   3.880   3.690  0.0609  0.2586 -0.2092
 4387W        W 5358   0.395   6.773  11.819 -0.1512 -0.0475 -0.1748
 4388W        W 5359  10.318   1.306   1.122 -0.3889  0.2340 -0.1599
 4389W        W 5360   1.242  11.993   8.017  0.5704  0.3283 -0.2369
 4390W        W 5361  13.490   4.341   5.375 -0.1949  0.2456  0.2701
 4391W        W 5362   8.270  10.471  10.145 -0.1075 -0.1287  0.1981
 4392W        W 5363  10.271  12.166  10.203  0.2570 -0.0970  0.0927
 4393W        W 5364   2.339   2.931  10.276 -0.0775 -0.1076 -0.0456
 4394W        W 5365   5.525   1.681  10.645  0.1927 -0.0330  0.1406
 4395W        W 5366   2.198  11.204   9.448 -0.1110  0.0276  0.0840
 4396W        W 5367  12.357   1.008  12.388 -0.1078  0.1984 -0.0139
 4397W        W 5368   1.732  13.001  10.769  0.0741 -0.0720 -0.1452
 4398W        W 5369   9.641   0.424   6.300  0.0456  0.0688  0.3818
 4399W        W 5370   9.944  12.616   3.209 -0.2482  0.0105  0.2214
 4400W        W 5371   5.170   2.558   8.276  0.3598  0.1165  0.0342
 4401W        W 5372   5.583   7.955   8.941  0.2503 -0.0059 -0.1028
 4402W        W 5373  13.468   7.286   6.396  0.0031  0.1017  0.0272
 4403W        W 5374   3.866   6.254   4.466 -0.5236  0.0218  0.2003
 4404W        W 5375   5.630   7.874   4.725 -0.0744  0.2152 -0.2043
 4405W        W 5376  12.789   2.927   0.723  0.2005 -0.3000 -0.0268
 4406W        W 5377   8.888   1.975   7.633 -0.0061  0.1425  0.2141
 4407W        W 5378   1.344   5.666   7.095  0.2390 -0.0270  0.1828
 4408W        W 5379   3.347   9.643   6.199 -0.0190 -0.0275  0.0208
 4409W        W 5380   0.658   2.734  12.265  0.0188  0.3029  0.1686
 4410W        W 5381   3.786   8.179   6.759  0.2295 -0.0724  0.0571
 4411W        W 5382  10.755  12.353  12.334  0.2168  0.1568  0.1904
 4412W        W 5383   0.860   4.031   2.400  0.1124  0.1666 -0.1245
 4413W        W 5384   7.817   6.903   6.814 -0.1015  0.0440 -0.0525
 4414W        W 5385  13.742  11.567  10.441  0.1135  0.2207 -0.1106
 4415W        W 5386   9.565  11.518   8.697 -0.0705  0.0986  0.3440
 4416W        W 5387  11.525   6.628   5.052 -0.2819 -0.0647 -0.0264
 4417W        W 5388  12.731   1.745   6.948  0.1513 -0.0819  0.2746
 4418W        W 5389  13.221  13.409  11.785  0.0853  0.1376 -0.3329
 4419W        W 5390   0.651  10.615   8.165  0.2535 -0.0410  0.0652
 4420W        W 5391  12.743   6.657  11.897  0.2244  0.0260 -0.1502
 4421W        W 5392   4.018   2.589  12.762 -0.1237 -0.1844  0.2839
 4422W        W 5393  12.366  13.254   3.901  0.0737 -0.3012 -0.0650
 4423W        W 5394   2.445  10.872   6.994 -0.4457  0.1957  0.1774
 4424W        W 5395  12.316  10.569  10.071  0.1827 -0.2543 -0.1718
 4425W        W 5396   6.791  13.099   9.382 -0.0787  0.0204 -0.3461
 4426W        W 5397   1.177   9.220   4.966 -0.3454 -0.1038  0.0228
 4427W        W 5398   4.577   0.832  12.650 -0.0074  0.1052 -0.2755
 4428W        W 5399   6.720   4.863  12.657 -0.2752  0.0964 -0.1671
 4429W        W 5400   7.672  12.017   3.318  0.0116 -0.1808  0.0114
 4430W        W 5401   0.083   0.001   3.318  0.1191 -0.0460  0.0598
 4431W        W 5402  11.184   4.867   6.535  0.3687  0.1857  0.1597
 4432W        W 5403   4.045   1.813   1.738  0.0823 -0.4472  0.2435
 4433W        W 5404   9.092  13.686  13.167 -0.1242 -0.0568  0.1858
 4434W        W 5405   0.633   4.467   4.265 -0.3235  0.2220 -0.1049
 4435W        W 5406   3.031   7.937  13.293  0.2226  0.0741 -0.1862
 4436W        W 5407  13.435  11.240   9.188 -0.0417 -0.0774  0.0828
 4437W        W 5408   2.261  12.882   3.159  0.2533 -0.0024  0.2943
 4438W        W 5409  10.137   6.343  11.223  0.0111  0.3526 -0.1466
 4439W        W 5410   5.035   5.300   2.412 -0.0677 -0.0049 -0.3174
 4440W        W 5411   2.546   6.252   9.220 -0.2729 -0.0222  0.1575
 4441W        W 5412  11.790   4.786   1.380  0.5222  0.0813 -0.0985
 4442W        W 5413   6.662   9.223   2.371 -0.2614 -0.2221  0.1770
 4443W        W 5414   2.177   0.201   3.259  0.3513 -0.0236  0.1870
 4444W        W 5415   9.864   3.828  12.087  0.1924  0.1950  0.1422
 4445W        W 5416   9.694  11.843   5.904 -0.0188  0.0437 -0.1488
 4446W        W 5417  11.329   8.376   4.426  0.3214 -0.2347 -0.0282
 4447W        W 5418   1.433   9.624  11.620 -0.2000 -0.2121 -0.0099
 4448W        W 5419  12.173   8.699   2.756 -0.2607 -0.0360 -0.0274
 4449W        W 5420  13.837   7.571  11.308  0.0332  0.3018  0.0112
 4450W        W 5421  13.363  13.646   2.398 -0.1465 -0.0611 -0.0807
 4451W        W 5422  11.358   4.234   9.643 -0.1021  0.2058  0.0386
 4452W        W 5423   3.518   0.629   3.409 -0.3456  0.1180  0.0411
 4453W        W 5424   7.785  13.433  12.455 -0.0941  0.3005  0.0955
 4454W        W 5425   7.228  10.345   2.772  0.0011  0.4525  0.1795
 4455W        W 5426   3.748   0.766   3.829  0.1824  0.0849  0.1463
 4456W        W 5427  12.967   6.420  13.910  0.1520  0.1864  0.0298
 4457W        W 5428  11.137   0.095   0.778 -0.1566 -0.1275 -0.0769
 4458W        W 5429   5.624   4.713  11.625 -0.2083 -0.0764 -0.2874
 4459W        W 5430   2.011   3.809  10.990  0.1864 -0.1579  0.0346
 4460W        W 5431  13.583   8.645  10.769 -0.0707 -0.1239  0.3018
 4461W        W 5432   7.840   4.866   3.894 -0.0403 -0.1502  0.1244
 4462W        W 5433  11.102   7.734  13.899 -0.5213 -0.2636  0.3604
 4463W        W 5434  12.937   1.167   2.701  0.1193  0.2692  0.1640
 4464W        W 5435   6.108   1.408   3.862  0.0508 -0.3313  0.3107
 4465W        W 5436  12.881   4.252   2.286  0.0542  0.1375 -0.1218
 4466W        W 5437   4.989  10.390  10.850  0.3384  0.1484  0.4220
 4467W        W 5438   2.193  11.204   3.097  0.0127 -0.1847  0.0985
 4468W        W 5439   4.136   8.469   2.202 -0.1311 -0.2074 -0.2276
 4469W        W 5440  10.123   2.257   1.544 -0.3271  0.0179 -0.0873
 4470W        W 5441  10.101   3.113   3.333  0.2069 -0.2298 -0.1573
 4471W        W 5442   8.413   6.198   3.590 -0.0599 -0.1313  0.2386
 4472W        W 5443   4.003   2.663  11.741  0.1460 -0.3912 -0.0438
 4473W        W 5444   6.972  11.256   2.728 -0.0132  0.2593 -0.0913
 4474W        W 5445   2.551   3.584   3.836  0.0858 -0.1067  0.0037
 4475W        W 5446  12.175   5.973   8.451  0.0052  0.0490  0.1278
 4476W        W 5447   5.651   1.261  13.246  0.0112 -0.0586 -0.1194
 4477W        W 5448  10.975   1.734   0.525 -0.2175  0.6201  0.1172
 4478W        W 5449   5.900   1.780   0.983  0.0027  0.1417  0.2279
 4479W        W 5450  10.541   0.893  13.238  0.1406  0.0166 -0.1842
 4480W        W 5451   4.445  13.352  11.123 -0.2471 -0.0179 -0.2869
 4481W        W 5452   5.606   9.897   8.484  0.3029 -0.3488 -0.0189
 4482W        W 5453   2.874   7.009   5.290  0.0266 -0.0796  0.1572
 4483W        W 5454   2.180   6.585   3.334  0.1338  0.0138 -0.0114
 4484W        W 5455   7.632   7.106   4.287  0.0460  0.0812  0.2208
 4485W        W 5456   5.357   4.923   1.037  0.1301  0.0265 -0.2178
 4486W        W 5457   0.128   9.632   2.313  0.1195  0.0455 -0.0447
 4487W        W 5458   1.851  12.094   8.541  0.1995  0.0690  0.2392
 4488W        W 5459   6.889   5.941   3.784  0.2372 -0.0283 -0.1048
 4489W        W 5460  10.707   3.363  11.866 -0.0403  0.1405 -0.0578
 4490W        W 5461   5.483   6.849   3.849 -0.3743 -0.0213  0.1619
 4491W        W 5462   4.222   1.943   8.800 -0.0787 -0.4370  0.0651
 4492W        W 5463  10.034  12.285  13.773 -0.1480 -0.2123  0.1282
 4493W        W 5464   8.624   5.837   0.610  0.2136  0.1480  0.2571
 4494W        W 5465   1.047   4.032   1.197  0.1426 -0.1129 -0.2330
 4495W        W 5466   7.478   0.960   4.392  0.1718  0.1015  0.0513
 4496W        W 5467   8.107   7.964   0.755 -0.1555 -0.1968 -0.0243
 4497W        W 5468   1.250   2.800  13.906  0.0945  0.1210  0.0874
 4498W        W 5469   4.575   8.110   0.030  0.0324  0.1629 -0.2018
 4499W        W 5470   6.240   7.934  13.350  0.2237  0.0977 -0.2865
 4500W        W 5471   6.331  10.838   1.177 -0.2950  0.1765 -0.2735
 4501W        W 5472   5.001   6.069   8.121  0.1617 -0.0377  0.1230
 4502W        W 5473  12.772   6.819   8.009  0.1393  0.2560 -0.1832
 4503W        W 5474   4.137   6.318   6.857 -0.2414 -0.0224  0.2355
 4504W        W 5475   2.980   5.790   6.830 -0.1233  0.1492 -0.1180
 4505W        W 5476   6.297   8.069   5.512 -0.0894  0.0913 -0.0191
 4506W        W 5477   8.867   2.298   4.065  0.1344 -0.2217  0.2295
 4507W        W 5478   6.520   9.878   8.791 -0.4304  0.1557 -0.3266
 4508W        W 5479  13.397  13.078  10.078 -0.2469 -0.4054  0.0615
 4509W        W 5480   4.944  12.253  10.006 -0.2977 -0.0690  0.0801
 4510W        W 5481   0.330   2.736   8.970 -0.0095 -0.1007  0.1587
 4511W        W 5482   0.786   4.433  12.302  0.2430 -0.1385  0.0362
 4512W        W 5483  10.040   5.831   0.174  0.2604  0.1800 -0.0886
 4513W        W 5484  10.258  11.221   7.009 -0.0843 -0.0465  0.0576
 4514W        W 5485  13.614   2.714   3.864 -0.1327 -0.0603  0.0066
 4515W        W 5486  12.365  13.062   9.575  0.2799  0.0779 -0.1377
 4516W        W 5487  13.880   0.877  10.138 -0.1154 -0.1556  0.3141
 4517W        W 5488   0.768   4.389   2.783 -0.0316 -0.2295 -0.0612
 4518W        W 5489   6.181  12.105  10.763 -0.0478  0.3731 -0.0019
 4519W        W 5490   5.624  10.093   9.013 -0.0205  0.0086 -0.0155
 4520W        W 5491   2.504  10.550   0.580  0.1849  0.0009  0.1034
 4521W        W 5492   7.033   4.848  11.753  0.0863  0.0897  0.3763
 4522W        W 5493  11.578   3.374   1.213  0.0394 -0.1561  0.1895
 4523W        W 5494   8.296  10.533   7.643 -0.2645  0.1222  0.1313
 4524W        W 5495   6.800   6.258  10.793  0.0427 -0.0967 -0.1043
 4525W        W 5496   8.634   4.795   9.856  0.0052  0.0307  0.1300
 4526W        W 5497   3.858   6.370   7.540  0.0487  0.0885 -0.1711
 4527W        W 5498   8.507   2.593   7.094 -0.1306  0.0698 -0.0173
 4528W        W 5499   2.700  11.992   3.750 -0.3475 -0.0612  0.1925
 4529W        W 5500   4.691   6.137   5.963 -0.4012  0.3094 -0.1572
 4530W        W 5501   8.270   8.041  11.983 -0.1034  0.0950 -0.2471
 4531W        W 5502   3.692  11.405  12.263  0.2174 -0.0138  0.0216
 4532W        W 5503   0.185  11.867  13.059 -0.0176  0.0847  0.0540
 4533W        W 5504   7.556  11.966   8.207 -0.0593 -0.0225  0.1928
 4534W        W 5505  11.838  13.224   1.944 -0.0740 -0.2665 -0.0926
 4535W        W 5506   8.698   0.519   7.886  0.1397 -0.0781  0.0278
 4536W        W 5507   4.217   7.808   3.264  0.2026  0.2562  0.1364
 4537W        W 5508  12.009  10.667   5.625 -0.2342  0.2904 -0.2768
 4538W        W 5509   7.250  11.235   2.191 -0.0058  0.0192  0.1710
 4539W        W 5510   6.543   3.090   6.727  0.0539  0.1465  0.1085
 4540W        W 5511   9.277  11.426  10.787 -0.1748 -0.0051 -0.1659
 4541W        W 5512   9.204   4.670  13.642 -0.3484  0.0388 -0.4021
 4542W        W 5513   1.539   7.504  10.472 -0.1791 -0.2182  0.1189
 4543W        W 5514   8.051  10.451   4.935  0.1813  0.0476 -0.0422
 4544W        W 5515   1.941   4.626   9.381  0.0754 -0.0674 -0.1419
 4545W        W 5516  12.753   3.560  10.946 -0.1521 -0.0208  0.1212
 4546W        W 5517  10.717   5.042  10.920  0.1307 -0.2076  0.1153
 4547W        W 5518   8.469  10.871   5.094  0.0199 -0.2292  0.0144
 4548W        W 5519  11.334   2.291  11.548 -0.1219 -0.4230 -0.4934
 4549W        W 5520   7.978   5.624   8.754 -0.1878 -0.1094  0.1959
 4550W        W 5521   4.357   2.362  13.909 -0.3524 -0.1005 -0.5915
 4551W        W 5522   0.127  10.517   8.113  0.0470  0.0099  0.3660
 4552W        W 5523  10.811   1.257   6.390  0.1440 -0.3748  0.0208
 4553W        W 5524   1.354   2.813   1.532 -0.3179 -0.0708 -0.2693
 4554W        W 5525   1.559   4.095   0.249  0.2010  0.0228 -0.2802
 4555W        W 5526   2.464   3.527   5.769  0.3585  0.1553 -0.1840
 4556W        W 5527   4.342   8.986  10.796  0.0602  0.2844  0.0367
 4557W        W 5528   2.846  12.943  12.887  0.2849  0.0861  0.1167
 4558W        W 5529   5.562   9.250   5.779 -0.0418 -0.0357 -0.0851
 4559W        W 5530   7.398   5.010  11.987 -0.4432  0.1361  0.1388
 4560W        W 5531   2.096   8.267  10.605 -0.4839  0.0052 -0.2131
 4561W        W 5532   3.045   5.115   7.291  0.0068 -0.3321  0.2012
 4562W        W 5533   2.925   6.300  10.190  0.1016  0.1046  0.3082
 4563W        W 5534   3.025   6.101  11.048 -0.1241 -0.0138  0.2665
 4564W        W 5535   6.028   2.418   8.761 -0.1106 -0.0721  0.2638
 4565W        W 5536   7.599   1.113   3.449  0.1946  0.0097  0.0235
 4566W        W 5537   2.816   0.377   1.396 -0.1227 -0.0483 -0.1007
 4567W        W 5538   7.493   5.885  10.906 -0.0811 -0.1689 -0.0699
 4568W        W 5539  11.874  12.489   1.490  0.0552  0.2074 -0.1284
 4569W        W 5540   3.774  12.889  10.686  0.1689 -0.1035 -0.0087
 4570W        W 5541   8.649  12.537   1.672  0.3113 -0.2183 -0.4313
 4571W        W 5542   3.018  13.079   1.813  0.0383 -0.2605 -0.1403
 4572W        W 5543  10.684   1.606  12.837 -0.1183 -0.1804 -0.1438
 4573W        W 5544  12.651   1.383  11.808 -0.2557  0.0385  0.2194
 4574W        W 5545   8.700   0.885   6.912  0.0139 -0.0280  0.2356
 4575W        W 5546   2.789  10.081   8.174  0.1715  0.0449  0.1321
 4576W        W 5547  11.432   7.686   0.385 -0.2137 -0.0899 -0.1234
 4577W        W 5548   4.967  11.144   7.542 -0.0126  0.0001  0.2578
 4578W        W 5549   3.142  10.403   2.462  0.3774 -0.2153 -0.0703
 4579W        W 5550   1.636   2.502   1.066 -0.2306  0.2846 -0.0912
 4580W        W 5551   8.036  10.248   0.565 -0.3768  0.1525 -0.1477
 4581W        W 5552   1.281   4.615   6.806 -0.0003 -0.0832  0.0992
 4582W        W 5553   7.998   4.582   4.802 -0.0500  0.1446  0.0165
 4583W        W 5554   2.629   4.459   7.088 -0.2177 -0.0842 -0.3716
 4584W        W 5555   2.565   2.532  11.588  0.1012 -0.1864 -0.1123
 4585W        W 5556   7.685   1.223   7.931  0.1908  0.1645 -0.2715
 4586W        W 5557   2.713  10.623   5.772 -0.0266  0.3578  0.0835
 4587W        W 5558   7.225  12.188   0.686 -0.1879  0.0781 -0.1658
 4588W        W 5559   9.640   5.389   0.452  0.1798  0.0520 -0.0714
 4589W        W 5560   1.604   7.767   6.424  0.0074  0.0410 -0.0540
 4590W        W 5561  13.045   5.450   2.512 -0.1682  0.0251 -0.1168
 4591W        W 5562  11.594   0.392   5.241  0.3017 -0.3109 -0.0604
 4592W        W 5563   3.764   5.075  11.017 -0.4704 -0.1172 -0.2776
 4593W        W 5564   2.104  11.212  10.326  0.0228 -0.2188  0.1785
 4594W        W 5565   2.505   7.992   4.852 -0.3112  0.3447  0.1346
 4595W        W 5566   3.346   2.713  12.157 -0.1580 -0.0762  0.0556
 4596W        W 5567   1.460  10.730   5.257  0.1547 -0.0030 -0.0770
 4597W        W 5568  12.254  13.194   7.105 -0.2370 -0.3048 -0.0969
 4598W        W 5569   0.616   9.671   3.612  0.0372  0.1212  0.0822
 4599W        W 5570   5.001   1.448   3.336 -0.1350  0.0921 -0.1586
 4600W        W 5571  12.235   2.836  12.476 -0.0807  0.1979  0.0161
 4601W        W 5572  10.378  10.123   7.564  0.1346 -0.0243 -0.1115
 4602W        W 5573   7.100   3.034   1.628  0.1198  0.3907 -0.2022
 4603W        W 5574   1.873   0.610   1.079  0.1574  0.0873 -0.1563
 4604W        W 5575  11.988   7.061   8.642  0.1410  0.2352 -0.2971
 4605W        W 5576   1.408   0.153  11.683 -0.1986 -0.0886 -0.0457
 4606W        W 5577  10.068   8.994  13.303  0.1549  0.1197  0.1492
 4607W        W 5578  12.229  10.793   4.244  0.1235  0.0998  0.2771
 4608W        W 5579   0.339   5.033   3.335 -0.0715 -0.3120 -0.1895
 4609W        W 5580   9.791   5.174   0.886 -0.0192 -0.3023 -0.1857
 4610W        W 5581   2.672   8.489   3.255 -0.1575 -0.0397 -0.0823
 4611W        W 5582   2.408  12.467  13.738  0.4755  0.3659 -0.0966
 4612W        W 5583  12.947   0.001   5.401  0.0390  0.2463 -0.1540
 4613W        W 5584   8.387  11.658   4.634  0.2546 -0.4484  0.0423
 4614W        W 5585  12.617  13.766   4.721 -0.1071 -0.0768 -0.0460
 4615W        W 5586   2.710   9.970   3.330  0.2723 -0.1404 -0.2559
 4616W        W 5587   9.330  10.307   9.023 -0.0211  0.0720  0.0017
 4617W        W 5588   5.818   0.865   8.056 -0.0419  0.3416 -0.2593
 4618W        W 5589   1.245   3.314  12.877 -0.0077  0.1104  0.0388
 4619W        W 5590   4.447   8.826   1.335 -0.0433 -0.1072  0.2004
 4620W        W 5591   6.430   3.413   2.244 -0.0882  0.0078  0.2228
 4621W        W 5592  12.905   8.558   2.940  0.2312 -0.0950  0.3690
 4622W        W 5593   1.702   7.237   0.063  0.0669 -0.4539  0.0190
 4623W        W 5594   9.425   3.879  12.396 -0.1097 -0.2088 -0.0759
 4624W        W 5595   3.928   6.133   1.315  0.1033 -0.2666 -0.1175
 4625W        W 5596   6.978   3.535   3.038 -0.1998 -0.2191 -0.1639
 4626W        W 5597   3.866   6.792   2.516  0.2967  0.0185  0.0530
 4627W        W 5598   3.409  11.222  10.414 -0.1838 -0.1293 -0.2419
 4628W        W 5599   3.647   0.702  12.883 -0.0790 -0.0368 -0.0613
 4629W        W 5600  13.027  10.357   5.041  0.0512  0.0322 -0.0183
 4630W        W 5601   8.988   3.969  11.230  0.3260  0.0383  0.0294
 4631W        W 5602   2.109  10.495  13.286 -0.4738  0.0818  0.0797
 4632W        W 5603   4.903  12.918  13.079 -0.2490 -0.1137 -0.5347
 4633W        W 5604  10.125  10.999   8.033  0.0149  0.3944  0.1171
 4634W        W 5605  13.445   8.523   1.505 -0.3470 -0.2022 -0.2105
 4635W        W 5606  12.367   8.160  12.171  0.1378  0.1156  0.1486
 4636W        W 5607   4.918   9.129   5.686 -0.0927 -0.0129  0.0203
 4637W        W 5608  11.408   2.263   8.638  0.0520 -0.0088 -0.3034
 4638W        W 5609   8.563   2.021  11.506 -0.1241 -0.0472  0.2168
 4639W        W 5610   4.410   5.912   4.283 -0.3525 -0.0139 -0.1409
 4640W        W 5611   6.731  12.606  10.816 -0.0783  0.0492 -0.2781
 4641W        W 5612   9.182   5.266   7.121 -0.3213 -0.0033 -0.3967
 4642W        W 5613  10.840   4.446  11.073  0.1879 -0.0225  0.2671
 4643W        W 5614   3.146  13.517  11.442  0.0867 -0.2423 -0.0799
 4644W        W 5615   4.610   6.406  13.048  0.1456 -0.2249  0.0031
 4645W        W 5616   8.785   0.113   6.318  0.2970  0.0818  0.2590
 4646W        W 5617   3.171   0.011  11.799  0.2183 -0.1057 -0.1114
 4647W        W 5618  13.501  12.575   0.738  0.0562  0.1117 -0.2460
 4648W        W 5619   4.196  12.461   4.725 -0.2366 -0.0197 -0.1994
 4649W        W 5620   1.092   3.632   2.262 -0.0918  0.0582 -0.2592
 4650W        W 5621   7.000  13.644   6.172 -0.1769 -0.0954  0.1324
 4651W        W 5622   5.842   5.082  11.080 -0.0285  0.0516  0.0724
 4652W        W 5623   9.435   1.521   1.354  0.5553 -0.0077  0.0045
 4653W        W 5624   5.351  11.392   1.276 -0.3321 -0.1323  0.2263
 4654W        W 5625  10.564   8.266   8.251 -0.0441  0.0851  0.2307
 4655W        W 5626   9.202   1.251  10.901  0.1065 -0.1342  0.2375
 4656W        W 5627   0.804   0.545   6.746  0.1819 -0.1087  0.0813
 4657W        W 5628   7.577   7.935   2.917 -0.1184  0.0130 -0.2560
 4658W        W 5629  12.993   1.132  13.564 -0.2339 -0.0524  0.1027
 4659W        W 5630   7.052   9.473   4.562  0.0107 -0.3233 -0.1414
 4660W        W 5631   1.966   0.177  13.408  0.0702  0.1510 -0.0516
 4661W        W 5632   3.394   8.544  13.640 -0.0699  0.0183  0.4687
 4662W        W 5633   4.291  11.667   5.889  0.2654  0.2102 -0.0057
 4663W        W 5634   9.415   9.251   6.158 -0.2711  0.1153 -0.0302
 4664W        W 5635   5.059   4.218  10.020 -0.1372  0.0528  0.2843
 4665W        W 5636   1.640   6.453   6.262 -0.0380 -0.1741  0.1037
 4666W        W 5637   9.080  11.719   2.654  0.2644 -0.0447 -0.1323
 4667W        W 5638   1.824   3.416  12.323  0.1260 -0.0854  0.1306
 4668W        W 5639   2.512  12.657  10.634  0.1866  0.1209  0.0806
 4669W        W 5640   7.022   3.245   6.620 -0.0763 -0.0568 -0.1210
 4670W        W 5641   9.773  10.063   8.244  0.1068  0.0425 -0.0701
 4671W        W 5642  10.847   2.699   1.227 -0.0654  0.1448 -0.0401
 4672W        W 5643   3.880   2.991   0.615  0.1297  0.1453  0.0054
 4673W        W 5644   3.390   7.593  11.892  0.1761  0.1213  0.0394
 4674W        W 5645   6.697   6.806   1.669 -0.2910 -0.0352 -0.2859
 4675W        W 5646   1.669   6.801  13.684 -0.0798  0.2158 -0.1947
 4676W        W 5647   6.198   6.817  11.805 -0.1932 -0.2216  0.1212
 4677W        W 5648  10.093  13.178  10.576 -0.1526 -0.3723 -0.1767
 4678W        W 5649   5.908  13.208   6.963 -0.0085 -0.0239 -0.2520
 4679W        W 5650   8.127   9.163   5.399  0.0537  0.1279 -0.0054
 4680W        W 5651   7.209   1.995  11.254  0.0869  0.0066  0.1338
 4681W        W 5652   2.448   8.241   6.901 -0.2372  0.0481  0.2631
 4682W        W 5653   0.131   5.336   7.492 -0.3071 -0.1434  0.3417
 4683W        W 5654   5.123  10.222   8.954  0.1006  0.0729  0.1732
 4684W        W 5655  13.353   0.048   4.077  0.1935 -0.0488  0.2025
 4685W        W 5656   8.890   2.401   9.085 -0.1417  0.0298  0.1660
 4686W        W 5657  12.194  13.608  11.916  0.1541 -0.0475  0.0827
 4687W        W 5658  11.066   2.745   9.481  0.0826 -0.2807  0.2985
 4688W        W 5659   2.062   1.173   0.218 -0.0308 -0.1345  0.0748
 4689W        W 5660   8.259  13.587  12.586 -0.3456 -0.0995 -0.2304
 4690W        W 5661   6.601  12.807   6.510  0.1263 -0.3640 -0.0169
 4691W        W 5662   0.446   6.809   4.424 -0.0432  0.0013 -0.1397
 4692W        W 5663   4.123   5.500  13.838 -0.3561  0.3813  0.0938
 4693W        W 5664   9.180   7.365   8.028 -0.0494 -0.0370 -0.1286
 4694W        W 5665   2.669   9.392   7.348 -0.0037  0.1539  0.3420
 4695W        W 5666   1.381  11.515   2.500 -0.4503 -0.1493 -0.1582
 4696W        W 5667   9.143   7.254   6.311  0.3615 -0.0814  0.3555
 4697W        W 5668   1.201   3.663  13.499 -0.0912  0.1673 -0.1327
 4698W        W 5669   2.695   3.911   0.166  0.2173 -0.0139 -0.1031
 4699W        W 5670   8.691   6.961   7.376  0.1226 -0.0867  0.0130
 4700W        W 5671  13.843   1.653  13.477  0.0646  0.1331  0.0710
 4701W        W 5672   7.053  12.998   2.052  0.1838 -0.1357  0.0277
 4702W        W 5673   4.982  11.201   3.842  0.2567 -0.2079  0.0406
 4703W        W 5674   4.215   7.474   2.471 -0.0552  0.0331  0.0785
 4704W        W 5675   6.582   1.237  10.393  0.1575 -0.1022 -0.0004
 4705W        W 5676  10.977   4.445   4.681 -0.2024 -0.0796 -0.0096
 4706W        W 5677   6.910   0.879  13.129 -0.2265 -0.1728  0.5551
 4707W        W 5678   7.098   5.980   9.968 -0.0028 -0.0666 -0.3827
 4708W        W 5679   4.047   2.796  13.881 -0.0174  0.1855 -0.2656
 4709W        W 5680   3.483   5.770   4.033  0.0301 -0.1980  0.2528
 4710W        W 5681   7.773   0.087   3.754 -0.5545  0.1402  0.2668
 4711W        W 5682   8.913   5.698  12.986  0.0250 -0.3602  0.0260
 4712W        W 5683  12.253   9.787   9.279  0.3507  0.2996 -0.1900
 4713W        W 5684   8.235   9.356   1.134 -0.1004 -0.0181 -0.3369
 4714W        W 5685   0.656   5.184  11.978  0.0663  0.0795  0.1650
 4715W        W 5686   5.661   3.579   3.779  0.0822  0.1697 -0.1074
 4716W        W 5687   4.624   2.181   2.442  0.4052  0.1796  0.1568
 4717W        W 5688   9.238   1.509  13.017 -0.0539 -0.1994 -0.1344
 4718W        W 5689   0.411   1.775  10.152  0.1606  0.3013 -0.0578
 4719W        W 5690   4.733   5.235  12.598  0.3364  0.0472  0.0105
 4720W        W 5691   9.830   9.694   1.372 -0.0239 -0.0526 -0.0079
 4721W        W 5692   7.869   2.209  12.812  0.0467  0.2318 -0.2715
 4722W        W 5693   0.126   3.305   2.205 -0.2174 -0.2552  0.2832
 4723W        W 5694  10.772   6.259   0.003 -0.1621 -0.1659 -0.1228
 4724W        W 5695  13.270   6.818   2.464 -0.0118 -0.1638 -0.2002
 4725W        W 5696   5.058  10.810   3.453  0.0757 -0.0987 -0.2335
 4726W        W 5697   1.540   2.702   2.550  0.2883  0.1020  0.0689
 4727W        W 5698   9.114  12.910   7.514 -0.1312 -0.0352 -0.1172
 4728W        W 5699  13.221   4.451   8.250  0.1929 -0.4478 -0.1244
 4729W        W 5700   6.449   5.320   1.351 -0.0829 -0.0003  0.2534
 4730W        W 5701  10.182   1.383  12.179  0.1444  0.1005  0.1226
 4731W        W 5702   8.370  12.374  11.358  0.2249 -0.0405 -0.0355
 4732W        W 5703   2.112   5.046   1.212  0.4289 -0.0735  0.1312
 4733W        W 5704  11.772   2.922   6.891  0.0088 -0.0807  0.0033
 4734W        W 5705   6.212   6.164   4.747  0.1284  0.2433 -0.1196
 4735W        W 5706   2.719   3.638   4.271 -0.2279  0.0246 -0.0206
 4736W        W 5707   3.485   7.108   8.336  0.0244  0.1447  0.1430
 4737W        W 5708   8.361   7.456   7.172  0.1187 -0.2610 -0.2385
 4738W        W 5709  11.498   9.270   3.564 -0.2322  0.1547 -0.1736
 4739W        W 5710   5.046  11.840  13.130  0.1256 -0.0396  0.2007
 4740W        W 5711   9.823   4.366   0.784  0.1880  0.2313 -0.0892
 4741W        W 5712   6.621   7.702   8.529  0.0538 -0.2630 -0.1227
 4742W        W 5713  11.003  10.588  12.459 -0.0475 -0.2795  0.0324
 4743W        W 5714   9.274   5.483   8.032 -0.2018 -0.1779 -0.3702
 4744W        W 5715  13.866  11.634  12.707  0.0310  0.0755  0.2727
 4745W        W 5716   2.891   7.522  13.589  0.0702  0.0845  0.0487
 4746W        W 5717   2.066   7.072   2.064  0.0446  0.0732  0.0334
 4747W        W 5718   4.520   9.591  12.484 -0.4547 -0.0741  0.2722
 4748W        W 5719   7.523   8.403  11.801  0.0530 -0.0937  0.0908
 4749W        W 5720   1.448   8.041  11.160 -0.1238 -0.0540 -0.2473
 4750W        W 5721   6.090   7.886   7.783  0.1534  0.0635 -0.1347
 4751W        W 5722   7.805   2.788  13.148 -0.0615  0.0620  0.2242
 4752W        W 5723   6.020  13.896   8.986 -0.1078 -0.2253  0.0783
 4753W        W 5724   5.679  10.507   5.585 -0.2816  0.2372 -0.0716
 4754W        W 5725  10.304   6.523  13.826  0.2672 -0.3645 -0.0729
 4755W        W 5726  10.000  11.332   1.016 -0.3350 -0.1348 -0.0087
 4756W        W 5727   1.114  11.258  12.246  0.0297  0.0691  0.1133
 4757W        W 5728  12.078   2.215  10.934  0.2858 -0.0536  0.1946
 4758W        W 5729  12.298   6.581   3.021 -0.0294 -0.1014 -0.4919
 4759W        W 5730  11.494   3.496  11.636  0.1074 -0.0588 -0.2285
 4760W        W 5731   9.672   2.875   8.599 -0.3964 -0.1964 -0.3484
 4761W        W 5732   1.153   9.312   8.945  0.1323 -0.4412  0.0107
 4762W        W 5733  10.068   0.111   6.264  0.0371 -0.2222  0.2296
 4763W        W 5734  12.942   6.604   6.042 -0.0161 -0.0792 -0.2037
 4764W        W 5735   3.879  12.100   7.535  0.1487  0.3048 -0.0333
 4765W        W 5736   1.888   5.400   7.947 -0.0979  0.1347 -0.2911
 4766W        W 5737   5.637   4.701   7.703 -0.2424  0.1014 -0.1007
 4767W        W 5738   1.619   9.955  10.381 -0.1302 -0.0073  0.0264
 4768W        W 5739   7.390  10.653  11.568  0.0405 -0.2327 -0.0206
 4769W        W 5740   4.654   5.073   5.083  0.0864 -0.0789 -0.0612
 4770W        W 5741   3.101   9.557   3.782  0.2457  0.0650 -0.0436
 4771W        W 5742   2.597  12.985   5.096  0.0379  0.1103 -0.0946
 4772W        W 5743   4.730   7.159   9.705 -0.0503  0.1291 -0.0471
 4773W        W 5744   6.750   5.565   9.929  0.2014  0.2600  0.0204
 4774W        W 5745   3.685   3.234   1.424 -0.1988 -0.1473 -0.3028
 4775W        W 5746   5.601  11.335  13.018  0.0160  0.0654  0.2597
 4776W        W 5747  13.518   8.648  12.779 -0.1953  0.0234  0.0238
 4777W        W 5748   1.713   4.563   3.988  0.1093 -0.0060  0.1422
 4778W        W 5749  10.407   1.632  10.792 -0.3527  0.1508 -0.1480
 4779W        W 5750   1.138   3.708   7.024 -0.1425 -0.1132  0.0061
 4780W        W 5751   2.853   9.406  10.941  0.2015 -0.0947 -0.0104
 4781W        W 5752   9.308   0.975   9.368 -0.0989  0.1154 -0.0684
 4782W        W 5753   7.814   9.804  12.484  0.0922 -0.0242 -0.0009
 4783W        W 5754   4.159  12.030   9.387  0.1987 -0.0857 -0.2289
 4784W        W 5755   6.625   8.514  10.315  0.1420  0.1308 -0.2590
 4785W        W 5756  13.595  11.497   6.359  0.1334  0.0204 -0.0863
 4786W        W 5757   0.340  10.460  11.521  0.0178 -0.1823 -0.0865
 4787W        W 5758   7.352  11.727   9.173 -0.1800 -0.1416 -0.0024
 4788W        W 5759  13.335   2.745  11.815  0.2601 -0.1315 -0.1923
 4789W        W 5760  10.314   3.400   4.149 -0.0101  0.0410 -0.2735
 4790W        W 5761   3.703  12.061  10.778  0.0815 -0.2075 -0.0330
 4791W        W 5762   1.483   8.932   2.305  0.3408 -0.0396 -0.2787
 4792W        W 5763  12.180   6.360  10.712  0.0106 -0.3857  0.1990
 4793W        W 5764   8.461   0.166   0.190 -0.0158  0.1965  0.0037
 4794W        W 5765   1.766   1.518   0.671 -0.1438  0.0738  0.3069
 4795W        W 5766   2.651   2.229   4.234 -0.2468  0.0714 -0.1049
 4796W        W 5767   8.921  13.606   4.890  0.0440 -0.1234  0.2272
 4797W        W 5768   6.551  12.925   4.406 -0.2548 -0.2419  0.0324
 4798W        W 5769   3.300   4.912  10.114 -0.0838  0.2272  0.0982
 4799W        W 5770   6.758   8.474   0.874  0.2546 -0.0532  0.0941
 4800W        W 5771  11.765   1.520   6.694 -0.1331 -0.1462 -0.3900
 4801W        W 5772  10.946  11.105   8.078  0.0559  0.0424  0.5031
 4802W        W 5773  13.239  12.011   3.901 -0.3004 -0.2747 -0.2324
 4803W        W 5774   4.108  10.470   9.082 -0.0196  0.0369  0.0860
 4804W        W 5775   9.744   8.728   4.968 -0.1700  0.4358  0.1639
 4805W        W 5776   1.449   9.739   3.795  0.0483  0.1148  0.1188
 4806W        W 5777   8.709   8.767   3.143 -0.0721  0.0928  0.1270
 4807W        W 5778  12.298  11.012   6.754  0.3858  0.0067 -0.0364
 4808W        W 5779   0.060   8.645   9.522 -0.3308 -0.3196  0.1234
 4809W        W 5780   6.192   4.560   9.324  0.2181 -0.3791 -0.3405
 4810W        W 5781   2.990   5.397   2.382  0.3448  0.0374 -0.2354
 4811W        W 5782   8.997   8.040  12.370 -0.0463  0.4346 -0.0329
 4812W        W 5783   3.754  12.644   1.805 -0.0737 -0.0428  0.0725
 4813W        W 5784  10.180  13.797   8.378  0.0003 -0.0458 -0.1284
 4814W        W 5785   5.430   7.274  12.481 -0.1346  0.1665  0.1895
 4815W        W 5786   6.872  13.869   9.423  0.0052  0.0386  0.1028
 4816W        W 5787   2.353   3.975   8.048  0.1228  0.0406  0.1073
 4817W        W 5788   0.936   0.669  12.249 -0.0813  0.1062  0.2422
 4818W        W 5789   7.441   7.617  13.713  0.1146  0.0848  0.1882
 4819W        W 5790  13.548   2.493   2.682  0.2360 -0.0287  0.0104
 4820W        W 5791  12.450   5.084   9.514  0.0174  0.1088 -0.0671
 4821W        W 5792   4.310  11.303   9.235  0.0578  0.2041 -0.0126
 4822W        W 5793   1.413   0.591  11.977 -0.1155 -0.2915 -0.1289
 4823W        W 5794   2.359   8.256   8.112  0.2289 -0.1537 -0.1223
 4824W        W 5795   7.793   8.231   0.058  0.3087  0.0645 -0.3105
 4825W        W 5796   5.513   3.858  11.750 -0.2197  0.0835  0.1323
[truncated: 1,156,127 more chars]
