# Supplementary material for: Cryptochrome magnetoreception: Time course of photoactivation from non-equilibrium coarse-grained molecular dynamics
Source: Comput Struct Biotechnol J. 2024 Nov 10;26:58–69. doi: 10.1016/j.csbj.2024.11.001 (PMC11725172; doi:10.1016/j.csbj.2024.11.001)
Supplement: Supplementary file 2 — Analysis codes and cg-MD simulation inputs (including initial molecular structures, parameters and topology files) and outputs (final molecular structures) of the 20 replicas. [file mmc2.zip › cg-md/08/mus_08.gro]

Title of the system in water t= 9000000.00000 step= 450000000
22551
    1MET     BB    1   7.100  13.680   3.250
    1MET    SC1    2   7.050  13.500   3.570
    2PRO     BB    3   7.200  13.560   3.040
    2PRO    SC1    4   7.220  13.680   2.760
    3HIS     BB    5   7.380  13.290   3.080
    3HIS    SC1    6   7.350  13.160   2.790
    3HIS    SC2    7   7.290  13.130   2.530
    3HIS    SC3    8   7.530  13.040   2.620
    4ARG     BB    9   7.390  13.100   3.290
    4ARG    SC1   10   7.490  13.140   3.570
    4ARG    SC2   11   7.480  13.300   3.830
    4ARG    SCP   12   7.580  13.330   3.820
    5THR     BB   13   7.830  12.840   3.330
    5THR    SC1   14   7.790  12.940   3.080
    5THR    SCP   15   7.680  13.020   3.070
    5THR    SCN   16   7.900  12.850   3.090
    6ILE     BB   17   7.890  12.560   3.410
    6ILE    SC1   18   7.700  12.440   3.620
    7HIS     BB   19   8.160  12.450   3.520
    7HIS    SC1   20   8.380  12.350   3.340
    7HIS    SC2   21   8.580  12.170   3.360
    7HIS    SC3   22   8.510  12.270   3.120
    8LEU     BB   23   8.120  12.080   3.680
    8LEU    SC1   24   7.830  11.980   3.700
    9PHE     BB   25   8.430  12.080   3.860
    9PHE    SC1   26   8.550  12.330   3.800
    9PHE    SC2   27   8.650  12.580   3.860
    9PHE    SC3   28   8.800  12.420   3.710
   10ARG     BB   29   8.630  11.890   3.750
   10ARG    SC1   30   8.630  11.560   3.810
   10ARG    SC2   31   8.660  11.310   3.650
   10ARG    SCP   32   8.650  11.240   3.730
   11LYS     BB   33   8.900  11.870   3.550
   11LYS    SC1   34   9.000  11.650   3.420
   11LYS    SC2   35   9.130  11.420   3.400
   11LYS    SCP   36   9.220  11.390   3.450
   12GLY     BB   37   9.090  12.070   3.590
   13LEU     BB   38   9.240  12.260   3.810
   13LEU    SC1   39   9.260  12.140   4.150
   14ARG     BB   40   9.300  12.590   3.720
   14ARG    SC1   41   9.510  12.730   3.950
   14ARG    SC2   42   9.620  13.020   4.070
   14ARG    SCP   43   9.710  13.010   4.020
   15LEU     BB   44   9.240  12.810   3.450
   15LEU    SC1   45   8.930  12.870   3.510
   16HIS     BB   46   9.430  12.880   3.250
   16HIS    SC1   47   9.680  13.090   3.350
   16HIS    SC2   48   9.940  13.100   3.420
   16HIS    SC3   49   9.750  13.230   3.560
   17ASP     BB   50   9.270  12.810   2.930
   17ASP    SC1   51   9.520  12.630   2.830
   17ASP    SCN   52   9.460  12.700   2.880
   18ASN     BB   53   9.050  12.620   2.960
   18ASN    SC1   54   8.920  12.490   3.240
   18ASN    SCP   55   8.920  12.580   3.120
   18ASN    SCN   56   8.920  12.410   3.350
   19PRO     BB   57   8.850  12.450   2.760
   19PRO    SC1   58   8.860  12.320   2.510
   20THR     BB   59   8.580  12.610   2.780
   20THR    SC1   60   8.420  12.520   2.590
   20THR    SCP   61   8.450  12.580   2.470
   20THR    SCN   62   8.390  12.470   2.720
   21LEU     BB   63   8.540  12.800   3.010
   21LEU    SC1   64   8.780  13.030   2.950
   22LEU     BB   65   8.320  12.840   3.190
   22LEU    SC1   66   8.440  12.890   3.490
   23ALA     BB   67   8.220  13.160   3.150
   24ALA     BB   68   8.400  13.310   2.990
   25LEU     BB   69   8.410  13.460   2.710
   25LEU    SC1   70   8.710  13.480   2.600
   26GLU     BB   71   8.190  13.370   2.490
   26GLU    SC1   72   8.250  13.090   2.210
   26GLU    SCN   73   8.270  13.080   2.100
   27SER     BB   74   7.990  13.190   2.630
   27SER    SC1   75   8.030  12.920   2.630
   27SER    SCP   76   7.930  12.820   2.600
   27SER    SCN   77   8.130  13.010   2.670
   28SER     BB   78   7.800  13.410   2.790
   28SER    SC1   79   7.660  13.550   2.600
   28SER    SCP   80   7.660  13.690   2.650
   28SER    SCN   81   7.660  13.420   2.560
   29GLU     BB   82   7.890  13.500   3.050
   29GLU    SC1   83   7.690  13.820   3.060
   29GLU    SCN   84   7.650  13.730   3.010
   30THR     BB   85   7.840  13.470   3.350
   30THR    SC1   86   7.670  13.580   3.480
   30THR    SCP   87   7.660  13.670   3.380
   30THR    SCN   88   7.680  13.490   3.590
   31ILE     BB   89   7.950  13.220   3.620
   31ILE    SC1   90   8.230  13.340   3.610
   32TYR     BB   91   7.980  12.870   3.770
   32TYR    SC1   92   7.740  12.860   3.890
   32TYR    SC2   93   7.610  12.990   4.100
   32TYR    SC3   94   7.610  12.720   4.080
   33PRO     BB   95   8.220  12.820   3.970
   33PRO    SC1   96   8.450  13.030   3.950
   34VAL     BB   97   8.220  12.500   4.110
   34VAL    SC1   98   8.000  12.360   4.040
   35TYR     BB   99   8.320  12.240   4.390
   35TYR    SC1  100   8.640  12.130   4.310
   35TYR    SC2  101   8.830  11.970   4.200
   35TYR    SC3  102   8.800  12.220   4.110
   36VAL     BB  103   8.260  11.830   4.470
   36VAL    SC1  104   8.370  11.720   4.260
   37LEU     BB  105   8.440  11.760   4.730
   37LEU    SC1  106   8.720  11.910   4.710
   38ASP     BB  107   8.440  11.470   4.810
   38ASP    SC1  108   8.350  11.450   5.100
   38ASP    SCN  109   8.400  11.400   5.190
   39ARG     BB  110   8.500  11.170   4.690
   39ARG    SC1  111   8.530  10.990   4.970
   39ARG    SC2  112   8.660  11.070   5.260
   39ARG    SCP  113   8.610  11.120   5.350
   40ARG     BB  114   8.290  11.210   4.410
   40ARG    SC1  115   8.040  11.310   4.490
   40ARG    SC2  116   7.930  11.540   4.690
   40ARG    SCP  117   7.820  11.540   4.710
   41PHE     BB  118   8.410  11.220   4.100
   41PHE    SC1  119   8.180  11.350   3.930
   41PHE    SC2  120   7.970  11.370   3.760
   41PHE    SC3  121   8.130  11.590   3.820
   42LEU     BB  122   8.690  11.190   4.140
   42LEU    SC1  123   8.780  11.420   4.410
   43ALA     BB  124   8.820  10.870   4.130
   44SER     BB  125   8.660  10.740   3.910
   44SER    SC1  126   8.540  10.850   3.740
   44SER    SCP  127   8.460  10.780   3.650
   44SER    SCN  128   8.610  10.930   3.830
   45ALA     BB  129   8.570  10.470   4.030
   46MET     BB  130   8.690  10.370   4.200
   46MET    SC1  131   8.520   9.990   4.220
   47HIS     BB  132   9.000  10.400   4.380
   47HIS    SC1  133   9.060  10.080   4.400
   47HIS    SC2  134   9.180   9.840   4.410
   47HIS    SC3  135   8.950   9.880   4.540
   48ILE     BB  136   9.140  10.520   4.680
   48ILE    SC1  137   8.850  10.520   4.810
   49GLY     BB  138   9.410  10.590   4.860
   50ALA     BB  139   9.690  10.680   4.940
   51LEU     BB  140   9.810  10.950   4.800
   51LEU    SC1  141  10.030  10.900   4.560
   52ARG     BB  142   9.580  11.040   4.630
   52ARG    SC1  143   9.600  10.920   4.330
   52ARG    SC2  144   9.330  10.830   4.210
   52ARG    SCP  145   9.290  10.780   4.130
   53TRP     BB  146   9.410  11.170   4.910
   53TRP    SC1  147   9.140  11.310   4.880
   53TRP    SC2  148   8.960  11.510   4.860
   53TRP    SC3  149   9.010  11.390   5.100
   53TRP    SC4  150   8.840  11.610   5.080
   54HIS     BB  151   9.670  11.420   4.950
   54HIS    SC1  152   9.540  11.580   5.140
   54HIS    SC2  153   9.350  11.550   5.330
   54HIS    SC3  154   9.550  11.730   5.370
   55PHE     BB  155   9.630  11.560   4.650
   55PHE    SC1  156   9.890  11.500   4.480
   55PHE    SC2  157  10.120  11.430   4.370
   55PHE    SC3  158   9.890  11.350   4.260
   56LEU     BB  159   9.430  11.770   4.670
   56LEU    SC1  160   9.160  11.810   4.500
   57LEU     BB  161   9.500  11.970   4.880
   57LEU    SC1  162   9.170  11.970   5.000
   58GLN     BB  163   9.730  12.140   4.700
   58GLN    SC1  164   9.840  12.440   4.900
   58GLN    SCP  165   9.800  12.320   4.850
   58GLN    SCN  166   9.890  12.560   4.950
   59SER     BB  167   9.580  12.250   4.460
   59SER    SC1  168   9.600  12.440   4.290
   59SER    SCP  169   9.580  12.390   4.160
   59SER    SCN  170   9.620  12.490   4.420
   60LEU     BB  171   9.320  12.410   4.690
   60LEU    SC1  172   9.010  12.280   4.610
   61GLU     BB  173   9.470  12.740   4.810
   61GLU    SC1  174   9.270  12.850   5.060
   61GLU    SCN  175   9.290  12.840   5.170
   62ASPP    BB  176   9.600  12.810   4.610
   62ASPP   SC1  177   9.860  12.840   4.480
   63LEU     BB  178   9.280  12.840   4.390
   63LEU    SC1  179   9.140  12.590   4.230
   64HIS     BB  180   9.220  13.100   4.530
   64HIS    SC1  181   8.940  13.020   4.670
   64HIS    SC2  182   8.720  12.980   4.810
   64HIS    SC3  183   8.900  12.780   4.780
   65LYS     BB  184   9.390  13.310   4.430
   65LYS    SC1  185   9.610  13.410   4.670
   65LYS    SC2  186   9.680  13.320   4.860
   65LYS    SCP  187   9.690  13.400   4.930
   66ASN     BB  188   9.350  13.440   4.160
   66ASN    SC1  189   9.620  13.510   4.000
   66ASN    SCP  190   9.750  13.520   3.980
   66ASN    SCN  191   9.480  13.500   4.020
   67LEU     BB  192   9.000  13.380   4.160
   67LEU    SC1  193   8.940  13.070   4.110
   68SER     BB  194   8.910  13.650   4.390
   68SER    SC1  195   8.860  13.520   4.600
   68SER    SCP  196   8.820  13.480   4.730
   68SER    SCN  197   8.900  13.560   4.470
   69ARG     BB  198   9.040  13.900   4.290
   69ARG    SC1  199   9.340   0.010   4.150
   69ARG    SC2  200   9.430   0.070   3.850
   69ARG    SCP  201   9.400   0.160   3.790
   70LEU     BB  202   8.860   0.010   4.000
   70LEU    SC1  203   8.690   0.270   3.990
   71GLY     BB  204   8.640  13.700   3.990
   72ALA     BB  205   8.610  13.450   4.100
   73ARG     BB  206   8.500  13.280   4.340
   73ARG    SC1  207   8.390  13.350   4.620
   73ARG    SC2  208   8.250  13.160   4.870
   73ARG    SCP  209   8.160  13.140   4.930
   74LEU     BB  210   8.480  12.880   4.420
   74LEU    SC1  211   8.680  12.680   4.320
   75LEU     BB  212   8.270  12.690   4.560
   75LEU    SC1  213   8.000  12.850   4.420
   76VAL     BB  214   8.340  12.530   4.830
   76VAL    SC1  215   8.570  12.430   4.760
   77ILE     BB  216   8.170  12.170   4.820
   77ILE    SC1  217   8.390  12.090   5.030
   78GLN     BB  218   7.920  12.110   4.780
   78GLN    SC1  219   7.800  12.430   4.520
   78GLN    SCP  220   7.870  12.370   4.420
   78GLN    SCN  221   7.740  12.490   4.630
   79GLY     BB  222   7.670  11.950   4.830
   80GLU     BB  223   7.490  11.800   4.790
   80GLU    SC1  224   7.500  11.460   5.010
   80GLU    SCN  225   7.580  11.470   4.930
   81TYR     BB  226   7.490  11.610   4.460
   81TYR    SC1  227   7.730  11.720   4.320
   81TYR    SC2  228   7.890  11.770   4.110
   81TYR    SC3  229   7.860  11.960   4.290
   82GLU     BB  230   7.190  11.610   4.390
   82GLU    SC1  231   7.120  11.300   4.190
   82GLU    SCN  232   7.160  11.300   4.080
   83SER     BB  233   7.090  11.920   4.220
   83SER    SC1  234   6.890  12.000   4.320
   83SER    SCP  235   6.980  12.010   4.210
   83SER    SCN  236   6.810  12.000   4.440
   84VAL     BB  237   7.340  12.140   4.200
   84VAL    SC1  238   7.540  12.220   4.040
   85LEU     BB  239   7.340  12.230   4.480
   85LEU    SC1  240   7.370  12.540   4.500
   86ARG     BB  241   7.150  12.110   4.700
   86ARG    SC1  242   7.000  11.910   4.800
   86ARG    SC2  243   6.770  11.710   4.720
   86ARG    SCP  244   6.730  11.770   4.640
   87ASP     BB  245   6.870  12.380   4.680
   87ASP    SC1  246   6.650  12.250   4.760
   87ASP    SCN  247   6.660  12.340   4.690
   88HIS     BB  248   6.920  12.590   4.530
   88HIS    SC1  249   6.980  12.510   4.220
   88HIS    SC2  250   6.900  12.400   3.990
   88HIS    SC3  251   7.110  12.580   4.000
   89VAL     BB  252   6.770  12.920   4.530
   89VAL    SC1  253   6.660  13.050   4.730
   90GLN     BB  254   6.630  12.950   4.250
   90GLN    SC1  255   6.310  13.120   4.260
   90GLN    SCP  256   6.220  13.190   4.330
   90GLN    SCN  257   6.410  13.050   4.180
   91LYS     BB  258   6.610  12.870   3.870
   91LYS    SC1  259   6.370  13.060   3.770
   91LYS    SC2  260   6.220  13.230   3.730
   91LYS    SCP  261   6.120  13.210   3.770
   92TRP     BB  262   6.900  12.950   3.760
   92TRP    SC1  263   7.110  12.990   3.970
   92TRP    SC2  264   7.160  12.950   4.230
   92TRP    SC3  265   7.070  13.190   4.160
   92TRP    SC4  266   7.150  13.150   4.410
   93ASN     BB  267   7.070  12.850   3.440
   93ASN    SC1  268   7.300  12.670   3.510
   93ASN    SCP  269   7.260  12.690   3.650
   93ASN    SCN  270   7.340  12.660   3.380
   94ILE     BB  271   7.040  12.880   3.100
   94ILE    SC1  272   6.880  13.110   2.950
   95THR     BB  273   7.220  12.650   2.970
   95THR    SC1  274   7.140  12.580   2.730
   95THR    SCP  275   7.280  12.550   2.740
   95THR    SCN  276   7.010  12.610   2.720
   96GLN     BB  277   7.510  12.600   3.070
   96GLN    SC1  278   7.640  12.570   2.660
   96GLN    SCP  279   7.730  12.480   2.610
   96GLN    SCN  280   7.540  12.660   2.710
   97VAL     BB  281   7.610  12.260   3.100
   97VAL    SC1  282   7.470  12.150   3.300
   98THR     BB  283   7.970  12.320   3.030
   98THR    SC1  284   8.040  12.530   2.920
   98THR    SCP  285   7.920  12.470   2.880
   98THR    SCN  286   8.160  12.580   2.960
   99LEU     BB  287   8.080  12.080   3.030
   99LEU    SC1  288   7.970  11.860   3.240
  100ASP     BB  289   8.300  11.870   2.850
  100ASP    SC1  290   8.430  12.070   2.660
  100ASP    SCN  291   8.400  12.120   2.750
  101ALA     BB  292   8.270  11.620   2.870
  102GLU     BB  293   8.310  11.350   2.940
  102GLU    SC1  294   8.660  11.340   3.150
  102GLU    SCN  295   8.730  11.280   3.210
  103MET     BB  296   8.240  11.090   3.030
  103MET    SC1  297   8.250  11.150   3.430
  104GLU     BB  298   8.200  10.830   3.060
  104GLU    SC1  299   7.950  10.750   2.750
  104GLU    SCN  300   7.960  10.820   2.830
  105PRO     BB  301   8.180  10.550   3.240
  105PRO    SC1  302   8.200  10.350   3.030
  106PHE     BB  303   8.060  10.650   3.560
  106PHE    SC1  304   8.210  10.400   3.690
  106PHE    SC2  305   8.230  10.170   3.830
  106PHE    SC3  306   8.410  10.220   3.640
  107TYR     BB  307   7.950  10.900   3.710
  107TYR    SC1  308   8.040  10.870   3.980
  107TYR    SC2  309   8.200  10.770   4.180
  107TYR    SC3  310   7.960  10.880   4.240
  108LYS     BB  311   7.690  10.980   3.520
  108LYS    SC1  312   7.510  11.220   3.610
  108LYS    SC2  313   7.310  11.220   3.750
  108LYS    SCP  314   7.330  11.210   3.860
  109GLU     BB  315   7.690  10.940   3.250
  109GLU    SC1  316   7.670  10.570   3.170
  109GLU    SCN  317   7.610  10.570   3.090
  110MET     BB  318   7.730  11.170   3.040
  110MET    SC1  319   7.880  11.370   3.300
  111GLU     BB  320   7.470  11.330   2.970
  111GLU    SC1  321   7.380  11.270   2.630
  111GLU    SCN  322   7.410  11.220   2.720
  112ALA     BB  323   7.240  11.150   3.200
  113ASN     BB  324   7.080  11.290   3.350
  113ASN    SC1  325   6.800  11.190   3.430
  113ASN    SCP  326   6.770  11.290   3.330
  113ASN    SCN  327   6.830  11.090   3.520
  114ILE     BB  328   7.220  11.640   3.430
  114ILE    SC1  329   7.520  11.700   3.450
  115ARG     BB  330   7.060  11.780   3.200
  115ARG    SC1  331   7.110  11.600   2.960
  115ARG    SC2  332   6.920  11.370   2.820
  115ARG    SCP  333   6.840  11.420   2.770
  116ARG     BB  334   6.800  11.920   3.420
  116ARG    SC1  335   6.530  12.020   3.310
  116ARG    SC2  336   6.250  12.130   3.250
  116ARG    SCP  337   6.240  12.190   3.340
  117LEU     BB  338   6.870  11.990   3.700
  117LEU    SC1  339   7.160  12.050   3.710
  118GLY     BB  340   6.600  11.950   3.900
  119ALA     BB  341   6.440  12.070   3.840
  120GLU     BB  342   6.470  12.390   3.740
  120GLU    SC1  343   6.110  12.420   3.610
  120GLU    SCN  344   6.110  12.460   3.510
  121LEU     BB  345   6.730  12.470   3.500
  121LEU    SC1  346   6.640  12.710   3.320
  122GLY     BB  347   6.990  12.340   3.350
  123PHE     BB  348   6.960  12.260   3.100
  123PHE    SC1  349   6.730  12.360   2.940
  123PHE    SC2  350   6.630  12.600   2.860
  123PHE    SC3  351   6.460  12.410   2.970
  124GLU     BB  352   7.130  12.130   2.850
  124GLU    SC1  353   6.760  11.910   2.820
  124GLU    SCN  354   6.800  11.810   2.850
  125VAL     BB  355   7.340  12.150   2.650
  125VAL    SC1  356   7.220  12.210   2.420
  126LEU     BB  357   7.620  12.020   2.700
  126LEU    SC1  358   7.590  11.790   2.930
  127SER     BB  359   7.940  12.070   2.570
  127SER    SC1  360   8.010  12.290   2.500
  127SER    SCP  361   8.040  12.220   2.620
  127SER    SCN  362   7.970  12.350   2.380
  128ARG     BB  363   8.130  11.720   2.430
  128ARG    SC1  364   7.900  11.570   2.590
  128ARG    SC2  365   7.930  11.250   2.610
  128ARG    SCP  366   7.850  11.320   2.650
  129VAL     BB  367   8.520  11.600   2.410
  129VAL    SC1  368   8.460  11.510   2.170
  130GLY     BB  369   8.770  11.730   2.380
  131HIS     BB  370   8.930  11.880   2.550
  131HIS    SC1  371   8.850  11.930   2.850
  131HIS    SC2  372   8.940  12.030   3.090
  131HIS    SC3  373   8.750  11.840   3.080
  132SER     BB  374   9.230  11.950   2.580
  132SER    SC1  375   9.300  12.120   2.780
  132SER    SCP  376   9.440  12.150   2.810
  132SER    SCN  377   9.170  12.090   2.750
  133LEU     BB  378   9.500  11.890   2.310
  133LEU    SC1  379   9.720  11.920   2.520
  134TYR     BB  380   9.350  11.730   2.050
  134TYR    SC1  381   9.330  11.430   1.950
  134TYR    SC2  382   9.300  11.170   2.030
  134TYR    SC3  383   9.240  11.240   1.770
  135ASP     BB  384   9.060  11.820   2.040
  135ASP    SC1  385   8.990  12.120   2.080
  135ASP    SCN  386   8.890  12.100   2.130
  136THR     BB  387   8.910  11.720   1.790
  136THR    SC1  388   8.650  11.750   1.770
  136THR    SCP  389   8.720  11.860   1.810
  136THR    SCN  390   8.580  11.630   1.730
  137LYS     BB  391   9.010  11.850   1.490
  137LYS    SC1  392   9.170  12.110   1.630
  137LYS    SC2  393   9.410  12.120   1.750
  137LYS    SCP  394   9.460  12.050   1.810
  138ARG     BB  395   8.930  11.670   1.250
  138ARG    SC1  396   8.820  11.720   0.970
  138ARG    SC2  397   8.830  11.920   0.740
  138ARG    SCP  398   8.930  11.950   0.700
  139ILE     BB  399   8.990  11.320   1.370
  139ILE    SC1  400   9.150  11.290   1.100
  140LEU     BB  401   8.660  11.260   1.460
  140LEU    SC1  402   8.730  11.260   1.770
  141ASP     BB  403   8.470  11.300   1.260
  141ASP    SC1  404   8.360  11.590   1.240
  141ASP    SCN  405   8.400  11.650   1.320
  142LEU     BB  406   8.610  11.130   1.010
  142LEU    SC1  407   8.800  11.250   0.780
  143ASN     BB  408   8.690  10.870   1.080
  143ASN    SC1  409   8.950  10.820   1.250
  143ASN    SCP  410   8.870  10.800   1.370
  143ASN    SCN  411   9.030  10.840   1.140
  144GLY     BB  412   8.490  10.650   1.140
  145GLY     BB  413   8.500  10.500   1.370
  146SER     BB  414   8.680  10.230   1.450
  146SER    SC1  415   8.650  10.060   1.270
  146SER    SCP  416   8.730   9.990   1.370
  146SER    SCN  417   8.570  10.130   1.180
  147PRO     BB  418   8.990  10.350   1.550
  147PRO    SC1  419   8.950  10.290   1.840
  148PRO     BB  420   9.290  10.560   1.600
  148PRO    SC1  421   9.190  10.760   1.810
  149LEU     BB  422   9.560  10.450   1.600
  149LEU    SC1  423   9.690  10.150   1.550
  150THR     BB  424   9.910  10.620   1.590
  150THR    SC1  425  10.060  10.450   1.450
  150THR    SCP  426  10.100  10.420   1.320
  150THR    SCN  427  10.030  10.480   1.590
  151TYR     BB  428  10.120  10.840   1.820
  151TYR    SC1  429  10.280  10.610   1.880
  151TYR    SC2  430  10.280  10.340   1.890
  151TYR    SC3  431  10.480  10.490   2.000
  152LYS     BB  432  10.180  11.090   1.690
  152LYS    SC1  433  10.300  11.030   1.390
  152LYS    SC2  434  10.280  10.930   1.140
  152LYS    SCP  435  10.280  10.820   1.120
  153ARG     BB  436  10.100  11.420   1.690
  153ARG    SC1  437  10.300  11.640   1.720
  153ARG    SC2  438  10.450  11.810   1.550
  153ARG    SCP  439  10.410  11.710   1.540
  154PHE     BB  440   9.760  11.320   1.720
  154PHE    SC1  441   9.750  11.370   2.010
  154PHE    SC2  442   9.720  11.370   2.280
  154PHE    SC3  443   9.850  11.570   2.150
  155LEU     BB  444   9.710  11.120   1.480
  155LEU    SC1  445   9.410  10.990   1.400
  156HIS     BB  446   9.840  11.230   1.220
  156HIS    SC1  447   9.900  11.540   1.220
  156HIS    SC2  448   9.940  11.750   1.050
  156HIS    SC3  449   9.990  11.780   1.310
  157ILE     BB  450   9.610  11.200   0.980
  157ILE    SC1  451   9.770  11.020   0.780
  158LEU     BB  452   9.500  11.520   0.900
  158LEU    SC1  453   9.250  11.450   0.670
  159SER     BB  454   9.370  11.800   0.980
  159SER    SC1  455   9.280  11.940   0.820
  159SER    SCP  456   9.390  11.920   0.900
  159SER    SCN  457   9.170  11.960   0.740
  160GLN     BB  458   9.490  11.890   1.250
  160GLN    SC1  459   9.420  11.600   1.460
  160GLN    SCP  460   9.440  11.500   1.560
  160GLN    SCN  461   9.400  11.700   1.360
  161LEU     BB  462   9.670  12.150   1.240
  161LEU    SC1  463   9.550  12.360   1.020
  162GLY     BB  464   9.800  12.240   1.470
  163ASP     BB  465   9.900  12.110   1.720
  163ASP    SC1  466   9.780  11.830   1.740
  163ASP    SCN  467   9.700  11.900   1.790
  164PRO     BB  468   9.840  12.260   2.010
  164PRO    SC1  469   9.960  12.100   2.170
  165GLU     BB  470   9.690  12.570   1.950
  165GLU    SC1  471   9.950  12.630   1.700
  165GLU    SCN  472   9.990  12.560   1.780
  166VAL     BB  473   9.530  12.810   2.110
  166VAL    SC1  474   9.450  13.000   1.940
  167PRO     BB  475   9.600  12.920   2.430
  167PRO    SC1  476   9.820  13.070   2.370
  168VAL     BB  477   9.480  13.130   2.700
  168VAL    SC1  478   9.230  13.220   2.680
  169ARG     BB  479   9.690  13.160   2.900
  169ARG    SC1  480   9.960  13.090   2.860
  169ARG    SC2  481  10.060  12.850   2.690
  169ARG    SCP  482   9.990  12.770   2.660
  170ASN     BB  483   9.660  13.480   3.110
  170ASN    SC1  484   9.540  13.640   2.910
  170ASN    SCP  485   9.530  13.560   2.790
  170ASN    SCN  486   9.550  13.720   3.030
  171LEU     BB  487   9.340  13.420   3.300
  171LEU    SC1  488   9.130  13.240   3.200
  172THR     BB  489   9.260  13.480   3.640
  172THR    SC1  490   9.290  13.200   3.730
  172THR    SCP  491   9.300  13.220   3.870
  172THR    SCN  492   9.290  13.170   3.590
  173ALA     BB  493   9.050  13.640   3.700
  174GLU     BB  494   9.040  13.910   3.450
  174GLU    SC1  495   9.400   0.120   3.350
  174GLU    SCN  496   9.390   0.130   3.460
  175ASP     BB  497   8.850   0.080   3.360
  175ASP    SC1  498   8.720   0.310   3.180
  175ASP    SCN  499   8.660   0.340   3.100
  176PHE     BB  500   8.610  13.760   3.390
  176PHE    SC1  501   8.670  13.510   3.500
  176PHE    SC2  502   8.670  13.270   3.390
  176PHE    SC3  503   8.730  13.300   3.650
  177GLN     BB  504   8.410  13.740   3.170
  177GLN    SC1  505   8.570  13.900   2.880
  177GLN    SCP  506   8.520  13.870   3.010
  177GLN    SCN  507   8.610   0.020   2.760
  178ARG     BB  508   8.150   0.070   3.210
  178ARG    SC1  509   8.240   0.320   3.140
  178ARG    SC2  510   8.410   0.480   2.830
  178ARG    SCP  511   8.480   0.440   2.910
  179CYS     BB  512   8.060  13.900   3.470
  179CYS    SC1  513   7.770   0.160   3.540
  180MET     BB  514   8.170  13.820   3.710
  180MET    SC1  515   8.230   0.170   4.020
  181SER     BB  516   7.970  13.700   3.930
  181SER    SC1  517   7.730  13.750   3.970
  181SER    SCP  518   7.810  13.800   4.070
  181SER    SCN  519   7.650  13.700   3.860
  182PRO     BB  520   8.120  13.540   4.200
  182PRO    SC1  521   8.020  13.310   4.280
  183GLU     BB  522   8.210  13.820   4.390
  183GLU    SC1  523   7.890   0.040   4.360
  183GLU    SCN  524   7.910  13.900   4.270
  184PRO     BB  525   8.400  13.870   4.600
  184PRO    SC1  526   8.620   0.110   4.510
  185GLY     BB  527   8.360  13.800   4.960
  186LEU     BB  528   8.220  13.670   5.150
  186LEU    SC1  529   7.940  13.790   5.130
  187ALA     BB  530   8.300  13.430   5.340
  188GLU     BB  531   8.300  13.110   5.350
  188GLU    SC1  532   7.970  12.960   5.340
  188GLU    SCN  533   7.960  13.070   5.300
  189ARG     BB  534   8.540  12.930   5.280
  189ARG    SC1  535   8.820  12.990   5.330
  189ARG    SC2  536   9.070  13.120   5.460
  189ARG    SCP  537   9.120  13.020   5.480
  190TYR     BB  538   8.410  12.690   5.120
  190TYR    SC1  539   8.700  12.520   5.210
  190TYR    SC2  540   8.950  12.430   5.160
  190TYR    SC3  541   8.760  12.250   5.210
  191ARG     BB  542   8.210  12.490   5.320
  191ARG    SC1  543   7.920  12.490   5.280
  191ARG    SC2  544   7.740  12.220   5.300
  191ARG    SCP  545   7.790  12.200   5.400
  192VAL     BB  546   8.390  12.310   5.530
  192VAL    SC1  547   8.550  12.490   5.650
  193PRO     BB  548   8.400  12.040   5.620
  193PRO    SC1  549   8.480  11.810   5.430
  194VAL     BB  550   8.630  12.020   5.860
  194VAL    SC1  551   8.860  12.160   5.820
  195PRO     BB  552   8.630  11.660   6.050
  195PRO    SC1  553   8.920  11.710   6.070
  196ALA     BB  554   8.400  11.540   5.890
  197ASP     BB  555   8.510  11.360   5.640
  197ASP    SC1  556   8.460  11.080   5.760
  197ASP    SCN  557   8.500  11.130   5.670
  198LEU     BB  558   8.830  11.430   5.570
  198LEU    SC1  559   8.910  11.740   5.580
  199GLU     BB  560   9.100  11.290   5.670
  199GLU    SC1  561   8.950  10.930   5.700
  199GLU    SCN  562   8.960  10.830   5.670
  200ILE     BB  563   9.330  11.250   5.820
  200ILE    SC1  564   9.270  11.360   6.110
  201PRO     BB  565   9.650  11.260   5.630
  201PRO    SC1  566   9.830  11.470   5.820
  202PRO     BB  567   9.620  11.120   5.360
  202PRO    SC1  568   9.400  10.950   5.330
  203GLN     BB  569   9.890  10.970   5.310
  203GLN    SC1  570   9.770  10.610   5.410
  203GLN    SCP  571   9.660  10.640   5.320
  203GLN    SCN  572   9.880  10.580   5.490
  204SER     BB  573  10.190  10.920   5.270
  204SER    SC1  574  10.240  10.840   5.010
  204SER    SCP  575  10.270  10.920   5.120
  204SER    SCN  576  10.220  10.750   4.900
  205LEU     BB  577  10.370  11.070   5.440
  205LEU    SC1  578  10.250  11.320   5.680
  206SER     BB  579  10.580  11.250   5.180
  206SER    SC1  580  10.640  11.110   4.960
  206SER    SCP  581  10.610  11.210   4.870
  206SER    SCN  582  10.670  11.010   5.060
  207PRO     BB  583  10.500  11.600   5.040
  207PRO    SC1  584  10.380  11.730   5.270
  208TRP     BB  585  10.450  11.640   4.630
  208TRP    SC1  586  10.590  11.410   4.500
  208TRP    SC2  587  10.710  11.210   4.360
  208TRP    SC3  588  10.470  11.170   4.470
  208TRP    SC4  589  10.570  11.000   4.290
  209THR     BB  590  10.320  11.850   4.490
  209THR    SC1  591  10.300  11.860   4.220
  209THR    SCP  592  10.350  11.940   4.330
  209THR    SCN  593  10.250  11.780   4.120
  210GLY     BB  594  10.120  12.220   4.490
  211GLY     BB  595  10.080  12.390   4.320
  212GLU     BB  596   9.970  12.570   4.030
  212GLU    SC1  597  10.060  12.910   4.000
  212GLU    SCN  598   9.950  12.910   4.000
  213THR     BB  599  10.190  12.390   3.830
  213THR    SC1  600  10.130  12.130   3.820
  213THR    SCP  601  10.150  12.000   3.880
  213THR    SCN  602  10.110  12.260   3.770
  214GLU     BB  603  10.510  12.420   3.990
  214GLU    SC1  604  10.600  12.820   3.900
  214GLU    SCN  605  10.610  12.820   3.790
  215GLY     BB  606  10.580  12.200   3.990
  216LEU     BB  607  10.700  12.010   3.800
  216LEU    SC1  608  10.440  11.810   3.680
  217ARG     BB  609  10.760  12.030   3.420
  217ARG    SC1  610  10.970  11.770   3.430
  217ARG    SC2  611  11.210  11.630   3.450
  217ARG    SCP  612  11.250  11.630   3.340
  218ARG     BB  613  10.780  12.240   3.350
  218ARG    SC1  614  10.510  12.450   3.470
  218ARG    SC2  615  10.360  12.690   3.490
  218ARG    SCP  616  10.430  12.680   3.580
  219LEU     BB  617  10.980  12.400   3.200
  219LEU    SC1  618  10.900  12.640   3.060
  220GLU     BB  619  11.270  12.310   3.090
  220GLU    SC1  620  11.400  12.440   2.720
  220GLU    SCN  621  11.390  12.500   2.630
  221GLN     BB  622  11.320  12.020   3.090
  221GLN    SC1  623  11.620  12.050   3.330
  221GLN    SCP  624  11.490  12.040   3.360
  221GLN    SCN  625  11.760  12.050   3.290
  222HIS     BB  626  11.080  11.870   2.910
  222HIS    SC1  627  10.760  11.860   2.890
  222HIS    SC2  628  10.530  11.790   3.000
  222HIS    SC3  629  10.530  11.940   2.780
  223LEU     BB  630  11.180  11.770   2.670
  223LEU    SC1  631  10.930  11.810   2.460
  224THR     BB  632  11.520  11.830   2.630
  224THR    SC1  633  11.500  11.960   2.430
  224THR    SCP  634  11.500  12.100   2.420
  224THR    SCN  635  11.490  11.820   2.440
  225ASP     BB  636  11.610  11.620   2.830
  225ASP    SC1  637  11.380  11.500   3.020
  225ASP    SCN  638  11.340  11.480   3.120
  226GLN     BB  639  11.850  11.450   2.820
  226GLN    SC1  640  12.060  11.800   2.970
  226GLN    SCP  641  11.970  11.830   2.860
  226GLN    SCN  642  12.140  11.760   3.080
  227GLY     BB  643  12.040  11.380   2.700
  228TRP     BB  644  12.120  11.190   2.490
  228TRP    SC1  645  12.260  10.920   2.630
  228TRP    SC2  646  12.430  10.730   2.740
  228TRP    SC3  647  12.450  10.790   2.470
  228TRP    SC4  648  12.590  10.590   2.580
  229VAL     BB  649  11.890  10.950   2.380
  229VAL    SC1  650  11.790  10.870   2.610
  230ALA     BB  651  11.970  10.830   2.180
  231ASN     BB  652  11.900  10.670   1.860
  231ASN    SC1  653  11.880  10.830   1.630
  231ASN    SCP  654  11.800  10.900   1.540
  231ASN    SCN  655  11.960  10.760   1.710
  232PHE     BB  656  11.830  10.350   1.950
  232PHE    SC1  657  11.780  10.260   1.700
  232PHE    SC2  658  11.690  10.120   1.490
  232PHE    SC3  659  11.870  10.310   1.450
  233THR     BB  660  11.880  10.210   2.230
  233THR    SC1  661  11.740   9.980   2.300
  233THR    SCP  662  11.630   9.920   2.380
  233THR    SCN  663  11.840  10.040   2.230
  234LYS     BB  664  12.120  10.400   2.400
  234LYS    SC1  665  12.350  10.390   2.190
  234LYS    SC2  666  12.370  10.430   1.920
  234LYS    SCP  667  12.330  10.460   2.020
  235PRO     BB  668  12.010  10.400   2.730
  235PRO    SC1  669  12.210  10.300   2.850
  236ARG     BB  670  11.750  10.440   2.760
  236ARG    SC1  671  11.570  10.580   2.980
  236ARG    SC2  672  11.530  10.660   3.240
  236ARG    SCP  673  11.450  10.700   3.180
  237THR     BB  674  11.550  10.160   2.710
  237THR    SC1  675  11.360  10.080   2.590
  237THR    SCP  676  11.290  10.120   2.710
  237THR    SCN  677  11.420  10.050   2.470
  238ILE     BB  678  11.720   9.860   2.810
  238ILE    SC1  679  11.520   9.650   2.720
  239PRO     BB  680  11.940   9.960   2.980
  239PRO    SC1  681  12.190   9.820   2.910
  240ASN     BB  682  11.870  10.180   3.220
  240ASN    SC1  683  11.560  10.160   3.220
  240ASN    SCP  684  11.580  10.060   3.130
  240ASN    SCN  685  11.540  10.260   3.320
  241SER     BB  686  11.970  10.470   3.380
  241SER    SC1  687  12.140  10.450   3.570
  241SER    SCP  688  12.140  10.580   3.600
  241SER    SCN  689  12.140  10.310   3.550
  242LEU     BB  690  12.070  10.710   3.110
  242LEU    SC1  691  12.350  10.670   3.190
  243LEU     BB  692  11.940  11.020   3.050
  243LEU    SC1  693  12.080  11.250   3.250
  244PRO     BB  694  11.600  11.100   3.070
  244PRO    SC1  695  11.400  11.030   2.850
  245SER     BB  696  11.480  11.130   3.340
  245SER    SC1  697  11.590  11.100   3.550
  245SER    SCP  698  11.450  11.110   3.540
  245SER    SCN  699  11.730  11.100   3.550
  246THR     BB  700  11.100  11.110   3.260
  246THR    SC1  701  11.090  10.870   3.260
  246THR    SCP  702  10.960  10.830   3.260
  246THR    SCN  703  11.220  10.920   3.270
  247THR     BB  704  10.810  11.350   3.190
  247THR    SC1  705  10.890  11.420   2.950
  247THR    SCP  706  10.970  11.500   3.020
  247THR    SCN  707  10.800  11.340   2.870
  248GLY     BB  708  10.580  11.470   3.360
  249LEU     BB  709  10.300  11.380   3.340
  249LEU    SC1  710  10.140  11.580   3.210
  250SER     BB  711  10.160  11.190   3.610
  250SER    SC1  712  10.130  10.960   3.570
  250SER    SCP  713  10.120  11.100   3.550
  250SER    SCN  714  10.140  10.820   3.580
  251PRO     BB  715  10.100  11.420   3.840
  251PRO    SC1  716  10.370  11.410   3.970
  252TYR     BB  717   9.920  11.670   3.760
  252TYR    SC1  718   9.790  11.800   4.020
  252TYR    SC2  719   9.820  11.890   4.280
  252TYR    SC3  720   9.610  11.740   4.210
  253PHE     BB  721   9.740  11.540   3.500
  253PHE    SC1  722   9.570  11.680   3.280
  253PHE    SC2  723   9.650  11.850   3.090
  253PHE    SC3  724   9.430  11.900   3.240
  254SER     BB  725   9.520  11.340   3.730
  254SER    SC1  726   9.630  11.160   3.880
  254SER    SCP  727   9.660  11.060   3.970
  254SER    SCN  728   9.600  11.270   3.790
  255MET     BB  729   9.360  11.630   3.790
  255MET    SC1  730   9.080  11.610   4.010
  256GLY     BB  731   9.400  11.860   3.720
  257CYS     BB  732   9.630  12.120   3.630
  257CYS    SC1  733   9.690  12.220   3.900
  258LEU     BB  734   9.870  12.190   3.400
  258LEU    SC1  735  10.150  12.040   3.340
  259SER     BB  736   9.930  12.450   3.120
  259SER    SC1  737   9.930  12.690   3.170
  259SER    SCP  738   9.800  12.730   3.190
  259SER    SCN  739  10.060  12.640   3.150
  260VAL     BB  740   9.890  12.240   2.860
  260VAL    SC1  741  10.040  12.020   2.870
  261ARG     BB  742   9.900  12.410   2.540
  261ARG    SC1  743   9.610  12.380   2.410
  261ARG    SC2  744   9.300  12.410   2.370
  261ARG    SCP  745   9.260  12.400   2.270
  262THR     BB  746  10.200  12.470   2.390
  262THR    SC1  747  10.140  12.600   2.160
  262THR    SCP  748  10.090  12.650   2.040
  262THR    SCN  749  10.190  12.550   2.280
  263PHE     BB  750  10.400  12.340   2.520
  263PHE    SC1  751  10.460  12.430   2.780
  263PHE    SC2  752  10.470  12.280   3.010
  263PHE    SC3  753  10.440  12.550   3.020
  264PHE     BB  754  10.600  12.170   2.320
  264PHE    SC1  755  10.420  11.920   2.310
  264PHE    SC2  756  10.210  11.820   2.450
  264PHE    SC3  757  10.270  11.710   2.210
  265GLN     BB  758  10.820  12.210   2.140
  265GLN    SC1  759  11.120  12.350   2.340
  265GLN    SCP  760  11.090  12.390   2.470
  265GLN    SCN  761  11.150  12.300   2.210
  266ARG     BB  762  10.910  11.990   1.990
  266ARG    SC1  763  11.220  12.030   1.940
  266ARG    SC2  764  11.390  12.280   1.860
  266ARG    SCP  765  11.300  12.340   1.850
  267LEU     BB  766  10.820  11.750   1.840
  267LEU    SC1  767  10.730  11.550   2.080
  268SER     BB  768  10.900  11.630   1.540
  268SER    SC1  769  10.820  11.440   1.480
  268SER    SCP  770  10.940  11.510   1.510
  268SER    SCN  771  10.700  11.380   1.440
  269ASN     BB  772  11.260  11.610   1.590
  269ASN    SC1  773  11.430  11.820   1.520
  269ASN    SCP  774  11.450  11.940   1.580
  269ASN    SCN  775  11.410  11.700   1.460
  270ILE     BB  776  11.280  11.490   1.850
  270ILE    SC1  777  11.280  11.620   2.130
  271TYR     BB  778  11.120  11.250   1.890
  271TYR    SC1  779  11.090  11.170   2.180
  271TYR    SC2  780  11.110  11.010   2.390
  271TYR    SC3  781  10.980  11.240   2.410
  272ALA     BB  782  11.100  11.030   1.600
  273GLN     BB  783  11.360  11.050   1.400
  273GLN    SC1  784  11.210  11.340   1.190
  273GLN    SCP  785  11.300  11.440   1.200
  273GLN    SCN  786  11.110  11.240   1.170
  274ALA     BB  787  11.590  11.260   1.500
  275LYS     BB  788  11.690  11.270   1.750
  275LYS    SC1  789  12.010  11.360   1.870
  275LYS    SC2  790  12.130  11.490   2.020
  275LYS    SCP  791  12.240  11.480   2.010
  276HIS     BB  792  11.590  11.080   1.970
  276HIS    SC1  793  11.570  11.250   2.220
  276HIS    SC2  794  11.680  11.460   2.350
  276HIS    SC3  795  11.480  11.320   2.460
  277HIS     BB  796  11.440  10.860   1.930
  277HIS    SC1  797  11.400  10.740   2.200
  277HIS    SC2  798  11.350  10.670   2.450
  277HIS    SC3  799  11.540  10.540   2.310
  278SER     BB  800  11.410  10.580   1.710
  278SER    SC1  801  11.470  10.600   1.480
  278SER    SCP  802  11.440  10.470   1.430
  278SER    SCN  803  11.500  10.720   1.530
  279LEU     BB  804  11.350  10.320   1.850
  279LEU    SC1  805  11.130  10.210   1.610
  280PRO     BB  806  11.350  10.170   2.110
  280PRO    SC1  807  11.280   9.870   2.140
  281PRO     BB  808  11.070  10.280   2.230
  281PRO    SC1  809  10.850  10.170   2.020
  282VAL     BB  810  10.920  10.530   2.320
  282VAL    SC1  811  10.690  10.540   2.460
  283SER     BB  812  10.900  10.730   2.030
  283SER    SC1  813  10.980  10.630   1.850
  283SER    SCP  814  11.050  10.730   1.780
  283SER    SCN  815  10.910  10.530   1.920
  284LEU     BB  816  10.670  10.940   2.050
  284LEU    SC1  817  10.620  11.170   1.820
  285GLN     BB  818  10.520  10.950   2.260
  285GLN    SC1  819  10.260  11.240   2.200
  285GLN    SCP  820  10.220  11.360   2.140
  285GLN    SCN  821  10.300  11.130   2.270
  286GLY     BB  822  10.510  10.950   2.600
  287GLN     BB  823  10.550  11.040   2.810
  287GLN    SC1  824  10.930  10.940   2.820
  287GLN    SCP  825  10.830  10.980   2.910
  287GLN    SCN  826  11.030  10.910   2.720
  288LEU     BB  827  10.370  11.350   2.840
  288LEU    SC1  828  10.540  11.470   2.600
  289LEU     BB  829  10.090  11.270   2.650
  289LEU    SC1  830   9.950  11.520   2.760
  290TRP     BB  831   9.850  11.060   2.610
  290TRP    SC1  832   9.990  10.890   2.390
  290TRP    SC2  833  10.100  10.670   2.270
  290TRP    SC3  834  10.120  10.710   2.540
  290TRP    SC4  835  10.240  10.490   2.430
  291ARG     BB  836   9.560  11.220   2.720
  291ARG    SC1  837   9.470  11.530   2.810
  291ARG    SC2  838   9.180  11.590   2.940
  291ARG    SCP  839   9.180  11.690   2.880
  292GLU     BB  840   9.340  11.110   2.600
  292GLU    SC1  841   9.250  11.420   2.430
  292GLU    SCN  842   9.310  11.470   2.510
  293PHE     BB  843   9.400  10.880   2.410
  293PHE    SC1  844   9.610  10.890   2.190
  293PHE    SC2  845   9.670  10.900   1.930
  293PHE    SC3  846   9.680  10.670   2.060
  294PHE     BB  847   9.150  10.680   2.340
  294PHE    SC1  848   9.230  10.410   2.230
  294PHE    SC2  849   9.430  10.350   2.050
  294PHE    SC3  850   9.320  10.150   2.200
  295TYR     BB  851   8.910  10.900   2.500
  295TYR    SC1  852   8.800  10.830   2.760
  295TYR    SC2  853   8.910  10.670   2.950
  295TYR    SC3  854   8.690  10.820   3.000
  296THR     BB  855   8.860  11.030   2.150
  296THR    SC1  856   8.840  11.250   2.200
  296THR    SCP  857   8.980  11.220   2.190
  296THR    SCN  858   8.700  11.270   2.210
  297VAL     BB  859   8.730  10.720   2.000
  297VAL    SC1  860   8.700  10.750   1.740
  298ALA     BB  861   8.610  10.580   2.230
  299SER     BB  862   8.330  10.600   2.420
  299SER    SC1  863   8.390  10.600   2.660
  299SER    SCP  864   8.250  10.640   2.680
  299SER    SCN  865   8.520  10.560   2.630
  300ALA     BB  866   8.110  10.630   2.220
  301THR     BB  867   8.090  10.410   1.970
  301THR    SC1  868   8.260  10.430   1.780
  301THR    SCP  869   8.240  10.550   1.730
  301THR    SCN  870   8.280  10.300   1.840
  302GLN     BB  871   8.020  10.100   2.100
  302GLN    SC1  872   7.780   9.810   1.960
  302GLN    SCP  873   7.650   9.840   2.000
  302GLN    SCN  874   7.920   9.790   1.930
  303ASN     BB  875   8.190  10.080   2.480
  303ASN    SC1  876   7.980  10.250   2.570
  303ASN    SCP  877   8.050  10.320   2.680
  303ASN    SCN  878   7.910  10.190   2.470
  304PHE     BB  879   8.460  10.040   2.590
  304PHE    SC1  880   8.690  10.150   2.500
  304PHE    SC2  881   8.840  10.370   2.560
  304PHE    SC3  882   8.930  10.200   2.370
  305THR     BB  883   8.480   9.920   2.860
  305THR    SC1  884   8.600  10.090   3.040
  305THR    SCP  885   8.630  10.130   3.170
  305THR    SCN  886   8.570  10.050   2.910
  306GLN     BB  887   8.390   9.620   2.840
  306GLN    SC1  888   8.650   9.490   3.070
  306GLN    SCP  889   8.710   9.510   3.190
  306GLN    SCN  890   8.590   9.470   2.950
  307MET     BB  891   8.300   9.460   2.550
  307MET    SC1  892   8.040   9.230   2.670
  308ALA     BB  893   8.360   9.660   2.230
  309GLY     BB  894   8.210   9.530   2.040
  310ASN     BB  895   8.360   9.610   1.730
  310ASN    SC1  896   8.290   9.940   1.670
  310ASN    SCP  897   8.230  10.040   1.590
  310ASN    SCN  898   8.350   9.850   1.750
  311PRO     BB  899   8.650   9.580   1.780
  311PRO    SC1  900   8.780   9.760   1.580
  312ILE     BB  901   8.830   9.530   2.000
  312ILE    SC1  902   8.960   9.800   2.040
  313CYS     BB  903   8.780   9.430   2.280
  313CYS    SC1  904   8.810   9.600   2.520
  314LEU     BB  905   8.630   9.110   2.250
  314LEU    SC1  906   8.310   9.100   2.250
  315GLN     BB  907   8.790   8.860   2.400
  315GLN    SC1  908   9.170   8.770   2.310
  315GLN    SCP  909   9.130   8.700   2.200
  315GLN    SCN  910   9.220   8.840   2.420
  316ILE     BB  911   8.810   8.870   2.700
  316ILE    SC1  912   8.620   9.100   2.790
  317HIS     BB  913   8.800   8.570   2.820
  317HIS    SC1  914   8.690   8.380   2.600
  317HIS    SC2  915   8.790   8.340   2.350
  317HIS    SC3  916   8.520   8.310   2.400
  318TRP     BB  917   8.960   8.500   3.060
  318TRP    SC1  918   9.240   8.570   2.960
  318TRP    SC2  919   9.460   8.650   2.820
  318TRP    SC3  920   9.260   8.820   2.890
  318TRP    SC4  921   9.470   8.900   2.730
  319TYR     BB  922   9.040   8.540   3.360
  319TYR    SC1  923   8.880   8.660   3.560
  319TYR    SC2  924   8.850   8.630   3.820
  319TYR    SC3  925   8.670   8.780   3.680
  320GLU     BB  926   9.160   8.230   3.460
  320GLU    SC1  927   9.060   8.060   3.160
  320GLU    SCN  928   9.060   8.080   3.260
  321ASP     BB  929   9.320   8.210   3.690
  321ASP    SC1  930   9.350   7.930   3.870
  321ASP    SCN  931   9.250   7.910   3.910
  322ALA     BB  932   9.300   8.510   3.860
  323GLU     BB  933   9.310   8.580   4.120
  323GLU    SC1  934   9.300   8.340   4.370
  323GLU    SCN  935   9.390   8.290   4.330
  324ARG     BB  936   9.380   8.820   4.240
  324ARG    SC1  937   9.130   8.910   4.450
  324ARG    SC2  938   8.960   9.210   4.530
  324ARG    SCP  939   9.000   9.150   4.440
  325LEU     BB  940   9.620   8.960   4.250
  325LEU    SC1  941   9.670   9.160   3.990
  326HIS     BB  942   9.850   8.760   4.270
  326HIS    SC1  943   9.800   8.650   4.540
  326HIS    SC2  944   9.590   8.580   4.700
  326HIS    SC3  945   9.840   8.570   4.790
  327LYS     BB  946  10.080   8.890   4.140
  327LYS    SC1  947  10.250   8.770   3.870
  327LYS    SC2  948  10.430   8.570   3.850
  327LYS    SCP  949  10.490   8.650   3.810
  328TRP     BB  950  10.100   9.180   4.260
  328TRP    SC1  951  10.170   9.370   4.020
  328TRP    SC2  952  10.130   9.590   3.870
  328TRP    SC3  953  10.200   9.620   4.130
  328TRP    SC4  954  10.150   9.840   3.980
  329LYS     BB  955  10.040   9.250   4.500
  329LYS    SC1  956   9.820   9.420   4.570
  329LYS    SC2  957   9.680   9.600   4.720
  329LYS    SCP  958   9.730   9.680   4.670
  330THR     BB  959  10.120   9.040   4.740
  330THR    SC1  960   9.970   9.060   4.920
  330THR    SCP  961  10.000   8.950   4.840
  330THR    SCN  962   9.930   9.170   5.000
  331ALA     BB  963  10.270   8.820   4.640
  332GLN     BB  964  10.350   8.660   4.420
  332GLN    SC1  965  10.250   8.290   4.430
  332GLN    SCP  966  10.330   8.400   4.440
  332GLN    SCN  967  10.160   8.180   4.430
  333THR     BB  968  10.700   8.550   4.390
  333THR    SC1  969  10.700   8.410   4.580
  333THR    SCP  970  10.630   8.310   4.510
  333THR    SCN  971  10.770   8.510   4.650
  334GLY     BB  972  10.820   8.500   4.100
  335PHE     BB  973  11.010   8.660   3.910
  335PHE    SC1  974  11.190   8.440   3.740
  335PHE    SC2  975  11.400   8.320   3.620
  335PHE    SC3  976  11.150   8.240   3.560
  336PRO     BB  977  11.060   8.930   4.010
  336PRO    SC1  978  11.340   8.880   4.160
  337TRP     BB  979  11.030   9.200   3.860
  337TRP    SC1  980  11.300   9.230   3.750
  337TRP    SC2  981  11.510   9.330   3.620
  337TRP    SC3  982  11.440   9.430   3.860
  337TRP    SC4  983  11.670   9.510   3.730
  338ILE     BB  984  10.800   9.370   4.020
  338ILE    SC1  985  10.670   9.600   3.850
  339ASP     BB  986  10.620   9.240   4.170
  339ASP    SC1  987  10.580   8.960   4.080
  339ASP    SCN  988  10.610   8.910   4.170
  340ALA     BB  989  10.550   9.260   4.440
  341ILE     BB  990  10.630   9.200   4.710
  341ILE    SC1  991  10.850   8.980   4.660
  342MET     BB  992  10.450   9.370   4.950
  342MET    SC1  993  10.390   9.140   5.240
  343THR     BB  994  10.200   9.600   4.860
  343THR    SC1  995  10.010   9.560   5.060
  343THR    SCP  996  10.140   9.550   5.090
  343THR    SCN  997   9.870   9.570   5.030
  344GLN     BB  998  10.220   9.720   4.610
  344GLN    SC1  999   9.910   9.930   4.410
  344GLN    SCP 1000  10.020  10.010   4.380
  344GLN    SCN 1001   9.800   9.860   4.450
  345LEU     BB 1002  10.360  10.070   4.580
  345LEU    SC1 1003  10.520  10.000   4.330
  346ARG     BB 1004  10.470  10.200   4.870
  346ARG    SC1 1005  10.400   9.980   5.150
  346ARG    SC2 1006  10.580   9.730   5.250
  346ARG    SCP 1007  10.650   9.650   5.230
  347GLN     BB 1008  10.520  10.430   4.910
  347GLN    SC1 1009  10.910  10.450   5.010
  347GLN    SCP 1010  10.870  10.580   5.000
  347GLN    SCN 1011  10.960  10.320   5.020
  348GLU     BB 1012  10.490  10.600   4.610
  348GLU    SC1 1013  10.840  10.790   4.610
  348GLU    SCN 1014  10.840  10.750   4.510
  349GLY     BB 1015  10.440  10.480   4.420
  350TRP     BB 1016  10.660  10.480   4.160
  350TRP    SC1 1017  10.900  10.360   4.330
  350TRP    SC2 1018  11.090  10.180   4.420
  350TRP    SC3 1019  10.870  10.240   4.570
  350TRP    SC4 1020  11.030  10.040   4.640
  351ILE     BB 1021  10.710  10.340   3.880
  351ILE    SC1 1022  10.550  10.080   3.830
  352HIS     BB 1023  10.830  10.540   3.620
  352HIS    SC1 1024  10.730  10.810   3.730
  352HIS    SC2 1025  10.740  11.070   3.660
  352HIS    SC3 1026  10.560  10.990   3.850
  353HIS     BB 1027  11.070  10.370   3.370
  353HIS    SC1 1028  11.080  10.360   3.040
  353HIS    SC2 1029  11.120  10.500   2.820
  353HIS    SC3 1030  10.950  10.290   2.820
  354LEU     BB 1031  11.130  10.080   3.470
  354LEU    SC1 1032  11.380   9.830   3.540
  355ALA     BB 1033  10.850   9.920   3.480
  356ARG     BB 1034  10.680  10.070   3.190
  356ARG    SC1 1035  10.460  10.240   3.390
  356ARG    SC2 1036  10.210  10.430   3.330
  356ARG    SCP 1037  10.300  10.490   3.290
  357HIS     BB 1038  10.590   9.750   2.950
  357HIS    SC1 1039  10.760   9.860   2.720
  357HIS    SC2 1040  10.760  10.040   2.520
  357HIS    SC3 1041  10.970   9.870   2.550
  358ALA     BB 1042  10.620   9.550   3.140
  359VAL     BB 1043  10.290   9.530   3.310
  359VAL    SC1 1044  10.340   9.740   3.470
  360ALA     BB 1045  10.160   9.330   3.130
  361CYS     BB 1046  10.310   9.060   3.100
  361CYS    SC1 1047  10.610   9.070   3.080
  362PHE     BB 1048  10.280   8.840   3.360
  362PHE    SC1 1049  10.580   8.750   3.410
  362PHE    SC2 1050  10.800   8.880   3.490
  362PHE    SC3 1051  10.790   8.610   3.510
  363LEU     BB 1052   9.960   8.910   3.430
  363LEU    SC1 1053   9.990   9.220   3.550
  364THR     BB 1054   9.730   8.880   3.170
  364THR    SC1 1055   9.730   9.100   3.090
  364THR    SCP 1056   9.850   9.070   3.020
  364THR    SCN 1057   9.610   9.130   3.150
  365ARG     BB 1058   9.950   8.700   2.960
  365ARG    SC1 1059  10.060   8.870   2.720
  365ARG    SC2 1060  10.310   8.950   2.540
  365ARG    SCP 1061  10.310   8.990   2.440
  366GLY     BB 1062  10.080   8.510   3.160
  367ASP     BB 1063  10.000   8.400   3.430
  367ASP    SC1 1064  10.240   8.200   3.560
  367ASP    SCN 1065  10.350   8.200   3.540
  368LEU     BB 1066   9.740   8.490   3.530
  368LEU    SC1 1067   9.710   8.680   3.800
  369TRP     BB 1068   9.530   8.560   3.340
  369TRP    SC1 1069   9.540   8.320   3.140
  369TRP    SC2 1070   9.530   8.120   2.960
  369TRP    SC3 1071   9.710   8.320   2.940
  369TRP    SC4 1072   9.710   8.120   2.760
  370ILE     BB 1073   9.340   8.850   3.370
  370ILE    SC1 1074   9.480   9.080   3.520
  371SER     BB 1075   9.040   9.060   3.350
  371SER    SC1 1076   8.840   8.970   3.200
  371SER    SCP 1077   8.860   8.940   3.070
  371SER    SCN 1078   8.820   9.000   3.340
  372TRP     BB 1079   9.150   9.390   3.280
  372TRP    SC1 1080   9.250   9.370   3.020
  372TRP    SC2 1081   9.330   9.320   2.770
  372TRP    SC3 1082   9.070   9.280   2.850
  372TRP    SC4 1083   9.150   9.210   2.600
  373GLU     BB 1084   8.940   9.580   3.520
  373GLU    SC1 1085   8.860   9.830   3.370
  373GLU    SCN 1086   8.820   9.930   3.360
  374GLU     BB 1087   9.040   9.470   3.780
  374GLU    SC1 1088   8.900   9.640   4.100
  374GLU    SCN 1089   8.900   9.720   4.170
  375GLY     BB 1090   9.360   9.490   3.760
  376MET     BB 1091   9.360   9.840   3.680
  376MET    SC1 1092   9.340   9.890   3.350
  377LYS     BB 1093   9.270   9.900   3.960
  377LYS    SC1 1094   9.020  10.040   3.930
  377LYS    SC2 1095   8.800  10.030   3.840
  377LYS    SCP 1096   8.790   9.930   3.800
  378VAL     BB 1097   9.540   9.880   4.120
  378VAL    SC1 1098   9.670   9.660   4.060
  379PHE     BB 1099   9.640  10.220   3.950
  379PHE    SC1 1100   9.810  10.100   3.750
  379PHE    SC2 1101   9.830  10.090   3.480
  379PHE    SC3 1102  10.050  10.080   3.630
  380GLU     BB 1103   9.410  10.370   4.110
  380GLU    SC1 1104   9.110  10.470   3.910
  380GLU    SCN 1105   9.150  10.570   3.950
  381GLU     BB 1106   9.450  10.350   4.390
  381GLU    SC1 1107   9.480  10.100   4.680
  381GLU    SCN 1108   9.590  10.130   4.680
  382LEU     BB 1109   9.790  10.440   4.440
  382LEU    SC1 1110  10.030  10.460   4.670
  383LEU     BB 1111   9.930  10.530   4.210
  383LEU    SC1 1112  10.140  10.310   4.100
  384LEU     BB 1113   9.880  10.710   3.990
  384LEU    SC1 1114  10.110  10.930   4.070
  385ASP     BB 1115   9.640  10.690   3.810
  385ASP    SC1 1116   9.800  10.610   3.550
  385ASP    SCN 1117   9.860  10.540   3.490
  386ALA     BB 1118   9.400  10.780   3.680
  387ASP     BB 1119   9.180  10.910   3.730
  387ASP    SC1 1120   9.080  11.190   3.830
  387ASP    SCN 1121   9.030  11.190   3.730
  388TYR     BB 1122   8.960  10.940   3.440
  388TYR    SC1 1123   8.890  10.650   3.470
  388TYR    SC2 1124   8.680  10.550   3.320
  388TYR    SC3 1125   8.800  10.400   3.520
  389SER     BB 1126   9.190  10.950   3.180
  389SER    SC1 1127   9.120  11.130   3.030
  389SER    SCP 1128   9.010  11.180   2.960
  389SER    SCN 1129   9.230  11.080   3.110
  390ILE     BB 1130   9.400  10.690   3.150
  390ILE    SC1 1131   9.430  10.680   2.840
  391ASN     BB 1132   9.230  10.420   3.260
  391ASN    SC1 1133   9.380  10.330   3.500
  391ASN    SCP 1134   9.320  10.260   3.610
  391ASN    SCN 1135   9.450  10.400   3.400
  392ALA     BB 1136   9.100  10.210   3.030
  393GLY     BB 1137   9.320  10.170   2.830
  394ASN     BB 1138   9.610  10.090   2.990
  394ASN    SC1 1139   9.770  10.380   3.080
  394ASN    SCP 1140   9.720  10.280   3.150
  394ASN    SCN 1141   9.830  10.490   3.010
  395TRP     BB 1142   9.560   9.790   2.930
  395TRP    SC1 1143   9.640   9.590   3.150
  395TRP    SC2 1144   9.680   9.520   3.400
  395TRP    SC3 1145   9.840   9.710   3.290
  395TRP    SC4 1146   9.850   9.670   3.550
  396MET     BB 1147   9.570   9.730   2.680
  396MET    SC1 1148   9.240   9.760   2.480
  397TRP     BB 1149   9.770   9.800   2.440
  397TRP    SC1 1150   9.840  10.090   2.560
  397TRP    SC2 1151   9.850  10.350   2.610
  397TRP    SC3 1152   9.660  10.250   2.450
  397TRP    SC4 1153   9.700  10.520   2.460
  398LEU     BB 1154   9.960   9.560   2.350
  398LEU    SC1 1155  10.220   9.580   2.140
  399SER     BB 1156   9.870   9.250   2.480
  399SER    SC1 1157   9.900   9.320   2.720
  399SER    SCP 1158   9.910   9.420   2.820
  399SER    SCN 1159   9.900   9.220   2.620
  400ALA     BB 1160   9.590   9.220   2.360
  401SER     BB 1161   9.380   9.360   2.180
  401SER    SC1 1162   9.170   9.220   2.100
  401SER    SCP 1163   9.290   9.270   2.040
  401SER    SCN 1164   9.040   9.180   2.150
  402ALA     BB 1165   9.490   9.580   2.030
  403PHE     BB 1166   9.690   9.770   1.900
  403PHE    SC1 1167   9.830  10.010   1.990
  403PHE    SC2 1168  10.010  10.130   2.160
  403PHE    SC3 1169   9.870  10.270   1.970
  404PHE     BB 1170   9.920   9.520   1.760
  404PHE    SC1 1171  10.110   9.730   1.680
  404PHE    SC2 1172  10.130   9.990   1.590
  404PHE    SC3 1173  10.340   9.870   1.720
  405HIS     BB 1174   9.870   9.260   1.950
  405HIS    SC1 1175   9.640   9.070   1.840
  405HIS    SC2 1176   9.530   8.880   1.990
  405HIS    SC3 1177   9.390   8.980   1.780
  406HIS     BB 1178  10.120   9.090   2.100
  406HIS    SC1 1179  10.420   9.100   2.030
  406HIS    SC2 1180  10.630   9.200   2.160
  406HIS    SC3 1181  10.660   8.970   2.020
  407TYR     BB 1182  10.090   8.740   2.140
  407TYR    SC1 1183   9.950   8.670   1.920
  407TYR    SC2 1184   9.790   8.470   1.830
  407TYR    SC3 1185   9.840   8.680   1.680
  408THR     BB 1186  10.360   8.550   2.140
  408THR    SC1 1187  10.380   8.330   2.030
  408THR    SCP 1188  10.290   8.440   2.010
  408THR    SCN 1189  10.470   8.230   2.040
  409ARG     BB 1190  10.590   8.600   2.370
  409ARG    SC1 1191  10.820   8.410   2.200
  409ARG    SC2 1192  10.830   8.110   2.080
  409ARG    SCP 1193  10.810   8.020   2.140
  410ILE     BB 1194  10.820   8.810   2.490
  410ILE    SC1 1195  11.100   8.690   2.560
  411PHE     BB 1196  10.800   9.120   2.650
  411PHE    SC1 1197  10.600   9.320   2.660
  411PHE    SC2 1198  10.360   9.450   2.650
  411PHE    SC3 1199  10.560   9.540   2.500
  412CYS     BB 1200  11.050   9.130   2.850
  412CYS    SC1 1201  11.040   9.460   2.850
  413PRO     BB 1202  11.130   8.900   3.010
  413PRO    SC1 1203  10.930   8.690   3.020
  414VAL     BB 1204  11.500   8.850   3.000
  414VAL    SC1 1205  11.550   8.690   2.800
  415ARG     BB 1206  11.570   9.060   3.160
  415ARG    SC1 1207  11.870   9.080   3.250
  415ARG    SC2 1208  12.110   9.000   3.390
  415ARG    SCP 1209  12.120   9.090   3.460
  416PHE     BB 1210  11.480   9.370   3.150
  416PHE    SC1 1211  11.200   9.340   3.290
  416PHE    SC2 1212  11.050   9.490   3.450
  416PHE    SC3 1213  10.950   9.260   3.350
  417GLY     BB 1214  11.660   9.600   3.220
  418LYS     BB 1215  11.940   9.600   3.340
  418LYS    SC1 1216  11.990   9.820   3.540
  418LYS    SC2 1217  12.070   9.950   3.750
  418LYS    SCP 1218  12.010   9.860   3.780
  419ARG     BB 1219  12.210   9.470   3.270
  419ARG    SC1 1220  12.340   9.300   3.020
  419ARG    SC2 1221  12.450   9.380   2.680
  419ARG    SCP 1222  12.550   9.360   2.720
  420THR     BB 1223  12.440   9.630   3.430
  420THR    SC1 1224  12.680   9.650   3.330
  420THR    SCP 1225  12.760   9.620   3.440
  420THR    SCN 1226  12.610   9.690   3.220
  421ASP     BB 1227  12.420   9.500   3.760
  421ASP    SC1 1228  12.110   9.400   3.750
  421ASP    SCN 1229  12.040   9.480   3.740
  422PRO     BB 1230  12.420   9.640   4.080
  422PRO    SC1 1231  12.680   9.650   4.130
  423GLU     BB 1232  12.140   9.700   4.160
  423GLU    SC1 1233  12.080  10.080   4.320
  423GLU    SCN 1234  12.140  10.020   4.250
  424GLY     BB 1235  11.900   9.610   4.190
  425GLN     BB 1236  11.660   9.660   4.230
  425GLN    SC1 1237  11.610   9.930   3.960
  425GLN    SCP 1238  11.680   9.860   4.060
  425GLN    SCN 1239  11.550  10.000   3.860
  426TYR     BB 1240  11.420   9.710   4.380
  426TYR    SC1 1241  11.160   9.720   4.150
  426TYR    SC2 1242  10.960   9.900   4.100
  426TYR    SC3 1243  11.100   9.790   3.900
  427ILE     BB 1244  11.340   9.420   4.490
  427ILE    SC1 1245  11.110   9.270   4.340
  428ARG     BB 1246  11.510   9.450   4.730
  428ARG    SC1 1247  11.800   9.520   4.680
  428ARG    SC2 1248  11.890   9.810   4.650
  428ARG    SCP 1249  11.880   9.860   4.560
  429LYS     BB 1250  11.400   9.640   4.920
  429LYS    SC1 1251  11.440   9.940   4.810
  429LYS    SC2 1252  11.400  10.180   4.960
  429LYS    SCP 1253  11.460  10.270   4.930
  430TYR     BB 1254  11.100   9.550   4.940
  430TYR    SC1 1255  10.950   9.600   4.730
  430TYR    SC2 1256  10.850   9.630   4.490
  430TYR    SC3 1257  10.710   9.720   4.710
  431LEU     BB 1258  11.150   9.230   4.960
  431LEU    SC1 1259  10.880   9.210   5.130
  432PRO     BB 1260  11.340   9.070   5.170
  432PRO    SC1 1261  11.240   8.950   5.400
  433VAL     BB 1262  11.650   8.890   5.120
  433VAL    SC1 1263  11.620   8.630   5.180
  434LEU     BB 1264  11.760   8.980   4.820
  434LEU    SC1 1265  11.420   8.960   4.650
  435LYS     BB 1266  12.010   9.100   4.870
  435LYS    SC1 1267  12.070   9.150   5.160
  435LYS    SC2 1268  12.120   9.080   5.360
  435LYS    SCP 1269  12.140   8.980   5.400
  436ASN     BB 1270  12.310   8.950   4.830
  436ASN    SC1 1271  12.530   9.100   4.930
  436ASN    SCP 1272  12.490   9.020   5.040
  436ASN    SCN 1273  12.560   9.180   4.820
  437PHE     BB 1274  12.310   8.820   4.580
  437PHE    SC1 1275  12.110   8.690   4.400
  437PHE    SC2 1276  11.970   8.460   4.410
  437PHE    SC3 1277  11.850   8.700   4.360
  438PRO     BB 1278  12.570   8.850   4.340
  438PRO    SC1 1279  12.770   8.960   4.510
  439THR     BB 1280  12.680   8.930   4.030
  439THR    SC1 1281  12.740   9.200   4.060
  439THR    SCP 1282  12.760   9.080   4.010
  439THR    SCN 1283  12.720   9.330   4.110
  440LYS     BB 1284  12.360   8.820   3.880
  440LYS    SC1 1285  12.320   8.530   3.990
  440LYS    SC2 1286  12.280   8.320   4.100
  440LYS    SCP 1287  12.360   8.330   4.020
  441TYR     BB 1288  12.150   8.980   3.970
  441TYR    SC1 1289  12.240   9.190   4.210
  441TYR    SC2 1290  12.430   9.280   4.380
  441TYR    SC3 1291  12.170   9.290   4.460
  442ILE     BB 1292  11.790   9.020   3.950
  442ILE    SC1 1293  11.700   9.170   4.210
  443TYR     BB 1294  11.730   8.860   3.750
  443TYR    SC1 1295  11.450   8.840   3.610
  443TYR    SC2 1296  11.350   8.670   3.420
  443TYR    SC3 1297  11.230   8.900   3.470
  444GLU     BB 1298  11.880   8.570   3.800
  444GLU    SC1 1299  12.110   8.310   3.640
  444GLU    SCN 1300  12.110   8.260   3.730
  445PRO     BB 1301  11.770   8.280   4.010
  445PRO    SC1 1302  11.520   8.420   4.090
  446TRP     BB 1303  11.910   7.990   4.050
  446TRP    SC1 1304  11.810   7.730   4.150
  446TRP    SC2 1305  11.710   7.500   4.230
  446TRP    SC3 1306  11.880   7.620   4.390
  446TRP    SC4 1307  11.760   7.390   4.470
  447THR     BB 1308  12.180   7.870   3.900
  447THR    SC1 1309  12.200   7.760   3.670
  447THR    SCP 1310  12.060   7.740   3.700
  447THR    SCN 1311  12.330   7.790   3.630
  448ALA     BB 1312  12.380   7.780   4.130
  449SER     BB 1313  12.660   7.940   4.180
  449SER    SC1 1314  12.870   7.830   4.060
  449SER    SCP 1315  12.810   7.960   4.050
  449SER    SCN 1316  12.920   7.700   4.080
  450GLU     BB 1317  12.700   8.200   4.370
  450GLU    SC1 1318  12.870   8.440   4.120
  450GLU    SCN 1319  12.940   8.360   4.080
  451GLU     BB 1320  12.560   8.330   4.530
  451GLU    SC1 1321  12.670   8.580   4.820
  451GLU    SCN 1322  12.650   8.660   4.890
  452GLU     BB 1323  12.280   8.250   4.720
  452GLU    SC1 1324  12.150   8.020   4.490
  452GLU    SCN 1325  12.230   8.020   4.560
  453GLN     BB 1326  12.330   8.130   4.950
  453GLN    SC1 1327  12.120   7.800   4.960
  453GLN    SCP 1328  12.100   7.910   4.890
  453GLN    SCN 1329  12.150   7.680   5.040
  454ARG     BB 1330  12.510   8.180   5.150
  454ARG    SC1 1331  12.810   8.120   5.070
  454ARG    SC2 1332  13.040   8.260   4.920
  454ARG    SCP 1333  13.130   8.210   4.870
  455GLN     BB 1334  12.410   8.480   5.300
  455GLN    SC1 1335  12.430   8.420   5.710
  455GLN    SCP 1336  12.330   8.500   5.640
  455GLN    SCN 1337  12.530   8.350   5.770
  456ALA     BB 1338  12.220   8.660   5.130
  457GLY     BB 1339  12.000   8.570   4.940
  458CYS     BB 1340  11.940   8.280   5.120
  458CYS    SC1 1341  11.970   8.280   5.390
  459ILE     BB 1342  11.750   8.100   4.970
  459ILE    SC1 1343  11.480   8.130   5.110
  460ILE     BB 1344  11.650   8.200   4.690
  460ILE    SC1 1345  11.560   8.500   4.740
  461GLY     BB 1346  11.590   8.060   4.430
  462ARG     BB 1347  11.400   7.800   4.480
  462ARG    SC1 1348  11.210   7.610   4.350
  462ARG    SC2 1349  11.010   7.570   4.140
  462ARG    SCP 1350  11.070   7.590   4.060
  463ASP     BB 1351  11.210   7.850   4.770
  463ASP    SC1 1352  10.960   7.650   4.790
  463ASP    SCN 1353  11.010   7.720   4.730
  464TYR     BB 1354  11.150   8.170   4.740
  464TYR    SC1 1355  11.110   8.400   4.950
  464TYR    SC2 1356  11.110   8.510   5.200
  464TYR    SC3 1357  11.060   8.670   4.980
  465PRO     BB 1358  11.200   8.310   4.410
  465PRO    SC1 1359  11.120   8.590   4.490
  466PHE     BB 1360  11.070   8.090   4.210
  466PHE    SC1 1361  11.200   8.040   3.970
  466PHE    SC2 1362  11.410   7.890   3.880
  466PHE    SC3 1363  11.160   7.850   3.780
  467PRO     BB 1364  10.730   8.030   4.230
  467PRO    SC1 1365  10.720   7.840   4.420
  468MET     BB 1366  10.460   8.080   4.010
  468MET    SC1 1367  10.680   8.180   3.750
  469VAL     BB 1368  10.260   7.870   4.080
  469VAL    SC1 1369  10.280   7.730   4.300
  470ASN     BB 1370  10.110   7.710   3.780
  470ASN    SC1 1371  10.070   7.440   3.960
  470ASN    SCP 1372  10.070   7.360   4.080
  470ASN    SCN 1373  10.060   7.510   3.840
  471HIS     BB 1374   9.850   7.880   3.680
  471HIS    SC1 1375   9.860   8.130   3.890
  471HIS    SC2 1376   9.720   8.280   4.070
  471HIS    SC3 1377   9.990   8.320   4.030
  472LYS     BB 1378   9.740   7.970   3.410
  472LYS    SC1 1379   9.490   7.860   3.360
  472LYS    SC2 1380   9.300   7.670   3.380
  472LYS    SCP 1381   9.280   7.760   3.330
  473GLU     BB 1382   9.960   7.890   3.190
  473GLU    SC1 1383  10.010   7.500   3.320
  473GLU    SCN 1384  10.000   7.460   3.220
  474ALA     BB 1385  10.090   8.000   3.070
  475SER     BB 1386  10.420   8.200   3.020
  475SER    SC1 1387  10.540   8.340   3.200
  475SER    SCP 1388  10.470   8.300   3.320
  475SER    SCN 1389  10.600   8.370   3.080
  476ASP     BB 1390  10.390   8.040   2.700
  476ASP    SC1 1391  10.510   8.120   2.460
  476ASP    SCN 1392  10.490   8.030   2.400
  477ARG     BB 1393  10.230   7.800   2.670
  477ARG    SC1 1394  10.240   7.620   2.880
  477ARG    SC2 1395  10.380   7.380   3.070
  477ARG    SCP 1396  10.370   7.340   2.960
  478ASN     BB 1397   9.980   7.820   2.510
  478ASN    SC1 1398   9.780   7.540   2.460
  478ASN    SCP 1399   9.750   7.650   2.530
  478ASN    SCN 1400   9.800   7.420   2.390
  479LEU     BB 1401  10.050   7.970   2.230
  479LEU    SC1 1402   9.990   7.690   2.050
  480GLN     BB 1403   9.970   8.270   2.260
  480GLN    SC1 1404  10.120   8.430   2.580
  480GLN    SCP 1405  10.050   8.380   2.680
  480GLN    SCN 1406  10.200   8.490   2.470
  481LEU     BB 1407   9.690   8.390   2.360
  481LEU    SC1 1408   9.720   8.690   2.390
  482MET     BB 1409   9.450   8.230   2.350
  482MET    SC1 1410   9.170   8.340   2.580
  483ARG     BB 1411   9.430   8.050   2.080
  483ARG    SC1 1412   9.490   7.740   2.010
  483ARG    SC2 1413   9.410   7.440   2.120
  483ARG    SCP 1414   9.370   7.340   2.120
  484ARG     BB 1415   9.420   8.180   1.750
  484ARG    SC1 1416   9.170   8.040   1.660
  484ARG    SC2 1417   9.040   7.800   1.500
  484ARG    SCP 1418   9.020   7.840   1.400
  485VAL     BB 1419   9.260   8.500   1.790
  485VAL    SC1 1420   9.110   8.430   1.990
  486ARG     BB 1421   9.200   8.700   1.480
  486ARG    SC1 1422   9.470   8.670   1.370
  486ARG    SC2 1423   9.650   8.710   1.070
  486ARG    SCP 1424   9.600   8.730   1.160
  487GLU     BB 1425   8.980   8.680   1.350
  487GLU    SC1 1426   9.080   9.020   1.130
  487GLU    SCN 1427   9.140   9.080   1.200
  488GLU     BB 1428   8.790   8.380   1.450
  488GLU    SC1 1429   8.750   8.040   1.230
  488GLU    SCN 1430   8.850   8.100   1.220
  489GLN     BB 1431   8.740   8.420   1.740
  489GLN    SC1 1432   8.680   8.070   1.840
  489GLN    SCP 1433   8.560   8.010   1.830
  489GLN    SCN 1434   8.810   8.130   1.850
  490ARG     BB 1435   8.740   8.720   1.900
  490ARG    SC1 1436   8.410   8.640   2.030
  490ARG    SC2 1437   8.210   8.480   1.810
  490ARG    SCP 1438   8.240   8.410   1.880
  491GLY     BB 1439   8.910   8.930   1.850
  492THR     BB 1440   8.920   9.140   1.610
  492THR    SC1 1441   8.710   9.160   1.430
  492THR    SCP 1442   8.620   9.070   1.380
  492THR    SCN 1443   8.800   9.250   1.490
  493ALA     BB 1444   9.140   9.370   1.620
  494GLN     BB 1445   9.410   9.460   1.530
  494GLN    SC1 1446   9.510   9.150   1.350
  494GLN    SCP 1447   9.450   9.110   1.480
  494GLN    SCN 1448   9.560   9.190   1.230
  495LEU     BB 1449   9.520   9.690   1.430
  495LEU    SC1 1450   9.820   9.710   1.300
  496THR     BB 1451   9.260   9.940   1.450
  496THR    SC1 1452   9.280   9.970   1.700
  496THR    SCP 1453   9.320   9.910   1.820
  496THR    SCN 1454   9.240  10.030   1.580
  497ARG     BB 1455   9.140  10.010   1.220
  497ARG    SC1 1456   9.390   9.960   0.990
  497ARG    SC2 1457   9.520   9.980   0.690
  497ARG    SCP 1458   9.460   9.890   0.710
  998FAD   FLA1 1459  10.410  10.080   2.330
  998FAD   FLA2 1460  10.230   9.890   2.610
  998FAD   FLA3 1461  10.270  10.080   2.690
  998FAD   FLA4 1462  10.080   9.740   2.880
  998FAD   FLA5 1463  10.100   9.970   3.050
  998FAD   RIB1 1464  10.360  10.320   2.890
  998FAD   RIB2 1465  10.460  10.500   2.850
  998FAD   PO4B 1466  10.690  10.620   3.130
  998FAD   PO4A 1467  10.520  10.810   3.290
  998FAD   RBS1 1468  10.190  10.970   3.080
  998FAD   RBS2 1469  10.030  10.810   3.010
  998FAD   ADN3 1470   9.890  11.180   3.130
  998FAD   ADN2 1471   9.720  11.080   3.340
  998FAD   ADN1 1472   9.590  11.220   3.190
    1MET     CA 1473   7.100  13.680   3.250
    2PRO     CA 1474   7.200  13.560   3.040
    3HIS     CA 1475   7.380  13.290   3.080
    4ARG     CA 1476   7.390  13.100   3.290
    5THR     CA 1477   7.830  12.840   3.330
    6ILE     CA 1478   7.890  12.560   3.410
    7HIS     CA 1479   8.160  12.450   3.520
    8LEU     CA 1480   8.120  12.080   3.680
    9PHE     CA 1481   8.430  12.080   3.860
   10ARG     CA 1482   8.630  11.890   3.750
   11LYS     CA 1483   8.900  11.870   3.550
   12GLY     CA 1484   9.090  12.070   3.590
   13LEU     CA 1485   9.240  12.260   3.810
   14ARG     CA 1486   9.300  12.590   3.720
   15LEU     CA 1487   9.240  12.810   3.450
   16HIS     CA 1488   9.430  12.880   3.250
   17ASP     CA 1489   9.270  12.810   2.930
   18ASN     CA 1490   9.050  12.620   2.960
   19PRO     CA 1491   8.850  12.450   2.760
   20THR     CA 1492   8.580  12.610   2.780
   21LEU     CA 1493   8.540  12.800   3.010
   22LEU     CA 1494   8.320  12.840   3.190
   23ALA     CA 1495   8.220  13.160   3.150
   24ALA     CA 1496   8.400  13.310   2.990
   25LEU     CA 1497   8.410  13.460   2.710
   26GLU     CA 1498   8.190  13.370   2.490
   27SER     CA 1499   7.990  13.190   2.630
   28SER     CA 1500   7.800  13.410   2.790
   29GLU     CA 1501   7.890  13.500   3.050
   30THR     CA 1502   7.840  13.470   3.350
   31ILE     CA 1503   7.950  13.220   3.620
   32TYR     CA 1504   7.980  12.870   3.770
   33PRO     CA 1505   8.220  12.820   3.970
   34VAL     CA 1506   8.220  12.500   4.110
   35TYR     CA 1507   8.320  12.240   4.390
   36VAL     CA 1508   8.260  11.830   4.470
   37LEU     CA 1509   8.440  11.760   4.730
   38ASP     CA 1510   8.440  11.470   4.810
   39ARG     CA 1511   8.500  11.170   4.690
   40ARG     CA 1512   8.290  11.210   4.410
   41PHE     CA 1513   8.410  11.220   4.100
   42LEU     CA 1514   8.690  11.190   4.140
   43ALA     CA 1515   8.820  10.870   4.130
   44SER     CA 1516   8.660  10.740   3.910
   45ALA     CA 1517   8.570  10.470   4.030
   46MET     CA 1518   8.690  10.370   4.200
   47HIS     CA 1519   9.000  10.400   4.380
   48ILE     CA 1520   9.140  10.520   4.680
   49GLY     CA 1521   9.410  10.590   4.860
   50ALA     CA 1522   9.690  10.680   4.940
   51LEU     CA 1523   9.810  10.950   4.800
   52ARG     CA 1524   9.580  11.040   4.630
   53TRP     CA 1525   9.410  11.170   4.910
   54HIS     CA 1526   9.670  11.420   4.950
   55PHE     CA 1527   9.630  11.560   4.650
   56LEU     CA 1528   9.430  11.770   4.670
   57LEU     CA 1529   9.500  11.970   4.880
   58GLN     CA 1530   9.730  12.140   4.700
   59SER     CA 1531   9.580  12.250   4.460
   60LEU     CA 1532   9.320  12.410   4.690
   61GLU     CA 1533   9.470  12.740   4.810
   62ASPP    CA 1534   9.600  12.810   4.610
   63LEU     CA 1535   9.280  12.840   4.390
   64HIS     CA 1536   9.220  13.100   4.530
   65LYS     CA 1537   9.390  13.310   4.430
   66ASN     CA 1538   9.350  13.440   4.160
   67LEU     CA 1539   9.000  13.380   4.160
   68SER     CA 1540   8.910  13.650   4.390
   69ARG     CA 1541   9.040  13.900   4.290
   70LEU     CA 1542   8.860   0.010   4.000
   71GLY     CA 1543   8.640  13.700   3.990
   72ALA     CA 1544   8.610  13.450   4.100
   73ARG     CA 1545   8.500  13.280   4.340
   74LEU     CA 1546   8.480  12.880   4.420
   75LEU     CA 1547   8.270  12.690   4.560
   76VAL     CA 1548   8.340  12.530   4.830
   77ILE     CA 1549   8.170  12.170   4.820
   78GLN     CA 1550   7.920  12.110   4.780
   79GLY     CA 1551   7.670  11.950   4.830
   80GLU     CA 1552   7.490  11.800   4.790
   81TYR     CA 1553   7.490  11.610   4.460
   82GLU     CA 1554   7.190  11.610   4.390
   83SER     CA 1555   7.090  11.920   4.220
   84VAL     CA 1556   7.340  12.140   4.200
   85LEU     CA 1557   7.340  12.230   4.480
   86ARG     CA 1558   7.150  12.110   4.700
   87ASP     CA 1559   6.870  12.380   4.680
   88HIS     CA 1560   6.920  12.590   4.530
   89VAL     CA 1561   6.770  12.920   4.530
   90GLN     CA 1562   6.630  12.950   4.250
   91LYS     CA 1563   6.610  12.870   3.870
   92TRP     CA 1564   6.900  12.950   3.760
   93ASN     CA 1565   7.070  12.850   3.440
   94ILE     CA 1566   7.040  12.880   3.100
   95THR     CA 1567   7.220  12.650   2.970
   96GLN     CA 1568   7.510  12.600   3.070
   97VAL     CA 1569   7.610  12.260   3.100
   98THR     CA 1570   7.970  12.320   3.030
   99LEU     CA 1571   8.080  12.080   3.030
  100ASP     CA 1572   8.300  11.870   2.850
  101ALA     CA 1573   8.270  11.620   2.870
  102GLU     CA 1574   8.310  11.350   2.940
  103MET     CA 1575   8.240  11.090   3.030
  104GLU     CA 1576   8.200  10.830   3.060
  105PRO     CA 1577   8.180  10.550   3.240
  106PHE     CA 1578   8.060  10.650   3.560
  107TYR     CA 1579   7.950  10.900   3.710
  108LYS     CA 1580   7.690  10.980   3.520
  109GLU     CA 1581   7.690  10.940   3.250
  110MET     CA 1582   7.730  11.170   3.040
  111GLU     CA 1583   7.470  11.330   2.970
  112ALA     CA 1584   7.240  11.150   3.200
  113ASN     CA 1585   7.080  11.290   3.350
  114ILE     CA 1586   7.220  11.640   3.430
  115ARG     CA 1587   7.060  11.780   3.200
  116ARG     CA 1588   6.800  11.920   3.420
  117LEU     CA 1589   6.870  11.990   3.700
  118GLY     CA 1590   6.600  11.950   3.900
  119ALA     CA 1591   6.440  12.070   3.840
  120GLU     CA 1592   6.470  12.390   3.740
  121LEU     CA 1593   6.730  12.470   3.500
  122GLY     CA 1594   6.990  12.340   3.350
  123PHE     CA 1595   6.960  12.260   3.100
  124GLU     CA 1596   7.130  12.130   2.850
  125VAL     CA 1597   7.340  12.150   2.650
  126LEU     CA 1598   7.620  12.020   2.700
  127SER     CA 1599   7.940  12.070   2.570
  128ARG     CA 1600   8.130  11.720   2.430
  129VAL     CA 1601   8.520  11.600   2.410
  130GLY     CA 1602   8.770  11.730   2.380
  131HIS     CA 1603   8.930  11.880   2.550
  132SER     CA 1604   9.230  11.950   2.580
  133LEU     CA 1605   9.500  11.890   2.310
  134TYR     CA 1606   9.350  11.730   2.050
  135ASP     CA 1607   9.060  11.820   2.040
  136THR     CA 1608   8.910  11.720   1.790
  137LYS     CA 1609   9.010  11.850   1.490
  138ARG     CA 1610   8.930  11.670   1.250
  139ILE     CA 1611   8.990  11.320   1.370
  140LEU     CA 1612   8.660  11.260   1.460
  141ASP     CA 1613   8.470  11.300   1.260
  142LEU     CA 1614   8.610  11.130   1.010
  143ASN     CA 1615   8.690  10.870   1.080
  144GLY     CA 1616   8.490  10.650   1.140
  145GLY     CA 1617   8.500  10.500   1.370
  146SER     CA 1618   8.680  10.230   1.450
  147PRO     CA 1619   8.990  10.350   1.550
  148PRO     CA 1620   9.290  10.560   1.600
  149LEU     CA 1621   9.560  10.450   1.600
  150THR     CA 1622   9.910  10.620   1.590
  151TYR     CA 1623  10.120  10.840   1.820
  152LYS     CA 1624  10.180  11.090   1.690
  153ARG     CA 1625  10.100  11.420   1.690
  154PHE     CA 1626   9.760  11.320   1.720
  155LEU     CA 1627   9.710  11.120   1.480
  156HIS     CA 1628   9.840  11.230   1.220
  157ILE     CA 1629   9.610  11.200   0.980
  158LEU     CA 1630   9.500  11.520   0.900
  159SER     CA 1631   9.370  11.800   0.980
  160GLN     CA 1632   9.490  11.890   1.250
  161LEU     CA 1633   9.670  12.150   1.240
  162GLY     CA 1634   9.800  12.240   1.470
  163ASP     CA 1635   9.900  12.110   1.720
  164PRO     CA 1636   9.840  12.260   2.010
  165GLU     CA 1637   9.690  12.570   1.950
  166VAL     CA 1638   9.530  12.810   2.110
  167PRO     CA 1639   9.600  12.920   2.430
  168VAL     CA 1640   9.480  13.130   2.700
  169ARG     CA 1641   9.690  13.160   2.900
  170ASN     CA 1642   9.660  13.480   3.110
  171LEU     CA 1643   9.340  13.420   3.300
  172THR     CA 1644   9.260  13.480   3.640
  173ALA     CA 1645   9.050  13.640   3.700
  174GLU     CA 1646   9.040  13.910   3.450
  175ASP     CA 1647   8.850   0.080   3.360
  176PHE     CA 1648   8.610  13.760   3.390
  177GLN     CA 1649   8.410  13.740   3.170
  178ARG     CA 1650   8.150   0.070   3.210
  179CYS     CA 1651   8.060  13.900   3.470
  180MET     CA 1652   8.170  13.820   3.710
  181SER     CA 1653   7.970  13.700   3.930
  182PRO     CA 1654   8.120  13.540   4.200
  183GLU     CA 1655   8.210  13.820   4.390
  184PRO     CA 1656   8.400  13.870   4.600
  185GLY     CA 1657   8.360  13.800   4.960
  186LEU     CA 1658   8.220  13.670   5.150
  187ALA     CA 1659   8.300  13.430   5.340
  188GLU     CA 1660   8.300  13.110   5.350
  189ARG     CA 1661   8.540  12.930   5.280
  190TYR     CA 1662   8.410  12.690   5.120
  191ARG     CA 1663   8.210  12.490   5.320
  192VAL     CA 1664   8.390  12.310   5.530
  193PRO     CA 1665   8.400  12.040   5.620
  194VAL     CA 1666   8.630  12.020   5.860
  195PRO     CA 1667   8.630  11.660   6.050
  196ALA     CA 1668   8.400  11.540   5.890
  197ASP     CA 1669   8.510  11.360   5.640
  198LEU     CA 1670   8.830  11.430   5.570
  199GLU     CA 1671   9.100  11.290   5.670
  200ILE     CA 1672   9.330  11.250   5.820
  201PRO     CA 1673   9.650  11.260   5.630
  202PRO     CA 1674   9.620  11.120   5.360
  203GLN     CA 1675   9.890  10.970   5.310
  204SER     CA 1676  10.190  10.920   5.270
  205LEU     CA 1677  10.370  11.070   5.440
  206SER     CA 1678  10.580  11.250   5.180
  207PRO     CA 1679  10.500  11.600   5.040
  208TRP     CA 1680  10.450  11.640   4.630
  209THR     CA 1681  10.320  11.850   4.490
  210GLY     CA 1682  10.120  12.220   4.490
  211GLY     CA 1683  10.080  12.390   4.320
  212GLU     CA 1684   9.970  12.570   4.030
  213THR     CA 1685  10.190  12.390   3.830
  214GLU     CA 1686  10.510  12.420   3.990
  215GLY     CA 1687  10.580  12.200   3.990
  216LEU     CA 1688  10.700  12.010   3.800
  217ARG     CA 1689  10.760  12.030   3.420
  218ARG     CA 1690  10.780  12.240   3.350
  219LEU     CA 1691  10.980  12.400   3.200
  220GLU     CA 1692  11.270  12.310   3.090
  221GLN     CA 1693  11.320  12.020   3.090
  222HIS     CA 1694  11.080  11.870   2.910
  223LEU     CA 1695  11.180  11.770   2.670
  224THR     CA 1696  11.520  11.830   2.630
  225ASP     CA 1697  11.610  11.620   2.830
  226GLN     CA 1698  11.850  11.450   2.820
  227GLY     CA 1699  12.040  11.380   2.700
  228TRP     CA 1700  12.120  11.190   2.490
  229VAL     CA 1701  11.890  10.950   2.380
  230ALA     CA 1702  11.970  10.830   2.180
  231ASN     CA 1703  11.900  10.670   1.860
  232PHE     CA 1704  11.830  10.350   1.950
  233THR     CA 1705  11.880  10.210   2.230
  234LYS     CA 1706  12.120  10.400   2.400
  235PRO     CA 1707  12.010  10.400   2.730
  236ARG     CA 1708  11.750  10.440   2.760
  237THR     CA 1709  11.550  10.160   2.710
  238ILE     CA 1710  11.720   9.860   2.810
  239PRO     CA 1711  11.940   9.960   2.980
  240ASN     CA 1712  11.870  10.180   3.220
  241SER     CA 1713  11.970  10.470   3.380
  242LEU     CA 1714  12.070  10.710   3.110
  243LEU     CA 1715  11.940  11.020   3.050
  244PRO     CA 1716  11.600  11.100   3.070
  245SER     CA 1717  11.480  11.130   3.340
  246THR     CA 1718  11.100  11.110   3.260
  247THR     CA 1719  10.810  11.350   3.190
  248GLY     CA 1720  10.580  11.470   3.360
  249LEU     CA 1721  10.300  11.380   3.340
  250SER     CA 1722  10.160  11.190   3.610
  251PRO     CA 1723  10.100  11.420   3.840
  252TYR     CA 1724   9.920  11.670   3.760
  253PHE     CA 1725   9.740  11.540   3.500
  254SER     CA 1726   9.520  11.340   3.730
  255MET     CA 1727   9.360  11.630   3.790
  256GLY     CA 1728   9.400  11.860   3.720
  257CYS     CA 1729   9.630  12.120   3.630
  258LEU     CA 1730   9.870  12.190   3.400
  259SER     CA 1731   9.930  12.450   3.120
  260VAL     CA 1732   9.890  12.240   2.860
  261ARG     CA 1733   9.900  12.410   2.540
  262THR     CA 1734  10.200  12.470   2.390
  263PHE     CA 1735  10.400  12.340   2.520
  264PHE     CA 1736  10.600  12.170   2.320
  265GLN     CA 1737  10.820  12.210   2.140
  266ARG     CA 1738  10.910  11.990   1.990
  267LEU     CA 1739  10.820  11.750   1.840
  268SER     CA 1740  10.900  11.630   1.540
  269ASN     CA 1741  11.260  11.610   1.590
  270ILE     CA 1742  11.280  11.490   1.850
  271TYR     CA 1743  11.120  11.250   1.890
  272ALA     CA 1744  11.100  11.030   1.600
  273GLN     CA 1745  11.360  11.050   1.400
  274ALA     CA 1746  11.590  11.260   1.500
  275LYS     CA 1747  11.690  11.270   1.750
  276HIS     CA 1748  11.590  11.080   1.970
  277HIS     CA 1749  11.440  10.860   1.930
  278SER     CA 1750  11.410  10.580   1.710
  279LEU     CA 1751  11.350  10.320   1.850
  280PRO     CA 1752  11.350  10.170   2.110
  281PRO     CA 1753  11.070  10.280   2.230
  282VAL     CA 1754  10.920  10.530   2.320
  283SER     CA 1755  10.900  10.730   2.030
  284LEU     CA 1756  10.670  10.940   2.050
  285GLN     CA 1757  10.520  10.950   2.260
  286GLY     CA 1758  10.510  10.950   2.600
  287GLN     CA 1759  10.550  11.040   2.810
  288LEU     CA 1760  10.370  11.350   2.840
  289LEU     CA 1761  10.090  11.270   2.650
  290TRP     CA 1762   9.850  11.060   2.610
  291ARG     CA 1763   9.560  11.220   2.720
  292GLU     CA 1764   9.340  11.110   2.600
  293PHE     CA 1765   9.400  10.880   2.410
  294PHE     CA 1766   9.150  10.680   2.340
  295TYR     CA 1767   8.910  10.900   2.500
  296THR     CA 1768   8.860  11.030   2.150
  297VAL     CA 1769   8.730  10.720   2.000
  298ALA     CA 1770   8.610  10.580   2.230
  299SER     CA 1771   8.330  10.600   2.420
  300ALA     CA 1772   8.110  10.630   2.220
  301THR     CA 1773   8.090  10.410   1.970
  302GLN     CA 1774   8.020  10.100   2.100
  303ASN     CA 1775   8.190  10.080   2.480
  304PHE     CA 1776   8.460  10.040   2.590
  305THR     CA 1777   8.480   9.920   2.860
  306GLN     CA 1778   8.390   9.620   2.840
  307MET     CA 1779   8.300   9.460   2.550
  308ALA     CA 1780   8.360   9.660   2.230
  309GLY     CA 1781   8.210   9.530   2.040
  310ASN     CA 1782   8.360   9.610   1.730
  311PRO     CA 1783   8.650   9.580   1.780
  312ILE     CA 1784   8.830   9.530   2.000
  313CYS     CA 1785   8.780   9.430   2.280
  314LEU     CA 1786   8.630   9.110   2.250
  315GLN     CA 1787   8.790   8.860   2.400
  316ILE     CA 1788   8.810   8.870   2.700
  317HIS     CA 1789   8.800   8.570   2.820
  318TRP     CA 1790   8.960   8.500   3.060
  319TYR     CA 1791   9.040   8.540   3.360
  320GLU     CA 1792   9.160   8.230   3.460
  321ASP     CA 1793   9.320   8.210   3.690
  322ALA     CA 1794   9.300   8.510   3.860
  323GLU     CA 1795   9.310   8.580   4.120
  324ARG     CA 1796   9.380   8.820   4.240
  325LEU     CA 1797   9.620   8.960   4.250
  326HIS     CA 1798   9.850   8.760   4.270
  327LYS     CA 1799  10.080   8.890   4.140
  328TRP     CA 1800  10.100   9.180   4.260
  329LYS     CA 1801  10.040   9.250   4.500
  330THR     CA 1802  10.120   9.040   4.740
  331ALA     CA 1803  10.270   8.820   4.640
  332GLN     CA 1804  10.350   8.660   4.420
  333THR     CA 1805  10.700   8.550   4.390
  334GLY     CA 1806  10.820   8.500   4.100
  335PHE     CA 1807  11.010   8.660   3.910
  336PRO     CA 1808  11.060   8.930   4.010
  337TRP     CA 1809  11.030   9.200   3.860
  338ILE     CA 1810  10.800   9.370   4.020
  339ASP     CA 1811  10.620   9.240   4.170
  340ALA     CA 1812  10.550   9.260   4.440
  341ILE     CA 1813  10.630   9.200   4.710
  342MET     CA 1814  10.450   9.370   4.950
  343THR     CA 1815  10.200   9.600   4.860
  344GLN     CA 1816  10.220   9.720   4.610
  345LEU     CA 1817  10.360  10.070   4.580
  346ARG     CA 1818  10.470  10.200   4.870
  347GLN     CA 1819  10.520  10.430   4.910
  348GLU     CA 1820  10.490  10.600   4.610
  349GLY     CA 1821  10.440  10.480   4.420
  350TRP     CA 1822  10.660  10.480   4.160
  351ILE     CA 1823  10.710  10.340   3.880
  352HIS     CA 1824  10.830  10.540   3.620
  353HIS     CA 1825  11.070  10.370   3.370
  354LEU     CA 1826  11.130  10.080   3.470
  355ALA     CA 1827  10.850   9.920   3.480
  356ARG     CA 1828  10.680  10.070   3.190
  357HIS     CA 1829  10.590   9.750   2.950
  358ALA     CA 1830  10.620   9.550   3.140
  359VAL     CA 1831  10.290   9.530   3.310
  360ALA     CA 1832  10.160   9.330   3.130
  361CYS     CA 1833  10.310   9.060   3.100
  362PHE     CA 1834  10.280   8.840   3.360
  363LEU     CA 1835   9.960   8.910   3.430
  364THR     CA 1836   9.730   8.880   3.170
  365ARG     CA 1837   9.950   8.700   2.960
  366GLY     CA 1838  10.080   8.510   3.160
  367ASP     CA 1839  10.000   8.400   3.430
  368LEU     CA 1840   9.740   8.490   3.530
  369TRP     CA 1841   9.530   8.560   3.340
  370ILE     CA 1842   9.340   8.850   3.370
  371SER     CA 1843   9.040   9.060   3.350
  372TRP     CA 1844   9.150   9.390   3.280
  373GLU     CA 1845   8.940   9.580   3.520
  374GLU     CA 1846   9.040   9.470   3.780
  375GLY     CA 1847   9.360   9.490   3.760
  376MET     CA 1848   9.360   9.840   3.680
  377LYS     CA 1849   9.270   9.900   3.960
  378VAL     CA 1850   9.540   9.880   4.120
  379PHE     CA 1851   9.640  10.220   3.950
  380GLU     CA 1852   9.410  10.370   4.110
  381GLU     CA 1853   9.450  10.350   4.390
  382LEU     CA 1854   9.790  10.440   4.440
  383LEU     CA 1855   9.930  10.530   4.210
  384LEU     CA 1856   9.880  10.710   3.990
  385ASP     CA 1857   9.640  10.690   3.810
  386ALA     CA 1858   9.400  10.780   3.680
  387ASP     CA 1859   9.180  10.910   3.730
  388TYR     CA 1860   8.960  10.940   3.440
  389SER     CA 1861   9.190  10.950   3.180
  390ILE     CA 1862   9.400  10.690   3.150
  391ASN     CA 1863   9.230  10.420   3.260
  392ALA     CA 1864   9.100  10.210   3.030
  393GLY     CA 1865   9.320  10.170   2.830
  394ASN     CA 1866   9.610  10.090   2.990
  395TRP     CA 1867   9.560   9.790   2.930
  396MET     CA 1868   9.570   9.730   2.680
  397TRP     CA 1869   9.770   9.800   2.440
  398LEU     CA 1870   9.960   9.560   2.350
  399SER     CA 1871   9.870   9.250   2.480
  400ALA     CA 1872   9.590   9.220   2.360
  401SER     CA 1873   9.380   9.360   2.180
  402ALA     CA 1874   9.490   9.580   2.030
  403PHE     CA 1875   9.690   9.770   1.900
  404PHE     CA 1876   9.920   9.520   1.760
  405HIS     CA 1877   9.870   9.260   1.950
  406HIS     CA 1878  10.120   9.090   2.100
  407TYR     CA 1879  10.090   8.740   2.140
  408THR     CA 1880  10.360   8.550   2.140
  409ARG     CA 1881  10.590   8.600   2.370
  410ILE     CA 1882  10.820   8.810   2.490
  411PHE     CA 1883  10.800   9.120   2.650
  412CYS     CA 1884  11.050   9.130   2.850
  413PRO     CA 1885  11.130   8.900   3.010
  414VAL     CA 1886  11.500   8.850   3.000
  415ARG     CA 1887  11.570   9.060   3.160
  416PHE     CA 1888  11.480   9.370   3.150
  417GLY     CA 1889  11.660   9.600   3.220
  418LYS     CA 1890  11.940   9.600   3.340
  419ARG     CA 1891  12.210   9.470   3.270
  420THR     CA 1892  12.440   9.630   3.430
  421ASP     CA 1893  12.420   9.500   3.760
  422PRO     CA 1894  12.420   9.640   4.080
  423GLU     CA 1895  12.140   9.700   4.160
  424GLY     CA 1896  11.900   9.610   4.190
  425GLN     CA 1897  11.660   9.660   4.230
  426TYR     CA 1898  11.420   9.710   4.380
  427ILE     CA 1899  11.340   9.420   4.490
  428ARG     CA 1900  11.510   9.450   4.730
  429LYS     CA 1901  11.400   9.640   4.920
  430TYR     CA 1902  11.100   9.550   4.940
  431LEU     CA 1903  11.150   9.230   4.960
  432PRO     CA 1904  11.340   9.070   5.170
  433VAL     CA 1905  11.650   8.890   5.120
  434LEU     CA 1906  11.760   8.980   4.820
  435LYS     CA 1907  12.010   9.100   4.870
  436ASN     CA 1908  12.310   8.950   4.830
  437PHE     CA 1909  12.310   8.820   4.580
  438PRO     CA 1910  12.570   8.850   4.340
  439THR     CA 1911  12.680   8.930   4.030
  440LYS     CA 1912  12.360   8.820   3.880
  441TYR     CA 1913  12.150   8.980   3.970
  442ILE     CA 1914  11.790   9.020   3.950
  443TYR     CA 1915  11.730   8.860   3.750
  444GLU     CA 1916  11.880   8.570   3.800
  445PRO     CA 1917  11.770   8.280   4.010
  446TRP     CA 1918  11.910   7.990   4.050
  447THR     CA 1919  12.180   7.870   3.900
  448ALA     CA 1920  12.380   7.780   4.130
  449SER     CA 1921  12.660   7.940   4.180
  450GLU     CA 1922  12.700   8.200   4.370
  451GLU     CA 1923  12.560   8.330   4.530
  452GLU     CA 1924  12.280   8.250   4.720
  453GLN     CA 1925  12.330   8.130   4.950
  454ARG     CA 1926  12.510   8.180   5.150
  455GLN     CA 1927  12.410   8.480   5.300
  456ALA     CA 1928  12.220   8.660   5.130
  457GLY     CA 1929  12.000   8.570   4.940
  458CYS     CA 1930  11.940   8.280   5.120
  459ILE     CA 1931  11.750   8.100   4.970
  460ILE     CA 1932  11.650   8.200   4.690
  461GLY     CA 1933  11.590   8.060   4.430
  462ARG     CA 1934  11.400   7.800   4.480
  463ASP     CA 1935  11.210   7.850   4.770
  464TYR     CA 1936  11.150   8.170   4.740
  465PRO     CA 1937  11.200   8.310   4.410
  466PHE     CA 1938  11.070   8.090   4.210
  467PRO     CA 1939  10.730   8.030   4.230
  468MET     CA 1940  10.460   8.080   4.010
  469VAL     CA 1941  10.260   7.870   4.080
  470ASN     CA 1942  10.110   7.710   3.780
  471HIS     CA 1943   9.850   7.880   3.680
  472LYS     CA 1944   9.740   7.970   3.410
  473GLU     CA 1945   9.960   7.890   3.190
  474ALA     CA 1946  10.090   8.000   3.070
  475SER     CA 1947  10.420   8.200   3.020
  476ASP     CA 1948  10.390   8.040   2.700
  477ARG     CA 1949  10.230   7.800   2.670
  478ASN     CA 1950   9.980   7.820   2.510
  479LEU     CA 1951  10.050   7.970   2.230
  480GLN     CA 1952   9.970   8.270   2.260
  481LEU     CA 1953   9.690   8.390   2.360
  482MET     CA 1954   9.450   8.230   2.350
  483ARG     CA 1955   9.430   8.050   2.080
  484ARG     CA 1956   9.420   8.180   1.750
  485VAL     CA 1957   9.260   8.500   1.790
  486ARG     CA 1958   9.200   8.700   1.480
  487GLU     CA 1959   8.980   8.680   1.350
  488GLU     CA 1960   8.790   8.380   1.450
  489GLN     CA 1961   8.740   8.420   1.740
  490ARG     CA 1962   8.740   8.720   1.900
  491GLY     CA 1963   8.910   8.930   1.850
  492THR     CA 1964   8.920   9.140   1.610
  493ALA     CA 1965   9.140   9.370   1.620
  494GLN     CA 1966   9.410   9.460   1.530
  495LEU     CA 1967   9.520   9.690   1.430
  496THR     CA 1968   9.260   9.940   1.450
  497ARG     CA 1969   9.140  10.010   1.220
  999W        W 1970   5.710   3.150   0.390
 1000W        W 1971   2.310   7.880   7.400
 1001W        W 1972   8.210  11.900   8.110
 1002W        W 1973   4.010   1.930   3.770
 1003W        W 1974  11.100   3.940  10.970
 1004W        W 1975  13.570   6.330  11.700
 1005W        W 1976  11.550  10.740   4.100
 1006W        W 1977   1.710   1.300   7.370
 1007W        W 1978   6.670   5.080   2.430
 1008W        W 1979   1.690   6.950   9.710
 1009W        W 1980   0.020   7.510   2.430
 1010W        W 1981   9.570   1.860  13.630
 1011W        W 1982   1.360   6.600  11.990
 1012W        W 1983   3.390  13.080   7.460
 1013W        W 1984  11.640   2.020  10.570
 1014W        W 1985  10.080   2.290  11.910
 1015W        W 1986   2.350   1.210   0.420
 1016W        W 1987   7.560  13.330  13.280
 1017W        W 1988   7.540   0.210  12.610
 1018W        W 1989  10.530  11.580   7.910
 1019W        W 1990   3.030   0.040  10.640
 1020W        W 1991   6.690   1.310   8.360
 1021W        W 1992   4.910   7.570   9.650
 1022W        W 1993  10.480   1.500   6.480
 1023W        W 1994  11.430   6.500   5.220
 1024W        W 1995   0.170   1.470   1.710
 1025W        W 1996   7.890   6.970  11.510
 1026W        W 1997   1.280   2.250   2.740
 1027W        W 1998  10.360   5.130  10.060
 1028W        W 1999   6.870   8.690   6.730
 1029W        W 2000   7.340   1.000   5.660
 1030W        W 2001   0.060   1.880   2.840
 1031W        W 2002   9.270   2.620   4.560
 1032W        W 2003   4.970   8.680   3.380
 1033W        W 2004  10.580   7.920  12.880
 1034W        W 2005   1.280   1.080   6.360
 1035W        W 2006   2.040  11.500   1.410
 1036W        W 2007   4.330   3.160  10.930
 1037W        W 2008   4.760   3.720   1.390
 1038W        W 2009   4.030   5.390   4.400
 1039W        W 2010   4.250  11.790   2.220
 1040W        W 2011   8.620  12.140  13.830
 1041W        W 2012   9.990   4.830  13.590
 1042W        W 2013   0.650   9.320   1.030
 1043W        W 2014  11.330   8.250   6.150
 1044W        W 2015   9.340   7.310   9.690
 1045W        W 2016   0.500   4.070   5.870
 1046W        W 2017   4.870   3.870   0.880
 1047W        W 2018   8.180   2.130  13.520
 1048W        W 2019  13.280  11.650   0.100
 1049W        W 2020   5.210   4.360   1.650
 1050W        W 2021   8.620   0.200   1.170
 1051W        W 2022   9.040   3.850  13.900
 1052W        W 2023  11.000  10.050   0.690
 1053W        W 2024   5.100  10.080   9.400
 1054W        W 2025   0.580   3.870   0.530
 1055W        W 2026   7.840   3.710  13.270
 1056W        W 2027   9.370   5.820   6.710
 1057W        W 2028  11.160   3.910   9.940
 1058W        W 2029   1.350  12.300   9.210
 1059W        W 2030   5.220   5.250   8.070
 1060W        W 2031   1.810   8.880  11.650
 1061W        W 2032   3.920   4.400   6.620
 1062W        W 2033   1.810   2.060  13.350
 1063W        W 2034  11.570   8.300  11.070
 1064W        W 2035  10.530   9.760   9.050
 1065W        W 2036   5.380   3.480  13.520
 1066W        W 2037   3.160   7.480   1.750
 1067W        W 2038   2.580  13.460   0.860
 1068W        W 2039   8.360   5.680   2.380
 1069W        W 2040   3.090   4.740   3.190
 1070W        W 2041  13.110   4.360   4.900
 1071W        W 2042   1.410   5.560   2.380
 1072W        W 2043   3.700  10.250   5.210
 1073W        W 2044   5.660   3.670  13.880
 1074W        W 2045   6.250   3.670   5.580
 1075W        W 2046   7.790   5.390   8.530
 1076W        W 2047  13.280   5.890   4.270
 1077W        W 2048  11.480   4.060   2.920
 1078W        W 2049  10.950  12.720  11.940
 1079W        W 2050   3.250   5.330  11.140
 1080W        W 2051   2.850   6.470   5.630
 1081W        W 2052   6.520  11.350  12.110
 1082W        W 2053   0.030  11.820   9.420
 1083W        W 2054   3.290   4.040   9.080
 1084W        W 2055   9.950  12.130   9.880
 1085W        W 2056   7.090   8.520   4.170
 1086W        W 2057   9.320   4.490  12.670
 1087W        W 2058   4.610   9.300   9.420
 1088W        W 2059   1.960   0.520   5.770
 1089W        W 2060  11.280   1.070   5.860
 1090W        W 2061  13.370   4.770   9.790
 1091W        W 2062   6.430  11.130   1.330
 1092W        W 2063   2.310   7.030   7.070
 1093W        W 2064  13.540   5.830   6.510
 1094W        W 2065  10.410   2.890   1.040
 1095W        W 2066  10.830   9.850   5.680
 1096W        W 2067  13.560   4.500  13.310
 1097W        W 2068  10.900  11.090  11.290
 1098W        W 2069  13.860  10.220   2.590
 1099W        W 2070  12.630   5.390   6.740
 1100W        W 2071   6.750  10.150   6.470
 1101W        W 2072  11.900   2.260  11.550
 1102W        W 2073  13.740   7.870  13.020
 1103W        W 2074   0.440   6.100   4.080
 1104W        W 2075  12.600  12.260   7.720
 1105W        W 2076  13.690  10.870   1.240
 1106W        W 2077  12.630   1.960  10.500
 1107W        W 2078   1.130   9.940   0.080
 1108W        W 2079   8.380  11.700   3.370
 1109W        W 2080   4.030   9.260   0.290
 1110W        W 2081   5.960   1.280   0.480
 1111W        W 2082   6.010  10.840   2.660
 1112W        W 2083   9.800   8.160   0.410
 1113W        W 2084   8.290   6.860  10.590
 1114W        W 2085   7.020   2.020   0.650
 1115W        W 2086   8.370  11.110  12.310
 1116W        W 2087   3.680   5.340  13.670
 1117W        W 2088  11.340   4.010   0.260
 1118W        W 2089   8.550   7.820   2.460
 1119W        W 2090   9.930  11.630   9.850
 1120W        W 2091  12.490  11.090   0.070
 1121W        W 2092   4.450   3.770   7.190
 1122W        W 2093   7.570   2.050   0.670
 1123W        W 2094  12.020   5.690   7.740
 1124W        W 2095   3.650  10.670   8.400
 1125W        W 2096   9.450   4.970   6.940
 1126W        W 2097  10.420   2.140   4.950
 1127W        W 2098   4.090   0.890  11.610
 1128W        W 2099   9.370   6.250   7.010
 1129W        W 2100   5.130   4.540   5.550
 1130W        W 2101   4.690  13.820   9.790
 1131W        W 2102   8.750   0.600   8.150
 1132W        W 2103   4.090   1.940   9.930
 1133W        W 2104  11.220  10.330   3.890
 1134W        W 2105  13.340   2.540   5.450
 1135W        W 2106   3.990   7.740   4.760
 1136W        W 2107   8.470  13.350  13.810
 1137W        W 2108   2.450   4.160  12.920
 1138W        W 2109   4.530   9.320   0.270
 1139W        W 2110   3.660   1.810  12.530
 1140W        W 2111   6.010  13.450   5.270
 1141W        W 2112  12.770   7.590   8.260
 1142W        W 2113  11.090   0.700   5.590
 1143W        W 2114   1.440   7.550   1.610
 1144W        W 2115   3.760   4.760   2.960
 1145W        W 2116  11.100   0.670   0.570
 1146W        W 2117   3.270  10.170   0.140
 1147W        W 2118   1.110   2.460   1.240
 1148W        W 2119   2.320  12.170   7.310
 1149W        W 2120  11.290   6.320   4.240
 1150W        W 2121   2.200  12.790   9.100
 1151W        W 2122  12.460   4.050  11.880
 1152W        W 2123   6.420   3.960   4.280
 1153W        W 2124   3.810   4.130  13.870
 1154W        W 2125   3.200   4.830  11.260
 1155W        W 2126   0.670  13.080   1.870
 1156W        W 2127   3.240   0.960  13.320
 1157W        W 2128  12.210   7.000   9.420
 1158W        W 2129   3.940   1.810  12.090
 1159W        W 2130   7.280   9.920   8.340
 1160W        W 2131   7.990   1.280  10.990
 1161W        W 2132   8.230   5.950   3.840
 1162W        W 2133   5.030   6.140   0.010
 1163W        W 2134   2.860   0.470   3.490
 1164W        W 2135   5.070   5.140   3.160
 1165W        W 2136   8.070  11.320   0.890
 1166W        W 2137   0.200  10.350  12.290
 1167W        W 2138  12.890  13.580   8.350
 1168W        W 2139   3.330   3.150   1.160
 1169W        W 2140  12.770   5.490   1.500
 1170W        W 2141   6.370   9.520   9.700
 1171W        W 2142   6.070  11.610   3.240
 1172W        W 2143   5.770   2.090   3.190
 1173W        W 2144  13.080   6.370   9.050
 1174W        W 2145   7.900   0.020  13.210
 1175W        W 2146   4.940  10.180  11.200
 1176W        W 2147   6.740   9.010   4.290
 1177W        W 2148  12.870  12.420   8.580
 1178W        W 2149   3.470  11.280   5.370
 1179W        W 2150   3.110  12.580   6.120
 1180W        W 2151  10.740   1.710   9.540
 1181W        W 2152  13.120   9.540  12.930
 1182W        W 2153   2.760   7.700   6.600
 1183W        W 2154  12.090   8.750   0.650
 1184W        W 2155  10.500   4.620  11.580
 1185W        W 2156   8.930   3.980   1.660
 1186W        W 2157   2.660   2.040  12.330
 1187W        W 2158  13.380  12.590   4.370
 1188W        W 2159   7.900   8.350   1.400
 1189W        W 2160  11.900   3.150   5.380
 1190W        W 2161  12.180  10.240   6.800
 1191W        W 2162   8.370  13.070  13.420
 1192W        W 2163   5.580   9.100   4.990
 1193W        W 2164   8.830  13.070  10.000
 1194W        W 2165   8.140  10.850   0.700
 1195W        W 2166   4.370   5.820   0.390
 1196W        W 2167   7.830   5.520   3.750
 1197W        W 2168  10.080   4.420  13.910
 1198W        W 2169   8.190  12.820   5.760
 1199W        W 2170   3.730   7.120   3.240
 1200W        W 2171   0.280   2.200  13.010
 1201W        W 2172   1.890   6.320   1.150
 1202W        W 2173   5.140   2.360  11.830
 1203W        W 2174   6.240   8.020  10.460
 1204W        W 2175   6.380  11.400   7.930
 1205W        W 2176   1.670   1.000  11.830
 1206W        W 2177   1.920   7.280  12.350
 1207W        W 2178   1.340   7.840  11.850
 1208W        W 2179   3.080   3.590   8.760
 1209W        W 2180   0.200   8.870  11.030
 1210W        W 2181   7.730   5.350  13.690
 1211W        W 2182   5.940   9.680   3.300
 1212W        W 2183   2.660   9.400   8.360
 1213W        W 2184  11.990   6.210   5.900
 1214W        W 2185   2.890   1.710  11.970
 1215W        W 2186   0.630   3.190   0.010
 1216W        W 2187   1.410   7.190  13.740
 1217W        W 2188   7.760   7.870  10.160
 1218W        W 2189   6.170   4.290  11.780
 1219W        W 2190  10.340   3.210  13.000
 1220W        W 2191   8.500   1.110   0.160
 1221W        W 2192   3.320   6.800   5.080
 1222W        W 2193   9.280  13.660   2.470
 1223W        W 2194  12.380  12.190  12.500
 1224W        W 2195   1.680   2.270   5.200
 1225W        W 2196  10.210   7.360  13.400
 1226W        W 2197   5.960   4.800  11.780
 1227W        W 2198  11.330   1.750  12.270
 1228W        W 2199   0.440   2.790  13.710
 1229W        W 2200   0.690  10.220  12.310
 1230W        W 2201   9.010  13.690  11.550
 1231W        W 2202  13.340  13.680   5.810
 1232W        W 2203   4.380   7.720   6.950
 1233W        W 2204   2.350  12.130   0.390
 1234W        W 2205  11.670  10.410   3.730
 1235W        W 2206   4.320   1.960   1.560
 1236W        W 2207  12.240  11.980   3.740
 1237W        W 2208   3.760   3.180  12.370
 1238W        W 2209   2.040   4.980   5.670
 1239W        W 2210  12.760   7.950   5.560
 1240W        W 2211   7.440  12.520   9.430
 1241W        W 2212   8.040   2.320   0.730
 1242W        W 2213  11.500   3.230   4.250
 1243W        W 2214   2.110   2.310   1.890
 1244W        W 2215   7.190   0.260   6.430
 1245W        W 2216   5.870  12.590  13.310
 1246W        W 2217   4.110   2.830   4.470
 1247W        W 2218   2.690   6.430   0.050
 1248W        W 2219   8.220   4.020   8.330
 1249W        W 2220   0.500  10.220   8.580
 1250W        W 2221  11.100   1.840   9.860
 1251W        W 2222   5.290   4.380  11.380
 1252W        W 2223  11.930   1.880   6.990
 1253W        W 2224   8.220   5.490  11.300
 1254W        W 2225   7.180  12.920   5.960
 1255W        W 2226   5.240   8.550   0.500
 1256W        W 2227   7.080  12.410   9.760
 1257W        W 2228  10.470   1.610  11.090
 1258W        W 2229  11.510  11.710  11.070
 1259W        W 2230   0.150  13.910   3.630
 1260W        W 2231   0.150  11.520   7.020
 1261W        W 2232   0.100   4.400   3.760
 1262W        W 2233  12.300  12.130  10.300
 1263W        W 2234  12.630   8.840   1.480
 1264W        W 2235   3.580   0.550   5.870
 1265W        W 2236  13.900   5.050  11.810
 1266W        W 2237   0.450   7.600   6.800
 1267W        W 2238   5.000   9.730   0.990
 1268W        W 2239   8.900   1.160   5.180
 1269W        W 2240  12.640   9.080   6.660
 1270W        W 2241   6.010  13.320  12.240
 1271W        W 2242   3.760   2.760  10.100
 1272W        W 2243   5.570   0.020  11.250
 1273W        W 2244  11.910   2.620   1.180
 1274W        W 2245   6.270  11.470   6.000
 1275W        W 2246  11.840   5.570   9.660
 1276W        W 2247  10.200   6.880  13.390
 1277W        W 2248   5.400   7.860   9.040
 1278W        W 2249   2.240   3.830   4.620
 1279W        W 2250  12.210   3.350   4.800
 1280W        W 2251   9.760  12.070   7.280
 1281W        W 2252   1.470   3.280   1.550
 1282W        W 2253  11.540   7.240  12.060
 1283W        W 2254  13.310   9.670  12.460
 1284W        W 2255   1.140   5.260   4.130
 1285W        W 2256   6.210  13.250  11.690
 1286W        W 2257   6.010   6.930  10.370
 1287W        W 2258  11.220   0.080   9.170
 1288W        W 2259   5.930   2.530  10.620
 1289W        W 2260   4.770  13.760  11.140
 1290W        W 2261   0.850  11.190  10.120
 1291W        W 2262  13.040  10.050   3.960
 1292W        W 2263  13.160   0.080   0.100
 1293W        W 2264  10.930   9.380   1.750
 1294W        W 2265  10.530  13.680  13.410
 1295W        W 2266   0.380   0.800   7.200
 1296W        W 2267   9.700   0.320  12.660
 1297W        W 2268  12.690   4.360  13.680
 1298W        W 2269   5.530   1.350  13.010
 1299W        W 2270   8.600   4.940  13.070
 1300W        W 2271   8.560  10.950   8.640
 1301W        W 2272   5.970   2.930   3.410
 1302W        W 2273   3.990   5.730  12.360
 1303W        W 2274   2.770   4.810   3.760
 1304W        W 2275  10.410   7.850  10.260
 1305W        W 2276   1.900   2.930  13.890
 1306W        W 2277   0.060   1.110   7.360
 1307W        W 2278   2.290   1.700   0.230
 1308W        W 2279   8.870  10.680   7.860
 1309W        W 2280  10.910   7.940   3.230
 1310W        W 2281  10.730   2.330   7.600
 1311W        W 2282  12.780  12.160   5.780
 1312W        W 2283  12.610   6.680   7.900
 1313W        W 2284  11.740   5.440  11.580
 1314W        W 2285  13.320  13.100  13.910
 1315W        W 2286   1.010   8.190  13.440
 1316W        W 2287  10.780   5.010   1.490
 1317W        W 2288   8.940   0.250   8.710
 1318W        W 2289   3.410   7.560   3.110
 1319W        W 2290   0.730   5.090  11.090
 1320W        W 2291   3.890   5.250  12.460
 1321W        W 2292   3.170   7.970   9.550
 1322W        W 2293   2.550   3.870   8.970
 1323W        W 2294   5.720  10.100   6.470
 1324W        W 2295   1.430   5.650   9.970
 1325W        W 2296   9.820   8.670  13.700
 1326W        W 2297   5.950  10.490   6.250
 1327W        W 2298   1.390   8.080   5.270
 1328W        W 2299   8.900  12.590   6.130
 1329W        W 2300   5.150   7.200   7.610
 1330W        W 2301  11.420   8.030   7.710
 1331W        W 2302   6.650   3.240   4.840
 1332W        W 2303   0.480   1.140  10.780
 1333W        W 2304   9.740  13.760   0.460
 1334W        W 2305   9.780  10.910  13.260
 1335W        W 2306   4.640  13.480   1.350
 1336W        W 2307  11.280   3.540   7.120
 1337W        W 2308  13.590   2.270   4.640
 1338W        W 2309   0.610  10.840  11.480
 1339W        W 2310   8.010   7.230   0.680
 1340W        W 2311   4.460   3.770   9.480
 1341W        W 2312   3.980   8.960   2.950
 1342W        W 2313   5.500  12.130   8.120
 1343W        W 2314   9.460   6.440   9.790
 1344W        W 2315   4.900   4.190   9.930
 1345W        W 2316   9.520   6.500   5.980
 1346W        W 2317  12.280  10.080  12.470
 1347W        W 2318   2.040   4.120   3.810
 1348W        W 2319   7.430  12.360   8.690
 1349W        W 2320  13.340  10.400   7.960
 1350W        W 2321   1.790   6.690  10.640
 1351W        W 2322   2.760   0.540   2.040
 1352W        W 2323   7.610   7.110   4.210
 1353W        W 2324   8.530   0.690   3.390
 1354W        W 2325  11.580  11.940  13.220
 1355W        W 2326  10.240   3.380   1.140
 1356W        W 2327   8.430   4.470  13.090
 1357W        W 2328   7.930   9.210  11.360
 1358W        W 2329  12.110  13.550  11.330
 1359W        W 2330   7.740  10.040   8.230
 1360W        W 2331   9.870  12.100   5.230
 1361W        W 2332  13.300   7.680   7.540
 1362W        W 2333   1.000   5.540   2.640
 1363W        W 2334   6.080   4.690  11.040
 1364W        W 2335   8.150   8.320   2.830
 1365W        W 2336   6.330   7.510   2.310
 1366W        W 2337   0.480  12.320   7.610
 1367W        W 2338   7.770   5.850   7.300
 1368W        W 2339  11.730   4.150   8.770
 1369W        W 2340   6.200  10.810   0.570
 1370W        W 2341   0.790  11.040   6.580
 1371W        W 2342   6.420  10.960   7.680
 1372W        W 2343   1.320   6.500  12.500
 1373W        W 2344  12.380  10.730   6.220
 1374W        W 2345   8.450   2.870   4.110
 1375W        W 2346   6.540   4.030   8.650
 1376W        W 2347   9.880   9.660   7.710
 1377W        W 2348   9.890   1.340   4.270
 1378W        W 2349   6.090   0.620   3.760
 1379W        W 2350  13.070   2.970  12.700
 1380W        W 2351   6.240  12.020   5.440
 1381W        W 2352  12.250  12.630   7.100
 1382W        W 2353   5.890   9.460   4.320
 1383W        W 2354   0.260   1.520  12.670
 1384W        W 2355  11.260   2.770   4.180
 1385W        W 2356  12.180   2.050   2.770
 1386W        W 2357  11.120  10.180   0.210
 1387W        W 2358   8.900   0.740   4.900
 1388W        W 2359  10.200   8.440  11.720
 1389W        W 2360   3.460   2.170   5.560
 1390W        W 2361  13.190   6.690   7.080
 1391W        W 2362  10.480   7.950   9.050
 1392W        W 2363   7.300   5.580  13.690
 1393W        W 2364   6.570  12.100   7.630
 1394W        W 2365   3.830   7.300  11.860
 1395W        W 2366   4.050   5.710   4.780
 1396W        W 2367   0.950   7.070   8.360
 1397W        W 2368  10.500   5.650   3.520
 1398W        W 2369   6.230   6.630  12.860
 1399W        W 2370  13.430   9.330   9.460
 1400W        W 2371   3.360   3.980   6.170
 1401W        W 2372   2.040   7.220   4.390
 1402W        W 2373   4.160   0.210   5.950
 1403W        W 2374   0.430   5.040  13.640
 1404W        W 2375   3.250   5.970   1.640
 1405W        W 2376  12.940   3.330   7.110
 1406W        W 2377   3.100  13.340  13.720
 1407W        W 2378   8.540  13.760   7.420
 1408W        W 2379   6.310   9.430   6.980
 1409W        W 2380  10.960   3.700   8.130
 1410W        W 2381  12.740   2.820  11.140
 1411W        W 2382   1.910  10.720   6.920
 1412W        W 2383   4.020   5.810   2.640
 1413W        W 2384  11.340  13.850   1.450
 1414W        W 2385   1.850   3.010  10.040
 1415W        W 2386   2.010   8.890   5.200
 1416W        W 2387  13.590   1.290   8.160
 1417W        W 2388   3.010   6.570   2.820
 1418W        W 2389  11.570  10.900   0.320
 1419W        W 2390   7.810   0.930   8.190
 1420W        W 2391   1.380  10.410   2.420
 1421W        W 2392   1.830  12.340   4.760
 1422W        W 2393  10.080   2.990  10.560
 1423W        W 2394  11.690  11.820   4.600
 1424W        W 2395   4.820   5.600   0.810
 1425W        W 2396  13.530   7.550   7.070
 1426W        W 2397   5.070  13.880   5.060
 1427W        W 2398  12.150  13.870   6.260
 1428W        W 2399   3.430   8.740   9.930
 1429W        W 2400   6.180  13.570   4.140
 1430W        W 2401  12.320   4.310   5.620
 1431W        W 2402   5.470   7.410   2.830
 1432W        W 2403   7.900   5.790   2.560
 1433W        W 2404   7.900   6.700   5.400
 1434W        W 2405   9.650   2.370   4.730
 1435W        W 2406   9.450   5.830   7.230
 1436W        W 2407  13.700  10.250   1.020
 1437W        W 2408  10.750   9.720   2.080
 1438W        W 2409  11.210   9.740   5.980
 1439W        W 2410   2.330   5.700   6.720
 1440W        W 2411   2.300   3.280  10.220
 1441W        W 2412   0.200   0.160  12.250
 1442W        W 2413   0.390   2.710   2.850
 1443W        W 2414   7.930  10.610  12.850
 1444W        W 2415  13.370   0.460  13.720
 1445W        W 2416   2.600   1.310   8.550
 1446W        W 2417   5.620   8.120   7.620
 1447W        W 2418  12.380   0.790  10.910
 1448W        W 2419   2.570   1.980   3.480
 1449W        W 2420   1.720   9.350   7.120
 1450W        W 2421   6.090  10.460  12.790
 1451W        W 2422   5.530  10.460   5.520
 1452W        W 2423   3.380   4.080  11.670
 1453W        W 2424  12.710  11.250   4.150
 1454W        W 2425   2.020   1.570   0.660
 1455W        W 2426   1.660   8.650   3.920
 1456W        W 2427   8.370   3.080   0.390
 1457W        W 2428  12.410   5.090   7.140
 1458W        W 2429   7.230   8.420   6.460
 1459W        W 2430   4.710   7.570  12.860
 1460W        W 2431  12.260   5.120   3.140
 1461W        W 2432   3.510  12.640   7.780
 1462W        W 2433  10.460   0.850   9.430
 1463W        W 2434   9.840  12.850   5.140
 1464W        W 2435  10.530   7.920   5.610
 1465W        W 2436  13.840   4.570  10.640
 1466W        W 2437  11.680  10.680   8.320
 1467W        W 2438  11.590   3.240   7.640
 1468W        W 2439  12.740   4.910  10.090
 1469W        W 2440   1.070  12.670   1.970
 1470W        W 2441  12.600   3.360   6.540
 1471W        W 2442   0.590   6.650   9.620
 1472W        W 2443   3.720   2.680   1.870
 1473W        W 2444   3.960   5.440   8.380
 1474W        W 2445   3.490   7.770  13.360
 1475W        W 2446  13.070   8.300   6.900
 1476W        W 2447   7.520   4.330   0.770
 1477W        W 2448   6.840   5.520   1.640
 1478W        W 2449   3.530   7.570   4.710
 1479W        W 2450   5.650   5.620   8.740
 1480W        W 2451   1.200   1.580   3.880
 1481W        W 2452  11.970   4.450   2.060
 1482W        W 2453   7.930   4.920  10.690
 1483W        W 2454   8.960   9.710  10.260
 1484W        W 2455   1.760  11.460  11.330
 1485W        W 2456   7.150  12.480  12.070
 1486W        W 2457   5.970  13.910   4.420
 1487W        W 2458   7.960   3.570   5.740
 1488W        W 2459   6.790   9.750   8.200
 1489W        W 2460   1.410  11.730  12.230
 1490W        W 2461  11.600   1.510   4.780
 1491W        W 2462   3.990   9.640   2.550
 1492W        W 2463   7.500   7.040   0.870
 1493W        W 2464   4.730   8.660  10.130
 1494W        W 2465   6.660   5.500   4.830
 1495W        W 2466  12.580  13.260   2.460
 1496W        W 2467  13.300   5.560   1.690
 1497W        W 2468   6.950  11.200   8.460
 1498W        W 2469   2.390  13.460   8.220
 1499W        W 2470  12.090   7.820   9.780
 1500W        W 2471  12.190   6.780   4.030
 1501W        W 2472   8.220   6.270   8.600
 1502W        W 2473   3.860   8.480   2.880
 1503W        W 2474  13.450  11.740   7.710
 1504W        W 2475  12.930  12.000   2.360
 1505W        W 2476   5.450   6.390   4.580
 1506W        W 2477   0.780   3.720  10.130
 1507W        W 2478   8.100   0.140   6.520
 1508W        W 2479   5.460   3.880   7.310
 1509W        W 2480   3.560  13.250   2.930
 1510W        W 2481  11.610   6.460   9.980
 1511W        W 2482  11.100   0.930   6.710
 1512W        W 2483   1.120   9.380   4.870
 1513W        W 2484   3.480   1.320   9.630
 1514W        W 2485   0.620  10.640   3.880
 1515W        W 2486   6.630  12.660   5.860
 1516W        W 2487   0.460   0.140   0.880
 1517W        W 2488  10.670   9.400   9.360
 1518W        W 2489   8.430  12.830   7.110
 1519W        W 2490  11.560  10.420  11.370
 1520W        W 2491   9.030   0.330   4.690
 1521W        W 2492   0.620   3.270   9.380
 1522W        W 2493   2.670   7.050   3.750
 1523W        W 2494   4.560   0.780   8.960
 1524W        W 2495   6.810  13.200   7.540
 1525W        W 2496   4.090  11.910   4.060
 1526W        W 2497   8.950   2.160   6.330
 1527W        W 2498  10.840   5.530   4.300
 1528W        W 2499   0.590   0.820   3.720
 1529W        W 2500   8.260   6.180   9.290
 1530W        W 2501   2.330   5.640  10.160
 1531W        W 2502  12.690   3.830   8.320
 1532W        W 2503  10.470  10.030   0.190
 1533W        W 2504   5.180   1.410   1.090
 1534W        W 2505   7.320   8.200   3.430
 1535W        W 2506   6.960  12.250  13.580
 1536W        W 2507   9.720   1.050  10.000
 1537W        W 2508   1.130   6.220  11.550
 1538W        W 2509  12.510  11.270   9.170
 1539W        W 2510   7.500   8.040  12.430
 1540W        W 2511   1.790   6.470   9.840
 1541W        W 2512   4.380   9.560  12.120
 1542W        W 2513  11.900  13.150  13.440
 1543W        W 2514  10.720  12.640  10.620
 1544W        W 2515   1.690   6.820   2.680
 1545W        W 2516   8.610   3.840   2.640
 1546W        W 2517   7.380   7.500   1.240
 1547W        W 2518  13.290  12.130   5.330
 1548W        W 2519   7.610   5.380   5.130
 1549W        W 2520   4.840   6.470   9.400
 1550W        W 2521   7.750   9.550   0.960
 1551W        W 2522   7.740   9.600  11.610
 1552W        W 2523   2.320   5.310   5.890
 1553W        W 2524  11.740  12.940   1.150
 1554W        W 2525   1.390   5.240  13.310
 1555W        W 2526  12.970   8.530   6.390
 1556W        W 2527   3.640   1.060  11.630
 1557W        W 2528  11.470   3.030  11.580
 1558W        W 2529   6.040   3.220  12.240
 1559W        W 2530   3.530   0.910   3.950
 1560W        W 2531  11.760  12.070   1.070
 1561W        W 2532  12.820   7.080  10.930
 1562W        W 2533   0.680   6.030   8.720
 1563W        W 2534   5.000   6.970   3.910
 1564W        W 2535   6.900   6.150   7.170
 1565W        W 2536   7.790   1.750   3.570
 1566W        W 2537   3.690   4.150   5.710
 1567W        W 2538   9.840   5.240   4.330
 1568W        W 2539   0.400   9.710  11.060
 1569W        W 2540   4.380   5.240   8.190
 1570W        W 2541   5.790  13.780  13.650
 1571W        W 2542   5.710   2.100   0.190
 1572W        W 2543   5.740   1.270   9.690
 1573W        W 2544   7.960  12.920   1.250
 1574W        W 2545  10.930  10.200  10.070
 1575W        W 2546   2.710   6.090   1.850
 1576W        W 2547   8.190   7.750   0.590
 1577W        W 2548   1.520   5.980   2.110
 1578W        W 2549   1.680   6.670   3.700
 1579W        W 2550   5.040   1.410  11.600
 1580W        W 2551  13.600   5.420  11.690
 1581W        W 2552  13.510  11.760  10.300
 1582W        W 2553  10.650   3.210   9.000
 1583W        W 2554   1.290  12.420   3.370
 1584W        W 2555   3.470   1.700   0.580
 1585W        W 2556   6.310   8.670   7.430
 1586W        W 2557   9.870   3.700   2.290
 1587W        W 2558  12.580  11.770   0.710
 1588W        W 2559   1.330   1.390  11.370
 1589W        W 2560   3.460   8.450   7.860
 1590W        W 2561   8.730   5.920   3.520
 1591W        W 2562   7.300   2.020   5.540
 1592W        W 2563   2.380  11.340   4.370
 1593W        W 2564   3.820   3.800   1.630
 1594W        W 2565   3.800   5.560   9.220
 1595W        W 2566   3.450   3.040   5.110
 1596W        W 2567  11.600  11.080   5.060
 1597W        W 2568   6.670  10.660  11.760
 1598W        W 2569   0.750   7.900   2.200
 1599W        W 2570  13.280   0.370  10.020
 1600W        W 2571   7.660   6.390   3.140
 1601W        W 2572   2.210  11.240   2.990
 1602W        W 2573   9.360   1.510  13.340
 1603W        W 2574   0.600   5.490  12.330
 1604W        W 2575  10.410   4.380   5.390
 1605W        W 2576   5.670   3.360   7.510
 1606W        W 2577   0.180   2.010  10.020
 1607W        W 2578   0.480   7.610   5.190
 1608W        W 2579   7.660   6.740   7.910
 1609W        W 2580   6.280  10.390   2.690
 1610W        W 2581  10.920   3.980   5.050
 1611W        W 2582   4.910   5.560   4.400
 1612W        W 2583   0.440   9.130   1.630
 1613W        W 2584  13.320   4.930   4.140
 1614W        W 2585   6.000  13.320   2.790
 1615W        W 2586  10.610   1.460   3.060
 1616W        W 2587  12.540  10.940  11.780
 1617W        W 2588   4.930   3.990   0.290
 1618W        W 2589   7.330   0.770   9.150
 1619W        W 2590   7.770   8.470   5.300
 1620W        W 2591   2.540  10.280   3.340
 1621W        W 2592   0.790   9.210   4.190
 1622W        W 2593   3.260   3.190   5.590
 1623W        W 2594   6.630   1.620   9.300
 1624W        W 2595   2.840   2.820   3.720
 1625W        W 2596   8.110   3.990   0.380
 1626W        W 2597   9.790   9.050  13.070
 1627W        W 2598   7.570   3.520   5.050
 1628W        W 2599  11.100  12.850   2.560
 1629W        W 2600   4.310   4.760  12.500
 1630W        W 2601   1.910   8.870   7.430
 1631W        W 2602   5.900   8.730   8.550
 1632W        W 2603  12.810   9.420   4.650
 1633W        W 2604   4.220   9.510  12.570
 1634W        W 2605   5.190   8.300   8.940
 1635W        W 2606   6.030   0.620   6.010
 1636W        W 2607   4.660   8.990   3.050
 1637W        W 2608   5.210  11.010   3.160
 1638W        W 2609  12.180   1.540   2.740
 1639W        W 2610   1.910   1.250   5.800
 1640W        W 2611  12.540   9.390   5.430
 1641W        W 2612   3.130  13.130  10.940
 1642W        W 2613   1.040   1.580   2.060
 1643W        W 2614   9.810   1.740  13.220
 1644W        W 2615   0.660   9.720   0.310
 1645W        W 2616   4.570   4.650   8.120
 1646W        W 2617   2.160   3.020   5.940
 1647W        W 2618   1.950  11.080   0.510
 1648W        W 2619   1.140   4.060   0.470
 1649W        W 2620  13.120   7.760   7.010
 1650W        W 2621   0.110   2.330   2.190
 1651W        W 2622   4.090  11.220  10.860
 1652W        W 2623   9.770   2.890   2.050
 1653W        W 2624   6.990   5.190  12.190
 1654W        W 2625   0.120   0.380  12.800
 1655W        W 2626  12.330   6.950  10.430
 1656W        W 2627   0.080  12.930   6.730
 1657W        W 2628   3.780   7.220  10.970
 1658W        W 2629   8.470   3.660   5.360
 1659W        W 2630   9.160  10.840   7.190
 1660W        W 2631  13.400   7.640   0.710
 1661W        W 2632   7.650  12.340   2.170
 1662W        W 2633   3.440   6.520   3.180
 1663W        W 2634  11.770   9.140   6.250
 1664W        W 2635   3.070   1.880   0.290
 1665W        W 2636  10.390   9.220  12.370
 1666W        W 2637   9.040   5.980  13.310
 1667W        W 2638   5.480   6.300  13.700
 1668W        W 2639   2.240   5.790   7.800
 1669W        W 2640  11.220  10.290  11.760
 1670W        W 2641  13.340   8.760   9.600
 1671W        W 2642   0.030   4.020   6.830
 1672W        W 2643   8.350   5.600  10.310
 1673W        W 2644  13.870   1.060   5.460
 1674W        W 2645  11.570  11.130   7.900
 1675W        W 2646   4.520   7.170   2.620
 1676W        W 2647   9.430   7.720   9.310
 1677W        W 2648   6.800   7.150   8.300
 1678W        W 2649   0.930   0.690   7.390
 1679W        W 2650  13.870   1.810   4.900
 1680W        W 2651   5.970   5.240   7.630
 1681W        W 2652   4.750  10.970   4.520
 1682W        W 2653   5.560   5.390  12.950
 1683W        W 2654  12.600   7.520   1.070
 1684W        W 2655   1.330  11.270   9.680
 1685W        W 2656   7.680   5.970   9.360
 1686W        W 2657   0.240   5.490   6.950
 1687W        W 2658   9.030   0.270   6.130
 1688W        W 2659   5.430   0.540   2.930
 1689W        W 2660   2.300  10.280   8.170
 1690W        W 2661   1.980   2.870  12.820
 1691W        W 2662   2.030   6.110   2.220
 1692W        W 2663   4.270   1.010   0.700
 1693W        W 2664   1.710   2.770   0.900
 1694W        W 2665  10.860   1.970   6.750
 1695W        W 2666   6.230   5.610   0.620
 1696W        W 2667   2.380   2.530  10.420
 1697W        W 2668   5.010   6.860  13.370
 1698W        W 2669   7.890   0.930  11.540
 1699W        W 2670   7.990   2.700   1.150
 1700W        W 2671   7.030  11.480   5.220
 1701W        W 2672   3.370  11.100  13.230
 1702W        W 2673   8.690   2.690   5.700
 1703W        W 2674   2.780  13.760  13.570
 1704W        W 2675  10.760   7.710   9.380
 1705W        W 2676  12.450   1.800  12.880
 1706W        W 2677   2.720   1.620   7.820
 1707W        W 2678  12.340   1.950   6.060
 1708W        W 2679   7.510   8.930   7.340
 1709W        W 2680   0.990   8.020   0.910
 1710W        W 2681   6.480  10.550   9.820
 1711W        W 2682   2.750   0.470   6.870
 1712W        W 2683   8.220  12.510  11.890
 1713W        W 2684   8.240   8.860  13.790
 1714W        W 2685   4.180  11.050   8.900
 1715W        W 2686  12.060   4.980   2.080
 1716W        W 2687   7.890  13.030  10.550
 1717W        W 2688   4.760   8.340   4.350
 1718W        W 2689   0.060   1.690   0.030
 1719W        W 2690   2.860   5.960   9.010
 1720W        W 2691  12.960  12.970   2.770
 1721W        W 2692   7.550   6.690  10.790
 1722W        W 2693   4.120   1.740   5.320
 1723W        W 2694  13.120   9.600  10.330
 1724W        W 2695   4.340  10.340   3.520
 1725W        W 2696   4.670   4.630   1.420
 1726W        W 2697   6.300  13.270   0.320
 1727W        W 2698   2.600   3.980  10.900
 1728W        W 2699   1.670  12.650  13.170
 1729W        W 2700   4.190   7.260   1.560
 1730W        W 2701  10.040   5.460   1.790
 1731W        W 2702   3.440   8.840  12.130
 1732W        W 2703   3.230   9.400   8.360
 1733W        W 2704   4.670   4.530   5.780
 1734W        W 2705  12.060   0.850   6.650
 1735W        W 2706  10.840   8.640   8.280
 1736W        W 2707   2.620   7.580   3.570
 1737W        W 2708   4.930   7.520  11.490
 1738W        W 2709   1.000   4.000   6.240
 1739W        W 2710   2.620   8.560  12.220
 1740W        W 2711  13.080   5.390   4.050
 1741W        W 2712  13.060   3.040  10.770
 1742W        W 2713  10.680   5.870   3.880
 1743W        W 2714   5.400   3.620  11.490
 1744W        W 2715   3.080  11.430  12.390
 1745W        W 2716   0.350   3.210   6.450
 1746W        W 2717   2.310  11.680   3.390
 1747W        W 2718  13.920  11.440  10.430
 1748W        W 2719  11.090   8.970  12.840
 1749W        W 2720  10.160   9.390  12.860
 1750W        W 2721   2.370   5.010   2.870
 1751W        W 2722   3.950   4.400   5.380
 1752W        W 2723  10.280   6.140  12.580
 1753W        W 2724  10.960  13.610   1.680
 1754W        W 2725   6.020   2.770   4.290
 1755W        W 2726  11.430  12.460  11.410
 1756W        W 2727   5.760   6.920   5.170
 1757W        W 2728   8.830   4.950   5.000
 1758W        W 2729   9.950   0.880  13.690
 1759W        W 2730   6.710   7.150   6.410
 1760W        W 2731   4.310   3.100   0.060
 1761W        W 2732   9.410   7.060  11.900
 1762W        W 2733   3.460   2.950   3.120
 1763W        W 2734   0.310   6.210   6.330
 1764W        W 2735   5.740   6.110   2.470
 1765W        W 2736   8.940   1.110   8.360
 1766W        W 2737   1.650  10.690   0.750
 1767W        W 2738  11.860  13.690   7.110
 1768W        W 2739   9.580  11.330   9.970
 1769W        W 2740   0.960   2.540  10.860
 1770W        W 2741   6.050   0.340  10.160
 1771W        W 2742  13.200  10.810  10.090
 1772W        W 2743   6.410  12.760   2.200
 1773W        W 2744   5.690  10.700   5.890
 1774W        W 2745  10.250   7.330   2.450
 1775W        W 2746   8.560   7.510  11.870
 1776W        W 2747   7.220   7.140   8.580
 1777W        W 2748  11.370   4.110   5.440
 1778W        W 2749   6.730   7.560  11.180
 1779W        W 2750   4.380   7.740   9.310
 1780W        W 2751   4.240  13.770  10.030
 1781W        W 2752   3.080   1.380   9.990
 1782W        W 2753  11.680   0.120   9.770
 1783W        W 2754   1.030   1.040   2.150
 1784W        W 2755   4.440   5.950  12.520
 1785W        W 2756   6.270   9.410   3.060
 1786W        W 2757   0.050  10.970  10.390
 1787W        W 2758  12.860   0.520   5.670
 1788W        W 2759   3.920   3.730  10.540
 1789W        W 2760   1.310   2.740  11.980
 1790W        W 2761   7.420  11.850  12.280
 1791W        W 2762   5.390   5.830   3.970
 1792W        W 2763   5.760  13.340   1.140
 1793W        W 2764   5.910   1.710   9.440
 1794W        W 2765   7.020  13.000  10.730
 1795W        W 2766   2.400   5.200   6.510
 1796W        W 2767   5.680   0.870  13.740
 1797W        W 2768   1.920  12.710  13.650
 1798W        W 2769   0.780   5.620   5.730
 1799W        W 2770   1.290   6.960   4.950
 1800W        W 2771   2.890   5.500   1.660
 1801W        W 2772   3.530   6.020  10.670
 1802W        W 2773   3.820   4.330   1.640
 1803W        W 2774  11.370   5.170   7.100
 1804W        W 2775  10.740   6.420  12.700
 1805W        W 2776   5.630   7.070   7.870
 1806W        W 2777   0.570   1.050   5.840
 1807W        W 2778   1.020   0.020   2.610
 1808W        W 2779   8.860   1.700  12.250
 1809W        W 2780  12.240   2.020  11.260
 1810W        W 2781  11.390   4.740  13.500
 1811W        W 2782   7.640   3.840   0.280
 1812W        W 2783   3.890  12.890   2.330
 1813W        W 2784   5.800  10.950   9.080
 1814W        W 2785   5.810  10.290   3.600
 1815W        W 2786   3.020   8.600   8.780
 1816W        W 2787   7.280   8.490  12.340
 1817W        W 2788  12.370   0.860  12.840
 1818W        W 2789   3.210  10.440  11.420
 1819W        W 2790   8.220   2.720   2.080
 1820W        W 2791   8.380   9.860   9.180
 1821W        W 2792   1.750   9.100   8.240
 1822W        W 2793  10.040   8.140   8.490
 1823W        W 2794   7.490   4.420   5.560
 1824W        W 2795   3.010  10.380   6.130
 1825W        W 2796   4.320   6.480   9.330
 1826W        W 2797   8.790   5.340  11.360
 1827W        W 2798   2.750   1.510   0.200
 1828W        W 2799  10.880   3.380  10.580
 1829W        W 2800   2.580   2.030  11.720
 1830W        W 2801  10.230   8.250   7.030
 1831W        W 2802  10.910   5.430   1.260
 1832W        W 2803   0.440   0.170   0.370
 1833W        W 2804   7.360  13.870   8.500
 1834W        W 2805  10.880   2.170   8.590
 1835W        W 2806   9.170   1.380  11.100
 1836W        W 2807  13.680   1.420   3.000
 1837W        W 2808  11.140   2.510  10.530
 1838W        W 2809  13.760   6.110  10.950
 1839W        W 2810   7.630   3.590  13.750
 1840W        W 2811   9.330   5.110  10.030
 1841W        W 2812   6.640   0.370  10.880
 1842W        W 2813  10.670   1.040   3.490
 1843W        W 2814   6.970   5.250   8.580
 1844W        W 2815   5.220   6.190  12.050
 1845W        W 2816  12.960   1.930   9.230
 1846W        W 2817   2.490  11.420   2.170
 1847W        W 2818   1.280   0.450   7.030
 1848W        W 2819   0.720   6.300   2.670
 1849W        W 2820  11.760   5.210   1.230
 1850W        W 2821   0.360   1.230  12.300
 1851W        W 2822   2.300   1.960  10.650
 1852W        W 2823   4.930   1.050  11.180
 1853W        W 2824  10.440   1.930   1.320
 1854W        W 2825  12.660   4.410  10.020
 1855W        W 2826   1.460   9.580   1.330
 1856W        W 2827   3.070   4.520   8.430
 1857W        W 2828  13.110   4.210   3.060
 1858W        W 2829  12.220   5.670  13.400
 1859W        W 2830  10.690   5.230   3.100
 1860W        W 2831   1.090   2.380   3.480
 1861W        W 2832  12.130   9.470  12.990
 1862W        W 2833   7.680   9.130  10.870
 1863W        W 2834   5.970   2.310  13.660
 1864W        W 2835   2.030  13.010   6.890
 1865W        W 2836   1.200   8.110   2.170
 1866W        W 2837  10.220   0.300  12.120
 1867W        W 2838  10.390   7.530   9.710
 1868W        W 2839   2.410   1.210  13.820
 1869W        W 2840   3.440   9.900   8.800
 1870W        W 2841  11.790   9.980   1.010
 1871W        W 2842   2.000   2.380   0.920
 1872W        W 2843  12.730   0.970   0.860
 1873W        W 2844   8.450   5.760   1.880
 1874W        W 2845   2.480  10.700   1.110
 1875W        W 2846   4.080  11.560   2.710
 1876W        W 2847   1.550   7.340   2.610
 1877W        W 2848   9.230   3.660  10.600
 1878W        W 2849  10.860  12.990   1.620
 1879W        W 2850   2.040   2.610   7.130
 1880W        W 2851   6.080   1.870  12.500
 1881W        W 2852   0.670   4.950   3.320
 1882W        W 2853  12.970   5.160  13.530
 1883W        W 2854   2.040   0.040   7.930
 1884W        W 2855  10.420  11.370  11.540
 1885W        W 2856   0.070  13.800   9.310
 1886W        W 2857   8.390  12.300   1.740
 1887W        W 2858   6.630   1.840   2.250
 1888W        W 2859   4.680   8.850   5.490
 1889W        W 2860   5.550  12.370   9.050
 1890W        W 2861  12.990   7.840  12.520
 1891W        W 2862  13.280   9.640  11.000
 1892W        W 2863   7.120   9.790   3.400
 1893W        W 2864  10.650  12.700   2.260
 1894W        W 2865   5.510   0.010  11.710
 1895W        W 2866   2.160   6.420   0.100
 1896W        W 2867  11.940   4.380  12.940
 1897W        W 2868   5.530   8.970   8.310
 1898W        W 2869   3.480   2.390   8.560
 1899W        W 2870   0.890   1.470   9.140
 1900W        W 2871   3.970   3.150   3.220
 1901W        W 2872   4.450   8.270  12.630
 1902W        W 2873   7.960   3.760   5.270
 1903W        W 2874   3.040  10.820   6.970
 1904W        W 2875  11.840  13.770   1.650
 1905W        W 2876   7.090  12.440   0.100
 1906W        W 2877   3.520   6.710   7.020
 1907W        W 2878   6.670  13.750   6.820
 1908W        W 2879  12.980   1.780  11.780
 1909W        W 2880  13.870   8.680   3.080
 1910W        W 2881   0.490   3.360  10.470
 1911W        W 2882   1.060   6.390   7.150
 1912W        W 2883   0.860   4.420   3.010
 1913W        W 2884  11.690  13.310   7.400
 1914W        W 2885  12.970  13.680   0.640
 1915W        W 2886   2.330   8.410   7.270
 1916W        W 2887  10.660   1.310   3.920
 1917W        W 2888   7.500   7.300   0.430
 1918W        W 2889   1.000  11.660  11.950
 1919W        W 2890  12.280   5.550  11.650
 1920W        W 2891   1.530   9.750  13.010
 1921W        W 2892   0.760   6.550   3.120
 1922W        W 2893   1.620   8.130   1.860
 1923W        W 2894   2.840  10.330   5.210
 1924W        W 2895   3.940   2.220   7.150
 1925W        W 2896  12.840   0.980   8.920
 1926W        W 2897   8.560   7.590   9.090
 1927W        W 2898   5.150   0.520   2.440
 1928W        W 2899   6.430   2.570  10.730
 1929W        W 2900   2.060   9.370   0.190
 1930W        W 2901   3.690   7.220  13.600
 1931W        W 2902   4.080   3.470   9.720
 1932W        W 2903   9.690  11.110   8.780
 1933W        W 2904   1.710  12.440   9.940
 1934W        W 2905   7.390   0.370  12.160
 1935W        W 2906   9.100   1.980   3.580
 1936W        W 2907  11.260   4.750   6.140
 1937W        W 2908   7.230   3.260   2.910
 1938W        W 2909   2.680   0.700   8.980
 1939W        W 2910  11.410  10.510  12.220
 1940W        W 2911   3.840   4.390   7.820
 1941W        W 2912   1.490  12.540   0.060
 1942W        W 2913  12.830   2.800   6.910
 1943W        W 2914   7.030   8.530  13.500
 1944W        W 2915  12.260  13.150   3.330
 1945W        W 2916  12.890   5.520  12.090
 1946W        W 2917   6.710   9.240   8.090
 1947W        W 2918   6.260  11.160   3.370
 1948W        W 2919   4.570   2.210  11.760
 1949W        W 2920  12.890   7.440   0.630
 1950W        W 2921   5.610   9.160  10.270
 1951W        W 2922  13.500   6.810   8.600
 1952W        W 2923   4.450   0.060   9.360
 1953W        W 2924  13.410  12.320  11.470
 1954W        W 2925   1.460   6.320   0.800
 1955W        W 2926  10.510   9.420   0.710
 1956W        W 2927   5.990   6.400   8.490
 1957W        W 2928  13.530   1.300   9.440
 1958W        W 2929  10.750  12.480   5.010
 1959W        W 2930   8.210   2.230   5.350
 1960W        W 2931  10.600   4.460   8.930
 1961W        W 2932   6.130   8.220   2.030
 1962W        W 2933   5.570  12.640   0.740
 1963W        W 2934   4.830  10.170   8.730
 1964W        W 2935   5.520   6.830   6.870
 1965W        W 2936  10.170  13.510   3.180
 1966W        W 2937  11.020  13.560  13.550
 1967W        W 2938  13.760   6.960   3.300
 1968W        W 2939  13.310  12.010   1.720
 1969W        W 2940  12.110  13.010   3.820
 1970W        W 2941   9.200   1.580   0.910
 1971W        W 2942   6.700   4.770  12.910
 1972W        W 2943   5.150   7.050   1.900
 1973W        W 2944   5.880  11.130  11.050
 1974W        W 2945   0.870   2.580   2.630
 1975W        W 2946   5.180   5.780  10.720
 1976W        W 2947   6.880   7.120   2.040
 1977W        W 2948   7.730   7.400   8.420
 1978W        W 2949   9.280   0.330   2.350
 1979W        W 2950  11.390   0.690  10.880
 1980W        W 2951  12.820  11.580   8.930
 1981W        W 2952   7.790   0.530  13.490
 1982W        W 2953   5.370  11.500  11.650
 1983W        W 2954   9.760   1.400  13.590
 1984W        W 2955   8.300   9.640  12.330
 1985W        W 2956   3.610  11.860   9.130
 1986W        W 2957  13.200  10.430   3.150
 1987W        W 2958  13.720   3.150   4.640
 1988W        W 2959   4.730   3.680   3.500
 1989W        W 2960   3.150   2.540   1.720
 1990W        W 2961   1.840  10.490   8.180
 1991W        W 2962   0.070   0.630   8.350
 1992W        W 2963   2.030   7.810   1.000
 1993W        W 2964  10.620  10.960   8.580
 1994W        W 2965   0.620   5.870   6.090
 1995W        W 2966   3.940   3.860   7.140
 1996W        W 2967  12.160  13.080   2.550
 1997W        W 2968  10.350   2.630   4.090
 1998W        W 2969   2.530   8.680  11.540
 1999W        W 2970   5.530   0.800   2.410
 2000W        W 2971  11.380   5.770   0.110
 2001W        W 2972   2.840   4.950   4.580
 2002W        W 2973   7.960  10.060   5.720
 2003W        W 2974   3.410   5.810  11.130
 2004W        W 2975   1.360   8.200  12.230
 2005W        W 2976  13.240   1.470  10.270
 2006W        W 2977  13.790  13.010  13.860
 2007W        W 2978   6.400   7.890   7.050
 2008W        W 2979   2.320   1.670   8.220
 2009W        W 2980   6.960   2.920   0.630
 2010W        W 2981   5.390  11.940   5.820
 2011W        W 2982   8.810  11.110  12.650
 2012W        W 2983  12.000   1.490   1.190
 2013W        W 2984   6.440  12.910  12.890
 2014W        W 2985   4.020  13.000   3.580
 2015W        W 2986   6.680   4.950   4.780
 2016W        W 2987   5.360   6.400   3.690
 2017W        W 2988   9.560   5.240   9.070
 2018W        W 2989   9.450   6.520  13.030
 2019W        W 2990   1.000   1.890   5.870
 2020W        W 2991  10.350   1.820  12.550
 2021W        W 2992   6.870   2.620   5.370
 2022W        W 2993   8.680   5.910   9.460
 2023W        W 2994   4.070  10.050   4.950
 2024W        W 2995   7.720  13.300   5.070
 2025W        W 2996  12.740   9.300   7.940
 2026W        W 2997   2.170  10.100   9.570
 2027W        W 2998   7.800   2.830   6.430
 2028W        W 2999   7.080  11.210   6.960
 2029W        W 3000   6.440   3.900  10.230
 2030W        W 3001   2.300  13.430   7.090
 2031W        W 3002  11.940   7.730  13.130
 2032W        W 3003   3.880   2.680  12.440
 2033W        W 3004  13.790  13.080  10.740
 2034W        W 3005  12.900  10.450   2.130
 2035W        W 3006   7.100   7.500   6.030
 2036W        W 3007   4.410   7.350  11.650
 2037W        W 3008   9.140   9.830  11.810
 2038W        W 3009   2.700   7.260  13.840
 2039W        W 3010  12.610   3.060   2.410
 2040W        W 3011   8.500   3.970   0.670
 2041W        W 3012   6.230   5.630   9.110
 2042W        W 3013   2.360   5.110  11.460
 2043W        W 3014  11.300   5.840   4.030
 2044W        W 3015   1.480   2.350   8.830
 2045W        W 3016  10.450  13.600   2.340
 2046W        W 3017   3.070   3.400   3.060
 2047W        W 3018   9.580   3.160  13.890
 2048W        W 3019   9.240   0.440  10.900
 2049W        W 3020   2.360   7.430  13.030
 2050W        W 3021   4.610  11.700   7.290
 2051W        W 3022  12.590  13.080   7.050
 2052W        W 3023   6.180   0.210   6.200
 2053W        W 3024   0.100   4.330   9.020
 2054W        W 3025   0.740   9.630   5.050
 2055W        W 3026   8.350   3.280   4.500
 2056W        W 3027  12.850   9.880   9.940
 2057W        W 3028   3.060   8.960   4.110
 2058W        W 3029   1.190   6.310   6.670
 2059W        W 3030   5.740   5.240   7.110
 2060W        W 3031   2.580   3.780   2.250
 2061W        W 3032   6.020  10.960  12.910
 2062W        W 3033  10.970   4.630   1.190
 2063W        W 3034  13.450   6.060   1.520
 2064W        W 3035   7.100   7.420  10.720
 2065W        W 3036   9.440   1.330   0.470
 2066W        W 3037   5.090   2.050   8.040
 2067W        W 3038   0.500   3.640   9.060
 2068W        W 3039   5.810   8.230   8.320
 2069W        W 3040   2.230   8.250   4.240
 2070W        W 3041   3.820  11.760   7.820
 2071W        W 3042   6.330   7.670   9.460
 2072W        W 3043  11.780   4.370  13.360
 2073W        W 3044   6.180   1.740   4.130
 2074W        W 3045  12.400   0.460   6.550
 2075W        W 3046   9.830  11.850   0.150
 2076W        W 3047   4.390  11.270   6.440
 2077W        W 3048  11.540   5.640   8.590
 2078W        W 3049   3.330   4.340   3.340
 2079W        W 3050   1.720   9.520   3.550
 2080W        W 3051   8.090   7.220   4.300
 2081W        W 3052   0.950   8.280   5.220
 2082W        W 3053   0.810  11.120  13.440
 2083W        W 3054  13.610   7.390   3.000
 2084W        W 3055   1.270   6.790   3.390
 2085W        W 3056  13.010   8.310  11.720
 2086W        W 3057   4.150  11.210  12.160
 2087W        W 3058   2.400   4.970  11.000
 2088W        W 3059   9.220   1.940  11.010
 2089W        W 3060  13.190   1.970  10.530
 2090W        W 3061  10.730   2.800   7.350
 2091W        W 3062   8.430   1.040  10.720
 2092W        W 3063   9.750   9.810  10.620
 2093W        W 3064   9.090   6.390   5.620
 2094W        W 3065   1.610  10.220   6.790
 2095W        W 3066  12.230  11.020  12.400
 2096W        W 3067   8.550   5.550   5.650
 2097W        W 3068   6.160   6.800   0.920
 2098W        W 3069  11.270  11.530   8.670
 2099W        W 3070   2.380  12.590   0.830
 2100W        W 3071  10.020   7.860   9.910
 2101W        W 3072   4.500  10.640   1.880
 2102W        W 3073   9.850   1.450   1.590
 2103W        W 3074   2.420   1.690  13.140
 2104W        W 3075  13.860   4.850   5.470
 2105W        W 3076   1.570  13.380  11.480
 2106W        W 3077   3.940  10.910   3.940
 2107W        W 3078  10.720   3.070  12.680
 2108W        W 3079  10.400  10.410   7.210
 2109W        W 3080  10.170   4.900   0.130
 2110W        W 3081   5.150  11.400   3.410
 2111W        W 3082   6.920   8.750   4.690
 2112W        W 3083   8.900   5.170  13.370
 2113W        W 3084   8.900   3.970   8.770
 2114W        W 3085  12.330   6.290   1.170
 2115W        W 3086   2.830  13.550   3.110
 2116W        W 3087   0.600  12.260  11.350
 2117W        W 3088  12.110   4.810   6.370
 2118W        W 3089  10.110  11.760  11.480
 2119W        W 3090  12.840   7.440   7.720
 2120W        W 3091   5.300   2.310   3.050
 2121W        W 3092  11.280   2.460   0.890
 2122W        W 3093   8.410   9.230   5.660
 2123W        W 3094   2.540  13.760   6.830
 2124W        W 3095   9.920   1.610  11.950
 2125W        W 3096   5.240   1.380   9.870
 2126W        W 3097   0.370  10.840   2.910
 2127W        W 3098  13.060   7.350   7.250
 2128W        W 3099   2.100   8.620   6.890
 2129W        W 3100  13.210   8.480   0.250
 2130W        W 3101   7.240   5.660  12.510
 2131W        W 3102   8.650   1.790   3.860
 2132W        W 3103   0.490   3.180  11.890
 2133W        W 3104   5.300   1.540   7.530
 2134W        W 3105   1.440  11.960   9.610
 2135W        W 3106   8.700   3.830   3.920
 2136W        W 3107   2.530  11.660   1.330
 2137W        W 3108   2.250   9.010   1.030
 2138W        W 3109   4.280   4.190   0.870
 2139W        W 3110   7.680   8.280   2.700
 2140W        W 3111   0.250   0.850   2.470
 2141W        W 3112   7.970   0.430  11.610
 2142W        W 3113   1.330   2.950   4.500
 2143W        W 3114   6.590   6.430   3.690
 2144W        W 3115   6.220   9.050   4.180
 2145W        W 3116   1.120  11.580   0.430
 2146W        W 3117   2.370   2.280   2.440
 2147W        W 3118  10.850   6.640   9.960
 2148W        W 3119   5.570  13.450   8.420
 2149W        W 3120   2.800   6.730  13.140
 2150W        W 3121   2.240  12.190  13.450
 2151W        W 3122  11.650   5.650   6.380
 2152W        W 3123   8.680   7.000   0.120
 2153W        W 3124   5.610   6.360  11.560
 2154W        W 3125   4.620   5.030  11.300
 2155W        W 3126  10.410   7.180   6.780
 2156W        W 3127   8.090   8.100   7.530
 2157W        W 3128   6.460   9.460  10.230
 2158W        W 3129   1.690  10.670   6.150
 2159W        W 3130   1.650  10.170   4.970
 2160W        W 3131   3.510   1.740  10.600
 2161W        W 3132   4.680   4.210   1.160
 2162W        W 3133   2.880  13.510   5.920
 2163W        W 3134   0.990   0.880  10.720
 2164W        W 3135   0.550   6.110  12.960
 2165W        W 3136   1.590  12.770   2.500
 2166W        W 3137   1.930   2.040   6.590
 2167W        W 3138   0.850   8.760  11.210
 2168W        W 3139   4.260   4.080   1.680
 2169W        W 3140   1.950   5.620  12.730
 2170W        W 3141  11.170   1.690   1.770
 2171W        W 3142   2.470   0.190   7.160
 2172W        W 3143   4.060   0.700  10.070
 2173W        W 3144   4.230   8.590  10.310
 2174W        W 3145   3.240   7.790   6.860
 2175W        W 3146   1.360   4.170   0.860
 2176W        W 3147  11.590   8.370  13.060
 2177W        W 3148   0.790  12.670  12.250
 2178W        W 3149   7.040   5.630   6.000
 2179W        W 3150   8.720   7.670   3.260
 2180W        W 3151  10.350   3.870   8.610
 2181W        W 3152   3.170   2.250  13.460
 2182W        W 3153   7.010   5.840   6.610
 2183W        W 3154   3.590  11.210  10.890
 2184W        W 3155   0.800   4.310   4.380
 2185W        W 3156   3.380   1.380  12.770
 2186W        W 3157   5.510   0.270   3.590
 2187W        W 3158   8.320   3.240  12.200
 2188W        W 3159  12.630  13.140  11.570
 2189W        W 3160   2.150  11.500  12.570
 2190W        W 3161   6.520   6.060   2.940
 2191W        W 3162   5.270  11.510  13.030
 2192W        W 3163   2.260  10.840   9.670
 2193W        W 3164  12.000   7.000   5.300
 2194W        W 3165  11.880  13.500   3.970
 2195W        W 3166   0.750  10.180   0.310
 2196W        W 3167   4.300   0.460  12.640
 2197W        W 3168   4.620   2.550   6.420
 2198W        W 3169  12.630   2.950   4.640
 2199W        W 3170  12.760   5.690   7.100
 2200W        W 3171   4.530   5.380   2.130
 2201W        W 3172   2.270   9.460   9.060
 2202W        W 3173   8.690   2.950  12.540
 2203W        W 3174   3.970   0.070  12.790
 2204W        W 3175   7.800   5.750  12.850
 2205W        W 3176   6.030  11.160   8.190
 2206W        W 3177   7.320   5.250   3.010
 2207W        W 3178   1.130   5.910   0.600
 2208W        W 3179   3.960   8.800   7.010
 2209W        W 3180  10.400   3.480   5.850
 2210W        W 3181   4.240   6.980   6.600
 2211W        W 3182  11.180   3.250   6.730
 2212W        W 3183   1.510   4.130   3.780
 2213W        W 3184   4.300  13.860  12.360
 2214W        W 3185   2.820   5.270   0.760
 2215W        W 3186   6.350   4.640  12.140
 2216W        W 3187   7.300   9.470  10.010
 2217W        W 3188  13.220   0.150   4.850
 2218W        W 3189   9.570  11.920   8.370
 2219W        W 3190   8.490   3.630   8.000
 2220W        W 3191   7.080   4.750   8.900
 2221W        W 3192   0.530  12.520   8.390
 2222W        W 3193  10.100  11.990   7.780
 2223W        W 3194   6.060   8.430   6.150
 2224W        W 3195   1.200  10.110   3.160
 2225W        W 3196   8.060   0.860   8.620
 2226W        W 3197   4.000  12.050   9.510
 2227W        W 3198  12.900   5.630   8.320
 2228W        W 3199   3.230   0.490   0.150
 2229W        W 3200   2.620   5.370   9.830
 2230W        W 3201  11.430   1.200   0.570
 2231W        W 3202   4.530   7.770   6.510
 2232W        W 3203   3.030   8.240   4.980
 2233W        W 3204   3.520   8.290   1.460
 2234W        W 3205  11.580   2.620   4.590
 2235W        W 3206   6.860   0.030   4.540
 2236W        W 3207   7.930  11.690   9.100
 2237W        W 3208  12.720   0.850   5.300
 2238W        W 3209   0.390   0.900   4.170
 2239W        W 3210   9.080   2.180  12.190
 2240W        W 3211   5.840   8.060   5.860
 2241W        W 3212   1.880   3.090   5.530
 2242W        W 3213   0.830  11.880   7.200
 2243W        W 3214   1.740   1.320  10.220
 2244W        W 3215  13.550  11.040  13.010
 2245W        W 3216   5.170   2.180   6.300
 2246W        W 3217  13.280  12.050   8.940
 2247W        W 3218   3.790   6.830   9.630
 2248W        W 3219   4.020  11.690   7.310
 2249W        W 3220  10.840   9.850   1.640
 2250W        W 3221   1.240   1.350  12.460
 2251W        W 3222   5.790   5.860  11.400
 2252W        W 3223  13.890  11.560   7.990
 2253W        W 3224   3.570   1.150   2.720
 2254W        W 3225  11.100  13.400   9.000
 2255W        W 3226   3.290  10.180  12.460
 2256W        W 3227   4.210   9.440   9.100
 2257W        W 3228  10.610  10.760   1.550
 2258W        W 3229  12.500   4.360  11.450
 2259W        W 3230   8.410   0.450   6.900
 2260W        W 3231   5.770   8.630   7.460
 2261W        W 3232  12.310  10.690  10.560
 2262W        W 3233   7.540   2.420   6.410
 2263W        W 3234   6.360   1.560   3.100
 2264W        W 3235   0.280  12.810   7.170
 2265W        W 3236   7.890   9.590  11.080
 2266W        W 3237  10.400  10.940   0.270
 2267W        W 3238   9.760   0.980   8.160
 2268W        W 3239   0.670   7.310   7.200
 2269W        W 3240   5.800   1.740   0.550
 2270W        W 3241  11.500   5.770  12.930
 2271W        W 3242  12.650   3.870  10.070
 2272W        W 3243  10.030   7.700   5.530
 2273W        W 3244   6.300   3.080   6.700
 2274W        W 3245   3.280   3.450   6.570
 2275W        W 3246   3.710   9.980  13.790
 2276W        W 3247   0.800   4.480   5.510
 2277W        W 3248  12.590   6.010   3.670
 2278W        W 3249  12.270   1.210   1.610
 2279W        W 3250   0.510   1.130   9.390
 2280W        W 3251   3.910   7.710   2.910
 2281W        W 3252   9.950   2.780   2.760
 2282W        W 3253   8.480   8.750  10.680
 2283W        W 3254   5.450   4.910   2.360
 2284W        W 3255   2.880   9.300   3.790
 2285W        W 3256   3.170   0.460   0.640
 2286W        W 3257   8.880   3.880   7.820
 2287W        W 3258   3.630   1.010   9.240
 2288W        W 3259   5.740   2.310   5.450
 2289W        W 3260   8.940  10.590  11.220
 2290W        W 3261   0.970   8.140  11.910
 2291W        W 3262   7.920   0.360   7.890
 2292W        W 3263   6.980   4.190   1.490
 2293W        W 3264   6.310   6.280   0.060
 2294W        W 3265   6.840   7.160   4.310
 2295W        W 3266   7.320   7.660   7.510
 2296W        W 3267   4.680  12.660   9.840
 2297W        W 3268   6.480   9.430   8.530
 2298W        W 3269   2.240  12.630   4.650
 2299W        W 3270  12.200   0.500   9.940
 2300W        W 3271   8.480   2.240   8.320
 2301W        W 3272   7.970   5.060   5.250
 2302W        W 3273   4.510   5.090   9.180
 2303W        W 3274   1.610  12.490  12.660
 2304W        W 3275   4.870   7.900   5.670
 2305W        W 3276   2.350   2.540  13.580
 2306W        W 3277  13.340   2.860   7.080
 2307W        W 3278   2.570   6.180  10.290
 2308W        W 3279   9.020   6.980   1.520
 2309W        W 3280   0.880  12.250   4.280
 2310W        W 3281   3.790  13.740   1.290
 2311W        W 3282   5.760   3.500   9.450
 2312W        W 3283   0.540   1.650   5.050
 2313W        W 3284  10.100   9.250   7.280
 2314W        W 3285   9.020   7.500   4.110
 2315W        W 3286   0.490   7.310   8.480
 2316W        W 3287   6.040  12.870  12.520
 2317W        W 3288  10.640   5.840   8.460
 2318W        W 3289   6.410   7.410  11.730
 2319W        W 3290   3.100   0.160   8.290
 2320W        W 3291   2.830   1.820   9.860
 2321W        W 3292  13.730  13.810   8.030
 2322W        W 3293  10.930   9.650  10.320
 2323W        W 3294   8.530   8.790  12.380
 2324W        W 3295   2.880   3.910   9.450
 2325W        W 3296   8.140   5.500   7.300
 2326W        W 3297   8.860   4.840   9.790
 2327W        W 3298   7.220  10.510   5.680
 2328W        W 3299   0.670   6.730   7.380
 2329W        W 3300   4.140   9.940  11.960
 2330W        W 3301  11.640   6.690   8.250
 2331W        W 3302   7.560  11.630   7.610
 2332W        W 3303   1.250   8.340   7.990
 2333W        W 3304   4.810   6.770   8.960
 2334W        W 3305   2.120   4.850   1.290
 2335W        W 3306   1.970   8.830   1.370
 2336W        W 3307   1.000   7.140   7.590
 2337W        W 3308   0.760   9.940   9.500
 2338W        W 3309   5.370  11.430   1.660
 2339W        W 3310   9.110   1.700   4.550
 2340W        W 3311   3.450   2.150   6.880
 2341W        W 3312   8.350   5.850  12.290
 2342W        W 3313   8.110  12.990  11.050
 2343W        W 3314   5.030   7.970   9.980
 2344W        W 3315  11.320   3.110   2.890
 2345W        W 3316  12.110   8.710  12.590
 2346W        W 3317   7.320   6.820   3.890
 2347W        W 3318   6.510   2.340  13.800
 2348W        W 3319   0.810   4.040  12.560
 2349W        W 3320   6.660  11.860   7.200
 2350W        W 3321   5.030   7.960  11.140
 2351W        W 3322   0.260   0.090   3.070
 2352W        W 3323   8.130  13.590   7.770
 2353W        W 3324   1.740   4.130   2.470
 2354W        W 3325   3.260   4.700  13.450
 2355W        W 3326   9.820   3.730   8.670
 2356W        W 3327   2.330   3.000  12.490
 2357W        W 3328   7.070  13.340   8.410
 2358W        W 3329   8.160  11.410  13.200
 2359W        W 3330  12.510  10.910   8.070
 2360W        W 3331  11.880   0.060   4.050
 2361W        W 3332  12.170  11.570   4.560
 2362W        W 3333  13.780   1.830   4.440
 2363W        W 3334   1.760   0.640   2.760
 2364W        W 3335   9.380   2.650   9.780
 2365W        W 3336   8.730   6.530  11.250
 2366W        W 3337   3.850   9.250   1.320
 2367W        W 3338   0.220   9.040   9.690
 2368W        W 3339   2.630   6.840   8.480
 2369W        W 3340   6.010   2.870   7.560
 2370W        W 3341   7.980   3.440   7.590
 2371W        W 3342   3.100   3.730  12.510
 2372W        W 3343   7.540  10.640  12.590
 2373W        W 3344   3.740   1.460   7.890
 2374W        W 3345   1.140  11.830   1.860
 2375W        W 3346   2.730   3.430   1.950
 2376W        W 3347   3.020  12.040   2.260
 2377W        W 3348   3.940  11.680   6.380
 2378W        W 3349  11.720   3.790   1.850
 2379W        W 3350   5.960  13.190  13.690
 2380W        W 3351   4.660   7.000   7.370
 2381W        W 3352  10.840   6.920   6.640
 2382W        W 3353   5.160   2.010  10.360
 2383W        W 3354   2.650   0.930   3.470
 2384W        W 3355  13.320   6.820   4.520
 2385W        W 3356   3.970   4.300   4.450
 2386W        W 3357   6.290   9.030  12.930
 2387W        W 3358   5.370   5.410   9.100
 2388W        W 3359   0.570  11.180  10.480
 2389W        W 3360  12.430   9.820   5.950
 2390W        W 3361   0.090   5.850   0.220
 2391W        W 3362   7.030   7.530   6.590
 2392W        W 3363   6.800  11.050   0.350
 2393W        W 3364   2.650   2.950   4.230
 2394W        W 3365   1.470   3.020  13.480
 2395W        W 3366   2.220   8.470   5.560
 2396W        W 3367  11.070   2.060   5.880
 2397W        W 3368  10.590  11.190  10.080
 2398W        W 3369   2.090   0.360   4.040
 2399W        W 3370  12.210   1.610   7.340
 2400W        W 3371   3.670   2.430   8.040
 2401W        W 3372   6.510   8.730   7.910
 2402W        W 3373   7.120  12.280  11.470
 2403W        W 3374  12.420  10.470  11.120
 2404W        W 3375   0.270  13.470   5.640
 2405W        W 3376   9.190   9.520   4.810
 2406W        W 3377  10.290   6.810  11.500
 2407W        W 3378   2.730  13.550  12.070
 2408W        W 3379   2.770   3.260   0.560
 2409W        W 3380  11.110   5.120   5.880
 2410W        W 3381  10.340   1.590  10.520
 2411W        W 3382  10.690  10.950   0.750
 2412W        W 3383   0.300   5.820  12.630
 2413W        W 3384   1.560   3.770  10.640
 2414W        W 3385   8.080  13.620  10.560
 2415W        W 3386   3.240   7.590   8.330
 2416W        W 3387   1.910  11.010   7.370
 2417W        W 3388   5.900  11.590   5.000
 2418W        W 3389   0.590   6.150   4.940
 2419W        W 3390  10.740  12.480  12.330
 2420W        W 3391   7.160   6.090   7.600
 2421W        W 3392   9.640  13.780   7.370
 2422W        W 3393   4.810  11.050  11.290
 2423W        W 3394   4.580   6.350   4.890
 2424W        W 3395   9.060   1.660   5.010
 2425W        W 3396   5.600   3.550   1.580
 2426W        W 3397   7.560  10.040   8.710
 2427W        W 3398   0.320   8.100   3.270
 2428W        W 3399  11.270   5.610  11.500
 2429W        W 3400   7.690   3.530   9.610
 2430W        W 3401   6.680   9.620   0.570
 2431W        W 3402   4.580  10.740  12.750
 2432W        W 3403   6.060   1.120   1.030
 2433W        W 3404   6.220   1.150   7.320
 2434W        W 3405   0.420  11.840  12.100
 2435W        W 3406   3.540   9.390   1.700
 2436W        W 3407   0.190   5.990   2.370
 2437W        W 3408   7.930   9.530   9.300
 2438W        W 3409   4.520   8.180   7.110
 2439W        W 3410  13.030   7.250   3.730
 2440W        W 3411   4.900   4.050   5.450
 2441W        W 3412   9.700   3.790   7.630
 2442W        W 3413   6.790  10.170   9.970
 2443W        W 3414  13.100   4.390   6.890
 2444W        W 3415   3.480  11.140  12.260
 2445W        W 3416  10.420   4.830   2.270
 2446W        W 3417   5.750  12.780   2.900
 2447W        W 3418   6.060  13.370   7.380
 2448W        W 3419  10.620  10.980  12.170
 2449W        W 3420   1.210  12.760  10.970
 2450W        W 3421   7.970   1.730  10.750
 2451W        W 3422   3.140   4.920   9.300
 2452W        W 3423   1.620   2.950   2.860
 2453W        W 3424   7.360   0.800   4.780
 2454W        W 3425   6.820   9.590   7.730
 2455W        W 3426   0.600   4.350  13.390
 2456W        W 3427   8.560   2.740  10.160
 2457W        W 3428  11.440  13.820  10.800
 2458W        W 3429   3.420  11.540   8.690
 2459W        W 3430   0.190  11.900   4.700
 2460W        W 3431   2.160   8.730  12.380
 2461W        W 3432  12.620  10.310   8.760
 2462W        W 3433   7.550   2.000   7.430
 2463W        W 3434  11.270   6.460   5.680
 2464W        W 3435  10.570  11.700  12.580
 2465W        W 3436  13.560   5.360   0.240
 2466W        W 3437   7.200   7.370   4.020
 2467W        W 3438   0.350  10.830  13.590
 2468W        W 3439   9.070   4.800  13.780
 2469W        W 3440   3.280   1.330   0.740
 2470W        W 3441   0.450  10.230   9.180
 2471W        W 3442  12.510  11.110   7.220
 2472W        W 3443  10.730   1.150  13.330
 2473W        W 3444  10.110  12.580   8.740
 2474W        W 3445   6.410   9.220   2.130
 2475W        W 3446  13.330   0.920   6.740
 2476W        W 3447   7.530   4.850   5.360
 2477W        W 3448   8.420   9.690  10.190
 2478W        W 3449   6.250  13.490  10.130
 2479W        W 3450   7.040   8.220   2.050
 2480W        W 3451   3.990   5.280  12.990
 2481W        W 3452   9.080   7.300   6.970
 2482W        W 3453  13.810  10.820  12.590
 2483W        W 3454   1.890   4.970   4.210
 2484W        W 3455   6.210   1.070   8.240
 2485W        W 3456   0.040  13.010  13.390
 2486W        W 3457   7.810   5.280  11.630
 2487W        W 3458  11.580   2.800   9.380
 2488W        W 3459   9.090   5.110   3.260
 2489W        W 3460   5.070   3.150   6.450
 2490W        W 3461  13.400   3.750  12.700
 2491W        W 3462   3.910  11.000  12.550
 2492W        W 3463  10.770   3.790  11.760
 2493W        W 3464  13.030   7.080   2.440
 2494W        W 3465   3.900   1.510   2.700
 2495W        W 3466  13.420   3.700   6.070
 2496W        W 3467   4.420   8.830   2.570
 2497W        W 3468   2.520   9.710   4.130
 2498W        W 3469  11.600   1.510   1.540
 2499W        W 3470   4.730  12.280   9.540
 2500W        W 3471   8.830   7.920  11.450
 2501W        W 3472   4.600   3.070   6.610
 2502W        W 3473   5.610   0.810   1.890
 2503W        W 3474   2.770  12.250   0.040
 2504W        W 3475   0.480   7.480   4.640
 2505W        W 3476   9.860   0.390  13.740
 2506W        W 3477   8.970   3.720  11.690
 2507W        W 3478   3.670   6.750   7.660
 2508W        W 3479  12.060   8.810   1.510
 2509W        W 3480  11.860   4.250  11.270
 2510W        W 3481   4.710  10.410   6.230
 2511W        W 3482   2.730   1.530   7.330
 2512W        W 3483   1.100  10.170  11.940
 2513W        W 3484   2.700   8.950   4.450
 2514W        W 3485   3.760  10.270   8.760
 2515W        W 3486  12.350   4.680   0.150
 2516W        W 3487   2.240   4.480   3.560
 2517W        W 3488   3.190  13.910   6.010
 2518W        W 3489   8.190  11.310  11.850
 2519W        W 3490   5.550   9.900   6.980
 2520W        W 3491  10.640   4.050   2.790
 2521W        W 3492   5.400   4.140  13.740
 2522W        W 3493   7.420   0.260   8.860
 2523W        W 3494   9.030   4.150  10.830
 2524W        W 3495  12.700   5.540  12.620
 2525W        W 3496  12.870   6.090   5.540
 2526W        W 3497  10.250   3.720   2.750
 2527W        W 3498   7.460   3.130   9.340
 2528W        W 3499   3.740   9.080   9.750
 2529W        W 3500   4.560  11.270   0.610
 2530W        W 3501   7.260   5.640  13.030
 2531W        W 3502  12.630  13.700  13.070
 2532W        W 3503   3.090   6.750   8.550
 2533W        W 3504   0.440  11.360  11.220
 2534W        W 3505   0.430   1.360  11.820
 2535W        W 3506   5.360   1.260   6.330
 2536W        W 3507   1.230   7.930   8.300
 2537W        W 3508   6.280   1.680   7.500
 2538W        W 3509   9.350   0.180   1.530
 2539W        W 3510  10.800  10.020   8.520
 2540W        W 3511   7.800   8.760   8.190
 2541W        W 3512   8.260   5.130  12.720
 2542W        W 3513   3.040   8.420   5.750
 2543W        W 3514   2.000   8.250  11.070
 2544W        W 3515   6.820  10.610   6.010
 2545W        W 3516  11.500   6.220   8.850
 2546W        W 3517   6.090   7.070  11.830
 2547W        W 3518   1.920   6.780   3.250
 2548W        W 3519   0.290   9.430   4.310
 2549W        W 3520   3.400  11.040   1.550
 2550W        W 3521   8.530  10.150   0.760
 2551W        W 3522   0.250   9.620   7.730
 2552W        W 3523   7.330   4.430  13.320
 2553W        W 3524  13.770   5.020   2.160
 2554W        W 3525   3.320   8.040   9.020
 2555W        W 3526   1.820   9.970  10.270
 2556W        W 3527  13.350   4.270  11.630
 2557W        W 3528   6.840   5.060   3.640
 2558W        W 3529   4.010   1.660  10.400
 2559W        W 3530   3.060  13.750   6.440
 2560W        W 3531   1.700  11.610  12.800
 2561W        W 3532  10.180   2.080   9.700
 2562W        W 3533   7.890   8.890   5.470
 2563W        W 3534   7.750   2.450  11.860
 2564W        W 3535   1.550  10.230   6.310
 2565W        W 3536   7.770   3.650   0.700
 2566W        W 3537   0.190   9.210  11.810
 2567W        W 3538   9.120   5.470   4.850
 2568W        W 3539   7.820  13.760  10.010
 2569W        W 3540  13.090   6.760   6.250
 2570W        W 3541  12.220   1.150   2.350
 2571W        W 3542  12.520  12.020   6.180
 2572W        W 3543   9.590   0.720   0.620
 2573W        W 3544   7.090  11.500  10.090
 2574W        W 3545   1.860   3.560   4.430
 2575W        W 3546   5.510   8.690   9.830
 2576W        W 3547   4.750  11.420   5.110
 2577W        W 3548  10.030   0.410  10.680
 2578W        W 3549   1.930   8.110   3.680
 2579W        W 3550   9.640   0.700   5.740
 2580W        W 3551   0.580   9.880   7.290
 2581W        W 3552   1.080   1.010   9.190
 2582W        W 3553   5.240  13.160   2.940
 2583W        W 3554  12.360   2.360  12.920
 2584W        W 3555  13.080   9.750   2.260
 2585W        W 3556   9.080   9.860   7.570
 2586W        W 3557   5.900  12.820   7.330
 2587W        W 3558   6.200   3.790  13.560
 2588W        W 3559   1.150   5.340   5.870
 2589W        W 3560   6.410   8.780  11.890
 2590W        W 3561   9.030   2.140   7.930
 2591W        W 3562  10.360   6.820   4.410
 2592W        W 3563   3.680   7.420   4.270
 2593W        W 3564   8.990   2.560   7.630
 2594W        W 3565  11.870   9.970   5.130
 2595W        W 3566  11.470   9.470   9.790
 2596W        W 3567  13.230   5.330   2.230
 2597W        W 3568   5.670   7.100  12.090
 2598W        W 3569  11.480  13.460   9.540
 2599W        W 3570   4.010   7.480   9.580
 2600W        W 3571   4.100   5.660   7.960
 2601W        W 3572  11.680   2.360   7.080
 2602W        W 3573   8.940   6.700   9.820
 2603W        W 3574  13.300   1.910  10.070
 2604W        W 3575   4.390   7.260  12.650
 2605W        W 3576   1.060  11.860  10.710
 2606W        W 3577   8.170   5.970   5.960
 2607W        W 3578   0.290   1.480   9.680
 2608W        W 3579   2.670   2.630  12.610
 2609W        W 3580   0.350   6.360   1.100
 2610W        W 3581   7.630  12.100   9.200
 2611W        W 3582   5.730   4.980  12.730
 2612W        W 3583   8.770   1.540   4.220
 2613W        W 3584  13.170   1.170   8.410
 2614W        W 3585   8.790   4.070   8.240
 2615W        W 3586   0.310  13.190   4.340
 2616W        W 3587  10.300   2.430  13.320
 2617W        W 3588   3.750   6.050   9.350
 2618W        W 3589  10.850  12.080  12.610
 2619W        W 3590  12.930   4.690   5.240
 2620W        W 3591   1.150   6.720   0.960
 2621W        W 3592   9.550  12.460   9.920
 2622W        W 3593   1.880   5.850  10.090
 2623W        W 3594  10.220   3.440   4.430
 2624W        W 3595   4.770  13.590  12.520
 2625W        W 3596  10.720   3.310  12.280
 2626W        W 3597   4.460   8.910   7.730
 2627W        W 3598   1.050   7.160   2.630
 2628W        W 3599   6.730  11.530  10.410
 2629W        W 3600   2.000   5.930  12.200
 2630W        W 3601  12.780   1.430   5.330
 2631W        W 3602   3.550   3.420   3.250
 2632W        W 3603   1.520  11.170  11.660
 2633W        W 3604   0.040   0.640   5.050
 2634W        W 3605   0.310  10.830   8.250
 2635W        W 3606  10.930  13.640   6.060
 2636W        W 3607   1.590   2.670   4.780
 2637W        W 3608   6.460  11.440   8.430
 2638W        W 3609   2.780  10.650   4.810
 2639W        W 3610  13.240  13.590   4.700
 2640W        W 3611   2.980   1.300   8.160
 2641W        W 3612   2.620   9.760  10.830
 2642W        W 3613   2.720  12.910   3.260
 2643W        W 3614   7.880  10.230   5.250
 2644W        W 3615  11.850  12.370   3.610
 2645W        W 3616  13.070  12.320   3.230
 2646W        W 3617   5.010  13.230   0.570
 2647W        W 3618   0.760  10.320   3.270
 2648W        W 3619  13.200   3.270   5.890
 2649W        W 3620   3.940   4.010   0.490
 2650W        W 3621  11.010   5.530   3.700
 2651W        W 3622  10.110   1.410   2.870
 2652W        W 3623   8.490   2.210   6.710
 2653W        W 3624   0.260   4.650   8.080
 2654W        W 3625   9.300   5.050   5.140
 2655W        W 3626   8.160   4.400   0.150
 2656W        W 3627   3.910   9.930   7.970
 2657W        W 3628   7.440   5.140   1.390
 2658W        W 3629   1.290  13.780   6.100
 2659W        W 3630   1.190  10.390   4.950
 2660W        W 3631   9.040  10.840   5.070
 2661W        W 3632   0.650   5.190   1.740
 2662W        W 3633   2.340  10.010  11.900
 2663W        W 3634   4.340   1.090  10.510
 2664W        W 3635   7.170  12.770  11.150
 2665W        W 3636   3.580  10.220   4.580
 2666W        W 3637   5.780   9.480   6.970
 2667W        W 3638  12.580  11.600   6.440
 2668W        W 3639   9.920  10.160   1.050
 2669W        W 3640   4.440  10.760   0.580
 2670W        W 3641   1.420   1.450  10.840
 2671W        W 3642  10.800   3.580  11.290
 2672W        W 3643   8.120   3.170   1.330
 2673W        W 3644  10.300   5.470   6.270
 2674W        W 3645   3.120   1.750  12.500
 2675W        W 3646  13.220   6.940   3.390
 2676W        W 3647   1.800   0.760   9.630
 2677W        W 3648   1.490   1.900   2.400
 2678W        W 3649  13.470  11.800   9.330
 2679W        W 3650  13.400   2.090  13.050
 2680W        W 3651   3.680   9.090  11.220
 2681W        W 3652   5.480   9.700   1.820
 2682W        W 3653  11.530  13.430  11.650
 2683W        W 3654  13.110  10.580   5.480
 2684W        W 3655   8.930   8.390   6.080
 2685W        W 3656   0.320  10.600   0.440
 2686W        W 3657   0.530   9.730   9.050
 2687W        W 3658   3.640  13.180  12.910
 2688W        W 3659  10.430   3.720  12.200
 2689W        W 3660   2.690   0.830   1.290
 2690W        W 3661   8.110   3.520   9.140
 2691W        W 3662  10.830   0.290   7.930
 2692W        W 3663   5.240   9.100   0.530
 2693W        W 3664   9.950   1.910  10.190
 2694W        W 3665   5.360   7.470   0.780
 2695W        W 3666   3.630   4.270   9.800
 2696W        W 3667  10.440   3.350   1.650
 2697W        W 3668   5.980  10.170   7.850
 2698W        W 3669   7.220  10.810  10.450
 2699W        W 3670   7.630  11.710  13.010
 2700W        W 3671  12.320   1.290   4.300
 2701W        W 3672  11.070  10.190   5.970
 2702W        W 3673   3.100   4.640   2.560
 2703W        W 3674   3.320  13.520   5.750
 2704W        W 3675   5.960   2.120   1.250
 2705W        W 3676  11.320   2.270  11.990
 2706W        W 3677   9.440  11.720  13.300
 2707W        W 3678   5.980   0.910   5.580
 2708W        W 3679   2.910  12.830   1.990
 2709W        W 3680   4.920   9.660  11.980
 2710W        W 3681   3.780   7.920   4.320
 2711W        W 3682   3.070   2.690   6.000
 2712W        W 3683   7.870  11.270   1.450
 2713W        W 3684  12.130   4.980  12.840
 2714W        W 3685  12.470   8.890   0.200
 2715W        W 3686   0.720  11.740  13.580
 2716W        W 3687   9.890   8.830  11.770
 2717W        W 3688   7.570  12.170   9.790
 2718W        W 3689   9.800   5.990   3.880
 2719W        W 3690   6.200   0.680   3.110
 2720W        W 3691   2.910   5.240   6.340
 2721W        W 3692   9.010  10.960   8.910
 2722W        W 3693   4.240   6.670   7.280
 2723W        W 3694  10.060   1.980  11.530
 2724W        W 3695  12.140   0.530   6.970
 2725W        W 3696  11.540   5.140   8.450
 2726W        W 3697  10.350  12.420   7.870
 2727W        W 3698  13.360  10.370   1.540
 2728W        W 3699   0.280   6.180   9.050
 2729W        W 3700   7.310   5.350   1.830
 2730W        W 3701  10.810   1.060   4.420
 2731W        W 3702   6.330  10.770   5.060
 2732W        W 3703  13.430   2.370   8.940
 2733W        W 3704   3.960  11.500   0.540
 2734W        W 3705   0.250   8.160  10.500
 2735W        W 3706  13.550   4.080   3.580
 2736W        W 3707   3.480   7.440   6.530
 2737W        W 3708   4.890   0.890   6.210
 2738W        W 3709   2.710   1.150   6.340
 2739W        W 3710   4.010   4.150  13.370
 2740W        W 3711   3.880   1.220   3.100
 2741W        W 3712   4.060   6.470   7.670
 2742W        W 3713  13.520   1.650   1.710
 2743W        W 3714  10.320   9.170   6.760
 2744W        W 3715   7.070   2.230   4.000
 2745W        W 3716  13.720   5.290   0.720
 2746W        W 3717  13.660   9.750   4.940
 2747W        W 3718  10.460  10.020   0.700
 2748W        W 3719  10.440  10.380   8.510
 2749W        W 3720  13.400   8.030   0.270
 2750W        W 3721   4.400  12.970   5.640
 2751W        W 3722   0.830   6.380   7.690
 2752W        W 3723  12.570   1.940   6.960
 2753W        W 3724   1.820  11.040  13.650
 2754W        W 3725   2.010   8.610   8.440
 2755W        W 3726   1.940   6.850   0.310
 2756W        W 3727   8.270   9.840  10.680
 2757W        W 3728   1.170   4.950   7.950
 2758W        W 3729   5.940   5.110  10.220
 2759W        W 3730   3.560   1.240   3.520
 2760W        W 3731   2.570   6.860   5.740
 2761W        W 3732   4.550  10.970   6.900
 2762W        W 3733   0.380   1.150  11.350
 2763W        W 3734   0.880   5.820   7.910
 2764W        W 3735   1.810   1.180   8.890
 2765W        W 3736   3.270   1.780   4.530
 2766W        W 3737   7.070   8.090  10.600
 2767W        W 3738  12.120   9.980  12.970
 2768W        W 3739   0.480   7.080   9.470
 2769W        W 3740   5.760   5.670   7.420
 2770W        W 3741   6.980  10.600   6.540
 2771W        W 3742   1.200   4.430   1.670
 2772W        W 3743  11.680  13.030   0.060
 2773W        W 3744   5.450   2.300  10.750
 2774W        W 3745   8.050   5.100   6.960
 2775W        W 3746   0.680  12.290  13.810
 2776W        W 3747   0.970   7.080   9.280
 2777W        W 3748   7.050   7.010   9.020
 2778W        W 3749   7.650   4.850   0.120
 2779W        W 3750   1.670   1.150  13.400
 2780W        W 3751   3.240  12.240   5.570
 2781W        W 3752   0.180   6.240  12.100
 2782W        W 3753   4.290  13.160   2.130
 2783W        W 3754  12.890   9.830  13.890
 2784W        W 3755   5.930   6.830   4.190
 2785W        W 3756   3.240   2.100   8.270
 2786W        W 3757   7.400   2.510   1.460
 2787W        W 3758   5.070   8.220   2.400
 2788W        W 3759   2.970   2.250   8.700
 2789W        W 3760   9.350   0.630   6.230
 2790W        W 3761   4.580   7.160  13.200
 2791W        W 3762   7.310  13.340   6.510
 2792W        W 3763   0.830  10.670   0.430
 2793W        W 3764   3.610  11.540   2.920
 2794W        W 3765   1.250   6.200  12.900
 2795W        W 3766   7.960   4.530   0.620
 2796W        W 3767  11.260   0.370   2.260
 2797W        W 3768  12.810  12.250  12.840
 2798W        W 3769   5.000  13.190   1.120
 2799W        W 3770  10.840  12.540   5.530
 2800W        W 3771   6.480   6.970   5.630
 2801W        W 3772   9.800   0.730   5.260
 2802W        W 3773   3.610  13.180   9.080
 2803W        W 3774   8.360  11.690   6.470
 2804W        W 3775   3.620   6.280   6.060
 2805W        W 3776  12.990   7.750  10.310
 2806W        W 3777   1.540   3.010   6.680
 2807W        W 3778   4.720   1.570   9.010
 2808W        W 3779   4.950  13.730   5.990
 2809W        W 3780   2.280   2.590  10.930
 2810W        W 3781   2.200  12.630  13.200
 2811W        W 3782  12.230   0.470  12.480
 2812W        W 3783   3.270   1.850   8.780
 2813W        W 3784   1.380  12.700   1.560
 2814W        W 3785   2.780   3.380  13.050
 2815W        W 3786  13.710   3.670  12.220
 2816W        W 3787   5.360   9.260  11.840
 2817W        W 3788  10.800  10.260  12.750
 2818W        W 3789   3.720   5.410   5.810
 2819W        W 3790   5.460   4.770  10.420
 2820W        W 3791  13.130   8.450   8.720
 2821W        W 3792   2.400   2.930  13.070
 2822W        W 3793   7.690  13.310   7.740
 2823W        W 3794  12.550   3.020   7.770
 2824W        W 3795   3.110   8.970   9.140
 2825W        W 3796  13.310   3.950  10.850
 2826W        W 3797   4.620  10.100   6.980
 2827W        W 3798   2.610   2.050  12.820
 2828W        W 3799   6.110  13.900  12.960
 2829W        W 3800  11.540   3.800   0.910
 2830W        W 3801  10.560   3.620   7.830
 2831W        W 3802   9.020   8.680  10.480
 2832W        W 3803   7.490   3.620  10.910
 2833W        W 3804   2.980   8.100   8.510
 2834W        W 3805   8.550   8.020  11.870
 2835W        W 3806   0.660   5.980   6.600
 2836W        W 3807   7.940  13.520   4.710
 2837W        W 3808   1.550   2.700   3.420
 2838W        W 3809   6.390  12.940   7.410
 2839W        W 3810   6.680  13.100   8.420
 2840W        W 3811  12.270  12.070   0.970
 2841W        W 3812  12.430   6.210   9.710
 2842W        W 3813   0.290  11.010   7.160
 2843W        W 3814  13.370   3.440   1.180
 2844W        W 3815   5.070   3.380  12.880
 2845W        W 3816   3.130   0.840   1.000
 2846W        W 3817   8.220   3.060  13.800
 2847W        W 3818   3.790  11.780   5.900
 2848W        W 3819   5.530   4.840  11.340
 2849W        W 3820   3.910   9.320   8.370
 2850W        W 3821   3.630   8.340   2.470
 2851W        W 3822   0.160   8.120   9.910
 2852W        W 3823   2.960   5.160  12.690
 2853W        W 3824   2.320  13.410   2.260
 2854W        W 3825  11.400   7.220   3.350
 2855W        W 3826  11.380   1.590   7.640
 2856W        W 3827  10.850   9.110   0.300
 2857W        W 3828  11.700  13.430  11.100
 2858W        W 3829   0.700  12.380   6.230
 2859W        W 3830   6.570   4.440  12.560
 2860W        W 3831   6.530  12.420   5.410
 2861W        W 3832   6.480  11.740  10.010
 2862W        W 3833   1.800   2.670   1.960
 2863W        W 3834   4.570   0.920   7.540
 2864W        W 3835   7.380   8.820   5.320
 2865W        W 3836   8.100   1.990   1.700
 2866W        W 3837   4.700  11.920   6.660
 2867W        W 3838   3.200   7.460   9.710
 2868W        W 3839  12.660   5.860  11.820
 2869W        W 3840  12.400   1.750   4.070
 2870W        W 3841   9.240   3.220   6.200
 2871W        W 3842   0.230   3.710   9.480
 2872W        W 3843   1.510   3.670  11.700
 2873W        W 3844  12.340   1.290   8.270
 2874W        W 3845   5.210  12.180   9.390
 2875W        W 3846  13.270   0.250   5.520
 2876W        W 3847  11.470  12.720   0.480
 2877W        W 3848  12.030   3.630   0.750
 2878W        W 3849   1.910  10.060   0.700
 2879W        W 3850   7.290   0.370   1.650
 2880W        W 3851  11.050   8.890   7.410
 2881W        W 3852   0.400   0.130  13.130
 2882W        W 3853   7.610   4.250   8.030
 2883W        W 3854   9.990   4.070   1.880
 2884W        W 3855   0.170   2.690  11.030
 2885W        W 3856   6.270   0.160   9.390
 2886W        W 3857  11.890   4.040   5.590
 2887W        W 3858   8.570  10.680   0.570
 2888W        W 3859   7.150   9.730   6.930
 2889W        W 3860   7.590   0.980   6.160
 2890W        W 3861  12.290   6.940   3.000
 2891W        W 3862   1.390   9.550  10.830
 2892W        W 3863  13.520  10.420   6.210
 2893W        W 3864   3.410   1.680   6.670
 2894W        W 3865   7.610   2.470   2.430
 2895W        W 3866   0.350   4.250   1.010
 2896W        W 3867  11.520  11.120  11.810
 2897W        W 3868   7.550   5.890   9.840
 2898W        W 3869  11.950  12.530   1.320
 2899W        W 3870  10.180   3.460   8.980
 2900W        W 3871   2.870  12.360   1.940
 2901W        W 3872   2.510   9.650  12.770
 2902W        W 3873   1.010   4.180   3.880
 2903W        W 3874  11.430  11.400   5.470
 2904W        W 3875   9.240   4.310   8.970
 2905W        W 3876   5.900   5.280   9.240
 2906W        W 3877   5.810   1.520   7.700
 2907W        W 3878  13.600   9.420  11.380
 2908W        W 3879  10.880  12.200  11.680
 2909W        W 3880   2.350   3.470   8.690
 2910W        W 3881   9.290   4.490  11.650
 2911W        W 3882   2.620   4.360   5.910
 2912W        W 3883  11.430   3.140   9.770
 2913W        W 3884  13.620  12.750   5.600
 2914W        W 3885   8.730   2.800   8.030
 2915W        W 3886  10.300   7.470  12.860
 2916W        W 3887   1.750   7.480   4.000
 2917W        W 3888   1.570   9.510  12.220
 2918W        W 3889   6.330   9.840  13.830
 2919W        W 3890   8.670   6.390   4.070
 2920W        W 3891   1.090   0.060   2.050
 2921W        W 3892  11.710   0.270   6.800
 2922W        W 3893   2.010   3.370   1.450
 2923W        W 3894   9.820   7.480   1.680
 2924W        W 3895   5.660   1.640   6.650
 2925W        W 3896   9.950   6.870   0.370
 2926W        W 3897  12.800  13.110   8.790
 2927W        W 3898  10.800   5.680  10.020
 2928W        W 3899   7.910  10.990  12.520
 2929W        W 3900   0.210  10.060   3.340
 2930W        W 3901   6.320   6.230   6.310
 2931W        W 3902   0.140  11.920   0.510
 2932W        W 3903   2.590   9.040  10.600
 2933W        W 3904   5.730   6.620   1.300
 2934W        W 3905  13.640   5.520   2.040
 2935W        W 3906   7.340   3.280  13.250
 2936W        W 3907   2.000   0.930   7.550
 2937W        W 3908   2.780   4.410   9.310
 2938W        W 3909   2.370  10.760   3.200
 2939W        W 3910   8.990   4.190   6.680
 2940W        W 3911  10.070   3.060  11.060
 2941W        W 3912  13.480   9.640   7.190
 2942W        W 3913   8.000   4.910  11.230
 2943W        W 3914  11.340   2.470   8.210
 2944W        W 3915  11.570  12.550   0.940
 2945W        W 3916   2.240   9.860   3.390
 2946W        W 3917   0.490  10.360   5.550
 2947W        W 3918   4.490   8.690  10.700
 2948W        W 3919   6.350   5.420  10.120
 2949W        W 3920  13.890  13.320  12.510
 2950W        W 3921   4.990  12.760   1.440
 2951W        W 3922   1.040   1.720  12.120
 2952W        W 3923   3.170   5.590   2.720
 2953W        W 3924   2.640   6.970   2.130
 2954W        W 3925   5.150   7.590  12.650
 2955W        W 3926  12.850   6.990   2.950
 2956W        W 3927   2.930  13.870   1.830
 2957W        W 3928   9.900   4.710   4.070
 2958W        W 3929   2.540   6.400   9.160
 2959W        W 3930   5.260   1.670  13.260
 2960W        W 3931   4.810   5.970   9.300
 2961W        W 3932  10.830   2.010  12.550
 2962W        W 3933  11.180   6.740   4.860
 2963W        W 3934  13.780   2.270   5.140
 2964W        W 3935   2.600   2.540   4.740
 2965W        W 3936   5.470  11.090   3.990
 2966W        W 3937   9.960  10.920   5.810
 2967W        W 3938   6.030   8.540  11.570
 2968W        W 3939  13.220  11.750   7.250
 2969W        W 3940  11.890   0.540   5.640
 2970W        W 3941   3.490   3.500   3.750
 2971W        W 3942  10.520   0.750   2.300
 2972W        W 3943   0.780  13.230   3.960
 2973W        W 3944   2.340   7.780  11.840
 2974W        W 3945  11.920   2.760   6.890
 2975W        W 3946  11.550  11.070  10.400
 2976W        W 3947   5.710   3.030   8.660
 2977W        W 3948   3.900   7.030   7.290
 2978W        W 3949  13.840  10.960   7.440
 2979W        W 3950   1.520   2.330   6.360
 2980W        W 3951  10.220   0.240   2.330
 2981W        W 3952   2.960   6.240  12.960
 2982W        W 3953   2.780   6.670   7.480
 2983W        W 3954   0.910   2.490   5.060
 2984W        W 3955  13.570  11.580   4.570
 2985W        W 3956   0.740   2.220   1.450
 2986W        W 3957   4.960   5.660   3.040
 2987W        W 3958  10.270   9.030   8.110
 2988W        W 3959   0.080  10.790  13.050
 2989W        W 3960   1.300   9.290  13.330
 2990W        W 3961  12.140   2.350  10.600
 2991W        W 3962   7.660   3.840   7.510
 2992W        W 3963  10.670  13.440   8.380
 2993W        W 3964   2.360   4.120   9.350
 2994W        W 3965   2.420   1.540   5.440
 2995W        W 3966  10.320  13.900   3.460
 2996W        W 3967   2.930   2.980  13.250
 2997W        W 3968   6.250   1.040   9.700
 2998W        W 3969   2.590   5.900   9.810
 2999W        W 3970   0.080   2.990  12.720
 3000W        W 3971  11.700   8.690   6.150
 3001W        W 3972   2.380  13.880  12.800
 3002W        W 3973   6.320   3.840  10.740
 3003W        W 3974   1.190   0.890  12.130
 3004W        W 3975   0.760  11.530   9.130
 3005W        W 3976   5.040  13.560  13.430
 3006W        W 3977   5.680  13.610   6.990
 3007W        W 3978   1.530   9.450   8.020
 3008W        W 3979  13.650   0.110   8.810
 3009W        W 3980   0.410   8.010   0.880
 3010W        W 3981  10.430  12.820   1.850
 3011W        W 3982   7.660   1.690   9.340
 3012W        W 3983   9.250  13.280  10.320
 3013W        W 3984   1.080   6.370   2.270
 3014W        W 3985   2.740  10.780   6.250
 3015W        W 3986  11.680   7.920  10.690
 3016W        W 3987   0.850  13.510   6.210
 3017W        W 3988   7.980   3.010   9.510
 3018W        W 3989   6.880   0.500  11.510
 3019W        W 3990  10.220  12.210   7.290
 3020W        W 3991  11.460   8.960  10.810
 3021W        W 3992   9.690   7.620   4.630
 3022W        W 3993   1.810  11.540   5.620
 3023W        W 3994   2.220   6.800   3.840
 3024W        W 3995  13.860  12.640   3.840
 3025W        W 3996  10.820   1.680  12.170
 3026W        W 3997   7.570   7.800   8.940
 3027W        W 3998   4.520   2.630   4.250
 3028W        W 3999   5.170   6.770   9.880
 3029W        W 4000  10.890   0.750   2.640
 3030W        W 4001   6.150   5.310   8.160
 3031W        W 4002   5.060   2.580  13.200
 3032W        W 4003  11.060  13.380   4.910
 3033W        W 4004   5.000   8.510   3.920
 3034W        W 4005  13.840  12.970   7.530
 3035W        W 4006   5.820   1.450   8.190
 3036W        W 4007   9.810   3.310  13.420
 3037W        W 4008   4.320  12.490   5.460
 3038W        W 4009   3.450   1.960   6.200
 3039W        W 4010   2.730  13.090  11.730
 3040W        W 4011   5.170  10.660   8.180
 3041W        W 4012   8.560   8.010  10.570
 3042W        W 4013   7.960   6.750   4.370
 3043W        W 4014  10.850   1.980  11.210
 3044W        W 4015   9.810   5.380   6.180
 3045W        W 4016  13.790   2.130  13.790
 3046W        W 4017   6.330  13.870   8.540
 3047W        W 4018   5.050  10.660   9.150
 3048W        W 4019   6.010   5.760   6.490
 3049W        W 4020   4.320   3.570  11.290
 3050W        W 4021   7.630   7.250   3.710
 3051W        W 4022   3.470  13.010   0.720
 3052W        W 4023   5.710  11.570  12.520
 3053W        W 4024  13.020   1.740   2.530
 3054W        W 4025   4.070  13.310  10.870
 3055W        W 4026   9.680   2.490   0.860
 3056W        W 4027   2.500   7.190   5.280
 3057W        W 4028  13.090   7.980   2.410
 3058W        W 4029   7.070   0.370  12.610
 3059W        W 4030   5.010   1.000   2.320
 3060W        W 4031  13.030  11.860   3.500
 3061W        W 4032   4.110   3.120   2.340
 3062W        W 4033   7.530   3.690   6.410
 3063W        W 4034   1.310   0.610   9.530
 3064W        W 4035  12.350   3.490   1.190
 3065W        W 4036   4.230   0.460  11.720
 3066W        W 4037   5.500  13.300   2.480
 3067W        W 4038   3.800   9.530   8.790
 3068W        W 4039   4.530   5.010   0.030
 3069W        W 4040   6.470   8.590   2.940
 3070W        W 4041   4.230  11.910   3.050
 3071W        W 4042   7.250   7.090   7.650
 3072W        W 4043   3.970   9.790   4.520
 3073W        W 4044  10.810  13.010   9.220
 3074W        W 4045   6.820   9.750   3.800
 3075W        W 4046   5.570   5.490   9.570
 3076W        W 4047  10.520   1.420   5.490
 3077W        W 4048   1.230   3.830   8.770
 3078W        W 4049  12.040  13.400   1.320
 3079W        W 4050  11.300  10.290  12.640
 3080W        W 4051   2.800   7.470  12.720
 3081W        W 4052   2.350   2.990   3.860
 3082W        W 4053   6.760  10.450   2.650
 3083W        W 4054   1.810   9.730   7.720
 3084W        W 4055   1.360   3.800   2.370
 3085W        W 4056  13.250   9.360  11.810
 3086W        W 4057  11.580   5.300  12.810
 3087W        W 4058   6.250   3.820   8.250
 3088W        W 4059   3.460   4.370   6.460
 3089W        W 4060   5.480   1.100   3.180
 3090W        W 4061   2.330  10.330   2.460
 3091W        W 4062   1.100   6.950   7.080
 3092W        W 4063  12.700   0.840  13.740
 3093W        W 4064   1.400  11.560   9.280
 3094W        W 4065   6.600  11.360   7.040
 3095W        W 4066   1.810   1.700   8.280
 3096W        W 4067   0.490   3.680   8.200
 3097W        W 4068   1.200   7.580   1.160
 3098W        W 4069   8.080   7.480  11.830
 3099W        W 4070   9.130  10.930  10.900
 3100W        W 4071   3.350   0.230   7.140
 3101W        W 4072   4.430   2.120  11.330
 3102W        W 4073   3.240   4.590   1.090
 3103W        W 4074   7.040   6.900  10.870
 3104W        W 4075   5.680  12.040  11.000
 3105W        W 4076   2.290   1.010   8.960
 3106W        W 4077   0.320   7.620   8.810
 3107W        W 4078   5.220   2.460   1.140
 3108W        W 4079   9.820   3.680   4.130
 3109W        W 4080   8.130   1.920   0.990
 3110W        W 4081  13.400   4.870   0.770
 3111W        W 4082   7.860   0.670   5.900
 3112W        W 4083   3.790  10.230  12.310
 3113W        W 4084   8.110   6.300   6.410
 3114W        W 4085   1.970   8.000   3.180
 3115W        W 4086   2.660   9.450   2.310
 3116W        W 4087  13.040  10.250  13.710
 3117W        W 4088   4.330  10.850   6.010
 3118W        W 4089   0.800  13.240   9.830
 3119W        W 4090   5.130   2.070   1.760
 3120W        W 4091   3.830   8.970  12.370
 3121W        W 4092   9.690   7.680   0.640
 3122W        W 4093   2.010   6.370   4.470
 3123W        W 4094   3.500   4.170   6.970
 3124W        W 4095  10.600  10.620  13.160
 3125W        W 4096  12.180   2.530  12.520
 3126W        W 4097   2.150  13.780   9.850
 3127W        W 4098   6.780   7.190   7.370
 3128W        W 4099   0.730   6.450   4.540
 3129W        W 4100  10.770  11.810   4.270
 3130W        W 4101  12.560   1.430   5.820
 3131W        W 4102  11.000  13.910   4.680
 3132W        W 4103   0.420   2.520  11.430
 3133W        W 4104   5.270   2.210   5.360
 3134W        W 4105   8.470  10.130   6.800
 3135W        W 4106   4.530   4.000  11.310
 3136W        W 4107  13.770   5.580   1.420
 3137W        W 4108   8.200   2.380   3.020
 3138W        W 4109   4.000   0.020   9.620
 3139W        W 4110   5.230   3.300   2.510
 3140W        W 4111   7.630   1.930  13.170
 3141W        W 4112   2.080   5.600   6.240
 3142W        W 4113   1.620   6.630   4.780
 3143W        W 4114   4.680   2.560  12.050
 3144W        W 4115   5.820   6.000  13.850
 3145W        W 4116  11.480   2.730   3.310
 3146W        W 4117  10.690   1.840   5.230
 3147W        W 4118  13.550   7.410   6.260
 3148W        W 4119   9.530   5.960   5.740
 3149W        W 4120   1.570   1.930   0.690
 3150W        W 4121   1.520   9.250   5.470
 3151W        W 4122   4.810  10.370   7.320
 3152W        W 4123   2.050  12.590  11.340
 3153W        W 4124   7.680   6.270   7.620
 3154W        W 4125  11.280  12.000  11.390
 3155W        W 4126   9.710  11.240   7.790
 3156W        W 4127   7.250   8.660   3.650
 3157W        W 4128   2.180   0.970   7.070
 3158W        W 4129  12.850   8.190   3.300
 3159W        W 4130   7.900   4.030   3.720
 3160W        W 4131   9.710   0.490   1.060
 3161W        W 4132   4.840   9.280   8.970
 3162W        W 4133   1.810   0.200  11.090
 3163W        W 4134   3.730  10.470  11.350
 3164W        W 4135   8.440   6.850   3.460
 3165W        W 4136   7.040   6.150   2.690
 3166W        W 4137   8.350   4.900   4.940
 3167W        W 4138   5.680   9.550   9.000
 3168W        W 4139   9.000  13.110  11.450
 3169W        W 4140   1.200   2.780   7.500
 3170W        W 4141   1.630  10.130   8.590
 3171W        W 4142   1.730   3.720   3.980
 3172W        W 4143  11.630   2.610  11.820
 3173W        W 4144   8.960   6.030   8.020
 3174W        W 4145   0.050   1.880   2.330
 3175W        W 4146  10.320   5.300   1.390
 3176W        W 4147  12.910   4.650   1.670
 3177W        W 4148  12.870   1.780   0.540
 3178W        W 4149   0.590  12.220   0.430
 3179W        W 4150   2.070   0.360  12.990
 3180W        W 4151  13.780   4.880   8.540
 3181W        W 4152   0.520   1.810  12.200
 3182W        W 4153   9.310   1.850  12.490
 3183W        W 4154   0.800   3.320  10.970
 3184W        W 4155   5.420   7.200   4.360
 3185W        W 4156   2.420  11.450   8.480
 3186W        W 4157   8.620   0.520  10.950
 3187W        W 4158  11.930   7.730   5.850
 3188W        W 4159   3.010   3.710   5.310
 3189W        W 4160   2.030   5.460   4.470
 3190W        W 4161   3.640   6.430   0.760
 3191W        W 4162   9.870   7.230   2.120
 3192W        W 4163   0.310   3.150  10.890
 3193W        W 4164   8.180   9.740   6.560
 3194W        W 4165   7.230   1.300  12.840
 3195W        W 4166  12.810  13.020  12.550
 3196W        W 4167   5.970   5.620   4.920
 3197W        W 4168  12.860   7.020   6.810
 3198W        W 4169   1.970   1.630   4.730
 3199W        W 4170  10.890  11.570  10.040
 3200W        W 4171  10.500  10.690  12.710
 3201W        W 4172   9.450   6.090   1.440
 3202W        W 4173   3.460   7.680   5.400
 3203W        W 4174  10.670   2.800  13.520
 3204W        W 4175   9.630   4.140   4.810
 3205W        W 4176  13.740   4.400   0.400
 3206W        W 4177   0.020   1.890   6.710
 3207W        W 4178   8.350  11.040   2.020
 3208W        W 4179   3.110   9.470  10.440
 3209W        W 4180  11.220   0.680   9.140
 3210W        W 4181  12.260   8.970  11.430
 3211W        W 4182   7.610   3.420   4.000
 3212W        W 4183  12.780   0.990  10.690
 3213W        W 4184  12.930   0.480   0.120
 3214W        W 4185   4.290   0.590   4.810
 3215W        W 4186   7.490   0.420  10.730
 3216W        W 4187  11.260  10.160   8.740
 3217W        W 4188   4.040   4.540  10.600
 3218W        W 4189   4.940   6.660  12.060
 3219W        W 4190   7.920   1.160   9.400
 3220W        W 4191  11.960   8.210   1.460
 3221W        W 4192   1.780  13.440   7.530
 3222W        W 4193  12.970   6.300   4.320
 3223W        W 4194   4.260  10.210   8.780
 3224W        W 4195   2.010   8.830   2.900
 3225W        W 4196   9.070   2.660   8.910
 3226W        W 4197   4.580   2.260   1.900
 3227W        W 4198  11.320   5.890   0.660
 3228W        W 4199   7.130   4.240   1.010
 3229W        W 4200   8.290   9.520  11.580
 3230W        W 4201   6.620  13.600   9.670
 3231W        W 4202   6.370   5.600   5.250
 3232W        W 4203   6.480  12.700   1.640
 3233W        W 4204   2.510   2.080   8.580
 3234W        W 4205  13.050   3.250   1.490
 3235W        W 4206  12.660  13.600   8.830
 3236W        W 4207  10.420  13.860   7.910
 3237W        W 4208   2.200   1.000   0.830
 3238W        W 4209   1.340   8.380   0.800
 3239W        W 4210   6.920   0.590   5.580
 3240W        W 4211  13.810   0.080   2.220
 3241W        W 4212   4.630   7.030   1.700
 3242W        W 4213   0.430   4.940   9.070
 3243W        W 4214  11.970   5.310   7.290
 3244W        W 4215   3.930  12.720   4.060
 3245W        W 4216   7.980  13.290   5.780
 3246W        W 4217   8.930   7.600  10.590
 3247W        W 4218   7.510   3.000   3.200
 3248W        W 4219  13.550  10.560   5.730
 3249W        W 4220   7.240   8.220   8.830
 3250W        W 4221   1.150  10.160   8.600
 3251W        W 4222   9.920   2.630  12.200
 3252W        W 4223   7.990  12.760  11.500
 3253W        W 4224   9.280   2.320   7.170
 3254W        W 4225   5.840   2.340   0.620
 3255W        W 4226   0.050   4.200   3.270
 3256W        W 4227   7.150  11.540   1.030
 3257W        W 4228   3.000  10.000   9.100
 3258W        W 4229  12.970   2.100   9.720
 3259W        W 4230   9.250  10.330   6.940
 3260W        W 4231   6.670   5.980   3.450
 3261W        W 4232   2.710   6.020   4.300
 3262W        W 4233   6.600   1.420   5.470
 3263W        W 4234   3.970   9.000   8.820
 3264W        W 4235   5.230   4.190   0.780
 3265W        W 4236   0.160   9.260  11.320
 3266W        W 4237  13.750  10.380   0.500
 3267W        W 4238   9.640   2.730   0.370
 3268W        W 4239   0.890   4.880   7.500
 3269W        W 4240   2.980   7.140   9.290
 3270W        W 4241  11.180   5.180   7.620
 3271W        W 4242   5.880   8.360  10.150
 3272W        W 4243   9.180  13.800   1.980
 3273W        W 4244  13.050   7.660   1.950
 3274W        W 4245  11.040  12.060   5.740
 3275W        W 4246   0.720   2.360  12.830
 3276W        W 4247   3.880   2.850  10.900
 3277W        W 4248   8.780   9.520   5.890
 3278W        W 4249  10.140   1.130   9.610
 3279W        W 4250   4.150   9.980  13.450
 3280W        W 4251   5.830  11.400   2.000
 3281W        W 4252   9.200   6.510  13.430
 3282W        W 4253  11.470  12.600   9.540
 3283W        W 4254   0.070   1.430  10.980
 3284W        W 4255   7.050   9.220   5.580
 3285W        W 4256   9.210  12.060  10.980
 3286W        W 4257  11.980   3.150  12.080
 3287W        W 4258   8.180   9.170  13.120
 3288W        W 4259   0.140   2.810   6.690
 3289W        W 4260   1.170   0.140   9.460
 3290W        W 4261   3.710   6.400   1.260
 3291W        W 4262  13.780   4.760   3.460
 3292W        W 4263  10.100  13.500   3.780
 3293W        W 4264   6.800   6.040   8.950
 3294W        W 4265   5.750   2.560   9.350
 3295W        W 4266   6.270   8.310  12.110
 3296W        W 4267  13.700   0.600   5.520
 3297W        W 4268   7.140   2.540  12.640
 3298W        W 4269  11.350  10.730   8.730
 3299W        W 4270   4.820   1.750   3.370
 3300W        W 4271   4.550  11.450  12.090
 3301W        W 4272   8.710   1.990   9.820
 3302W        W 4273   3.750  11.900   3.230
 3303W        W 4274  12.660  12.990   6.200
 3304W        W 4275   9.710   8.880   9.180
 3305W        W 4276   6.350  10.710   4.100
 3306W        W 4277  13.360   6.510   3.140
 3307W        W 4278  13.800   1.150  12.260
 3308W        W 4279  13.860   5.050  13.750
 3309W        W 4280   1.530   2.680   7.140
 3310W        W 4281   3.340   1.480   9.120
 3311W        W 4282   6.840   5.480   3.370
 3312W        W 4283   0.200  13.380   7.420
 3313W        W 4284  13.310   7.290  10.250
 3314W        W 4285   7.910  10.140   9.900
 3315W        W 4286   3.790   8.960   4.890
 3316W        W 4287   0.230  12.100   8.640
 3317W        W 4288   7.710   6.100   1.470
 3318W        W 4289   1.690   5.090   7.030
 3319W        W 4290   0.910   4.510  12.790
 3320W        W 4291  12.040   4.010   1.080
 3321W        W 4292   1.730   3.740   1.770
 3322W        W 4293  12.920  12.320   4.320
 3323W        W 4294   3.310   0.270   3.430
 3324W        W 4295   0.380   9.230   8.660
 3325W        W 4296   7.080   5.230   9.170
 3326W        W 4297   5.230  12.200   3.240
 3327W        W 4298  10.120   6.030   2.890
 3328W        W 4299   5.310   0.690   8.300
 3329W        W 4300  12.990   5.680   3.020
 3330W        W 4301   2.410   8.440   0.180
 3331W        W 4302   8.570  10.090   2.000
 3332W        W 4303   2.040   7.630   3.500
 3333W        W 4304  12.700   8.490   7.940
 3334W        W 4305   6.360  12.940   2.790
 3335W        W 4306  10.540  11.320  13.770
 3336W        W 4307  11.670   3.160   9.050
 3337W        W 4308   2.910   0.620  10.650
 3338W        W 4309   0.710   1.970  13.290
 3339W        W 4310   7.930  10.390   8.930
 3340W        W 4311  13.180  10.900  10.970
 3341W        W 4312   0.050   3.920   8.290
 3342W        W 4313   4.640   3.010  13.620
 3343W        W 4314   2.340   4.030   0.240
 3344W        W 4315  12.110   3.520  11.080
 3345W        W 4316   4.390   2.740   9.410
 3346W        W 4317   3.910   9.310   4.330
 3347W        W 4318   8.460   2.630   7.180
 3348W        W 4319  10.490   6.030   0.500
 3349W        W 4320  10.080   6.190   6.510
 3350W        W 4321  12.770  11.600   0.270
 3351W        W 4322   0.510   9.900  13.210
 3352W        W 4323   1.360   1.060   5.880
 3353W        W 4324   8.330  12.420   9.860
 3354W        W 4325  10.230   8.370   1.570
 3355W        W 4326   0.140   2.730   8.250
 3356W        W 4327   2.000   9.770  12.920
 3357W        W 4328  12.800   9.110  13.750
 3358W        W 4329   8.500   7.360   0.790
 3359W        W 4330   1.160   4.180   4.750
 3360W        W 4331   4.020   0.380   3.240
 3361W        W 4332  13.580   8.660  13.200
 3362W        W 4333  10.560  11.300   6.380
 3363W        W 4334  12.180  12.890   9.980
 3364W        W 4335   4.140  10.460   3.970
 3365W        W 4336   1.100   0.700   7.920
 3366W        W 4337   6.830  12.890   2.520
 3367W        W 4338   8.270   5.630   0.700
 3368W        W 4339   0.960   0.650   8.720
 3369W        W 4340   6.480  12.980   7.910
 3370W        W 4341   7.220   6.310   1.390
 3371W        W 4342   8.860   7.190   8.110
 3372W        W 4343   3.350   6.500  10.620
 3373W        W 4344  11.250  13.580   3.550
 3374W        W 4345  10.500  13.620  11.730
 3375W        W 4346   2.790  10.370   1.470
 3376W        W 4347  13.720  11.460  13.790
 3377W        W 4348   9.710   7.280   9.220
 3378W        W 4349   5.680   2.520   1.140
 3379W        W 4350   1.120  12.330   7.290
 3380W        W 4351  12.560   2.460   4.730
 3381W        W 4352   2.510   5.440   9.020
 3382W        W 4353  11.220  12.680   1.410
 3383W        W 4354  11.290   2.210  12.440
 3384W        W 4355  11.190   9.120  11.180
 3385W        W 4356   6.560   6.020   5.360
 3386W        W 4357  11.820   6.430  13.570
 3387W        W 4358   1.650   3.320  10.390
 3388W        W 4359   1.270   7.100   1.340
 3389W        W 4360  11.460   4.700   5.270
 3390W        W 4361  13.180   2.620  11.120
 3391W        W 4362   2.470   4.240  11.600
 3392W        W 4363   6.610   8.910  10.520
 3393W        W 4364   9.780   0.400   1.600
 3394W        W 4365   1.000   8.800   0.810
 3395W        W 4366  12.770  12.910  13.840
 3396W        W 4367  12.670   6.490   4.710
 3397W        W 4368   7.120  12.880   4.900
 3398W        W 4369   1.460   5.920  13.300
 3399W        W 4370  10.200   9.490   1.120
 3400W        W 4371   7.420   2.090  11.580
 3401W        W 4372   7.630   9.110   9.280
 3402W        W 4373   6.140   9.730   8.680
 3403W        W 4374  10.640   8.750  12.570
 3404W        W 4375  12.310   3.150   4.260
 3405W        W 4376  11.050   1.180   0.300
 3406W        W 4377   4.710   9.150  10.000
 3407W        W 4378  10.480   7.960   7.760
 3408W        W 4379   4.340   0.760   4.350
 3409W        W 4380   8.390   9.560   8.700
 3410W        W 4381   3.330  13.220   0.270
 3411W        W 4382   8.440   5.180   2.540
 3412W        W 4383  10.070   4.480   4.930
 3413W        W 4384   7.100   2.840  11.230
 3414W        W 4385  13.300   4.610   0.290
 3415W        W 4386  11.620   7.830  11.210
 3416W        W 4387   9.210   5.220  11.730
 3417W        W 4388   9.030   1.700  10.130
 3418W        W 4389   1.280   1.220   8.040
 3419W        W 4390  11.420  10.640  13.490
 3420W        W 4391  10.290   8.340   4.880
 3421W        W 4392   2.550   5.550   4.490
 3422W        W 4393   9.550   3.090   0.760
 3423W        W 4394  11.170   0.360   1.030
 3424W        W 4395   7.260   9.670   0.880
 3425W        W 4396  11.700   2.520  10.350
 3426W        W 4397   6.420   7.280  13.890
 3427W        W 4398   1.960  11.160   4.180
 3428W        W 4399   8.290   4.430  11.330
 3429W        W 4400  10.670   7.470   7.760
 3430W        W 4401   3.910   2.650   0.170
 3431W        W 4402   5.470  12.010   3.710
 3432W        W 4403  11.870  11.390  11.420
 3433W        W 4404   5.140   6.550   7.070
 3434W        W 4405   6.540   2.920   0.340
 3435W        W 4406   1.080  10.500   7.910
 3436W        W 4407   1.270   0.690  12.840
 3437W        W 4408   6.320   5.390   2.340
 3438W        W 4409   7.870   7.600   3.400
 3439W        W 4410   9.820  12.520   0.590
 3440W        W 4411  13.270  10.620  12.020
 3441W        W 4412  13.310  13.130   4.980
 3442W        W 4413  11.620   1.840   8.490
 3443W        W 4414   5.870  12.860   3.560
 3444W        W 4415   5.710   1.970  10.440
 3445W        W 4416   0.860  12.000   1.310
 3446W        W 4417  11.190   8.310   8.100
 3447W        W 4418  13.610   2.290   0.340
 3448W        W 4419   7.960  13.790   1.760
 3449W        W 4420   0.880  12.480   0.750
 3450W        W 4421   8.910  10.740  13.000
 3451W        W 4422  11.090   7.450   0.760
 3452W        W 4423  11.960   7.540   8.060
 3453W        W 4424   8.350  13.270   1.120
 3454W        W 4425  10.700   3.550   0.830
 3455W        W 4426   6.230   7.600   8.860
 3456W        W 4427   3.420   7.230   5.580
 3457W        W 4428  11.230   2.280  10.080
 3458W        W 4429  10.260   4.670   7.470
 3459W        W 4430   9.210  12.170  12.720
 3460W        W 4431   8.460  12.010   8.490
 3461W        W 4432   2.120   5.920   4.690
 3462W        W 4433   5.360  12.390   4.750
 3463W        W 4434   2.120   6.310  11.250
 3464W        W 4435  10.300   4.270   3.140
 3465W        W 4436   1.370  13.910   9.050
 3466W        W 4437   1.030   0.460  11.590
 3467W        W 4438  12.510   6.130  10.540
 3468W        W 4439  11.860  12.770  12.990
 3469W        W 4440   5.190   6.830   3.490
 3470W        W 4441   6.220   4.810   2.500
 3471W        W 4442   4.540   8.240   1.210
 3472W        W 4443   1.300  12.760   8.050
 3473W        W 4444  11.050   3.010   3.450
 3474W        W 4445  10.910   1.220   8.640
 3475W        W 4446   3.980  10.050  10.730
 3476W        W 4447  12.060  13.360  12.320
 3477W        W 4448   7.510   6.260  10.360
 3478W        W 4449   1.950  12.040   9.650
 3479W        W 4450   3.330   4.680  12.880
 3480W        W 4451   4.510   3.150  11.600
 3481W        W 4452  13.210  12.530   4.900
 3482W        W 4453   9.360  11.980  11.460
 3483W        W 4454   9.930   1.400  11.430
 3484W        W 4455   3.420  12.730  12.710
 3485W        W 4456  13.020   9.110  10.970
 3486W        W 4457  10.480  13.330   9.230
 3487W        W 4458  12.740   3.170   9.860
 3488W        W 4459   5.420  11.310   7.280
 3489W        W 4460   0.720   3.180   5.510
 3490W        W 4461   8.310   5.160  10.900
 3491W        W 4462   0.020   3.410   0.690
 3492W        W 4463   9.920   3.290  11.450
 3493W        W 4464   8.710  11.780   8.130
 3494W        W 4465  13.330   7.540   2.310
 3495W        W 4466   5.910   7.950   9.810
 3496W        W 4467   1.850  11.880   1.690
 3497W        W 4468   7.210   4.290   1.920
 3498W        W 4469   7.080  11.320   4.770
 3499W        W 4470  10.260  11.210   8.130
 3500W        W 4471   0.060   0.270   7.020
 3501W        W 4472  12.230   0.950   9.510
 3502W        W 4473   6.830   0.460   1.520
 3503W        W 4474   8.040  11.360  11.090
 3504W        W 4475   2.850   4.360   1.420
 3505W        W 4476   9.290   5.940   4.580
 3506W        W 4477  11.250   4.300   4.150
 3507W        W 4478   8.770  12.480   1.470
 3508W        W 4479  12.440   4.660   6.760
 3509W        W 4480   5.560   4.510  10.930
 3510W        W 4481   3.960  11.490   8.960
 3511W        W 4482   6.920  10.910   2.620
 3512W        W 4483   5.650   0.260   2.540
 3513W        W 4484   2.750   7.210  13.290
 3514W        W 4485   0.310  13.560   1.720
 3515W        W 4486   4.800   3.050  12.080
 3516W        W 4487   6.750   7.400   9.190
 3517W        W 4488  11.700   1.330  13.390
 3518W        W 4489   5.460  10.100  13.520
 3519W        W 4490   8.440  10.640  12.100
 3520W        W 4491   5.180   0.880  12.170
 3521W        W 4492   4.230  12.700  11.700
 3522W        W 4493   4.310   4.380  11.430
 3523W        W 4494  11.710   7.030  12.540
 3524W        W 4495  11.520  12.800   4.360
 3525W        W 4496   0.400  13.290   6.970
 3526W        W 4497   3.390  10.710   9.420
 3527W        W 4498   2.870  13.610  12.620
 3528W        W 4499   7.760   5.380   0.870
 3529W        W 4500   7.970   2.490   1.580
 3530W        W 4501   7.190   8.150  11.940
 3531W        W 4502  13.340   3.110   3.060
 3532W        W 4503   5.020  10.440  10.170
 3533W        W 4504  12.410  12.330   4.300
 3534W        W 4505   7.250   7.670   9.330
 3535W        W 4506   0.690   2.740   6.770
 3536W        W 4507   3.070  10.530  12.750
 3537W        W 4508   0.670   5.040   4.310
 3538W        W 4509  10.130  11.950  13.320
 3539W        W 4510   4.560  13.780  13.400
 3540W        W 4511  11.320   1.510   9.440
 3541W        W 4512   2.270  11.680   5.700
 3542W        W 4513  10.290   5.500   5.340
 3543W        W 4514   2.480  10.280   0.520
 3544W        W 4515   2.980   5.900  10.110
 3545W        W 4516   9.180  10.940  11.450
 3546W        W 4517   7.260  12.810   0.420
 3547W        W 4518   7.010   4.850   6.620
 3548W        W 4519   4.210   9.090  12.080
 3549W        W 4520   5.030  12.480   7.760
 3550W        W 4521   7.980   3.110   4.190
 3551W        W 4522   5.220   3.650   8.260
 3552W        W 4523  12.170   4.600   3.030
 3553W        W 4524   4.290   8.480   0.820
 3554W        W 4525  11.850  12.750   6.850
 3555W        W 4526  13.030  12.220   7.440
 3556W        W 4527   3.450   5.220   7.660
 3557W        W 4528   1.230   4.390  11.880
 3558W        W 4529  13.810   8.920   0.750
 3559W        W 4530   7.780   4.680   7.000
 3560W        W 4531  13.560   5.860   3.820
 3561W        W 4532   3.540   8.820   4.350
 3562W        W 4533   4.790   3.010  13.150
 3563W        W 4534  13.250   3.970  12.150
 3564W        W 4535  12.540   0.410  12.910
 3565W        W 4536   7.690   2.050   5.120
 3566W        W 4537   7.380   4.790   1.750
 3567W        W 4538  10.560   7.630   7.250
 3568W        W 4539   7.600   6.980  12.420
 3569W        W 4540   7.060  10.840  13.890
 3570W        W 4541  13.040   4.260   3.690
 3571W        W 4542   5.780   5.390  11.160
 3572W        W 4543   2.940   3.340   4.440
 3573W        W 4544  12.650   1.220   7.310
 3574W        W 4545   1.960  11.800  13.590
 3575W        W 4546   6.230   3.020  10.530
 3576W        W 4547   0.270   3.300   7.410
 3577W        W 4548   4.460   8.320  11.030
 3578W        W 4549   4.210  12.080   7.530
 3579W        W 4550   1.710   7.980   8.870
 3580W        W 4551   9.950   3.150   3.380
 3581W        W 4552   9.050   7.930   8.000
 3582W        W 4553  13.120   8.250   8.290
 3583W        W 4554   0.340  12.790   9.930
 3584W        W 4555  10.770   3.690  12.580
 3585W        W 4556   1.430  13.220  12.410
 3586W        W 4557  13.450   0.580   3.050
 3587W        W 4558   1.250   6.250  13.640
 3588W        W 4559   9.800   0.870  11.420
 3589W        W 4560  12.360   8.210  12.510
 3590W        W 4561   8.390   5.370   0.150
 3591W        W 4562  10.310   1.240   6.860
 3592W        W 4563   5.930  12.420  13.770
 3593W        W 4564   4.350   7.280   8.050
 3594W        W 4565   0.400   0.170   1.440
 3595W        W 4566   8.150  12.380   0.080
 3596W        W 4567   1.260   6.150   7.660
 3597W        W 4568  10.260   6.150   3.820
 3598W        W 4569   9.140   5.520   3.710
 3599W        W 4570  12.550  10.070   3.740
 3600W        W 4571   5.070  10.160   5.310
 3601W        W 4572   3.070   3.700   3.430
 3602W        W 4573  13.820   0.820   0.110
 3603W        W 4574   0.380   6.540   7.850
 3604W        W 4575   7.480   5.890   8.450
 3605W        W 4576   6.470   3.970   1.530
 3606W        W 4577   1.690   4.740  12.680
 3607W        W 4578   2.810  13.030   0.150
 3608W        W 4579   7.230  13.340   0.300
 3609W        W 4580  12.180  13.180  12.980
 3610W        W 4581  11.530  13.260  13.150
 3611W        W 4582   0.490   7.050   7.730
 3612W        W 4583   4.210   1.450  10.830
 3613W        W 4584   4.720   6.990   7.930
 3614W        W 4585   7.660   1.810  11.140
 3615W        W 4586   6.860  11.540  11.800
 3616W        W 4587   5.500  10.560   1.050
 3617W        W 4588   4.750   7.720   2.390
 3618W        W 4589   4.240  11.510   1.730
 3619W        W 4590   3.430   4.410   4.200
 3620W        W 4591   2.940   4.130   8.730
 3621W        W 4592   5.820   8.860   6.310
 3622W        W 4593   7.000   2.920   9.020
 3623W        W 4594   5.700   4.590  13.660
 3624W        W 4595   7.730  10.740   5.050
 3625W        W 4596   1.950   4.520   2.200
 3626W        W 4597  12.580  11.330   7.680
 3627W        W 4598   0.390  11.590  10.700
 3628W        W 4599  13.610   8.380  13.870
 3629W        W 4600   0.880  12.600  10.600
 3630W        W 4601   6.020  11.200   9.480
 3631W        W 4602   6.620   7.090  13.460
 3632W        W 4603   6.480   3.690   1.050
 3633W        W 4604   2.690  10.490   9.300
 3634W        W 4605   3.490   7.680  12.870
 3635W        W 4606  10.260   1.990   5.460
 3636W        W 4607  12.880   2.250   8.310
 3637W        W 4608  11.900   4.920   3.520
 3638W        W 4609   5.200  11.480   5.870
 3639W        W 4610   6.980   7.820   1.450
 3640W        W 4611  10.150  13.450   0.830
 3641W        W 4612   5.920   5.130   9.710
 3642W        W 4613   7.430   8.830  13.750
 3643W        W 4614  11.570   6.550   6.060
 3644W        W 4615  11.380   1.610  10.770
 3645W        W 4616  13.620  13.620   8.510
 3646W        W 4617  10.630  10.390   6.040
 3647W        W 4618   1.350  13.060  11.950
 3648W        W 4619  10.030  13.350   0.360
 3649W        W 4620   0.260   9.650  12.100
 3650W        W 4621  10.140   0.530  12.530
 3651W        W 4622   9.860   4.850   8.910
 3652W        W 4623   8.690   6.740  13.600
 3653W        W 4624   0.040  12.920  12.850
 3654W        W 4625  10.800   1.940   2.650
 3655W        W 4626  13.880   5.180   7.240
 3656W        W 4627   0.920   7.190   0.960
 3657W        W 4628  10.880   2.470   8.110
 3658W        W 4629   7.980   0.560   0.360
 3659W        W 4630   8.360  11.970   7.630
 3660W        W 4631   3.540  10.780  11.690
 3661W        W 4632  13.280  10.580   8.880
 3662W        W 4633   2.040   4.870   7.340
 3663W        W 4634   5.890   0.930   8.900
 3664W        W 4635   8.530   9.510  13.170
 3665W        W 4636  10.230   1.350  13.820
 3666W        W 4637   8.880   7.980   0.270
 3667W        W 4638   8.320   5.120  10.370
 3668W        W 4639   3.570   4.290   4.740
 3669W        W 4640   9.310   4.820  13.260
 3670W        W 4641  12.010   9.680   6.180
 3671W        W 4642   8.940   5.070   2.720
 3672W        W 4643   5.920   3.720  12.940
 3673W        W 4644   1.350   1.000   7.550
 3674W        W 4645   4.560  10.290  12.600
 3675W        W 4646   6.150  10.400  13.360
 3676W        W 4647   5.870   0.330   1.250
 3677W        W 4648   8.840   3.520  10.240
 3678W        W 4649  10.450   5.520   0.340
 3679W        W 4650   3.820  11.100   1.270
 3680W        W 4651  13.710   0.400  10.270
 3681W        W 4652   7.630   9.200   8.300
 3682W        W 4653  13.150   1.280  11.820
 3683W        W 4654  10.280  12.300   1.440
 3684W        W 4655  10.070  12.370  13.010
 3685W        W 4656   5.230   2.610   8.100
 3686W        W 4657   6.140  11.340  11.430
 3687W        W 4658   9.920   6.990  11.830
 3688W        W 4659   3.860   3.250  10.210
 3689W        W 4660   6.730   1.900  13.730
 3690W        W 4661   0.410   1.460   1.160
 3691W        W 4662   0.400  10.780   1.400
 3692W        W 4663   4.940  12.660  13.040
 3693W        W 4664   5.570   8.670  11.730
 3694W        W 4665   0.880   7.730   4.480
 3695W        W 4666  10.700   8.320   0.090
 3696W        W 4667   8.960   7.400   6.490
 3697W        W 4668   9.020   7.780   4.900
 3698W        W 4669   0.750   4.310   0.350
 3699W        W 4670   7.180  11.070   2.210
 3700W        W 4671   9.970   3.950  10.230
 3701W        W 4672   3.490   6.280   4.880
 3702W        W 4673   8.440   6.250   1.770
 3703W        W 4674   3.520   5.890   2.540
 3704W        W 4675   1.670  11.060   5.570
 3705W        W 4676   9.700   1.090  12.660
 3706W        W 4677  12.960  11.280   5.020
 3707W        W 4678  10.840  13.210   2.140
 3708W        W 4679   9.660   2.190   3.230
 3709W        W 4680   2.600   1.630   2.990
 3710W        W 4681   0.280   4.520  11.950
 3711W        W 4682  11.030   9.800   9.590
 3712W        W 4683   3.130   4.500   8.960
 3713W        W 4684   5.670   3.970   9.690
 3714W        W 4685   2.430   8.960  11.090
 3715W        W 4686   9.810   9.290   0.460
 3716W        W 4687   2.860   3.930  13.820
 3717W        W 4688   9.910   5.940   4.810
 3718W        W 4689  13.910   1.430   4.220
 3719W        W 4690  13.730   0.700  11.480
 3720W        W 4691   6.270   8.990  10.960
 3721W        W 4692   6.780  11.240  10.810
 3722W        W 4693  11.690   2.630   5.580
 3723W        W 4694  12.060   2.050   9.710
 3724W        W 4695  12.380   0.610   2.580
 3725W        W 4696   4.570   9.650   3.640
 3726W        W 4697   7.040   8.250  12.710
 3727W        W 4698  11.460   9.740  13.420
 3728W        W 4699   5.440   2.500  10.270
 3729W        W 4700   5.760   6.830  13.150
 3730W        W 4701  11.790   7.820   5.370
 3731W        W 4702   3.330   8.990   6.630
 3732W        W 4703   6.630   0.320   8.450
 3733W        W 4704  11.630   3.800  12.340
 3734W        W 4705   0.740   2.380   7.120
 3735W        W 4706   0.900   0.100   0.160
 3736W        W 4707   1.030   3.320   0.440
 3737W        W 4708  11.260   5.730   9.060
 3738W        W 4709   7.130   2.780   4.090
 3739W        W 4710   6.720   7.940   0.240
 3740W        W 4711   4.510   7.750  10.190
 3741W        W 4712  12.470  11.710   2.730
 3742W        W 4713  12.820   6.100   3.250
 3743W        W 4714   7.390   8.970   9.750
 3744W        W 4715   0.250   2.410   7.870
 3745W        W 4716  12.270  13.020   6.650
 3746W        W 4717  11.130   1.010   3.800
 3747W        W 4718   7.990   4.750   7.400
 3748W        W 4719   3.000  13.700   5.460
 3749W        W 4720  11.810   6.810   1.470
 3750W        W 4721   3.530   5.180   9.960
 3751W        W 4722   2.370   2.800   7.750
 3752W        W 4723  12.470   8.590  11.620
 3753W        W 4724  13.100  11.790   8.510
 3754W        W 4725   7.420   1.320   8.000
 3755W        W 4726   3.670  10.090   3.180
 3756W        W 4727   2.150   9.270   1.450
 3757W        W 4728  11.950   0.250   8.950
 3758W        W 4729  13.390  13.410   1.510
 3759W        W 4730   4.730   9.530   1.400
 3760W        W 4731   3.300   0.600   7.570
 3761W        W 4732  13.730   6.820   0.900
 3762W        W 4733  10.310  11.230  12.600
 3763W        W 4734   4.030  12.420   2.340
 3764W        W 4735   9.970  13.830   5.950
 3765W        W 4736  10.870   0.570   3.140
 3766W        W 4737   9.270   0.290  11.820
 3767W        W 4738   5.340   5.700  11.340
 3768W        W 4739  12.740   2.530   1.870
 3769W        W 4740   1.110   1.410   3.410
 3770W        W 4741   8.880   1.850   2.880
 3771W        W 4742   1.530   5.550   7.100
 3772W        W 4743   2.020  11.510   7.990
 3773W        W 4744  13.740  11.250   2.180
 3774W        W 4745   7.560   9.840  12.030
 3775W        W 4746   6.090  11.670   2.390
 3776W        W 4747   1.420   7.630   2.150
 3777W        W 4748   1.340   8.830   3.580
 3778W        W 4749  10.020   2.500   2.320
 3779W        W 4750   9.960   0.280   5.470
 3780W        W 4751   2.630   2.440   3.220
 3781W        W 4752   0.860   6.770   1.350
 3782W        W 4753   1.340   4.340   5.650
 3783W        W 4754  13.120   1.790   8.190
 3784W        W 4755   7.050   2.040   8.500
 3785W        W 4756   4.750   2.960   3.750
 3786W        W 4757   5.900   2.430  11.480
 3787W        W 4758   5.890   9.370   6.330
 3788W        W 4759  12.650   1.590  11.490
 3789W        W 4760   6.760   3.340   3.040
 3790W        W 4761   4.990   6.640   0.500
 3791W        W 4762   0.230   3.110   5.470
 3792W        W 4763  10.890  12.630  11.450
 3793W        W 4764  12.370   7.450   2.940
 3794W        W 4765  11.390   0.990   9.530
 3795W        W 4766   8.780  11.630  10.640
 3796W        W 4767   4.060   2.990   9.750
 3797W        W 4768   9.030   4.290   4.620
 3798W        W 4769   4.030   1.680   4.810
 3799W        W 4770   0.800   7.770   7.230
 3800W        W 4771  12.890   9.080  10.230
 3801W        W 4772   7.180   7.610  10.260
 3802W        W 4773   2.670   1.550  12.420
 3803W        W 4774   3.340   6.280   9.270
 3804W        W 4775   9.370   4.730   8.800
 3805W        W 4776   4.890   6.650   1.970
 3806W        W 4777   5.430   3.860   8.780
 3807W        W 4778   6.920   3.320   0.320
 3808W        W 4779  13.850  12.810  12.380
 3809W        W 4780   8.710   2.970  13.070
 3810W        W 4781   6.570   3.610   5.160
 3811W        W 4782  10.250   1.900   2.890
 3812W        W 4783   9.390   8.100   4.840
 3813W        W 4784   8.590   5.340   7.160
 3814W        W 4785   3.780   4.930   7.390
 3815W        W 4786   1.090   4.290  13.340
 3816W        W 4787   4.470   0.890  11.910
 3817W        W 4788   2.240  13.530   3.060
 3818W        W 4789  12.410  13.380   5.090
 3819W        W 4790   8.540   8.170   6.410
 3820W        W 4791  11.070   6.280  10.950
 3821W        W 4792  11.750   5.700  12.520
 3822W        W 4793  10.610  12.930   2.670
 3823W        W 4794   6.140   1.710  11.970
 3824W        W 4795  10.830   9.280   8.900
 3825W        W 4796   0.110   6.610   9.330
 3826W        W 4797   9.230   1.480   3.540
 3827W        W 4798  10.090   0.610   8.430
 3828W        W 4799   8.760   2.520   4.770
 3829W        W 4800   4.900   0.330   9.940
 3830W        W 4801  11.780   3.830   0.150
 3831W        W 4802   6.690   4.240   6.150
 3832W        W 4803   5.250  13.910  13.830
 3833W        W 4804   9.130   3.740   2.030
 3834W        W 4805   3.990  12.170   6.170
 3835W        W 4806   3.200   3.210   3.510
 3836W        W 4807   9.160   6.320   4.260
 3837W        W 4808  10.900   1.540  10.550
 3838W        W 4809   8.410   7.000   2.990
 3839W        W 4810   4.700  10.030   6.460
 3840W        W 4811   4.150   2.380  12.140
 3841W        W 4812   4.720  10.360   0.800
 3842W        W 4813   2.210   7.030   8.840
 3843W        W 4814  13.780   4.920   0.380
 3844W        W 4815   9.000   7.950   2.220
 3845W        W 4816   1.430  13.130   4.810
 3846W        W 4817  13.590   7.420   1.360
 3847W        W 4818   9.770  13.500  10.160
 3848W        W 4819   6.680   2.070   0.320
 3849W        W 4820  10.690   4.420   2.350
 3850W        W 4821  13.560   8.400   4.590
 3851W        W 4822   6.560   5.070   8.760
 3852W        W 4823   3.030  11.910  12.240
 3853W        W 4824  11.470   2.520   1.360
 3854W        W 4825   8.790   0.700   1.410
 3855W        W 4826   2.630   3.570   0.240
 3856W        W 4827  12.990  11.580   2.640
 3857W        W 4828   4.300  12.300   9.110
 3858W        W 4829   1.820  13.580   6.030
 3859W        W 4830  10.140   9.480  10.580
 3860W        W 4831   8.960   2.440   1.510
 3861W        W 4832   3.460   6.840   1.030
 3862W        W 4833   3.340  11.790   2.610
 3863W        W 4834   4.600  10.490   8.310
 3864W        W 4835   7.040  10.590   0.940
 3865W        W 4836   0.850   3.700   0.140
 3866W        W 4837   6.290  11.930   4.920
 3867W        W 4838   5.770  13.360   1.670
 3868W        W 4839   1.080   9.000  10.220
 3869W        W 4840   4.780   2.860   8.030
 3870W        W 4841   3.520   8.520   8.990
 3871W        W 4842  13.080   7.720   9.420
 3872W        W 4843   7.280  10.630   0.430
 3873W        W 4844   1.030   6.550   9.460
 3874W        W 4845   4.510  13.880   5.760
 3875W        W 4846   1.890   7.640  10.250
 3876W        W 4847   9.380   1.280   4.340
 3877W        W 4848   3.730   3.250   6.720
 3878W        W 4849   7.570   5.730  10.300
 3879W        W 4850   7.200  13.470  11.880
 3880W        W 4851   8.750   5.560   6.730
 3881W        W 4852  10.600   4.000   4.470
 3882W        W 4853   7.340  12.850   9.790
 3883W        W 4854   1.820   1.950   2.800
 3884W        W 4855   4.440   1.380   3.430
 3885W        W 4856   1.130   8.840   1.680
 3886W        W 4857   9.000   5.430   6.250
 3887W        W 4858   3.480   5.700   7.850
 3888W        W 4859   3.340   8.960  13.530
 3889W        W 4860   7.840  10.010  10.820
 3890W        W 4861   8.400   6.530   9.850
 3891W        W 4862  12.290   6.980   4.530
 3892W        W 4863   6.570   8.750   5.990
 3893W        W 4864   1.520   7.620   0.130
 3894W        W 4865   2.700  10.970  10.040
 3895W        W 4866  11.310   0.880   3.390
 3896W        W 4867   1.200   4.450   0.210
 3897W        W 4868   7.220   5.100   0.640
 3898W        W 4869   2.470  10.460   6.000
 3899W        W 4870   3.720   0.000   7.360
 3900W        W 4871   2.690   3.690   8.460
 3901W        W 4872  11.150   4.630   5.650
 3902W        W 4873   4.980   2.520   5.950
 3903W        W 4874   3.810   0.530   5.420
 3904W        W 4875  13.590   1.350   6.680
 3905W        W 4876  11.320   6.950  11.140
 3906W        W 4877   1.320   4.300   4.260
 3907W        W 4878   0.350   2.080   9.520
 3908W        W 4879  11.030  13.530   0.150
 3909W        W 4880  12.210   1.150  13.230
 3910W        W 4881   9.690   1.920   9.750
 3911W        W 4882  13.260   0.560   5.170
 3912W        W 4883   4.610   9.240  12.420
 3913W        W 4884  12.940  11.500  12.170
 3914W        W 4885   9.390   6.900   9.020
 3915W        W 4886   1.720   3.880   0.810
 3916W        W 4887   8.470   4.360   1.020
 3917W        W 4888   3.590   7.590   6.080
 3918W        W 4889  11.980   4.720   5.910
 3919W        W 4890   1.100  12.340   9.760
 3920W        W 4891   2.550   5.510   8.010
 3921W        W 4892   9.110   4.270   2.120
 3922W        W 4893   4.220   5.060   3.910
 3923W        W 4894   2.400   0.560   3.170
 3924W        W 4895  11.250   5.750   4.520
 3925W        W 4896  10.400   9.260   0.120
 3926W        W 4897   7.910   8.870   1.560
 3927W        W 4898   5.300   2.340   0.630
 3928W        W 4899   2.260   7.390   0.950
 3929W        W 4900   7.590   6.660   4.710
 3930W        W 4901   3.080   4.450  11.530
 3931W        W 4902   6.650  10.910   0.880
 3932W        W 4903  11.330   9.660   6.760
 3933W        W 4904   2.650   5.070   9.320
 3934W        W 4905   9.420   6.960   3.570
 3935W        W 4906  10.270   8.250  12.180
 3936W        W 4907   3.440   4.180  11.160
 3937W        W 4908   7.470  10.130   7.090
 3938W        W 4909   4.710  12.120   0.770
 3939W        W 4910   7.100   0.320  11.080
 3940W        W 4911   0.280  12.420   6.830
 3941W        W 4912   4.530  11.320   7.610
 3942W        W 4913   6.020   4.350   1.910
 3943W        W 4914   6.180   2.540   8.480
 3944W        W 4915   6.420   1.590  12.810
 3945W        W 4916  10.470   2.160   8.330
 3946W        W 4917   6.960   1.710   5.830
 3947W        W 4918  10.720   4.120  10.080
 3948W        W 4919   2.550   0.070   8.180
 3949W        W 4920   6.490   3.020  12.300
 3950W        W 4921   0.480   6.140  13.440
 3951W        W 4922   6.830   5.590   5.480
 3952W        W 4923   0.230   6.370   8.350
 3953W        W 4924   1.250   9.130   9.670
 3954W        W 4925  13.570  12.860   0.370
 3955W        W 4926   7.870  11.080  13.050
 3956W        W 4927  12.040   7.700  12.610
 3957W        W 4928   9.140   2.250   3.140
 3958W        W 4929   6.660   8.320  10.480
 3959W        W 4930   4.050   0.060   1.670
 3960W        W 4931  11.110  11.940   0.290
 3961W        W 4932  10.180   2.900  13.410
 3962W        W 4933   2.340   1.380   2.410
 3963W        W 4934   5.570   2.750   0.750
 3964W        W 4935   9.810   4.920   5.970
 3965W        W 4936   3.750   1.400   2.190
 3966W        W 4937  12.130   1.710   1.640
 3967W        W 4938   2.790   8.780   0.370
 3968W        W 4939   7.080   9.380   0.510
 3969W        W 4940   8.030  12.210   0.540
 3970W        W 4941   0.520   7.650  10.690
 3971W        W 4942   7.880  11.900   5.690
 3972W        W 4943   4.820  11.630   1.000
 3973W        W 4944  11.210  10.800   8.060
 3974W        W 4945   5.880   7.080   4.620
 3975W        W 4946   3.270   1.190   1.360
 3976W        W 4947  12.600   0.750   3.340
 3977W        W 4948   9.070   4.520  10.090
 3978W        W 4949   3.960   1.450   3.970
 3979W        W 4950   3.290   2.680  13.610
 3980W        W 4951   6.990   0.830  12.430
 3981W        W 4952   3.700   2.840   1.240
 3982W        W 4953  10.220   1.340   3.380
 3983W        W 4954   4.130   2.180   2.060
 3984W        W 4955  11.880   7.430  11.770
 3985W        W 4956   2.340   5.450   8.550
 3986W        W 4957   6.910   2.780   3.140
 3987W        W 4958   5.000   8.640  11.740
 3988W        W 4959   7.360   4.880   8.240
 3989W        W 4960   6.600   7.620   8.120
 3990W        W 4961  13.380   7.910   1.120
 3991W        W 4962   7.070  12.050  10.150
 3992W        W 4963   4.500   9.920   3.240
 3993W        W 4964   2.220   7.610   6.610
 3994W        W 4965   5.270   5.580   1.630
 3995W        W 4966   2.220  10.870   6.160
 3996W        W 4967   6.660  13.860   3.310
 3997W        W 4968   4.370   8.680   7.230
 3998W        W 4969   1.270   0.380  13.320
 3999W        W 4970  10.200  11.250   0.730
 4000W        W 4971   8.940   4.580  10.580
 4001W        W 4972   1.710  12.950   8.250
 4002W        W 4973   5.900  10.540  10.340
 4003W        W 4974   7.710  11.580   9.650
 4004W        W 4975   4.020   0.040   7.820
 4005W        W 4976  12.030   9.160  10.750
 4006W        W 4977   6.690   4.730  10.510
 4007W        W 4978   9.980  13.310   4.340
 4008W        W 4979   6.690   1.660   8.680
 4009W        W 4980  13.530   1.060   0.500
 4010W        W 4981   7.850   6.160  13.690
 4011W        W 4982   7.830   9.300   9.770
 4012W        W 4983   4.230  11.640   6.820
 4013W        W 4984   7.070  11.730   5.650
 4014W        W 4985   5.140  11.460  11.170
 4015W        W 4986  12.180  10.350   1.040
 4016W        W 4987  11.640   3.910  12.920
 4017W        W 4988  10.660   7.030  13.660
 4018W        W 4989   7.600  11.920   6.080
 4019W        W 4990   4.060   8.730   7.970
 4020W        W 4991   9.710   0.770  10.820
 4021W        W 4992  11.420   3.000   3.790
 4022W        W 4993   0.970  13.700   0.520
 4023W        W 4994   6.140   4.830   1.580
 4024W        W 4995   0.550   0.700   5.020
 4025W        W 4996  10.100   6.060  12.120
 4026W        W 4997   3.880  12.150  13.610
 4027W        W 4998   6.820   8.360   0.530
 4028W        W 4999   7.990   9.770   4.010
 4029W        W 5000   1.680   8.610  12.120
 4030W        W 5001   4.250  13.800   1.250
 4031W        W 5002   1.030  12.890   3.670
 4032W        W 5003   8.290   8.020   1.570
 4033W        W 5004   4.430  12.760   8.950
 4034W        W 5005   4.990  10.720   2.030
 4035W        W 5006   6.530  12.050   5.840
 4036W        W 5007   1.570  12.470   8.400
 4037W        W 5008  13.650   5.640  10.260
 4038W        W 5009  10.890  10.140  13.260
 4039W        W 5010  10.310   7.520  10.630
 4040W        W 5011   6.000  11.090   1.000
 4041W        W 5012  10.280   9.620   9.540
 4042W        W 5013   5.170  13.360   7.670
 4043W        W 5014   0.030   8.990  10.210
 4044W        W 5015   9.480   7.480   8.750
 4045W        W 5016   4.920   2.360  10.600
 4046W        W 5017   9.630  10.450   0.720
 4047W        W 5018   4.520   5.890   4.770
 4048W        W 5019   0.580  10.970   0.160
 4049W        W 5020   2.290   5.860  11.360
 4050W        W 5021   3.190  10.030   7.370
 4051W        W 5022  10.420   8.950  11.880
 4052W        W 5023   4.170   2.230  13.570
 4053W        W 5024  13.670   8.390   9.400
 4054W        W 5025  12.440   8.760   9.420
 4055W        W 5026   5.800   7.640  13.270
 4056W        W 5027   7.000   7.880  12.310
 4057W        W 5028   7.910   8.990   7.030
 4058W        W 5029   2.110   0.570   7.920
 4059W        W 5030   2.000   0.420   7.470
 4060W        W 5031   7.940   0.580   7.080
 4061W        W 5032  11.440  12.430   8.890
 4062W        W 5033   3.420   7.650  11.800
 4063W        W 5034  12.880   9.090   6.220
 4064W        W 5035   1.760   9.850   5.370
 4065W        W 5036  11.620   1.560  12.940
 4066W        W 5037   8.890   1.380  13.280
 4067W        W 5038   2.340   4.610   9.500
 4068W        W 5039   0.380   8.450  12.750
 4069W        W 5040   2.930   2.860   3.210
 4070W        W 5041   7.950   0.420   2.610
 4071W        W 5042   2.140  10.650   0.710
 4072W        W 5043   6.950   2.510  10.840
 4073W        W 5044   4.890   3.640  11.330
 4074W        W 5045  10.710   5.360   6.060
 4075W        W 5046   3.960   4.180  10.210
 4076W        W 5047  10.140   9.490   8.210
 4077W        W 5048   0.740  11.610   1.780
 4078W        W 5049   4.290  12.220   1.090
 4079W        W 5050  10.970  13.090   1.190
 4080W        W 5051  12.550  11.300  10.450
 4081W        W 5052   0.970   1.000   9.660
 4082W        W 5053   5.050   2.670   7.560
 4083W        W 5054  13.550  12.710   7.980
 4084W        W 5055   3.560   2.350   1.440
 4085W        W 5056  12.220   2.080   7.730
 4086W        W 5057   3.120   3.610   0.370
 4087W        W 5058  11.900   0.570  11.090
 4088W        W 5059   1.110   2.930   7.040
 4089W        W 5060   7.890  12.580   9.100
 4090W        W 5061   7.990   2.680   3.980
 4091W        W 5062   1.740   2.560   6.740
 4092W        W 5063  13.680   6.670   7.030
 4093W        W 5064   1.520   1.530   7.740
 4094W        W 5065   5.430   7.670   9.920
 4095W        W 5066   2.610  13.830   6.260
 4096W        W 5067   7.990   6.410   3.520
 4097W        W 5068  11.730   2.700   8.890
 4098W        W 5069   1.370   6.980   7.890
 4099W        W 5070   3.570   5.190   8.150
 4100W        W 5071  12.620   8.590   6.760
 4101W        W 5072   3.750   4.360   9.330
 4102W        W 5073   1.680   7.000   6.150
 4103W        W 5074   4.010   8.510  12.590
 4104W        W 5075   3.970   7.540  11.350
 4105W        W 5076   6.290   2.450   0.290
 4106W        W 5077   4.960   1.890  11.470
 4107W        W 5078  10.970  11.170  11.860
 4108W        W 5079   8.310  11.630   9.410
 4109W        W 5080  12.580   5.970  11.020
 4110W        W 5081   6.410  12.760   0.660
 4111W        W 5082   6.100   0.790  11.980
 4112W        W 5083   0.850   3.060   0.880
 4113W        W 5084   3.570   8.020   4.960
 4114W        W 5085   8.810   1.460   1.370
 4115W        W 5086   1.990  10.720   9.110
 4116W        W 5087  13.020   4.390  13.220
 4117W        W 5088  12.720   0.760   2.230
 4118W        W 5089  10.410   6.260   9.230
 4119W        W 5090   7.490   8.480   9.690
 4120W        W 5091   8.800   7.480   0.300
 4121W        W 5092   6.120  11.540   5.480
 4122W        W 5093   6.360   6.070  12.820
 4123W        W 5094   9.130  12.820  13.520
 4124W        W 5095  12.590   6.560   7.110
 4125W        W 5096   8.030   1.020  13.140
 4126W        W 5097   5.730   1.010   8.410
 4127W        W 5098  12.740  12.540   1.620
 4128W        W 5099   1.360  10.650  12.960
 4129W        W 5100   1.910   2.350   0.060
 4130W        W 5101   0.700   7.040   8.770
 4131W        W 5102   6.260   8.180   2.980
 4132W        W 5103   8.570   7.960  11.050
 4133W        W 5104  10.740   5.860  12.720
 4134W        W 5105  13.670   0.920   2.390
 4135W        W 5106  10.770  12.040   7.210
 4136W        W 5107   0.020  12.370   3.160
 4137W        W 5108   4.800   7.980   6.140
 4138W        W 5109   4.690   8.920   4.960
 4139W        W 5110   7.020  10.430   7.640
 4140W        W 5111   4.300  10.750   6.500
 4141W        W 5112   6.980  10.970  13.300
 4142W        W 5113   4.690   1.000   3.140
 4143W        W 5114   1.050   3.430   2.360
 4144W        W 5115   0.510  13.730   6.690
 4145W        W 5116   4.310   6.670   8.110
 4146W        W 5117   9.580   0.540   6.780
 4147W        W 5118   7.940   1.350   0.080
 4148W        W 5119   1.130  10.960   7.730
 4149W        W 5120   6.590  13.520   8.760
 4150W        W 5121   2.360   9.590   1.080
 4151W        W 5122   4.450   1.070   6.520
 4152W        W 5123   3.540   0.660   6.680
 4153W        W 5124   7.710  10.710  11.730
 4154W        W 5125   9.710   3.270   3.890
 4155W        W 5126   0.620  12.450   1.250
 4156W        W 5127   7.620   4.100  10.880
 4157W        W 5128   1.650   1.030   1.490
 4158W        W 5129   3.440  13.060  11.380
 4159W        W 5130   6.300   9.970   1.770
 4160W        W 5131   2.810   4.960  10.250
 4161W        W 5132  11.340   1.230   1.950
 4162W        W 5133  13.060   5.240   3.290
 4163W        W 5134   8.600   4.870   8.580
 4164W        W 5135   3.590   5.630  12.680
 4165W        W 5136   4.080   0.230  10.360
 4166W        W 5137   6.830   3.100   6.700
 4167W        W 5138   8.500   4.570   0.510
 4168W        W 5139   1.280  12.980  10.560
 4169W        W 5140   2.880   1.920  13.250
 4170W        W 5141   2.470   9.960   9.970
 4171W        W 5142   0.150   5.660   2.740
 4172W        W 5143  13.670   7.350  10.550
 4173W        W 5144   3.730   1.990   5.150
 4174W        W 5145   4.080   0.320   8.280
 4175W        W 5146   3.950  13.520  12.150
 4176W        W 5147   2.200  11.830   8.790
 4177W        W 5148  10.150   4.150   7.410
 4178W        W 5149   4.190   5.410   2.480
 4179W        W 5150   6.520   3.030   3.450
 4180W        W 5151   4.380   2.330   3.840
 4181W        W 5152   8.680   8.180  13.160
 4182W        W 5153   2.430  13.630  10.740
 4183W        W 5154  11.890  11.130   4.220
 4184W        W 5155   1.370   1.360   9.020
 4185W        W 5156  10.590   6.850   2.480
 4186W        W 5157   2.710  11.830   8.630
 4187W        W 5158   0.930  12.140  11.890
 4188W        W 5159   4.970   8.980  12.650
 4189W        W 5160  12.950   9.230   5.690
 4190W        W 5161   1.880   0.640  12.150
 4191W        W 5162   9.030   6.420   2.730
 4192W        W 5163  13.370   9.710   9.900
 4193W        W 5164  11.000   3.250   3.950
 4194W        W 5165   2.260   7.920  11.290
 4195W        W 5166   6.880   7.010   5.900
 4196W        W 5167   7.170  10.320  13.630
 4197W        W 5168   2.730  11.880   5.560
 4198W        W 5169  12.720  12.750   4.540
 4199W        W 5170   5.820   4.260   7.320
 4200W        W 5171   7.900  11.240   5.100
 4201W        W 5172  13.740   3.080   8.230
 4202W        W 5173   9.390   6.920   5.720
 4203W        W 5174   9.150  13.010   5.990
 4204W        W 5175   1.000   6.340   3.580
 4205W        W 5176  10.150  11.880   5.670
 4206W        W 5177  12.980  12.020   6.300
 4207W        W 5178   1.090   4.710  11.060
 4208W        W 5179  11.730   6.160   6.310
 4209W        W 5180  13.090  12.880  13.400
 4210W        W 5181   3.350   5.170   7.200
 4211W        W 5182   0.340   3.900   9.920
 4212W        W 5183  11.630   0.720   0.550
 4213W        W 5184   1.450   2.050   1.640
 4214W        W 5185   1.140   5.800   6.700
 4215W        W 5186   9.830   8.110  11.920
 4216W        W 5187  11.620   9.510   5.780
 4217W        W 5188  10.390   0.070   5.680
 4218W        W 5189  10.200   7.560   6.040
 4219W        W 5190  11.150   8.540   6.550
 4220W        W 5191   5.410   9.330  11.130
 4221W        W 5192  11.930   2.830   3.530
 4222W        W 5193   3.180  11.560  13.110
 4223W        W 5194   7.990   2.400  12.620
 4224W        W 5195   5.000  13.750  12.980
 4225W        W 5196   1.750  12.030   3.190
 4226W        W 5197  11.770  12.290   5.310
 4227W        W 5198   1.690   4.670   5.450
 4228W        W 5199   7.300  12.950   7.670
 4229W        W 5200   5.430  13.890  13.340
 4230W        W 5201  13.870   3.620  13.190
 4231W        W 5202   6.160   8.580  12.580
 4232W        W 5203  13.500   6.650   6.030
 4233W        W 5204   4.510   0.020  11.810
 4234W        W 5205  13.360   7.830   9.990
 4235W        W 5206  12.080   9.200  12.450
 4236W        W 5207   4.830   2.490   3.810
 4237W        W 5208   8.220   9.320   4.190
 4238W        W 5209   0.740   2.990   7.350
 4239W        W 5210   7.800   3.780   2.010
 4240W        W 5211   6.100  11.050   6.270
 4241W        W 5212   4.990  10.330   5.810
 4242W        W 5213   4.170   1.550  12.510
 4243W        W 5214  10.400   5.880  13.710
 4244W        W 5215  10.210   1.610   1.910
 4245W        W 5216  12.730  12.630   3.050
 4246W        W 5217  11.760  11.450  13.130
 4247W        W 5218   4.680  10.290   9.190
 4248W        W 5219  13.650  13.230   5.880
 4249W        W 5220   9.580  11.830  12.780
 4250W        W 5221  12.660   1.230  13.040
 4251W        W 5222   3.100   5.330   8.010
 4252W        W 5223  11.330   7.290  10.010
 4253W        W 5224  12.660   5.420  10.060
 4254W        W 5225   7.020   4.290   9.710
 4255W        W 5226   1.900  11.440   9.120
 4256W        W 5227   5.950  12.430   6.340
 4257W        W 5228   3.650  11.400  13.680
 4258W        W 5229   0.650  10.860   0.850
 4259W        W 5230  10.860   7.510   5.370
 4260W        W 5231  13.500  13.750   6.920
 4261W        W 5232   9.220  10.010   0.270
 4262W        W 5233   1.650   6.530   8.080
 4263W        W 5234   8.340  10.710   8.200
 4264W        W 5235   4.490   2.290   6.840
 4265W        W 5236   9.440   9.840   6.890
 4266W        W 5237  12.410   2.150   1.670
 4267W        W 5238  10.500  12.600   7.380
 4268W        W 5239   3.510  12.400   2.470
 4269W        W 5240   5.720   2.510   4.990
 4270W        W 5241   3.860  13.780  10.780
 4271W        W 5242  13.850   6.970   1.450
 4272W        W 5243   4.280   7.160   7.040
 4273W        W 5244  12.260   5.690   9.120
 4274W        W 5245   7.190   9.010  12.390
 4275W        W 5246   0.060   7.160  10.870
 4276W        W 5247  13.810   4.590  11.610
 4277W        W 5248  13.400   7.560  12.240
 4278W        W 5249  12.890   0.070   4.450
 4279W        W 5250  11.790  11.820   7.320
 4280W        W 5251   6.220   2.480   0.950
 4281W        W 5252   2.010  11.830   6.510
 4282W        W 5253  10.810   2.550  12.500
 4283W        W 5254   5.990   6.670   1.730
 4284W        W 5255  11.000   1.220   0.920
 4285W        W 5256   8.120   1.790   4.910
 4286W        W 5257   4.270   3.510  10.310
 4287W        W 5258   0.340   6.260   0.620
 4288W        W 5259   4.950  11.000   9.460
 4289W        W 5260   6.160  12.070  10.740
 4290W        W 5261   0.100   5.420  11.480
 4291W        W 5262  10.230  13.540   8.790
 4292W        W 5263   0.510   4.190   4.010
 4293W        W 5264   7.090   2.970   5.680
 4294W        W 5265   1.510   8.290   3.530
 4295W        W 5266   6.580   4.610   8.610
 4296W        W 5267   0.190   8.740   3.780
 4297W        W 5268  12.780   5.840   4.140
 4298W        W 5269   0.110   7.510   7.100
 4299W        W 5270   9.930   7.020   3.410
 4300W        W 5271   7.030   4.650  12.330
 4301W        W 5272   5.890   5.680   2.160
 4302W        W 5273  12.450   9.500  13.770
 4303W        W 5274  12.020  13.170  11.870
 4304W        W 5275   4.720   9.890   5.010
 4305W        W 5276  11.260   5.300   4.100
 4306W        W 5277   2.100   3.790  10.950
 4307W        W 5278   9.160   0.910  10.670
 4308W        W 5279   1.290   9.320   3.360
 4309W        W 5280   5.740   1.580   2.260
 4310W        W 5281   9.070   5.500   5.770
 4311W        W 5282   9.550   8.600  13.150
 4312W        W 5283   9.960   9.840   9.100
 4313W        W 5284   6.410   8.110   6.000
 4314W        W 5285   8.630   4.920   3.400
 4315W        W 5286   4.610   8.770  11.270
 4316W        W 5287   2.540   6.830  13.530
 4317W        W 5288   4.560   9.830  13.650
 4318W        W 5289   5.540   3.560  12.130
 4319W        W 5290   5.840   0.300   5.350
 4320W        W 5291   9.640   9.400   8.120
 4321W        W 5292   2.920   0.600  12.250
 4322W        W 5293   0.860  11.760  11.470
 4323W        W 5294   9.160  13.900  10.610
 4324W        W 5295   8.140   6.060   7.510
 4325W        W 5296  12.060   7.340   7.100
 4326W        W 5297   5.810   9.720  13.000
 4327W        W 5298   5.010   3.640   4.860
 4328W        W 5299   5.960   2.270  10.150
 4329W        W 5300  10.420  11.960   8.190
 4330W        W 5301  12.180   8.530   8.390
 4331W        W 5302   7.970  12.740   0.370
 4332W        W 5303  11.190  10.140   9.230
 4333W        W 5304   2.660   1.390   1.440
 4334W        W 5305   3.860  10.830  13.050
 4335W        W 5306  10.470   2.000   6.430
 4336W        W 5307   0.840  10.420   8.890
 4337W        W 5308   4.900  12.070   5.050
 4338W        W 5309  10.430  10.280  13.550
 4339W        W 5310   2.570   3.170   8.070
 4340W        W 5311  12.690   0.850   3.820
 4341W        W 5312   9.410   5.590  12.050
 4342W        W 5313  12.180   4.050   6.050
 4343W        W 5314  12.880   5.670   1.960
 4344W        W 5315   5.470  10.610   3.830
 4345W        W 5316   4.580  13.330  10.790
 4346W        W 5317  11.330   0.780   2.880
 4347W        W 5318   1.420   2.170   3.180
 4348W        W 5319   1.800   9.530   8.460
 4349W        W 5320   6.880   1.250   7.900
 4350W        W 5321   4.420   2.430   4.680
 4351W        W 5322  10.610  12.290   4.520
 4352W        W 5323   2.080   4.090  13.270
 4353W        W 5324   4.980   0.750   5.580
 4354W        W 5325   2.460   5.740   1.530
 4355W        W 5326   7.280  11.000  11.570
 4356W        W 5327   3.500   1.710   0.080
 4357W        W 5328  12.720  11.000  12.360
 4358W        W 5329   2.130   1.590  11.000
 4359W        W 5330   2.670   3.130   8.560
 4360W        W 5331   1.910   1.750   6.060
 4361W        W 5332   7.370  10.890   6.690
 4362W        W 5333  13.810   9.650   6.830
 4363W        W 5334  13.850   1.840   6.190
 4364W        W 5335   5.750  12.250   0.340
 4365W        W 5336  12.100   6.160  13.260
 4366W        W 5337   5.250   0.550  11.770
 4367W        W 5338  13.360   4.500   8.490
 4368W        W 5339   2.730  12.360   7.000
 4369W        W 5340   6.440   7.400   1.700
 4370W        W 5341   2.250   8.900   3.490
 4371W        W 5342   6.260   4.780  13.190
 4372W        W 5343   5.240   3.490   4.290
 4373W        W 5344   7.080  11.040   5.880
 4374W        W 5345   3.330   9.550   6.540
 4375W        W 5346   3.850  12.770   8.190
 4376W        W 5347   5.940   4.350   6.230
 4377W        W 5348   7.840   7.390   1.130
 4378W        W 5349   2.260   5.810   2.570
 4379W        W 5350  11.210  13.510  12.260
 4380W        W 5351  10.450   6.070  11.760
 4381W        W 5352   5.590   7.130   3.280
 4382W        W 5353   5.600   7.360  10.290
 4383W        W 5354  10.630   3.790   1.320
 4384W        W 5355   7.450   6.400   7.170
 4385W        W 5356  12.130   8.940   8.040
 4386W        W 5357   0.210   9.590   3.860
 4387W        W 5358   2.870  12.230   0.520
 4388W        W 5359  10.590   7.520   0.010
 4389W        W 5360  11.610   6.010   7.620
 4390W        W 5361   2.660  12.300   5.390
 4391W        W 5362   0.610   1.620  10.750
 4392W        W 5363   7.850  12.130  11.100
 4393W        W 5364   0.690   0.890  11.690
 4394W        W 5365   5.040   9.110   9.600
 4395W        W 5366   0.660   5.560  13.380
 4396W        W 5367   0.540   8.950  11.550
 4397W        W 5368   6.230   5.190   4.770
 4398W        W 5369   9.310   4.090   7.670
 4399W        W 5370  12.640  13.170   9.750
 4400W        W 5371   3.760   3.580   5.760
 4401W        W 5372   1.670   7.490  11.970
 4402W        W 5373   9.060   9.540   1.140
 4403W        W 5374   3.380   9.330   1.150
 4404W        W 5375   2.500   7.570   7.020
 4405W        W 5376  11.670   2.710   6.490
 4406W        W 5377  13.120   7.140  12.610
 4407W        W 5378   0.960   7.450   6.800
 4408W        W 5379  12.690   2.590  12.570
 4409W        W 5380  10.630  13.520   0.860
 4410W        W 5381   8.130   8.930   3.550
 4411W        W 5382   1.610   3.630   7.460
 4412W        W 5383   7.820   4.910  12.550
 4413W        W 5384   2.010  13.500   4.300
 4414W        W 5385   6.450  10.770   7.230
 4415W        W 5386   6.310   9.910   9.980
 4416W        W 5387  12.060   9.140   2.380
 4417W        W 5388  12.600  13.620   4.690
 4418W        W 5389  10.530   3.880   3.600
 4419W        W 5390   3.860   7.950   5.790
 4420W        W 5391   7.210   3.390  10.600
 4421W        W 5392  11.250   4.390  10.610
 4422W        W 5393  10.270   4.470   4.410
 4423W        W 5394   2.660   8.430   6.250
 4424W        W 5395  12.510   0.190   8.910
 4425W        W 5396   2.260   7.450  10.590
 4426W        W 5397   3.250   0.170   2.600
 4427W        W 5398   4.950   0.570   2.950
 4428W        W 5399   1.110   2.070   6.330
 4429W        W 5400  12.050  12.440   5.690
 4430W        W 5401   8.890  13.880   4.930
 4431W        W 5402  12.390   9.740   4.570
 4432W        W 5403   0.460  10.020  13.790
 4433W        W 5404   5.420  10.670  12.300
 4434W        W 5405   7.540  10.370  13.000
 4435W        W 5406   6.390   4.200   0.300
 4436W        W 5407   2.150   0.140   9.370
 4437W        W 5408  12.290   0.650   9.060
 4438W        W 5409   6.800   1.090   0.200
 4439W        W 5410  10.420   2.300  12.330
 4440W        W 5411  11.050   0.960  13.750
 4441W        W 5412  10.730   0.910   9.010
 4442W        W 5413   1.930   9.750  11.020
 4443W        W 5414  13.070   7.680   4.530
 4444W        W 5415  10.330   5.260   4.410
 4445W        W 5416   2.870   6.000   5.510
 4446W        W 5417  13.880   4.290   7.860
 4447W        W 5418   2.640   4.370   7.060
 4448W        W 5419  12.780   7.820   0.150
 4449W        W 5420  13.500   1.990   2.670
 4450W        W 5421   8.650   1.280   7.400
 4451W        W 5422   4.210  11.280   1.050
 4452W        W 5423  10.030  10.170   0.460
 4453W        W 5424   0.690  13.230   5.820
 4454W        W 5425   6.590  10.300  12.780
 4455W        W 5426   4.390   7.410   7.520
 4456W        W 5427   6.160   9.120  10.410
 4457W        W 5428   4.990   7.090   5.550
 4458W        W 5429   1.920   5.730  10.950
 4459W        W 5430   2.080  11.440  13.920
 4460W        W 5431   8.500   8.040   6.900
 4461W        W 5432   9.180   5.090  12.380
 4462W        W 5433   6.200  13.860  10.460
 4463W        W 5434  12.330   8.440   2.870
 4464W        W 5435  11.640   4.980  11.780
 4465W        W 5436   9.430   2.360   6.570
 4466W        W 5437   8.830   5.210   7.570
 4467W        W 5438   7.180   4.570   2.360
 4468W        W 5439   9.340   5.120   6.050
 4469W        W 5440   3.980   0.150  12.020
 4470W        W 5441  12.310   8.610   7.130
 4471W        W 5442  13.840  12.170   8.990
 4472W        W 5443   1.710   7.090   1.530
 4473W        W 5444   9.990  12.560   9.720
 4474W        W 5445   0.320  12.740  11.490
 4475W        W 5446   2.130   0.510   6.840
 4476W        W 5447  10.240   9.110   9.400
 4477W        W 5448  13.920   1.970   1.760
 4478W        W 5449   7.620   1.830   7.890
 4479W        W 5450  10.130  11.380  11.080
 4480W        W 5451   5.250  12.550   8.170
 4481W        W 5452  11.460   1.200  11.110
 4482W        W 5453   0.540   2.970   4.150
 4483W        W 5454   8.670  12.540  10.310
 4484W        W 5455   9.890   2.370  10.020
 4485W        W 5456   0.320   2.750   7.180
 4486W        W 5457  13.280  12.060   1.210
 4487W        W 5458   5.020  10.870   2.720
 4488W        W 5459   8.630   1.520   8.440
 4489W        W 5460   0.020   2.700   5.280
 4490W        W 5461  10.550   0.510   5.500
 4491W        W 5462  11.970   5.160   5.540
 4492W        W 5463  10.310   3.680  11.720
 4493W        W 5464   2.990   4.900   5.970
 4494W        W 5465  12.790   5.140   3.710
 4495W        W 5466   2.830   1.660   6.370
 4496W        W 5467  11.350  10.250  10.360
 4497W        W 5468   5.000   0.890  13.790
 4498W        W 5469  10.140   7.330  13.890
 4499W        W 5470  11.080   2.640   6.010
 4500W        W 5471   0.040   6.190   3.860
 4501W        W 5472   8.310   6.340  11.400
 4502W        W 5473   5.250   5.610   6.160
 4503W        W 5474   4.640   2.630   9.850
 4504W        W 5475   2.760   6.940   9.840
 4505W        W 5476  10.940   1.240   1.450
 4506W        W 5477   3.030  10.630   3.000
 4507W        W 5478   8.390  12.580   9.360
 4508W        W 5479  13.610   4.460   2.320
 4509W        W 5480  11.380   7.710   5.660
 4510W        W 5481  13.170  10.330   4.880
 4511W        W 5482   8.680   6.150   3.020
 4512W        W 5483   3.990  13.280   1.240
 4513W        W 5484   1.220  12.920   1.130
 4514W        W 5485   3.120   4.810   8.010
 4515W        W 5486   1.400   0.490  12.330
 4516W        W 5487  12.050   4.320   4.790
 4517W        W 5488  12.340   1.130   0.160
 4518W        W 5489  11.930  10.250  10.510
 4519W        W 5490   7.110  11.610   8.740
 4520W        W 5491   6.830   6.820   3.940
 4521W        W 5492   2.410   3.100  11.010
 4522W        W 5493   0.070   4.010   0.610
 4523W        W 5494   9.570  13.590  13.300
 4524W        W 5495   4.780   3.460  11.830
 4525W        W 5496   6.680   3.790   0.220
 4526W        W 5497   2.260   0.530   1.190
 4527W        W 5498   7.700  10.060   4.310
 4528W        W 5499  10.110   0.770   0.720
 4529W        W 5500   1.660   0.210   5.980
 4530W        W 5501   9.650   5.850   7.660
 4531W        W 5502   5.630   0.860  11.820
 4532W        W 5503  13.530   8.720  10.320
 4533W        W 5504   2.870   6.560   3.950
 4534W        W 5505  11.940   7.950   7.720
 4535W        W 5506  11.670   4.380   9.550
 4536W        W 5507   2.800   5.940   6.000
 4537W        W 5508   0.380  10.600   8.880
 4538W        W 5509   1.420  11.240   3.340
 4539W        W 5510  12.570   7.690   5.150
 4540W        W 5511   2.290  13.520   5.940
 4541W        W 5512  11.840   2.320   8.250
 4542W        W 5513   6.010  12.140   4.100
 4543W        W 5514   7.530   4.260   4.710
 4544W        W 5515   1.150  11.940   6.080
 4545W        W 5516   9.460   0.970   3.190
 4546W        W 5517   3.000   8.830  12.360
 4547W        W 5518   9.450   2.220   1.500
 4548W        W 5519   2.840   9.990  12.110
 4549W        W 5520   7.720  10.770   9.740
 4550W        W 5521  13.040   2.170   5.530
 4551W        W 5522   8.700  11.130  10.480
 4552W        W 5523   6.250   4.970  10.640
 4553W        W 5524   5.120   1.980  11.020
 4554W        W 5525  10.920   6.510   4.540
 4555W        W 5526   9.270   9.510   0.470
 4556W        W 5527   2.360   2.290   5.300
 4557W        W 5528   6.610   6.580  12.030
 4558W        W 5529  12.380   2.550  13.410
 4559W        W 5530   1.520   4.530   6.700
 4560W        W 5531   9.610   7.660   2.930
 4561W        W 5532   1.280   8.630   2.130
 4562W        W 5533  13.530   4.100   8.240
 4563W        W 5534   1.060  12.120  12.440
 4564W        W 5535   8.190   5.770   0.230
 4565W        W 5536   8.900  10.400   0.990
 4566W        W 5537   5.160   8.720   8.160
 4567W        W 5538   1.830   4.830   3.630
 4568W        W 5539  10.660   5.430  11.410
 4569W        W 5540   1.120   3.820  13.460
 4570W        W 5541  12.490   3.310   9.220
 4571W        W 5542  11.940  11.120   0.050
 4572W        W 5543  13.460   9.660   0.530
 4573W        W 5544   8.620   3.890   6.130
 4574W        W 5545   3.500   7.200  13.070
 4575W        W 5546  11.740   5.640   0.770
 4576W        W 5547  11.840  11.080   6.580
 4577W        W 5548  13.300  13.270   0.460
 4578W        W 5549   3.450  11.770   7.260
 4579W        W 5550   0.610  11.640   8.570
 4580W        W 5551   5.300   5.760  12.720
 4581W        W 5552   0.730   7.910  13.810
 4582W        W 5553  12.340   5.040   3.690
 4583W        W 5554   7.660  11.660   1.810
 4584W        W 5555   3.210   3.100   2.620
 4585W        W 5556   4.390   5.100  12.150
 4586W        W 5557   4.310   9.290   2.800
 4587W        W 5558   1.220   6.340   8.610
 4588W        W 5559   0.420  12.730  12.600
 4589W        W 5560   6.020   1.250   4.010
 4590W        W 5561   0.910  11.410   5.020
 4591W        W 5562  11.950   2.080   9.250
 4592W        W 5563   2.800  10.090   4.050
 4593W        W 5564  13.860   1.790  12.930
 4594W        W 5565  10.500   1.440   8.820
 4595W        W 5566   7.410   1.450   3.880
 4596W        W 5567   2.030   7.990   7.780
 4597W        W 5568   2.800   2.020  10.320
 4598W        W 5569  13.730  13.370   5.370
 4599W        W 5570   9.380   0.640  12.920
 4600W        W 5571  12.620   1.670   1.400
 4601W        W 5572   6.190   0.660   7.530
 4602W        W 5573  12.650  11.590   9.690
 4603W        W 5574   7.470   9.750   1.340
 4604W        W 5575   3.770   5.870   1.490
 4605W        W 5576   4.780   9.020   6.010
 4606W        W 5577   2.050   2.640   5.470
 4607W        W 5578  10.920   3.280  13.240
 4608W        W 5579  12.780  10.170   5.230
 4609W        W 5580  13.300   4.100   0.060
 4610W        W 5581   7.400   2.880   8.740
 4611W        W 5582   0.740  12.560   3.270
 4612W        W 5583  12.530   2.770   0.720
 4613W        W 5584   2.430   6.890   6.210
 4614W        W 5585   4.120  13.690  11.640
 4615W        W 5586  10.750   2.590  10.050
 4616W        W 5587   9.220   9.980  10.770
 4617W        W 5588  10.550   6.420   4.140
 4618W        W 5589   4.110   9.910   6.190
 4619W        W 5590   7.190   8.530   8.460
 4620W        W 5591   8.650   5.080   8.010
 4621W        W 5592  13.440   4.320  10.470
 4622W        W 5593  10.750   8.800   5.440
 4623W        W 5594  12.040   4.550  11.600
 4624W        W 5595   7.010   0.600   7.250
 4625W        W 5596   8.560   2.810   2.800
 4626W        W 5597  12.560  11.360   1.800
 4627W        W 5598  11.410   6.070  10.660
 4628W        W 5599  12.680   7.970   8.640
 4629W        W 5600  12.540  13.710   2.210
 4630W        W 5601  11.160   6.730   9.580
 4631W        W 5602   0.350   6.340  12.560
 4632W        W 5603   4.760   5.330   7.370
 4633W        W 5604   0.780   2.030   4.800
 4634W        W 5605   7.750   8.920   3.980
 4635W        W 5606  13.110  13.500   9.250
 4636W        W 5607   8.180   0.870  11.130
 4637W        W 5608  11.360   1.450   3.720
 4638W        W 5609   8.600  12.760  13.780
 4639W        W 5610   2.390  13.020   7.390
 4640W        W 5611  10.540   3.690  13.080
 4641W        W 5612   2.340   1.610   9.230
 4642W        W 5613   4.430  13.760  12.910
 4643W        W 5614   7.560   7.000   1.960
 4644W        W 5615   2.940  10.990   9.210
 4645W        W 5616   3.290   0.730  11.920
 4646W        W 5617   8.810  11.190   6.120
 4647W        W 5618  13.790  13.230   4.890
 4648W        W 5619   4.060  12.170  10.800
 4649W        W 5620   4.570  11.950  13.830
 4650W        W 5621   0.680   4.260   9.770
 4651W        W 5622   2.710  10.130   8.650
 4652W        W 5623   2.650   6.380   8.630
 4653W        W 5624   1.940  13.750  11.380
 4654W        W 5625   9.430   6.650   0.550
 4655W        W 5626   2.960  13.750   1.320
 4656W        W 5627   8.950   8.010  12.800
 4657W        W 5628   9.930   1.190   0.490
 4658W        W 5629   3.180  12.060  13.150
 4659W        W 5630   4.190  10.150   0.030
 4660W        W 5631   0.230   0.160   5.180
 4661W        W 5632  10.280   6.610  12.040
 4662W        W 5633   9.620   0.150  10.770
 4663W        W 5634   4.330   1.300   5.080
 4664W        W 5635   3.720  10.890   8.920
 4665W        W 5636   9.990   0.340   3.540
 4666W        W 5637  11.460   9.170   2.580
 4667W        W 5638   0.690   6.070  10.430
 4668W        W 5639   8.330   0.850   5.990
 4669W        W 5640  12.860  11.340  10.890
 4670W        W 5641   8.260   1.460   1.760
 4671W        W 5642   0.170   4.580  13.450
 4672W        W 5643   7.830  10.820   1.860
 4673W        W 5644   6.740   3.070  11.560
 4674W        W 5645   1.650   9.190   3.030
 4675W        W 5646   7.680   7.630  12.710
 4676W        W 5647  13.000   0.240   0.580
 4677W        W 5648   8.840   8.130  12.300
 4678W        W 5649   4.230   6.160   8.070
 4679W        W 5650   5.890   4.570  10.570
 4680W        W 5651  10.250   9.650   6.030
 4681W        W 5652   2.890   3.890  12.970
 4682W        W 5653  12.860   3.580   9.060
 4683W        W 5654  10.850   4.050  12.180
 4684W        W 5655  11.010  13.830   0.700
 4685W        W 5656   0.580  10.750  13.190
 4686W        W 5657   6.100   8.370   0.640
 4687W        W 5658  12.060   1.860   5.590
 4688W        W 5659   1.230   0.050   0.870
 4689W        W 5660   1.170   8.600  12.060
 4690W        W 5661   7.020   2.970  10.750
 4691W        W 5662   4.820   0.380   7.570
 4692W        W 5663   7.220  10.580  11.750
 4693W        W 5664   5.760   0.440  10.560
 4694W        W 5665   6.440   0.140   1.540
 4695W        W 5666   7.310   0.950   2.220
 4696W        W 5667  10.390   9.550   7.050
 4697W        W 5668   9.980   8.650   0.660
 4698W        W 5669  12.480  12.900   1.990
 4699W        W 5670   5.970  13.050   7.780
 4700W        W 5671   5.300   2.940   1.100
 4701W        W 5672  13.710   4.530   9.410
 4702W        W 5673   6.180   9.500  13.190
 4703W        W 5674   5.090  11.410   0.200
 4704W        W 5675   1.800   4.300   3.400
 4705W        W 5676   4.480  11.720   4.770
 4706W        W 5677  13.350  10.990   8.450
 4707W        W 5678   7.400   8.700   4.790
 4708W        W 5679   6.800   3.610  11.650
 4709W        W 5680   6.000   3.920   8.720
 4710W        W 5681   9.410   4.590  12.160
 4711W        W 5682   8.080  10.220  13.150
 4712W        W 5683  11.990   3.260  13.010
 4713W        W 5684   7.880   2.800   8.580
 4714W        W 5685   8.460   0.530  11.540
 4715W        W 5686   8.950   8.980  12.020
 4716W        W 5687  13.180   5.950   8.730
 4717W        W 5688  13.900   8.200   4.870
 4718W        W 5689   9.210   4.570   4.220
 4719W        W 5690  11.080   6.850  11.830
 4720W        W 5691   0.580   4.600  11.140
 4721W        W 5692   6.900   4.610   0.710
 4722W        W 5693  10.690   2.830   3.770
 4723W        W 5694  11.590   8.510  10.050
 4724W        W 5695  13.330   5.490  13.260
 4725W        W 5696   2.950   1.340   6.800
 4726W        W 5697  12.600   7.990   2.860
 4727W        W 5698  10.220  12.050  13.810
 4728W        W 5699   2.440  12.160   7.820
 4729W        W 5700  12.250   1.280  11.630
 4730W        W 5701   0.310   5.050   8.370
 4731W        W 5702   8.220   6.470   3.980
 4732W        W 5703  12.890   0.530   9.060
 4733W        W 5704   4.260  10.810   8.090
 4734W        W 5705  12.190   0.350   8.540
 4735W        W 5706   6.110   1.370   4.510
 4736W        W 5707  11.520   3.730   7.510
 4737W        W 5708   0.890   3.210  10.130
 4738W        W 5709   5.430  13.420   0.320
 4739W        W 5710  11.260   8.250   2.430
 4740W        W 5711   9.950   4.460   2.270
 4741W        W 5712  12.370  13.150   4.660
 4742W        W 5713   5.380   5.300   5.790
 4743W        W 5714   5.380   8.520   3.610
 4744W        W 5715   5.870   5.830  10.930
 4745W        W 5716  12.070   9.160   5.860
 4746W        W 5717   8.900   3.310   7.910
 4747W        W 5718   7.940   0.510   9.900
 4748W        W 5719   2.970   9.610  12.460
 4749W        W 5720   4.720   7.460   5.930
 4750W        W 5721   8.200  10.140   1.210
 4751W        W 5722   9.480   1.390   2.010
 4752W        W 5723   1.990   5.100   6.240
 4753W        W 5724  11.020  13.260  13.200
 4754W        W 5725   4.260   3.260   5.930
 4755W        W 5726   6.110   1.880   5.420
 4756W        W 5727   6.920  10.390   0.130
 4757W        W 5728   6.720  13.410  11.590
 4758W        W 5729   0.680  11.240   3.750
 4759W        W 5730   8.990   9.650   5.280
 4760W        W 5731   7.050   3.490   5.030
 4761W        W 5732  13.230   1.560   5.570
 4762W        W 5733  10.680   0.750   4.060
 4763W        W 5734   8.710   5.790   4.010
 4764W        W 5735  13.540   1.340   0.060
 4765W        W 5736   0.790   3.460   7.210
 4766W        W 5737   1.840  12.250  10.500
 4767W        W 5738  12.540  12.730   2.540
 4768W        W 5739   1.300   1.160  10.360
 4769W        W 5740   1.190  10.380   1.670
 4770W        W 5741   3.400   4.460   2.880
 4771W        W 5742   4.100   0.870   5.300
 4772W        W 5743   0.130   0.260   6.220
 4773W        W 5744  10.220   2.470   8.000
 4774W        W 5745  10.390   4.990   8.860
 4775W        W 5746  11.180   9.220   1.220
 4776W        W 5747   3.310   8.050   7.650
 4777W        W 5748   9.600   7.230   7.020
 4778W        W 5749  12.880  10.870   6.230
 4779W        W 5750   5.190   6.330   9.050
 4780W        W 5751   0.430   4.660  13.000
 4781W        W 5752   3.890   1.910   1.360
 4782W        W 5753   7.880   2.800  10.970
 4783W        W 5754  13.130   7.370  11.220
 4784W        W 5755   0.190   4.970   4.470
 4785W        W 5756  11.790   9.090  11.270
 4786W        W 5757   4.450   1.020  10.990
 4787W        W 5758  13.030   0.240   6.640
 4788W        W 5759   9.140   5.670   1.390
 4789W        W 5760  11.750   5.480   0.290
 4790W        W 5761   9.970   5.760   7.260
 4791W        W 5762   9.240  10.480   5.330
 4792W        W 5763   5.340  11.540   4.370
 4793W        W 5764   6.640   4.200   1.110
 4794W        W 5765   2.270  10.810  10.180
 4795W        W 5766  11.460   3.120  12.240
 4796W        W 5767  12.410  12.520   1.110
 4797W        W 5768   6.350   0.630   1.520
 4798W        W 5769   3.920   7.950   5.280
 4799W        W 5770   3.590   4.940   5.960
 4800W        W 5771   9.640   0.400   7.330
 4801W        W 5772   8.240   2.200   7.330
 4802W        W 5773   6.560   2.510   2.910
 4803W        W 5774   7.650   9.810   6.690
 4804W        W 5775   0.770  13.030   7.250
 4805W        W 5776  11.860   4.980   5.020
 4806W        W 5777  13.610   0.050  13.780
 4807W        W 5778   2.090   8.500   7.710
 4808W        W 5779  11.710   5.870  13.640
 4809W        W 5780  12.840   2.520   2.900
 4810W        W 5781   1.710  11.480   2.390
 4811W        W 5782   6.240  10.300   9.320
 4812W        W 5783   5.310  12.080  10.290
 4813W        W 5784   3.530  11.310   2.490
 4814W        W 5785  12.010  11.000   7.100
 4815W        W 5786   9.120   6.090   7.540
 4816W        W 5787   3.910   3.750   2.990
 4817W        W 5788   0.640   9.900  11.900
 4818W        W 5789   1.050  10.740   1.290
 4819W        W 5790   2.520   5.950  11.980
 4820W        W 5791   9.420  10.960   0.420
 4821W        W 5792   0.100   5.930   8.680
 4822W        W 5793   9.180  13.340   4.970
 4823W        W 5794   1.240   1.870  12.490
 4824W        W 5795   9.350  12.740   6.960
 4825W        W 5796   5.750   3.860  12.460
 4826W        W 5797  10.710   2.140  13.450
 4827W        W 5798  11.500  13.290   4.570
 4828W        W 5799   3.150   3.430   4.860
 4829W        W 5800  13.830   2.440  11.740
 4830W        W 5801   9.720  12.340  12.690
 4831W        W 5802   1.620   0.630  13.620
 4832W        W 5803   3.550   1.900   7.860
 4833W        W 5804   9.670  11.950  10.790
 4834W        W 5805   4.850  10.880  10.280
 4835W        W 5806  10.060  12.090   8.570
 4836W        W 5807   5.540  12.560   8.560
 4837W        W 5808   4.240   4.940   2.210
 4838W        W 5809   9.550  12.820   0.860
 4839W        W 5810   9.770   0.590   9.700
 4840W        W 5811  12.120  12.260   7.340
 4841W        W 5812   9.840  13.400  12.380
 4842W        W 5813   9.920   2.970   1.110
 4843W        W 5814  13.040  10.040  10.630
 4844W        W 5815   2.250   9.110  11.620
 4845W        W 5816   6.420   0.340   0.610
 4846W        W 5817  12.610  11.340   2.410
 4847W        W 5818   3.420   7.820   2.620
 4848W        W 5819  13.590   5.910  13.270
 4849W        W 5820   8.860   6.750   0.560
 4850W        W 5821   0.900  13.780   8.140
 4851W        W 5822   7.400   5.710   0.380
 4852W        W 5823   4.530  11.880   3.730
 4853W        W 5824   1.020   5.480   3.640
 4854W        W 5825  12.270   4.230  10.210
 4855W        W 5826  11.280   2.750  10.130
 4856W        W 5827   5.660   6.310   6.960
 4857W        W 5828   7.890  12.790   4.900
 4858W        W 5829   0.510   0.670   0.700
 4859W        W 5830  10.780   6.740   8.600
 4860W        W 5831  10.560  12.180   5.810
 4861W        W 5832   3.110  11.310   9.560
 4862W        W 5833  11.200  10.640   0.040
 4863W        W 5834   3.240   2.350   0.750
 4864W        W 5835  12.140   5.410  12.590
 4865W        W 5836   2.650   6.820   8.940
 4866W        W 5837  13.090   3.960  13.550
 4867W        W 5838   2.610  12.100   1.530
 4868W        W 5839  12.490   4.660  10.420
 4869W        W 5840   3.570   9.470  11.480
 4870W        W 5841   0.880   8.400  12.530
 4871W        W 5842   0.110   7.870   3.800
 4872W        W 5843   9.260   3.290  11.910
 4873W        W 5844  11.210   6.050   5.350
 4874W        W 5845   5.230   4.700   6.690
 4875W        W 5846   0.020   4.200   7.380
 4876W        W 5847   5.580  11.000   3.540
 4877W        W 5848  13.470   4.770   5.070
 4878W        W 5849  13.130   3.990   6.450
 4879W        W 5850   2.630   2.910   9.140
 4880W        W 5851  13.740   3.300   3.860
 4881W        W 5852   6.380   1.870   1.350
 4882W        W 5853   1.990   9.770  13.750
 4883W        W 5854   6.910   3.370  11.100
 4884W        W 5855   9.850   2.030   2.430
 4885W        W 5856   4.570   8.620  13.550
 4886W        W 5857   5.550   3.450   6.220
 4887W        W 5858   9.420   1.540  11.940
 4888W        W 5859   7.310   4.030   8.760
 4889W        W 5860   7.060   2.310  11.280
 4890W        W 5861   8.670   3.310   1.450
 4891W        W 5862   1.680   3.300  11.360
 4892W        W 5863   1.430   2.820   8.810
 4893W        W 5864   5.080  10.790   7.060
 4894W        W 5865   5.450   7.360   0.130
 4895W        W 5866   0.920   0.200  12.990
 4896W        W 5867  11.450  13.110   5.100
 4897W        W 5868   7.420  11.480   6.660
 4898W        W 5869   8.880   5.020   2.170
 4899W        W 5870   1.110  12.060  10.190
 4900W        W 5871   7.220   8.460   0.080
 4901W        W 5872   3.430   2.170   0.050
 4902W        W 5873   6.770   4.300   3.200
 4903W        W 5874  12.670   6.070   8.750
 4904W        W 5875  13.180   4.070   8.970
 4905W        W 5876   4.360  13.270  13.070
 4906W        W 5877   5.730  12.810   9.110
 4907W        W 5878   0.850   4.540   7.870
 4908W        W 5879   4.060   1.030   4.700
 4909W        W 5880   6.470   4.380   4.050
 4910W        W 5881  13.630  11.730   5.450
 4911W        W 5882   7.470  13.240   5.610
 4912W        W 5883   7.250  10.730   3.490
 4913W        W 5884  11.990   4.990   2.570
 4914W        W 5885   7.590  13.300   9.220
 4915W        W 5886  10.500  11.730  13.560
 4916W        W 5887   8.570   7.080   2.320
 4917W        W 5888   0.520   2.930  10.250
 4918W        W 5889   9.170   9.470  12.640
 4919W        W 5890  12.590   3.950   2.050
 4920W        W 5891  10.310   8.980   5.710
 4921W        W 5892  10.280   2.770   3.450
 4922W        W 5893   8.730   2.290  10.420
 4923W        W 5894   0.850   7.190  11.600
 4924W        W 5895   2.420   7.160  10.130
 4925W        W 5896   0.610   3.170   8.860
 4926W        W 5897   5.080   6.290   3.210
 4927W        W 5898   2.120  10.840   3.680
 4928W        W 5899  12.190   0.320   1.730
 4929W        W 5900   6.030   5.890   6.000
 4930W        W 5901   3.360   2.010   1.120
 4931W        W 5902   1.640   6.790   1.090
 4932W        W 5903   8.890   9.290  11.690
 4933W        W 5904   2.560   5.760  10.600
 4934W        W 5905   9.230  10.130   9.360
 4935W        W 5906  12.820   1.800   3.760
 4936W        W 5907   1.890   9.240   7.750
 4937W        W 5908   9.500   2.650  13.020
 4938W        W 5909   7.230   6.570   7.620
 4939W        W 5910   3.700   8.180   6.250
 4940W        W 5911  10.610   3.640   3.120
 4941W        W 5912  12.690   1.820   5.600
 4942W        W 5913   2.160   1.130   4.690
 4943W        W 5914   5.640   5.090   8.820
 4944W        W 5915   1.600   3.820   2.820
 4945W        W 5916   6.530  11.740  13.010
 4946W        W 5917   3.500   5.540   1.250
 4947W        W 5918   3.990   3.360  11.570
 4948W        W 5919   0.600   7.950  12.630
 4949W        W 5920   5.720   1.940  11.050
 4950W        W 5921   7.350   4.460   8.550
 4951W        W 5922   1.220   5.060   3.380
 4952W        W 5923   8.080   4.470   4.860
 4953W        W 5924  13.830  13.160   8.730
 4954W        W 5925   0.970  11.960   9.260
 4955W        W 5926   1.910   5.380   7.540
 4956W        W 5927   8.080  11.960   9.760
 4957W        W 5928   0.570   5.640   3.060
 4958W        W 5929  11.360  11.850   9.650
 4959W        W 5930   0.560   7.950   4.780
 4960W        W 5931   1.630   0.310   4.140
 4961W        W 5932  13.770   1.230   1.350
 4962W        W 5933   7.460   4.630   2.800
 4963W        W 5934   2.040   3.540   5.570
 4964W        W 5935  11.000  12.490   7.090
 4965W        W 5936   7.270   9.660  11.560
 4966W        W 5937   6.930   6.930   3.130
 4967W        W 5938   8.000   0.210   4.810
 4968W        W 5939   6.870  12.570   0.640
 4969W        W 5940  12.140  13.440   7.480
 4970W        W 5941   5.610   1.220   2.680
 4971W        W 5942   1.570   5.240  12.760
 4972W        W 5943   5.310  12.390  12.390
 4973W        W 5944   7.010   0.200   5.940
 4974W        W 5945  13.390   4.830   5.570
 4975W        W 5946   7.570   2.700  12.510
 4976W        W 5947  13.870   0.190   1.690
 4977W        W 5948   7.120  13.680  11.380
 4978W        W 5949   8.750   6.690   7.670
 4979W        W 5950   0.350   8.440   4.530
 4980W        W 5951   1.430   0.900   8.820
 4981W        W 5952   7.680   1.760   8.840
 4982W        W 5953   4.630   0.170  10.290
 4983W        W 5954   3.920   3.610   2.510
 4984W        W 5955   6.430  10.760   2.390
 4985W        W 5956   1.600   8.250   7.650
 4986W        W 5957   6.340   1.220  11.880
 4987W        W 5958  13.080   2.870   2.230
 4988W        W 5959   1.330   8.350   2.660
 4989W        W 5960   4.080  13.690   4.130
 4990W        W 5961   5.630   6.820   3.670
 4991W        W 5962   5.280  13.560  12.440
 4992W        W 5963   4.830   8.640   7.480
 4993W        W 5964  10.350  11.620  10.180
 4994W        W 5965   5.850  13.270   9.930
 4995W        W 5966  13.450   7.010  11.050
 4996W        W 5967  12.710  10.760   5.800
 4997W        W 5968   2.980   0.020   6.920
 4998W        W 5969   7.000   9.720   0.200
 4999W        W 5970   7.190   1.130   6.710
 5000W        W 5971   5.390   7.780   6.690
 5001W        W 5972   9.460   0.510   1.950
 5002W        W 5973   7.020   5.900   5.110
 5003W        W 5974   6.020   9.690   1.030
 5004W        W 5975  12.550   3.660   3.520
 5005W        W 5976   0.120  10.420   9.980
 5006W        W 5977  10.200   5.210   2.990
 5007W        W 5978   3.470   9.750   7.020
 5008W        W 5979   1.080   8.450   1.220
 5009W        W 5980   8.390   0.980   8.210
 5010W        W 5981   2.440  11.200   3.450
 5011W        W 5982  10.810   6.440  10.520
 5012W        W 5983   4.030   4.430   8.270
 5013W        W 5984  10.510   6.600   9.590
 5014W        W 5985   5.670   2.570   6.190
 5015W        W 5986   7.040   3.410   1.740
 5016W        W 5987  13.730   3.900   5.040
 5017W        W 5988   2.420   0.460   5.460
 5018W        W 5989   7.290   5.080  11.410
 5019W        W 5990   5.550  10.920  10.290
 5020W        W 5991   2.770   4.510   7.770
 5021W        W 5992   5.600   6.880   2.000
 5022W        W 5993  11.020   7.840   7.030
 5023W        W 5994   8.280   2.680  12.250
 5024W        W 5995   2.280  13.350   5.120
 5025W        W 5996   6.760   4.290   8.240
 5026W        W 5997   4.020   9.610   7.150
 5027W        W 5998   7.040   6.600   3.510
 5028W        W 5999   7.410  12.060   7.910
 5029W        W 6000  10.550   1.720  10.090
 5030W        W 6001  12.640   6.480   3.780
 5031W        W 6002   5.500   1.990  13.640
 5032W        W 6003   0.160  12.330   9.970
 5033W        W 6004   4.810  12.690  11.370
 5034W        W 6005   9.690   2.510   5.200
 5035W        W 6006  13.890   1.650  12.240
 5036W        W 6007  10.070   4.020   4.630
 5037W        W 6008  13.700  12.840   2.980
 5038W        W 6009  13.840  13.190   1.180
 5039W        W 6010   4.590  12.320   8.630
 5040W        W 6011   5.690   8.210  11.200
 5041W        W 6012   6.720   8.170  11.960
 5042W        W 6013   4.410  11.310   9.210
 5043W        W 6014   5.300   2.290   9.480
 5044W        W 6015   0.250   5.470  13.690
 5045W        W 6016  12.380   3.700   4.080
 5046W        W 6017   0.680   1.320   9.920
 5047W        W 6018   3.420   4.970   2.030
 5048W        W 6019   4.800  13.300   5.800
 5049W        W 6020   5.320  13.370  12.930
 5050W        W 6021  12.080   4.470   2.570
 5051W        W 6022   9.340   0.890  11.160
 5052W        W 6023   5.550   9.590   6.010
 5053W        W 6024   3.720   4.550  13.650
 5054W        W 6025  10.710   4.590   0.730
 5055W        W 6026  13.420   5.470   1.100
 5056W        W 6027   1.180   4.830  12.520
 5057W        W 6028   6.700   6.660   0.330
 5058W        W 6029  11.310   7.250   7.010
 5059W        W 6030   3.040   9.410   7.910
 5060W        W 6031   7.730   2.510   2.950
 5061W        W 6032   1.130  10.440  13.910
 5062W        W 6033   3.200  12.890   1.190
 5063W        W 6034   1.970  12.740   1.800
 5064W        W 6035   0.410   6.020   1.940
 5065W        W 6036   3.730   2.660   8.910
 5066W        W 6037   7.920   1.820  12.520
 5067W        W 6038   3.460   9.790   4.360
 5068W        W 6039  13.630   6.420   3.550
 5069W        W 6040   5.090   8.100   3.630
 5070W        W 6041   1.330  12.280  13.280
 5071W        W 6042  12.870   9.770   5.490
 5072W        W 6043   5.360   9.260   1.090
 5073W        W 6044  12.970   9.980  13.300
 5074W        W 6045   7.970   7.250   3.010
 5075W        W 6046   3.490   1.640   3.200
 5076W        W 6047  11.910   5.840   7.310
 5077W        W 6048  13.260   5.690   7.930
 5078W        W 6049  11.430  13.740   4.400
 5079W        W 6050   7.200  13.700   8.010
 5080W        W 6051   2.990   2.150   1.440
 5081W        W 6052   8.740   5.830   5.990
 5082W        W 6053   9.090   0.630  13.380
 5083W        W 6054  10.200   6.420   1.720
 5084W        W 6055  10.520   0.680   6.040
 5085W        W 6056  11.680   8.050   2.980
 5086W        W 6057   8.830  12.330   8.140
 5087W        W 6058  12.800  10.940   1.980
 5088W        W 6059   4.230   5.100   7.260
 5089W        W 6060   9.530   4.120   1.680
 5090W        W 6061   9.340   9.030  12.840
 5091W        W 6062   8.480   8.140   0.750
 5092W        W 6063   8.790   4.520  11.130
 5093W        W 6064   5.560   7.430   1.850
 5094W        W 6065   5.420   3.110  11.170
 5095W        W 6066   6.950   3.100   2.120
 5096W        W 6067  13.240   8.210   9.650
 5097W        W 6068   8.420   1.010  11.660
 5098W        W 6069   7.460  13.880   2.000
 5099W        W 6070   1.960   4.860   2.640
 5100W        W 6071  10.980   1.070   3.030
 5101W        W 6072  12.550   9.520   6.940
 5102W        W 6073   4.010   1.430   6.690
 5103W        W 6074   3.440   4.720   6.850
 5104W        W 6075  11.690   9.870  10.820
 5105W        W 6076   2.120   7.410   6.110
 5106W        W 6077   5.900   9.360  11.070
 5107W        W 6078  11.350   6.120   2.150
 5108W        W 6079  13.370   2.270   9.390
 5109W        W 6080   3.970   8.850   7.510
 5110W        W 6081  11.240   7.640  12.190
 5111W        W 6082   3.500   7.390   7.050
 5112W        W 6083   4.970   6.190   2.230
 5113W        W 6084   4.540   1.560   9.610
 5114W        W 6085  11.570   6.500  11.030
 5115W        W 6086   8.570   0.680   0.490
 5116W        W 6087   2.060   3.980   2.130
 5117W        W 6088   3.860   5.950   0.910
 5118W        W 6089   0.970  10.620  13.490
 5119W        W 6090   3.020   7.610  11.280
 5120W        W 6091  13.040   5.770   5.150
 5121W        W 6092   3.900   4.360  11.130
 5122W        W 6093  12.240   7.140  11.580
 5123W        W 6094   9.580   9.010   6.260
 5124W        W 6095   7.270   3.920   5.230
 5125W        W 6096   6.830   2.640   7.880
 5126W        W 6097  10.830   5.160  13.210
 5127W        W 6098  11.110   5.990   8.680
 5128W        W 6099  13.530   1.520   2.510
 5129W        W 6100  13.660   4.570  13.860
 5130W        W 6101   2.980   0.900   0.470
 5131W        W 6102  12.270   6.880   1.720
 5132W        W 6103  12.820   3.910   4.890
 5133W        W 6104   5.670   9.150   0.250
 5134W        W 6105  10.320   3.500  11.250
 5135W        W 6106  13.620  11.830   8.630
 5136W        W 6107   1.590   4.750  10.140
 5137W        W 6108   9.060   8.150   0.730
 5138W        W 6109   4.140   8.650   6.380
 5139W        W 6110   0.720   7.880   8.510
 5140W        W 6111   6.830   8.800   8.280
 5141W        W 6112   1.830   3.220   1.930
 5142W        W 6113   4.770  11.080   8.980
 5143W        W 6114   7.870   3.210   5.330
 5144W        W 6115   9.490   1.630   9.330
 5145W        W 6116   4.250   3.830   4.610
 5146W        W 6117  13.110  11.370   3.630
 5147W        W 6118   8.980   4.990   5.560
 5148W        W 6119  11.540   0.660   6.460
 5149W        W 6120   6.590   1.480   6.120
 5150W        W 6121   4.270  13.600   5.150
 5151W        W 6122   4.510   0.200  11.340
 5152W        W 6123   3.960  13.170  11.630
 5153W        W 6124  12.560   6.890   6.430
 5154W        W 6125   2.730   4.800   1.160
 5155W        W 6126   6.650   7.270  10.770
 5156W        W 6127  11.730   4.560  10.790
 5157W        W 6128   5.450  13.130   6.360
 5158W        W 6129   7.910   8.800   3.060
 5159W        W 6130   6.420   5.680   1.960
 5160W        W 6131   6.210   2.670  10.120
 5161W        W 6132  13.530   8.910   5.800
 5162W        W 6133   1.220   2.970   1.250
 5163W        W 6134  13.830   6.060   7.580
 5164W        W 6135   9.800   5.830   2.570
 5165W        W 6136   8.680   5.710   0.990
 5166W        W 6137   3.700   4.530   0.320
 5167W        W 6138  10.550   0.630  12.950
 5168W        W 6139   7.200   6.580   8.470
 5169W        W 6140  13.110   1.240   5.900
 5170W        W 6141   8.130   5.480   1.660
 5171W        W 6142  12.370  12.830   4.240
 5172W        W 6143   4.520   1.920   8.290
 5173W        W 6144   5.050  11.400   8.720
 5174W        W 6145  11.160   0.510  11.370
 5175W        W 6146   7.930   8.120   7.050
 5176W        W 6147   2.670   2.570   7.420
 5177W        W 6148   2.620  11.230  11.290
 5178W        W 6149   3.900   1.000   6.450
 5179W        W 6150   5.770  13.420   9.170
 5180W        W 6151   3.480  10.430  13.100
 5181W        W 6152  10.170   5.430  10.980
 5182W        W 6153  13.150  11.910   9.800
 5183W        W 6154   0.270   8.020   7.390
 5184W        W 6155   2.340   5.090   5.300
 5185W        W 6156  13.800   6.470   7.930
 5186W        W 6157   8.540   7.710   4.030
 5187W        W 6158   5.880   1.220  12.100
 5188W        W 6159   3.800   1.090   6.940
 5189W        W 6160   6.490   0.230   8.940
 5190W        W 6161   5.650   3.390  12.630
 5191W        W 6162  12.410  11.790   6.850
 5192W        W 6163   0.100   2.910  10.520
 5193W        W 6164  12.210   1.800   8.180
 5194W        W 6165   1.090   5.430   1.470
 5195W        W 6166   3.690  12.720   8.670
 5196W        W 6167  10.080   2.480   1.240
 5197W        W 6168  13.400   2.560   1.350
 5198W        W 6169   3.010   2.280   4.960
 5199W        W 6170   3.000   1.940   7.550
 5200W        W 6171  11.530   1.040   5.090
 5201W        W 6172   8.500   1.880   1.990
 5202W        W 6173   0.030   6.480   3.180
 5203W        W 6174  11.860  12.520  11.710
 5204W        W 6175  11.830   4.600   3.980
 5205W        W 6176  11.970   5.580  12.020
 5206W        W 6177   2.800   5.190  11.260
 5207W        W 6178   2.520   2.090   9.060
 5208W        W 6179  13.720  13.490  11.010
 5209W        W 6180  13.640   5.930   1.080
 5210W        W 6181  10.660  10.770  11.620
 5211W        W 6182   3.800  12.610  10.830
 5212W        W 6183   5.720   4.050   6.910
 5213W        W 6184   3.070   6.910  13.880
 5214W        W 6185  13.890   6.790   8.290
 5215W        W 6186  11.420  11.910   6.160
 5216W        W 6187  12.610   2.320   3.870
 5217W        W 6188   1.530   2.160   7.020
 5218W        W 6189  12.790  12.870  10.650
 5219W        W 6190   8.450  10.070   5.790
 5220W        W 6191   0.720   6.270   8.160
 5221W        W 6192   0.220   9.200   6.840
 5222W        W 6193   9.940   7.230   2.870
 5223W        W 6194   6.020   1.110   3.010
 5224W        W 6195   7.270   3.990   5.730
 5225W        W 6196  10.200   5.570   2.640
 5226W        W 6197   7.180   9.300   3.080
 5227W        W 6198   5.740   0.790   0.840
 5228W        W 6199   5.020  13.100  12.660
 5229W        W 6200  12.590   4.070   6.980
 5230W        W 6201  11.150   1.480   8.180
 5231W        W 6202   4.170   5.420   0.100
 5232W        W 6203   0.770   7.610   0.760
 5233W        W 6204   7.410   9.020   1.750
 5234W        W 6205  13.380  13.690  10.660
 5235W        W 6206  10.830  13.030  10.910
 5236W        W 6207   2.930  11.760  12.720
 5237W        W 6208  11.460   1.430   3.200
 5238W        W 6209  10.860   4.480   6.520
 5239W        W 6210   0.170   4.790  12.580
 5240W        W 6211   0.010   0.350   0.040
 5241W        W 6212   1.750   0.220   7.100
 5242W        W 6213  13.150   3.660  10.430
 5243W        W 6214   5.480  12.990  13.340
 5244W        W 6215   2.780   3.320  12.550
 5245W        W 6216   4.690  13.540  11.570
 5246W        W 6217   2.020   4.880   6.740
 5247W        W 6218   3.930   2.500  10.490
 5248W        W 6219  12.070   8.490  11.370
 5249W        W 6220   7.150   5.670  12.000
 5250W        W 6221   4.990   7.000   1.350
 5251W        W 6222   2.500  11.460   8.990
 5252W        W 6223   5.050   7.440   4.100
 5253W        W 6224  12.970   2.240  10.150
 5254W        W 6225   5.490   9.930   5.150
 5255W        W 6226   7.860   7.160  12.800
 5256W        W 6227  10.120  12.180   0.970
 5257W        W 6228   6.310   6.290   4.530
 5258W        W 6229   4.530  12.920  12.680
 5259W        W 6230   1.050   3.750  10.900
 5260W        W 6231   9.150   0.560   5.750
 5261W        W 6232  13.520   2.470   6.230
 5262W        W 6233   9.520   6.150  13.410
 5263W        W 6234   7.770   0.240   5.640
 5264W        W 6235   1.270  12.940   8.510
 5265W        W 6236   0.940   7.520   8.690
 5266W        W 6237   1.590  12.370   5.260
 5267W        W 6238  10.590   8.340   5.270
 5268W        W 6239   4.630   6.940   9.700
 5269W        W 6240   4.200  13.250   9.100
 5270W        W 6241   5.830   3.700  10.860
 5271W        W 6242  10.920  12.730   5.970
 5272W        W 6243   0.530   6.860  12.650
 5273W        W 6244  13.850   0.340   2.770
 5274W        W 6245   6.710   2.560   8.340
 5275W        W 6246  11.710  11.170   9.480
 5276W        W 6247   2.030   7.210   2.980
 5277W        W 6248   1.760   5.940   7.460
 5278W        W 6249   4.980   0.350   9.460
 5279W        W 6250   9.150   5.320   7.190
 5280W        W 6251   4.750  13.920   3.020
 5281W        W 6252  12.700   9.760  11.000
 5282W        W 6253   7.930   3.450   0.290
 5283W        W 6254   2.910   3.950  11.620
 5284W        W 6255  10.320   4.940  13.180
 5285W        W 6256   1.670  12.990  10.110
 5286W        W 6257  13.660   9.660   7.620
 5287W        W 6258   6.240   0.420  12.340
 5288W        W 6259   5.150   3.970   1.300
 5289W        W 6260   7.900   8.320  10.010
 5290W        W 6261  10.950  12.470   3.760
 5291W        W 6262   0.930   2.900  13.520
 5292W        W 6263  11.750   7.340   6.670
 5293W        W 6264  11.340   0.280   7.710
 5294W        W 6265  12.640  10.350  10.610
 5295W        W 6266   8.250   3.070  13.180
 5296W        W 6267   5.110   3.570   5.450
 5297W        W 6268   1.280   2.480   5.480
 5298W        W 6269   4.220   9.980  12.490
 5299W        W 6270   1.020  13.000   0.660
 5300W        W 6271  10.140  11.470   7.630
 5301W        W 6272  12.700   6.730  12.770
 5302W        W 6273   6.820  10.220   5.590
 5303W        W 6274   1.440  11.200   0.630
 5304W        W 6275   9.760  10.690   1.120
 5305W        W 6276   0.770  13.000   8.040
 5306W        W 6277   9.340   5.870   4.080
 5307W        W 6278   2.020  12.830   8.610
 5308W        W 6279   3.720   2.110  10.260
 5309W        W 6280   8.610   0.390   7.370
 5310W        W 6281   5.790   3.070  10.300
 5311W        W 6282  13.680   5.620  10.980
 5312W        W 6283   1.860  11.020   6.470
 5313W        W 6284   0.400  13.090  13.690
 5314W        W 6285  12.380  12.910   8.510
 5315W        W 6286   3.080   7.120   3.980
 5316W        W 6287  12.230   0.320  10.730
 5317W        W 6288   4.620   9.570  10.350
 5318W        W 6289   9.190   0.840   4.500
 5319W        W 6290   6.950  10.020  11.440
 5320W        W 6291  13.080   4.230   7.360
 5321W        W 6292   2.930  11.420   8.500
 5322W        W 6293  12.890   2.900   7.410
 5323W        W 6294  11.250   0.760   4.280
 5324W        W 6295  11.140   2.340   4.600
 5325W        W 6296  10.300   5.620  12.510
 5326W        W 6297   2.760   2.470  10.010
 5327W        W 6298   0.900  12.780   9.630
 5328W        W 6299   9.060   5.400   9.740
 5329W        W 6300  13.670  10.110   7.340
 5330W        W 6301  13.100  11.020  13.150
 5331W        W 6302   6.430   1.530   9.740
 5332W        W 6303   4.130   6.370   6.170
 5333W        W 6304   7.000  13.070   8.870
 5334W        W 6305   8.690  10.070  10.050
 5335W        W 6306   6.210   3.060   8.450
 5336W        W 6307  10.990   0.180   7.330
 5337W        W 6308  13.360  13.280   2.030
 5338W        W 6309   8.010  11.710   0.600
 5339W        W 6310  10.080   2.340   8.610
 5340W        W 6311  11.370   7.600  10.340
 5341W        W 6312   8.470   0.840   9.610
 5342W        W 6313   4.720   0.330   2.590
 5343W        W 6314   0.870  13.700   1.120
 5344W        W 6315   6.320   3.360  11.470
 5345W        W 6316  11.150   7.110   9.190
 5346W        W 6317   0.740   4.330   4.930
 5347W        W 6318   8.540   6.190   5.670
 5348W        W 6319   0.210   2.880   7.750
 5349W        W 6320   0.280   5.840  10.200
 5350W        W 6321  11.890   1.700  11.430
 5351W        W 6322  11.560   2.550   3.830
 5352W        W 6323  12.430   4.860   2.700
 5353W        W 6324   9.530   1.740   7.360
 5354W        W 6325   6.330   5.630  10.800
 5355W        W 6326   1.270   4.940   1.630
 5356W        W 6327   8.700   7.310   4.930
 5357W        W 6328   4.910   4.500   8.570
 5358W        W 6329   4.660   0.540   0.140
 5359W        W 6330   3.790   4.390   7.310
 5360W        W 6331   5.490  13.440  13.690
 5361W        W 6332   2.080   2.100   7.070
 5362W        W 6333   0.260   2.080   4.590
 5363W        W 6334  12.890   2.760   1.400
 5364W        W 6335  11.750   7.750   1.870
 5365W        W 6336  13.620   8.080   4.000
 5366W        W 6337   2.250   6.440   8.260
 5367W        W 6338  12.520   5.520   3.860
 5368W        W 6339   1.580   8.930   4.420
 5369W        W 6340   4.450   2.600  10.350
 5370W        W 6341   2.770   3.910   5.730
 5371W        W 6342   8.540   0.760   5.250
 5372W        W 6343   2.100   0.450   0.700
 5373W        W 6344   4.610   1.150   9.350
 5374W        W 6345   9.520  10.130   5.670
 5375W        W 6346   6.810  10.420  10.420
 5376W        W 6347  13.640   0.760   7.970
 5377W        W 6348   5.900   5.450  10.590
 5378W        W 6349  11.050   7.400   0.190
 5379W        W 6350   7.130   1.610  13.380
 5380W        W 6351  12.630  12.220   3.370
 5381W        W 6352   7.510   0.540   3.500
 5382W        W 6353   7.740  13.270   0.950
 5383W        W 6354   4.830   5.550   8.350
 5384W        W 6355  11.610   4.810   9.200
 5385W        W 6356   6.820   8.460   9.180
 5386W        W 6357   2.880   5.760  11.080
 5387W        W 6358  11.550   2.460  10.810
 5388W        W 6359   5.360   1.500   8.400
 5389W        W 6360   8.670   9.800   4.910
 5390W        W 6361   1.630  13.660   0.780
 5391W        W 6362  13.200   5.420   9.260
 5392W        W 6363   8.700   5.530   0.520
 5393W        W 6364   4.760  12.610   5.140
 5394W        W 6365  12.780   6.920   4.300
 5395W        W 6366  13.450   3.140   0.630
 5396W        W 6367   4.900   6.170   6.550
 5397W        W 6368   2.350  11.270   7.720
 5398W        W 6369   0.490   1.470   7.680
 5399W        W 6370   3.640   6.910  12.710
 5400W        W 6371   6.560  11.850  12.050
 5401W        W 6372   8.810   4.620  13.400
 5402W        W 6373  10.420   8.350   9.880
 5403W        W 6374   0.040  11.290   3.600
 5404W        W 6375   2.440  13.320   3.540
 5405W        W 6376   2.180   7.300  11.920
 5406W        W 6377   1.340  12.270   7.770
 5407W        W 6378   2.180   4.650  11.610
 5408W        W 6379   0.400   8.130   5.850
 5409W        W 6380   7.010   0.190   9.990
 5410W        W 6381   5.820   0.310   7.760
 5411W        W 6382   9.860   0.980   6.930
 5412W        W 6383  12.780   0.960   4.360
 5413W        W 6384  13.630   0.830   1.030
 5414W        W 6385  10.930   2.160   1.740
 5415W        W 6386   1.320   0.860   0.090
 5416W        W 6387   4.080  10.670  10.490
 5417W        W 6388   3.560   4.790   3.380
 5418W        W 6389   8.130  12.550  10.350
 5419W        W 6390   4.820   8.890   0.550
 5420W        W 6391   3.540   6.690  10.180
 5421W        W 6392   3.680  12.750   7.200
 5422W        W 6393   1.160  13.110   1.710
 5423W        W 6394  13.590   2.650  13.240
 5424W        W 6395   6.630   4.260   1.980
 5425W        W 6396  11.730  10.810   4.600
 5426W        W 6397   0.560   4.160   2.140
 5427W        W 6398  12.190   7.090   2.160
 5428W        W 6399   5.730   2.210  11.850
 5429W        W 6400   5.660   2.640  11.060
 5430W        W 6401   4.050   2.360   1.590
 5431W        W 6402   2.500   5.050  12.970
 5432W        W 6403   1.040   9.570  11.180
 5433W        W 6404   2.960   4.670   5.500
 5434W        W 6405   8.030   9.560   7.060
 5435W        W 6406   5.800   7.260   0.530
 5436W        W 6407   4.720   0.360   3.440
 5437W        W 6408   0.700   9.250  11.080
 5438W        W 6409  13.330   6.600   0.520
 5439W        W 6410   8.720   1.740   3.370
 5440W        W 6411  11.710   9.040   9.990
 5441W        W 6412  13.520   7.520  11.540
 5442W        W 6413  13.300  10.200  12.220
 5443W        W 6414   7.810   5.860   6.820
 5444W        W 6415  11.100  12.170  13.050
 5445W        W 6416  13.280   4.480  12.180
 5446W        W 6417   9.100   5.700  11.610
 5447W        W 6418  10.890   2.420   2.440
 5448W        W 6419   6.770   3.760  12.160
 5449W        W 6420  10.000  13.610   7.810
 5450W        W 6421   2.170  12.720  10.890
 5451W        W 6422   3.490   2.130   7.410
 5452W        W 6423   5.610   8.070   3.570
 5453W        W 6424   0.890   2.990  11.600
 5454W        W 6425  10.510  12.130   8.680
 5455W        W 6426   6.460  10.930  11.170
 5456W        W 6427  13.910   1.740   1.270
 5457W        W 6428   0.860  13.390   3.470
 5458W        W 6429   3.560   0.090   0.740
 5459W        W 6430   2.670  12.620   7.400
 5460W        W 6431   1.090  12.760   7.060
 5461W        W 6432   6.620   0.920  11.510
 5462W        W 6433   8.660   8.390  10.220
 5463W        W 6434   9.030   1.010   0.670
 5464W        W 6435  10.580   3.260   0.410
 5465W        W 6436   3.550   3.290   0.720
 5466W        W 6437   4.200   6.960  11.860
 5467W        W 6438   7.210   5.740   9.090
 5468W        W 6439   5.090   6.620   5.740
 5469W        W 6440  10.770   0.750   0.210
 5470W        W 6441  12.980   0.110   3.890
 5471W        W 6442   1.760  13.230   5.290
 5472W        W 6443  10.420   9.310  11.550
 5473W        W 6444  13.350   4.460   4.480
 5474W        W 6445   6.590   1.100   1.770
 5475W        W 6446   0.600   9.410   7.230
 5476W        W 6447   5.690   6.860  11.500
 5477W        W 6448   5.130   2.450   2.560
 5478W        W 6449   6.670   6.880   0.770
 5479W        W 6450   4.790   3.520   8.550
 5480W        W 6451   9.780   1.590   0.180
 5481W        W 6452   8.900   0.280   6.930
 5482W        W 6453   6.220   1.430  11.460
 5483W        W 6454   2.520   6.070   2.270
 5484W        W 6455   2.930  12.870  11.330
 5485W        W 6456  12.080   2.500   9.480
 5486W        W 6457   1.090   3.460  10.510
 5487W        W 6458   5.830  11.840   4.460
 5488W        W 6459   2.230   5.740   5.710
 5489W        W 6460   6.310  13.480  13.490
 5490W        W 6461  12.150  11.960   1.910
 5491W        W 6462  12.180   0.590   3.620
 5492W        W 6463   3.490   8.140   3.020
 5493W        W 6464  13.720   6.370   5.040
 5494W        W 6465   6.150   6.190   6.770
 5495W        W 6466   7.720   0.490   8.400
 5496W        W 6467   3.870   8.460   5.180
 5497W        W 6468   4.540   9.810   8.980
 5498W        W 6469  10.790   5.270   6.970
 5499W        W 6470   7.600   3.000   1.340
 5500W        W 6471   7.620   5.410   7.060
 5501W        W 6472   2.490  10.740   7.910
 5502W        W 6473  12.750   4.390   0.260
 5503W        W 6474   6.580   4.720   2.920
 5504W        W 6475   7.000   5.070   1.620
 5505W        W 6476   9.550   4.940  12.630
 5506W        W 6477  11.980  12.540   4.090
 5507W        W 6478   8.470   4.210   4.690
 5508W        W 6479   4.720   8.610   8.040
 5509W        W 6480   2.410   0.310   4.850
 5510W        W 6481   9.810  10.520  12.010
 5511W        W 6482   2.970   3.130  10.650
 5512W        W 6483   3.320  12.430   0.740
 5513W        W 6484  13.920   0.790  10.050
 5514W        W 6485   5.650   6.100   8.750
 5515W        W 6486   8.430   4.830   1.150
 5516W        W 6487   5.060  11.870   0.010
 5517W        W 6488   4.980   4.500   7.590
 5518W        W 6489   1.090   9.500   5.440
 5519W        W 6490   0.170  10.490   5.950
 5520W        W 6491   5.200   8.440   4.490
 5521W        W 6492   1.390   1.520   6.210
 5522W        W 6493   1.260   5.930   3.500
 5523W        W 6494   5.750   0.930   4.350
 5524W        W 6495  13.030  13.480   6.190
 5525W        W 6496   7.990  11.750  10.780
 5526W        W 6497   9.600   7.360   5.630
 5527W        W 6498   2.740   8.590  10.680
 5528W        W 6499   6.610  11.230   9.260
 5529W        W 6500   3.070   8.980  10.530
 5530W        W 6501   0.590   5.530   2.130
 5531W        W 6502   2.570   5.610   6.270
 5532W        W 6503   4.830   3.260   0.980
 5533W        W 6504   9.480  10.740   8.560
 5534W        W 6505   4.320   1.960   1.110
 5535W        W 6506   0.870   8.040  11.000
 5536W        W 6507   7.730   7.870  11.420
 5537W        W 6508  11.730   3.770   6.170
 5538W        W 6509   6.800  11.480   1.480
 5539W        W 6510  13.010   4.810  10.600
 5540W        W 6511   6.050  10.590   8.360
 5541W        W 6512   3.520  13.350   2.430
 5542W        W 6513  10.390   2.280   0.870
 5543W        W 6514  13.760  12.430   6.490
 5544W        W 6515   4.580   2.340   2.420
 5545W        W 6516   6.960  12.300   5.640
 5546W        W 6517   7.700   3.050   2.760
 5547W        W 6518  11.050   3.970   3.740
 5548W        W 6519   4.010   9.660   3.070
 5549W        W 6520  11.460   1.890   5.110
 5550W        W 6521   4.550   0.680  10.160
 5551W        W 6522   3.040   4.100  12.080
 5552W        W 6523   5.990   4.180  10.880
 5553W        W 6524   7.920   5.830   6.370
 5554W        W 6525   0.970  11.760   9.770
 5555W        W 6526   7.550   7.590  11.050
 5556W        W 6527   1.640  10.010   3.560
 5557W        W 6528   3.240   6.150   3.500
 5558W        W 6529   0.820   8.570   4.720
 5559W        W 6530   5.730  13.180   4.980
 5560W        W 6531   6.450  13.110  13.800
 5561W        W 6532   5.840   4.420  11.380
 5562W        W 6533   2.450   7.920   6.280
 5563W        W 6534  10.050  12.500   9.230
 5564W        W 6535  10.280   1.480  13.340
 5565W        W 6536  13.360  11.780  12.340
 5566W        W 6537   4.340   1.140  13.230
 5567W        W 6538   2.920  12.610   5.640
 5568W        W 6539   7.540   7.950   8.350
 5569W        W 6540   1.840   2.980   2.410
 5570W        W 6541  12.600   8.120   3.680
 5571W        W 6542   7.310  13.640  10.080
 5572W        W 6543  13.270   8.830   0.630
 5573W        W 6544   0.540  13.780   3.380
 5574W        W 6545   7.080   4.130  12.410
 5575W        W 6546   4.530   1.140   8.500
 5576W        W 6547   4.530   6.390   2.420
 5577W        W 6548   9.380   2.050   5.170
 5578W        W 6549  10.610  11.140   7.680
 5579W        W 6550  11.630   8.560   1.730
 5580W        W 6551   8.650   5.210   0.940
 5581W        W 6552   3.080  10.320   9.500
 5582W        W 6553   6.350   4.180   3.550
 5583W        W 6554  12.670  10.790   0.470
 5584W        W 6555   8.880   5.810   7.140
 5585W        W 6556  13.300   5.800   6.060
 5586W        W 6557  12.310   7.290   1.370
 5587W        W 6558   1.000   8.550  13.820
 5588W        W 6559   8.690  12.750   7.620
 5589W        W 6560  10.650  13.120   6.090
 5590W        W 6561   0.140   9.930   1.300
 5591W        W 6562   6.950   8.780   5.650
 5592W        W 6563   2.260   9.910   7.770
 5593W        W 6564  10.340   2.810   6.760
 5594W        W 6565   8.760   2.570  12.190
 5595W        W 6566   4.290  13.230  10.370
 5596W        W 6567   1.060   7.650   2.610
 5597W        W 6568  11.950  11.710   0.750
 5598W        W 6569   4.160   2.990  10.490
 5599W        W 6570   2.380  13.000   2.920
 5600W        W 6571  12.570   0.500   0.650
 5601W        W 6572   5.030   7.050   0.230
 5602W        W 6573   5.150   1.470  10.870
 5603W        W 6574   6.590  12.850  10.600
 5604W        W 6575   8.420   1.860  12.440
 5605W        W 6576   0.950   3.050  12.130
 5606W        W 6577  12.140  12.170   3.260
 5607W        W 6578  13.290  13.270   8.560
 5608W        W 6579   3.160   8.400   2.720
 5609W        W 6580   7.200  13.480   7.600
 5610W        W 6581   1.950   3.680  12.020
 5611W        W 6582  11.730   1.440  11.820
 5612W        W 6583  12.360  13.650   1.710
 5613W        W 6584   6.340   6.770  13.910
 5614W        W 6585   6.190  12.990  13.330
 5615W        W 6586   6.890   3.540   7.040
 5616W        W 6587   2.200  12.930   6.050
 5617W        W 6588  12.780   3.510   2.600
 5618W        W 6589  12.190   2.780   4.910
 5619W        W 6590  11.330   7.040   0.920
 5620W        W 6591   0.090   6.700   0.500
 5621W        W 6592   6.420   3.130   2.110
 5622W        W 6593   4.010   6.100   5.100
 5623W        W 6594   8.160  13.740   0.190
 5624W        W 6595  11.560   4.710   7.090
 5625W        W 6596   8.760   3.380   2.290
 5626W        W 6597  12.350   5.590   0.300
 5627W        W 6598   6.970   8.910   9.380
 5628W        W 6599  12.210   8.090   3.200
 5629W        W 6600   4.650  12.960   0.790
 5630W        W 6601  10.560   6.990  11.860
 5631W        W 6602   3.050   8.780   6.120
 5632W        W 6603   2.620   4.050  13.390
 5633W        W 6604   2.000  10.450   6.530
 5634W        W 6605   0.550  12.010  10.090
 5635W        W 6606  11.650   9.410   5.290
 5636W        W 6607   8.560  13.020   2.540
 5637W        W 6608   1.650   6.750   5.740
 5638W        W 6609   9.170  10.470   0.480
 5639W        W 6610  12.740   8.950  11.340
 5640W        W 6611   8.880   6.320   7.110
 5641W        W 6612   7.320   2.640   7.800
 5642W        W 6613   0.950   3.230   4.390
 5643W        W 6614   0.070   5.770   9.380
 5644W        W 6615   6.850  11.010   5.110
 5645W        W 6616   0.110  11.640   8.470
 5646W        W 6617   5.530  11.590   1.180
 5647W        W 6618  13.630  11.670  12.700
 5648W        W 6619  11.700   6.670   5.600
 5649W        W 6620   5.250  13.400   6.770
 5650W        W 6621  11.820  12.250   2.160
 5651W        W 6622   9.620   2.310   2.030
 5652W        W 6623   2.020   6.720   6.840
 5653W        W 6624   1.610  12.610   1.120
 5654W        W 6625   4.950   0.070   2.250
 5655W        W 6626   7.480  12.890  12.290
 5656W        W 6627   8.900   6.690   2.330
 5657W        W 6628   0.240  12.090   8.130
 5658W        W 6629   1.960   4.810  11.220
 5659W        W 6630   2.610   2.590   8.750
 5660W        W 6631   7.010   3.870  12.920
 5661W        W 6632   8.530   5.830  13.240
 5662W        W 6633   1.240   8.410   4.350
 5663W        W 6634  10.300   6.590   8.710
 5664W        W 6635   0.330  12.140  13.480
 5665W        W 6636   5.380   0.750   6.510
 5666W        W 6637   5.670  13.760   7.460
 5667W        W 6638   4.770   9.550   5.700
 5668W        W 6639  12.460   9.250  11.020
 5669W        W 6640   1.240   8.080   0.090
 5670W        W 6641   5.460   8.500   9.350
 5671W        W 6642  10.470   0.470  13.810
 5672W        W 6643   7.260  12.260  13.110
 5673W        W 6644   2.430   1.250   1.850
 5674W        W 6645   4.740   3.510   2.720
 5675W        W 6646   4.780   3.020  12.610
 5676W        W 6647  12.260   8.160  11.730
 5677W        W 6648   7.890   4.300   1.870
 5678W        W 6649   7.430  10.850  12.130
 5679W        W 6650  11.480   8.370   9.510
 5680W        W 6651   6.700   7.370   3.530
 5681W        W 6652   9.290   7.510   7.420
 5682W        W 6653   8.630   8.270   5.590
 5683W        W 6654   3.310  10.710   0.140
 5684W        W 6655  11.570   5.390  13.690
 5685W        W 6656   5.480   8.050  10.310
 5686W        W 6657   3.300   3.570   9.210
 5687W        W 6658  12.800   5.980   7.600
 5688W        W 6659   5.530   2.970   6.460
 5689W        W 6660   6.250  11.170   2.230
 5690W        W 6661   4.150   5.100   0.570
 5691W        W 6662   4.550   2.120   5.430
 5692W        W 6663  13.140   5.710  13.660
 5693W        W 6664   0.020   2.830   2.310
 5694W        W 6665   6.160   7.640   0.330
 5695W        W 6666  11.110  13.730   3.010
 5696W        W 6667   7.210  12.000   8.360
 5697W        W 6668  13.200  10.590   0.570
 5698W        W 6669  13.730   4.370   5.310
 5699W        W 6670  11.400  12.690  10.130
 5700W        W 6671   7.930  10.900   1.120
 5701W        W 6672   2.050   3.670  10.490
 5702W        W 6673   5.450  13.150   8.830
 5703W        W 6674   6.460  10.940   8.290
 5704W        W 6675  13.100   8.840  12.400
 5705W        W 6676   2.200   9.120   7.070
 5706W        W 6677  13.750   9.890  12.300
 5707W        W 6678   6.110  11.850  12.720
 5708W        W 6679  13.660  10.770   8.040
 5709W        W 6680  13.300  12.170  13.740
 5710W        W 6681   2.490  10.440  13.560
 5711W        W 6682   5.340  12.370  13.080
 5712W        W 6683   0.300   4.760   7.140
 5713W        W 6684   1.040   0.990   3.610
 5714W        W 6685   4.750  10.120   9.820
 5715W        W 6686  12.580  11.210   0.750
 5716W        W 6687   8.190   0.120  12.790
 5717W        W 6688  12.260  13.040   0.960
 5718W        W 6689   6.760  11.910   8.460
 5719W        W 6690   0.480   9.310   0.060
 5720W        W 6691   6.870   4.530   7.380
 5721W        W 6692   1.850   3.720   9.450
 5722W        W 6693   8.640  12.350   1.000
 5723W        W 6694   0.940   5.950  13.340
 5724W        W 6695   2.540  10.170   1.880
 5725W        W 6696   3.110   7.440   5.940
 5726W        W 6697   1.920   5.050   0.850
 5727W        W 6698   8.580  10.350  13.000
 5728W        W 6699   1.800   0.740   3.870
 5729W        W 6700   4.750   3.780   6.780
 5730W        W 6701   9.650   5.380   7.410
 5731W        W 6702   1.500   5.110   5.500
 5732W        W 6703  11.920   4.990   6.920
 5733W        W 6704  11.720   5.770   2.400
 5734W        W 6705  10.880  13.200   0.610
 5735W        W 6706   5.940   0.460   1.730
 5736W        W 6707  10.000   1.690  11.020
 5737W        W 6708  11.100   1.250  12.290
 5738W        W 6709  11.940   8.490  11.870
 5739W        W 6710  13.910   2.810   6.230
 5740W        W 6711  12.030  12.120   4.810
 5741W        W 6712  12.000   3.590   4.370
 5742W        W 6713  12.500   4.710   4.470
 5743W        W 6714  13.050  11.970  13.180
 5744W        W 6715   5.840   2.890   5.330
 5745W        W 6716  10.870   6.070  11.410
 5746W        W 6717   7.440   5.510   6.450
 5747W        W 6718   7.440   7.620  13.300
 5748W        W 6719  13.380   7.090  11.710
 5749W        W 6720   9.090  12.200   1.140
 5750W        W 6721  10.460   3.870  10.380
 5751W        W 6722   1.290   9.120   2.070
 5752W        W 6723   2.110   6.670   2.330
 5753W        W 6724   0.210  12.030  10.970
 5754W        W 6725  10.900   6.180   0.720
 5755W        W 6726  12.490  12.320   9.290
 5756W        W 6727   2.810   5.630   9.430
 5757W        W 6728  13.540   3.910   5.600
 5758W        W 6729  13.470  12.250  13.200
 5759W        W 6730   4.870   3.500  13.390
 5760W        W 6731   7.510  12.450   4.910
 5761W        W 6732   1.650   2.350   9.400
 5762W        W 6733   0.820   8.070   6.100
 5763W        W 6734   2.620   8.010   7.000
 5764W        W 6735  11.060   4.700   0.400
 5765W        W 6736   7.930   9.250   7.460
 5766W        W 6737   9.100   5.660   8.320
 5767W        W 6738   5.920   8.720  13.040
 5768W        W 6739   7.050   9.580  11.110
 5769W        W 6740  12.210  10.730   6.670
 5770W        W 6741  13.480  13.830   0.490
 5771W        W 6742   1.630  11.010   8.950
 5772W        W 6743   6.610   3.010  11.090
 5773W        W 6744  12.700   3.270   3.870
 5774W        W 6745   6.450  12.310   8.120
 5775W        W 6746  11.210  11.760   3.930
 5776W        W 6747  12.700   9.750   2.840
 5777W        W 6748   5.750  13.680   5.640
 5778W        W 6749   4.420  13.030   2.640
 5779W        W 6750  12.130  11.140   9.780
 5780W        W 6751   0.890   1.520   2.850
 5781W        W 6752   5.670   5.310   1.430
 5782W        W 6753   7.660   6.480  11.740
 5783W        W 6754   8.270  10.730  13.210
 5784W        W 6755   7.710   3.990   5.580
 5785W        W 6756   3.210  13.370   4.690
 5786W        W 6757   2.910   1.300   5.500
 5787W        W 6758  11.690   6.070   4.890
 5788W        W 6759   8.060   3.390  10.900
 5789W        W 6760   5.490   2.750   3.340
 5790W        W 6761  13.370   1.280   3.410
 5791W        W 6762  13.910  11.070   3.160
 5792W        W 6763   6.190   7.320  11.300
 5793W        W 6764   7.960   8.100   8.000
 5794W        W 6765   6.700   3.430  12.480
 5795W        W 6766   4.280   0.540   3.630
 5796W        W 6767  11.560   6.230   9.330
 5797W        W 6768   7.740  12.850   5.930
 5798W        W 6769   6.500  10.310   2.140
 5799W        W 6770   9.600   2.980  11.970
 5800W        W 6771  13.230   2.780   9.230
 5801W        W 6772   8.740  11.970  11.930
 5802W        W 6773  10.240   8.590  10.710
 5803W        W 6774   2.950   0.130   3.040
 5804W        W 6775   3.920   8.270   8.510
 5805W        W 6776   3.350   7.190   8.060
 5806W        W 6777  12.420   3.480   2.980
 5807W        W 6778   9.510   8.100   8.040
 5808W        W 6779   6.520  10.870   1.850
 5809W        W 6780  10.890  12.690  10.150
 5810W        W 6781  11.520  12.070  10.140
 5811W        W 6782   3.480   2.480   5.120
 5812W        W 6783  12.390   2.850   3.800
 5813W        W 6784   3.100   6.290   7.690
 5814W        W 6785   1.220   5.640  13.610
 5815W        W 6786   9.510   5.580   9.850
 5816W        W 6787  11.310   1.590   6.160
 5817W        W 6788   9.070   6.980  10.520
 5818W        W 6789  10.520   1.390  12.890
 5819W        W 6790   3.470   3.860   9.600
 5820W        W 6791   1.300  11.890   7.400
 5821W        W 6792  12.990   0.970   4.800
 5822W        W 6793   8.500   6.000  10.630
 5823W        W 6794  11.510  11.780   0.560
 5824W        W 6795   7.750   9.650  13.810
 5825W        W 6796   5.510   5.950   3.510
 5826W        W 6797  12.320   7.120  11.080
 5827W        W 6798   3.470   5.490   2.230
 5828W        W 6799  12.560   7.460  10.740
 5829W        W 6800   6.240   6.470   1.340
 5830W        W 6801   4.210  11.100   0.330
 5831W        W 6802  10.430  10.290   9.920
 5832W        W 6803   2.620   4.000   6.690
 5833W        W 6804   9.460   7.790  13.100
 5834W        W 6805   3.370  13.520   0.730
 5835W        W 6806   4.580  11.890   8.310
 5836W        W 6807   4.860   3.400   4.020
 5837W        W 6808   1.480   4.650   8.240
 5838W        W 6809   6.990  10.320   9.540
 5839W        W 6810   3.700  11.900   8.670
 5840W        W 6811  11.040   8.230   1.190
 5841W        W 6812  12.790  10.470   3.400
 5842W        W 6813   2.670   3.900   3.860
 5843W        W 6814   4.270  12.910   6.770
 5844W        W 6815  11.650   3.470  11.900
 5845W        W 6816   2.880   9.900  10.380
 5846W        W 6817   6.990  12.080   1.030
 5847W        W 6818  13.470   0.620   1.890
 5848W        W 6819   8.320   8.320   1.180
 5849W        W 6820   3.840   7.440   5.150
 5850W        W 6821   8.260   5.480   6.070
 5851W        W 6822   8.050   1.630   6.290
 5852W        W 6823  13.610   8.240   8.480
 5853W        W 6824  13.830  10.850   6.880
 5854W        W 6825   5.040   0.420  13.770
 5855W        W 6826   5.370   5.870   6.570
 5856W        W 6827   2.940  12.820  13.590
 5857W        W 6828   6.360   4.840  10.060
 5858W        W 6829  11.910  13.070   1.640
 5859W        W 6830   0.090   1.350   9.220
 5860W        W 6831  13.060   4.330   9.730
 5861W        W 6832  12.950   5.750   9.570
 5862W        W 6833   9.870   5.340   1.060
 5863W        W 6834  11.240   1.540  11.860
 5864W        W 6835   2.350   2.080  13.370
 5865W        W 6836   0.460  10.140   2.920
 5866W        W 6837   6.380   7.770   5.210
 5867W        W 6838   4.380  10.420   9.710
 5868W        W 6839   0.080   3.320   2.560
 5869W        W 6840   3.550  12.310   3.070
 5870W        W 6841   4.790   5.770   6.150
 5871W        W 6842   6.590   7.880   1.180
 5872W        W 6843   7.200  11.340   9.540
 5873W        W 6844   2.600   1.500  10.230
 5874W        W 6845   0.900   2.060   5.340
 5875W        W 6846  10.840   0.540   4.500
 5876W        W 6847  11.100  11.820  13.400
 5877W        W 6848   7.950   6.280   6.960
 5878W        W 6849  10.010  11.250  10.220
 5879W        W 6850   1.420   0.190   6.670
 5880W        W 6851   0.920   9.410   8.840
 5881W        W 6852   0.460   3.110   8.330
 5882W        W 6853  10.050   3.450  10.100
 5883W        W 6854  13.280  12.210   0.420
 5884W        W 6855  11.180   3.050   9.300
 5885W        W 6856   6.560  10.030   0.280
 5886W        W 6857  11.780   9.830   8.580
 5887W        W 6858   8.180  10.800  11.710
 5888W        W 6859  10.140   2.250   4.500
 5889W        W 6860   9.890   4.880   9.520
 5890W        W 6861   6.300  10.650   1.120
 5891W        W 6862  11.600   5.700   5.450
 5892W        W 6863  11.620   2.560  12.330
 5893W        W 6864  13.170   1.550  12.900
 5894W        W 6865  10.740  13.660   7.380
 5895W        W 6866   4.540  12.500   7.510
 5896W        W 6867   5.200   3.620   7.670
 5897W        W 6868   1.530   8.890   6.350
 5898W        W 6869  10.090   6.020   0.260
 5899W        W 6870   9.860   0.390   6.350
 5900W        W 6871   2.110  11.090   8.770
 5901W        W 6872   3.110  10.090   1.830
 5902W        W 6873   8.760   0.510   9.920
 5903W        W 6874   5.050   4.910   2.720
 5904W        W 6875  13.380   2.380  10.720
 5905W        W 6876   2.060  13.910   6.830
 5906W        W 6877   3.040  13.700   4.240
 5907W        W 6878   6.280   5.190   2.860
 5908W        W 6879   4.800   3.080   0.350
 5909W        W 6880  13.290   0.640   7.620
 5910W        W 6881   4.250   0.760   8.190
 5911W        W 6882   8.500   4.230  10.660
 5912W        W 6883   2.320  13.090  12.140
 5913W        W 6884   4.930   5.060   0.900
 5914W        W 6885   9.880   7.680  13.600
 5915W        W 6886   1.940   6.860   7.950
 5916W        W 6887   9.620   5.420   5.710
 5917W        W 6888   6.570   7.280   3.100
 5918W        W 6889   1.270  10.940  10.050
 5919W        W 6890   5.290   2.200   7.510
 5920W        W 6891   4.740   6.460  11.640
 5921W        W 6892   9.730   1.210   5.510
 5922W        W 6893   3.450   4.890   0.010
 5923W        W 6894  12.920   8.160  10.020
 5924W        W 6895   4.050   0.500   9.550
 5925W        W 6896  13.160   5.650  12.810
 5926W        W 6897  11.540   4.050   1.440
 5927W        W 6898  10.520   4.270   4.900
 5928W        W 6899   5.150   4.240   9.050
 5929W        W 6900   5.560  10.110   5.990
 5930W        W 6901   1.820  12.770   5.470
 5931W        W 6902   0.290   2.330  13.570
 5932W        W 6903   5.080   4.670   8.040
 5933W        W 6904  13.780  13.370  13.020
 5934W        W 6905   1.620   6.280  10.770
 5935W        W 6906  10.510   5.030  10.770
 5936W        W 6907   8.620   0.940   0.990
 5937W        W 6908   1.830   2.390  12.900
 5938W        W 6909   2.050  10.600   7.740
 5939W        W 6910  13.060   4.460   0.710
 5940W        W 6911   6.680   3.000   1.650
 5941W        W 6912   4.970   0.940  11.640
 5942W        W 6913   3.430   8.290   4.120
 5943W        W 6914   1.200  11.220  10.450
 5944W        W 6915   4.550  11.370   8.140
 5945W        W 6916   9.640   4.500   5.880
 5946W        W 6917   5.060   1.430   9.370
 5947W        W 6918   1.080   3.340   9.570
 5948W        W 6919   8.340   0.200   0.490
 5949W        W 6920  10.710   1.470   0.640
 5950W        W 6921   2.850   4.170   0.380
 5951W        W 6922   1.270   1.190   4.190
 5952W        W 6923  13.770   7.780   8.680
 5953W        W 6924  10.390   4.340   7.870
 5954W        W 6925   2.500   8.660   9.680
 5955W        W 6926   8.250   6.040   3.260
 5956W        W 6927   2.030   2.520   5.000
 5957W        W 6928   3.780   5.870   8.220
 5958W        W 6929  11.530   2.850   0.990
 5959W        W 6930   9.310   3.960   1.250
 5960W        W 6931   6.770   9.570   5.160
 5961W        W 6932   8.000  12.010   2.040
 5962W        W 6933  10.760   1.220   8.120
 5963W        W 6934  12.860   0.590  10.370
 5964W        W 6935  13.300   6.160   5.260
 5965W        W 6936   7.000   0.270  13.790
 5966W        W 6937   0.700  13.720   2.890
 5967W        W 6938   8.280   7.340   0.280
 5968W        W 6939   7.630   8.410   6.770
 5969W        W 6940   5.130   8.670  13.580
 5970W        W 6941   2.220   2.250   7.600
 5971W        W 6942   2.350   2.830   8.320
 5972W        W 6943  10.610   8.440   8.990
 5973W        W 6944  11.410   3.510   8.040
 5974W        W 6945  13.130   8.270   1.990
 5975W        W 6946   5.960   9.670   2.040
 5976W        W 6947   6.950   0.650   6.110
 5977W        W 6948   3.150   9.770   1.110
 5978W        W 6949   5.030   9.790   9.000
 5979W        W 6950   4.320   7.790   0.160
 5980W        W 6951   8.120   5.620  11.910
 5981W        W 6952   1.440   7.570   8.590
 5982W        W 6953   4.200   7.700  12.790
 5983W        W 6954   8.420   3.350  10.520
 5984W        W 6955   4.130   8.480  12.120
 5985W        W 6956   7.280   2.210   8.110
 5986W        W 6957  12.810  10.610   9.810
 5987W        W 6958   8.890   8.170   9.860
 5988W        W 6959  13.100   3.410  12.430
 5989W        W 6960   1.180   2.420   0.320
 5990W        W 6961   1.450   0.460  11.810
 5991W        W 6962   2.540   9.560  11.720
 5992W        W 6963  10.240   0.040   2.840
 5993W        W 6964   5.870   4.970   6.020
 5994W        W 6965   8.660   8.500  11.970
 5995W        W 6966  13.250  13.860  12.010
 5996W        W 6967   7.320   0.720  13.670
 5997W        W 6968   8.520   6.090  12.760
 5998W        W 6969   0.370  12.510   0.810
 5999W        W 6970   4.810   3.030   8.480
 6000W        W 6971   1.360   3.350  10.910
 6001W        W 6972   8.210   5.430   1.170
 6002W        W 6973   0.400   4.030   4.580
 6003W        W 6974  11.710  12.700  13.540
 6004W        W 6975   3.680   5.120  11.180
 6005W        W 6976  12.950   2.420  11.690
 6006W        W 6977  11.470  10.570   5.990
 6007W        W 6978   1.630  10.700   5.100
 6008W        W 6979   8.380   2.380   3.730
 6009W        W 6980   6.200  13.640   9.050
 6010W        W 6981  12.250   3.260  10.580
 6011W        W 6982  13.530  12.660  13.520
 6012W        W 6983   9.330   3.520   0.860
 6013W        W 6984  13.230   9.100   4.200
 6014W        W 6985   8.930   0.480   2.680
 6015W        W 6986   8.580  11.830   9.050
 6016W        W 6987   0.160   8.920   4.270
 6017W        W 6988   5.660  11.370   3.000
 6018W        W 6989  11.350   2.250   8.730
 6019W        W 6990  10.140   7.580   9.280
 6020W        W 6991   3.270   5.700  13.520
 6021W        W 6992   3.640   4.350  13.100
 6022W        W 6993   4.140  12.140  11.670
 6023W        W 6994   0.100  11.460   0.250
 6024W        W 6995   8.160   7.060   9.240
 6025W        W 6996   8.470   2.330  12.540
 6026W        W 6997   7.100   4.520   4.650
 6027W        W 6998   3.730   5.430   6.330
 6028W        W 6999   2.720   6.140   3.780
 6029W        W 7000  13.820  12.060   1.960
 6030W        W 7001   8.000   9.400   3.720
 6031W        W 7002   3.210   5.580   0.070
 6032W        W 7003  10.270   5.010   4.970
 6033W        W 7004  13.720   6.430  13.650
 6034W        W 7005  10.980   6.390   6.580
 6035W        W 7006   5.370   2.930  10.010
 6036W        W 7007   7.760   0.610  11.150
 6037W        W 7008   8.570   0.450  13.920
 6038W        W 7009   0.780   6.530  10.200
 6039W        W 7010   2.810   8.160   9.050
 6040W        W 7011   1.570   4.060   9.130
 6041W        W 7012   9.610   4.500   1.290
 6042W        W 7013  13.760   6.370   0.730
 6043W        W 7014   0.820   8.890   2.100
 6044W        W 7015   2.110   3.230   7.750
 6045W        W 7016   4.630   9.380   7.660
 6046W        W 7017   2.210   8.220  12.160
 6047W        W 7018  13.360   4.780  11.720
 6048W        W 7019  10.850   1.940   7.290
 6049W        W 7020   2.240  12.770  11.750
 6050W        W 7021  10.960  13.200   3.070
 6051W        W 7022   9.330   2.370   0.510
 6052W        W 7023  12.310   0.690  10.400
 6053W        W 7024   9.460   0.560   3.630
 6054W        W 7025  11.850  11.480  13.630
 6055W        W 7026  11.740   4.460   6.260
 6056W        W 7027   0.830  13.830   5.780
 6057W        W 7028  11.760   6.220  10.370
 6058W        W 7029  13.830   4.060  10.750
 6059W        W 7030   7.150   0.960  10.000
 6060W        W 7031  12.360  11.250   6.780
 6061W        W 7032   6.130   3.260   3.910
 6062W        W 7033  12.370   1.690   0.850
 6063W        W 7034   3.920  12.380  11.270
 6064W        W 7035  12.260   0.910   0.590
 6065W        W 7036   7.670   7.760   6.680
 6066W        W 7037   7.810   6.150   3.920
 6067W        W 7038   8.600   2.560   6.220
 6068W        W 7039   7.350   6.390  11.290
 6069W        W 7040   9.000   7.280  12.120
 6070W        W 7041   6.650   1.660   1.690
 6071W        W 7042   8.050   7.370  13.610
 6072W        W 7043  13.900  13.600   0.840
 6073W        W 7044   9.590   8.120   0.840
 6074W        W 7045   4.070   4.970  10.050
 6075W        W 7046  12.330  11.600  13.880
 6076W        W 7047   6.330  13.220   6.730
 6077W        W 7048   8.310   9.700   8.160
 6078W        W 7049   7.850  10.600  13.350
 6079W        W 7050  11.450   9.000   1.620
 6080W        W 7051   2.150  12.690   2.590
 6081W        W 7052   1.350   7.780  13.170
 6082W        W 7053   5.100   5.530   5.400
 6083W        W 7054  10.730  12.890  13.070
 6084W        W 7055   2.390   3.690  13.130
 6085W        W 7056   5.580   6.630   5.550
 6086W        W 7057   0.760   8.260  13.000
 6087W        W 7058   6.230   2.760   1.830
 6088W        W 7059   1.090   2.720  13.050
 6089W        W 7060   5.300   8.350   1.020
 6090W        W 7061   8.990  13.550   9.890
 6091W        W 7062   7.650   2.450  11.310
 6092W        W 7063  11.140  12.390  10.500
 6093W        W 7064   8.160   4.290  11.810
 6094W        W 7065  13.750   9.310   3.110
 6095W        W 7066  10.610   8.290  10.390
 6096W        W 7067  10.390   9.190   6.180
 6097W        W 7068   7.610   0.440   4.590
 6098W        W 7069   1.710  13.290   1.840
 6099W        W 7070   4.580   5.230   3.120
 6100W        W 7071   0.320  11.130   0.550
 6101W        W 7072   2.900  12.660  10.850
 6102W        W 7073  12.750   8.480   2.630
 6103W        W 7074  12.920   6.860   0.290
 6104W        W 7075  10.450   7.810   3.390
 6105W        W 7076  10.160   6.110   0.900
 6106W        W 7077  12.230   0.440  13.630
 6107W        W 7078  13.420  11.720   2.240
 6108W        W 7079  13.630   1.440  11.900
 6109W        W 7080   8.770   6.970  10.970
 6110W        W 7081   0.770   9.800   8.590
 6111W        W 7082   1.200   8.680   7.680
 6112W        W 7083   3.240   4.900   5.090
 6113W        W 7084   4.090   1.690   8.200
 6114W        W 7085   2.430  10.120   0.040
 6115W        W 7086  11.330   3.990   4.580
 6116W        W 7087  11.790  12.760   7.390
 6117W        W 7088   0.090   0.040   8.430
 6118W        W 7089  10.850   5.620   0.680
 6119W        W 7090  10.520  12.460  11.880
 6120W        W 7091   0.850   4.120   7.590
 6121W        W 7092   9.160   8.830   5.930
 6122W        W 7093  13.780  10.760   8.560
 6123W        W 7094   3.800  13.500  11.270
 6124W        W 7095   8.420   8.660   9.320
 6125W        W 7096   0.600  11.590   0.460
 6126W        W 7097  11.410  11.070  13.170
 6127W        W 7098   9.170   8.460   7.890
 6128W        W 7099   8.680  13.840  12.830
 6129W        W 7100   8.900   3.590   8.350
 6130W        W 7101   9.870   2.650   3.850
 6131W        W 7102   1.430   9.160   7.560
 6132W        W 7103   8.110   8.580   7.240
 6133W        W 7104  10.920   5.120   0.800
 6134W        W 7105   8.280   6.700   6.780
 6135W        W 7106   3.310  12.820   4.560
 6136W        W 7107   8.720   7.590  12.410
 6137W        W 7108   2.310   9.560  11.280
 6138W        W 7109  10.770  13.590  10.030
 6139W        W 7110   5.010   7.880   8.150
 6140W        W 7111   0.340   2.980   0.850
 6141W        W 7112   8.080   4.010   1.010
 6142W        W 7113  10.940   1.600   9.090
 6143W        W 7114  12.560  12.720   8.030
 6144W        W 7115  11.010   5.560   7.340
 6145W        W 7116   6.960   1.790   2.780
 6146W        W 7117   4.230   2.220   6.430
 6147W        W 7118   5.360   3.560  11.000
 6148W        W 7119   8.490   3.240  10.000
 6149W        W 7120   6.800   9.180  12.020
 6150W        W 7121  11.120   6.560   2.930
 6151W        W 7122   5.910  13.870   1.620
 6152W        W 7123   4.400  12.210   4.990
 6153W        W 7124   9.470   4.920   6.450
 6154W        W 7125   2.170   8.290   6.550
 6155W        W 7126   3.680   8.770   1.420
 6156W        W 7127   0.120   3.450   8.060
 6157W        W 7128   6.510  10.080   5.140
 6158W        W 7129   1.830   8.300  12.540
 6159W        W 7130  11.150   7.130  12.420
 6160W        W 7131   4.780   2.470   8.320
 6161W        W 7132   4.630   7.670   4.220
 6162W        W 7133  12.980   7.620   6.010
 6163W        W 7134  12.420   2.740   5.350
 6164W        W 7135   8.020   0.240   9.120
 6165W        W 7136  11.520   6.200  13.240
 6166W        W 7137   4.200  11.500  12.610
 6167W        W 7138  13.530   1.070   7.650
 6168W        W 7139   2.180   0.420   8.390
 6169W        W 7140   4.310   1.260   8.920
 6170W        W 7141  10.870   6.030   2.960
 6171W        W 7142   1.120   6.550   5.830
 6172W        W 7143  11.370   1.080   4.610
 6173W        W 7144   5.420   9.680   9.410
 6174W        W 7145   7.550   5.670  10.800
 6175W        W 7146   3.440   2.530  13.190
 6176W        W 7147   0.770   1.120   6.520
 6177W        W 7148   9.930   9.720   0.750
 6178W        W 7149   2.610   5.570  12.360
 6179W        W 7150   0.750  12.840   1.050
 6180W        W 7151   9.290   2.620   1.170
 6181W        W 7152   5.150   7.830   7.630
 6182W        W 7153  11.840  12.890   6.360
 6183W        W 7154   7.500   1.720  12.780
 6184W        W 7155  12.160   9.610   2.010
 6185W        W 7156  12.810   5.630  11.360
 6186W        W 7157   8.740   9.700  11.440
 6187W        W 7158   3.910   3.710  13.640
 6188W        W 7159   3.280  11.390   3.240
 6189W        W 7160  11.520   1.920  11.710
 6190W        W 7161  10.530  12.990   8.190
 6191W        W 7162   2.030   1.460   1.450
 6192W        W 7163   8.090   6.020  13.260
 6193W        W 7164  12.680  11.780  10.520
 6194W        W 7165   6.590   6.080  10.770
 6195W        W 7166  11.940   7.670   0.430
 6196W        W 7167   4.840   5.280   6.320
 6197W        W 7168  11.730   1.510   7.230
 6198W        W 7169  11.080   0.300   4.070
 6199W        W 7170  11.240   0.430   6.930
 6200W        W 7171  12.410  11.990   9.700
 6201W        W 7172   4.030  12.530   5.850
 6202W        W 7173  12.090  11.880  13.020
 6203W        W 7174   0.420  11.160   5.120
 6204W        W 7175  10.560  11.790  11.730
 6205W        W 7176   4.490   2.740   7.510
 6206W        W 7177   1.180   4.580   1.210
 6207W        W 7178   1.760   2.620   8.450
 6208W        W 7179   6.360   3.590   4.630
 6209W        W 7180   8.920   1.840  10.580
 6210W        W 7181  13.070  13.170   0.880
 6211W        W 7182   2.830   5.740  13.340
 6212W        W 7183   3.580   5.950   2.070
 6213W        W 7184  11.750   5.950  11.590
 6214W        W 7185   1.100   4.070   9.930
 6215W        W 7186   9.720  12.880   8.480
 6216W        W 7187  11.900   2.420   2.490
 6217W        W 7188   9.870   3.660   8.160
 6218W        W 7189   9.110   8.180   5.230
 6219W        W 7190  12.930  11.350   3.150
 6220W        W 7191   8.120   1.880   9.090
 6221W        W 7192  12.520  13.530   1.220
 6222W        W 7193   7.050   0.850  11.890
 6223W        W 7194   3.120   3.440   7.360
 6224W        W 7195   3.070   3.830  11.170
 6225W        W 7196  13.010   2.910   4.180
 6226W        W 7197   7.130   5.300   6.830
 6227W        W 7198  12.930   5.100   1.900
 6228W        W 7199  10.260  13.420  10.330
 6229W        W 7200   0.200   4.490   9.910
 6230W        W 7201   6.080   2.760   9.040
 6231W        W 7202   2.750  11.790   0.280
 6232W        W 7203  13.480   4.310   6.550
 6233W        W 7204   1.770   8.320   2.840
 6234W        W 7205  10.010   8.840   6.490
 6235W        W 7206   1.570   6.510   4.240
 6236W        W 7207   3.620   9.650   0.340
 6237W        W 7208   9.780   0.470  11.710
 6238W        W 7209   6.750   9.240   6.030
 6239W        W 7210  12.270   0.490   3.080
 6240W        W 7211  11.930  13.080   4.410
 6241W        W 7212  13.790  12.220  13.570
 6242W        W 7213   2.540   7.890   8.470
 6243W        W 7214  10.440   0.230  10.900
 6244W        W 7215   5.510   4.270   3.330
 6245W        W 7216   2.070   4.930   1.820
 6246W        W 7217   8.660   9.800   9.600
 6247W        W 7218  10.690   0.040   0.330
 6248W        W 7219   7.250   8.880   0.310
 6249W        W 7220   4.060   8.530  10.830
 6250W        W 7221   1.490   8.340  11.720
 6251W        W 7222   0.430  13.070   1.300
 6252W        W 7223  12.280   6.360  12.800
 6253W        W 7224   7.530  10.010   4.950
 6254W        W 7225   9.580   6.260   0.990
 6255W        W 7226   2.870  11.110   0.950
 6256W        W 7227   2.520  10.440   9.740
 6257W        W 7228   4.370   6.840   4.570
 6258W        W 7229   2.670   9.320   1.430
 6259W        W 7230   3.000  11.320   1.410
 6260W        W 7231   4.670   6.760   5.880
 6261W        W 7232   6.370   3.830  11.730
 6262W        W 7233  13.010   2.910   0.650
 6263W        W 7234   9.510   1.000   1.780
 6264W        W 7235   4.810   5.400  12.580
 6265W        W 7236  11.770   4.900  13.790
 6266W        W 7237  12.010  10.530   4.100
 6267W        W 7238   3.820   3.780  10.040
 6268W        W 7239   1.200   2.640   3.050
 6269W        W 7240  13.330   9.150   3.260
 6270W        W 7241  13.710   0.200   3.950
 6271W        W 7242  12.740  12.780   0.830
 6272W        W 7243   3.730  11.250  11.840
 6273W        W 7244   1.320   9.840  10.350
 6274W        W 7245   3.880  11.410  13.200
 6275W        W 7246   7.930   4.990   1.150
 6276W        W 7247   7.990   0.630   6.380
 6277W        W 7248   4.010   3.630   9.230
 6278W        W 7249  12.470   3.520  13.050
 6279W        W 7250   8.660   4.420   7.150
 6280W        W 7251   0.020  11.470   0.860
 6281W        W 7252   2.750   8.300   2.170
 6282W        W 7253  12.950   3.180   9.400
 6283W        W 7254   2.170   8.140   0.630
 6284W        W 7255   7.090   0.820  12.900
 6285W        W 7256   3.480   0.610   1.900
 6286W        W 7257  13.270   8.470   3.340
 6287W        W 7258   8.010  11.750  11.390
 6288W        W 7259   9.360   7.780   2.530
 6289W        W 7260   0.150   2.650  13.180
 6290W        W 7261   9.180   4.850   3.760
 6291W        W 7262  13.700  11.240   8.760
 6292W        W 7263   7.290   5.820   7.080
 6293W        W 7264   1.530   1.920  12.000
 6294W        W 7265   3.550   9.810   1.430
 6295W        W 7266  10.420   5.520   8.960
 6296W        W 7267   1.980   9.030   3.980
 6297W        W 7268   6.400   9.000   9.910
 6298W        W 7269   5.900  13.430   6.490
 6299W        W 7270  10.200   0.180   1.760
 6300W        W 7271  12.970   3.100   8.930
 6301W        W 7272   2.480  13.000   0.620
 6302W        W 7273   3.920   7.650   0.390
 6303W        W 7274  11.660   6.920   9.800
 6304W        W 7275   5.090   4.440   2.510
 6305W        W 7276   4.680   7.360   6.690
 6306W        W 7277   8.620   0.620   8.620
 6307W        W 7278   1.660  11.880   6.890
 6308W        W 7279   1.880   7.770   5.850
 6309W        W 7280   1.490   8.460   9.760
 6310W        W 7281   0.030   0.550   2.100
 6311W        W 7282   2.480   4.910   9.860
 6312W        W 7283   1.990   5.890  13.280
 6313W        W 7284   0.110   3.210   5.030
 6314W        W 7285  11.180   2.850   0.540
 6315W        W 7286  12.600  12.080  11.040
 6316W        W 7287  10.060   0.860  10.420
 6317W        W 7288   8.040  13.280  11.460
 6318W        W 7289   6.260   7.630  10.920
 6319W        W 7290   8.350   7.360   3.390
 6320W        W 7291   7.380   3.030   0.850
 6321W        W 7292   8.830   5.130   9.340
 6322W        W 7293  12.810  11.690   8.110
 6323W        W 7294   1.710   1.800   7.300
 6324W        W 7295   0.340  11.030   2.380
 6325W        W 7296   6.960   5.180   8.100
 6326W        W 7297   8.000  12.710   6.830
 6327W        W 7298   5.910   5.020   0.650
 6328W        W 7299   0.480   2.760   6.280
 6329W        W 7300   3.320   2.520  10.120
 6330W        W 7301   5.110   4.630   0.480
 6331W        W 7302   3.850  10.740  12.110
 6332W        W 7303   5.990   0.710   9.340
 6333W        W 7304  11.410   2.420   0.330
 6334W        W 7305  12.030   9.470   8.860
 6335W        W 7306   6.380   6.550   7.030
 6336W        W 7307   4.950   7.910   8.730
 6337W        W 7308  11.540   9.620  12.920
 6338W        W 7309   3.980   9.450   4.920
 6339W        W 7310   3.060   6.470   6.650
 6340W        W 7311   4.880   1.950   9.290
 6341W        W 7312   3.540   9.350   3.200
 6342W        W 7313  12.380   2.550   3.430
 6343W        W 7314  12.330   5.220   8.380
 6344W        W 7315   6.380   4.330   6.530
 6345W        W 7316   0.480   9.200   2.460
 6346W        W 7317   2.950  10.090   3.540
 6347W        W 7318   5.790   7.710   8.570
 6348W        W 7319  10.560  11.950  13.060
 6349W        W 7320   3.470  11.360   5.910
 6350W        W 7321   4.300   3.900   9.940
 6351W        W 7322   8.700   7.020   6.750
 6352W        W 7323   8.320   6.450   5.310
 6353W        W 7324   5.880   7.630   9.200
 6354W        W 7325  12.440   2.920   8.850
 6355W        W 7326   8.950   5.930   6.460
 6356W        W 7327   1.810   9.500  13.320
 6357W        W 7328   9.040   0.140  10.140
 6358W        W 7329   6.550   9.440  12.400
 6359W        W 7330  10.220   1.030  12.720
 6360W        W 7331   8.160   3.040   3.090
 6361W        W 7332  10.130  11.990   9.480
 6362W        W 7333   6.880   0.870   2.530
 6363W        W 7334   4.180  12.770   9.990
 6364W        W 7335   8.440   1.050   1.470
 6365W        W 7336   4.000  10.130   9.550
 6366W        W 7337   0.140   9.570   2.760
 6367W        W 7338   6.110   0.960   1.900
 6368W        W 7339   3.650  11.790   9.710
 6369W        W 7340   5.660  12.990   2.060
 6370W        W 7341   6.800   6.340   9.540
 6371W        W 7342  10.240   9.140  10.900
 6372W        W 7343   1.500  10.640   6.580
 6373W        W 7344   1.050  10.110   6.590
 6374W        W 7345  12.810  12.330   5.260
 6375W        W 7346   3.060   6.980   5.830
 6376W        W 7347   3.070   8.010   1.380
 6377W        W 7348  11.100   7.350   6.300
 6378W        W 7349   9.330   7.390   1.570
 6379W        W 7350   2.030   5.440   5.360
 6380W        W 7351   6.100   2.300  11.050
 6381W        W 7352   4.680   3.500   4.450
 6382W        W 7353  11.200   8.940   6.280
 6383W        W 7354   4.010  11.450   9.550
 6384W        W 7355  12.060   7.740   6.330
 6385W        W 7356  11.850   4.260   3.130
 6386W        W 7357   1.570  13.100   8.900
 6387W        W 7358   3.990  12.780   9.100
 6388W        W 7359  13.810   7.130   9.460
 6389W        W 7360   4.240   1.720   6.340
 6390W        W 7361   9.650  11.360   0.060
 6391W        W 7362   7.960  10.030   7.030
 6392W        W 7363   4.190   3.340   4.580
 6393W        W 7364   2.150   2.460   8.720
 6394W        W 7365   7.190   2.940   0.190
 6395W        W 7366   8.720   9.380   9.900
 6396W        W 7367   2.000   6.730  11.100
 6397W        W 7368   2.230   7.010  11.460
 6398W        W 7369   3.180   3.660   4.090
 6399W        W 7370   1.110   5.100  10.610
 6400W        W 7371   8.700   4.010   2.140
 6401W        W 7372   0.130  12.720   0.350
 6402W        W 7373   8.530   1.770  10.270
 6403W        W 7374   6.650   0.200  12.470
 6404W        W 7375   8.740   1.070   7.920
 6405W        W 7376   4.750   0.480  11.750
 6406W        W 7377  12.600   5.470   4.390
 6407W        W 7378  10.350  12.190  11.390
 6408W        W 7379   0.490   2.010   0.860
 6409W        W 7380   4.760   0.680   8.330
 6410W        W 7381   0.470  10.880  12.010
 6411W        W 7382   2.400   1.550   4.930
 6412W        W 7383  13.850   7.940   0.640
 6413W        W 7384   2.970   6.130  11.890
 6414W        W 7385   6.910   0.420  12.130
 6415W        W 7386   0.540   2.720   8.700
 6416W        W 7387  10.440   9.900   1.220
 6417W        W 7388   6.570   3.030   8.110
 6418W        W 7389   1.320   1.530   5.690
 6419W        W 7390   7.840   5.970   2.990
 6420W        W 7391  12.880  12.330   2.700
 6421W        W 7392   7.960  12.880  10.020
 6422W        W 7393   7.490   6.800   3.430
 6423W        W 7394   0.300   1.360   3.850
 6424W        W 7395   3.910   7.100  12.330
 6425W        W 7396   5.750   8.020  13.630
 6426W        W 7397   0.400  11.810   0.040
 6427W        W 7398   0.660   9.340   6.580
 6428W        W 7399   9.000   4.860  11.440
 6429W        W 7400   3.160  10.880   5.250
 6430W        W 7401  11.830   0.960   6.180
 6431W        W 7402  10.940   0.340  12.890
 6432W        W 7403  12.340   8.240   7.470
 6433W        W 7404   7.670   9.630   7.920
 6434W        W 7405   7.400   4.430  11.170
 6435W        W 7406  13.630  11.370   5.770
 6436W        W 7407   2.940   9.670  13.030
 6437W        W 7408   6.510  12.310   2.020
 6438W        W 7409  12.750   0.180  10.000
 6439W        W 7410   3.330   6.480   9.790
 6440W        W 7411   2.950   1.320   3.760
 6441W        W 7412  10.580   2.450   1.510
 6442W        W 7413   3.990   8.440   5.940
 6443W        W 7414   6.410  13.630   6.440
 6444W        W 7415  11.700   0.650   9.310
 6445W        W 7416   1.760   6.980  11.900
 6446W        W 7417   6.470   0.920   2.240
 6447W        W 7418   6.690   4.740   6.250
 6448W        W 7419   7.100   9.650   2.170
 6449W        W 7420   1.960   4.470   9.210
 6450W        W 7421   8.370   7.010   4.660
 6451W        W 7422  12.840   7.530  12.170
 6452W        W 7423   2.090  13.200  11.030
 6453W        W 7424   4.950   1.120   6.660
 6454W        W 7425   3.470  10.220   0.880
 6455W        W 7426   8.640   0.070  11.410
 6456W        W 7427  11.040   9.460   0.670
 6457W        W 7428   3.370   9.920  11.360
 6458W        W 7429  10.870   4.390  12.520
 6459W        W 7430   3.290  10.460   5.030
 6460W        W 7431   2.950   8.700  13.640
 6461W        W 7432  13.730   1.520   5.310
 6462W        W 7433   9.640   8.390   9.170
 6463W        W 7434  11.870  13.800   0.530
 6464W        W 7435   0.650  12.400   7.180
 6465W        W 7436  11.470   1.320   1.080
 6466W        W 7437   4.250   9.700   5.750
 6467W        W 7438  11.000  13.280   4.370
 6468W        W 7439   8.700   7.800   5.520
 6469W        W 7440   7.790   3.910  11.770
 6470W        W 7441   8.920   4.700   0.340
 6471W        W 7442   1.190   3.300  13.190
 6472W        W 7443   8.040  12.030   7.160
 6473W        W 7444   7.500   6.540   5.560
 6474W        W 7445  12.810   9.420  10.660
 6475W        W 7446   6.270   8.230   1.110
 6476W        W 7447   4.210   3.590   0.190
 6477W        W 7448   3.320  10.220   4.030
 6478W        W 7449   9.120  10.270  10.320
 6479W        W 7450  12.080   0.970   2.830
 6480W        W 7451   7.020  11.910   0.070
 6481W        W 7452  12.450   5.730   9.660
 6482W        W 7453   1.280   4.500   3.500
 6483W        W 7454   1.070   5.510  10.320
 6484W        W 7455   2.320  11.470  13.480
 6485W        W 7456  12.910   4.970   2.400
 6486W        W 7457  10.510   3.190  10.890
 6487W        W 7458   4.090  12.460  10.390
 6488W        W 7459   9.020   9.000   5.090
 6489W        W 7460   2.070   9.270   2.650
 6490W        W 7461   7.950   9.840   8.940
 6491W        W 7462   8.120   2.800  10.530
 6492W        W 7463  11.820   9.410   6.630
 6493W        W 7464   7.020   0.330   3.440
 6494W        W 7465  13.490   2.470   0.830
 6495W        W 7466   5.380  10.880  11.170
 6496W        W 7467  11.290   4.320  10.150
 6497W        W 7468  12.540   2.760   9.350
 6498W        W 7469   8.350   4.990   9.450
 6499W        W 7470  12.880   4.730   9.640
 6500W        W 7471   2.500  11.060   3.940
 6501W        W 7472  12.300   2.150   8.480
 6502W        W 7473  12.780   1.310  11.100
 6503W        W 7474   8.930   3.380  12.840
 6504W        W 7475   6.880  13.740  13.700
 6505W        W 7476   3.450   5.780   4.870
 6506W        W 7477  13.700   3.310   5.830
 6507W        W 7478  13.250   8.080  13.020
 6508W        W 7479   5.120   0.350  12.930
 6509W        W 7480   6.820   8.640   3.320
 6510W        W 7481  13.760   3.430   3.040
 6511W        W 7482   1.930  11.970   5.410
 6512W        W 7483  10.750   2.190   9.690
 6513W        W 7484   2.610   5.100   1.940
 6514W        W 7485   8.130   9.140   8.480
 6515W        W 7486  10.020   4.890   2.610
 6516W        W 7487  10.920  10.560   1.230
 6517W        W 7488  10.060  10.840  12.820
 6518W        W 7489   6.550   7.680  12.100
 6519W        W 7490   9.180   3.190  10.410
 6520W        W 7491   9.480  12.450   8.200
 6521W        W 7492  13.670   1.600   9.870
 6522W        W 7493   5.830  12.200   2.370
 6523W        W 7494   0.450  13.600  12.410
 6524W        W 7495  12.570   9.620   1.610
 6525W        W 7496  11.730   4.860  13.190
 6526W        W 7497   4.840   8.960   0.020
 6527W        W 7498  13.550   3.770  11.720
 6528W        W 7499   0.870   0.300   0.630
 6529W        W 7500   5.790   1.990   6.330
 6530W        W 7501  10.260   8.800   7.100
 6531W        W 7502  12.260  10.960  11.170
 6532W        W 7503   1.120   6.860  13.430
 6533W        W 7504   9.780   0.260   4.920
 6534W        W 7505   2.350   7.330  12.510
 6535W        W 7506  10.170  10.790  10.140
 6536W        W 7507   4.830   7.380   8.370
 6537W        W 7508  10.400   7.700  11.070
 6538W        W 7509   9.150  10.820   6.160
 6539W        W 7510   2.910  10.680   5.680
 6540W        W 7511  13.270   6.240  13.490
 6541W        W 7512   4.880   2.030  12.390
 6542W        W 7513  13.680   2.820   8.940
 6543W        W 7514   8.090   3.910   7.140
 6544W        W 7515   8.820  13.560   5.530
 6545W        W 7516  12.300   3.160   9.650
 6546W        W 7517   9.200   0.540   7.180
 6547W        W 7518   4.340   1.720   8.690
 6548W        W 7519  13.310  10.080   7.030
 6549W        W 7520   8.180   1.440  12.940
 6550W        W 7521  10.180   8.940  12.740
 6551W        W 7522   2.200   0.520   8.850
 6552W        W 7523   3.720   6.350   7.300
 6553W        W 7524  13.670   7.050   0.380
 6554W        W 7525   0.480  10.140   3.740
 6555W        W 7526   5.210   2.670   5.120
 6556W        W 7527   5.220  10.390   2.530
 6557W        W 7528  13.820   3.550   5.360
 6558W        W 7529   7.650   3.940   4.170
 6559W        W 7530  10.870  11.670   6.930
 6560W        W 7531   1.530  13.360   3.330
 6561W        W 7532   3.430  13.780   8.670
 6562W        W 7533   1.180   1.670  10.450
 6563W        W 7534   5.010   8.500   6.140
 6564W        W 7535   8.560   5.270   3.070
 6565W        W 7536   7.050   1.630   8.150
 6566W        W 7537   8.640   5.650  11.870
 6567W        W 7538  10.030   7.190   4.420
 6568W        W 7539  13.680   2.860   0.130
 6569W        W 7540   4.130  10.570  12.600
 6570W        W 7541   5.180  10.140   0.660
 6571W        W 7542   2.990   3.640   7.810
 6572W        W 7543   3.430   6.370   2.420
 6573W        W 7544   9.180   5.920   2.650
 6574W        W 7545  12.000   6.040   9.560
 6575W        W 7546   6.060   0.260   0.180
 6576W        W 7547   0.400  13.240   8.780
 6577W        W 7548  11.010   9.220   8.430
 6578W        W 7549   5.310   0.260   7.500
 6579W        W 7550   5.490  11.120   1.040
 6580W        W 7551   3.490  13.560   6.280
 6581W        W 7552   9.610  13.350   0.720
 6582W        W 7553   9.390   6.460   9.280
 6583W        W 7554   9.940  13.330   9.270
 6584W        W 7555   5.220  11.950  11.120
 6585W        W 7556   5.310  12.630   9.990
 6586W        W 7557   8.670   5.220   4.640
 6587W        W 7558  11.300  12.790  13.160
 6588W        W 7559   9.390  10.200   7.800
 6589W        W 7560  13.170   3.450   9.840
 6590W        W 7561   6.940  12.080  12.380
 6591W        W 7562   0.410   0.540   2.910
 6592W        W 7563  12.050   9.970   9.040
 6593W        W 7564   6.600   8.390   7.010
 6594W        W 7565  10.840  12.890   3.470
 6595W        W 7566  10.830  11.480   0.850
 6596W        W 7567   9.400   2.590   2.920
 6597W        W 7568  12.510  10.580  12.560
 6598W        W 7569  13.060   4.510   2.520
 6599W        W 7570   5.470   4.320  10.180
 6600W        W 7571   5.680  11.290   6.880
 6601W        W 7572   4.360   2.860  12.310
 6602W        W 7573  11.530   4.550   0.350
 6603W        W 7574   4.310  11.490  11.300
 6604W        W 7575   5.250  12.720   3.360
 6605W        W 7576   5.680   0.440  12.860
 6606W        W 7577  10.820   5.980   4.820
 6607W        W 7578   3.140   4.150   5.460
 6608W        W 7579   2.470   6.040   0.290
 6609W        W 7580   3.320  10.000  12.980
 6610W        W 7581   7.150   3.930   7.270
 6611W        W 7582   2.940   0.930   1.680
 6612W        W 7583   6.510   4.220   2.750
 6613W        W 7584  12.650   8.590   2.000
 6614W        W 7585   9.720  10.760   7.940
 6615W        W 7586   2.850   2.420   2.290
 6616W        W 7587   0.580   0.480   5.920
 6617W        W 7588  11.540   8.030   0.290
 6618W        W 7589   5.160   1.540  12.250
 6619W        W 7590   8.770   0.480   2.220
 6620W        W 7591   6.810   2.520   9.340
 6621W        W 7592   3.010   8.430   3.790
 6622W        W 7593   8.650  12.790   8.100
 6623W        W 7594   2.320  10.700   8.370
 6624W        W 7595   1.820  13.480   0.150
 6625W        W 7596   4.840   6.400  13.550
 6626W        W 7597  12.970   4.130   1.110
 6627W        W 7598   1.230   7.040   5.900
 6628W        W 7599  10.040   5.500   3.490
 6629W        W 7600   4.240   9.840   4.000
 6630W        W 7601   4.470   0.850  13.680
 6631W        W 7602   8.340   6.660   8.990
 6632W        W 7603  10.040  11.740   4.910
 6633W        W 7604   2.540  11.280   1.700
 6634W        W 7605   4.850   1.170  10.630
 6635W        W 7606   6.230  10.540  11.970
 6636W        W 7607   5.190   3.230  12.340
 6637W        W 7608   8.470   3.660  12.480
 6638W        W 7609  12.700   7.320   0.180
 6639W        W 7610   3.340  12.730  12.220
 6640W        W 7611   4.820   4.570   9.490
 6641W        W 7612   8.250  13.800   0.960
 6642W        W 7613   0.480   7.910  11.440
 6643W        W 7614   0.460   8.560   3.190
 6644W        W 7615   0.140  10.000   5.420
 6645W        W 7616   1.250   2.190   4.950
 6646W        W 7617  11.840  10.850   6.190
 6647W        W 7618  10.980  13.720   2.200
 6648W        W 7619   1.490  11.010   1.150
 6649W        W 7620   9.550   4.130  12.290
 6650W        W 7621  13.040   1.160   3.050
 6651W        W 7622   8.040  11.180   9.160
 6652W        W 7623  11.140   7.430   9.580
 6653W        W 7624   3.110   7.200   0.840
 6654W        W 7625  11.170  12.880   4.730
 6655W        W 7626  13.680  12.260  10.270
 6656W        W 7627  12.720  11.220   5.540
 6657W        W 7628   8.880  10.240   8.160
 6658W        W 7629  10.970   0.010  12.470
 6659W        W 7630   9.200   0.520   0.940
 6660W        W 7631   7.170   6.290  10.000
 6661W        W 7632   1.560   7.290  10.110
 6662W        W 7633   8.260  12.410  11.190
 6663W        W 7634  11.180  11.530   5.960
 6664W        W 7635  12.550   2.660   4.220
 6665W        W 7636  11.820   1.960   7.490
 6666W        W 7637   5.010   8.780   9.190
 6667W        W 7638  13.860   2.120  13.310
 6668W        W 7639   3.210   1.760   9.580
 6669W        W 7640   6.280   9.530   5.010
 6670W        W 7641  13.710   7.910   1.610
 6671W        W 7642  10.180   5.640   4.030
 6672W        W 7643  13.660   7.250  13.850
 6673W        W 7644  12.700   1.330   3.990
 6674W        W 7645  11.170   1.450  13.640
 6675W        W 7646   2.550   2.330   7.000
 6676W        W 7647   1.420   0.610   3.600
 6677W        W 7648   8.960   5.310   4.140
 6678W        W 7649   5.200   2.350   0.140
 6679W        W 7650   9.540  10.560  11.210
 6680W        W 7651   1.530   3.040  12.900
 6681W        W 7652   7.890  10.520  11.310
 6682W        W 7653  13.520   5.990  13.880
 6683W        W 7654   3.440  13.860   3.920
 6684W        W 7655   3.370  12.250   9.930
 6685W        W 7656   4.670   3.510   0.070
 6686W        W 7657   7.480   6.380   3.620
 6687W        W 7658  13.120   8.930   6.770
 6688W        W 7659  12.640   6.560   1.480
 6689W        W 7660  11.260   6.880   6.400
 6690W        W 7661   0.350   6.090   2.960
 6691W        W 7662   1.380   0.780   8.320
 6692W        W 7663   1.500   9.250   3.950
 6693W        W 7664   7.170  13.640   4.070
 6694W        W 7665   3.760  11.010   0.130
 6695W        W 7666  10.230   4.310   3.920
 6696W        W 7667   2.720  13.660   7.360
 6697W        W 7668   3.020   7.920   2.170
 6698W        W 7669  12.900  10.530  11.070
 6699W        W 7670   0.090  10.410  13.920
 6700W        W 7671   3.450   3.590   2.730
 6701W        W 7672   3.700   3.580   6.260
 6702W        W 7673   7.020   7.450  11.990
 6703W        W 7674  11.870   0.130   5.890
 6704W        W 7675   7.680   4.080   6.080
 6705W        W 7676  13.860   0.640  12.120
 6706W        W 7677   2.480   3.910   6.210
 6707W        W 7678   0.710   8.710   3.650
 6708W        W 7679   2.580  10.410   4.370
 6709W        W 7680   5.820   8.680  12.180
 6710W        W 7681   1.090   5.850  10.640
 6711W        W 7682   1.830   6.280  13.590
 6712W        W 7683  11.370  10.220  13.150
 6713W        W 7684   9.230  11.330   9.580
 6714W        W 7685   9.790   8.510  10.550
 6715W        W 7686   1.850   4.090   4.280
 6716W        W 7687   3.350  10.340  13.630
 6717W        W 7688   7.120   1.670   9.290
 6718W        W 7689  13.030  10.020   3.360
 6719W        W 7690  10.380   4.490  13.470
 6720W        W 7691   7.640  12.520   1.280
 6721W        W 7692   4.980   9.040   7.790
 6722W        W 7693   8.130  13.050   0.730
 6723W        W 7694   4.680  13.630   6.650
 6724W        W 7695   7.420   2.860   6.050
 6725W        W 7696   9.300   1.440   9.730
 6726W        W 7697   2.650  13.130  12.600
 6727W        W 7698   6.940  13.310   5.100
 6728W        W 7699   2.220   5.930   4.220
 6729W        W 7700   2.520   8.170   3.800
 6730W        W 7701   1.400  10.250  11.570
 6731W        W 7702   0.010   0.220  11.720
 6732W        W 7703   1.170  12.920   0.190
 6733W        W 7704  11.830   6.400   4.130
 6734W        W 7705  12.590   1.300  12.440
 6735W        W 7706  11.340   5.390   0.940
 6736W        W 7707   0.820   5.350   7.710
 6737W        W 7708   1.950   1.950   7.890
 6738W        W 7709   3.470  12.690   9.210
 6739W        W 7710  10.560   4.560  12.100
 6740W        W 7711  10.760   9.490   1.210
 6741W        W 7712   6.930  13.750   7.260
 6742W        W 7713  12.670  12.020   1.180
 6743W        W 7714  13.800   2.070   0.830
 6744W        W 7715  12.980   1.020  12.680
 6745W        W 7716   1.920   8.570   3.320
 6746W        W 7717   4.280   1.390  12.060
 6747W        W 7718   1.860   9.830   1.140
 6748W        W 7719  10.370   2.700  10.880
 6749W        W 7720  13.670   7.950   9.560
 6750W        W 7721   1.490   0.380   8.610
 6751W        W 7722   7.430   8.210   3.920
 6752W        W 7723   9.750   0.300   9.300
 6753W        W 7724   0.900   7.270   5.170
 6754W        W 7725  11.880   4.010   8.260
 6755W        W 7726   3.530   3.590   5.240
 6756W        W 7727  10.450   7.930  11.880
 6757W        W 7728   5.070   5.200   0.400
 6758W        W 7729   5.780   8.650   0.440
 6759W        W 7730   7.330   9.320  13.470
 6760W        W 7731   8.720  12.610  13.280
 6761W        W 7732   7.020  13.700   6.340
 6762W        W 7733  10.650   5.250   8.540
 6763W        W 7734   4.240  11.950   8.650
 6764W        W 7735   7.490   1.150  11.700
 6765W        W 7736   3.890   2.450   3.670
 6766W        W 7737  13.210   6.320   0.120
 6767W        W 7738  10.550   3.690   6.460
 6768W        W 7739  13.760   1.880   9.420
 6769W        W 7740   5.290   6.290  10.590
 6770W        W 7741   2.700   0.980   7.060
 6771W        W 7742   0.090   6.700   8.840
 6772W        W 7743   5.480   9.800   4.310
 6773W        W 7744   7.420  13.810   5.970
 6774W        W 7745  10.640   5.820   1.080
 6775W        W 7746  10.380   6.830   0.150
 6776W        W 7747   8.720   8.800  11.110
 6777W        W 7748   5.280   4.360   7.220
 6778W        W 7749  13.910   3.540  12.640
 6779W        W 7750  13.890   8.790   6.570
 6780W        W 7751  10.100   7.520   7.060
 6781W        W 7752   2.280   5.270   2.400
 6782W        W 7753   0.790   0.750   3.230
 6783W        W 7754  11.010   1.990  11.710
 6784W        W 7755  10.720  12.870   6.960
 6785W        W 7756   9.680   0.040   6.860
 6786W        W 7757  11.230  12.990  11.370
 6787W        W 7758   6.140   5.610   1.120
 6788W        W 7759   1.530   2.460  11.020
 6789W        W 7760   4.360   9.240   5.670
 6790W        W 7761   7.030  11.080   1.260
 6791W        W 7762   1.480   0.530   7.600
 6792W        W 7763   4.410   6.390   8.500
 6793W        W 7764   7.570  13.500   4.340
 6794W        W 7765   9.310   1.500  10.610
 6795W        W 7766   0.530  10.040  10.730
 6796W        W 7767  11.970   7.660   3.200
 6797W        W 7768  11.850   7.880   0.920
 6798W        W 7769   3.110   9.360  13.450
 6799W        W 7770  10.540   2.330  12.830
 6800W        W 7771  13.140  10.020  12.760
 6801W        W 7772   1.540  11.130   6.080
 6802W        W 7773   5.100   7.130   9.330
 6803W        W 7774  13.620   8.280   3.040
 6804W        W 7775  12.330   7.690  13.910
 6805W        W 7776   9.110   0.180   7.430
 6806W        W 7777  10.390   2.210  10.130
 6807W        W 7778   7.700   8.030   5.700
 6808W        W 7779   7.330   3.780   4.660
 6809W        W 7780   9.090   0.500   0.400
 6810W        W 7781   0.820   8.520  10.300
 6811W        W 7782   5.240  13.650   7.270
 6812W        W 7783   6.500   6.880   3.390
 6813W        W 7784   6.500   1.820  12.270
 6814W        W 7785   9.480   9.310   5.180
 6815W        W 7786   8.490   0.230   7.810
 6816W        W 7787   0.710  12.980  10.250
 6817W        W 7788   3.630   3.870  12.500
 6818W        W 7789   8.920   4.870   6.300
 6819W        W 7790  12.800   8.220  12.850
 6820W        W 7791   3.320   6.620   5.620
 6821W        W 7792   0.280  11.050   8.700
 6822W        W 7793   6.000  10.090   8.350
 6823W        W 7794  12.420   2.440   7.000
 6824W        W 7795   8.920  10.060   5.560
 6825W        W 7796   8.640   2.560   9.260
 6826W        W 7797  12.190   7.750  10.860
 6827W        W 7798   6.960   4.480  10.180
 6828W        W 7799  11.630   2.730   2.840
 6829W        W 7800   7.140  11.770  10.630
 6830W        W 7801  11.560   5.280  12.310
 6831W        W 7802  13.650   9.010   6.940
 6832W        W 7803  13.420   6.450  10.760
 6833W        W 7804  11.740  10.360   9.270
 6834W        W 7805   3.270   6.560  13.630
 6835W        W 7806  13.620   4.120   8.770
 6836W        W 7807   7.160  10.580   1.450
 6837W        W 7808   5.400   8.100  10.830
 6838W        W 7809   4.820  13.700  10.600
 6839W        W 7810   5.330   2.890  10.570
 6840W        W 7811   7.130   1.450   5.450
 6841W        W 7812  12.360  11.580   1.120
 6842W        W 7813   8.010   7.970   2.510
 6843W        W 7814   4.830   5.010   4.910
 6844W        W 7815   5.660   6.750   8.540
 6845W        W 7816   7.370   0.490   5.750
 6846W        W 7817  13.250   1.100   1.080
 6847W        W 7818  13.890  10.260  10.390
 6848W        W 7819   3.700  10.710   3.180
 6849W        W 7820   5.840   8.820   3.650
 6850W        W 7821   7.950   6.430   5.920
 6851W        W 7822   9.840   7.840  10.450
 6852W        W 7823   1.140   4.800   5.760
 6853W        W 7824  10.020  11.460   5.300
 6854W        W 7825   9.170   9.030   3.870
 6855W        W 7826   8.110   9.650  13.380
 6856W        W 7827   1.470   0.930   2.400
 6857W        W 7828   9.360  13.150  13.080
 6858W        W 7829   4.630   1.570  12.370
 6859W        W 7830   9.160   6.710   0.020
 6860W        W 7831   2.870   9.600   9.840
 6861W        W 7832  12.660  10.450   6.520
 6862W        W 7833   4.100   8.000   9.680
 6863W        W 7834   2.480  11.170  10.480
 6864W        W 7835   1.250   7.750   6.510
 6865W        W 7836  10.540  13.640   3.860
 6866W        W 7837   8.090  10.140  10.350
 6867W        W 7838   5.350  10.260   0.110
 6868W        W 7839   1.420   2.000   7.750
 6869W        W 7840   8.230  12.180  10.760
 6870W        W 7841   5.590  11.550  10.310
 6871W        W 7842   0.220   6.090   5.750
 6872W        W 7843  10.370   6.890   3.220
 6873W        W 7844   4.820   5.680   6.650
 6874W        W 7845   4.370   2.730   8.420
 6875W        W 7846   5.120  13.590   9.890
 6876W        W 7847   1.540   6.700  13.850
 6877W        W 7848  13.570   4.200  12.430
 6878W        W 7849   6.410   8.350   2.530
 6879W        W 7850   2.060   4.700   3.130
 6880W        W 7851   8.190   8.350   3.410
 6881W        W 7852   2.760   8.160  11.310
 6882W        W 7853   9.870   8.030   1.760
 6883W        W 7854   3.560   9.760   8.360
 6884W        W 7855   6.700   1.350   7.450
 6885W        W 7856   8.480   2.610   5.230
 6886W        W 7857   0.040   4.130  13.220
 6887W        W 7858   4.940   6.860  12.540
 6888W        W 7859   8.880   4.320   0.710
 6889W        W 7860  12.320   6.850  13.110
 6890W        W 7861   8.270   3.880  13.310
 6891W        W 7862  10.960  13.810   6.860
 6892W        W 7863  13.460   9.720  13.700
 6893W        W 7864   6.160  13.680   6.880
 6894W        W 7865   7.800  11.150  11.560
 6895W        W 7866   1.390   2.540   1.710
 6896W        W 7867   5.150   0.210   3.240
 6897W        W 7868   2.010  10.420  13.610
 6898W        W 7869  11.770   5.460   6.830
 6899W        W 7870  12.690   1.340   8.620
 6900W        W 7871   1.360   6.290   0.230
 6901W        W 7872   8.520  10.990   9.170
 6902W        W 7873   4.280   3.740   6.710
 6903W        W 7874   8.400  13.810   9.370
 6904W        W 7875   1.020   2.480   4.530
 6905W        W 7876  12.040   1.780   4.400
 6906W        W 7877  11.120   7.470   7.420
 6907W        W 7878   1.020   8.470   0.380
 6908W        W 7879  13.690   4.640  10.150
 6909W        W 7880   5.620   4.890   1.130
 6910W        W 7881   0.840   0.310   1.680
 6911W        W 7882   8.420   9.940   7.310
 6912W        W 7883   8.150   0.270   5.270
 6913W        W 7884   2.040   3.970   1.480
 6914W        W 7885   3.660  12.780   0.280
 6915W        W 7886   3.350   0.370  10.800
 6916W        W 7887  13.250   8.850  11.860
 6917W        W 7888  12.280  10.150   7.910
 6918W        W 7889  11.100   1.550  13.110
 6919W        W 7890  11.340   5.190  13.280
 6920W        W 7891  13.910   2.220   8.290
 6921W        W 7892  13.630   4.860   4.580
 6922W        W 7893   2.380  10.510   8.910
 6923W        W 7894  11.320   4.110  12.040
 6924W        W 7895   2.520  10.370  10.860
 6925W        W 7896  13.150   5.560  10.130
 6926W        W 7897   3.230  12.630   3.290
 6927W        W 7898   9.860   1.500   2.420
 6928W        W 7899  10.590   1.630   7.020
 6929W        W 7900  10.950   1.500   5.820
 6930W        W 7901  12.130  13.410   0.300
 6931W        W 7902   6.830   6.270   7.900
 6932W        W 7903   6.750   8.820   3.810
 6933W        W 7904  11.470   9.840   0.160
 6934W        W 7905   4.110   5.770  11.680
 6935W        W 7906  11.370  12.050   7.580
 6936W        W 7907  11.260   9.180   6.740
 6937W        W 7908   1.040   8.470  10.810
 6938W        W 7909   7.620   6.190  10.880
 6939W        W 7910   8.630   7.250   3.820
 6940W        W 7911   9.010   6.820   9.320
 6941W        W 7912   4.710  12.560   1.040
 6942W        W 7913   7.510   2.430   3.960
 6943W        W 7914   9.740   3.190   4.420
 6944W        W 7915   6.710  12.960   7.020
 6945W        W 7916   7.260   3.890   7.750
 6946W        W 7917   1.990   9.580   0.720
 6947W        W 7918   2.820  13.730   8.480
 6948W        W 7919   1.360   9.720   8.790
 6949W        W 7920   2.810  12.080  10.820
 6950W        W 7921  10.750   1.570   4.360
 6951W        W 7922   9.260   2.770   1.890
 6952W        W 7923   6.380   5.940   4.880
 6953W        W 7924  12.370  13.350   5.890
 6954W        W 7925   1.840  12.170  13.110
 6955W        W 7926   4.080   9.350  10.030
 6956W        W 7927   0.790  12.770  11.240
 6957W        W 7928   2.950   8.180   6.570
 6958W        W 7929   9.690   5.480   3.870
 6959W        W 7930   7.740   6.520  12.310
 6960W        W 7931  12.880  10.550   7.090
 6961W        W 7932   9.370   2.480  11.070
 6962W        W 7933   6.690   7.720  10.560
 6963W        W 7934   1.900   6.810   8.450
 6964W        W 7935   1.040   3.330  13.720
 6965W        W 7936   3.100  13.900   5.030
 6966W        W 7937   1.150  11.540   6.390
 6967W        W 7938   3.680   1.480   6.250
 6968W        W 7939  10.340   3.310   6.800
 6969W        W 7940   6.200   1.050   3.460
 6970W        W 7941   3.350   6.790   9.020
 6971W        W 7942   8.020  11.620   7.410
 6972W        W 7943  13.470   7.870   5.860
 6973W        W 7944   1.180   8.090  10.510
 6974W        W 7945   3.770   9.290  12.750
 6975W        W 7946   4.120  10.370   0.470
 6976W        W 7947  13.100   1.660   1.980
 6977W        W 7948  13.400   1.050   1.590
 6978W        W 7949   5.010   6.090   1.650
 6979W        W 7950  11.140   1.830   4.620
 6980W        W 7951   8.290   2.950   9.160
 6981W        W 7952   6.670  10.970   6.700
 6982W        W 7953   1.860  12.900   7.330
 6983W        W 7954   5.140   5.810   8.900
 6984W        W 7955  12.000   5.290   9.270
 6985W        W 7956   2.330  12.660   4.160
 6986W        W 7957   2.460   4.050   1.770
 6987W        W 7958   8.970   2.960   6.750
 6988W        W 7959   4.720   8.130   2.800
 6989W        W 7960  12.670   8.090  12.120
 6990W        W 7961   0.660   3.860  10.630
 6991W        W 7962   3.830   5.330   1.590
 6992W        W 7963   5.780   3.950   5.990
 6993W        W 7964   3.120   9.570   1.610
 6994W        W 7965   6.120   2.590   7.980
 6995W        W 7966   6.930   0.230   8.070
 6996W        W 7967   4.970  10.200  10.690
 6997W        W 7968  10.870   6.130   1.960
 6998W        W 7969   2.650  12.630   7.980
 6999W        W 7970   4.270   9.590   8.100
 7000W        W 7971   2.020   1.430   7.880
 7001W        W 7972   4.060   1.460   1.080
 7002W        W 7973  10.590   2.670   0.540
 7003W        W 7974   5.020   4.430   4.630
 7004W        W 7975  12.380   2.020   3.570
 7005W        W 7976   1.830  13.460   6.960
 7006W        W 7977  13.120  10.720  11.520
 7007W        W 7978   4.390   9.670   4.760
 7008W        W 7979   3.580   8.870   0.930
 7009W        W 7980   9.850   1.620   0.740
 7010W        W 7981  10.060  13.690  13.080
 7011W        W 7982   5.480   2.190   5.900
 7012W        W 7983   5.050   7.180  12.930
 7013W        W 7984  10.320  11.960   6.860
 7014W        W 7985   9.760   8.260   7.490
 7015W        W 7986   9.430   3.980  11.800
 7016W        W 7987   1.660  10.940   8.370
 7017W        W 7988   0.720   8.260   7.070
 7018W        W 7989  13.720   7.470   3.960
 7019W        W 7990   0.930   4.280  10.890
 7020W        W 7991   6.970   3.120   6.180
 7021W        W 7992  11.440   3.770   5.080
 7022W        W 7993   2.290  11.660  11.440
 7023W        W 7994   3.660   7.370   9.960
 7024W        W 7995   9.240  13.620   1.520
 7025W        W 7996   9.900  13.220   7.530
 7026W        W 7997  13.140  12.060   7.920
 7027W        W 7998   8.050  10.870   4.720
 7028W        W 7999   3.160   7.680   7.320
 7029W        W 8000   0.760   1.440  12.560
 7030W        W 8001  10.900   5.870   2.430
 7031W        W 8002  12.290   5.250   9.730
 7032W        W 8003   4.380   8.560   4.710
 7033W        W 8004  11.290   1.920  12.840
 7034W        W 8005   0.570   9.650   1.440
 7035W        W 8006   7.470   8.000   7.100
 7036W        W 8007   0.730  11.430   4.300
 7037W        W 8008   2.390   8.430   3.410
 7038W        W 8009  11.370   9.880   5.400
 7039W        W 8010  10.070   9.830   7.290
 7040W        W 8011   5.070   9.080   5.270
 7041W        W 8012   6.180  11.640   4.030
 7042W        W 8013   3.570   8.310   9.540
 7043W        W 8014   4.260   5.610   7.490
 7044W        W 8015   7.770   3.230   8.820
 7045W        W 8016   8.170   6.160   2.250
 7046W        W 8017   2.290  12.230   2.550
 7047W        W 8018   5.650   7.770   8.110
 7048W        W 8019  11.160   2.590   2.930
 7049W        W 8020  11.940   2.620  13.650
 7050W        W 8021   6.990   9.490   4.200
 7051W        W 8022   0.210  10.160   7.650
 7052W        W 8023  13.230   9.970   2.730
 7053W        W 8024   7.820   2.090   3.180
 7054W        W 8025   6.260   4.260   2.330
 7055W        W 8026   4.120   1.260   5.610
 7056W        W 8027   4.760   6.310   9.850
 7057W        W 8028   4.930   4.120  12.420
 7058W        W 8029   0.640   2.590   1.000
 7059W        W 8030   1.750   1.460   9.700
 7060W        W 8031   2.100   9.620   6.910
 7061W        W 8032   5.680   5.600   7.870
 7062W        W 8033  11.720  11.770   5.760
 7063W        W 8034  11.490  13.360   1.360
 7064W        W 8035   2.640   0.890  12.520
 7065W        W 8036   1.110   3.900  11.530
 7066W        W 8037   1.660  13.000   0.250
 7067W        W 8038  10.800   7.030   9.580
 7068W        W 8039   3.120  13.040   5.800
 7069W        W 8040   2.920   0.550  13.310
 7070W        W 8041   3.600   5.950   3.890
 7071W        W 8042   3.930   4.090  12.780
 7072W        W 8043   1.650   5.170   1.440
 7073W        W 8044  12.640   7.820   4.670
 7074W        W 8045   8.490   7.120   1.770
 7075W        W 8046   9.590   7.380  11.340
 7076W        W 8047   8.290   7.190   6.600
 7077W        W 8048  10.590  12.050   7.690
 7078W        W 8049  13.030   8.750   5.840
 7079W        W 8050   3.590  10.540  12.620
 7080W        W 8051   2.790   3.670  12.100
 7081W        W 8052  12.640  10.550   7.760
 7082W        W 8053  10.120  10.520  13.840
 7083W        W 8054   0.050   7.550  13.340
 7084W        W 8055   2.630  11.130   8.140
 7085W        W 8056   4.550   3.750   5.290
 7086W        W 8057   4.510   8.710  12.450
 7087W        W 8058   3.850  11.620  10.690
 7088W        W 8059   8.550   3.490  11.780
 7089W        W 8060   7.130   5.410  10.470
 7090W        W 8061   7.650  12.190   6.910
 7091W        W 8062   5.730  11.360  12.060
 7092W        W 8063   4.780  10.910   1.490
 7093W        W 8064   8.270   8.920   7.650
 7094W        W 8065   1.520   1.560   1.440
 7095W        W 8066   1.560   9.710   6.180
 7096W        W 8067  11.710   1.910   8.000
 7097W        W 8068  10.840  10.830  10.740
 7098W        W 8069   1.350   7.580   4.900
 7099W        W 8070   6.540  12.330   0.910
 7100W        W 8071   0.010   0.220   4.750
 7101W        W 8072   5.270   2.530   7.110
 7102W        W 8073   1.560   6.590   5.250
 7103W        W 8074  11.630  10.020   6.060
 7104W        W 8075   6.700   9.210   8.950
 7105W        W 8076   7.680   1.400   8.480
 7106W        W 8077   9.330   3.720   8.070
 7107W        W 8078   9.700   3.550   3.430
 7108W        W 8079  11.640  11.010   9.940
 7109W        W 8080   8.900   5.890   5.440
 7110W        W 8081   3.670   2.190  10.830
 7111W        W 8082   6.030   6.080   0.440
 7112W        W 8083   4.460   3.820   8.920
 7113W        W 8084   5.880   1.440   3.370
 7114W        W 8085   4.710  12.780   7.100
 7115W        W 8086   7.550   9.730   0.480
 7116W        W 8087   9.160   0.490   4.120
 7117W        W 8088   5.490   4.370   4.530
 7118W        W 8089   0.410  10.580   4.990
 7119W        W 8090  10.470   3.860   5.450
 7120W        W 8091   8.110   9.870   4.450
 7121W        W 8092   8.590   8.950  12.890
 7122W        W 8093  11.830   1.110  11.420
 7123W        W 8094  11.940  13.400   5.340
 7124W        W 8095   0.550  10.510  11.050
 7125W        W 8096   4.900   1.500   2.000
 7126W        W 8097   4.610   2.980   4.590
 7127W        W 8098   5.380   1.130  11.370
 7128W        W 8099  10.510  13.450   2.820
 7129W        W 8100   4.400  10.620   0.080
 7130W        W 8101   7.240   7.970   6.670
 7131W        W 8102   7.730   5.530   6.010
 7132W        W 8103   8.610   9.640   6.920
 7133W        W 8104   8.740   7.840   4.440
 7134W        W 8105   9.350   2.450   8.600
 7135W        W 8106  11.250   4.740   4.400
 7136W        W 8107   3.250   1.500  13.270
 7137W        W 8108  11.250   4.340   4.920
 7138W        W 8109   8.830  13.150  13.240
 7139W        W 8110   5.640  10.400   0.540
 7140W        W 8111   1.830   7.570   4.670
 7141W        W 8112  12.220   3.050   2.000
 7142W        W 8113  12.380  10.520   4.480
 7143W        W 8114   7.910   3.410  12.900
 7144W        W 8115   7.750   7.830   1.360
 7145W        W 8116   9.430   5.820   3.030
 7146W        W 8117   1.010   2.820   4.100
 7147W        W 8118  11.730   8.010   3.530
 7148W        W 8119   0.740  12.590  11.720
 7149W        W 8120  10.300   2.880   2.050
 7150W        W 8121   9.340   1.310   7.970
 7151W        W 8122  11.070   8.250   9.890
 7152W        W 8123   0.040   2.370   6.430
 7153W        W 8124   6.930   9.280  11.560
 7154W        W 8125  11.040   3.160  13.730
 7155W        W 8126  13.650  11.980   8.080
 7156W        W 8127  11.680   6.850   2.450
 7157W        W 8128   3.110  12.130   3.530
 7158W        W 8129   8.040   2.560  13.830
 7159W        W 8130   8.660   9.040   6.070
 7160W        W 8131   2.100   7.030   5.730
 7161W        W 8132   8.250   8.660  10.160
 7162W        W 8133  11.760   1.780   3.030
 7163W        W 8134  11.870   7.140   3.170
 7164W        W 8135   7.230   4.970   4.490
 7165W        W 8136   6.050   9.090   7.290
 7166W        W 8137   0.170   3.090   9.630
 7167W        W 8138   3.310   7.100  10.230
 7168W        W 8139  10.350  13.030   3.120
 7169W        W 8140   3.510   2.120   2.850
 7170W        W 8141  11.180  12.880   5.530
 7171W        W 8142  11.330   1.590  11.380
 7172W        W 8143   9.500  11.760   9.600
 7173W        W 8144   9.020   3.680  11.090
 7174W        W 8145   5.750   1.910   7.430
 7175W        W 8146   1.300   8.010   9.980
 7176W        W 8147   2.890   7.330  10.080
 7177W        W 8148   2.870   3.240   5.220
 7178W        W 8149   9.880  13.250  12.940
 7179W        W 8150   1.680   0.680  13.110
 7180W        W 8151  12.190   3.930   8.670
 7181W        W 8152   4.750   8.200  13.360
 7182W        W 8153   3.970   0.990   3.710
 7183W        W 8154  11.600  11.800  12.170
 7184W        W 8155   5.250  10.360  13.160
 7185W        W 8156   3.170   9.310  11.240
 7186W        W 8157  11.640  12.630   4.870
 7187W        W 8158  11.330   1.130  12.780
 7188W        W 8159  13.420   5.090   1.830
 7189W        W 8160  13.450  12.800  10.140
 7190W        W 8161   8.010   1.130  11.970
 7191W        W 8162   8.370  11.720  11.660
 7192W        W 8163   1.290   2.990  10.590
 7193W        W 8164   4.090   7.810   3.930
 7194W        W 8165   0.230  10.940   4.660
 7195W        W 8166   8.500   0.910   6.550
 7196W        W 8167   6.650   6.180   6.720
 7197W        W 8168   7.640   3.300   5.940
 7198W        W 8169   7.870   2.340  10.010
 7199W        W 8170   9.640   3.740  13.620
 7200W        W 8171  10.400  12.200   1.890
 7201W        W 8172   7.620   1.570   5.250
 7202W        W 8173  13.180  12.600  10.520
 7203W        W 8174   0.570   0.750   6.350
 7204W        W 8175  11.210   4.000  12.570
 7205W        W 8176   1.890   4.520   6.410
 7206W        W 8177  11.770   4.800  12.560
 7207W        W 8178   6.110   6.700   3.670
 7208W        W 8179   2.050   5.360   8.070
 7209W        W 8180   2.800  11.310   0.430
 7210W        W 8181   0.460   2.850   2.040
 7211W        W 8182  12.410   6.820   5.010
 7212W        W 8183  11.720   3.690   6.900
 7213W        W 8184  10.390   8.510   8.090
 7214W        W 8185   9.730   3.650   1.130
 7215W        W 8186   0.920  10.100   8.160
 7216W        W 8187   1.970   1.010   1.840
 7217W        W 8188  13.900  11.090  12.210
 7218W        W 8189   4.630   6.780   6.880
 7219W        W 8190   1.890  13.020   2.820
 7220W        W 8191  10.730   3.930   2.290
 7221W        W 8192  13.440  13.920   6.420
 7222W        W 8193   2.040   0.230   3.110
 7223W        W 8194   2.200   8.230   2.120
 7224W        W 8195  11.640   9.030   5.690
 7225W        W 8196  13.080   5.800   1.320
 7226W        W 8197   1.440  12.460  10.380
 7227W        W 8198  13.720   8.870  11.980
 7228W        W 8199   6.520   0.350  10.360
 7229W        W 8200   2.310   2.440  12.980
 7230W        W 8201   1.330   6.800   2.360
 7231W        W 8202   5.290   1.290   4.700
 7232W        W 8203   0.420   3.600   5.310
 7233W        W 8204   6.170  10.790  11.540
 7234W        W 8205   2.320   4.400   7.500
 7235W        W 8206   1.900   3.610   7.970
 7236W        W 8207   1.900   2.120  11.050
 7237W        W 8208   9.950  12.480   0.040
 7238W        W 8209  10.460   5.700   5.790
 7239W        W 8210   4.940   0.700  13.340
 7240W        W 8211  10.890   6.770   2.090
 7241W        W 8212  13.620   5.960   0.520
 7242W        W 8213  13.640   3.300   9.810
 7243W        W 8214  11.170   3.710  13.020
 7244W        W 8215   1.840   7.980  11.890
 7245W        W 8216  12.950   5.670   6.430
 7246W        W 8217   5.190  10.530   9.640
 7247W        W 8218   4.310  12.800   7.870
 7248W        W 8219   8.290   7.240  12.380
 7249W        W 8220   5.330   0.370   4.940
 7250W        W 8221   6.580   6.680   6.540
 7251W        W 8222   3.280   7.890   6.360
 7252W        W 8223  13.440  13.520  12.680
 7253W        W 8224   8.870   7.800   3.710
 7254W        W 8225   4.960  10.090  12.850
 7255W        W 8226   0.950   3.950   5.750
 7256W        W 8227   9.750   0.940   3.570
 7257W        W 8228  12.900   2.500  10.690
 7258W        W 8229   2.580   0.790   4.770
 7259W        W 8230   8.040   2.900  11.830
 7260W        W 8231   7.390   5.270   0.180
 7261W        W 8232   3.850  13.430   5.920
 7262W        W 8233   7.750   2.520   5.180
 7263W        W 8234   9.050   3.850   0.530
 7264W        W 8235   1.660   6.480   7.530
 7265W        W 8236  13.900   6.830  13.900
 7266W        W 8237  11.610   2.680  11.250
 7267W        W 8238   9.370   7.930   8.510
 7268W        W 8239  10.540   4.830  12.540
 7269W        W 8240   1.760   7.810   8.190
 7270W        W 8241   1.960   8.610   4.720
 7271W        W 8242   6.970   3.320  12.080
 7272W        W 8243  11.650   0.710  11.610
 7273W        W 8244  12.770   4.500   5.760
 7274W        W 8245   5.400   1.270   2.160
 7275W        W 8246   9.000   6.170  13.770
 7276W        W 8247   5.610   0.380   4.510
 7277W        W 8248   7.570   2.900   3.780
 7278W        W 8249   4.980  10.390   1.630
 7279W        W 8250   6.160   6.200   9.730
 7280W        W 8251   3.590  13.560   7.670
 7281W        W 8252   4.960   8.820  12.200
 7282W        W 8253   9.780   9.830   6.470
 7283W        W 8254  13.260  11.090   2.880
 7284W        W 8255   2.330   9.590   5.740
 7285W        W 8256   4.320   7.360   6.260
 7286W        W 8257   9.670   7.240   0.140
 7287W        W 8258   3.380   8.190  10.580
 7288W        W 8259   8.590  13.870   6.940
 7289W        W 8260   9.660   4.600   4.540
 7290W        W 8261   5.050  10.090   8.280
 7291W        W 8262   9.030  13.890   0.320
 7292W        W 8263   4.520  13.520   6.160
 7293W        W 8264   2.850   6.170   9.500
 7294W        W 8265   4.100  12.950   3.030
 7295W        W 8266  12.690   2.680   0.240
 7296W        W 8267   7.410   7.110  11.130
 7297W        W 8268   2.160   6.170   9.680
 7298W        W 8269  13.050  13.470   2.480
 7299W        W 8270  13.300   7.110   5.960
 7300W        W 8271   2.280   1.290   7.380
 7301W        W 8272   7.130   6.180   3.250
 7302W        W 8273   4.510   3.420  13.010
 7303W        W 8274   1.610   8.100   4.800
 7304W        W 8275   4.030   9.600   9.550
 7305W        W 8276   2.480  10.470  11.970
 7306W        W 8277   9.420  10.910   9.150
 7307W        W 8278   0.820  11.710  12.370
 7308W        W 8279   5.650   8.590   8.000
 7309W        W 8280  11.300   5.760  13.400
 7310W        W 8281   0.480   2.030  13.910
 7311W        W 8282   6.210  12.470   5.030
 7312W        W 8283   5.400   2.630   5.630
 7313W        W 8284   0.270  13.230   0.210
 7314W        W 8285   7.150   3.950   6.180
 7315W        W 8286   2.130   6.790  12.490
 7316W        W 8287   3.360   3.040  10.300
 7317W        W 8288  12.780   2.370  13.270
 7318W        W 8289   3.710   3.390   7.260
 7319W        W 8290  12.050   2.280   6.720
 7320W        W 8291   5.140   6.010  10.220
 7321W        W 8292   1.760   0.950   8.000
 7322W        W 8293  10.080   6.910   7.120
 7323W        W 8294   5.870  10.500  12.340
 7324W        W 8295   6.160   8.670   2.200
 7325W        W 8296   7.560   7.710   4.010
 7326W        W 8297   7.630   0.320   6.160
 7327W        W 8298   2.700   8.470  10.090
 7328W        W 8299  11.270   1.470   4.300
 7329W        W 8300   0.190   5.310  12.760
 7330W        W 8301   2.240   4.210   8.060
 7331W        W 8302   8.800  10.980  12.120
 7332W        W 8303   7.940   8.150   0.350
 7333W        W 8304   2.980   9.410   0.370
 7334W        W 8305   7.590   6.660   1.440
 7335W        W 8306   5.980   2.620   6.620
 7336W        W 8307  13.430   8.790   8.560
 7337W        W 8308   3.710   9.250   7.410
 7338W        W 8309  10.980   7.710  13.090
 7339W        W 8310   2.060  13.220  11.530
 7340W        W 8311  10.510   2.380   3.730
 7341W        W 8312   4.590   7.940   9.710
 7342W        W 8313  11.380   4.490   6.580
 7343W        W 8314   6.570   4.680   6.970
 7344W        W 8315   3.980  12.480  12.750
 7345W        W 8316   6.660  11.580   0.200
 7346W        W 8317   5.380   2.730  11.510
 7347W        W 8318   3.660   4.880   0.590
 7348W        W 8319  12.220   6.760   3.540
 7349W        W 8320   7.270  11.320  10.570
 7350W        W 8321  11.640   4.720   2.820
 7351W        W 8322   8.370   5.230  11.650
 7352W        W 8323  11.860   0.490  10.290
 7353W        W 8324   2.460   1.300   6.800
 7354W        W 8325   4.330   3.400  13.520
 7355W        W 8326   4.320   1.760  11.730
 7356W        W 8327   7.720   5.990   3.480
 7357W        W 8328   6.550  13.070   5.410
 7358W        W 8329  10.200  12.090  11.940
 7359W        W 8330   7.210   6.030  13.360
 7360W        W 8331  12.240  13.900   1.230
 7361W        W 8332   7.010   9.450  12.550
 7362W        W 8333   6.420   7.930   9.900
 7363W        W 8334   0.670   0.040   3.880
 7364W        W 8335   9.280  13.230   8.990
 7365W        W 8336   0.350  13.620   1.190
 7366W        W 8337   8.590   6.220   8.930
 7367W        W 8338   3.850  13.520   9.470
 7368W        W 8339   2.040   4.830  13.110
 7369W        W 8340   0.950   2.370   8.820
 7370W        W 8341  10.560   4.470   8.430
 7371W        W 8342   7.930   7.960  11.940
 7372W        W 8343   9.660  12.250   9.470
 7373W        W 8344   2.930  10.910   7.730
 7374W        W 8345   8.550   9.560   4.400
 7375W        W 8346   8.670   9.500   9.160
 7376W        W 8347   7.470   6.290   8.100
 7377W        W 8348   8.270   4.220   6.190
 7378W        W 8349  10.740  10.200   6.520
 7379W        W 8350   5.950   6.070   1.320
 7380W        W 8351  10.440  10.810  13.640
 7381W        W 8352  11.590  11.650  11.740
 7382W        W 8353   3.270  13.660  10.260
 7383W        W 8354  10.500   8.940   8.560
 7384W        W 8355   8.170   0.970   6.930
 7385W        W 8356  10.040  12.320   6.040
 7386W        W 8357   8.790   1.330  10.470
 7387W        W 8358  11.740   7.300   2.170
 7388W        W 8359  10.830   9.080  12.180
 7389W        W 8360   3.200  11.810   5.830
 7390W        W 8361   5.370   3.130   5.430
 7391W        W 8362   2.960  10.570  11.910
 7392W        W 8363   2.250   0.900   5.640
 7393W        W 8364   2.640   3.850   0.710
 7394W        W 8365   2.660  13.300  13.560
 7395W        W 8366   0.480   1.720   2.600
 7396W        W 8367   0.040   1.220  12.990
 7397W        W 8368   6.470  11.440   5.080
 7398W        W 8369   9.240   8.280   5.710
 7399W        W 8370   5.040  13.160   3.380
 7400W        W 8371   4.980   4.440  12.030
 7401W        W 8372   2.300   1.150  11.100
 7402W        W 8373  12.810   2.330  13.810
 7403W        W 8374   5.530   9.620  10.180
 7404W        W 8375  10.060   1.620   3.820
 7405W        W 8376   5.810   2.550   1.620
 7406W        W 8377  10.460   6.420   6.240
 7407W        W 8378   6.690   3.710   3.330
 7408W        W 8379  12.590   2.300   5.770
 7409W        W 8380   5.930   9.880  13.430
 7410W        W 8381  12.610  10.490  11.570
 7411W        W 8382   1.620   4.220   1.960
 7412W        W 8383  10.100   4.100   6.470
 7413W        W 8384   9.820   8.160  13.300
 7414W        W 8385   0.830  13.220  12.500
 7415W        W 8386  13.090   0.230   6.070
 7416W        W 8387   2.500  13.100   7.830
 7417W        W 8388   2.270   3.470   9.240
 7418W        W 8389   4.830  11.780   4.140
 7419W        W 8390   8.350   1.660   0.010
 7420W        W 8391  11.970   1.950  13.640
 7421W        W 8392   3.090   7.330   3.460
 7422W        W 8393   0.130   8.960   1.200
 7423W        W 8394   6.540   1.950   6.930
 7424W        W 8395   7.460  11.980  11.450
 7425W        W 8396   1.290   1.680   8.230
 7426W        W 8397   0.740   4.740   9.580
 7427W        W 8398   6.810   3.010  13.250
 7428W        W 8399   6.140  13.170   3.250
 7429W        W 8400   8.320   1.560   3.570
 7430W        W 8401   4.060  10.320   4.520
 7431W        W 8402   0.570   1.500  13.130
 7432W        W 8403   0.460   8.880   8.250
 7433W        W 8404   8.280   7.720   1.100
 7434W        W 8405  11.990  11.980   9.960
 7435W        W 8406   9.890   0.250   0.660
 7436W        W 8407   5.700  12.870   1.540
 7437W        W 8408  10.830   2.870   0.170
 7438W        W 8409  13.050   6.320   1.600
 7439W        W 8410   6.630   7.450   6.950
 7440W        W 8411   6.190   2.380  12.990
 7441W        W 8412   6.450   0.060   4.220
 7442W        W 8413   7.690   5.770   0.020
 7443W        W 8414   9.690   4.380   5.270
 7444W        W 8415   1.290   3.200  11.760
 7445W        W 8416   9.540   6.490   3.370
 7446W        W 8417   6.630   9.850  11.090
 7447W        W 8418   4.430  12.360   3.980
 7448W        W 8419   4.980   7.490  10.090
 7449W        W 8420   8.200   4.340   2.890
 7450W        W 8421   2.570  13.480   5.520
 7451W        W 8422   0.880   4.760  12.060
 7452W        W 8423   3.640   9.180   2.180
 7453W        W 8424   5.980  12.930   2.440
 7454W        W 8425   0.570   3.370   0.490
 7455W        W 8426   9.080  13.150   7.840
 7456W        W 8427   5.780   6.530   7.970
 7457W        W 8428  10.110   1.600   1.220
 7458W        W 8429   8.210   7.470   2.510
 7459W        W 8430   7.490  13.140   8.640
 7460W        W 8431   4.040   5.790  12.850
 7461W        W 8432  13.850  12.000  13.030
 7462W        W 8433   9.580   2.330  12.540
 7463W        W 8434   6.200   2.130  10.570
 7464W        W 8435   4.430   8.570   5.180
 7465W        W 8436   8.840  10.610  12.540
 7466W        W 8437  13.590   5.460  13.680
 7467W        W 8438   9.220   8.170   8.960
 7468W        W 8439   6.330   2.210   3.700
 7469W        W 8440  12.460   0.490   6.060
 7470W        W 8441   7.810  10.590   6.900
 7471W        W 8442   8.500  12.060   2.150
 7472W        W 8443  13.050   6.140   3.840
 7473W        W 8444  11.370   3.900   8.420
 7474W        W 8445   2.580   9.440   6.990
 7475W        W 8446   7.700   1.970   4.050
 7476W        W 8447   2.130   0.110  13.720
 7477W        W 8448   2.770  13.450   5.020
 7478W        W 8449   6.520   2.970   9.170
 7479W        W 8450   9.760   1.780   2.880
 7480W        W 8451  13.380   8.210   7.400
 7481W        W 8452   6.970  11.870  13.280
 7482W        W 8453   6.470   9.630   3.440
 7483W        W 8454   9.140   9.280   6.180
 7484W        W 8455   8.800   3.230   5.670
 7485W        W 8456   7.150   9.220   4.610
 7486W        W 8457   5.440   8.050  12.930
 7487W        W 8458   2.360   9.590   9.620
 7488W        W 8459   1.820  11.700  10.920
 7489W        W 8460   7.170   9.530  12.050
 7490W        W 8461   6.610   5.460   8.290
 7491W        W 8462   0.060   6.890  12.890
 7492W        W 8463   5.790  10.760   4.790
 7493W        W 8464   4.880   5.530   9.160
 7494W        W 8465   0.470   8.890  13.700
 7495W        W 8466   8.250   7.500   5.280
 7496W        W 8467  10.980   1.430   3.400
 7497W        W 8468  12.310  11.860  11.450
 7498W        W 8469  11.460  12.800  11.800
 7499W        W 8470   1.430   5.870  11.020
 7500W        W 8471  12.760  12.070   3.860
 7501W        W 8472   0.740   9.640   3.950
 7502W        W 8473   3.070  13.200  12.350
 7503W        W 8474   3.890   9.250   0.770
 7504W        W 8475   0.090   8.510  12.350
 7505W        W 8476   4.890   3.980   8.670
 7506W        W 8477   4.200   6.750  10.890
 7507W        W 8478   5.650   5.960   3.020
 7508W        W 8479   2.600   4.170   9.800
 7509W        W 8480   7.730   8.370   8.640
 7510W        W 8481   6.340   3.790   9.090
 7511W        W 8482  12.880   2.760   3.710
 7512W        W 8483   7.720   9.180  10.240
 7513W        W 8484   2.750   8.200   9.630
 7514W        W 8485   9.650   0.400  11.200
 7515W        W 8486  12.740  10.180   5.730
 7516W        W 8487   3.440   5.360   5.240
 7517W        W 8488   2.910   4.850   7.130
 7518W        W 8489  10.580   4.630   6.950
 7519W        W 8490   0.220   8.540  10.200
 7520W        W 8491   0.990  12.470   0.240
 7521W        W 8492  10.950   4.750  11.390
 7522W        W 8493  13.070   2.620   5.920
 7523W        W 8494  10.660   1.920  10.700
 7524W        W 8495   9.030   9.980  13.570
 7525W        W 8496   1.390   5.700   2.950
 7526W        W 8497   2.030  10.500   4.840
 7527W        W 8498   1.800   1.640   5.540
 7528W        W 8499   6.070   8.790   0.990
 7529W        W 8500   7.980   8.020  12.540
 7530W        W 8501  11.280   6.810   4.380
 7531W        W 8502   6.410  11.960   4.410
 7532W        W 8503   8.400  10.200   9.630
 7533W        W 8504   8.540   5.280   8.950
 7534W        W 8505  11.790   7.030  10.260
 7535W        W 8506   8.700   9.120   4.070
 7536W        W 8507  13.210   0.800   2.290
 7537W        W 8508   1.200   2.600   8.360
 7538W        W 8509   8.000   6.280   8.090
 7539W        W 8510   2.470  10.930  13.710
 7540W        W 8511  12.210   2.870  12.850
 7541W        W 8512  11.430   7.040   5.150
 7542W        W 8513   8.440   6.730   1.440
 7543W        W 8514   0.270  12.180   6.400
 7544W        W 8515   9.800   8.790   7.440
 7545W        W 8516   2.420  12.280   8.750
 7546W        W 8517  13.130   1.470   3.750
 7547W        W 8518   8.600   1.460   2.150
 7548W        W 8519  13.530  11.560   9.810
 7549W        W 8520  12.860  11.430  13.310
 7550W        W 8521  12.600   0.260   7.040
 7551W        W 8522   8.950   9.120  10.770
 7552W        W 8523  12.120  12.540   7.740
 7553W        W 8524   5.620   1.500  10.650
 7554W        W 8525   0.950   1.110  12.940
 7555W        W 8526  11.410  12.270   1.300
 7556W        W 8527   7.910   7.630   0.110
 7557W        W 8528   2.700   2.570   6.500
 7558W        W 8529   6.560   8.940   7.050
 7559W        W 8530  10.170   0.280  12.900
 7560W        W 8531  12.890   1.560  10.650
 7561W        W 8532  12.410   3.060   7.090
 7562W        W 8533   1.830   3.610  10.020
 7563W        W 8534   2.660  12.780  13.060
 7564W        W 8535   5.120  12.800   0.760
 7565W        W 8536   7.770   5.170   1.770
 7566W        W 8537  12.950   7.970   7.800
 7567W        W 8538   4.010   9.940   3.490
 7568W        W 8539  11.940   0.010  11.070
 7569W        W 8540   6.390   6.620   4.110
 7570W        W 8541   6.920   4.130   4.300
 7571W        W 8542   8.670   8.220   3.510
 7572W        W 8543   1.550   4.150  11.570
 7573W        W 8544  13.390   6.660   1.630
 7574W        W 8545   4.520   0.580   9.460
 7575W        W 8546  10.250   1.610   9.690
 7576W        W 8547   4.950   8.460   4.920
 7577W        W 8548   7.810  12.990   9.530
 7578W        W 8549  13.040   0.050  10.350
 7579W        W 8550   0.660   7.700   1.240
 7580W        W 8551   0.420   8.440   5.000
 7581W        W 8552   8.410   8.240   3.930
 7582W        W 8553   5.150   8.340   1.900
 7583W        W 8554   5.630   2.220   8.030
 7584W        W 8555   0.420  13.860   8.060
 7585W        W 8556   3.640   5.620   3.490
 7586W        W 8557   3.230   0.990   5.750
 7587W        W 8558   9.200   6.790   3.160
 7588W        W 8559   5.520   3.460  10.530
 7589W        W 8560   0.620  11.400   2.370
 7590W        W 8561   8.490   1.690  13.350
 7591W        W 8562   0.140   7.540   4.260
 7592W        W 8563   6.770   2.760   4.940
 7593W        W 8564  10.310   0.420   9.660
 7594W        W 8565   2.040   4.200   8.780
 7595W        W 8566   6.780   0.800  11.080
 7596W        W 8567   2.530  10.240  10.380
 7597W        W 8568   9.710  11.540   6.270
 7598W        W 8569   3.650   6.390   4.370
 7599W        W 8570   1.350   5.320   8.430
 7600W        W 8571  11.430  13.740  13.180
 7601W        W 8572   8.300   2.740  12.860
 7602W        W 8573   6.290   7.350  10.450
 7603W        W 8574   7.220  11.530   2.000
 7604W        W 8575  10.290  12.570   4.830
 7605W        W 8576   4.550   6.540   6.450
 7606W        W 8577  11.850   4.620  12.080
 7607W        W 8578   0.070   8.360   1.930
 7608W        W 8579  13.890   9.840   0.760
 7609W        W 8580  12.690  12.870   3.460
 7610W        W 8581   0.480  12.190  12.860
 7611W        W 8582   8.210   5.940   1.450
 7612W        W 8583   1.380   0.390   2.390
 7613W        W 8584   5.300   2.790   9.540
 7614W        W 8585   5.670  12.320   5.920
 7615W        W 8586   0.570   6.600  12.210
 7616W        W 8587   7.980   7.010   1.540
 7617W        W 8588   3.950   0.580   4.110
 7618W        W 8589   7.740   9.380  13.130
 7619W        W 8590   9.340   5.440   4.410
 7620W        W 8591   2.100  11.350   3.740
 7621W        W 8592  10.680   1.660   1.630
 7622W        W 8593  11.080   0.290   2.720
 7623W        W 8594   4.470  11.520   8.720
 7624W        W 8595   0.780   6.850   4.830
 7625W        W 8596   0.140  11.790   5.250
 7626W        W 8597  12.250   6.850   1.220
 7627W        W 8598   2.660   9.980   9.490
 7628W        W 8599   0.320   7.090   4.930
 7629W        W 8600  10.630   1.880   5.780
 7630W        W 8601  12.620   8.990   2.340
 7631W        W 8602   3.920   2.090   0.080
 7632W        W 8603   3.330   1.590   8.280
 7633W        W 8604  11.440   8.140   9.040
 7634W        W 8605   0.030   1.070   9.660
 7635W        W 8606   7.050  11.080   6.410
 7636W        W 8607   7.470   5.280  13.260
 7637W        W 8608   2.840   4.240   3.450
 7638W        W 8609   3.180   6.500   0.240
 7639W        W 8610  11.680   7.570   2.800
 7640W        W 8611  10.830   8.420  13.550
 7641W        W 8612   1.640  13.670   6.510
 7642W        W 8613  12.830  12.590  11.410
 7643W        W 8614   9.710   0.200   2.670
 7644W        W 8615   6.470   0.410   3.400
 7645W        W 8616   1.430   2.460   9.870
 7646W        W 8617   9.030   7.940  10.930
 7647W        W 8618   7.730   1.920   8.390
 7648W        W 8619  10.420  12.860   5.240
 7649W        W 8620   9.960   6.420   1.280
 7650W        W 8621  13.160  11.570   5.530
 7651W        W 8622   3.600  12.490  10.290
 7652W        W 8623   7.240  11.020   9.900
 7653W        W 8624   8.110   8.790   9.690
 7654W        W 8625   2.070  13.200  13.690
 7655W        W 8626   3.660  13.470   7.180
 7656W        W 8627   4.210   4.470   1.350
 7657W        W 8628   1.370   0.340  11.230
 7658W        W 8629   6.640   5.180   5.280
 7659W        W 8630  13.550  10.490   0.070
 7660W        W 8631   2.840   6.980   8.070
 7661W        W 8632   7.950   4.160   6.590
 7662W        W 8633  13.400   4.950  13.840
 7663W        W 8634   7.460   9.720   9.190
 7664W        W 8635   7.880  12.060   7.760
 7665W        W 8636   9.160   2.160   4.740
 7666W        W 8637   6.580  10.470   6.770
 7667W        W 8638   6.830   4.040   2.400
 7668W        W 8639   3.860  13.230   4.750
 7669W        W 8640   0.320   4.430   5.600
 7670W        W 8641  13.260   7.830  13.480
 7671W        W 8642   7.500  11.170   1.860
 7672W        W 8643   7.370   6.090  11.840
 7673W        W 8644   4.140   7.950   7.360
 7674W        W 8645   6.210   4.420  13.620
 7675W        W 8646  11.050   4.430   7.030
 7676W        W 8647   3.080   5.830   2.110
 7677W        W 8648   6.520   7.220   9.580
 7678W        W 8649   1.020   9.240  11.620
 7679W        W 8650   6.310   2.200   8.190
 7680W        W 8651  10.550   4.220   6.250
 7681W        W 8652   2.120   3.840   8.400
 7682W        W 8653   5.680   3.960   2.990
 7683W        W 8654   5.240   2.720   3.790
 7684W        W 8655   2.560  11.250  12.520
 7685W        W 8656   9.210   7.750   5.540
 7686W        W 8657  13.570   8.780   7.630
 7687W        W 8658   4.560  10.900  12.230
 7688W        W 8659   2.450   8.460  11.100
 7689W        W 8660   9.390   0.140   0.650
 7690W        W 8661   7.780   8.710   7.660
 7691W        W 8662  12.080   6.580   9.720
 7692W        W 8663   8.310  13.520  12.740
 7693W        W 8664   0.310   1.560   4.600
 7694W        W 8665   1.660   0.270   0.820
 7695W        W 8666   9.650   1.280   6.120
 7696W        W 8667  12.380   3.850   4.700
 7697W        W 8668   5.200   8.070   5.230
 7698W        W 8669  11.760   9.320   8.200
 7699W        W 8670  10.210   8.700  10.160
 7700W        W 8671   5.950  11.140   5.770
 7701W        W 8672   0.790  12.140  13.300
 7702W        W 8673   8.250   6.090   2.760
 7703W        W 8674   2.590   4.020   7.680
 7704W        W 8675   9.780   8.850  10.970
 7705W        W 8676   8.120  13.760  11.380
 7706W        W 8677  12.900   5.760  10.520
 7707W        W 8678   8.970  12.090   0.250
 7708W        W 8679  11.540  12.370  12.960
 7709W        W 8680   1.290   5.670   7.500
 7710W        W 8681   1.510  10.700   7.870
 7711W        W 8682   4.440   7.470   9.800
 7712W        W 8683   0.370   7.660  12.280
 7713W        W 8684   7.650   4.170   2.250
 7714W        W 8685   2.380   1.460   1.070
 7715W        W 8686   4.220   7.120   3.450
 7716W        W 8687  12.860  10.820   8.500
 7717W        W 8688   5.890   2.190   9.610
 7718W        W 8689   0.600  11.580   5.440
 7719W        W 8690   2.190   1.780  12.430
 7720W        W 8691   0.490   4.790   2.790
 7721W        W 8692   0.280   1.000   1.520
 7722W        W 8693   6.930   6.040   5.670
 7723W        W 8694   4.820  12.250  11.120
 7724W        W 8695   1.910   9.090  10.220
 7725W        W 8696  13.240   1.500   7.700
 7726W        W 8697  10.460   1.360   9.290
 7727W        W 8698   9.480   9.080   4.720
 7728W        W 8699   4.310  13.580   1.680
 7729W        W 8700  10.740  13.800   9.520
 7730W        W 8701  12.520   6.140   1.750
 7731W        W 8702  10.250   3.900   0.980
 7732W        W 8703   2.200   0.250  10.200
 7733W        W 8704   6.020   7.190   1.880
 7734W        W 8705  13.890   8.080   0.160
 7735W        W 8706  13.140   2.160   2.970
 7736W        W 8707   8.860   8.490   9.460
 7737W        W 8708   9.330  13.220   1.160
 7738W        W 8709   2.740   5.540  11.600
 7739W        W 8710   4.760  10.710   9.840
 7740W        W 8711   9.470   2.500  12.030
 7741W        W 8712   6.040   1.920   5.900
 7742W        W 8713  10.570   7.720  13.450
 7743W        W 8714   3.470   5.620   6.850
 7744W        W 8715   5.950   2.290   7.660
 7745W        W 8716   0.700   3.020   7.900
 7746W        W 8717   7.200   6.570  12.560
 7747W        W 8718  10.380   7.930   1.740
 7748W        W 8719   4.760   1.550   8.500
 7749W        W 8720   6.880  10.740  10.840
 7750W        W 8721   8.080   2.450   6.900
 7751W        W 8722  13.350   5.950  10.540
 7752W        W 8723  10.630   9.780   9.890
 7753W        W 8724   7.110   2.920   1.300
 7754W        W 8725   7.130   5.190   5.500
 7755W        W 8726   6.070   9.440  11.510
 7756W        W 8727   9.830   1.570  10.550
 7757W        W 8728   6.610   1.680   7.910
 7758W        W 8729   6.480   5.190   7.860
 7759W        W 8730   0.330   0.530   1.730
 7760W        W 8731  13.600   8.210  13.390
 7761W        W 8732  13.380  12.990   1.290
 7762W        W 8733   0.420   7.740  10.200
 7763W        W 8734   5.460  11.860   0.300
 7764W        W 8735   8.140   4.510   9.520
 7765W        W 8736   1.060   0.070  11.840
 7766W        W 8737   5.150   5.780  11.830
 7767W        W 8738   2.440   8.900   2.440
 7768W        W 8739   0.710   1.310   2.410
 7769W        W 8740   0.660   9.190   0.550
 7770W        W 8741   0.980   1.170   5.590
 7771W        W 8742   4.330   8.300   8.130
 7772W        W 8743   6.730  11.750  13.670
 7773W        W 8744  10.020   2.760  12.980
 7774W        W 8745  11.540   3.580   0.480
 7775W        W 8746   3.230   1.560   7.760
 7776W        W 8747   1.250   3.860  13.000
 7777W        W 8748   2.590  11.440   5.390
 7778W        W 8749   5.150  11.640   7.030
 7779W        W 8750   7.860   2.960   1.780
 7780W        W 8751  13.320   0.760   5.860
 7781W        W 8752   2.330   1.440   5.950
 7782W        W 8753   9.850   5.580   3.040
 7783W        W 8754   8.560   4.600  13.890
 7784W        W 8755   2.670  12.040   9.130
 7785W        W 8756   3.030   7.790   0.910
 7786W        W 8757   5.310   0.690   1.460
 7787W        W 8758  13.330   6.020  10.030
 7788W        W 8759  10.770   7.340   2.520
 7789W        W 8760   9.680   4.080   6.120
 7790W        W 8761   4.140  10.700   8.540
 7791W        W 8762   9.260   5.440   2.730
 7792W        W 8763   4.040   2.900   1.570
 7793W        W 8764  10.260   0.810   9.950
 7794W        W 8765   8.140  12.340   1.290
 7795W        W 8766  11.780   6.430   3.660
 7796W        W 8767   2.940   7.500   1.320
 7797W        W 8768   4.140   8.120  10.580
 7798W        W 8769   4.540  11.820   5.300
 7799W        W 8770   5.000   6.670   7.560
 7800W        W 8771  11.990   5.790  12.950
 7801W        W 8772   2.130   6.210  11.750
 7802W        W 8773   3.180   0.860   3.570
 7803W        W 8774   1.580   3.210   7.710
 7804W        W 8775   7.590   8.080   4.490
 7805W        W 8776  12.190   8.660  13.050
 7806W        W 8777   7.490   2.290  12.850
 7807W        W 8778   0.390   5.680   5.020
 7808W        W 8779   6.110   8.990   7.780
 7809W        W 8780  12.990   5.180  13.020
 7810W        W 8781   4.790   7.420   7.170
 7811W        W 8782   9.730  12.800  13.200
 7812W        W 8783   4.460   6.010   6.440
 7813W        W 8784   7.730   3.750   8.060
 7814W        W 8785   9.170   0.740   8.640
 7815W        W 8786   4.450   3.450   2.320
 7816W        W 8787   1.810  11.110   9.460
 7817W        W 8788  13.600   2.290  10.260
 7818W        W 8789   7.620   6.860   2.860
 7819W        W 8790   6.920   4.680   1.250
 7820W        W 8791   2.500  12.210   4.850
 7821W        W 8792   8.640  10.940   6.500
 7822W        W 8793  11.440   0.520   8.770
 7823W        W 8794   1.350   8.420  13.090
 7824W        W 8795   6.040  12.100   7.890
 7825W        W 8796   8.690   3.000  11.970
 7826W        W 8797   2.250   9.130   5.650
 7827W        W 8798   2.370   8.480   5.020
 7828W        W 8799   8.450  12.840   0.320
 7829W        W 8800   4.470  13.480  12.040
 7830W        W 8801   1.450   9.900   4.560
 7831W        W 8802   2.260  11.710   7.540
 7832W        W 8803  11.810   8.840  10.430
 7833W        W 8804   1.040   4.270   9.460
 7834W        W 8805  13.860   9.190   6.060
 7835W        W 8806  10.190  10.790  12.340
 7836W        W 8807   0.990   3.140  12.740
 7837W        W 8808   5.150   3.900  13.360
 7838W        W 8809  11.570   2.290  13.660
 7839W        W 8810   6.290  11.830   8.790
 7840W        W 8811   2.800   7.950   7.510
 7841W        W 8812   6.380   8.390   0.250
 7842W        W 8813   1.730   5.900   2.590
 7843W        W 8814   1.300   1.790   2.930
 7844W        W 8815  13.540   9.400   2.110
 7845W        W 8816   4.640   0.600   5.190
 7846W        W 8817   5.980  12.990   4.560
 7847W        W 8818   6.020   1.950  11.470
 7848W        W 8819  11.530  13.240   5.630
 7849W        W 8820   5.830   7.720  11.190
 7850W        W 8821   7.460  13.730   7.270
 7851W        W 8822   7.770   8.420  13.880
 7852W        W 8823   2.940   0.180  11.880
 7853W        W 8824  12.290   6.860  12.140
 7854W        W 8825   9.560  13.850   5.650
 7855W        W 8826  10.600   1.280   9.840
 7856W        W 8827   5.570   4.530   4.050
 7857W        W 8828   7.720  11.240  12.050
 7858W        W 8829   8.990   7.850  13.310
 7859W        W 8830  11.620   7.490  10.860
 7860W        W 8831   0.990   5.950   0.050
 7861W        W 8832  12.000   5.670   5.810
 7862W        W 8833  13.430   8.420   5.610
 7863W        W 8834   0.190   2.070   0.400
 7864W        W 8835  11.890  13.730  13.400
 7865W        W 8836   6.900  11.510   3.820
 7866W        W 8837  10.920  11.170   5.600
 7867W        W 8838   6.830  12.500   6.840
 7868W        W 8839  11.100  12.370   4.670
 7869W        W 8840  12.900   5.440   1.010
 7870W        W 8841   5.460   8.800   1.250
 7871W        W 8842   1.100   3.010   2.750
 7872W        W 8843   2.020  13.420   1.100
 7873W        W 8844   1.430  13.400   9.290
 7874W        W 8845   3.180   8.140  11.020
 7875W        W 8846   2.910   4.230   6.250
 7876W        W 8847   2.950   2.660  10.470
 7877W        W 8848   2.140   9.220   3.160
 7878W        W 8849   5.340   5.140   6.250
 7879W        W 8850   1.670   8.840   8.680
 7880W        W 8851   5.780  12.120   8.680
 7881W        W 8852   5.700   7.500   5.860
 7882W        W 8853   5.960   4.410   4.370
 7883W        W 8854  11.040   5.790  11.020
 7884W        W 8855  12.190   6.110  10.080
 7885W        W 8856   3.490   3.650  10.860
 7886W        W 8857   2.710   9.990   4.590
 7887W        W 8858   4.900   0.850   7.910
 7888W        W 8859   2.350  10.150   1.040
 7889W        W 8860  10.460   4.780   3.020
 7890W        W 8861  11.910   7.170   8.430
 7891W        W 8862  13.680   1.430   7.190
 7892W        W 8863  12.110   5.100  11.570
 7893W        W 8864   0.320   7.100   6.880
 7894W        W 8865  10.100   7.220   5.690
 7895W        W 8866  11.070   9.410   7.160
 7896W        W 8867  11.280  12.480   5.250
 7897W        W 8868  12.250   3.870  10.580
 7898W        W 8869   1.860  13.910   8.360
 7899W        W 8870   1.350   8.400   7.080
 7900W        W 8871  12.120   1.340   4.890
 7901W        W 8872   5.960   6.910   5.690
 7902W        W 8873   8.850   6.350   5.190
 7903W        W 8874   3.760   6.710   6.290
 7904W        W 8875   2.880  12.200   5.960
 7905W        W 8876   5.810  12.960  12.980
 7906W        W 8877   8.940   9.200   5.550
 7907W        W 8878  10.040   2.820   8.310
 7908W        W 8879   4.660   1.960   6.460
 7909W        W 8880   3.350   9.560  12.740
 7910W        W 8881   7.150   9.870   9.710
 7911W        W 8882  13.900   7.200   8.580
 7912W        W 8883   9.950   5.510  12.190
 7913W        W 8884  12.090   3.560  11.780
 7914W        W 8885   4.580   6.310   8.960
 7915W        W 8886  10.140   2.800  10.100
 7916W        W 8887   2.970   6.630   9.390
[truncated: 614,912 more chars]
