# Supplementary material for: Cryptochrome magnetoreception: Time course of photoactivation from non-equilibrium coarse-grained molecular dynamics
Source: Comput Struct Biotechnol J. 2024 Nov 10;26:58–69. doi: 10.1016/j.csbj.2024.11.001 (PMC11725172; doi:10.1016/j.csbj.2024.11.001)
Supplement: Supplementary file 2 — Analysis codes and cg-MD simulation inputs (including initial molecular structures, parameters and topology files) and outputs (final molecular structures) of the 20 replicas. [file mmc2.zip › cg-md/08/production.gro]

Title of the system in water
22551
    1MET     BB    1   6.042   7.509   3.404  0.1643 -0.0100  0.0379
    1MET    SC1    2   6.027   7.274   3.121 -0.1897  0.0382  0.1141
    2PRO     BB    3   6.439   7.405   3.529  0.3347 -0.0577 -0.0834
    2PRO    SC1    4   6.398   7.107   3.494  0.2729  0.1497 -0.0597
    3HIS     BB    5   6.597   7.669   3.453 -0.1326 -0.2665  0.1131
    3HIS    SC1    6   6.892   7.636   3.473  0.0282 -0.1093  0.1411
    3HIS    SC2    7   7.124   7.770   3.438 -0.0345 -0.0001  0.1402
    3HIS    SC3    8   7.121   7.500   3.427  0.0558  0.0055 -0.0716
    4ARG     BB    9   6.493   7.919   3.603 -0.2928  0.0071 -0.2834
    4ARG    SC1   10   6.190   7.909   3.636  0.1430 -0.1762  0.2877
    4ARG    SC2   11   5.897   8.010   3.743 -0.3988  0.1275 -0.4007
    4ARG    SCP   12   5.915   7.907   3.710 -0.2138  0.0801 -0.1770
    5THR     BB   13   6.685   8.253   3.482 -0.4165  0.1141 -0.0670
    5THR    SC1   14   6.836   8.124   3.326 -0.1757  0.0148  0.1113
    5THR    SCP   15   6.935   8.025   3.328 -0.0940 -0.4674  0.3363
    5THR    SCN   16   6.736   8.222   3.323  0.4343  0.0951 -0.1518
    6ILE     BB   17   6.772   8.566   3.574 -0.1100  0.1349 -0.1967
    6ILE    SC1   18   6.563   8.753   3.708 -0.0006  0.0823  0.0532
    7HIS     BB   19   6.839   8.861   3.388 -0.2111  0.1434  0.3114
    7HIS    SC1   20   7.141   8.967   3.417  0.0676  0.1301  0.0734
    7HIS    SC2   21   7.398   9.039   3.452  0.0825  0.1684 -0.1047
    7HIS    SC3   22   7.204   9.227   3.447  0.0398  0.1326  0.1110
    8LEU     BB   23   6.721   9.164   3.574 -0.3062  0.0528 -0.1329
    8LEU    SC1   24   6.476   9.228   3.780  0.1311  0.0777 -0.1431
    9PHE     BB   25   6.763   9.423   3.396 -0.1549  0.2077 -0.0476
    9PHE    SC1   26   6.889   9.351   3.112 -0.1544  0.0298  0.1904
    9PHE    SC2   27   7.000   9.157   2.961 -0.1596 -0.0962  0.3455
    9PHE    SC3   28   6.967   9.405   2.859 -0.3604 -0.2312  0.0657
   10ARG     BB   29   6.944   9.676   3.459 -0.1849  0.3204  0.2362
   10ARG    SC1   30   6.779   9.835   3.651 -0.1798 -0.2687  0.3063
   10ARG    SC2   31   6.904   9.975   3.916 -0.1804  0.1774  0.3875
   10ARG    SCP   32   6.948  10.075   3.904 -0.1076  0.1106 -0.2139
   11LYS     BB   33   7.213   9.723   3.376 -0.0557 -0.1519  0.0102
   11LYS    SC1   34   7.363   9.948   3.528 -0.3128 -0.4657  0.1328
   11LYS    SC2   35   7.492   9.951   3.773 -0.0612 -0.3654 -0.0919
   11LYS    SCP   36   7.474   9.881   3.856 -0.1207 -0.3144 -0.0612
   12GLY     BB   37   7.295   9.758   3.104  0.3258  0.1317 -0.1938
   13LEU     BB   38   7.232   9.791   2.821 -0.1900  0.0937  0.0108
   13LEU    SC1   39   7.001   9.972   2.813 -0.0339 -0.2392  0.6264
   14ARG     BB   40   7.310   9.537   2.589  0.2558 -0.0907  0.0239
   14ARG    SC1   41   7.234   9.651   2.326 -0.0503 -0.1430  0.0794
   14ARG    SC2   42   7.214   9.637   2.008 -0.5948 -0.0217 -0.1057
   14ARG    SCP   43   7.208   9.527   2.008 -0.1039 -0.0759  0.1896
   15LEU     BB   44   7.448   9.260   2.583  0.0606 -0.2822  0.1384
   15LEU    SC1   45   7.280   9.054   2.582 -0.0473 -0.0812  0.1708
   16HIS     BB   46   7.727   9.286   2.496 -0.1494  0.2496 -0.0038
   16HIS    SC1   47   7.765   9.519   2.286  0.1076 -0.0031 -0.0256
   16HIS    SC2   48   7.676   9.773   2.303 -0.2754 -0.1305 -0.0318
   16HIS    SC3   49   7.699   9.654   2.062 -0.0271 -0.0812 -0.0345
   17ASP     BB   50   7.939   9.157   2.741 -0.1688  0.2063  0.1338
   17ASP    SC1   51   8.172   9.358   2.673  0.0593  0.5422  0.0203
   17ASP    SCN   52   8.265   9.337   2.616 -0.0215 -0.0960  0.0463
   18ASN     BB   53   7.798   9.108   2.983  0.4907 -0.3222 -0.1279
   18ASN    SC1   54   7.541   9.277   3.065  0.0313 -0.2092  0.5461
   18ASN    SCP   55   7.673   9.263   3.110  0.0613 -0.0062 -0.2544
   18ASN    SCN   56   7.409   9.291   3.021 -0.0719 -0.0712  0.1001
   19PRO     BB   57   7.877   8.969   3.241  0.4265 -0.0811  0.0438
   19PRO    SC1   58   8.046   9.118   3.395 -0.1229 -0.0247 -0.0409
   20THR     BB   59   7.745   8.716   3.370 -0.2441  0.2259  0.1780
   20THR    SC1   60   7.883   8.533   3.488  0.3584 -0.2248  0.3378
   20THR    SCP   61   7.788   8.465   3.565 -0.0211 -0.1730  0.0689
   20THR    SCN   62   7.978   8.601   3.411 -0.1602  0.0635  0.0999
   21LEU     BB   63   7.502   8.627   3.241  0.0090  0.0101  0.0413
   21LEU    SC1   64   7.416   8.795   2.959 -0.0914  0.2642 -0.0558
   22LEU     BB   65   7.241   8.451   3.261 -0.1940  0.4095 -0.4261
   22LEU    SC1   66   7.027   8.570   3.069  0.2619  0.0571  0.0469
   23ALA     BB   67   7.343   8.217   3.440  0.1201  0.2984  0.1409
   24ALA     BB   68   7.558   8.082   3.396 -0.3673  0.1483 -0.3475
   25LEU     BB   69   7.666   8.049   3.088 -0.2029 -0.1996  0.0599
   25LEU    SC1   70   7.734   8.343   2.931 -0.2600 -0.2671 -0.0552
   26GLU     BB   71   7.512   7.840   2.924 -0.0632  0.2025  0.0522
   26GLU    SC1   72   7.561   7.614   3.230  0.1347 -0.3053 -0.4039
   26GLU    SCN   73   7.457   7.582   3.241  0.0312  0.0038 -0.3916
   27SER     BB   74   7.189   7.937   2.985 -0.1249 -0.4091  0.0188
   27SER    SC1   75   7.145   8.132   2.908  0.1409  0.0050  0.0171
   27SER    SCP   76   7.024   8.172   2.849  0.0410 -0.2369  0.1567
   27SER    SCN   77   7.265   8.092   2.967  0.4121 -0.1757 -0.5113
   28SER     BB   78   6.947   7.668   2.977  0.0512 -0.2679 -0.0545
   28SER    SC1   79   7.099   7.476   2.950 -0.2263  0.1532  0.1805
   28SER    SCP   80   7.180   7.500   3.062  0.6977 -0.1916 -0.2902
   28SER    SCN   81   7.019   7.452   2.838  0.3243 -0.0171 -0.0692
   29GLU     BB   82   6.703   7.785   2.992 -0.1615  0.3271 -0.1791
   29GLU    SC1   83   6.441   7.471   3.058  0.0526 -0.1692  0.4791
   29GLU    SCN   84   6.527   7.403   3.069  0.0282 -0.4732 -0.4151
   30THR     BB   85   6.486   7.991   3.057  0.1885  0.2564  0.0977
   30THR    SC1   86   6.264   7.924   3.126 -0.0275  0.1553 -0.2113
   30THR    SCP   87   6.259   7.795   3.071  0.2301  0.1904  0.4268
   30THR    SCN   88   6.268   8.052   3.182  0.2973  0.1380  0.5451
   31ILE     BB   89   6.532   8.303   2.919  0.0723  0.0304 -0.0305
   31ILE    SC1   90   6.739   8.306   2.688  0.1804  0.1659  0.0669
   32TYR     BB   91   6.552   8.581   3.070 -0.3562  0.0804 -0.1042
   32TYR    SC1   92   6.338   8.523   3.299 -0.0748  0.1808  0.0832
   32TYR    SC2   93   6.109   8.554   3.438 -0.2212  0.0078 -0.1147
   32TYR    SC3   94   6.190   8.307   3.365  0.0730  0.0597  0.0243
   33PRO     BB   95   6.618   8.858   2.929  0.3427  0.2950  0.0444
   33PRO    SC1   96   6.803   8.808   2.687 -0.0827  0.1992  0.0027
   34VAL     BB   97   6.468   9.112   3.153  0.3842  0.2612  0.0695
   34VAL    SC1   98   6.340   9.018   3.365 -0.0241  0.3670 -0.1207
   35TYR     BB   99   6.298   9.445   3.135  0.2010  0.3621  0.0456
   35TYR    SC1  100   6.494   9.620   3.009  0.0944 -0.1149 -0.2051
   35TYR    SC2  101   6.541   9.831   2.847 -0.1603  0.0258 -0.1014
   35TYR    SC3  102   6.658   9.818   3.090 -0.0795  0.0042 -0.1408
   36VAL     BB  103   6.134   9.622   3.378  0.0213 -0.1252  0.0456
   36VAL    SC1  104   6.328   9.684   3.547 -0.1157 -0.1832  0.2275
   37LEU     BB  105   5.966   9.878   3.331 -0.1036  0.1586  0.1669
   37LEU    SC1  106   6.093   9.985   3.036  0.0261  0.3194 -0.2804
   38ASP     BB  107   5.938  10.029   3.645 -0.0742  0.1758  0.2808
   38ASP    SC1  108   5.834   9.944   3.916  0.0708  0.3766  0.2167
   38ASP    SCN  109   5.900   9.915   3.834 -0.0596  0.6396  0.0015
   39ARG     BB  110   6.005  10.313   3.673  0.0177  0.1111  0.0166
   39ARG    SC1  111   5.813  10.557   3.536  0.0687  0.0997 -0.2786
   39ARG    SC2  112   5.721  10.723   3.262 -0.2086 -0.0000 -0.0732
   39ARG    SCP  113   5.648  10.774   3.327 -0.1672  0.3675 -0.2854
   40ARG     BB  114   6.151  10.347   3.906 -0.1788  0.1828 -0.2135
   40ARG    SC1  115   5.992  10.360   4.161  0.1505  0.0356  0.0820
   40ARG    SC2  116   5.707  10.451   4.135  0.0142  0.0875  0.0108
   40ARG    SCP  117   5.657  10.537   4.181 -0.5492 -0.2977  0.2343
   41PHE     BB  118   6.404  10.148   3.884 -0.0596 -0.0840  0.0375
   41PHE    SC1  119   6.319   9.919   4.029  0.1051 -0.1562  0.0064
   41PHE    SC2  120   6.375   9.657   4.054 -0.0749 -0.2016 -0.0483
   41PHE    SC3  121   6.194   9.772   4.218  0.0259 -0.1040 -0.0046
   42LEU     BB  122   6.557  10.298   3.621 -0.0054 -0.1230 -0.3043
   42LEU    SC1  123   6.425  10.173   3.384  0.1309 -0.1926  0.4089
   43ALA     BB  124   6.696  10.534   3.719 -0.0704  0.1856  0.1493
   44SER     BB  125   6.727  10.587   4.085  0.1650  0.3302  0.2158
   44SER    SC1  126   6.827  10.376   4.139  0.0599 -0.0519 -0.0490
   44SER    SCP  127   6.936  10.461   4.118 -0.0106 -0.0332  0.1853
   44SER    SCN  128   6.718  10.291   4.160 -0.0191 -0.1566 -0.2935
   45ALA     BB  129   6.470  10.679   4.202  0.0075 -0.1273  0.0821
   46MET     BB  130   6.332  10.877   4.050  0.2244  0.2023 -0.1296
   46MET    SC1  131   5.984  10.834   3.956  0.1637 -0.1794 -0.1501
   47HIS     BB  132   6.377  11.169   3.919 -0.0110  0.2487 -0.0961
   47HIS    SC1  133   6.449  11.380   4.115 -0.4077  0.0918  0.0296
   47HIS    SC2  134   6.430  11.509   4.352  0.1152  0.0204  0.1237
   47HIS    SC3  135   6.561  11.624   4.145  0.0080 -0.0855 -0.0053
   48ILE     BB  136   6.225  11.282   3.671  0.0468  0.0204  0.3995
   48ILE    SC1  137   5.924  11.206   3.667 -0.0043  0.1724 -0.4097
   49GLY     BB  138   6.264  11.408   3.381 -0.1081  0.1171  0.1824
   50ALA     BB  139   6.431  11.619   3.088  0.1711 -0.0562 -0.5229
   51LEU     BB  140   6.634  11.474   2.983 -0.2417  0.0323  0.0816
   51LEU    SC1  141   6.947  11.445   2.989  0.0987 -0.2845 -0.0290
   52ARG     BB  142   6.560  11.159   3.064 -0.1292  0.1101 -0.4020
   52ARG    SC1  143   6.754  11.112   3.292 -0.1312  0.2736  0.2810
   52ARG    SC2  144   6.771  11.019   3.580 -0.1375 -0.0571  0.0572
   52ARG    SCP  145   6.870  11.047   3.617 -0.3649  0.1235  0.6499
   53TRP     BB  146   6.306  11.079   2.917  0.2767 -0.1654  0.2790
   53TRP    SC1  147   6.219  10.806   3.097 -0.0318 -0.1524  0.0227
   53TRP    SC2  148   6.320  10.680   3.314  0.3217  0.1547  0.0474
   53TRP    SC3  149   6.176  10.907   3.343  0.0982  0.0263 -0.0258
   53TRP    SC4  150   6.289  10.789   3.559 -0.2107 -0.0641  0.0921
   54HIS     BB  151   6.434  10.961   2.621 -0.0597 -0.0339  0.0336
   54HIS    SC1  152   6.292  11.089   2.381 -0.0719  0.1205 -0.0530
   54HIS    SC2  153   6.212  11.266   2.193 -0.0865 -0.1494 -0.3095
   54HIS    SC3  154   6.059  11.051   2.250 -0.1238 -0.0276  0.0792
   55PHE     BB  155   6.654  10.757   2.703  0.1142 -0.0390  0.3831
   55PHE    SC1  156   6.920  10.909   2.752 -0.0316 -0.0342 -0.0370
   55PHE    SC2  157   7.110  10.991   2.926  0.0897 -0.1818 -0.0975
   55PHE    SC3  158   7.170  10.964   2.664 -0.0382 -0.1509 -0.1305
   56LEU     BB  159   6.493  10.502   2.695 -0.3888 -0.2433 -0.2214
   56LEU    SC1  160   6.610  10.294   2.877 -0.1608  0.0354 -0.2220
   57LEU     BB  161   6.331  10.527   2.366  0.1630 -0.1096  0.0161
   57LEU    SC1  162   6.016  10.598   2.337  0.0216  0.1704  0.0402
   58GLN     BB  163   6.627  10.454   2.214 -0.1100 -0.1578 -0.2674
   58GLN    SC1  164   6.694  10.831   2.228 -0.3028 -0.0169 -0.0745
   58GLN    SCP  165   6.742  10.950   2.173 -0.4849 -0.2788 -0.2230
   58GLN    SCN  166   6.646  10.711   2.283 -0.5373 -0.1259  0.0742
   59SER     BB  167   6.765  10.212   2.418 -0.0058 -0.0448 -0.0586
   59SER    SC1  168   6.955  10.093   2.358  0.1642  0.0308 -0.3988
   59SER    SCP  169   6.903  10.222   2.347 -0.4160 -0.1117  0.0258
   59SER    SCN  170   7.008   9.964   2.370  0.0087  0.0501  0.0058
   60LEU     BB  171   6.447   9.983   2.399 -0.1729 -0.1864 -0.1411
   60LEU    SC1  172   6.272  10.119   2.623  0.2700  0.0072 -0.0535
   61GLU     BB  173   6.402   9.975   2.085 -0.2054 -0.0004  0.0416
   61GLU    SC1  174   6.114   9.800   1.889 -0.1005  0.2446 -0.0368
   61GLU    SCN  175   6.154   9.724   1.819 -0.0227  0.0525  0.2017
   62ASPP    BB  176   6.738   9.838   2.030 -0.0788 -0.0068  0.4308
   62ASPP   SC1  177   6.875  10.083   1.889 -0.0364 -0.0852 -0.2458
   63LEU     BB  178   6.714   9.582   2.188  0.0548 -0.1233  0.2022
   63LEU    SC1  179   6.752   9.611   2.494 -0.3243  0.3753  0.1133
   64HIS     BB  180   6.448   9.430   2.087  0.0226  0.0935  0.1189
   64HIS    SC1  181   6.265   9.526   2.328 -0.0639  0.2675 -0.3033
   64HIS    SC2  182   6.217   9.597   2.584  0.0676  0.2393 -0.2698
   64HIS    SC3  183   6.049   9.677   2.388 -0.1578  0.0762 -0.1484
   65LYS     BB  184   6.616   9.418   1.744  0.0436 -0.0676 -0.0388
   65LYS    SC1  185   6.439   9.644   1.604 -0.2118  0.2191  0.0032
   65LYS    SC2  186   6.487   9.904   1.562  0.0327  0.0809  0.1403
   65LYS    SCP  187   6.499   9.905   1.671  0.3532  0.1386  0.1148
   66ASN     BB  188   6.847   9.294   1.833  0.0756  0.1626 -0.2069
   66ASN    SC1  189   7.111   9.251   1.644 -0.0351 -0.3042  0.1187
   66ASN    SCP  190   7.134   9.145   1.556  0.0505  0.0100 -0.0569
   66ASN    SCN  191   7.087   9.357   1.733 -0.1970 -0.4171  0.4159
   67LEU     BB  192   6.777   9.020   1.966  0.1538 -0.0251 -0.1894
   67LEU    SC1  193   6.821   9.121   2.290  0.1577  0.0048  0.0125
   68SER     BB  194   6.587   8.899   1.670  0.2537  0.1762  0.0919
   68SER    SC1  195   6.408   9.007   1.588  0.1371  0.0934  0.1323
   68SER    SCP  196   6.538   9.054   1.613  0.0500 -0.3258 -0.2165
   68SER    SCN  197   6.278   8.961   1.564 -0.0103 -0.0697 -0.4005
   69ARG     BB  198   6.800   8.682   1.555  0.0828 -0.0254  0.1567
   69ARG    SC1  199   6.968   8.847   1.389  0.1724  0.1817  0.0744
   69ARG    SC2  200   7.163   8.865   1.100 -0.3532  0.1699  0.1046
   69ARG    SCP  201   7.094   8.936   1.148  0.0547  0.7239 -0.0322
   70LEU     BB  202   6.928   8.536   1.789  0.0847 -0.2816  0.1338
   70LEU    SC1  203   7.184   8.794   1.850  0.2600  0.1569 -0.1546
   71GLY     BB  204   6.679   8.536   2.055  0.0745 -0.1660  0.2841
   72ALA     BB  205   6.608   8.697   2.086  0.2063  0.1405 -0.3612
   73ARG     BB  206   6.383   8.929   2.285  0.3611  0.1853 -0.2270
   73ARG    SC1  207   6.174   8.976   2.084  0.0848 -0.2369 -0.0385
   73ARG    SC2  208   5.984   9.207   1.885  0.1809 -0.0366 -0.1099
   73ARG    SCP  209   6.072   9.173   1.827  0.0686 -0.0184 -0.2995
   74LEU     BB  210   6.261   9.073   2.581  0.1161  0.0317 -0.0720
   74LEU    SC1  211   6.500   9.261   2.702  0.0562  0.1342  0.1286
   75LEU     BB  212   6.065   9.111   2.884  0.2013 -0.1057 -0.1106
   75LEU    SC1  213   6.092   8.787   2.974  0.0485 -0.1109 -0.1033
   76VAL     BB  214   5.790   9.322   3.003 -0.1394 -0.4537  0.0323
   76VAL    SC1  215   5.869   9.543   2.881  0.1052 -0.2559  0.5204
   77ILE     BB  216   5.727   9.319   3.299 -0.3138 -0.0853 -0.0106
   77ILE    SC1  217   5.853   9.043   3.361 -0.2500  0.0474  0.4895
   78GLN     BB  218   5.661   9.536   3.471  0.2757 -0.0614  0.2838
   78GLN    SC1  219   5.920   9.477   3.762 -0.0482 -0.2173 -0.0690
   78GLN    SCP  220   5.835   9.572   3.821 -0.0409  0.1197 -0.3680
   78GLN    SCN  221   6.005   9.382   3.703  0.3309  0.0549  0.2297
   79GLY     BB  222   5.516   9.741   3.582  0.0947 -0.0646 -0.1870
   80GLU     BB  223   5.363   9.722   3.869  0.0824  0.2109  0.0905
   80GLU    SC1  224   5.034   9.568   3.792  0.3788  0.0050  0.0347
   80GLU    SCN  225   5.025   9.461   3.816  0.2393 -0.0038 -0.0464
   81TYR     BB  226   5.482   9.516   4.036  0.0842 -0.1186 -0.1508
   81TYR    SC1  227   5.482   9.231   3.876 -0.0420 -0.0107  0.0777
   81TYR    SC2  228   5.577   9.008   3.757 -0.1015  0.0983 -0.1807
   81TYR    SC3  229   5.379   9.149   3.640 -0.2074  0.1739  0.0835
   82GLU     BB  230   5.669   9.517   4.285 -0.1361  0.0359 -0.2626
   82GLU    SC1  231   5.404   9.503   4.549  0.2034  0.2475 -0.0677
   82GLU    SCN  232   5.430   9.407   4.501  0.3114  0.0423  0.3563
   83SER     BB  233   5.902   9.422   4.444  0.0282 -0.2336  0.0106
   83SER    SC1  234   5.901   9.314   4.655  0.2370  0.3793 -0.0032
   83SER    SCP  235   5.830   9.332   4.535 -0.1650 -0.2806  0.1629
   83SER    SCN  236   5.972   9.295   4.774  0.2605 -0.1521 -0.0602
   84VAL     BB  237   6.158   9.251   4.201 -0.1135  0.1761 -0.1332
   84VAL    SC1  238   6.415   9.268   4.266 -0.0444 -0.1998 -0.2816
   85LEU     BB  239   5.948   9.051   4.098 -0.0590 -0.0159 -0.0707
   85LEU    SC1  240   6.054   9.000   3.796  0.0988 -0.0697 -0.0172
   86ARG     BB  241   5.827   8.868   4.318 -0.3662 -0.0735 -0.1372
   86ARG    SC1  242   5.608   9.053   4.409 -0.0066  0.1581  0.2690
   86ARG    SC2  243   5.341   9.003   4.593  0.0401  0.1087 -0.3890
   86ARG    SCP  244   5.380   8.901   4.578 -0.1312  0.0414 -0.3977
   87ASP     BB  245   6.010   8.864   4.627 -0.0227  0.0639 -0.2171
   87ASP    SC1  246   5.798   8.838   4.880  0.2573 -0.3253 -0.1675
   87ASP    SCN  247   5.735   8.887   4.804  0.0995 -0.0988  0.0927
   88HIS     BB  248   6.251   8.806   4.572 -0.1915 -0.1316 -0.0619
   88HIS    SC1  249   6.397   9.042   4.720 -0.1549 -0.0223  0.1158
   88HIS    SC2  250   6.338   9.224   4.911 -0.1562 -0.0473  0.1392
   88HIS    SC3  251   6.596   9.175   4.846 -0.1601  0.0487  0.0498
   89VAL     BB  252   6.250   8.569   4.280  0.3838  0.0633 -0.0756
   89VAL    SC1  253   6.397   8.742   4.144  0.1080  0.2839 -0.1013
   90GLN     BB  254   5.998   8.429   4.259 -0.3510  0.0742 -0.1977
   90GLN    SC1  255   5.856   8.539   3.884  0.1295 -0.2088  0.2220
   90GLN    SCP  256   5.848   8.677   3.862 -0.1009 -0.3766  0.0257
   90GLN    SCN  257   5.864   8.401   3.906 -0.0452 -0.4478 -0.3976
   91LYS     BB  258   5.957   8.122   4.335 -0.1221  0.2544 -0.0245
   91LYS    SC1  259   5.667   8.087   4.526 -0.0880  0.1582 -0.0492
   91LYS    SC2  260   5.606   8.010   4.734 -0.1822 -0.1297 -0.1313
   91LYS    SCP  261   5.638   8.007   4.839  0.0927  0.3298 -0.1729
   92TRP     BB  262   6.180   8.002   4.168 -0.1164 -0.3990  0.0912
   92TRP    SC1  263   6.103   7.688   4.159  0.0592 -0.1218 -0.0808
   92TRP    SC2  264   6.092   7.419   4.155 -0.0609 -0.1177 -0.0823
   92TRP    SC3  265   6.052   7.558   3.928 -0.2750 -0.0908 -0.0303
   92TRP    SC4  266   6.031   7.289   3.926  0.0606 -0.1212 -0.1135
   93ASN     BB  267   6.439   8.061   4.018  0.0022  0.0375  0.0328
   93ASN    SC1  268   6.354   8.322   3.854 -0.2458 -0.0000  0.1184
   93ASN    SCP  269   6.399   8.372   3.977  0.5855  0.2650  0.0483
   93ASN    SCN  270   6.310   8.272   3.731 -0.1854  0.3823  0.2521
   94ILE     BB  271   6.654   7.888   4.001 -0.0233 -0.0767 -0.1846
   94ILE    SC1  272   6.579   7.589   3.966 -0.1266 -0.0739  0.0011
   95THR     BB  273   6.978   7.865   3.930  0.2954  0.1956  0.0648
   95THR    SC1  274   7.079   7.634   3.948  0.0614 -0.4150 -0.0818
   95THR    SCP  275   7.185   7.628   4.040  0.1531  0.0288  0.0291
   95THR    SCN  276   6.974   7.640   3.856  0.4988 -0.0305 -0.3861
   96GLN     BB  277   7.048   8.107   3.836  0.0620 -0.0647 -0.0626
   96GLN    SC1  278   7.423   8.120   3.985 -0.0991 -0.0950  0.0586
   96GLN    SCP  279   7.465   8.009   4.059  0.3993  0.0360  0.1122
   96GLN    SCN  280   7.382   8.232   3.910 -0.2071 -0.0962  0.2229
   97VAL     BB  281   7.011   8.424   3.938  0.1550 -0.3807  0.2110
   97VAL    SC1  282   6.785   8.443   4.075  0.1061  0.4852  0.0668
   98THR     BB  283   7.207   8.649   3.749  0.0579 -0.3245  0.0815
   98THR    SC1  284   7.470   8.544   3.743 -0.0504 -0.1952 -0.2222
   98THR    SCP  285   7.455   8.682   3.760 -0.0698 -0.0741  0.4587
   98THR    SCN  286   7.484   8.406   3.725 -0.0819 -0.0077 -0.2047
   99LEU     BB  287   7.192   9.008   3.955 -0.0271  0.3465 -0.0904
   99LEU    SC1  288   6.902   8.946   4.008 -0.0022 -0.1388  0.0272
  100ASP     BB  289   7.397   9.294   3.977  0.2626 -0.0685  0.1969
  100ASP    SC1  290   7.234   9.518   3.872 -0.0920 -0.2860 -0.4961
  100ASP    SCN  291   7.297   9.430   3.887  0.0283 -0.1418  0.2341
  101ALA     BB  292   7.474   9.356   4.294  0.5189 -0.1942  0.0810
  102GLU     BB  293   7.317   9.592   4.394 -0.1760 -0.1255  0.0550
  102GLU    SC1  294   7.279   9.927   4.216 -0.1149  0.3652 -0.3340
  102GLU    SCN  295   7.332   9.989   4.142  0.2185  0.4777 -0.0308
  103MET     BB  296   7.438   9.659   4.686 -0.3043 -0.2000  0.2923
  103MET    SC1  297   7.768   9.875   4.597  0.2124  0.1628  0.2490
  104GLU     BB  298   7.273   9.845   4.859  0.1222 -0.3257 -0.2215
  104GLU    SC1  299   7.191   9.712   5.242  0.7522  0.0196  0.5948
  104GLU    SCN  300   7.197   9.612   5.197  0.3803  0.1306  0.2438
  105PRO     BB  301   7.201  10.092   4.679 -0.0191  0.1596 -0.1196
  105PRO    SC1  302   7.443  10.268   4.709 -0.0560 -0.0458 -0.2243
  106PHE     BB  303   6.934  10.137   4.578  0.0879 -0.0427  0.2288
  106PHE    SC1  304   6.830  10.399   4.714 -0.3224 -0.1285  0.0028
  106PHE    SC2  305   6.725  10.593   4.871 -0.5503 -0.1337 -0.1382
  106PHE    SC3  306   6.723  10.621   4.602  0.0474 -0.0173 -0.1436
  107TYR     BB  307   6.697   9.984   4.383 -0.1317 -0.0454  0.1147
  107TYR    SC1  308   6.466  10.167   4.416  0.0769 -0.0503  0.0736
  107TYR    SC2  309   6.344  10.372   4.543  0.1597  0.0339  0.0195
  107TYR    SC3  310   6.217  10.135   4.515 -0.0100  0.1345 -0.0794
  108LYS     BB  311   6.641   9.708   4.552  0.3600  0.0757 -0.1105
  108LYS    SC1  312   6.368   9.585   4.646  0.2616 -0.0000  0.2450
  108LYS    SC2  313   6.242   9.740   4.804 -0.2217  0.0144  0.4840
  108LYS    SCP  314   6.190   9.644   4.819  0.2147 -0.3362  0.0566
  109GLU     BB  315   6.820   9.606   4.822 -0.0451 -0.0919  0.0611
  109GLU    SC1  316   6.632   9.608   5.155 -0.1814  0.4371  0.0793
  109GLU    SCN  317   6.613   9.551   5.247  0.0581  0.4610  0.1495
  110MET     BB  318   7.032   9.463   4.795 -0.1853  0.1452 -0.3929
  110MET    SC1  319   6.922   9.316   4.455 -0.4471  0.3453  0.2058
  111GLU     BB  320   7.164   9.198   4.872  0.3228 -0.3556  0.2464
  111GLU    SC1  321   7.446   9.297   5.151 -0.0708  0.1650  0.1471
  111GLU    SCN  322   7.456   9.188   5.153  0.2719  0.1779 -0.0592
  112ALA     BB  323   7.248   8.917   4.952 -0.1707  0.2326 -0.1701
  113ASN     BB  324   7.302   8.673   5.168 -0.2207 -0.0303 -0.2192
  113ASN    SC1  325   7.548   8.715   5.320 -0.0615  0.0337  0.1248
  113ASN    SCP  326   7.543   8.851   5.288  0.1690 -0.3339  0.0770
  113ASN    SCN  327   7.554   8.579   5.353 -0.3088 -0.3126  0.2858
  114ILE     BB  328   7.054   8.494   5.196 -0.0251  0.0774  0.0013
  114ILE    SC1  329   7.135   8.221   5.317 -0.3175 -0.1749 -0.3499
  115ARG     BB  330   6.825   8.651   5.102  0.1250  0.0644 -0.1727
  115ARG    SC1  331   6.806   8.933   5.221 -0.2535  0.1382  0.0633
  115ARG    SC2  332   6.892   9.219   5.274 -0.2629 -0.1107 -0.1700
  115ARG    SCP  333   6.882   9.287   5.188  0.3880  0.3237  0.0234
  116ARG     BB  334   6.635   8.607   4.917 -0.0527  0.0999  0.1320
  116ARG    SC1  335   6.347   8.569   4.953  0.2519 -0.0601  0.0270
  116ARG    SC2  336   6.226   8.798   5.136  0.2748 -0.4728 -0.0022
  116ARG    SCP  337   6.123   8.804   5.175  0.0895  0.2876 -0.4037
  117LEU     BB  338   6.686   8.594   4.569  0.1029  0.1989  0.4566
  117LEU    SC1  339   6.787   8.875   4.463 -0.1112  0.0359  0.3882
  118GLY     BB  340   6.613   8.258   4.462 -0.0823 -0.0769 -0.2957
  119ALA     BB  341   6.355   8.164   4.624  0.1630  0.3498 -0.1712
  120GLU     BB  342   6.348   8.078   4.855 -0.1064 -0.1163  0.0767
  120GLU    SC1  343   6.014   7.956   4.999 -0.2412  0.2064  0.5093
  120GLU    SCN  344   5.939   8.038   5.002 -0.4409  0.1037 -0.1414
  121LEU     BB  345   6.592   8.060   5.038 -0.0244  0.0902  0.0690
  121LEU    SC1  346   6.539   8.220   5.292 -0.1153 -0.0248 -0.1245
  122GLY     BB  347   6.881   8.176   4.858  0.0408  0.1385 -0.1450
  123PHE     BB  348   6.892   7.947   4.650 -0.1472 -0.0854 -0.0421
  123PHE    SC1  349   6.673   7.757   4.537 -0.0813  0.2237  0.0573
  123PHE    SC2  350   6.447   7.688   4.406 -0.0506  0.1633  0.0355
  123PHE    SC3  351   6.454   7.685   4.676 -0.0343  0.0299  0.0344
  124GLU     BB  352   6.995   8.058   4.364  0.0007 -0.1168 -0.0437
  124GLU    SC1  353   7.280   7.836   4.329 -0.0012 -0.5152  0.1560
  124GLU    SCN  354   7.323   7.736   4.315  0.3663 -0.3467 -0.0904
  125VAL     BB  355   7.177   8.410   4.455  0.0699  0.0930  0.2303
  125VAL    SC1  356   7.129   8.552   4.674 -0.1274 -0.0397  0.2758
  126LEU     BB  357   7.263   8.687   4.240 -0.4012 -0.0936 -0.1045
  126LEU    SC1  358   7.247   8.938   4.446 -0.0701 -0.1158 -0.2024
  127SER     BB  359   7.561   8.757   4.168 -0.0744  0.0145  0.1377
  127SER    SC1  360   7.746   8.541   4.167  0.0414 -0.0774  0.2851
  127SER    SCP  361   7.852   8.527   4.077  0.3428 -0.4382 -0.0103
  127SER    SCN  362   7.640   8.555   4.257  0.2201 -0.2616 -0.1782
  128ARG     BB  363   7.727   9.031   4.188  0.1211  0.0812 -0.2071
  128ARG    SC1  364   7.796   9.095   4.517 -0.1386  0.0098 -0.1934
  128ARG    SC2  365   7.733   9.252   4.750 -0.2494  0.1852  0.3564
  128ARG    SCP  366   7.671   9.166   4.782 -0.1263 -0.1868 -0.2410
  129VAL     BB  367   7.837   9.166   3.928 -0.3389  0.3022 -0.1213
  129VAL    SC1  368   7.761   8.980   3.755 -0.1187  0.0152  0.0794
  130GLY     BB  369   8.169   9.280   3.890  0.1971 -0.0633 -0.0954
  131HIS     BB  370   8.172   9.486   3.671  0.0059 -0.2731 -0.0515
  131HIS    SC1  371   7.871   9.539   3.570 -0.1898  0.0368  0.6688
  131HIS    SC2  372   7.625   9.436   3.530 -0.1110  0.0010  0.2193
  131HIS    SC3  373   7.722   9.623   3.361  0.3256 -0.2832  0.1402
  132SER     BB  374   8.356   9.586   3.396 -0.0367  0.0422  0.0517
  132SER    SC1  375   8.170   9.560   3.192  0.0384 -0.0568  0.4856
  132SER    SCP  376   8.172   9.494   3.069 -0.4366 -0.1969  0.1611
  132SER    SCN  377   8.167   9.626   3.316  0.4344  0.2405 -0.0138
  133LEU     BB  378   8.633   9.658   3.414 -0.0347 -0.1019  0.1008
  133LEU    SC1  379   8.683   9.787   3.160  0.1426 -0.1305  0.0063
  134TYR     BB  380   8.798   9.519   3.651  0.0975  0.0508  0.1228
  134TYR    SC1  381   8.963   9.723   3.850  0.0230 -0.1623  0.0607
  134TYR    SC2  382   9.187   9.808   3.975  0.0455 -0.1944  0.0423
  134TYR    SC3  383   8.964   9.961   3.978  0.1826  0.0200 -0.2680
  135ASP     BB  384   8.708   9.266   3.747  0.0485  0.0119 -0.2291
  135ASP    SC1  385   8.508   9.148   3.541  0.3672  0.5479  0.3482
  135ASP    SCN  386   8.584   9.089   3.487  0.2012  0.3237  0.3436
  136THR     BB  387   8.651   9.217   4.063 -0.2276 -0.0619 -0.3914
  136THR    SC1  388   8.572   9.423   4.182  0.0993  0.0252  0.2079
  136THR    SCP  389   8.573   9.420   4.322  0.0301 -0.1247  0.3467
  136THR    SCN  390   8.570   9.426   4.042  0.0711  0.1895  0.3486
  137LYS     BB  391   8.891   8.936   4.080 -0.0207 -0.1086 -0.3347
  137LYS    SC1  392   8.680   8.721   3.953  0.1463 -0.0700 -0.1967
  137LYS    SC2  393   8.647   8.697   3.673 -0.3649  0.1554 -0.2999
  137LYS    SCP  394   8.712   8.753   3.604  0.2088 -0.2004 -0.1132
  138ARG     BB  395   9.217   9.085   4.203  0.0045 -0.1216 -0.3581
  138ARG    SC1  396   9.202   9.313   3.926  0.1963 -0.1300  0.1717
  138ARG    SC2  397   9.290   9.395   3.637  0.0996 -0.3797 -0.0604
  138ARG    SCP  398   9.222   9.327   3.690 -0.0376 -0.1625  0.0565
  139ILE     BB  399   9.126   9.253   4.425 -0.0867 -0.1956  0.0590
  139ILE    SC1  400   9.014   9.540   4.398  0.1927 -0.0725  0.1681
  140LEU     BB  401   8.955   9.146   4.643 -0.1190  0.1093 -0.1481
  140LEU    SC1  402   8.658   9.105   4.575  0.2112  0.0237  0.0723
  141ASP     BB  403   9.122   8.854   4.699  0.0006 -0.1857  0.1984
  141ASP    SC1  404   9.066   8.657   4.473  0.3541 -0.1851  0.1201
  141ASP    SCN  405   9.030   8.604   4.562 -0.0752 -0.0826  0.0283
  142LEU     BB  406   9.442   8.962   4.753  0.1135  0.2471  0.0740
  142LEU    SC1  407   9.607   9.065   4.501 -0.1982  0.0403 -0.1297
  143ASN     BB  408   9.441   9.218   4.940  0.0038 -0.2001  0.0244
  143ASN    SC1  409   9.431   9.437   4.737  0.0344 -0.0247 -0.3532
  143ASN    SCP  410   9.541   9.379   4.803 -0.0470  0.1476 -0.5860
  143ASN    SCN  411   9.322   9.495   4.672 -0.3993  0.0060 -0.1518
  144GLY     BB  412   9.217   9.220   5.109  0.1531  0.3272 -0.2724
  145GLY     BB  413   8.959   9.284   5.063  0.1229 -0.0666  0.1917
  146SER     BB  414   8.858   9.511   4.887 -0.1088  0.0541 -0.1546
  146SER    SC1  415   8.641   9.543   4.766  0.1889 -0.0163  0.0950
  146SER    SCP  416   8.764   9.507   4.823 -0.1173 -0.6729 -0.1394
  146SER    SCN  417   8.519   9.579   4.708  0.0828  0.1245 -0.1269
  147PRO     BB  418   9.068   9.749   4.955 -0.0481 -0.1483  0.1489
  147PRO    SC1  419   8.951   9.866   5.242 -0.1588  0.0115  0.3338
  148PRO     BB  420   9.167  10.019   4.819 -0.1895  0.3332  0.2452
  148PRO    SC1  421   9.216  10.012   4.515  0.1647 -0.1980 -0.1230
  149LEU     BB  422   9.245  10.280   4.929 -0.1371  0.1994  0.1372
  149LEU    SC1  423   9.008  10.416   5.126 -0.1518  0.1230  0.2877
  150THR     BB  424   9.594  10.363   4.955 -0.0654 -0.0580 -0.0311
  150THR    SC1  425   9.640  10.540   5.121 -0.1230 -0.0501  0.0147
  150THR    SCP  426   9.695  10.651   5.187 -0.3626  0.4755 -0.2992
  150THR    SCN  427   9.586  10.430   5.055 -0.3959  0.3856 -0.1240
  151TYR     BB  428   9.786  10.490   4.670 -0.3182  0.0292 -0.0450
  151TYR    SC1  429   9.550  10.587   4.517 -0.0636 -0.0313 -0.0464
  151TYR    SC2  430   9.307  10.472   4.489 -0.0875  0.0485 -0.1694
  151TYR    SC3  431   9.357  10.713   4.378 -0.0821  0.2273  0.2047
  152LYS     BB  432   9.959  10.310   4.389 -0.1615 -0.0886  0.1971
  152LYS    SC1  433  10.196  10.285   4.574  0.0035 -0.0639  0.1584
  152LYS    SC2  434  10.380  10.231   4.675 -0.1593 -0.0901 -0.1014
  152LYS    SCP  435  10.271  10.226   4.687 -0.1237 -0.3224  0.4904
  153ARG     BB  436   9.716  10.085   4.346  0.0125 -0.3633 -0.3011
  153ARG    SC1  437   9.646   9.944   4.648 -0.3204  0.2655  0.0104
  153ARG    SC2  438   9.598   9.864   4.977 -0.2038 -0.0421 -0.0346
  153ARG    SCP  439   9.691   9.811   4.950 -0.2204 -0.1300  0.0754
  154PHE     BB  440   9.530  10.202   4.125 -0.0530 -0.1938 -0.3390
  154PHE    SC1  441   9.633  10.492   4.046 -0.0176  0.0604 -0.0147
  154PHE    SC2  442   9.703  10.739   4.127 -0.0102  0.1031 -0.1490
  154PHE    SC3  443   9.876  10.590   3.984  0.0341 -0.0311  0.0398
  155LEU     BB  444   9.539  10.011   3.805  0.2034 -0.0091  0.1815
  155LEU    SC1  445   9.334  10.177   3.650 -0.1355 -0.5523 -0.2672
  156HIS     BB  446   9.643   9.758   3.729 -0.3959  0.3796  0.1942
  156HIS    SC1  447   9.748   9.795   3.442  0.4357  0.1071  0.3779
  156HIS    SC2  448   9.969   9.914   3.343  0.2883  0.0141 -0.0862
  156HIS    SC3  449   9.784   9.810   3.175 -0.2547  0.3412  0.2755
  157ILE     BB  450   9.671   9.474   3.987  0.1980 -0.0612  0.2623
  157ILE    SC1  451   9.503   9.592   4.219 -0.1886  0.0797 -0.0765
  158LEU     BB  452   9.790   9.230   4.043 -0.0191  0.0079 -0.2341
  158LEU    SC1  453  10.049   9.202   4.191 -0.0531  0.2154  0.1170
  159SER     BB  454   9.582   8.935   3.923  0.0796  0.1749  0.0429
  159SER    SC1  455   9.624   8.766   4.098  0.3253  0.3034  0.3207
  159SER    SCP  456   9.664   8.866   4.009 -0.1507  0.1790 -0.0391
  159SER    SCN  457   9.584   8.665   4.187  0.0469  0.2598  0.1444
  160GLN     BB  458   9.500   8.909   3.665  0.2039 -0.1311  0.0653
  160GLN    SC1  459   9.115   8.945   3.611  0.0778 -0.2175 -0.0677
  160GLN    SCP  460   9.053   8.938   3.486 -0.1540 -0.1627  0.0795
  160GLN    SCN  461   9.177   8.952   3.737 -0.1904  0.0362  0.0880
  161LEU     BB  462   9.684   9.090   3.427 -0.2731  0.1741  0.0598
  161LEU    SC1  463   9.942   9.203   3.601 -0.0324  0.1998  0.2267
  162GLY     BB  464   9.595   9.353   3.276 -0.2934  0.1810  0.1046
  163ASP     BB  465   9.493   9.355   3.016 -0.3569 -0.3512 -0.0347
  163ASP    SC1  466   9.472   9.561   2.802  0.0828 -0.1771 -0.0545
  163ASP    SCN  467   9.391   9.519   2.864  0.1368  0.0672  0.1982
  164PRO     BB  468   9.138   9.287   3.048  0.0992 -0.3868 -0.0406
  164PRO    SC1  469   9.009   9.388   3.276 -0.4829  0.1588  0.0743
  165GLU     BB  470   8.916   9.029   2.941  0.3993  0.1543 -0.0979
  165GLU    SC1  471   8.821   8.907   3.250 -0.1649 -0.2109 -0.1409
  165GLU    SCN  472   8.833   8.817   3.313 -0.3793 -0.1791 -0.0433
  166VAL     BB  473   8.837   8.968   2.655 -0.1195  0.0591 -0.2514
  166VAL    SC1  474   9.031   8.866   2.505  0.0105  0.1374 -0.1385
  167PRO     BB  475   8.527   9.011   2.524 -0.1381 -0.0827  0.4438
  167PRO    SC1  476   8.650   8.978   2.223 -0.2628 -0.0891  0.2083
  168VAL     BB  477   8.197   8.896   2.423  0.1619  0.0707 -0.0652
  168VAL    SC1  478   8.177   8.632   2.432 -0.0029  0.0857  0.0735
  169ARG     BB  479   8.081   9.056   2.225  0.0046 -0.0418  0.1589
  169ARG    SC1  480   8.291   9.300   2.169  0.0024 -0.0306  0.1461
  169ARG    SC2  481   8.523   9.466   2.294  0.3183 -0.0989 -0.2294
  169ARG    SCP  482   8.452   9.462   2.378  0.0571  0.2152 -0.4125
  170ASN     BB  483   7.732   8.930   2.038  0.1017 -0.0230 -0.2966
  170ASN    SC1  484   7.695   9.202   1.907  0.5209 -0.2307  0.0549
  170ASN    SCP  485   7.757   9.313   1.849 -0.0477 -0.0559 -0.0000
  170ASN    SCN  486   7.633   9.090   1.966  0.1855 -0.0107  0.3512
  171LEU     BB  487   7.614   8.744   2.233  0.2198 -0.1915 -0.1253
  171LEU    SC1  488   7.709   8.744   2.527 -0.1418  0.0856 -0.0111
  172THR     BB  489   7.583   8.430   2.118 -0.1464  0.1762  0.1824
  172THR    SC1  490   7.842   8.282   2.163  0.0337  0.6560 -0.1424
  172THR    SCP  491   7.969   8.276   2.105  0.1842 -0.1494  0.1666
  172THR    SCN  492   7.715   8.288   2.221  0.2079 -0.1085  0.2142
  173ALA     BB  493   7.344   8.379   1.957  0.1238  0.1627  0.0364
  174GLU     BB  494   7.240   8.108   1.841  0.3118  0.0398  0.0125
  174GLU    SC1  495   7.481   7.899   2.082 -0.0523  0.2682  0.1462
  174GLU    SCN  496   7.576   7.910   2.028  0.1785 -0.2772  0.3712
  175ASP     BB  497   6.917   8.064   2.003  0.1061 -0.1794 -0.0702
  175ASP    SC1  498   6.743   7.874   1.801  0.1107 -0.2163 -0.0908
  175ASP    SCN  499   6.639   7.909   1.808  0.2244  0.1448  0.0114
  176PHE     BB  500   7.007   8.121   2.324  0.0668 -0.1037  0.0482
  176PHE    SC1  501   7.065   8.411   2.353 -0.2451 -0.1444  0.3472
  176PHE    SC2  502   7.186   8.559   2.543 -0.2292  0.3523 -0.0294
  176PHE    SC3  503   7.086   8.678   2.322 -0.1498 -0.2148 -0.3916
  177GLN     BB  504   6.906   7.876   2.489  0.0341 -0.2108  0.3450
  177GLN    SC1  505   7.261   7.713   2.520 -0.2934 -0.2042  0.1500
  177GLN    SCP  506   7.229   7.659   2.394  0.4891  0.0413 -0.0310
  177GLN    SCN  507   7.293   7.767   2.645  0.1819  0.1594  0.0013
  178ARG     BB  508   6.690   7.704   2.473  0.3920 -0.2501  0.1369
  178ARG    SC1  509   6.843   7.410   2.519  0.1228 -0.4174 -0.0911
  178ARG    SC2  510   6.703   7.203   2.763 -0.1253  0.0377  0.5077
  178ARG    SCP  511   6.622   7.154   2.817 -0.1714 -0.0546  0.3622
  179CYS     BB  512   6.469   7.692   2.622 -0.1770 -0.1417  0.0984
  179CYS    SC1  513   6.290   7.404   2.562 -0.2269  0.1176  0.1018
  180MET     BB  514   6.271   7.908   2.623 -0.0562  0.2166  0.0965
  180MET    SC1  515   5.980   7.785   2.757  0.0485 -0.2386  0.0106
  181SER     BB  516   6.352   8.109   2.380 -0.1668 -0.1167 -0.2169
  181SER    SC1  517   6.401   7.934   2.163  0.0367  0.2478  0.1460
  181SER    SCP  518   6.490   7.859   2.084 -0.0472 -0.3380  0.1780
  181SER    SCN  519   6.312   8.008   2.242  0.0198  0.1035 -0.1432
  182PRO     BB  520   6.261   8.418   2.326  0.4039  0.2115  0.0114
  182PRO    SC1  521   6.316   8.517   2.586  0.2006  0.0337  0.2357
  183GLU     BB  522   6.177   8.447   2.053  0.1181  0.0655 -0.3211
  183GLU    SC1  523   5.959   8.095   1.904 -0.0192 -0.1334 -0.1723
  183GLU    SCN  524   5.974   8.030   1.816 -0.0139  0.1242 -0.3750
  184PRO     BB  525   5.979   8.569   1.874 -0.1830 -0.1844  0.2254
  184PRO    SC1  526   6.082   8.627   1.615  0.0658  0.0771 -0.0779
  185GLY     BB  527   5.703   8.592   2.061 -0.0991 -0.0332 -0.0889
  186LEU     BB  528   5.473   8.682   2.145  0.0184  0.0900  0.0909
  186LEU    SC1  529   5.239   8.804   1.909 -0.4483  0.0916 -0.2576
  187ALA     BB  530   5.404   8.697   2.461  0.0834 -0.3696  0.0467
  188GLU     BB  531   5.439   8.632   2.759  0.0567 -0.1343  0.0540
  188GLU    SC1  532   5.122   8.469   2.812 -0.2715  0.4692 -0.2650
  188GLU    SCN  533   5.146   8.517   2.908 -0.0595  0.4990 -0.3286
  189ARG     BB  534   5.580   8.879   2.969 -0.1158 -0.0027  0.3311
  189ARG    SC1  535   5.425   8.837   3.239  0.3882 -0.0580 -0.1724
  189ARG    SC2  536   5.100   8.726   3.266 -0.1595  0.0901  0.3428
  189ARG    SCP  537   5.121   8.628   3.221 -0.3394  0.0491  0.3412
  190TYR     BB  538   5.532   9.169   2.779  0.5338  0.1596  0.1941
  190TYR    SC1  539   5.753   9.194   2.535 -0.1447  0.0251 -0.1387
  190TYR    SC2  540   5.878   9.297   2.318 -0.0740  0.0343 -0.0940
  190TYR    SC3  541   5.689   9.106   2.288  0.2832 -0.3258 -0.1369
  191ARG     BB  542   5.374   9.365   2.837 -0.2253 -0.1001 -0.0310
  191ARG    SC1  543   5.222   9.268   3.090  0.0879 -0.0720 -0.2379
  191ARG    SC2  544   5.175   9.478   3.325 -0.0055 -0.3577 -0.2844
  191ARG    SCP  545   5.127   9.481   3.424 -0.2064  0.0082 -0.3774
  192VAL     BB  546   5.421   9.691   2.583 -0.0316 -0.0794  0.1228
  192VAL    SC1  547   5.247   9.603   2.405  0.0259 -0.1065  0.0797
  193PRO     BB  548   5.521   9.997   2.463 -0.1790 -0.0663 -0.0056
  193PRO    SC1  549   5.625  10.208   2.621  0.0652 -0.1922  0.0836
  194VAL     BB  550   5.244  10.161   2.345 -0.0316 -0.3793  0.1749
  194VAL    SC1  551   5.207  10.082   2.094 -0.1689 -0.2139  0.1416
  195PRO     BB  552   5.030  10.095   2.548  0.1159  0.2002 -0.1164
  195PRO    SC1  553   4.774  10.037   2.417  0.4168 -0.2301  0.1905
  196ALA     BB  554   5.171  10.179   2.820  0.0070  0.5292 -0.0676
  197ASP     BB  555   5.410  10.369   3.023 -0.1288  0.1166  0.2653
  197ASP    SC1  556   5.576  10.255   3.239 -0.0359  0.0746 -0.2462
  197ASP    SCN  557   5.615  10.341   3.294  0.1344 -0.0122 -0.2266
  198LEU     BB  558   5.426  10.637   2.842 -0.0783  0.0827 -0.0003
  198LEU    SC1  559   5.158  10.626   2.669  0.3237 -0.0369 -0.1314
  199GLU     BB  560   5.397  10.970   2.937  0.2202  0.2469 -0.2472
  199GLU    SC1  561   5.375  11.075   3.323 -0.1696  0.1302 -0.5281
  199GLU    SCN  562   5.450  11.155   3.314  0.1605 -0.0477  0.0683
  200ILE     BB  563   5.450  11.179   2.746  0.1088  0.2428 -0.2361
  200ILE    SC1  564   5.299  11.074   2.497  0.2139 -0.0521 -0.1785
  201PRO     BB  565   5.814  11.130   2.673  0.0839  0.0698 -0.0276
  201PRO    SC1  566   5.864  10.868   2.739  0.1339  0.0497 -0.0439
  202PRO     BB  567   5.979  11.346   2.643  0.1486 -0.0969  0.0342
  202PRO    SC1  568   5.758  11.566   2.598 -0.1025 -0.0064  0.2730
  203GLN     BB  569   6.259  11.493   2.652 -0.1396 -0.1236  0.0204
  203GLN    SC1  570   6.186  11.852   2.636 -0.0445 -0.0664  0.0031
  203GLN    SCP  571   6.083  11.768   2.682 -0.1760  0.5375 -0.0259
  203GLN    SCN  572   6.289  11.936   2.591  0.1194  0.1840 -0.0326
  204SER     BB  573   6.550  11.488   2.479 -0.2355 -0.4708 -0.4123
  204SER    SC1  574   6.749  11.333   2.534  0.1549  0.1609 -0.0104
  204SER    SCP  575   6.842  11.242   2.585  0.2259  0.3869 -0.2800
  204SER    SCN  576   6.656  11.425   2.482  0.1396  0.4890  0.0476
  205LEU     BB  577   6.520  11.657   2.212 -0.3339 -0.2145 -0.1096
  205LEU    SC1  578   6.547  12.000   2.295 -0.1301 -0.0068 -0.0507
  206SER     BB  579   6.832  11.668   2.056 -0.1135 -0.1546 -0.2691
  206SER    SC1  580   6.910  11.823   1.942 -0.2009 -0.0793  0.0573
  206SER    SCP  581   7.016  11.804   2.031  0.1266  0.1352 -0.1485
  206SER    SCN  582   6.803  11.842   1.853 -0.0951  0.1352  0.1095
  207PRO     BB  583   6.754  11.288   1.985 -0.0802  0.2176 -0.3424
  207PRO    SC1  584   6.548  11.190   1.803 -0.1888  0.0476 -0.0806
  208TRP     BB  585   7.041  11.190   2.094  0.2450 -0.2825  0.1688
  208TRP    SC1  586   7.172  11.395   2.303  0.1955  0.1465 -0.0942
  208TRP    SC2  587   7.194  11.470   2.562 -0.2247 -0.2993  0.0856
  208TRP    SC3  588   7.370  11.295   2.457  0.0320 -0.0097  0.0189
  208TRP    SC4  589   7.409  11.392   2.706 -0.1172 -0.0568  0.0613
  209THR     BB  590   7.160  10.861   2.129 -0.0011  0.1221  0.0302
  209THR    SC1  591   7.408  10.844   2.226 -0.0077  0.0291 -0.0603
  209THR    SCP  592   7.272  10.826   2.198  0.2819  0.0736 -0.1549
  209THR    SCN  593   7.544  10.861   2.254  0.2478  0.0445  0.0327
  210GLY     BB  594   7.041  10.548   1.990  0.2944 -0.3053  0.1040
  211GLY     BB  595   7.257  10.361   2.083 -0.1283 -0.1178  0.1529
  212GLU     BB  596   7.417  10.115   2.069  0.2928  0.3079 -0.4361
  212GLU    SC1  597   7.368  10.017   1.697  0.1067 -0.3643 -0.0056
  212GLU    SCN  598   7.270  10.014   1.748  0.1678  0.2923  0.2548
  213THR     BB  599   7.735  10.194   1.984 -0.0343  0.1585 -0.1135
  213THR    SC1  600   7.931  10.166   2.182 -0.2716  0.1868  0.1658
  213THR    SCP  601   7.822  10.240   2.135 -0.0270 -0.2047 -0.1473
  213THR    SCN  602   8.040  10.091   2.229 -0.0194 -0.5627 -0.6851
  214GLU     BB  603   7.678  10.482   1.803  0.2158 -0.2891  0.0941
  214GLU    SC1  604   8.026  10.407   1.596  0.2948  0.1026 -0.3056
  214GLU    SCN  605   8.001  10.306   1.560  0.3906  0.0157 -0.1444
  215GLY     BB  606   7.760  10.692   1.942 -0.0277  0.1851 -0.1086
  216LEU     BB  607   8.078  10.665   2.047  0.0714  0.0923  0.0668
  216LEU    SC1  608   8.052  10.723   2.360  0.1465 -0.0456 -0.1714
  217ARG     BB  609   8.266  10.474   1.988  0.1524 -0.0552  0.0302
  217ARG    SC1  610   8.541  10.639   1.978 -0.2091 -0.1403 -0.0926
  217ARG    SC2  611   8.769  10.670   1.816 -0.0094 -0.0005 -0.6964
  217ARG    SCP  612   8.816  10.570   1.821 -0.0079 -0.0318  0.1551
  218ARG     BB  613   8.337  10.191   1.912 -0.1901  0.0583  0.1071
  218ARG    SC1  614   8.128  10.013   1.762 -0.0045 -0.0794  0.0894
  218ARG    SC2  615   7.863   9.907   1.640 -0.1063 -0.0851  0.0025
  218ARG    SCP  616   7.906  10.007   1.623  0.3770 -0.2857 -0.1361
  219LEU     BB  617   8.589   9.989   1.842  0.4126  0.0391  0.0083
  219LEU    SC1  618   8.535   9.765   1.621 -0.1104  0.0673 -0.0608
  220GLU     BB  619   8.861  10.118   1.891  0.1292 -0.1996 -0.2561
  220GLU    SC1  620   8.959  10.293   1.532 -0.3778  0.0111 -0.0700
  220GLU    SCN  621   8.882  10.367   1.561 -0.4360  0.0057 -0.2042
  221GLN     BB  622   8.947  10.187   2.177 -0.1953  0.1746 -0.1734
  221GLN    SC1  623   8.723   9.957   2.364  0.5257  0.0344 -0.3924
  221GLN    SCP  624   8.849   9.966   2.304  0.2996 -0.0787 -0.4415
  221GLN    SCN  625   8.597   9.948   2.425  0.3227 -0.1300 -0.4013
  222HIS     BB  626   8.885  10.442   2.300 -0.0276 -0.0100  0.3287
  222HIS    SC1  627   8.585  10.449   2.411  0.0359 -0.2301  0.1317
  222HIS    SC2  628   8.366  10.291   2.394 -0.1812  0.0732  0.0272
  222HIS    SC3  629   8.416  10.429   2.621 -0.0387 -0.0749  0.0877
  223LEU     BB  630   9.094  10.687   2.294 -0.0811 -0.1748 -0.3081
  223LEU    SC1  631   9.111  10.770   2.576 -0.0500  0.1427  0.0338
  224THR     BB  632   9.131  10.986   2.148  0.0594 -0.1492 -0.0502
  224THR    SC1  633   8.928  11.107   2.043 -0.0658 -0.0593  0.2261
  224THR    SCP  634   8.843  11.213   2.077  0.0469 -0.0621  0.1253
  224THR    SCN  635   9.014  11.001   2.009 -0.0325 -0.0806 -0.0222
  225ASP     BB  636   9.370  11.203   2.250 -0.2162  0.0238  0.1146
  225ASP    SC1  637   9.296  11.511   2.187  0.0381  0.3145 -0.0466
  225ASP    SCN  638   9.272  11.544   2.085  0.0088  0.0790 -0.1225
  226GLN     BB  639   9.667  11.108   2.210  0.1625  0.2918 -0.2430
  226GLN    SC1  640   9.606  10.766   2.094  0.1422 -0.1318 -0.3761
  226GLN    SCP  641   9.517  10.801   1.992  0.0158  0.0380  0.1892
  226GLN    SCN  642   9.695  10.732   2.197 -0.1404  0.0157  0.3189
  227GLY     BB  643   9.953  11.093   2.322  0.1410 -0.0380 -0.2702
  228TRP     BB  644   9.939  11.282   2.590  0.0762  0.2137  0.1079
  228TRP    SC1  645   9.719  11.508   2.510  0.0560  0.1009  0.2288
  228TRP    SC2  646   9.658  11.770   2.486 -0.0328  0.0689  0.0984
  228TRP    SC3  647   9.806  11.647   2.296  0.0645  0.0395  0.1921
  228TRP    SC4  648   9.743  11.909   2.270 -0.0828 -0.0099  0.0272
  229VAL     BB  649  10.190  11.494   2.674  0.1367  0.2680 -0.2370
  229VAL    SC1  650  10.444  11.458   2.606  0.1275  0.1174 -0.1977
  230ALA     BB  651  10.083  11.752   2.812  0.0573 -0.2154  0.3506
  231ASN     BB  652  10.190  11.751   3.112 -0.0364  0.2445  0.1682
  231ASN    SC1  653  10.438  11.578   3.156  0.0761  0.0316 -0.1592
  231ASN    SCP  654  10.428  11.550   3.293 -0.2447  0.0616  0.3456
  231ASN    SCN  655  10.448  11.606   3.019  0.2833 -0.1809  0.3213
  232PHE     BB  656  10.128  11.972   3.275  0.4075 -0.1712 -0.1139
  232PHE    SC1  657  10.249  12.037   3.553  0.0391 -0.0542 -0.0776
  232PHE    SC2  658  10.125  12.146   3.766  0.1843 -0.1072  0.0358
  232PHE    SC3  659  10.380  12.060   3.788  0.1964 -0.1239 -0.1567
  233THR     BB  660   9.857  12.163   3.158  0.0043 -0.0168 -0.3588
  233THR    SC1  661   9.806  12.304   3.347  0.0830 -0.3242 -0.0152
  233THR    SCP  662   9.709  12.322   3.446  0.0943 -0.3354 -0.3718
  233THR    SCN  663   9.903  12.287   3.247  0.2174  0.0465 -0.3277
  234LYS     BB  664   9.718  12.120   2.826 -0.0174 -0.1887 -0.0906
  234LYS    SC1  665   9.868  12.280   2.592 -0.0402 -0.0472  0.0546
  234LYS    SC2  666  10.043  12.335   2.406 -0.5785  0.2874  0.3557
  234LYS    SCP  667   9.998  12.264   2.476 -0.3257 -0.3664 -0.0553
  235PRO     BB  668   9.437  12.094   2.785 -0.3656  0.1763 -0.0217
  235PRO    SC1  669   9.331  12.311   2.618 -0.3041 -0.0786 -0.0011
  236ARG     BB  670   9.276  11.973   3.039  0.1401 -0.1163  0.0955
  236ARG    SC1  671   9.146  11.681   3.050 -0.4016  0.2107 -0.2355
  236ARG    SC2  672   8.886  11.540   3.192  0.1864 -0.1325  0.5530
  236ARG    SCP  673   8.780  11.510   3.189  0.1850 -0.1658  0.0432
  237THR     BB  674   9.333  12.088   3.332 -0.0192 -0.4677  0.0423
  237THR    SC1  675   9.200  11.991   3.516 -0.1244 -0.0113 -0.0432
  237THR    SCP  676   9.318  12.063   3.537 -0.1128 -0.4562  0.3409
  237THR    SCN  677   9.082  11.919   3.496 -0.2302 -0.1467 -0.1582
  238ILE     BB  678   9.293  12.442   3.366 -0.3607 -0.0215  0.0953
  238ILE    SC1  679   9.421  12.608   3.594  0.2945 -0.0149 -0.2545
  239PRO     BB  680   9.257  12.521   3.071 -0.1125 -0.0921  0.1307
  239PRO    SC1  681   9.570  12.600   3.003 -0.0503  0.2112 -0.1886
  240ASN     BB  682   8.928  12.443   3.020  0.0116  0.2857  0.0606
  240ASN    SC1  683   8.715  12.594   3.169 -0.3092 -0.0277  0.1216
  240ASN    SCP  684   8.660  12.578   3.296  0.6754  0.0274  0.2890
  240ASN    SCN  685   8.771  12.611   3.042  0.0911  0.2738  0.0487
  241SER     BB  686   8.769  12.108   3.031  0.2442  0.2220  0.2239
  241SER    SC1  687   8.821  12.002   3.237 -0.1335 -0.1032  0.0416
  241SER    SCP  688   8.872  11.884   3.294 -0.1538  0.1226  0.1890
  241SER    SCN  689   8.770  12.119   3.181 -0.2648 -0.1480 -0.3009
  242LEU     BB  690   8.584  12.132   2.752  0.1482  0.2598  0.4487
  242LEU    SC1  691   8.518  12.452   2.695  0.2748  0.3398 -0.0138
  243LEU     BB  692   8.784  12.017   2.518  0.3057  0.1093  0.0221
  243LEU    SC1  693   8.846  12.170   2.248  0.0256  0.0466  0.1561
  244PRO     BB  694   8.895  11.751   2.570  0.1544 -0.0810  0.0113
  244PRO    SC1  695   9.187  11.738   2.570 -0.0092 -0.2713 -0.0111
  245SER     BB  696   8.813  11.468   2.661  0.0120 -0.1400  0.1655
  245SER    SC1  697   8.878  11.301   2.509 -0.0707  0.0766  0.1907
  245SER    SCP  698   8.997  11.258   2.448 -0.0195  0.0997 -0.1812
  245SER    SCN  699   8.759  11.343   2.570 -0.0577 -0.3224  0.0574
  246THR     BB  700   8.503  11.468   2.791 -0.1489 -0.0594  0.0663
  246THR    SC1  701   8.479  11.652   2.959  0.2525 -0.0278  0.0305
  246THR    SCP  702   8.431  11.593   2.842  0.4899 -0.1451  0.0744
  246THR    SCN  703   8.527  11.711   3.077  0.3993  0.0261  0.0270
  247THR     BB  704   8.477  11.150   2.899  0.1337  0.1846  0.0983
  247THR    SC1  705   8.711  11.055   2.945 -0.2776 -0.3022 -0.3691
  247THR    SCP  706   8.827  11.032   3.018 -0.0062  0.1480  0.1270
  247THR    SCN  707   8.594  11.077   2.871 -0.1763 -0.0030  0.3436
  248GLY     BB  708   8.274  10.928   2.857 -0.0616  0.4754  0.0904
  249LEU     BB  709   8.142  10.799   3.082  0.0484  0.0773  0.0512
  249LEU    SC1  710   8.218  10.486   3.169 -0.1659  0.2160  0.3152
  250SER     BB  711   7.840  10.990   3.180  0.1401  0.1272  0.1742
  250SER    SC1  712   7.794  11.128   3.331 -0.2176  0.2278  0.0401
  250SER    SCP  713   7.862  11.188   3.438 -0.2200  0.0233 -0.4359
  250SER    SCN  714   7.725  11.069   3.225  0.1556 -0.6085 -0.3492
  251PRO     BB  715   7.628  10.943   2.935 -0.4047  0.1041  0.2958
  251PRO    SC1  716   7.809  11.021   2.688  0.0347 -0.3275 -0.0449
  252TYR     BB  717   7.589  10.629   2.868  0.2878  0.1288  0.0567
  252TYR    SC1  718   7.328  10.545   2.757  0.0172  0.1421 -0.3007
  252TYR    SC2  719   7.076  10.459   2.805  0.1506  0.0614  0.3319
  252TYR    SC3  720   7.152  10.520   2.553 -0.4209 -0.1501  0.0929
  253PHE     BB  721   7.682  10.510   3.149  0.0839 -0.0609  0.3593
  253PHE    SC1  722   7.830  10.226   3.207  0.2472  0.1877  0.0504
  253PHE    SC2  723   7.848  10.035   3.397  0.0967  0.1092 -0.0121
  253PHE    SC3  724   7.924   9.981   3.143 -0.1559  0.0582 -0.0796
  254SER     BB  725   7.325  10.563   3.301 -0.0052  0.2902  0.1588
  254SER    SC1  726   7.297  10.787   3.317 -0.0904 -0.2377 -0.1717
  254SER    SCP  727   7.321  10.922   3.348 -0.1649  0.0950  0.3191
  254SER    SCN  728   7.272  10.653   3.286 -0.1491  0.1209  0.1910
  255MET     BB  729   7.228  10.295   3.222 -0.0788  0.1306 -0.1477
  255MET    SC1  730   6.935  10.209   3.303  0.0157  0.2340  0.0649
  256GLY     BB  731   7.399  10.136   3.037 -0.1939  0.3146  0.0858
  257CYS     BB  732   7.565  10.056   2.759 -0.0813  0.0771  0.0478
  257CYS    SC1  733   7.422  10.116   2.522 -0.1439  0.0319 -0.3917
  258LEU     BB  734   7.886  10.076   2.673  0.0881  0.0883 -0.0399
  258LEU    SC1  735   7.982  10.386   2.726 -0.1552  0.0010 -0.0955
  259SER     BB  736   8.170   9.814   2.518 -0.0585 -0.0429  0.1142
  259SER    SC1  737   8.202   9.809   2.279  0.2395  0.0066  0.0553
  259SER    SCP  738   8.093   9.728   2.312 -0.1718  0.0877 -0.0669
  259SER    SCN  739   8.311   9.889   2.245 -0.0512  0.1056  0.3375
  260VAL     BB  740   8.381   9.822   2.780  0.0472 -0.1901 -0.4595
  260VAL    SC1  741   8.354  10.053   2.907  0.0041 -0.4061 -0.0600
  261ARG     BB  742   8.662   9.587   2.742  0.0660 -0.1543 -0.2066
  261ARG    SC1  743   8.593   9.381   2.962  0.0255 -0.0889 -0.0209
  261ARG    SC2  744   8.435   9.143   3.033 -0.1370  0.1948 -0.0026
  261ARG    SCP  745   8.464   9.127   3.138  0.1476 -0.1122 -0.1099
  262THR     BB  746   8.975   9.627   2.643 -0.1511  0.2116 -0.1692
  262THR    SC1  747   9.074   9.455   2.489 -0.1559  0.1614  0.2252
  262THR    SCP  748   9.162   9.501   2.390  0.4149  0.2109 -0.0657
  262THR    SCN  749   8.986   9.410   2.589  0.3765  0.1421 -0.1307
  263PHE     BB  750   9.083   9.877   2.838 -0.1424  0.0401 -0.0727
  263PHE    SC1  751   9.143   9.821   3.107 -0.0920  0.0083 -0.0845
  263PHE    SC2  752   9.366   9.802   3.259  0.0322 -0.3149 -0.2971
  263PHE    SC3  753   9.126   9.846   3.375  0.2282  0.2707 -0.0823
  264PHE     BB  754   9.017  10.122   2.710 -0.1161 -0.2436  0.1337
  264PHE    SC1  755   8.864  10.326   2.828  0.0476  0.1950 -0.1132
  264PHE    SC2  756   8.712  10.345   3.050  0.4454  0.0302  0.1866
  264PHE    SC3  757   8.744  10.560   2.889  0.0093  0.1020  0.1835
  265GLN     BB  758   9.314  10.313   2.694  0.2064 -0.0684 -0.0065
  265GLN    SC1  759   9.459  10.302   2.309 -0.0719 -0.4457  0.1671
  265GLN    SCP  760   9.355  10.211   2.331  0.2880 -0.0495 -0.0030
  265GLN    SCN  761   9.563  10.393   2.287 -0.0302  0.3536  0.0866
  266ARG     BB  762   9.497  10.158   2.852 -0.1489 -0.0624  0.1785
  266ARG    SC1  763   9.709  10.005   2.688  0.0329  0.0587  0.1683
  266ARG    SC2  764   9.841   9.839   2.476  0.2187 -0.0723  0.0273
  266ARG    SCP  765   9.773   9.897   2.539 -0.1846 -0.4268 -0.0383
  267LEU     BB  766   9.685  10.351   3.046  0.0615  0.1020 -0.1606
  267LEU    SC1  767   9.998  10.271   3.020 -0.0306  0.0385  0.2091
  268SER     BB  768   9.654  10.368   3.385  0.3282 -0.3419  0.0771
  268SER    SC1  769   9.818  10.313   3.544 -0.0186 -0.0233 -0.1048
  268SER    SCP  770   9.880  10.187   3.542 -0.0276  0.0572 -0.6091
  268SER    SCN  771   9.756  10.438   3.546 -0.0298  0.0999  0.6872
  269ASN     BB  772   9.438  10.614   3.421 -0.1458 -0.0421  0.0777
  269ASN    SC1  773   9.396  10.737   3.677 -0.1354  0.0802  0.1014
  269ASN    SCP  774   9.450  10.620   3.733 -0.3401 -0.0796  0.3016
  269ASN    SCN  775   9.342  10.853   3.622 -0.2700 -0.0766  0.2394
  270ILE     BB  776   9.476  10.796   3.203 -0.0223 -0.2098  0.0754
  270ILE    SC1  777   9.231  10.703   3.037  0.0288  0.1502 -0.2144
  271TYR     BB  778   9.519  11.064   3.249 -0.3199  0.1284 -0.1064
  271TYR    SC1  779   9.386  11.221   3.022 -0.1970  0.2113  0.1150
  271TYR    SC2  780   9.387  11.308   2.766  0.1935 -0.0763  0.0087
  271TYR    SC3  781   9.176  11.169   2.861  0.0862 -0.0491 -0.1852
  272ALA     BB  782   9.622  11.140   3.600 -0.2273 -0.1013  0.0883
  273GLN     BB  783   9.820  10.966   3.671  0.0754 -0.2278  0.3499
  273GLN    SC1  784  10.034  11.117   3.962 -0.4182 -0.1599  0.0631
  273GLN    SCP  785  10.055  11.255   3.953 -0.2639 -0.3137  0.0918
  273GLN    SCN  786  10.013  10.979   3.971  0.3431 -0.3939  0.6571
  274ALA     BB  787  10.013  10.762   3.494 -0.2086 -0.0561  0.0382
  275LYS     BB  788   9.997  10.711   3.181 -0.2564  0.1143 -0.1249
  275LYS    SC1  789  10.313  10.634   3.156 -0.1317 -0.1552 -0.2299
  275LYS    SC2  790  10.583  10.686   3.225  0.3132 -0.1487  0.0868
  275LYS    SCP  791  10.581  10.616   3.310 -0.0829  0.1234  0.3383
  276HIS     BB  792   9.962  10.954   3.001  0.2371  0.2320  0.0895
  276HIS    SC1  793   9.776  10.864   2.789  0.0123 -0.1449 -0.1034
  276HIS    SC2  794   9.649  10.679   2.640 -0.2082 -0.3112  0.2752
  276HIS    SC3  795   9.540  10.924   2.674  0.0620 -0.1137 -0.1896
  277HIS     BB  796  10.028  11.211   3.110 -0.2238  0.0670  0.0537
  277HIS    SC1  797   9.805  11.416   3.052 -0.1626  0.0064 -0.0300
  277HIS    SC2  798   9.701  11.607   3.212  0.0114  0.1539 -0.0886
  277HIS    SC3  799   9.631  11.596   2.951 -0.3498 -0.1482  0.0108
  278SER     BB  800  10.147  11.296   3.449 -0.3340  0.0171  0.1512
  278SER    SC1  801  10.347  11.144   3.463 -0.3024 -0.1133 -0.1229
  278SER    SCP  802  10.460  11.199   3.400  0.4591 -0.3212  0.1743
  278SER    SCN  803  10.234  11.088   3.525 -0.0358  0.0228 -0.3629
  279LEU     BB  804  10.069  11.576   3.608 -0.2517 -0.0892 -0.0547
  279LEU    SC1  805  10.209  11.628   3.885  0.0577  0.0038 -0.0634
  280PRO     BB  806   9.749  11.639   3.695  0.2930  0.2337  0.2168
  280PRO    SC1  807   9.693  11.906   3.626 -0.0804  0.1704 -0.0998
  281PRO     BB  808   9.543  11.519   3.912 -0.0584 -0.3052 -0.1617
  281PRO    SC1  809   9.584  11.297   4.092  0.0888 -0.0395 -0.1014
  282VAL     BB  810   9.305  11.725   3.905  0.1396  0.0337  0.1212
  282VAL    SC1  811   9.311  11.974   3.997 -0.2276  0.2378 -0.3638
  283SER     BB  812   9.084  11.472   4.019  0.1209 -0.3351  0.0386
  283SER    SC1  813   9.049  11.478   4.236 -0.3321  0.1116  0.0205
  283SER    SCP  814   8.932  11.422   4.289  0.1756 -0.3362 -0.1579
  283SER    SCN  815   9.166  11.533   4.183  0.0310  0.1800  0.0320
  284LEU     BB  816   9.037  11.195   3.853 -0.1899 -0.0243 -0.1129
  284LEU    SC1  817   9.188  10.997   4.000  0.2686 -0.1515 -0.0396
  285GLN     BB  818   9.070  11.207   3.524  0.1574 -0.2812  0.0311
  285GLN    SC1  819   9.290  11.504   3.484  0.1157  0.1396  0.3332
  285GLN    SCP  820   9.297  11.578   3.603  0.4869  0.2378 -0.4189
  285GLN    SCN  821   9.282  11.431   3.365 -0.2767 -0.3180 -0.0707
  286GLY     BB  822   9.039  11.029   3.385 -0.2966  0.0763 -0.0102
  287GLN     BB  823   8.943  10.739   3.406 -0.3869  0.2147  0.0585
  287GLN    SC1  824   8.562  10.768   3.331  0.1413 -0.2127  0.1114
  287GLN    SCP  825   8.638  10.748   3.215  0.2024 -0.2520  0.1779
  287GLN    SCN  826   8.485  10.788   3.446 -0.0080  0.0355 -0.0044
  288LEU     BB  827   8.960  10.541   3.630 -0.0039  0.3056  0.0439
  288LEU    SC1  828   8.831  10.201   3.557  0.0839  0.4572 -0.1293
  289LEU     BB  829   8.879  10.667   3.879 -0.3646  0.1728 -0.2426
  289LEU    SC1  830   9.026  10.431   4.097 -0.0027  0.1576  0.1624
  290TRP     BB  831   8.570  10.772   3.802  0.2472 -0.1998  0.0249
  290TRP    SC1  832   8.517  10.832   4.103 -0.0119 -0.1407  0.2178
  290TRP    SC2  833   8.452  10.816   4.365  0.1316  0.0326  0.2658
  290TRP    SC3  834   8.384  11.035   4.222  0.1272 -0.0253  0.1788
  290TRP    SC4  835   8.313  11.016   4.481 -0.0903 -0.0329  0.1208
  291ARG     BB  836   8.367  10.507   3.756 -0.0688 -0.0213 -0.1893
  291ARG    SC1  837   8.077  10.409   3.911 -0.0623 -0.1184 -0.1253
  291ARG    SC2  838   8.042  10.091   3.823 -0.2096 -0.3005  0.0888
  291ARG    SCP  839   8.074  10.053   3.921  0.2977  0.0190  0.0877
  292GLU     BB  840   8.562  10.253   3.948  0.0760  0.2791 -0.1187
  292GLU    SC1  841   8.465   9.844   3.927 -0.1058 -0.1039  0.4609
  292GLU    SCN  842   8.361   9.808   3.919 -0.1050 -0.0630  0.1856
  293PHE     BB  843   8.508  10.365   4.225  0.0065 -0.2553  0.1121
  293PHE    SC1  844   8.667  10.407   4.479 -0.1685 -0.1046 -0.0867
  293PHE    SC2  845   8.727  10.561   4.693 -0.1957  0.0169 -0.1656
  293PHE    SC3  846   8.913  10.393   4.591 -0.0623  0.2204 -0.2653
  294PHE     BB  847   8.216  10.258   4.327 -0.0745  0.0086  0.2237
  294PHE    SC1  848   8.088  10.370   4.606 -0.0120 -0.0262  0.0811
  294PHE    SC2  849   8.101  10.531   4.823 -0.1767 -0.0604  0.1177
  294PHE    SC3  850   7.944  10.311   4.826 -0.1703 -0.0685 -0.0319
  295TYR     BB  851   8.187   9.978   4.310  0.1094  0.3708  0.0440
  295TYR    SC1  852   8.033   9.769   4.154 -0.1061  0.1721  0.2314
  295TYR    SC2  853   7.917   9.540   4.238  0.0697 -0.0147 -0.0229
  295TYR    SC3  854   7.790   9.698   4.060  0.0431 -0.0260 -0.0140
  296THR     BB  855   8.492   9.849   4.436 -0.2911 -0.1142 -0.1109
  296THR    SC1  856   8.723   9.929   4.365 -0.2781 -0.1789 -0.1414
  296THR    SCP  857   8.749   9.858   4.247  0.1353 -0.2600 -0.0931
  296THR    SCN  858   8.697  10.000   4.483 -0.2310  0.1104 -0.3821
  297VAL     BB  859   8.458  10.033   4.757  0.1421  0.0336 -0.0293
  297VAL    SC1  860   8.694  10.074   4.869  0.0663  0.1026  0.1080
  298ALA     BB  861   8.223   9.936   4.844  0.2096 -0.4129  0.3356
  299SER     BB  862   8.106   9.607   4.849 -0.1386 -0.1660  0.1298
  299SER    SC1  863   8.188   9.497   4.650  0.1447  0.2935 -0.1151
  299SER    SCP  864   8.228   9.510   4.516  0.0108 -0.3970  0.1798
  299SER    SCN  865   8.147   9.485   4.783  0.3304  0.0930  0.3365
  300ALA     BB  866   8.007   9.518   5.133  0.1700  0.3483  0.0109
  301THR     BB  867   8.234   9.722   5.316 -0.1678 -0.1345  0.2440
  301THR    SC1  868   8.469   9.721   5.240 -0.2628  0.1331  0.0346
  301THR    SCP  869   8.477   9.824   5.335 -0.1520 -0.0212  0.2912
  301THR    SCN  870   8.460   9.618   5.146  0.0471  0.2825 -0.0729
  302GLN     BB  871   8.068   9.854   5.495  0.0001 -0.1095  0.2069
  302GLN    SC1  872   8.075   9.816   5.833 -0.0680  0.1883 -0.2428
  302GLN    SCP  873   8.061   9.943   5.774 -0.2284 -0.1888  0.2910
  302GLN    SCN  874   8.088   9.690   5.892  0.0460 -0.1900  0.2343
  303ASN     BB  875   7.878  10.093   5.502 -0.2228 -0.0478 -0.0973
  303ASN    SC1  876   7.694  10.100   5.762  0.1255  0.0250 -0.0837
  303ASN    SCP  877   7.795  10.059   5.850 -0.1380 -0.1993  0.5715
  303ASN    SCN  878   7.594  10.142   5.673  0.1704 -0.0035  0.3017
  304PHE     BB  879   7.908  10.326   5.324  0.0162 -0.2319  0.0107
  304PHE    SC1  880   8.207  10.331   5.228  0.1171  0.1757  0.1726
  304PHE    SC2  881   8.456  10.267   5.310  0.1819  0.1387 -0.0453
  304PHE    SC3  882   8.421  10.420   5.090  0.0130  0.2613  0.0640
  305THR     BB  883   7.731  10.605   5.292  0.2278  0.0677 -0.1020
  305THR    SC1  884   7.587  10.564   5.085 -0.1574  0.4135  0.0504
  305THR    SCP  885   7.517  10.658   5.162 -0.3037  0.6086 -0.1255
  305THR    SCN  886   7.657  10.470   5.009 -0.1710  0.5350  0.0834
  306GLN     BB  887   7.698  10.752   5.671 -0.0388 -0.0805 -0.2677
  306GLN    SC1  888   7.384  10.551   5.678  0.1314 -0.2040  0.3666
  306GLN    SCP  889   7.343  10.582   5.809  0.3088  0.1117 -0.0175
  306GLN    SCN  890   7.424  10.520   5.548 -0.2065 -0.0196 -0.1581
  307MET     BB  891   7.886  10.739   5.854 -0.0003  0.2330  0.0592
  307MET    SC1  892   7.724  10.555   6.093 -0.1048 -0.1350 -0.1394
  308ALA     BB  893   8.059  10.448   5.783  0.1238 -0.0204 -0.1928
  309GLY     BB  894   8.279  10.294   5.788 -0.1383  0.2906 -0.0171
  310ASN     BB  895   8.544  10.390   5.818 -0.1625  0.3706  0.0895
  310ASN    SC1  896   8.642  10.556   6.057 -0.1877 -0.1034  0.3283
  310ASN    SCP  897   8.615  10.491   5.936  0.1950  0.2431 -0.2538
  310ASN    SCN  898   8.669  10.621   6.178 -0.3958  0.3896 -0.1860
  311PRO     BB  899   8.805  10.500   5.627  0.0041  0.0598 -0.3192
  311PRO    SC1  900   8.974  10.263   5.578 -0.0958  0.0750  0.4951
  312ILE     BB  901   8.704  10.818   5.540  0.1436 -0.1766  0.1189
  312ILE    SC1  902   8.696  10.763   5.235  0.0586  0.0271  0.0826
  313CYS     BB  903   8.416  10.888   5.633 -0.1257  0.2333 -0.1223
  313CYS    SC1  904   8.227  10.749   5.424  0.0557  0.4609 -0.3804
  314LEU     BB  905   8.365  11.034   5.842  0.2227  0.1771 -0.1463
  314LEU    SC1  906   8.285  10.844   6.059  0.0809  0.3963 -0.1110
  315GLN     BB  907   8.376  11.324   5.908 -0.0182  0.1471  0.0598
  315GLN    SC1  908   8.532  11.606   5.725  0.0957  0.1662  0.1621
  315GLN    SCP  909   8.446  11.496   5.711 -0.0480 -0.4701  0.4265
  315GLN    SCN  910   8.618  11.715   5.739 -0.2881 -0.1770 -0.1930
  316ILE     BB  911   8.204  11.590   6.062  0.0796  0.1060  0.2844
  316ILE    SC1  912   8.318  11.683   6.335  0.3064  0.3977  0.0969
  317HIS     BB  913   7.896  11.698   5.940 -0.2076  0.1716 -0.0252
  317HIS    SC1  914   7.884  11.447   5.723 -0.0200 -0.0108 -0.0736
  317HIS    SC2  915   7.691  11.267   5.668 -0.0815  0.0433 -0.0359
  317HIS    SC3  916   7.950  11.199   5.641 -0.1049 -0.0422 -0.0482
  318TRP     BB  917   7.693  11.934   5.991 -0.0048 -0.1618  0.0323
  318TRP    SC1  918   7.859  12.155   6.073  0.0039 -0.0261 -0.2646
  318TRP    SC2  919   8.008  12.380   6.083  0.1070 -0.1021 -0.0341
  318TRP    SC3  920   8.125  12.139   6.118 -0.0223 -0.1842 -0.1571
  318TRP    SC4  921   8.267  12.366   6.156  0.0853 -0.2786  0.0121
  319TYR     BB  922   7.427  12.090   5.839 -0.1699 -0.0477 -0.3496
  319TYR    SC1  923   7.169  11.968   6.023  0.0404 -0.0830 -0.1217
  319TYR    SC2  924   7.042  11.733   6.061  0.0096 -0.0544 -0.0450
  319TYR    SC3  925   7.020  11.929   6.245  0.2517 -0.0875  0.0231
  320GLU     BB  926   7.451  12.381   5.897  0.1651 -0.0446 -0.1141
  320GLU    SC1  927   7.703  12.651   5.828 -0.0471 -0.0321  0.1321
  320GLU    SCN  928   7.784  12.711   5.784 -0.3078  0.1770 -0.1023
  321ASP     BB  929   7.195  12.542   5.802  0.2820 -0.0166 -0.0762
  321ASP    SC1  930   6.923  12.347   5.869 -0.0737  0.2071  0.3991
  321ASP    SCN  931   6.846  12.402   5.924 -0.2675 -0.2286  0.6081
  322ALA     BB  932   7.184  12.673   5.529 -0.0348 -0.3293  0.0501
  323GLU     BB  933   7.035  12.686   5.317 -0.2385 -0.0088  0.0787
  323GLU    SC1  934   6.733  13.002   5.166  0.1364  0.1670 -0.0928
  323GLU    SCN  935   6.798  12.974   5.082 -0.0963  0.1088 -0.2639
  324ARG     BB  936   6.811  12.469   5.214  0.0910  0.2222  0.1533
  324ARG    SC1  937   6.507  12.511   5.121  0.2300 -0.1360 -0.0863
  324ARG    SC2  938   6.288  12.772   5.195  0.0191 -0.1983 -0.0888
  324ARG    SCP  939   6.356  12.766   5.281  0.1840 -0.3022 -0.2190
  325LEU     BB  940   6.861  12.388   4.819 -0.0581  0.0923 -0.3636
  325LEU    SC1  941   7.136  12.226   4.720  0.2395 -0.1452  0.2393
  326HIS     BB  942   6.988  12.681   4.782  0.0356  0.1872 -0.2605
  326HIS    SC1  943   6.760  12.788   4.646  0.0258  0.0289  0.2662
  326HIS    SC2  944   6.515  12.682   4.606  0.1348 -0.1153 -0.0500
  326HIS    SC3  945   6.539  12.934   4.698 -0.1285 -0.1573  0.1470
  327LYS     BB  946   7.240  12.735   4.610  0.2178  0.0613 -0.1592
  327LYS    SC1  947   7.509  12.828   4.649 -0.1609  0.2536 -0.0064
  327LYS    SC2  948   7.639  13.040   4.692 -0.2775 -0.0552  0.1946
  327LYS    SCP  949   7.610  12.954   4.754  0.2608  0.0263  0.6333
  328TRP     BB  950   7.200  12.624   4.306 -0.1514  0.1009  0.2094
  328TRP    SC1  951   7.462  12.471   4.220 -0.0263  0.1044 -0.0803
  328TRP    SC2  952   7.510  12.307   4.011  0.0469  0.1047 -0.0638
  328TRP    SC3  953   7.384  12.212   4.230 -0.0896  0.1211 -0.1342
  328TRP    SC4  954   7.422  12.052   4.017  0.0364  0.1073 -0.1026
  329LYS     BB  955   6.980  12.547   4.163  0.2188 -0.0513  0.2967
  329LYS    SC1  956   6.795  12.295   4.323 -0.1250 -0.0497 -0.2317
  329LYS    SC2  957   6.590  12.220   4.196  0.4728 -0.2502  0.4897
  329LYS    SCP  958   6.562  12.126   4.147 -0.4166  0.2743 -0.3618
  330THR     BB  959   6.798  12.845   4.141  0.0838 -0.1345 -0.0979
  330THR    SC1  960   6.544  12.782   4.148  0.1181 -0.2316 -0.2285
  330THR    SCP  961   6.471  12.874   4.224 -0.0071 -0.0241  0.7355
  330THR    SCN  962   6.617  12.690   4.072 -0.3095  0.1964  0.1426
  331ALA     BB  963   6.923  13.050   4.285  0.0543 -0.0119  0.1195
  332GLN     BB  964   7.125  13.096   4.461  0.1281 -0.4892  0.2648
  332GLN    SC1  965   6.983  13.245   4.765 -0.0978  0.1217 -0.2763
  332GLN    SCP  966   7.102  13.225   4.836 -0.1063 -0.1850 -0.2373
  332GLN    SCN  967   6.864  13.264   4.694 -0.1267 -0.0219 -0.1599
  333THR     BB  968   7.307  13.378   4.386  0.0574 -0.2381  0.1599
  333THR    SC1  969   7.215  13.445   4.128 -0.1856 -0.3137  0.3060
  333THR    SCP  970   7.277  13.335   4.067  0.0562  0.1904  0.3122
  333THR    SCN  971   7.154  13.555   4.189  0.2035  0.5396 -0.1426
  334GLY     BB  972   7.635  13.422   4.386 -0.0072 -0.2457  0.1025
  335PHE     BB  973   7.862  13.382   4.240  0.2079  0.0601  0.2471
  335PHE    SC1  974   8.120  13.440   4.367 -0.0670 -0.1803 -0.1150
  335PHE    SC2  975   8.315  13.458   4.552 -0.0893 -0.2144 -0.0880
  335PHE    SC3  976   8.368  13.519   4.295 -0.0209 -0.3046 -0.0959
  336PRO     BB  977   7.839  13.256   3.921 -0.2484 -0.1516 -0.0244
  336PRO    SC1  978   7.583  13.307   3.750 -0.4410 -0.2734  0.0018
  337TRP     BB  979   7.995  12.954   3.803  0.1166 -0.1799  0.0438
  337TRP    SC1  980   8.036  13.013   3.478  0.1360  0.1896  0.0383
  337TRP    SC2  981   8.062  13.143   3.242 -0.1188  0.0647 -0.0620
  337TRP    SC3  982   7.993  13.279   3.465  0.1358  0.1853 -0.0533
  337TRP    SC4  983   8.026  13.410   3.231  0.0192  0.0815 -0.1290
  338ILE     BB  984   7.845  12.773   3.869  0.0592  0.0567  0.1046
  338ILE    SC1  985   7.906  12.476   3.804 -0.1761  0.0123  0.0775
  339ASP     BB  986   7.456  12.848   3.944  0.0132  0.0812  0.0778
  339ASP    SC1  987   7.539  12.995   4.186  0.2955  0.0569 -0.0364
  339ASP    SCN  988   7.485  13.047   4.266 -0.2540 -0.4346 -0.0222
  340ALA     BB  989   7.338  12.748   3.783  0.2634 -0.2428  0.1009
  341ILE     BB  990   7.018  12.866   3.663  0.1376 -0.1262  0.0340
  341ILE    SC1  991   6.972  13.139   3.803  0.0175 -0.0830 -0.0875
  342MET     BB  992   6.856  12.739   3.538  0.2276  0.1835 -0.1685
  342MET    SC1  993   6.536  12.997   3.657  0.1040  0.2290 -0.1829
  343THR     BB  994   6.719  12.474   3.757  0.0949  0.3188 -0.1779
  343THR    SC1  995   6.475  12.472   3.750  0.2157 -0.1520 -0.0780
  343THR    SCP  996   6.371  12.382   3.719  0.3380  0.1076 -0.0077
  343THR    SCN  997   6.578  12.561   3.781  0.1719  0.2218  0.2316
  344GLN     BB  998   6.951  12.231   3.678  0.1591 -0.2659  0.1689
  344GLN    SC1  999   6.924  11.939   3.951  0.0797  0.2216 -0.0536
  344GLN    SCP 1000   7.047  11.990   3.906 -0.2132 -0.1642  0.1018
  344GLN    SCN 1001   6.802  11.888   3.996 -0.2007 -0.1534  0.1482
  345LEU     BB 1002   7.130  12.294   3.421  0.0657  0.1293  0.1323
  345LEU    SC1 1003   7.436  12.290   3.536 -0.0825 -0.2085 -0.1997
  346ARG     BB 1004   7.053  12.260   3.106 -0.0123 -0.1868 -0.0699
  346ARG    SC1 1005   6.812  12.510   3.097  0.2938  0.1449 -0.1382
  346ARG    SC2 1006   6.799  12.673   2.857  0.1849  0.0153  0.1764
  346ARG    SCP 1007   6.773  12.572   2.823  0.6538 -0.0515 -0.0709
  347GLN     BB 1008   7.123  12.223   2.839 -0.1172  0.3190  0.0894
  347GLN    SC1 1009   7.254  12.378   2.585 -0.1317  0.0503 -0.0554
  347GLN    SCP 1010   7.324  12.283   2.510 -0.1272  0.3596 -0.1382
  347GLN    SCN 1011   7.184  12.473   2.660  0.2170  0.2766  0.3101
  348GLU     BB 1012   7.339  11.910   2.771 -0.1936  0.0046  0.0771
  348GLU    SC1 1013   7.648  12.019   2.585  0.5226 -0.0008 -0.1226
  348GLU    SCN 1014   7.646  12.110   2.523 -0.2240  0.3297  0.2493
  349GLY     BB 1015   7.325  11.798   3.012  0.4006  0.2139  0.0839
  350TRP     BB 1016   7.530  11.959   3.212 -0.0897  0.0073 -0.2442
  350TRP    SC1 1017   7.572  12.240   3.043  0.1418 -0.2971 -0.2201
  350TRP    SC2 1018   7.651  12.428   2.866 -0.0253  0.1867  0.1965
  350TRP    SC3 1019   7.835  12.287   3.003  0.1025  0.0812 -0.0775
  350TRP    SC4 1020   7.913  12.466   2.817 -0.0705  0.0967 -0.1369
  351ILE     BB 1021   7.864  11.962   3.313  0.0067 -0.2850 -0.0046
  351ILE    SC1 1022   7.844  12.045   3.611 -0.0410 -0.1383 -0.0476
  352HIS     BB 1023   8.132  11.704   3.365 -0.2631 -0.0821  0.0602
  352HIS    SC1 1024   7.986  11.521   3.131 -0.3017 -0.5046  0.1106
  352HIS    SC2 1025   7.784  11.563   2.957 -0.0934  0.0138 -0.0225
  352HIS    SC3 1026   8.004  11.428   2.879 -0.1633 -0.0907 -0.0398
  353HIS     BB 1027   8.377  11.813   3.373 -0.0567 -0.1014 -0.0458
  353HIS    SC1 1028   8.603  11.752   3.560  0.1516 -0.0655 -0.1632
  353HIS    SC2 1029   8.717  11.910   3.747 -0.0428 -0.1614  0.0405
  353HIS    SC3 1030   8.852  11.699   3.649  0.1244 -0.0134 -0.0537
  354LEU     BB 1031   8.388  12.173   3.426  0.0195 -0.0125 -0.1662
  354LEU    SC1 1032   8.294  12.249   3.142  0.1307 -0.2053  0.1293
  355ALA     BB 1033   8.295  12.186   3.658  0.0046  0.1141 -0.0253
  356ARG     BB 1034   8.290  12.043   3.918 -0.0469  0.3679  0.0736
  356ARG    SC1 1035   8.192  11.731   3.854  0.0642  0.0676  0.2995
  356ARG    SC2 1036   8.105  11.465   3.786  0.3541 -0.0411 -0.0220
  356ARG    SCP 1037   8.148  11.478   3.685  0.0590 -0.0478 -0.1573
  357HIS     BB 1038   8.485  12.310   4.086  0.1728 -0.1793  0.0075
  357HIS    SC1 1039   8.687  12.327   3.869 -0.0764 -0.1908 -0.2870
  357HIS    SC2 1040   8.948  12.291   3.808 -0.0682 -0.2211 -0.2357
  357HIS    SC3 1041   8.781  12.406   3.629  0.0405  0.0533 -0.1651
  358ALA     BB 1042   8.227  12.440   4.140 -0.0028 -0.1095  0.1257
  359VAL     BB 1043   7.993  12.271   4.295 -0.2192  0.2809 -0.1483
  359VAL    SC1 1044   7.901  12.068   4.151 -0.0431 -0.1593  0.3295
  360ALA     BB 1045   8.127  12.223   4.577 -0.1523  0.1113  0.3808
  361CYS     BB 1046   8.238  12.464   4.700 -0.0500 -0.1383  0.4338
  361CYS    SC1 1047   8.425  12.613   4.538  0.0802  0.2920  0.2283
  362PHE     BB 1048   8.006  12.650   4.832  0.0960  0.0316  0.0482
  362PHE    SC1 1049   8.135  12.898   4.853 -0.0441  0.0550 -0.0379
  362PHE    SC2 1050   8.172  13.162   4.894  0.1799  0.0197 -0.0014
  362PHE    SC3 1051   8.224  13.055   4.652 -0.0103  0.0255 -0.0461
  363LEU     BB 1052   7.811  12.466   4.909  0.0723 -0.0798 -0.0831
  363LEU    SC1 1053   7.654  12.321   4.636  0.0220  0.1894 -0.1598
  364THR     BB 1054   7.928  12.250   5.107 -0.1109  0.2517  0.1653
  364THR    SC1 1055   7.943  12.037   4.995  0.1847 -0.1358  0.0855
  364THR    SCP 1056   7.948  12.132   5.098  0.1437 -0.4444  0.1530
  364THR    SCN 1057   7.938  11.942   4.893  0.0415 -0.3039  0.0254
  365ARG     BB 1058   8.239  12.324   5.209 -0.1718 -0.0821 -0.0694
  365ARG    SC1 1059   8.504  12.294   5.067  0.1207 -0.1920 -0.0152
  365ARG    SC2 1060   8.648  12.563   4.969 -0.1870  0.2927  0.3784
  365ARG    SCP 1061   8.629  12.476   5.034  0.2377  0.0692  0.2418
  366GLY     BB 1062   8.128  12.669   5.328  0.0886  0.0339 -0.1440
  367ASP     BB 1063   7.874  12.806   5.353  0.0664 -0.1704  0.1796
  367ASP    SC1 1064   7.791  13.049   5.163  0.1588 -0.4145  0.0388
  367ASP    SCN 1065   7.769  12.945   5.135  0.2056 -0.3931 -0.0873
  368LEU     BB 1066   7.589  12.591   5.297  0.1454 -0.2529 -0.0059
  368LEU    SC1 1067   7.365  12.523   5.061 -0.2742 -0.2734 -0.1165
  369TRP     BB 1068   7.640  12.283   5.441  0.1256  0.0812 -0.0083
  369TRP    SC1 1069   7.933  12.311   5.581 -0.1444 -0.2272 -0.3549
  369TRP    SC2 1070   8.186  12.273   5.667 -0.1069  0.0830 -0.3165
  369TRP    SC3 1071   8.016  12.064   5.651 -0.0823 -0.0181  0.4038
  369TRP    SC4 1072   8.274  12.023   5.721  0.0392  0.2180  0.1143
  370ILE     BB 1073   7.599  12.058   5.299 -0.0015  0.0010  0.0616
  370ILE    SC1 1074   7.434  12.084   5.038 -0.0763  0.1695  0.1238
  371SER     BB 1075   7.459  11.787   5.461  0.5275 -0.2714  0.1895
  371SER    SC1 1076   7.404  11.692   5.618  0.3385 -0.2023 -0.0588
  371SER    SCP 1077   7.468  11.654   5.499  0.0178  0.1208  0.0281
  371SER    SCN 1078   7.339  11.730   5.736 -0.4982 -0.5167 -0.0214
  372TRP     BB 1079   7.587  11.479   5.231  0.0272 -0.0289 -0.2138
  372TRP    SC1 1080   7.849  11.561   5.192  0.1779 -0.2536  0.0162
  372TRP    SC2 1081   8.114  11.617   5.187  0.0852  0.2245 -0.0577
  372TRP    SC3 1082   7.955  11.728   5.375 -0.0301 -0.2716  0.1567
  372TRP    SC4 1083   8.217  11.793   5.363 -0.1271  0.1470  0.1511
  373GLU     BB 1084   7.339  11.348   5.286 -0.0540  0.0740 -0.0633
  373GLU    SC1 1085   7.393  10.985   5.306  0.1563  0.1447 -0.1414
  373GLU    SCN 1086   7.415  10.884   5.269 -0.0823 -0.0137  0.1163
  374GLU     BB 1087   7.068  11.535   5.219  0.0828 -0.2570  0.3169
  374GLU    SC1 1088   6.820  11.320   5.383  0.1805 -0.4590  0.0269
  374GLU    SCN 1089   6.722  11.344   5.426  0.3196  0.2241  0.0652
  375GLY     BB 1090   7.148  11.639   4.914 -0.3191  0.0482 -0.3753
  376MET     BB 1091   7.187  11.400   4.728 -0.2376 -0.3341 -0.0629
  376MET    SC1 1092   7.413  11.146   4.805  0.0473 -0.2833 -0.0436
  377LYS     BB 1093   6.977  11.410   4.480 -0.1835 -0.2121  0.2625
  377LYS    SC1 1094   6.745  11.188   4.530  0.1995 -0.1253 -0.1808
  377LYS    SC2 1095   6.527  11.045   4.596  0.1228  0.2023  0.1602
  377LYS    SCP 1096   6.526  11.095   4.498 -0.0210 -0.1728 -0.0523
  378VAL     BB 1097   7.072  11.616   4.300 -0.0666  0.1560 -0.0842
  378VAL    SC1 1098   7.085  11.861   4.401 -0.0665 -0.0233  0.3757
  379PHE     BB 1099   7.181  11.530   3.997  0.1251 -0.0722  0.0099
  379PHE    SC1 1100   7.468  11.568   4.001 -0.0435  0.1957 -0.0025
  379PHE    SC2 1101   7.727  11.632   3.958 -0.0061  0.0688  0.0283
  379PHE    SC3 1102   7.624  11.646   4.207 -0.0331  0.1311  0.0141
  380GLU     BB 1103   6.901  11.368   3.880  0.3670  0.2654 -0.3267
  380GLU    SC1 1104   6.863  11.062   4.126  0.0360  0.1747 -0.1908
  380GLU    SCN 1105   6.835  11.117   4.217  0.1937 -0.1720  0.0920
  381GLU     BB 1106   6.663  11.483   3.685 -0.1041  0.2270 -0.1927
  381GLU    SC1 1107   6.451  11.788   3.693  0.1552 -0.1951 -0.5621
  381GLU    SCN 1108   6.348  11.754   3.678 -0.0385 -0.0675  0.1201
  382LEU     BB 1109   6.842  11.602   3.438  0.0171  0.0847  0.2423
  382LEU    SC1 1110   6.861  11.837   3.238 -0.0705 -0.0143  0.3344
  383LEU     BB 1111   7.134  11.510   3.507  0.0909  0.3140 -0.0985
  383LEU    SC1 1112   7.238  11.832   3.570 -0.1484  0.0111 -0.1463
  384LEU     BB 1113   7.209  11.248   3.445 -0.2377 -0.3280 -0.1242
  384LEU    SC1 1114   7.384  11.261   3.184 -0.1955 -0.0051 -0.1904
  385ASP     BB 1115   7.318  11.111   3.727 -0.1838 -0.3465 -0.1994
  385ASP    SC1 1116   7.601  11.151   3.807  0.1108  0.0904 -0.3119
  385ASP    SCN 1117   7.592  11.071   3.731 -0.0164 -0.0905 -0.1181
  386ALA     BB 1118   7.237  10.831   3.829  0.1598  0.0184 -0.0313
  387ASP     BB 1119   7.213  10.527   3.971 -0.2685 -0.6244  0.0022
  387ASP    SC1 1120   7.178  10.319   3.730 -0.3204 -0.0413  0.1407
  387ASP    SCN 1121   7.131  10.240   3.791  0.4499 -0.3710  0.4443
  388TYR     BB 1122   7.267  10.447   4.268 -0.0025  0.0143  0.0877
  388TYR    SC1 1123   7.136  10.641   4.451  0.0752  0.0914  0.0336
  388TYR    SC2 1124   7.174  10.698   4.712 -0.0501 -0.2445  0.1300
  388TYR    SC3 1125   7.082  10.889   4.544  0.3550  0.0735  0.2546
  389SER     BB 1126   7.619  10.386   4.157  0.1582  0.0423 -0.4886
  389SER    SC1 1127   7.748  10.195   4.234  0.0508  0.2828 -0.3463
  389SER    SCP 1128   7.771  10.291   4.333  0.0433  0.4902 -0.2321
  389SER    SCN 1129   7.725  10.098   4.135  0.0512  0.2298  0.0138
  390ILE     BB 1130   7.738  10.674   4.138  0.0467  0.2246  0.1674
  390ILE    SC1 1131   8.023  10.698   4.258  0.1132 -0.0935  0.0828
  391ASN     BB 1132   7.523  10.863   4.318  0.0113  0.1506  0.0065
  391ASN    SC1 1133   7.364  11.168   4.251  0.1148 -0.1063  0.2590
  391ASN    SCP 1134   7.306  11.294   4.229  0.3973  0.1985  0.6531
  391ASN    SCN 1135   7.421  11.043   4.273 -0.1149 -0.2604 -0.3127
  392ALA     BB 1136   7.650  10.765   4.578  0.1111  0.0447 -0.3537
  393GLY     BB 1137   7.872  10.923   4.676 -0.2307  0.0511  0.0053
  394ASN     BB 1138   7.871  11.223   4.482  0.0330  0.4664  0.1638
  394ASN    SC1 1139   7.878  11.198   4.203  0.0113 -0.0469  0.1068
  394ASN    SCP 1140   7.944  11.096   4.132  0.1205  0.2769 -0.1440
  394ASN    SCN 1141   7.812  11.299   4.273 -0.1755 -0.0305  0.0359
  395TRP     BB 1142   7.996  11.376   4.748 -0.0396  0.1276  0.1453
  395TRP    SC1 1143   7.906  11.627   4.689  0.0064 -0.0655 -0.0460
  395TRP    SC2 1144   7.766  11.824   4.568 -0.0628 -0.0217  0.1039
  395TRP    SC3 1145   7.639  11.644   4.725 -0.0218 -0.2719 -0.1417
  395TRP    SC4 1146   7.500  11.843   4.608 -0.0674 -0.1371  0.1340
  396MET     BB 1147   8.281  11.295   4.832  0.1242 -0.0544  0.1741
  396MET    SC1 1148   8.378  10.953   4.934 -0.1785  0.1054 -0.1339
  397TRP     BB 1149   8.589  11.407   4.652 -0.1007  0.3922  0.0335
  397TRP    SC1 1150   8.714  11.220   4.489  0.0877  0.1081  0.1552
  397TRP    SC2 1151   8.853  11.065   4.317 -0.0052  0.1234  0.0655
  397TRP    SC3 1152   8.811  10.981   4.570 -0.0921 -0.0182  0.0052
  397TRP    SC4 1153   8.921  10.814   4.389 -0.2414  0.0048 -0.1096
  398LEU     BB 1154   8.772  11.705   4.690 -0.0419 -0.3157 -0.1924
  398LEU    SC1 1155   9.053  11.765   4.638 -0.3221 -0.0304  0.1287
  399SER     BB 1156   8.577  11.788   4.969  0.3701  0.1163 -0.0586
  399SER    SC1 1157   8.350  11.874   4.852 -0.0299  0.1177 -0.1086
  399SER    SCP 1158   8.366  11.763   4.768  0.2142  0.2169 -0.0676
  399SER    SCN 1159   8.335  11.984   4.937 -0.2113  0.1173 -0.0049
  400ALA     BB 1160   8.650  11.573   5.151  0.0225 -0.1264  0.0444
  401SER     BB 1161   8.567  11.287   5.289  0.0746 -0.0066  0.0728
  401SER    SC1 1162   8.359  11.247   5.342 -0.2569  0.3331 -0.1387
  401SER    SCP 1163   8.461  11.166   5.293  0.2535 -0.0090  0.2953
  401SER    SCN 1164   8.256  11.329   5.392  0.0033  0.3254 -0.6705
  402ALA     BB 1165   8.867  11.154   5.021 -0.0074 -0.2068 -0.0530
  403PHE     BB 1166   9.031  11.356   4.948 -0.2705  0.1918  0.1235
  403PHE    SC1 1167   9.206  11.302   4.705 -0.0002  0.0023  0.0824
  403PHE    SC2 1168   9.250  11.115   4.514 -0.1939 -0.0191  0.0569
  403PHE    SC3 1169   9.407  11.334   4.528 -0.2809  0.0667 -0.2367
  404PHE     BB 1170   9.166  11.569   5.130  0.3444  0.1868 -0.1911
  404PHE    SC1 1171   9.419  11.572   5.045 -0.0454  0.0932 -0.2688
  404PHE    SC2 1172   9.639  11.725   5.069  0.0393 -0.0655  0.0048
  404PHE    SC3 1173   9.611  11.563   4.856  0.1099  0.0734 -0.1123
  405HIS     BB 1174   9.079  11.888   5.160 -0.0856  0.1368  0.7217
  405HIS    SC1 1175   9.323  11.972   5.339 -0.0837  0.0531 -0.0809
  405HIS    SC2 1176   9.344  12.100   5.575 -0.0126  0.1700 -0.1494
  405HIS    SC3 1177   9.561  11.984   5.465 -0.0634  0.0437 -0.1181
  406HIS     BB 1178   8.983  12.189   5.076  0.1682  0.0825 -0.2957
  406HIS    SC1 1179   8.872  12.188   4.777  0.1183 -0.0921  0.0618
  406HIS    SC2 1180   8.684  12.216   4.585  0.1586  0.1374  0.0536
  406HIS    SC3 1181   8.946  12.211   4.519  0.1635 -0.0153  0.0813
  407TYR     BB 1182   9.058  12.437   5.236 -0.1151 -0.0054  0.1085
  407TYR    SC1 1183   9.369  12.455   5.293 -0.0663  0.0783  0.0202
  407TYR    SC2 1184   9.623  12.393   5.228 -0.0425  0.0297  0.1570
  407TYR    SC3 1185   9.568  12.497   5.471 -0.1649 -0.0421  0.1604
  408THR     BB 1186   9.044  12.798   5.307 -0.0406  0.3701 -0.1861
  408THR    SC1 1187   9.125  12.874   5.544  0.0003 -0.1514 -0.2162
  408THR    SCP 1188   9.159  12.993   5.610  0.0970  0.4017 -0.3096
  408THR    SCN 1189   9.091  12.756   5.477  0.2023  0.3968 -0.3556
  409ARG     BB 1190   9.038  12.889   5.010  0.1388 -0.0634  0.0410
  409ARG    SC1 1191   9.138  13.193   4.965 -0.0443  0.0249 -0.2843
  409ARG    SC2 1192   9.317  13.251   5.167  0.2241 -0.2889  0.1436
  409ARG    SCP 1193   9.413  13.295   5.134 -0.0443  0.0059 -0.3699
  410ILE     BB 1194   9.077  12.746   4.759 -0.1068  0.2074 -0.1189
  410ILE    SC1 1195   9.280  12.514   4.788 -0.3349  0.0132 -0.0394
  411PHE     BB 1196   8.881  12.765   4.537  0.0398 -0.1199 -0.0597
  411PHE    SC1 1197   8.706  13.009   4.651 -0.2264 -0.1911 -0.2330
  411PHE    SC2 1198   8.695  13.258   4.547  0.2039 -0.0581  0.0140
  411PHE    SC3 1199   8.668  13.222   4.813  0.0910 -0.2851 -0.0258
  412CYS     BB 1200   8.782  12.709   4.232 -0.1517  0.0125  0.1733
  412CYS    SC1 1201   9.069  12.556   4.184 -0.0174 -0.2254  0.0411
  413PRO     BB 1202   8.581  13.000   4.114 -0.0062  0.0768  0.0952
  413PRO    SC1 1203   8.313  12.945   4.203  0.0135 -0.2791  0.0225
  414VAL     BB 1204   8.747  13.263   4.036  0.0350  0.1628 -0.1976
  414VAL    SC1 1205   8.906  13.407   4.193  0.0881 -0.2504  0.1456
  415ARG     BB 1206   8.858  13.286   3.679 -0.0115 -0.0316 -0.1327
  415ARG    SC1 1207   8.912  13.484   3.550  0.0567 -0.6296  0.3909
  415ARG    SC2 1208   8.970  13.778   3.576 -0.4773  0.0380 -0.0879
  415ARG    SCP 1209   9.067  13.766   3.525 -0.5107 -0.1021 -0.1222
  416PHE     BB 1210   8.858  12.925   3.648 -0.0594  0.0602  0.3426
  416PHE    SC1 1211   8.617  12.795   3.655  0.0507 -0.0443  0.0124
  416PHE    SC2 1212   8.406  12.724   3.503  0.1694 -0.0995 -0.1294
  416PHE    SC3 1213   8.398  12.689   3.770  0.0070 -0.1179 -0.1356
  417GLY     BB 1214   9.011  12.845   3.470 -0.0426 -0.5136  0.1698
  418LYS     BB 1215   9.241  13.040   3.341  0.1133 -0.2961  0.0084
  418LYS    SC1 1216   9.469  13.143   3.490  0.2857  0.2042 -0.1224
  418LYS    SC2 1217   9.689  13.267   3.624  0.2685 -0.1776  0.0062
  418LYS    SCP 1218   9.638  13.176   3.659 -0.0371 -0.0478 -0.0696
  419ARG     BB 1219   9.074  13.280   3.166  0.1998 -0.2145 -0.1440
  419ARG    SC1 1220   9.249  13.430   2.961  0.0166 -0.0571  0.0368
  419ARG    SC2 1221   9.354  13.332   2.656  0.0771 -0.2843 -0.0581
  419ARG    SCP 1222   9.307  13.276   2.738 -0.2296 -0.0289 -0.0397
  420THR     BB 1223   8.748  13.153   3.081 -0.2929  0.2664  0.0343
  420THR    SC1 1224   8.516  13.303   3.142  0.0242 -0.0873 -0.1236
  420THR    SCP 1225   8.586  13.202   3.209 -0.0030  0.0808 -0.0034
  420THR    SCN 1226   8.446  13.404   3.075 -0.1787  0.2230  0.3792
  421ASP     BB 1227   8.799  12.941   2.812  0.4102  0.0799  0.1586
  421ASP    SC1 1228   9.132  12.936   2.810  0.1707  0.1420 -0.1410
  421ASP    SCN 1229   9.143  13.035   2.857 -0.2041  0.1202  0.0258
  422PRO     BB 1230   8.622  13.012   2.599 -0.3669  0.0042  0.1379
  422PRO    SC1 1231   8.563  12.881   2.324  0.0926 -0.0189  0.3807
  423GLU     BB 1232   8.400  13.230   2.604  0.0680  0.1163  0.0866
  423GLU    SC1 1233   8.190  13.249   2.265  0.0502 -0.0586  0.3358
  423GLU    SCN 1234   8.094  13.248   2.320  0.0962  0.0772  0.4243
  424GLY     BB 1235   8.154  13.204   2.748  0.2675  0.0845 -0.0688
  425GLN     BB 1236   7.917  13.110   2.788 -0.2895  0.2142  0.1890
  425GLN    SC1 1237   7.703  13.195   2.495  0.0191  0.2070 -0.3912
  425GLN    SCP 1238   7.813  13.171   2.411 -0.1946  0.5613 -0.7004
  425GLN    SCN 1239   7.594  13.220   2.579  0.2146 -0.3211  0.1942
  426TYR     BB 1240   7.710  12.950   2.942 -0.0150  0.2042 -0.0146
  426TYR    SC1 1241   7.823  12.760   3.172  0.3627  0.0917  0.0365
  426TYR    SC2 1242   7.739  12.648   3.403  0.1761  0.1273 -0.0125
  426TYR    SC3 1243   7.978  12.578   3.298  0.1096 -0.1468  0.0114
  427ILE     BB 1244   7.579  13.226   3.150 -0.0368 -0.0730 -0.0330
  427ILE    SC1 1245   7.424  13.088   3.381  0.3137 -0.0659  0.2141
  428ARG     BB 1246   7.489  13.387   2.920  0.3904  0.2009 -0.3354
  428ARG    SC1 1247   7.765  13.562   2.866  0.1759 -0.3131  0.0001
  428ARG    SC2 1248   7.935  13.653   2.560 -0.1399 -0.0391  0.0673
  428ARG    SCP 1249   8.041  13.643   2.585 -0.0752 -0.5768 -0.2607
  429LYS     BB 1250   7.203  13.252   2.844  0.0308 -0.0039  0.0698
  429LYS    SC1 1251   7.155  13.080   2.587 -0.2943 -0.0611  0.1722
  429LYS    SC2 1252   7.032  12.865   2.440 -0.1502  0.0767 -0.2008
  429LYS    SCP 1253   7.070  12.946   2.376  0.2100 -0.0805 -0.2110
  430TYR     BB 1254   6.961  13.158   3.088 -0.2811  0.2479  0.0523
  430TYR    SC1 1255   7.123  12.849   3.122  0.1341  0.1109  0.3291
  430TYR    SC2 1256   7.319  12.675   3.187  0.1266 -0.0324 -0.0132
  430TYR    SC3 1257   7.284  12.750   2.930 -0.0577  0.2527  0.0896
  431LEU     BB 1258   6.997  13.296   3.315  0.0253  0.1196 -0.2748
  431LEU    SC1 1259   6.746  13.449   3.459 -0.0358  0.0049  0.0072
  432PRO     BB 1260   7.203  13.534   3.381 -0.1968  0.0343  0.2474
  432PRO    SC1 1261   7.186  13.565   3.685  0.4002 -0.0150  0.2217
  433VAL     BB 1262   7.134  13.839   3.260 -0.1849  0.2680 -0.0261
  433VAL    SC1 1263   7.004  13.846   3.030 -0.3029  0.0604  0.0316
  434LEU     BB 1264   7.483  13.962   3.173 -0.1862  0.4006  0.2859
  434LEU    SC1 1265   7.636  13.712   3.308 -0.2262  0.2461 -0.0455
  435LYS     BB 1266   7.524  14.021   2.929 -0.3029  0.1304 -0.2101
  435LYS    SC1 1267   7.369  13.852   2.690 -0.2165  0.2636 -0.1489
  435LYS    SC2 1268   7.418  13.671   2.473 -0.0393  0.2396 -0.0045
  435LYS    SCP 1269   7.416  13.664   2.363 -0.0454  0.1260  0.0015
  436ASN     BB 1270   7.588  14.273   2.790 -0.1292 -0.2038 -0.0341
  436ASN    SC1 1271   7.462  14.286   2.465 -0.0213 -0.0715 -0.1953
  436ASN    SCP 1272   7.565  14.381   2.470 -0.1000 -0.1201 -0.1820
  436ASN    SCN 1273   7.358  14.192   2.460 -0.1446 -0.0679 -0.2558
  437PHE     BB 1274   7.776  14.496   2.854 -0.3080  0.0415  0.2583
  437PHE    SC1 1275   7.855  14.640   2.606 -0.0471  0.1898 -0.0297
  437PHE    SC2 1276   8.014  14.732   2.408  0.0945 -0.1381 -0.0752
  437PHE    SC3 1277   7.780  14.611   2.348 -0.0709  0.1440 -0.0178
  438PRO     BB 1278   8.120  14.455   2.992  0.1318 -0.3480  0.0484
  438PRO    SC1 1279   8.237  14.720   2.856  0.0930  0.1203 -0.2721
  439THR     BB 1280   8.186  14.188   2.843  0.1490 -0.0555  0.0051
  439THR    SC1 1281   8.364  14.235   2.629 -0.1779  0.0412  0.1507
  439THR    SCP 1282   8.456  14.184   2.721  0.0792  0.0319 -0.1406
  439THR    SCN 1283   8.271  14.286   2.536 -0.0722  0.1536  0.0729
  440LYS     BB 1284   8.010  13.932   3.024  0.2843 -0.2114 -0.0484
  440LYS    SC1 1285   8.224  13.734   2.968 -0.1223  0.0030 -0.0563
  440LYS    SC2 1286   8.409  13.685   2.815  0.1153  0.1767  0.3042
  440LYS    SCP 1287   8.478  13.768   2.840 -0.1839  0.5251  0.0748
  441TYR     BB 1288   7.995  14.020   3.315  0.0191 -0.2310  0.1762
  441TYR    SC1 1289   7.922  14.319   3.409  0.1153 -0.1557  0.3120
  441TYR    SC2 1290   7.860  14.582   3.405  0.1633 -0.1449  0.0579
  441TYR    SC3 1291   7.684  14.400   3.311  0.2915 -0.1645 -0.1499
  442ILE     BB 1292   8.109  13.798   3.493 -0.2594  0.4560  0.0937
  442ILE    SC1 1293   7.912  13.716   3.718 -0.4329 -0.0019 -0.2083
  443TYR     BB 1294   8.394  13.690   3.428 -0.2739 -0.1701 -0.2955
  443TYR    SC1 1295   8.420  13.460   3.636  0.0808  0.1051  0.1008
  443TYR    SC2 1296   8.321  13.360   3.866 -0.4234  0.0903 -0.1090
  443TYR    SC3 1297   8.404  13.193   3.670  0.3376  0.0955  0.1715
  444GLU     BB 1298   8.546  13.898   3.273 -0.1902 -0.2896 -0.0246
  444GLU    SC1 1299   8.821  13.703   3.103  0.2118  0.0607  0.1123
  444GLU    SCN 1300   8.860  13.781   3.170  0.1116  0.2846 -0.0762
  445PRO     BB 1301   8.501  14.178   3.223  0.0751 -0.0141 -0.1150
  445PRO    SC1 1302   8.590  14.370   3.041 -0.0581  0.3661 -0.1795
  446TRP     BB 1303   8.392  14.246   3.555  0.0052  0.3032  0.1674
  446TRP    SC1 1304   8.389  14.084   3.757  0.1066  0.0428  0.0283
  446TRP    SC2 1305   8.366  13.880   3.932 -0.0397  0.0894  0.0648
  446TRP    SC3 1306   8.607  13.939   3.825 -0.0469 -0.2996 -0.1854
  446TRP    SC4 1307   8.582  13.730   3.993 -0.1769 -0.1401 -0.0020
  447THR     BB 1308   8.296  14.586   3.644 -0.3728 -0.0260 -0.1951
  447THR    SC1 1309   8.356  14.705   3.411  0.2812  0.0232  0.0510
  447THR    SCP 1310   8.424  14.719   3.532  0.0843  0.1595  0.0353
  447THR    SCN 1311   8.288  14.691   3.290 -0.0414  0.1801  0.1028
  448ALA     BB 1312   8.087  14.547   3.823 -0.1229  0.3038 -0.0733
  449SER     BB 1313   8.012  14.715   4.103 -0.0863  0.1189  0.0129
  449SER    SC1 1314   8.200  14.881   4.158  0.1232  0.2197 -0.2050
  449SER    SCP 1315   8.123  14.798   4.241  0.2471  0.0830 -0.0494
  449SER    SCN 1316   8.276  14.963   4.074 -0.0794  0.0959 -0.3455
  450GLU     BB 1317   7.679  14.853   4.206  0.1975 -0.1882  0.1792
  450GLU    SC1 1318   7.887  15.085   4.485 -0.0419  0.0605 -0.2343
  450GLU    SCN 1319   7.971  15.143   4.446  0.0031  0.0657 -0.1331
  451GLU     BB 1320   7.537  14.800   3.991 -0.3883 -0.2588  0.0136
  451GLU    SC1 1321   7.179  14.820   4.043 -0.1840  0.0902 -0.1129
  451GLU    SCN 1322   7.103  14.897   4.063 -0.0311  0.2209 -0.0152
  452GLU     BB 1323   7.583  14.876   3.711  0.3265 -0.2907 -0.0659
  452GLU    SC1 1324   7.889  14.987   3.678 -0.2120  0.3607 -0.1890
  452GLU    SCN 1325   7.893  14.935   3.582  0.1844 -0.3546  0.1331
  453GLN     BB 1326   7.431  14.842   3.517  0.1955 -0.1810 -0.3544
  453GLN    SC1 1327   7.101  15.078   3.623  0.0940  0.1318 -0.1115
  453GLN    SCP 1328   7.145  14.962   3.558 -0.2327 -0.1522 -0.1367
  453GLN    SCN 1329   7.056  15.194   3.687  0.2444 -0.0416  0.0144
  454ARG     BB 1330   7.447  14.860   3.159 -0.0705  0.0891  0.0765
  454ARG    SC1 1331   7.711  14.917   3.106  0.2314 -0.2055  0.0583
  454ARG    SC2 1332   8.009  14.965   3.175 -0.4376 -0.0406  0.1598
  454ARG    SCP 1333   8.030  14.943   3.281 -0.0653 -0.5961  0.0167
  455GLN     BB 1334   7.327  14.655   2.958  0.1315 -0.1314 -0.0395
  455GLN    SC1 1335   7.317  14.701   2.622 -0.0695  0.1714  0.1618
  455GLN    SCP 1336   7.287  14.818   2.552  0.3634  0.2710 -0.3628
  455GLN    SCN 1337   7.347  14.583   2.692 -0.2919  0.5137  0.4069
  456ALA     BB 1338   7.242  14.390   3.079 -0.2028 -0.0904 -0.0441
  457GLY     BB 1339   7.188  14.351   3.324  0.1391  0.0606  0.0646
  458CYS     BB 1340   7.239  14.498   3.585  0.1256 -0.2245  0.1072
  458CYS    SC1 1341   6.952  14.569   3.655 -0.0076  0.2352 -0.4270
  459ILE     BB 1342   7.484  14.343   3.750  0.1846 -0.0841 -0.2876
  459ILE    SC1 1343   7.455  14.061   3.625  0.0205 -0.1123 -0.1884
  460ILE     BB 1344   7.621  14.300   3.985 -0.1992 -0.0725  0.1774
  460ILE    SC1 1345   7.884  14.148   3.927 -0.2480 -0.0900 -0.0020
  461GLY     BB 1346   7.603  14.364   4.252 -0.0684 -0.1151 -0.3290
  462ARG     BB 1347   7.332  14.448   4.339 -0.0811  0.0552 -0.0605
  462ARG    SC1 1348   7.330  14.682   4.487  0.1192 -0.3995 -0.0729
  462ARG    SC2 1349   7.498  14.868   4.649 -0.1977  0.1962  0.3039
  462ARG    SCP 1350   7.512  14.759   4.659  0.3375  0.1487 -0.2937
  463ASP     BB 1351   7.141  14.337   4.164  0.6829  0.1730 -0.1699
  463ASP    SC1 1352   6.899  14.419   4.099  0.1226 -0.0437  0.0392
  463ASP    SCN 1353   6.992  14.360   4.099  0.1168 -0.0623 -0.2017
  464TYR     BB 1354   7.190  13.995   4.163  0.1192  0.1558 -0.1220
  464TYR    SC1 1355   7.024  13.940   3.904  0.0407  0.3119  0.0251
  464TYR    SC2 1356   6.931  14.034   3.669 -0.0741 -0.2285 -0.1611
  464TYR    SC3 1357   6.777  13.872   3.820  0.1115 -0.1272  0.1470
  465PRO     BB 1358   7.414  13.869   4.256 -0.1061  0.0396 -0.2673
  465PRO    SC1 1359   7.558  13.765   4.009 -0.2445  0.1177  0.0071
  466PHE     BB 1360   7.470  13.856   4.568  0.0117 -0.0554 -0.0605
  466PHE    SC1 1361   7.761  13.961   4.529  0.0302  0.1828  0.1693
  466PHE    SC2 1362   7.980  14.115   4.563  0.1020  0.1562 -0.1488
  466PHE    SC3 1363   7.989  13.902   4.397 -0.1182  0.0554 -0.0353
  467PRO     BB 1364   7.378  13.668   4.787  0.0088 -0.0435 -0.0614
  467PRO    SC1 1365   7.095  13.743   4.819  0.1758  0.4233  0.2749
  468MET     BB 1366   7.538  13.463   4.921 -0.0135 -0.0519 -0.0066
  468MET    SC1 1367   7.868  13.535   4.790 -0.1898 -0.0547 -0.0007
  469VAL     BB 1368   7.420  13.461   5.224  0.2515  0.3351 -0.0315
  469VAL    SC1 1369   7.444  13.685   5.363 -0.1881  0.3740 -0.0059
  470ASN     BB 1370   7.259  13.170   5.300  0.1945  0.0692 -0.3299
  470ASN    SC1 1371   7.321  13.011   5.054 -0.2366 -0.0724  0.1525
  470ASN    SCP 1372   7.386  13.010   4.930  0.1130  0.4250 -0.3129
  470ASN    SCN 1373   7.257  13.012   5.179  0.4237  0.1058 -0.1404
  471HIS     BB 1374   7.453  13.092   5.570  0.0175  0.2480  0.1010
  471HIS    SC1 1375   7.344  13.065   5.850  0.1029 -0.0630 -0.1134
  471HIS    SC2 1376   7.291  13.182   6.087 -0.2443 -0.1630 -0.1367
  471HIS    SC3 1377   7.331  12.915   6.074  0.1550 -0.1089 -0.1408
  472LYS     BB 1378   7.702  13.316   5.617  0.4161 -0.0491  0.2506
  472LYS    SC1 1379   7.622  13.459   5.876  0.3463  0.3070 -0.3711
  472LYS    SC2 1380   7.762  13.514   6.088  0.0819  0.1857  0.2062
  472LYS    SCP 1381   7.831  13.493   6.006  0.0255 -0.0581  0.2139
  473GLU     BB 1382   7.962  13.178   5.649  0.0369  0.2229 -0.2037
  473GLU    SC1 1383   8.168  13.297   5.957 -0.1826 -0.2339 -0.0167
  473GLU    SCN 1384   8.088  13.361   5.997 -0.1804 -0.3665  0.2231
  474ALA     BB 1385   8.235  13.128   5.498  0.1373  0.2696 -0.0882
  475SER     BB 1386   8.492  13.018   5.413 -0.1039 -0.2288  0.2263
  475SER    SC1 1387   8.556  12.971   5.194 -0.1393  0.1165  0.0339
  475SER    SCP 1388   8.492  12.994   5.316 -0.2753  0.3322 -0.3410
  475SER    SCN 1389   8.621  12.948   5.072 -0.3834  0.0851 -0.3540
  476ASP     BB 1390   8.721  13.160   5.610  0.0733 -0.0886 -0.0368
  476ASP    SC1 1391   8.917  13.318   5.429 -0.2825 -0.1259  0.3938
  476ASP    SCN 1392   8.996  13.382   5.473 -0.0144 -0.0479 -0.1287
  477ARG     BB 1393   8.619  13.114   5.905  0.0339 -0.0849 -0.1579
  477ARG    SC1 1394   8.577  13.258   6.195  0.4221  0.2213 -0.3898
  477ARG    SC2 1395   8.620  13.354   6.522  0.3143  0.1873 -0.1210
  477ARG    SCP 1396   8.520  13.392   6.547  0.3671  0.1814  0.1213
  478ASN     BB 1397   8.511  12.802   5.941  0.0566 -0.1566  0.1678
  478ASN    SC1 1398   8.196  12.774   5.829  0.1482  0.2473 -0.0317
  478ASN    SCP 1399   8.096  12.740   5.737  0.1798 -0.2435 -0.2725
  478ASN    SCN 1400   8.296  12.808   5.922 -0.1696 -0.0551  0.0507
  479LEU     BB 1401   8.704  12.595   5.964 -0.1632 -0.0425 -0.0410
  479LEU    SC1 1402   8.774  12.446   6.230 -0.1515  0.0004  0.2717
  480GLN     BB 1403   8.694  12.373   5.723 -0.0818 -0.0597 -0.2181
  480GLN    SC1 1404   8.586  12.541   5.477  0.0661  0.3876 -0.1830
  480GLN    SCP 1405   8.584  12.681   5.471  0.1460  0.0371 -0.0380
  480GLN    SCN 1406   8.587  12.401   5.484 -0.4101  0.0262  0.1616
  481LEU     BB 1407   8.847  12.143   5.636 -0.0180  0.3423 -0.0445
  481LEU    SC1 1408   8.680  12.000   5.418  0.0631  0.3048  0.2899
  482MET     BB 1409   8.950  12.000   5.878  0.1782 -0.0728  0.0137
  482MET    SC1 1410   8.602  12.001   6.081  0.0179  0.3193  0.2899
  483ARG     BB 1411   9.094  12.116   6.135  0.1929 -0.0221  0.0065
  483ARG    SC1 1412   9.241  12.336   6.245  0.1634 -0.3389 -0.3674
  483ARG    SC2 1413   9.446  12.597   6.197 -0.0051  0.0866  0.2051
  483ARG    SCP 1414   9.368  12.560   6.265  0.2876 -0.5418  0.2676
  484ARG     BB 1415   9.000  11.918   6.362  0.1764 -0.0435  0.0090
  484ARG    SC1 1416   9.155  11.972   6.662 -0.0658  0.2659  0.0526
  484ARG    SC2 1417   9.411  11.866   6.892  0.0634  0.0094  0.0458
  484ARG    SCP 1418   9.391  11.968   6.855  0.2364 -0.0050 -0.1047
  485VAL     BB 1419   9.018  11.610   6.271 -0.0003  0.1339 -0.1135
  485VAL    SC1 1420   8.764  11.535   6.274  0.0777 -0.1388  0.0164
  486ARG     BB 1421   9.244  11.532   6.088 -0.1414  0.1170  0.6187
  486ARG    SC1 1422   9.430  11.748   5.920 -0.1526  0.0259 -0.0368
  486ARG    SC2 1423   9.765  11.784   5.870  0.1062  0.2422 -0.0899
  486ARG    SCP 1424   9.751  11.803   5.978  0.2081 -0.1084 -0.0031
  487GLU     BB 1425   9.412  11.266   6.003  0.2957 -0.0640  0.1167
  487GLU    SC1 1426   9.806  11.252   5.895  0.0521 -0.0322 -0.2238
  487GLU    SCN 1427   9.911  11.279   5.911  0.0558  0.0305 -0.3451
  488GLU     BB 1428   9.329  10.993   5.905  0.2251 -0.1876 -0.2901
  488GLU    SC1 1429   9.609  10.777   6.018 -0.3902 -0.0323  0.3223
  488GLU    SCN 1430   9.560  10.830   5.934 -0.1638 -0.5034 -0.1692
  489GLN     BB 1431   9.115  10.829   5.918  0.2079 -0.0685 -0.0510
  489GLN    SC1 1432   9.117  10.572   6.205 -0.1791  0.0793 -0.2518
  489GLN    SCP 1433   9.171  10.486   6.109  0.2291  0.0139  0.4274
  489GLN    SCN 1434   9.063  10.659   6.301 -0.0414  0.0066  0.2868
  490ARG     BB 1435   8.835  11.069   6.002 -0.2880  0.3776 -0.1668
  490ARG    SC1 1436   8.866  11.010   6.288  0.0147  0.2911  0.0268
  490ARG    SC2 1437   8.764  10.805   6.481  0.1875  0.1540 -0.1896
  490ARG    SCP 1438   8.758  10.890   6.411  0.1977 -0.2915 -0.8269
  491GLY     BB 1439   8.842  11.274   5.882  0.1052  0.4205 -0.1033
  492THR     BB 1440   8.995  11.332   5.624 -0.5064 -0.0605  0.0838
  492THR    SC1 1441   9.093  11.604   5.599  0.1112 -0.0126 -0.2362
  492THR    SCP 1442   9.165  11.696   5.676  0.3223  0.0560 -0.1833
  492THR    SCN 1443   9.021  11.512   5.521  0.2326 -0.2783  0.2777
  493ALA     BB 1444   9.153  11.132   5.469 -0.0086  0.1527 -0.1649
  494GLN     BB 1445   9.157  10.863   5.375  0.1065 -0.1335  0.2482
  494GLN    SC1 1446   9.318  10.606   5.554  0.0667  0.0980 -0.2415
  494GLN    SCP 1447   9.421  10.515   5.527  0.3061  0.2671 -0.5353
  494GLN    SCN 1448   9.215  10.696   5.582  0.0196 -0.2533  0.2880
  495LEU     BB 1449   9.258  10.881   5.100 -0.0917 -0.2019  0.1356
  495LEU    SC1 1450   9.184  10.754   4.841  0.2660 -0.2994  0.1019
  496THR     BB 1451   9.517  11.099   5.033 -0.2760  0.1995 -0.2339
  496THR    SC1 1452   9.662  10.983   4.861  0.1609 -0.1458  0.0899
  496THR    SCP 1453   9.642  10.878   4.770  0.0864  0.1440 -0.0484
  496THR    SCN 1454   9.681  11.088   4.952 -0.1403  0.2742 -0.1460
  497ARG     BB 1455   9.817  11.249   5.213  0.0226  0.3624  0.1857
  497ARG    SC1 1456  10.045  11.202   4.999  0.1044 -0.0451 -0.2440
  497ARG    SC2 1457  10.325  11.246   4.792  0.2295  0.0506 -0.1718
  497ARG    SCP 1458  10.290  11.269   4.690 -0.0975 -0.2457 -0.1483
  998FAD   FLA1 1459   8.848  11.994   4.154 -0.1137  0.0403 -0.3080
  998FAD   FLA2 1460   8.522  11.857   4.306 -0.0801  0.3164  0.0137
  998FAD   FLA3 1461   8.588  11.708   4.170 -0.1993  0.3892 -0.3432
  998FAD   FLA4 1462   8.234  11.708   4.424  0.0616 -0.1051 -0.0588
  998FAD   FLA5 1463   8.259  11.470   4.264  0.1543 -0.1857  0.0741
  998FAD   RIB1 1464   8.605  11.413   3.991 -0.0981  0.2534  0.0278
  998FAD   RIB2 1465   8.573  11.301   3.822 -0.0305  0.0844  0.1250
  998FAD   PO4B 1466   8.530  11.273   3.448  0.2097  0.0850  0.2943
  998FAD   PO4A 1467   8.249  11.199   3.383  0.2890  0.0378 -0.0102
  998FAD   RBS1 1468   8.134  10.911   3.619  0.1293 -0.0071 -0.0040
  998FAD   RBS2 1469   8.087  10.929   3.850  0.1864 -0.0284  0.0095
  998FAD   ADN3 1470   7.911  10.657   3.561 -0.1382  0.0194  0.0880
  998FAD   ADN2 1471   7.645  10.702   3.652 -0.1238 -0.1694  0.2296
  998FAD   ADN1 1472   7.688  10.471   3.658  0.0119 -0.1486  0.1154
    1MET     CA 1473   6.042   7.509   3.404 -0.2969  0.1074  0.0502
    2PRO     CA 1474   6.439   7.405   3.529 -0.2704 -0.1135 -0.0434
    3HIS     CA 1475   6.597   7.669   3.453 -0.2285  0.0414  0.2156
    4ARG     CA 1476   6.493   7.919   3.603 -0.0566  0.1993  0.3156
    5THR     CA 1477   6.685   8.253   3.482 -0.0454 -0.3461 -0.2717
    6ILE     CA 1478   6.772   8.566   3.574  0.1151 -0.0837  0.1102
    7HIS     CA 1479   6.839   8.861   3.388 -0.0873 -0.0685  0.0526
    8LEU     CA 1480   6.721   9.164   3.574 -0.0695  0.1662 -0.0931
    9PHE     CA 1481   6.763   9.423   3.396 -0.2220 -0.2018 -0.1485
   10ARG     CA 1482   6.944   9.676   3.459  0.0944  0.1891  0.2724
   11LYS     CA 1483   7.213   9.723   3.376  0.0319  0.1525  0.1673
   12GLY     CA 1484   7.295   9.758   3.104 -0.0221  0.2117  0.2094
   13LEU     CA 1485   7.232   9.791   2.821 -0.1800 -0.3908 -0.0051
   14ARG     CA 1486   7.310   9.537   2.589  0.0638  0.1466 -0.2234
   15LEU     CA 1487   7.448   9.260   2.583  0.1480  0.1704  0.0154
   16HIS     CA 1488   7.727   9.286   2.496 -0.2011 -0.2320 -0.1914
   17ASP     CA 1489   7.939   9.157   2.741 -0.2732 -0.0152  0.2126
   18ASN     CA 1490   7.798   9.108   2.983 -0.1185  0.1118  0.0851
   19PRO     CA 1491   7.877   8.969   3.241 -0.2587 -0.3003  0.3523
   20THR     CA 1492   7.745   8.716   3.370  0.2209  0.0226  0.0543
   21LEU     CA 1493   7.502   8.627   3.241  0.1686 -0.0537 -0.1129
   22LEU     CA 1494   7.241   8.451   3.261 -0.0778 -0.0258  0.0584
   23ALA     CA 1495   7.343   8.217   3.440 -0.2029 -0.1970  0.0650
   24ALA     CA 1496   7.558   8.082   3.396  0.3033 -0.2199  0.0413
   25LEU     CA 1497   7.666   8.049   3.088 -0.0120  0.1263  0.0317
   26GLU     CA 1498   7.512   7.840   2.924 -0.2107 -0.1352  0.4563
   27SER     CA 1499   7.189   7.937   2.985 -0.0453  0.2467 -0.0826
   28SER     CA 1500   6.947   7.668   2.977 -0.0567  0.1737  0.2841
   29GLU     CA 1501   6.703   7.785   2.992 -0.1865 -0.1129  0.0213
   30THR     CA 1502   6.486   7.991   3.057  0.1130  0.1657 -0.1275
   31ILE     CA 1503   6.532   8.303   2.919 -0.1153 -0.1198  0.0636
   32TYR     CA 1504   6.552   8.581   3.070 -0.1705  0.0832 -0.2608
   33PRO     CA 1505   6.618   8.858   2.929 -0.0132 -0.0744 -0.0669
   34VAL     CA 1506   6.468   9.112   3.153 -0.1198  0.1204  0.0731
   35TYR     CA 1507   6.298   9.445   3.135 -0.0867 -0.0069 -0.1833
   36VAL     CA 1508   6.134   9.622   3.378  0.1379  0.1652 -0.3347
   37LEU     CA 1509   5.966   9.878   3.331  0.1767 -0.1207  0.3204
   38ASP     CA 1510   5.938  10.029   3.645 -0.0836  0.1127  0.0312
   39ARG     CA 1511   6.005  10.313   3.673  0.2725  0.5226 -0.1488
   40ARG     CA 1512   6.151  10.347   3.906 -0.0325 -0.2960  0.3239
   41PHE     CA 1513   6.404  10.148   3.884  0.0127 -0.1286  0.2890
   42LEU     CA 1514   6.557  10.298   3.621 -0.0787 -0.1854 -0.0412
   43ALA     CA 1515   6.696  10.534   3.719 -0.0783  0.0323  0.0065
   44SER     CA 1516   6.727  10.587   4.085  0.1009 -0.2662  0.1165
   45ALA     CA 1517   6.470  10.679   4.202  0.1763 -0.0166  0.4113
   46MET     CA 1518   6.332  10.877   4.050 -0.0209 -0.1736 -0.0123
   47HIS     CA 1519   6.377  11.169   3.919 -0.2289 -0.0174 -0.3868
   48ILE     CA 1520   6.225  11.282   3.671  0.2545  0.1468  0.1051
   49GLY     CA 1521   6.264  11.408   3.381 -0.1675  0.2504  0.2241
   50ALA     CA 1522   6.431  11.619   3.088 -0.1446  0.0692 -0.2089
   51LEU     CA 1523   6.634  11.474   2.983  0.5915 -0.0653  0.0167
   52ARG     CA 1524   6.560  11.159   3.064 -0.0900 -0.3030 -0.0635
   53TRP     CA 1525   6.306  11.079   2.917  0.0452 -0.0529  0.2765
   54HIS     CA 1526   6.434  10.961   2.621 -0.1973 -0.1391  0.1956
   55PHE     CA 1527   6.654  10.757   2.703  0.1154 -0.3953 -0.2200
   56LEU     CA 1528   6.493  10.502   2.695 -0.1144 -0.3751  0.0768
   57LEU     CA 1529   6.331  10.527   2.366 -0.3901  0.0601 -0.0897
   58GLN     CA 1530   6.627  10.454   2.214 -0.1212 -0.2715 -0.0518
   59SER     CA 1531   6.765  10.212   2.418  0.1670 -0.0489 -0.1825
   60LEU     CA 1532   6.447   9.983   2.399 -0.2943  0.1911  0.2496
   61GLU     CA 1533   6.402   9.975   2.085  0.0069  0.1501 -0.1675
   62ASPP    CA 1534   6.738   9.838   2.030  0.2086 -0.0167  0.0485
   63LEU     CA 1535   6.714   9.582   2.188 -0.1719  0.0900 -0.1426
   64HIS     CA 1536   6.448   9.430   2.087 -0.1673  0.2677 -0.0730
   65LYS     CA 1537   6.616   9.418   1.744 -0.3611  0.1714 -0.3520
   66ASN     CA 1538   6.847   9.294   1.833 -0.1668 -0.3549 -0.0146
   67LEU     CA 1539   6.777   9.020   1.966  0.3812 -0.1991  0.2804
   68SER     CA 1540   6.587   8.899   1.670 -0.1081  0.0172 -0.0426
   69ARG     CA 1541   6.800   8.682   1.555  0.4243  0.0990 -0.0138
   70LEU     CA 1542   6.928   8.536   1.789 -0.0371  0.2179 -0.3825
   71GLY     CA 1543   6.679   8.536   2.055  0.1017  0.0755 -0.2803
   72ALA     CA 1544   6.608   8.697   2.086  0.0828 -0.0223 -0.2016
   73ARG     CA 1545   6.383   8.929   2.285 -0.0260 -0.3352 -0.1510
   74LEU     CA 1546   6.261   9.073   2.581  0.2441  0.3798 -0.0564
   75LEU     CA 1547   6.065   9.111   2.884 -0.0087  0.0473 -0.0761
   76VAL     CA 1548   5.790   9.322   3.003 -0.4104  0.0581  0.1041
   77ILE     CA 1549   5.727   9.319   3.299  0.1591 -0.1323 -0.5724
   78GLN     CA 1550   5.661   9.536   3.471 -0.1637  0.0015 -0.0460
   79GLY     CA 1551   5.516   9.741   3.582 -0.1540  0.0510 -0.2319
   80GLU     CA 1552   5.363   9.722   3.869  0.2749  0.2948  0.0126
   81TYR     CA 1553   5.482   9.516   4.036 -0.0559  0.1721 -0.0309
   82GLU     CA 1554   5.669   9.517   4.285 -0.3322 -0.0273  0.2286
   83SER     CA 1555   5.902   9.422   4.444 -0.1008  0.0875  0.0072
   84VAL     CA 1556   6.158   9.251   4.201  0.2992 -0.0211  0.0424
   85LEU     CA 1557   5.948   9.051   4.098 -0.1439 -0.3259 -0.0794
   86ARG     CA 1558   5.827   8.868   4.318 -0.1929  0.0186 -0.3435
   87ASP     CA 1559   6.010   8.864   4.627  0.3080  0.0969 -0.0777
   88HIS     CA 1560   6.251   8.806   4.572 -0.1198  0.0506 -0.1983
   89VAL     CA 1561   6.250   8.569   4.280 -0.0832  0.0234 -0.0287
   90GLN     CA 1562   5.998   8.429   4.259 -0.3371 -0.3532 -0.4405
   91LYS     CA 1563   5.957   8.122   4.335  0.0345 -0.0354 -0.1533
   92TRP     CA 1564   6.180   8.002   4.168 -0.1301 -0.1891 -0.1550
   93ASN     CA 1565   6.439   8.061   4.018 -0.1861  0.0560 -0.0980
   94ILE     CA 1566   6.654   7.888   4.001 -0.2472  0.0503  0.1051
   95THR     CA 1567   6.978   7.865   3.930 -0.1902  0.0262 -0.0735
   96GLN     CA 1568   7.048   8.107   3.836 -0.0005  0.0013 -0.2321
   97VAL     CA 1569   7.011   8.424   3.938 -0.4316  0.2375 -0.2700
   98THR     CA 1570   7.207   8.649   3.749  0.2983  0.3235  0.1270
   99LEU     CA 1571   7.192   9.008   3.955  0.1013 -0.2491  0.1755
  100ASP     CA 1572   7.397   9.294   3.977 -0.2160 -0.0411 -0.0040
  101ALA     CA 1573   7.474   9.356   4.294 -0.2963  0.1597 -0.1800
  102GLU     CA 1574   7.317   9.592   4.394 -0.2671  0.0342  0.1676
  103MET     CA 1575   7.438   9.659   4.686 -0.2759 -0.3375 -0.1807
  104GLU     CA 1576   7.273   9.845   4.859  0.0149 -0.1720  0.4710
  105PRO     CA 1577   7.201  10.092   4.679 -0.0502 -0.2547 -0.0929
  106PHE     CA 1578   6.934  10.137   4.578  0.0615  0.0364 -0.1391
  107TYR     CA 1579   6.697   9.984   4.383 -0.0362 -0.2488  0.0739
  108LYS     CA 1580   6.641   9.708   4.552  0.1059 -0.5448 -0.2125
  109GLU     CA 1581   6.820   9.606   4.822  0.0292  0.0408  0.4590
  110MET     CA 1582   7.032   9.463   4.795  0.2180 -0.1716 -0.0546
  111GLU     CA 1583   7.164   9.198   4.872 -0.0538 -0.0716 -0.3045
  112ALA     CA 1584   7.248   8.917   4.952  0.3129 -0.1633  0.1924
  113ASN     CA 1585   7.302   8.673   5.168 -0.3602  0.0684 -0.0640
  114ILE     CA 1586   7.054   8.494   5.196  0.0656  0.1289  0.1330
  115ARG     CA 1587   6.825   8.651   5.102  0.2397 -0.0884 -0.2176
  116ARG     CA 1588   6.635   8.607   4.917 -0.0109  0.0549 -0.3708
  117LEU     CA 1589   6.686   8.594   4.569  0.0341  0.2275 -0.1223
  118GLY     CA 1590   6.613   8.258   4.462 -0.2423 -0.0032  0.0712
  119ALA     CA 1591   6.355   8.164   4.624  0.1073  0.4286 -0.1507
  120GLU     CA 1592   6.348   8.078   4.855 -0.1157 -0.0984 -0.2265
  121LEU     CA 1593   6.592   8.060   5.038 -0.1155 -0.0608  0.3760
  122GLY     CA 1594   6.881   8.176   4.858  0.1190 -0.0911 -0.2822
  123PHE     CA 1595   6.892   7.947   4.650  0.2343 -0.2424 -0.0273
  124GLU     CA 1596   6.995   8.058   4.364  0.0833 -0.0559 -0.0184
  125VAL     CA 1597   7.177   8.410   4.455 -0.0042  0.0275 -0.0280
  126LEU     CA 1598   7.263   8.687   4.240  0.2435 -0.1225 -0.0993
  127SER     CA 1599   7.561   8.757   4.168 -0.0338  0.1526 -0.2035
  128ARG     CA 1600   7.727   9.031   4.188 -0.1367 -0.0696 -0.0640
  129VAL     CA 1601   7.837   9.166   3.928 -0.0908 -0.1598  0.5430
  130GLY     CA 1602   8.169   9.280   3.890 -0.2702 -0.0631 -0.2081
  131HIS     CA 1603   8.172   9.486   3.671 -0.1690  0.1073 -0.3099
  132SER     CA 1604   8.356   9.586   3.396  0.1473  0.2918 -0.1374
  133LEU     CA 1605   8.633   9.658   3.414  0.2481  0.0707 -0.0744
  134TYR     CA 1606   8.798   9.519   3.651  0.0385  0.0571 -0.2306
  135ASP     CA 1607   8.708   9.266   3.747 -0.0265  0.3782  0.1288
  136THR     CA 1608   8.651   9.217   4.063 -0.2319  0.1355  0.0193
  137LYS     CA 1609   8.891   8.936   4.080 -0.0888 -0.0034 -0.3324
  138ARG     CA 1610   9.217   9.085   4.203  0.1432  0.0883 -0.1021
  139ILE     CA 1611   9.126   9.253   4.425 -0.0183  0.2802  0.1682
  140LEU     CA 1612   8.955   9.146   4.643 -0.1025 -0.1370 -0.1148
  141ASP     CA 1613   9.122   8.854   4.699  0.0520  0.2469  0.2216
  142LEU     CA 1614   9.442   8.962   4.753  0.0286 -0.0983 -0.0868
  143ASN     CA 1615   9.441   9.218   4.940  0.0965 -0.0783  0.0109
  144GLY     CA 1616   9.217   9.220   5.109 -0.0185  0.0033  0.0622
  145GLY     CA 1617   8.959   9.284   5.063 -0.0644 -0.0008 -0.0534
  146SER     CA 1618   8.858   9.511   4.887 -0.0699  0.1487 -0.1612
  147PRO     CA 1619   9.068   9.749   4.955  0.0068 -0.1364  0.2576
  148PRO     CA 1620   9.167  10.019   4.819 -0.1579  0.1738 -0.1534
  149LEU     CA 1621   9.245  10.280   4.929 -0.0236  0.0282  0.1664
  150THR     CA 1622   9.594  10.363   4.955  0.0715 -0.3674  0.0521
  151TYR     CA 1623   9.786  10.490   4.670  0.0893  0.0477 -0.1017
  152LYS     CA 1624   9.959  10.310   4.389 -0.1196 -0.1458  0.0283
  153ARG     CA 1625   9.716  10.085   4.346 -0.0749  0.0924 -0.1843
  154PHE     CA 1626   9.530  10.202   4.125 -0.0653  0.1604  0.0880
  155LEU     CA 1627   9.539  10.011   3.805  0.0418 -0.1518  0.1251
  156HIS     CA 1628   9.643   9.758   3.729  0.1434  0.1032  0.0901
  157ILE     CA 1629   9.671   9.474   3.987 -0.2650 -0.0903  0.2216
  158LEU     CA 1630   9.790   9.230   4.043  0.0319 -0.4218  0.1113
  159SER     CA 1631   9.582   8.935   3.923 -0.1633  0.0015 -0.2892
  160GLN     CA 1632   9.500   8.909   3.665 -0.4647 -0.0012 -0.0950
  161LEU     CA 1633   9.684   9.090   3.427  0.3898  0.0835 -0.1161
  162GLY     CA 1634   9.595   9.353   3.276 -0.2070 -0.1650  0.3507
  163ASP     CA 1635   9.493   9.355   3.016 -0.0695  0.1321  0.1552
  164PRO     CA 1636   9.138   9.287   3.048 -0.0720 -0.1114 -0.1542
  165GLU     CA 1637   8.916   9.029   2.941 -0.0301 -0.2202  0.1770
  166VAL     CA 1638   8.837   8.968   2.655 -0.0727  0.0172  0.0944
  167PRO     CA 1639   8.527   9.011   2.524  0.0172  0.0119  0.1313
  168VAL     CA 1640   8.197   8.896   2.423 -0.3733  0.0555  0.1114
  169ARG     CA 1641   8.081   9.056   2.225  0.3959 -0.1255 -0.4092
  170ASN     CA 1642   7.732   8.930   2.038  0.4580  0.1154  0.1756
  171LEU     CA 1643   7.614   8.744   2.233  0.0288 -0.1736 -0.0369
  172THR     CA 1644   7.583   8.430   2.118 -0.1782  0.0051  0.2331
  173ALA     CA 1645   7.344   8.379   1.957  0.1289  0.1601  0.0848
  174GLU     CA 1646   7.240   8.108   1.841 -0.1967 -0.0778 -0.2716
  175ASP     CA 1647   6.917   8.064   2.003 -0.2176 -0.3790  0.4507
  176PHE     CA 1648   7.007   8.121   2.324 -0.0879  0.2658  0.1243
  177GLN     CA 1649   6.906   7.876   2.489 -0.0247 -0.2259  0.1034
  178ARG     CA 1650   6.690   7.704   2.473  0.0886 -0.0783 -0.1733
  179CYS     CA 1651   6.469   7.692   2.622 -0.0463  0.3594 -0.1157
  180MET     CA 1652   6.271   7.908   2.623  0.0219 -0.0075  0.1521
  181SER     CA 1653   6.352   8.109   2.380 -0.2745  0.6627  0.1701
  182PRO     CA 1654   6.261   8.418   2.326 -0.0380  0.1848  0.1912
  183GLU     CA 1655   6.177   8.447   2.053 -0.0605 -0.1223  0.0549
  184PRO     CA 1656   5.979   8.569   1.874 -0.0363  0.1097 -0.1383
  185GLY     CA 1657   5.703   8.592   2.061  0.0610  0.0640  0.1104
  186LEU     CA 1658   5.473   8.682   2.145 -0.0935 -0.3944 -0.2273
  187ALA     CA 1659   5.404   8.697   2.461 -0.1790 -0.1488  0.1544
  188GLU     CA 1660   5.439   8.632   2.759 -0.0097  0.2035  0.0729
  189ARG     CA 1661   5.580   8.879   2.969 -0.3307  0.1678 -0.2161
  190TYR     CA 1662   5.532   9.169   2.779 -0.4224 -0.1424  0.4060
  191ARG     CA 1663   5.374   9.365   2.837 -0.0599 -0.0973  0.0780
  192VAL     CA 1664   5.421   9.691   2.583  0.1541 -0.1940 -0.1606
  193PRO     CA 1665   5.521   9.997   2.463 -0.1930  0.0115  0.2006
  194VAL     CA 1666   5.244  10.161   2.345 -0.0346 -0.3451  0.1523
  195PRO     CA 1667   5.030  10.095   2.548 -0.2068 -0.3138  0.1105
  196ALA     CA 1668   5.171  10.179   2.820  0.1126  0.1040  0.0351
  197ASP     CA 1669   5.410  10.369   3.023 -0.0682  0.2927  0.0487
  198LEU     CA 1670   5.426  10.637   2.842 -0.2362 -0.2410  0.0341
  199GLU     CA 1671   5.397  10.970   2.937  0.0011  0.2339  0.0196
  200ILE     CA 1672   5.450  11.179   2.746 -0.0731 -0.1004  0.0283
  201PRO     CA 1673   5.814  11.130   2.673  0.0833  0.0337 -0.1246
  202PRO     CA 1674   5.979  11.346   2.643 -0.0578  0.2617  0.0511
  203GLN     CA 1675   6.259  11.493   2.652  0.0753 -0.0806 -0.0512
  204SER     CA 1676   6.550  11.488   2.479 -0.0051 -0.0750 -0.2127
  205LEU     CA 1677   6.520  11.657   2.212  0.4867  0.1948  0.0300
  206SER     CA 1678   6.832  11.668   2.056 -0.0134  0.2127  0.2132
  207PRO     CA 1679   6.754  11.288   1.985  0.1163 -0.2541 -0.0350
  208TRP     CA 1680   7.041  11.190   2.094  0.0044  0.0459  0.0864
  209THR     CA 1681   7.160  10.861   2.129 -0.1697 -0.0057  0.1635
  210GLY     CA 1682   7.041  10.548   1.990 -0.1593 -0.3198 -0.2534
  211GLY     CA 1683   7.257  10.361   2.083  0.1850 -0.2996  0.0421
  212GLU     CA 1684   7.417  10.115   2.069  0.2236  0.1905  0.0108
  213THR     CA 1685   7.735  10.194   1.984  0.1208 -0.1211  0.1585
  214GLU     CA 1686   7.678  10.482   1.803  0.0240 -0.0594 -0.3424
  215GLY     CA 1687   7.760  10.692   1.942 -0.0825 -0.0189 -0.2228
  216LEU     CA 1688   8.078  10.665   2.047  0.2519  0.1511 -0.0107
  217ARG     CA 1689   8.266  10.474   1.988 -0.1765  0.0582  0.3220
  218ARG     CA 1690   8.337  10.191   1.912  0.3550  0.1458  0.1381
  219LEU     CA 1691   8.589   9.989   1.842  0.0429  0.4075 -0.1756
  220GLU     CA 1692   8.861  10.118   1.891  0.0716  0.0153  0.2498
  221GLN     CA 1693   8.947  10.187   2.177 -0.1052  0.2849  0.3355
  222HIS     CA 1694   8.885  10.442   2.300 -0.0878 -0.1453 -0.2702
  223LEU     CA 1695   9.094  10.687   2.294 -0.0671  0.3805 -0.2773
  224THR     CA 1696   9.131  10.986   2.148 -0.0216 -0.0316 -0.1986
  225ASP     CA 1697   9.370  11.203   2.250 -0.1074  0.1026  0.0695
  226GLN     CA 1698   9.667  11.108   2.210  0.0671 -0.0730 -0.1008
  227GLY     CA 1699   9.953  11.093   2.322 -0.2092  0.2357 -0.3802
  228TRP     CA 1700   9.939  11.282   2.590  0.1006 -0.2056  0.0021
  229VAL     CA 1701  10.190  11.494   2.674  0.1661 -0.2011  0.2352
  230ALA     CA 1702  10.083  11.752   2.812  0.1492 -0.2612 -0.1309
  231ASN     CA 1703  10.190  11.751   3.112  0.1974  0.1042  0.0635
  232PHE     CA 1704  10.128  11.972   3.275  0.1602  0.0778  0.0152
  233THR     CA 1705   9.857  12.163   3.158  0.2196  0.0744  0.1829
  234LYS     CA 1706   9.718  12.120   2.826  0.1111  0.3529  0.3910
  235PRO     CA 1707   9.437  12.094   2.785  0.6484  0.2072 -0.1761
  236ARG     CA 1708   9.276  11.973   3.039  0.0288  0.0968 -0.5081
  237THR     CA 1709   9.333  12.088   3.332  0.2916  0.1401  0.1249
  238ILE     CA 1710   9.293  12.442   3.366  0.5065  0.0246 -0.0050
  239PRO     CA 1711   9.257  12.521   3.071  0.0846  0.1786 -0.2863
  240ASN     CA 1712   8.928  12.443   3.020  0.1004 -0.1829 -0.1079
  241SER     CA 1713   8.769  12.108   3.031 -0.1162 -0.2396 -0.0900
  242LEU     CA 1714   8.584  12.132   2.752 -0.1175 -0.0748 -0.0073
  243LEU     CA 1715   8.784  12.017   2.518 -0.0517 -0.4075 -0.3876
  244PRO     CA 1716   8.895  11.751   2.570  0.4211  0.1574 -0.4716
  245SER     CA 1717   8.813  11.468   2.661 -0.1234  0.0816  0.1301
  246THR     CA 1718   8.503  11.468   2.791 -0.2580  0.2871 -0.1921
  247THR     CA 1719   8.477  11.150   2.899  0.1466  0.1219  0.0659
  248GLY     CA 1720   8.274  10.928   2.857 -0.2453 -0.0446 -0.5068
  249LEU     CA 1721   8.142  10.799   3.082 -0.0930 -0.1800 -0.0086
  250SER     CA 1722   7.840  10.990   3.180 -0.2509  0.3699 -0.1830
  251PRO     CA 1723   7.628  10.943   2.935 -0.0655 -0.0942  0.1996
  252TYR     CA 1724   7.589  10.629   2.868 -0.3634  0.1230  0.0072
  253PHE     CA 1725   7.682  10.510   3.149  0.0838 -0.1466  0.3270
  254SER     CA 1726   7.325  10.563   3.301 -0.0049 -0.2784  0.1888
  255MET     CA 1727   7.228  10.295   3.222  0.0026 -0.1646  0.0863
  256GLY     CA 1728   7.399  10.136   3.037  0.0217 -0.0613 -0.1129
  257CYS     CA 1729   7.565  10.056   2.759 -0.3018 -0.1124 -0.1124
  258LEU     CA 1730   7.886  10.076   2.673 -0.0142  0.1176  0.2378
  259SER     CA 1731   8.170   9.814   2.518  0.0149 -0.4389  0.2445
  260VAL     CA 1732   8.381   9.822   2.780 -0.1191  0.1441 -0.0875
  261ARG     CA 1733   8.662   9.587   2.742  0.1745 -0.0408  0.0557
  262THR     CA 1734   8.975   9.627   2.643 -0.3207 -0.0120 -0.1542
  263PHE     CA 1735   9.083   9.877   2.838  0.2228 -0.0335 -0.1328
  264PHE     CA 1736   9.017  10.122   2.710  0.1109 -0.1235 -0.0190
  265GLN     CA 1737   9.314  10.313   2.694  0.1312 -0.0814 -0.3228
  266ARG     CA 1738   9.497  10.158   2.852 -0.0779 -0.0437 -0.2691
  267LEU     CA 1739   9.685  10.351   3.046 -0.0428  0.0439 -0.0799
  268SER     CA 1740   9.654  10.368   3.385  0.0129 -0.1122  0.0736
  269ASN     CA 1741   9.438  10.614   3.421  0.1675 -0.1342 -0.0478
  270ILE     CA 1742   9.476  10.796   3.203  0.0077 -0.2495  0.2474
  271TYR     CA 1743   9.519  11.064   3.249  0.0999  0.2030  0.0327
  272ALA     CA 1744   9.622  11.140   3.600  0.0398  0.3537  0.1636
  273GLN     CA 1745   9.820  10.966   3.671  0.0651 -0.1430  0.2455
  274ALA     CA 1746  10.013  10.762   3.494  0.0294  0.0471  0.0527
  275LYS     CA 1747   9.997  10.711   3.181  0.1227 -0.0166 -0.4216
  276HIS     CA 1748   9.962  10.954   3.001  0.0577  0.0818  0.3844
  277HIS     CA 1749  10.028  11.211   3.110  0.1434 -0.1229  0.2401
  278SER     CA 1750  10.147  11.296   3.449 -0.2682 -0.0211  0.2379
  279LEU     CA 1751  10.069  11.576   3.608  0.0801  0.0491  0.5859
  280PRO     CA 1752   9.749  11.639   3.695  0.2407 -0.0364  0.1592
  281PRO     CA 1753   9.543  11.519   3.912  0.1102  0.2488  0.0499
  282VAL     CA 1754   9.305  11.725   3.905  0.2179  0.2505 -0.0319
  283SER     CA 1755   9.084  11.472   4.019 -0.2096 -0.1949 -0.3482
  284LEU     CA 1756   9.037  11.195   3.853  0.2159 -0.0245  0.1118
  285GLN     CA 1757   9.070  11.207   3.524 -0.0384  0.2358  0.0784
  286GLY     CA 1758   9.039  11.029   3.385  0.0083 -0.0585 -0.1058
  287GLN     CA 1759   8.943  10.739   3.406  0.1414 -0.0263 -0.0523
  288LEU     CA 1760   8.960  10.541   3.630 -0.1404 -0.0446 -0.0628
  289LEU     CA 1761   8.879  10.667   3.879 -0.1668  0.1947  0.1979
  290TRP     CA 1762   8.570  10.772   3.802 -0.3863 -0.1474  0.3463
  291ARG     CA 1763   8.367  10.507   3.756 -0.1090  0.2491 -0.0307
  292GLU     CA 1764   8.562  10.253   3.948  0.3285  0.1519 -0.2267
  293PHE     CA 1765   8.508  10.365   4.225  0.1987 -0.1240 -0.1805
  294PHE     CA 1766   8.216  10.258   4.327  0.0461  0.0219  0.0788
  295TYR     CA 1767   8.187   9.978   4.310  0.0491  0.3019 -0.1867
  296THR     CA 1768   8.492   9.849   4.436 -0.0844  0.2126 -0.0083
  297VAL     CA 1769   8.458  10.033   4.757  0.2466  0.3444 -0.1848
  298ALA     CA 1770   8.223   9.936   4.844 -0.0519 -0.0944 -0.0788
  299SER     CA 1771   8.106   9.607   4.849  0.2303  0.1030 -0.0516
  300ALA     CA 1772   8.007   9.518   5.133 -0.2121 -0.1624  0.0534
  301THR     CA 1773   8.234   9.722   5.316 -0.3861  0.1759 -0.1615
  302GLN     CA 1774   8.068   9.854   5.495 -0.0154  0.0916  0.1569
  303ASN     CA 1775   7.878  10.093   5.502  0.0273 -0.0147  0.1275
  304PHE     CA 1776   7.908  10.326   5.324 -0.0180  0.0766  0.0959
  305THR     CA 1777   7.731  10.605   5.292 -0.1858  0.2279 -0.0242
  306GLN     CA 1778   7.698  10.752   5.671  0.0049 -0.2642  0.0059
  307MET     CA 1779   7.886  10.739   5.854 -0.0352  0.2551  0.1626
  308ALA     CA 1780   8.059  10.448   5.783  0.0573  0.2501 -0.2704
  309GLY     CA 1781   8.279  10.294   5.788 -0.0856  0.2086  0.1529
  310ASN     CA 1782   8.544  10.390   5.818 -0.3384 -0.1298 -0.1678
  311PRO     CA 1783   8.805  10.500   5.627  0.2692  0.0789  0.0078
  312ILE     CA 1784   8.704  10.818   5.540 -0.2656  0.1686 -0.1462
  313CYS     CA 1785   8.416  10.888   5.633 -0.2503 -0.2331  0.0200
  314LEU     CA 1786   8.365  11.034   5.842 -0.0576  0.0253 -0.3341
  315GLN     CA 1787   8.376  11.324   5.908  0.0943  0.0144 -0.2141
  316ILE     CA 1788   8.204  11.590   6.062  0.3372  0.0378  0.1450
  317HIS     CA 1789   7.896  11.698   5.940 -0.1198 -0.0424 -0.1615
  318TRP     CA 1790   7.693  11.934   5.991  0.1080  0.2269 -0.0618
  319TYR     CA 1791   7.427  12.090   5.839  0.0816 -0.1039  0.0141
  320GLU     CA 1792   7.451  12.381   5.897 -0.0358 -0.1215 -0.1949
  321ASP     CA 1793   7.195  12.542   5.802  0.0191  0.2581 -0.2907
  322ALA     CA 1794   7.184  12.673   5.529  0.1430 -0.0521  0.1618
  323GLU     CA 1795   7.035  12.686   5.317 -0.1316  0.0786 -0.0483
  324ARG     CA 1796   6.811  12.469   5.214 -0.0281 -0.1591 -0.3977
  325LEU     CA 1797   6.861  12.388   4.819 -0.0022 -0.0138  0.0206
  326HIS     CA 1798   6.988  12.681   4.782 -0.0027 -0.1714  0.0172
  327LYS     CA 1799   7.240  12.735   4.610  0.3684 -0.4414  0.3410
  328TRP     CA 1800   7.200  12.624   4.306 -0.2045  0.0091 -0.0954
  329LYS     CA 1801   6.980  12.547   4.163  0.2583 -0.0528  0.4284
  330THR     CA 1802   6.798  12.845   4.141 -0.1584 -0.1069 -0.0083
  331ALA     CA 1803   6.923  13.050   4.285  0.0507 -0.1422  0.2523
  332GLN     CA 1804   7.125  13.096   4.461  0.0109 -0.1968  0.1383
  333THR     CA 1805   7.307  13.378   4.386 -0.0828 -0.2582  0.0539
  334GLY     CA 1806   7.635  13.422   4.386 -0.0854 -0.2263  0.0234
  335PHE     CA 1807   7.862  13.382   4.240 -0.0489  0.0212  0.0079
  336PRO     CA 1808   7.839  13.256   3.921 -0.1724 -0.1000 -0.2294
  337TRP     CA 1809   7.995  12.954   3.803  0.1246  0.1898 -0.2199
  338ILE     CA 1810   7.845  12.773   3.869 -0.5291  0.0658  0.0960
  339ASP     CA 1811   7.456  12.848   3.944 -0.0270 -0.0152  0.0915
  340ALA     CA 1812   7.338  12.748   3.783 -0.2678 -0.0852  0.0097
  341ILE     CA 1813   7.018  12.866   3.663 -0.0945 -0.0527  0.1145
  342MET     CA 1814   6.856  12.739   3.538 -0.2168 -0.0747 -0.3036
  343THR     CA 1815   6.719  12.474   3.757  0.0350 -0.1580 -0.0779
  344GLN     CA 1816   6.951  12.231   3.678  0.0140  0.1485 -0.1604
  345LEU     CA 1817   7.130  12.294   3.421 -0.0605 -0.0943  0.1203
  346ARG     CA 1818   7.053  12.260   3.106 -0.0778  0.1243 -0.0649
  347GLN     CA 1819   7.123  12.223   2.839 -0.0335 -0.0947  0.0481
  348GLU     CA 1820   7.339  11.910   2.771 -0.2895  0.0029  0.0425
  349GLY     CA 1821   7.325  11.798   3.012  0.2187 -0.0304  0.1978
  350TRP     CA 1822   7.530  11.959   3.212 -0.0211  0.1608 -0.1372
  351ILE     CA 1823   7.864  11.962   3.313 -0.2476  0.1535  0.1153
  352HIS     CA 1824   8.132  11.704   3.365 -0.1809  0.1305  0.2549
  353HIS     CA 1825   8.377  11.813   3.373  0.1498  0.0491  0.1731
  354LEU     CA 1826   8.388  12.173   3.426 -0.1136  0.3751  0.0833
  355ALA     CA 1827   8.295  12.186   3.658 -0.0987  0.1173 -0.0961
  356ARG     CA 1828   8.290  12.043   3.918 -0.0458 -0.1020  0.4023
  357HIS     CA 1829   8.485  12.310   4.086 -0.2304 -0.3313 -0.2473
  358ALA     CA 1830   8.227  12.440   4.140  0.1126 -0.0584  0.1481
  359VAL     CA 1831   7.993  12.271   4.295  0.0924 -0.0538 -0.1627
  360ALA     CA 1832   8.127  12.223   4.577 -0.0133  0.4351 -0.2213
  361CYS     CA 1833   8.238  12.464   4.700  0.2232 -0.0848  0.0470
  362PHE     CA 1834   8.006  12.650   4.832 -0.0239  0.1561 -0.0548
  363LEU     CA 1835   7.811  12.466   4.909 -0.3481 -0.0967  0.0686
  364THR     CA 1836   7.928  12.250   5.107  0.1146  0.0823  0.0541
  365ARG     CA 1837   8.239  12.324   5.209 -0.3075  0.1956 -0.0532
  366GLY     CA 1838   8.128  12.669   5.328 -0.2196 -0.2239  0.1394
  367ASP     CA 1839   7.874  12.806   5.353  0.1034 -0.2389 -0.0982
  368LEU     CA 1840   7.589  12.591   5.297 -0.1907  0.0590 -0.0866
  369TRP     CA 1841   7.640  12.283   5.441 -0.0868 -0.2821  0.0416
  370ILE     CA 1842   7.599  12.058   5.299 -0.1232  0.0381  0.0117
  371SER     CA 1843   7.459  11.787   5.461 -0.0160  0.0500  0.0047
  372TRP     CA 1844   7.587  11.479   5.231 -0.1675  0.1866 -0.0911
  373GLU     CA 1845   7.339  11.348   5.286 -0.1611  0.2305  0.0390
  374GLU     CA 1846   7.068  11.535   5.219 -0.1472  0.0815 -0.0250
  375GLY     CA 1847   7.148  11.639   4.914  0.2425  0.1188 -0.0682
  376MET     CA 1848   7.187  11.400   4.728 -0.0047 -0.3097  0.1999
  377LYS     CA 1849   6.977  11.410   4.480 -0.1818 -0.0225  0.0834
  378VAL     CA 1850   7.072  11.616   4.300  0.0481 -0.0774  0.1747
  379PHE     CA 1851   7.181  11.530   3.997 -0.2667 -0.1108  0.0552
  380GLU     CA 1852   6.901  11.368   3.880 -0.4274  0.0930  0.1450
  381GLU     CA 1853   6.663  11.483   3.685  0.0259 -0.0242 -0.1089
  382LEU     CA 1854   6.842  11.602   3.438 -0.0013  0.0831 -0.1067
  383LEU     CA 1855   7.134  11.510   3.507  0.0644 -0.4305 -0.0074
  384LEU     CA 1856   7.209  11.248   3.445 -0.1364 -0.0233  0.0270
  385ASP     CA 1857   7.318  11.111   3.727 -0.1408 -0.2101  0.0588
  386ALA     CA 1858   7.237  10.831   3.829 -0.2492  0.1275  0.1319
  387ASP     CA 1859   7.213  10.527   3.971 -0.0686  0.0313  0.1829
  388TYR     CA 1860   7.267  10.447   4.268 -0.1404 -0.1498  0.4912
  389SER     CA 1861   7.619  10.386   4.157  0.3247  0.0400  0.0360
  390ILE     CA 1862   7.738  10.674   4.138 -0.0999 -0.1290 -0.1936
  391ASN     CA 1863   7.523  10.863   4.318 -0.1365  0.2289  0.1652
  392ALA     CA 1864   7.650  10.765   4.578 -0.3542 -0.1359  0.1298
  393GLY     CA 1865   7.872  10.923   4.676 -0.1348 -0.1013 -0.4115
  394ASN     CA 1866   7.871  11.223   4.482  0.0744 -0.2191 -0.2410
  395TRP     CA 1867   7.996  11.376   4.748 -0.3007  0.2811  0.2897
  396MET     CA 1868   8.281  11.295   4.832 -0.4270 -0.2406  0.0375
  397TRP     CA 1869   8.589  11.407   4.652  0.0720 -0.0843  0.0788
  398LEU     CA 1870   8.772  11.705   4.690 -0.0880  0.3200 -0.0941
  399SER     CA 1871   8.577  11.788   4.969 -0.0433  0.1248 -0.4252
  400ALA     CA 1872   8.650  11.573   5.151 -0.0007 -0.0509 -0.0560
  401SER     CA 1873   8.567  11.287   5.289  0.1096  0.0443 -0.1153
  402ALA     CA 1874   8.867  11.154   5.021  0.0098 -0.1006  0.0548
  403PHE     CA 1875   9.031  11.356   4.948 -0.0112 -0.2882  0.0513
  404PHE     CA 1876   9.166  11.569   5.130 -0.1229 -0.1432 -0.3339
  405HIS     CA 1877   9.079  11.888   5.160  0.0543  0.1776  0.0513
  406HIS     CA 1878   8.983  12.189   5.076 -0.2029  0.1497 -0.2840
  407TYR     CA 1879   9.058  12.437   5.236  0.0555 -0.0279 -0.0924
  408THR     CA 1880   9.044  12.798   5.307 -0.0935  0.1352 -0.1303
  409ARG     CA 1881   9.038  12.889   5.010 -0.2615 -0.1206  0.0633
  410ILE     CA 1882   9.077  12.746   4.759  0.1166 -0.0407  0.1935
  411PHE     CA 1883   8.881  12.765   4.537  0.2875  0.2164  0.1230
  412CYS     CA 1884   8.782  12.709   4.232  0.0599 -0.2366 -0.0037
  413PRO     CA 1885   8.581  13.000   4.114 -0.0547 -0.2143 -0.0763
  414VAL     CA 1886   8.747  13.263   4.036 -0.3307 -0.1004 -0.0024
  415ARG     CA 1887   8.858  13.286   3.679  0.2298 -0.1696 -0.2064
  416PHE     CA 1888   8.858  12.925   3.648  0.0906  0.0328  0.0504
  417GLY     CA 1889   9.011  12.845   3.470 -0.0902 -0.0587 -0.0766
  418LYS     CA 1890   9.241  13.040   3.341  0.4337  0.0155  0.0283
  419ARG     CA 1891   9.074  13.280   3.166 -0.1789 -0.5378  0.0370
  420THR     CA 1892   8.748  13.153   3.081 -0.1889  0.0943  0.2757
  421ASP     CA 1893   8.799  12.941   2.812 -0.0089 -0.1735  0.1676
  422PRO     CA 1894   8.622  13.012   2.599 -0.2282 -0.1081 -0.1300
  423GLU     CA 1895   8.400  13.230   2.604  0.2105 -0.0730 -0.0764
  424GLY     CA 1896   8.154  13.204   2.748  0.2447 -0.0588 -0.1175
  425GLN     CA 1897   7.917  13.110   2.788 -0.0147 -0.1052 -0.2599
  426TYR     CA 1898   7.710  12.950   2.942 -0.4173 -0.3264 -0.0308
  427ILE     CA 1899   7.579  13.226   3.150 -0.1072 -0.0289 -0.0604
  428ARG     CA 1900   7.489  13.387   2.920  0.0090  0.1686  0.0587
  429LYS     CA 1901   7.203  13.252   2.844 -0.5272  0.1794 -0.1955
  430TYR     CA 1902   6.961  13.158   3.088 -0.2035 -0.1902 -0.0120
  431LEU     CA 1903   6.997  13.296   3.315  0.2958 -0.0200  0.0124
  432PRO     CA 1904   7.203  13.534   3.381  0.2383 -0.0846  0.1578
  433VAL     CA 1905   7.134  13.839   3.260 -0.1755 -0.2047 -0.3442
  434LEU     CA 1906   7.483  13.962   3.173  0.1083 -0.1937  0.2322
  435LYS     CA 1907   7.524  14.021   2.929 -0.1612  0.1023  0.0403
  436ASN     CA 1908   7.588  14.273   2.790 -0.0153 -0.2029  0.1260
  437PHE     CA 1909   7.776  14.496   2.854  0.2102 -0.1151 -0.0396
  438PRO     CA 1910   8.120  14.455   2.992  0.1398 -0.0421  0.0762
  439THR     CA 1911   8.186  14.188   2.843 -0.1216  0.0514 -0.3064
  440LYS     CA 1912   8.010  13.932   3.024 -0.0921  0.2153  0.0052
  441TYR     CA 1913   7.995  14.020   3.315 -0.1387 -0.5691  0.0442
  442ILE     CA 1914   8.109  13.798   3.493  0.2278  0.0016 -0.0896
  443TYR     CA 1915   8.394  13.690   3.428 -0.1217  0.1268  0.1102
  444GLU     CA 1916   8.546  13.898   3.273  0.1281 -0.1254  0.3072
  445PRO     CA 1917   8.501  14.178   3.223 -0.2152  0.3004  0.0575
  446TRP     CA 1918   8.392  14.246   3.555 -0.2373 -0.4655 -0.0532
  447THR     CA 1919   8.296  14.586   3.644  0.3530 -0.1352  0.7028
  448ALA     CA 1920   8.087  14.547   3.823 -0.0705  0.1593  0.2740
  449SER     CA 1921   8.012  14.715   4.103 -0.1586 -0.4168 -0.2316
  450GLU     CA 1922   7.679  14.853   4.206  0.2482  0.1689  0.0174
  451GLU     CA 1923   7.537  14.800   3.991  0.2033  0.2424  0.1489
  452GLU     CA 1924   7.583  14.876   3.711  0.1963  0.0309 -0.0441
  453GLN     CA 1925   7.431  14.842   3.517 -0.0864  0.3825 -0.0034
  454ARG     CA 1926   7.447  14.860   3.159  0.0319 -0.0348  0.1843
  455GLN     CA 1927   7.327  14.655   2.958  0.2230 -0.0145  0.0345
  456ALA     CA 1928   7.242  14.390   3.079  0.1760 -0.0885  0.1379
  457GLY     CA 1929   7.188  14.351   3.324 -0.3283 -0.0317 -0.2961
  458CYS     CA 1930   7.239  14.498   3.585  0.0683  0.2566  0.2753
  459ILE     CA 1931   7.484  14.343   3.750  0.0982 -0.1989  0.1221
  460ILE     CA 1932   7.621  14.300   3.985  0.2629  0.0710  0.4022
  461GLY     CA 1933   7.603  14.364   4.252 -0.1815 -0.2306 -0.3034
  462ARG     CA 1934   7.332  14.448   4.339 -0.0462  0.2124 -0.2163
  463ASP     CA 1935   7.141  14.337   4.164 -0.1429 -0.4390  0.0483
  464TYR     CA 1936   7.190  13.995   4.163  0.2016  0.0124 -0.0642
  465PRO     CA 1937   7.414  13.869   4.256 -0.2683  0.1713 -0.0615
  466PHE     CA 1938   7.470  13.856   4.568  0.2743  0.0883  0.2197
  467PRO     CA 1939   7.378  13.668   4.787 -0.3087 -0.0365  0.1765
  468MET     CA 1940   7.538  13.463   4.921 -0.0372 -0.0325  0.0137
  469VAL     CA 1941   7.420  13.461   5.224  0.2678  0.0094 -0.2678
  470ASN     CA 1942   7.259  13.170   5.300 -0.1688  0.0202  0.0190
  471HIS     CA 1943   7.453  13.092   5.570 -0.0891 -0.2993  0.1417
  472LYS     CA 1944   7.702  13.316   5.617 -0.2430  0.0436 -0.1033
  473GLU     CA 1945   7.962  13.178   5.649  0.1142  0.2513 -0.0687
  474ALA     CA 1946   8.235  13.128   5.498 -0.1108  0.4048 -0.0180
  475SER     CA 1947   8.492  13.018   5.413 -0.0381  0.1289 -0.1110
  476ASP     CA 1948   8.721  13.160   5.610  0.0436  0.1479 -0.1752
  477ARG     CA 1949   8.619  13.114   5.905  0.2542  0.2223 -0.1817
  478ASN     CA 1950   8.511  12.802   5.941 -0.1408 -0.0219  0.1340
  479LEU     CA 1951   8.704  12.595   5.964 -0.1589 -0.3274  0.1670
  480GLN     CA 1952   8.694  12.373   5.723 -0.0253  0.1369 -0.1962
  481LEU     CA 1953   8.847  12.143   5.636  0.2046 -0.1049 -0.2545
  482MET     CA 1954   8.950  12.000   5.878 -0.1561  0.1204 -0.3230
  483ARG     CA 1955   9.094  12.116   6.135 -0.0964 -0.0304  0.3580
  484ARG     CA 1956   9.000  11.918   6.362 -0.2669 -0.0700  0.1543
  485VAL     CA 1957   9.018  11.610   6.271 -0.2801  0.2919 -0.1030
  486ARG     CA 1958   9.244  11.532   6.088  0.0582 -0.2140  0.0260
  487GLU     CA 1959   9.412  11.266   6.003  0.0677 -0.1413 -0.0858
  488GLU     CA 1960   9.329  10.993   5.905  0.0628 -0.0054 -0.1590
  489GLN     CA 1961   9.115  10.829   5.918 -0.0180 -0.1413 -0.0186
  490ARG     CA 1962   8.835  11.069   6.002 -0.2350 -0.4234 -0.0520
  491GLY     CA 1963   8.842  11.274   5.882 -0.1136 -0.0914  0.1483
  492THR     CA 1964   8.995  11.332   5.624 -0.1371  0.0859 -0.1969
  493ALA     CA 1965   9.153  11.132   5.469 -0.0236  0.5382 -0.2474
  494GLN     CA 1966   9.157  10.863   5.375 -0.2636  0.1072 -0.2679
  495LEU     CA 1967   9.258  10.881   5.100  0.1728 -0.0066 -0.0505
  496THR     CA 1968   9.517  11.099   5.033  0.3191 -0.0050  0.2122
  497ARG     CA 1969   9.817  11.249   5.213  0.2005  0.1653  0.2522
  999W        W 1970   2.061   3.044   4.913  0.2343  0.1933 -0.1271
 1000W        W 1971  12.316  10.546   7.827 -0.2893  0.1536 -0.0816
 1001W        W 1972   2.925   0.269   1.596 -0.0005  0.1232  0.2920
 1002W        W 1973   7.273   6.756   5.316 -0.2739 -0.4311  0.0342
 1003W        W 1974  10.121   6.419   1.456 -0.1289  0.3533 -0.3324
 1004W        W 1975   3.898   9.999   0.301 -0.2718  0.2142  0.0673
 1005W        W 1976   7.000   6.500   5.747  0.4398 -0.3310  0.1708
 1006W        W 1977  12.127   7.797  10.869  0.0717 -0.0033 -0.0428
 1007W        W 1978   8.789   7.147   7.364 -0.1877  0.0149 -0.1372
 1008W        W 1979  12.880   2.269   2.531 -0.1043 -0.1056 -0.4324
 1009W        W 1980   0.793   9.544   8.126 -0.0938  0.2064  0.3405
 1010W        W 1981   9.384   5.362  13.180 -0.0933 -0.0383 -0.0471
 1011W        W 1982  11.070  10.363   4.865 -0.1848 -0.2568  0.1330
 1012W        W 1983  11.451  13.287   7.188 -0.0298 -0.0000 -0.2267
 1013W        W 1984   7.551   8.675   7.486 -0.1318 -0.1087  0.3048
 1014W        W 1985  10.270   7.561  10.259  0.1170  0.0345  0.1550
 1015W        W 1986  11.820  10.062  13.070 -0.4130  0.1871  0.1610
 1016W        W 1987  11.831  11.344   2.110  0.1716 -0.0551  0.3294
 1017W        W 1988  11.091   0.680   0.063  0.0084  0.2064 -0.0670
 1018W        W 1989   1.903  12.450   0.541 -0.0531 -0.0589 -0.2713
 1019W        W 1990   6.120  13.369  12.141  0.2621  0.0080  0.0191
 1020W        W 1991  10.950   0.451   5.013 -0.0475 -0.0128  0.0844
 1021W        W 1992   8.627  11.844  12.504 -0.0120 -0.3125 -0.4308
 1022W        W 1993   3.699   2.813   8.426  0.0106  0.3714 -0.1815
 1023W        W 1994  13.554   5.369   8.223  0.0332 -0.2437 -0.0435
 1024W        W 1995   4.449   8.440   0.396  0.1218  0.1018 -0.1528
 1025W        W 1996  10.004   7.424   1.529  0.1436  0.1637  0.2134
 1026W        W 1997   9.429   8.193   9.750 -0.0196 -0.3275 -0.0044
 1027W        W 1998   2.788  13.665   2.383 -0.0064 -0.5452  0.1184
 1028W        W 1999  12.424   2.861  13.407  0.2875 -0.0611  0.4366
 1029W        W 2000  11.559  12.937   7.982 -0.2014  0.1621 -0.0567
 1030W        W 2001   5.962   0.110   6.431  0.0346  0.3071  0.0796
 1031W        W 2002   7.811   9.745   1.136 -0.1870  0.1060  0.1975
 1032W        W 2003  11.246   1.664  10.119  0.2990 -0.3365  0.1958
 1033W        W 2004  10.809   7.819   6.626 -0.1849 -0.1166 -0.1638
 1034W        W 2005  13.510   0.071  11.940  0.2166  0.1535  0.3596
 1035W        W 2006   6.150   0.501   9.557  0.1861  0.1225 -0.1239
 1036W        W 2007   6.002   4.559   5.205  0.0951  0.0197 -0.3343
 1037W        W 2008   7.175   0.034   8.112 -0.1579  0.0077 -0.1943
 1038W        W 2009  13.012   2.248   3.809  0.1559  0.3180  0.2041
 1039W        W 2010   1.670   2.425  11.895 -0.0577  0.0539 -0.0532
 1040W        W 2011   7.859   4.020   2.036  0.2006 -0.1851 -0.1862
 1041W        W 2012   3.393   1.357   7.695  0.4729  0.0078 -0.2930
 1042W        W 2013   9.116   6.622   3.813  0.3789  0.2259 -0.1322
 1043W        W 2014   9.354   7.370  12.176  0.4590 -0.0510 -0.1299
 1044W        W 2015   9.879   9.584  11.057  0.1063  0.1720  0.1799
 1045W        W 2016   7.216   5.233   7.577  0.2117  0.0980 -0.3161
 1046W        W 2017   8.493  10.495  10.754 -0.0248 -0.1318  0.0600
 1047W        W 2018   5.696   7.863   3.268 -0.1337  0.0217 -0.0779
 1048W        W 2019   0.738   1.955   6.628  0.0092 -0.0021 -0.0568
 1049W        W 2020  13.762   4.210   4.040  0.3377  0.0583 -0.1264
 1050W        W 2021   9.849   0.892  12.932 -0.0439  0.3243 -0.1592
 1051W        W 2022   1.781   3.843   1.607  0.0505 -0.0912 -0.1545
 1052W        W 2023   8.823  13.221   0.316 -0.1483 -0.3630 -0.1318
 1053W        W 2024   3.395   4.650   1.601  0.1716  0.1462 -0.3268
 1054W        W 2025  13.296  13.468  11.254  0.2457  0.1980  0.0543
 1055W        W 2026   2.837   6.617   3.960 -0.2377 -0.1753 -0.2538
 1056W        W 2027   2.137   9.443   1.167  0.3184 -0.0349 -0.0926
 1057W        W 2028   6.587   1.708   5.997 -0.1928  0.1399  0.0428
 1058W        W 2029  10.972   1.773   4.410  0.1087 -0.1119 -0.0461
 1059W        W 2030   1.315   9.956   7.062 -0.0584 -0.2289  0.1607
 1060W        W 2031   0.991   0.514   7.651 -0.1067  0.1045 -0.0463
 1061W        W 2032  11.442   8.802   9.402  0.0981  0.1878 -0.1388
 1062W        W 2033   9.353  13.916   8.087 -0.1132 -0.0618 -0.0797
 1063W        W 2034  10.651   3.754   2.775  0.2720  0.2269  0.2575
 1064W        W 2035   4.975  12.966  10.478 -0.0801  0.0392 -0.0094
 1065W        W 2036   3.408   6.847   4.231 -0.5152  0.3157 -0.0148
 1066W        W 2037   6.174   6.244   9.042  0.0465 -0.1417 -0.1526
 1067W        W 2038   9.157   8.563   9.428 -0.5767  0.1933 -0.5006
 1068W        W 2039  12.115  10.072  10.823  0.0897 -0.1059  0.2082
 1069W        W 2040  13.103   4.377   7.068  0.1433  0.0163 -0.1758
 1070W        W 2041   8.168   4.577   6.047  0.2589  0.0606 -0.1883
 1071W        W 2042   3.921  12.047   1.300 -0.0266 -0.1120  0.5163
 1072W        W 2043   2.455  12.764   8.069 -0.3872 -0.0529 -0.2239
 1073W        W 2044   0.931   6.696   4.241  0.0954 -0.1935 -0.0728
 1074W        W 2045  13.164   7.804  11.261  0.1576 -0.1062 -0.1099
 1075W        W 2046  11.346   2.901   3.814  0.1656 -0.1215  0.0788
 1076W        W 2047   7.903   2.453   5.090 -0.0581  0.2105 -0.2306
 1077W        W 2048   8.652   3.249   7.253 -0.0180  0.1811  0.0282
 1078W        W 2049   9.354   1.295   7.262 -0.0702 -0.0117  0.2250
 1079W        W 2050  12.352   6.351  12.000 -0.0884  0.0308 -0.2193
 1080W        W 2051   0.078   7.136   6.021 -0.1351  0.2094 -0.0932
 1081W        W 2052   0.744   5.003   2.022  0.1987  0.1878 -0.2320
 1082W        W 2053  11.518  12.893   5.099  0.0420  0.3846  0.1387
 1083W        W 2054   8.687   3.127   4.145  0.1973 -0.1252 -0.1637
 1084W        W 2055   1.440  10.402   6.061  0.1420  0.3337  0.2617
 1085W        W 2056  10.803   6.847   1.118 -0.0157 -0.2775 -0.0463
 1086W        W 2057   7.885   3.027   9.131  0.0620  0.1697 -0.2213
 1087W        W 2058   6.021   1.812   9.427  0.1266  0.0581  0.0103
 1088W        W 2059   2.124  13.704   3.145 -0.2163  0.2471  0.0730
 1089W        W 2060   8.368   3.463  13.124  0.0877  0.0342 -0.1746
 1090W        W 2061  13.379   5.114   3.096  0.1338  0.0037  0.0955
 1091W        W 2062  12.440   2.297   8.924  0.1317 -0.0198  0.0570
 1092W        W 2063   0.495   7.249  12.131 -0.3149  0.0723  0.0587
 1093W        W 2064   3.152   0.458   5.509  0.0391  0.2119  0.0871
 1094W        W 2065  12.011  12.160   1.910 -0.0029 -0.4268 -0.3389
 1095W        W 2066   7.689   6.700   1.102 -0.0626 -0.4704 -0.0871
 1096W        W 2067   4.558   1.644   9.854 -0.2690  0.2840 -0.0140
 1097W        W 2068  11.473   5.531   5.177  0.2047  0.1079 -0.0051
 1098W        W 2069   1.481   4.867   0.354 -0.0952  0.0591 -0.2607
 1099W        W 2070   0.189   1.433   7.317 -0.2676 -0.1172  0.0201
 1100W        W 2071  13.066   8.059  10.825  0.0920 -0.0529  0.2759
 1101W        W 2072   8.555   8.706  12.686  0.1374  0.1669 -0.0883
 1102W        W 2073   0.127   5.902   1.852 -0.1344 -0.1382 -0.0057
 1103W        W 2074   4.231   1.356   7.077  0.1259  0.2506  0.0482
 1104W        W 2075   4.167   6.139  11.353 -0.2289 -0.0942 -0.1510
 1105W        W 2076   1.322   1.426   3.836  0.0242 -0.0165 -0.1943
 1106W        W 2077   4.927   0.789  10.191  0.4451 -0.0169  0.2053
 1107W        W 2078   2.658   3.693   2.956 -0.2600  0.0128  0.3070
 1108W        W 2079   8.771   5.849   3.999  0.0485  0.2317  0.0105
 1109W        W 2080   9.597   9.138  11.000 -0.0775 -0.0527  0.2389
 1110W        W 2081   1.725  12.088   8.719  0.0982 -0.2483 -0.1176
 1111W        W 2082   6.396  12.206   4.761  0.1054  0.0288  0.1052
 1112W        W 2083   7.897   5.023  10.314 -0.1040 -0.1008 -0.0209
 1113W        W 2084   8.373   3.428   4.409 -0.2041 -0.1609  0.0816
 1114W        W 2085   9.876   6.559   1.061  0.1145  0.2841 -0.1818
 1115W        W 2086   1.847   2.685  10.894  0.1526 -0.4251  0.0545
 1116W        W 2087   8.437   7.884   5.890  0.0176  0.3014  0.0504
 1117W        W 2088   1.726   7.364  11.405 -0.1508  0.0938 -0.3475
 1118W        W 2089   7.729   3.485   9.028 -0.0891 -0.0187  0.2863
 1119W        W 2090   4.214  11.822   7.623  0.1413 -0.4059 -0.0580
 1120W        W 2091  11.995   8.664   4.414  0.1354 -0.1774  0.2623
 1121W        W 2092   2.835  11.377   8.833 -0.3632 -0.1122 -0.0667
 1122W        W 2093   3.790   0.966   9.272  0.2448  0.3151  0.2273
 1123W        W 2094   8.691   1.147   4.060 -0.0535 -0.2239  0.0584
 1124W        W 2095   1.493   5.635   7.758  0.0140  0.1300 -0.2012
 1125W        W 2096  11.250   2.153   6.384  0.0898 -0.0586  0.1132
 1126W        W 2097   0.394   6.648  13.246  0.0712 -0.1904  0.0341
 1127W        W 2098   1.219   3.857   7.955 -0.0234  0.0447  0.2968
 1128W        W 2099   9.138  10.232   6.800 -0.0632  0.0643  0.0215
 1129W        W 2100   3.844   6.318   9.706 -0.2007  0.0702 -0.2526
 1130W        W 2101   1.159   9.736   6.660 -0.1814 -0.1314  0.1772
 1131W        W 2102   1.020  10.410  12.107 -0.3192 -0.1054 -0.0953
 1132W        W 2103   3.373   4.691  13.074  0.2599  0.0933  0.1186
 1133W        W 2104   8.903  12.094  10.073 -0.0670  0.0252  0.2359
 1134W        W 2105  10.456  10.010  13.460 -0.0531  0.1002  0.1396
 1135W        W 2106   2.622  10.597   1.456 -0.2142 -0.3705  0.2283
 1136W        W 2107   1.488   4.873  10.752 -0.0876  0.2114  0.1149
 1137W        W 2108   9.239  11.830   0.955 -0.3956 -0.0941  0.0560
 1138W        W 2109   9.463   1.518   9.073  0.3164  0.2085 -0.5364
 1139W        W 2110   0.036   6.113  10.941  0.0172 -0.0498  0.1630
 1140W        W 2111   1.872   1.947   8.711 -0.2060 -0.2096  0.1222
 1141W        W 2112  10.315  11.130   7.895 -0.1752  0.0103  0.1938
 1142W        W 2113   2.087   8.468   9.605 -0.1491 -0.0702  0.1657
 1143W        W 2114   0.928   2.931  10.056  0.0519  0.0249 -0.1337
 1144W        W 2115  10.085  12.054   1.883  0.0567  0.2431  0.4215
 1145W        W 2116  12.174   1.891  12.379  0.1025 -0.1033  0.1107
 1146W        W 2117  13.340   4.033   0.693 -0.2465  0.1208 -0.0360
 1147W        W 2118   5.343   0.663  10.464  0.2969  0.0953  0.2024
 1148W        W 2119   2.258   1.696  11.042  0.1348 -0.1767 -0.2197
 1149W        W 2120  13.701   5.787   5.590 -0.2356  0.0963 -0.0042
 1150W        W 2121  12.694   2.317   1.670 -0.1153  0.0837 -0.0394
 1151W        W 2122   6.672   3.043   2.584 -0.2592  0.1248 -0.2934
 1152W        W 2123  12.028  12.067   9.395  0.1013 -0.2230  0.1511
 1153W        W 2124   8.469   7.355   5.375 -0.0641 -0.1401  0.0657
 1154W        W 2125  13.656   5.970   4.967  0.1554 -0.1824 -0.1058
 1155W        W 2126   3.487   8.970   4.936  0.1671 -0.0973  0.0054
 1156W        W 2127   8.341   3.673   3.177 -0.0465  0.0442  0.1165
 1157W        W 2128  11.933  13.185   1.939  0.2322  0.1469 -0.1489
 1158W        W 2129   7.336  11.398  11.285 -0.0799 -0.0137  0.0521
 1159W        W 2130   8.765  12.672   8.571  0.1242  0.0274 -0.0810
 1160W        W 2131  10.741   5.176   9.324  0.2527 -0.0954  0.1615
 1161W        W 2132  11.427   2.642   1.855 -0.2998 -0.3804  0.5192
 1162W        W 2133   1.845  13.108   8.571 -0.3193 -0.0279  0.2579
 1163W        W 2134  13.173   8.262   0.703 -0.0739  0.0230 -0.1467
 1164W        W 2135  11.888   9.618   5.351  0.0467  0.2344  0.2370
 1165W        W 2136   9.250   8.325   1.064 -0.2713 -0.2367 -0.4099
 1166W        W 2137  12.608   6.057   3.247 -0.0147 -0.0552  0.1339
 1167W        W 2138   9.380   6.600   7.661  0.0190 -0.3110 -0.2718
 1168W        W 2139   4.659   2.295  10.265  0.0559 -0.0151  0.1522
 1169W        W 2140  11.172   6.895   1.934 -0.2390  0.5121 -0.0409
 1170W        W 2141  11.885   1.621   3.586  0.1256  0.1098 -0.1215
 1171W        W 2142   1.851   0.706   7.402  0.3215  0.0557 -0.2883
 1172W        W 2143  10.097  10.401  10.721 -0.1050  0.0049  0.2683
 1173W        W 2144   9.978   5.002   7.184 -0.2328 -0.0519  0.2341
 1174W        W 2145  11.818   1.733  10.008  0.1720  0.1208 -0.0509
 1175W        W 2146   6.097   5.904  11.926 -0.0509  0.2465  0.1417
 1176W        W 2147  11.777   5.877   1.572  0.0152  0.0460  0.0583
 1177W        W 2148  11.500  10.562  10.368 -0.0852  0.0528 -0.0193
 1178W        W 2149   9.515  13.274   1.664 -0.0732  0.0606  0.0598
 1179W        W 2150   8.872   2.263   6.281  0.3497  0.2696  0.0996
 1180W        W 2151  10.907  12.739   1.470  0.0660  0.0151  0.0127
 1181W        W 2152   8.663   4.283   4.924  0.2128  0.2042  0.0824
 1182W        W 2153   8.306  12.472  12.124  0.1872  0.1089 -0.0778
 1183W        W 2154  12.956   8.018   4.018  0.0934 -0.1949 -0.1259
 1184W        W 2155  11.225  13.141   4.484 -0.1161  0.1514 -0.0671
 1185W        W 2156  12.594   0.343  12.092  0.0276  0.3129  0.2139
 1186W        W 2157  11.726  11.667  12.674 -0.1211 -0.0766  0.1004
 1187W        W 2158   1.941   4.569   7.627  0.1989  0.1143  0.0789
 1188W        W 2159   0.926   2.599   7.185  0.0867  0.2357 -0.1819
 1189W        W 2160  12.524   6.168   1.220 -0.1023  0.4323  0.3520
 1190W        W 2161   7.632  13.257   9.805  0.1371  0.1985  0.0921
 1191W        W 2162   2.987   9.911   1.759 -0.0174 -0.5659 -0.0256
 1192W        W 2163   6.228  13.233   7.166 -0.2768  0.2246  0.1657
 1193W        W 2164   8.346   1.559   9.165 -0.0759 -0.0060  0.2058
 1194W        W 2165   4.803  12.593   6.894 -0.1234  0.3294  0.0267
 1195W        W 2166  10.938   8.699   5.066  0.0678 -0.0762  0.3626
 1196W        W 2167   2.285   0.532  12.026  0.3752 -0.1212 -0.0105
 1197W        W 2168   1.833   8.370  11.556  0.0953 -0.1478  0.2293
 1198W        W 2169   6.141  13.290   3.792 -0.2665 -0.2404  0.0049
 1199W        W 2170   9.937   9.601   1.604  0.0286  0.4701  0.1408
 1200W        W 2171  10.450   5.519   5.705  0.0919  0.3258 -0.0505
 1201W        W 2172   8.427   2.909   9.292  0.0048  0.2597  0.2881
 1202W        W 2173   6.393   6.273  12.062 -0.0854 -0.2527  0.0190
 1203W        W 2174   5.578   3.018  13.793  0.1264  0.0553 -0.2136
 1204W        W 2175  12.596  12.330   4.187  0.0503  0.2768  0.0392
 1205W        W 2176   0.293   4.549   1.662  0.3366 -0.1792 -0.1826
 1206W        W 2177  11.963   2.641  13.203 -0.0349 -0.0446 -0.1653
 1207W        W 2178   3.718   6.374   7.956 -0.2781  0.0120 -0.0613
 1208W        W 2179  11.402   2.438  11.202 -0.0013 -0.4529  0.3954
 1209W        W 2180   3.396   3.518  12.013  0.1917 -0.0364  0.1251
 1210W        W 2181  12.967  12.312   7.763  0.0491  0.0638 -0.2680
 1211W        W 2182   3.383   2.432   8.343 -0.2852 -0.1133  0.3293
 1212W        W 2183   4.142  13.562   3.533 -0.0381 -0.2051  0.1905
 1213W        W 2184  12.555   2.919   1.675 -0.3064 -0.0589 -0.0180
 1214W        W 2185   3.691  10.169   6.313 -0.0726 -0.0256  0.0986
 1215W        W 2186  12.905  11.001  12.180  0.3982  0.1873 -0.0134
 1216W        W 2187   7.226   2.258   9.385  0.1626 -0.3591 -0.0822
 1217W        W 2188  12.804  10.021   0.960 -0.1298  0.4120 -0.1281
 1218W        W 2189   7.506   4.222  12.071 -0.4527 -0.3107  0.1284
 1219W        W 2190  12.964   8.716   8.256 -0.0834 -0.0222 -0.0803
 1220W        W 2191   7.865  12.896   8.407 -0.1389 -0.4022 -0.2124
 1221W        W 2192   3.483   0.136   4.746 -0.0926 -0.1581  0.1265
 1222W        W 2193   3.697   7.830   0.990  0.1078 -0.0987  0.0962
 1223W        W 2194   9.880   1.636   6.697 -0.2549  0.3505 -0.0903
 1224W        W 2195  10.777   5.809   9.570  0.1871 -0.2304 -0.0754
 1225W        W 2196   3.903   6.857   1.408 -0.0588  0.2193 -0.1433
 1226W        W 2197   0.701   0.505  13.795 -0.1357 -0.2354  0.0758
 1227W        W 2198   5.368   2.770   7.953 -0.2103  0.3896  0.0623
 1228W        W 2199   8.817   6.526   1.152  0.0836  0.3754  0.0374
 1229W        W 2200   2.470   7.890   7.947 -0.1277  0.1435 -0.2897
 1230W        W 2201  11.747   7.407   5.131 -0.0895  0.0794  0.0880
 1231W        W 2202   8.325   7.302  12.309 -0.4801  0.0960  0.3037
 1232W        W 2203   1.136   9.101   9.781  0.1205  0.1685  0.0728
 1233W        W 2204   3.528  13.150   1.953  0.1876  0.1786 -0.1146
 1234W        W 2205   9.317   7.857   5.818 -0.1124 -0.0636 -0.3914
 1235W        W 2206   8.257   7.700   2.545  0.2776  0.1238 -0.2225
 1236W        W 2207   9.885  10.143  11.558  0.1062  0.2404  0.1641
 1237W        W 2208   6.516   7.803  12.278 -0.1330 -0.1768  0.2313
 1238W        W 2209  13.512   3.389   3.520  0.0105  0.3005  0.1348
 1239W        W 2210   7.069  12.735   9.756  0.1902  0.2925 -0.1038
 1240W        W 2211   0.775   9.470   6.494  0.0792 -0.0072  0.2481
 1241W        W 2212   7.019   2.432   7.696 -0.0184 -0.0715 -0.1263
 1242W        W 2213   8.554   3.210   9.730 -0.0433 -0.0705 -0.3436
 1243W        W 2214  13.844  13.391   0.390  0.2374  0.0521 -0.1781
 1244W        W 2215  11.086   9.103   9.519  0.0630 -0.0394  0.1234
 1245W        W 2216  11.349   6.942   5.085 -0.0030  0.0451 -0.0546
 1246W        W 2217   2.719   1.914   3.147 -0.1509  0.2612  0.0728
 1247W        W 2218  13.206  11.782   9.620 -0.3198  0.2949  0.0698
 1248W        W 2219  10.908   4.716   0.092 -0.1441 -0.0887 -0.2109
 1249W        W 2220   6.038   7.830   0.227 -0.2753  0.2001  0.0947
 1250W        W 2221  13.248   9.814   1.718  0.2175  0.1205 -0.1026
 1251W        W 2222   1.274   9.643  12.560 -0.1614 -0.0919  0.1956
 1252W        W 2223   4.985  13.852  10.918  0.1243 -0.3920 -0.2527
 1253W        W 2224   8.544   1.363   6.373 -0.1251  0.0097  0.0370
 1254W        W 2225   3.295   5.084   0.918  0.1593  0.1915  0.0736
 1255W        W 2226   4.800   8.823   4.749 -0.2024 -0.2264  0.1760
 1256W        W 2227  13.839  13.580   4.389 -0.0119  0.3113 -0.0273
 1257W        W 2228   7.884   5.328   0.512 -0.1336  0.0789  0.1050
 1258W        W 2229   0.094   7.846   3.447  0.0229 -0.2113 -0.1222
 1259W        W 2230  11.023   6.184   1.148  0.0515  0.3425  0.0930
 1260W        W 2231   0.878   1.882   3.624 -0.0090 -0.0180 -0.1818
 1261W        W 2232  10.043   1.322   9.742 -0.2513  0.0122 -0.1809
 1262W        W 2233   4.783  12.806   1.263  0.1061  0.1323 -0.0878
 1263W        W 2234  13.752   3.001  13.797 -0.0598  0.0524 -0.3072
 1264W        W 2235   9.824   8.601   3.358 -0.3713 -0.0645  0.0786
 1265W        W 2236   9.759   2.649  12.509 -0.0597 -0.2386  0.1677
 1266W        W 2237  10.755   9.721  10.530  0.1974  0.0619 -0.2750
 1267W        W 2238  11.683   8.128   5.962  0.3352  0.2674 -0.1122
 1268W        W 2239   5.384   4.716  11.587 -0.1331  0.1599 -0.0997
 1269W        W 2240  13.675  10.482   7.920  0.2274  0.0561 -0.0579
 1270W        W 2241   3.856   9.420  11.130 -0.1040 -0.3144 -0.0190
 1271W        W 2242   9.588   6.340   2.010 -0.0262  0.2848 -0.0670
 1272W        W 2243   2.430  10.833   6.923 -0.1807  0.1982 -0.1788
 1273W        W 2244   9.835   1.034  12.457  0.0429 -0.0741  0.2045
 1274W        W 2245   8.774   1.897   1.323 -0.1020 -0.4238  0.2946
 1275W        W 2246   6.310   2.017   5.138 -0.0026 -0.2775  0.2526
 1276W        W 2247   7.003   0.013   5.456  0.1529 -0.1689 -0.2605
 1277W        W 2248   6.940   8.529   8.128 -0.1514 -0.1303  0.0282
 1278W        W 2249   7.379   2.592   6.482  0.0190 -0.0280 -0.3234
 1279W        W 2250  10.800   1.401  12.461 -0.0074 -0.0200 -0.1933
 1280W        W 2251   5.054  13.524   8.854  0.2716 -0.1534 -0.2957
 1281W        W 2252   7.522   7.634   0.166  0.3123 -0.0210 -0.2867
 1282W        W 2253  10.627   8.670   2.956 -0.3386 -0.2093  0.1035
 1283W        W 2254   4.947   3.821   9.590 -0.0496 -0.1722 -0.1164
 1284W        W 2255  13.668   8.705  10.795 -0.0246 -0.2217 -0.2402
 1285W        W 2256  11.155   4.666   7.771  0.4361  0.1882  0.3466
 1286W        W 2257   2.876   9.370  12.090  0.0277 -0.0822  0.3484
 1287W        W 2258   1.083   1.321   4.253  0.0086  0.0100 -0.1989
 1288W        W 2259   8.074   7.820   1.419 -0.1916  0.1678 -0.0540
 1289W        W 2260   5.550  11.491   4.248  0.2029 -0.0440 -0.0833
 1290W        W 2261  10.975   8.601   5.921  0.1678 -0.0920 -0.0710
 1291W        W 2262   8.206  10.164   6.681  0.0956  0.1813 -0.1863
 1292W        W 2263   2.318   7.713   5.096 -0.2766 -0.1251 -0.1406
 1293W        W 2264   5.425   9.623  11.758 -0.2173 -0.3067 -0.0393
 1294W        W 2265   4.807   0.559  11.054 -0.2020 -0.2084  0.3059
 1295W        W 2266   8.875  12.692   1.966 -0.2102 -0.2404 -0.2559
 1296W        W 2267   2.134   0.029   3.594 -0.2576 -0.1091 -0.4488
 1297W        W 2268   8.155   4.700   6.589 -0.2705 -0.2041  0.3818
 1298W        W 2269  11.618   4.691  13.267  0.0318 -0.0431 -0.1140
 1299W        W 2270   0.013   3.598  10.377 -0.0403 -0.0350 -0.1688
 1300W        W 2271   6.610   1.562   9.148 -0.1774 -0.1198  0.0446
 1301W        W 2272   2.115  10.310   0.204  0.0433  0.2729  0.1039
 1302W        W 2273   0.948   3.639  10.590  0.1892 -0.1366  0.1748
 1303W        W 2274  10.465   3.795   3.856  0.3861 -0.2686 -0.1145
 1304W        W 2275   8.809   6.121   0.317 -0.1992 -0.2567  0.1346
 1305W        W 2276   3.882   4.704   9.827 -0.0444 -0.3686  0.1328
 1306W        W 2277   0.006   3.756  12.627  0.2842 -0.2000 -0.0939
 1307W        W 2278   2.340  11.855  11.286  0.2113  0.2530 -0.3374
 1308W        W 2279   8.608   4.383   6.779 -0.3084  0.0966 -0.1719
 1309W        W 2280   1.496   6.175  10.630 -0.1115  0.1493  0.3110
 1310W        W 2281   4.491   3.680  11.235 -0.0036  0.1779 -0.1176
 1311W        W 2282   9.144   9.232  10.642 -0.3442  0.0081  0.1980
 1312W        W 2283   5.621   1.370   5.532  0.2729 -0.1938 -0.3397
 1313W        W 2284   1.799   3.218  10.158  0.1846  0.2644 -0.1086
 1314W        W 2285   5.062   4.516   8.461 -0.0849 -0.2373  0.1714
 1315W        W 2286   8.250   3.859   0.457 -0.0324  0.1184  0.1149
 1316W        W 2287   6.100   5.718   0.130  0.2225  0.0607  0.1426
 1317W        W 2288   3.549   8.279   2.352  0.2667  0.0026 -0.1036
 1318W        W 2289   2.415   6.432   7.416 -0.0001 -0.0991  0.0727
 1319W        W 2290   9.640   1.196   6.739 -0.1496  0.1704  0.1693
 1320W        W 2291  12.569   4.618   6.389  0.0977  0.1592 -0.2088
 1321W        W 2292  11.705   8.682   6.502  0.2556  0.3774  0.1148
 1322W        W 2293   3.813   4.547   8.876  0.1857 -0.3495  0.1821
 1323W        W 2294   5.090   0.552   0.670  0.0034 -0.0069 -0.0837
 1324W        W 2295   9.194   8.564   3.912 -0.0794  0.1380 -0.3547
 1325W        W 2296   4.063   4.922  13.734 -0.1589  0.3213  0.0235
 1326W        W 2297   2.416   3.328   2.702  0.0389 -0.3244  0.0810
 1327W        W 2298   4.073   9.249   7.045  0.0126  0.0608 -0.0008
 1328W        W 2299   5.651   1.384   9.543  0.1270  0.0361  0.2532
 1329W        W 2300  10.599   7.443   5.775  0.1085 -0.2559 -0.0600
 1330W        W 2301  12.484  13.075   8.312  0.3491 -0.0159 -0.0735
 1331W        W 2302   6.919  11.132  10.538  0.4076  0.0207 -0.2688
 1332W        W 2303   4.491   5.229   7.095  0.1433 -0.0917 -0.0625
 1333W        W 2304   2.002  10.343   4.691 -0.2130 -0.1174  0.1156
 1334W        W 2305   0.496   5.508   0.742  0.2615  0.0405 -0.1466
 1335W        W 2306  12.073   0.114   8.837 -0.0956 -0.1249  0.2337
 1336W        W 2307   4.376   1.064  11.590 -0.0494  0.2884  0.0580
 1337W        W 2308   0.685   5.410   3.703  0.2644 -0.0365 -0.0856
 1338W        W 2309   6.788  10.022   6.057  0.2385  0.4693 -0.1018
 1339W        W 2310   9.752   3.582   3.126 -0.0973  0.0147  0.2195
 1340W        W 2311   3.863   9.119   5.268  0.3178  0.1303  0.4110
 1341W        W 2312   0.426   5.036   1.679  0.0647  0.2558 -0.1197
 1342W        W 2313  11.687  13.236   3.742 -0.3492  0.0187  0.2521
 1343W        W 2314   8.339   2.877   4.494 -0.0926 -0.0340 -0.2388
 1344W        W 2315   0.881   4.685   7.461 -0.1354  0.1685  0.1516
 1345W        W 2316   6.713   9.236   9.823 -0.0729 -0.0883 -0.0595
 1346W        W 2317  10.223  12.541   8.916 -0.0320  0.1660 -0.0834
 1347W        W 2318   5.294   2.768   6.319  0.1538  0.0268 -0.2104
 1348W        W 2319   4.632  13.447   1.882 -0.0339 -0.0757  0.0874
 1349W        W 2320  13.428   0.760  12.005  0.0676 -0.1139  0.0544
 1350W        W 2321   1.782  12.041   0.893 -0.2359 -0.0109 -0.2483
 1351W        W 2322  13.900  10.527   3.542  0.0412  0.0492  0.1290
 1352W        W 2323   2.116   6.763  10.187 -0.2130 -0.1183 -0.1181
 1353W        W 2324  11.183   4.707   1.008  0.0420  0.1044 -0.2423
 1354W        W 2325   1.436   3.393  11.425 -0.1382  0.0284  0.1326
 1355W        W 2326   4.694   3.719   7.498  0.3057  0.1145 -0.0876
 1356W        W 2327  13.840  12.371   8.169  0.0639  0.2980 -0.0302
 1357W        W 2328  11.106   5.331  13.093  0.2597 -0.1174  0.1800
 1358W        W 2329  11.009   4.440   4.876 -0.0615  0.0342  0.0258
 1359W        W 2330  11.861  10.462   7.200 -0.0716  0.0714 -0.0528
 1360W        W 2331   9.682   4.274   5.435 -0.0906  0.1647  0.3172
 1361W        W 2332   8.212   9.952  13.404 -0.0898 -0.2349 -0.2452
 1362W        W 2333   7.681   4.401   0.794 -0.1255  0.0625 -0.1403
 1363W        W 2334   0.957   8.741   8.452 -0.1568  0.0948 -0.0433
 1364W        W 2335  11.796   3.613  10.810  0.0632 -0.1568 -0.2251
 1365W        W 2336   1.015   9.831   3.476  0.0858 -0.0308  0.3470
 1366W        W 2337   4.708   6.758   1.248 -0.3073  0.0035 -0.3865
 1367W        W 2338   8.586   8.703  12.144  0.1751  0.1873  0.2961
 1368W        W 2339   3.688   2.733   2.992  0.1555  0.0981 -0.0981
 1369W        W 2340  10.732   8.833   8.717 -0.4138 -0.3538  0.2482
 1370W        W 2341   0.787   2.958  11.886 -0.1464  0.2274 -0.0406
 1371W        W 2342   5.176  11.852   3.610  0.0393 -0.3277  0.3195
 1372W        W 2343   9.406   7.680   9.670  0.0419 -0.0573 -0.1269
 1373W        W 2344   1.631  12.254  13.615 -0.1058 -0.0519  0.1441
 1374W        W 2345   4.988   6.721   5.820 -0.3120  0.0233  0.2543
 1375W        W 2346   8.770   5.375   4.155  0.0281  0.0296  0.1932
 1376W        W 2347   0.763   1.659   5.805 -0.0905  0.2404 -0.0654
 1377W        W 2348  10.662  12.938   7.146 -0.0641  0.3263 -0.2186
 1378W        W 2349  12.503  12.863   2.793  0.3037  0.1259  0.1416
 1379W        W 2350  12.464  13.192   0.685  0.3121 -0.1326 -0.1977
 1380W        W 2351  13.597  12.931   7.888  0.6428 -0.1347  0.3970
 1381W        W 2352  12.325   8.627   4.787  0.0329 -0.1427  0.1895
 1382W        W 2353  11.555  12.405   7.361 -0.1513  0.2100  0.0651
 1383W        W 2354   5.989  12.393  13.687  0.0087 -0.0969  0.1551
 1384W        W 2355   6.473   7.980   6.613  0.2962 -0.3901  0.0502
 1385W        W 2356  11.084   9.857   5.987 -0.2359 -0.2093  0.0489
 1386W        W 2357   4.608   3.135   5.264  0.1022  0.3908 -0.0247
 1387W        W 2358   2.182  11.006   3.590 -0.4471  0.0867  0.1251
 1388W        W 2359  12.220   2.827   2.521 -0.0830  0.2070 -0.0247
 1389W        W 2360   4.366   9.673   4.645 -0.4716 -0.2862  0.4087
 1390W        W 2361   9.901   9.456   5.043  0.0865  0.1607  0.0274
 1391W        W 2362   8.662   6.999   9.588  0.1790 -0.0324 -0.2595
 1392W        W 2363   2.484   8.399   4.024 -0.1735 -0.0005  0.0985
 1393W        W 2364  12.349   0.545   4.638 -0.2177  0.0966  0.2539
 1394W        W 2365   0.171   9.143   7.490  0.0958 -0.1092 -0.4043
 1395W        W 2366  13.199  10.408   8.231 -0.0537  0.3488  0.1571
 1396W        W 2367  13.044   0.252   8.317 -0.0239 -0.1356  0.1369
 1397W        W 2368   6.891  13.526  11.618 -0.1658 -0.2801 -0.3529
 1398W        W 2369   5.988  11.232   4.258  0.0812  0.1687  0.1093
 1399W        W 2370   9.868   5.134   8.868  0.0262  0.0182  0.1332
 1400W        W 2371   1.383   8.186   3.166 -0.2284 -0.1253  0.1752
 1401W        W 2372   6.271   7.411   0.461  0.1038 -0.1151 -0.0302
 1402W        W 2373   2.166   8.186  13.484  0.0940  0.0353 -0.0577
 1403W        W 2374  13.815  11.380   2.201 -0.2140 -0.4072 -0.2302
 1404W        W 2375   1.453   8.528   0.350  0.0594  0.3587 -0.1397
 1405W        W 2376  10.068   0.895  13.458  0.1241 -0.0200 -0.2784
 1406W        W 2377   8.777   8.696   0.253  0.2993  0.0076 -0.3299
 1407W        W 2378  12.757   2.159   6.426 -0.0389  0.1163  0.2574
 1408W        W 2379   2.962   4.106   2.884 -0.0839 -0.1479  0.0352
 1409W        W 2380   3.216   8.772   8.424 -0.0053 -0.1902 -0.2045
 1410W        W 2381  11.542   2.605  11.712  0.2352 -0.2058 -0.3371
 1411W        W 2382   6.013  11.314   0.629  0.2671 -0.1381  0.1739
 1412W        W 2383   3.684  13.017   3.166 -0.1065 -0.1535  0.0087
 1413W        W 2384   6.610   2.073   7.681  0.1533  0.0940  0.0549
 1414W        W 2385   9.810   2.845   5.835 -0.0684  0.1100 -0.0481
 1415W        W 2386   5.705   6.533   8.917  0.1112 -0.0049 -0.3030
 1416W        W 2387   4.277   3.124   7.103  0.1475 -0.2737 -0.1622
 1417W        W 2388   3.773   3.589   6.590 -0.0256 -0.2438 -0.1470
 1418W        W 2389   2.160  10.347  13.449 -0.1328  0.3228 -0.1786
 1419W        W 2390   6.552  12.725   5.572  0.3802  0.0562  0.1216
 1420W        W 2391   4.385   5.979  12.356 -0.2561  0.0179  0.3007
 1421W        W 2392  13.765   2.390   8.025  0.1418 -0.0939  0.1841
 1422W        W 2393   8.649   2.761   7.702 -0.1878 -0.2736 -0.0055
 1423W        W 2394  12.504   4.620   3.828  0.0705  0.1556  0.0303
 1424W        W 2395   7.581   9.539   7.436 -0.4346  0.1107  0.4077
 1425W        W 2396   4.384   7.633  12.990  0.1782  0.0317 -0.0592
 1426W        W 2397  12.437  10.361   1.660  0.0374 -0.1558  0.1051
 1427W        W 2398  11.278   9.716   8.720  0.0280  0.0007  0.4705
 1428W        W 2399   9.411   0.948   9.761  0.0809  0.1653  0.1104
 1429W        W 2400   3.130   5.010   6.468  0.1229  0.0046 -0.1337
 1430W        W 2401   6.003   3.952   7.033 -0.1558  0.1359  0.4584
 1431W        W 2402  11.486  12.469  12.418  0.1797 -0.1682 -0.2729
 1432W        W 2403  11.886   6.051  12.879  0.1364 -0.0049  0.1470
 1433W        W 2404   2.188   3.504   1.574 -0.0151 -0.2653 -0.0195
 1434W        W 2405   3.908   1.844   4.685  0.1530  0.1484 -0.2616
 1435W        W 2406  10.055   1.186  10.228 -0.0281 -0.0121 -0.0297
 1436W        W 2407   5.246  10.553  13.622  0.1918 -0.1238 -0.1612
 1437W        W 2408   1.006   6.745  13.233  0.1672 -0.3465 -0.2054
 1438W        W 2409   2.738   8.597   9.857  0.2195 -0.1955  0.0202
 1439W        W 2410   0.752  12.557   4.344  0.0728 -0.2049  0.1482
 1440W        W 2411   2.208  10.960   2.740  0.1908  0.1319 -0.0663
 1441W        W 2412   6.408   0.564   6.886 -0.0790  0.1679 -0.2007
 1442W        W 2413   9.404   1.675   1.892 -0.0770 -0.3416  0.1623
 1443W        W 2414  11.664  11.215   7.689 -0.0987  0.0320  0.2827
 1444W        W 2415  10.108   6.532  10.478 -0.0860 -0.0426 -0.1976
 1445W        W 2416   8.855   7.998   2.081  0.0191 -0.0156  0.1938
 1446W        W 2417  10.597   6.769   3.468 -0.0433  0.0916 -0.2349
 1447W        W 2418  10.455   9.967   3.784  0.0930 -0.3039 -0.1596
 1448W        W 2419   0.495  10.389  13.334 -0.1836  0.2976  0.2399
 1449W        W 2420   9.187  11.415   0.666  0.2027  0.0451 -0.1054
 1450W        W 2421  13.504   9.625   7.811 -0.0709 -0.0515  0.0303
 1451W        W 2422   3.542   9.752  11.018 -0.0883  0.1247 -0.0194
 1452W        W 2423  12.082   4.527   8.670  0.0381  0.3918 -0.3112
 1453W        W 2424   4.566   7.060   2.133  0.0282  0.1472 -0.4221
 1454W        W 2425   7.481   9.593   0.822  0.1473  0.0116  0.0352
 1455W        W 2426  13.074   6.324  12.424  0.0421  0.1393 -0.1809
 1456W        W 2427   4.344   3.154  13.558 -0.1890 -0.1276  0.1803
 1457W        W 2428   1.965  12.271  11.220  0.0101 -0.0251 -0.0063
 1458W        W 2429   6.148  10.821  11.586 -0.1479  0.1704 -0.2240
 1459W        W 2430  12.053  11.035   1.312 -0.1800  0.1723 -0.0315
 1460W        W 2431   6.836   0.695   2.798  0.2106  0.0801  0.3882
 1461W        W 2432   0.419   6.825   4.259  0.0378  0.2811  0.0607
 1462W        W 2433   5.101  10.716  12.968  0.1574  0.0057 -0.3208
 1463W        W 2434   7.737   7.761  13.670 -0.1120  0.2589 -0.1256
 1464W        W 2435   8.770   5.455   2.075  0.0480  0.2969  0.2694
 1465W        W 2436   9.415   5.793  10.741  0.1643 -0.3083  0.0789
 1466W        W 2437   6.907  11.610  12.799  0.2465 -0.0410 -0.0783
 1467W        W 2438   0.423   8.283   9.371  0.0679  0.3090  0.2069
 1468W        W 2439   7.859   2.863   2.920  0.2350  0.3654  0.0373
 1469W        W 2440   8.091   4.344   9.109  0.2334 -0.1782  0.0955
 1470W        W 2441   4.291  12.705   6.071 -0.0554  0.0549  0.0559
 1471W        W 2442   3.249   3.157   3.630 -0.0945 -0.1172  0.1346
 1472W        W 2443   4.919   1.792   4.717  0.1278 -0.2827 -0.0052
 1473W        W 2444  10.946  10.615   5.339 -0.0278  0.2384  0.2276
 1474W        W 2445   1.832   3.553  12.531 -0.0140  0.1914 -0.1722
 1475W        W 2446  13.019  11.203  11.134  0.1721  0.3530 -0.2006
 1476W        W 2447   7.065   9.216   8.352  0.0421  0.0068 -0.0939
 1477W        W 2448   3.563   8.935   9.405 -0.3906  0.0335  0.0061
 1478W        W 2449  12.564   2.226  10.355  0.1261  0.1305 -0.0479
 1479W        W 2450   8.498   7.314  13.210  0.1635  0.0324  0.1418
 1480W        W 2451   4.207   5.013   5.174 -0.1452  0.0962 -0.0968
 1481W        W 2452   6.472   7.013   2.341 -0.1429 -0.0008  0.0001
 1482W        W 2453  13.900   7.965  12.459 -0.2374  0.2932 -0.1115
 1483W        W 2454  12.359   6.876   5.212  0.1201 -0.2854 -0.0233
 1484W        W 2455   5.534   8.701  12.148  0.1511  0.0136 -0.0622
 1485W        W 2456   8.410   3.664  13.824 -0.0006  0.0015  0.2286
 1486W        W 2457   0.921   2.192   9.699  0.1661  0.1631 -0.3278
 1487W        W 2458  13.075  10.917   3.253  0.1218  0.0581  0.1072
 1488W        W 2459  11.799   6.768   8.733 -0.0986 -0.0161 -0.0887
 1489W        W 2460   9.939   5.104   4.904  0.0900 -0.3304  0.0069
 1490W        W 2461   7.907   4.237   6.387 -0.1876 -0.3493  0.0913
 1491W        W 2462   7.588   0.812  13.420 -0.1302  0.0753  0.1369
 1492W        W 2463  10.550   8.883  11.279  0.1590 -0.0496  0.3677
 1493W        W 2464  13.278  11.257   2.796 -0.0844  0.1804 -0.0420
 1494W        W 2465  11.040   2.924   5.529 -0.2793 -0.3902 -0.0988
 1495W        W 2466  10.687   3.739   1.718 -0.2189 -0.1522 -0.3858
 1496W        W 2467   4.791  11.002   2.515 -0.1239  0.2335 -0.4843
 1497W        W 2468   4.713   1.566   5.116  0.4338  0.0635  0.1695
 1498W        W 2469  11.265  13.881   5.796 -0.0934  0.2169 -0.5495
 1499W        W 2470   6.770   6.009  13.015  0.0083  0.0147 -0.0584
 1500W        W 2471  13.853   8.116  10.645  0.0514 -0.0836  0.1562
 1501W        W 2472   4.825   4.340   7.654  0.3590 -0.0315 -0.4111
 1502W        W 2473   4.976  12.202  13.189 -0.1220 -0.1313  0.2866
 1503W        W 2474  11.527  11.340  10.944 -0.1998 -0.0503 -0.0477
 1504W        W 2475   5.691  11.820   5.884 -0.0727 -0.0731 -0.3579
 1505W        W 2476  10.312   4.826   5.165 -0.1657 -0.0264  0.0868
 1506W        W 2477  13.577   4.248  10.706 -0.3188 -0.2817 -0.1276
 1507W        W 2478  10.443   6.032   5.837  0.0253  0.0371  0.4280
 1508W        W 2479  10.460   2.026   5.948 -0.0154  0.0665 -0.1037
 1509W        W 2480   5.843   2.415   4.900  0.0006  0.1651  0.3022
 1510W        W 2481   2.677   9.036  13.677 -0.0914  0.0204  0.4158
 1511W        W 2482   4.827   2.106  13.809  0.2243  0.0133  0.0192
 1512W        W 2483   7.783   1.179   5.940 -0.0872  0.1366 -0.1014
 1513W        W 2484   8.929  10.044  11.494  0.1611  0.0615 -0.5113
 1514W        W 2485   4.582   6.506  11.225 -0.0629  0.2912 -0.1641
 1515W        W 2486   5.919   1.810   4.856  0.3416 -0.0535 -0.0428
 1516W        W 2487   1.030   7.699   8.731 -0.2673 -0.1742  0.0007
 1517W        W 2488   5.849  10.714   7.505  0.1667 -0.2849 -0.2052
 1518W        W 2489  10.879   2.034  13.352 -0.1852 -0.2010  0.2617
 1519W        W 2490   9.636   6.481   4.899 -0.0787  0.0127 -0.0571
 1520W        W 2491   4.325   4.837  11.946  0.2030  0.2988 -0.1362
 1521W        W 2492   2.584  11.742   9.030  0.0269  0.2905  0.1781
 1522W        W 2493  13.846   8.247   7.469  0.1736  0.1027  0.0340
 1523W        W 2494  11.106  10.914  10.433  0.2263  0.1079  0.3080
 1524W        W 2495   8.510   6.878   8.334  0.0693  0.2226  0.0050
 1525W        W 2496   8.738   6.182   6.403  0.0866 -0.0759  0.2155
 1526W        W 2497   9.209   5.609   1.822  0.0183  0.2715  0.0105
 1527W        W 2498   1.977   2.370  12.452 -0.2383 -0.3135  0.0389
 1528W        W 2499  13.380   6.420   5.681  0.3573 -0.1907  0.3203
 1529W        W 2500   5.755   3.178   7.037 -0.1409  0.0183 -0.0873
 1530W        W 2501   3.359  11.553   8.771 -0.2669  0.0106 -0.0976
 1531W        W 2502   8.819   5.249  10.973  0.1657  0.0755  0.1068
 1532W        W 2503   5.720  11.680   4.629  0.0071 -0.1317 -0.0823
 1533W        W 2504  12.189   0.223  13.381  0.1429  0.1145 -0.1172
 1534W        W 2505   4.534   2.047   1.448 -0.1654  0.2431 -0.2690
 1535W        W 2506   9.242   6.897   8.608  0.3289  0.0530 -0.0881
 1536W        W 2507   7.462  11.499   6.104 -0.1052 -0.0288  0.3102
 1537W        W 2508  12.630   3.791   6.925 -0.0556  0.1206  0.2243
 1538W        W 2509   7.745  11.478  11.003 -0.0945 -0.1919 -0.2629
 1539W        W 2510   5.372   1.377  13.469  0.1809  0.0740 -0.1037
 1540W        W 2511   7.878   1.683   9.411  0.0634 -0.0174 -0.2390
 1541W        W 2512   2.799  12.001   0.476 -0.3047 -0.4065  0.3784
 1542W        W 2513  13.824   2.160   3.294  0.0166 -0.3970  0.1423
 1543W        W 2514   8.421  10.419  13.124  0.0478  0.0614  0.2480
 1544W        W 2515   3.440   0.211  13.787 -0.1677 -0.0182 -0.1675
 1545W        W 2516   4.594   7.156   2.854  0.0437  0.2592  0.1838
 1546W        W 2517   6.992   5.470  13.799 -0.0712  0.1296 -0.0716
 1547W        W 2518  10.878   9.412  11.509 -0.0968  0.1772  0.1697
 1548W        W 2519  11.484  12.384   5.175 -0.1234  0.1904 -0.0902
 1549W        W 2520   2.592  13.910  13.684  0.2651  0.3277  0.0133
 1550W        W 2521   0.721  11.535   4.932  0.4365  0.2002 -0.3342
 1551W        W 2522   2.820   3.865  12.614 -0.0617 -0.0266  0.2164
 1552W        W 2523   6.668  13.481  12.103 -0.4067 -0.0156  0.5376
 1553W        W 2524   4.778   7.161  12.887  0.0575 -0.1725 -0.2637
 1554W        W 2525   1.976  11.772   4.053  0.1663  0.0099  0.2597
 1555W        W 2526  10.764   6.307   9.505 -0.1068  0.1509 -0.2359
 1556W        W 2527   6.960  11.263   8.253 -0.0380 -0.2833 -0.0317
 1557W        W 2528   5.948   6.590  13.445  0.0546 -0.0193 -0.1108
 1558W        W 2529   0.757   7.427   6.474  0.1083 -0.2451 -0.0231
 1559W        W 2530   8.919  13.717  10.271 -0.0150  0.0626 -0.0820
 1560W        W 2531  11.168  12.705   8.383  0.0519 -0.0507  0.0009
 1561W        W 2532   2.996   3.510   6.356  0.0347 -0.1189 -0.3855
 1562W        W 2533  11.422   0.582  13.072 -0.2464 -0.0866 -0.2850
 1563W        W 2534   0.084   5.154   5.069 -0.2164  0.2792 -0.0657
 1564W        W 2535   7.401   8.661  12.113  0.0860 -0.2720  0.0369
 1565W        W 2536   0.982   1.953  12.735 -0.0572  0.2958  0.0997
 1566W        W 2537   2.799   5.183  13.737  0.0349  0.1489 -0.1306
 1567W        W 2538  12.487   5.085  10.735  0.2287 -0.1410 -0.1353
 1568W        W 2539   7.553   4.567   6.733  0.0784 -0.1647 -0.2504
 1569W        W 2540  10.564  12.356  10.138  0.1086 -0.3066 -0.0449
 1570W        W 2541  12.821  10.691  10.323 -0.2044  0.1825  0.0199
 1571W        W 2542   3.858   4.686  12.055  0.3563 -0.0256  0.0651
 1572W        W 2543   0.098  11.694   9.768 -0.2653  0.0514  0.1793
 1573W        W 2544  10.189   8.369  10.205  0.2646  0.1930 -0.1157
 1574W        W 2545  12.160   4.434   0.779 -0.0273 -0.2199 -0.0921
 1575W        W 2546  13.148   2.676  12.478  0.1603  0.0205  0.2386
 1576W        W 2547   7.587   3.229   9.486 -0.1215  0.0733  0.1819
 1577W        W 2548   9.586   5.336  10.765 -0.2938 -0.1150 -0.0049
 1578W        W 2549  10.364   4.863   9.608 -0.0562 -0.1344  0.4480
 1579W        W 2550   0.576  10.707   7.883  0.1434 -0.0942  0.0030
 1580W        W 2551   5.023   0.151   1.369  0.1107 -0.2053  0.2155
 1581W        W 2552   6.598   5.364   6.550  0.0467 -0.0116  0.0240
 1582W        W 2553  11.627   5.819   8.968  0.0577 -0.3604 -0.0947
 1583W        W 2554   9.621   8.262   7.803 -0.0849 -0.1375 -0.2386
 1584W        W 2555   8.602   4.251   9.323 -0.2230  0.2812  0.1227
 1585W        W 2556   6.977   8.325   8.655  0.0482 -0.0509  0.3883
 1586W        W 2557   6.002   4.589  12.284  0.3011  0.0946  0.0500
 1587W        W 2558   0.646   1.921   0.488 -0.1832  0.4118 -0.1725
 1588W        W 2559   5.353  10.158   9.444  0.0500 -0.1198 -0.1738
 1589W        W 2560   1.878   9.085   4.263 -0.1483 -0.1603  0.0419
 1590W        W 2561   5.756   1.926   7.545 -0.1638  0.1699  0.0686
 1591W        W 2562   1.766  12.005   1.797 -0.0945  0.0071 -0.0596
 1592W        W 2563   5.990  12.855   6.863 -0.2123  0.0637  0.3758
 1593W        W 2564   0.439   8.282   5.792  0.0815  0.1292 -0.1082
 1594W        W 2565   4.295  10.668   7.082  0.2229 -0.2229  0.1304
 1595W        W 2566   1.013  13.486   8.708 -0.1262 -0.1319  0.0988
 1596W        W 2567   2.046   8.339  11.053  0.0579  0.0199 -0.2554
 1597W        W 2568   3.941   8.137   8.359  0.3013 -0.3303 -0.2688
 1598W        W 2569   5.854   5.015  10.284 -0.0730 -0.1160  0.0994
 1599W        W 2570   5.990   1.265   8.622 -0.0242 -0.0573  0.0476
 1600W        W 2571   4.037   1.179  11.967  0.1256 -0.2002  0.0779
 1601W        W 2572  13.712   5.266   5.431 -0.0469  0.1640  0.1132
 1602W        W 2573   6.163   7.968  12.733 -0.1160  0.0187 -0.1915
 1603W        W 2574   6.371   3.071   7.838 -0.3506  0.2936 -0.0559
 1604W        W 2575   6.149   2.699   4.595  0.1812  0.0319 -0.1984
 1605W        W 2576   5.199   8.012   3.224  0.0207 -0.2864  0.2625
 1606W        W 2577  13.709   0.988   0.085  0.0950  0.1801 -0.0004
 1607W        W 2578   1.041  13.452  10.332  0.1949 -0.0441 -0.3156
 1608W        W 2579  10.131   9.086   4.807 -0.1333 -0.4277 -0.2252
 1609W        W 2580  13.137  12.901   9.182  0.0174 -0.1383  0.1133
 1610W        W 2581   9.299   7.824   2.155 -0.5097  0.0041 -0.1339
 1611W        W 2582   1.831  11.618  11.294  0.0067  0.3148 -0.0287
 1612W        W 2583  13.578  11.019  11.753 -0.3207  0.0298  0.0836
 1613W        W 2584  10.995   8.829   3.919 -0.1474  0.0083 -0.0631
 1614W        W 2585   5.683   6.812  12.747  0.0448  0.0428 -0.0525
 1615W        W 2586   9.575   3.110   3.104 -0.1302 -0.0704  0.1881
 1616W        W 2587  10.293   0.834  10.531  0.1189 -0.1177  0.2467
 1617W        W 2588  13.472  12.050  10.892  0.0350 -0.2707  0.2172
 1618W        W 2589   6.416   5.777   1.831 -0.0846  0.3072 -0.1474
 1619W        W 2590   3.374   8.199   7.037 -0.2767  0.3878 -0.1539
 1620W        W 2591   4.926   8.038   8.807 -0.0820 -0.3541 -0.1535
 1621W        W 2592   3.898   3.439   7.460  0.1228 -0.0284 -0.0052
 1622W        W 2593   4.588   6.148   4.483  0.1302  0.0692 -0.4884
 1623W        W 2594   8.917  11.081   1.499 -0.3005  0.2732  0.0543
 1624W        W 2595  11.224   1.726  12.673  0.0098 -0.2239  0.1673
 1625W        W 2596   0.194  11.202   3.071 -0.0961 -0.0062  0.1603
 1626W        W 2597  12.705   7.215   4.253  0.2368  0.1345  0.4577
 1627W        W 2598   6.666   2.363   9.720  0.1963 -0.0969  0.1213
 1628W        W 2599   7.564  13.702   8.401  0.1069  0.0593  0.1294
 1629W        W 2600   8.682  12.784  11.289  0.5244  0.2922 -0.2990
 1630W        W 2601  13.771   2.256  12.019 -0.0203  0.1803 -0.0176
 1631W        W 2602   5.686   5.020  11.958  0.1271  0.2808  0.0174
 1632W        W 2603   7.897   5.013   9.630 -0.0175 -0.0217 -0.0829
 1633W        W 2604  12.207   7.688   3.437  0.0557 -0.0512  0.0448
 1634W        W 2605   1.010   2.679   5.381  0.2497  0.2776  0.1301
 1635W        W 2606   1.202   5.215   7.541 -0.2906  0.2973 -0.0172
 1636W        W 2607  11.290  10.761   0.837  0.1834 -0.0035  0.0430
 1637W        W 2608   7.695   3.725   0.738  0.1473  0.1896 -0.0078
 1638W        W 2609   9.110   6.388   8.266 -0.0793 -0.2162  0.0269
 1639W        W 2610  10.170   1.007   8.900 -0.0944  0.0320 -0.3493
 1640W        W 2611  13.694   0.814   6.208 -0.1852  0.3831  0.0862
 1641W        W 2612  11.856  12.367   5.824  0.2379  0.0394  0.3252
 1642W        W 2613   8.249   2.584   0.373 -0.3153  0.0179 -0.0014
 1643W        W 2614   9.943  12.463   6.899  0.1483  0.0674 -0.1667
 1644W        W 2615   4.122   4.395   7.144  0.0570 -0.1478 -0.0943
 1645W        W 2616   7.465  13.317   1.707  0.1897 -0.1924  0.3061
 1646W        W 2617   1.013   0.164   0.396 -0.3134 -0.1624 -0.1530
 1647W        W 2618   1.909   7.510   4.901  0.0134 -0.0993 -0.1664
 1648W        W 2619   1.042   9.124   7.729  0.1562 -0.1234  0.0827
 1649W        W 2620   8.393   1.743  10.812 -0.1708 -0.0623  0.0017
 1650W        W 2621   3.369  10.210   9.120 -0.2226 -0.1416  0.2746
 1651W        W 2622   3.312   5.056   4.738  0.2061  0.1468  0.2614
 1652W        W 2623   5.606   7.679  10.539 -0.1412 -0.3477  0.0318
 1653W        W 2624  12.223   8.660   9.857 -0.1536 -0.0396  0.4461
 1654W        W 2625  12.149   9.513  10.911  0.3154 -0.4178 -0.1576
 1655W        W 2626   3.755  13.003  10.015 -0.0275  0.0624  0.2387
 1656W        W 2627  12.838  11.048   4.283  0.0411 -0.0807 -0.1192
 1657W        W 2628  11.996   7.494  11.585  0.1279  0.0020 -0.2057
 1658W        W 2629   3.973   9.004   6.188 -0.1697  0.3152  0.0014
 1659W        W 2630   5.775   1.864   8.978  0.4082  0.3495  0.0300
 1660W        W 2631  13.319   9.263   2.531 -0.2257  0.2003  0.1479
 1661W        W 2632   8.613   2.308  12.692 -0.1779 -0.1441  0.4996
 1662W        W 2633   5.562   3.242   8.834 -0.0696  0.0104 -0.0771
 1663W        W 2634  13.814  11.450   1.348 -0.0529  0.1810 -0.0274
 1664W        W 2635  12.100   4.810   3.415  0.1013  0.4075 -0.0798
 1665W        W 2636   7.622   1.413  11.114  0.1788 -0.0821  0.0286
 1666W        W 2637   7.888  11.231   6.152 -0.1156 -0.0107  0.2045
 1667W        W 2638   7.864  11.701   6.423 -0.3075  0.2467 -0.4545
 1668W        W 2639   0.181   3.188   2.465  0.1191 -0.1596  0.0356
 1669W        W 2640  11.846   4.376  10.510 -0.1417 -0.0058  0.2242
 1670W        W 2641   3.406   8.423   4.175  0.0862  0.2775  0.1398
 1671W        W 2642  12.662   1.493  13.530  0.1263 -0.2860 -0.1066
 1672W        W 2643   7.052   8.944  13.101  0.2483 -0.0478 -0.1015
 1673W        W 2644   7.474   6.056   3.252  0.1672 -0.0253 -0.1287
 1674W        W 2645  11.323   2.151   1.648 -0.0907 -0.2163  0.1519
 1675W        W 2646   8.199   2.847   5.082  0.1519 -0.3912 -0.2572
 1676W        W 2647   9.710   0.187   5.272  0.1142 -0.0812  0.1455
 1677W        W 2648   9.560   1.119  11.177 -0.1382  0.1134  0.2653
 1678W        W 2649  13.042   1.484   7.263 -0.0516  0.1228  0.1494
 1679W        W 2650   4.001   7.420   5.137 -0.0183  0.1979  0.0470
 1680W        W 2651   0.817   9.205   9.400 -0.1094  0.0303 -0.0518
 1681W        W 2652  12.429   2.571  12.967 -0.2809  0.1131  0.2322
 1682W        W 2653   9.062   4.967  11.349  0.0577  0.3334 -0.1209
 1683W        W 2654   9.454   6.933   3.670 -0.1948 -0.0660  0.3202
 1684W        W 2655   9.592   6.687   3.205 -0.2464  0.0154 -0.2250
 1685W        W 2656   2.758   0.752  11.963  0.1800 -0.2107 -0.2900
 1686W        W 2657   6.292   5.519   3.100 -0.3427  0.1680 -0.0170
 1687W        W 2658   4.376   5.524   3.702 -0.1976 -0.0320  0.0647
 1688W        W 2659  12.158   7.254  12.027  0.0619  0.2787 -0.5080
 1689W        W 2660   1.396   1.412   8.205 -0.0526 -0.0784  0.0987
 1690W        W 2661   8.328   9.424  13.757 -0.1948  0.2274  0.0889
 1691W        W 2662   3.040   9.258  12.977 -0.1423  0.0850  0.0394
 1692W        W 2663   1.980   8.035   9.786  0.0478 -0.0146 -0.3008
 1693W        W 2664   5.601   3.067  13.241  0.0081  0.1062  0.1989
 1694W        W 2665  11.523  13.409   0.347 -0.0628  0.2098  0.0493
 1695W        W 2666   5.345   1.517   2.524  0.3270 -0.0834  0.0645
 1696W        W 2667   6.197   4.339   5.603 -0.1456  0.1672 -0.0640
 1697W        W 2668   6.302   5.425   2.227 -0.3588  0.0606 -0.1879
 1698W        W 2669   4.513  11.575   3.076  0.3880  0.1372  0.1508
 1699W        W 2670  12.123  11.119   7.828  0.3218  0.1299 -0.1579
 1700W        W 2671   3.953   6.751   8.931  0.0779 -0.0673 -0.1124
 1701W        W 2672   5.103   6.738  11.269  0.0107  0.1180 -0.4056
 1702W        W 2673  13.899   3.321   5.028 -0.0390  0.1940 -0.0055
 1703W        W 2674   7.890   6.362   0.218 -0.0913 -0.1269 -0.1747
 1704W        W 2675   0.830   9.544   5.995 -0.1625 -0.2053 -0.1846
 1705W        W 2676   1.635   3.912   6.395 -0.1133 -0.0820 -0.0971
 1706W        W 2677   9.222  13.874   9.146  0.0816  0.0534 -0.0649
 1707W        W 2678   0.946   3.144  10.525  0.0283 -0.0503 -0.1399
 1708W        W 2679  13.450  11.318  10.140 -0.0253  0.1209  0.2075
 1709W        W 2680   0.509   7.520   8.771  0.0703 -0.1967  0.1605
 1710W        W 2681   3.136  11.269  13.067 -0.2624 -0.1836  0.1209
 1711W        W 2682   1.545   3.929   3.575 -0.1042  0.0226  0.1356
 1712W        W 2683   5.744  13.315   3.013  0.2751  0.1864  0.1311
 1713W        W 2684   8.921   7.066   2.877 -0.0254 -0.2591 -0.1574
 1714W        W 2685  10.767  12.917   9.544 -0.0577 -0.2630 -0.0489
 1715W        W 2686   2.215   3.981   6.408  0.1944 -0.1546  0.1820
 1716W        W 2687   5.279   5.322   6.878 -0.1119 -0.1062  0.1714
 1717W        W 2688   5.180   1.124  11.950  0.2481 -0.0450  0.1188
 1718W        W 2689   1.019  13.539   5.427  0.0933  0.2631  0.3030
 1719W        W 2690  11.726   5.162   5.956 -0.0370 -0.1109 -0.1493
 1720W        W 2691   6.637  10.528   7.653  0.0270  0.0756 -0.2571
 1721W        W 2692   6.644  10.750  13.160 -0.1754  0.3461  0.2496
 1722W        W 2693   9.384  13.860   2.730 -0.1005 -0.1163  0.2283
 1723W        W 2694  12.270   5.346   9.237  0.0969  0.1369  0.2494
 1724W        W 2695   4.027   6.932   4.849 -0.2322  0.0981  0.0158
 1725W        W 2696   9.387   2.752   6.023  0.0075 -0.0780  0.3181
 1726W        W 2697   8.753   0.339   1.052 -0.0557  0.1285  0.1528
 1727W        W 2698   5.064  13.559   1.692  0.0039  0.2001 -0.1307
 1728W        W 2699   2.202  13.165   9.204 -0.0651 -0.1328  0.1186
 1729W        W 2700  10.194   2.961   0.104 -0.1060  0.0093  0.0538
 1730W        W 2701   4.035   6.031   9.393  0.1907 -0.0944  0.1163
 1731W        W 2702   3.518   0.021   5.381 -0.0236 -0.0202 -0.0871
 1732W        W 2703   1.794   7.916   3.015 -0.1857 -0.1087  0.1552
 1733W        W 2704   3.774  12.767   2.338 -0.0494 -0.2423  0.1678
 1734W        W 2705  11.527  11.186   0.705  0.0831  0.1712 -0.1500
 1735W        W 2706  11.011   6.225  12.637  0.3138 -0.2592  0.1007
 1736W        W 2707   1.290   7.979   0.199 -0.0699  0.3329 -0.1617
 1737W        W 2708   7.685  12.470   8.275 -0.0046 -0.0406  0.2044
 1738W        W 2709   2.069   9.848   9.057  0.2429 -0.1127 -0.1662
 1739W        W 2710   5.266  13.495  11.774 -0.1958 -0.1654 -0.1208
 1740W        W 2711   5.534  13.231   9.675 -0.0905  0.1556  0.0541
 1741W        W 2712   8.448  13.718   2.331 -0.0758  0.2227 -0.1128
 1742W        W 2713   0.321   2.756   9.154 -0.2630 -0.1034  0.2420
 1743W        W 2714   8.422  13.620   5.659  0.1459  0.1965 -0.2662
 1744W        W 2715   2.240   7.170   5.387  0.2745 -0.0376  0.2526
 1745W        W 2716   0.033   2.005   9.205 -0.3208 -0.1487  0.2274
 1746W        W 2717   2.052   4.926   7.338  0.0095  0.0861  0.2539
 1747W        W 2718  10.607   5.810  13.788 -0.1551  0.1111  0.1122
 1748W        W 2719   2.270   3.919   6.902 -0.4296 -0.0434 -0.2231
 1749W        W 2720   9.509   1.668   2.375 -0.0670 -0.3760 -0.2461
 1750W        W 2721   4.418   8.916  13.641 -0.0116  0.0185  0.1534
 1751W        W 2722   1.554   3.583  11.851  0.0861  0.3061 -0.1018
 1752W        W 2723   7.720   2.389   6.837  0.2644 -0.2890 -0.3318
 1753W        W 2724  12.403  11.108   0.295 -0.0359 -0.0417  0.3143
 1754W        W 2725   8.084   7.636   8.529 -0.0715  0.1496  0.1433
 1755W        W 2726   9.607  13.222   6.304 -0.0367  0.1221 -0.0357
 1756W        W 2727   6.703  11.864   4.630 -0.0682  0.0015 -0.0176
 1757W        W 2728   2.120  12.311   4.298  0.2978 -0.0568  0.0422
 1758W        W 2729   9.648   2.956   8.106 -0.1834  0.3139  0.1480
 1759W        W 2730  11.164   6.729   3.556 -0.0497  0.2184  0.1220
 1760W        W 2731  12.460  10.135  13.908  0.1247  0.0239  0.0284
 1761W        W 2732   6.667   6.278   7.475  0.2014 -0.0479  0.0244
 1762W        W 2733   0.903  10.933   5.905 -0.1238  0.3604  0.2233
 1763W        W 2734  10.941   2.361   6.022 -0.1191  0.0573  0.1953
 1764W        W 2735  13.442   5.853   8.575  0.3677  0.2463 -0.0763
 1765W        W 2736  12.553   1.054   0.818  0.0012  0.0046  0.1041
 1766W        W 2737   9.081  11.793  11.745 -0.3874  0.3308  0.1841
 1767W        W 2738   0.082   1.383   1.055  0.1561 -0.1062 -0.0059
 1768W        W 2739   3.520   2.253   2.721 -0.1540  0.0405  0.1087
 1769W        W 2740   2.396  13.178   2.919  0.0523  0.1329  0.1300
 1770W        W 2741   9.096  12.864   9.974  0.1032 -0.1343  0.1913
 1771W        W 2742   4.230   7.852  11.587  0.2884 -0.2297 -0.1839
 1772W        W 2743   6.408   4.337  13.029  0.1670  0.2263  0.0113
 1773W        W 2744   0.855  13.414   9.869  0.2681  0.0727 -0.0518
 1774W        W 2745   5.245   8.173   2.405 -0.0967  0.2030  0.0078
 1775W        W 2746   5.101   8.700   7.784  0.0653  0.1762  0.1376
 1776W        W 2747   4.461   2.117   3.233  0.0271  0.2227  0.0344
 1777W        W 2748   1.365   7.215   0.330 -0.4062 -0.4267 -0.0529
 1778W        W 2749   1.725   5.508  12.733 -0.2026  0.0874  0.1660
 1779W        W 2750  10.918   1.846   1.743 -0.2445 -0.0793 -0.0527
 1780W        W 2751   2.616  11.829   7.104 -0.0502  0.4711  0.0000
 1781W        W 2752   9.463   7.379  13.865  0.2486  0.2179 -0.0179
 1782W        W 2753   9.268   6.061   0.500  0.1052 -0.0245  0.2118
 1783W        W 2754   1.457  12.261   9.649 -0.1740 -0.1280 -0.3121
 1784W        W 2755   8.729   5.014   3.845  0.1768  0.0107 -0.1244
 1785W        W 2756   0.627   8.723   9.464  0.0423  0.1785  0.0577
 1786W        W 2757   3.289  10.228   8.627  0.2607 -0.1552 -0.1723
 1787W        W 2758   2.060   7.533  13.095  0.3717  0.0027 -0.0516
 1788W        W 2759   0.539  11.258   9.854 -0.3742 -0.0096  0.3191
 1789W        W 2760   5.365   8.092  10.374  0.0390  0.1788  0.0564
 1790W        W 2761  10.365   3.150  11.175 -0.2998 -0.3901 -0.0417
 1791W        W 2762   2.422   1.948  10.601 -0.0401  0.1940  0.2647
 1792W        W 2763   8.729  11.584   2.082  0.0130 -0.1318 -0.3883
 1793W        W 2764   2.247   9.694   0.257 -0.2158 -0.0352 -0.2118
 1794W        W 2765  12.251   5.461  11.741 -0.1000  0.0090  0.2558
 1795W        W 2766   5.028   9.207   4.996  0.2258 -0.0627  0.1718
 1796W        W 2767   2.900  12.605   5.500  0.1552 -0.1593 -0.3815
 1797W        W 2768   1.568   3.279  13.723  0.3229  0.2490 -0.1044
 1798W        W 2769   3.486   9.322   3.726 -0.0308  0.0656  0.1915
 1799W        W 2770   2.961   0.145   3.109 -0.2245  0.0728 -0.0149
 1800W        W 2771   7.986   7.655  12.220  0.2750 -0.1415  0.1006
 1801W        W 2772   2.832  10.273   5.375 -0.1299 -0.0480  0.0958
 1802W        W 2773   8.526  12.092   1.336 -0.3553  0.5126 -0.0111
 1803W        W 2774  12.496   6.473   6.915  0.2279 -0.0001 -0.0792
 1804W        W 2775   9.599   5.053   6.860 -0.0986  0.1426 -0.0249
 1805W        W 2776   8.276   7.620   1.006  0.3123 -0.2500  0.1346
 1806W        W 2777   1.000  11.808  10.459  0.3378  0.0631 -0.0624
 1807W        W 2778  12.653  12.572   2.256  0.2176 -0.2585  0.0542
 1808W        W 2779   0.687  13.265   7.525  0.1145  0.0547 -0.1860
 1809W        W 2780  13.727   0.125   0.585 -0.0219  0.1640 -0.0702
 1810W        W 2781  12.228   5.818   7.885 -0.1349 -0.2824  0.3437
 1811W        W 2782   8.243   0.362   4.220  0.0442  0.0319 -0.0737
 1812W        W 2783  11.950   1.048  12.889  0.0380 -0.2812 -0.1243
 1813W        W 2784   7.324   8.372   5.736 -0.1124 -0.1850  0.1348
 1814W        W 2785   7.883   6.181  13.308 -0.2112 -0.1276  0.0499
 1815W        W 2786   6.361  13.594   2.479  0.0105 -0.1045 -0.0900
 1816W        W 2787   4.583  12.001  10.676 -0.0420 -0.0199 -0.0235
 1817W        W 2788   5.976   6.955  11.861 -0.1997 -0.0858 -0.1307
 1818W        W 2789  10.756   8.807   1.361 -0.0733 -0.0752  0.1430
 1819W        W 2790   2.894   5.352   4.677  0.2880  0.0884 -0.0149
 1820W        W 2791   6.047   0.403  11.057 -0.2620 -0.0791  0.1888
 1821W        W 2792   5.005   2.543   5.276  0.0566 -0.3878  0.0812
 1822W        W 2793  12.603  12.053   1.178 -0.1899  0.0189  0.0345
 1823W        W 2794   4.002   3.224  12.352  0.0961 -0.2735  0.0163
 1824W        W 2795   4.228   5.928   6.370  0.0923 -0.1878  0.1255
 1825W        W 2796   4.509   8.811  10.684 -0.0422 -0.2275  0.2641
 1826W        W 2797   4.740   6.525   0.058  0.1758 -0.2134  0.0291
 1827W        W 2798  12.239   8.200   4.502 -0.4004  0.0600  0.0005
 1828W        W 2799   9.320   7.825  10.162 -0.2312 -0.1518  0.1405
 1829W        W 2800   7.934   9.135  13.820 -0.1319  0.0343 -0.0202
 1830W        W 2801   8.784   8.674   8.367 -0.5369  0.1464 -0.0385
 1831W        W 2802  13.658   1.191   6.595  0.0242 -0.0557 -0.0093
 1832W        W 2803   8.754   4.601   8.513 -0.0158  0.0238  0.3987
 1833W        W 2804  13.788   6.521   0.125  0.1715 -0.1317 -0.3828
 1834W        W 2805   3.595   5.262   1.942  0.0751 -0.1340  0.2136
 1835W        W 2806   1.015   3.560   0.546 -0.1680 -0.0810 -0.0664
 1836W        W 2807   8.561   9.734   9.242 -0.0904 -0.0619  0.1562
 1837W        W 2808  13.133   0.140  13.735 -0.2780  0.0777  0.2532
 1838W        W 2809   3.112  12.863   5.934  0.1526 -0.0812 -0.1437
 1839W        W 2810   7.184  11.557   7.914  0.0160  0.1135  0.1057
 1840W        W 2811  11.109   0.571   2.348  0.0077  0.4250 -0.0130
 1841W        W 2812   1.435  10.305  11.664 -0.1218  0.1292 -0.0865
 1842W        W 2813   8.229   5.207   7.508 -0.3670  0.0867 -0.1883
 1843W        W 2814   9.976   7.492   9.806 -0.0057  0.0941  0.1599
 1844W        W 2815   7.145   2.732  10.176  0.0219 -0.0535  0.0696
 1845W        W 2816   3.072   9.489   2.046 -0.1037 -0.1566 -0.2512
 1846W        W 2817   7.244   6.755   0.316 -0.2509  0.0008  0.1149
 1847W        W 2818  13.417   0.850   8.698  0.1820 -0.0077 -0.0171
 1848W        W 2819  11.001   5.198  13.589  0.2264 -0.1219 -0.0811
 1849W        W 2820  11.924   8.270   4.895  0.2615 -0.0076 -0.1962
 1850W        W 2821   4.735  10.121   3.003  0.4347  0.0831 -0.1228
 1851W        W 2822  10.306   3.646   3.292 -0.1498  0.2383  0.0502
 1852W        W 2823   2.239   2.213   8.991  0.0521  0.1471  0.1499
 1853W        W 2824   5.322   3.242   1.536 -0.1495 -0.1764 -0.0492
 1854W        W 2825   3.783  11.137  11.405  0.0683 -0.2305  0.1751
 1855W        W 2826   0.588   0.612   7.206 -0.1401 -0.1703 -0.1382
 1856W        W 2827   0.777   2.663  12.905 -0.1702 -0.3828 -0.2722
 1857W        W 2828   0.478   4.406   6.811  0.0119  0.0588 -0.1221
 1858W        W 2829   2.835   1.486   9.021  0.2406  0.0654 -0.0434
 1859W        W 2830   4.420   0.257   9.070  0.0481 -0.1900 -0.2097
 1860W        W 2831  13.080  12.208  12.363 -0.1644  0.0038  0.0761
 1861W        W 2832   2.296   1.276  10.802 -0.0856  0.0105  0.0181
 1862W        W 2833   5.316   3.784  13.856 -0.1097 -0.2014 -0.0309
 1863W        W 2834   2.951   2.513   7.454 -0.0460  0.3171 -0.0089
 1864W        W 2835   5.040   3.756   1.400  0.1156  0.1449 -0.0384
 1865W        W 2836  10.172   2.956   4.875  0.0777 -0.2482 -0.0447
 1866W        W 2837   0.952  10.521   6.130  0.0783  0.2618 -0.0617
 1867W        W 2838   6.217   6.450  10.535 -0.1428 -0.1208 -0.0914
 1868W        W 2839   9.239   4.805   6.607 -0.1313  0.0226  0.0140
 1869W        W 2840   0.384   0.791  12.227  0.0580  0.0510 -0.1195
 1870W        W 2841   7.973   2.614   2.453 -0.1290  0.0143 -0.0394
 1871W        W 2842   1.109   2.394   3.779  0.0585  0.0423 -0.2681
 1872W        W 2843   1.228  11.022  10.821  0.0225 -0.1046 -0.0670
 1873W        W 2844  11.680   4.635   0.942  0.0858  0.3570  0.0464
 1874W        W 2845  12.969  12.625   2.807  0.0196  0.2156  0.0410
 1875W        W 2846  10.042   4.184   0.639  0.1270  0.0922 -0.0373
 1876W        W 2847  12.024   2.530  11.723  0.2335 -0.1936 -0.3851
 1877W        W 2848   8.759   6.940   6.405 -0.0196  0.1810 -0.0027
 1878W        W 2849   8.544   1.291   7.689  0.0498 -0.0684 -0.1529
 1879W        W 2850   4.322  11.503   9.528  0.1234  0.2623 -0.0209
 1880W        W 2851   7.366   1.316   4.353 -0.1304 -0.0103 -0.2761
 1881W        W 2852   5.366   8.414  11.270 -0.0068  0.1390 -0.1704
 1882W        W 2853   8.726   8.890   1.671 -0.1106  0.0112  0.2782
 1883W        W 2854   6.930   0.625   1.845  0.1737 -0.0437 -0.2865
 1884W        W 2855   6.052   6.527   3.055 -0.1443 -0.3520 -0.3069
 1885W        W 2856   9.756   8.909   5.701 -0.1698  0.1046 -0.1171
 1886W        W 2857  13.478  12.383  12.131  0.0028 -0.2030 -0.1046
 1887W        W 2858   3.683   8.347   4.815  0.1114  0.2266 -0.2304
 1888W        W 2859   9.247   8.082  12.666  0.0780  0.1200  0.1574
 1889W        W 2860  11.795   5.537   9.350  0.0370 -0.2364  0.3243
 1890W        W 2861  12.600   0.632  10.402 -0.1122  0.1047  0.0675
 1891W        W 2862  10.605  11.740   1.930 -0.1995 -0.2774  0.3903
 1892W        W 2863   0.885   4.308   5.788 -0.2573 -0.1609 -0.2484
 1893W        W 2864  10.065   3.882  13.079 -0.0633 -0.1686  0.4484
 1894W        W 2865  12.167   4.107  12.186 -0.2074  0.0135 -0.3162
 1895W        W 2866   4.428   5.128  13.349  0.2962 -0.3893 -0.1565
 1896W        W 2867   7.184   2.333   6.873 -0.0880  0.0291 -0.0567
 1897W        W 2868   8.597   5.691   2.509 -0.0075  0.1154  0.0538
 1898W        W 2869   7.764   7.842   1.083 -0.1208 -0.1310  0.2645
 1899W        W 2870   5.556   4.217   7.076  0.0292 -0.0808  0.0506
 1900W        W 2871  12.483   1.959   2.111 -0.0397  0.0131  0.1107
 1901W        W 2872  11.386   2.451   7.213 -0.0501  0.1830  0.1339
 1902W        W 2873   4.937  13.353   2.339 -0.1375  0.1212  0.0302
 1903W        W 2874   8.932   3.276  11.641  0.0638 -0.2534 -0.1395
 1904W        W 2875   5.799   0.483  11.525 -0.1083  0.1306  0.1516
 1905W        W 2876  10.891  11.377   9.096 -0.2202  0.1738  0.0079
 1906W        W 2877   3.991  10.817   5.382 -0.0524  0.0668 -0.2450
 1907W        W 2878   5.022   9.321   9.852  0.1117  0.2662  0.1241
 1908W        W 2879  10.717   5.314   5.302 -0.1466 -0.0914  0.1455
 1909W        W 2880  11.952  12.074   8.318 -0.0936 -0.1929  0.2621
 1910W        W 2881   7.424  10.457  12.853 -0.0783  0.3750  0.1701
 1911W        W 2882   6.410  10.197  10.936 -0.1636  0.1253  0.2409
 1912W        W 2883   8.943   4.434   9.799 -0.1401  0.1237 -0.1366
 1913W        W 2884  13.383   8.544   6.008  0.1976  0.2154 -0.0580
 1914W        W 2885   9.943   5.428   6.948  0.0841 -0.1091  0.0813
 1915W        W 2886   1.911   8.811   6.522  0.1736  0.3834  0.4517
 1916W        W 2887   9.071   1.245  10.052 -0.0388 -0.3400 -0.1234
 1917W        W 2888   4.201   3.003  11.203  0.0675  0.0671 -0.1255
 1918W        W 2889  11.240   2.533  10.271  0.2005 -0.0055 -0.0618
 1919W        W 2890  13.444  13.821   7.583  0.3029 -0.0409  0.0813
 1920W        W 2891   7.680  11.867  10.161 -0.0963  0.2039 -0.0755
 1921W        W 2892   7.137  13.649   2.054 -0.1423 -0.4097 -0.1007
 1922W        W 2893   4.239   3.924   5.240 -0.4105 -0.1113 -0.0916
 1923W        W 2894   3.079   6.719  13.674 -0.1566 -0.0275  0.3820
 1924W        W 2895  12.848   4.268   6.672  0.1913  0.1468  0.1390
 1925W        W 2896  10.354   1.315   2.245 -0.1697 -0.1186  0.1307
 1926W        W 2897   6.990   9.742   0.624  0.1836  0.0552  0.1648
 1927W        W 2898   5.334   4.322   0.664 -0.0321 -0.0884  0.0176
 1928W        W 2899  12.829   9.082   2.334  0.1205 -0.3039  0.2383
 1929W        W 2900   0.992  13.021   4.247 -0.0634 -0.1983 -0.3523
 1930W        W 2901   1.212  10.988  12.960  0.0973  0.0100  0.4716
 1931W        W 2902  12.650   9.146  13.766 -0.0894 -0.3394 -0.0147
 1932W        W 2903   9.261   8.579   7.950  0.3085 -0.0897  0.0911
 1933W        W 2904   7.955   8.323   1.276 -0.0944  0.1283 -0.1653
 1934W        W 2905  12.420   1.319   4.324 -0.0454  0.1927 -0.3599
 1935W        W 2906  11.769   5.805   0.540 -0.0259 -0.3480  0.0652
 1936W        W 2907  13.170  10.752   7.831 -0.1266  0.0287 -0.0623
 1937W        W 2908  12.416   5.573   1.918  0.1269 -0.1468 -0.1680
 1938W        W 2909   5.223   7.373   5.333 -0.1531  0.0606 -0.2331
 1939W        W 2910   3.500   6.194   3.598 -0.0865  0.2091  0.2775
 1940W        W 2911   6.462  11.381  13.135  0.4840  0.1149  0.0600
 1941W        W 2912  13.101  10.389   5.748 -0.0690 -0.1903 -0.0488
 1942W        W 2913   8.922   3.519   4.351 -0.1886 -0.3910 -0.1196
 1943W        W 2914  13.174  10.854   8.389 -0.0199 -0.2207 -0.1762
 1944W        W 2915   5.949   1.991   1.083  0.0508  0.3183 -0.2935
 1945W        W 2916   1.106  13.496   6.854 -0.0328 -0.1085 -0.0834
 1946W        W 2917   4.644   0.723   9.026  0.0671  0.0393 -0.0411
 1947W        W 2918  13.544   6.940  10.966  0.2696  0.1292  0.0461
 1948W        W 2919   6.261   5.266   0.217 -0.0322 -0.0904  0.3027
 1949W        W 2920   0.648   1.933  13.098 -0.1865  0.2883 -0.2677
 1950W        W 2921   1.167   4.238   7.568 -0.1217 -0.1706 -0.0371
 1951W        W 2922   8.979   3.577  12.369 -0.2973  0.1104 -0.0775
 1952W        W 2923   2.795  13.727   1.858 -0.1780  0.0235  0.0320
 1953W        W 2924   7.259  13.560   6.351 -0.1186 -0.2943  0.0242
 1954W        W 2925  10.627  11.848   9.288 -0.4263 -0.0527  0.0452
 1955W        W 2926   8.660   2.765   3.835  0.0656 -0.2054  0.0055
 1956W        W 2927   6.499   2.826   0.179  0.3712  0.0878 -0.1991
 1957W        W 2928   2.216  13.277  11.221  0.0193  0.0661 -0.0227
 1958W        W 2929  10.772   4.144   8.347 -0.0172 -0.4273 -0.0843
 1959W        W 2930   8.495   2.568   8.504  0.0514  0.2705 -0.0419
 1960W        W 2931  10.440   8.483   6.004 -0.1050  0.2732  0.0010
 1961W        W 2932   4.716   6.869  11.610 -0.0775 -0.3405 -0.1694
 1962W        W 2933   0.162  13.617   9.095 -0.0832 -0.1088 -0.0687
 1963W        W 2934  10.649   9.930   4.286 -0.0407 -0.2707  0.0244
 1964W        W 2935   2.644  11.607   9.847  0.3210 -0.0725 -0.1141
 1965W        W 2936  12.227   8.605   0.495 -0.1491  0.0772 -0.2699
 1966W        W 2937  13.422  13.170   0.928  0.2145 -0.2154  0.2859
 1967W        W 2938   5.881   1.649  12.219  0.0556  0.0566  0.2619
 1968W        W 2939   1.737  10.012   8.734 -0.3176 -0.0580  0.2855
 1969W        W 2940  11.417   4.030   0.382 -0.2086 -0.1850 -0.0962
 1970W        W 2941   4.636   9.001   2.342 -0.4802  0.0269 -0.3139
 1971W        W 2942   9.468   9.426   0.118 -0.3804 -0.1161  0.2676
 1972W        W 2943   5.216  13.233  12.336 -0.2982 -0.0456 -0.2239
 1973W        W 2944   7.142  12.177   5.439 -0.0483  0.0089 -0.1680
 1974W        W 2945   3.293   9.459   1.567  0.0514  0.3315  0.4037
 1975W        W 2946   6.868   3.725   4.248 -0.0194 -0.1185 -0.1745
 1976W        W 2947   0.772  10.015   6.452 -0.2453 -0.0172  0.0800
 1977W        W 2948   9.745  11.548   7.204 -0.1195  0.0694  0.0919
 1978W        W 2949   2.067   2.437  13.078  0.0251 -0.0011 -0.0064
 1979W        W 2950   7.874   5.866   9.443  0.1762  0.1166 -0.3459
 1980W        W 2951  10.936   5.977  11.071  0.1200 -0.1740  0.1035
 1981W        W 2952  12.813  13.411  11.375  0.0514 -0.3229 -0.1402
 1982W        W 2953   4.707  12.154   5.608 -0.0639 -0.1645 -0.1056
 1983W        W 2954   9.843   3.656   9.708  0.2556 -0.0377 -0.0561
 1984W        W 2955  10.238   4.981   1.853 -0.3364  0.1038  0.1450
 1985W        W 2956   4.195  11.158  13.023 -0.0994 -0.2475 -0.3147
 1986W        W 2957   3.216   9.666   9.603 -0.0215  0.2559  0.1632
 1987W        W 2958   4.836  13.463  13.089  0.0110  0.2565 -0.0903
 1988W        W 2959  11.690   7.823   1.765  0.2333  0.2014  0.0389
 1989W        W 2960   4.849   9.207   7.211 -0.3540 -0.0359  0.0274
 1990W        W 2961   8.670   2.167   5.169  0.2631 -0.0852  0.0075
 1991W        W 2962   7.015   5.672   4.674  0.3818  0.0331 -0.0693
 1992W        W 2963   9.526   3.903   9.392  0.4810 -0.5645  0.0523
 1993W        W 2964   5.460   5.445   8.127 -0.0212  0.0880 -0.1239
 1994W        W 2965   0.585   3.356   4.817 -0.1292  0.0327  0.0429
 1995W        W 2966   7.047   4.243   3.207  0.2267  0.2244 -0.0855
 1996W        W 2967   1.487   3.210   4.267  0.1025  0.1609 -0.0173
 1997W        W 2968  12.023   3.571   6.682 -0.1255 -0.0379 -0.2268
 1998W        W 2969   4.249   9.579   3.431  0.1989  0.1399 -0.0605
 1999W        W 2970   2.952   2.785  10.794 -0.2851 -0.1096 -0.2048
 2000W        W 2971  12.862   3.572   9.649 -0.1316 -0.2628 -0.1462
 2001W        W 2972   9.923   9.812   7.039 -0.1325  0.0447  0.0210
 2002W        W 2973   8.018   8.667  13.858  0.1547 -0.0882 -0.2893
 2003W        W 2974  12.153  11.081   8.764  0.0920  0.0979  0.3124
 2004W        W 2975   1.841   9.505   3.916 -0.0480 -0.1465  0.0953
 2005W        W 2976   8.893   2.449  12.285 -0.0854 -0.5874 -0.1207
 2006W        W 2977  11.552   9.990   7.837  0.4296  0.1596 -0.1371
 2007W        W 2978   9.562   9.857   1.376  0.1572 -0.0336 -0.2576
 2008W        W 2979   0.413  13.319  12.744  0.1093 -0.1401 -0.0085
 2009W        W 2980   9.812   5.962  12.964  0.1091  0.1136  0.3075
 2010W        W 2981  12.837  11.276   7.052 -0.1111  0.1728 -0.3929
 2011W        W 2982   8.908   5.720  10.862  0.1738  0.0280 -0.0366
 2012W        W 2983   5.456   4.681   9.298  0.2461  0.0837  0.0239
 2013W        W 2984   6.073   5.440   6.514 -0.0721 -0.1469  0.0794
 2014W        W 2985  12.740  12.691   8.933  0.0232  0.1995  0.2710
 2015W        W 2986   3.935   6.465   2.116 -0.0227  0.0465 -0.0119
 2016W        W 2987   3.272  12.831   8.424  0.0005  0.0770 -0.1302
 2017W        W 2988   0.321   6.083   9.028  0.0111 -0.3935  0.0889
 2018W        W 2989   2.935   5.232   8.986  0.1293 -0.3007  0.0181
 2019W        W 2990  13.242  11.485   8.264  0.0222  0.2598  0.7358
 2020W        W 2991  10.680   4.545  12.245  0.1486 -0.3310  0.0462
 2021W        W 2992  10.546   9.306  12.232 -0.0222 -0.4119 -0.0812
 2022W        W 2993   1.530   7.562   4.460 -0.1182  0.0806 -0.3635
 2023W        W 2994   5.338   0.592   5.883  0.2354 -0.2661  0.1278
 2024W        W 2995  13.139   5.944  11.461 -0.0681  0.2306  0.2986
 2025W        W 2996   2.801   3.404   5.917  0.0444 -0.0204 -0.1728
 2026W        W 2997  10.436   7.630   1.320 -0.1315 -0.2089  0.1101
 2027W        W 2998   9.603  10.541   8.242  0.0958 -0.2386 -0.0265
 2028W        W 2999  13.721  11.451   5.430 -0.3010 -0.0029 -0.0091
 2029W        W 3000   9.157   5.393  10.553 -0.1080 -0.0060 -0.0191
 2030W        W 3001  13.079  11.059   1.006  0.4558  0.0638  0.0642
 2031W        W 3002  12.736  11.097   8.334  0.2145  0.3766  0.1726
 2032W        W 3003  10.649   8.085  11.661 -0.1678  0.0081  0.0463
 2033W        W 3004  13.437   2.589  13.169 -0.0001 -0.0765 -0.0413
 2034W        W 3005   0.083   2.171   1.701 -0.0689  0.4155 -0.1578
 2035W        W 3006   3.162   1.928   4.064  0.4675 -0.4565  0.2848
 2036W        W 3007   0.278   2.872   6.872  0.0273  0.1102 -0.0742
 2037W        W 3008  12.354  12.425  12.900 -0.1953  0.1035 -0.1286
 2038W        W 3009  10.307  11.129   6.123  0.0581  0.0661 -0.1280
 2039W        W 3010   7.517   2.550   9.897 -0.1113  0.1003  0.0014
 2040W        W 3011  11.539   0.478   6.969 -0.1064  0.3421  0.0730
 2041W        W 3012   4.649  12.843   4.277  0.1662  0.0523 -0.0273
 2042W        W 3013   8.149   8.736   3.879 -0.1571 -0.0010 -0.3359
 2043W        W 3014   3.105   9.191   1.036  0.3657  0.0646 -0.1288
 2044W        W 3015   5.202   2.165   2.758  0.1155  0.3912 -0.0500
 2045W        W 3016  10.702  12.679   9.107 -0.0557 -0.0802  0.2578
 2046W        W 3017   5.853   1.485   2.525 -0.1594 -0.1518 -0.0456
 2047W        W 3018   8.745   2.930  12.040 -0.3611 -0.3179 -0.1554
 2048W        W 3019   5.454   1.995   0.708  0.0762  0.1054 -0.0745
 2049W        W 3020   7.001   0.244   2.637 -0.1703 -0.1926 -0.2912
 2050W        W 3021   1.421   6.314   2.465  0.2692  0.0371  0.2018
 2051W        W 3022   4.077   3.048   9.199 -0.0492  0.0995 -0.0218
 2052W        W 3023   6.704   2.939   3.797 -0.2122 -0.0883  0.1687
 2053W        W 3024   5.231   4.740  13.055  0.0541 -0.0949  0.0644
 2054W        W 3025  12.586  11.918  12.527  0.2233  0.2219 -0.2813
 2055W        W 3026   9.195   0.860  11.432  0.0464  0.0337  0.1798
 2056W        W 3027   4.097   7.222   3.910 -0.2014 -0.0347  0.0993
 2057W        W 3028  13.365   4.097   3.318 -0.3302 -0.0041  0.0275
 2058W        W 3029   3.876  11.012   9.759 -0.1843 -0.0994 -0.1436
 2059W        W 3030   9.340   6.688  13.195  0.0470  0.1288  0.1827
 2060W        W 3031   2.472  12.356   2.817 -0.0470  0.0552 -0.4518
 2061W        W 3032   5.462   6.374  13.917 -0.3430  0.0132  0.1864
 2062W        W 3033   2.986   5.225   5.175 -0.1639 -0.3966  0.0721
 2063W        W 3034   0.830   3.936   6.076 -0.0305 -0.2273 -0.0401
 2064W        W 3035   6.238   1.017   4.301  0.3817 -0.0672 -0.0713
 2065W        W 3036   0.377   2.941  11.570  0.0139  0.1201 -0.1781
 2066W        W 3037   0.772   2.164   5.632 -0.0230 -0.1275  0.1774
 2067W        W 3038   8.699   9.697  11.862 -0.2634 -0.2603  0.0474
 2068W        W 3039   1.825   1.397   1.254  0.0021  0.0509  0.1504
 2069W        W 3040   2.709   2.163   0.215  0.1000  0.1266 -0.0117
 2070W        W 3041   4.289   5.558   2.142 -0.2425  0.2968  0.0442
 2071W        W 3042  12.602   4.160   7.214  0.0402 -0.1981 -0.0482
 2072W        W 3043   5.663   5.517   6.185  0.1464  0.0143 -0.0471
 2073W        W 3044  10.784  13.365   4.220  0.0754 -0.0422 -0.0388
 2074W        W 3045   6.143   9.434   6.701  0.0842  0.3568  0.1685
 2075W        W 3046  10.819   9.716   3.613 -0.0445 -0.0987  0.1470
 2076W        W 3047   3.959   4.610   7.613  0.1155  0.3566 -0.0344
 2077W        W 3048   3.755  11.418  10.025 -0.2554 -0.1229  0.0729
 2078W        W 3049   5.749   1.557   0.880 -0.3359 -0.0600  0.1023
 2079W        W 3050   2.041   6.843   1.169 -0.0052  0.2264 -0.0400
 2080W        W 3051   1.193   5.152  11.649  0.2302  0.0497 -0.0226
 2081W        W 3052   8.448   0.651  10.728  0.2643  0.2424  0.1644
 2082W        W 3053   2.133   6.707   7.723  0.0707  0.0535  0.3704
 2083W        W 3054   4.016   4.957   8.602  0.0341  0.0155 -0.0072
 2084W        W 3055   9.948   6.968   1.299  0.4129 -0.0388 -0.3752
 2085W        W 3056  12.383   6.825   8.423 -0.1339  0.0407  0.0654
 2086W        W 3057   8.512   8.079  11.091  0.2360 -0.4535  0.0869
 2087W        W 3058  13.364  11.435   0.282 -0.0689 -0.1491  0.1915
 2088W        W 3059   4.788   8.080  11.828 -0.3469  0.0063  0.2524
 2089W        W 3060   3.341   8.057   4.521  0.3964 -0.1136 -0.0383
 2090W        W 3061   4.552   2.111   0.349  0.1231  0.1749 -0.0463
 2091W        W 3062  11.636   3.954  13.068 -0.7749  0.0435 -0.0900
 2092W        W 3063  13.890   1.600   6.825 -0.0418  0.1318  0.1075
 2093W        W 3064   2.164   5.761   5.023  0.0938 -0.2257  0.4348
 2094W        W 3065   2.907  13.777   8.911  0.0232  0.0345 -0.3375
 2095W        W 3066   2.732  11.755   3.015  0.1779  0.1696  0.0523
 2096W        W 3067   8.771   5.811  11.914  0.4576 -0.0151  0.0944
 2097W        W 3068   6.558   8.413   8.407  0.0042  0.0956 -0.0959
 2098W        W 3069   3.632  10.513  12.802  0.0961 -0.2892  0.1255
 2099W        W 3070  13.308  11.503   4.606  0.0516 -0.2528  0.1742
 2100W        W 3071   2.180   3.722   3.022  0.0145  0.2760  0.1199
 2101W        W 3072   7.517   0.457  13.890  0.1678  0.1907  0.3554
 2102W        W 3073   4.436   5.133   6.307 -0.2337 -0.3344 -0.2408
 2103W        W 3074   1.848  10.749   7.028  0.5225  0.2146 -0.0983
 2104W        W 3075   3.571  11.310   5.247 -0.0169  0.0987 -0.0795
 2105W        W 3076   3.179  13.113   0.698 -0.0239 -0.2821 -0.7391
 2106W        W 3077  12.390  10.267   8.231  0.2846 -0.1867  0.2741
 2107W        W 3078   9.627   1.487   1.238 -0.1981  0.0447 -0.1011
 2108W        W 3079   6.029   7.681   5.810 -0.1452  0.0705  0.0730
 2109W        W 3080   9.021   1.914   3.660  0.2519 -0.2381  0.2691
 2110W        W 3081   0.840   5.536   4.606 -0.1783 -0.1846  0.1354
 2111W        W 3082   2.940   1.389   3.145  0.0668  0.1231 -0.1832
 2112W        W 3083  13.483   4.987  12.231  0.3048 -0.0091  0.0518
 2113W        W 3084   3.957   0.359   7.817  0.1502  0.1135 -0.2655
 2114W        W 3085   8.693  10.597   8.360  0.2459 -0.0621  0.1398
 2115W        W 3086  13.438   8.847  11.243  0.1277  0.4173 -0.2141
 2116W        W 3087  12.149   2.325  10.722  0.0286  0.0468 -0.1343
 2117W        W 3088  12.761   3.736   2.287 -0.0783 -0.2063 -0.2313
 2118W        W 3089   3.628  10.019   9.521  0.3624 -0.1087 -0.3060
 2119W        W 3090  12.237   0.305   7.583  0.0254  0.1988  0.1759
 2120W        W 3091   9.476   0.629   4.556  0.2680  0.1401 -0.0548
 2121W        W 3092   2.381   4.779  12.124  0.1830 -0.0587 -0.1320
 2122W        W 3093  12.579  10.727  13.195 -0.0383 -0.2096  0.1963
 2123W        W 3094   8.580  10.972   2.370 -0.2085 -0.1478  0.2580
 2124W        W 3095  13.314   0.973   1.274  0.2928 -0.1091  0.1510
 2125W        W 3096   2.427   8.134   7.534 -0.0049 -0.2741  0.0749
 2126W        W 3097   3.604   4.298   1.961 -0.0697 -0.0820 -0.0959
 2127W        W 3098  10.760   1.571   9.967 -0.1369 -0.1342 -0.0399
 2128W        W 3099   9.040   6.490   8.826 -0.2267  0.0163  0.0014
 2129W        W 3100   5.728  10.133   1.778 -0.0938 -0.0050 -0.2097
 2130W        W 3101   8.841   4.608   5.765  0.1650  0.1751 -0.1181
 2131W        W 3102   5.981   9.626  10.358 -0.0310  0.1902  0.1321
 2132W        W 3103  12.607  10.077   2.045  0.1410  0.0554 -0.0814
 2133W        W 3104  12.635   3.989  13.045 -0.1131 -0.1647  0.0368
 2134W        W 3105   5.726   3.715  11.873 -0.1566 -0.0781 -0.2653
 2135W        W 3106   0.526   0.354  10.301  0.0244 -0.3865 -0.1337
 2136W        W 3107   1.839   7.043   5.076  0.1856  0.3503  0.3314
 2137W        W 3108   0.790   6.953   0.985  0.3491  0.1523 -0.1415
 2138W        W 3109   6.879  11.242  13.324 -0.0764  0.0101 -0.2765
 2139W        W 3110  10.158   4.505   1.516 -0.0457  0.1837  0.0123
 2140W        W 3111  12.885   9.602   3.199  0.1620  0.2193  0.6021
 2141W        W 3112   3.690   3.130   5.197 -0.2070 -0.1538 -0.1061
 2142W        W 3113   5.716   4.082   2.292 -0.1198 -0.0510  0.3884
 2143W        W 3114   9.166   8.767   5.212 -0.0595 -0.2197 -0.1899
 2144W        W 3115   1.526  10.191   7.893  0.2081  0.0825  0.0852
 2145W        W 3116   3.829   7.129   4.347 -0.0001  0.1442 -0.0672
 2146W        W 3117   2.483   2.084   6.327  0.0057 -0.0946 -0.1129
 2147W        W 3118   4.062  10.350   5.482  0.1984 -0.0312  0.0159
 2148W        W 3119   5.224   0.794  13.498  0.0231 -0.3850  0.0866
 2149W        W 3120  11.744  10.668   5.884  0.3277  0.2133 -0.2484
 2150W        W 3121   2.571  10.252  10.515 -0.0101  0.1643  0.0147
 2151W        W 3122   3.791   3.274   7.000  0.1594 -0.2960  0.0263
 2152W        W 3123  13.874  13.787  11.482 -0.1501  0.1762  0.0508
 2153W        W 3124   0.152   7.325   0.725 -0.0267  0.1858  0.0603
 2154W        W 3125   0.274  13.878  10.127 -0.3814  0.1700 -0.0224
 2155W        W 3126   6.724  11.869  13.265  0.1846  0.0407 -0.1646
 2156W        W 3127   2.079  13.419   6.796  0.3645  0.2568  0.0644
 2157W        W 3128   1.818   1.459   4.192  0.2408  0.3856 -0.2172
 2158W        W 3129   2.839  13.153   6.696 -0.3325 -0.0187 -0.2089
 2159W        W 3130   7.877   8.058   4.944 -0.0194 -0.0302 -0.0214
 2160W        W 3131   2.374   2.797   4.600 -0.0870  0.0630  0.2756
 2161W        W 3132   8.944   3.312   3.718  0.0996  0.2527  0.3337
 2162W        W 3133   1.748  11.083   1.954 -0.1195  0.5088 -0.0241
 2163W        W 3134   8.221   6.904   7.968  0.0456  0.0588 -0.0249
 2164W        W 3135   2.583   5.288   4.207  0.1109 -0.2861 -0.0631
 2165W        W 3136   4.247   7.512   2.578 -0.2285 -0.0948 -0.0219
 2166W        W 3137  12.440   4.391  10.166  0.0617  0.0020 -0.0436
 2167W        W 3138  12.481  12.302  11.653 -0.2614 -0.0250  0.3695
 2168W        W 3139   8.032   6.929   2.121 -0.0460  0.0168 -0.0917
 2169W        W 3140   2.562   7.093   7.671 -0.0544 -0.0622  0.3763
 2170W        W 3141  11.184   4.444   8.229 -0.1544  0.4333 -0.2003
 2171W        W 3142  11.607   2.980  13.130  0.2412 -0.1153  0.0159
 2172W        W 3143   8.552   6.050   2.931 -0.0667  0.0720  0.0272
 2173W        W 3144  12.530   5.874   7.006 -0.1290 -0.1698  0.0859
 2174W        W 3145   7.801  11.594   2.419 -0.0604  0.2246  0.3267
 2175W        W 3146   4.550  10.685   8.359  0.0859 -0.0331  0.0320
 2176W        W 3147   0.664   4.242   7.506  0.4231 -0.2158 -0.2416
 2177W        W 3148   5.628   8.401   1.156 -0.1226 -0.1212  0.0404
 2178W        W 3149  12.636   9.890  11.051 -0.0400  0.0122 -0.1018
 2179W        W 3150   6.240  13.688   4.415  0.3063  0.2927  0.3415
 2180W        W 3151   9.497   8.122   3.302 -0.0866 -0.1171  0.1004
 2181W        W 3152   2.536  13.708  12.708 -0.1688  0.2624  0.1824
 2182W        W 3153   7.234   2.979   0.894 -0.0132 -0.0044  0.0857
 2183W        W 3154   8.171   8.261   7.933  0.0955  0.0984 -0.2035
 2184W        W 3155  11.544  10.985   5.332  0.1759  0.2777  0.1894
 2185W        W 3156   2.976   8.367  13.017  0.1702  0.0550  0.1758
 2186W        W 3157   8.891  12.242   0.260  0.0464 -0.0911  0.3689
 2187W        W 3158   2.925   4.979  13.115  0.1155  0.0246 -0.0561
 2188W        W 3159  13.353  10.560  11.513 -0.4811 -0.3205  0.1854
 2189W        W 3160   2.330   6.466  13.458  0.0069  0.3616  0.2068
 2190W        W 3161   2.962   5.566   0.274 -0.2794 -0.0620 -0.2623
 2191W        W 3162   8.147   7.817   7.617  0.0166 -0.2247 -0.0418
 2192W        W 3163   8.098   8.831  11.473 -0.0731 -0.3061 -0.0672
 2193W        W 3164   5.029  11.430  10.639  0.2452 -0.2005 -0.0862
 2194W        W 3165   3.726   8.819   5.792  0.2624  0.2897 -0.1184
 2195W        W 3166   0.568   4.431   0.941 -0.1076 -0.0432  0.1865
 2196W        W 3167   7.798   7.330  12.602 -0.0809 -0.0106  0.1559
 2197W        W 3168  12.522   0.266   8.028 -0.1805  0.3017  0.0587
 2198W        W 3169  11.145   7.176   7.690  0.0665 -0.0018 -0.0724
 2199W        W 3170   7.034   0.265   4.657 -0.1040  0.0280 -0.0188
 2200W        W 3171   8.353   6.245   0.119  0.0948  0.3412  0.0497
 2201W        W 3172  10.745   4.946  10.213  0.0062 -0.4627  0.0029
 2202W        W 3173   9.562  11.962   6.378 -0.1702  0.2629 -0.0887
 2203W        W 3174   4.025   0.877   9.713  0.0669  0.2642 -0.2182
 2204W        W 3175   4.003   8.534   3.509  0.1447 -0.0302  0.0101
 2205W        W 3176   8.606   6.775   2.527 -0.2268  0.2918  0.2559
 2206W        W 3177  12.863   7.438   1.676  0.0286  0.0444  0.0410
 2207W        W 3178  11.582  10.973   4.253  0.1580  0.2133 -0.4033
 2208W        W 3179   6.193   3.125  10.104  0.0348  0.0161 -0.1340
 2209W        W 3180   0.914   6.193   5.448  0.1242  0.0965 -0.1483
 2210W        W 3181  11.227   3.856  13.412 -0.1207 -0.1698 -0.2950
 2211W        W 3182  12.709   5.192   9.116 -0.0242  0.0664  0.1087
 2212W        W 3183   0.771   4.028   7.001 -0.1877  0.0729 -0.0832
 2213W        W 3184   6.640   1.367   1.389 -0.0931 -0.1932 -0.1211
 2214W        W 3185  13.325   8.078  13.090 -0.0097  0.0181 -0.3846
 2215W        W 3186  11.424   8.454   5.039  0.0262 -0.2246 -0.1310
 2216W        W 3187   9.329   8.513  11.351 -0.2846  0.0072  0.3516
 2217W        W 3188  13.632  13.002  12.911  0.1653 -0.0267 -0.2073
 2218W        W 3189   5.364  13.716  10.638  0.1174 -0.2168  0.1149
 2219W        W 3190   6.753   3.475   0.428  0.0681 -0.0865  0.1472
 2220W        W 3191   8.466   2.927   6.328  0.2384  0.2741 -0.1659
 2221W        W 3192   2.222   9.234   7.689 -0.0371  0.0837 -0.2260
 2222W        W 3193   8.071   8.515   4.597  0.2756  0.3473  0.1643
 2223W        W 3194   2.442   6.889  10.630  0.2143 -0.0575 -0.2222
 2224W        W 3195   2.174   6.546  11.322  0.4818  0.2272  0.1228
 2225W        W 3196   4.925   5.106   6.516 -0.0357  0.0847 -0.2285
 2226W        W 3197   7.823   3.991   4.304 -0.1203  0.1883 -0.0617
 2227W        W 3198   1.603   5.410   8.937 -0.2729  0.0202 -0.1085
 2228W        W 3199   9.199   2.405  13.868  0.5318  0.1588 -0.0726
 2229W        W 3200   2.838  12.169   9.044 -0.0207 -0.0145  0.3122
 2230W        W 3201   3.516   9.607   1.111  0.4624 -0.0344  0.1642
 2231W        W 3202   3.531  11.436   4.780 -0.1105  0.2244  0.0356
 2232W        W 3203   3.881   0.912   2.800 -0.1849 -0.1523  0.1120
 2233W        W 3204   0.738   4.259   0.253 -0.2314 -0.0909 -0.1900
 2234W        W 3205   5.102   6.070   2.039 -0.1472 -0.1863 -0.4321
 2235W        W 3206   5.343   7.366   7.256  0.0148  0.1970  0.1354
 2236W        W 3207   1.027   5.945  10.951  0.2503 -0.2668  0.1313
 2237W        W 3208   5.177   4.603   5.010 -0.2275  0.2481  0.0203
 2238W        W 3209  10.672  13.470   8.041 -0.0373 -0.0918  0.0064
 2239W        W 3210   6.049   4.729   3.855  0.0118 -0.0453 -0.0334
 2240W        W 3211  12.205   7.949   5.867 -0.0642 -0.2558  0.1197
 2241W        W 3212   5.479   2.496  11.630  0.0249 -0.1996  0.2016
 2242W        W 3213  13.771   3.395   4.018 -0.2672  0.2499  0.1005
 2243W        W 3214   7.414  11.214  13.374 -0.3456 -0.1292  0.1078
 2244W        W 3215   7.554  11.868   9.640  0.0666 -0.1633  0.3187
 2245W        W 3216  12.070  11.050   4.156 -0.2807  0.0753  0.6152
 2246W        W 3217  13.154  13.211  11.678  0.1454  0.0669  0.0421
 2247W        W 3218   1.808   8.126   8.349  0.0421  0.1274  0.0647
 2248W        W 3219   7.370  10.908   7.317 -0.0096  0.3674 -0.0870
 2249W        W 3220   7.303  10.454  10.286 -0.5095  0.1835  0.0483
 2250W        W 3221   0.325  10.225  11.407  0.3493  0.0032 -0.1757
 2251W        W 3222   1.551  11.832   6.078 -0.0561 -0.1090  0.1130
 2252W        W 3223   0.761   7.629   9.204 -0.0266  0.1028  0.1251
 2253W        W 3224   9.041   0.790   4.293 -0.0401 -0.2543 -0.1050
 2254W        W 3225   0.924   5.013  12.669  0.0337  0.0008 -0.0857
 2255W        W 3226   2.345   5.146   3.820  0.0939 -0.0513 -0.0086
 2256W        W 3227   2.310  11.856   4.498 -0.2495  0.2960 -0.0711
 2257W        W 3228  12.027  11.089   5.389  0.0138 -0.0844  0.1013
 2258W        W 3229  11.703   3.097   2.829  0.2087 -0.0160 -0.3255
 2259W        W 3230  12.987   5.751   5.174 -0.1099 -0.2432  0.3157
 2260W        W 3231   6.985   7.064   8.241 -0.1562  0.1538 -0.1321
 2261W        W 3232   5.319   4.302  10.781 -0.0437  0.0501 -0.2058
 2262W        W 3233  13.147   9.280  13.195 -0.2827  0.1468  0.0804
 2263W        W 3234   0.479  12.755  12.671 -0.1684  0.2623  0.2724
 2264W        W 3235   6.664  12.368   6.295  0.0692 -0.1755 -0.0986
 2265W        W 3236   7.812  10.199  10.209 -0.0448 -0.0182  0.0804
 2266W        W 3237   0.353  10.947   2.652  0.0096 -0.1195 -0.1388
 2267W        W 3238   3.380  13.598  11.646 -0.1777 -0.0898 -0.1700
 2268W        W 3239   5.628  10.818  10.815  0.0177  0.1182  0.3386
 2269W        W 3240  12.095   0.365   8.356 -0.0452  0.2935 -0.3600
 2270W        W 3241   4.614   4.861   8.633 -0.1001 -0.1466  0.2798
 2271W        W 3242   8.445   3.878   8.541 -0.4022  0.0335  0.3368
 2272W        W 3243   7.579   5.357   5.591 -0.2258 -0.1282  0.0309
 2273W        W 3244   9.739  10.979   8.511 -0.0372 -0.3596 -0.0222
 2274W        W 3245   3.455   8.507  13.375  0.0048 -0.1382 -0.2226
 2275W        W 3246   7.658   0.284   6.466  0.2924 -0.1219  0.0135
 2276W        W 3247  12.130  13.266  12.143  0.0931  0.1924  0.0966
 2277W        W 3248   1.194   4.310   1.052 -0.0966 -0.0718  0.1438
 2278W        W 3249   3.559   8.757  12.551 -0.0755  0.1415  0.1156
 2279W        W 3250  11.789   7.531  12.774  0.3351 -0.1831  0.1095
 2280W        W 3251   0.806   0.867  13.423 -0.0923  0.0314 -0.2955
 2281W        W 3252  13.494   6.901   8.529 -0.1953 -0.1950 -0.3508
 2282W        W 3253  11.254   8.839  10.760 -0.0359  0.1242 -0.0278
 2283W        W 3254   3.321   6.287   8.974  0.0015  0.1088  0.0671
 2284W        W 3255   2.607   5.402   2.163  0.2942  0.1710  0.0051
 2285W        W 3256  12.635   0.334  13.823 -0.3636  0.0491  0.0202
 2286W        W 3257  13.270   8.891   9.747  0.1554 -0.0676  0.0191
 2287W        W 3258   3.833  11.442  12.630 -0.0430 -0.0406  0.1857
 2288W        W 3259  10.827   5.638  13.388 -0.1287  0.2658 -0.1365
 2289W        W 3260  12.716  13.810   6.570  0.2130 -0.0146  0.2697
 2290W        W 3261   7.441   2.749  11.349 -0.2320  0.2771 -0.0755
 2291W        W 3262   8.615   2.688   5.357  0.1289 -0.1752  0.0880
 2292W        W 3263   8.092   1.265  12.072  0.0142 -0.0562 -0.1491
 2293W        W 3264  12.462   9.888   6.840 -0.1829 -0.2177  0.0809
 2294W        W 3265   4.232   8.215  11.222  0.1050 -0.2727  0.3405
 2295W        W 3266   8.331   0.167   5.829 -0.1227  0.0749  0.0106
 2296W        W 3267  10.604   2.689   0.022 -0.0455  0.0329 -0.0919
 2297W        W 3268   8.306   1.013  13.425 -0.1079  0.2105 -0.1217
 2298W        W 3269   8.225   8.224   3.085  0.1984 -0.1371 -0.4400
 2299W        W 3270   5.099  11.331   8.659 -0.2258  0.1057 -0.2118
 2300W        W 3271   5.310   2.201  11.214  0.3060  0.3526 -0.2955
 2301W        W 3272   5.328   2.449  10.755 -0.0616 -0.0928 -0.1758
 2302W        W 3273   7.526   0.855   0.300 -0.3449  0.2145  0.0326
 2303W        W 3274   3.842   6.828   3.929 -0.2316 -0.4257 -0.1700
 2304W        W 3275   0.763   2.335   3.274  0.0518  0.1397 -0.0152
 2305W        W 3276   6.533   0.865   3.453 -0.1290  0.0348 -0.4544
 2306W        W 3277   7.707   3.527   3.899  0.1953  0.3657 -0.0862
 2307W        W 3278  10.143   5.937   1.513  0.0336  0.0380 -0.1268
 2308W        W 3279   2.579  13.116  13.299  0.0243 -0.1477  0.1595
 2309W        W 3280   2.567   8.074   3.632  0.0337  0.0364  0.0291
 2310W        W 3281  10.513   5.649   9.189 -0.0478 -0.0455  0.2137
 2311W        W 3282   2.031   4.761   5.309  0.1066  0.0689  0.2688
 2312W        W 3283   5.209  10.074   0.722  0.2403  0.0089 -0.0052
 2313W        W 3284   1.514   1.757   1.045 -0.2206 -0.3636 -0.0683
 2314W        W 3285   0.995   6.322   1.530 -0.1176  0.0255  0.4276
 2315W        W 3286   6.104  12.271   2.972 -0.1260  0.0257  0.3984
 2316W        W 3287   3.657  13.715  12.041  0.0223  0.1835 -0.0290
 2317W        W 3288   3.670   7.273   7.490  0.1191  0.1614  0.0146
 2318W        W 3289   2.961   5.042   2.260 -0.2643  0.3348 -0.0753
 2319W        W 3290   6.092   7.295   5.487  0.0718 -0.3489 -0.0300
 2320W        W 3291   6.054   4.928   2.464 -0.1309 -0.2680 -0.4055
 2321W        W 3292   2.764   9.891   4.996 -0.3598  0.1395  0.0777
 2322W        W 3293   6.492  10.253   1.189 -0.1453  0.0283 -0.0989
 2323W        W 3294   6.239   6.780   5.596  0.0231 -0.0455 -0.0915
 2324W        W 3295  12.181   3.179   2.965  0.0616 -0.2195  0.0595
 2325W        W 3296  10.698   4.562   1.856  0.1460 -0.1841  0.1184
 2326W        W 3297   6.462   5.070   3.181  0.1738 -0.1180  0.2502
 2327W        W 3298   4.497   8.971   5.782 -0.2069 -0.0864 -0.0203
 2328W        W 3299   5.357   4.877   6.705 -0.0257  0.1960  0.1550
 2329W        W 3300  13.710  11.818   7.135 -0.1473  0.1062 -0.1405
 2330W        W 3301  12.262   2.278   3.221  0.1902  0.1461 -0.1420
 2331W        W 3302  10.038   9.368   8.181 -0.0939 -0.0402  0.0777
 2332W        W 3303   9.623   6.492   5.960  0.4491  0.0078 -0.2987
 2333W        W 3304   7.580   6.869   2.795  0.0583 -0.2201 -0.0088
 2334W        W 3305   9.085   2.334   7.665  0.0022  0.0546 -0.1510
 2335W        W 3306  12.183   0.878   4.279 -0.0103 -0.0553 -0.1884
 2336W        W 3307   5.129   4.903  13.721  0.0247 -0.5263  0.5293
 2337W        W 3308   0.599   7.015   9.619 -0.1493 -0.2260  0.1877
 2338W        W 3309   8.973   8.506   2.921 -0.0195 -0.1431 -0.0441
 2339W        W 3310  11.825   1.905   6.171 -0.0953 -0.0587 -0.0727
 2340W        W 3311   6.756   1.390   2.305  0.3576 -0.0873 -0.0682
 2341W        W 3312   8.080   8.121   8.620 -0.0671 -0.0670  0.0379
 2342W        W 3313   6.830   0.279   8.364 -0.2350  0.1080  0.3884
 2343W        W 3314   4.834   4.703   4.605 -0.0480  0.1142  0.0633
 2344W        W 3315   5.505   6.647   3.844  0.0200  0.1342  0.0267
 2345W        W 3316  11.573   5.553  12.865  0.0832  0.2839  0.0011
 2346W        W 3317   3.901   9.680   9.747  0.1601 -0.4501  0.0714
 2347W        W 3318   3.810   2.224   9.718 -0.0739 -0.2849  0.4752
 2348W        W 3319   4.409   7.026   6.775  0.0331 -0.0354  0.1376
 2349W        W 3320  13.473   3.027  11.119 -0.1069 -0.0593  0.0281
 2350W        W 3321   4.844   9.113   3.432  0.1260  0.0418  0.0002
 2351W        W 3322   5.603   0.945  11.616  0.2530 -0.1094  0.1197
 2352W        W 3323   9.866   9.517   4.488 -0.2551  0.0208  0.4511
 2353W        W 3324   3.615  12.480   8.732  0.1627 -0.1053 -0.3048
 2354W        W 3325   3.116   1.338   2.667  0.0353 -0.2785 -0.1380
 2355W        W 3326   6.520  11.983   6.019 -0.2509 -0.1673 -0.3440
 2356W        W 3327  12.653   7.227   6.904  0.2708  0.0781 -0.0426
 2357W        W 3328  12.563  13.554  10.729 -0.2369 -0.1102  0.0482
 2358W        W 3329   3.000   0.183   3.614 -0.1467 -0.0195  0.2725
 2359W        W 3330   7.841   7.452  10.800 -0.1057 -0.2510  0.2034
 2360W        W 3331   5.766   5.931   7.958 -0.0042 -0.0609 -0.1764
 2361W        W 3332  13.783  13.647   5.587  0.1849  0.0294  0.1091
 2362W        W 3333   8.275   1.757   2.699  0.1818  0.0206  0.0548
 2363W        W 3334   6.255   1.754   3.592 -0.0042  0.0352 -0.3028
 2364W        W 3335  10.733   9.444  10.066  0.2702 -0.0970  0.1040
 2365W        W 3336   6.166   1.690   7.741  0.0047 -0.0071  0.0515
 2366W        W 3337   9.996   5.067  10.622 -0.1033  0.0516  0.0719
 2367W        W 3338   5.215   8.862  13.865  0.0266  0.0464  0.0430
 2368W        W 3339   6.409  12.669  10.478  0.1118  0.0617 -0.0107
 2369W        W 3340  11.630   6.901   5.956  0.0743  0.0856 -0.3690
 2370W        W 3341   1.819   5.549   9.641  0.0242 -0.1115  0.3351
 2371W        W 3342   0.836   1.386   3.785  0.2097  0.0763  0.0559
 2372W        W 3343  13.261  12.818   3.596  0.3282 -0.0274  0.1848
 2373W        W 3344   0.663  13.159  11.324 -0.0438 -0.0062  0.0673
 2374W        W 3345  12.607   5.744   7.473  0.2202  0.1972  0.0483
 2375W        W 3346  11.106  10.847   0.406  0.0647 -0.2788 -0.0133
 2376W        W 3347   3.365  11.220   1.694 -0.1404 -0.0849  0.0585
 2377W        W 3348   4.257   4.504   4.004  0.1577 -0.2698  0.2887
 2378W        W 3349  13.108   6.116   1.812 -0.0322  0.2311 -0.0063
 2379W        W 3350   0.797   9.506  12.398  0.1525  0.1658 -0.0846
 2380W        W 3351  11.681  11.149   5.770 -0.1787 -0.4480 -0.0176
 2381W        W 3352   3.424  12.101   4.721  0.0347 -0.2976 -0.0855
 2382W        W 3353  10.226   3.458   0.131  0.0013  0.1884 -0.1767
 2383W        W 3354   2.165  13.760  11.421  0.1031 -0.1402 -0.1443
 2384W        W 3355   5.665  12.641  11.155  0.0163  0.2859 -0.1412
 2385W        W 3356   6.817   6.522   0.045  0.0242  0.0985  0.2644
 2386W        W 3357  11.712   0.740   2.092 -0.1082 -0.2109  0.1213
 2387W        W 3358   4.563  10.941  11.467  0.2295  0.1845 -0.3084
 2388W        W 3359   2.648  11.545   8.358  0.0144  0.2744 -0.1444
 2389W        W 3360  13.600  11.042  12.716 -0.2178  0.0355  0.2157
 2390W        W 3361   1.705   4.726   1.790  0.0002  0.2993 -0.2329
 2391W        W 3362   4.614  11.912   4.090 -0.0153 -0.1577  0.0962
 2392W        W 3363  11.479   9.151   6.600 -0.0971  0.0594 -0.2178
 2393W        W 3364   0.464   8.586  12.323 -0.0169  0.0336 -0.0376
 2394W        W 3365   2.617   1.674   5.554  0.0414  0.0332  0.2265
 2395W        W 3366  10.736   1.971   7.643 -0.0816  0.0138 -0.2440
 2396W        W 3367   3.876   2.565   1.538 -0.1662  0.1779  0.1864
 2397W        W 3368   0.650   9.372   8.567 -0.0049  0.0397  0.5083
 2398W        W 3369  10.658   6.541  13.567  0.0701  0.1675 -0.2254
 2399W        W 3370   9.681   2.481  10.282 -0.0055 -0.2226 -0.0419
 2400W        W 3371  12.217  10.702   3.777 -0.4757 -0.2318  0.2873
 2401W        W 3372   2.556  11.367   1.134  0.1142 -0.1458 -0.0380
 2402W        W 3373  12.188   0.625  13.782 -0.0374 -0.1818  0.0490
 2403W        W 3374  11.530  11.673   9.029  0.1776  0.0603  0.2104
 2404W        W 3375   1.681   9.500   2.366  0.1104 -0.0661  0.0158
 2405W        W 3376   9.184  12.791   7.058 -0.0530 -0.0833  0.0581
 2406W        W 3377  10.167   5.829   2.149 -0.0702 -0.1909 -0.1215
 2407W        W 3378   8.113   6.827   2.646  0.0865 -0.0642 -0.0164
 2408W        W 3379  11.532   0.153   9.673 -0.5438  0.2786  0.1732
 2409W        W 3380  11.502  10.821   2.755 -0.1498 -0.1046 -0.3945
 2410W        W 3381  13.409  11.889  12.136 -0.0462 -0.0463 -0.1046
 2411W        W 3382   4.644   3.337   7.975  0.0691 -0.1684  0.1323
 2412W        W 3383  12.132   2.551   5.964  0.0365  0.0936 -0.1102
 2413W        W 3384   4.879   0.768   0.036 -0.1203  0.1012  0.2194
 2414W        W 3385   8.278   5.166   1.853  0.4157  0.0211 -0.1649
 2415W        W 3386   9.742   2.379  13.457 -0.0866 -0.0865  0.1217
 2416W        W 3387   6.111   5.537   7.802 -0.3182 -0.1916 -0.0558
 2417W        W 3388  13.522   6.284  12.165  0.2150  0.0606 -0.0517
 2418W        W 3389   8.323   2.062  10.351 -0.2180  0.0584 -0.2252
 2419W        W 3390   4.255   4.770   0.273  0.2219 -0.0244  0.0867
 2420W        W 3391   4.005   5.156   4.701  0.1812  0.1467  0.0218
 2421W        W 3392   4.013  11.239  10.838 -0.4161  0.0644 -0.4774
 2422W        W 3393   7.746   1.901   3.380 -0.1004 -0.1364  0.0888
 2423W        W 3394  12.149   9.397   7.948  0.3044 -0.0871 -0.1380
 2424W        W 3395  12.199   9.881  12.346 -0.0655  0.0319  0.1047
 2425W        W 3396   4.052   7.678  12.551  0.1235 -0.0548  0.0771
 2426W        W 3397  12.220   7.676  12.456  0.1090 -0.2833 -0.1889
 2427W        W 3398   7.425  12.394   2.077  0.1137  0.1118 -0.0626
 2428W        W 3399   9.658   1.013   7.992 -0.2901  0.4485 -0.2109
 2429W        W 3400   0.099  13.629   5.981 -0.6967  0.0286  0.3828
 2430W        W 3401   6.049   8.185   1.426 -0.0648 -0.1729 -0.0507
 2431W        W 3402  10.324   2.535   6.171 -0.0082  0.4255 -0.3846
 2432W        W 3403   5.783  10.606   6.987  0.2116 -0.0621  0.2094
 2433W        W 3404   4.567   8.052   1.203 -0.2764  0.0537 -0.1021
 2434W        W 3405  12.810   1.301   2.532  0.0281 -0.0793  0.3433
 2435W        W 3406   9.998   6.144   4.605 -0.2667  0.2201  0.0397
 2436W        W 3407   4.870   7.484   8.081  0.0257 -0.1454  0.0519
 2437W        W 3408   9.475   1.262   2.140  0.0039  0.0644  0.1523
 2438W        W 3409   4.352  13.826   0.533 -0.2293 -0.0595  0.0696
 2439W        W 3410  13.759   4.366  13.771 -0.0617 -0.1420  0.2192
 2440W        W 3411  10.793   4.917   8.828 -0.0209 -0.4150 -0.0127
 2441W        W 3412   1.949   6.266   5.763  0.0336 -0.0878 -0.3437
 2442W        W 3413  13.858   4.430   9.226  0.1334 -0.1984 -0.0893
 2443W        W 3414  12.170   5.464   0.954 -0.0601  0.0198  0.2078
 2444W        W 3415   3.617   1.692   0.450 -0.1540  0.4503  0.0247
 2445W        W 3416   8.085  12.770   2.442 -0.1589 -0.2896  0.2512
 2446W        W 3417  11.781  11.266   9.145  0.1349 -0.1909 -0.0822
 2447W        W 3418   0.407   1.465   3.408  0.3222  0.2071 -0.0837
 2448W        W 3419   6.748   0.156   1.786  0.0082 -0.1797 -0.2551
 2449W        W 3420   9.450  10.363   1.406  0.0441  0.3009  0.3502
 2450W        W 3421  10.185   9.809  11.367  0.0595 -0.0989 -0.0989
 2451W        W 3422  13.369  12.278   5.864  0.1216 -0.1569 -0.1494
 2452W        W 3423  12.817   2.609  10.120 -0.1984 -0.2435  0.3275
 2453W        W 3424   4.507   9.655  12.006  0.1594 -0.1071  0.0979
 2454W        W 3425  12.170   3.030   8.443 -0.0467 -0.2964  0.1337
 2455W        W 3426   7.989   3.422  13.501 -0.0093  0.3788 -0.0946
 2456W        W 3427  10.087  10.670   9.762 -0.0600 -0.3741 -0.1024
 2457W        W 3428  13.529  10.664   9.722 -0.0851  0.2712  0.1336
 2458W        W 3429  13.832   1.244  13.014 -0.0971  0.3031  0.1331
 2459W        W 3430   7.783  13.225  11.615 -0.0066  0.1025  0.0432
 2460W        W 3431   8.415   2.042   4.362  0.2820  0.2806  0.0225
 2461W        W 3432   5.201  10.856   9.557 -0.1147 -0.4262 -0.1708
 2462W        W 3433  10.496  11.225  10.990  0.1464 -0.2904 -0.0968
 2463W        W 3434   1.780   1.162   2.305 -0.1632  0.0785 -0.1445
 2464W        W 3435   1.112   1.872   7.009  0.5383 -0.0981  0.0453
 2465W        W 3436   7.330  10.441   7.060  0.0911  0.1038  0.1337
 2466W        W 3437   0.081   9.375   0.530  0.2876 -0.3912  0.0814
 2467W        W 3438   8.157  11.961   0.095  0.1286 -0.1111  0.0022
 2468W        W 3439   6.300  12.625   8.276  0.0517 -0.1965 -0.0760
 2469W        W 3440  12.615   4.609   2.275  0.0777  0.1018 -0.2222
 2470W        W 3441   6.700  13.483   7.428 -0.2233  0.0691 -0.2394
 2471W        W 3442  10.323   0.369   1.258 -0.2147 -0.2200  0.1000
 2472W        W 3443  11.355   6.166   4.590  0.1316 -0.0895  0.0078
 2473W        W 3444   6.878   4.691   1.927 -0.1295 -0.3798  0.1977
 2474W        W 3445   6.622   6.287  13.387 -0.1178  0.0946 -0.1841
 2475W        W 3446   7.325  12.101   1.264 -0.0542  0.0710 -0.0439
 2476W        W 3447   6.045   8.595  12.077 -0.0825  0.0310  0.0557
 2477W        W 3448   6.313   3.814   5.691 -0.0386  0.3767 -0.3708
 2478W        W 3449   2.910  11.838   8.663 -0.2476  0.0829 -0.0882
 2479W        W 3450  10.079  10.732   5.842 -0.0828 -0.5004  0.0014
 2480W        W 3451  13.372  11.191   4.045 -0.0120  0.1716  0.0260
 2481W        W 3452   8.321  10.439  11.791 -0.2391 -0.1003  0.0864
 2482W        W 3453   5.575   5.834  13.835  0.1452  0.2594  0.2517
 2483W        W 3454   2.930  12.510   8.197  0.1503 -0.0013  0.0297
 2484W        W 3455   9.477   2.390   1.814 -0.2508  0.1090 -0.1449
 2485W        W 3456  13.129   4.597   1.426  0.0090 -0.5317 -0.1162
 2486W        W 3457   3.600  10.535   9.786  0.2098 -0.0878  0.3614
 2487W        W 3458   3.109  10.482  11.429 -0.1377  0.0971 -0.0075
 2488W        W 3459   5.864  11.205   3.164  0.0773 -0.0244 -0.0540
 2489W        W 3460  13.558  12.407   4.781 -0.0061 -0.1320  0.1186
 2490W        W 3461   4.935   1.579   2.835  0.1413 -0.3615  0.3023
 2491W        W 3462  12.792  11.313  13.429 -0.1567  0.1216 -0.2365
 2492W        W 3463   2.234   1.533   4.476 -0.1618 -0.0642 -0.4655
 2493W        W 3464  12.011   2.804  12.730  0.0335  0.0310 -0.0350
 2494W        W 3465   3.615  10.882   9.220  0.1478  0.0539 -0.2483
 2495W        W 3466   7.560   6.311  13.685  0.1708  0.2655 -0.0650
 2496W        W 3467   9.716   9.908   6.605 -0.2349  0.3525 -0.2886
 2497W        W 3468   2.707   1.622   6.415 -0.4548  0.0891 -0.1580
 2498W        W 3469  11.433   3.387   7.396  0.1065 -0.0909  0.1328
 2499W        W 3470   6.624   4.092  11.955  0.0259  0.0585 -0.1769
 2500W        W 3471   8.385   5.241   2.396 -0.0077 -0.0347  0.0087
 2501W        W 3472   0.684   2.765   8.769  0.2011  0.0075 -0.0089
 2502W        W 3473  11.509  12.109   9.265  0.1202  0.0047 -0.2318
 2503W        W 3474   1.375   2.843   6.805 -0.2717 -0.1724  0.2092
 2504W        W 3475   1.116   6.759  10.886  0.1618 -0.0021 -0.1845
 2505W        W 3476   4.614   8.097   6.959 -0.1761  0.1553  0.2263
 2506W        W 3477   8.717  10.197  13.452  0.2923 -0.4066 -0.1670
 2507W        W 3478   3.689   9.249  10.205 -0.0762 -0.3111 -0.0503
 2508W        W 3479   4.146   7.854   2.135 -0.0249 -0.0628  0.2031
 2509W        W 3480  10.422  10.646   7.862  0.1847  0.1106 -0.1954
 2510W        W 3481  12.271   6.872  11.020  0.0639  0.6491 -0.1296
 2511W        W 3482   7.519   0.108  10.805  0.0055  0.2766  0.1824
 2512W        W 3483  13.033   2.159   1.250 -0.0114  0.3222 -0.0675
 2513W        W 3484   7.399  12.744  13.662 -0.0513 -0.1001 -0.0968
 2514W        W 3485   2.192  13.828   5.786 -0.1428  0.0009  0.1626
 2515W        W 3486   5.816  12.454   3.320 -0.1582  0.2146 -0.0459
 2516W        W 3487  12.556   3.181   5.148 -0.0001 -0.1946  0.1576
 2517W        W 3488   2.237   4.216   2.822 -0.2268  0.0706  0.0045
 2518W        W 3489  13.045   4.977   2.564  0.2368 -0.1094  0.3271
 2519W        W 3490   6.938   1.377   4.058 -0.0819 -0.2006  0.0215
 2520W        W 3491   0.045  11.448   7.367 -0.1836 -0.2471  0.1933
 2521W        W 3492   7.871   2.812  10.080 -0.4386 -0.0767  0.1639
 2522W        W 3493   0.747   7.181   1.404 -0.2387 -0.1195 -0.1548
 2523W        W 3494   0.355  10.589   2.127 -0.0333 -0.0633 -0.0103
 2524W        W 3495   9.070   0.618  12.250  0.1431  0.0279  0.0229
 2525W        W 3496   0.535   3.013   1.139  0.0119  0.1223  0.0263
 2526W        W 3497   0.097   0.754   3.559  0.3615  0.0035  0.1969
 2527W        W 3498   5.362   4.635   8.813 -0.1048 -0.2114 -0.0091
 2528W        W 3499   1.666   4.532   5.120  0.1785  0.0728 -0.1577
 2529W        W 3500   4.512   1.592   8.554 -0.2157 -0.0666  0.1791
 2530W        W 3501   1.355  12.174  10.441  0.3788  0.3270 -0.0631
 2531W        W 3502   9.392   6.522  12.046  0.2128 -0.0791 -0.0559
 2532W        W 3503  13.258   3.062   7.051 -0.1094  0.2003  0.3210
 2533W        W 3504   3.250  11.108   6.527  0.0732  0.2455  0.1600
 2534W        W 3505   8.523   1.767  12.821 -0.2369  0.2639  0.2723
 2535W        W 3506   2.213   7.540  10.532 -0.1595 -0.5129 -0.0239
 2536W        W 3507   3.087   8.921   1.474  0.0359 -0.0615 -0.1089
 2537W        W 3508   1.606  13.123   1.916 -0.0522 -0.2925 -0.2202
 2538W        W 3509   0.974   9.111  10.269  0.0860  0.0282 -0.1359
 2539W        W 3510   4.809   5.541   0.719  0.0257 -0.0520 -0.0203
 2540W        W 3511   0.822  12.407   0.109  0.0083 -0.0547  0.3578
 2541W        W 3512  13.895  12.711  11.662  0.2266 -0.2667 -0.4719
 2542W        W 3513   2.488  13.410   5.436  0.1103 -0.1468 -0.0239
 2543W        W 3514   2.849   8.392  11.380  0.1719  0.2150 -0.3455
 2544W        W 3515   3.843   1.392   9.072 -0.0736  0.0679 -0.3907
 2545W        W 3516   1.757   9.707   0.954 -0.3454 -0.2071 -0.2333
 2546W        W 3517   5.540  10.475  13.200 -0.2617  0.0500  0.1995
 2547W        W 3518   3.374   8.219   2.827 -0.0020  0.0460  0.0813
 2548W        W 3519  11.345   9.469   4.758  0.4223 -0.1201  0.0062
 2549W        W 3520  10.210  10.936   6.639  0.3466  0.3419  0.2177
 2550W        W 3521  12.448   8.173   3.997 -0.2361 -0.2129 -0.1348
 2551W        W 3522  12.406  10.581   5.494 -0.2660 -0.0715 -0.0604
 2552W        W 3523   9.171  13.394   9.993  0.1900  0.0931  0.4673
 2553W        W 3524   0.246   1.035  12.625  0.0087 -0.2646 -0.0693
 2554W        W 3525   4.560   8.392   4.074  0.1199  0.0810 -0.1059
 2555W        W 3526   7.725   9.998  13.683 -0.1839 -0.1883  0.0304
 2556W        W 3527   6.035   3.151   6.534 -0.0012  0.1267  0.1482
 2557W        W 3528   2.118   9.363   9.774 -0.3127  0.0453 -0.1884
 2558W        W 3529   8.112  10.755  10.931  0.3317 -0.1681 -0.1386
 2559W        W 3530   8.299   9.116  12.558  0.2531  0.0641 -0.0344
 2560W        W 3531   0.808   6.768  11.619  0.0429  0.0805  0.2239
 2561W        W 3532   1.636  12.902   4.356  0.1739 -0.0239  0.1979
 2562W        W 3533   2.660   3.933   8.643 -0.3295  0.5095  0.2585
 2563W        W 3534   9.705   6.482   0.259 -0.0114  0.1326 -0.2470
 2564W        W 3535   1.888   7.500   2.720  0.2538 -0.1955 -0.0312
 2565W        W 3536   7.706   4.915   9.201  0.0589 -0.0559  0.1272
 2566W        W 3537   6.836   3.753   9.441  0.0980 -0.0396 -0.1084
 2567W        W 3538  13.486   5.456   5.872  0.1409  0.2710 -0.2737
 2568W        W 3539   8.311   2.639   2.997 -0.0313  0.3562 -0.0288
 2569W        W 3540   7.403   9.571   9.304  0.1652 -0.0254  0.2729
 2570W        W 3541   2.812   4.925   4.464  0.4326 -0.1444  0.1573
 2571W        W 3542   8.354  12.930   1.373  0.1550  0.2729  0.3804
 2572W        W 3543  10.096   5.963  12.124  0.0312  0.0471 -0.0608
 2573W        W 3544   1.339   1.227   1.931 -0.1297  0.2019 -0.2603
 2574W        W 3545   3.684  12.575   7.548  0.3113  0.1326  0.2582
 2575W        W 3546  11.540   2.775  13.699  0.0661 -0.1461  0.0777
 2576W        W 3547   6.454   6.341   3.444  0.0755 -0.0097 -0.2035
 2577W        W 3548   6.044   6.827  10.895 -0.3440 -0.1394  0.0604
 2578W        W 3549   2.098   4.383  12.624 -0.0084 -0.0769 -0.1229
 2579W        W 3550   2.750   7.437  13.237  0.2117 -0.1200 -0.1368
 2580W        W 3551   5.771   9.993  12.577 -0.1803 -0.0756 -0.0007
 2581W        W 3552   3.971  10.831   8.381 -0.5050  0.2021  0.2056
 2582W        W 3553  10.429   8.434   3.511 -0.1015  0.0978 -0.1178
 2583W        W 3554   0.489   9.864  11.105 -0.0080  0.1744 -0.1092
 2584W        W 3555   0.368  11.397   6.972 -0.0918 -0.1193  0.0855
 2585W        W 3556   1.613   9.313   8.419 -0.0078  0.1310 -0.1181
 2586W        W 3557   6.714   3.846   7.584 -0.1920 -0.1017 -0.1103
 2587W        W 3558  12.901   2.258   4.783 -0.3058 -0.1284 -0.0857
 2588W        W 3559  13.267   9.263  13.724 -0.1391  0.0939 -0.2760
 2589W        W 3560  11.953  11.997   0.381 -0.0331 -0.0879  0.1326
 2590W        W 3561   1.943   7.856   5.726 -0.1890  0.1610 -0.1130
 2591W        W 3562   0.803   4.059   1.252 -0.2499  0.3108 -0.0276
 2592W        W 3563   6.480   1.207  12.712  0.0880  0.2040  0.3015
 2593W        W 3564   2.471  11.902  13.025  0.0904 -0.1801 -0.2113
 2594W        W 3565   4.141   5.035   4.211 -0.0491 -0.2502 -0.2778
 2595W        W 3566  11.853  10.159  12.168  0.2008 -0.2117  0.2023
 2596W        W 3567  12.808   3.879   8.489  0.0046 -0.0476 -0.3462
 2597W        W 3568   3.425   1.284   9.962  0.0488 -0.1798 -0.0559
 2598W        W 3569   1.938   2.965   9.195 -0.0619  0.0088 -0.2810
 2599W        W 3570  10.542   4.555   4.558 -0.0727  0.2237 -0.0882
 2600W        W 3571  10.508   4.020   0.779  0.0529 -0.0693  0.0481
 2601W        W 3572   4.975   0.265   4.420  0.0300  0.2019  0.3080
 2602W        W 3573   0.825   5.959   0.510 -0.1267  0.3269  0.0391
 2603W        W 3574   6.232  12.528  12.492  0.3051  0.0860 -0.1022
 2604W        W 3575   1.370  10.962   0.398 -0.1299 -0.0259 -0.3879
 2605W        W 3576   0.440  12.436   8.383 -0.1912  0.0058 -0.0758
 2606W        W 3577   7.875  10.070   6.219 -0.2256  0.1721  0.1177
 2607W        W 3578   7.504   2.373   7.738  0.1363  0.2660  0.0032
 2608W        W 3579  13.897   0.333   5.591 -0.0705  0.1583  0.3067
 2609W        W 3580   2.154  11.271   9.474  0.3403 -0.1619  0.2163
 2610W        W 3581   6.797   4.886   9.123  0.0218  0.1138  0.0127
 2611W        W 3582   7.579   5.937   6.420 -0.3339  0.1122  0.1424
 2612W        W 3583   9.653   1.209  13.271 -0.1707  0.0419 -0.3445
 2613W        W 3584   6.504   4.784   7.181 -0.0209 -0.0584  0.0864
 2614W        W 3585  11.141   5.978   5.127 -0.2223 -0.0219 -0.0784
 2615W        W 3586   0.701  11.854   5.572 -0.0120 -0.3097  0.2754
 2616W        W 3587  13.289   4.828   3.856  0.0659 -0.1735 -0.1383
 2617W        W 3588  12.160   9.174   1.906  0.1640  0.2350 -0.1525
 2618W        W 3589  13.597  13.461   7.901  0.0778  0.0813  0.2974
 2619W        W 3590   6.013   7.729   2.245  0.4179 -0.1022  0.0389
 2620W        W 3591  11.853   7.086   4.211  0.1337 -0.1304  0.2781
 2621W        W 3592   4.310   3.150   2.443 -0.0971 -0.1794 -0.0605
 2622W        W 3593  11.671   2.864   5.790 -0.1587 -0.1570  0.2972
 2623W        W 3594   5.567   2.931  12.329  0.1021 -0.1309 -0.2690
 2624W        W 3595   5.266  12.350   3.437  0.1608  0.1215  0.1713
 2625W        W 3596   2.372  12.850  11.536  0.0387 -0.1845 -0.0133
 2626W        W 3597   5.715  12.136   7.904 -0.0835 -0.3509 -0.0085
 2627W        W 3598   4.654   5.198  11.968 -0.0543  0.1092 -0.0610
 2628W        W 3599  13.509  10.199   6.130  0.3062 -0.1580  0.0236
 2629W        W 3600  10.698  10.893   6.386  0.0038  0.3293 -0.1893
 2630W        W 3601   1.343   8.392   4.214  0.2053  0.0780 -0.1167
 2631W        W 3602   5.206   4.224   2.566  0.1945  0.0148  0.0135
 2632W        W 3603   2.713   5.937   8.241 -0.1188 -0.1092  0.1607
 2633W        W 3604   9.022   8.409  13.283 -0.0303 -0.1427 -0.3240
 2634W        W 3605  12.492  11.006   5.053 -0.0057  0.0218 -0.0421
 2635W        W 3606   0.657   3.432   6.775  0.0877  0.2058  0.0414
 2636W        W 3607  11.043   9.929  12.376 -0.1396  0.0981  0.1943
 2637W        W 3608   3.738   3.083   3.403 -0.0594 -0.2491  0.2093
 2638W        W 3609   8.787   3.882   6.587  0.0724  0.1737  0.0567
 2639W        W 3610   5.015   0.264  10.591 -0.1572 -0.0951 -0.1311
 2640W        W 3611  11.198   3.365   0.764 -0.2601  0.1960 -0.1362
 2641W        W 3612   1.834  10.723  10.135  0.3105 -0.0696 -0.2690
 2642W        W 3613  10.795   2.910   3.792  0.1496  0.2718 -0.1133
 2643W        W 3614   2.272  10.884  13.464  0.0853  0.0760  0.4101
 2644W        W 3615   9.785  11.253   1.348  0.1062  0.1813 -0.1795
 2645W        W 3616   9.026   4.379   3.844  0.0909  0.1886 -0.1424
 2646W        W 3617  13.204   1.743  12.255  0.1237  0.0278  0.0258
 2647W        W 3618  11.970   7.012  11.382 -0.0279  0.2147  0.1478
 2648W        W 3619   8.777   1.122   8.144 -0.0891  0.1275  0.2345
 2649W        W 3620   1.669   2.714   7.483 -0.0678 -0.1637  0.1260
 2650W        W 3621   2.259  11.937   8.558 -0.1355 -0.1610  0.0640
 2651W        W 3622   5.823  13.915   9.908  0.4983  0.2613  0.1484
 2652W        W 3623   6.361   7.543  13.773 -0.0614 -0.0299  0.1137
 2653W        W 3624   3.703   1.974  10.752 -0.1687  0.0802  0.2379
 2654W        W 3625   4.973  10.983   3.635 -0.1059  0.2831  0.0960
 2655W        W 3626   4.717   7.258   0.972  0.1479  0.4018  0.0254
 2656W        W 3627  13.169   5.088   5.305 -0.0709  0.0769  0.0128
 2657W        W 3628   2.612  13.336   3.772 -0.0432 -0.2044 -0.2184
 2658W        W 3629  13.319  10.336   6.652 -0.1203  0.1044 -0.1261
 2659W        W 3630   0.697   3.453   8.683 -0.0929  0.2017 -0.1186
 2660W        W 3631   6.550   6.081   9.785 -0.0063  0.1583 -0.5361
 2661W        W 3632   4.769  13.889   2.071 -0.2073 -0.3630 -0.0706
 2662W        W 3633   2.969  11.265   0.018  0.0105 -0.0326  0.0877
 2663W        W 3634  11.545   1.077   4.459 -0.2693  0.0056  0.1155
 2664W        W 3635   0.252  13.394   2.871 -0.0692 -0.1585  0.2971
 2665W        W 3636   5.723   4.482  10.447  0.3483  0.0366  0.0085
 2666W        W 3637   2.279   1.603   3.529  0.0578  0.1397  0.0935
 2667W        W 3638  11.502   4.550   0.389 -0.0326 -0.2531 -0.1382
 2668W        W 3639   7.258   7.261  12.561  0.2286  0.2299  0.0938
 2669W        W 3640   1.197   8.553   6.154 -0.1199  0.0633 -0.2857
 2670W        W 3641  12.015   8.003   6.906 -0.0099 -0.3791  0.2101
 2671W        W 3642   7.650   4.365   3.266 -0.0314 -0.2545 -0.4275
 2672W        W 3643  11.327  13.547   5.386 -0.2282  0.1337 -0.1265
 2673W        W 3644   2.338   8.244   5.909 -0.0940 -0.0186 -0.3649
 2674W        W 3645   4.827  10.967  10.644  0.0775  0.0610 -0.2540
 2675W        W 3646   0.022   2.969   2.023  0.0604 -0.0143  0.0869
 2676W        W 3647   0.340   0.864   4.563  0.1188  0.0590  0.1860
 2677W        W 3648   4.552   3.575   5.502 -0.0208  0.4091 -0.3027
 2678W        W 3649   1.547   2.627  13.646  0.0094 -0.1014 -0.1590
 2679W        W 3650   0.025  13.610  10.430 -0.3559  0.1327  0.1454
 2680W        W 3651   8.978   7.644   1.714 -0.0277 -0.1401  0.0378
 2681W        W 3652   0.612   2.128   1.494 -0.3414  0.6354 -0.0141
 2682W        W 3653   3.554   0.487   9.263 -0.2975  0.1583 -0.1259
 2683W        W 3654  12.556   7.766   4.356  0.0714 -0.1349  0.0265
 2684W        W 3655   5.066  12.454   7.251  0.0039  0.0238  0.2675
 2685W        W 3656  10.893  11.977  11.887 -0.3112  0.2459 -0.2717
 2686W        W 3657  11.079   0.954   8.843  0.0149  0.1793 -0.0180
 2687W        W 3658   9.782   1.622   5.032  0.1277  0.4993 -0.0675
 2688W        W 3659   0.317  10.566   7.358 -0.0376 -0.1748  0.1951
 2689W        W 3660   1.089   8.862  11.757 -0.0305 -0.2171 -0.2199
 2690W        W 3661   9.503  10.506   0.738  0.0011 -0.1464 -0.2250
 2691W        W 3662   8.614   7.082   3.311 -0.1153  0.0356 -0.1608
 2692W        W 3663   1.039   3.117   8.575  0.0311  0.4130  0.0074
 2693W        W 3664   1.810   8.414  10.103  0.2699  0.2214  0.0925
 2694W        W 3665   4.432   9.614   1.966 -0.0223 -0.3297 -0.3441
 2695W        W 3666   1.752   2.741  12.861 -0.0169  0.1491 -0.0586
 2696W        W 3667   1.371   1.978  11.855 -0.0204  0.0986 -0.0008
 2697W        W 3668   1.725   0.651   2.375  0.0167 -0.3110  0.1270
 2698W        W 3669  11.075   2.385   7.706 -0.2209  0.1338 -0.1390
 2699W        W 3670   9.819  13.222   9.369 -0.0620  0.2339 -0.0665
 2700W        W 3671  10.471   7.145   4.192 -0.1181 -0.0993 -0.1496
 2701W        W 3672  13.381  13.034   4.077 -0.0809 -0.0072 -0.0180
 2702W        W 3673   2.879  13.406   4.755 -0.1691 -0.0747  0.0080
 2703W        W 3674   2.169  10.489   3.682  0.3215 -0.0469  0.1317
 2704W        W 3675   3.821  13.812   6.781 -0.4527 -0.0583  0.1247
 2705W        W 3676   0.951   7.573   3.340  0.3486 -0.0672  0.3108
 2706W        W 3677  11.412  12.121   5.843  0.1593 -0.0398  0.1305
 2707W        W 3678   7.078   1.659   9.922 -0.2276 -0.3991 -0.2582
 2708W        W 3679   0.743   1.673   9.572  0.2267  0.2458 -0.2034
 2709W        W 3680  11.366  13.373   2.160  0.0837 -0.1518 -0.0641
 2710W        W 3681   1.648   6.485  10.106  0.0919 -0.2005 -0.1339
 2711W        W 3682  12.597   8.862   1.803 -0.1862 -0.0460 -0.1494
 2712W        W 3683   5.229  12.345   8.043  0.0364 -0.3465  0.2056
 2713W        W 3684   9.968   1.375   0.309  0.0938 -0.2198  0.1647
 2714W        W 3685  13.862  12.543   7.675  0.2264  0.1377  0.0252
 2715W        W 3686  12.718   2.760   2.522  0.0158 -0.4373  0.0045
 2716W        W 3687  11.528   3.299   2.382  0.4709  0.1000 -0.0429
 2717W        W 3688   3.913   7.693   4.200 -0.1941 -0.0108  0.0016
 2718W        W 3689  11.041  11.166   9.954  0.3016 -0.0681 -0.2380
 2719W        W 3690  12.539  11.128   6.607 -0.1107 -0.0864 -0.0973
 2720W        W 3691   6.991   5.667  11.111 -0.1974 -0.2418 -0.0225
 2721W        W 3692  11.731  13.252   4.257 -0.2397  0.1129 -0.0387
 2722W        W 3693   4.302   1.323   7.637  0.1707 -0.0054  0.0059
 2723W        W 3694  10.394   4.421  12.696  0.4114 -0.0647 -0.4581
 2724W        W 3695  11.044  10.361   5.777  0.2082 -0.2535  0.2098
 2725W        W 3696   5.992  12.984  13.786 -0.0386 -0.0943  0.1868
 2726W        W 3697  13.783   4.698   9.701  0.0376 -0.1515  0.1318
 2727W        W 3698   9.872   8.421   9.813 -0.2349  0.1719 -0.1672
 2728W        W 3699   8.773   8.173   3.802  0.0009 -0.1142  0.1399
 2729W        W 3700   8.573  12.075   7.061 -0.1795 -0.1407  0.1621
 2730W        W 3701   1.265  10.645   3.108 -0.1321  0.2002  0.3449
 2731W        W 3702   0.686   7.251   3.980 -0.1422 -0.0270  0.0587
 2732W        W 3703   7.625   4.334   2.358 -0.0350 -0.1566 -0.1728
 2733W        W 3704   6.197   2.902   9.017  0.0422  0.3967  0.1175
 2734W        W 3705   5.478   5.774  10.295 -0.2172  0.1339  0.0218
 2735W        W 3706  13.731   3.272   7.087 -0.2653  0.1927  0.0774
 2736W        W 3707   1.940  12.063   7.701  0.0692  0.1399 -0.2085
 2737W        W 3708  11.660   3.668   7.024  0.1595  0.0045 -0.0724
 2738W        W 3709   1.306   3.603   6.035 -0.0735  0.0716  0.0762
 2739W        W 3710   7.480   1.075   0.801  0.2471 -0.1485 -0.0004
 2740W        W 3711   6.775   6.243   2.870  0.3243 -0.0546  0.1037
 2741W        W 3712  10.949  10.359  11.315  0.0690 -0.1413  0.2500
 2742W        W 3713   2.194   2.486   5.162  0.0452  0.2408 -0.3744
 2743W        W 3714   6.710   5.170   7.695  0.1482 -0.1468 -0.1023
 2744W        W 3715  13.548   0.919  12.472 -0.0199  0.2515  0.0885
 2745W        W 3716   4.258   1.280  12.603  0.0897  0.0051 -0.0767
 2746W        W 3717   1.800   0.295  12.256 -0.1437 -0.1023  0.1547
 2747W        W 3718   8.810  11.740   7.545  0.1264  0.1512  0.1513
 2748W        W 3719  13.232   2.101  11.842  0.0812  0.3295 -0.1537
 2749W        W 3720   0.855   2.887   1.562 -0.0683  0.0995 -0.0424
 2750W        W 3721  13.468   9.118  11.934  0.1907 -0.1406 -0.0916
 2751W        W 3722   5.718   7.077   8.986 -0.2051 -0.0008 -0.2854
 2752W        W 3723  10.534  10.362   2.327  0.2157 -0.2400 -0.2299
 2753W        W 3724  11.619  10.957   9.565  0.5129  0.0322 -0.0506
 2754W        W 3725  13.884   7.183   5.512  0.1650  0.0441  0.0376
 2755W        W 3726   6.984  13.531  10.513 -0.3785  0.1604 -0.1471
 2756W        W 3727   9.349   5.961   8.886  0.2013 -0.0755  0.0071
 2757W        W 3728   3.769  12.572   1.261  0.1517 -0.3568 -0.0919
 2758W        W 3729  13.630   1.483  13.505  0.4582 -0.5159 -0.1696
 2759W        W 3730   4.852   6.288   3.918  0.2086 -0.0130  0.0922
 2760W        W 3731   0.096   9.334   3.067  0.1215  0.0490 -0.0681
 2761W        W 3732   9.522   8.604  11.802  0.0688 -0.0362 -0.2871
 2762W        W 3733  11.120   7.989   5.071 -0.0016  0.0273  0.1072
 2763W        W 3734   6.045   0.236  11.850 -0.0874 -0.0182 -0.0831
 2764W        W 3735   7.957   7.393   7.773 -0.1497  0.1386 -0.0725
 2765W        W 3736  10.630   8.746   9.437 -0.1102 -0.0096 -0.0491
 2766W        W 3737   0.498  12.411   2.128  0.0349 -0.0150 -0.0522
 2767W        W 3738   3.505   7.060  11.337  0.0456 -0.0326 -0.1508
 2768W        W 3739   5.172   0.333  13.784  0.1221  0.0630  0.0091
 2769W        W 3740  11.963   0.219   2.149  0.2714 -0.0422  0.2002
 2770W        W 3741   3.396   8.138   5.635 -0.2174  0.2925 -0.2172
 2771W        W 3742   9.179   8.017   9.310 -0.1686 -0.3701 -0.1937
 2772W        W 3743   0.943   4.499  12.342 -0.3085  0.0233 -0.3774
 2773W        W 3744   6.122   9.696   5.295 -0.1648  0.0387 -0.0522
 2774W        W 3745   9.088  12.154  10.773 -0.2151 -0.0848  0.0517
 2775W        W 3746   8.529   1.644   8.053  0.0885 -0.0237 -0.0348
 2776W        W 3747  11.421  12.711   1.685  0.0728  0.0318 -0.5419
 2777W        W 3748  10.079   2.125  11.754 -0.0745 -0.2961 -0.4279
 2778W        W 3749  13.526  13.664   0.164  0.0266 -0.0562 -0.1617
 2779W        W 3750  11.828   3.585   4.090 -0.2006  0.4050  0.0874
 2780W        W 3751  11.245   1.595   6.917  0.0034 -0.0669 -0.0677
 2781W        W 3752  13.622   4.200   6.311  0.0138  0.1784 -0.1200
 2782W        W 3753   0.450  10.388  12.379  0.0151 -0.4017  0.0233
 2783W        W 3754   1.155   8.382   2.693  0.3542 -0.0573  0.1458
 2784W        W 3755   0.658   9.641   5.159  0.1137 -0.2266  0.2149
 2785W        W 3756   4.369   0.297   2.102  0.0349 -0.1836 -0.1411
 2786W        W 3757   6.852   6.640  12.066  0.1456 -0.0831 -0.0812
 2787W        W 3758   0.386   4.854  11.758 -0.0770  0.0592  0.1241
 2788W        W 3759  10.232   2.593   1.384  0.0624 -0.2464 -0.0521
 2789W        W 3760   5.774   2.708   8.756 -0.1261  0.0650 -0.1474
 2790W        W 3761   6.944  10.908   9.548 -0.2603  0.3899  0.2173
 2791W        W 3762  12.440  12.039   3.777 -0.0944 -0.0342 -0.2167
 2792W        W 3763   2.939   4.112  12.120 -0.0940 -0.2258 -0.0102
 2793W        W 3764   9.125   2.791   0.756 -0.1949 -0.0190 -0.1478
 2794W        W 3765   1.917  13.727   2.601 -0.1448 -0.0636 -0.1766
 2795W        W 3766  10.052   6.183   6.182  0.3512 -0.1626 -0.1941
 2796W        W 3767   3.673   8.882  10.805  0.0808  0.0461 -0.0771
 2797W        W 3768   9.545   8.855   7.074 -0.0033  0.0369  0.0236
 2798W        W 3769  11.512  10.316   7.442  0.2653  0.2149 -0.0410
 2799W        W 3770   2.533   0.368   5.898 -0.2579  0.1156 -0.0129
 2800W        W 3771  11.562  10.238   1.665  0.1003  0.0467  0.1476
 2801W        W 3772   4.822   7.848   7.700  0.1289 -0.0043 -0.2785
 2802W        W 3773  12.330  12.986   8.748 -0.2899  0.0658 -0.0779
 2803W        W 3774  13.551   1.501   1.379  0.5694 -0.2272 -0.2572
 2804W        W 3775   0.470   8.220  13.868 -0.4429 -0.0646  0.3023
 2805W        W 3776  12.014  10.525   1.414 -0.1304  0.1650 -0.1130
 2806W        W 3777   8.625   0.209  11.083 -0.0037  0.0187 -0.1336
 2807W        W 3778   3.188   3.780  10.255  0.0698 -0.0131 -0.1713
 2808W        W 3779  13.372   9.479   6.869  0.1664  0.1592 -0.0315
 2809W        W 3780  13.613  12.328   8.724  0.4370  0.0266  0.1542
 2810W        W 3781   4.104  11.046   2.385  0.1455  0.0684 -0.1952
 2811W        W 3782  11.231   9.903   4.501 -0.0618 -0.0271  0.0147
 2812W        W 3783   8.354   8.579   1.383 -0.0352  0.4074  0.1798
 2813W        W 3784   3.427   9.018   7.617  0.0977 -0.0248  0.3141
 2814W        W 3785   2.022   1.376   0.430  0.0439  0.1600 -0.0913
 2815W        W 3786  11.059  12.598   5.140  0.1155 -0.1138  0.1738
 2816W        W 3787   3.947   6.796   8.159  0.0614  0.0044 -0.3766
 2817W        W 3788   0.766   9.182   5.634 -0.3064  0.0624  0.0155
 2818W        W 3789   5.065   6.107   8.913  0.0917 -0.1358 -0.0234
 2819W        W 3790   9.060   9.483   7.447 -0.1189 -0.1431 -0.1789
 2820W        W 3791   3.856  10.734  13.694  0.1355  0.0123  0.3102
 2821W        W 3792   8.891   2.901  13.647  0.1045 -0.0927 -0.1426
 2822W        W 3793   1.267  13.649   1.063  0.0471  0.1432 -0.0973
 2823W        W 3794   5.478  10.170   1.288 -0.2277 -0.0988 -0.1328
 2824W        W 3795   7.405  12.460  10.250  0.0331 -0.0562 -0.0773
 2825W        W 3796   4.161   2.008   5.555  0.2784 -0.0364  0.0661
 2826W        W 3797  10.675   0.774  10.943 -0.1500 -0.2235  0.1349
 2827W        W 3798   4.551  13.326   3.860  0.2995 -0.1961 -0.3191
 2828W        W 3799   9.503   1.968  12.182 -0.2268  0.1618  0.0590
 2829W        W 3800  12.012  12.835   2.589 -0.3166  0.2435 -0.0629
 2830W        W 3801   7.823  10.282   7.107  0.2456 -0.0643  0.0957
 2831W        W 3802  13.289   7.479   4.761  0.2541 -0.1785  0.1500
 2832W        W 3803   9.704   2.408   8.827 -0.3490  0.1589 -0.0681
 2833W        W 3804   8.741   5.385   7.530 -0.1352  0.2928  0.1847
 2834W        W 3805   1.504   2.158   1.448 -0.1142 -0.1611  0.0965
 2835W        W 3806  10.230  10.842  10.755  0.0306 -0.1456  0.0749
 2836W        W 3807   8.584   5.986   8.172 -0.0917 -0.0793  0.0346
 2837W        W 3808  12.767   8.052   2.310  0.1395  0.2850  0.2252
 2838W        W 3809   0.353  13.686   5.556  0.0726  0.0110  0.1273
 2839W        W 3810   9.454   7.606  11.352  0.3135 -0.1340 -0.0839
 2840W        W 3811   0.261  12.210   9.379  0.0263 -0.1977 -0.1757
 2841W        W 3812  11.114   3.887   8.052  0.1489 -0.0449 -0.0860
 2842W        W 3813   2.796   8.843   1.870 -0.0445 -0.1372  0.2330
 2843W        W 3814   0.638   2.855  13.726 -0.0591  0.0482 -0.1654
 2844W        W 3815   2.677  12.003  11.604  0.2492 -0.0105 -0.0386
 2845W        W 3816   6.401   1.453   2.670  0.2922 -0.2302 -0.1703
 2846W        W 3817  11.636   4.944  11.067  0.1579 -0.0382 -0.1234
 2847W        W 3818   2.310  12.589  12.222 -0.0829  0.4266 -0.2797
 2848W        W 3819   8.747   9.053   5.973  0.0327  0.2352 -0.5452
 2849W        W 3820   6.879   1.453  12.501  0.0812  0.0720 -0.0302
 2850W        W 3821   3.918  13.865  12.549 -0.2184  0.0645  0.1163
 2851W        W 3822   3.308  13.760   8.468 -0.2092 -0.2358 -0.0256
 2852W        W 3823   9.462   4.916   7.667  0.1094  0.1727  0.2667
 2853W        W 3824  10.451   0.798  13.708 -0.2660 -0.3459 -0.1031
 2854W        W 3825  13.223   2.661   2.415  0.2894 -0.1807  0.2184
 2855W        W 3826   9.759   0.798  10.362 -0.1093  0.0304 -0.2763
 2856W        W 3827   5.067   2.824  11.395 -0.1329  0.0630  0.2822
 2857W        W 3828   4.340  11.768   5.776 -0.1176 -0.2113  0.0226
 2858W        W 3829  13.400  10.761   1.843 -0.0173  0.1113 -0.0505
 2859W        W 3830  11.226  12.025   5.356  0.0465  0.0057  0.3845
 2860W        W 3831  12.964  13.226   1.679  0.0532 -0.1052 -0.1654
 2861W        W 3832  10.511   0.480   7.937  0.1521 -0.0326  0.0004
 2862W        W 3833  10.038  13.257  12.118  0.1893  0.3017  0.6505
 2863W        W 3834   8.050  11.277   8.616  0.2679 -0.1691 -0.0392
 2864W        W 3835   0.647  12.118   4.074  0.2519 -0.5346  0.0417
 2865W        W 3836  10.427   3.075   4.046 -0.0295 -0.0713 -0.1620
 2866W        W 3837   0.031   5.944  11.506  0.1233  0.0769 -0.0560
 2867W        W 3838   2.721   7.841  12.660 -0.1032 -0.1993 -0.3161
 2868W        W 3839   2.681   2.977   2.870  0.0140  0.1775 -0.1128
 2869W        W 3840   4.925  13.475   7.812  0.0719  0.2875  0.4322
 2870W        W 3841  11.026   6.742   8.036  0.2318  0.1440  0.1064
 2871W        W 3842  10.733  10.973   8.139  0.3870 -0.1913  0.0906
 2872W        W 3843  13.384   3.538   3.022 -0.1076 -0.1658  0.1445
 2873W        W 3844   6.517   0.387   3.626 -0.1760  0.1169  0.1489
 2874W        W 3845   0.090  10.148   5.925 -0.1490  0.0685 -0.0878
 2875W        W 3846  10.052   1.993   0.381  0.0498  0.1756 -0.0471
 2876W        W 3847  10.623   8.067   5.809 -0.1083  0.1610  0.1928
 2877W        W 3848   5.574   4.420   8.390 -0.2678  0.2043 -0.1538
 2878W        W 3849   5.367   4.087  11.658  0.0801 -0.0402 -0.3470
 2879W        W 3850  10.584   1.308   8.760 -0.2027  0.1301  0.0300
 2880W        W 3851   6.859   9.292   8.933  0.1163 -0.2695  0.3886
 2881W        W 3852   1.550   8.853   1.574 -0.0655  0.1795 -0.0236
 2882W        W 3853  10.464   8.207   2.568  0.2545 -0.0058 -0.1299
 2883W        W 3854   2.748   4.911   6.052  0.3915  0.0608  0.0181
 2884W        W 3855   5.378   4.644  10.053 -0.1582 -0.0895  0.0900
 2885W        W 3856  10.054  10.246   5.094 -0.2636 -0.2324  0.0684
 2886W        W 3857  11.546   5.591  11.761  0.0740 -0.1342  0.3137
 2887W        W 3858   7.806  10.205   8.396 -0.0278 -0.1278 -0.0423
 2888W        W 3859   0.681   4.940  10.108 -0.1914 -0.0963 -0.0001
 2889W        W 3860   5.478  11.569   1.427  0.0548 -0.3460 -0.1211
 2890W        W 3861   4.359  10.265  12.017  0.6648  0.2494  0.1718
 2891W        W 3862  10.798   3.621   9.671 -0.5494  0.0904  0.0200
 2892W        W 3863   0.933  13.260  11.850 -0.0575 -0.3059 -0.0059
 2893W        W 3864   1.418  12.024   3.317 -0.0023  0.1414  0.0021
 2894W        W 3865   2.574  12.460   0.528 -0.0312 -0.1026  0.0122
 2895W        W 3866   4.621  11.968  12.914 -0.2677  0.1119 -0.1588
 2896W        W 3867   8.076   5.469  13.905 -0.0351 -0.1209  0.1854
 2897W        W 3868   0.097   6.980  12.574 -0.0986  0.0669 -0.0014
 2898W        W 3869   6.452   6.079   8.342  0.0754 -0.1263  0.1023
 2899W        W 3870  11.637  11.467   3.857 -0.0141  0.0882 -0.1002
 2900W        W 3871   7.306  12.389   7.306  0.1176 -0.0763  0.2885
 2901W        W 3872   3.859  11.941   0.246 -0.2728  0.2612  0.0328
 2902W        W 3873  10.000  13.764   6.426 -0.0387 -0.3103 -0.0175
 2903W        W 3874  11.384  13.789  13.359 -0.2928 -0.0141  0.1981
 2904W        W 3875   4.478   6.768   3.109  0.2382 -0.0228 -0.0898
 2905W        W 3876   1.641   0.830   1.822  0.4041 -0.0550  0.3607
 2906W        W 3877   6.203   9.786  13.114 -0.0714  0.2002 -0.0496
 2907W        W 3878  12.109  12.007  12.646  0.0299  0.1095  0.0862
 2908W        W 3879   1.805   0.160   3.220 -0.2152  0.1016 -0.3860
 2909W        W 3880   4.841   1.277   5.538  0.2400  0.4080 -0.1696
 2910W        W 3881  13.221   7.972   5.587 -0.2140  0.1653  0.1749
 2911W        W 3882  13.738   0.405   2.716 -0.0839 -0.1451 -0.1198
 2912W        W 3883   9.861   9.678  11.711  0.2993  0.1108  0.0158
 2913W        W 3884   6.140   1.446   1.169 -0.1512  0.2770  0.2295
 2914W        W 3885   7.275   1.981  11.719  0.3336 -0.0822 -0.1922
 2915W        W 3886   2.637  13.713  13.242  0.0907  0.0430 -0.0658
 2916W        W 3887   3.177   3.605   8.024  0.1399 -0.1740 -0.0881
 2917W        W 3888   3.057   7.429  12.817 -0.1012  0.0344 -0.1047
 2918W        W 3889   4.332  13.186   5.735  0.0632  0.0529 -0.0434
 2919W        W 3890  10.225   2.058   1.314 -0.3373 -0.2465  0.0220
 2920W        W 3891   6.516  12.994   3.100 -0.2271 -0.0975 -0.3981
 2921W        W 3892   7.340   6.332   2.822 -0.2881 -0.3133 -0.2379
 2922W        W 3893   7.428   5.495  11.613  0.1519 -0.1688  0.1024
 2923W        W 3894   5.931   7.688   4.592  0.3001 -0.1862  0.0479
 2924W        W 3895  11.890  10.738  11.562 -0.1986 -0.0082 -0.2847
 2925W        W 3896  10.195   0.734  12.301 -0.1665 -0.2807  0.2726
 2926W        W 3897   6.676  11.668   8.154  0.4162 -0.1825  0.0408
 2927W        W 3898   3.591   6.412   1.403 -0.1302 -0.4108 -0.0528
 2928W        W 3899   8.229   1.357   1.015  0.0858 -0.2477  0.0719
 2929W        W 3900   2.744   0.764   6.300 -0.2634  0.1775 -0.1443
 2930W        W 3901  12.575   7.970  12.225  0.1424 -0.4641 -0.0067
 2931W        W 3902  13.713   8.594   6.967  0.0054 -0.1279  0.3594
 2932W        W 3903   9.383   1.607   6.859  0.0205 -0.2037 -0.0911
 2933W        W 3904   3.523  12.547   4.490  0.0867 -0.1315 -0.1799
 2934W        W 3905   9.921  10.382   7.309 -0.0846  0.2052  0.0219
 2935W        W 3906   1.027   5.158   3.351 -0.1056 -0.0488  0.0905
 2936W        W 3907   2.152   2.559   9.445  0.2199  0.1606  0.0880
 2937W        W 3908   8.741  12.879  12.482  0.1377  0.1887 -0.1788
 2938W        W 3909  11.742   9.404   2.101 -0.0163  0.3028  0.1882
 2939W        W 3910  12.090   8.245  10.144 -0.2165  0.0281  0.2063
 2940W        W 3911   7.047   6.411   3.306 -0.4065 -0.0021  0.0647
 2941W        W 3912   9.227   1.673   4.295 -0.0473 -0.0844 -0.0489
 2942W        W 3913   2.279   8.631   2.086 -0.3359  0.2324 -0.0108
 2943W        W 3914   0.104   1.223   3.773  0.2206  0.0888 -0.2077
 2944W        W 3915  11.392   2.281   2.560 -0.0207 -0.0779  0.0307
 2945W        W 3916  10.170  10.659   2.665 -0.0064 -0.0235 -0.1241
 2946W        W 3917   2.275   2.335   0.596  0.2212  0.0627 -0.0119
 2947W        W 3918   4.313  12.228   6.325  0.2576  0.0790  0.0497
 2948W        W 3919  12.664   0.914   4.470 -0.1259 -0.1358 -0.0491
 2949W        W 3920  11.364   7.844   0.343  0.1655  0.0320  0.0206
 2950W        W 3921   8.083   8.532  13.374 -0.1058 -0.4605 -0.2966
 2951W        W 3922   3.455   9.754   2.102 -0.2093 -0.1215 -0.1917
 2952W        W 3923  13.058   7.985   0.274 -0.1959 -0.0122  0.0348
 2953W        W 3924  10.656  10.934  12.995 -0.1998 -0.1568  0.0124
 2954W        W 3925   5.342   9.284  11.393  0.1032  0.2384  0.0814
 2955W        W 3926  12.362   1.321   3.794  0.0004  0.0786  0.0539
 2956W        W 3927   9.406   8.546  13.555  0.4406 -0.0169  0.4789
 2957W        W 3928   4.060  13.233   8.913 -0.0568 -0.1328  0.1154
 2958W        W 3929  13.757   5.342   3.454  0.4327  0.3128 -0.1121
 2959W        W 3930  12.049  13.311   3.440 -0.1230 -0.1451  0.2036
 2960W        W 3931   8.418   7.228   2.802 -0.1017  0.2308  0.1377
 2961W        W 3932   5.273  13.695  13.259  0.0191 -0.0070  0.0495
 2962W        W 3933  10.199  13.164  10.167  0.1169 -0.0935  0.0504
 2963W        W 3934   0.581   4.478   6.199 -0.0225 -0.1055 -0.2716
 2964W        W 3935  12.777  11.635   8.253 -0.1804 -0.1586  0.0353
 2965W        W 3936   6.018  13.865  12.672  0.0322 -0.0133 -0.1267
 2966W        W 3937   8.704   7.248   0.788  0.2004  0.1164  0.2909
 2967W        W 3938  13.694   0.825   2.929 -0.4534  0.1978  0.3383
 2968W        W 3939   6.166  13.698   0.514 -0.2622 -0.0570  0.0497
 2969W        W 3940   2.643   0.461   8.679  0.0349  0.3017 -0.0559
 2970W        W 3941  12.451   0.222   5.489 -0.0196 -0.3074 -0.0946
 2971W        W 3942   9.909  11.022  13.437  0.0901  0.1384  0.2269
 2972W        W 3943  13.393   1.034  10.196 -0.0605 -0.1820 -0.1445
 2973W        W 3944   8.345   6.065   6.723  0.1907 -0.1009  0.1399
 2974W        W 3945   3.688  11.093   4.428  0.1397 -0.2408 -0.1154
 2975W        W 3946   1.972   1.696  10.646 -0.1916  0.1303  0.2779
 2976W        W 3947   2.573   0.851  12.819 -0.0771  0.1327 -0.4359
 2977W        W 3948  13.025   5.769   3.142 -0.0049  0.0083 -0.1952
 2978W        W 3949   6.105   1.981  10.277 -0.1104 -0.0013  0.0883
 2979W        W 3950  10.763   3.113   8.348 -0.1765  0.1519 -0.3537
 2980W        W 3951   1.411   5.036  12.709 -0.1593  0.1490  0.1146
 2981W        W 3952   6.583   3.282   8.309  0.1006 -0.1376  0.0989
 2982W        W 3953   3.781  10.425   9.338 -0.1662 -0.2727 -0.0530
 2983W        W 3954  13.844   6.207   5.889  0.1697  0.1070  0.1768
 2984W        W 3955   2.205  12.018  10.368  0.2543 -0.0166 -0.1558
 2985W        W 3956   0.960   9.788  11.285 -0.1649  0.0436 -0.1000
 2986W        W 3957   6.103   6.212   1.873 -0.3158 -0.4309  0.2044
 2987W        W 3958  10.835   9.903   8.434  0.5090 -0.1937  0.0516
 2988W        W 3959  10.749   6.505   9.955 -0.0184 -0.1658 -0.1042
 2989W        W 3960  11.164   5.158  12.567 -0.1782 -0.2490 -0.3740
 2990W        W 3961   8.081  11.676   8.295 -0.1264 -0.3645  0.2016
 2991W        W 3962   6.523   5.417  11.876  0.0648  0.0822 -0.0545
 2992W        W 3963  11.089  13.206   2.561 -0.0191 -0.2528  0.0860
 2993W        W 3964   0.463   8.681   2.015 -0.1745 -0.1174  0.0521
 2994W        W 3965   9.080   0.432  13.360  0.3967  0.4112 -0.0252
 2995W        W 3966   2.540   7.135   3.767  0.1586  0.3748 -0.1617
 2996W        W 3967  11.844  12.515  11.179  0.0144 -0.0150 -0.1420
 2997W        W 3968   1.143   9.038   5.929 -0.0624  0.1285 -0.0999
 2998W        W 3969   2.734   9.304   4.293 -0.0216 -0.0007 -0.1734
 2999W        W 3970  10.650   5.149  13.181 -0.1746  0.1261 -0.2676
 3000W        W 3971  10.413   7.042   6.476 -0.1140 -0.1816 -0.3610
 3001W        W 3972  11.113  11.967   8.994 -0.2288 -0.0440 -0.1176
 3002W        W 3973   8.386   8.878   8.273 -0.0255  0.1341  0.0929
 3003W        W 3974  12.699   6.213  11.350 -0.2678  0.1922  0.3760
 3004W        W 3975   3.928  12.176   7.245 -0.0918 -0.1684  0.0797
 3005W        W 3976   7.662  10.203   9.257  0.0587  0.0655  0.1682
 3006W        W 3977  11.275   0.271  10.118 -0.2322 -0.0929 -0.1029
 3007W        W 3978   7.032   0.693   4.917  0.0772  0.3710  0.0114
 3008W        W 3979   2.110   4.355   4.976 -0.1909  0.0569 -0.1479
 3009W        W 3980  11.556   0.280   3.670  0.1743  0.3487  0.0626
 3010W        W 3981  10.595  11.618   0.698  0.1291  0.4796  0.0323
 3011W        W 3982   4.490  12.861  12.517 -0.0502  0.0033 -0.2436
 3012W        W 3983   9.860   2.581   6.466 -0.0855 -0.0768  0.1632
 3013W        W 3984  11.796   5.258  11.488 -0.0307 -0.0305 -0.2661
 3014W        W 3985   5.819  13.890   8.874 -0.2944 -0.0504 -0.2477
 3015W        W 3986   2.277   5.787   8.502 -0.3738 -0.1772  0.0208
 3016W        W 3987  13.152   6.369   3.944 -0.3507  0.1347 -0.0959
 3017W        W 3988   4.952   6.363   6.698 -0.4644 -0.2257 -0.0229
 3018W        W 3989   8.849   7.668   5.107 -0.0940 -0.1418 -0.1643
 3019W        W 3990  11.703  11.968   3.117  0.0948  0.0188  0.2011
 3020W        W 3991   3.591  11.647   3.150  0.0211 -0.3236 -0.1871
 3021W        W 3992   9.348  12.820  13.195  0.0802 -0.0325  0.0401
 3022W        W 3993   2.944   8.077   0.182 -0.0765 -0.0657 -0.2592
 3023W        W 3994  11.668  11.719  10.354 -0.1525 -0.0105  0.0006
 3024W        W 3995   5.955   2.343   9.128  0.2085  0.2783 -0.1233
 3025W        W 3996   2.861   9.994  10.218 -0.0582 -0.0163 -0.2536
 3026W        W 3997  11.334   4.212   2.476  0.1921 -0.0741 -0.2091
 3027W        W 3998   7.336   8.195   9.030 -0.1565 -0.1379  0.0505
 3028W        W 3999   4.673   0.392   5.822  0.1338  0.1348 -0.0549
 3029W        W 4000  10.109   2.234   1.756  0.1560  0.0011  0.0805
 3030W        W 4001   0.437   1.370   7.766 -0.0689  0.0011 -0.0893
 3031W        W 4002   1.028   5.667   3.272  0.1337 -0.2704 -0.0544
 3032W        W 4003   7.716  13.469   8.835 -0.4200  0.1408  0.1315
 3033W        W 4004   5.620  13.425   5.306  0.0518  0.2329 -0.1431
 3034W        W 4005   7.855   4.929   5.779 -0.1160 -0.2339  0.0292
 3035W        W 4006   3.496   1.511  10.863  0.0277 -0.1590 -0.0994
 3036W        W 4007  10.781   2.796   8.826  0.3229 -0.4366 -0.2489
 3037W        W 4008   1.166   1.516   3.345 -0.1695  0.2407 -0.1809
 3038W        W 4009   7.104   2.317   2.570 -0.0409  0.0439 -0.0121
 3039W        W 4010  11.227   3.310   9.626 -0.1182  0.2236  0.0486
 3040W        W 4011   9.941  11.846   1.273 -0.0074 -0.0502  0.1607
 3041W        W 4012   9.920  12.800   6.190  0.0373 -0.0233  0.1149
 3042W        W 4013   6.072  13.563   8.598 -0.0241  0.0099 -0.1226
 3043W        W 4014   7.222   9.840  10.501 -0.1603  0.3918 -0.1937
 3044W        W 4015   0.613  11.633   2.319 -0.1459  0.2965  0.0490
 3045W        W 4016   0.217   5.542   3.614 -0.0568 -0.2385  0.0847
 3046W        W 4017   3.342   4.107  13.185  0.0533 -0.0202 -0.1340
 3047W        W 4018   4.914   2.909   9.579  0.1226  0.0420 -0.0727
 3048W        W 4019   3.957   8.878   9.094 -0.0608 -0.2302  0.0123
 3049W        W 4020   1.825  12.958  12.452 -0.2376  0.0328 -0.0595
 3050W        W 4021   4.843   4.753  11.671 -0.0173  0.2013 -0.2181
 3051W        W 4022  13.314   7.845  10.366  0.2217  0.0209  0.1145
 3052W        W 4023   4.968   5.157  12.352 -0.2306  0.1281 -0.1774
 3053W        W 4024   3.561   4.872  13.673 -0.4145  0.0673  0.3338
 3054W        W 4025   4.593   0.403  10.322 -0.0051 -0.1091  0.1786
 3055W        W 4026  10.874   8.449   1.762 -0.3599  0.2265  0.0635
 3056W        W 4027  13.319   4.439  13.009  0.2090  0.0011 -0.1295
 3057W        W 4028   4.710  12.249   1.460 -0.0555  0.0289  0.3420
 3058W        W 4029   9.882   1.363   7.229 -0.0226  0.2947  0.0794
 3059W        W 4030   7.150   8.381   0.436  0.2071 -0.2720  0.1113
 3060W        W 4031  10.516   2.929   1.010  0.3068 -0.1690 -0.0907
 3061W        W 4032  12.241  13.355   5.919 -0.0035  0.0016 -0.0631
 3062W        W 4033   3.786   4.756   1.087  0.2284  0.1102 -0.1823
 3063W        W 4034   7.843   8.629   6.436  0.2139 -0.0968 -0.2381
 3064W        W 4035   1.578   0.080  13.727  0.1859  0.2754 -0.2163
 3065W        W 4036  10.528   9.604  11.774 -0.1578 -0.0097  0.1613
 3066W        W 4037   7.502   8.176  11.917 -0.1028 -0.1462 -0.1483
 3067W        W 4038   7.127  13.624   9.982  0.1404  0.2018  0.1638
 3068W        W 4039   2.111   4.363   4.173 -0.2496  0.0511 -0.1171
 3069W        W 4040   2.752  11.915   2.103 -0.0375  0.0068 -0.0821
 3070W        W 4041   1.658  13.094   9.913  0.0887  0.1433 -0.0067
 3071W        W 4042  10.041   3.232   3.408 -0.1728  0.3264 -0.1030
 3072W        W 4043   4.427   7.369  11.468  0.0241  0.1986  0.2862
 3073W        W 4044  11.737   0.013  12.525 -0.1996  0.1781 -0.1381
 3074W        W 4045   4.230   1.861   2.849 -0.0638  0.3731 -0.1664
 3075W        W 4046   4.817   2.327   3.632 -0.2037  0.2831 -0.0746
 3076W        W 4047  12.249   9.022   7.622  0.1715 -0.2198  0.0208
 3077W        W 4048   5.085   2.168   2.033 -0.0258  0.1049 -0.1656
 3078W        W 4049   1.679   3.985   0.418  0.0805 -0.1925  0.1519
 3079W        W 4050   7.664   1.951   9.854  0.1658 -0.2364  0.0502
 3080W        W 4051   8.630   3.874  13.312  0.1271 -0.1252 -0.1110
 3081W        W 4052  12.637   4.656   1.710  0.3275  0.0869 -0.1475
 3082W        W 4053   1.028   6.827   9.435 -0.2025 -0.3197  0.0393
 3083W        W 4054   7.704   6.839  11.212 -0.2451 -0.0696 -0.1076
 3084W        W 4055   1.634   9.296  11.159 -0.0900 -0.0071 -0.0104
 3085W        W 4056  11.916  13.743   9.586 -0.2595  0.1287 -0.3382
 3086W        W 4057   4.899   9.705   0.119 -0.0278 -0.3641 -0.0431
 3087W        W 4058   8.765   2.381   8.150 -0.2024 -0.4041 -0.3845
 3088W        W 4059  13.767   2.770   2.452  0.1350  0.0608 -0.1505
 3089W        W 4060  13.079  13.514  13.914  0.2595 -0.3066 -0.3267
 3090W        W 4061   4.970   9.593   7.908  0.0775  0.0668 -0.2519
 3091W        W 4062   1.095  12.027  11.854  0.1791  0.2985 -0.1588
 3092W        W 4063   2.603  12.763  13.624 -0.2010 -0.2474  0.3459
 3093W        W 4064   3.077   7.190   5.795  0.1540  0.1366  0.0995
 3094W        W 4065   3.687   6.519  11.265 -0.0411  0.0488 -0.1049
 3095W        W 4066   9.565  10.125   7.559  0.2292 -0.0474 -0.0105
 3096W        W 4067   7.061   7.560   2.070 -0.3129  0.2268  0.0659
 3097W        W 4068  10.641   1.214  12.954  0.3119 -0.0477  0.3576
 3098W        W 4069   3.606   1.357   1.710 -0.0063  0.0201 -0.1244
 3099W        W 4070   1.510   9.861   7.528  0.1300  0.3004  0.2072
 3100W        W 4071   4.728   5.555   4.640 -0.2287  0.0645 -0.0995
 3101W        W 4072   3.632   4.718   9.395 -0.0534  0.4905  0.2470
 3102W        W 4073   0.337  10.915   0.299  0.0460  0.1936 -0.4029
 3103W        W 4074   1.349   0.225   2.325 -0.3523  0.2391  0.1005
 3104W        W 4075   8.053   2.866   7.015  0.0233 -0.0678  0.1172
 3105W        W 4076   7.461   1.445  12.738  0.0046 -0.0015  0.0150
 3106W        W 4077  11.890   8.940   6.048 -0.1921 -0.0943  0.0565
 3107W        W 4078   7.284   0.205  10.046  0.1834 -0.1477  0.0358
 3108W        W 4079   3.173   2.875   3.019  0.0811  0.1861  0.0752
 3109W        W 4080   3.522   2.953   2.089 -0.2444 -0.0590  0.1171
 3110W        W 4081  12.128   2.607   0.260 -0.0361  0.1851  0.1981
 3111W        W 4082   9.091  11.944  11.264  0.0492  0.0758  0.0307
 3112W        W 4083   8.939   8.004   9.927  0.0651  0.0172 -0.1218
 3113W        W 4084   5.750  13.684  13.077 -0.1491  0.1148 -0.1256
 3114W        W 4085  12.468   2.969   3.364 -0.0692 -0.3276 -0.2022
 3115W        W 4086  10.231  10.230   5.591  0.0936 -0.1843  0.4393
 3116W        W 4087   2.741   2.264   1.215 -0.0402  0.0781 -0.0205
 3117W        W 4088   2.972   6.880   4.679  0.0146 -0.4524  0.1226
 3118W        W 4089  10.779   7.882   0.959  0.1598  0.0321  0.0904
 3119W        W 4090   5.754  13.892   2.158  0.0678 -0.2342 -0.2169
 3120W        W 4091   7.942   8.451   6.925 -0.1969 -0.0600 -0.0059
 3121W        W 4092   5.462   5.859   4.074  0.2063  0.1004 -0.0290
 3122W        W 4093   3.053   7.976   6.093  0.2388  0.1802  0.0824
 3123W        W 4094   5.208   2.315   3.986 -0.2585 -0.2668 -0.1085
 3124W        W 4095  12.773   6.358   8.432  0.0859  0.2549 -0.0501
 3125W        W 4096  12.697   6.078   7.876 -0.1401 -0.1135  0.1362
 3126W        W 4097   6.562  12.144   2.832 -0.0888  0.1642 -0.0772
 3127W        W 4098   4.253   3.063   8.695 -0.2182 -0.3793 -0.0198
 3128W        W 4099  10.562  10.455   8.882  0.1120 -0.4506 -0.0402
 3129W        W 4100   7.879  12.833   1.477 -0.1774  0.4165  0.0260
 3130W        W 4101   7.145   4.841  12.367 -0.0404 -0.2796 -0.2829
 3131W        W 4102   8.238  13.034  12.851  0.0576  0.0361 -0.3853
 3132W        W 4103  10.995   8.432   7.159 -0.0133 -0.1748  0.2923
 3133W        W 4104   1.353   3.094   9.878 -0.3132 -0.1936  0.4276
 3134W        W 4105  13.332  10.492   2.377  0.2619  0.0158 -0.3415
 3135W        W 4106   2.225  10.397   1.259  0.0690 -0.3186  0.1653
 3136W        W 4107   9.529   0.755   2.119 -0.1013  0.1696  0.2645
 3137W        W 4108   2.141   8.438   0.066 -0.1989 -0.2297  0.0625
 3138W        W 4109   9.195   8.996   0.189  0.0232 -0.0442  0.0228
 3139W        W 4110   3.672   2.206   0.504  0.0112  0.3945  0.1050
 3140W        W 4111  13.821   6.328   5.382  0.2578 -0.0157 -0.0317
 3141W        W 4112   4.918   5.712   3.778  0.1034 -0.0030  0.2488
 3142W        W 4113  11.863   0.715   4.646 -0.3286 -0.1658 -0.2597
 3143W        W 4114   1.537   5.939   6.037 -0.1640  0.1796  0.1081
 3144W        W 4115   1.592   2.258   9.723 -0.0414  0.0605 -0.0421
 3145W        W 4116   5.504   7.165   4.002  0.0949 -0.2201 -0.0410
 3146W        W 4117   9.960   0.191   3.019 -0.0102 -0.2894  0.0319
 3147W        W 4118  11.443   6.327  12.979  0.1309  0.2551  0.0711
 3148W        W 4119   3.846  13.735   0.553 -0.1828  0.1912  0.3304
 3149W        W 4120   2.348   0.534   7.257 -0.2804 -0.2362  0.0377
 3150W        W 4121  13.643  12.847   5.649 -0.0730 -0.0260 -0.2190
 3151W        W 4122  13.579   3.945  11.680  0.1562  0.2378 -0.1249
 3152W        W 4123   0.514   8.016   4.714  0.2741 -0.1128  0.0983
 3153W        W 4124   0.008   4.144  10.400 -0.2565  0.1014  0.0413
 3154W        W 4125   6.703   5.756  10.148 -0.2534  0.1894  0.0805
 3155W        W 4126   8.324   0.213  12.192  0.0392 -0.2549 -0.2157
 3156W        W 4127   9.715  12.787   1.539 -0.1993  0.2248  0.1553
 3157W        W 4128   8.497  12.038   0.451 -0.2220 -0.0809 -0.1617
 3158W        W 4129  12.194  10.885   5.902  0.3767 -0.0486  0.0942
 3159W        W 4130  10.090   3.674   8.121 -0.1808  0.2068  0.0110
 3160W        W 4131   8.158   3.740   3.796 -0.3103 -0.0629  0.0627
 3161W        W 4132   7.397   1.953   8.148 -0.1321  0.0979 -0.0061
 3162W        W 4133   9.963   8.973   7.362 -0.1507  0.0298 -0.1144
 3163W        W 4134   1.728   9.495   9.440  0.2734 -0.2509  0.2032
 3164W        W 4135  12.510   7.349   2.088  0.1494  0.1919 -0.0098
 3165W        W 4136  10.015   3.635   3.771 -0.3344  0.0427  0.2843
 3166W        W 4137   7.407   9.852   6.993 -0.0482  0.1907 -0.0818
 3167W        W 4138  12.689   1.196   7.007  0.2119  0.1423 -0.0044
 3168W        W 4139  11.083   3.436  10.057  0.0900 -0.0619 -0.0778
 3169W        W 4140   3.931   2.529  10.085  0.1125 -0.0744  0.0316
 3170W        W 4141  13.158   7.218   2.829 -0.1363 -0.3749 -0.2017
 3171W        W 4142   2.615  12.674   4.948  0.0305  0.0199 -0.1042
 3172W        W 4143   4.871  12.818   8.282 -0.1034 -0.1189  0.1034
 3173W        W 4144  10.301   0.558   0.636  0.1087 -0.0264  0.1498
 3174W        W 4145   3.872   0.255  13.533 -0.1452 -0.0042  0.1101
 3175W        W 4146   8.199   4.530  11.050  0.1553  0.0141 -0.0454
 3176W        W 4147  11.588   4.359   8.520  0.0639  0.0759  0.1961
 3177W        W 4148   6.805   2.908   7.471  0.1491  0.1270  0.2582
 3178W        W 4149   4.645   1.029  11.133  0.1071  0.0045 -0.0094
 3179W        W 4150   3.984  13.345   7.256 -0.1632  0.0600 -0.0513
 3180W        W 4151  12.942   0.043   5.583  0.1322 -0.0043  0.3324
 3181W        W 4152   9.638   0.187   4.785  0.0872 -0.0830 -0.2679
 3182W        W 4153  11.977  10.225   7.686  0.1642 -0.4397 -0.2672
 3183W        W 4154   5.565   4.976   4.158 -0.0053  0.0458  0.0643
 3184W        W 4155   3.074   6.052   8.606 -0.1725  0.0976  0.0374
 3185W        W 4156   1.838   8.826  10.967 -0.2077 -0.2119 -0.1773
 3186W        W 4157   6.233  10.312   1.760  0.5051  0.0923 -0.1037
 3187W        W 4158   5.109   3.062  10.946  0.0892 -0.0898 -0.1149
 3188W        W 4159   8.507   1.240   0.499  0.0609  0.0262  0.0298
 3189W        W 4160   0.080  12.454   0.869  0.2755 -0.1651  0.1370
 3190W        W 4161   0.449   7.402  12.607  0.0750  0.0853 -0.0662
 3191W        W 4162   0.859   7.102  12.476  0.2116 -0.0483  0.1864
 3192W        W 4163  12.178  12.033   2.923  0.1703  0.2605 -0.1577
 3193W        W 4164   7.613   7.018   2.323  0.1471 -0.1469  0.1792
 3194W        W 4165   2.167   8.724   6.025  0.3202 -0.0765 -0.3270
 3195W        W 4166   1.097  11.957   7.896  0.1538 -0.2618 -0.2253
 3196W        W 4167   8.151   9.018   1.672 -0.1471  0.0770  0.2576
 3197W        W 4168   4.907  10.192  13.831  0.0625 -0.1470 -0.0783
 3198W        W 4169   4.971   9.465  12.054  0.3181  0.0955 -0.0029
 3199W        W 4170  10.555  13.203  12.355  0.3698 -0.1128  0.1615
 3200W        W 4171   8.472   3.999   1.332  0.0673 -0.0514 -0.2199
 3201W        W 4172   3.704   5.484   3.009 -0.1987 -0.0976 -0.1410
 3202W        W 4173  11.473   3.182   5.392  0.0755 -0.0775  0.0273
 3203W        W 4174   6.041   3.054  13.038 -0.0923 -0.1480 -0.0093
 3204W        W 4175   2.770   4.335   4.252 -0.3330 -0.0026  0.2337
 3205W        W 4176   4.135   4.863   9.122 -0.0972  0.4469  0.3810
 3206W        W 4177   6.672   5.531  12.726 -0.2494 -0.1503  0.1860
 3207W        W 4178  13.388   7.615  13.178  0.1660  0.1073 -0.0877
 3208W        W 4179   0.078   4.800   7.082 -0.0533 -0.0535 -0.1269
 3209W        W 4180   5.839  12.368  10.694 -0.0062 -0.3091 -0.1081
 3210W        W 4181   2.328  11.891   2.597 -0.0678  0.2530  0.0808
 3211W        W 4182   5.673   6.528   0.476  0.2201  0.0715 -0.0515
 3212W        W 4183   4.184   9.149  10.889  0.1059  0.4155  0.0779
 3213W        W 4184   3.397  13.743   0.802 -0.2726  0.0183 -0.0666
 3214W        W 4185   4.003   9.871   4.116  0.0939  0.3256 -0.2177
 3215W        W 4186  13.715   7.489   6.280 -0.0202  0.0299  0.1556
 3216W        W 4187   4.197   2.267   8.117 -0.1799  0.3957  0.3539
 3217W        W 4188   1.918   2.600   0.900  0.1434 -0.0606  0.4209
 3218W        W 4189   9.067  11.540   1.686  0.1140 -0.2144 -0.0195
 3219W        W 4190   6.484  13.437  10.622 -0.1255  0.0030  0.0580
 3220W        W 4191   7.237   3.416  10.914  0.2961  0.2315  0.4345
 3221W        W 4192  11.972  11.577   8.692  0.1538  0.2050  0.0497
 3222W        W 4193   1.817   2.526   8.963 -0.2076 -0.0052  0.2328
 3223W        W 4194  10.706  13.385   6.275 -0.0522  0.0939 -0.1638
 3224W        W 4195   3.790   9.231   4.603  0.1780  0.0720  0.2489
 3225W        W 4196   9.751  13.086  13.461 -0.3364 -0.2719 -0.0877
 3226W        W 4197   7.581   8.577   0.204 -0.1144  0.1449 -0.1722
 3227W        W 4198   5.778   4.916   8.948  0.0563 -0.0005 -0.3453
 3228W        W 4199   2.411  12.283  10.974  0.1207 -0.1372 -0.0659
 3229W        W 4200   8.790   2.684  11.358  0.1014 -0.0332  0.2528
 3230W        W 4201   6.490  11.877  12.821 -0.0018 -0.0239 -0.0986
 3231W        W 4202  12.005   9.402   2.940  0.2729  0.1918  0.4140
 3232W        W 4203   4.240  11.387  11.297  0.0796  0.4438 -0.0970
 3233W        W 4204   8.646  10.880  10.541  0.2961  0.1799 -0.2970
 3234W        W 4205   2.760   5.553   5.532 -0.1867  0.1772  0.0531
 3235W        W 4206   2.192   9.921   4.876 -0.0181 -0.1066 -0.3040
 3236W        W 4207  12.626   6.810   6.581  0.1561  0.0259 -0.2883
 3237W        W 4208   5.801   5.512   4.041 -0.2135  0.1866 -0.0728
 3238W        W 4209   1.420   1.537  11.618  0.1750  0.3020 -0.1981
 3239W        W 4210  12.460  13.876  11.836  0.3519  0.1536  0.2124
 3240W        W 4211   1.819  12.681   0.968 -0.2469 -0.0993 -0.2165
 3241W        W 4212  13.574   1.779   3.111 -0.0550 -0.0733  0.1558
 3242W        W 4213  10.353   4.723  10.350  0.2436  0.2882 -0.0925
 3243W        W 4214   4.081   9.414  12.072 -0.1013  0.1696  0.2135
 3244W        W 4215   0.437   0.582   2.303  0.1104  0.0090 -0.4871
 3245W        W 4216  10.121  11.800   0.589 -0.1663  0.0820  0.0520
 3246W        W 4217   2.236  13.553   4.119  0.1958  0.1520  0.2841
 3247W        W 4218   9.896   9.834  10.644  0.2392  0.1254  0.1453
 3248W        W 4219   1.355   8.086   6.352 -0.2397 -0.4474  0.1904
 3249W        W 4220   1.867   2.613   6.934 -0.1117  0.5223 -0.0999
 3250W        W 4221   2.470   5.377   5.197 -0.2704 -0.0239 -0.1696
 3251W        W 4222  10.344   3.204   1.998 -0.1457  0.0032  0.0489
 3252W        W 4223  10.500   1.196  11.942  0.0702  0.0350  0.0617
 3253W        W 4224   7.875  11.114   7.509  0.1561 -0.2048  0.1922
 3254W        W 4225   8.309   8.314   9.358 -0.1666  0.0928  0.2288
 3255W        W 4226   2.841   5.659  13.734 -0.0630  0.0925 -0.1935
 3256W        W 4227   1.144   7.231  11.393 -0.0790  0.2228 -0.2682
 3257W        W 4228   6.801   5.164   7.120 -0.3465 -0.0276 -0.0708
 3258W        W 4229   9.782   0.849   1.709  0.0460 -0.0845 -0.0034
 3259W        W 4230   2.884   8.552   7.607 -0.0117 -0.0384  0.1901
 3260W        W 4231   8.754   2.830   3.401  0.0104  0.1753  0.1898
 3261W        W 4232   0.715   4.932   3.760 -0.0445 -0.0536 -0.2064
 3262W        W 4233   8.074   5.310   9.233  0.2228  0.2559 -0.0451
 3263W        W 4234   8.991   7.404  11.774 -0.1342  0.4264 -0.1602
 3264W        W 4235   9.219   1.207   1.166 -0.1736  0.0131 -0.2015
 3265W        W 4236   0.373   9.119   9.621  0.1117  0.1358 -0.0466
 3266W        W 4237  11.860   3.839   9.457 -0.0915 -0.0962  0.1170
 3267W        W 4238  12.857  10.013   8.262  0.1698  0.0879 -0.2370
 3268W        W 4239   3.925  12.919   0.526  0.0002 -0.1330  0.0331
 3269W        W 4240   1.735  12.766   3.590  0.1253 -0.0418  0.0775
 3270W        W 4241   0.481  12.414   2.925 -0.0858 -0.1158 -0.4582
 3271W        W 4242  12.615   6.888   2.239 -0.2199  0.2196 -0.2388
 3272W        W 4243   0.289  12.890   2.856 -0.1190  0.0900 -0.1753
 3273W        W 4244   7.197   4.761   5.021  0.0660 -0.1322  0.1330
 3274W        W 4245   4.461   3.086   7.544 -0.1725 -0.3406  0.1596
 3275W        W 4246   4.531   1.343   2.822 -0.1431 -0.1248  0.0583
 3276W        W 4247   8.685   0.195  10.108 -0.1963  0.2923  0.2687
 3277W        W 4248   7.700  13.671   6.585 -0.2563 -0.2263  0.2435
 3278W        W 4249   9.194   0.455   9.797 -0.3072  0.0200  0.0724
 3279W        W 4250  11.543  13.684   4.480  0.0980 -0.0655  0.1718
 3280W        W 4251   0.451   7.552   3.265  0.2404 -0.0549 -0.0383
 3281W        W 4252   5.489   0.931   4.908 -0.0153  0.0130 -0.2143
 3282W        W 4253  12.659   7.211  13.919  0.0786 -0.0927 -0.2541
 3283W        W 4254  11.016   4.130   1.796  0.1967 -0.0744  0.2270
 3284W        W 4255  13.152  13.566  12.091  0.1338  0.0307  0.1221
 3285W        W 4256   8.208   7.126   0.869  0.1162 -0.0797  0.0205
 3286W        W 4257  10.303   2.202   4.540  0.2903 -0.1214  0.1615
 3287W        W 4258   3.119  10.526   2.649 -0.5301 -0.2127 -0.2432
 3288W        W 4259   0.811   6.162   6.419 -0.3944  0.0930  0.0967
 3289W        W 4260  12.865   4.182   2.103  0.0222 -0.0888  0.1036
 3290W        W 4261   2.541   5.655  12.518 -0.0761  0.2260 -0.4308
 3291W        W 4262   0.450   1.257   5.999 -0.2323  0.0603  0.2811
 3292W        W 4263   8.437   9.252   5.134  0.1191  0.1882 -0.0869
 3293W        W 4264   7.986   4.334  13.508  0.0713  0.1053  0.1307
 3294W        W 4265  11.506   6.302   7.246 -0.5396  0.0441  0.0006
 3295W        W 4266   3.852   1.260   1.175  0.1330 -0.0746  0.1613
 3296W        W 4267   6.837   8.728   0.737 -0.2313 -0.1317 -0.0411
 3297W        W 4268  10.251  12.656   6.537 -0.2622 -0.2045  0.2826
 3298W        W 4269   0.890   0.385   1.992 -0.2787 -0.0288  0.2056
 3299W        W 4270   7.983   5.914   1.176  0.0208 -0.0289  0.0525
 3300W        W 4271  12.189   7.741  10.391  0.0416  0.0294  0.2077
 3301W        W 4272   7.208   2.566  11.809  0.0439  0.0780 -0.0934
 3302W        W 4273   7.615   0.970  12.949 -0.0895 -0.1990 -0.0184
 3303W        W 4274   9.319  13.084   0.286 -0.0789  0.0258 -0.0919
 3304W        W 4275  10.546   0.470   2.361  0.2135  0.2392  0.0543
 3305W        W 4276  11.901   6.812   5.569 -0.0799  0.0069 -0.0296
 3306W        W 4277   2.764   8.487   3.376 -0.1001  0.0196  0.1683
 3307W        W 4278   4.915   5.586  13.000 -0.1154  0.1589  0.2486
 3308W        W 4279  11.357   7.452   4.821 -0.4622 -0.0237  0.1583
 3309W        W 4280   0.539   6.274  10.824 -0.2530 -0.0866 -0.3159
 3310W        W 4281   6.557   6.662   7.116  0.2107 -0.4600 -0.2191
 3311W        W 4282   8.083   4.081   4.716  0.1498  0.0046 -0.1195
 3312W        W 4283   7.358   4.651  11.916  0.0731  0.2480 -0.1194
 3313W        W 4284   3.260   6.830   3.347 -0.1192  0.0754  0.1812
 3314W        W 4285   6.743   7.658  11.812 -0.1055 -0.1360 -0.2620
 3315W        W 4286   8.070   8.235  10.166 -0.0045  0.0255 -0.0654
 3316W        W 4287   3.462   9.417  11.980  0.0825 -0.0863  0.2944
 3317W        W 4288  13.870   9.404   2.581 -0.1111 -0.1141 -0.1056
 3318W        W 4289   9.995  13.073   4.743  0.0233  0.2643  0.1390
 3319W        W 4290   5.935   9.591   8.556  0.1980  0.1054 -0.2417
 3320W        W 4291   0.964   0.492   5.551 -0.0732 -0.0117  0.1281
 3321W        W 4292   8.614   0.626  12.487  0.0510 -0.2028  0.0703
 3322W        W 4293   3.228   4.210   4.962  0.2009 -0.2865  0.1208
 3323W        W 4294   0.550  13.717   2.626  0.0440 -0.2718 -0.1039
 3324W        W 4295   5.179  13.739  13.773 -0.0187  0.0224  0.0339
 3325W        W 4296   1.495  12.791   6.977  0.1592  0.0280 -0.0572
 3326W        W 4297   1.911   4.986  12.767 -0.1223 -0.0476 -0.2808
 3327W        W 4298   4.828   5.506  11.580  0.2239  0.1302 -0.1605
 3328W        W 4299   2.780   0.413   5.177 -0.0003 -0.0395 -0.0683
 3329W        W 4300  13.324   4.607   8.348 -0.1698  0.0014 -0.2299
 3330W        W 4301  10.461   5.702  11.949  0.0248  0.2773 -0.0406
 3331W        W 4302   6.448  12.131  13.602  0.1564 -0.0353 -0.0146
 3332W        W 4303   8.629  13.626   8.704  0.0124 -0.1123 -0.0915
 3333W        W 4304   6.046   7.043  13.067 -0.0492 -0.1752  0.2252
 3334W        W 4305   3.694   2.731   0.544  0.1093  0.1866 -0.1508
 3335W        W 4306   8.709   7.774   0.567  0.3431  0.4209  0.3436
 3336W        W 4307   8.294   9.357   6.145 -0.0523  0.2883 -0.0038
 3337W        W 4308  10.007  12.053   7.172  0.0824 -0.3844  0.1868
 3338W        W 4309   8.817   0.088  12.112  0.1503 -0.0651  0.0699
 3339W        W 4310   1.855   1.256  11.718  0.1655 -0.2882 -0.0521
 3340W        W 4311   3.789   9.193  12.369  0.1192  0.0145 -0.1091
 3341W        W 4312   1.311  13.526  11.664 -0.2127  0.0367 -0.0878
 3342W        W 4313  11.385   8.953   4.974  0.2078  0.0368  0.0724
 3343W        W 4314   9.139   6.993  11.932 -0.0690  0.0671 -0.1324
 3344W        W 4315   9.200   0.923  13.106  0.0308 -0.0127  0.3433
 3345W        W 4316  11.869   3.315   9.642 -0.1146 -0.1924  0.2103
 3346W        W 4317   8.874   3.415  12.893  0.1606 -0.0118 -0.3058
 3347W        W 4318  12.753  12.788   1.775 -0.2525  0.2240  0.0539
 3348W        W 4319  12.385   2.112   5.616 -0.2370  0.1610  0.5796
 3349W        W 4320  12.186  12.941   1.019  0.1136 -0.1885  0.0544
 3350W        W 4321   7.249   2.345   8.866  0.0863 -0.3271  0.0152
 3351W        W 4322   2.154   9.513  13.622  0.1692 -0.0192  0.2090
 3352W        W 4323   4.191  12.757   2.674  0.2889  0.0622 -0.2195
 3353W        W 4324   2.879   6.321   7.314 -0.0710  0.2774 -0.0704
 3354W        W 4325   5.847  10.081   8.713 -0.0897 -0.1274  0.0411
 3355W        W 4326   2.635  11.025   8.574  0.1189  0.1183 -0.0767
 3356W        W 4327  12.895   4.330   9.359  0.0470  0.2893  0.0412
 3357W        W 4328   5.987  11.827   9.875  0.4146  0.2440 -0.0220
 3358W        W 4329   2.705   4.405   9.567 -0.0281 -0.1908  0.4777
 3359W        W 4330  10.121   9.117  12.463  0.0135  0.0383 -0.0359
 3360W        W 4331   0.968   4.367   9.834 -0.1252 -0.0720  0.0144
 3361W        W 4332   0.091   8.425   0.355 -0.0864  0.0400 -0.2799
 3362W        W 4333  11.115   2.913   9.937  0.1595 -0.1767 -0.0105
 3363W        W 4334   4.155  13.724  10.832 -0.1384  0.1856 -0.4828
 3364W        W 4335   1.145  11.080   2.769 -0.2890  0.0601  0.2865
 3365W        W 4336   6.848   7.760   5.504  0.0106 -0.0271  0.0293
 3366W        W 4337  10.714   0.321  13.736  0.1777 -0.0525 -0.1700
 3367W        W 4338   5.738   2.055   8.147 -0.1807  0.0197  0.1773
 3368W        W 4339  11.340   3.960   6.284 -0.1304  0.3695 -0.0102
 3369W        W 4340  10.036   3.855   9.319 -0.0572 -0.1008  0.0630
 3370W        W 4341   2.099   2.961   6.132 -0.2068  0.1867 -0.2908
 3371W        W 4342   0.589   9.374  11.256  0.0636 -0.1276  0.1652
 3372W        W 4343   5.846   2.372   3.471  0.0683 -0.1805 -0.0200
 3373W        W 4344   2.447   5.480   2.682 -0.0382 -0.2868 -0.0192
 3374W        W 4345  13.726   2.889   8.294 -0.0964  0.2576 -0.1552
 3375W        W 4346   4.002   1.829   8.436 -0.1628 -0.0560  0.1712
 3376W        W 4347   5.763   3.821   5.698 -0.0423  0.3811  0.2362
 3377W        W 4348   3.878   3.311   4.198  0.1074  0.0799 -0.0017
 3378W        W 4349   8.841  12.019  13.362 -0.0421  0.0640 -0.1110
 3379W        W 4350   5.229  13.692   5.379  0.2465  0.0851  0.1173
 3380W        W 4351   4.085   0.831  12.319 -0.0356  0.0677 -0.1799
 3381W        W 4352   0.143  10.750   3.975 -0.2972  0.1692 -0.1134
 3382W        W 4353  13.271   9.906   1.174 -0.0923  0.0373 -0.1769
 3383W        W 4354   9.935  12.786  11.737 -0.1779 -0.1440  0.1274
 3384W        W 4355   4.647   0.615   8.466 -0.0469  0.0738  0.0004
 3385W        W 4356   4.025   8.765   6.712 -0.3362 -0.2159  0.1383
 3386W        W 4357   1.046   2.458  12.564 -0.0782  0.0793 -0.2120
 3387W        W 4358  11.838  12.068  10.758 -0.0686 -0.1104  0.2719
 3388W        W 4359  10.374   2.240   2.708  0.2210  0.0996  0.1832
 3389W        W 4360   3.899   3.878   3.563  0.0920 -0.0911 -0.0396
 3390W        W 4361   1.950   6.562   3.947  0.0532 -0.0077  0.0613
 3391W        W 4362  13.705   2.052   0.478 -0.1584  0.1343 -0.0831
 3392W        W 4363   1.773   7.104   2.421 -0.2733 -0.0022 -0.0505
 3393W        W 4364   7.447   0.229   5.595 -0.2712 -0.1236  0.1305
 3394W        W 4365  10.599   0.694  13.193  0.1817  0.0141 -0.1569
 3395W        W 4366   9.548   7.322   4.903 -0.0158  0.3286 -0.2601
 3396W        W 4367  10.801   4.549   6.841 -0.0324  0.0709  0.1711
 3397W        W 4368   9.186   7.344   2.045  0.0089 -0.0094  0.0286
 3398W        W 4369  10.948   8.919  13.699  0.3821 -0.1735  0.0648
 3399W        W 4370  11.703   5.677   3.825  0.0199  0.1053 -0.0166
 3400W        W 4371   4.343   5.021   8.225  0.0618  0.0255 -0.3862
 3401W        W 4372   0.927   1.333   2.343 -0.0384 -0.0391  0.1482
 3402W        W 4373   1.031  12.723   8.105 -0.1138  0.0604  0.1676
 3403W        W 4374  11.028  11.441  12.143 -0.2268 -0.1828 -0.1556
 3404W        W 4375  13.448   2.895   5.242 -0.0614 -0.2319  0.1682
 3405W        W 4376   7.215  11.349  11.829 -0.3296 -0.2198 -0.3093
 3406W        W 4377  11.662   0.936   0.682 -0.0781 -0.2556  0.0165
 3407W        W 4378   6.007   9.369   6.245 -0.1667 -0.2800  0.0273
 3408W        W 4379   7.448   5.659   2.494  0.1225  0.4559  0.0209
 3409W        W 4380  12.729   2.600  10.607 -0.0279  0.2814 -0.0387
 3410W        W 4381  13.823   9.055  11.544 -0.3119 -0.0749 -0.0722
 3411W        W 4382   3.148  10.212  10.591  0.1162 -0.0805  0.3081
 3412W        W 4383   1.506   8.450   6.658 -0.0611 -0.0431  0.3642
 3413W        W 4384   6.706   4.847   5.847  0.0981  0.0331  0.2174
 3414W        W 4385   1.253  12.580  13.760 -0.0197 -0.0575  0.0794
 3415W        W 4386   4.901  11.677  13.283  0.0372 -0.2210 -0.1098
 3416W        W 4387   4.484   9.113   0.841  0.0187  0.0387  0.0410
 3417W        W 4388   9.571   9.984  12.557 -0.3150 -0.0650 -0.1860
 3418W        W 4389   9.125   6.158  11.812  0.1425 -0.0544 -0.0122
 3419W        W 4390   3.408   6.381   3.152 -0.1018  0.0987  0.2599
 3420W        W 4391   0.775   7.942   0.234  0.2020  0.1921  0.0632
 3421W        W 4392   6.130  10.065   5.684  0.0241 -0.2173 -0.3559
 3422W        W 4393   5.248   1.528   5.144 -0.0445 -0.5214  0.0877
 3423W        W 4394  11.651   4.624   2.266  0.0378 -0.0984 -0.0295
 3424W        W 4395  10.086  10.692   5.310  0.0176 -0.1826  0.2213
 3425W        W 4396   6.546  12.189   3.330  0.4950 -0.2270 -0.4178
 3426W        W 4397   0.264   3.018   3.854 -0.1013  0.0268  0.2267
 3427W        W 4398   6.818  13.875   1.257 -0.1837 -0.0381  0.1114
 3428W        W 4399  10.806   1.026   3.135  0.0467 -0.0786 -0.0769
 3429W        W 4400  13.881   9.429   4.439  0.2109  0.2294 -0.0186
 3430W        W 4401   2.299  10.702   8.812 -0.3398 -0.0883 -0.1771
 3431W        W 4402  12.510  11.052   5.541 -0.1076 -0.1330 -0.2694
 3432W        W 4403  11.024  11.653  10.026 -0.5664 -0.0431 -0.3009
 3433W        W 4404   9.480   6.427   8.588 -0.2694  0.1146 -0.0882
 3434W        W 4405  10.860  10.289   3.423  0.0491 -0.2866  0.1130
 3435W        W 4406   0.058  11.040   5.248 -0.1106 -0.2672 -0.0847
 3436W        W 4407   5.935  10.172   4.969 -0.1188  0.2706 -0.2438
 3437W        W 4408   4.913   6.524   4.484  0.3183  0.0104 -0.1012
 3438W        W 4409   4.607   8.401   5.547 -0.4288 -0.1684  0.2550
 3439W        W 4410   0.668  11.078   5.040 -0.0162  0.0952 -0.0189
 3440W        W 4411   3.101   0.709   8.417  0.3291 -0.1128 -0.0289
 3441W        W 4412   4.557  13.824   1.444 -0.0515  0.1485  0.4487
 3442W        W 4413  13.175   7.645   3.117 -0.0331 -0.2511 -0.1222
 3443W        W 4414  10.827  13.333   9.140 -0.1015  0.0609 -0.4409
 3444W        W 4415   6.163   7.118   5.948 -0.1366  0.0087 -0.0268
 3445W        W 4416   9.543  11.942  12.678 -0.0268 -0.0247 -0.0974
 3446W        W 4417   3.450   5.893  12.839  0.1037  0.0175  0.0073
 3447W        W 4418  11.841   7.311   1.619 -0.1867 -0.2190 -0.2380
 3448W        W 4419   6.883  13.471   1.609  0.0639  0.1143 -0.3041
 3449W        W 4420   2.873  10.387   4.736 -0.3673 -0.2203  0.0119
 3450W        W 4421   4.233  12.014   1.751 -0.1960 -0.1630  0.1807
 3451W        W 4422  12.571  13.266   4.836 -0.1683 -0.0550 -0.1819
 3452W        W 4423  10.603   9.109   0.310 -0.1479  0.1449 -0.0344
 3453W        W 4424   5.921   3.000   5.581 -0.0744  0.0741  0.2738
 3454W        W 4425  10.829   4.298   0.503 -0.3554 -0.2364 -0.1904
 3455W        W 4426  12.535   2.189   5.098 -0.0171  0.4695  0.3226
 3456W        W 4427   7.173   7.336  10.517 -0.1017  0.1419 -0.1854
 3457W        W 4428   1.043   4.884  10.560 -0.1230  0.0885  0.3864
 3458W        W 4429  11.769   2.124  11.553 -0.1292 -0.2850  0.0594
 3459W        W 4430   4.547  11.299   8.435 -0.0528  0.4567  0.4419
 3460W        W 4431   4.131  12.423   3.010 -0.3389 -0.2370  0.1840
 3461W        W 4432  13.613   2.190  10.824  0.0876 -0.0328 -0.1730
 3462W        W 4433  13.903   1.934   2.273 -0.2217 -0.3744  0.0115
 3463W        W 4434  12.785   8.261   8.437 -0.0814  0.0012  0.1721
 3464W        W 4435  12.899   4.012   0.284  0.2813 -0.2534  0.2299
 3465W        W 4436  10.775   5.776  12.353 -0.4157 -0.1068 -0.1528
 3466W        W 4437   0.278   3.068   7.357 -0.2269 -0.2113 -0.0139
 3467W        W 4438   7.628  11.561   3.497  0.0100 -0.2569 -0.2004
 3468W        W 4439   1.076  12.304  10.875  0.5258  0.0172  0.0522
 3469W        W 4440   8.777   6.075   5.895 -0.0770  0.0420 -0.4095
 3470W        W 4441   6.601   2.605  10.189  0.1803  0.0219  0.2526
 3471W        W 4442   6.484   2.555   7.702  0.1251  0.1010  0.1378
 3472W        W 4443   5.713  12.438  12.547  0.0597  0.0958 -0.1410
 3473W        W 4444   8.625   9.090  11.232 -0.0256 -0.2420  0.0787
 3474W        W 4445   9.943  11.224  13.005 -0.0204 -0.1687 -0.4173
 3475W        W 4446  12.171   6.227   9.778  0.3923  0.1238  0.2289
 3476W        W 4447   6.583   6.607  10.256 -0.0406 -0.0215  0.1498
 3477W        W 4448  13.716  12.972   1.824 -0.2522  0.0405 -0.0713
 3478W        W 4449   8.600   7.536   9.744  0.1022 -0.0934 -0.0204
 3479W        W 4450   9.898   2.533  13.047  0.1738 -0.1270  0.1374
 3480W        W 4451   4.021   4.444  13.872  0.1239  0.3439 -0.0482
 3481W        W 4452  10.755  11.416   6.170 -0.3628  0.3311 -0.1637
 3482W        W 4453   0.562   8.723   0.158 -0.0371 -0.2257  0.0478
 3483W        W 4454  12.949   4.682  12.337 -0.0180  0.0186  0.1429
 3484W        W 4455  13.533   0.403  12.333  0.0882  0.1436  0.1207
 3485W        W 4456   3.603   4.457  10.795 -0.0059 -0.1693  0.1704
 3486W        W 4457  11.144  10.113  12.857  0.0353  0.0993  0.0349
 3487W        W 4458   8.550  11.467   7.219 -0.0290 -0.0303  0.0328
 3488W        W 4459   3.842  12.351   1.753 -0.1646 -0.0083 -0.1458
 3489W        W 4460   2.447  10.819   4.050  0.0881 -0.2093  0.0166
 3490W        W 4461  12.355   2.016   8.509  0.2189 -0.0880 -0.1770
 3491W        W 4462   1.593   6.755   0.207  0.0415  0.1155 -0.0625
 3492W        W 4463   2.549   8.216  11.772 -0.0367  0.0317  0.0810
 3493W        W 4464  10.868   1.643  13.041  0.0318 -0.1492 -0.0794
 3494W        W 4465   4.789   3.967   5.419 -0.0516 -0.0571 -0.3547
 3495W        W 4466   3.432   7.863  11.319  0.1647  0.0645  0.0547
 3496W        W 4467   0.416   4.383   5.722  0.4561 -0.2248  0.2754
 3497W        W 4468   5.234   3.209   9.230 -0.2419  0.1855  0.2001
 3498W        W 4469   4.543   0.915   4.830 -0.0902  0.2242  0.0017
 3499W        W 4470   1.398   8.065   1.705  0.1153  0.0892  0.3449
 3500W        W 4471  10.355  11.935   1.484 -0.1631  0.2880 -0.1159
 3501W        W 4472   0.546   3.116   9.470 -0.2417 -0.2009 -0.0791
 3502W        W 4473  13.276   6.032   6.032  0.0091 -0.0603  0.2115
 3503W        W 4474   7.325  10.897  12.535  0.0601  0.2393 -0.0912
 3504W        W 4475   3.719   6.706  10.313  0.0238  0.1546  0.0461
 3505W        W 4476   5.986  12.068  12.755  0.0973 -0.0244  0.0134
 3506W        W 4477   3.884   3.386  11.854  0.0395  0.1400  0.0760
 3507W        W 4478   8.898   2.820   2.197  0.1214 -0.0001 -0.0528
 3508W        W 4479   1.401   8.073   7.908 -0.3234 -0.1099  0.1303
 3509W        W 4480   1.244  12.213   6.246 -0.0856  0.1770  0.0718
 3510W        W 4481  13.662  11.875  10.019 -0.2237  0.0003  0.0399
 3511W        W 4482   8.119   4.814   8.668 -0.1250 -0.2377 -0.1974
 3512W        W 4483  11.737   2.709  10.336 -0.3287 -0.0915 -0.2013
 3513W        W 4484   3.809   6.262  11.694  0.2362  0.1092  0.2982
 3514W        W 4485   4.395   6.844  12.849  0.1536  0.5340 -0.1220
 3515W        W 4486   7.131   4.674   3.431  0.2478  0.1361 -0.1592
 3516W        W 4487   6.793  11.871  10.180 -0.1074  0.1406  0.1200
 3517W        W 4488   3.037  12.328   0.693  0.4884 -0.2513  0.3624
 3518W        W 4489   0.596  10.714   6.482 -0.0867  0.0343  0.2459
 3519W        W 4490   8.773   3.166  12.496  0.0123  0.0462 -0.0914
 3520W        W 4491   5.711  10.427  12.284  0.0118 -0.1411  0.3085
 3521W        W 4492  13.349   6.456   7.282 -0.1294 -0.0098  0.0170
 3522W        W 4493  13.171   6.482  11.305 -0.1788 -0.1877  0.1405
 3523W        W 4494   5.864   4.572   6.235 -0.1241 -0.0033 -0.1219
 3524W        W 4495   8.733  10.589   6.956  0.0604 -0.3027 -0.1013
 3525W        W 4496   2.505   9.654  11.258 -0.0027  0.0633 -0.0538
 3526W        W 4497  12.575  13.258   1.176 -0.1323  0.1981 -0.2008
 3527W        W 4498   4.832   3.820  13.733 -0.1655  0.1094  0.0035
 3528W        W 4499   8.967   8.209  13.783 -0.0082  0.1903  0.3062
 3529W        W 4500   6.411  10.868   1.406 -0.0345  0.0009 -0.1267
 3530W        W 4501   8.804   1.872   6.027  0.0832  0.1208 -0.2110
 3531W        W 4502  13.033  12.459   3.318  0.1731  0.1320  0.3117
 3532W        W 4503   5.599   7.285   4.477  0.0652  0.2097 -0.2387
 3533W        W 4504  12.470  12.250   4.976 -0.0733 -0.1884  0.2371
 3534W        W 4505   9.960   4.057   1.658  0.1201 -0.2989 -0.0390
 3535W        W 4506  13.137  10.629  11.955 -0.1946  0.3106 -0.1634
 3536W        W 4507   1.966   2.927   0.065  0.0831 -0.0578  0.4232
 3537W        W 4508   2.763   0.311  13.297  0.0373  0.1140 -0.5051
 3538W        W 4509   3.159   2.845  11.273 -0.0778 -0.1180 -0.1204
 3539W        W 4510   5.928   4.797   1.160 -0.0946  0.3312  0.0843
 3540W        W 4511  12.885   0.820  11.350 -0.0801  0.0453  0.2053
 3541W        W 4512  13.175  13.834   4.685 -0.1578 -0.0420  0.1616
 3542W        W 4513  13.699   2.867  10.072 -0.0498 -0.1671 -0.0704
 3543W        W 4514   2.924   1.114   4.272  0.1683 -0.3294  0.1044
 3544W        W 4515   3.450  10.689   1.696 -0.0937 -0.1963 -0.1763
 3545W        W 4516   8.527   2.696   5.825  0.1011 -0.0310 -0.3433
 3546W        W 4517   0.944   4.175  13.231 -0.0367 -0.1797 -0.0373
 3547W        W 4518   8.127  10.106   1.232 -0.1034  0.3697 -0.1165
 3548W        W 4519   0.781  13.322   4.662 -0.0972 -0.3309  0.0526
 3549W        W 4520   9.904  12.804   3.422 -0.1158  0.3229 -0.3592
 3550W        W 4521   7.927   2.246  10.131  0.1476 -0.3656  0.2399
 3551W        W 4522   0.388   5.785   8.664  0.1435 -0.2092  0.3360
 3552W        W 4523   1.204   3.621   9.224 -0.2314 -0.0143  0.0471
 3553W        W 4524   5.969   5.457   3.517 -0.1081 -0.2606 -0.2815
 3554W        W 4525  11.205   7.200  11.538  0.1593 -0.2878 -0.0641
 3555W        W 4526  11.111   0.098  11.468  0.1370  0.1460 -0.1687
 3556W        W 4527   9.389   8.598   2.381  0.2682 -0.2039 -0.0675
 3557W        W 4528   9.159   2.167  10.970  0.4753 -0.0191  0.0042
 3558W        W 4529   7.221  10.830  12.054 -0.1148 -0.0328 -0.0404
 3559W        W 4530  12.552   7.511   9.120 -0.0694  0.0540 -0.0748
 3560W        W 4531   8.104   9.767   8.180  0.0757 -0.0250  0.1397
 3561W        W 4532   0.989   6.640  12.605  0.1042  0.0886 -0.2280
 3562W        W 4533   3.231   9.718  12.321 -0.2032  0.1117 -0.0831
 3563W        W 4534   0.049   7.563  13.343  0.1599 -0.1926  0.3097
 3564W        W 4535   6.167   8.935   6.516 -0.1805 -0.1639  0.0838
 3565W        W 4536   3.981   9.138   9.659 -0.2842 -0.0682 -0.1930
 3566W        W 4537   4.450   4.138  13.718  0.1637 -0.2316 -0.0964
 3567W        W 4538  11.543   4.091  10.770 -0.0718  0.2499 -0.0684
 3568W        W 4539   4.562  11.154  13.580  0.3284 -0.1071 -0.2152
 3569W        W 4540   8.271   6.977   9.231 -0.1036 -0.0251 -0.1111
 3570W        W 4541   3.407   0.339   1.766 -0.1204  0.3164 -0.3247
 3571W        W 4542   8.620   6.938   1.168  0.1697  0.2067 -0.1296
 3572W        W 4543   8.566   4.543   3.605  0.1172 -0.0654  0.2072
 3573W        W 4544   8.852  11.560   1.190  0.2291 -0.0909 -0.1098
 3574W        W 4545   7.542   4.623  10.325  0.1921  0.1083  0.0738
 3575W        W 4546  10.533   7.276   2.599 -0.2615 -0.0072  0.3092
 3576W        W 4547   6.150  12.201   5.211  0.1524  0.2572 -0.1035
 3577W        W 4548   2.239   7.454   8.042  0.0205 -0.0489 -0.1550
 3578W        W 4549  10.301   6.991   7.615 -0.0133  0.2875  0.2402
 3579W        W 4550   0.162   3.950  11.228  0.0869  0.2547 -0.2347
 3580W        W 4551   8.962   0.548  12.822  0.2489 -0.0429 -0.2703
 3581W        W 4552   4.850  12.404   6.023  0.0408  0.1665  0.0395
 3582W        W 4553   8.868   5.829  11.408 -0.0320 -0.0246  0.1788
 3583W        W 4554   3.289   0.789   4.246 -0.1170 -0.2801  0.2468
 3584W        W 4555  10.259  10.262  11.145 -0.0702 -0.0644 -0.1077
 3585W        W 4556   8.047   0.034  10.032 -0.2607 -0.2209 -0.1505
 3586W        W 4557  11.107   3.381  13.102  0.0869  0.1005 -0.0701
 3587W        W 4558  10.163   0.118   1.737 -0.3576  0.0322  0.1064
 3588W        W 4559  10.776  10.004   7.951  0.3365 -0.0618  0.0855
 3589W        W 4560   3.525   1.211  11.745 -0.0554  0.3102 -0.0004
 3590W        W 4561  13.460   2.423   7.137 -0.1668  0.0973  0.0131
 3591W        W 4562  11.421  12.003  10.043 -0.1966  0.1785 -0.1934
 3592W        W 4563   4.374  13.162   5.236 -0.1265 -0.1472  0.0965
 3593W        W 4564   7.055   7.279   8.781 -0.1260 -0.2711  0.0698
 3594W        W 4565   4.080   2.446   0.229  0.0385  0.1672  0.2637
 3595W        W 4566   7.806   2.704  13.014  0.1469 -0.1556 -0.0836
 3596W        W 4567   7.155   4.789  13.325  0.2212 -0.3587 -0.1439
 3597W        W 4568   8.945   3.881   5.066  0.1774 -0.1232  0.0612
 3598W        W 4569   6.692   5.854   8.871  0.2416  0.0713 -0.1502
 3599W        W 4570   8.924  12.809  11.698  0.3896 -0.1806 -0.1336
 3600W        W 4571  13.790  11.128   0.184 -0.0835  0.1688  0.2987
 3601W        W 4572  11.419   0.879  11.570  0.2372  0.2330  0.0585
 3602W        W 4573  10.436   0.162   2.801 -0.0144  0.1862 -0.1901
 3603W        W 4574   3.047   8.521  13.670  0.0341 -0.1562  0.0189
 3604W        W 4575   2.470  12.350   2.353  0.1251 -0.1376  0.2586
 3605W        W 4576   1.970  12.620   7.935 -0.1168  0.0877 -0.1230
 3606W        W 4577  13.102   7.433   8.397  0.0655 -0.1253  0.2501
 3607W        W 4578   9.154   7.814   8.347 -0.0919  0.0009 -0.0196
 3608W        W 4579   7.593  12.695   0.901 -0.1474  0.0961 -0.0680
 3609W        W 4580  12.024  12.809  11.627 -0.0459 -0.0102  0.0203
 3610W        W 4581   4.158   6.916  11.360  0.3355 -0.2712  0.0894
 3611W        W 4582  13.862   5.715   6.146 -0.0231  0.2724  0.3351
 3612W        W 4583   6.592   2.952   4.695  0.2093  0.2777 -0.3033
 3613W        W 4584   5.195   5.035  11.923 -0.1150 -0.1592 -0.2690
 3614W        W 4585   7.885  10.365   8.866  0.1957 -0.1473 -0.1578
 3615W        W 4586   5.180   8.781   8.638 -0.0267  0.0403  0.0903
 3616W        W 4587   6.458   5.395  13.728  0.1157  0.0755  0.4128
 3617W        W 4588   6.651  10.388  11.892 -0.0785  0.0281 -0.0426
 3618W        W 4589  11.983   4.304   8.228 -0.0324 -0.1189  0.1978
 3619W        W 4590  11.481   0.793   7.363  0.0487  0.1754 -0.0165
 3620W        W 4591  13.128   1.452  11.702 -0.1398  0.1470 -0.2262
 3621W        W 4592   7.755   1.661  12.395 -0.1406 -0.0638 -0.4482
 3622W        W 4593  12.671  10.131   5.938  0.5378  0.0002  0.1753
 3623W        W 4594  13.288   5.468  11.614 -0.3516 -0.0925 -0.4770
 3624W        W 4595   5.431   5.994   6.402  0.3222 -0.1599 -0.0472
 3625W        W 4596   4.981   8.205   7.306  0.2313 -0.1024  0.4627
 3626W        W 4597   0.327   1.503   4.986  0.0599  0.2933  0.0026
 3627W        W 4598   2.331  11.719   8.019  0.0740 -0.3670  0.1077
 3628W        W 4599  10.222   0.380  13.582  0.0994  0.2921  0.2576
 3629W        W 4600   0.423   4.351  11.363  0.1030  0.1899 -0.1254
 3630W        W 4601  13.592  12.554   3.343  0.1290  0.1731 -0.0428
 3631W        W 4602  10.873  12.366   4.632  0.1414  0.2723  0.1345
 3632W        W 4603   4.425   9.333  13.394  0.1980  0.1350  0.0092
 3633W        W 4604  13.840   5.231   9.748  0.0420  0.0276  0.1440
 3634W        W 4605  10.166  11.949  10.531 -0.1928 -0.1112  0.0384
 3635W        W 4606   7.686  11.555  13.026  0.0110 -0.0499  0.1536
 3636W        W 4607  10.076   8.622   6.940  0.1082  0.0898  0.0575
 3637W        W 4608  11.559   3.700   8.302  0.1022 -0.0577  0.2456
 3638W        W 4609   5.644   3.853  13.456  0.1021  0.0293  0.1924
 3639W        W 4610   3.489  12.782  13.176 -0.2402 -0.0421  0.0981
 3640W        W 4611   4.217   8.081   5.677 -0.2393  0.0653  0.2637
 3641W        W 4612   1.915   9.813  10.660  0.1295 -0.0955 -0.2592
 3642W        W 4613  11.124  11.942   9.544  0.1821  0.1232  0.2356
 3643W        W 4614   7.211   6.110   1.334 -0.1206 -0.0571  0.2934
 3644W        W 4615   8.617   7.825   4.139  0.0430 -0.1150 -0.2634
 3645W        W 4616   9.078   4.374   2.947  0.4612  0.1443 -0.1505
 3646W        W 4617   8.679   3.878   8.063 -0.0857 -0.0331  0.0394
 3647W        W 4618   4.678   4.363   4.995  0.1065  0.1987  0.3028
 3648W        W 4619   2.073   9.737   8.333 -0.3878  0.1102  0.1265
 3649W        W 4620   9.938   6.580   2.846 -0.2229  0.0197 -0.2731
 3650W        W 4621   7.273   4.690   0.921 -0.0637  0.2946  0.2904
 3651W        W 4622   3.998  11.197  13.486  0.0548 -0.2328  0.1585
 3652W        W 4623   9.945   1.104   5.245  0.1753 -0.3002 -0.1206
 3653W        W 4624   5.476   3.934   1.759  0.0372 -0.2609 -0.2802
 3654W        W 4625   4.265  12.470   1.439 -0.2943  0.0756  0.1231
 3655W        W 4626   1.843   5.334   3.018 -0.2201 -0.0508 -0.1843
 3656W        W 4627   9.385  10.280   5.909 -0.1553 -0.1218 -0.0811
 3657W        W 4628   9.743   7.707   7.994 -0.3892 -0.0689  0.0011
 3658W        W 4629   2.432   8.177   8.410  0.0449 -0.0326 -0.2453
 3659W        W 4630   0.094   5.388   1.583 -0.3445 -0.1750 -0.0458
 3660W        W 4631   3.424   5.486   4.990  0.1793 -0.3145  0.1215
 3661W        W 4632   8.677  10.009   0.115  0.1295  0.0798 -0.0119
 3662W        W 4633  12.887  10.424   3.292  0.1407  0.0513 -0.1214
 3663W        W 4634   6.054  12.329   9.826 -0.2224 -0.2912 -0.3540
 3664W        W 4635  11.002   7.891  12.626  0.2940  0.2278 -0.1938
 3665W        W 4636   7.082   1.871   6.908 -0.1935  0.0180  0.2111
 3666W        W 4637   3.487   5.642   1.225 -0.3793 -0.0858 -0.3273
 3667W        W 4638  11.735   7.579  12.176 -0.2157  0.0518 -0.2410
 3668W        W 4639   4.461   6.281   1.339  0.0874  0.1325  0.1575
 3669W        W 4640   3.420   0.668   0.649  0.1413  0.2851  0.3120
 3670W        W 4641   1.896   6.344  13.028 -0.1395 -0.1648  0.0148
 3671W        W 4642   6.351  13.485  12.565  0.2342 -0.2118  0.0705
 3672W        W 4643  12.045   2.366  12.519 -0.2851 -0.1935  0.1765
 3673W        W 4644   7.398   1.762   9.471 -0.0853  0.2160  0.0635
 3674W        W 4645   3.081  10.676   5.106  0.3569  0.0787  0.2147
 3675W        W 4646  10.730  13.607   2.783  0.1267 -0.3017 -0.0569
 3676W        W 4647   3.018   5.843  10.640 -0.1210 -0.3690  0.2278
 3677W        W 4648   5.793   9.169  11.280  0.3037 -0.0244 -0.1316
 3678W        W 4649   6.980   6.812   6.140 -0.0413 -0.0406  0.1821
 3679W        W 4650  13.613   2.389   3.722  0.2092 -0.4193 -0.0149
 3680W        W 4651  13.320  10.984   4.484 -0.1424  0.1209  0.0328
 3681W        W 4652   8.444  13.700   6.139  0.1153  0.3344 -0.0214
 3682W        W 4653  10.085   7.843  13.488  0.1812 -0.1428 -0.0972
 3683W        W 4654   9.619   3.747   5.951  0.0953 -0.0469 -0.0704
 3684W        W 4655   0.830   7.657  12.352  0.1477 -0.1052 -0.1523
 3685W        W 4656  11.527  10.542  12.318  0.1513 -0.0408  0.0883
 3686W        W 4657   4.796  10.250   3.540  0.0821 -0.0529 -0.1433
 3687W        W 4658   5.780  12.161  11.185 -0.2246  0.1390  0.2407
 3688W        W 4659   8.761   8.516   5.453 -0.0771 -0.1909  0.2583
 3689W        W 4660   1.687   6.502   7.849  0.0560 -0.3639 -0.2954
 3690W        W 4661   4.561   1.095   8.599  0.0821 -0.1743  0.0025
 3691W        W 4662   7.756   2.638  12.091  0.2572  0.4456 -0.0755
 3692W        W 4663   0.813   1.105   6.373  0.2010  0.0812  0.2797
 3693W        W 4664   9.080  11.687   8.620  0.1324  0.2336  0.2273
 3694W        W 4665   0.288   7.525   5.311  0.0011  0.2603  0.0663
 3695W        W 4666  12.745   2.996   9.056  0.1051  0.3441  0.0876
 3696W        W 4667   9.788   8.542  12.291  0.0482  0.4006 -0.0337
 3697W        W 4668   6.116   6.782   8.919  0.0392  0.0137 -0.4706
 3698W        W 4669   0.295   1.938   2.643  0.2014  0.2075  0.1957
 3699W        W 4670   3.392  10.700  12.227 -0.1559 -0.0373  0.1251
 3700W        W 4671  13.676  13.427   2.184 -0.1687  0.4306 -0.1502
 3701W        W 4672  10.886   0.242   4.470  0.5136  0.0097 -0.1613
 3702W        W 4673  13.393   0.645   8.209  0.2132  0.0851 -0.0045
 3703W        W 4674   7.185  12.192   0.303  0.0603 -0.0780 -0.3097
 3704W        W 4675   2.800   2.080   7.223  0.2387  0.1624  0.1478
 3705W        W 4676  10.381   2.624   1.895  0.0892 -0.2048  0.4066
 3706W        W 4677   3.746   6.344   4.037  0.1890  0.0005 -0.2986
 3707W        W 4678   3.953   8.577  12.775 -0.4894 -0.2112 -0.1705
 3708W        W 4679   3.665  12.098   2.933  0.0166  0.0782  0.0188
 3709W        W 4680   1.938   9.060  12.868  0.1449 -0.1885  0.1762
 3710W        W 4681  11.488  13.751  11.668  0.1107 -0.0112  0.1539
 3711W        W 4682  11.154   1.008  12.323 -0.1919  0.2261  0.1325
 3712W        W 4683   5.276  11.991  11.330  0.2812  0.0617 -0.2105
 3713W        W 4684   9.825   4.064   3.119  0.3008  0.0051 -0.3984
 3714W        W 4685  12.270   5.496   7.151 -0.1276  0.0136  0.2939
 3715W        W 4686   7.921  13.316   1.228  0.1104  0.2274  0.0877
 3716W        W 4687   9.496  12.147   4.822  0.0505 -0.0074  0.0752
 3717W        W 4688   2.369   6.543   9.364 -0.0102 -0.2872 -0.0645
 3718W        W 4689   1.944   2.914  13.415  0.4279  0.1177 -0.1982
 3719W        W 4690   4.692  10.512   2.621  0.0820  0.2097  0.4388
 3720W        W 4691   2.676   2.895   1.838 -0.0591 -0.1781 -0.1800
 3721W        W 4692   9.902  13.383   6.882 -0.0526  0.1064 -0.1794
 3722W        W 4693  13.671   7.045   9.135 -0.0923 -0.3795 -0.2068
 3723W        W 4694   7.960  12.131   9.515 -0.0989 -0.0967 -0.0937
 3724W        W 4695   2.207   3.550  10.862  0.0698 -0.1925 -0.0123
 3725W        W 4696   9.947   4.092   6.316  0.0354 -0.0589  0.3371
 3726W        W 4697   5.776   4.002   8.516 -0.3703 -0.2879  0.1278
 3727W        W 4698   2.925   8.185   7.222 -0.1290 -0.1045  0.0098
 3728W        W 4699   4.436  11.918   8.979  0.0840 -0.2203  0.2056
 3729W        W 4700  12.553   1.247   6.440  0.0138 -0.0651  0.0212
 3730W        W 4701   7.781  13.224   6.933  0.0466 -0.4673 -0.1990
 3731W        W 4702   6.379   3.789   0.131 -0.2354  0.1292  0.1943
 3732W        W 4703   9.250   1.683   9.835 -0.0273 -0.0009 -0.1629
 3733W        W 4704  12.666   6.984  12.327  0.2939 -0.0446  0.1293
 3734W        W 4705   5.227   1.452   1.507 -0.0551 -0.3101 -0.1815
 3735W        W 4706  12.893   3.380   7.186  0.0352 -0.2734  0.1322
 3736W        W 4707  13.812  10.458   1.290  0.3027 -0.2274  0.0533
 3737W        W 4708   0.753  13.291  13.675  0.0542 -0.0874  0.1007
 3738W        W 4709   2.748  10.289   5.868 -0.0376  0.2316 -0.2167
 3739W        W 4710   4.741   3.675   3.135 -0.1750  0.2557 -0.0503
 3740W        W 4711  11.534  11.739  13.147 -0.0350 -0.3379 -0.3035
 3741W        W 4712   1.479   8.350  12.345  0.4386  0.1450  0.0450
 3742W        W 4713   6.140   6.659   0.540 -0.1413  0.2157  0.3966
 3743W        W 4714   8.924  10.239   9.976 -0.0283 -0.2498  0.0822
 3744W        W 4715   3.039   7.755  10.880  0.2006  0.2173 -0.2707
 3745W        W 4716   6.471  12.818   7.020  0.1833 -0.1437  0.1032
 3746W        W 4717   8.521   5.518   8.384  0.0387 -0.2056 -0.1691
 3747W        W 4718   5.988   4.896   7.175 -0.0341 -0.2952 -0.0160
 3748W        W 4719   9.268   5.538   2.305 -0.0535 -0.2419 -0.0135
 3749W        W 4720   9.116   4.297   4.643  0.1236 -0.1918  0.2121
 3750W        W 4721   6.304  10.672  11.117 -0.2678  0.0006  0.1812
 3751W        W 4722   4.264   9.860   1.572  0.2604 -0.0975 -0.0618
 3752W        W 4723  11.616   9.845   0.703  0.0943 -0.1877 -0.1895
 3753W        W 4724  10.622   4.549   3.387  0.1142 -0.1901  0.3405
 3754W        W 4725   8.944   3.653   1.521  0.0363  0.1138  0.0530
 3755W        W 4726   2.578   3.464   1.923  0.0303  0.0439  0.1904
 3756W        W 4727   6.327   8.460   5.908  0.2847  0.1442 -0.1470
 3757W        W 4728   0.977   6.323  13.494 -0.3261  0.1416 -0.0691
 3758W        W 4729   4.168  11.883   2.683 -0.2727  0.0221 -0.1097
 3759W        W 4730   2.294  12.845   0.798  0.0748 -0.0403  0.1614
 3760W        W 4731   1.276   7.853  13.181 -0.1427 -0.1460 -0.1149
 3761W        W 4732   7.131  13.698  10.959  0.0555 -0.1062  0.0343
 3762W        W 4733   1.104   3.740   6.468 -0.0229  0.0411 -0.1503
 3763W        W 4734  13.865   6.207   9.885 -0.4134 -0.0218 -0.2138
 3764W        W 4735  10.639   3.159   5.084 -0.1157  0.2687 -0.4455
 3765W        W 4736   8.210   7.018   5.600 -0.0075 -0.1540 -0.3647
 3766W        W 4737   8.145   2.271  13.900  0.0584 -0.0634 -0.1144
 3767W        W 4738  10.113   1.946   3.002  0.3275 -0.2434 -0.2769
 3768W        W 4739   4.414  10.245  13.558  0.2171  0.1191 -0.2264
 3769W        W 4740  12.457   3.254  12.265  0.4385  0.1838  0.0666
 3770W        W 4741   5.462   6.179   9.662 -0.0356  0.0071 -0.1322
 3771W        W 4742   7.629   3.074  10.989  0.1134  0.1103 -0.0210
 3772W        W 4743   8.012   5.393   5.297  0.0531  0.1623  0.3373
 3773W        W 4744   9.131   7.530   0.837 -0.1986  0.0002 -0.0162
 3774W        W 4745  11.780   1.092   4.955  0.0783 -0.2441 -0.0051
 3775W        W 4746   0.984   9.262  12.856 -0.0859 -0.3027  0.1920
 3776W        W 4747  12.912   4.374  12.723  0.0807  0.2903 -0.0466
 3777W        W 4748   7.539   7.064  12.927  0.1006  0.1939  0.1009
 3778W        W 4749   3.341   1.748  12.616  0.2031  0.0119  0.1515
 3779W        W 4750   1.029   0.063  13.612 -0.0116 -0.1590  0.1572
 3780W        W 4751   7.333   4.852  12.805  0.1184 -0.1426  0.1121
 3781W        W 4752  10.790  13.141   3.681  0.4450  0.0304  0.0090
 3782W        W 4753   8.293  11.794   9.413 -0.0907  0.1226  0.2692
 3783W        W 4754   1.711   1.953   7.190 -0.2983  0.1037 -0.0307
 3784W        W 4755  10.504   5.752   7.451 -0.1982 -0.3479 -0.0978
 3785W        W 4756  13.918   5.822  10.512  0.2988 -0.2189 -0.0340
 3786W        W 4757   7.256   5.732   6.887  0.2003 -0.0467  0.0127
 3787W        W 4758   3.792   6.838   7.227 -0.4168  0.1135  0.4254
 3788W        W 4759   5.427   4.830  12.405  0.2202 -0.2030  0.0059
 3789W        W 4760   4.760  13.035  10.882 -0.3604 -0.1068  0.0298
 3790W        W 4761   1.279   8.083  11.522  0.0674  0.0764  0.0394
 3791W        W 4762   8.586  11.938  10.477  0.0860  0.0635 -0.3338
 3792W        W 4763   8.689   2.896   8.146 -0.1797 -0.0522 -0.2213
 3793W        W 4764  11.549  11.032  10.217  0.2347 -0.3151 -0.0997
 3794W        W 4765   3.158   9.497   0.219  0.1935 -0.2782  0.2005
 3795W        W 4766   7.533   1.406   3.329  0.2279  0.2107  0.0072
 3796W        W 4767   3.622  11.966   6.883  0.1780  0.1491 -0.2030
 3797W        W 4768  10.289   1.262  12.395  0.0592  0.2554  0.1247
 3798W        W 4769  13.209  11.837   7.918  0.2562  0.1438  0.0882
 3799W        W 4770   7.336   6.365  10.389 -0.3544 -0.2278  0.0638
 3800W        W 4771   6.852  10.639  10.214  0.3993  0.0867 -0.0650
 3801W        W 4772  13.132  11.425  11.520  0.1700 -0.0918  0.0683
 3802W        W 4773   1.620   1.767   7.896  0.0244  0.2964 -0.2887
 3803W        W 4774   0.240   9.470   9.247 -0.0963  0.2019 -0.1317
 3804W        W 4775  12.844  12.681   5.023  0.0351 -0.0846 -0.0314
 3805W        W 4776   0.984   6.348   7.585 -0.0424  0.2278 -0.0115
 3806W        W 4777   4.180  12.398  10.659 -0.3403 -0.1177  0.0735
 3807W        W 4778   7.290   3.814  11.263  0.1863  0.0857  0.0221
 3808W        W 4779  13.681   2.889   4.770 -0.2502 -0.2311 -0.1128
 3809W        W 4780   5.238   1.354  12.924  0.1898 -0.1152 -0.1947
 3810W        W 4781   0.074   8.233   6.679 -0.0988 -0.3104 -0.2890
 3811W        W 4782   7.469  13.655  12.342 -0.0341 -0.1409 -0.0776
 3812W        W 4783   0.855  10.384   3.291  0.4275 -0.1108 -0.0435
 3813W        W 4784  12.170   7.211   5.451  0.5950  0.0055  0.0114
 3814W        W 4785   5.391   3.667   9.374 -0.0804 -0.2087  0.1825
 3815W        W 4786   3.308   7.588   6.029  0.1140  0.2478  0.0006
 3816W        W 4787  12.508   3.041   2.138 -0.2102 -0.2006  0.0808
 3817W        W 4788  12.594  10.064   3.047  0.0528  0.4946  0.0822
 3818W        W 4789   7.060   6.024   2.480 -0.0967  0.1599  0.3663
 3819W        W 4790   4.072   0.039  13.071 -0.1557  0.0658 -0.1510
 3820W        W 4791  12.157   0.496   1.434 -0.3510 -0.0197  0.2209
 3821W        W 4792  12.585   0.195  13.115 -0.0689 -0.0136 -0.1659
 3822W        W 4793   2.233   3.034  10.905 -0.1359  0.1542 -0.1152
 3823W        W 4794  12.654   4.406   1.182 -0.0173 -0.0272 -0.1203
 3824W        W 4795  12.318  10.154   1.186  0.3316  0.5106 -0.1200
 3825W        W 4796  13.805   1.354   5.319 -0.4661 -0.1076 -0.0965
 3826W        W 4797   3.815  12.324   4.948  0.3388 -0.0723  0.1493
 3827W        W 4798   1.293   6.904   5.384 -0.1240 -0.1201  0.2569
 3828W        W 4799   8.146   7.826   9.419  0.1300 -0.1731 -0.0464
 3829W        W 4800   1.170  12.140  11.360  0.1461 -0.1833  0.0763
 3830W        W 4801  12.856   5.646  12.536  0.0745  0.0818  0.1885
 3831W        W 4802   5.351   8.874   6.269  0.0474  0.1920 -0.1792
 3832W        W 4803   0.583   1.095   7.326  0.2414 -0.0106 -0.0962
 3833W        W 4804   6.205   6.489   3.861  0.0526 -0.1305  0.0446
 3834W        W 4805   7.588   0.255   8.174 -0.0747 -0.1188 -0.1922
 3835W        W 4806   9.703   1.653  13.897 -0.1566  0.0574  0.2578
 3836W        W 4807   4.777   6.537   6.268 -0.1766  0.1751  0.0757
 3837W        W 4808   4.781   0.879   7.884 -0.0325 -0.0879 -0.0341
 3838W        W 4809  13.213   5.213   6.750 -0.1498 -0.1492 -0.2373
 3839W        W 4810   1.484   3.461  10.981  0.0214 -0.3281 -0.0585
 3840W        W 4811   8.201   4.604  10.499 -0.2172  0.0766  0.0646
 3841W        W 4812   5.444  13.792   9.242  0.1353 -0.0473 -0.2942
 3842W        W 4813   3.311   2.176   7.400  0.1077  0.0195 -0.0736
 3843W        W 4814   8.159   3.018  12.760 -0.2018 -0.1855  0.1657
 3844W        W 4815   6.804   9.834  13.303 -0.1688  0.2252 -0.1786
 3845W        W 4816   1.129   9.184   8.323  0.4046  0.2476  0.4300
 3846W        W 4817   1.259   3.602   8.643  0.2890  0.0835 -0.0591
 3847W        W 4818   3.761   3.569   0.514 -0.0734 -0.0741  0.1918
 3848W        W 4819   1.033   6.314  11.787 -0.2400 -0.2262  0.0369
 3849W        W 4820   3.232   8.585   2.111  0.0751  0.2492  0.1461
 3850W        W 4821  12.791   0.596   3.046 -0.0885  0.1700  0.1633
 3851W        W 4822   5.578   8.559   9.423 -0.1088 -0.0026 -0.0659
 3852W        W 4823  11.962  10.334  12.637  0.2225  0.1013 -0.2081
 3853W        W 4824   7.424   6.171   2.194 -0.3291  0.0668 -0.0058
 3854W        W 4825   1.551   6.998   1.950  0.4151 -0.1267  0.1464
 3855W        W 4826   9.405   2.638  12.990  0.1214  0.2929 -0.2804
 3856W        W 4827   8.465  12.878   0.528  0.2617  0.0758  0.2520
 3857W        W 4828   9.750   8.331   3.796 -0.0928 -0.2268 -0.1075
 3858W        W 4829  11.541   7.346  11.227  0.1436  0.0467  0.1072
 3859W        W 4830   6.253  11.337   5.346  0.3023 -0.0286  0.1811
 3860W        W 4831   8.153  13.087   9.866  0.0042  0.1168 -0.0729
 3861W        W 4832   3.521   1.694   5.076 -0.3097 -0.0397  0.0544
 3862W        W 4833  11.546   6.877   8.020  0.3457 -0.2301  0.1177
 3863W        W 4834   6.338  10.553   7.260  0.4467 -0.1293  0.0549
 3864W        W 4835  13.766   6.931   8.043  0.0201  0.2159  0.0820
 3865W        W 4836   7.434   7.234  10.966 -0.1768  0.2559  0.0669
 3866W        W 4837  13.156   4.030   9.731 -0.2569  0.2477  0.0025
 3867W        W 4838  12.943   6.899   7.641 -0.0648 -0.1561  0.0439
 3868W        W 4839   8.045   9.356   7.294 -0.1195 -0.0235 -0.0173
 3869W        W 4840  13.751   8.100   3.140  0.0043  0.0907 -0.1947
 3870W        W 4841   4.669   6.667   2.571 -0.1151  0.0845  0.3629
 3871W        W 4842   6.633   0.142   4.268 -0.1808 -0.1828 -0.0966
 3872W        W 4843  11.727   3.955  10.308 -0.1504  0.0365  0.0076
 3873W        W 4844   4.804   8.644   6.863  0.0948 -0.2503 -0.0402
 3874W        W 4845   3.539   5.167   7.483  0.3705  0.2376  0.2827
 3875W        W 4846  13.307  11.527   1.237 -0.3227  0.3179  0.0937
 3876W        W 4847   4.253   4.757   2.376 -0.0011 -0.2309 -0.3858
 3877W        W 4848   9.689   3.183  10.472  0.0297 -0.3311 -0.0008
 3878W        W 4849   1.718  11.353  11.731 -0.0302 -0.2290  0.1419
 3879W        W 4850   0.336  10.296   6.364  0.1904  0.1413 -0.2511
 3880W        W 4851  12.209  12.789  12.098  0.3160 -0.0316  0.2004
 3881W        W 4852   2.565   5.980   5.222  0.0914 -0.1210 -0.1738
 3882W        W 4853   5.365   2.551   4.825 -0.0262 -0.0592 -0.0413
 3883W        W 4854   3.829   5.998   3.108  0.1757 -0.2443  0.0007
 3884W        W 4855   1.587   1.833   3.271  0.1590 -0.0952 -0.1762
 3885W        W 4856   1.211   3.516  13.511  0.1653  0.1287 -0.0993
 3886W        W 4857   8.859   0.042  13.042 -0.0395 -0.2223 -0.0739
 3887W        W 4858  10.268   5.915   4.047 -0.0374 -0.1976 -0.4521
 3888W        W 4859  13.653   4.980   7.492 -0.1608 -0.2199  0.3606
 3889W        W 4860   2.590   9.463   7.953  0.0876  0.2449  0.1298
 3890W        W 4861  10.569  10.460  13.184 -0.0403  0.0864  0.0905
 3891W        W 4862  10.871   0.536   9.121 -0.1008 -0.1617 -0.1263
 3892W        W 4863  13.832  12.294   7.268  0.1499 -0.1530  0.1650
 3893W        W 4864  10.253   7.971   4.492  0.0197 -0.1434  0.1619
 3894W        W 4865   4.966   1.774   1.189  0.2330 -0.5536  0.3383
 3895W        W 4866   6.984   5.733  13.399  0.1009 -0.0488  0.3188
 3896W        W 4867   1.157   8.056  12.060  0.0335 -0.0241 -0.0918
 3897W        W 4868   5.954   4.775   0.211 -0.2954  0.2012 -0.0294
 3898W        W 4869  12.827  12.416   5.959  0.3799 -0.2142  0.0669
 3899W        W 4870   8.455   0.687   0.858 -0.0311 -0.1806  0.2055
 3900W        W 4871  13.838   2.764   7.240 -0.0394  0.2022 -0.4360
 3901W        W 4872  10.201   2.549  13.626  0.1744 -0.1868  0.3706
 3902W        W 4873   2.759  12.847   3.712 -0.1149 -0.0672 -0.1338
 3903W        W 4874   6.301  10.821   6.761  0.0098 -0.0499  0.1276
 3904W        W 4875  12.727   2.958   0.825 -0.2570  0.0793  0.1581
 3905W        W 4876   0.632  10.177  12.887  0.1294 -0.2117 -0.2267
 3906W        W 4877   4.214   4.867   7.276  0.2029 -0.0313 -0.2598
 3907W        W 4878   7.245   5.163   9.230 -0.1245  0.2405 -0.2202
 3908W        W 4879   3.303   4.586   1.048 -0.1065 -0.1874  0.0559
 3909W        W 4880  13.795   9.482   0.962 -0.3789  0.1118  0.2416
 3910W        W 4881   5.040   2.586   9.954 -0.1154  0.0885 -0.2248
 3911W        W 4882   6.930  13.153   8.363  0.0609  0.3644  0.0539
 3912W        W 4883   6.243   5.220  12.894 -0.1318  0.1216 -0.2435
 3913W        W 4884  11.201  11.670   1.887  0.1043  0.0498  0.1002
 3914W        W 4885   4.670   7.016   0.166 -0.1553 -0.2034 -0.2369
 3915W        W 4886   6.510   8.306  12.116 -0.0485 -0.0480  0.2627
 3916W        W 4887   4.069  12.546   5.326 -0.0762 -0.2669 -0.3941
 3917W        W 4888   5.860  13.281   6.537 -0.2445  0.2227  0.1440
 3918W        W 4889  13.746   9.842   0.650 -0.0100  0.0590  0.1141
 3919W        W 4890   1.360   8.646   5.710 -0.3684 -0.0643 -0.0562
 3920W        W 4891   9.715   7.044   8.604 -0.4185 -0.2234  0.1615
 3921W        W 4892   4.172  13.735   6.389  0.2694  0.2665  0.2136
 3922W        W 4893   0.933   0.560   4.847  0.1486 -0.0485 -0.0005
 3923W        W 4894  10.323   3.511   7.037 -0.1971  0.0964  0.2749
 3924W        W 4895   7.211   8.398  13.676 -0.1546  0.0103  0.3714
 3925W        W 4896   2.969  12.125   1.693  0.2941  0.2407  0.1980
 3926W        W 4897  12.496   5.936  11.742 -0.0090 -0.1335 -0.0636
 3927W        W 4898  11.852   8.685   3.536 -0.0148  0.2394  0.0511
 3928W        W 4899   8.151   9.694   6.497  0.1050 -0.1548  0.2626
 3929W        W 4900   1.578   2.543   2.362  0.0118  0.1216 -0.3164
 3930W        W 4901  10.491   3.816   9.211 -0.0543 -0.1898 -0.3774
 3931W        W 4902  11.487   6.365  10.265  0.2354  0.1766 -0.0368
 3932W        W 4903  11.405  11.019   2.280 -0.2487  0.0100 -0.0754
 3933W        W 4904  12.652   9.366  10.985 -0.0252 -0.2269  0.2438
 3934W        W 4905   1.857   2.583   8.389 -0.0708  0.1119 -0.0151
 3935W        W 4906   5.861  11.680  12.391  0.3698  0.1756  0.1883
 3936W        W 4907   0.665   9.556   9.029 -0.2507  0.0356 -0.1299
 3937W        W 4908   9.955  13.851   2.599 -0.2546 -0.1843 -0.1608
 3938W        W 4909   1.030   8.825   4.261  0.0630  0.0430 -0.0184
 3939W        W 4910  10.150   2.853   2.313  0.0876 -0.2408  0.0890
 3940W        W 4911   2.777   7.853   0.699 -0.3682  0.0254 -0.2531
 3941W        W 4912   9.022   2.132   6.762  0.1872 -0.1220  0.2510
 3942W        W 4913   8.906   3.373   6.300  0.0365  0.1831 -0.0604
 3943W        W 4914   9.989   6.622   4.501  0.3426 -0.1022 -0.3416
 3944W        W 4915   5.542  11.914  12.670  0.1602 -0.1284  0.0148
 3945W        W 4916   2.121  10.796   4.952  0.1238  0.0147  0.0193
 3946W        W 4917  13.859   2.602  11.603  0.2471  0.3504  0.5293
 3947W        W 4918   8.243   1.098   8.010  0.1938 -0.2288  0.0490
 3948W        W 4919  10.652   7.694   0.092 -0.0562  0.3054  0.0033
 3949W        W 4920  13.284   1.649   7.669 -0.0890 -0.0551  0.3917
 3950W        W 4921  11.479  12.466  11.625 -0.0655 -0.0213  0.1086
 3951W        W 4922   9.199  12.471   7.598 -0.3672 -0.1097 -0.0646
 3952W        W 4923  11.213   9.635  10.310  0.0040 -0.0050  0.0150
 3953W        W 4924   8.588  10.821  12.881 -0.0623  0.1186 -0.1050
 3954W        W 4925   5.517   9.522   9.727  0.0293 -0.1429 -0.1846
 3955W        W 4926   6.059   1.489   6.325 -0.1839 -0.1169  0.2464
 3956W        W 4927   7.709   1.358   5.270  0.1436 -0.0510  0.0295
 3957W        W 4928   7.792   1.777   0.899  0.0784 -0.3804  0.3422
 3958W        W 4929  11.975   3.266   4.543  0.0790  0.0782 -0.2356
 3959W        W 4930   9.834  13.432   9.804  0.0670  0.1349  0.0921
 3960W        W 4931   6.482   7.125   5.255  0.1944  0.0409 -0.2300
 3961W        W 4932   5.953  10.259  13.378  0.1878  0.0297  0.2111
 3962W        W 4933   0.207   0.386   0.673 -0.1325  0.0272  0.1879
 3963W        W 4934   9.053   8.719  11.810  0.1288 -0.1129  0.1469
 3964W        W 4935   2.475   0.563   1.672 -0.1456  0.0269 -0.0657
 3965W        W 4936   7.106   5.256   5.168 -0.1951  0.2525  0.1733
 3966W        W 4937  12.267   5.021   4.885  0.3806  0.0850  0.3000
 3967W        W 4938   0.539   5.025   0.735  0.3513 -0.1822 -0.1450
 3968W        W 4939   3.961  11.227  12.206 -0.1925  0.4280  0.0875
 3969W        W 4940  13.775   0.545  11.139  0.0108  0.2920 -0.1549
 3970W        W 4941  13.337   1.727   0.612  0.1713 -0.0560 -0.0103
 3971W        W 4942   9.491  11.774   4.384  0.0147 -0.1284 -0.1348
 3972W        W 4943  10.541   7.531   6.301  0.0940 -0.1149  0.2322
 3973W        W 4944   3.027   1.248  10.207  0.1429 -0.1816  0.0138
 3974W        W 4945   1.302  13.129   8.295 -0.1182 -0.0941 -0.1376
 3975W        W 4946   0.709   2.617  10.942  0.0722  0.2648  0.0337
 3976W        W 4947  12.080  13.222  13.473 -0.0158  0.2377 -0.2489
 3977W        W 4948  11.296   0.124  12.753  0.0053 -0.4038 -0.3492
 3978W        W 4949   7.124   6.847   2.982 -0.0859  0.0674  0.0162
 3979W        W 4950   4.883  13.633   0.262 -0.2726  0.0497 -0.0473
 3980W        W 4951  12.432   4.190  12.626 -0.1049  0.1904 -0.2036
 3981W        W 4952   1.801   4.183  11.574 -0.1813 -0.2398  0.0393
 3982W        W 4953  13.633   6.899  13.791 -0.1291 -0.1140  0.1506
 3983W        W 4954  13.684   1.043  10.697  0.0918 -0.2534  0.1118
 3984W        W 4955   2.216  12.453   5.726 -0.4698 -0.0947  0.0476
 3985W        W 4956   4.417   5.384   8.581  0.0475 -0.4500 -0.2360
 3986W        W 4957   3.886   4.030   7.512  0.1320  0.2059  0.1872
 3987W        W 4958  11.572   3.505   1.216  0.2400  0.2698  0.0817
 3988W        W 4959   1.252   6.647   6.816 -0.2096  0.0813  0.0040
 3989W        W 4960   9.304   9.862   2.392 -0.2057  0.0689 -0.2362
 3990W        W 4961   1.935   9.942   0.546  0.0798  0.0889  0.1781
 3991W        W 4962   2.132   6.089   3.934 -0.0187  0.1229  0.3079
 3992W        W 4963   3.010   4.817  12.631  0.2817 -0.0606  0.0687
 3993W        W 4964   3.678   8.232   0.209 -0.1635  0.1407 -0.1785
 3994W        W 4965   0.287   1.574  13.197  0.3504 -0.0771 -0.1307
 3995W        W 4966   1.980  11.335   8.121 -0.0084  0.0977 -0.2868
 3996W        W 4967   0.787  11.848  11.532 -0.0615 -0.0148  0.2419
 3997W        W 4968   4.868   4.280   0.483 -0.1421 -0.0384 -0.1297
 3998W        W 4969   2.045   0.080   9.578  0.1923 -0.0921 -0.1336
 3999W        W 4970   5.505   0.626   6.373  0.0645 -0.2679 -0.0880
 4000W        W 4971   9.769  10.174   1.009 -0.0936 -0.1933  0.0626
 4001W        W 4972   2.968   8.237   4.213 -0.1278 -0.2994  0.0443
 4002W        W 4973   4.053   0.291   0.543  0.2521  0.1266 -0.1321
 4003W        W 4974   0.162   9.193   8.506 -0.0155 -0.1505  0.2211
 4004W        W 4975   5.841   5.965  10.005  0.1059  0.0623 -0.2101
 4005W        W 4976  13.803   5.153   4.438 -0.1458 -0.2448  0.0320
 4006W        W 4977   0.258   3.997  12.225  0.2273  0.1649  0.0667
 4007W        W 4978   6.499   0.978   6.593  0.3567  0.2721 -0.0867
 4008W        W 4979  13.164  11.232   8.788  0.0728  0.0722  0.0755
 4009W        W 4980  12.923   2.757   2.013  0.1250 -0.1741 -0.0823
 4010W        W 4981   0.465   0.093   2.227  0.0866  0.0639  0.1055
 4011W        W 4982   9.057   3.082   9.575  0.3373 -0.0070  0.0893
 4012W        W 4983  11.665   3.606   2.754  0.0873  0.1276  0.1055
 4013W        W 4984   9.938   6.885   9.261 -0.0070 -0.0425 -0.0410
 4014W        W 4985  11.403  10.516   7.830  0.4223  0.1943  0.1111
 4015W        W 4986   0.167   1.094   6.360  0.0175 -0.1363  0.0151
 4016W        W 4987   1.023   5.850   7.508  0.2235  0.0261  0.2558
 4017W        W 4988  10.536   8.007   0.512  0.1732 -0.0557  0.2112
 4018W        W 4989  10.781   1.444   7.878 -0.0422 -0.1087  0.1496
 4019W        W 4990   8.397   2.632  10.699  0.0893  0.0593 -0.1162
 4020W        W 4991  12.031  13.918   1.298 -0.1983  0.2266  0.1840
 4021W        W 4992   9.957   7.088   6.656  0.1437 -0.1468  0.0206
 4022W        W 4993  13.002  13.858  12.897  0.1357  0.0981 -0.0176
 4023W        W 4994   4.508  10.033   0.211  0.0014 -0.1163  0.1750
 4024W        W 4995   0.107   7.710   4.879 -0.1808 -0.1324  0.0671
 4025W        W 4996   3.229   9.743  10.598 -0.1089  0.1120 -0.1152
 4026W        W 4997   8.226   0.932   6.386  0.2783 -0.0730  0.1685
 4027W        W 4998   6.936   5.252  13.034 -0.1684 -0.0519  0.2722
 4028W        W 4999   1.632   6.968  10.110  0.2253 -0.1368  0.2776
 4029W        W 5000   2.364  11.818   9.504  0.0028  0.1048  0.0222
 4030W        W 5001   8.750   8.187   8.643 -0.0104  0.2141  0.0645
 4031W        W 5002   4.521   7.785  12.571 -0.0367 -0.2300  0.2468
 4032W        W 5003  11.907  10.991   1.762 -0.1291 -0.1026  0.3122
 4033W        W 5004  12.119   7.850  11.972  0.0349  0.2953  0.0235
 4034W        W 5005  11.361  12.150   8.177 -0.1280  0.4083  0.2663
 4035W        W 5006   2.510  13.312   1.960 -0.2927 -0.0054 -0.3318
 4036W        W 5007  11.701   7.209   1.088  0.1374  0.2218 -0.0015
 4037W        W 5008   6.502   5.551  13.256  0.2410 -0.0042  0.1241
 4038W        W 5009   7.247  12.003   9.987 -0.0138 -0.1155 -0.0161
 4039W        W 5010   0.877  11.123   7.658 -0.1376 -0.1263  0.4805
 4040W        W 5011   0.565   1.000   3.663 -0.1321  0.0935 -0.3501
 4041W        W 5012  10.500   3.531  10.803  0.1670 -0.1517 -0.0969
 4042W        W 5013   3.697   6.417   6.849  0.2907  0.3220 -0.3094
 4043W        W 5014   9.164   1.063   3.324  0.2561 -0.1821  0.0186
 4044W        W 5015   9.235   5.425  11.123 -0.1311 -0.1113  0.0874
 4045W        W 5016   6.651   6.992   5.821 -0.1350  0.1269 -0.2316
 4046W        W 5017   3.530  13.098  10.454  0.1574 -0.4151 -0.1964
 4047W        W 5018   0.210   8.094  11.045  0.0575  0.1859  0.0871
 4048W        W 5019   7.156   1.472   6.066  0.2429 -0.1534  0.0004
 4049W        W 5020   9.901  10.318   7.823 -0.0182  0.0168  0.1030
 4050W        W 5021  12.960   6.284   4.976  0.0560  0.0663 -0.1894
 4051W        W 5022   1.554   5.253  13.642 -0.0871  0.1749 -0.1842
 4052W        W 5023   2.820   9.310   1.647 -0.1487 -0.1334  0.2610
 4053W        W 5024  12.607  10.871   0.736  0.2197  0.0685 -0.1551
 4054W        W 5025   2.394   6.595  12.856 -0.0010  0.1535 -0.0679
 4055W        W 5026   8.930   2.951   6.112  0.0713  0.0423 -0.2221
 4056W        W 5027  12.908   4.654   4.258  0.2925 -0.3328  0.0226
 4057W        W 5028   4.865   3.919  10.066 -0.2869 -0.0461 -0.0119
 4058W        W 5029   4.695   5.910  12.719  0.1813 -0.0816  0.1089
 4059W        W 5030   2.835   2.096  13.275  0.1319  0.1856  0.1537
 4060W        W 5031   9.815   4.966  12.938  0.0872  0.1860  0.1714
 4061W        W 5032   0.680   4.097   9.466 -0.0042 -0.2238 -0.1941
 4062W        W 5033  11.274  12.220  12.024  0.1621  0.2735 -0.0723
 4063W        W 5034   3.808   2.530   8.045 -0.2315 -0.2882 -0.0960
 4064W        W 5035   6.831  13.098  11.394  0.1028  0.0796  0.0066
 4065W        W 5036  11.786   0.968   0.127 -0.0261  0.2010 -0.0129
 4066W        W 5037   9.931  10.345   2.339  0.3644 -0.1701 -0.0907
 4067W        W 5038  11.946   3.601   7.475 -0.0431 -0.1712 -0.2709
 4068W        W 5039   1.815   7.699   8.877 -0.2035 -0.0841  0.2659
 4069W        W 5040   0.286   0.259   2.697 -0.0190 -0.0512  0.0970
 4070W        W 5041  12.830  11.339   5.249 -0.0285 -0.6106  0.1263
 4071W        W 5042   8.370   1.842   7.488  0.0347 -0.1525 -0.0972
 4072W        W 5043  10.450  13.569   4.795 -0.1889  0.2855  0.2941
 4073W        W 5044   4.821   8.767   0.646 -0.0790  0.1863 -0.0437
 4074W        W 5045   7.855   2.364   3.735 -0.1162  0.0737  0.1103
 4075W        W 5046   8.530   4.318   8.818 -0.2028  0.1289 -0.1766
 4076W        W 5047   1.176   4.298   8.743 -0.1240 -0.1182  0.1842
 4077W        W 5048  11.936  10.265   0.821  0.0838  0.2864  0.2852
 4078W        W 5049  10.119  11.991   6.162 -0.2093  0.2440 -0.1329
 4079W        W 5050   8.657  13.243  11.060  0.1951  0.0340  0.1421
 4080W        W 5051   7.624   9.663   5.477  0.2329  0.1436 -0.1320
 4081W        W 5052  11.771   5.054   0.187  0.1400  0.2038  0.0469
 4082W        W 5053   2.099   1.803   5.767 -0.1422  0.0760  0.0025
 4083W        W 5054   4.597   5.493  12.479  0.0181 -0.1364 -0.1614
 4084W        W 5055   9.840   2.174   3.847 -0.1129 -0.0347  0.2441
 4085W        W 5056  12.798  10.429  11.690 -0.0029 -0.2403  0.1912
 4086W        W 5057   0.080  11.225   5.756 -0.0768 -0.1396 -0.0140
 4087W        W 5058   2.274  10.732   0.433  0.0946  0.1074 -0.0094
 4088W        W 5059   1.163   6.314   8.885  0.0974  0.1983 -0.1743
 4089W        W 5060   4.231   6.390  12.121 -0.0303 -0.0984 -0.3318
 4090W        W 5061   4.145   8.647   5.505 -0.2519  0.1690 -0.0227
 4091W        W 5062   2.133  11.708   9.992  0.0574  0.0473  0.0051
 4092W        W 5063   0.406   6.087   8.267 -0.3807 -0.0968  0.1463
 4093W        W 5064  13.167  13.532   6.235 -0.3703  0.0581 -0.1844
 4094W        W 5065   8.138   7.310   1.713  0.0391 -0.4004  0.0571
 4095W        W 5066   8.578   8.009   7.719  0.1828  0.0461  0.3195
 4096W        W 5067   0.281   2.768  12.535  0.1480  0.1004 -0.0299
 4097W        W 5068   0.401  11.914   3.013 -0.0075  0.2125  0.0570
 4098W        W 5069   2.246   4.540  13.079  0.0173  0.0700  0.0431
 4099W        W 5070  13.764  13.044   3.134 -0.0499 -0.1139 -0.1940
 4100W        W 5071   8.175  13.239  11.938 -0.0940  0.2116 -0.3116
 4101W        W 5072   4.310   6.467   4.825  0.0382 -0.3010 -0.0073
 4102W        W 5073   1.310   2.152  13.583  0.0074  0.1291 -0.1067
 4103W        W 5074   6.032   1.677   8.304 -0.1148 -0.2028  0.0515
 4104W        W 5075   2.518   8.865   3.684 -0.1605  0.0275 -0.2829
 4105W        W 5076   4.403   6.422   9.684 -0.0577 -0.1791 -0.2451
 4106W        W 5077   8.668   0.173  13.537  0.0505 -0.3917 -0.1920
 4107W        W 5078   2.486   7.712   1.112  0.1317 -0.0517  0.0239
 4108W        W 5079   9.733   8.158   0.244  0.1821 -0.2334 -0.0883
 4109W        W 5080  13.697   2.630  12.292 -0.0801 -0.0822 -0.0019
 4110W        W 5081  10.608  13.033   6.646 -0.0221 -0.3578  0.2243
 4111W        W 5082  10.892  12.738  10.298  0.1945  0.2058  0.1815
 4112W        W 5083   9.320  12.301  12.985  0.2337 -0.2815  0.2085
 4113W        W 5084  11.041   4.146  10.763 -0.2290 -0.4938 -0.1124
 4114W        W 5085  12.841  12.979   3.325  0.0055  0.3007  0.1995
 4115W        W 5086  10.675   0.873   0.237 -0.0662 -0.3827 -0.0876
 4116W        W 5087   6.124  11.334  10.135  0.0273 -0.1649 -0.0649
 4117W        W 5088   0.338   4.537  13.841 -0.1077  0.2467  0.1559
 4118W        W 5089   2.460   3.050   0.156  0.0889  0.0441 -0.1205
 4119W        W 5090   9.505   6.758   8.151 -0.1457  0.1266 -0.2066
 4120W        W 5091   1.017  12.624  11.258  0.3225 -0.0537  0.1746
 4121W        W 5092   3.036  13.521   5.272  0.2958 -0.1262  0.1502
 4122W        W 5093   9.428  11.934   7.395 -0.0005 -0.1072 -0.1226
 4123W        W 5094   6.119   5.641   2.621 -0.1174  0.0300 -0.1505
 4124W        W 5095  11.342   1.366   0.755 -0.1130  0.2128 -0.2904
 4125W        W 5096   2.032  10.423   0.768  0.1415 -0.2502  0.0080
 4126W        W 5097  11.991   2.926   9.941 -0.0877  0.1678 -0.1829
 4127W        W 5098   7.989   7.965  12.639 -0.1029  0.0735 -0.3134
 4128W        W 5099   6.374   0.290   0.601  0.0278 -0.0861  0.4469
 4129W        W 5100  10.845  13.528   9.691 -0.1158 -0.0860  0.1379
 4130W        W 5101   5.643  13.697   0.638  0.0446  0.3123  0.3422
 4131W        W 5102   1.212   9.393   6.300 -0.3812 -0.0169  0.2388
 4132W        W 5103   0.647   6.731   1.385 -0.1716  0.1357  0.0874
 4133W        W 5104   0.832  10.540   0.169  0.3191 -0.0377 -0.1690
 4134W        W 5105  12.210   7.876   1.237  0.0089  0.1833 -0.0220
 4135W        W 5106   9.237  13.795   6.916  0.0148  0.0152 -0.1411
 4136W        W 5107  10.721   8.849   3.534  0.0696 -0.0427 -0.2047
 4137W        W 5108   7.353  10.810   9.853 -0.3422 -0.2013 -0.0522
 4138W        W 5109   5.322   0.058   0.331 -0.0466 -0.2061  0.4255
 4139W        W 5110   5.610   6.259  12.892  0.0763 -0.1292  0.0798
 4140W        W 5111   9.172   3.614   9.120 -0.1016 -0.1763 -0.1400
 4141W        W 5112   2.905   1.754   4.942  0.2218  0.0344 -0.1280
 4142W        W 5113   1.653   9.599   7.097 -0.0615 -0.0728  0.0230
 4143W        W 5114   6.896   7.075   2.097 -0.0318  0.1537  0.3087
 4144W        W 5115   7.244  12.564   1.474  0.0465  0.1896 -0.1311
 4145W        W 5116   9.245  13.908  11.850 -0.2278  0.3251  0.3814
 4146W        W 5117   5.743   9.744   5.956  0.1501 -0.0828  0.1539
 4147W        W 5118   2.216   1.999   9.453 -0.0970  0.1176 -0.1039
 4148W        W 5119  11.649   0.657   5.126 -0.0161 -0.0952 -0.0953
 4149W        W 5120   8.409   7.924   8.967 -0.4618 -0.1789 -0.0494
 4150W        W 5121   3.155   4.080  10.828  0.0841  0.0166 -0.2121
 4151W        W 5122   4.375   5.541   5.346 -0.0190  0.2854  0.0370
 4152W        W 5123   5.481   6.890   5.244 -0.0676 -0.0841 -0.1163
 4153W        W 5124  11.213   6.622   2.395 -0.1630 -0.1168  0.0056
 4154W        W 5125  11.296   1.620   1.615  0.1861  0.0836  0.0384
 4155W        W 5126   7.940   7.234   3.032 -0.0377 -0.0294 -0.3422
 4156W        W 5127  13.100   5.409   4.796  0.0907 -0.2131  0.2548
 4157W        W 5128   1.474   4.365   5.639  0.1862 -0.1690 -0.0005
 4158W        W 5129   1.618  10.514   5.040  0.0495 -0.2258  0.0346
 4159W        W 5130  12.428   8.679   6.340  0.0233 -0.0888  0.0044
 4160W        W 5131  10.410   8.241   2.012 -0.2761 -0.0303 -0.1645
 4161W        W 5132   7.402   6.267   4.980  0.3066 -0.1112 -0.0404
 4162W        W 5133   2.927  10.947   1.623  0.0967 -0.2038  0.0132
 4163W        W 5134   8.305   9.040  11.931  0.0641  0.0442  0.1721
 4164W        W 5135   0.295   9.820   0.421 -0.1907 -0.2858 -0.3039
 4165W        W 5136   2.003  12.194   0.021 -0.0681  0.2602  0.2116
 4166W        W 5137   0.445   7.982   5.239  0.1436 -0.1339 -0.0028
 4167W        W 5138   3.038   2.191  11.289  0.0103 -0.0654 -0.1108
 4168W        W 5139  11.679  11.833   7.376 -0.0396  0.2839  0.1020
 4169W        W 5140   0.661   6.000   1.941  0.0277  0.1912  0.1278
 4170W        W 5141   6.495   0.123   6.602  0.1349  0.0143 -0.0253
 4171W        W 5142   7.332   7.201   1.851 -0.4295 -0.0223  0.2220
 4172W        W 5143  13.851   7.756   6.706  0.2339  0.1544  0.4430
 4173W        W 5144  11.181  11.615  11.725  0.4686 -0.0427  0.1757
 4174W        W 5145  11.790   8.904   7.943  0.2658  0.0093 -0.0383
 4175W        W 5146   8.592   4.993   5.083  0.0504  0.0787 -0.0000
 4176W        W 5147   0.738  10.852  13.069  0.1156  0.2062 -0.1261
 4177W        W 5148   0.070   2.495   6.438 -0.2105  0.3368  0.1771
 4178W        W 5149   8.564  12.137   6.533  0.4343 -0.1537 -0.0455
 4179W        W 5150  13.342  13.822  10.743 -0.0241  0.0882 -0.0531
 4180W        W 5151  12.345   0.614   5.151 -0.1048  0.2153  0.0570
 4181W        W 5152   4.899   6.054  12.248 -0.5335  0.0142  0.1015
 4182W        W 5153   1.919  12.284  11.978  0.0826 -0.0233  0.0092
 4183W        W 5154   4.256   9.641  10.952 -0.2731 -0.0428 -0.0845
 4184W        W 5155   0.845   8.531   1.000 -0.2515  0.4447  0.2125
 4185W        W 5156   3.534  10.094   3.313 -0.2671 -0.0071  0.2320
 4186W        W 5157   9.591   0.727   4.089  0.3068 -0.2192 -0.0123
 4187W        W 5158  13.645   1.507   7.278  0.2579  0.1095 -0.1598
 4188W        W 5159  12.858   4.885   3.431  0.0179 -0.0331 -0.2475
 4189W        W 5160   3.878   3.928  13.700  0.0587  0.1641  0.0142
 4190W        W 5161   8.264   6.052   5.703 -0.1913 -0.1239  0.3756
 4191W        W 5162  12.821   1.874   7.696  0.3173  0.1904 -0.0269
 4192W        W 5163   7.078  10.538  11.643 -0.0131 -0.2156 -0.1490
 4193W        W 5164   2.525   2.907  10.563  0.0124  0.0304 -0.1317
 4194W        W 5165   4.562  10.938   2.120 -0.0110  0.2000 -0.0897
 4195W        W 5166   1.485   8.161   8.802 -0.2120 -0.3244 -0.0393
 4196W        W 5167   4.701  13.146   6.730 -0.0559 -0.4404  0.0016
 4197W        W 5168   6.703   7.526   5.068  0.2703  0.0259  0.0682
 4198W        W 5169   0.367   0.169   6.500 -0.1106  0.1529 -0.0111
 4199W        W 5170   7.777   4.576  12.867  0.1730 -0.0281 -0.2210
 4200W        W 5171   6.420   2.945   5.356  0.1430 -0.2767  0.1223
 4201W        W 5172   5.033   0.134   5.034 -0.1399 -0.2352 -0.2049
 4202W        W 5173  13.305  11.901  11.403  0.0291  0.0400  0.0059
 4203W        W 5174   1.272   1.215   7.770  0.2197  0.2547  0.0632
 4204W        W 5175   0.352  12.313  12.371  0.2416  0.1573  0.0485
 4205W        W 5176   0.344   4.496   5.170  0.1038 -0.0346 -0.2050
 4206W        W 5177   5.824   9.525   1.498 -0.2245 -0.1702 -0.0620
 4207W        W 5178  11.117   3.000   1.713  0.1165  0.0090 -0.2551
 4208W        W 5179   3.420   2.905  10.609  0.0003 -0.0517 -0.2029
 4209W        W 5180   5.256  11.048   5.788  0.0257  0.0426  0.0646
 4210W        W 5181   2.013   5.697   6.699  0.0696 -0.3392  0.4588
 4211W        W 5182   9.979  12.977   8.953 -0.1853 -0.0058 -0.1990
 4212W        W 5183   9.017   2.511   5.747 -0.0083 -0.2858  0.0326
 4213W        W 5184   9.495   7.062   9.074 -0.0427 -0.2420  0.1722
 4214W        W 5185   6.600   6.367  11.538 -0.2617  0.4922 -0.2453
 4215W        W 5186  13.339   0.878  11.120 -0.1507 -0.0750  0.0525
 4216W        W 5187   5.045  13.689   8.395  0.2482  0.1260  0.2510
 4217W        W 5188  13.400   8.734   2.466  0.1615  0.1025  0.4675
 4218W        W 5189   3.698   9.661  12.461  0.1145  0.2969 -0.1932
 4219W        W 5190   6.911   2.252   4.933 -0.0401 -0.1007 -0.3163
 4220W        W 5191   9.448  12.281   4.363 -0.0695 -0.2613  0.1721
 4221W        W 5192  13.599  12.855   9.070 -0.3209 -0.0466  0.1306
 4222W        W 5193  12.177   7.917   8.942  0.3594  0.1089 -0.0859
 4223W        W 5194   0.994   6.256  10.566 -0.0661 -0.1791 -0.0336
 4224W        W 5195  12.164   4.951  11.742 -0.2021 -0.0910 -0.3771
 4225W        W 5196   7.701   7.676   5.256 -0.0257 -0.0574  0.0972
 4226W        W 5197  10.444  10.252  11.628  0.0119 -0.5573 -0.1165
 4227W        W 5198   5.466   5.997   5.034  0.0181 -0.1636  0.0613
 4228W        W 5199   6.079   7.171   4.602  0.1294 -0.3467 -0.1171
 4229W        W 5200  11.030   1.651   2.567 -0.2279 -0.0662 -0.1847
 4230W        W 5201   7.254  12.149  12.337 -0.1869 -0.2305 -0.0865
 4231W        W 5202   8.719   0.300   5.218  0.1583 -0.1802  0.1931
 4232W        W 5203   5.339   1.336   2.992  0.0982 -0.0493 -0.2027
 4233W        W 5204   0.678   8.091   2.156  0.0855 -0.3198 -0.2190
 4234W        W 5205  13.496   7.640  13.831 -0.1123 -0.1485 -0.1308
 4235W        W 5206   4.508  11.538   1.365  0.1048  0.1028  0.0255
 4236W        W 5207  11.372   8.757   3.587 -0.0951  0.4217 -0.2057
 4237W        W 5208   0.444   0.804   9.904  0.4153  0.3545  0.2364
 4238W        W 5209  10.938   6.273  11.532 -0.0136 -0.3367  0.2932
 4239W        W 5210  13.797   3.492   2.766 -0.1933 -0.0017 -0.1739
 4240W        W 5211  11.846   8.714  10.728  0.0150 -0.0432  0.1672
 4241W        W 5212   3.897  10.041   2.329 -0.1154 -0.0862 -0.0734
 4242W        W 5213  12.586   3.408   6.569 -0.1445  0.1864 -0.2027
 4243W        W 5214   6.716   7.770  12.885 -0.0336 -0.0256 -0.2396
 4244W        W 5215  13.209  10.868  10.032 -0.0087  0.0717 -0.1864
 4245W        W 5216  12.984   8.751   7.289  0.0341  0.0451  0.0540
 4246W        W 5217   7.606   7.361   8.865 -0.0715 -0.5339  0.1052
 4247W        W 5218   2.699   8.301  13.421  0.2391 -0.0882  0.0094
 4248W        W 5219   1.892  11.812   3.546 -0.0743 -0.0153  0.2331
 4249W        W 5220   2.056  10.369  11.843  0.0371  0.0033 -0.0105
 4250W        W 5221  11.743  11.092   3.198 -0.1033  0.0381  0.2059
 4251W        W 5222   1.739  10.983   0.811  0.0904  0.2912 -0.1360
 4252W        W 5223   5.715   1.055  10.395  0.0649  0.0094  0.0430
 4253W        W 5224   9.111  10.584  11.750 -0.0741 -0.0172  0.1466
 4254W        W 5225   3.638   4.292   7.874  0.4051  0.0415  0.0422
 4255W        W 5226   9.346   1.155   4.266 -0.1277  0.5335  0.0354
 4256W        W 5227   6.422   7.043   3.984  0.0301  0.2349  0.2922
 4257W        W 5228   7.522   9.829  11.769 -0.4362 -0.1019 -0.1758
 4258W        W 5229   6.616   1.368   3.484  0.1935 -0.0616  0.1020
 4259W        W 5230  10.851  12.052   5.013  0.0748  0.0928  0.1106
 4260W        W 5231  13.316   9.055  10.652  0.1237 -0.5318  0.1740
 4261W        W 5232  12.257  10.675   1.039  0.1647 -0.0057  0.1241
 4262W        W 5233  11.356  11.521   2.351  0.0296 -0.0146 -0.0730
 4263W        W 5234   3.174   5.919   7.991 -0.2685  0.1145 -0.2191
 4264W        W 5235   4.120   2.200  10.398  0.1289  0.5481 -0.2298
 4265W        W 5236   8.495  11.408   9.657  0.3474  0.1392  0.0727
 4266W        W 5237   0.363   3.797   8.670  0.3034 -0.0388 -0.1482
 4267W        W 5238  11.680  12.987   4.648 -0.0766 -0.1947  0.1788
 4268W        W 5239   2.910  13.771   9.510 -0.0309  0.2199  0.1583
 4269W        W 5240   1.417   3.403   8.098 -0.1360  0.3328 -0.1888
 4270W        W 5241   2.613  11.835  13.634 -0.1629  0.5365 -0.1185
 4271W        W 5242   0.667   2.485  11.724  0.1906 -0.0555 -0.1833
 4272W        W 5243   5.170   9.163   8.070  0.0826  0.5670  0.2388
 4273W        W 5244   2.711   2.656   0.489 -0.0848 -0.0429  0.1536
 4274W        W 5245   8.213   2.289   1.533  0.1082  0.3443  0.0712
 4275W        W 5246   6.405  10.001  13.640  0.3312 -0.1381  0.2766
 4276W        W 5247   6.553   7.445   2.061 -0.1922 -0.1472  0.0247
 4277W        W 5248   6.294   7.034   8.153 -0.2933  0.0884 -0.1343
 4278W        W 5249   8.933   1.924   7.880 -0.0486 -0.1553  0.0035
 4279W        W 5250   1.147   9.351   2.560  0.0084  0.1625 -0.1050
 4280W        W 5251  11.427   1.809  11.754  0.0383  0.1015 -0.0510
 4281W        W 5252   9.839   9.307  12.904 -0.2018 -0.2816  0.0918
 4282W        W 5253   3.174   1.552   1.766  0.1780 -0.0164  0.4250
 4283W        W 5254   3.268  12.195  10.895 -0.0239  0.1922  0.3219
 4284W        W 5255   5.577   2.722  10.263 -0.0365 -0.3228  0.2724
 4285W        W 5256  11.466   3.348  12.732 -0.1135 -0.2516 -0.3253
 4286W        W 5257  12.655   0.184   7.408 -0.0740  0.1759  0.0863
 4287W        W 5258   3.117   0.175   7.609 -0.2913 -0.3059  0.0041
 4288W        W 5259   1.043  12.343   2.808  0.3110  0.2070 -0.2711
 4289W        W 5260   4.992  11.213   5.406 -0.1345  0.1010  0.0034
 4290W        W 5261   5.461  13.209  10.631  0.0178  0.1796  0.1429
 4291W        W 5262   9.210   1.555  13.153 -0.0119  0.1184  0.0231
 4292W        W 5263   1.986   6.164   8.522 -0.0877 -0.2287 -0.0374
 4293W        W 5264   5.882   5.027  12.487  0.0782  0.2795  0.0343
 4294W        W 5265   1.979  13.546   5.376 -0.2077 -0.0219 -0.0799
 4295W        W 5266   8.967   4.736   4.249 -0.1145 -0.0404 -0.1751
 4296W        W 5267  12.931   9.234   7.150  0.0674  0.3787 -0.0313
 4297W        W 5268   2.148  13.474  13.204  0.0005  0.3025 -0.0369
 4298W        W 5269  12.422   1.798   3.508 -0.0994 -0.0423  0.0605
 4299W        W 5270   2.510  13.496   8.793  0.0127 -0.1172  0.3363
 4300W        W 5271   7.798  13.188   7.629  0.2198 -0.0428 -0.0920
 4301W        W 5272  10.110   8.808   8.398  0.0566  0.2788  0.1674
 4302W        W 5273  10.724   1.322   1.475 -0.0504 -0.3395 -0.3107
 4303W        W 5274   5.780   2.313  11.165 -0.0038 -0.3557 -0.2403
 4304W        W 5275   5.071   8.514  12.454  0.2996 -0.0036  0.0534
 4305W        W 5276   4.083   3.766   4.296  0.0458  0.1102 -0.1850
 4306W        W 5277   7.200   2.667   7.302 -0.0554 -0.0941 -0.2676
 4307W        W 5278   3.578  12.005   5.295  0.2358  0.1181  0.0688
 4308W        W 5279   4.203  10.431   0.060 -0.0320 -0.2199  0.2307
 4309W        W 5280  12.077   0.301   9.713  0.1485 -0.0122 -0.1193
 4310W        W 5281   5.082   5.153   5.548 -0.1219 -0.0106  0.1710
 4311W        W 5282   5.278   7.523   1.698 -0.2926  0.0129  0.1351
 4312W        W 5283   7.102   3.996  11.789  0.0920 -0.3010 -0.3950
 4313W        W 5284   1.918   7.857   1.600  0.1635  0.0772  0.3077
 4314W        W 5285   8.799  11.763  10.876 -0.1247  0.2751 -0.0555
 4315W        W 5286   6.666   9.324  11.744 -0.0217  0.0174  0.1178
 4316W        W 5287  10.669   3.354   9.231 -0.1115  0.2072  0.0214
 4317W        W 5288   7.255   9.506   9.751 -0.3715  0.0492 -0.0866
 4318W        W 5289   5.645  12.613   7.606  0.3217  0.0083  0.2491
 4319W        W 5290   4.094   6.825   9.520  0.1150 -0.0264 -0.0589
 4320W        W 5291  12.159   0.437  10.200 -0.1281  0.0366  0.0915
 4321W        W 5292   7.130  11.886  11.547  0.2294  0.1821 -0.2851
 4322W        W 5293   9.092   8.813   0.690 -0.1626  0.1515  0.1240
 4323W        W 5294   5.406   1.831   1.813  0.4380 -0.0900 -0.2247
 4324W        W 5295   1.001   5.301  13.460 -0.2327 -0.0314  0.0862
 4325W        W 5296   8.077  12.880  12.347  0.1623  0.0183 -0.1264
 4326W        W 5297   8.708   6.520   6.886 -0.2270 -0.1100 -0.0332
 4327W        W 5298   3.007  11.846   0.055  0.0781 -0.1421  0.0696
 4328W        W 5299  12.997   3.787   5.918  0.0647  0.0364  0.2250
 4329W        W 5300   9.661  12.603  12.783  0.0762 -0.0510  0.0030
 4330W        W 5301   4.997  11.076  12.619 -0.1291  0.0575 -0.1295
 4331W        W 5302   8.296   6.254   4.704 -0.1849  0.3556 -0.2194
 4332W        W 5303   5.444  10.349   7.349 -0.0621  0.0171  0.3309
 4333W        W 5304  12.886   9.081  12.144 -0.2920 -0.2233 -0.1310
 4334W        W 5305   9.464  11.717  10.083  0.0547 -0.0701  0.0233
 4335W        W 5306   4.283   0.308  10.676 -0.1355  0.3746 -0.3177
 4336W        W 5307  13.811   1.502   0.564 -0.3315  0.1245 -0.1293
 4337W        W 5308   8.232   3.613   8.025  0.1712 -0.1100 -0.2779
 4338W        W 5309   3.100   2.215   4.723  0.1553 -0.1342  0.1075
 4339W        W 5310  13.058   7.090   2.362  0.2138 -0.2590 -0.2985
 4340W        W 5311   8.341   6.588   6.526  0.0069  0.1377 -0.0861
 4341W        W 5312  13.521   3.314   8.012 -0.3300  0.1983  0.0717
 4342W        W 5313   3.709   3.214   0.808 -0.0724 -0.1404 -0.3401
 4343W        W 5314   5.114  11.852  10.819 -0.0269 -0.1469 -0.1982
 4344W        W 5315   4.027   6.437   1.615  0.1239  0.3141  0.2630
 4345W        W 5316   8.387  11.987   8.534  0.2887 -0.2779 -0.1248
 4346W        W 5317   6.973  10.234  10.702  0.0312  0.1251 -0.1932
 4347W        W 5318   9.141   4.022   3.377 -0.0952  0.1486  0.0646
 4348W        W 5319  13.809   3.779   4.303  0.1944 -0.0165 -0.0154
 4349W        W 5320   2.543   6.803  11.098  0.0658  0.5602 -0.1692
 4350W        W 5321   4.077   5.803   8.541 -0.1838  0.0302 -0.0570
 4351W        W 5322   9.273   7.504   5.393  0.2126 -0.0608  0.1082
 4352W        W 5323  13.585   7.030   6.332 -0.0110  0.0193  0.0638
 4353W        W 5324  11.000   4.126   6.740 -0.1549 -0.1798 -0.1240
 4354W        W 5325   7.693   9.508   6.495  0.2374  0.2860 -0.2082
 4355W        W 5326  11.520   2.610   9.866 -0.0282 -0.2319  0.0617
 4356W        W 5327   3.914   3.434   6.143  0.0335  0.3176 -0.1225
 4357W        W 5328   8.669   9.646  11.339 -0.0450 -0.0582  0.3123
 4358W        W 5329   8.242  10.858  12.097 -0.0956 -0.2138 -0.3154
 4359W        W 5330   0.244  12.712   4.714  0.1496 -0.1418 -0.0835
 4360W        W 5331  12.811   2.396   9.226 -0.1338 -0.1759 -0.1554
 4361W        W 5332  12.421   1.053  10.017 -0.0077 -0.0248  0.0948
 4362W        W 5333   6.792   6.758   5.333  0.1560  0.0105  0.2199
 4363W        W 5334   6.737  11.268  11.926 -0.0270 -0.0135  0.1260
 4364W        W 5335   9.128   2.936   3.994 -0.1819  0.0785  0.0152
 4365W        W 5336   6.919   2.797   6.942 -0.1050  0.1134  0.2543
 4366W        W 5337   0.296  11.606   9.285  0.1753 -0.3159  0.0338
 4367W        W 5338   1.750  10.702  11.438  0.2644  0.0198 -0.4421
 4368W        W 5339   1.722  10.343   4.138  0.0872 -0.2116 -0.4876
 4369W        W 5340   3.084   5.702   2.758 -0.0997  0.2765 -0.2230
 4370W        W 5341   0.994   7.305   4.352 -0.1823 -0.1332  0.1826
 4371W        W 5342  10.691   7.103   7.954  0.0462 -0.0471  0.0728
 4372W        W 5343  13.437  11.028   1.360 -0.0066  0.1081 -0.1702
 4373W        W 5344   5.697  13.862   7.333 -0.0643 -0.0696  0.0671
 4374W        W 5345   2.709   5.276   6.585  0.2235 -0.0231 -0.3625
 4375W        W 5346  10.647  10.936   9.102  0.0796 -0.0600 -0.0470
 4376W        W 5347  11.897  12.489   1.042 -0.0003 -0.0281 -0.0070
 4377W        W 5348   8.441   2.610   7.295 -0.2081  0.2363  0.1639
 4378W        W 5349   8.144  13.842   1.990  0.2410 -0.1608 -0.0031
 4379W        W 5350   7.926   6.608   9.152 -0.2278  0.0179 -0.2904
 4380W        W 5351   1.694   6.387  12.561 -0.1037  0.0505  0.1713
 4381W        W 5352  13.379   1.831  10.544  0.1784  0.0520 -0.1294
 4382W        W 5353   9.077   6.266  10.640  0.0395 -0.2324  0.1790
 4383W        W 5354   0.784   6.807   7.696 -0.2086  0.3404 -0.2206
 4384W        W 5355   1.135  12.672   5.083  0.3718  0.1749  0.0573
 4385W        W 5356   6.665   8.890   7.199  0.0446  0.1669  0.1266
 4386W        W 5357   3.954   9.510  10.620 -0.0679  0.0488  0.3567
 4387W        W 5358   2.204   0.200  13.461 -0.1000  0.1157  0.0196
 4388W        W 5359  11.949   0.679   2.522 -0.1271  0.1877 -0.3939
 4389W        W 5360   2.769  10.934   1.154  0.1505  0.0429 -0.0767
 4390W        W 5361  13.115   8.987   6.203  0.1156 -0.1383  0.0071
 4391W        W 5362   4.398   8.077   8.896  0.1231  0.1858  0.1086
 4392W        W 5363   7.969  13.501   5.243  0.4453  0.0449  0.1089
 4393W        W 5364  12.720   3.167   5.820 -0.1945  0.0001  0.1433
 4394W        W 5365  10.288   6.502  13.114 -0.2079  0.4781  0.0403
 4395W        W 5366   7.573   6.610  11.621 -0.1996  0.0050 -0.0486
 4396W        W 5367   1.354   0.600   2.706  0.4337 -0.0757 -0.1121
 4397W        W 5368   3.173   2.391  12.161  0.0290  0.0597  0.0445
 4398W        W 5369   3.413   2.204   6.568  0.1248 -0.1853  0.0195
 4399W        W 5370   0.607   7.819   7.911  0.0061  0.0224 -0.0543
 4400W        W 5371   8.276   1.988   4.873 -0.1348  0.0687 -0.1142
 4401W        W 5372  13.134   4.371  10.992  0.2056 -0.0112 -0.0568
 4402W        W 5373   5.139   9.208   4.204 -0.0694 -0.5151 -0.0990
 4403W        W 5374   7.743  12.737   7.324 -0.0009 -0.0878  0.0684
 4404W        W 5375   8.304   6.084   4.107 -0.0221  0.1539  0.0172
 4405W        W 5376  13.846   3.884   1.218 -0.0022  0.1595 -0.0213
 4406W        W 5377   2.456   1.292   4.957  0.0441  0.1298  0.1659
 4407W        W 5378   2.300   4.148   7.750 -0.2377 -0.1111 -0.4311
 4408W        W 5379  12.888   9.648   8.780  0.3281  0.0315  0.1112
 4409W        W 5380  11.811   7.339   6.850 -0.0403  0.1170 -0.0869
 4410W        W 5381   8.734   6.963   3.934  0.2214 -0.0590  0.1383
 4411W        W 5382   3.805   1.127   2.370 -0.1641 -0.1692  0.0497
 4412W        W 5383   1.200   9.727   4.960  0.1500 -0.0828  0.0572
 4413W        W 5384   5.238   7.007   6.183 -0.2302  0.0892 -0.2328
 4414W        W 5385   6.286  13.183   2.159 -0.0946 -0.5106 -0.2232
 4415W        W 5386   5.552   4.943   2.902  0.1031 -0.1087 -0.0109
 4416W        W 5387   9.996  13.657   1.401  0.2137 -0.1874  0.0572
 4417W        W 5388   9.385  12.109   8.799  0.0115  0.0031  0.0024
 4418W        W 5389   6.338   0.897  13.149  0.0254  0.0338  0.1013
 4419W        W 5390   0.241   6.101   4.970  0.1416  0.0379  0.2828
 4420W        W 5391  11.242   6.106   7.651  0.0860  0.0510  0.0211
 4421W        W 5392   4.983   6.198  10.478  0.0367  0.0271  0.1529
 4422W        W 5393   3.984   9.927   2.991 -0.0193  0.1540 -0.2005
 4423W        W 5394   3.574   9.149   0.801  0.5055 -0.0373 -0.2140
 4424W        W 5395   8.599   3.691   1.907 -0.0755  0.0884  0.0802
 4425W        W 5396   7.143   7.959   7.330 -0.1818  0.1277  0.4946
 4426W        W 5397   5.615   0.060  11.665 -0.0405 -0.0309 -0.3048
 4427W        W 5398   8.957   6.560  10.978  0.0456 -0.0118 -0.3124
 4428W        W 5399   9.882   0.233   5.753 -0.0194  0.6241  0.0492
 4429W        W 5400   8.342  13.775  12.567  0.1354 -0.0036  0.1321
 4430W        W 5401   4.989   9.239   8.555 -0.1516  0.0818  0.0324
 4431W        W 5402  11.141   3.037   5.017  0.0617  0.2349 -0.4432
 4432W        W 5403   9.305   1.642   2.820 -0.1254 -0.1102 -0.0672
 4433W        W 5404  12.332   4.279   4.414  0.1041 -0.2450 -0.1384
 4434W        W 5405   5.063  11.439   3.328 -0.1097 -0.2179  0.1558
 4435W        W 5406   6.599  12.917  13.021  0.1305  0.0516 -0.1416
 4436W        W 5407   4.502   9.946  10.621 -0.0406 -0.0662  0.2364
 4437W        W 5408  10.103   2.895   8.277 -0.3263  0.0377 -0.2433
 4438W        W 5409   4.670   9.273   8.097 -0.0824  0.2863 -0.3549
 4439W        W 5410   1.850   9.940   9.642  0.0484  0.0330 -0.1401
 4440W        W 5411   4.475   9.361  13.891 -0.0584  0.0504  0.1435
 4441W        W 5412   0.094  13.745   0.832  0.2436  0.0356 -0.1457
 4442W        W 5413   9.854   0.422   1.489  0.3194  0.0117  0.0834
 4443W        W 5414   3.273   5.719   4.551 -0.0547  0.1152 -0.0270
 4444W        W 5415   8.826   5.902  12.662 -0.0674  0.2850 -0.0005
 4445W        W 5416  11.986   2.716   8.187  0.1916  0.1326 -0.2041
 4446W        W 5417   0.437  11.181   3.621  0.1413 -0.4217 -0.0941
 4447W        W 5418  12.089   3.160   9.186  0.0312  0.0357 -0.0812
 4448W        W 5419   1.463   1.133   6.163 -0.1426 -0.2427 -0.1490
 4449W        W 5420   9.547  12.692  10.022  0.1854 -0.1748  0.2207
 4450W        W 5421  11.057   1.501   7.383 -0.0157 -0.2927 -0.1766
 4451W        W 5422  13.798   9.168   4.866 -0.0505  0.2457 -0.0564
 4452W        W 5423  10.789  10.794   5.899 -0.2654  0.0348 -0.2727
 4453W        W 5424   0.705  12.369   7.839 -0.1239  0.0263 -0.1787
 4454W        W 5425   7.589  13.727   7.856  0.0752 -0.1216  0.1485
 4455W        W 5426  10.038   4.283  11.211 -0.1601 -0.0687  0.0437
 4456W        W 5427   5.592   2.874   1.760 -0.0108 -0.0230 -0.4926
 4457W        W 5428  13.495   8.904   4.057  0.3436  0.3709 -0.4433
 4458W        W 5429  11.714   3.027   4.923  0.0239  0.1231 -0.1852
 4459W        W 5430   0.057  11.286   7.841  0.1807 -0.1237  0.0455
 4460W        W 5431   8.665   0.921  13.039 -0.2302  0.0056 -0.3101
 4461W        W 5432   6.324  10.082   7.557  0.1552  0.3436 -0.4489
 4462W        W 5433   0.305  13.082  13.616  0.1122 -0.1039  0.0113
 4463W        W 5434   0.716   0.304  13.287  0.0402  0.0090  0.0130
 4464W        W 5435   5.707   8.593   0.650  0.0248 -0.2822  0.0047
 4465W        W 5436   1.683  11.553   0.886 -0.2136 -0.2655  0.5409
 4466W        W 5437   6.773   4.125   1.151 -0.2447 -0.1334  0.2123
 4467W        W 5438   5.551  10.906   7.867  0.2908  0.1105  0.0295
 4468W        W 5439   6.522  11.642   9.059  0.1906  0.0573  0.2175
 4469W        W 5440   0.088  11.948   0.748  0.2341  0.0423  0.0225
 4470W        W 5441   9.445   7.195   5.739  0.1350 -0.2105  0.5502
 4471W        W 5442   6.846   2.257   3.953  0.1416 -0.3166 -0.1284
 4472W        W 5443   9.588   8.334   1.550 -0.0691  0.1397 -0.1719
 4473W        W 5444   6.376  13.454  13.121 -0.1867  0.2908 -0.0129
 4474W        W 5445   5.367   8.808   5.125 -0.2256 -0.0490  0.1633
 4475W        W 5446   0.012  13.633  13.824  0.2203  0.1051  0.1848
 4476W        W 5447   2.787   7.397   7.978 -0.1189 -0.1249  0.4079
 4477W        W 5448   7.368   1.915   2.465 -0.2426 -0.0424  0.1837
 4478W        W 5449   1.954   3.155  13.021 -0.1634 -0.0063  0.3961
 4479W        W 5450   5.542   5.481  11.798 -0.1376  0.0349 -0.2601
 4480W        W 5451   4.250   0.047   3.807  0.2023 -0.1283  0.0323
 4481W        W 5452   9.911   0.869   9.844 -0.3227 -0.1802  0.4441
 4482W        W 5453   5.638  11.995   3.787  0.1333  0.1025 -0.0433
 4483W        W 5454  12.270  12.492   9.049 -0.2083  0.0581 -0.0439
 4484W        W 5455   4.967   4.958   7.025 -0.0448 -0.1292 -0.2767
 4485W        W 5456  11.129  11.859  10.505 -0.0890  0.0674 -0.2471
 4486W        W 5457   6.787   5.436   9.164  0.0845  0.0705  0.0558
 4487W        W 5458   7.658   5.075   6.737  0.0594  0.2367  0.0588
 4488W        W 5459  10.173   2.308  12.651 -0.2949 -0.1564 -0.1732
 4489W        W 5460  11.225   5.078  10.052  0.2286 -0.2689 -0.0303
 4490W        W 5461   3.324  12.645   1.889 -0.0858 -0.1985  0.0129
 4491W        W 5462   8.599  12.623  10.017  0.1730  0.0121  0.4904
 4492W        W 5463  11.488   2.048  10.259 -0.3107 -0.2596  0.2383
 4493W        W 5464  10.943   9.372   5.692 -0.0244  0.0653 -0.0192
 4494W        W 5465  10.217   5.741   5.052 -0.0848  0.1351  0.1808
 4495W        W 5466   6.602   5.835   7.831 -0.1100  0.0785  0.0319
 4496W        W 5467   4.426   2.713   2.200  0.1705  0.2597 -0.1450
 4497W        W 5468   3.889   5.528   5.194 -0.1663 -0.1085  0.2482
 4498W        W 5469   6.569  10.787   9.827  0.0349 -0.0376  0.1134
 4499W        W 5470   1.954   3.878  13.492 -0.4772  0.1746  0.3297
 4500W        W 5471   4.647   8.725   2.888 -0.2765  0.1868 -0.0502
 4501W        W 5472   7.607   7.165   0.365  0.0815 -0.1566  0.0208
 4502W        W 5473  11.960   3.921   7.863  0.0561  0.0910 -0.0349
 4503W        W 5474   8.552   2.232   5.660  0.2915 -0.0082  0.2779
 4504W        W 5475   0.982  10.714   3.881 -0.1331 -0.1601  0.0044
 4505W        W 5476   3.266   8.290   9.175  0.0959  0.2410  0.2595
 4506W        W 5477   4.621  13.598   6.559 -0.1265 -0.0726 -0.0856
 4507W        W 5478   4.462  10.682  10.080 -0.0140 -0.2168  0.1739
 4508W        W 5479   0.294   2.917  10.967  0.2313 -0.4632  0.1972
 4509W        W 5480   6.287   9.854  12.640  0.0586 -0.4534  0.1040
 4510W        W 5481   3.448   3.100  12.301  0.0114  0.1522  0.1853
 4511W        W 5482  11.465   5.888   5.966 -0.1035 -0.1997 -0.0458
 4512W        W 5483   0.934  11.476   3.380  0.1489 -0.2707 -0.0927
 4513W        W 5484   6.717   0.453  10.637 -0.2218 -0.1559 -0.1108
 4514W        W 5485   5.801  12.380   9.405  0.0959  0.1390  0.1667
 4515W        W 5486  11.354   1.332  13.616 -0.0675  0.2389 -0.1638
 4516W        W 5487  12.423   8.705  13.466  0.3164  0.1074 -0.4784
 4517W        W 5488   2.501  11.199   3.190  0.1396  0.0472  0.0238
 4518W        W 5489  13.209   0.834   9.697  0.0287  0.4118  0.0820
 4519W        W 5490   7.268   2.096   3.580 -0.0877 -0.3358 -0.1887
 4520W        W 5491  12.327   7.493   1.596  0.1054 -0.1762  0.0282
 4521W        W 5492  11.452   7.249   2.879 -0.2258 -0.0348 -0.0390
 4522W        W 5493   5.043   2.949  13.637 -0.0426 -0.0952 -0.0555
 4523W        W 5494   9.300  10.327  10.895 -0.0153 -0.3778 -0.2606
 4524W        W 5495   8.266  12.020   1.955  0.7689 -0.1040 -0.0512
 4525W        W 5496   6.907  10.534  12.804  0.2869  0.1851  0.0158
 4526W        W 5497   5.752   0.860   8.691  0.0322  0.0094  0.0122
 4527W        W 5498  10.083   9.918   7.510  0.1765  0.1069 -0.2200
 4528W        W 5499   1.673  11.193   8.592  0.0531  0.6390 -0.5033
 4529W        W 5500  13.814  10.365   7.483 -0.0293 -0.0765 -0.2178
 4530W        W 5501  12.848   1.660   6.788  0.0587 -0.1243 -0.1675
 4531W        W 5502   9.902   5.474  13.152  0.1135 -0.2873  0.1399
 4532W        W 5503   5.265  10.626   3.452 -0.0914  0.1598 -0.2647
 4533W        W 5504   0.197  12.167   9.918  0.4038  0.3311 -0.0103
 4534W        W 5505   7.273   6.180  12.808  0.4577 -0.2667 -0.1790
 4535W        W 5506   4.639  13.500  10.999  0.0739 -0.4792 -0.0719
 4536W        W 5507   2.716   4.058   7.218  0.0210 -0.3270 -0.0993
 4537W        W 5508   2.028   1.405   9.608 -0.4375  0.4201  0.1417
 4538W        W 5509   1.706   1.434   7.366  0.1926 -0.1603  0.4892
 4539W        W 5510  12.633  10.657   5.940 -0.1199  0.1043  0.1567
 4540W        W 5511   1.926   4.357   1.522 -0.1312  0.1318 -0.0022
 4541W        W 5512  10.400   5.532   0.240 -0.1248  0.2804 -0.1570
 4542W        W 5513  11.386   9.369  11.679 -0.2748 -0.1986  0.3588
 4543W        W 5514  13.696  11.777   3.609  0.0299 -0.2563  0.0115
 4544W        W 5515   9.598   7.589   1.106  0.0795  0.2220 -0.3893
 4545W        W 5516   4.438  13.307   4.431  0.0749  0.0356 -0.4266
 4546W        W 5517   7.302  12.794   8.903  0.3344 -0.0787 -0.0597
 4547W        W 5518   5.841  11.409   6.733 -0.3013 -0.2788  0.1086
 4548W        W 5519  10.340   0.843  12.778 -0.0603  0.0109  0.0059
 4549W        W 5520   1.306  11.308  10.397  0.0046  0.2154  0.3228
 4550W        W 5521  10.829   4.002  13.659  0.2548  0.0617 -0.0181
 4551W        W 5522   3.203   1.261   2.179 -0.4683 -0.0895 -0.0657
 4552W        W 5523   0.681   9.315   9.926 -0.1304 -0.2741  0.0478
 4553W        W 5524   5.754   7.639   7.155  0.1640 -0.2635 -0.3681
 4554W        W 5525   2.613   9.656   8.985  0.2420 -0.2189 -0.3322
 4555W        W 5526   3.935  11.535   2.227 -0.2070  0.0486  0.2009
 4556W        W 5527   5.102  10.629   8.641 -0.0701  0.3680  0.1647
 4557W        W 5528   9.180   6.300  12.839 -0.1974  0.0957  0.2901
 4558W        W 5529  11.761  11.900   4.999 -0.0393  0.0200  0.1688
 4559W        W 5530   3.900  12.015  12.735  0.0991 -0.0017 -0.0539
 4560W        W 5531  11.610   6.655   0.024  0.2643 -0.0813 -0.1420
 4561W        W 5532   7.643   1.101   6.603 -0.0893 -0.0673  0.2533
 4562W        W 5533   1.375   7.654   3.109 -0.1649  0.0026  0.0617
 4563W        W 5534   6.322   3.431  13.147  0.1189  0.1030  0.0297
 4564W        W 5535  13.450   3.334   4.912  0.2655 -0.3219  0.0271
 4565W        W 5536  12.344   6.824  11.906  0.0037  0.3287 -0.3192
 4566W        W 5537   6.648   7.422   8.609  0.2249  0.1877  0.0749
 4567W        W 5538   6.123  10.616   4.989  0.2986  0.1228  0.0959
 4568W        W 5539  11.224   0.729   1.921  0.1395  0.2502  0.2369
 4569W        W 5540   4.711  13.786   9.185 -0.2137  0.1793  0.1570
 4570W        W 5541   2.480   6.566  12.070  0.4444 -0.2328  0.1339
 4571W        W 5542   8.152   0.389  12.695  0.3002  0.0421 -0.1003
 4572W        W 5543   1.102  10.964   1.929  0.3220 -0.0228 -0.0203
 4573W        W 5544   5.055   6.286   2.849  0.0127  0.0808  0.0653
 4574W        W 5545   8.271   2.042   7.951  0.0018  0.3099  0.0805
 4575W        W 5546   8.380   0.382   6.855  0.4481 -0.0352 -0.1051
 4576W        W 5547   8.904  10.777  13.259  0.0483  0.1029  0.4886
 4577W        W 5548   4.013   8.415   8.781  0.0521 -0.0083 -0.1157
 4578W        W 5549  12.089   4.379   3.833 -0.2073  0.2776 -0.2645
 4579W        W 5550   6.892  10.841   5.490 -0.1940  0.3117  0.1074
 4580W        W 5551  12.610   9.773   5.277 -0.0765 -0.3477 -0.1987
 4581W        W 5552   1.372   6.524  13.698  0.2318 -0.1684  0.1743
 4582W        W 5553   7.709   2.345  11.187  0.2201 -0.0346 -0.0816
 4583W        W 5554  12.027   0.421   3.795 -0.0534  0.1045  0.0183
 4584W        W 5555  13.327   3.942   1.661 -0.2302  0.0927  0.0287
 4585W        W 5556  10.066   3.158   2.857 -0.2855  0.0431  0.1162
 4586W        W 5557   8.727  13.090  12.063  0.2481  0.2678 -0.0347
 4587W        W 5558   2.188  10.896   8.363  0.1553  0.0313 -0.0378
 4588W        W 5559   3.364   1.891  12.131 -0.2436  0.0747 -0.4534
 4589W        W 5560   1.190   0.100   6.474 -0.1209 -0.1503  0.1396
 4590W        W 5561   4.776   1.344   3.949 -0.2516 -0.0724  0.0188
 4591W        W 5562  11.746   9.741  11.759 -0.1429  0.3174  0.0028
 4592W        W 5563  10.072   9.639   8.638 -0.3137  0.0302  0.0967
 4593W        W 5564   1.648   7.560  12.819  0.1969  0.2245 -0.1756
 4594W        W 5565  12.083   4.708   6.373  0.2782  0.1547 -0.2251
 4595W        W 5566   9.500  10.630   7.714  0.1109  0.1058 -0.0192
 4596W        W 5567   7.023   7.069   5.018 -0.0350 -0.2961 -0.2308
 4597W        W 5568   5.035   2.219   8.606  0.2043  0.0064  0.0420
 4598W        W 5569   5.719   8.224   8.920  0.0673 -0.1235 -0.3192
 4599W        W 5570   0.246   1.249   0.243 -0.3666  0.1604  0.0392
 4600W        W 5571  11.729  12.517   8.189 -0.1612  0.2059  0.1786
 4601W        W 5572  12.240   8.215  10.602  0.0151 -0.0073 -0.2974
 4602W        W 5573   2.922   7.928  11.473 -0.3011  0.0555 -0.0086
 4603W        W 5574   0.656   1.608   6.305  0.0462  0.0192  0.1913
 4604W        W 5575   5.648   4.471   4.843 -0.0730 -0.0427  0.1715
 4605W        W 5576  13.852   7.480   1.207  0.0447  0.0457  0.0485
 4606W        W 5577   9.120   1.708  10.346  0.2765 -0.2270  0.3064
 4607W        W 5578   2.455   5.851   1.148  0.3394  0.1406 -0.2377
 4608W        W 5579   3.133  10.541  12.635  0.0323  0.1548  0.2246
 4609W        W 5580  10.650  12.209   8.937 -0.1331  0.0624 -0.0023
 4610W        W 5581  12.194   9.151   9.127 -0.2364 -0.2623 -0.1784
 4611W        W 5582   7.336   6.710  10.877  0.3926 -0.3856 -0.3084
 4612W        W 5583  10.914   3.572  10.566  0.0051  0.0011  0.1463
 4613W        W 5584   8.153  11.645  10.397 -0.2832  0.0063  0.1104
 4614W        W 5585   3.017   8.208   8.164  0.4113  0.0910 -0.1892
 4615W        W 5586   5.733  11.759   9.260 -0.2841  0.2618  0.0415
 4616W        W 5587   2.301  10.248   6.299 -0.0678  0.0819 -0.0201
 4617W        W 5588   7.573   1.846  11.384  0.1661 -0.1823 -0.2964
 4618W        W 5589   0.825   0.762   5.960 -0.0985 -0.1233  0.2071
 4619W        W 5590   1.962  12.657   7.131 -0.1344  0.2062 -0.1066
 4620W        W 5591  11.367  11.708   0.719 -0.0919  0.1071 -0.0304
 4621W        W 5592   9.831  10.359  12.757 -0.3225  0.1983 -0.2362
 4622W        W 5593   0.370  12.365   1.246  0.4358 -0.3300 -0.1421
 4623W        W 5594   7.011   4.323  12.239  0.1864 -0.3573  0.0052
 4624W        W 5595   8.296  10.909   9.582 -0.0586 -0.0784  0.0641
 4625W        W 5596   3.415   7.150   0.240 -0.0434 -0.0540  0.0801
 4626W        W 5597   6.099   9.831   9.112 -0.1567  0.1387 -0.1464
 4627W        W 5598  10.648   2.128   4.896 -0.0038 -0.3005  0.4118
 4628W        W 5599   6.107   2.582  10.202  0.0099 -0.0776  0.0911
 4629W        W 5600   6.195   3.951  11.656  0.0373  0.1730  0.2480
 4630W        W 5601  12.749   1.240   5.188  0.2277  0.0912  0.2438
 4631W        W 5602   2.020   5.592   0.984  0.1151 -0.2728  0.0508
 4632W        W 5603  10.269  13.179   2.151  0.1286  0.0148 -0.0006
 4633W        W 5604   1.629   8.389   1.401  0.0037 -0.0502  0.0117
 4634W        W 5605  11.848   7.678   5.563  0.1498 -0.2046  0.0049
 4635W        W 5606   6.703  11.831  11.207  0.3135  0.0753 -0.1558
 4636W        W 5607   9.849   0.388   0.492  0.1714 -0.0064  0.1377
 4637W        W 5608  11.764  13.141   1.186 -0.0965  0.1717 -0.1548
 4638W        W 5609  13.393   5.534   9.756 -0.0164 -0.0204 -0.3495
 4639W        W 5610   5.115   8.919  10.595 -0.0917 -0.0522  0.0098
 4640W        W 5611  13.885   6.939   0.345 -0.2372 -0.3940  0.0856
 4641W        W 5612   2.063   8.981   9.448 -0.0429 -0.2485 -0.3245
 4642W        W 5613   3.529  11.292  10.748  0.4499 -0.1077 -0.3626
 4643W        W 5614   7.601   7.654   4.699  0.0167 -0.1320  0.1293
 4644W        W 5615   6.758   7.666   7.160 -0.0564 -0.1201 -0.0671
 4645W        W 5616   8.247   7.026   6.887 -0.3591 -0.0188  0.2881
 4646W        W 5617   3.719   4.239   5.084 -0.0260 -0.0371  0.0109
 4647W        W 5618   8.356   9.183  10.501 -0.0993  0.1513  0.1124
 4648W        W 5619  11.396   1.609   3.312 -0.0605  0.0688  0.3397
 4649W        W 5620  13.646  12.262   2.455 -0.1007  0.1836  0.2202
 4650W        W 5621   4.793  10.596   9.648 -0.0511 -0.2066  0.1345
 4651W        W 5622   3.826   4.217  12.444 -0.1423 -0.4289  0.1417
 4652W        W 5623  13.183   3.382  13.840  0.2878 -0.1076 -0.0714
 4653W        W 5624   3.929  12.374  10.000 -0.3869 -0.0059 -0.2424
 4654W        W 5625   2.335   3.853   9.707 -0.1060  0.0980  0.0885
 4655W        W 5626   6.000  10.939   8.537 -0.0908 -0.0660 -0.0816
 4656W        W 5627   3.195  12.266   7.791 -0.2926 -0.1785 -0.0972
 4657W        W 5628   4.040  11.529   5.214  0.0766 -0.0238  0.0768
 4658W        W 5629   0.402   8.380   9.904  0.0672 -0.2397  0.1251
 4659W        W 5630  12.261   3.869  10.309  0.1502  0.0416  0.1850
 4660W        W 5631   6.416   5.802   7.389  0.0518  0.1831 -0.1558
 4661W        W 5632  10.212  13.617   2.998  0.1296 -0.0283  0.2798
 4662W        W 5633   7.597   1.978  12.704 -0.1641  0.1699  0.1621
 4663W        W 5634   5.917  11.587   7.258 -0.1051 -0.3051 -0.1081
 4664W        W 5635   7.863   4.564   0.079 -0.3861 -0.0536 -0.1479
 4665W        W 5636   4.681  11.916   2.711 -0.1073 -0.1513  0.0908
 4666W        W 5637   9.416   3.027  10.910 -0.1836 -0.2494 -0.3298
 4667W        W 5638  13.397   1.693   2.109 -0.0043 -0.0316 -0.3410
 4668W        W 5639   8.022   8.801   7.265 -0.2456 -0.0827 -0.1233
 4669W        W 5640   2.051  11.852  11.714 -0.2653  0.1781 -0.0976
 4670W        W 5641   0.024   3.284   9.976 -0.2375  0.3066  0.0728
 4671W        W 5642  11.834   7.882   0.378 -0.1735  0.0346 -0.1581
 4672W        W 5643  12.623   8.773   5.445  0.0107 -0.0557  0.0010
 4673W        W 5644   0.065   5.415   5.811  0.1298  0.1548  0.1948
 4674W        W 5645  11.000  13.027   8.727  0.1271 -0.0293  0.0397
 4675W        W 5646   1.758   4.334   4.619 -0.1668 -0.1283 -0.1196
 4676W        W 5647   8.145   6.185  10.479 -0.0936  0.1677 -0.2230
 4677W        W 5648   0.379   4.047   6.129  0.1534 -0.2589  0.1258
 4678W        W 5649   8.900   1.496   3.178  0.3438 -0.1284  0.0104
 4679W        W 5650   9.985   0.740   5.919 -0.0716  0.0990  0.1410
 4680W        W 5651   9.682   3.132   2.546 -0.2785  0.0854  0.1465
 4681W        W 5652   5.089   2.198   0.303  0.2028 -0.1756  0.0236
 4682W        W 5653   4.886  10.948   4.934 -0.0381  0.1080 -0.0303
 4683W        W 5654   2.634   8.103  11.022  0.2584 -0.1116 -0.1191
 4684W        W 5655   8.522   1.117   9.200 -0.0523  0.1589 -0.3465
 4685W        W 5656   3.835  11.049  10.361 -0.0179 -0.1018 -0.0857
 4686W        W 5657   7.265   7.477   8.335 -0.0251  0.0907 -0.0381
 4687W        W 5658   1.837   6.743   9.201  0.0246  0.4078 -0.1443
 4688W        W 5659   5.378   0.636   4.504 -0.1246 -0.0851 -0.1535
 4689W        W 5660  10.644  12.083  13.139 -0.0750  0.2513 -0.0503
 4690W        W 5661   3.247   6.713  12.943 -0.2987  0.1462  0.0085
 4691W        W 5662   0.158  11.745  12.189  0.1104  0.0211  0.1322
 4692W        W 5663   1.371   4.469  11.459 -0.1298 -0.0328  0.1694
 4693W        W 5664   3.626   4.130   1.214  0.2872  0.0932 -0.0517
 4694W        W 5665   1.612   1.556   6.490  0.0940 -0.0664  0.1123
 4695W        W 5666   2.919   3.455   7.527  0.0125 -0.0731  0.1429
 4696W        W 5667  13.079   6.610   2.225 -0.2950 -0.2603 -0.1224
 4697W        W 5668   5.531   9.250   4.985 -0.0085  0.1459 -0.0129
 4698W        W 5669  10.138   1.577  11.738  0.0319 -0.1210 -0.1994
 4699W        W 5670   5.499   7.065   1.712  0.3762 -0.1448 -0.3582
 4700W        W 5671  11.919   2.438   2.317  0.1688 -0.0003 -0.2641
 4701W        W 5672  11.670  13.885   0.909 -0.0456  0.3618 -0.1788
 4702W        W 5673  11.163  10.689   8.272  0.2272  0.3669 -0.1038
 4703W        W 5674  11.700  12.918   0.724  0.1522  0.2978 -0.1681
 4704W        W 5675   3.866   6.629   4.451  0.3023 -0.1372  0.1421
 4705W        W 5676  10.780   8.450  13.731 -0.2281  0.0284  0.2881
 4706W        W 5677   8.649   9.770   6.528 -0.0763  0.2989 -0.2232
 4707W        W 5678   6.133   6.806  11.424  0.0281 -0.0883  0.1911
 4708W        W 5679  13.899   2.781   0.509 -0.2553  0.1924 -0.3425
 4709W        W 5680   3.109   7.476  11.356  0.0742 -0.0010  0.0007
 4710W        W 5681  12.367   5.792  10.186  0.0854 -0.2805  0.0095
 4711W        W 5682   6.676  11.667   0.961  0.0163 -0.2330 -0.0858
 4712W        W 5683   4.546   5.143   5.607 -0.3794  0.1886  0.2107
 4713W        W 5684   4.925   6.338  11.532  0.1196  0.0106 -0.0516
 4714W        W 5685   3.513   1.042  13.171  0.1407  0.1099  0.0687
 4715W        W 5686   0.478   1.616   2.313  0.0338  0.1587 -0.0461
 4716W        W 5687  10.227  11.475   1.556 -0.0376  0.0862 -0.3073
 4717W        W 5688   4.815   1.524  13.195  0.2697  0.0560 -0.0632
 4718W        W 5689   0.824   0.959  10.855 -0.2944  0.1818  0.0190
 4719W        W 5690   5.578   1.115   8.320  0.0233 -0.0994  0.1303
 4720W        W 5691   8.091   2.908   7.521  0.2717  0.0595 -0.0489
 4721W        W 5692  10.197  10.168   1.998 -0.1805  0.1056  0.2122
 4722W        W 5693   6.330  12.028   1.324 -0.4244 -0.3599 -0.0397
 4723W        W 5694   6.360   2.516  13.387 -0.1609 -0.2501 -0.1972
 4724W        W 5695  12.188   9.469   9.962 -0.0127  0.4134 -0.2869
 4725W        W 5696  11.072   3.331   3.633 -0.2313 -0.0607  0.1178
 4726W        W 5697   7.585   5.705   1.288  0.1820  0.0507  0.0178
 4727W        W 5698   8.388   7.344   8.203 -0.1088 -0.1133  0.0798
 4728W        W 5699   8.339   8.587   9.812  0.3064 -0.2783  0.1982
 4729W        W 5700   8.966   4.709   2.545  0.4085 -0.0868  0.2759
 4730W        W 5701   0.398   4.764  12.865 -0.0737  0.0768  0.2073
 4731W        W 5702   0.404  12.700   1.705  0.0832  0.1564 -0.3446
 4732W        W 5703   3.379   0.388   9.758 -0.1520  0.0920  0.0012
 4733W        W 5704   4.291   0.717   5.993  0.0900 -0.0959  0.1031
 4734W        W 5705   3.454   4.279   0.675 -0.2025 -0.3364  0.1777
 4735W        W 5706  13.078   3.335   6.131 -0.0604  0.1461  0.0830
 4736W        W 5707   8.135   1.368   8.400  0.1506 -0.0543  0.0743
 4737W        W 5708   5.629  13.123   7.050  0.1174  0.1058 -0.2293
 4738W        W 5709  12.318   2.366  13.443  0.2562  0.0391  0.1723
 4739W        W 5710   5.565   4.325   5.356  0.4120  0.2686 -0.1056
 4740W        W 5711   2.521   0.017   0.699  0.0949 -0.1063  0.0693
 4741W        W 5712   8.471  11.244   1.287  0.0707 -0.0078  0.1305
 4742W        W 5713   8.171   4.249   3.903  0.0604  0.1010 -0.2746
 4743W        W 5714  10.997   2.126  10.035 -0.0910 -0.2867 -0.1903
 4744W        W 5715  10.168   0.648  11.121  0.0236  0.1334  0.1122
 4745W        W 5716   4.132   4.343   1.015 -0.0242 -0.0557 -0.1488
 4746W        W 5717   3.448   9.256   9.783 -0.3910 -0.0046  0.1087
 4747W        W 5718   8.650   5.706   6.246 -0.0255  0.1200  0.0660
 4748W        W 5719  11.310   7.828   9.321  0.0841 -0.1082 -0.4177
 4749W        W 5720  13.740   7.161  10.232 -0.0556 -0.3057 -0.2069
 4750W        W 5721  13.112   3.895  10.796  0.1572  0.0708  0.3327
 4751W        W 5722   8.220   6.309   2.690 -0.3001  0.0973  0.0730
 4752W        W 5723   2.642   6.421   2.560 -0.0693  0.0252  0.1286
 4753W        W 5724   1.610   2.733   9.486 -0.0147 -0.0410 -0.3499
 4754W        W 5725  13.546   6.677  12.504  0.1959 -0.2779 -0.0498
 4755W        W 5726   7.225  11.777  12.060 -0.0515  0.1389 -0.0169
 4756W        W 5727   4.193   7.434   4.531  0.0367 -0.1491 -0.1715
 4757W        W 5728   0.956  13.113   5.116 -0.1182 -0.0385 -0.0213
 4758W        W 5729  13.723   1.740   1.791 -0.0387  0.1144  0.2544
 4759W        W 5730   8.234   9.136  10.014  0.0511  0.1357  0.1245
 4760W        W 5731   4.932  10.914  10.106  0.0704  0.0244  0.0091
 4761W        W 5732   9.040  11.668  10.460 -0.0477 -0.2306  0.5113
 4762W        W 5733   4.799   3.104   8.938  0.0119 -0.1480 -0.0454
 4763W        W 5734  13.847   3.973  13.089  0.0737 -0.1906 -0.0096
 4764W        W 5735  13.443   7.547  12.137  0.0761 -0.0805  0.0260
 4765W        W 5736  10.297   7.934  10.901  0.0245  0.1820  0.2584
 4766W        W 5737  13.206   2.178   4.375 -0.1025  0.3366  0.0732
 4767W        W 5738   7.421   3.930   3.268  0.0020  0.4530  0.2201
 4768W        W 5739   9.935  12.955   9.768 -0.4786  0.1491  0.1786
 4769W        W 5740   0.485   5.454   9.871 -0.0509  0.0567 -0.3599
 4770W        W 5741   3.612   4.450  11.695  0.2492 -0.1270  0.1990
 4771W        W 5742   1.636   6.027   5.392  0.1178 -0.1907 -0.0180
 4772W        W 5743   2.156   0.692   8.577  0.1887 -0.0387 -0.0217
 4773W        W 5744   1.988  11.491  12.135 -0.0167  0.1942  0.0195
 4774W        W 5745   4.371   0.703   0.198  0.0698  0.0820 -0.4130
 4775W        W 5746   9.080   5.316   9.501  0.2443  0.2980 -0.0660
 4776W        W 5747   0.483   5.953  11.742 -0.3770  0.1279  0.2183
 4777W        W 5748   2.805   4.118  11.423 -0.0977  0.0497 -0.0902
 4778W        W 5749   6.450   6.752   4.368 -0.1389 -0.0595  0.3748
 4779W        W 5750   7.236   2.929   5.556 -0.0051  0.1351 -0.1996
 4780W        W 5751   0.553   1.566   9.128  0.0210  0.1157 -0.3867
 4781W        W 5752   1.232  11.837   6.613 -0.0677 -0.2303 -0.0770
 4782W        W 5753   9.276   4.383   0.780  0.1665  0.0638  0.1915
 4783W        W 5754   1.588  11.704   1.368 -0.4355 -0.0384  0.0709
 4784W        W 5755   1.714  13.231   3.844 -0.1772 -0.2688 -0.2094
 4785W        W 5756   9.754   1.532  12.397  0.0300  0.0707 -0.0061
 4786W        W 5757   1.900   8.306   0.971  0.3072 -0.0364 -0.1112
 4787W        W 5758   2.620   1.545  10.328 -0.0940  0.1856  0.0956
 4788W        W 5759  12.536  11.125   6.096 -0.0255 -0.1608 -0.0539
 4789W        W 5760  13.876   2.243  13.858 -0.1895 -0.1392  0.1566
 4790W        W 5761  12.230   5.299   9.914 -0.2472  0.3241  0.0640
 4791W        W 5762   7.319   6.171   5.499 -0.1701  0.2410 -0.4864
 4792W        W 5763   5.634   2.509   8.256 -0.1546  0.0925 -0.1034
 4793W        W 5764   6.680   9.827  10.559 -0.0273 -0.1587  0.0521
 4794W        W 5765   1.394   1.902   3.777  0.1601  0.0310  0.1534
 4795W        W 5766   7.827   5.485   1.710 -0.0754 -0.0871  0.0651
 4796W        W 5767  10.232   4.231  10.763  0.0700 -0.0229 -0.2105
 4797W        W 5768   8.653  12.581   1.563 -0.2906 -0.0750  0.0379
 4798W        W 5769   9.436   9.036   2.598 -0.0449 -0.1760  0.3446
 4799W        W 5770   9.214  12.971   8.637 -0.3986  0.1568 -0.3457
 4800W        W 5771  12.549   5.757   5.367 -0.1955  0.0243 -0.2539
 4801W        W 5772   9.832   6.759   7.810 -0.1620  0.0043  0.1260
 4802W        W 5773   4.990   7.978  12.378 -0.1247  0.2463 -0.1047
 4803W        W 5774   2.693   9.328  13.290  0.0954  0.2816  0.0593
 4804W        W 5775   3.127   9.094   8.018  0.4697 -0.1612  0.1895
 4805W        W 5776   8.977   2.354   3.441 -0.0212 -0.0100  0.2297
 4806W        W 5777   8.049   5.056   2.684 -0.0800  0.3367  0.0093
 4807W        W 5778   5.985   6.872   4.123  0.0111  0.1531  0.1232
 4808W        W 5779   7.422   7.219   5.299  0.0257 -0.0086 -0.0500
 4809W        W 5780   4.782   1.628   9.358  0.0704 -0.0723  0.1927
 4810W        W 5781  12.303  11.961  13.891 -0.0556  0.1816 -0.0319
 4811W        W 5782   4.965   6.012   9.424  0.0045  0.1914  0.0561
 4812W        W 5783  11.422   8.529   1.047  0.1700 -0.1474 -0.1116
 4813W        W 5784   3.609   2.125  10.255  0.2415 -0.0244  0.1555
 4814W        W 5785   2.610   3.930   2.082  0.1462 -0.0204 -0.0577
 4815W        W 5786   0.705   5.144  13.104 -0.3596  0.1066  0.0082
 4816W        W 5787   7.420   2.063  10.808  0.1085  0.4519  0.1905
 4817W        W 5788  13.632   0.552   7.676  0.0734  0.1682  0.2766
 4818W        W 5789   3.332   6.878   6.696  0.1789 -0.1747  0.0880
 4819W        W 5790   3.838   5.564   7.712 -0.2922  0.3228 -0.0759
 4820W        W 5791   6.660   0.575   1.006 -0.0411  0.1750  0.2196
 4821W        W 5792  11.960   9.092  10.438  0.0834  0.0394 -0.1813
 4822W        W 5793   4.367   9.095   7.470  0.0350 -0.0406  0.2977
 4823W        W 5794  12.724   6.151  12.789  0.3025 -0.2644  0.1805
 4824W        W 5795  11.920   9.485  11.327  0.2826 -0.1504  0.0945
 4825W        W 5796   6.815   2.627  10.710  0.1034 -0.0243  0.1551
[truncated: 1,156,127 more chars]
