# Supplementary material for: Cryptochrome magnetoreception: Time course of photoactivation from non-equilibrium coarse-grained molecular dynamics
Source: Comput Struct Biotechnol J. 2024 Nov 10;26:58–69. doi: 10.1016/j.csbj.2024.11.001 (PMC11725172; doi:10.1016/j.csbj.2024.11.001)
Supplement: Supplementary file 2 — Analysis codes and cg-MD simulation inputs (including initial molecular structures, parameters and topology files) and outputs (final molecular structures) of the 20 replicas. [file mmc2.zip › cg-md/09/mus_09.gro]

Title of the system in water t= 10000000.00000 step= 500000000
22551
    1MET     BB    1   7.260  13.440  13.610
    1MET    SC1    2   7.170  13.230  13.260
    2PRO     BB    3   7.430  13.720  13.630
    2PRO    SC1    4   7.510  13.860  13.410
    3HIS     BB    5   7.650  13.750  13.870
    3HIS    SC1    6   7.830   0.080  13.880
    3HIS    SC2    7   7.980   0.260  13.760
    3HIS    SC3    8   8.020   0.220   0.100
    4ARG     BB    9   7.800  13.530  13.900
    4ARG    SC1   10   7.690  13.230  13.890
    4ARG    SC2   11   7.560  12.980  13.730
    4ARG    SCP   12   7.460  12.960  13.750
    5THR     BB   13   7.990  13.440   0.350
    5THR    SC1   14   7.960  13.710   0.400
    5THR    SCP   15   7.840  13.770   0.440
    5THR    SCN   16   8.080  13.660   0.350
    6ILE     BB   17   8.280  13.250   0.540
    6ILE    SC1   18   8.420  13.040   0.350
    7HIS     BB   19   8.310  13.060   0.820
    7HIS    SC1   20   8.370  13.280   1.030
    7HIS    SC2   21   8.580  13.230   1.200
    7HIS    SC3   22   8.520  13.480   1.130
    8LEU     BB   23   8.620  12.900   0.830
    8LEU    SC1   24   8.740  12.760   0.570
    9PHE     BB   25   8.610  12.750   1.110
    9PHE    SC1   26   8.360  12.850   1.230
    9PHE    SC2   27   8.150  12.710   1.320
    9PHE    SC3   28   8.130  12.980   1.310
   10ARG     BB   29   8.820  12.750   1.360
   10ARG    SC1   30   9.120  12.680   1.400
   10ARG    SC2   31   9.410  12.700   1.340
   10ARG    SCP   32   9.410  12.810   1.310
   11LYS     BB   33   8.720  12.900   1.610
   11LYS    SC1   34   8.960  13.020   1.750
   11LYS    SC2   35   9.190  12.980   1.870
   11LYS    SCP   36   9.220  12.890   1.810
   12GLY     BB   37   8.440  12.920   1.730
   13LEU     BB   38   8.250  12.710   1.820
   13LEU    SC1   39   8.320  12.430   1.930
   14ARG     BB   40   7.960  12.830   1.870
   14ARG    SC1   41   7.800  12.610   2.020
   14ARG    SC2   42   7.500  12.480   2.080
   14ARG    SCP   43   7.490  12.400   2.160
   15LEU     BB   44   7.850  13.100   1.740
   15LEU    SC1   45   7.690  13.070   1.480
   16HIS     BB   46   7.730  13.320   1.980
   16HIS    SC1   47   7.730  13.140   2.190
   16HIS    SC2   48   7.600  12.940   2.320
   16HIS    SC3   49   7.870  12.980   2.360
   17ASP     BB   50   7.860  13.600   1.890
   17ASP    SC1   51   8.020  13.720   2.140
   17ASP    SCN   52   8.080  13.760   2.050
   18ASN     BB   53   8.090  13.600   1.630
   18ASN    SC1   54   8.160  13.390   1.460
   18ASN    SCP   55   8.190  13.370   1.600
   18ASN    SCN   56   8.120  13.420   1.330
   19PRO     BB   57   8.270  13.880   1.620
   19PRO    SC1   58   8.040   0.170   1.700
   20THR     BB   59   8.270  13.890   1.250
   20THR    SC1   60   8.350   0.220   1.250
   20THR    SCP   61   8.450   0.150   1.170
   20THR    SCN   62   8.260   0.280   1.330
   21LEU     BB   63   8.040  13.750   1.120
   21LEU    SC1   64   7.770  13.830   1.310
   22LEU     BB   65   8.000  13.530   0.910
   22LEU    SC1   66   7.860  13.320   1.100
   23ALA     BB   67   7.680  13.590   0.770
   24ALA     BB   68   7.540  13.770   0.920
   25LEU     BB   69   7.440   0.150   0.960
   25LEU    SC1   70   7.350   0.170   1.280
   26GLU     BB   71   7.580   0.380   0.860
   26GLU    SC1   72   7.470   0.710   0.930
   26GLU    SCN   73   7.520   0.630   0.990
   27SER     BB   74   7.810   0.260   0.640
   27SER    SC1   75   8.010   0.150   0.720
   27SER    SCP   76   7.950   0.160   0.850
   27SER    SCN   77   8.070   0.140   0.600
   28SER     BB   78   7.580   0.180   0.400
   28SER    SC1   79   7.550   0.400   0.260
   28SER    SCP   80   7.520   0.390   0.130
   28SER    SCN   81   7.570   0.420   0.400
   29GLU     BB   82   7.450  13.860   0.400
   29GLU    SC1   83   7.190   0.020   0.130
   29GLU    SCN   84   7.230   0.000   0.230
   30THR     BB   85   7.410  13.520   0.380
   30THR    SC1   86   7.310  13.440   0.190
   30THR    SCP   87   7.410  13.500   0.270
   30THR    SCN   88   7.210  13.380   0.110
   31ILE     BB   89   7.550  13.170   0.520
   31ILE    SC1   90   7.400  13.100   0.780
   32TYR     BB   91   7.850  13.070   0.650
   32TYR    SC1   92   7.900  12.890   0.390
   32TYR    SC2   93   8.040  12.810   0.170
   32TYR    SC3   94   7.770  12.760   0.200
   33PRO     BB   95   7.920  12.760   0.880
   33PRO    SC1   96   7.710  12.840   1.080
   34VAL     BB   97   8.200  12.580   0.870
   34VAL    SC1   98   8.270  12.620   0.620
   35TYR     BB   99   8.360  12.240   0.970
   35TYR    SC1  100   8.350  12.300   1.250
   35TYR    SC2  101   8.430  12.160   1.460
   35TYR    SC3  102   8.430  12.430   1.470
   36VAL     BB  103   8.760  12.130   0.990
   36VAL    SC1  104   8.840  12.280   1.190
   37LEU     BB  105   8.850  11.830   1.070
   37LEU    SC1  106   8.680  11.760   1.330
   38ASP     BB  107   9.060  11.630   1.120
   38ASP    SC1  108   9.190  11.450   0.930
   38ASP    SCN  109   9.270  11.500   0.860
   39ARG     BB  110   9.340  11.720   1.290
   39ARG    SC1  111   9.480  11.420   1.350
   39ARG    SC2  112   9.410  11.150   1.290
   39ARG    SCP  113   9.330  11.220   1.320
   40ARG     BB  114   9.550  11.860   1.070
   40ARG    SC1  115   9.530  11.790   0.760
   40ARG    SC2  116   9.460  11.640   0.530
   40ARG    SCP  117   9.500  11.560   0.600
   41PHE     BB  118   9.440  12.200   1.140
   41PHE    SC1  119   9.500  12.320   0.880
   41PHE    SC2  120   9.590  12.320   0.630
   41PHE    SC3  121   9.520  12.550   0.740
   42LEU     BB  122   9.400  12.170   1.500
   42LEU    SC1  123   9.090  12.020   1.510
   43ALA     BB  124   9.640  12.170   1.650
   44SER     BB  125   9.930  12.280   1.450
   44SER    SC1  126   9.860  12.510   1.410
   44SER    SCP  127   9.930  12.640   1.410
   44SER    SCN  128   9.790  12.390   1.410
   45ALA     BB  129  10.040  12.070   1.390
   46MET     BB  130   9.900  11.750   1.480
   46MET    SC1  131  10.200  11.600   1.500
   47HIS     BB  132   9.870  11.810   1.880
   47HIS    SC1  133  10.160  11.890   1.880
   47HIS    SC2  134  10.410  11.910   1.990
   47HIS    SC3  135  10.360  12.020   1.750
   48ILE     BB  136   9.800  11.550   2.010
   48ILE    SC1  137   9.870  11.340   1.790
   49GLY     BB  138   9.590  11.430   2.210
   50ALA     BB  139   9.610  11.400   2.440
   51LEU     BB  140   9.340  11.610   2.580
   51LEU    SC1  141   9.370  11.710   2.880
   52ARG     BB  142   9.240  11.740   2.370
   52ARG    SC1  143   9.490  11.870   2.210
   52ARG    SC2  144   9.540  12.160   2.160
   52ARG    SCP  145   9.610  12.220   2.100
   53TRP     BB  146   9.070  11.500   2.190
   53TRP    SC1  147   8.950  11.570   1.910
   53TRP    SC2  148   8.940  11.580   1.640
   53TRP    SC3  149   8.990  11.340   1.760
   53TRP    SC4  150   8.980  11.360   1.490
   54HIS     BB  151   8.820  11.370   2.320
   54HIS    SC1  152   8.650  11.200   2.480
   54HIS    SC2  153   8.610  11.100   2.730
   54HIS    SC3  154   8.420  11.060   2.530
   55PHE     BB  155   8.670  11.740   2.360
   55PHE    SC1  156   8.720  11.930   2.600
   55PHE    SC2  157   8.940  12.040   2.710
   55PHE    SC3  158   8.690  12.100   2.800
   56LEU     BB  159   8.600  11.810   2.120
   56LEU    SC1  160   8.630  12.040   1.880
   57LEU     BB  161   8.350  11.510   2.060
   57LEU    SC1  162   8.530  11.280   1.950
   58GLN     BB  163   8.150  11.730   2.290
   58GLN    SC1  164   8.320  11.550   2.610
   58GLN    SCP  165   8.220  11.530   2.520
   58GLN    SCN  166   8.420  11.570   2.710
   59SER     BB  167   8.150  12.030   2.150
   59SER    SC1  168   7.970  12.170   2.150
   59SER    SCP  169   8.000  12.040   2.180
   59SER    SCN  170   7.930  12.300   2.120
   60LEU     BB  171   8.060  11.880   1.790
   60LEU    SC1  172   8.280  11.700   1.650
   61GLU     BB  173   7.780  11.720   1.890
   61GLU    SC1  174   7.640  11.430   1.670
   61GLU    SCN  175   7.590  11.330   1.670
   62ASPP    BB  176   7.560  11.980   2.000
   62ASPP   SC1  177   7.630  11.900   2.310
   63LEU     BB  178   7.670  12.180   1.700
   63LEU    SC1  179   7.940  12.320   1.610
   64HIS     BB  180   7.390  12.150   1.580
   64HIS    SC1  181   7.350  12.030   1.310
   64HIS    SC2  182   7.470  11.890   1.110
   64HIS    SC3  183   7.210  11.840   1.180
   65LYS     BB  184   7.130  12.220   1.800
   65LYS    SC1  185   6.910  12.070   1.700
   65LYS    SC2  186   6.830  11.900   1.540
   65LYS    SCP  187   6.840  11.980   1.470
   66ASN     BB  188   7.110  12.530   1.820
   66ASN    SC1  189   6.930  12.620   2.040
   66ASN    SCP  190   6.900  12.680   2.170
   66ASN    SCN  191   6.950  12.550   1.920
   67LEU     BB  192   7.120  12.550   1.470
   67LEU    SC1  193   7.420  12.630   1.470
   68SER     BB  194   6.870  12.380   1.350
   68SER    SC1  195   6.920  12.210   1.200
   68SER    SCP  196   6.970  12.290   1.090
   68SER    SCN  197   6.870  12.140   1.300
   69ARG     BB  198   6.540  12.660   1.320
   69ARG    SC1  199   6.590  12.650   1.650
   69ARG    SC2  200   6.460  12.740   1.900
   69ARG    SCP  201   6.420  12.790   1.990
   70LEU     BB  202   6.650  12.800   1.180
   70LEU    SC1  203   6.470  12.990   1.010
   71GLY     BB  204   6.920  12.830   1.030
   72ALA     BB  205   7.130  12.670   1.060
   73ARG     BB  206   7.310  12.460   0.980
   73ARG    SC1  207   7.210  12.180   0.820
   73ARG    SC2  208   7.000  12.010   0.730
   73ARG    SCP  209   6.960  12.110   0.710
   74LEU     BB  210   7.700  12.310   0.900
   74LEU    SC1  211   7.750  12.370   1.190
   75LEU     BB  212   7.990  12.220   0.710
   75LEU    SC1  213   8.010  12.350   0.380
   76VAL     BB  214   8.150  11.900   0.660
   76VAL    SC1  215   8.040  11.800   0.440
   77ILE     BB  216   8.490  11.810   0.740
   77ILE    SC1  217   8.370  11.710   1.010
   78GLN     BB  218   8.690  11.720   0.600
   78GLN    SC1  219   8.720  11.370   0.820
   78GLN    SCP  220   8.670  11.440   0.930
   78GLN    SCN  221   8.770  11.310   0.700
   79GLY     BB  222   8.870  11.610   0.450
   80GLU     BB  223   9.050  11.770   0.210
   80GLU    SC1  224   9.260  11.470   0.080
   80GLU    SCN  225   9.220  11.560   0.040
   81TYR     BB  226   8.980  12.030   0.130
   81TYR    SC1  227   8.720  12.140   0.290
   81TYR    SC2  228   8.460  12.100   0.360
   81TYR    SC3  229   8.610  12.300   0.480
   82GLU     BB  230   9.060  12.200  13.870
   82GLU    SC1  231   9.340  12.060  13.690
   82GLU    SCN  232   9.280  11.980  13.740
   83SER     BB  233   8.900  12.550  13.820
   83SER    SC1  234   8.990  12.570  13.580
   83SER    SCP  235   8.890  12.640  13.650
   83SER    SCN  236   9.090  12.490  13.510
   84VAL     BB  237   8.600  12.420  13.860
   84VAL    SC1  238   8.450  12.580   0.080
   85LEU     BB  239   8.500  12.230  13.710
   85LEU    SC1  240   8.270  12.100  13.880
   86ARG     BB  241   8.690  12.190  13.420
   86ARG    SC1  242   8.810  11.920  13.460
   86ARG    SC2  243   9.000  11.740  13.660
   86ARG    SCP  244   9.080  11.760  13.720
   87ASP     BB  245   8.680  12.350  13.230
   87ASP    SC1  246   8.830  12.360  12.950
   87ASP    SCN  247   8.860  12.380  13.050
   88HIS     BB  248   8.420  12.570  13.320
   88HIS    SC1  249   8.540  12.760  13.500
   88HIS    SC2  250   8.730  12.950  13.530
   88HIS    SC3  251   8.510  12.950  13.690
   89VAL     BB  252   8.150  12.450  13.230
   89VAL    SC1  253   8.140  12.200  13.320
   90GLN     BB  254   7.940  12.550  13.120
   90GLN    SC1  255   7.690  12.260  13.040
   90GLN    SCP  256   7.710  12.170  13.150
   90GLN    SCN  257   7.670  12.350  12.940
   91LYS     BB  258   7.990  12.950  13.170
   91LYS    SC1  259   7.730  13.030  13.000
   91LYS    SC2  260   7.550  13.110  12.860
   91LYS    SCP  261   7.610  13.030  12.910
   92TRP     BB  262   8.030  13.020  13.470
   92TRP    SC1  263   8.030  12.760  13.630
   92TRP    SC2  264   8.060  12.520  13.730
   92TRP    SC3  265   7.830  12.580  13.610
   92TRP    SC4  266   7.860  12.340  13.730
   93ASN     BB  267   8.060  13.280  13.610
   93ASN    SC1  268   8.200  13.220  13.900
   93ASN    SCP  269   8.340  13.230  13.920
   93ASN    SCN  270   8.060  13.210  13.880
   94ILE     BB  271   8.120  13.600  13.610
   94ILE    SC1  272   8.010  13.810  13.410
   95THR     BB  273   8.330  13.780  13.750
   95THR    SC1  274   8.400   0.100  13.680
   95THR    SCP  275   8.530   0.120  13.620
   95THR    SCN  276   8.270   0.090  13.730
   96GLN     BB  277   8.340  13.720   0.120
   96GLN    SC1  278   8.440   0.120   0.330
   96GLN    SCP  279   8.470   0.030   0.440
   96GLN    SCN  280   8.420   0.210   0.230
   97VAL     BB  281   8.560  13.570   0.280
   97VAL    SC1  282   8.670  13.400   0.110
   98THR     BB  283   8.560  13.620   0.590
   98THR    SC1  284   8.380  13.750   0.730
   98THR    SCP  285   8.320  13.790   0.610
   98THR    SCN  286   8.440  13.720   0.850
   99LEU     BB  287   8.840  13.520   0.750
   99LEU    SC1  288   8.810  13.240   0.600
  100ASP     BB  289   8.940  13.650   1.000
  100ASP    SC1  290   8.750  13.890   1.070
  100ASP    SCN  291   8.650  13.910   1.070
  101ALA     BB  292   9.270  13.570   1.120
  102GLU     BB  293   9.470  13.410   1.140
  102GLU    SC1  294   9.350  13.200   1.430
  102GLU    SCN  295   9.250  13.230   1.450
  103MET     BB  296   9.760  13.400   1.070
  103MET    SC1  297   9.780  13.070   1.270
  104GLU     BB  298  10.000  13.390   1.000
  104GLU    SC1  299  10.120  13.760   0.920
  104GLU    SCN  300  10.040  13.810   0.870
  105PRO     BB  301  10.230  13.190   1.180
  105PRO    SC1  302  10.480  13.280   1.070
  106PHE     BB  303  10.180  12.830   1.150
  106PHE    SC1  304  10.330  12.610   1.260
  106PHE    SC2  305  10.430  12.360   1.210
  106PHE    SC3  306  10.410  12.450   1.460
  107TYR     BB  307   9.990  12.740   0.930
  107TYR    SC1  308   9.980  12.390   0.950
  107TYR    SC2  309  10.180  12.240   0.860
  107TYR    SC3  310   9.930  12.150   0.850
  108LYS     BB  311   9.990  12.790   0.690
  108LYS    SC1  312   9.940  12.630   0.450
  108LYS    SC2  313   9.730  12.590   0.280
  108LYS    SCP  314   9.640  12.610   0.220
  109GLU     BB  315   9.730  13.050   0.650
  109GLU    SC1  316   9.510  12.990   0.910
  109GLU    SCN  317   9.400  12.970   0.940
  110MET     BB  318   9.520  13.020   0.410
  110MET    SC1  319   9.180  12.930   0.570
  111GLU     BB  320   9.670  13.220   0.160
  111GLU    SC1  321  10.020  13.090   0.220
  111GLU    SCN  322   9.950  13.170   0.240
  112ALA     BB  323   9.640  13.010  13.800
  113ASN     BB  324   9.370  12.870  13.870
  113ASN    SC1  325   9.410  12.540  13.850
  113ASN    SCP  326   9.430  12.400  13.820
  113ASN    SCN  327   9.390  12.670  13.890
  114ILE     BB  328   9.110  13.030  13.830
  114ILE    SC1  329   8.920  12.950   0.140
  115ARG     BB  330   9.120  13.270  13.650
  115ARG    SC1  331   9.360  13.460  13.760
  115ARG    SC2  332   9.630  13.510  13.660
  115ARG    SCP  333   9.730  13.470  13.650
  116ARG     BB  334   9.160  13.220  13.360
  116ARG    SC1  335   8.990  13.340  13.130
  116ARG    SC2  336   8.760  13.440  12.960
  116ARG    SCP  337   8.810  13.410  12.870
  117LEU     BB  338   9.190  12.880  13.290
  117LEU    SC1  339   9.510  12.800  13.210
  118GLY     BB  340   9.030  12.760  13.150
  119ALA     BB  341   8.780  12.890  13.050
  120GLU     BB  342   8.480  13.000  13.070
  120GLU    SC1  343   8.580  13.090  12.680
  120GLU    SCN  344   8.670  13.120  12.740
  121LEU     BB  345   8.390  13.240  13.220
  121LEU    SC1  346   8.130  13.390  13.150
  122GLY     BB  347   8.600  13.380  13.470
  123PHE     BB  348   8.730  13.650  13.460
  123PHE    SC1  349   8.530  13.800  13.280
  123PHE    SC2  350   8.360  13.900  13.100
  123PHE    SC3  351   8.530   0.150  13.220
  124GLU     BB  352   8.950  13.770  13.620
  124GLU    SC1  353   9.270  13.760  13.370
  124GLU    SCN  354   9.180  13.800  13.320
  125VAL     BB  355   8.960  13.800   0.110
  125VAL    SC1  356   8.840   0.120   0.090
  126LEU     BB  357   9.010  13.660   0.340
  126LEU    SC1  358   9.150  13.380   0.250
  127SER     BB  359   9.100  13.910   0.610
  127SER    SC1  360   8.890   0.110   0.630
  127SER    SCP  361   8.930   0.000   0.550
  127SER    SCN  362   8.860   0.220   0.710
  128ARG     BB  363   9.340  13.900   0.870
  128ARG    SC1  364   9.590   0.040   0.660
  128ARG    SC2  365   9.910   0.190   0.690
  128ARG    SCP  366   9.930   0.090   0.730
  129VAL     BB  367   9.250   0.150   1.110
  129VAL    SC1  368   9.310   0.400   1.170
  130GLY     BB  369   9.000   0.120   1.470
  131HIS     BB  370   8.740  13.910   1.590
  131HIS    SC1  371   8.740  13.630   1.520
  131HIS    SC2  372   8.870  13.400   1.480
  131HIS    SC3  373   8.640  13.400   1.620
  132SER     BB  374   8.630  13.890   1.960
  132SER    SC1  375   8.500  13.660   2.030
  132SER    SCP  376   8.410  13.760   2.090
  132SER    SCN  377   8.580  13.570   1.970
  133LEU     BB  378   8.760   0.150   2.150
  133LEU    SC1  379   8.730  13.920   2.440
  134TYR     BB  380   8.810   0.410   2.060
  134TYR    SC1  381   8.800   0.540   2.340
  134TYR    SC2  382   8.740   0.530   2.610
  134TYR    SC3  383   8.820   0.760   2.500
  135ASP     BB  384   8.770   0.500   1.730
  135ASP    SC1  385   8.470   0.410   1.690
  135ASP    SCN  386   8.480   0.520   1.720
  136THR     BB  387   8.950   0.640   1.420
  136THR    SC1  388   8.790   0.530   1.220
  136THR    SCP  389   8.700   0.420   1.230
  136THR    SCN  390   8.880   0.640   1.210
  137LYS     BB  391   9.120   0.840   1.470
  137LYS    SC1  392   9.250   0.940   1.160
  137LYS    SC2  393   9.250   1.130   0.950
  137LYS    SCP  394   9.340   1.180   0.930
  138ARG     BB  395   9.170   1.050   1.700
  138ARG    SC1  396   9.010   1.280   1.510
  138ARG    SC2  397   8.960   1.490   1.240
  138ARG    SCP  398   9.030   1.410   1.240
  139ILE     BB  399   9.450   1.010   1.860
  139ILE    SC1  400   9.530   1.130   2.140
  140LEU     BB  401   9.710   0.940   1.670
  140LEU    SC1  402   9.590   0.760   1.470
  141ASP     BB  403   9.720   1.280   1.530
  141ASP    SC1  404   9.470   1.360   1.350
  141ASP    SCN  405   9.430   1.280   1.300
  142LEU     BB  406   9.810   1.430   1.760
  142LEU    SC1  407   9.890   1.740   1.730
  143ASN     BB  408  10.020   1.360   1.980
  143ASN    SC1  409  10.250   1.590   2.010
  143ASN    SCP  410  10.290   1.540   2.140
  143ASN    SCN  411  10.210   1.630   1.890
  144GLY     BB  412   9.970   1.050   2.080
  145GLY     BB  413   9.990   0.820   1.990
  146SER     BB  414   9.780   0.560   2.070
  146SER    SC1  415   9.590   0.630   2.190
  146SER    SCP  416   9.650   0.530   2.110
  146SER    SCN  417   9.540   0.740   2.260
  147PRO     BB  418  10.060   0.440   2.280
  147PRO    SC1  419  10.260   0.380   2.130
  148PRO     BB  420  10.100   0.710   2.490
  148PRO    SC1  421  10.350   0.820   2.360
  149LEU     BB  422  10.090   0.600   2.800
  149LEU    SC1  423  10.350   0.450   2.750
  150THR     BB  424   9.880   0.800   2.940
  150THR    SC1  425   9.980   0.920   3.150
  150THR    SCP  426  10.120   0.950   3.140
  150THR    SCN  427   9.850   0.880   3.160
  151TYR     BB  428   9.620   0.610   3.130
  151TYR    SC1  429   9.810   0.500   3.360
  151TYR    SC2  430   9.940   0.630   3.560
  151TYR    SC3  431   9.900   0.360   3.560
  152LYS     BB  432   9.270   0.680   3.200
  152LYS    SC1  433   9.340   0.750   3.480
  152LYS    SC2  434   9.520   0.860   3.660
  152LYS    SCP  435   9.610   0.890   3.610
  153ARG     BB  436   9.100   0.720   2.930
  153ARG    SC1  437   8.810   0.700   3.080
  153ARG    SC2  438   8.500   0.660   3.140
  153ARG    SCP  439   8.490   0.660   3.030
  154PHE     BB  440   9.320   0.700   2.680
  154PHE    SC1  441   9.250   0.460   2.560
  154PHE    SC2  442   9.210   0.380   2.310
  154PHE    SC3  443   9.200   0.200   2.510
  155LEU     BB  444   9.390   0.930   2.550
  155LEU    SC1  445   9.710   0.980   2.560
  156HIS     BB  446   9.130   1.140   2.540
  156HIS    SC1  447   9.050   1.070   2.260
  156HIS    SC2  448   9.080   0.830   2.150
  156HIS    SC3  449   8.850   0.970   2.110
  157ILE     BB  450   9.220   1.390   2.580
  157ILE    SC1  451   9.530   1.420   2.630
  158LEU     BB  452   9.200   1.620   2.330
  158LEU    SC1  453   9.290   1.900   2.470
  159SER     BB  454   9.150   1.470   2.020
  159SER    SC1  455   9.340   1.480   1.880
  159SER    SCP  456   9.430   1.390   1.820
  159SER    SCN  457   9.250   1.570   1.940
  160GLN     BB  458   8.860   1.500   1.970
  160GLN    SC1  459   8.920   1.780   1.690
  160GLN    SCP  460   8.780   1.810   1.710
  160GLN    SCN  461   9.060   1.750   1.670
  161LEU     BB  462   8.650   1.410   2.200
  161LEU    SC1  463   8.430   1.270   2.000
  162GLY     BB  464   8.650   1.270   2.450
  163ASP     BB  465   8.400   1.050   2.500
  163ASP    SC1  466   8.360   1.020   2.800
  163ASP    SCN  467   8.460   1.070   2.770
  164PRO     BB  468   8.270   0.800   2.300
  164PRO    SC1  469   8.430   0.800   2.050
  165GLU     BB  470   7.980   0.670   2.310
  165GLU    SC1  471   7.850   0.910   2.610
  165GLU    SCN  472   7.900   1.000   2.650
  166VAL     BB  473   7.760   0.490   2.120
  166VAL    SC1  474   7.590   0.630   1.980
  167PRO     BB  475   7.630   0.170   2.210
  167PRO    SC1  476   7.430   0.280   2.370
  168VAL     BB  477   7.480  13.880   1.920
  168VAL    SC1  478   7.490   0.160   1.740
  169ARG     BB  479   7.180  13.810   2.030
  169ARG    SC1  480   6.980  13.850   1.810
  169ARG    SC2  481   6.640   0.010   1.700
  169ARG    SCP  482   6.540   0.000   1.650
  170ASN     BB  483   7.170  13.480   2.050
  170ASN    SC1  484   7.200  13.260   2.270
  170ASN    SCP  485   7.110  13.210   2.370
  170ASN    SCN  486   7.290  13.310   2.170
  171LEU     BB  487   7.240  13.360   1.750
  171LEU    SC1  488   7.510  13.550   1.620
  172THR     BB  489   7.200  13.010   1.760
  172THR    SC1  490   7.390  12.930   1.880
  172THR    SCP  491   7.420  13.000   2.000
  172THR    SCN  492   7.350  12.850   1.770
  173ALA     BB  493   6.920  13.010   1.570
  174GLU     BB  494   6.800  13.190   1.480
  174GLU    SC1  495   6.680  13.430   1.740
  174GLU    SCN  496   6.720  13.520   1.810
  175ASP     BB  497   6.710  13.370   1.220
  175ASP    SC1  498   6.630  13.640   1.270
  175ASP    SCN  499   6.650  13.730   1.210
  176PHE     BB  500   6.920  13.400   0.960
  176PHE    SC1  501   7.160  13.270   1.120
  176PHE    SC2  502   7.290  13.110   1.290
  176PHE    SC3  503   7.390  13.350   1.230
  177GLN     BB  504   7.060  13.640   0.820
  177GLN    SC1  505   6.920   0.050   1.020
  177GLN    SCP  506   6.900  13.830   1.020
  177GLN    SCN  507   6.940   0.190   1.020
  178ARG     BB  508   6.990  13.770   0.600
  178ARG    SC1  509   7.070   0.150   0.580
  178ARG    SC2  510   7.170   0.420   0.560
  178ARG    SCP  511   7.120   0.320   0.550
  179CYS     BB  512   6.860  13.550   0.390
  179CYS    SC1  513   6.570  13.630   0.270
  180MET     BB  514   7.000  13.230   0.560
  180MET    SC1  515   6.720  12.920   0.600
  181SER     BB  516   7.150  12.960   0.390
  181SER    SC1  517   7.230  12.960   0.200
  181SER    SCP  518   7.280  13.030   0.090
  181SER    SCN  519   7.190  12.880   0.310
  182PRO     BB  520   7.150  12.690   0.580
  182PRO    SC1  521   7.490  12.660   0.600
  183GLU     BB  522   7.050  12.470   0.500
  183GLU    SC1  523   6.760  12.430   0.760
  183GLU    SCN  524   6.760  12.320   0.740
  184PRO     BB  525   7.280  12.320   0.300
  184PRO    SC1  526   7.540  12.330   0.280
  185GLY     BB  527   7.130  12.040   0.260
  186LEU     BB  528   7.250  11.670   0.220
  186LEU    SC1  529   7.090  11.650  13.870
  187ALA     BB  530   7.240  11.550   0.450
  188GLU     BB  531   7.330  11.580   0.740
  188GLU    SC1  532   7.000  11.520   0.850
  188GLU    SCN  533   7.050  11.440   0.810
  189ARG     BB  534   7.550  11.480   0.880
  189ARG    SC1  535   7.500  11.350   1.190
  189ARG    SC2  536   7.390  11.100   1.310
  189ARG    SCP  537   7.410  11.190   1.240
  190TYR     BB  538   7.890  11.630   0.830
  190TYR    SC1  539   7.900  11.800   1.060
  190TYR    SC2  540   8.030  11.970   1.220
  190TYR    SC3  541   7.840  11.810   1.330
  191ARG     BB  542   8.100  11.400   0.810
  191ARG    SC1  543   8.290  11.410   0.540
  191ARG    SC2  544   8.540  11.260   0.380
  191ARG    SCP  545   8.460  11.280   0.450
  192VAL     BB  546   8.280  11.080   0.970
  192VAL    SC1  547   8.190  10.850   0.860
  193PRO     BB  548   8.440  11.060   1.210
  193PRO    SC1  549   8.520  11.280   1.390
  194VAL     BB  550   8.520  10.740   1.270
  194VAL    SC1  551   8.380  10.610   1.450
  195PRO     BB  552   8.690  10.410   1.170
  195PRO    SC1  553   8.510  10.210   1.020
  196ALA     BB  554   8.950  10.580   1.020
  197ASP     BB  555   9.020  10.810   1.230
  197ASP    SC1  556   8.960  11.100   1.130
  197ASP    SCN  557   9.030  11.170   1.160
  198LEU     BB  558   9.010  10.850   1.560
  198LEU    SC1  559   8.720  10.920   1.690
  199GLU     BB  560   9.160  10.730   1.710
  199GLU    SC1  561   9.520  10.740   1.480
  199GLU    SCN  562   9.570  10.750   1.570
  200ILE     BB  563   9.160  10.610   2.000
  200ILE    SC1  564   9.130  10.300   2.000
  201PRO     BB  565   8.990  10.900   2.170
  201PRO    SC1  566   8.760  10.770   2.190
  202PRO     BB  567   9.190  11.050   2.390
  202PRO    SC1  568   9.440  10.920   2.290
  203GLN     BB  569   9.130  11.110   2.660
  203GLN    SC1  570   9.350  10.860   2.820
  203GLN    SCP  571   9.330  10.760   2.720
  203GLN    SCN  572   9.370  10.960   2.910
  204SER     BB  573   9.050  11.350   2.880
  204SER    SC1  574   8.900  11.530   2.770
  204SER    SCP  575   8.770  11.550   2.820
  204SER    SCN  576   9.020  11.510   2.710
  205LEU     BB  577   9.000  11.310   3.160
  205LEU    SC1  578   9.160  11.160   3.370
  206SER     BB  579   8.700  11.230   3.230
  206SER    SC1  580   8.680  11.060   3.460
  206SER    SCP  581   8.580  11.020   3.550
  206SER    SCN  582   8.780  11.090   3.370
  207PRO     BB  583   8.520  11.470   3.080
  207PRO    SC1  584   8.270  11.350   3.010
  208TRP     BB  585   8.490  11.780   3.060
  208TRP    SC1  586   8.720  11.850   3.230
  208TRP    SC2  587   8.870  12.080   3.230
  208TRP    SC3  588   8.960  11.850   3.120
  208TRP    SC4  589   9.120  12.070   3.120
  209THR     BB  590   8.160  11.960   2.940
  209THR    SC1  591   7.950  11.950   3.090
  209THR    SCP  592   7.950  11.840   3.170
  209THR    SCN  593   7.940  12.070   3.010
  210GLY     BB  594   8.120  12.030   2.610
  211GLY     BB  595   7.880  12.210   2.640
  212GLU     BB  596   7.840  12.490   2.570
  212GLU    SC1  597   7.480  12.500   2.580
  212GLU    SCN  598   7.530  12.470   2.480
  213THR     BB  599   7.880  12.750   2.780
  213THR    SC1  600   7.770  12.970   2.810
  213THR    SCP  601   7.890  12.910   2.780
  213THR    SCN  602   7.640  13.020   2.850
  214GLU     BB  603   7.870  12.510   3.070
  214GLU    SC1  604   7.590  12.310   3.030
  214GLU    SCN  605   7.600  12.370   3.130
  215GLY     BB  606   8.030  12.600   3.220
  216LEU     BB  607   7.910  12.880   3.390
  216LEU    SC1  608   8.130  12.810   3.640
  217ARG     BB  609   7.640  12.900   3.350
  217ARG    SC1  610   7.500  12.600   3.460
  217ARG    SC2  611   7.320  12.320   3.460
  217ARG    SCP  612   7.390  12.260   3.390
  218ARG     BB  613   7.320  13.060   3.380
  218ARG    SC1  614   7.260  13.010   3.110
  218ARG    SC2  615   7.340  12.730   2.980
  218ARG    SCP  616   7.450  12.740   2.980
  219LEU     BB  617   7.400  13.400   3.600
  219LEU    SC1  618   7.200  13.380   3.820
  220GLU     BB  619   7.660  13.510   3.470
  220GLU    SC1  620   7.560  13.490   3.130
  220GLU    SCN  621   7.630  13.580   3.110
  221GLN     BB  622   7.940  13.490   3.540
  221GLN    SC1  623   8.090  13.830   3.540
  221GLN    SCP  624   8.170  13.720   3.510
  221GLN    SCN  625   8.010   0.020   3.570
  222HIS     BB  626   8.210  13.300   3.650
  222HIS    SC1  627   8.460  13.390   3.460
  222HIS    SC2  628   8.490  13.610   3.310
  222HIS    SC3  629   8.650  13.400   3.270
  223LEU     BB  630   8.280  13.500   3.890
  223LEU    SC1  631   8.590  13.690   3.840
  224THR     BB  632   8.240  13.800   4.130
  224THR    SC1  633   8.030   0.030   4.010
  224THR    SCP  634   8.070  13.810   4.020
  224THR    SCN  635   8.000   0.160   4.000
  225ASP     BB  636   8.120  13.720   4.460
  225ASP    SC1  637   8.000  13.430   4.380
  225ASP    SCN  638   8.010  13.480   4.480
  226GLN     BB  639   8.220  13.770   4.750
  226GLN    SC1  640   8.190  13.380   4.850
  226GLN    SCP  641   8.260  13.350   4.740
  226GLN    SCN  642   8.120  13.400   4.970
  227GLY     BB  643   8.460  13.830   4.930
  228TRP     BB  644   8.710  13.650   4.760
  228TRP    SC1  645   8.660  13.550   4.480
  228TRP    SC2  646   8.600  13.420   4.250
  228TRP    SC3  647   8.500  13.330   4.480
  228TRP    SC4  648   8.450  13.200   4.250
  229VAL     BB  649   9.060  13.720   4.660
  229VAL    SC1  650   9.190  13.500   4.630
  230ALA     BB  651   9.130   0.040   4.810
  231ASN     BB  652   9.350   0.280   4.900
  231ASN    SC1  653   9.190   0.490   5.090
  231ASN    SCP  654   9.130   0.360   5.070
  231ASN    SCN  655   9.260   0.610   5.110
  232PHE     BB  656   9.680   0.260   4.850
  232PHE    SC1  657   9.810   0.520   4.940
  232PHE    SC2  658  10.000   0.700   5.000
  232PHE    SC3  659   9.750   0.710   5.110
  233THR     BB  660   9.790  13.880   4.880
  233THR    SC1  661   9.990  13.810   4.760
  233THR    SCP  662   9.990  13.730   4.650
  233THR    SCN  663   9.990  13.900   4.870
  234LYS     BB  664   9.530  13.680   4.990
  234LYS    SC1  665   9.440  13.840   5.220
  234LYS    SC2  666   9.360  13.890   5.480
  234LYS    SCP  667   9.300   0.050   5.510
  235PRO     BB  668   9.590  13.420   4.860
  235PRO    SC1  669   9.420  13.170   4.940
  236ARG     BB  670   9.660  13.350   4.570
  236ARG    SC1  671   9.490  13.160   4.400
  236ARG    SC2  672   9.460  12.920   4.230
  236ARG    SCP  673   9.400  13.020   4.220
  237THR     BB  674   9.940  13.380   4.450
  237THR    SC1  675  10.000  13.570   4.330
  237THR    SCP  676  10.070  13.630   4.430
  237THR    SCN  677   9.920  13.520   4.220
  238ILE     BB  678  10.090  13.290   4.740
  238ILE    SC1  679  10.400  13.320   4.740
  239PRO     BB  680   9.950  13.080   4.890
  239PRO    SC1  681   9.900  13.110   5.180
  240ASN     BB  682   9.850  12.870   4.720
  240ASN    SC1  683   9.920  12.870   4.410
  240ASN    SCP  684  10.060  12.860   4.420
  240ASN    SCN  685   9.790  12.890   4.400
  241SER     BB  686   9.540  12.700   4.710
  241SER    SC1  687   9.570  12.510   4.550
  241SER    SCP  688   9.620  12.520   4.420
  241SER    SCN  689   9.520  12.500   4.680
  242LEU     BB  690   9.210  12.810   4.690
  242LEU    SC1  691   9.140  12.500   4.780
  243LEU     BB  692   9.070  13.010   4.610
  243LEU    SC1  693   8.860  13.160   4.780
  244PRO     BB  694   8.960  13.060   4.270
  244PRO    SC1  695   9.090  13.300   4.140
  245SER     BB  696   8.950  12.750   4.120
  245SER    SC1  697   9.020  12.560   4.290
  245SER    SCP  698   8.940  12.670   4.270
  245SER    SCN  699   9.090  12.440   4.310
  246THR     BB  700   9.020  12.820   3.830
  246THR    SC1  701   9.260  12.910   3.780
  246THR    SCP  702   9.340  13.020   3.750
  246THR    SCN  703   9.180  12.800   3.820
  247THR     BB  704   8.850  12.770   3.580
  247THR    SC1  705   8.670  12.580   3.550
  247THR    SCP  706   8.570  12.480   3.560
  247THR    SCN  707   8.770  12.670   3.530
  248GLY     BB  708   8.910  12.930   3.320
  249LEU     BB  709   8.980  13.030   3.030
  249LEU    SC1  710   8.770  13.170   2.860
  250SER     BB  711   9.150  12.780   2.850
  250SER    SC1  712   9.380  12.700   2.810
  250SER    SCP  713   9.400  12.830   2.770
  250SER    SCN  714   9.360  12.570   2.860
  251PRO     BB  715   8.940  12.540   2.860
  251PRO    SC1  716   8.740  12.560   3.080
  252TYR     BB  717   8.670  12.670   2.600
  252TYR    SC1  718   8.710  12.400   2.460
  252TYR    SC2  719   8.810  12.220   2.280
  252TYR    SC3  720   8.550  12.240   2.320
  253PHE     BB  721   8.850  12.890   2.490
  253PHE    SC1  722   8.770  13.110   2.310
  253PHE    SC2  723   8.670  13.230   2.080
  253PHE    SC3  724   8.630  13.350   2.330
  254SER     BB  725   9.070  12.680   2.260
  254SER    SC1  726   9.190  12.520   2.400
  254SER    SCP  727   9.190  12.590   2.520
  254SER    SCN  728   9.200  12.450   2.280
  255MET     BB  729   8.810  12.630   2.030
  255MET    SC1  730   8.860  12.420   1.730
  256GLY     BB  731   8.590  12.740   2.090
  257CYS     BB  732   8.320  12.840   2.260
  257CYS    SC1  733   8.210  12.590   2.350
  258LEU     BB  734   8.290  13.120   2.540
  258LEU    SC1  735   8.330  12.880   2.790
  259SER     BB  736   8.090  13.390   2.550
  259SER    SC1  737   7.870  13.400   2.630
  259SER    SCP  738   7.830  13.270   2.630
  259SER    SCN  739   7.920  13.530   2.620
  260VAL     BB  740   8.300  13.710   2.620
  260VAL    SC1  741   8.500  13.570   2.730
  261ARG     BB  742   8.110  13.920   2.580
  261ARG    SC1  743   8.270   0.160   2.340
  261ARG    SC2  744   8.280   0.300   2.100
  261ARG    SCP  745   8.180   0.290   2.150
  262THR     BB  746   7.840  13.860   2.820
  262THR    SC1  747   7.610  13.830   2.770
  262THR    SCP  748   7.680  13.740   2.840
  262THR    SCN  749   7.530   0.010   2.700
  263PHE     BB  750   8.020  13.790   3.040
  263PHE    SC1  751   8.090  13.520   3.080
  263PHE    SC2  752   7.990  13.280   3.120
  263PHE    SC3  753   8.250  13.310   3.060
  264PHE     BB  754   8.180   0.150   3.080
  264PHE    SC1  755   8.490   0.120   3.020
  264PHE    SC2  756   8.720  13.900   3.010
  264PHE    SC3  757   8.730   0.250   3.000
  265GLN     BB  758   8.010   0.360   3.230
  265GLN    SC1  759   7.700   0.150   3.320
  265GLN    SCP  760   7.770   0.030   3.340
  265GLN    SCN  761   7.630   0.270   3.300
  266ARG     BB  762   8.170   0.420   3.490
  266ARG    SC1  763   8.000   0.450   3.720
  266ARG    SC2  764   7.700   0.440   3.830
  266ARG    SCP  765   7.700   0.330   3.820
  267LEU     BB  766   8.480   0.390   3.540
  267LEU    SC1  767   8.570   0.100   3.470
  268SER     BB  768   8.680   0.730   3.620
  268SER    SC1  769   8.880   0.830   3.560
  268SER    SCP  770   9.010   0.800   3.550
  268SER    SCN  771   8.740   0.870   3.560
  269ASN     BB  772   8.560   0.730   3.950
  269ASN    SC1  773   8.700   1.010   4.000
  269ASN    SCP  774   8.600   0.920   4.030
  269ASN    SCN  775   8.800   1.100   3.980
  270ILE     BB  776   8.650   0.460   4.010
  270ILE    SC1  777   8.430   0.240   3.960
  271TYR     BB  778   8.910   0.340   3.950
  271TYR    SC1  779   8.950   0.060   4.080
  271TYR    SC2  780   9.050  13.780   3.920
  271TYR    SC3  781   8.950  13.730   4.170
  272ALA     BB  782   9.130   0.570   3.900
  273GLN     BB  783   9.220   0.830   4.140
  273GLN    SC1  784   9.140   1.090   3.850
  273GLN    SCP  785   9.020   1.150   3.880
  273GLN    SCN  786   9.270   1.020   3.830
  274ALA     BB  787   9.030   0.950   4.380
  275LYS     BB  788   8.830   0.690   4.420
  275LYS    SC1  789   8.510   0.750   4.490
  275LYS    SC2  790   8.330   0.800   4.630
  275LYS    SCP  791   8.250   0.870   4.660
  276HIS     BB  792   8.970   0.430   4.470
  276HIS    SC1  793   8.750   0.240   4.450
  276HIS    SC2  794   8.610   0.020   4.390
  276HIS    SC3  795   8.480   0.250   4.450
  277HIS     BB  796   9.270   0.340   4.330
  277HIS    SC1  797   9.350   0.030   4.340
  277HIS    SC2  798   9.440  13.700   4.300
  277HIS    SC3  799   9.550  13.850   4.490
  278SER     BB  800   9.520   0.540   4.460
  278SER    SC1  801   9.430   0.730   4.580
  278SER    SCP  802   9.370   0.850   4.620
  278SER    SCN  803   9.480   0.600   4.540
  279LEU     BB  804   9.820   0.420   4.370
  279LEU    SC1  805  10.030   0.590   4.510
  280PRO     BB  806   9.990   0.150   4.330
  280PRO    SC1  807  10.310   0.110   4.400
  281PRO     BB  808   9.940   0.030   4.010
  281PRO    SC1  809  10.210   0.080   3.870
  282VAL     BB  810   9.710  13.830   3.870
  282VAL    SC1  811   9.810  13.760   3.630
  283SER     BB  812   9.440   0.140   3.900
  283SER    SC1  813   9.550   0.380   3.890
  283SER    SCP  814   9.630   0.360   3.770
  283SER    SCN  815   9.470   0.400   4.000
  284LEU     BB  816   9.270   0.230   3.540
  284LEU    SC1  817   9.000   0.360   3.480
  285GLN     BB  818   9.470   0.130   3.300
  285GLN    SC1  819   9.200   0.230   3.050
  285GLN    SCP  820   9.310   0.310   3.060
  285GLN    SCN  821   9.080   0.150   3.030
  286GLY     BB  822   9.550  13.740   3.250
  287GLN     BB  823   9.350  13.510   3.300
  287GLN    SC1  824   9.220  13.360   3.640
  287GLN    SCP  825   9.300  13.250   3.610
  287GLN    SCN  826   9.140  13.470   3.670
  288LEU     BB  827   9.080  13.620   3.160
  288LEU    SC1  828   8.940  13.760   3.420
  289LEU     BB  829   9.260  13.730   2.810
  289LEU    SC1  830   8.980  13.590   2.700
  290TRP     BB  831   9.460  13.640   2.630
  290TRP    SC1  832   9.730  13.620   2.640
  290TRP    SC2  833   9.970  13.510   2.670
  290TRP    SC3  834   9.860  13.660   2.870
  290TRP    SC4  835  10.120  13.570   2.890
  291ARG     BB  836   9.330  13.660   2.310
  291ARG    SC1  837   9.020  13.580   2.210
  291ARG    SC2  838   9.070  13.460   1.940
  291ARG    SCP  839   9.140  13.430   1.850
  292GLU     BB  840   9.440  13.820   2.150
  292GLU    SC1  841   9.220   0.070   1.930
  292GLU    SCN  842   9.190  13.910   1.990
  293PHE     BB  843   9.650   0.090   2.270
  293PHE    SC1  844   9.640   0.150   2.550
  293PHE    SC2  845   9.690   0.390   2.660
  293PHE    SC3  846   9.640   0.180   2.820
  294PHE     BB  847   9.920  13.920   2.120
  294PHE    SC1  848  10.110  13.860   2.360
  294PHE    SC2  849  10.300  13.870   2.550
  294PHE    SC3  850  10.060   0.060   2.600
  295TYR     BB  851   9.830  13.850   1.840
  295TYR    SC1  852   9.940  13.590   1.740
  295TYR    SC2  853  10.030  13.340   1.680
  295TYR    SC3  854   9.810  13.440   1.560
  296THR     BB  855   9.710   0.210   1.680
  296THR    SC1  856   9.540   0.210   1.540
  296THR    SCP  857   9.660   0.210   1.600
  296THR    SCN  858   9.420   0.210   1.470
  297VAL     BB  859  10.040   0.380   1.680
  297VAL    SC1  860  10.020   0.560   1.480
  298ALA     BB  861  10.240   0.190   1.710
  299SER     BB  862  10.210   0.010   1.380
  299SER    SC1  863  10.280  13.720   1.370
  299SER    SCP  864  10.370  13.660   1.280
  299SER    SCN  865  10.200  13.790   1.460
  300ALA     BB  866  10.210   0.240   1.170
  301THR     BB  867  10.400   0.490   1.230
  301THR    SC1  868  10.300   0.700   1.130
  301THR    SCP  869  10.210   0.660   1.030
  301THR    SCN  870  10.380   0.740   1.230
  302GLN     BB  871  10.650   0.390   1.470
  302GLN    SC1  872  10.670   0.290   1.870
  302GLN    SCP  873  10.680   0.220   1.990
  302GLN    SCN  874  10.650   0.370   1.750
  303ASN     BB  875  10.710   0.080   1.420
  303ASN    SC1  876  10.740   0.080   1.100
  303ASN    SCP  877  10.860   0.050   1.160
  303ASN    SCN  878  10.610   0.100   1.050
  304PHE     BB  879  10.780  13.750   1.680
  304PHE    SC1  880  10.560  13.770   1.840
  304PHE    SC2  881  10.330  13.650   1.910
  304PHE    SC3  882  10.450  13.810   2.090
  305THR     BB  883  10.810  13.350   1.640
  305THR    SC1  884  10.580  13.300   1.620
  305THR    SCP  885  10.640  13.400   1.540
  305THR    SCN  886  10.520  13.200   1.690
  306GLN     BB  887  11.120  13.360   1.510
  306GLN    SC1  888  11.240  13.270   1.900
  306GLN    SCP  889  11.110  13.220   1.930
  306GLN    SCN  890  11.360  13.330   1.880
  307MET     BB  891  11.230  13.580   1.440
  307MET    SC1  892  10.910  13.540   1.150
  308ALA     BB  893  11.270  13.860   1.620
  309GLY     BB  894  11.130   0.260   1.700
  310ASN     BB  895  11.120   0.470   1.740
  310ASN    SC1  896  11.170   0.720   1.580
  310ASN    SCP  897  11.200   0.590   1.610
  310ASN    SCN  898  11.140   0.860   1.550
  311PRO     BB  899  11.010   0.590   2.040
  311PRO    SC1  900  10.890   0.840   1.940
  312ILE     BB  901  10.960   0.400   2.290
  312ILE    SC1  902  10.680   0.300   2.370
  313CYS     BB  903  11.120   0.120   2.260
  313CYS    SC1  904  11.030  13.820   2.110
  314LEU     BB  905  11.460   0.180   2.310
  314LEU    SC1  906  11.480   0.290   2.010
  315GLN     BB  907  11.650  13.890   2.410
  315GLN    SC1  908  11.570   0.020   2.800
  315GLN    SCP  909  11.640   0.100   2.720
  315GLN    SCN  910  11.500  13.850   2.890
  316ILE     BB  911  11.740  13.700   2.230
  316ILE    SC1  912  11.490  13.630   2.070
  317HIS     BB  913  12.040  13.520   2.250
  317HIS    SC1  914  12.100  13.620   2.550
  317HIS    SC2  915  12.230  13.570   2.780
  317HIS    SC3  916  12.020  13.740   2.780
  318TRP     BB  917  12.060  13.170   2.360
  318TRP    SC1  918  11.920  13.210   2.630
  318TRP    SC2  919  11.810  13.270   2.870
  318TRP    SC3  920  11.700  13.370   2.640
  318TRP    SC4  921  11.610  13.460   2.880
  319TYR     BB  922  12.040  12.870   2.360
  319TYR    SC1  923  11.870  12.600   2.260
  319TYR    SC2  924  11.840  12.380   2.110
  319TYR    SC3  925  11.630  12.500   2.220
  320GLU     BB  926  12.300  12.660   2.450
  320GLU    SC1  927  12.520  12.960   2.330
  320GLU    SCN  928  12.530  12.980   2.220
  321ASP     BB  929  12.240  12.370   2.610
  321ASP    SC1  930  12.540  12.260   2.620
  321ASP    SCN  931  12.610  12.300   2.560
  322ALA     BB  932  12.010  12.190   2.560
  323GLU     BB  933  11.820  12.020   2.490
  323GLU    SC1  934  11.950  11.810   2.210
  323GLU    SCN  935  11.860  11.870   2.180
  324ARG     BB  936  11.560  12.020   2.440
  324ARG    SC1  937  11.400  12.060   2.190
  324ARG    SC2  938  11.410  11.840   1.940
  324ARG    SCP  939  11.410  11.950   1.930
  325LEU     BB  940  11.400  11.750   2.630
  325LEU    SC1  941  11.120  11.820   2.530
  326HIS     BB  942  11.590  11.730   2.870
  326HIS    SC1  943  11.830  11.570   2.750
  326HIS    SC2  944  12.070  11.510   2.640
  326HIS    SC3  945  11.880  11.320   2.660
  327LYS     BB  946  11.450  11.830   3.150
  327LYS    SC1  947  11.490  12.130   3.350
  327LYS    SC2  948  11.690  12.130   3.530
  327LYS    SCP  949  11.700  12.190   3.620
  328TRP     BB  950  11.150  11.800   3.120
  328TRP    SC1  951  11.000  12.070   3.220
  328TRP    SC2  952  10.800  12.220   3.320
  328TRP    SC3  953  10.770  12.100   3.080
  328TRP    SC4  954  10.580  12.270   3.170
  329LYS     BB  955  11.000  11.620   2.990
  329LYS    SC1  956  10.710  11.600   2.820
  329LYS    SC2  957  10.580  11.400   2.790
  329LYS    SCP  958  10.550  11.500   2.750
  330THR     BB  959  10.980  11.350   3.180
  330THR    SC1  960  10.940  11.130   3.070
  330THR    SCP  961  10.930  11.150   2.930
  330THR    SCN  962  10.950  11.110   3.210
  331ALA     BB  963  11.210  11.430   3.410
  332GLN     BB  964  11.490  11.500   3.430
  332GLN    SC1  965  11.800  11.420   3.240
  332GLN    SCP  966  11.800  11.510   3.140
  332GLN    SCN  967  11.800  11.320   3.340
  333THR     BB  968  11.650  11.660   3.700
  333THR    SC1  969  11.760  11.460   3.800
  333THR    SCP  970  11.770  11.520   3.680
  333THR    SCN  971  11.740  11.400   3.920
  334GLY     BB  972  11.630  11.870   3.980
  335PHE     BB  973  11.400  12.010   4.090
  335PHE    SC1  974  11.410  12.280   4.160
  335PHE    SC2  975  11.590  12.430   4.300
  335PHE    SC3  976  11.440  12.550   4.110
  336PRO     BB  977  11.060  11.910   4.180
  336PRO    SC1  978  11.030  11.700   4.370
  337TRP     BB  979  10.890  12.150   4.100
  337TRP    SC1  980  10.680  12.150   4.330
  337TRP    SC2  981  10.490  12.170   4.520
  337TRP    SC3  982  10.730  12.300   4.550
  337TRP    SC4  983  10.540  12.320   4.740
  338ILE     BB  984  10.690  12.030   3.820
  338ILE    SC1  985  10.600  12.310   3.750
  339ASP     BB  986  10.930  11.860   3.700
  339ASP    SC1  987  11.200  11.910   3.660
  339ASP    SCN  988  11.260  11.880   3.570
  340ALA     BB  989  10.870  11.560   3.710
  341ILE     BB  990  10.740  11.260   3.650
  341ILE    SC1  991  11.010  11.110   3.630
  342MET     BB  992  10.600  11.240   3.430
  342MET    SC1  993  10.320  11.050   3.490
  343THR     BB  994  10.520  11.520   3.300
  343THR    SC1  995  10.620  11.720   3.330
  343THR    SCP  996  10.610  11.720   3.470
  343THR    SCN  997  10.630  11.720   3.190
  344GLN     BB  998  10.190  11.510   3.170
  344GLN    SC1  999  10.290  11.830   2.960
  344GLN    SCP 1000  10.210  11.780   2.860
  344GLN    SCN 1001  10.370  11.880   3.060
  345LEU     BB 1002  10.010  11.630   3.320
  345LEU    SC1 1003  10.170  11.880   3.440
  346ARG     BB 1004   9.770  11.430   3.460
  346ARG    SC1 1005   9.860  11.160   3.340
  346ARG    SC2 1006   9.970  10.830   3.190
  346ARG    SCP 1007  10.070  10.850   3.220
  347GLN     BB 1008   9.510  11.480   3.510
  347GLN    SC1 1009   9.310  11.460   3.800
  347GLN    SCP 1010   9.300  11.510   3.930
  347GLN    SCN 1011   9.330  11.400   3.670
  348GLU     BB 1012   9.350  11.650   3.330
  348GLU    SC1 1013   9.230  11.930   3.570
  348GLU    SCN 1014   9.170  11.980   3.510
  349GLY     BB 1015   9.670  11.880   3.240
  350TRP     BB 1016   9.710  12.060   3.460
  350TRP    SC1 1017   9.760  11.870   3.740
  350TRP    SC2 1018   9.730  11.710   3.960
  350TRP    SC3 1019   9.580  11.930   3.920
  350TRP    SC4 1020   9.510  11.760   4.120
  351ILE     BB 1021   9.790  12.330   3.620
  351ILE    SC1 1022  10.060  12.390   3.490
  352HIS     BB 1023   9.680  12.630   3.590
  352HIS    SC1 1024   9.420  12.590   3.470
  352HIS    SC2 1025   9.230  12.530   3.290
  352HIS    SC3 1026   9.200  12.440   3.540
  353HIS     BB 1027   9.770  12.780   3.860
  353HIS    SC1 1028   9.790  13.080   3.910
  353HIS    SC2 1029   9.900  13.310   3.830
  353HIS    SC3 1030   9.640  13.310   3.920
  354LEU     BB 1031  10.030  12.620   3.980
  354LEU    SC1 1032   9.840  12.380   4.120
  355ALA     BB 1033  10.230  12.710   3.840
  356ARG     BB 1034  10.240  12.930   3.650
  356ARG    SC1 1035  10.090  12.830   3.390
  356ARG    SC2 1036   9.960  12.950   3.150
  356ARG    SCP 1037   9.880  12.960   3.090
  357HIS     BB 1038  10.650  12.910   3.830
  357HIS    SC1 1039  10.490  13.050   4.090
  357HIS    SC2 1040  10.240  13.160   4.100
  357HIS    SC3 1041  10.350  13.070   4.330
  358ALA     BB 1042  10.750  12.740   3.780
  359VAL     BB 1043  10.810  12.710   3.410
  359VAL    SC1 1044  10.550  12.680   3.350
  360ALA     BB 1045  11.030  12.930   3.350
  361CYS     BB 1046  11.270  12.920   3.510
  361CYS    SC1 1047  11.180  12.880   3.790
  362PHE     BB 1048  11.500  12.670   3.500
  362PHE    SC1 1049  11.650  12.740   3.780
  362PHE    SC2 1050  11.830  12.760   3.990
  362PHE    SC3 1051  11.750  12.980   3.850
  363LEU     BB 1052  11.500  12.610   3.190
  363LEU    SC1 1053  11.190  12.490   3.140
  364THR     BB 1054  11.550  12.900   3.030
  364THR    SC1 1055  11.350  13.040   3.010
  364THR    SCP 1056  11.290  13.050   2.890
  364THR    SCN 1057  11.420  13.030   3.130
  365ARG     BB 1058  11.740  13.080   3.330
  365ARG    SC1 1059  11.630  13.310   3.470
  365ARG    SC2 1060  11.460  13.370   3.710
  365ARG    SCP 1061  11.550  13.340   3.770
  366GLY     BB 1062  11.940  12.900   3.430
  367ASP     BB 1063  12.010  12.640   3.320
  367ASP    SC1 1064  12.070  12.400   3.500
  367ASP    SCN 1065  12.010  12.320   3.550
  368LEU     BB 1066  11.920  12.490   2.980
  368LEU    SC1 1067  11.660  12.280   2.900
  369TRP     BB 1068  11.880  12.760   2.790
  369TRP    SC1 1069  12.070  12.910   2.950
  369TRP    SC2 1070  12.270  13.050   3.060
  369TRP    SC3 1071  12.260  13.010   2.790
  369TRP    SC4 1072  12.460  13.160   2.900
  370ILE     BB 1073  11.650  12.810   2.640
  370ILE    SC1 1074  11.410  12.610   2.680
  371SER     BB 1075  11.520  13.010   2.350
  371SER    SC1 1076  11.620  13.170   2.200
  371SER    SCP 1077  11.730  13.250   2.180
  371SER    SCN 1078  11.500  13.100   2.220
  372TRP     BB 1079  11.220  12.970   2.340
  372TRP    SC1 1080  11.130  13.210   2.510
  372TRP    SC2 1081  11.220  13.420   2.660
  372TRP    SC3 1082  11.200  13.440   2.390
  372TRP    SC4 1083  11.280  13.650   2.540
  373GLU     BB 1084  11.160  12.810   2.030
  373GLU    SC1 1085  10.800  12.910   1.920
  373GLU    SCN 1086  10.780  12.800   1.920
  374GLU     BB 1087  11.160  12.510   2.140
  374GLU    SC1 1088  11.320  12.330   1.810
  374GLU    SCN 1089  11.220  12.290   1.800
  375GLY     BB 1090  11.060  12.460   2.390
  376MET     BB 1091  10.760  12.580   2.320
  376MET    SC1 1092  10.730  12.930   2.380
  377LYS     BB 1093  10.550  12.430   2.180
  377LYS    SC1 1094  10.660  12.370   1.890
  377LYS    SC2 1095  10.840  12.440   1.730
  377LYS    SCP 1096  10.730  12.430   1.750
  378VAL     BB 1097  10.560  12.190   2.440
  378VAL    SC1 1098  10.780  12.170   2.580
  379PHE     BB 1099  10.220  12.210   2.540
  379PHE    SC1 1100  10.250  12.430   2.780
  379PHE    SC2 1101  10.330  12.620   2.960
  379PHE    SC3 1102  10.420  12.620   2.700
  380GLU     BB 1103  10.040  12.100   2.310
  380GLU    SC1 1104  10.020  12.290   1.980
  380GLU    SCN 1105   9.920  12.320   1.960
  381GLU     BB 1106   9.970  11.790   2.360
  381GLU    SC1 1107  10.370  11.720   2.460
  381GLU    SCN 1108  10.380  11.630   2.520
  382LEU     BB 1109   9.850  11.820   2.680
  382LEU    SC1 1110   9.830  11.540   2.890
  383LEU     BB 1111   9.830  12.100   2.770
  383LEU    SC1 1112   9.970  12.150   3.020
  384LEU     BB 1113   9.680  12.280   2.610
  384LEU    SC1 1114   9.410  12.220   2.770
  385ASP     BB 1115   9.680  12.540   2.510
  385ASP    SC1 1116   9.850  12.730   2.670
  385ASP    SCN 1117   9.920  12.800   2.710
  386ALA     BB 1118   9.740  12.640   2.190
  387ASP     BB 1119   9.600  12.630   1.920
  387ASP    SC1 1120   9.340  12.550   1.820
  387ASP    SCN 1121   9.290  12.640   1.820
  388TYR     BB 1122   9.770  12.950   1.780
  388TYR    SC1 1123  10.030  12.850   1.720
  388TYR    SC2 1124  10.290  12.890   1.660
  388TYR    SC3 1125  10.210  12.670   1.800
  389SER     BB 1126   9.650  13.160   1.970
  389SER    SC1 1127   9.540  13.380   1.950
  389SER    SCP 1128   9.600  13.290   1.850
  389SER    SCN 1129   9.480  13.460   2.040
  390ILE     BB 1130   9.830  13.150   2.310
  390ILE    SC1 1131   9.920  13.440   2.230
  391ASN     BB 1132  10.070  13.020   2.150
  391ASN    SC1 1133  10.200  12.780   2.330
  391ASN    SCP 1134  10.090  12.730   2.400
  391ASN    SCN 1135  10.310  12.830   2.260
  392ALA     BB 1136  10.280  13.170   2.040
  393GLY     BB 1137  10.360  13.350   2.370
  394ASN     BB 1138  10.410  13.230   2.640
  394ASN    SC1 1139  10.200  13.050   2.700
  394ASN    SCP 1140  10.210  12.920   2.630
  394ASN    SCN 1141  10.190  13.170   2.770
  395TRP     BB 1142  10.740  13.330   2.720
  395TRP    SC1 1143  10.870  13.080   2.860
  395TRP    SC2 1144  10.960  12.840   2.790
  395TRP    SC3 1145  10.720  12.870   2.910
  395TRP    SC4 1146  10.830  12.620   2.880
  396MET     BB 1147  10.750  13.610   2.760
  396MET    SC1 1148  10.760  13.750   2.450
  397TRP     BB 1149  10.590  13.660   3.110
  397TRP    SC1 1150  10.310  13.800   3.180
  397TRP    SC2 1151  10.080   0.010   3.230
  397TRP    SC3 1152  10.220   0.060   3.000
  397TRP    SC4 1153   9.990   0.200   3.050
  398LEU     BB 1154  10.770  13.680   3.300
  398LEU    SC1 1155  10.620  13.810   3.540
  399SER     BB 1156  11.110  13.540   3.140
  399SER    SC1 1157  11.170  13.410   3.320
  399SER    SCP 1158  11.260  13.380   3.410
  399SER    SCN 1159  11.070  13.440   3.220
  400ALA     BB 1160  11.160  13.770   3.000
  401SER     BB 1161  11.070   0.100   2.860
  401SER    SC1 1162  11.170   0.280   2.710
  401SER    SCP 1163  11.190   0.370   2.820
  401SER    SCN 1164  11.150   0.190   2.610
  402ALA     BB 1165  10.730   0.160   2.870
  403PHE     BB 1166  10.710   0.290   3.150
  403PHE    SC1 1167  10.450   0.320   3.220
  403PHE    SC2 1168  10.330   0.320   3.460
  403PHE    SC3 1169  10.280   0.510   3.270
  404PHE     BB 1170  10.870   0.250   3.390
  404PHE    SC1 1171  10.770   0.390   3.650
  404PHE    SC2 1172  10.800   0.650   3.730
  404PHE    SC3 1173  10.620   0.490   3.850
  405HIS     BB 1174  11.140   0.060   3.470
  405HIS    SC1 1175  11.370   0.280   3.380
  405HIS    SC2 1176  11.450   0.360   3.140
  405HIS    SC3 1177  11.600   0.420   3.360
  406HIS     BB 1178  11.220  13.790   3.640
  406HIS    SC1 1179  10.990  13.570   3.760
  406HIS    SC2 1180  10.930  13.310   3.730
  406HIS    SC3 1181  10.790  13.460   3.910
  407TYR     BB 1182  11.510  13.850   3.790
  407TYR    SC1 1183  11.450   0.220   3.870
  407TYR    SC2 1184  11.220   0.360   3.910
  407TYR    SC3 1185  11.440   0.480   3.800
  408THR     BB 1186  11.690  13.670   4.070
  408THR    SC1 1187  11.680  13.890   4.240
  408THR    SCP 1188  11.770   0.060   4.170
  408THR    SCN 1189  11.590  13.810   4.310
  409ARG     BB 1190  11.730  13.390   4.180
  409ARG    SC1 1191  12.010  13.270   4.170
  409ARG    SC2 1192  12.280  13.340   4.230
  409ARG    SCP 1193  12.380  13.300   4.250
  410ILE     BB 1194  11.530  13.180   4.200
  410ILE    SC1 1195  11.600  12.950   4.390
  411PHE     BB 1196  11.230  13.260   4.160
  411PHE    SC1 1197  11.220  13.570   4.220
  411PHE    SC2 1198  11.080  13.740   4.380
  411PHE    SC3 1199  11.140  13.810   4.130
  412CYS     BB 1200  10.980  13.110   4.210
  412CYS    SC1 1201  10.820  13.170   4.430
  413PRO     BB 1202  11.080  12.800   4.350
  413PRO    SC1 1203  10.980  12.600   4.150
  414VAL     BB 1204  11.190  12.810   4.650
  414VAL    SC1 1205  11.410  12.670   4.680
  415ARG     BB 1206  10.910  12.700   4.800
  415ARG    SC1 1207  11.070  12.590   5.050
  415ARG    SC2 1208  11.100  12.580   5.350
  415ARG    SCP 1209  11.100  12.470   5.380
  416PHE     BB 1210  10.660  12.800   4.680
  416PHE    SC1 1211  10.520  12.670   4.460
  416PHE    SC2 1212  10.480  12.520   4.250
  416PHE    SC3 1213  10.290  12.550   4.440
  417GLY     BB 1214  10.420  12.870   4.900
  418LYS     BB 1215  10.270  12.720   5.050
  418LYS    SC1 1216  10.110  12.530   4.860
  418LYS    SC2 1217   9.970  12.340   4.770
  418LYS    SCP 1218   9.950  12.340   4.880
  419ARG     BB 1219  10.240  12.740   5.390
  419ARG    SC1 1220  10.270  12.990   5.520
  419ARG    SC2 1221  10.360  13.260   5.380
  419ARG    SCP 1222  10.290  13.340   5.390
  420THR     BB 1223  10.080  12.460   5.500
  420THR    SC1 1224   9.980  12.470   5.730
  420THR    SCP 1225   9.910  12.580   5.680
  420THR    SCN 1226  10.050  12.350   5.780
  421ASP     BB 1227  10.030  12.230   5.310
  421ASP    SC1 1228  10.270  12.120   5.110
  421ASP    SCN 1229  10.260  12.190   5.020
  422PRO     BB 1230   9.760  12.030   5.130
  422PRO    SC1 1231   9.560  12.200   4.980
  423GLU     BB 1232   9.810  11.790   4.990
  423GLU    SC1 1233   9.500  11.710   4.870
  423GLU    SCN 1234   9.570  11.630   4.840
  424GLY     BB 1235  10.100  11.730   4.860
  425GLN     BB 1236  10.130  11.870   4.620
  425GLN    SC1 1237   9.750  12.000   4.490
  425GLN    SCP 1238   9.700  12.070   4.600
  425GLN    SCN 1239   9.810  11.930   4.380
  426TYR     BB 1240  10.150  11.670   4.270
  426TYR    SC1 1241  10.130  11.890   4.090
  426TYR    SC2 1242  10.280  12.110   4.130
  426TYR    SC3 1243  10.180  12.060   3.880
  427ILE     BB 1244  10.360  11.540   4.340
  427ILE    SC1 1245  10.600  11.680   4.200
  428ARG     BB 1246  10.240  11.200   4.440
  428ARG    SC1 1247   9.940  11.320   4.560
  428ARG    SC2 1248   9.680  11.480   4.470
  428ARG    SCP 1249   9.740  11.510   4.560
  429LYS     BB 1250  10.190  11.070   4.240
  429LYS    SC1 1251   9.970  10.860   4.290
  429LYS    SC2 1252   9.760  10.760   4.160
  429LYS    SCP 1253   9.720  10.840   4.100
  430TYR     BB 1254  10.430  11.060   3.990
  430TYR    SC1 1255  10.320  11.370   3.880
  430TYR    SC2 1256  10.140  11.550   3.810
  430TYR    SC3 1257  10.400  11.610   3.790
  431LEU     BB 1258  10.670  11.040   4.150
  431LEU    SC1 1259  10.890  11.270   4.140
  432PRO     BB 1260  10.820  10.820   4.260
  432PRO    SC1 1261  10.770  10.590   4.070
  433VAL     BB 1262  10.960  10.840   4.530
  433VAL    SC1 1263  11.060  10.600   4.590
  434LEU     BB 1264  10.740  11.000   4.700
  434LEU    SC1 1265  10.660  11.260   4.570
  435LYS     BB 1266  10.530  10.860   4.910
  435LYS    SC1 1267  10.240  10.840   4.850
  435LYS    SC2 1268  10.000  10.880   4.740
  435LYS    SCP 1269   9.930  10.820   4.790
  436ASN     BB 1270  10.590  10.840   5.230
  436ASN    SC1 1271  10.380  10.680   5.380
  436ASN    SCP 1272  10.310  10.560   5.320
  436ASN    SCN 1273  10.440  10.790   5.440
  437PHE     BB 1274  10.650  11.110   5.310
  437PHE    SC1 1275  10.880  11.230   5.180
  437PHE    SC2 1276  10.910  11.390   4.970
  437PHE    SC3 1277  11.120  11.260   5.080
  438PRO     BB 1278  10.480  11.170   5.620
  438PRO    SC1 1279  10.290  11.010   5.710
  439THR     BB 1280  10.550  11.480   5.700
  439THR    SC1 1281  10.450  11.670   5.860
  439THR    SCP 1282  10.520  11.780   5.920
  439THR    SCN 1283  10.370  11.570   5.810
  440LYS     BB 1284  10.750  11.610   5.440
  440LYS    SC1 1285  11.030  11.550   5.470
  440LYS    SC2 1286  11.260  11.590   5.490
  440LYS    SCP 1287  11.360  11.540   5.450
  441TYR     BB 1288  10.610  11.740   5.210
  441TYR    SC1 1289  10.440  11.480   5.090
  441TYR    SC2 1290  10.260  11.300   5.180
  441TYR    SC3 1291  10.340  11.290   4.920
  442ILE     BB 1292  10.700  11.900   4.950
  442ILE    SC1 1293  10.600  11.740   4.710
  443TYR     BB 1294  10.920  12.080   4.950
  443TYR    SC1 1295  11.090  12.090   4.690
  443TYR    SC2 1296  11.340  12.080   4.590
  443TYR    SC3 1297  11.190  12.290   4.530
  444GLU     BB 1298  11.140  11.960   5.190
  444GLU    SC1 1299  10.960  12.090   5.470
  444GLU    SCN 1300  10.990  12.190   5.440
  445PRO     BB 1301  11.380  11.790   5.050
  445PRO    SC1 1302  11.240  11.680   4.850
  446TRP     BB 1303  11.730  11.780   5.080
  446TRP    SC1 1304  11.810  11.940   4.850
  446TRP    SC2 1305  11.930  12.050   4.640
  446TRP    SC3 1306  11.740  11.870   4.600
  446TRP    SC4 1307  11.840  12.000   4.390
  447THR     BB 1308  11.710  11.810   5.450
  447THR    SC1 1309  11.750  12.000   5.560
  447THR    SCP 1310  11.850  12.070   5.490
  447THR    SCN 1311  11.660  11.920   5.630
  448ALA     BB 1312  11.710  11.510   5.680
  449SER     BB 1313  11.840  11.270   5.930
  449SER    SC1 1314  11.830  11.300   6.160
  449SER    SCP 1315  11.950  11.250   6.110
  449SER    SCN 1316  11.710  11.350   6.220
  450GLU     BB 1317  11.520  10.990   5.960
  450GLU    SC1 1318  11.560  10.860   6.320
  450GLU    SCN 1319  11.520  10.790   6.240
  451GLU     BB 1320  11.380  11.120   5.740
  451GLU    SC1 1321  11.000  11.200   5.790
  451GLU    SCN 1322  10.970  11.170   5.690
  452GLU     BB 1323  11.350  11.050   5.430
  452GLU    SC1 1324  11.590  11.300   5.230
  452GLU    SCN 1325  11.630  11.370   5.310
  453GLN     BB 1326  11.490  10.820   5.400
  453GLN    SC1 1327  11.830  10.970   5.490
  453GLN    SCP 1328  11.830  10.910   5.620
  453GLN    SCN 1329  11.820  11.020   5.360
  454ARG     BB 1330  11.320  10.560   5.540
  454ARG    SC1 1331  11.520  10.510   5.790
  454ARG    SC2 1332  11.570  10.410   6.130
  454ARG    SCP 1333  11.550  10.490   6.200
  455GLN     BB 1334  11.010  10.610   5.540
  455GLN    SC1 1335  10.690  10.710   5.780
  455GLN    SCP 1336  10.600  10.730   5.670
  455GLN    SCN 1337  10.790  10.690   5.880
  456ALA     BB 1338  10.960  10.650   5.220
  457GLY     BB 1339  11.080  10.770   5.020
  458CYS     BB 1340  11.430  10.760   4.980
  458CYS    SC1 1341  11.490  10.490   5.040
  459ILE     BB 1342  11.510  10.910   4.810
  459ILE    SC1 1343  11.520  10.770   4.530
  460ILE     BB 1344  11.480  11.220   4.710
  460ILE    SC1 1345  11.240  11.240   4.520
  461GLY     BB 1346  11.650  11.430   4.750
  462ARG     BB 1347  11.930  11.340   4.710
  462ARG    SC1 1348  12.120  11.590   4.770
  462ARG    SC2 1349  12.420  11.740   4.770
  462ARG    SCP 1350  12.520  11.780   4.750
  463ASP     BB 1351  11.910  11.060   4.510
  463ASP    SC1 1352  12.160  10.890   4.570
  463ASP    SCN 1353  12.250  10.890   4.630
  464TYR     BB 1354  11.730  11.140   4.290
  464TYR    SC1 1355  11.500  11.040   4.120
  464TYR    SC2 1356  11.250  10.950   4.090
  464TYR    SC3 1357  11.420  10.960   3.880
  465PRO     BB 1358  11.730  11.450   4.270
  465PRO    SC1 1359  11.480  11.590   4.350
  466PHE     BB 1360  11.990  11.580   4.250
  466PHE    SC1 1361  12.250  11.420   4.320
  466PHE    SC2 1362  12.420  11.210   4.290
  466PHE    SC3 1363  12.520  11.460   4.310
  467PRO     BB 1364  12.160  11.850   4.060
  467PRO    SC1 1365  12.320  11.970   4.270
  468MET     BB 1366  12.120  11.960   3.830
  468MET    SC1 1367  11.910  12.270   3.920
  469VAL     BB 1368  12.210  11.880   3.570
  469VAL    SC1 1369  12.170  11.660   3.430
  470ASN     BB 1370  12.430  12.040   3.430
  470ASN    SC1 1371  12.700  12.010   3.470
  470ASN    SCP 1372  12.780  11.930   3.560
  470ASN    SCN 1373  12.620  12.090   3.390
  471HIS     BB 1374  12.400  12.310   3.120
  471HIS    SC1 1375  12.180  12.080   3.030
  471HIS    SC2 1376  11.950  11.990   3.150
  471HIS    SC3 1377  12.090  11.830   2.980
  472LYS     BB 1378  12.430  12.600   3.070
  472LYS    SC1 1379  12.730  12.590   2.950
  472LYS    SC2 1380  12.790  12.670   2.690
  472LYS    SCP 1381  12.690  12.620   2.700
  473GLU     BB 1382  12.510  12.720   3.410
  473GLU    SC1 1383  12.810  12.480   3.470
  473GLU    SCN 1384  12.860  12.560   3.530
  474ALA     BB 1385  12.430  12.760   3.620
  475SER     BB 1386  12.250  12.930   3.860
  475SER    SC1 1387  12.360  12.890   4.070
  475SER    SCP 1388  12.230  12.840   4.050
  475SER    SCN 1389  12.490  12.940   4.080
  476ASP     BB 1390  12.270  13.250   3.690
  476ASP    SC1 1391  11.990  13.420   3.710
  476ASP    SCN 1392  11.900  13.420   3.780
  477ARG     BB 1393  12.470  13.330   3.450
  477ARG    SC1 1394  12.720  13.290   3.520
  477ARG    SC2 1395  12.890  13.060   3.660
  477ARG    SCP 1396  12.840  13.020   3.570
  478ASN     BB 1397  12.320  13.540   3.290
  478ASN    SC1 1398  12.030  13.470   3.210
  478ASN    SCP 1399  12.130  13.460   3.300
  478ASN    SCN 1400  11.920  13.480   3.120
  479LEU     BB 1401  12.220  13.790   3.590
  479LEU    SC1 1402  12.420   0.120   3.740
  480GLN     BB 1403  11.910  13.910   3.550
  480GLN    SC1 1404  11.940   0.240   3.780
  480GLN    SCP 1405  12.040   0.320   3.840
  480GLN    SCN 1406  11.840   0.160   3.730
  481LEU     BB 1407  11.900  13.910   3.260
  481LEU    SC1 1408  11.570  13.790   3.260
  482MET     BB 1409  12.000   0.200   3.090
  482MET    SC1 1410  12.400   0.020   3.060
  483ARG     BB 1411  12.110   0.420   3.290
  483ARG    SC1 1412  12.430   0.430   3.300
  483ARG    SC2 1413  12.570   0.740   3.220
  483ARG    SCP 1414  12.670   0.760   3.200
  484ARG     BB 1415  12.030   0.660   3.400
  484ARG    SC1 1416  12.140   0.970   3.280
  484ARG    SC2 1417  12.170   1.210   3.050
  484ARG    SCP 1418  12.190   1.120   2.980
  485VAL     BB 1419  11.840   0.760   3.600
  485VAL    SC1 1420  11.920   0.740   3.850
  486ARG     BB 1421  11.610   0.930   3.490
  486ARG    SC1 1422  11.590   1.150   3.760
  486ARG    SC2 1423  11.410   1.350   3.920
  486ARG    SCP 1424  11.340   1.280   3.950
  487GLU     BB 1425  11.620   1.020   3.210
  487GLU    SC1 1426  11.780   1.340   3.270
  487GLU    SCN 1427  11.830   1.260   3.210
  488GLU     BB 1428  11.740   0.900   2.970
  488GLU    SC1 1429  11.880   1.070   2.670
  488GLU    SCN 1430  11.770   1.070   2.700
  489GLN     BB 1431  11.820   0.630   2.920
  489GLN    SC1 1432  12.200   0.710   2.900
  489GLN    SCP 1433  12.250   0.830   2.960
  489GLN    SCN 1434  12.160   0.600   2.830
  490ARG     BB 1435  11.720   0.560   2.610
  490ARG    SC1 1436  11.910   0.320   2.610
  490ARG    SC2 1437  12.230   0.250   2.620
  490ARG    SCP 1438  12.140   0.250   2.690
  491GLY     BB 1439  11.510   0.610   2.500
  492THR     BB 1440  11.290   0.830   2.620
  492THR    SC1 1441  11.220   1.030   2.500
  492THR    SCP 1442  11.180   0.900   2.460
  492THR    SCN 1443  11.270   1.160   2.530
  493ALA     BB 1444  11.270   0.770   2.930
  494GLN     BB 1445  11.050   0.620   3.010
  494GLN    SC1 1446  11.130   0.720   3.370
  494GLN    SCP 1447  11.030   0.630   3.410
  494GLN    SCN 1448  11.220   0.820   3.330
  495LEU     BB 1449  10.780   0.640   2.850
  495LEU    SC1 1450  10.780   0.750   2.590
  496THR     BB 1451  10.530   0.810   3.010
  496THR    SC1 1452  10.400   0.970   2.870
  496THR    SCP 1453  10.490   1.050   2.950
  496THR    SCN 1454  10.310   0.900   2.790
  497ARG     BB 1455  10.670   0.900   3.270
  497ARG    SC1 1456  10.690   1.170   3.410
  497ARG    SC2 1457  10.730   1.530   3.420
  497ARG    SCP 1458  10.700   1.630   3.390
  998FAD   FLA1 1459  10.350  13.530   3.860
  998FAD   FLA2 1460  10.520  13.340   3.560
  998FAD   FLA3 1461  10.320  13.400   3.490
  998FAD   FLA4 1462  10.640  13.180   3.280
  998FAD   FLA5 1463  10.400  13.220   3.120
  998FAD   RIB1 1464  10.030  13.420   3.320
  998FAD   RIB2 1465   9.840  13.350   3.280
  998FAD   PO4B 1466   9.630  13.100   3.460
  998FAD   PO4A 1467   9.430  13.010   3.260
  998FAD   RBS1 1468   9.470  13.220   2.920
  998FAD   RBS2 1469   9.650  13.150   2.790
  998FAD   ADN3 1470   9.240  13.220   2.610
  998FAD   ADN2 1471   9.370  13.030   2.450
  998FAD   ADN1 1472   9.250  13.170   2.310
    1MET     CA 1473   7.260  13.440  13.610
    2PRO     CA 1474   7.430  13.720  13.630
    3HIS     CA 1475   7.650  13.750  13.870
    4ARG     CA 1476   7.800  13.530  13.900
    5THR     CA 1477   7.990  13.440   0.350
    6ILE     CA 1478   8.280  13.250   0.540
    7HIS     CA 1479   8.310  13.060   0.820
    8LEU     CA 1480   8.620  12.900   0.830
    9PHE     CA 1481   8.610  12.750   1.110
   10ARG     CA 1482   8.820  12.750   1.360
   11LYS     CA 1483   8.720  12.900   1.610
   12GLY     CA 1484   8.440  12.920   1.730
   13LEU     CA 1485   8.250  12.710   1.820
   14ARG     CA 1486   7.960  12.830   1.870
   15LEU     CA 1487   7.850  13.100   1.740
   16HIS     CA 1488   7.730  13.320   1.980
   17ASP     CA 1489   7.860  13.600   1.890
   18ASN     CA 1490   8.090  13.600   1.630
   19PRO     CA 1491   8.270  13.880   1.620
   20THR     CA 1492   8.270  13.890   1.250
   21LEU     CA 1493   8.040  13.750   1.120
   22LEU     CA 1494   8.000  13.530   0.910
   23ALA     CA 1495   7.680  13.590   0.770
   24ALA     CA 1496   7.540  13.770   0.920
   25LEU     CA 1497   7.440   0.150   0.960
   26GLU     CA 1498   7.580   0.380   0.860
   27SER     CA 1499   7.810   0.260   0.640
   28SER     CA 1500   7.580   0.180   0.400
   29GLU     CA 1501   7.450  13.860   0.400
   30THR     CA 1502   7.410  13.520   0.380
   31ILE     CA 1503   7.550  13.170   0.520
   32TYR     CA 1504   7.850  13.070   0.650
   33PRO     CA 1505   7.920  12.760   0.880
   34VAL     CA 1506   8.200  12.580   0.870
   35TYR     CA 1507   8.360  12.240   0.970
   36VAL     CA 1508   8.760  12.130   0.990
   37LEU     CA 1509   8.850  11.830   1.070
   38ASP     CA 1510   9.060  11.630   1.120
   39ARG     CA 1511   9.340  11.720   1.290
   40ARG     CA 1512   9.550  11.860   1.070
   41PHE     CA 1513   9.440  12.200   1.140
   42LEU     CA 1514   9.400  12.170   1.500
   43ALA     CA 1515   9.640  12.170   1.650
   44SER     CA 1516   9.930  12.280   1.450
   45ALA     CA 1517  10.040  12.070   1.390
   46MET     CA 1518   9.900  11.750   1.480
   47HIS     CA 1519   9.870  11.810   1.880
   48ILE     CA 1520   9.800  11.550   2.010
   49GLY     CA 1521   9.590  11.430   2.210
   50ALA     CA 1522   9.610  11.400   2.440
   51LEU     CA 1523   9.340  11.610   2.580
   52ARG     CA 1524   9.240  11.740   2.370
   53TRP     CA 1525   9.070  11.500   2.190
   54HIS     CA 1526   8.820  11.370   2.320
   55PHE     CA 1527   8.670  11.740   2.360
   56LEU     CA 1528   8.600  11.810   2.120
   57LEU     CA 1529   8.350  11.510   2.060
   58GLN     CA 1530   8.150  11.730   2.290
   59SER     CA 1531   8.150  12.030   2.150
   60LEU     CA 1532   8.060  11.880   1.790
   61GLU     CA 1533   7.780  11.720   1.890
   62ASPP    CA 1534   7.560  11.980   2.000
   63LEU     CA 1535   7.670  12.180   1.700
   64HIS     CA 1536   7.390  12.150   1.580
   65LYS     CA 1537   7.130  12.220   1.800
   66ASN     CA 1538   7.110  12.530   1.820
   67LEU     CA 1539   7.120  12.550   1.470
   68SER     CA 1540   6.870  12.380   1.350
   69ARG     CA 1541   6.540  12.660   1.320
   70LEU     CA 1542   6.650  12.800   1.180
   71GLY     CA 1543   6.920  12.830   1.030
   72ALA     CA 1544   7.130  12.670   1.060
   73ARG     CA 1545   7.310  12.460   0.980
   74LEU     CA 1546   7.700  12.310   0.900
   75LEU     CA 1547   7.990  12.220   0.710
   76VAL     CA 1548   8.150  11.900   0.660
   77ILE     CA 1549   8.490  11.810   0.740
   78GLN     CA 1550   8.690  11.720   0.600
   79GLY     CA 1551   8.870  11.610   0.450
   80GLU     CA 1552   9.050  11.770   0.210
   81TYR     CA 1553   8.980  12.030   0.130
   82GLU     CA 1554   9.060  12.200  13.870
   83SER     CA 1555   8.900  12.550  13.820
   84VAL     CA 1556   8.600  12.420  13.860
   85LEU     CA 1557   8.500  12.230  13.710
   86ARG     CA 1558   8.690  12.190  13.420
   87ASP     CA 1559   8.680  12.350  13.230
   88HIS     CA 1560   8.420  12.570  13.320
   89VAL     CA 1561   8.150  12.450  13.230
   90GLN     CA 1562   7.940  12.550  13.120
   91LYS     CA 1563   7.990  12.950  13.170
   92TRP     CA 1564   8.030  13.020  13.470
   93ASN     CA 1565   8.060  13.280  13.610
   94ILE     CA 1566   8.120  13.600  13.610
   95THR     CA 1567   8.330  13.780  13.750
   96GLN     CA 1568   8.340  13.720   0.120
   97VAL     CA 1569   8.560  13.570   0.280
   98THR     CA 1570   8.560  13.620   0.590
   99LEU     CA 1571   8.840  13.520   0.750
  100ASP     CA 1572   8.940  13.650   1.000
  101ALA     CA 1573   9.270  13.570   1.120
  102GLU     CA 1574   9.470  13.410   1.140
  103MET     CA 1575   9.760  13.400   1.070
  104GLU     CA 1576  10.000  13.390   1.000
  105PRO     CA 1577  10.230  13.190   1.180
  106PHE     CA 1578  10.180  12.830   1.150
  107TYR     CA 1579   9.990  12.740   0.930
  108LYS     CA 1580   9.990  12.790   0.690
  109GLU     CA 1581   9.730  13.050   0.650
  110MET     CA 1582   9.520  13.020   0.410
  111GLU     CA 1583   9.670  13.220   0.160
  112ALA     CA 1584   9.640  13.010  13.800
  113ASN     CA 1585   9.370  12.870  13.870
  114ILE     CA 1586   9.110  13.030  13.830
  115ARG     CA 1587   9.120  13.270  13.650
  116ARG     CA 1588   9.160  13.220  13.360
  117LEU     CA 1589   9.190  12.880  13.290
  118GLY     CA 1590   9.030  12.760  13.150
  119ALA     CA 1591   8.780  12.890  13.050
  120GLU     CA 1592   8.480  13.000  13.070
  121LEU     CA 1593   8.390  13.240  13.220
  122GLY     CA 1594   8.600  13.380  13.470
  123PHE     CA 1595   8.730  13.650  13.460
  124GLU     CA 1596   8.950  13.770  13.620
  125VAL     CA 1597   8.960  13.800   0.110
  126LEU     CA 1598   9.010  13.660   0.340
  127SER     CA 1599   9.100  13.910   0.610
  128ARG     CA 1600   9.340  13.900   0.870
  129VAL     CA 1601   9.250   0.150   1.110
  130GLY     CA 1602   9.000   0.120   1.470
  131HIS     CA 1603   8.740  13.910   1.590
  132SER     CA 1604   8.630  13.890   1.960
  133LEU     CA 1605   8.760   0.150   2.150
  134TYR     CA 1606   8.810   0.410   2.060
  135ASP     CA 1607   8.770   0.500   1.730
  136THR     CA 1608   8.950   0.640   1.420
  137LYS     CA 1609   9.120   0.840   1.470
  138ARG     CA 1610   9.170   1.050   1.700
  139ILE     CA 1611   9.450   1.010   1.860
  140LEU     CA 1612   9.710   0.940   1.670
  141ASP     CA 1613   9.720   1.280   1.530
  142LEU     CA 1614   9.810   1.430   1.760
  143ASN     CA 1615  10.020   1.360   1.980
  144GLY     CA 1616   9.970   1.050   2.080
  145GLY     CA 1617   9.990   0.820   1.990
  146SER     CA 1618   9.780   0.560   2.070
  147PRO     CA 1619  10.060   0.440   2.280
  148PRO     CA 1620  10.100   0.710   2.490
  149LEU     CA 1621  10.090   0.600   2.800
  150THR     CA 1622   9.880   0.800   2.940
  151TYR     CA 1623   9.620   0.610   3.130
  152LYS     CA 1624   9.270   0.680   3.200
  153ARG     CA 1625   9.100   0.720   2.930
  154PHE     CA 1626   9.320   0.700   2.680
  155LEU     CA 1627   9.390   0.930   2.550
  156HIS     CA 1628   9.130   1.140   2.540
  157ILE     CA 1629   9.220   1.390   2.580
  158LEU     CA 1630   9.200   1.620   2.330
  159SER     CA 1631   9.150   1.470   2.020
  160GLN     CA 1632   8.860   1.500   1.970
  161LEU     CA 1633   8.650   1.410   2.200
  162GLY     CA 1634   8.650   1.270   2.450
  163ASP     CA 1635   8.400   1.050   2.500
  164PRO     CA 1636   8.270   0.800   2.300
  165GLU     CA 1637   7.980   0.670   2.310
  166VAL     CA 1638   7.760   0.490   2.120
  167PRO     CA 1639   7.630   0.170   2.210
  168VAL     CA 1640   7.480  13.880   1.920
  169ARG     CA 1641   7.180  13.810   2.030
  170ASN     CA 1642   7.170  13.480   2.050
  171LEU     CA 1643   7.240  13.360   1.750
  172THR     CA 1644   7.200  13.010   1.760
  173ALA     CA 1645   6.920  13.010   1.570
  174GLU     CA 1646   6.800  13.190   1.480
  175ASP     CA 1647   6.710  13.370   1.220
  176PHE     CA 1648   6.920  13.400   0.960
  177GLN     CA 1649   7.060  13.640   0.820
  178ARG     CA 1650   6.990  13.770   0.600
  179CYS     CA 1651   6.860  13.550   0.390
  180MET     CA 1652   7.000  13.230   0.560
  181SER     CA 1653   7.150  12.960   0.390
  182PRO     CA 1654   7.150  12.690   0.580
  183GLU     CA 1655   7.050  12.470   0.500
  184PRO     CA 1656   7.280  12.320   0.300
  185GLY     CA 1657   7.130  12.040   0.260
  186LEU     CA 1658   7.250  11.670   0.220
  187ALA     CA 1659   7.240  11.550   0.450
  188GLU     CA 1660   7.330  11.580   0.740
  189ARG     CA 1661   7.550  11.480   0.880
  190TYR     CA 1662   7.890  11.630   0.830
  191ARG     CA 1663   8.100  11.400   0.810
  192VAL     CA 1664   8.280  11.080   0.970
  193PRO     CA 1665   8.440  11.060   1.210
  194VAL     CA 1666   8.520  10.740   1.270
  195PRO     CA 1667   8.690  10.410   1.170
  196ALA     CA 1668   8.950  10.580   1.020
  197ASP     CA 1669   9.020  10.810   1.230
  198LEU     CA 1670   9.010  10.850   1.560
  199GLU     CA 1671   9.160  10.730   1.710
  200ILE     CA 1672   9.160  10.610   2.000
  201PRO     CA 1673   8.990  10.900   2.170
  202PRO     CA 1674   9.190  11.050   2.390
  203GLN     CA 1675   9.130  11.110   2.660
  204SER     CA 1676   9.050  11.350   2.880
  205LEU     CA 1677   9.000  11.310   3.160
  206SER     CA 1678   8.700  11.230   3.230
  207PRO     CA 1679   8.520  11.470   3.080
  208TRP     CA 1680   8.490  11.780   3.060
  209THR     CA 1681   8.160  11.960   2.940
  210GLY     CA 1682   8.120  12.030   2.610
  211GLY     CA 1683   7.880  12.210   2.640
  212GLU     CA 1684   7.840  12.490   2.570
  213THR     CA 1685   7.880  12.750   2.780
  214GLU     CA 1686   7.870  12.510   3.070
  215GLY     CA 1687   8.030  12.600   3.220
  216LEU     CA 1688   7.910  12.880   3.390
  217ARG     CA 1689   7.640  12.900   3.350
  218ARG     CA 1690   7.320  13.060   3.380
  219LEU     CA 1691   7.400  13.400   3.600
  220GLU     CA 1692   7.660  13.510   3.470
  221GLN     CA 1693   7.940  13.490   3.540
  222HIS     CA 1694   8.210  13.300   3.650
  223LEU     CA 1695   8.280  13.500   3.890
  224THR     CA 1696   8.240  13.800   4.130
  225ASP     CA 1697   8.120  13.720   4.460
  226GLN     CA 1698   8.220  13.770   4.750
  227GLY     CA 1699   8.460  13.830   4.930
  228TRP     CA 1700   8.710  13.650   4.760
  229VAL     CA 1701   9.060  13.720   4.660
  230ALA     CA 1702   9.130   0.040   4.810
  231ASN     CA 1703   9.350   0.280   4.900
  232PHE     CA 1704   9.680   0.260   4.850
  233THR     CA 1705   9.790  13.880   4.880
  234LYS     CA 1706   9.530  13.680   4.990
  235PRO     CA 1707   9.590  13.420   4.860
  236ARG     CA 1708   9.660  13.350   4.570
  237THR     CA 1709   9.940  13.380   4.450
  238ILE     CA 1710  10.090  13.290   4.740
  239PRO     CA 1711   9.950  13.080   4.890
  240ASN     CA 1712   9.850  12.870   4.720
  241SER     CA 1713   9.540  12.700   4.710
  242LEU     CA 1714   9.210  12.810   4.690
  243LEU     CA 1715   9.070  13.010   4.610
  244PRO     CA 1716   8.960  13.060   4.270
  245SER     CA 1717   8.950  12.750   4.120
  246THR     CA 1718   9.020  12.820   3.830
  247THR     CA 1719   8.850  12.770   3.580
  248GLY     CA 1720   8.910  12.930   3.320
  249LEU     CA 1721   8.980  13.030   3.030
  250SER     CA 1722   9.150  12.780   2.850
  251PRO     CA 1723   8.940  12.540   2.860
  252TYR     CA 1724   8.670  12.670   2.600
  253PHE     CA 1725   8.850  12.890   2.490
  254SER     CA 1726   9.070  12.680   2.260
  255MET     CA 1727   8.810  12.630   2.030
  256GLY     CA 1728   8.590  12.740   2.090
  257CYS     CA 1729   8.320  12.840   2.260
  258LEU     CA 1730   8.290  13.120   2.540
  259SER     CA 1731   8.090  13.390   2.550
  260VAL     CA 1732   8.300  13.710   2.620
  261ARG     CA 1733   8.110  13.920   2.580
  262THR     CA 1734   7.840  13.860   2.820
  263PHE     CA 1735   8.020  13.790   3.040
  264PHE     CA 1736   8.180   0.150   3.080
  265GLN     CA 1737   8.010   0.360   3.230
  266ARG     CA 1738   8.170   0.420   3.490
  267LEU     CA 1739   8.480   0.390   3.540
  268SER     CA 1740   8.680   0.730   3.620
  269ASN     CA 1741   8.560   0.730   3.950
  270ILE     CA 1742   8.650   0.460   4.010
  271TYR     CA 1743   8.910   0.340   3.950
  272ALA     CA 1744   9.130   0.570   3.900
  273GLN     CA 1745   9.220   0.830   4.140
  274ALA     CA 1746   9.030   0.950   4.380
  275LYS     CA 1747   8.830   0.690   4.420
  276HIS     CA 1748   8.970   0.430   4.470
  277HIS     CA 1749   9.270   0.340   4.330
  278SER     CA 1750   9.520   0.540   4.460
  279LEU     CA 1751   9.820   0.420   4.370
  280PRO     CA 1752   9.990   0.150   4.330
  281PRO     CA 1753   9.940   0.030   4.010
  282VAL     CA 1754   9.710  13.830   3.870
  283SER     CA 1755   9.440   0.140   3.900
  284LEU     CA 1756   9.270   0.230   3.540
  285GLN     CA 1757   9.470   0.130   3.300
  286GLY     CA 1758   9.550  13.740   3.250
  287GLN     CA 1759   9.350  13.510   3.300
  288LEU     CA 1760   9.080  13.620   3.160
  289LEU     CA 1761   9.260  13.730   2.810
  290TRP     CA 1762   9.460  13.640   2.630
  291ARG     CA 1763   9.330  13.660   2.310
  292GLU     CA 1764   9.440  13.820   2.150
  293PHE     CA 1765   9.650   0.090   2.270
  294PHE     CA 1766   9.920  13.920   2.120
  295TYR     CA 1767   9.830  13.850   1.840
  296THR     CA 1768   9.710   0.210   1.680
  297VAL     CA 1769  10.040   0.380   1.680
  298ALA     CA 1770  10.240   0.190   1.710
  299SER     CA 1771  10.210   0.010   1.380
  300ALA     CA 1772  10.210   0.240   1.170
  301THR     CA 1773  10.400   0.490   1.230
  302GLN     CA 1774  10.650   0.390   1.470
  303ASN     CA 1775  10.710   0.080   1.420
  304PHE     CA 1776  10.780  13.750   1.680
  305THR     CA 1777  10.810  13.350   1.640
  306GLN     CA 1778  11.120  13.360   1.510
  307MET     CA 1779  11.230  13.580   1.440
  308ALA     CA 1780  11.270  13.860   1.620
  309GLY     CA 1781  11.130   0.260   1.700
  310ASN     CA 1782  11.120   0.470   1.740
  311PRO     CA 1783  11.010   0.590   2.040
  312ILE     CA 1784  10.960   0.400   2.290
  313CYS     CA 1785  11.120   0.120   2.260
  314LEU     CA 1786  11.460   0.180   2.310
  315GLN     CA 1787  11.650  13.890   2.410
  316ILE     CA 1788  11.740  13.700   2.230
  317HIS     CA 1789  12.040  13.520   2.250
  318TRP     CA 1790  12.060  13.170   2.360
  319TYR     CA 1791  12.040  12.870   2.360
  320GLU     CA 1792  12.300  12.660   2.450
  321ASP     CA 1793  12.240  12.370   2.610
  322ALA     CA 1794  12.010  12.190   2.560
  323GLU     CA 1795  11.820  12.020   2.490
  324ARG     CA 1796  11.560  12.020   2.440
  325LEU     CA 1797  11.400  11.750   2.630
  326HIS     CA 1798  11.590  11.730   2.870
  327LYS     CA 1799  11.450  11.830   3.150
  328TRP     CA 1800  11.150  11.800   3.120
  329LYS     CA 1801  11.000  11.620   2.990
  330THR     CA 1802  10.980  11.350   3.180
  331ALA     CA 1803  11.210  11.430   3.410
  332GLN     CA 1804  11.490  11.500   3.430
  333THR     CA 1805  11.650  11.660   3.700
  334GLY     CA 1806  11.630  11.870   3.980
  335PHE     CA 1807  11.400  12.010   4.090
  336PRO     CA 1808  11.060  11.910   4.180
  337TRP     CA 1809  10.890  12.150   4.100
  338ILE     CA 1810  10.690  12.030   3.820
  339ASP     CA 1811  10.930  11.860   3.700
  340ALA     CA 1812  10.870  11.560   3.710
  341ILE     CA 1813  10.740  11.260   3.650
  342MET     CA 1814  10.600  11.240   3.430
  343THR     CA 1815  10.520  11.520   3.300
  344GLN     CA 1816  10.190  11.510   3.170
  345LEU     CA 1817  10.010  11.630   3.320
  346ARG     CA 1818   9.770  11.430   3.460
  347GLN     CA 1819   9.510  11.480   3.510
  348GLU     CA 1820   9.350  11.650   3.330
  349GLY     CA 1821   9.670  11.880   3.240
  350TRP     CA 1822   9.710  12.060   3.460
  351ILE     CA 1823   9.790  12.330   3.620
  352HIS     CA 1824   9.680  12.630   3.590
  353HIS     CA 1825   9.770  12.780   3.860
  354LEU     CA 1826  10.030  12.620   3.980
  355ALA     CA 1827  10.230  12.710   3.840
  356ARG     CA 1828  10.240  12.930   3.650
  357HIS     CA 1829  10.650  12.910   3.830
  358ALA     CA 1830  10.750  12.740   3.780
  359VAL     CA 1831  10.810  12.710   3.410
  360ALA     CA 1832  11.030  12.930   3.350
  361CYS     CA 1833  11.270  12.920   3.510
  362PHE     CA 1834  11.500  12.670   3.500
  363LEU     CA 1835  11.500  12.610   3.190
  364THR     CA 1836  11.550  12.900   3.030
  365ARG     CA 1837  11.740  13.080   3.330
  366GLY     CA 1838  11.940  12.900   3.430
  367ASP     CA 1839  12.010  12.640   3.320
  368LEU     CA 1840  11.920  12.490   2.980
  369TRP     CA 1841  11.880  12.760   2.790
  370ILE     CA 1842  11.650  12.810   2.640
  371SER     CA 1843  11.520  13.010   2.350
  372TRP     CA 1844  11.220  12.970   2.340
  373GLU     CA 1845  11.160  12.810   2.030
  374GLU     CA 1846  11.160  12.510   2.140
  375GLY     CA 1847  11.060  12.460   2.390
  376MET     CA 1848  10.760  12.580   2.320
  377LYS     CA 1849  10.550  12.430   2.180
  378VAL     CA 1850  10.560  12.190   2.440
  379PHE     CA 1851  10.220  12.210   2.540
  380GLU     CA 1852  10.040  12.100   2.310
  381GLU     CA 1853   9.970  11.790   2.360
  382LEU     CA 1854   9.850  11.820   2.680
  383LEU     CA 1855   9.830  12.100   2.770
  384LEU     CA 1856   9.680  12.280   2.610
  385ASP     CA 1857   9.680  12.540   2.510
  386ALA     CA 1858   9.740  12.640   2.190
  387ASP     CA 1859   9.600  12.630   1.920
  388TYR     CA 1860   9.770  12.950   1.780
  389SER     CA 1861   9.650  13.160   1.970
  390ILE     CA 1862   9.830  13.150   2.310
  391ASN     CA 1863  10.070  13.020   2.150
  392ALA     CA 1864  10.280  13.170   2.040
  393GLY     CA 1865  10.360  13.350   2.370
  394ASN     CA 1866  10.410  13.230   2.640
  395TRP     CA 1867  10.740  13.330   2.720
  396MET     CA 1868  10.750  13.610   2.760
  397TRP     CA 1869  10.590  13.660   3.110
  398LEU     CA 1870  10.770  13.680   3.300
  399SER     CA 1871  11.110  13.540   3.140
  400ALA     CA 1872  11.160  13.770   3.000
  401SER     CA 1873  11.070   0.100   2.860
  402ALA     CA 1874  10.730   0.160   2.870
  403PHE     CA 1875  10.710   0.290   3.150
  404PHE     CA 1876  10.870   0.250   3.390
  405HIS     CA 1877  11.140   0.060   3.470
  406HIS     CA 1878  11.220  13.790   3.640
  407TYR     CA 1879  11.510  13.850   3.790
  408THR     CA 1880  11.690  13.670   4.070
  409ARG     CA 1881  11.730  13.390   4.180
  410ILE     CA 1882  11.530  13.180   4.200
  411PHE     CA 1883  11.230  13.260   4.160
  412CYS     CA 1884  10.980  13.110   4.210
  413PRO     CA 1885  11.080  12.800   4.350
  414VAL     CA 1886  11.190  12.810   4.650
  415ARG     CA 1887  10.910  12.700   4.800
  416PHE     CA 1888  10.660  12.800   4.680
  417GLY     CA 1889  10.420  12.870   4.900
  418LYS     CA 1890  10.270  12.720   5.050
  419ARG     CA 1891  10.240  12.740   5.390
  420THR     CA 1892  10.080  12.460   5.500
  421ASP     CA 1893  10.030  12.230   5.310
  422PRO     CA 1894   9.760  12.030   5.130
  423GLU     CA 1895   9.810  11.790   4.990
  424GLY     CA 1896  10.100  11.730   4.860
  425GLN     CA 1897  10.130  11.870   4.620
  426TYR     CA 1898  10.150  11.670   4.270
  427ILE     CA 1899  10.360  11.540   4.340
  428ARG     CA 1900  10.240  11.200   4.440
  429LYS     CA 1901  10.190  11.070   4.240
  430TYR     CA 1902  10.430  11.060   3.990
  431LEU     CA 1903  10.670  11.040   4.150
  432PRO     CA 1904  10.820  10.820   4.260
  433VAL     CA 1905  10.960  10.840   4.530
  434LEU     CA 1906  10.740  11.000   4.700
  435LYS     CA 1907  10.530  10.860   4.910
  436ASN     CA 1908  10.590  10.840   5.230
  437PHE     CA 1909  10.650  11.110   5.310
  438PRO     CA 1910  10.480  11.170   5.620
  439THR     CA 1911  10.550  11.480   5.700
  440LYS     CA 1912  10.750  11.610   5.440
  441TYR     CA 1913  10.610  11.740   5.210
  442ILE     CA 1914  10.700  11.900   4.950
  443TYR     CA 1915  10.920  12.080   4.950
  444GLU     CA 1916  11.140  11.960   5.190
  445PRO     CA 1917  11.380  11.790   5.050
  446TRP     CA 1918  11.730  11.780   5.080
  447THR     CA 1919  11.710  11.810   5.450
  448ALA     CA 1920  11.710  11.510   5.680
  449SER     CA 1921  11.840  11.270   5.930
  450GLU     CA 1922  11.520  10.990   5.960
  451GLU     CA 1923  11.380  11.120   5.740
  452GLU     CA 1924  11.350  11.050   5.430
  453GLN     CA 1925  11.490  10.820   5.400
  454ARG     CA 1926  11.320  10.560   5.540
  455GLN     CA 1927  11.010  10.610   5.540
  456ALA     CA 1928  10.960  10.650   5.220
  457GLY     CA 1929  11.080  10.770   5.020
  458CYS     CA 1930  11.430  10.760   4.980
  459ILE     CA 1931  11.510  10.910   4.810
  460ILE     CA 1932  11.480  11.220   4.710
  461GLY     CA 1933  11.650  11.430   4.750
  462ARG     CA 1934  11.930  11.340   4.710
  463ASP     CA 1935  11.910  11.060   4.510
  464TYR     CA 1936  11.730  11.140   4.290
  465PRO     CA 1937  11.730  11.450   4.270
  466PHE     CA 1938  11.990  11.580   4.250
  467PRO     CA 1939  12.160  11.850   4.060
  468MET     CA 1940  12.120  11.960   3.830
  469VAL     CA 1941  12.210  11.880   3.570
  470ASN     CA 1942  12.430  12.040   3.430
  471HIS     CA 1943  12.400  12.310   3.120
  472LYS     CA 1944  12.430  12.600   3.070
  473GLU     CA 1945  12.510  12.720   3.410
  474ALA     CA 1946  12.430  12.760   3.620
  475SER     CA 1947  12.250  12.930   3.860
  476ASP     CA 1948  12.270  13.250   3.690
  477ARG     CA 1949  12.470  13.330   3.450
  478ASN     CA 1950  12.320  13.540   3.290
  479LEU     CA 1951  12.220  13.790   3.590
  480GLN     CA 1952  11.910  13.910   3.550
  481LEU     CA 1953  11.900  13.910   3.260
  482MET     CA 1954  12.000   0.200   3.090
  483ARG     CA 1955  12.110   0.420   3.290
  484ARG     CA 1956  12.030   0.660   3.400
  485VAL     CA 1957  11.840   0.760   3.600
  486ARG     CA 1958  11.610   0.930   3.490
  487GLU     CA 1959  11.620   1.020   3.210
  488GLU     CA 1960  11.740   0.900   2.970
  489GLN     CA 1961  11.820   0.630   2.920
  490ARG     CA 1962  11.720   0.560   2.610
  491GLY     CA 1963  11.510   0.610   2.500
  492THR     CA 1964  11.290   0.830   2.620
  493ALA     CA 1965  11.270   0.770   2.930
  494GLN     CA 1966  11.050   0.620   3.010
  495LEU     CA 1967  10.780   0.640   2.850
  496THR     CA 1968  10.530   0.810   3.010
  497ARG     CA 1969  10.670   0.900   3.270
  999W        W 1970   1.710   3.020   5.380
 1000W        W 1971   5.990  11.130   2.650
 1001W        W 1972   6.500   3.640   5.730
 1002W        W 1973   0.890   0.800  10.090
 1003W        W 1974   3.610   2.170   8.640
 1004W        W 1975   6.430  12.900  13.670
 1005W        W 1976   7.980   3.940   0.990
 1006W        W 1977  11.660   3.060   0.310
 1007W        W 1978  13.200   3.640  13.760
 1008W        W 1979   7.320   9.900   9.270
 1009W        W 1980   1.270  10.800   1.880
 1010W        W 1981   4.410   6.510   9.960
 1011W        W 1982   9.930  12.190   6.480
 1012W        W 1983  13.880   8.840   2.640
 1013W        W 1984   6.240   7.100  11.140
 1014W        W 1985   9.920   3.390  10.430
 1015W        W 1986  11.810   7.200   1.920
 1016W        W 1987   2.160   8.150   1.290
 1017W        W 1988  11.160  13.070   6.150
 1018W        W 1989   8.270  12.600   9.710
 1019W        W 1990   1.200   3.810   2.010
 1020W        W 1991   9.650   0.570   7.010
 1021W        W 1992   5.900   7.540   1.910
 1022W        W 1993   5.200   0.290  12.880
 1023W        W 1994   8.790   2.830   8.060
 1024W        W 1995   4.920   2.520   4.070
 1025W        W 1996   3.860   7.090   6.120
 1026W        W 1997   2.560   8.200   2.500
 1027W        W 1998   5.290   0.450   0.070
 1028W        W 1999  11.950   1.500   4.120
 1029W        W 2000   2.590   4.350  10.440
 1030W        W 2001   5.070   7.270   3.230
 1031W        W 2002   6.400   6.560   3.030
 1032W        W 2003   3.040   5.040   2.080
 1033W        W 2004   2.600  12.990   7.780
 1034W        W 2005   7.350   5.470  11.500
 1035W        W 2006  13.120   1.920   9.780
 1036W        W 2007   5.360   5.700   4.850
 1037W        W 2008   2.670   6.010  12.440
 1038W        W 2009   7.830   6.150   6.470
 1039W        W 2010   2.280   5.800   4.310
 1040W        W 2011   0.160  11.420   2.790
 1041W        W 2012   6.370   2.020   9.280
 1042W        W 2013   4.240   7.690   2.820
 1043W        W 2014   9.190   7.680   2.460
 1044W        W 2015   3.450   5.410  12.580
 1045W        W 2016   7.390   5.700   6.900
 1046W        W 2017   8.160   7.500   4.910
 1047W        W 2018  11.890   7.690   2.070
 1048W        W 2019   1.770  10.440  12.960
 1049W        W 2020  11.510  10.110   1.980
 1050W        W 2021   8.450   3.730   9.940
 1051W        W 2022   9.160   0.860   0.410
 1052W        W 2023  12.980  11.020   0.280
 1053W        W 2024  12.630   1.360   5.850
 1054W        W 2025  12.410   3.280  13.800
 1055W        W 2026   1.140   6.690   7.860
 1056W        W 2027  13.900   7.460   2.480
 1057W        W 2028  10.880   3.980   9.660
 1058W        W 2029  13.880  10.870   1.270
 1059W        W 2030   0.530   3.650   5.670
 1060W        W 2031  12.210  13.230   9.420
 1061W        W 2032   4.330  10.370  10.340
 1062W        W 2033   6.470  11.690   5.980
 1063W        W 2034  10.340   7.270  13.910
 1064W        W 2035   2.370   5.210   8.060
 1065W        W 2036  13.900   1.330   6.710
 1066W        W 2037   3.250   1.410   7.770
 1067W        W 2038   2.340   9.880   0.290
 1068W        W 2039  11.720   5.020   5.860
 1069W        W 2040  11.960   1.830   6.510
 1070W        W 2041   3.940   3.770   9.090
 1071W        W 2042   8.890   0.310  13.560
 1072W        W 2043  12.250   0.710  10.640
 1073W        W 2044  11.150   2.840   4.980
 1074W        W 2045  12.510  13.770   2.170
 1075W        W 2046   7.150   6.260  11.890
 1076W        W 2047  10.430   8.640   7.000
 1077W        W 2048   3.240   4.300   6.010
 1078W        W 2049   7.380   3.770   5.930
 1079W        W 2050  13.550  13.500   3.670
 1080W        W 2051   8.770   2.580  12.280
 1081W        W 2052   6.420   0.540   3.340
 1082W        W 2053   1.660   6.210  11.120
 1083W        W 2054  10.220   1.430   0.230
 1084W        W 2055  13.760   5.960   5.730
 1085W        W 2056  13.910   6.710   3.640
 1086W        W 2057  10.520   6.330   9.580
 1087W        W 2058   4.330   0.500  11.190
 1088W        W 2059  12.010  13.520  10.420
 1089W        W 2060   6.100   7.640  11.350
 1090W        W 2061   6.000  13.250   3.040
 1091W        W 2062   1.840   3.150  12.250
 1092W        W 2063   5.540   5.490   0.890
 1093W        W 2064   6.920   7.720   2.100
 1094W        W 2065   3.830   6.280   0.280
 1095W        W 2066   0.980   0.840   2.970
 1096W        W 2067   9.820   8.670   2.220
 1097W        W 2068   9.410   4.400   3.780
 1098W        W 2069   9.970   7.070   4.690
 1099W        W 2070   8.200  10.520  11.720
 1100W        W 2071   0.310   5.470  11.940
 1101W        W 2072   1.600  11.210  12.080
 1102W        W 2073   5.900  10.380  12.630
 1103W        W 2074   3.200  11.430   1.320
 1104W        W 2075   1.250   7.320   9.430
 1105W        W 2076   0.420   2.730   5.800
 1106W        W 2077   3.850  11.490   7.950
 1107W        W 2078   7.320   9.070  11.910
 1108W        W 2079   9.020  13.100   1.020
 1109W        W 2080  10.470   1.160  11.970
 1110W        W 2081   2.480   3.650   2.960
 1111W        W 2082   2.050   6.930   6.760
 1112W        W 2083   4.040   7.730   8.330
 1113W        W 2084  11.300   5.060  13.170
 1114W        W 2085   0.050  10.690   2.260
 1115W        W 2086   1.590  11.360  13.600
 1116W        W 2087  13.850   4.530  10.830
 1117W        W 2088   2.860   9.120   0.720
 1118W        W 2089   8.360   9.170   0.490
 1119W        W 2090   8.960  10.370   0.070
 1120W        W 2091   3.960   6.040   7.440
 1121W        W 2092   3.990   4.650   0.380
 1122W        W 2093   2.730   8.360   7.550
 1123W        W 2094   5.240   8.260   7.840
 1124W        W 2095   8.460   0.530   9.190
 1125W        W 2096  13.010  11.240   4.360
 1126W        W 2097  12.400   9.870   3.150
 1127W        W 2098   8.410   8.050   7.690
 1128W        W 2099  12.560  13.450   5.150
 1129W        W 2100   8.830  11.930  12.500
 1130W        W 2101   2.890   7.130  10.230
 1131W        W 2102   7.680   4.420   2.180
 1132W        W 2103   0.860   5.520   3.100
 1133W        W 2104  10.300   4.750   9.860
 1134W        W 2105  12.570   7.720   3.730
 1135W        W 2106   5.680   7.780   1.460
 1136W        W 2107  10.990   9.490  12.590
 1137W        W 2108   1.640   3.290   1.240
 1138W        W 2109  13.850  12.760   3.060
 1139W        W 2110   3.480   3.930   3.460
 1140W        W 2111   2.020   7.190   8.930
 1141W        W 2112   7.950   7.510   1.050
 1142W        W 2113  13.790   3.500   5.760
 1143W        W 2114   8.240   6.270  10.390
 1144W        W 2115  12.640   6.040  12.250
 1145W        W 2116   8.550   9.180   1.770
 1146W        W 2117   6.650   8.410   6.570
 1147W        W 2118  12.750  12.460   2.190
 1148W        W 2119   5.720  10.850   4.840
 1149W        W 2120   0.930   0.680   4.390
 1150W        W 2121   2.490  12.650   7.400
 1151W        W 2122   2.080   2.880   9.470
 1152W        W 2123  12.340   7.580   4.470
 1153W        W 2124  11.210   7.480  13.020
 1154W        W 2125   1.700   6.610   9.690
 1155W        W 2126   9.560   9.860   2.990
 1156W        W 2127   4.110   5.130   9.910
 1157W        W 2128  13.710   6.890  12.800
 1158W        W 2129   5.130  10.930  12.780
 1159W        W 2130   2.910   8.100   2.160
 1160W        W 2131   1.810   4.740  11.790
 1161W        W 2132   0.560  13.340   2.610
 1162W        W 2133  10.320   1.880   3.370
 1163W        W 2134   9.730   6.330   8.680
 1164W        W 2135   2.430   6.020   9.690
 1165W        W 2136   2.640  10.280   9.070
 1166W        W 2137   2.580   1.250   9.570
 1167W        W 2138  11.000   1.800   6.270
 1168W        W 2139   8.800   0.870   8.060
 1169W        W 2140   7.680   6.900   8.130
 1170W        W 2141  12.920  11.850  13.850
 1171W        W 2142  10.230  10.020   9.670
 1172W        W 2143   7.660   7.450   5.700
 1173W        W 2144   7.170   4.400   6.480
 1174W        W 2145   7.670   5.960  11.400
 1175W        W 2146   4.960   3.510  10.550
 1176W        W 2147   4.450   5.860  12.690
 1177W        W 2148   2.120   3.410   0.600
 1178W        W 2149   4.960   0.700  10.250
 1179W        W 2150   2.000   0.720  13.170
 1180W        W 2151  12.020   4.180   6.090
 1181W        W 2152  13.720  12.620   3.520
 1182W        W 2153   7.830   3.910   6.710
 1183W        W 2154   3.200   9.360   5.860
 1184W        W 2155   6.200   8.000   9.080
 1185W        W 2156  11.740  10.170  10.860
 1186W        W 2157  11.400   3.480   5.110
 1187W        W 2158  10.160  12.270   9.950
 1188W        W 2159   6.180   0.160   5.610
 1189W        W 2160  13.910   7.280  10.200
 1190W        W 2161   1.030  11.880  11.500
 1191W        W 2162   2.460   7.330   8.950
 1192W        W 2163   8.050   1.380  12.460
 1193W        W 2164   0.240  12.370   9.580
 1194W        W 2165   4.850   7.540   5.980
 1195W        W 2166   9.280   5.940   8.610
 1196W        W 2167   2.260  13.630   0.860
 1197W        W 2168   9.360   6.670   5.860
 1198W        W 2169   1.900   9.140   8.930
 1199W        W 2170   4.430   6.670   3.280
 1200W        W 2171   0.710  13.100   9.860
 1201W        W 2172   9.010   9.010   4.790
 1202W        W 2173  13.140   1.380   1.630
 1203W        W 2174   7.480   8.550   2.170
 1204W        W 2175   5.790   8.950   6.590
 1205W        W 2176   0.200   0.490   6.590
 1206W        W 2177   6.980   0.900   6.680
 1207W        W 2178   3.640   6.570  13.430
 1208W        W 2179  11.900   5.340   0.350
 1209W        W 2180   8.230  10.560   6.780
 1210W        W 2181   5.740   6.720   4.640
 1211W        W 2182   0.330   3.130   3.160
 1212W        W 2183   1.250   3.200  11.750
 1213W        W 2184  12.440   6.140   7.310
 1214W        W 2185   5.890  13.020   2.640
 1215W        W 2186   2.360   0.060   5.920
 1216W        W 2187   7.060   8.670   9.700
 1217W        W 2188   7.040   1.250   6.280
 1218W        W 2189   6.000   0.880   3.120
 1219W        W 2190   8.840   9.700   9.320
 1220W        W 2191  12.830  12.920   5.910
 1221W        W 2192   4.340  13.440  12.150
 1222W        W 2193   3.140   4.350   6.490
 1223W        W 2194  13.210   7.470  11.580
 1224W        W 2195   4.020   7.170   9.870
 1225W        W 2196   7.500   3.240   5.520
 1226W        W 2197   7.220   0.520   6.890
 1227W        W 2198   0.250   0.470   1.380
 1228W        W 2199   7.110   6.510   4.650
 1229W        W 2200   7.440  10.520   2.470
 1230W        W 2201   3.170   7.700   4.010
 1231W        W 2202   8.890   1.740   2.730
 1232W        W 2203   7.120   2.040  10.990
 1233W        W 2204   9.550   9.720   4.180
 1234W        W 2205   2.520  10.270   1.840
 1235W        W 2206   9.900  10.950   7.280
 1236W        W 2207   5.110   5.420   1.180
 1237W        W 2208  10.820   9.150  10.950
 1238W        W 2209  11.210   9.970  10.240
 1239W        W 2210   5.230   1.450   2.030
 1240W        W 2211  11.250   7.270   0.800
 1241W        W 2212   7.630   6.330   7.420
 1242W        W 2213   7.790   4.260  11.020
 1243W        W 2214   3.830   6.910   1.040
 1244W        W 2215   5.970   9.430   9.150
 1245W        W 2216   5.420   0.200   5.700
 1246W        W 2217   6.270  10.110   4.260
 1247W        W 2218  13.240   3.350   8.520
 1248W        W 2219   9.830  10.840   2.620
 1249W        W 2220   7.790  10.070   7.530
 1250W        W 2221   7.720   9.010   2.220
 1251W        W 2222   1.730  10.760  12.200
 1252W        W 2223   5.690   6.110   8.330
 1253W        W 2224   4.970   4.840   6.190
 1254W        W 2225   8.410  11.450   3.590
 1255W        W 2226   0.680   9.390   9.780
 1256W        W 2227   1.390   9.930   5.250
 1257W        W 2228   7.690   1.560   8.480
 1258W        W 2229  11.370  12.390   6.000
 1259W        W 2230  13.800   6.100  10.770
 1260W        W 2231   8.500   6.610   7.440
 1261W        W 2232  11.280   4.680   8.040
 1262W        W 2233  13.670   7.550  11.730
 1263W        W 2234  11.370  11.690  11.310
 1264W        W 2235   5.310  10.080   5.770
 1265W        W 2236   5.780   9.810   5.220
 1266W        W 2237   5.670   2.530   4.380
 1267W        W 2238   3.110   2.690   9.850
 1268W        W 2239   8.230   8.390   8.080
 1269W        W 2240   9.440   6.790   5.380
 1270W        W 2241  12.980   1.040  10.170
 1271W        W 2242  12.990  11.090   4.920
 1272W        W 2243   3.310  10.750   2.980
 1273W        W 2244  11.390   6.480  12.640
 1274W        W 2245  13.760  11.190   3.130
 1275W        W 2246   9.810   8.000   6.050
 1276W        W 2247   2.760   3.230   7.110
 1277W        W 2248  11.170  11.400   1.960
 1278W        W 2249   4.320   3.320   4.420
 1279W        W 2250   9.350   2.160  10.050
 1280W        W 2251   7.850   3.260   7.850
 1281W        W 2252   8.840  13.540  10.820
 1282W        W 2253  12.930   6.550   3.350
 1283W        W 2254  10.550   0.550   4.370
 1284W        W 2255   9.980  10.910  13.510
 1285W        W 2256  13.560  10.030   9.430
 1286W        W 2257   5.130   3.030   0.190
 1287W        W 2258   8.090   1.870   4.040
 1288W        W 2259  11.400  12.000   8.840
 1289W        W 2260   1.070   6.690   4.440
 1290W        W 2261   0.030  12.130   1.290
 1291W        W 2262  13.730   9.660   3.000
 1292W        W 2263   1.400   1.090   0.870
 1293W        W 2264   0.750   5.160   1.720
 1294W        W 2265   4.160   9.470  11.170
 1295W        W 2266   6.110   8.020   8.110
 1296W        W 2267  10.620  11.030   8.390
 1297W        W 2268  13.900   5.310   4.170
 1298W        W 2269  12.130  11.960  11.750
 1299W        W 2270   7.220   6.920  13.430
 1300W        W 2271  10.740  10.790   6.350
 1301W        W 2272   4.670   7.700   3.610
 1302W        W 2273   5.040   9.630   5.580
 1303W        W 2274   0.010   0.960  12.060
 1304W        W 2275   0.550   9.600   0.530
 1305W        W 2276   7.140   7.990   7.170
 1306W        W 2277   3.900   3.150   1.490
 1307W        W 2278   9.800  13.090   6.090
 1308W        W 2279   4.710   8.730   1.360
 1309W        W 2280  11.920  10.400   1.950
 1310W        W 2281  10.230   5.240   1.940
 1311W        W 2282  11.490   1.160   6.730
 1312W        W 2283   6.120   0.340   9.930
 1313W        W 2284   1.170   7.150  10.160
 1314W        W 2285   5.800   1.380   5.280
 1315W        W 2286   5.210  12.190  11.260
 1316W        W 2287   1.080   4.290  12.510
 1317W        W 2288  11.690  13.700   1.340
 1318W        W 2289  12.680   2.090   9.970
 1319W        W 2290  11.340   9.100   6.100
 1320W        W 2291   1.460  10.480   8.470
 1321W        W 2292  13.340   0.870   8.720
 1322W        W 2293  10.070   3.290   0.190
 1323W        W 2294   5.930   2.360   1.080
 1324W        W 2295   3.190  13.870   3.620
 1325W        W 2296  12.650  10.380   0.700
 1326W        W 2297   9.840   6.470   8.110
 1327W        W 2298   1.050   6.000  12.410
 1328W        W 2299  12.180   3.670   1.260
 1329W        W 2300   8.940   7.090   6.390
 1330W        W 2301  12.380  11.850   2.520
 1331W        W 2302   0.960   0.940  12.610
 1332W        W 2303   5.280   1.640  13.570
 1333W        W 2304   6.280   6.360   7.600
 1334W        W 2305  10.680   5.160   5.030
 1335W        W 2306   3.870   3.910   4.880
 1336W        W 2307   3.800   7.060  10.320
 1337W        W 2308   0.420   0.600   1.800
 1338W        W 2309   6.660   1.970  10.210
 1339W        W 2310  13.820  13.280   7.810
 1340W        W 2311   4.430   4.700   7.480
 1341W        W 2312   6.510   8.990   2.560
 1342W        W 2313   0.040   1.270  11.650
 1343W        W 2314  12.340   5.620  12.400
 1344W        W 2315   4.720  10.580   5.550
 1345W        W 2316  12.720   3.550   9.540
 1346W        W 2317   9.480   7.030  13.650
 1347W        W 2318   0.840   9.020   4.990
 1348W        W 2319   1.880   0.340   3.090
 1349W        W 2320  11.080   2.710  13.170
 1350W        W 2321  10.910  10.450  11.140
 1351W        W 2322   1.660   7.030   9.340
 1352W        W 2323   1.510   4.650   6.580
 1353W        W 2324  13.840  12.600  11.010
 1354W        W 2325  10.770  13.030   9.970
 1355W        W 2326   0.320   3.020   7.510
 1356W        W 2327   3.960  13.370  12.450
 1357W        W 2328   5.760   4.070   7.600
 1358W        W 2329   7.970  10.780   7.990
 1359W        W 2330   6.580  10.290   2.910
 1360W        W 2331   5.070  13.200   2.940
 1361W        W 2332  12.850  10.670   3.690
 1362W        W 2333   9.440   6.680  13.270
 1363W        W 2334  10.470   7.260  10.140
 1364W        W 2335  11.970  12.650   8.300
 1365W        W 2336   3.790   4.270  12.920
 1366W        W 2337  13.170  11.190   1.080
 1367W        W 2338   9.410   0.620   7.850
 1368W        W 2339   6.630   4.610   3.610
 1369W        W 2340   4.900   8.410  13.680
 1370W        W 2341   2.430   8.790  11.870
 1371W        W 2342  11.620   8.760   4.350
 1372W        W 2343   5.290   6.370   7.230
 1373W        W 2344   2.600   8.750   2.630
 1374W        W 2345  11.470   6.360  10.520
 1375W        W 2346   5.900   9.870  12.450
 1376W        W 2347   2.000   2.320   0.330
 1377W        W 2348   0.760   7.440  13.750
 1378W        W 2349   0.200   6.980  12.480
 1379W        W 2350   5.780   2.420   0.600
 1380W        W 2351   4.630   1.140  13.340
 1381W        W 2352   5.290   1.740   4.660
 1382W        W 2353   6.880   7.030   7.790
 1383W        W 2354  11.930   8.060   8.060
 1384W        W 2355  11.690   6.470   1.110
 1385W        W 2356   9.930   4.660   2.990
 1386W        W 2357   1.520   4.940   9.260
 1387W        W 2358   3.920   7.670  11.470
 1388W        W 2359  10.500   5.510  11.410
 1389W        W 2360  11.690   4.840  11.210
 1390W        W 2361   4.510  13.870   6.500
 1391W        W 2362   1.810   1.030  12.880
 1392W        W 2363   6.980   4.100   9.340
 1393W        W 2364  11.580   9.110   7.570
 1394W        W 2365   3.850   4.700   5.330
 1395W        W 2366   6.490   5.110   3.380
 1396W        W 2367  13.760   1.240  13.580
 1397W        W 2368   8.010  10.560   3.350
 1398W        W 2369   0.460   1.830   0.020
 1399W        W 2370   3.920  10.470  11.670
 1400W        W 2371   7.310  10.960   6.660
 1401W        W 2372   4.220   2.940   1.830
 1402W        W 2373   5.550   2.920   8.550
 1403W        W 2374  10.740   4.290   0.980
 1404W        W 2375   2.890   3.800   4.680
 1405W        W 2376   5.460   2.800  12.620
 1406W        W 2377   5.380   3.460   9.540
 1407W        W 2378  10.850   8.480   7.250
 1408W        W 2379   7.820   3.300  13.620
 1409W        W 2380   0.440   0.030   2.930
 1410W        W 2381   0.210   7.870   2.590
 1411W        W 2382   5.110   3.630  11.040
 1412W        W 2383   4.440   7.880  10.190
 1413W        W 2384   7.900   8.780   6.840
 1414W        W 2385   1.370   7.990   0.510
 1415W        W 2386   7.970   1.270   2.940
 1416W        W 2387  13.190  10.040   8.390
 1417W        W 2388   5.570   7.430   7.320
 1418W        W 2389  11.530   6.760   3.700
 1419W        W 2390   6.800   2.260   5.470
 1420W        W 2391   1.690   2.820   6.780
 1421W        W 2392  13.380   4.310   0.970
 1422W        W 2393   4.430  11.020   7.410
 1423W        W 2394  13.530  10.820   8.880
 1424W        W 2395  10.130   2.120   7.230
 1425W        W 2396   6.090   3.660   9.900
 1426W        W 2397  12.620   8.020  13.850
 1427W        W 2398  11.610   0.390   8.520
 1428W        W 2399   9.890   0.460   7.840
 1429W        W 2400   5.950   8.140  10.600
 1430W        W 2401   1.100   2.700   1.820
 1431W        W 2402   4.700   1.260   5.950
 1432W        W 2403   5.710   5.120  12.370
 1433W        W 2404  10.870   1.140   2.870
 1434W        W 2405  10.940   5.650   1.320
 1435W        W 2406   9.020   9.080   1.940
 1436W        W 2407  11.020   8.060   9.070
 1437W        W 2408   6.640  10.140  11.270
 1438W        W 2409   6.880   1.890   5.880
 1439W        W 2410   8.190   4.240   8.340
 1440W        W 2411  11.660   0.020   8.840
 1441W        W 2412   6.280   9.360  12.340
 1442W        W 2413  12.710   1.060   5.150
 1443W        W 2414  12.840   5.610  12.380
 1444W        W 2415   3.290   9.170   6.660
 1445W        W 2416   0.610  10.310   1.430
 1446W        W 2417  12.160   3.200   0.430
 1447W        W 2418   2.510   0.050  11.240
 1448W        W 2419   6.180   1.700   4.300
 1449W        W 2420   9.390  13.640  10.020
 1450W        W 2421  11.890   4.210   4.760
 1451W        W 2422   1.390   4.510   9.490
 1452W        W 2423   4.460  13.910   5.520
 1453W        W 2424   3.790   4.420   4.870
 1454W        W 2425   8.800   4.080   7.090
 1455W        W 2426   0.370  10.020   1.720
 1456W        W 2427  10.150  10.370   2.930
 1457W        W 2428  11.420   4.400   1.510
 1458W        W 2429   5.350  12.660   8.700
 1459W        W 2430   8.230  10.710  10.650
 1460W        W 2431   5.460  12.600   9.150
 1461W        W 2432   7.890   5.100   8.850
 1462W        W 2433   7.040   0.390   4.690
 1463W        W 2434  10.940   8.720   8.390
 1464W        W 2435  13.890   8.320   2.350
 1465W        W 2436  11.660   6.110   1.440
 1466W        W 2437   9.820   5.310   1.430
 1467W        W 2438  10.830   6.030  11.110
 1468W        W 2439   6.580   3.070   8.250
 1469W        W 2440   1.370   1.730   1.940
 1470W        W 2441   2.890   7.610   7.960
 1471W        W 2442  10.930  12.080   8.940
 1472W        W 2443  12.650   0.900   2.360
 1473W        W 2444   7.670  11.230   5.880
 1474W        W 2445   6.940   8.530   8.330
 1475W        W 2446   4.330   2.160   1.170
 1476W        W 2447   6.900   2.210   3.830
 1477W        W 2448   7.330   6.140   6.610
 1478W        W 2449   5.790   0.470   6.090
 1479W        W 2450   7.350   5.210  12.010
 1480W        W 2451   9.800   9.860   9.140
 1481W        W 2452  10.850   2.340   6.400
 1482W        W 2453   7.040   2.470   9.860
 1483W        W 2454  11.550   9.700   3.460
 1484W        W 2455   4.300   3.030   7.320
 1485W        W 2456   4.080  10.240   9.790
 1486W        W 2457   7.200  12.820   4.640
 1487W        W 2458  11.730   2.370  11.040
 1488W        W 2459   4.290   5.020   0.270
 1489W        W 2460   7.590   8.990   4.440
 1490W        W 2461   1.630   8.750   1.840
 1491W        W 2462  13.780   8.780   4.670
 1492W        W 2463   2.610   0.430   5.180
 1493W        W 2464   8.770   5.800   1.650
 1494W        W 2465   9.390   5.070  10.960
 1495W        W 2466   7.650   4.370   7.460
 1496W        W 2467  10.770   1.270   1.640
 1497W        W 2468  10.060   9.870   3.190
 1498W        W 2469   4.350   7.860   5.930
 1499W        W 2470   5.510   5.280  11.890
 1500W        W 2471  13.860   2.040   3.620
 1501W        W 2472   7.450   4.450   1.680
 1502W        W 2473   3.080   2.510   3.010
 1503W        W 2474   0.530   5.520   0.520
 1504W        W 2475   5.510   7.220   6.900
 1505W        W 2476   3.150  13.410   9.120
 1506W        W 2477  11.060   1.800  10.950
 1507W        W 2478   7.000  10.740   7.050
 1508W        W 2479  11.130  10.080  10.990
 1509W        W 2480   3.360  10.840   4.070
 1510W        W 2481   3.240   2.440   7.820
 1511W        W 2482  13.220   9.410   9.380
 1512W        W 2483   2.070   1.110   9.520
 1513W        W 2484  11.410  10.900  13.460
 1514W        W 2485  11.130  13.260   7.260
 1515W        W 2486   6.280  13.860  10.790
 1516W        W 2487   6.690  10.030  10.300
 1517W        W 2488  11.760  11.960  10.590
 1518W        W 2489  10.740   6.310  11.900
 1519W        W 2490  10.040   8.330  13.670
 1520W        W 2491  10.590  13.350  12.090
 1521W        W 2492   5.320   9.660   0.260
 1522W        W 2493   4.740   7.880   5.620
 1523W        W 2494  10.240   9.730   2.070
 1524W        W 2495   0.900   1.810   3.300
 1525W        W 2496  12.530  10.390  12.770
 1526W        W 2497  13.800   6.500   0.640
 1527W        W 2498   1.460  12.610   1.470
 1528W        W 2499   0.940  10.290   1.020
 1529W        W 2500   9.700   0.930  11.420
 1530W        W 2501   8.790  11.740  11.040
 1531W        W 2502  12.870  10.750   0.980
 1532W        W 2503  13.790  10.020   1.610
 1533W        W 2504   6.750   6.980   6.900
 1534W        W 2505  10.130   0.190   8.210
 1535W        W 2506   1.420  11.140   7.820
 1536W        W 2507   0.540  11.350   1.460
 1537W        W 2508   2.640   5.190   2.370
 1538W        W 2509   1.160   9.530   5.030
 1539W        W 2510   2.460   5.090   7.610
 1540W        W 2511   4.000   2.330  12.600
 1541W        W 2512   1.510   9.560   4.660
 1542W        W 2513   6.700  11.540   3.360
 1543W        W 2514   2.500   7.800   2.170
 1544W        W 2515   1.640  11.390   8.910
 1545W        W 2516   1.710   6.490  12.720
 1546W        W 2517   5.410   1.550   0.150
 1547W        W 2518   1.980  10.440   2.000
 1548W        W 2519  10.670   5.520   7.040
 1549W        W 2520   1.120   4.390   9.060
 1550W        W 2521   2.280  12.030   6.810
 1551W        W 2522  10.780   5.930   3.000
 1552W        W 2523   9.890   7.800   9.000
 1553W        W 2524   1.230   0.530   8.940
 1554W        W 2525   0.820   4.840   3.050
 1555W        W 2526  12.090   6.520   7.700
 1556W        W 2527  10.930   3.150  10.720
 1557W        W 2528  12.470   8.650   2.770
 1558W        W 2529   9.230   4.780  12.240
 1559W        W 2530   2.570   9.690  10.500
 1560W        W 2531   4.790   5.300   2.250
 1561W        W 2532   8.360   3.870  12.680
 1562W        W 2533   5.870  11.360   3.090
 1563W        W 2534   9.490   5.080  12.690
 1564W        W 2535  11.900  11.960   0.790
 1565W        W 2536   6.230   4.340   5.210
 1566W        W 2537   5.310   5.080   5.380
 1567W        W 2538   5.410   2.200   2.430
 1568W        W 2539  12.710   2.370  13.550
 1569W        W 2540  12.180   8.350  12.960
 1570W        W 2541  10.350   4.380   2.970
 1571W        W 2542  11.710   2.630   6.440
 1572W        W 2543  11.190   0.060   7.430
 1573W        W 2544   9.530  12.810  12.540
 1574W        W 2545   2.740   4.180   5.820
 1575W        W 2546   0.290   3.220   5.770
 1576W        W 2547   4.960   6.070   7.490
 1577W        W 2548  12.750   0.780  11.500
 1578W        W 2549   2.500   0.560  11.410
 1579W        W 2550  10.590  13.030  11.690
 1580W        W 2551   3.510  10.730  11.720
 1581W        W 2552  10.670   1.090  12.930
 1582W        W 2553   8.240   4.700  12.940
 1583W        W 2554   5.390   8.190   0.140
 1584W        W 2555   3.120   3.730   2.700
 1585W        W 2556  10.520   3.480  11.120
 1586W        W 2557   6.870   0.210  11.380
 1587W        W 2558   0.140  10.770  10.120
 1588W        W 2559   7.790   7.710   2.140
 1589W        W 2560   5.680   8.050   1.930
 1590W        W 2561   6.670  10.020   5.620
 1591W        W 2562   5.050   4.820   8.400
 1592W        W 2563   9.580   3.700   2.460
 1593W        W 2564   2.310   0.680   2.310
 1594W        W 2565   4.910   4.290  12.150
 1595W        W 2566   2.340   3.580   1.630
 1596W        W 2567   0.300   7.740  13.040
 1597W        W 2568   2.730   4.420  10.980
 1598W        W 2569  11.680   1.620   7.860
 1599W        W 2570   5.300   8.790  12.860
 1600W        W 2571  10.950   2.290   2.330
 1601W        W 2572   9.020  13.580   5.630
 1602W        W 2573  11.310   5.090   9.370
 1603W        W 2574  11.000   8.120   9.830
 1604W        W 2575  13.050   1.220   1.170
 1605W        W 2576   6.740  11.670   0.430
 1606W        W 2577   4.500   7.540   8.530
 1607W        W 2578   9.760  10.820   1.050
 1608W        W 2579   4.370   5.740  10.430
 1609W        W 2580   7.450   3.650   2.400
 1610W        W 2581   5.150  11.890  12.830
 1611W        W 2582   2.760   2.610   8.770
 1612W        W 2583  10.590   9.430   2.320
 1613W        W 2584   4.040   2.250   9.470
 1614W        W 2585   7.760   5.190  11.490
 1615W        W 2586   8.970   1.160   9.760
 1616W        W 2587  13.700  12.430   4.060
 1617W        W 2588   6.410   5.110   6.400
 1618W        W 2589   8.050   5.580   1.090
 1619W        W 2590  10.760   4.020  10.220
 1620W        W 2591   4.650  11.420  10.860
 1621W        W 2592  12.600   8.410   6.030
 1622W        W 2593   7.920   3.690   3.920
 1623W        W 2594   9.900   7.280   4.230
 1624W        W 2595   4.870   7.750   8.960
 1625W        W 2596  13.670   5.190  11.270
 1626W        W 2597  13.590  13.660   6.870
 1627W        W 2598   1.640  12.560   2.150
 1628W        W 2599  11.640   6.660   6.300
 1629W        W 2600   8.380   2.840   8.350
 1630W        W 2601   6.570   4.670  12.440
 1631W        W 2602   8.800  11.100   8.150
 1632W        W 2603  12.880   7.860  11.440
 1633W        W 2604   1.780  11.330  12.940
 1634W        W 2605   3.810   9.420   6.740
 1635W        W 2606   2.270   5.080   0.170
 1636W        W 2607   7.220  13.800   6.140
 1637W        W 2608  11.650   4.740   6.670
 1638W        W 2609  10.520   2.820   1.450
 1639W        W 2610   7.730   2.790   5.680
 1640W        W 2611  13.320   5.560   4.970
 1641W        W 2612   2.830   2.350   6.440
 1642W        W 2613   2.390   5.470  10.640
 1643W        W 2614   8.280   3.690   8.520
 1644W        W 2615   3.590  11.950  11.580
 1645W        W 2616   7.510   6.520   6.890
 1646W        W 2617   2.580   4.350   2.400
 1647W        W 2618  10.140   8.830  13.870
 1648W        W 2619   7.420  13.280  11.930
 1649W        W 2620   9.850   5.910   6.210
 1650W        W 2621  12.370   6.190   1.690
 1651W        W 2622   8.410   3.490   1.530
 1652W        W 2623  12.010   2.840   1.760
 1653W        W 2624   7.470   1.990   1.960
 1654W        W 2625  11.830   6.620   5.830
 1655W        W 2626   6.390   5.760   8.190
 1656W        W 2627   1.650   1.190  11.480
 1657W        W 2628   6.410   7.560   3.070
 1658W        W 2629  11.020  11.040   9.640
 1659W        W 2630   0.320   3.670   8.570
 1660W        W 2631   1.510   2.450   1.660
 1661W        W 2632   9.000  10.680   7.780
 1662W        W 2633   7.820  10.870  12.730
 1663W        W 2634   6.510  12.330   3.490
 1664W        W 2635  12.810   0.840   7.530
 1665W        W 2636   1.500   5.900   8.900
 1666W        W 2637  11.660  10.440   2.770
 1667W        W 2638   2.980   5.270   4.570
 1668W        W 2639  11.100   2.180   1.860
 1669W        W 2640   0.740  10.420   6.580
 1670W        W 2641  12.960   6.160   6.220
 1671W        W 2642  11.900   9.560   6.830
 1672W        W 2643   9.340   4.930   2.070
 1673W        W 2644   4.570   9.760   7.790
 1674W        W 2645   0.940  13.260   3.400
 1675W        W 2646   3.220  13.690  11.170
 1676W        W 2647   7.130   4.110   4.130
 1677W        W 2648  11.860  10.660  13.260
 1678W        W 2649  10.290   4.190   9.410
 1679W        W 2650  12.920   1.740   4.610
 1680W        W 2651   8.090   4.590   8.710
 1681W        W 2652   7.190   7.680   6.560
 1682W        W 2653  10.190   0.340   7.400
 1683W        W 2654   2.660   8.420  12.890
 1684W        W 2655   0.510  10.000   0.870
 1685W        W 2656   4.330   8.590   2.790
 1686W        W 2657   6.740   4.250   6.650
 1687W        W 2658   8.540  10.790   6.090
 1688W        W 2659   6.580   0.430   2.830
 1689W        W 2660   8.450   4.090   5.950
 1690W        W 2661   9.650   0.990   9.100
 1691W        W 2662   5.420   5.300  13.860
 1692W        W 2663   2.630   6.270   1.270
 1693W        W 2664   6.160  10.850   1.950
 1694W        W 2665   1.280   8.530   7.560
 1695W        W 2666   2.110   5.800   6.240
 1696W        W 2667   9.500   1.090  13.520
 1697W        W 2668   1.740   4.190   5.240
 1698W        W 2669   7.770   0.060   9.390
 1699W        W 2670  13.000   8.520   8.440
 1700W        W 2671   1.120   7.750   0.960
 1701W        W 2672   4.490   9.170   1.430
 1702W        W 2673  13.480  10.050   7.480
 1703W        W 2674   2.950   3.340   0.770
 1704W        W 2675  10.750   7.670  11.560
 1705W        W 2676   0.050   5.450   2.280
 1706W        W 2677   0.310  13.370  12.880
 1707W        W 2678  13.740   2.780   6.410
 1708W        W 2679  10.280   3.080   1.830
 1709W        W 2680  10.890   6.050   0.370
 1710W        W 2681  10.030   7.230   3.330
 1711W        W 2682   8.810   6.800   0.920
 1712W        W 2683   9.320   1.400   0.530
 1713W        W 2684  11.360  13.280   7.790
 1714W        W 2685   2.340   5.440   3.280
 1715W        W 2686   8.570  13.800  10.490
 1716W        W 2687   2.720  11.880  11.310
 1717W        W 2688   5.170   3.030   6.050
 1718W        W 2689   5.670   2.680   9.160
 1719W        W 2690   8.460  11.570  12.950
 1720W        W 2691  10.700   8.390   3.230
 1721W        W 2692   5.760  10.470   7.100
 1722W        W 2693  13.090  11.920   1.840
 1723W        W 2694  12.210   7.450   3.960
 1724W        W 2695   5.590  12.310   9.720
 1725W        W 2696   2.290   1.770   1.390
 1726W        W 2697   1.540   7.670   2.720
 1727W        W 2698  10.380   0.950   5.250
 1728W        W 2699   0.300   6.520   2.650
 1729W        W 2700   8.330   3.810  12.140
 1730W        W 2701   4.840   0.790   2.320
 1731W        W 2702   0.500  10.450   5.170
 1732W        W 2703   9.440   4.140   3.220
 1733W        W 2704   3.100  13.510  10.280
 1734W        W 2705   6.490  10.620   2.510
 1735W        W 2706   1.780   4.780  10.960
 1736W        W 2707  11.170   5.860   2.710
 1737W        W 2708   9.020   1.550   8.330
 1738W        W 2709  11.050  12.470  11.790
 1739W        W 2710   8.020   6.750   2.110
 1740W        W 2711  11.410   4.980   4.350
 1741W        W 2712   3.540   3.530   1.400
 1742W        W 2713   1.400  13.020   6.830
 1743W        W 2714   0.410   8.000   1.810
 1744W        W 2715   2.250   1.310   7.470
 1745W        W 2716   0.320   0.400   5.030
 1746W        W 2717   3.340  12.930   1.480
 1747W        W 2718   2.480  11.100  13.760
 1748W        W 2719   1.290  12.720  11.200
 1749W        W 2720  10.610   9.440  12.190
 1750W        W 2721   9.330   0.120   9.170
 1751W        W 2722   9.780  10.870  13.910
 1752W        W 2723   2.950  11.960   1.140
 1753W        W 2724   7.070   2.530   4.460
 1754W        W 2725   7.650   3.410   5.090
 1755W        W 2726   3.350  12.700  10.390
 1756W        W 2727   1.920  13.870   0.170
 1757W        W 2728  12.200  11.680   5.700
 1758W        W 2729  13.100   5.110  10.940
 1759W        W 2730   4.620   8.940   3.010
 1760W        W 2731   4.610   9.910   3.130
 1761W        W 2732  10.060   9.790   0.420
 1762W        W 2733   5.570   0.970  11.070
 1763W        W 2734   6.130   7.120   5.400
 1764W        W 2735  11.030  12.670   5.830
 1765W        W 2736  11.840   9.710  12.820
 1766W        W 2737   4.550  10.980   3.490
 1767W        W 2738   9.240   6.490   1.700
 1768W        W 2739  10.710   5.430  12.390
 1769W        W 2740  11.120   0.210   0.190
 1770W        W 2741   1.500   5.730   4.550
 1771W        W 2742   9.840   3.010   0.510
 1772W        W 2743   2.080   9.040   5.030
 1773W        W 2744  13.670  11.230   0.990
 1774W        W 2745   0.430   5.680   2.970
 1775W        W 2746   3.200  10.010   0.230
 1776W        W 2747   1.390   3.380   4.010
 1777W        W 2748   4.070   3.920   4.000
 1778W        W 2749  11.700   3.030   4.390
 1779W        W 2750   4.220  12.530   2.180
 1780W        W 2751   2.810  13.260   8.090
 1781W        W 2752   6.830   9.910  11.690
 1782W        W 2753   5.930   9.960   3.160
 1783W        W 2754   5.450   6.410  12.960
 1784W        W 2755   9.900   3.300  13.520
 1785W        W 2756   2.380   4.470   7.490
 1786W        W 2757   2.780   7.300   9.760
 1787W        W 2758   0.260  13.740   0.690
 1788W        W 2759   3.030   7.280   6.670
 1789W        W 2760   7.850   6.960   0.570
 1790W        W 2761   6.970   1.230   3.840
 1791W        W 2762  12.680   4.020  11.970
 1792W        W 2763  11.520   2.290   3.070
 1793W        W 2764  12.080   7.960  10.830
 1794W        W 2765  11.850   2.200  12.290
 1795W        W 2766   5.620  12.750   6.110
 1796W        W 2767   7.370  13.170   8.570
 1797W        W 2768   8.540   6.430   1.080
 1798W        W 2769  12.570   8.470   1.620
 1799W        W 2770   4.910   4.260   2.480
 1800W        W 2771   1.460   7.680   1.860
 1801W        W 2772   6.250  10.510  11.010
 1802W        W 2773   8.460   9.640   1.510
 1803W        W 2774   0.810   5.260   0.210
 1804W        W 2775  12.090   2.730  10.970
 1805W        W 2776   9.280   0.520   1.810
 1806W        W 2777   5.420   5.490   1.610
 1807W        W 2778   7.260   2.280   2.310
 1808W        W 2779   5.240   4.840  11.910
 1809W        W 2780   6.080   5.660   4.830
 1810W        W 2781   7.530  12.620   4.240
 1811W        W 2782  13.900  11.870  13.690
 1812W        W 2783   1.040  11.840   8.460
 1813W        W 2784   7.270   4.870  10.980
 1814W        W 2785  11.300   9.190   0.430
 1815W        W 2786   5.890   8.520   3.590
 1816W        W 2787  12.670   6.910   9.930
 1817W        W 2788  10.580   4.950   8.690
 1818W        W 2789   9.700   6.760   0.800
 1819W        W 2790   2.980   9.710   9.600
 1820W        W 2791   6.350   6.530   4.460
 1821W        W 2792   1.210   3.340  10.430
 1822W        W 2793   8.380   1.390  10.770
 1823W        W 2794   5.240   5.880   1.900
 1824W        W 2795   6.560  10.130   3.830
 1825W        W 2796   5.110   4.280  13.920
 1826W        W 2797   3.050  13.190  11.020
 1827W        W 2798   6.160  13.250   4.150
 1828W        W 2799  12.450   3.680   3.460
 1829W        W 2800   0.070   5.710   3.870
 1830W        W 2801  12.700   8.550  10.460
 1831W        W 2802   0.510   3.020   6.180
 1832W        W 2803   7.020   8.360  13.360
 1833W        W 2804   5.530   8.220   7.450
 1834W        W 2805  10.470   2.300   4.380
 1835W        W 2806  11.800   5.950   2.440
 1836W        W 2807  11.560   1.550   9.550
 1837W        W 2808   3.800   0.210   9.410
 1838W        W 2809  12.180  10.490   3.830
 1839W        W 2810   5.520  11.570  10.210
 1840W        W 2811   8.090   3.680   9.650
 1841W        W 2812   5.870   2.930   6.820
 1842W        W 2813   9.110   2.710   2.410
 1843W        W 2814  13.800   9.800   5.670
 1844W        W 2815  10.540   8.630   2.290
 1845W        W 2816   5.570   5.550  10.310
 1846W        W 2817   3.350   3.270  13.340
 1847W        W 2818   9.560   8.170  13.860
 1848W        W 2819   1.850   5.410   3.360
 1849W        W 2820   9.200   1.890   7.270
 1850W        W 2821   4.650   5.580   6.870
 1851W        W 2822   6.760   1.300   0.420
 1852W        W 2823   1.420  12.830   2.550
 1853W        W 2824   6.600   2.580  11.720
 1854W        W 2825  10.310  10.580   3.890
 1855W        W 2826   5.930   3.770   7.170
 1856W        W 2827   3.320   8.630   1.920
 1857W        W 2828   6.910  12.730   6.410
 1858W        W 2829   9.160  10.820  12.040
 1859W        W 2830  13.670   1.410  10.460
 1860W        W 2831  11.350  10.220   1.530
 1861W        W 2832   3.250   9.590  13.000
 1862W        W 2833   3.250  10.290  12.370
 1863W        W 2834   5.630  10.920   5.860
 1864W        W 2835   6.380   3.580   7.170
 1865W        W 2836   6.160   6.020   9.120
 1866W        W 2837  10.200   0.740  12.300
 1867W        W 2838  12.570   3.440   4.020
 1868W        W 2839   7.630   3.990  11.400
 1869W        W 2840  12.180   9.170   5.200
 1870W        W 2841   0.550  10.820  10.420
 1871W        W 2842   6.310  13.330  13.850
 1872W        W 2843   8.260   0.350   4.860
 1873W        W 2844   2.020  11.640   0.940
 1874W        W 2845   3.380   4.420   2.570
 1875W        W 2846   1.490  10.970   6.790
 1876W        W 2847   4.550   8.440   8.010
 1877W        W 2848   6.400   4.870   5.470
 1878W        W 2849   6.440   0.310  11.090
 1879W        W 2850   6.520  12.980   6.620
 1880W        W 2851   1.480  11.540   5.510
 1881W        W 2852   1.080   4.390   3.700
 1882W        W 2853  10.460  12.840   7.850
 1883W        W 2854   7.260  13.170   6.770
 1884W        W 2855   1.030   6.760   0.950
 1885W        W 2856   7.330   7.480   6.090
 1886W        W 2857  11.900  10.550   4.760
 1887W        W 2858   0.210   4.360   4.360
 1888W        W 2859  12.620   1.640  11.780
 1889W        W 2860   4.520  13.900  12.380
 1890W        W 2861   1.300   2.200   1.080
 1891W        W 2862   6.260   3.300   8.590
 1892W        W 2863   1.930   8.670   9.850
 1893W        W 2864   0.400   9.190  10.180
 1894W        W 2865   9.620   3.730   1.050
 1895W        W 2866   0.630   7.180   9.220
 1896W        W 2867   7.860  12.090   3.970
 1897W        W 2868   7.600  13.050   5.970
 1898W        W 2869   4.930   8.910  13.910
 1899W        W 2870   1.150  11.860   0.540
 1900W        W 2871   1.150  11.800   2.260
 1901W        W 2872   3.520   7.350   4.200
 1902W        W 2873  11.340   5.370   4.020
 1903W        W 2874  11.900   8.030   9.360
 1904W        W 2875   2.100  13.220   8.780
 1905W        W 2876  10.710  11.550  13.790
 1906W        W 2877   2.010  13.130   9.510
 1907W        W 2878  11.090   7.560   9.610
 1908W        W 2879   2.230  10.680  12.320
 1909W        W 2880   1.870  11.710   5.800
 1910W        W 2881  11.790   0.390   0.520
 1911W        W 2882  10.760  13.580   9.890
 1912W        W 2883  10.930   1.660   5.800
 1913W        W 2884  11.710  11.130  10.740
 1914W        W 2885   7.860   8.810   6.290
 1915W        W 2886  11.150  12.210   8.500
 1916W        W 2887  11.090   0.220   6.600
 1917W        W 2888   8.450   9.540  12.730
 1918W        W 2889   1.350  10.280   4.750
 1919W        W 2890  12.600   9.780  11.530
 1920W        W 2891   3.260   1.910   9.840
 1921W        W 2892   3.010   6.310  12.810
 1922W        W 2893   7.550   2.750   7.780
 1923W        W 2894   2.730   3.960  10.690
 1924W        W 2895   3.630   3.950  10.930
 1925W        W 2896   0.750   7.420  10.020
 1926W        W 2897  10.090   2.920   7.780
 1927W        W 2898  10.300   7.700   9.870
 1928W        W 2899   4.130  11.280   9.370
 1929W        W 2900   0.100   1.930   7.650
 1930W        W 2901   7.520   2.190  13.510
 1931W        W 2902  11.630   5.140   9.820
 1932W        W 2903   7.560   7.660   7.130
 1933W        W 2904  11.800   8.500  11.420
 1934W        W 2905   6.930  10.070   8.090
 1935W        W 2906   8.050   3.330  11.300
 1936W        W 2907  12.560   5.630  11.930
 1937W        W 2908   7.030  11.830   2.130
 1938W        W 2909   9.220   2.890  10.860
 1939W        W 2910   5.090  11.030   3.180
 1940W        W 2911   2.240   9.300   1.190
 1941W        W 2912  13.360   4.910   7.800
 1942W        W 2913   8.430  12.090  12.880
 1943W        W 2914  10.990   0.220  12.120
 1944W        W 2915   7.510   7.240   0.940
 1945W        W 2916   8.150   6.010  11.730
 1946W        W 2917   4.240   7.180   1.530
 1947W        W 2918  12.500  10.760  13.130
 1948W        W 2919   4.540  13.740   7.710
 1949W        W 2920   1.000   8.410   0.640
 1950W        W 2921   8.030   8.260   1.730
 1951W        W 2922   8.170   3.860   7.990
 1952W        W 2923   6.890   0.720  11.610
 1953W        W 2924   2.820   3.480  10.910
 1954W        W 2925   5.230  10.460   4.140
 1955W        W 2926   6.030   2.510   5.520
 1956W        W 2927   2.800   0.120  13.070
 1957W        W 2928   9.100   9.170   9.560
 1958W        W 2929  12.340   1.380   2.630
 1959W        W 2930  12.770   1.510  13.140
 1960W        W 2931   0.950  13.540   9.520
 1961W        W 2932   6.750   1.950   7.280
 1962W        W 2933   5.380  13.520  12.170
 1963W        W 2934   1.760   6.600  13.480
 1964W        W 2935   7.200   5.790  12.910
 1965W        W 2936   5.290   0.840   9.350
 1966W        W 2937   1.290   5.470   7.250
 1967W        W 2938  11.290  12.800   7.350
 1968W        W 2939   0.500   2.090   7.010
 1969W        W 2940   5.640   6.190   2.010
 1970W        W 2941  10.000   6.390  10.080
 1971W        W 2942  11.750  10.640  10.640
 1972W        W 2943   3.550  12.720   3.110
 1973W        W 2944   8.260   0.360  12.220
 1974W        W 2945  11.710  12.180   8.480
 1975W        W 2946  12.800   7.080   8.730
 1976W        W 2947   4.380   4.340   4.210
 1977W        W 2948   0.370   1.070   9.950
 1978W        W 2949   1.740   6.170   4.540
 1979W        W 2950  10.860  10.180   1.730
 1980W        W 2951  12.550   1.070   6.520
 1981W        W 2952  11.680   9.410  10.330
 1982W        W 2953   0.670  11.260  10.630
 1983W        W 2954  12.270   0.380   1.100
 1984W        W 2955   5.280   2.640   2.670
 1985W        W 2956   3.000   8.480  11.380
 1986W        W 2957   5.160   4.930   0.210
 1987W        W 2958  12.930   3.100  13.040
 1988W        W 2959   7.500   4.240  12.550
 1989W        W 2960  10.940  12.210  11.000
 1990W        W 2961   3.540   3.260   5.730
 1991W        W 2962   4.650  10.840  10.430
 1992W        W 2963   4.770   1.010   9.270
 1993W        W 2964  11.260   3.810  10.030
 1994W        W 2965   4.520   0.600  10.040
 1995W        W 2966  13.290  12.670   7.910
 1996W        W 2967   1.710   4.130   7.970
 1997W        W 2968  11.510   7.580  13.440
 1998W        W 2969   4.000   1.530  10.180
 1999W        W 2970   2.180   4.620  10.390
 2000W        W 2971  11.970   1.630  13.420
 2001W        W 2972   4.550   0.760   1.900
 2002W        W 2973   7.950   6.250   8.180
 2003W        W 2974  11.110   3.160   5.370
 2004W        W 2975   0.690  12.380   9.170
 2005W        W 2976  13.690  10.620   3.010
 2006W        W 2977   3.350   6.810   7.870
 2007W        W 2978  12.900  11.210   8.390
 2008W        W 2979  11.040   3.160   6.930
 2009W        W 2980  10.440  12.420   9.050
 2010W        W 2981  12.810   4.700   3.920
 2011W        W 2982   5.960  11.960   3.680
 2012W        W 2983   6.970   0.160   7.120
 2013W        W 2984   3.080   9.320   4.660
 2014W        W 2985  13.620   6.110   0.210
 2015W        W 2986  11.370   7.640   4.100
 2016W        W 2987   2.870   6.590  11.680
 2017W        W 2988   0.830   7.460  10.600
 2018W        W 2989   5.410   3.630   9.020
 2019W        W 2990   7.010  13.520   5.300
 2020W        W 2991   8.440   4.170  11.070
 2021W        W 2992  12.310   3.730  12.350
 2022W        W 2993  12.340   7.920   9.230
 2023W        W 2994   5.550   0.140   8.300
 2024W        W 2995  11.970   6.040   4.230
 2025W        W 2996   2.390   1.310   3.400
 2026W        W 2997   6.080  13.640   3.320
 2027W        W 2998  10.140  11.280   2.550
 2028W        W 2999   7.230  11.690   1.690
 2029W        W 3000   1.350   9.290   2.010
 2030W        W 3001   0.130  12.470  12.870
 2031W        W 3002   3.340   5.120   3.730
 2032W        W 3003   9.850  10.350   3.390
 2033W        W 3004   8.290   8.290  11.360
 2034W        W 3005  10.340   0.960   6.690
 2035W        W 3006   3.630   1.260  13.360
 2036W        W 3007   2.010   6.890   1.710
 2037W        W 3008  11.300  13.790  12.340
 2038W        W 3009   7.560   3.790   0.460
 2039W        W 3010   1.900   4.390  12.150
 2040W        W 3011   2.240   3.830   0.140
 2041W        W 3012  11.310  12.380   9.950
 2042W        W 3013   0.380   7.120   8.410
 2043W        W 3014   8.880  11.820  12.960
 2044W        W 3015   8.480   2.200  12.250
 2045W        W 3016  11.250   5.900   6.330
 2046W        W 3017   3.110   1.680   4.620
 2047W        W 3018   5.750   8.810   7.870
 2048W        W 3019   1.150   7.990   4.210
 2049W        W 3020   3.350   5.500  10.730
 2050W        W 3021   0.800  10.430  13.090
 2051W        W 3022   6.700  10.410   1.210
 2052W        W 3023  10.680   2.440   3.920
 2053W        W 3024   6.740   8.240   2.500
 2054W        W 3025   1.090   2.900   9.520
 2055W        W 3026   7.930   1.070   8.680
 2056W        W 3027   5.330   4.410   7.460
 2057W        W 3028   9.690   2.990   8.680
 2058W        W 3029   8.020   5.880  10.110
 2059W        W 3030   6.020   4.740   6.370
 2060W        W 3031   4.230   9.570   8.940
 2061W        W 3032   2.830   6.130   8.470
 2062W        W 3033  12.170   4.630   3.280
 2063W        W 3034  13.550   9.050   8.430
 2064W        W 3035  11.770  11.020  13.730
 2065W        W 3036   3.550  12.110   1.860
 2066W        W 3037   0.060   8.260  12.210
 2067W        W 3038   3.190   7.370  12.480
 2068W        W 3039  13.790  11.680   2.300
 2069W        W 3040   1.240   7.040   6.110
 2070W        W 3041  13.210  12.360   6.840
 2071W        W 3042  11.770  10.050  12.360
 2072W        W 3043   7.570   4.070   3.840
 2073W        W 3044   4.830   2.210   1.660
 2074W        W 3045  11.420   4.290   8.250
 2075W        W 3046  12.550  10.240   7.820
 2076W        W 3047  10.310   6.620   4.120
 2077W        W 3048   0.030  11.170   6.890
 2078W        W 3049  11.440  12.860  10.400
 2079W        W 3050  11.160   4.600   6.660
 2080W        W 3051  13.570   1.630   1.110
 2081W        W 3052   2.040   2.420   4.860
 2082W        W 3053   2.230  12.100   7.430
 2083W        W 3054   3.720  13.460   8.910
 2084W        W 3055   3.460   8.180  10.460
 2085W        W 3056  10.830  12.610  12.920
 2086W        W 3057   3.480  13.250   7.000
 2087W        W 3058   6.610   4.460  13.660
 2088W        W 3059   5.060  11.380   2.770
 2089W        W 3060   1.750  13.220   5.370
 2090W        W 3061   5.070   2.540   0.900
 2091W        W 3062   0.850   3.120  10.740
 2092W        W 3063   5.850   1.980   7.680
 2093W        W 3064  13.410  10.970   5.210
 2094W        W 3065   9.040   5.920   0.430
 2095W        W 3066   2.070  12.660   4.150
 2096W        W 3067   0.530   0.920   7.250
 2097W        W 3068   9.930   5.020  11.100
 2098W        W 3069   5.410   3.340   5.200
 2099W        W 3070   9.530   8.370   2.580
 2100W        W 3071   1.850   5.190  13.150
 2101W        W 3072   6.780   8.390   5.410
 2102W        W 3073  10.430   0.720   1.780
 2103W        W 3074   3.340   6.310   7.800
 2104W        W 3075   8.530   1.480   1.570
 2105W        W 3076   6.740   1.360   5.160
 2106W        W 3077   8.050   4.700   6.850
 2107W        W 3078   3.270   8.130  11.990
 2108W        W 3079  12.490  11.810  13.020
 2109W        W 3080   7.860  10.970   1.350
 2110W        W 3081  13.660   3.680   3.400
 2111W        W 3082  11.550   8.620   2.570
 2112W        W 3083   3.780  11.600   8.540
 2113W        W 3084   3.470   4.090   4.610
 2114W        W 3085  11.500   4.680   9.570
 2115W        W 3086   1.350  11.490   6.120
 2116W        W 3087   4.040  10.130   5.060
 2117W        W 3088   2.900   6.590   2.630
 2118W        W 3089  11.720   8.760   1.480
 2119W        W 3090   0.350   7.610   7.230
 2120W        W 3091   6.150  11.490   6.320
 2121W        W 3092   9.640   1.770   6.460
 2122W        W 3093  10.270   2.390   1.250
 2123W        W 3094   9.940   8.560   1.220
 2124W        W 3095   2.720   1.710   3.640
 2125W        W 3096   2.920  11.540   8.830
 2126W        W 3097   5.600  10.550   3.780
 2127W        W 3098  10.350   9.190   9.160
 2128W        W 3099   3.150   1.210  13.780
 2129W        W 3100   4.670   9.610   6.130
 2130W        W 3101   3.700  11.220   9.050
 2131W        W 3102  10.510  11.120  11.970
 2132W        W 3103   7.510   7.410   9.030
 2133W        W 3104   8.030   0.860   3.150
 2134W        W 3105   9.220  10.170   0.580
 2135W        W 3106  13.570   5.250   0.700
 2136W        W 3107   5.620   0.310   2.670
 2137W        W 3108   3.620   1.580   9.780
 2138W        W 3109  12.390  13.780   4.550
 2139W        W 3110   8.830   9.390  13.130
 2140W        W 3111   3.670  10.620  11.230
 2141W        W 3112  13.290   0.520   0.050
 2142W        W 3113   6.510   2.820   1.930
 2143W        W 3114   1.800   9.470  13.210
 2144W        W 3115   1.550   4.500   3.050
 2145W        W 3116   8.060   1.850  10.070
 2146W        W 3117  10.330   6.130   1.780
 2147W        W 3118   4.890   5.280   6.460
 2148W        W 3119   3.950   8.610   3.180
 2149W        W 3120   5.240   9.820   7.200
 2150W        W 3121   3.180  12.980   8.060
 2151W        W 3122   7.210   6.870   1.340
 2152W        W 3123   9.890   6.100  11.890
 2153W        W 3124  11.440   9.110   1.750
 2154W        W 3125  11.970   8.720   2.780
 2155W        W 3126   1.400   7.960   2.290
 2156W        W 3127  12.690  11.530   3.460
 2157W        W 3128   6.960  11.590   2.970
 2158W        W 3129   8.840   7.410   3.190
 2159W        W 3130   3.830   6.780  11.970
 2160W        W 3131  12.050   3.040   4.090
 2161W        W 3132   9.880   2.790   7.320
 2162W        W 3133   8.240  13.870   7.650
 2163W        W 3134   9.520   2.420  13.210
 2164W        W 3135   9.570   2.170   8.640
 2165W        W 3136   4.600   1.270   8.850
 2166W        W 3137   9.930   6.280   0.870
 2167W        W 3138   6.850   9.200  12.060
 2168W        W 3139   7.400  10.480   8.750
 2169W        W 3140   8.200   0.220   5.330
 2170W        W 3141   6.430   1.590   1.460
 2171W        W 3142   7.950  10.520  10.200
 2172W        W 3143   3.420  12.320  13.320
 2173W        W 3144  11.600   2.140   0.240
 2174W        W 3145   2.950   2.010   3.300
 2175W        W 3146   3.010   0.200  10.560
 2176W        W 3147   7.130   4.850   1.680
 2177W        W 3148  12.280   0.380   0.330
 2178W        W 3149  11.380   1.810   8.300
 2179W        W 3150   8.560  10.970   8.620
 2180W        W 3151   1.870   0.390  12.160
 2181W        W 3152   1.630  12.860   0.560
 2182W        W 3153   3.120   8.590   9.860
 2183W        W 3154   1.810   5.950   7.900
 2184W        W 3155   9.470  10.040   9.510
 2185W        W 3156  12.740  11.430   5.820
 2186W        W 3157   9.080   7.230   5.480
 2187W        W 3158   4.410   3.750   8.720
 2188W        W 3159  11.100  12.630  10.770
 2189W        W 3160   0.630   6.410  10.040
 2190W        W 3161  12.510   9.000   7.200
 2191W        W 3162   8.820   2.970   2.060
 2192W        W 3163  11.940   9.500   1.180
 2193W        W 3164   8.710  13.810   7.840
 2194W        W 3165   7.440   2.760   6.110
 2195W        W 3166   5.730  13.840  10.800
 2196W        W 3167   2.520   7.100  13.610
 2197W        W 3168   4.740   8.470   9.440
 2198W        W 3169   7.900  11.030   5.470
 2199W        W 3170   3.910   4.360   0.850
 2200W        W 3171   1.290   6.320   5.660
 2201W        W 3172   9.740   4.380   9.360
 2202W        W 3173   1.620   3.560   2.000
 2203W        W 3174   6.480   5.200   2.850
 2204W        W 3175   6.460   2.790  10.360
 2205W        W 3176   0.330   0.210   2.420
 2206W        W 3177   8.150  11.950  10.300
 2207W        W 3178  11.490  12.540   8.720
 2208W        W 3179  12.570   0.700   4.190
 2209W        W 3180   1.500   9.980  11.590
 2210W        W 3181   0.200   8.140  10.550
 2211W        W 3182   9.560   9.250   3.880
 2212W        W 3183  10.470   1.630  12.180
 2213W        W 3184   7.570   6.780   7.610
 2214W        W 3185   8.880   8.970   3.630
 2215W        W 3186   6.300   6.650   1.920
 2216W        W 3187  10.430  13.780   8.420
 2217W        W 3188  10.750  11.190  12.810
 2218W        W 3189   3.260   5.620  11.690
 2219W        W 3190  10.750   9.610   1.720
 2220W        W 3191   0.150   8.400   7.620
 2221W        W 3192  12.980   3.220   1.800
 2222W        W 3193   4.560   3.450  13.840
 2223W        W 3194   3.160   6.580   7.350
 2224W        W 3195   1.630   5.430   8.330
 2225W        W 3196   2.470   6.010  10.610
 2226W        W 3197  11.310  11.980   5.740
 2227W        W 3198   0.460   0.190   8.240
 2228W        W 3199   4.790  12.160  12.030
 2229W        W 3200  12.480  11.680  13.570
 2230W        W 3201  10.210  12.130  11.890
 2231W        W 3202  12.630   2.340   7.800
 2232W        W 3203   2.020   7.430  10.460
 2233W        W 3204   4.160  13.090   2.110
 2234W        W 3205   0.740   2.320   6.030
 2235W        W 3206   4.980   1.270  13.760
 2236W        W 3207   0.560   4.350   9.170
 2237W        W 3208  13.760  11.450  10.870
 2238W        W 3209  12.860   1.520   5.070
 2239W        W 3210  11.380   7.980   9.400
 2240W        W 3211   0.460  13.310   6.670
 2241W        W 3212   1.950   5.790   9.760
 2242W        W 3213   4.200   3.360   9.980
 2243W        W 3214   4.140  10.790   7.100
 2244W        W 3215   0.600   6.770  11.080
 2245W        W 3216   8.900   2.050  10.280
 2246W        W 3217  11.350   6.640   9.730
 2247W        W 3218   8.600   6.850  12.250
 2248W        W 3219   6.220   1.550  13.630
 2249W        W 3220   8.530   3.470   2.410
 2250W        W 3221   4.620   3.430   2.540
 2251W        W 3222   7.010   9.160   2.730
 2252W        W 3223   1.390   6.120   1.470
 2253W        W 3224   5.650  10.880   0.510
 2254W        W 3225  13.470   0.410   4.410
 2255W        W 3226   3.460   4.620   2.110
 2256W        W 3227  12.580   2.070   0.050
 2257W        W 3228   6.450   3.660  12.530
 2258W        W 3229  12.700   6.060   2.460
 2259W        W 3230   3.260   2.490   2.490
 2260W        W 3231   2.950   8.800   7.610
 2261W        W 3232   7.780   0.720   0.500
 2262W        W 3233   1.030  12.360   4.050
 2263W        W 3234   3.020   3.240  12.940
 2264W        W 3235   6.580   4.960   2.330
 2265W        W 3236   0.600   8.730   5.350
 2266W        W 3237  13.440   5.700   7.420
 2267W        W 3238   0.970   2.650   8.760
 2268W        W 3239   3.670  10.720   1.390
 2269W        W 3240   0.880  11.030   2.070
 2270W        W 3241   8.790   9.220   1.350
 2271W        W 3242   9.790   2.040  13.160
 2272W        W 3243   7.450   3.600   4.220
 2273W        W 3244  13.570   2.370   2.370
 2274W        W 3245  12.550   2.520   8.760
 2275W        W 3246   9.570  11.720   5.920
 2276W        W 3247   7.600   9.130   6.600
 2277W        W 3248   0.700   9.940   3.740
 2278W        W 3249  11.180   2.290   1.390
 2279W        W 3250   9.460   1.070   4.910
 2280W        W 3251  13.650   3.160   8.690
 2281W        W 3252   9.480   8.310   6.270
 2282W        W 3253   2.120   7.330   0.720
 2283W        W 3254   3.990   7.010   6.730
 2284W        W 3255   4.390   4.490   0.020
 2285W        W 3256  10.370  10.160   0.510
 2286W        W 3257  10.700  11.470  12.230
 2287W        W 3258  13.390   4.380  11.620
 2288W        W 3259   8.150   6.350   3.490
 2289W        W 3260   3.130   0.530   5.320
 2290W        W 3261  11.330  11.280  13.870
 2291W        W 3262   5.650   2.880   0.170
 2292W        W 3263   3.520   9.090   4.580
 2293W        W 3264   3.160   5.850   5.800
 2294W        W 3265  12.070  11.330   1.330
 2295W        W 3266   7.660   2.300   0.050
 2296W        W 3267   0.640   0.030   4.750
 2297W        W 3268   1.380  10.260   3.360
 2298W        W 3269   3.360   4.250   0.730
 2299W        W 3270  13.130   5.750   2.270
 2300W        W 3271  10.620   3.290  12.350
 2301W        W 3272  11.530   2.350  13.060
 2302W        W 3273  13.390  11.990   0.420
 2303W        W 3274   4.630   2.620   2.530
 2304W        W 3275  12.770   8.810   8.820
 2305W        W 3276  11.670   1.010  11.060
 2306W        W 3277   0.050   5.520   1.770
 2307W        W 3278  13.520  12.050  11.650
 2308W        W 3279  11.420   7.270   1.540
 2309W        W 3280  11.980   9.810  13.790
 2310W        W 3281   9.260   3.000   0.260
 2311W        W 3282   9.680  10.730   1.930
 2312W        W 3283  10.380  11.660   8.460
 2313W        W 3284   0.230   4.260   1.720
 2314W        W 3285   2.530  13.900   9.320
 2315W        W 3286   8.020  13.010   4.040
 2316W        W 3287   1.330  11.300  13.130
 2317W        W 3288   4.970  13.230   1.560
 2318W        W 3289   4.540   5.210  10.340
 2319W        W 3290   7.330   8.360   5.730
 2320W        W 3291   2.620  13.360  10.380
 2321W        W 3292  12.580   0.360  13.170
 2322W        W 3293   8.900  12.840  10.400
 2323W        W 3294   7.970   6.520   7.730
 2324W        W 3295   4.580  10.930   2.970
 2325W        W 3296  13.500  11.170   8.380
 2326W        W 3297   3.650  13.140   9.300
 2327W        W 3298   3.580   6.670   6.020
 2328W        W 3299   9.670   5.910   0.740
 2329W        W 3300  13.790   1.630   5.990
 2330W        W 3301   8.990   1.260   5.700
 2331W        W 3302   0.470   8.780   2.720
 2332W        W 3303   5.340   7.200   8.840
 2333W        W 3304  13.410   7.550  13.420
 2334W        W 3305   1.810   0.820   0.930
 2335W        W 3306  12.750   4.940   2.030
 2336W        W 3307   4.340  12.300  12.230
 2337W        W 3308  13.740   4.220   0.580
 2338W        W 3309  13.690   5.030   8.350
 2339W        W 3310  12.800   3.770  12.380
 2340W        W 3311   4.230   8.110   1.950
 2341W        W 3312  10.990  11.270   9.170
 2342W        W 3313   6.150   2.080  12.240
 2343W        W 3314  11.670   7.060   1.040
 2344W        W 3315  12.420  13.870   6.000
 2345W        W 3316  11.940  10.960   5.030
 2346W        W 3317   6.820  13.070   2.060
 2347W        W 3318   5.200   5.430   4.490
 2348W        W 3319   9.900   1.290  13.750
 2349W        W 3320   5.750   9.850   0.420
 2350W        W 3321   2.990  10.940   8.480
 2351W        W 3322  10.170   0.340  11.840
 2352W        W 3323   8.750   0.510   0.390
 2353W        W 3324   2.120  10.970   9.310
 2354W        W 3325  11.770   7.620   6.260
 2355W        W 3326   0.450  12.350  12.130
 2356W        W 3327   6.010   2.980   4.560
 2357W        W 3328   3.680  11.100   3.020
 2358W        W 3329  12.860   8.200   8.050
 2359W        W 3330   6.880   2.990   5.910
 2360W        W 3331   8.940  12.870   9.550
 2361W        W 3332   2.280   0.330   4.440
 2362W        W 3333   2.050   4.110  10.530
 2363W        W 3334   3.750   9.600   3.500
 2364W        W 3335   3.280   5.510   1.080
 2365W        W 3336  13.240   0.510   7.390
 2366W        W 3337   5.370   0.210   3.130
 2367W        W 3338   3.070  13.440  12.120
 2368W        W 3339   4.670   4.170   0.190
 2369W        W 3340  10.980   8.720   9.830
 2370W        W 3341  13.460   7.740  11.160
 2371W        W 3342  12.610   1.360  13.630
 2372W        W 3343   4.610   4.290   1.690
 2373W        W 3344   2.860   9.360   1.560
 2374W        W 3345   8.000   7.260   6.060
 2375W        W 3346  13.690   6.160   8.680
 2376W        W 3347  13.330   5.290   8.710
 2377W        W 3348  12.980  13.150   6.340
 2378W        W 3349  12.470  11.230   4.770
 2379W        W 3350  11.400  10.860  10.400
 2380W        W 3351   5.640  10.050   1.760
 2381W        W 3352  10.020   7.740   2.990
 2382W        W 3353  12.360   6.690   1.630
 2383W        W 3354   9.610   3.360  10.830
 2384W        W 3355  11.490   4.070   5.880
 2385W        W 3356  10.020   2.520  11.960
 2386W        W 3357   1.560  12.910   3.550
 2387W        W 3358   0.070   4.630   9.750
 2388W        W 3359   4.530   8.180   2.690
 2389W        W 3360   4.140   8.090   6.300
 2390W        W 3361  11.100  10.580  10.060
 2391W        W 3362   8.880  12.490   6.270
 2392W        W 3363   4.030   9.600   0.200
 2393W        W 3364   1.580   8.980  10.120
 2394W        W 3365   3.960   8.950   6.550
 2395W        W 3366  11.650   6.570   3.200
 2396W        W 3367   2.610   9.440   9.960
 2397W        W 3368   4.760   0.740   6.780
 2398W        W 3369   2.830  12.220   3.110
 2399W        W 3370  13.270   9.970  13.000
 2400W        W 3371   1.930   0.770   4.600
 2401W        W 3372   1.800  10.060   1.700
 2402W        W 3373   6.950   5.850   2.680
 2403W        W 3374   9.910   0.090   6.960
 2404W        W 3375   3.630   4.450   3.260
 2405W        W 3376  11.830   9.640   4.290
 2406W        W 3377  10.110  12.600  10.840
 2407W        W 3378   9.990   4.810   1.690
 2408W        W 3379  11.670   5.680   2.840
 2409W        W 3380  12.630   3.880  11.470
 2410W        W 3381   7.820  11.700  12.400
 2411W        W 3382  12.860  10.730   5.220
 2412W        W 3383   3.420   8.570   4.670
 2413W        W 3384   7.220  13.280   6.270
 2414W        W 3385   7.660   2.440   4.370
 2415W        W 3386   9.860   0.990   1.140
 2416W        W 3387   7.290   6.150   3.330
 2417W        W 3388   9.680   3.140   1.140
 2418W        W 3389  11.120   3.290   2.210
 2419W        W 3390   9.080   4.520   0.010
 2420W        W 3391   8.700  11.980   8.240
 2421W        W 3392   2.810   5.530   5.010
 2422W        W 3393  11.570   8.360   5.810
 2423W        W 3394   2.980  13.860   6.500
 2424W        W 3395   0.200  10.240  10.230
 2425W        W 3396  10.120  13.150  12.350
 2426W        W 3397   2.800   5.450   3.410
 2427W        W 3398   9.140  10.640   0.480
 2428W        W 3399   2.700   7.550   3.850
 2429W        W 3400   4.630   7.310   7.720
 2430W        W 3401   4.400  13.600  13.240
 2431W        W 3402  12.550   1.430   7.720
 2432W        W 3403  10.350  12.340  12.290
 2433W        W 3404   0.260   5.350   6.930
 2434W        W 3405   8.970   5.570   4.830
 2435W        W 3406  10.650   2.620   2.010
 2436W        W 3407   9.460   3.180   9.690
 2437W        W 3408   4.330  10.540   3.700
 2438W        W 3409   3.450  10.800   8.840
 2439W        W 3410   9.480   1.110   2.970
 2440W        W 3411  13.880   5.810   9.440
 2441W        W 3412   8.120   5.770  12.210
 2442W        W 3413   0.440  12.320   2.350
 2443W        W 3414   1.260   0.420  10.390
 2444W        W 3415   6.170   1.300   6.700
 2445W        W 3416  12.560  12.190  11.770
 2446W        W 3417   1.360   8.670   2.750
 2447W        W 3418   7.800   2.930   4.530
 2448W        W 3419   6.830   6.290   2.440
 2449W        W 3420  10.920   2.690  10.850
 2450W        W 3421   7.320   0.770   5.520
 2451W        W 3422   4.540   9.920   4.260
 2452W        W 3423   1.440   8.230  10.500
 2453W        W 3424  12.210   8.270  11.240
 2454W        W 3425  11.250   0.890   9.820
 2455W        W 3426   0.030  12.920  13.140
 2456W        W 3427   7.960   5.360   6.200
 2457W        W 3428   8.220   0.560   8.310
 2458W        W 3429   5.430   1.720   7.700
 2459W        W 3430   0.810   8.420  13.630
 2460W        W 3431   8.090   9.770   1.130
 2461W        W 3432  11.100   4.160   3.150
 2462W        W 3433   0.620  10.980   5.830
 2463W        W 3434   7.470   1.720   0.250
 2464W        W 3435   7.130   3.630   0.560
 2465W        W 3436   6.070  10.710   0.260
 2466W        W 3437   5.350   9.900  11.430
 2467W        W 3438  12.360   6.600   5.690
 2468W        W 3439   5.990   5.560   8.890
 2469W        W 3440   6.930  10.480  11.400
 2470W        W 3441  13.250  11.030  12.040
 2471W        W 3442   0.430   9.720  11.270
 2472W        W 3443  12.300   4.560   0.590
 2473W        W 3444  11.080   0.390   4.390
 2474W        W 3445   1.430  10.810   1.380
 2475W        W 3446  13.870   9.630   5.110
 2476W        W 3447  13.830   1.520   2.450
 2477W        W 3448  12.320   5.740  13.150
 2478W        W 3449   2.060   3.290   2.100
 2479W        W 3450   9.620   8.300  13.350
 2480W        W 3451   4.590  10.580   1.460
 2481W        W 3452   3.350   8.640   0.930
 2482W        W 3453  11.390   8.110   7.820
 2483W        W 3454  13.500  10.180  12.060
 2484W        W 3455  12.190   3.540   0.780
 2485W        W 3456  13.260   0.770   5.330
 2486W        W 3457   0.400   5.130   3.020
 2487W        W 3458  13.060   8.570   6.770
 2488W        W 3459  11.510  10.490   2.290
 2489W        W 3460  10.800   9.310   0.180
 2490W        W 3461   2.100   3.400   1.150
 2491W        W 3462   3.240  11.560   1.930
 2492W        W 3463   5.820   7.130  11.380
 2493W        W 3464   3.490   1.490   4.360
 2494W        W 3465   8.730   7.640   7.830
 2495W        W 3466   9.950   3.280   7.450
 2496W        W 3467   7.280   4.100   0.160
 2497W        W 3468   1.750   9.600   1.990
 2498W        W 3469  13.430  13.710   5.140
 2499W        W 3470   0.280  10.390   8.290
 2500W        W 3471   3.350   0.100   7.160
 2501W        W 3472   1.440  12.830  12.150
 2502W        W 3473   5.640  13.050   9.930
 2503W        W 3474   0.480   2.800   5.320
 2504W        W 3475   7.290  13.190   4.940
 2505W        W 3476   0.580   2.200   9.640
 2506W        W 3477   0.250   9.210  13.730
 2507W        W 3478   4.430   4.630   5.190
 2508W        W 3479   8.590   2.360   3.480
 2509W        W 3480  10.200   5.240   4.160
 2510W        W 3481  11.980   5.860   7.040
 2511W        W 3482   9.120  12.810   7.900
 2512W        W 3483   7.360   4.290   9.680
 2513W        W 3484  11.240   3.870  10.550
 2514W        W 3485   2.010   9.710   2.490
 2515W        W 3486  10.100   4.290   7.470
 2516W        W 3487   6.050   3.470   2.240
 2517W        W 3488  11.300  10.770   2.870
 2518W        W 3489   7.910   3.390  10.760
 2519W        W 3490   9.240   2.560   8.760
 2520W        W 3491   8.580  11.710   0.010
 2521W        W 3492   7.150  13.400   4.450
 2522W        W 3493   0.980  13.340   8.030
 2523W        W 3494  13.770   5.020  10.770
 2524W        W 3495   3.860   6.470   3.410
 2525W        W 3496   5.680  13.530   8.220
 2526W        W 3497   2.700  10.110   5.820
 2527W        W 3498   5.110   6.250  12.130
 2528W        W 3499  11.520   5.680   7.760
 2529W        W 3500  12.260  11.430   3.800
 2530W        W 3501   4.580  10.750   9.440
 2531W        W 3502   8.510   0.940  10.640
 2532W        W 3503   1.940   2.310  10.620
 2533W        W 3504  10.130   4.110   7.950
 2534W        W 3505  11.070   2.450   9.420
 2535W        W 3506   8.880   4.520  10.460
 2536W        W 3507  11.690  11.740   1.200
 2537W        W 3508  11.190   3.220   8.000
 2538W        W 3509   9.880   3.700  12.190
 2539W        W 3510  12.910   3.060  11.660
 2540W        W 3511   8.430   9.940   3.100
 2541W        W 3512   6.400   3.470  12.080
 2542W        W 3513   9.120   9.140   7.510
 2543W        W 3514   4.210   0.210   8.510
 2544W        W 3515   8.260   9.210  12.390
 2545W        W 3516   8.810   6.050  12.840
 2546W        W 3517   8.460   1.540   4.160
 2547W        W 3518   8.100   8.670   2.130
 2548W        W 3519  13.230  12.500   4.470
 2549W        W 3520   9.700   5.620   6.700
 2550W        W 3521   3.390   0.720   4.900
 2551W        W 3522   4.460  10.900   1.850
 2552W        W 3523   6.930   2.250   0.820
 2553W        W 3524   9.980   8.120   6.480
 2554W        W 3525  10.510  10.070   3.180
 2555W        W 3526   4.860   5.550   1.760
 2556W        W 3527   7.280   6.930   4.790
 2557W        W 3528   7.650   8.960  10.240
 2558W        W 3529  10.030   0.600   5.510
 2559W        W 3530   4.900   5.590   9.430
 2560W        W 3531  13.150   6.090   9.870
 2561W        W 3532  13.880  13.240   2.350
 2562W        W 3533   6.780  10.160   4.310
 2563W        W 3534   2.500  12.110   2.270
 2564W        W 3535   4.750   6.360   3.500
 2565W        W 3536   1.490  10.700   3.560
 2566W        W 3537   4.790   5.980  10.250
 2567W        W 3538   6.930   3.370   0.990
 2568W        W 3539   4.470   4.410   9.490
 2569W        W 3540   7.440   9.290   4.840
 2570W        W 3541   3.650   0.130  11.960
 2571W        W 3542   0.590  13.500   3.080
 2572W        W 3543  13.680   1.930   9.510
 2573W        W 3544   6.480   8.850   9.660
 2574W        W 3545   3.430  11.780  13.240
 2575W        W 3546  13.560  10.770  12.810
 2576W        W 3547   2.230  13.520   0.400
 2577W        W 3548   6.180   9.900   1.890
 2578W        W 3549  13.430   4.240   3.470
 2579W        W 3550   1.330   0.060  10.780
 2580W        W 3551  11.070   2.220   5.510
 2581W        W 3552   8.280  11.790  12.490
 2582W        W 3553   3.550   6.310   6.340
 2583W        W 3554   7.250   9.690  13.400
 2584W        W 3555   4.480  10.070   1.490
 2585W        W 3556   3.860  13.180   7.270
 2586W        W 3557   6.740   0.880   3.510
 2587W        W 3558  11.470   9.490   6.480
 2588W        W 3559   7.580   2.190   3.850
 2589W        W 3560   0.740  13.390   0.970
 2590W        W 3561   5.810   9.970  10.720
 2591W        W 3562   2.380   2.880   7.260
 2592W        W 3563   5.920  13.590   6.310
 2593W        W 3564   9.170   0.590   6.710
 2594W        W 3565  10.960   3.220  13.710
 2595W        W 3566   7.210   6.560   2.380
 2596W        W 3567   8.430   2.940   2.400
 2597W        W 3568  10.850   4.070   2.650
 2598W        W 3569   9.650  11.280  13.690
 2599W        W 3570   2.600   7.060   4.730
 2600W        W 3571   1.350   1.540   4.550
 2601W        W 3572  13.220   9.180   4.930
 2602W        W 3573   0.260   7.400   6.030
 2603W        W 3574   5.280  10.340  13.810
 2604W        W 3575   9.210   0.630  11.530
 2605W        W 3576   1.980   4.450   2.380
 2606W        W 3577   4.180   6.080   5.160
 2607W        W 3578   3.270   7.480  11.410
 2608W        W 3579   9.510   8.020   7.910
 2609W        W 3580   5.710   7.150   1.530
 2610W        W 3581   8.160   6.890   2.590
 2611W        W 3582   4.290   1.360   4.990
 2612W        W 3583   3.360   1.110   0.440
 2613W        W 3584  11.640   8.030  11.120
 2614W        W 3585   3.210   6.490  13.190
 2615W        W 3586   8.900   4.700   0.440
 2616W        W 3587   8.930   5.200   9.100
 2617W        W 3588   0.780   8.110   0.930
 2618W        W 3589  10.520  11.220   6.570
 2619W        W 3590   2.850  11.350   0.860
 2620W        W 3591   0.230   0.340  13.750
 2621W        W 3592   6.260   5.520   6.770
 2622W        W 3593   4.010   4.320  10.420
 2623W        W 3594   9.790   8.850   4.100
 2624W        W 3595   7.850   2.970   5.030
 2625W        W 3596  11.870  11.540  10.420
 2626W        W 3597   8.560   8.380  11.860
 2627W        W 3598   2.380  12.830  12.910
 2628W        W 3599  13.390   4.650   1.380
 2629W        W 3600   6.720   0.290   7.680
 2630W        W 3601  11.660   2.050   1.130
 2631W        W 3602   9.120   6.050   4.450
 2632W        W 3603   4.840   6.060   7.960
 2633W        W 3604  13.820   2.110  13.100
 2634W        W 3605   0.340  11.410   0.120
 2635W        W 3606  11.940  12.630   1.580
 2636W        W 3607   9.100   0.480  12.030
 2637W        W 3608  10.550   9.990  12.030
 2638W        W 3609  13.730   0.180   2.600
 2639W        W 3610   0.380   6.160  10.420
 2640W        W 3611   5.540   1.450  11.090
 2641W        W 3612   0.920  12.680   1.280
 2642W        W 3613  12.930   1.040   0.700
 2643W        W 3614   0.570  10.590   8.630
 2644W        W 3615   8.780   8.840  11.390
 2645W        W 3616   0.920   4.780   9.340
 2646W        W 3617   5.370   3.790  13.900
 2647W        W 3618  12.880   1.400   2.580
 2648W        W 3619  10.580   0.590  13.080
 2649W        W 3620   0.030   7.610   0.840
 2650W        W 3621   8.860  11.350  12.760
 2651W        W 3622   4.150   5.070  11.800
 2652W        W 3623   0.720   8.500   9.190
 2653W        W 3624  10.000   9.750  10.070
 2654W        W 3625  10.440   8.350   6.610
 2655W        W 3626   2.900  12.180   0.680
 2656W        W 3627   6.620   9.410   2.780
 2657W        W 3628  13.110   0.800   2.920
 2658W        W 3629   8.450   5.770  13.110
 2659W        W 3630   8.890   9.430  12.590
 2660W        W 3631   3.830   5.460  10.780
 2661W        W 3632   6.080   9.830  10.310
 2662W        W 3633   1.230   4.160  12.950
 2663W        W 3634   6.780  10.000   9.290
 2664W        W 3635  12.950   4.130   6.790
 2665W        W 3636  11.000  11.390   0.290
 2666W        W 3637   1.500   9.970   6.290
 2667W        W 3638   2.150   5.050   1.650
 2668W        W 3639   2.150   5.870  11.370
 2669W        W 3640   4.410   8.440  11.860
 2670W        W 3641   0.420   3.050   2.560
 2671W        W 3642   2.920  11.510   5.680
 2672W        W 3643  12.810   1.680   4.090
 2673W        W 3644  10.600   1.650   7.860
 2674W        W 3645   7.770  12.350   8.720
 2675W        W 3646   5.160   0.860   1.880
 2676W        W 3647  13.020   6.170   8.470
 2677W        W 3648  10.040   1.400   0.740
 2678W        W 3649  13.190   9.050  11.270
 2679W        W 3650  10.560  11.260   9.480
 2680W        W 3651  13.770   0.410   3.630
 2681W        W 3652  13.610   9.690  11.770
 2682W        W 3653   2.150   4.620   0.970
 2683W        W 3654   5.470   8.160   6.930
 2684W        W 3655  10.310   2.940   0.560
 2685W        W 3656   4.380   2.800   6.230
 2686W        W 3657   0.130   5.340  12.820
 2687W        W 3658   2.090   4.200   1.490
 2688W        W 3659   7.180  13.660   2.630
 2689W        W 3660   0.070   8.680  11.360
 2690W        W 3661   3.150   7.980  10.120
 2691W        W 3662   0.130   7.690   8.660
 2692W        W 3663   1.150   5.620   5.820
 2693W        W 3664   9.890   9.290   7.490
 2694W        W 3665   9.590   6.980   9.590
 2695W        W 3666   0.550   6.380  13.060
 2696W        W 3667   2.040   3.050  12.750
 2697W        W 3668   7.150   8.810   8.000
 2698W        W 3669   5.840  10.110   5.890
 2699W        W 3670   3.070  12.510   7.360
 2700W        W 3671   8.390   7.660   3.630
 2701W        W 3672   0.350   0.370   4.520
 2702W        W 3673   0.260   8.860   6.810
 2703W        W 3674   4.230   6.400   2.430
 2704W        W 3675  10.680   4.540   6.780
 2705W        W 3676   9.130   6.120   9.920
 2706W        W 3677  12.210   8.130   8.460
 2707W        W 3678   7.460  12.610  11.300
 2708W        W 3679   4.900   2.840  12.820
 2709W        W 3680   9.520  11.380   8.410
 2710W        W 3681   2.640  10.050   2.270
 2711W        W 3682   6.040   8.320   2.500
 2712W        W 3683   7.150  13.080   9.000
 2713W        W 3684   8.530   9.240   4.960
 2714W        W 3685   6.230   4.430   5.840
 2715W        W 3686   0.460   3.160   1.690
 2716W        W 3687   1.340   5.300   3.240
 2717W        W 3688   8.730   0.600   8.550
 2718W        W 3689   9.500   0.150   5.940
 2719W        W 3690   0.330   5.940  10.920
 2720W        W 3691   4.140  12.430  13.910
 2721W        W 3692   5.090   6.100   2.840
 2722W        W 3693   2.540   9.840   1.470
 2723W        W 3694   7.000  11.210  12.000
 2724W        W 3695   9.080   4.460   3.390
 2725W        W 3696   1.920   5.600   8.740
 2726W        W 3697   8.530  10.380  10.930
 2727W        W 3698   4.680   1.450   3.040
 2728W        W 3699   0.420   1.480   5.790
 2729W        W 3700   2.000  13.250   4.840
 2730W        W 3701  11.740  11.540  13.790
 2731W        W 3702   9.340   9.980  11.040
 2732W        W 3703   3.630   2.610   9.560
 2733W        W 3704   1.720   7.750  11.700
 2734W        W 3705  12.390   7.380   8.000
 2735W        W 3706   2.790   7.030   0.550
 2736W        W 3707   5.390   1.780   3.820
 2737W        W 3708   2.080   9.470   4.610
 2738W        W 3709   9.150   1.350  13.290
 2739W        W 3710  13.750  13.520   7.350
 2740W        W 3711  12.880   0.260   6.130
 2741W        W 3712   1.380   8.210   1.900
 2742W        W 3713   0.650   2.640   7.920
 2743W        W 3714  12.660  11.780  11.530
 2744W        W 3715   2.640  10.710   0.130
 2745W        W 3716   8.760   4.800   3.540
 2746W        W 3717   4.210   7.690   7.510
 2747W        W 3718   6.470   9.450   4.890
 2748W        W 3719   3.840   6.240   8.700
 2749W        W 3720   0.030   1.130   5.950
 2750W        W 3721  10.990   6.440   4.520
 2751W        W 3722   4.080  13.620   3.460
 2752W        W 3723   3.490   1.400  10.630
 2753W        W 3724   8.660  12.830  12.140
 2754W        W 3725   1.990  11.790   8.840
 2755W        W 3726  10.030   8.060  13.230
 2756W        W 3727   1.550   0.150  12.500
 2757W        W 3728   8.550  11.550   8.390
 2758W        W 3729  12.070   6.050   9.670
 2759W        W 3730  12.270   4.060   0.460
 2760W        W 3731  10.200   9.990  12.990
 2761W        W 3732   1.540   0.150   9.090
 2762W        W 3733   2.620   7.960   0.400
 2763W        W 3734   3.630   4.520   8.070
 2764W        W 3735   7.280   1.620   5.950
 2765W        W 3736   9.630   6.830   8.820
 2766W        W 3737  12.930   2.690   9.220
 2767W        W 3738   0.700   6.800   1.810
 2768W        W 3739   7.510  13.800   9.840
 2769W        W 3740   2.830   9.190   2.490
 2770W        W 3741  12.770   9.980  11.130
 2771W        W 3742  11.320   5.870   1.650
 2772W        W 3743   1.670   3.630   8.320
 2773W        W 3744  11.000  10.910   0.410
 2774W        W 3745  13.410   1.130  12.790
 2775W        W 3746   6.730   7.580  13.000
 2776W        W 3747   9.920   1.350   4.230
 2777W        W 3748   0.710   8.800   6.510
 2778W        W 3749   4.220  12.400   1.270
 2779W        W 3750  11.400   7.160   9.980
 2780W        W 3751   2.180  13.180   1.850
 2781W        W 3752   7.300   0.360   3.490
 2782W        W 3753   6.090  11.090   0.720
 2783W        W 3754   7.340   8.100   0.420
 2784W        W 3755   2.040   0.160  12.630
 2785W        W 3756   3.510   1.240  10.160
 2786W        W 3757   1.650   2.850  13.790
 2787W        W 3758   4.950   8.540   0.330
 2788W        W 3759  12.070   2.330   2.420
 2789W        W 3760  12.340   1.190  13.140
 2790W        W 3761   9.140  10.340   6.370
 2791W        W 3762   5.760   6.010   5.030
 2792W        W 3763   7.390   9.190   9.870
 2793W        W 3764   3.500  11.530  11.340
 2794W        W 3765   3.960   0.510  13.890
 2795W        W 3766   4.700   6.920   1.650
 2796W        W 3767   9.510   2.750   6.460
 2797W        W 3768   3.060   0.420   6.570
 2798W        W 3769  13.740   8.480  11.800
 2799W        W 3770  11.900   6.180   9.170
 2800W        W 3771   0.730   0.350   2.190
 2801W        W 3772   8.690  11.600   8.880
 2802W        W 3773  12.040   5.010   3.540
 2803W        W 3774  13.760   2.620  12.020
 2804W        W 3775   0.760  11.540   9.200
 2805W        W 3776  13.300   2.070   2.930
 2806W        W 3777  11.090   1.280   2.080
 2807W        W 3778   2.110   5.510  13.840
 2808W        W 3779   5.760   7.730   3.700
 2809W        W 3780  10.440   2.580   6.990
 2810W        W 3781   6.550   6.760  13.730
 2811W        W 3782   6.440   0.950   0.650
 2812W        W 3783   5.180   3.820   5.690
 2813W        W 3784   9.690  13.090   9.410
 2814W        W 3785  13.770  10.450   9.860
 2815W        W 3786   9.590   9.170   9.600
 2816W        W 3787  13.390   3.260   5.590
 2817W        W 3788   5.110   8.400   4.100
 2818W        W 3789   8.220   1.000  11.060
 2819W        W 3790   6.430   8.800  11.910
 2820W        W 3791   4.540  11.850  12.490
 2821W        W 3792   3.310   1.990  10.700
 2822W        W 3793  12.210   9.640  12.400
 2823W        W 3794   5.210  13.170   8.580
 2824W        W 3795   4.540   6.420   5.090
 2825W        W 3796   5.230  11.230   8.380
 2826W        W 3797  11.630   0.890   0.670
 2827W        W 3798  13.160   9.970   7.130
 2828W        W 3799   2.900   9.670   5.620
 2829W        W 3800   6.450   6.220   6.300
 2830W        W 3801  12.920  12.880   1.980
 2831W        W 3802  13.650   1.180   7.090
 2832W        W 3803   7.170   3.410   2.670
 2833W        W 3804   1.760   4.130  13.920
 2834W        W 3805   8.550   0.650  13.330
 2835W        W 3806   6.180   2.990   2.260
 2836W        W 3807   2.910   6.230   7.470
 2837W        W 3808   0.960  13.690  10.910
 2838W        W 3809  10.960  12.060  13.520
 2839W        W 3810   7.680   8.400   0.590
 2840W        W 3811  12.940  13.630   0.280
 2841W        W 3812   4.920   5.520  13.810
 2842W        W 3813   2.590   1.730  11.240
 2843W        W 3814  13.580   3.910   7.630
 2844W        W 3815   4.640  10.050   5.060
 2845W        W 3816   7.030   1.160  13.870
 2846W        W 3817   0.820   8.070   8.270
 2847W        W 3818   4.540   1.990   3.520
 2848W        W 3819  12.530  12.350  10.750
 2849W        W 3820   6.960   9.800   2.810
 2850W        W 3821   7.870   0.940  11.550
 2851W        W 3822  13.290   4.510   4.800
 2852W        W 3823   4.690   5.530  12.360
 2853W        W 3824   5.340   5.340   2.110
 2854W        W 3825  11.940  13.160   7.740
 2855W        W 3826   8.530   9.070  12.920
 2856W        W 3827   4.970   5.200   6.960
 2857W        W 3828  13.610   9.880   6.960
 2858W        W 3829  12.320   2.090  11.740
 2859W        W 3830  10.090   3.300  12.490
 2860W        W 3831   0.110   1.840   5.570
 2861W        W 3832   3.820  11.270   3.530
 2862W        W 3833   9.150   8.170  10.620
 2863W        W 3834   6.450   9.450   7.040
 2864W        W 3835   8.120   5.660   8.810
 2865W        W 3836  12.920   3.980   3.410
 2866W        W 3837   4.910   4.190   9.340
 2867W        W 3838  10.540   4.430   0.370
 2868W        W 3839  13.330   2.790  11.520
 2869W        W 3840  12.290   2.730   0.040
 2870W        W 3841  12.270   8.770   6.040
 2871W        W 3842   4.160   7.150   7.530
 2872W        W 3843   7.210  10.390  12.340
 2873W        W 3844   0.280   8.250   5.410
 2874W        W 3845   8.120   3.110   6.380
 2875W        W 3846   5.680   7.450   4.150
 2876W        W 3847   7.190   2.580   3.970
 2877W        W 3848  13.040  10.300   1.020
 2878W        W 3849   1.460   4.480   5.510
 2879W        W 3850   8.810  11.650   9.660
 2880W        W 3851   6.930   5.210   4.560
 2881W        W 3852   8.100   0.030  11.820
 2882W        W 3853   2.170   5.540   1.510
 2883W        W 3854   1.330   1.160   2.730
 2884W        W 3855   3.970  13.910   3.000
 2885W        W 3856  11.330   4.430  13.540
 2886W        W 3857  13.780   8.280   4.460
 2887W        W 3858  12.560  11.690   0.840
 2888W        W 3859  11.100  13.010  11.700
 2889W        W 3860   6.350   8.570   2.820
 2890W        W 3861   8.540   7.860   4.640
 2891W        W 3862   6.450  13.390   3.120
 2892W        W 3863   0.710   7.870   1.430
 2893W        W 3864   3.330  10.260   6.890
 2894W        W 3865   9.150   3.030   8.460
 2895W        W 3866   0.840   8.630   1.120
 2896W        W 3867  10.270   8.720   4.190
 2897W        W 3868   4.530   2.930  10.500
 2898W        W 3869   3.650   2.430   3.940
 2899W        W 3870  11.710   3.520   1.930
 2900W        W 3871   0.520   5.010   5.390
 2901W        W 3872   1.890   5.340   7.900
 2902W        W 3873   6.500   6.870   0.710
 2903W        W 3874   9.060   8.780   1.150
 2904W        W 3875  10.340   4.770  10.900
 2905W        W 3876  10.820   9.240  10.050
 2906W        W 3877   8.400   2.290  10.440
 2907W        W 3878   7.640   7.730   3.770
 2908W        W 3879   3.600   8.680   5.190
 2909W        W 3880   6.180  12.910   6.210
 2910W        W 3881   2.800   1.030   9.970
 2911W        W 3882   6.840  11.430   5.690
 2912W        W 3883   3.590  11.620   3.090
 2913W        W 3884   9.380   4.430   7.340
 2914W        W 3885   6.270   3.810   0.430
 2915W        W 3886   4.530   9.560   0.410
 2916W        W 3887  11.310   8.560   0.150
 2917W        W 3888  13.260  12.080   8.710
 2918W        W 3889  13.890  13.170   1.300
 2919W        W 3890   2.120   4.390   8.850
 2920W        W 3891  13.700   4.070  11.920
 2921W        W 3892   0.090  12.070   5.100
 2922W        W 3893   0.210   5.370   5.610
 2923W        W 3894   9.970   3.390   0.840
 2924W        W 3895   4.030   2.560  13.510
 2925W        W 3896   1.670   6.380   3.540
 2926W        W 3897   2.930   5.060   5.330
 2927W        W 3898   9.120  11.170   0.420
 2928W        W 3899   3.810   1.760   2.850
 2929W        W 3900  11.570   5.200  12.220
 2930W        W 3901   3.870   5.170  12.760
 2931W        W 3902   0.980   4.400  13.700
 2932W        W 3903   5.230  11.060  11.940
 2933W        W 3904  13.320   3.020   6.660
 2934W        W 3905   4.750   9.740   7.010
 2935W        W 3906   1.790  11.810  13.720
 2936W        W 3907  12.450  12.370   5.260
 2937W        W 3908   0.960   7.880   7.730
 2938W        W 3909   1.260  10.860  12.310
 2939W        W 3910   6.920  10.780  12.230
 2940W        W 3911   2.010  10.060   4.000
 2941W        W 3912   0.930   0.140   1.350
 2942W        W 3913  12.740   1.490  12.220
 2943W        W 3914   6.510   4.480  11.530
 2944W        W 3915   3.840   7.210   8.410
 2945W        W 3916  13.440   7.040   1.350
 2946W        W 3917   2.420  13.800   4.250
 2947W        W 3918  11.590   2.590   0.630
 2948W        W 3919   6.490   7.610   0.820
 2949W        W 3920  11.710   3.840   6.450
 2950W        W 3921  10.880   9.570   9.680
 2951W        W 3922   0.840   8.350   6.290
 2952W        W 3923   7.940   4.360   6.520
 2953W        W 3924   2.540   0.410  12.580
 2954W        W 3925   1.640   8.160  12.020
 2955W        W 3926  12.370  10.250  11.570
 2956W        W 3927   8.060   0.860  12.950
 2957W        W 3928   6.860   4.680  10.810
 2958W        W 3929   7.990   1.040   5.540
 2959W        W 3930  13.830   4.240  11.420
 2960W        W 3931  11.770   9.860   5.950
 2961W        W 3932   6.040   5.820  11.740
 2962W        W 3933   8.050   5.370   3.280
 2963W        W 3934   3.640  12.340   6.430
 2964W        W 3935   5.340   5.750   4.180
 2965W        W 3936   3.560   9.280   7.100
 2966W        W 3937   4.190   3.180   3.320
 2967W        W 3938  10.440  13.690   4.980
 2968W        W 3939   2.530   3.380  12.960
 2969W        W 3940  13.430  13.040   3.370
 2970W        W 3941  11.840  10.620   0.110
 2971W        W 3942   4.610   2.470   7.530
 2972W        W 3943   8.910   4.860  11.310
 2973W        W 3944   6.750  10.630   3.910
 2974W        W 3945   0.060  11.960   7.250
 2975W        W 3946   1.010   9.170   3.890
 2976W        W 3947   5.340   1.750   9.310
 2977W        W 3948  13.860   7.380   0.460
 2978W        W 3949  12.370   3.220   8.040
 2979W        W 3950   7.210   3.060   7.640
 2980W        W 3951   1.610   4.320  12.660
 2981W        W 3952   2.420   1.260   4.570
 2982W        W 3953   2.460   4.520  12.720
 2983W        W 3954   5.530   9.350   5.260
 2984W        W 3955  13.850   1.330  12.850
 2985W        W 3956  10.510   2.650   0.920
 2986W        W 3957  12.550   7.180   4.340
 2987W        W 3958  10.600   1.360  10.370
 2988W        W 3959   1.980  11.230   7.480
 2989W        W 3960   2.200  10.220   2.390
 2990W        W 3961  11.150   5.510   7.170
 2991W        W 3962  12.720   5.350   5.660
 2992W        W 3963  12.200   4.360   8.570
 2993W        W 3964   1.040   8.280   6.740
 2994W        W 3965   0.940   1.350   3.000
 2995W        W 3966   8.610   5.320   7.470
 2996W        W 3967   7.080  11.000   7.930
 2997W        W 3968  12.230   0.010  12.940
 2998W        W 3969  11.920  12.220   7.500
 2999W        W 3970   7.190   7.630   7.530
 3000W        W 3971  12.780  12.030   5.040
 3001W        W 3972   8.410   6.750   7.870
 3002W        W 3973  13.220   2.800   0.900
 3003W        W 3974   5.460   9.200   1.910
 3004W        W 3975   3.560   2.520   2.950
 3005W        W 3976   8.980   5.610  12.210
 3006W        W 3977  10.340  13.910   8.900
 3007W        W 3978  13.110   1.020   9.660
 3008W        W 3979   8.870   0.740   7.590
 3009W        W 3980  10.780   8.360   1.970
 3010W        W 3981   8.560   3.190   0.150
 3011W        W 3982   5.640   4.990   2.570
 3012W        W 3983  12.740   9.530  10.730
 3013W        W 3984  10.180  11.010   1.720
 3014W        W 3985   5.940  11.820   7.330
 3015W        W 3986   5.420   8.900   2.370
 3016W        W 3987   2.360   9.840   3.570
 3017W        W 3988   0.180   5.290  10.420
 3018W        W 3989   5.350   8.250  11.120
 3019W        W 3990   8.210   3.850   9.200
 3020W        W 3991   8.560   4.100   5.460
 3021W        W 3992   7.000   0.800   4.280
 3022W        W 3993   8.980   6.360   5.120
 3023W        W 3994   2.490   4.910   7.120
 3024W        W 3995  12.350   0.050  11.400
 3025W        W 3996   9.020  12.920   6.250
 3026W        W 3997   9.800   7.060   5.670
 3027W        W 3998   2.940   1.950  13.380
 3028W        W 3999  10.220   2.550   0.200
 3029W        W 4000   3.360   3.190   0.440
 3030W        W 4001  10.790  12.530   8.660
 3031W        W 4002   3.770  11.110   8.370
 3032W        W 4003   7.730   2.680   3.900
 3033W        W 4004   7.860   5.530   5.760
 3034W        W 4005   5.140   6.380   2.190
 3035W        W 4006   8.820   1.200   2.920
 3036W        W 4007   7.140  12.710   8.200
 3037W        W 4008   2.920   1.060  12.690
 3038W        W 4009   6.970   5.840   8.140
 3039W        W 4010   8.030   1.920   5.630
 3040W        W 4011   8.580   9.530   8.770
 3041W        W 4012   0.200   5.080   2.480
 3042W        W 4013   9.500   5.920   2.270
 3043W        W 4014   1.480  10.620  12.650
 3044W        W 4015   6.610   5.780   5.440
 3045W        W 4016  13.270   7.910  12.520
 3046W        W 4017   0.820   6.880  11.530
 3047W        W 4018   4.340   4.380  12.950
 3048W        W 4019   6.180  10.580   8.440
 3049W        W 4020   4.950   1.320   1.600
 3050W        W 4021   4.460   7.150   2.010
 3051W        W 4022  10.870  10.580   6.980
 3052W        W 4023  10.480   1.160   5.810
 3053W        W 4024   6.960   3.860   6.410
 3054W        W 4025  11.470   5.370   4.600
 3055W        W 4026   1.330  13.670  11.210
 3056W        W 4027   7.390  10.440   6.860
 3057W        W 4028   4.170   5.180   4.090
 3058W        W 4029   1.120   9.680   6.380
 3059W        W 4030   4.090   9.460  10.660
 3060W        W 4031   6.050  10.120   6.400
 3061W        W 4032   1.440   9.190   2.820
 3062W        W 4033  13.280  13.570   7.270
 3063W        W 4034  10.160   1.070   1.550
 3064W        W 4035   1.590  12.120   0.220
 3065W        W 4036   0.720  13.740   6.600
 3066W        W 4037   0.030  10.510   5.510
 3067W        W 4038   0.940   0.810   6.950
 3068W        W 4039   2.260   8.000   7.450
 3069W        W 4040   2.510   8.860   6.380
 3070W        W 4041  10.190   9.330  11.930
 3071W        W 4042  12.570   3.730   9.090
 3072W        W 4043   1.500   7.750   9.380
 3073W        W 4044   6.290   7.060   4.730
 3074W        W 4045   7.270  10.110   6.470
 3075W        W 4046   3.290   7.380   7.790
 3076W        W 4047   1.900  12.930   2.680
 3077W        W 4048  13.610   1.250   6.290
 3078W        W 4049   2.480   7.300   4.260
 3079W        W 4050   1.650   9.740  10.710
 3080W        W 4051   3.490   6.770   9.000
 3081W        W 4052  10.180   9.510   4.690
 3082W        W 4053   6.890   2.650   3.580
 3083W        W 4054   5.740  13.390  12.990
 3084W        W 4055   6.650  12.420  10.720
 3085W        W 4056   5.000   2.980   8.400
 3086W        W 4057  13.730   9.250   3.380
 3087W        W 4058   3.620   8.980   2.960
 3088W        W 4059  10.780  10.180   6.720
 3089W        W 4060   3.610  10.520   3.390
 3090W        W 4061  11.670   4.890  13.730
 3091W        W 4062   4.330  11.380  12.580
 3092W        W 4063  10.820   6.780   2.320
 3093W        W 4064   2.000   4.650   0.040
 3094W        W 4065   1.640   1.080   5.270
 3095W        W 4066   1.660   7.900   4.410
 3096W        W 4067   0.630   6.930  12.000
 3097W        W 4068  11.040   7.960   5.820
 3098W        W 4069   4.560   1.100   1.050
 3099W        W 4070   0.920   2.410   7.010
 3100W        W 4071   3.630   9.200   6.240
 3101W        W 4072   2.000   7.560   3.100
 3102W        W 4073  12.290  11.170   5.690
 3103W        W 4074   0.550   4.250  13.850
 3104W        W 4075   0.870   7.740   2.500
 3105W        W 4076  13.670   5.450   5.810
 3106W        W 4077   2.670  12.900  11.560
 3107W        W 4078  13.900   6.450   4.950
 3108W        W 4079  13.850   5.100   0.210
 3109W        W 4080   0.880   3.950   3.820
 3110W        W 4081  13.780  10.970   7.390
 3111W        W 4082   9.750   7.670   8.250
 3112W        W 4083  11.210   6.000  10.800
 3113W        W 4084  12.170  13.800   1.290
 3114W        W 4085   2.480  10.560   6.120
 3115W        W 4086   2.850   0.300   8.250
 3116W        W 4087   5.070  10.860   3.680
 3117W        W 4088   4.430   7.440   9.050
 3118W        W 4089  10.760   7.110   3.880
 3119W        W 4090   7.000  11.860   5.910
 3120W        W 4091  11.810   1.650   3.690
 3121W        W 4092   8.110   3.760   0.550
 3122W        W 4093  13.300   5.240   1.170
 3123W        W 4094  12.380   5.720   4.150
 3124W        W 4095   3.310   9.460   2.540
 3125W        W 4096  13.240   7.020  13.300
 3126W        W 4097   4.030   4.720  13.120
 3127W        W 4098   8.110   4.410   3.190
 3128W        W 4099   6.870   4.640   4.130
 3129W        W 4100   8.070  13.290   7.350
 3130W        W 4101  13.220   3.770   3.080
 3131W        W 4102   1.960   3.410   4.900
 3132W        W 4103   0.710   9.260   2.670
 3133W        W 4104  10.540   6.150   3.430
 3134W        W 4105  10.350   8.560   8.440
 3135W        W 4106  12.960  12.230   4.040
 3136W        W 4107   6.920   9.220  13.000
 3137W        W 4108   0.940   5.400   2.290
 3138W        W 4109   0.980   9.750   9.070
 3139W        W 4110  12.540   5.050   6.300
 3140W        W 4111   3.730   5.760  12.300
 3141W        W 4112  11.720   3.640   7.590
 3142W        W 4113   2.310  11.040   6.400
 3143W        W 4114   3.790   4.560   7.000
 3144W        W 4115  12.610   5.760   3.570
 3145W        W 4116   1.330  13.420   7.670
 3146W        W 4117   5.880   5.430  13.890
 3147W        W 4118   2.670   4.810  10.710
 3148W        W 4119  11.210   6.870  10.360
 3149W        W 4120   2.530   5.560   6.370
 3150W        W 4121   6.990   8.170   1.630
 3151W        W 4122   7.180   9.540  11.760
 3152W        W 4123   5.560   6.150   3.070
 3153W        W 4124  13.240   9.730  12.110
 3154W        W 4125  11.840   9.830   2.850
 3155W        W 4126   6.070   4.070  10.690
 3156W        W 4127   5.840   7.200   5.870
 3157W        W 4128  12.580   5.160  12.120
 3158W        W 4129   3.770  11.370   2.570
 3159W        W 4130   8.640  12.870   9.910
 3160W        W 4131  12.360   7.700  11.550
 3161W        W 4132  13.050   3.300   0.800
 3162W        W 4133   7.200  13.390   5.780
 3163W        W 4134   6.740   5.040   4.970
 3164W        W 4135  11.960   1.110   8.850
 3165W        W 4136   0.850   1.660  13.710
 3166W        W 4137   1.120  12.950  10.240
 3167W        W 4138   9.700   7.090  13.110
 3168W        W 4139   0.540   8.370   1.440
 3169W        W 4140   7.310   2.250   9.000
 3170W        W 4141  11.130  13.790   5.540
 3171W        W 4142   0.970   4.210   9.530
 3172W        W 4143   0.620   2.150  13.510
 3173W        W 4144  11.510   1.290   8.440
 3174W        W 4145   8.720  10.560   6.490
 3175W        W 4146   6.450   9.180   5.320
 3176W        W 4147   8.300   6.000   1.400
 3177W        W 4148   1.380   7.960   9.000
 3178W        W 4149   8.160   2.230   9.010
 3179W        W 4150  10.940   4.750   7.130
 3180W        W 4151   2.050   7.550   1.220
 3181W        W 4152   7.400  12.040  13.790
 3182W        W 4153   3.060   8.500  10.850
 3183W        W 4154   3.920   9.950   1.610
 3184W        W 4155   7.650  10.710   5.750
 3185W        W 4156  11.500  11.420   6.560
 3186W        W 4157  12.620   7.210   3.660
 3187W        W 4158   8.450   5.050  12.490
 3188W        W 4159  11.390   0.670   6.750
 3189W        W 4160  10.250   9.000   5.860
 3190W        W 4161   8.040   2.330   7.400
 3191W        W 4162   8.870   8.040   9.380
 3192W        W 4163   7.070   1.740   2.260
 3193W        W 4164   6.610  12.070   6.880
 3194W        W 4165   6.800   0.770   0.280
 3195W        W 4166   9.740   7.710   3.950
 3196W        W 4167   6.850   5.500   8.460
 3197W        W 4168   7.240   3.240  12.560
 3198W        W 4169  13.560   6.950   6.310
 3199W        W 4170  13.460  12.920  12.360
 3200W        W 4171  13.910   3.730   0.600
 3201W        W 4172   6.460   4.720  11.070
 3202W        W 4173   4.580   6.820   5.430
 3203W        W 4174   2.410  10.810   3.340
 3204W        W 4175   2.680   8.260  11.080
 3205W        W 4176   9.760   5.430   5.340
 3206W        W 4177   3.240  10.060   2.770
 3207W        W 4178   7.520  12.900  10.300
 3208W        W 4179   0.200   9.390   8.640
 3209W        W 4180   4.670   1.710   7.090
 3210W        W 4181  10.700   0.560   6.680
 3211W        W 4182   9.920   6.880   9.250
 3212W        W 4183   4.080   6.620   6.110
 3213W        W 4184   3.670   9.740   4.010
 3214W        W 4185   2.600  12.380   1.840
 3215W        W 4186   3.800  10.560   5.580
 3216W        W 4187   9.060  13.480   5.110
 3217W        W 4188  13.020   4.070   1.220
 3218W        W 4189  12.240   8.050  12.550
 3219W        W 4190   1.370   2.000   7.200
 3220W        W 4191   3.190   3.250   9.170
 3221W        W 4192   5.370   7.300   5.050
 3222W        W 4193   3.760   2.970   0.170
 3223W        W 4194   5.780   0.680  13.890
 3224W        W 4195   6.710   6.270   1.970
 3225W        W 4196   5.170   8.660   8.510
 3226W        W 4197   4.550  13.520   0.370
 3227W        W 4198   0.000  11.140  12.950
 3228W        W 4199  10.980   9.810   5.440
 3229W        W 4200   0.630   8.800  10.410
 3230W        W 4201   4.550  11.980   0.960
 3231W        W 4202  10.020  10.750  12.110
 3232W        W 4203   1.580   2.340   3.170
 3233W        W 4204   4.100   7.720  12.270
 3234W        W 4205   3.140  11.180   6.570
 3235W        W 4206  11.350   6.930  12.280
 3236W        W 4207   3.980   6.470   6.630
 3237W        W 4208   8.080   2.160  11.090
 3238W        W 4209  12.370  11.930   6.310
 3239W        W 4210  10.250  12.110   7.000
 3240W        W 4211   6.800  11.830   4.010
 3241W        W 4212   0.140   2.790   7.100
 3242W        W 4213   2.510  12.200   7.810
 3243W        W 4214   1.850   9.900   5.330
 3244W        W 4215   9.270  10.070  12.440
 3245W        W 4216   4.170   6.460   4.760
 3246W        W 4217  11.080   6.550   8.710
 3247W        W 4218   0.950  11.340  12.800
 3248W        W 4219  11.790   3.110   9.380
 3249W        W 4220   0.700  10.580   0.500
 3250W        W 4221   5.370   6.850  10.050
 3251W        W 4222   0.990  12.150   0.150
 3252W        W 4223   0.740   7.840  12.700
 3253W        W 4224  10.670   2.380   1.590
 3254W        W 4225   2.670   8.990   1.270
 3255W        W 4226   4.890  13.730   5.070
 3256W        W 4227   5.010   2.030   0.210
 3257W        W 4228   4.500   5.000   6.130
 3258W        W 4229   2.730   0.650   4.330
 3259W        W 4230   5.480   6.210   4.050
 3260W        W 4231  13.830  11.070  11.280
 3261W        W 4232  10.810   8.650  11.020
 3262W        W 4233   7.330   4.940  11.590
 3263W        W 4234   3.590   6.290  11.220
 3264W        W 4235   1.310   0.100  11.680
 3265W        W 4236   6.240  12.220  10.940
 3266W        W 4237   5.880  11.650  12.100
 3267W        W 4238   1.100   7.480   4.030
 3268W        W 4239   4.650  10.220   6.470
 3269W        W 4240   7.770   4.210   0.510
 3270W        W 4241  12.160   2.870  10.110
 3271W        W 4242  11.220  12.190   2.790
 3272W        W 4243  11.870   7.850   0.360
 3273W        W 4244   1.160   3.940  11.780
 3274W        W 4245   7.200   8.440   8.770
 3275W        W 4246   5.040   9.270   1.550
 3276W        W 4247   3.910   5.950   9.150
 3277W        W 4248   4.970   3.490   6.510
 3278W        W 4249   3.520  10.180  11.460
 3279W        W 4250   9.250   2.280   6.740
 3280W        W 4251   3.650  13.660   3.770
 3281W        W 4252   7.960   4.000   6.190
 3282W        W 4253  12.520   7.440   8.520
 3283W        W 4254   9.740   2.130  12.220
 3284W        W 4255   1.490   7.980   3.170
 3285W        W 4256  10.870   9.130   3.450
 3286W        W 4257   0.060   9.650   0.880
 3287W        W 4258   0.360   3.250   7.050
 3288W        W 4259   1.390   0.490   9.930
 3289W        W 4260   0.780   7.900   3.800
 3290W        W 4261  11.560   7.610   5.140
 3291W        W 4262   8.740   7.490   9.540
 3292W        W 4263   2.440   8.050   5.720
 3293W        W 4264  13.810   6.870   5.210
 3294W        W 4265   7.340   0.660  11.440
 3295W        W 4266  12.570   8.610   7.540
 3296W        W 4267  12.380   4.540   6.160
 3297W        W 4268   4.890   1.090   3.440
 3298W        W 4269   9.660   9.650   4.800
 3299W        W 4270   0.190   8.790  13.030
 3300W        W 4271  12.010  11.940  13.680
 3301W        W 4272   6.120  12.580   2.950
 3302W        W 4273  11.940  11.440   0.820
 3303W        W 4274   7.240   1.640   9.700
 3304W        W 4275   7.720   7.900  12.280
 3305W        W 4276  12.930   1.720   5.620
 3306W        W 4277   5.170  13.080   4.360
 3307W        W 4278   3.130   4.190   5.450
 3308W        W 4279   1.330   0.260  13.260
 3309W        W 4280   7.540  12.770   6.630
 3310W        W 4281   2.990   5.930   7.960
 3311W        W 4282   4.900   0.300   2.480
 3312W        W 4283  10.660   0.700  12.590
 3313W        W 4284   7.510   5.100   9.170
 3314W        W 4285   1.980   2.110  11.730
 3315W        W 4286  13.590   7.000   8.230
 3316W        W 4287   7.150   1.790   0.970
 3317W        W 4288   4.920   9.000  10.470
 3318W        W 4289   1.380   5.810   2.630
 3319W        W 4290   2.730   4.010   0.180
 3320W        W 4291   9.200   0.970   9.320
 3321W        W 4292   4.030   3.430   4.870
 3322W        W 4293  11.100   8.890   8.810
 3323W        W 4294   2.670  10.900   1.020
 3324W        W 4295   3.130   4.020   8.260
 3325W        W 4296   9.360   5.780  13.630
 3326W        W 4297   7.730   0.850  11.030
 3327W        W 4298   8.810   3.140   1.610
 3328W        W 4299   4.300   0.660   8.250
 3329W        W 4300   3.950  10.810   6.510
 3330W        W 4301   5.560   3.550  10.740
 3331W        W 4302   4.400   1.360  10.630
 3332W        W 4303   5.230  11.960  11.730
 3333W        W 4304   0.000   5.750  10.370
 3334W        W 4305  13.520  12.020  10.330
 3335W        W 4306  13.190   4.340   5.840
 3336W        W 4307   9.080  13.690   8.150
 3337W        W 4308   0.100  10.860   3.330
 3338W        W 4309   3.540   5.650   9.220
 3339W        W 4310   6.840  13.460  11.560
 3340W        W 4311   8.700   4.090  12.370
 3341W        W 4312   6.870   9.430   0.300
 3342W        W 4313   2.930   8.440   4.310
 3343W        W 4314   5.220   4.710   4.500
 3344W        W 4315   4.720   5.830   4.300
 3345W        W 4316   9.780   5.860   4.850
 3346W        W 4317   1.680   6.750   0.370
 3347W        W 4318  10.550   9.400   7.840
 3348W        W 4319   9.680   3.920   5.650
 3349W        W 4320   6.940   0.310   2.510
 3350W        W 4321  11.130   8.110   3.220
 3351W        W 4322   0.050  13.740   2.260
 3352W        W 4323   1.250   4.840   8.880
 3353W        W 4324   9.450   8.140  11.740
 3354W        W 4325   4.610  11.250   9.390
 3355W        W 4326  13.740  11.140   6.250
 3356W        W 4327  11.160   3.830   2.250
 3357W        W 4328   1.260  10.690   9.480
 3358W        W 4329  10.850   1.860   0.900
 3359W        W 4330  10.170   0.490   6.830
 3360W        W 4331  12.230   4.310  10.120
 3361W        W 4332   3.720  10.410   1.820
 3362W        W 4333   1.300  12.720  10.700
 3363W        W 4334   7.220   3.530   8.410
 3364W        W 4335   4.930   4.190   7.160
 3365W        W 4336  10.850   4.610   8.870
 3366W        W 4337  11.660  12.280   9.130
 3367W        W 4338  12.040   5.060   7.520
 3368W        W 4339   6.330   4.250   2.530
 3369W        W 4340   5.390  10.620   4.600
 3370W        W 4341   9.860  10.450   7.360
 3371W        W 4342   3.760   5.180   5.140
 3372W        W 4343   2.540   1.190  10.410
 3373W        W 4344  10.990  12.740  10.300
 3374W        W 4345   8.790   3.000   7.340
 3375W        W 4346  12.730   1.880   6.290
 3376W        W 4347   7.950   8.120  13.120
 3377W        W 4348   9.420   1.210   4.410
 3378W        W 4349   2.960   0.810  11.350
 3379W        W 4350   2.820   3.250  12.320
 3380W        W 4351   2.880   5.980   1.990
 3381W        W 4352   7.590   4.770   6.650
 3382W        W 4353  12.120   3.630   8.330
 3383W        W 4354  12.470   2.860   8.420
 3384W        W 4355  12.570   4.550   2.300
 3385W        W 4356  12.440   8.640   3.790
 3386W        W 4357  12.160   8.820   4.230
 3387W        W 4358   7.530   2.790   0.160
 3388W        W 4359  10.160   2.690  10.970
 3389W        W 4360  11.850   5.150   4.890
 3390W        W 4361   3.630  11.640   1.140
 3391W        W 4362  12.920   3.340   6.770
 3392W        W 4363  13.120   3.680   7.490
 3393W        W 4364  11.680   4.650  13.290
 3394W        W 4365   0.770   1.560   3.740
 3395W        W 4366   7.220   3.110   2.290
 3396W        W 4367  13.880   1.780  12.600
 3397W        W 4368   9.110   4.310   1.740
 3398W        W 4369  12.600  13.440   2.520
 3399W        W 4370   4.550   0.640   4.330
 3400W        W 4371   9.240   6.500   4.720
 3401W        W 4372   0.710   6.190   6.900
 3402W        W 4373   9.170  12.300   5.950
 3403W        W 4374   7.640   3.090   6.440
 3404W        W 4375  13.290   0.960   1.820
 3405W        W 4376   1.470   8.510  10.080
 3406W        W 4377   8.890   5.600   7.140
 3407W        W 4378  13.330   8.770   8.760
 3408W        W 4379   3.750  13.410   9.850
 3409W        W 4380  10.190   0.420  12.750
 3410W        W 4381   6.830   2.890   0.140
 3411W        W 4382   3.410   5.770   2.530
 3412W        W 4383   1.560   5.950   0.600
 3413W        W 4384  12.460  12.330   3.900
 3414W        W 4385  13.530   1.750   0.530
 3415W        W 4386   5.510   7.200   4.560
 3416W        W 4387   7.510   2.330   7.420
 3417W        W 4388   1.640   1.360   9.420
 3418W        W 4389  12.950   3.020  12.140
 3419W        W 4390   2.650  13.760  12.170
 3420W        W 4391  10.680   3.110   9.670
 3421W        W 4392   7.830   1.610   6.130
 3422W        W 4393   7.730  12.690   4.680
 3423W        W 4394   3.690   9.650   5.900
 3424W        W 4395  13.490  11.990   4.300
 3425W        W 4396  10.020   3.140   9.030
 3426W        W 4397   9.550   3.970   8.990
 3427W        W 4398   0.390   7.930  13.560
 3428W        W 4399   2.930   4.320  12.830
 3429W        W 4400  10.560   5.510   4.680
 3430W        W 4401   6.110   9.180  10.470
 3431W        W 4402   2.280   4.730   6.130
 3432W        W 4403   7.670   7.190  10.900
 3433W        W 4404   0.410   4.530   1.270
 3434W        W 4405  11.290   3.590  13.610
 3435W        W 4406  13.280   8.020   8.240
 3436W        W 4407   1.360   6.980   4.050
 3437W        W 4408   6.420   4.730   0.210
 3438W        W 4409  10.900   5.400   3.050
 3439W        W 4410   5.690  12.020   0.070
 3440W        W 4411   7.090   9.890   6.050
 3441W        W 4412   3.110   5.510   6.210
 3442W        W 4413   5.040  11.820  12.340
 3443W        W 4414   2.820  10.760   6.440
 3444W        W 4415   0.380   1.880  12.330
 3445W        W 4416   9.180   1.620   3.550
 3446W        W 4417  12.760   8.860   6.230
 3447W        W 4418  13.290   6.230  10.980
 3448W        W 4419   4.540   7.070  13.360
 3449W        W 4420   4.310   3.450  11.640
 3450W        W 4421   7.500   9.570   8.570
 3451W        W 4422   0.100   6.830  11.830
 3452W        W 4423   2.630  10.140   7.170
 3453W        W 4424   7.730  10.840   2.220
 3454W        W 4425  13.240   6.160   3.460
 3455W        W 4426   1.900   1.080  12.370
 3456W        W 4427   0.850   0.310   9.720
 3457W        W 4428   0.610   1.790   6.130
 3458W        W 4429   7.000   3.680  10.810
 3459W        W 4430  12.710   4.800   9.390
 3460W        W 4431  12.440   4.060   0.900
 3461W        W 4432   3.710   7.160   7.890
 3462W        W 4433   9.260  10.640   4.110
 3463W        W 4434   9.300   3.280   4.730
 3464W        W 4435   4.370   8.870   8.290
 3465W        W 4436   1.560   5.900   5.670
 3466W        W 4437   8.930   6.660   1.360
 3467W        W 4438   7.560   6.390   7.940
 3468W        W 4439  11.910   4.640   6.260
 3469W        W 4440   3.950   4.300   9.260
 3470W        W 4441   7.370  10.870   4.520
 3471W        W 4442  12.160   3.420   1.800
 3472W        W 4443   4.040   0.440   2.670
 3473W        W 4444  13.870   9.220  11.210
 3474W        W 4445   4.340  10.490  12.640
 3475W        W 4446   7.180   3.600   5.020
 3476W        W 4447  12.950   9.180   3.770
 3477W        W 4448  10.070   8.690   7.360
 3478W        W 4449   0.770   3.120   5.530
 3479W        W 4450   1.670   7.690   0.150
 3480W        W 4451   0.020  10.430  12.090
 3481W        W 4452   6.050   3.430   6.790
 3482W        W 4453  13.360   5.680  13.210
 3483W        W 4454   2.760   5.740   4.450
 3484W        W 4455  13.610  11.870   4.940
 3485W        W 4456  10.110   8.320   2.390
 3486W        W 4457   1.600   5.310   2.290
 3487W        W 4458  12.350   8.430  10.800
 3488W        W 4459  13.690   5.300   3.690
 3489W        W 4460   1.900   9.330  12.260
 3490W        W 4461   6.040   2.450   7.690
 3491W        W 4462   6.160   7.160  12.150
 3492W        W 4463  10.090  10.180  12.110
 3493W        W 4464   0.860   3.360   6.950
 3494W        W 4465   1.410   7.600   7.660
 3495W        W 4466   2.940   1.370   9.260
 3496W        W 4467  12.940  13.760  10.000
 3497W        W 4468  10.920   0.370   7.090
 3498W        W 4469   7.500   7.350  10.010
 3499W        W 4470   4.120   2.510   2.680
 3500W        W 4471   7.770   8.650  12.920
 3501W        W 4472   7.880   3.970   3.040
 3502W        W 4473   8.770   4.620  12.250
 3503W        W 4474  12.760  10.490   0.080
 3504W        W 4475   9.890   7.290   6.480
 3505W        W 4476   4.860  10.530  12.710
 3506W        W 4477   0.740   0.340  13.630
 3507W        W 4478   0.310   0.260   3.480
 3508W        W 4479  13.170   6.860   9.070
 3509W        W 4480  10.910   3.470  11.900
 3510W        W 4481   0.870  12.500  11.810
 3511W        W 4482   0.420  12.420   1.850
 3512W        W 4483  10.190   1.000  11.280
 3513W        W 4484  11.990  12.990  12.520
 3514W        W 4485   6.450   5.600   3.260
 3515W        W 4486  13.660  11.450   9.220
 3516W        W 4487   2.700  13.500   0.670
 3517W        W 4488   7.430   0.600   1.410
 3518W        W 4489  13.840   7.390  11.080
 3519W        W 4490   2.560   6.190  10.170
 3520W        W 4491  12.050   1.440   9.610
 3521W        W 4492   0.300  11.220   1.010
 3522W        W 4493   1.660  13.880  12.060
 3523W        W 4494   8.290  12.420   4.720
 3524W        W 4495   4.250  10.900   4.660
 3525W        W 4496   8.570   5.760   0.280
 3526W        W 4497  11.610   6.980   0.430
 3527W        W 4498   8.650   1.710   7.260
 3528W        W 4499  13.420   2.480   6.020
 3529W        W 4500  12.150   0.740   6.700
 3530W        W 4501   7.900   7.370   3.190
 3531W        W 4502   7.170  10.830  12.700
 3532W        W 4503   8.490   1.520   8.490
 3533W        W 4504   4.450   1.860  12.130
 3534W        W 4505   7.800  10.260   5.680
 3535W        W 4506   5.040   9.890   6.560
 3536W        W 4507   9.220   6.870   0.670
 3537W        W 4508   6.880  11.300  10.250
 3538W        W 4509   7.600   3.950   7.170
 3539W        W 4510   5.550   8.650   4.790
 3540W        W 4511  10.880   2.430   7.620
 3541W        W 4512   2.720  10.200   2.810
 3542W        W 4513   0.900   1.360   2.050
 3543W        W 4514   5.440   2.860  10.040
 3544W        W 4515   3.070   6.590  10.370
 3545W        W 4516   8.040   3.410  12.220
 3546W        W 4517  10.680   5.000  11.100
 3547W        W 4518  10.350   3.990   5.400
 3548W        W 4519  12.280   3.670  10.780
 3549W        W 4520   1.050  13.000   2.870
 3550W        W 4521  10.470   9.840   7.650
 3551W        W 4522   5.920  13.650   7.350
 3552W        W 4523  10.050   5.500   5.730
 3553W        W 4524   1.200   7.490  10.960
 3554W        W 4525   7.670   6.510   8.510
 3555W        W 4526   8.380   1.770   2.400
 3556W        W 4527   1.830   0.840   8.490
 3557W        W 4528  13.160   7.900   3.040
 3558W        W 4529   4.450   4.360   0.720
 3559W        W 4530   9.570   8.440   5.730
 3560W        W 4531   2.720   8.810   3.430
 3561W        W 4532   9.840   3.280  12.950
 3562W        W 4533  13.110   9.050   0.720
 3563W        W 4534   2.870   7.390   5.080
 3564W        W 4535   3.640  13.710  12.790
 3565W        W 4536  12.070   0.110   2.160
 3566W        W 4537   5.410  11.100   8.810
 3567W        W 4538   6.480   1.030   2.220
 3568W        W 4539  10.460  13.820   7.920
 3569W        W 4540   3.340   6.940   8.540
 3570W        W 4541  12.830   3.110   5.740
 3571W        W 4542   8.840   6.810  12.820
 3572W        W 4543   2.390   0.320   8.310
 3573W        W 4544  12.730   2.260   1.420
 3574W        W 4545   9.140   3.120  11.300
 3575W        W 4546   3.050   9.370  10.650
 3576W        W 4547   5.180  12.350   0.130
 3577W        W 4548   5.230  12.450  12.010
 3578W        W 4549  12.860   2.960   8.770
 3579W        W 4550   1.670   3.750   3.020
 3580W        W 4551   0.560   4.670   1.750
 3581W        W 4552   0.760   7.210   0.330
 3582W        W 4553   6.530  10.440   9.180
 3583W        W 4554   0.540   2.100   9.020
 3584W        W 4555  12.670   0.660  10.200
 3585W        W 4556   6.650   0.440  13.720
 3586W        W 4557   5.120   6.290   6.300
 3587W        W 4558   2.180   9.680   7.470
 3588W        W 4559   7.980   1.400  11.320
 3589W        W 4560   8.860   9.620  10.730
 3590W        W 4561  10.610   0.040  10.150
 3591W        W 4562   7.970  11.070   0.410
 3592W        W 4563   0.890   1.410   0.810
 3593W        W 4564   0.140   0.190   6.990
 3594W        W 4565   7.610   5.560   8.910
 3595W        W 4566   9.200   2.810   1.660
 3596W        W 4567   7.700  10.110   0.210
 3597W        W 4568   8.750  11.140   4.820
 3598W        W 4569   6.980   8.420  11.290
 3599W        W 4570   5.280   1.130  12.020
 3600W        W 4571   7.320   2.990   3.600
 3601W        W 4572   8.920   5.870   5.300
 3602W        W 4573   4.360   8.240   5.350
 3603W        W 4574   1.110   9.670   3.930
 3604W        W 4575   4.220   5.990  10.830
 3605W        W 4576   8.000   1.620   0.210
 3606W        W 4577   3.770  11.860   7.190
 3607W        W 4578   9.040   2.170   3.620
 3608W        W 4579   4.930   7.080   5.740
 3609W        W 4580   6.810   2.270   8.760
 3610W        W 4581  13.770   0.930  10.270
 3611W        W 4582  12.500   8.510   8.340
 3612W        W 4583  11.380   5.460  13.490
 3613W        W 4584   8.250   8.680  12.700
 3614W        W 4585   6.220   5.990   6.700
 3615W        W 4586  13.360   7.570   7.170
 3616W        W 4587  10.420   3.390  13.730
 3617W        W 4588  13.760  10.810   0.720
 3618W        W 4589  11.480  13.860   6.380
 3619W        W 4590   6.110   0.760  12.910
 3620W        W 4591   3.400   3.900   6.360
 3621W        W 4592   5.340  10.600   3.250
 3622W        W 4593   2.320   3.580   3.620
 3623W        W 4594   4.220  12.950  13.760
 3624W        W 4595   4.710   6.510  12.080
 3625W        W 4596   9.710   5.460   3.030
 3626W        W 4597   8.590   2.890   5.160
 3627W        W 4598  10.980   4.130   6.620
 3628W        W 4599   9.230  11.300   5.000
 3629W        W 4600   6.670   7.070  12.390
 3630W        W 4601   8.620   3.280   6.320
 3631W        W 4602   5.300   2.470   0.440
 3632W        W 4603   8.930   4.570   9.040
 3633W        W 4604   9.860  10.420  13.690
 3634W        W 4605   3.380   9.110   1.720
 3635W        W 4606   0.520  11.090  11.420
 3636W        W 4607   8.500   9.270   2.750
 3637W        W 4608   7.260   1.450  10.250
 3638W        W 4609   4.350  10.500   5.160
 3639W        W 4610   5.850  10.300   2.110
 3640W        W 4611   7.250  11.810   4.830
 3641W        W 4612   9.550   2.220   9.170
 3642W        W 4613  10.940  13.690   7.040
 3643W        W 4614   6.060   2.400   3.400
 3644W        W 4615  10.400   1.020   0.720
 3645W        W 4616  13.500   4.300  12.940
 3646W        W 4617   5.610   5.040   4.490
 3647W        W 4618   4.090   2.100   2.410
 3648W        W 4619  11.580   9.240   5.230
 3649W        W 4620  11.520   1.720   3.110
 3650W        W 4621   2.290   7.830   6.890
 3651W        W 4622   1.400  11.700   9.760
 3652W        W 4623   1.190   6.060   8.520
 3653W        W 4624   6.100  11.080   5.980
 3654W        W 4625   2.070   9.740  12.600
 3655W        W 4626  10.100   4.290   1.890
 3656W        W 4627  10.240  13.900   9.780
 3657W        W 4628   4.920   4.710   5.200
 3658W        W 4629   3.270   6.840  11.410
 3659W        W 4630   2.690  13.760   8.240
 3660W        W 4631   7.550   6.150  13.430
 3661W        W 4632   1.060   1.550   4.170
 3662W        W 4633   6.050   6.250   1.690
 3663W        W 4634  12.430   5.800   6.910
 3664W        W 4635   8.570   0.410   7.940
 3665W        W 4636  10.350   6.620   3.440
 3666W        W 4637   9.790   2.930   1.600
 3667W        W 4638   3.040   6.860  12.700
 3668W        W 4639   4.610  11.360   2.660
 3669W        W 4640  12.910   5.880  13.770
 3670W        W 4641   4.210   3.340   2.120
 3671W        W 4642   9.530  11.050   6.930
 3672W        W 4643   3.200   2.430   8.660
 3673W        W 4644   3.130   1.910  11.700
 3674W        W 4645   1.500  11.270  10.300
 3675W        W 4646  10.540  10.690  12.680
 3676W        W 4647   7.940   8.340   6.500
 3677W        W 4648  10.640   9.170  12.730
 3678W        W 4649   6.030  11.110   1.540
 3679W        W 4650   0.360  12.140  10.520
 3680W        W 4651  11.560   2.610   5.970
 3681W        W 4652   3.350   1.750   2.510
 3682W        W 4653   4.190   3.570   8.310
 3683W        W 4654   9.430   8.610   0.490
 3684W        W 4655   8.600   4.780   9.330
 3685W        W 4656   5.430   7.680   2.150
 3686W        W 4657   6.970   1.960  12.610
 3687W        W 4658  13.310   4.130   7.270
 3688W        W 4659   4.520   2.170   2.780
 3689W        W 4660  10.430  10.740  11.300
 3690W        W 4661   5.520  13.490   9.000
 3691W        W 4662   9.800  10.360  13.220
 3692W        W 4663   5.500   7.720   4.570
 3693W        W 4664  11.900   6.370   3.820
 3694W        W 4665   9.580  13.220  10.230
 3695W        W 4666   9.810   8.500   0.150
 3696W        W 4667  13.190   6.340   8.940
 3697W        W 4668  13.630   7.650   6.740
 3698W        W 4669   6.180  11.160   3.390
 3699W        W 4670   8.710   3.350   1.110
 3700W        W 4671   9.120   7.590   5.100
 3701W        W 4672  12.770   7.480   6.450
 3702W        W 4673   9.320  10.300  13.020
 3703W        W 4674   9.350  11.630   9.590
 3704W        W 4675  10.000   2.500  13.150
 3705W        W 4676  12.180   1.890   7.040
 3706W        W 4677   8.240   9.530   1.970
 3707W        W 4678   9.360   7.800   9.380
 3708W        W 4679  10.020   1.620  11.980
 3709W        W 4680   4.100   1.800   4.760
 3710W        W 4681   2.750   5.100   6.240
 3711W        W 4682   0.090   9.100   3.030
 3712W        W 4683   2.160   1.440  11.230
 3713W        W 4684  12.670  11.500   0.160
 3714W        W 4685   5.710   3.280  13.730
 3715W        W 4686  11.000   6.200   8.210
 3716W        W 4687  12.320  11.460   6.150
 3717W        W 4688  10.750   6.050   6.250
 3718W        W 4689   5.810   8.590   6.950
 3719W        W 4690  10.030   5.620   3.340
 3720W        W 4691   5.190   2.470   6.570
 3721W        W 4692   1.970  10.300   7.860
 3722W        W 4693  11.470   9.340  11.080
 3723W        W 4694   7.370   7.990   2.130
 3724W        W 4695  11.370  13.150   9.400
 3725W        W 4696   1.560   9.530   6.090
 3726W        W 4697   1.310   1.290   9.030
 3727W        W 4698  12.010   3.460   3.200
 3728W        W 4699   4.940   9.130   4.820
 3729W        W 4700   0.160   4.130   2.190
 3730W        W 4701   9.530   2.600   7.700
 3731W        W 4702   4.510  11.510   5.930
 3732W        W 4703   5.020  13.800   5.630
 3733W        W 4704   4.120   2.950  11.680
 3734W        W 4705  12.860   5.120   0.080
 3735W        W 4706   6.420   9.220  12.810
 3736W        W 4707   6.820   2.410  12.800
 3737W        W 4708  10.650   5.490   9.070
 3738W        W 4709   0.980  12.890  12.640
 3739W        W 4710   0.980   6.470   8.290
 3740W        W 4711   4.190  13.570   5.810
 3741W        W 4712   4.150   7.970   2.400
 3742W        W 4713   3.840   6.540   1.600
 3743W        W 4714   0.790   4.480   4.170
 3744W        W 4715  11.300   7.130   3.970
 3745W        W 4716   0.540   7.630   3.410
 3746W        W 4717  10.690   6.840  10.380
 3747W        W 4718   6.620  12.590  11.740
 3748W        W 4719   3.310   3.780  12.380
 3749W        W 4720   3.630   5.360   2.780
 3750W        W 4721   1.250   1.390   7.950
 3751W        W 4722  10.740   7.700   8.650
 3752W        W 4723  10.900   4.190   7.090
 3753W        W 4724   1.870  11.370  10.530
 3754W        W 4725  13.470  13.910   3.940
 3755W        W 4726   8.290   7.970   2.240
 3756W        W 4727  10.910  11.490   1.140
 3757W        W 4728   9.250   1.380  10.750
 3758W        W 4729   5.820   8.020  11.120
 3759W        W 4730   0.650   3.540   5.090
 3760W        W 4731   9.110   6.480  12.560
 3761W        W 4732   4.280   9.610   6.900
 3762W        W 4733   0.080   2.640  13.700
 3763W        W 4734  12.910   8.740   5.740
 3764W        W 4735   8.870   5.030   8.640
 3765W        W 4736  13.040   3.970   5.540
 3766W        W 4737   9.250   2.800   2.890
 3767W        W 4738   3.590   9.520  11.460
 3768W        W 4739   5.440   1.000  13.670
 3769W        W 4740   5.150   1.220  13.250
 3770W        W 4741   1.730   1.690  13.150
 3771W        W 4742   3.680  11.220   1.340
 3772W        W 4743   1.810   1.470  13.600
 3773W        W 4744   8.870   2.500   1.460
 3774W        W 4745  13.230   0.070   0.510
 3775W        W 4746   9.690   5.360   6.140
 3776W        W 4747   6.850   8.450   0.410
 3777W        W 4748   6.390   5.430   2.320
 3778W        W 4749   6.080   5.060   4.740
 3779W        W 4750   2.210   2.740  10.310
 3780W        W 4751   4.420   9.390   7.380
 3781W        W 4752   6.520   1.680   3.080
 3782W        W 4753   4.160   9.300   1.980
 3783W        W 4754   0.500   1.540  10.080
 3784W        W 4755   0.200   1.160   7.980
 3785W        W 4756   9.650   8.160  10.550
 3786W        W 4757   4.080   1.850   9.720
 3787W        W 4758  10.120   4.190   8.440
 3788W        W 4759  13.300  11.230   2.980
 3789W        W 4760   5.900   2.280   7.230
 3790W        W 4761  10.920   8.360   1.500
 3791W        W 4762   2.410   3.830  11.130
 3792W        W 4763  10.630   7.500   5.100
 3793W        W 4764   3.360   5.500  10.190
 3794W        W 4765  13.390   1.580   4.960
 3795W        W 4766  13.750   6.510   6.590
 3796W        W 4767   6.150   5.670   9.610
 3797W        W 4768   8.740   7.320   4.190
 3798W        W 4769   1.460   9.030  11.920
 3799W        W 4770   4.200   2.590   2.160
 3800W        W 4771  10.040   1.820   8.030
 3801W        W 4772   3.190   3.340  11.940
 3802W        W 4773   4.090   4.370  12.550
 3803W        W 4774   1.110  13.710   0.950
 3804W        W 4775  12.710   0.770   6.080
 3805W        W 4776   3.300  13.730  10.670
 3806W        W 4777  12.170   1.750   0.430
 3807W        W 4778  13.640  13.580   1.650
 3808W        W 4779   8.010   6.580   9.650
 3809W        W 4780  10.800  12.160   5.940
 3810W        W 4781   8.460   3.120   2.900
 3811W        W 4782   1.460   6.310   8.160
 3812W        W 4783   5.380   8.770   8.950
 3813W        W 4784   2.450   6.950   9.700
 3814W        W 4785   4.300  10.390   3.160
 3815W        W 4786   6.880   0.210   8.290
 3816W        W 4787   7.480   3.280   3.210
 3817W        W 4788   5.130   3.310  12.590
 3818W        W 4789   7.720   2.000   9.720
 3819W        W 4790   7.100  10.930  11.330
 3820W        W 4791   3.680   8.210   7.010
 3821W        W 4792   5.370   8.660   8.100
 3822W        W 4793   7.910  12.150  11.170
 3823W        W 4794  11.210   5.960   8.660
 3824W        W 4795   1.300  12.350   1.120
 3825W        W 4796   8.760  10.040  10.510
 3826W        W 4797   1.950   7.290   7.670
 3827W        W 4798  11.070   0.760  12.350
 3828W        W 4799   4.760   4.660  10.250
 3829W        W 4800   1.790  11.240   4.550
 3830W        W 4801   1.180   5.890  11.970
 3831W        W 4802  13.880  11.150   4.430
 3832W        W 4803  12.770   6.420  10.110
 3833W        W 4804   3.190   1.590   5.170
 3834W        W 4805   4.850   9.300   9.940
 3835W        W 4806   0.920   3.770   9.740
 3836W        W 4807  10.400   4.110   1.260
 3837W        W 4808   2.060   9.050   6.430
 3838W        W 4809   7.410  12.460  10.010
 3839W        W 4810   4.110   6.970   5.620
 3840W        W 4811  12.790   5.810   8.220
 3841W        W 4812   4.790  12.660   0.510
 3842W        W 4813  13.290  11.310  10.730
 3843W        W 4814   0.630  10.050   0.290
 3844W        W 4815   3.450  12.810   8.930
 3845W        W 4816   5.910   5.740  13.100
 3846W        W 4817  12.930   8.430   4.230
 3847W        W 4818   9.920  11.230   1.320
 3848W        W 4819   8.260  10.950   0.020
 3849W        W 4820  11.420   1.490  10.130
 3850W        W 4821   5.540   4.730   8.590
 3851W        W 4822  11.210   9.680   1.710
 3852W        W 4823  10.850   4.130   5.400
 3853W        W 4824   0.670   2.760  13.290
 3854W        W 4825   6.130  11.680   5.090
 3855W        W 4826   5.670  11.760  10.700
 3856W        W 4827  11.240   9.050   5.590
 3857W        W 4828   3.220   2.240  10.220
 3858W        W 4829   3.490   1.860  12.540
 3859W        W 4830  12.650   4.350   4.280
 3860W        W 4831   0.950   9.950   1.520
 3861W        W 4832   6.260   0.960   9.430
 3862W        W 4833   2.910   9.110  11.110
 3863W        W 4834   4.300  11.810   0.570
 3864W        W 4835  10.870  10.910   2.660
 3865W        W 4836  11.250  10.000   7.580
 3866W        W 4837   8.220   0.610   0.330
 3867W        W 4838   1.310  12.270   1.890
 3868W        W 4839  12.050   5.740  13.530
 3869W        W 4840  11.920   1.590  12.360
 3870W        W 4841   8.990   1.280   5.200
 3871W        W 4842   4.280   7.350   6.070
 3872W        W 4843  12.010   4.620  10.650
 3873W        W 4844   9.670   8.010   3.270
 3874W        W 4845   2.720  11.700  10.800
 3875W        W 4846   1.230   8.730   3.650
 3876W        W 4847   5.400  13.110   1.880
 3877W        W 4848   2.590  13.710   5.480
 3878W        W 4849   6.000   2.050   5.340
 3879W        W 4850   1.760  12.460   2.680
 3880W        W 4851   9.830   4.910   2.150
 3881W        W 4852   2.060   9.220   8.420
 3882W        W 4853  13.880  11.650   6.280
 3883W        W 4854   4.520   3.830   0.560
 3884W        W 4855   9.770   5.400  10.890
 3885W        W 4856   4.510   0.300   7.520
 3886W        W 4857   8.400   2.820   3.370
 3887W        W 4858   2.520  10.620   5.600
 3888W        W 4859  11.410   9.710   3.950
 3889W        W 4860   2.810   4.140  12.360
 3890W        W 4861   6.780   9.580   8.570
 3891W        W 4862   0.580  12.910   3.010
 3892W        W 4863  10.800   0.770   8.680
 3893W        W 4864   8.250   6.220  12.940
 3894W        W 4865   2.220   5.040   4.550
 3895W        W 4866   3.640  13.920   7.560
 3896W        W 4867   7.870   5.760   1.510
 3897W        W 4868  10.390  11.850   0.710
 3898W        W 4869   3.060   0.450   9.090
 3899W        W 4870   1.010   1.380   6.310
 3900W        W 4871   1.940   8.990   3.440
 3901W        W 4872  13.650   7.110   9.110
 3902W        W 4873   6.640   2.010   1.610
 3903W        W 4874   1.460   2.880  10.040
 3904W        W 4875   7.470   8.030  11.240
 3905W        W 4876   6.050   4.650  11.380
 3906W        W 4877   0.810   4.900   1.310
 3907W        W 4878   8.620   1.200   4.510
 3908W        W 4879   1.480  13.800   8.640
 3909W        W 4880   4.560   0.320   3.590
 3910W        W 4881   9.850   8.910  11.350
 3911W        W 4882  10.100   3.450   7.990
 3912W        W 4883   2.840   3.750   7.010
 3913W        W 4884   7.700   4.320   8.330
 3914W        W 4885  11.740   3.440   1.440
 3915W        W 4886   6.450  12.230   1.110
 3916W        W 4887   9.840   1.260  11.040
 3917W        W 4888  10.700   3.560   3.860
 3918W        W 4889   8.110  12.590   9.180
 3919W        W 4890   7.910  10.550  12.250
 3920W        W 4891  12.670   4.280   0.410
 3921W        W 4892  13.350  13.800   5.790
 3922W        W 4893   8.700  11.330  10.400
 3923W        W 4894   7.190   4.210   5.050
 3924W        W 4895  13.220  10.660  13.770
 3925W        W 4896  11.320   4.090  11.770
 3926W        W 4897  11.330   1.410  11.110
 3927W        W 4898   3.690  13.170   0.930
 3928W        W 4899   9.930   8.650   8.660
 3929W        W 4900   6.760   6.040   5.910
 3930W        W 4901  10.750   1.910   1.570
 3931W        W 4902  10.070   5.700   1.920
 3932W        W 4903   5.360   0.370  10.290
 3933W        W 4904   4.380   0.070   3.220
 3934W        W 4905  10.340   4.550   8.960
 3935W        W 4906   1.630   2.160   8.070
 3936W        W 4907   3.620   1.670   3.870
 3937W        W 4908   1.330   3.910   8.540
 3938W        W 4909   0.330   0.490   9.950
 3939W        W 4910   7.250   7.980   5.340
 3940W        W 4911   7.770  10.710  10.990
 3941W        W 4912   9.430   0.190   6.790
 3942W        W 4913  12.080   6.870   6.180
 3943W        W 4914   9.540   5.300   4.040
 3944W        W 4915   6.530   9.080   2.020
 3945W        W 4916   5.930   8.810   2.590
 3946W        W 4917   8.460   1.150   3.350
 3947W        W 4918   9.240   6.760   8.450
 3948W        W 4919   8.900   6.290   6.060
 3949W        W 4920   9.300   9.750   6.860
 3950W        W 4921   0.620   4.590   9.740
 3951W        W 4922   6.680   3.150   2.350
 3952W        W 4923  11.960   7.700   1.100
 3953W        W 4924  11.050   7.710   0.450
 3954W        W 4925   7.300  10.080  11.540
 3955W        W 4926   8.080   9.840   8.820
 3956W        W 4927  12.110   7.170   7.050
 3957W        W 4928  13.630   7.310   2.870
 3958W        W 4929   9.970   4.230   3.300
 3959W        W 4930   9.020  10.250   4.210
 3960W        W 4931   7.940  11.130  12.340
 3961W        W 4932  13.570   0.640   8.190
 3962W        W 4933   0.820   3.360  12.340
 3963W        W 4934  10.240  12.570   0.030
 3964W        W 4935  10.690   2.610   5.840
 3965W        W 4936   4.950  13.920   3.410
 3966W        W 4937   9.170   4.820   7.570
 3967W        W 4938  10.250  11.340  11.460
 3968W        W 4939   4.490   1.140   4.090
 3969W        W 4940   9.370   5.310   2.510
 3970W        W 4941   5.320   6.510  10.450
 3971W        W 4942   7.420  10.410  12.890
 3972W        W 4943   3.920   4.810  10.690
 3973W        W 4944   5.420  11.820   5.880
 3974W        W 4945  12.430  12.950   0.320
 3975W        W 4946   6.680   2.680  13.200
 3976W        W 4947   3.750   2.790   6.260
 3977W        W 4948   6.460  10.740   5.900
 3978W        W 4949  13.070   4.010  11.620
 3979W        W 4950  12.690   8.040  12.390
 3980W        W 4951  10.950   1.600   3.930
 3981W        W 4952   2.920  11.790   3.780
 3982W        W 4953   7.970   1.880   2.700
 3983W        W 4954   4.440   2.170  12.550
 3984W        W 4955  11.080   4.580   9.320
 3985W        W 4956   2.900   2.520   5.960
 3986W        W 4957  13.610   8.490   7.370
 3987W        W 4958   5.240   6.680   1.710
 3988W        W 4959   7.230   9.800   9.800
 3989W        W 4960  12.660  12.270  13.040
 3990W        W 4961  10.940   5.970   7.160
 3991W        W 4962   3.020   2.480  10.780
 3992W        W 4963  13.520   6.200   7.530
 3993W        W 4964   4.490   4.020  13.260
 3994W        W 4965   1.540  10.490   5.190
 3995W        W 4966  10.100   6.400   2.120
 3996W        W 4967   6.680   6.770   7.370
 3997W        W 4968   6.480   4.250   1.180
 3998W        W 4969   2.060  10.550   8.310
 3999W        W 4970  12.640   3.570   1.590
 4000W        W 4971  11.480   9.610  13.200
 4001W        W 4972   1.620  12.580   6.910
 4002W        W 4973  10.550   6.920   6.800
 4003W        W 4974   8.470   7.020   2.290
 4004W        W 4975   6.940   5.510   9.910
 4005W        W 4976   5.930  13.750   2.860
 4006W        W 4977   7.820   5.000   4.580
 4007W        W 4978   7.840   9.500  12.150
 4008W        W 4979  10.210   5.710   8.320
 4009W        W 4980  12.460  13.290   1.960
 4010W        W 4981   8.290  12.930  11.320
 4011W        W 4982   1.740  10.510   9.510
 4012W        W 4983   2.510   7.580  13.020
 4013W        W 4984   5.210   8.010  11.500
 4014W        W 4985  10.820   3.850   7.550
 4015W        W 4986  12.020   2.800  12.220
 4016W        W 4987   4.490   1.830   5.190
 4017W        W 4988   6.550  13.870  11.660
 4018W        W 4989   0.280   2.380   3.480
 4019W        W 4990   1.030   2.320   7.970
 4020W        W 4991  10.770   3.940  13.100
 4021W        W 4992   6.440   1.000  11.390
 4022W        W 4993   8.210   5.490  12.630
 4023W        W 4994  11.580   4.310   5.450
 4024W        W 4995   3.870  10.700   0.940
 4025W        W 4996  13.250   7.280   4.410
 4026W        W 4997   3.560   8.510  12.210
 4027W        W 4998   5.110  13.270   4.790
 4028W        W 4999   3.580   1.330   8.710
 4029W        W 5000   1.580   6.870   7.640
 4030W        W 5001   3.440   8.320   1.590
 4031W        W 5002   1.260   1.400  13.030
 4032W        W 5003  10.680   8.500   5.920
 4033W        W 5004   2.140   0.410   0.230
 4034W        W 5005   3.740   3.550  12.320
 4035W        W 5006  11.290  11.960  13.180
 4036W        W 5007  11.220  10.560   1.830
 4037W        W 5008   6.280   2.400   1.940
 4038W        W 5009   1.780   5.640   2.910
 4039W        W 5010   6.480  10.390   5.290
 4040W        W 5011   8.990   2.640   0.510
 4041W        W 5012   6.350  11.430   7.390
 4042W        W 5013  11.860   1.580   2.800
 4043W        W 5014   0.160   7.480   1.870
 4044W        W 5015   0.620  13.260  11.700
 4045W        W 5016   0.080   5.920   1.390
 4046W        W 5017   4.440   6.890   7.010
 4047W        W 5018   2.590   8.510   8.040
 4048W        W 5019   4.930  10.590   0.790
 4049W        W 5020   2.790   7.240   3.430
 4050W        W 5021   2.320   8.850   3.030
 4051W        W 5022   9.120   4.910   2.590
 4052W        W 5023   6.670   9.990   6.340
 4053W        W 5024   0.770   3.760  11.270
 4054W        W 5025   3.690   8.760   9.060
 4055W        W 5026  12.620   1.020  12.320
 4056W        W 5027   8.190   8.840   5.900
 4057W        W 5028   0.880   1.640  11.710
 4058W        W 5029  13.290   1.430   7.930
 4059W        W 5030  12.020  11.060   7.370
 4060W        W 5031   3.310  10.750   6.830
 4061W        W 5032   8.040   9.820  11.210
 4062W        W 5033  10.760  10.260   6.080
 4063W        W 5034   8.490   7.680   7.370
 4064W        W 5035   9.410   9.070   5.560
 4065W        W 5036  13.000   4.180  10.500
 4066W        W 5037  12.980   1.010   5.720
 4067W        W 5038   7.620   7.710   8.580
 4068W        W 5039  11.820  12.110  10.110
 4069W        W 5040   3.180  13.250   9.610
 4070W        W 5041   0.260   1.730   3.960
 4071W        W 5042   8.690   0.510   6.610
 4072W        W 5043   3.400   0.640   6.330
 4073W        W 5044   2.250   3.220  10.330
 4074W        W 5045   0.540  12.090   4.130
 4075W        W 5046   3.210   3.520   7.190
 4076W        W 5047   9.510  10.440  10.340
 4077W        W 5048   9.650  11.310   0.850
 4078W        W 5049   5.730   2.970  12.210
 4079W        W 5050  12.290   2.170   6.140
 4080W        W 5051  11.430  11.260   2.940
 4081W        W 5052   8.700  12.800   6.640
 4082W        W 5053   2.710   1.860   6.340
 4083W        W 5054   2.870  12.260   8.210
 4084W        W 5055   3.560   7.900  13.550
 4085W        W 5056   2.440   5.800   6.840
 4086W        W 5057  10.980   6.520  10.640
 4087W        W 5058   6.500   9.000  13.290
 4088W        W 5059   2.460   6.820   1.900
 4089W        W 5060   8.990   3.700   4.340
 4090W        W 5061  11.010   8.370   7.730
 4091W        W 5062  11.930   7.620   1.570
 4092W        W 5063   8.380   7.520   2.350
 4093W        W 5064  12.800   3.600  13.420
 4094W        W 5065  13.310   2.830   8.500
 4095W        W 5066  11.690  13.440   0.560
 4096W        W 5067   1.620  13.340   6.050
 4097W        W 5068   2.970   1.530   6.090
 4098W        W 5069   6.100   7.280  10.610
 4099W        W 5070   0.170  10.600   7.170
 4100W        W 5071  13.360   0.660  13.350
 4101W        W 5072  10.100   6.080   9.680
 4102W        W 5073   3.450   4.940   4.710
 4103W        W 5074   7.070   2.420  12.300
 4104W        W 5075  11.800   9.970   7.770
 4105W        W 5076  12.990   5.280   9.050
 4106W        W 5077   7.000  10.230   7.090
 4107W        W 5078  11.020   6.250   9.500
 4108W        W 5079   0.710   0.490   5.980
 4109W        W 5080   6.890  10.970   1.240
 4110W        W 5081   6.730  10.480  10.940
 4111W        W 5082   2.990   2.100   0.160
 4112W        W 5083   9.720   2.980   8.130
 4113W        W 5084   9.290   1.880  10.500
 4114W        W 5085   0.910   6.940   8.290
 4115W        W 5086   3.000  13.580   1.890
 4116W        W 5087   4.480   7.240   6.650
 4117W        W 5088   1.380  13.240   4.210
 4118W        W 5089   5.780  12.670   0.630
 4119W        W 5090   7.480  11.260  12.600
 4120W        W 5091   1.610  13.630   7.350
 4121W        W 5092   2.890   6.770   9.870
 4122W        W 5093   4.630   3.250   0.370
 4123W        W 5094   8.310   3.170   1.980
 4124W        W 5095   8.720   2.340  13.220
 4125W        W 5096   8.720   2.400   8.300
 4126W        W 5097   6.150   9.800  11.980
 4127W        W 5098   9.900   4.380   8.850
 4128W        W 5099  12.770  13.160  13.080
 4129W        W 5100   4.740   5.740  11.640
 4130W        W 5101   5.820   7.510   9.230
 4131W        W 5102  10.750   8.860   7.840
 4132W        W 5103   0.670   2.570   4.880
 4133W        W 5104   0.590  11.940   8.930
 4134W        W 5105  11.740   3.820  10.260
 4135W        W 5106  11.270   8.720   7.450
 4136W        W 5107  11.790  12.930   0.450
 4137W        W 5108   7.740   3.800  12.790
 4138W        W 5109  10.530   9.740   4.420
 4139W        W 5110   7.170   7.120   5.200
 4140W        W 5111   9.210  11.310  13.540
 4141W        W 5112   2.680  10.470  12.280
 4142W        W 5113   7.300  10.520  11.080
 4143W        W 5114   2.010  13.800  11.090
 4144W        W 5115   9.630   0.440   8.250
 4145W        W 5116  11.870  10.860   2.100
 4146W        W 5117   8.360   5.520   1.540
 4147W        W 5118   3.050   4.520   0.950
 4148W        W 5119   9.640   2.420   5.060
 4149W        W 5120   2.460   4.150   8.560
 4150W        W 5121   3.690   0.920   4.540
 4151W        W 5122   4.780   1.650  13.290
 4152W        W 5123   4.320   5.720   6.480
 4153W        W 5124  13.090  12.110   6.330
 4154W        W 5125   2.830  12.250   3.640
 4155W        W 5126  13.850  10.710   6.540
 4156W        W 5127  12.430  12.730  10.500
 4157W        W 5128   4.950  13.520  12.410
 4158W        W 5129  12.860   8.040  11.930
 4159W        W 5130   0.520   6.990   6.020
 4160W        W 5131   9.640   9.650   6.440
 4161W        W 5132   5.270  12.780   0.520
 4162W        W 5133  10.170   1.330   3.400
 4163W        W 5134   1.100  11.400  11.650
 4164W        W 5135   8.010   5.520  13.070
 4165W        W 5136   3.900   9.620  12.400
 4166W        W 5137  13.130  10.510   8.520
 4167W        W 5138   1.960  12.130  13.230
 4168W        W 5139   4.240   4.390  13.450
 4169W        W 5140   3.770  13.240   2.340
 4170W        W 5141   4.100  12.650   9.020
 4171W        W 5142   8.230  10.660   8.400
 4172W        W 5143   7.670  13.560   6.120
 4173W        W 5144   3.910   4.200  11.360
 4174W        W 5145  11.720   4.890   8.280
 4175W        W 5146  11.180   5.390  11.970
 4176W        W 5147   7.730   5.700   6.490
 4177W        W 5148   1.880  10.140   4.920
 4178W        W 5149   0.370   0.810   5.860
 4179W        W 5150   2.940   5.530   7.520
 4180W        W 5151  11.780   9.130   0.260
 4181W        W 5152   4.950   8.180   0.710
 4182W        W 5153   0.550   1.080   2.910
 4183W        W 5154   9.320   3.530   3.720
 4184W        W 5155  12.390  10.580   9.720
 4185W        W 5156  12.730  13.500  11.400
 4186W        W 5157   5.210  12.090   5.500
 4187W        W 5158   5.740   8.550  10.060
 4188W        W 5159   5.800   1.240   7.110
 4189W        W 5160   0.360   9.260   0.880
 4190W        W 5161   6.880   5.070  12.640
 4191W        W 5162  10.010   8.870   1.730
 4192W        W 5163   4.360   3.540   3.000
 4193W        W 5164   0.580  11.720   8.120
 4194W        W 5165  11.220  12.930  13.140
 4195W        W 5166  11.070   9.970   8.570
 4196W        W 5167   8.540   2.550  11.810
 4197W        W 5168   7.320  10.740   9.280
 4198W        W 5169   1.010   3.200   4.430
 4199W        W 5170   5.610   2.510   6.900
 4200W        W 5171   9.790   7.430   9.290
 4201W        W 5172  13.390   4.250  13.870
 4202W        W 5173   1.140  10.820  13.140
 4203W        W 5174   4.560   1.240   2.560
 4204W        W 5175   0.810  10.710  12.190
 4205W        W 5176   7.890   4.330  10.510
 4206W        W 5177   3.150  11.080  12.470
 4207W        W 5178   2.140   4.300   7.030
 4208W        W 5179  10.390  12.540   0.520
 4209W        W 5180   8.880   1.840  12.500
 4210W        W 5181  12.610   5.610   5.180
 4211W        W 5182  10.790   7.790   4.590
 4212W        W 5183   1.660   4.410   9.990
 4213W        W 5184   1.550  12.030   5.270
 4214W        W 5185   0.060   3.450   8.960
 4215W        W 5186   6.280  10.260  10.150
 4216W        W 5187  13.130   0.530   6.890
 4217W        W 5188   8.860  12.260  11.170
 4218W        W 5189  12.350   0.490  13.590
 4219W        W 5190  11.600   6.210   6.530
 4220W        W 5191   9.810  11.340   5.490
 4221W        W 5192   9.940   5.710   3.920
 4222W        W 5193  13.860   4.780   5.800
 4223W        W 5194  10.360  11.000  13.090
 4224W        W 5195  10.400   1.780   6.970
 4225W        W 5196   6.470   3.460   1.910
 4226W        W 5197   5.460   5.140   6.820
 4227W        W 5198   7.490  11.390  12.090
 4228W        W 5199   3.210  10.420   1.610
 4229W        W 5200   9.930  11.770  11.740
 4230W        W 5201   5.550   3.880   1.440
 4231W        W 5202   0.390   6.340   5.220
 4232W        W 5203   7.140   0.720  12.910
 4233W        W 5204   0.950   0.100   8.320
 4234W        W 5205   7.420   9.350   2.430
 4235W        W 5206  11.600  12.580   7.010
 4236W        W 5207   7.620   4.690   8.710
 4237W        W 5208   0.210   3.400   9.430
 4238W        W 5209   6.680   1.530   8.870
 4239W        W 5210   6.510   4.110   8.100
 4240W        W 5211   5.490   1.130   4.080
 4241W        W 5212  11.530   2.460   1.780
 4242W        W 5213   0.350  12.920   5.730
 4243W        W 5214   8.710  10.180   2.760
 4244W        W 5215   5.220   1.710   7.190
 4245W        W 5216   5.220   4.970   1.790
 4246W        W 5217  12.790   2.040  13.060
 4247W        W 5218  11.200   6.580   7.750
 4248W        W 5219   0.730   5.100   2.640
 4249W        W 5220   7.830   6.380  11.770
 4250W        W 5221   1.150  11.480   1.420
 4251W        W 5222   3.870   6.300   1.060
 4252W        W 5223  10.310  13.770   5.950
 4253W        W 5224   0.650   7.320   6.430
 4254W        W 5225   7.020  10.340  10.570
 4255W        W 5226   1.020  10.480   1.660
 4256W        W 5227   8.040   4.070  10.040
 4257W        W 5228   1.290   9.290   1.130
 4258W        W 5229   3.720   8.220  13.070
 4259W        W 5230   3.500   5.720   6.700
 4260W        W 5231   7.000  10.410   8.500
 4261W        W 5232  10.880   6.920  12.110
 4262W        W 5233  11.270  10.930   7.760
 4263W        W 5234   5.450   7.070   9.530
 4264W        W 5235   5.030  11.430   9.710
 4265W        W 5236   5.370  12.890   9.530
 4266W        W 5237   7.330   5.770  11.990
 4267W        W 5238   0.790   9.850   7.950
 4268W        W 5239   8.190   1.110   1.030
 4269W        W 5240   6.090  11.180   5.030
 4270W        W 5241   5.530   5.430  12.960
 4271W        W 5242  12.350   4.730   4.300
 4272W        W 5243   9.780   6.550   4.700
 4273W        W 5244   9.720   1.360   8.190
 4274W        W 5245   9.440   5.860  12.270
 4275W        W 5246  12.870  11.230   6.330
 4276W        W 5247   1.230   8.380   9.030
 4277W        W 5248   0.320   2.770   4.580
 4278W        W 5249  13.220  13.200  12.690
 4279W        W 5250   6.910   7.280   2.290
 4280W        W 5251   0.740   9.040   9.390
 4281W        W 5252  12.240  11.900   1.780
 4282W        W 5253   1.760   0.780   4.120
 4283W        W 5254  10.510   4.220   9.870
 4284W        W 5255   3.810   2.330   5.590
 4285W        W 5256  10.210  10.080   3.630
 4286W        W 5257   3.520   4.020   4.100
 4287W        W 5258   2.010   6.000   0.260
 4288W        W 5259  11.730   2.710   2.160
 4289W        W 5260  11.550   0.590  11.400
 4290W        W 5261   1.890   1.700   6.000
 4291W        W 5262   1.400  11.730  12.860
 4292W        W 5263   6.150   9.760   0.110
 4293W        W 5264   0.880   2.050  11.410
 4294W        W 5265   2.480  13.010  13.820
 4295W        W 5266   0.880   5.420   8.090
 4296W        W 5267   6.720  11.100   7.220
 4297W        W 5268   1.000   2.560  13.610
 4298W        W 5269   4.760   7.470  10.550
 4299W        W 5270  10.240   2.870   5.780
 4300W        W 5271  13.150   6.610   6.270
 4301W        W 5272   6.660   5.610  11.410
 4302W        W 5273   4.690  12.730   6.190
 4303W        W 5274   4.230   9.400   6.440
 4304W        W 5275   9.270   7.140  10.730
 4305W        W 5276   5.210   3.580  11.530
 4306W        W 5277  10.850   1.860   9.530
 4307W        W 5278   9.280   9.910   1.770
 4308W        W 5279  12.680   8.890   6.740
 4309W        W 5280   1.230   2.500   0.180
 4310W        W 5281   7.300   8.180  12.310
 4311W        W 5282   2.110   8.540   6.470
 4312W        W 5283   2.270   9.880   6.000
 4313W        W 5284   8.390   9.070   6.970
 4314W        W 5285   0.020  13.370  13.260
 4315W        W 5286   2.130  10.710  13.200
 4316W        W 5287   1.260   3.800  12.600
 4317W        W 5288  13.860   1.330   5.500
 4318W        W 5289   6.100   9.750   0.890
 4319W        W 5290   1.840   6.150   7.370
 4320W        W 5291   2.420   5.710  10.190
 4321W        W 5292   7.010   7.160   7.330
 4322W        W 5293  11.480  13.650   4.640
 4323W        W 5294   6.160  12.770   8.300
 4324W        W 5295   6.100   3.490   0.720
 4325W        W 5296   8.830   3.180  11.890
 4326W        W 5297  13.270   7.150   3.210
 4327W        W 5298  11.890   2.390   7.150
 4328W        W 5299   9.010  13.590   9.100
 4329W        W 5300   2.930  12.610   7.830
 4330W        W 5301  10.500  10.890  13.530
 4331W        W 5302   6.410   5.740   0.850
 4332W        W 5303  10.530  10.680   8.770
 4333W        W 5304   7.930  12.620  11.090
 4334W        W 5305   8.840   9.790   4.470
 4335W        W 5306  11.830   1.730  13.900
 4336W        W 5307   0.930   0.330   0.280
 4337W        W 5308   4.190   7.750   3.780
 4338W        W 5309  13.760   1.640  11.990
 4339W        W 5310   4.290   1.330   5.560
 4340W        W 5311   6.840   9.200  11.080
 4341W        W 5312  12.600   1.190   3.950
 4342W        W 5313  12.160   0.430   4.180
 4343W        W 5314   9.780   2.210   1.990
 4344W        W 5315   7.280   6.030   7.710
 4345W        W 5316  13.340   2.390   3.380
 4346W        W 5317   5.150   2.060  13.110
 4347W        W 5318  11.290   9.020  10.110
 4348W        W 5319  10.810  10.920  11.030
 4349W        W 5320  13.560  13.600   2.570
 4350W        W 5321   9.390   8.880   3.630
 4351W        W 5322  13.640   1.040   7.900
 4352W        W 5323  13.130   2.230  10.210
 4353W        W 5324   9.190  10.310   7.420
 4354W        W 5325   0.040  10.360   7.770
 4355W        W 5326  12.330  11.120  12.330
 4356W        W 5327   0.700   4.660   3.560
 4357W        W 5328   0.500   6.050   2.440
 4358W        W 5329   7.330   0.850   0.240
 4359W        W 5330   4.770  12.670  12.200
 4360W        W 5331   2.780   2.010  10.890
 4361W        W 5332   4.570   6.430  13.860
 4362W        W 5333  13.740   1.260   1.690
 4363W        W 5334   1.330   5.950   6.190
 4364W        W 5335   7.300   1.440   4.890
 4365W        W 5336   5.610   4.550   9.050
 4366W        W 5337   6.510  12.140   5.870
 4367W        W 5338   1.280   4.030  13.460
 4368W        W 5339  12.150  13.790   4.090
 4369W        W 5340   7.560   8.240  12.710
 4370W        W 5341   6.670  12.940   7.390
 4371W        W 5342   3.750   2.830   0.660
 4372W        W 5343  12.730   7.810   3.250
 4373W        W 5344  12.150   8.260  10.310
 4374W        W 5345   5.840  10.140   0.860
 4375W        W 5346   6.690  13.340   3.980
 4376W        W 5347   1.790  10.020   5.790
 4377W        W 5348  13.780   4.950   9.430
 4378W        W 5349   9.500   6.380   0.600
 4379W        W 5350  10.180   9.300  10.910
 4380W        W 5351  12.360   2.270  13.160
 4381W        W 5352   2.660  11.460   9.330
 4382W        W 5353   2.830   4.120   9.400
 4383W        W 5354   9.740  10.000   6.070
 4384W        W 5355   3.970   9.990   8.930
 4385W        W 5356   5.990   3.800   6.520
 4386W        W 5357  12.110   0.690   0.770
 4387W        W 5358  12.810   2.690   5.470
 4388W        W 5359   0.990   4.690   6.600
 4389W        W 5360   3.390   6.590   5.520
 4390W        W 5361   8.730   3.130  12.360
 4391W        W 5362   8.990   3.120   5.080
 4392W        W 5363   5.670  13.540   9.960
 4393W        W 5364  10.650   0.700  12.080
 4394W        W 5365   9.980   2.320   4.640
 4395W        W 5366   2.150   1.740   4.280
 4396W        W 5367  10.720   8.810   4.510
 4397W        W 5368   8.460   3.710  11.290
 4398W        W 5369   6.650  12.780  10.290
 4399W        W 5370  13.070   5.360   4.210
 4400W        W 5371   7.660   6.820   1.780
 4401W        W 5372   1.100  10.580  11.240
 4402W        W 5373   1.950   9.020  11.930
 4403W        W 5374   0.820   4.160  10.040
 4404W        W 5375  10.450   7.920   8.990
 4405W        W 5376   2.520  12.180   5.110
 4406W        W 5377   1.540  11.960   7.700
 4407W        W 5378   5.930   6.190   2.680
 4408W        W 5379   1.660   8.330   8.760
 4409W        W 5380   0.630   4.930  11.040
 4410W        W 5381   2.300   1.040   6.600
 4411W        W 5382   4.740   5.990  10.790
 4412W        W 5383  11.090   6.920   0.410
 4413W        W 5384   9.040   1.380   4.710
 4414W        W 5385  12.030   6.330   6.250
 4415W        W 5386   7.430   0.590   2.980
 4416W        W 5387   3.950   7.380   1.890
 4417W        W 5388   5.460   2.010   6.760
 4418W        W 5389   1.220   3.560  11.460
 4419W        W 5390   6.790   3.920  10.270
 4420W        W 5391   3.430  12.400   1.420
 4421W        W 5392   5.800   2.360  13.070
 4422W        W 5393   6.590  13.740  11.170
 4423W        W 5394   2.120   0.870  11.390
 4424W        W 5395   5.980   3.340   0.230
 4425W        W 5396   0.990  13.280   4.590
 4426W        W 5397  10.020  13.380   6.940
 4427W        W 5398  10.070  11.300   0.010
 4428W        W 5399  10.820   4.530   2.850
 4429W        W 5400   2.170   8.520   9.460
 4430W        W 5401  11.350  11.930  10.250
 4431W        W 5402  10.730   9.210   8.730
 4432W        W 5403   2.760   9.560   3.810
 4433W        W 5404   5.970   5.380  11.990
 4434W        W 5405  13.310   8.270   4.410
 4435W        W 5406   2.910   6.920   7.590
 4436W        W 5407   4.940   4.520  10.760
 4437W        W 5408   4.860   3.450   2.990
 4438W        W 5409   9.350  11.590   7.740
 4439W        W 5410   4.440   0.940  12.530
 4440W        W 5411   5.230   3.100  13.050
 4441W        W 5412   4.920   9.200  13.120
 4442W        W 5413   2.750   3.360   2.650
 4443W        W 5414   4.080  12.000   6.340
 4444W        W 5415   8.030   0.980   5.040
 4445W        W 5416  10.370   2.090   8.710
 4446W        W 5417   9.200   3.940   2.110
 4447W        W 5418   9.640  11.170   0.370
 4448W        W 5419  10.870   3.930   3.500
 4449W        W 5420   5.310   4.170   8.990
 4450W        W 5421  10.800   0.980   9.190
 4451W        W 5422  11.790  13.160  13.000
 4452W        W 5423  12.630  10.790   4.110
 4453W        W 5424   6.370   7.810  10.410
 4454W        W 5425   0.580   0.670   3.190
 4455W        W 5426   5.180  12.820   5.920
 4456W        W 5427  13.010  11.550   2.130
 4457W        W 5428  13.600   4.520   4.250
 4458W        W 5429   2.220  13.190  11.480
 4459W        W 5430   5.870   4.980  13.580
 4460W        W 5431   6.400  13.350   7.270
 4461W        W 5432   9.400   4.460   6.500
 4462W        W 5433   4.640   6.700   2.160
 4463W        W 5434   3.430   5.440   5.770
 4464W        W 5435  13.240  11.040  10.350
 4465W        W 5436   7.340   4.940  12.500
 4466W        W 5437   6.900   1.320   2.360
 4467W        W 5438  10.540   6.270   8.070
 4468W        W 5439   3.110   0.970  12.230
 4469W        W 5440   6.110  13.040  11.260
 4470W        W 5441  10.110   9.100   9.590
 4471W        W 5442   8.650   0.970   1.680
 4472W        W 5443  13.030  11.370   1.640
 4473W        W 5444   8.620   9.230   6.560
 4474W        W 5445   7.590   7.040   6.170
 4475W        W 5446   7.820   7.790  12.760
 4476W        W 5447   8.060   7.350  12.670
 4477W        W 5448   8.420   6.080   3.830
 4478W        W 5449   6.230   0.990   3.630
 4479W        W 5450  12.070  10.850  12.830
 4480W        W 5451  11.020   5.110   8.970
 4481W        W 5452   3.950   8.660   8.590
 4482W        W 5453   9.570   6.070  10.170
 4483W        W 5454   5.460   8.510   6.520
 4484W        W 5455   0.790  10.830  13.570
 4485W        W 5456   1.950   9.550   3.700
 4486W        W 5457  10.190   4.170   4.440
 4487W        W 5458   6.120  13.600   1.610
 4488W        W 5459   9.140   5.380   7.520
 4489W        W 5460   0.490   8.790  13.710
 4490W        W 5461  12.230   8.040  13.610
 4491W        W 5462   5.850   0.690   9.620
 4492W        W 5463   2.530   9.030   2.080
 4493W        W 5464   7.530   8.750   4.960
 4494W        W 5465  11.750  12.650  10.030
 4495W        W 5466   6.690  10.900  10.180
 4496W        W 5467   3.510  10.430  13.900
 4497W        W 5468   5.500  10.970   2.900
 4498W        W 5469   3.210  12.680   9.910
 4499W        W 5470   0.150   0.120   0.310
 4500W        W 5471  11.050  13.080   1.090
 4501W        W 5472   2.650   1.730   4.380
 4502W        W 5473   5.960   1.170  11.200
 4503W        W 5474   0.010   8.770  13.490
 4504W        W 5475   9.890   4.310   1.420
 4505W        W 5476   5.040  10.550   7.370
 4506W        W 5477   9.990  12.620  12.500
 4507W        W 5478  11.900   8.830   9.240
 4508W        W 5479   9.870  13.100  13.340
 4509W        W 5480  10.080   5.880   6.820
 4510W        W 5481   7.130   2.510   0.020
 4511W        W 5482   0.390   4.460  13.460
 4512W        W 5483   6.830   4.040  13.760
 4513W        W 5484  11.520  12.200  10.930
 4514W        W 5485  10.050  10.030   6.630
 4515W        W 5486  12.540   7.710   5.000
 4516W        W 5487   8.030   5.570   3.830
 4517W        W 5488   7.760   6.800   9.290
 4518W        W 5489  10.510  10.630  12.120
 4519W        W 5490   0.040   5.000   5.170
 4520W        W 5491   2.590  10.060  10.850
 4521W        W 5492   0.230  11.310  10.440
 4522W        W 5493  12.860  11.880   0.420
 4523W        W 5494   7.650   8.310   0.030
 4524W        W 5495   3.980   8.740  11.920
 4525W        W 5496   7.450   6.270   0.710
 4526W        W 5497  13.320   2.300   0.920
 4527W        W 5498  13.500   8.450   8.200
 4528W        W 5499   9.530   1.740  12.020
 4529W        W 5500   0.140   6.580  10.850
 4530W        W 5501   2.190   2.520   5.660
 4531W        W 5502   0.820   6.330   9.450
 4532W        W 5503   4.040   8.130   2.890
 4533W        W 5504   8.710   6.370  10.510
 4534W        W 5505   9.440  10.470   9.250
 4535W        W 5506   6.550   4.210  12.290
 4536W        W 5507   6.960   1.670   0.140
 4537W        W 5508  10.550   4.360   5.740
 4538W        W 5509   4.930   7.060   9.330
 4539W        W 5510   9.790   7.290   8.700
 4540W        W 5511   0.370   3.850   3.930
 4541W        W 5512   9.360  13.820   6.380
 4542W        W 5513   0.830  12.640   5.550
 4543W        W 5514   1.630   5.630   0.160
 4544W        W 5515   6.980   6.300   6.270
 4545W        W 5516   4.910   8.570   7.590
 4546W        W 5517   8.000   5.100  11.050
 4547W        W 5518   5.710  11.840   3.200
 4548W        W 5519   5.890   5.320   1.620
 4549W        W 5520   2.070  12.190   3.420
 4550W        W 5521  13.640  10.360   3.880
 4551W        W 5522   5.040  11.830   1.030
 4552W        W 5523   8.490   1.480  11.300
 4553W        W 5524   8.560   9.070   6.100
 4554W        W 5525   2.650   8.560   9.600
 4555W        W 5526  12.280   2.430  11.330
 4556W        W 5527   0.700  12.740  13.520
 4557W        W 5528   4.290   1.410   4.450
 4558W        W 5529   2.340   8.490   3.410
 4559W        W 5530   9.790   9.660   5.300
 4560W        W 5531  11.040   9.570  10.950
 4561W        W 5532   4.810  11.770   2.420
 4562W        W 5533   5.580  12.880   6.570
 4563W        W 5534   3.680  13.740  11.020
 4564W        W 5535   1.450   4.540   2.560
 4565W        W 5536   0.020   1.620   1.970
 4566W        W 5537   9.450   1.720   8.530
 4567W        W 5538   1.720   8.650  10.500
 4568W        W 5539   0.160  13.130   4.940
 4569W        W 5540   5.570   7.680   9.660
 4570W        W 5541   0.450  12.920   1.790
 4571W        W 5542  13.360   1.350   9.930
 4572W        W 5543   4.250   4.710   2.730
 4573W        W 5544   8.810   9.660   2.780
 4574W        W 5545   2.080   5.600   8.250
 4575W        W 5546  11.860   3.840   7.130
 4576W        W 5547   5.930  13.140   7.270
 4577W        W 5548   8.220   4.250   0.700
 4578W        W 5549  13.720   5.800   5.200
 4579W        W 5550   7.940  10.420  12.920
 4580W        W 5551  12.350   8.070   7.110
 4581W        W 5552   2.050  13.150  12.640
 4582W        W 5553  13.350  10.170   9.880
 4583W        W 5554   1.800  11.690   8.320
 4584W        W 5555   5.900   9.920   4.560
 4585W        W 5556   9.230  10.610  12.490
 4586W        W 5557   6.550   3.000   4.560
 4587W        W 5558   9.760   6.920  10.050
 4588W        W 5559   2.650   0.580   1.880
 4589W        W 5560   2.830  11.720   3.040
 4590W        W 5561   3.780   1.120   6.950
 4591W        W 5562   5.160   3.940  11.890
 4592W        W 5563   8.860   4.130   6.640
 4593W        W 5564   0.640  11.680  10.400
 4594W        W 5565   2.670   3.260  11.870
 4595W        W 5566   3.390  12.810   6.620
 4596W        W 5567  11.280   2.510   6.810
 4597W        W 5568   9.100   2.250  12.830
 4598W        W 5569  10.130   1.210   2.480
 4599W        W 5570   3.940  13.410  12.980
 4600W        W 5571   3.630  11.510  13.760
 4601W        W 5572   1.340   5.050   6.310
 4602W        W 5573   5.180   0.840   6.480
 4603W        W 5574  10.560   0.270  11.610
 4604W        W 5575   4.000  13.530   4.770
 4605W        W 5576   6.280   4.200   6.460
 4606W        W 5577   5.100   5.220   4.920
 4607W        W 5578   1.610   8.960   0.470
 4608W        W 5579   0.950   1.750   1.670
 4609W        W 5580   6.150  13.310   9.200
 4610W        W 5581  13.060   9.520  11.160
 4611W        W 5582  10.090  13.280   6.430
 4612W        W 5583   5.910   7.420   1.070
 4613W        W 5584   4.200   3.170   0.190
 4614W        W 5585   7.370  12.510  13.730
 4615W        W 5586   6.740   7.980  10.960
 4616W        W 5587   9.290   4.810   9.400
 4617W        W 5588   9.200   3.600  12.950
 4618W        W 5589   1.670   6.110   3.140
 4619W        W 5590   2.300  12.960   3.170
 4620W        W 5591   0.270   2.780   3.820
 4621W        W 5592   4.630   5.360   4.780
 4622W        W 5593   4.530   0.080   9.860
 4623W        W 5594   7.130   6.560   7.740
 4624W        W 5595   1.660   0.620   5.070
 4625W        W 5596   9.890  10.850  13.000
 4626W        W 5597   8.570  12.000   3.660
 4627W        W 5598   5.070   5.710  12.030
 4628W        W 5599  12.680   5.870   9.710
 4629W        W 5600   0.700   9.920   5.900
 4630W        W 5601  10.070   6.380  11.490
 4631W        W 5602  13.190  13.340   8.580
 4632W        W 5603  12.040   5.790   8.670
 4633W        W 5604   0.190   3.530  13.020
 4634W        W 5605  10.700  13.040   5.790
 4635W        W 5606   4.020   0.740   5.580
 4636W        W 5607   2.660   0.350   2.980
 4637W        W 5608   6.210   9.700   3.650
 4638W        W 5609   6.820  12.010   3.260
 4639W        W 5610   3.010   2.460  13.260
 4640W        W 5611   6.990  11.090   3.160
 4641W        W 5612  13.010  12.830   1.080
 4642W        W 5613   7.260   3.490   6.460
 4643W        W 5614  13.890   3.860   1.460
 4644W        W 5615   2.780   3.680   9.740
 4645W        W 5616   6.830   2.110   2.040
 4646W        W 5617   8.290   8.400   2.530
 4647W        W 5618  12.620   8.240   2.540
 4648W        W 5619   0.540  13.740   3.540
 4649W        W 5620   8.310   6.120   7.740
 4650W        W 5621   2.060   6.220   6.920
 4651W        W 5622  10.290  11.360  13.530
 4652W        W 5623   7.360  11.670   7.330
 4653W        W 5624   2.320   2.210  13.870
 4654W        W 5625   3.160   1.460   3.490
 4655W        W 5626   3.230   3.700   4.340
 4656W        W 5627   1.990   4.310   5.730
 4657W        W 5628   5.470   5.980   6.380
 4658W        W 5629   6.000   0.910   5.920
 4659W        W 5630   3.020   6.150   2.510
 4660W        W 5631   4.490   0.510   0.990
 4661W        W 5632   0.340  10.480   2.550
 4662W        W 5633   3.050   3.330   5.460
 4663W        W 5634   5.620   7.920  13.250
 4664W        W 5635   1.650   0.750  10.220
 4665W        W 5636   3.130   9.910   3.660
 4666W        W 5637   2.910   9.060   9.700
 4667W        W 5638   8.400   5.950  12.560
 4668W        W 5639   7.060   4.350   6.010
 4669W        W 5640   6.470   1.750   0.170
 4670W        W 5641  10.510   3.680   1.580
 4671W        W 5642   4.140   6.800   8.240
 4672W        W 5643   6.810   2.170   0.230
 4673W        W 5644   7.810  13.170   6.470
 4674W        W 5645   9.870   7.930  10.140
 4675W        W 5646  11.140  12.810   1.540
 4676W        W 5647   1.960   4.610  13.470
 4677W        W 5648   8.450  10.510   2.500
 4678W        W 5649   2.590  11.110   5.810
 4679W        W 5650  13.130   2.440   3.910
 4680W        W 5651   7.280   8.790   9.250
 4681W        W 5652  11.110   2.410   5.980
 4682W        W 5653   9.640   7.390  11.010
 4683W        W 5654   8.540   4.260  13.070
 4684W        W 5655   2.690   8.830  13.580
 4685W        W 5656  13.830   7.880   3.010
 4686W        W 5657  10.660   1.510  13.270
 4687W        W 5658   4.600   7.100   3.440
 4688W        W 5659  12.330   6.900   2.520
 4689W        W 5660  10.420   2.080   7.730
 4690W        W 5661   8.210   8.620   8.530
 4691W        W 5662   6.420   8.510   2.280
 4692W        W 5663   7.570   4.610   6.130
 4693W        W 5664   9.520   4.010   1.740
 4694W        W 5665   3.040   1.390  11.300
 4695W        W 5666   5.960   0.840   4.060
 4696W        W 5667  10.500   1.940   8.220
 4697W        W 5668  12.500   3.020   4.230
 4698W        W 5669   0.840   5.520  12.310
 4699W        W 5670   8.370   7.530   5.850
 4700W        W 5671  12.560   4.360  12.810
 4701W        W 5672   8.900   8.690   0.450
 4702W        W 5673  11.340   4.760   1.970
 4703W        W 5674   1.300   7.250  13.880
 4704W        W 5675   9.270   4.260   4.760
 4705W        W 5676   4.770  12.850   6.680
 4706W        W 5677   8.700   4.480   3.040
 4707W        W 5678   0.730   4.030   5.390
 4708W        W 5679  13.440   5.730   8.420
 4709W        W 5680  13.060  11.700   4.220
 4710W        W 5681  10.300   7.730  12.760
 4711W        W 5682   9.500   3.450  10.090
 4712W        W 5683  13.830   7.200   1.020
 4713W        W 5684   8.260   2.220   6.600
 4714W        W 5685  13.080  12.230   2.560
 4715W        W 5686   9.160   2.520   7.410
 4716W        W 5687   0.260  12.320   8.140
 4717W        W 5688   3.250  11.400   7.040
 4718W        W 5689   1.610   9.090  10.640
 4719W        W 5690  13.030  12.630   6.290
 4720W        W 5691   2.270   0.370   8.770
 4721W        W 5692   3.770   8.090  12.550
 4722W        W 5693   1.200   2.010   9.650
 4723W        W 5694  13.100   1.120  12.220
 4724W        W 5695   3.040   2.020   2.840
 4725W        W 5696   2.270   3.000  12.080
 4726W        W 5697   5.780   9.410  12.220
 4727W        W 5698   1.890  12.650   3.200
 4728W        W 5699   1.020   8.830   9.000
 4729W        W 5700   0.450   1.370   7.590
 4730W        W 5701  13.670   3.150   9.500
 4731W        W 5702   5.800   9.100   8.230
 4732W        W 5703  10.610   5.660  10.720
 4733W        W 5704   3.550   6.010   3.540
 4734W        W 5705   7.760  12.900   7.510
 4735W        W 5706   4.650   1.730   8.020
 4736W        W 5707   8.960   7.520   9.090
 4737W        W 5708   4.380   7.670   2.100
 4738W        W 5709   3.310  13.540   0.750
 4739W        W 5710   5.760   5.030  11.090
 4740W        W 5711   5.340  13.770  13.210
 4741W        W 5712   1.920   1.980   5.100
 4742W        W 5713   3.800  10.840   7.980
 4743W        W 5714   0.000   2.540   5.860
 4744W        W 5715   0.360  13.310   5.390
 4745W        W 5716   4.520   3.130   9.630
 4746W        W 5717   2.920  10.430   2.100
 4747W        W 5718  12.920   8.790   0.350
 4748W        W 5719  10.640   2.160   7.200
 4749W        W 5720  13.700   9.770  12.300
 4750W        W 5721   5.590   7.840   6.590
 4751W        W 5722   1.030  13.870  10.380
 4752W        W 5723   2.470  13.070   0.780
 4753W        W 5724   1.780   4.200   6.610
 4754W        W 5725   8.360  12.250   3.290
 4755W        W 5726   2.570   0.520   9.130
 4756W        W 5727   8.670   6.180   5.590
 4757W        W 5728   6.290   6.060   5.720
 4758W        W 5729   3.280   0.530   1.180
 4759W        W 5730  10.400   4.000   3.610
 4760W        W 5731   6.610   4.190   6.120
 4761W        W 5732   2.160   7.930   2.630
 4762W        W 5733   9.660   6.430   3.250
 4763W        W 5734   7.500   8.140   1.640
 4764W        W 5735   7.680   6.340   3.180
 4765W        W 5736   8.450  10.100   4.270
 4766W        W 5737   3.330   2.750   2.070
 4767W        W 5738   1.770   8.450   3.080
 4768W        W 5739   7.810  13.550  12.740
 4769W        W 5740   4.430   2.560  10.850
 4770W        W 5741  13.820  11.360   7.930
 4771W        W 5742   0.060  12.250   7.680
 4772W        W 5743   9.620   8.230   9.710
 4773W        W 5744   5.050   2.050   2.090
 4774W        W 5745   9.270  11.420  13.040
 4775W        W 5746  10.400   8.940  12.230
 4776W        W 5747   9.780   1.150  12.260
 4777W        W 5748   7.150   4.820  12.960
 4778W        W 5749   0.090   4.010   3.490
 4779W        W 5750   3.790   2.290   0.480
 4780W        W 5751   5.730   1.100  13.210
 4781W        W 5752  11.630   9.430   4.730
 4782W        W 5753   0.090  10.610   4.370
 4783W        W 5754   7.770   9.660   4.980
 4784W        W 5755   3.360  11.000  13.680
 4785W        W 5756  11.470   3.690  12.070
 4786W        W 5757  11.480  13.490   6.070
 4787W        W 5758   6.140   0.490   9.120
 4788W        W 5759  13.300  13.380  10.820
 4789W        W 5760   2.790  10.590   3.110
 4790W        W 5761   0.580   9.690   8.750
 4791W        W 5762   0.510   0.080   1.120
 4792W        W 5763   7.500   0.340  13.660
 4793W        W 5764  10.580   6.380  11.450
 4794W        W 5765   7.400   1.460  13.770
 4795W        W 5766  11.920  12.620   4.770
 4796W        W 5767   9.730   4.690   6.200
 4797W        W 5768   8.490   7.490   6.420
 4798W        W 5769   5.420   0.660   9.910
 4799W        W 5770   7.220   3.440   9.720
 4800W        W 5771  11.660   8.290   0.450
 4801W        W 5772   4.960   2.730   3.590
 4802W        W 5773   3.820   4.760  10.150
 4803W        W 5774   0.410  10.670   0.930
 4804W        W 5775   6.740   1.740   4.310
 4805W        W 5776   6.490  10.500   6.370
 4806W        W 5777  11.500  12.350   5.480
 4807W        W 5778  12.650  10.350   6.480
 4808W        W 5779  13.630   9.630   6.500
 4809W        W 5780   0.200   6.850   9.210
 4810W        W 5781   9.790  11.310   5.000
 4811W        W 5782   3.110   9.860  10.800
 4812W        W 5783   2.540  10.100   8.620
 4813W        W 5784   0.520  13.400  11.210
 4814W        W 5785   9.780   5.580   7.930
 4815W        W 5786   8.810   5.240   2.260
 4816W        W 5787   2.780  12.310  10.900
 4817W        W 5788   5.780  12.330  13.630
 4818W        W 5789   9.490  10.230   4.310
 4819W        W 5790  11.720   8.730   2.020
 4820W        W 5791   0.600   8.380   3.520
 4821W        W 5792   2.390  10.070   7.620
 4822W        W 5793  13.850   8.980  10.060
 4823W        W 5794  12.470  11.570   2.080
 4824W        W 5795   6.710   4.600   5.770
 4825W        W 5796   1.510  13.140   9.150
 4826W        W 5797  10.590   7.210   7.210
 4827W        W 5798   5.820   3.630   1.110
 4828W        W 5799  10.490   0.380   7.950
 4829W        W 5800   1.350   7.390  11.780
 4830W        W 5801   8.630   0.010  12.670
 4831W        W 5802   7.100   0.420   6.360
 4832W        W 5803  11.270   1.890   8.830
 4833W        W 5804   5.240   1.130   7.870
 4834W        W 5805   8.350  10.240   4.870
 4835W        W 5806   6.270   1.260   3.180
 4836W        W 5807   1.060  10.260   8.260
 4837W        W 5808   8.360   0.040   8.220
 4838W        W 5809   7.950   3.200   3.060
 4839W        W 5810   6.320   7.350   2.340
 4840W        W 5811   9.180   0.430   5.640
 4841W        W 5812   1.280   9.040   4.670
 4842W        W 5813   5.100   7.110  12.520
 4843W        W 5814   7.820   5.860   3.300
 4844W        W 5815   9.920   8.440   8.220
 4845W        W 5816   4.560   9.090  11.130
 4846W        W 5817   4.890  12.430   7.780
 4847W        W 5818  11.510   6.180   7.960
 4848W        W 5819   5.040   8.700   3.470
 4849W        W 5820   1.450   1.150  13.790
 4850W        W 5821   0.270   2.430  13.270
 4851W        W 5822   1.980  10.020   9.630
 4852W        W 5823   8.080  11.110   1.770
 4853W        W 5824  10.790   6.420   5.480
 4854W        W 5825   2.000  13.200   6.400
 4855W        W 5826   7.500   3.160  12.100
 4856W        W 5827  12.690  10.990   8.810
 4857W        W 5828   5.750   0.520   0.640
 4858W        W 5829   9.200   6.580   3.420
 4859W        W 5830   1.650  11.070   5.920
 4860W        W 5831   5.480   3.400   5.710
 4861W        W 5832   4.540   4.080  12.490
 4862W        W 5833   7.010   0.350   1.550
 4863W        W 5834   0.420   9.370   6.910
 4864W        W 5835   3.850   3.980   3.100
 4865W        W 5836   6.950   1.850   3.380
 4866W        W 5837   9.550   6.020   1.320
 4867W        W 5838   4.470   0.010   0.710
 4868W        W 5839  10.640   1.660  10.790
 4869W        W 5840   7.550  10.900   7.140
 4870W        W 5841   8.390  11.070   3.950
 4871W        W 5842   1.620  11.170   3.770
 4872W        W 5843   5.600   5.650   5.880
 4873W        W 5844  11.690   4.490   8.610
 4874W        W 5845   6.880   4.830  11.400
 4875W        W 5846   2.230   6.230   6.450
 4876W        W 5847   6.580   7.080  12.920
 4877W        W 5848   4.060  13.820   9.760
 4878W        W 5849   3.110   0.300   3.940
 4879W        W 5850   7.510   2.390  10.010
 4880W        W 5851   9.340   1.680   7.990
 4881W        W 5852   4.380   6.240   6.470
 4882W        W 5853  12.980  10.200  10.160
 4883W        W 5854   4.600  12.800   1.260
 4884W        W 5855   9.180   4.290  12.110
 4885W        W 5856  10.900   9.260   1.970
 4886W        W 5857   9.390   4.650   8.000
 4887W        W 5858  10.250   3.950   5.920
 4888W        W 5859  11.040   3.620   1.810
 4889W        W 5860   2.020  11.120   5.570
 4890W        W 5861  13.300  13.850   4.520
 4891W        W 5862   9.160   3.720   6.930
 4892W        W 5863   8.450  11.340   9.870
 4893W        W 5864   8.310  10.690   0.450
 4894W        W 5865   8.460   2.680   1.800
 4895W        W 5866   6.100  11.250  12.320
 4896W        W 5867   2.280   1.540   0.890
 4897W        W 5868  13.280   0.750  10.370
 4898W        W 5869   1.260   1.910   8.240
 4899W        W 5870   9.740   7.430   6.060
 4900W        W 5871   0.560   5.820   5.980
 4901W        W 5872  11.620   1.290  13.280
 4902W        W 5873   4.210  10.470   0.050
 4903W        W 5874  12.980  13.420   9.260
 4904W        W 5875   1.750  11.510   7.830
 4905W        W 5876   2.390   9.260  11.880
 4906W        W 5877  13.780   2.140   4.110
 4907W        W 5878   4.460   6.000   7.340
 4908W        W 5879  12.430  12.700  11.590
 4909W        W 5880   8.750   4.330   0.770
 4910W        W 5881   9.910   4.200  11.950
 4911W        W 5882  10.670   9.900   5.040
 4912W        W 5883   2.130   0.750  11.870
 4913W        W 5884   0.970   7.270   2.780
 4914W        W 5885   4.830   2.190   1.120
 4915W        W 5886  11.350   1.450   5.900
 4916W        W 5887   3.170   8.720  13.720
 4917W        W 5888   6.370   5.450   1.530
 4918W        W 5889  13.110  10.920  12.580
 4919W        W 5890   1.140   6.890  11.950
 4920W        W 5891   7.440   3.770   3.330
 4921W        W 5892  13.360   5.680   6.730
 4922W        W 5893  13.480   9.600   4.280
 4923W        W 5894   3.040   0.810   0.230
 4924W        W 5895  12.470   1.290  10.440
 4925W        W 5896   8.850   7.300   2.360
 4926W        W 5897   5.820   4.860  12.790
 4927W        W 5898   0.740   1.050   1.620
 4928W        W 5899   7.440  13.610  12.340
 4929W        W 5900   3.470   3.840  11.880
 4930W        W 5901   7.710   5.510   0.550
 4931W        W 5902   3.740   6.670  11.510
 4932W        W 5903  13.340  12.200   7.730
 4933W        W 5904   9.560  10.120   6.600
 4934W        W 5905   7.870   8.200   2.180
 4935W        W 5906   0.280   2.600   2.260
 4936W        W 5907   4.340  13.280   9.890
 4937W        W 5908   1.120   1.510   7.440
 4938W        W 5909   7.270  10.480  13.370
 4939W        W 5910  13.350  12.950   9.920
 4940W        W 5911  12.260   0.430   7.650
 4941W        W 5912   1.380   6.980   9.760
 4942W        W 5913   0.860   4.520  12.910
 4943W        W 5914   2.570   9.320   3.410
 4944W        W 5915  12.350   1.790  13.050
 4945W        W 5916  11.120   7.750   0.950
 4946W        W 5917   4.420   5.830   1.700
 4947W        W 5918  13.010  13.540   4.840
 4948W        W 5919  11.230   4.570   4.110
 4949W        W 5920  12.930   2.090   8.240
 4950W        W 5921  13.500  12.250   7.230
 4951W        W 5922  10.790   3.300   1.380
 4952W        W 5923  13.280   1.000   0.360
 4953W        W 5924   3.230  10.280   3.230
 4954W        W 5925   6.180   7.630   7.250
 4955W        W 5926   3.770   7.360   3.790
 4956W        W 5927  12.200  10.960   0.070
 4957W        W 5928   0.090  13.900   1.540
 4958W        W 5929  13.900  13.060   7.230
 4959W        W 5930  12.210   8.780  10.510
 4960W        W 5931  11.270  12.470  13.290
 4961W        W 5932   6.880  10.590   3.220
 4962W        W 5933   8.090   9.280   6.410
 4963W        W 5934  13.620   3.880   9.180
 4964W        W 5935   8.310   8.800  11.010
 4965W        W 5936   5.980  11.340   4.120
 4966W        W 5937   5.130   5.220   0.710
 4967W        W 5938   5.640  11.150  12.260
 4968W        W 5939  11.840   9.560   9.880
 4969W        W 5940   5.800  11.850   4.730
 4970W        W 5941   7.410   8.660   4.040
 4971W        W 5942  12.850  10.320   4.430
 4972W        W 5943  12.080   7.000   5.710
 4973W        W 5944   7.750  10.310   9.700
 4974W        W 5945  13.060   6.290   2.180
 4975W        W 5946   6.810   4.520  10.340
 4976W        W 5947  11.200   5.080  10.920
 4977W        W 5948   4.570   0.130  10.800
 4978W        W 5949   8.750   7.010   9.740
 4979W        W 5950   2.890   8.540   8.430
 4980W        W 5951   3.020   6.540   5.080
 4981W        W 5952  11.370  10.130   3.650
 4982W        W 5953  10.540  10.160   4.130
 4983W        W 5954   8.840   1.320   7.030
 4984W        W 5955   7.730  10.460   4.220
 4985W        W 5956  12.910  11.110   3.430
 4986W        W 5957  11.240   0.520  10.930
 4987W        W 5958   1.240  10.410   5.600
 4988W        W 5959   3.810   0.060   8.110
 4989W        W 5960   1.740  12.210   5.880
 4990W        W 5961   8.730  12.840   7.560
 4991W        W 5962   5.980   7.220   7.540
 4992W        W 5963   9.230   4.490   0.730
 4993W        W 5964  13.730   2.220  10.250
 4994W        W 5965   9.850   7.230   0.900
 4995W        W 5966   6.050   0.330  12.620
 4996W        W 5967   0.900   6.380  11.770
 4997W        W 5968   0.230  13.060   6.240
 4998W        W 5969  12.540   8.440   9.770
 4999W        W 5970   8.600   2.120   8.700
 5000W        W 5971   5.770   1.470   2.280
 5001W        W 5972   6.890  12.200  10.310
 5002W        W 5973   6.500  13.650  13.050
 5003W        W 5974   5.650   8.640   5.330
 5004W        W 5975   9.620   1.690  10.880
 5005W        W 5976   3.470   8.380  11.090
 5006W        W 5977  13.560   8.950  11.600
 5007W        W 5978   6.230   7.780   1.190
 5008W        W 5979   7.930   3.570  10.270
 5009W        W 5980   8.020   9.780   6.200
 5010W        W 5981  10.950   4.220   3.860
 5011W        W 5982   0.190   2.670   3.040
 5012W        W 5983   5.980  12.220   5.150
 5013W        W 5984  10.270   8.410   4.610
 5014W        W 5985   2.110  13.530   5.630
 5015W        W 5986   2.540   7.100  13.050
 5016W        W 5987  13.050  10.260  10.760
 5017W        W 5988  13.370  11.010   6.560
 5018W        W 5989   9.320  10.950   0.810
 5019W        W 5990  13.180  12.680   2.380
 5020W        W 5991  13.310   7.010   9.500
 5021W        W 5992   2.450  11.330  10.700
 5022W        W 5993  11.220   1.820   1.210
 5023W        W 5994   6.710   7.720   2.540
 5024W        W 5995   3.180   0.080  12.000
 5025W        W 5996   0.940  12.030  13.420
 5026W        W 5997  11.940   9.500   7.660
 5027W        W 5998  11.610   9.570  12.410
 5028W        W 5999  12.870  10.050   3.120
 5029W        W 6000  13.510   6.160   8.230
 5030W        W 6001   6.850   1.340   5.780
 5031W        W 6002   0.940  12.220   3.230
 5032W        W 6003  11.140   7.970   8.520
 5033W        W 6004   5.040   5.620  10.050
 5034W        W 6005   8.350   0.830   7.850
 5035W        W 6006   0.090   7.830   0.030
 5036W        W 6007  12.750  12.270   0.660
 5037W        W 6008   7.310   3.190  13.760
 5038W        W 6009   6.930   8.820   2.360
 5039W        W 6010   0.350   7.140   0.730
 5040W        W 6011   9.410   4.140   1.260
 5041W        W 6012   8.420   5.190  12.990
 5042W        W 6013   9.830  13.430  11.230
 5043W        W 6014   9.170   0.960   6.360
 5044W        W 6015   4.020   5.380   9.080
 5045W        W 6016   9.570   7.220   0.480
 5046W        W 6017   3.480   0.140   0.740
 5047W        W 6018   2.620   4.380   1.130
 5048W        W 6019  11.680   7.210   9.040
 5049W        W 6020   8.470   8.220   8.570
 5050W        W 6021   3.490  10.300   9.810
 5051W        W 6022   0.530   8.950  12.020
 5052W        W 6023  11.230   6.190   6.830
 5053W        W 6024   3.040   3.530   2.180
 5054W        W 6025  11.620   3.980  13.630
 5055W        W 6026  10.490   3.160   8.120
 5056W        W 6027   4.620   9.620   9.290
 5057W        W 6028   6.170   7.620   6.270
 5058W        W 6029  11.340   9.440   2.540
 5059W        W 6030   2.610   8.740  11.080
 5060W        W 6031  12.810  13.760   0.750
 5061W        W 6032  12.930   2.370   2.960
 5062W        W 6033   5.820   4.480   2.430
 5063W        W 6034  11.540  11.140   1.790
 5064W        W 6035   2.540   9.400   2.900
 5065W        W 6036   8.860   1.110   8.520
 5066W        W 6037  13.540  13.090  11.370
 5067W        W 6038   8.940   4.180   5.160
 5068W        W 6039  10.380   4.060   8.890
 5069W        W 6040   2.280   3.430   7.300
 5070W        W 6041   7.210   5.780   0.490
 5071W        W 6042  12.740   4.860   2.640
 5072W        W 6043  13.240   6.780  12.780
 5073W        W 6044   0.520   6.620   5.640
 5074W        W 6045  12.470   3.890   8.550
 5075W        W 6046  13.410   1.850  10.450
 5076W        W 6047  12.880  13.140   1.510
 5077W        W 6048   9.830  11.240   3.940
 5078W        W 6049  12.770   7.970   1.650
 5079W        W 6050  13.330   9.670   4.770
 5080W        W 6051   8.810   5.300   1.740
 5081W        W 6052   5.660   0.660   1.900
 5082W        W 6053   9.840   3.280   2.550
 5083W        W 6054   7.730   7.010   2.890
 5084W        W 6055   4.070   4.650   3.200
 5085W        W 6056  11.370   2.700   0.200
 5086W        W 6057   9.250   1.600   3.070
 5087W        W 6058  12.900   9.710   9.150
 5088W        W 6059  11.540   0.710  13.360
 5089W        W 6060   8.490   2.110   2.730
 5090W        W 6061   6.380  10.130  12.530
 5091W        W 6062   5.150   2.880   1.310
 5092W        W 6063  13.040   0.970  11.090
 5093W        W 6064   4.810  10.840  10.910
 5094W        W 6065   4.360   9.170   0.050
 5095W        W 6066   7.780   0.250   7.490
 5096W        W 6067  10.520   5.320   2.510
 5097W        W 6068   5.940   5.110  11.590
 5098W        W 6069   7.740   8.680   1.800
 5099W        W 6070  10.520  10.140   8.580
 5100W        W 6071   4.640   0.420   9.500
 5101W        W 6072   2.380   6.710   2.920
 5102W        W 6073  10.060   6.710  12.520
 5103W        W 6074  12.550  12.140   8.070
 5104W        W 6075  12.310   6.300  12.510
 5105W        W 6076   4.710   3.330   7.360
 5106W        W 6077   0.560  10.540   2.100
 5107W        W 6078   5.710  12.880   3.210
 5108W        W 6079   3.110   4.320  10.670
 5109W        W 6080   4.920  13.740   0.600
 5110W        W 6081   4.680  12.890   1.910
 5111W        W 6082  11.410  13.780  13.560
 5112W        W 6083   5.220   4.360   8.480
 5113W        W 6084   5.020   9.010   1.160
 5114W        W 6085   7.760   5.610  11.790
 5115W        W 6086  10.450   7.990  13.580
 5116W        W 6087   2.810  12.900   9.390
 5117W        W 6088   5.450   3.320   1.330
 5118W        W 6089   9.160   5.800  10.350
 5119W        W 6090  12.580  10.820   0.510
 5120W        W 6091  11.880   1.030  12.870
 5121W        W 6092   8.660   9.390   2.280
 5122W        W 6093   8.850   9.510  10.240
 5123W        W 6094   0.630   2.410  12.510
 5124W        W 6095   1.740  13.400  12.980
 5125W        W 6096   8.730   8.450  12.810
 5126W        W 6097  11.970   7.180  10.820
 5127W        W 6098   3.030  10.560  13.150
 5128W        W 6099   7.020  10.330   9.040
 5129W        W 6100   3.100   9.540  12.110
 5130W        W 6101   4.300   0.310   1.790
 5131W        W 6102   0.380   1.400   2.240
 5132W        W 6103   7.280   9.770   5.060
 5133W        W 6104   0.210   6.000   4.890
 5134W        W 6105  11.050   6.090  13.310
 5135W        W 6106   8.870   9.670   8.320
 5136W        W 6107   0.480  11.960   9.400
 5137W        W 6108   5.260   7.640   6.280
 5138W        W 6109   4.790  11.010   0.420
 5139W        W 6110  13.020   0.800   1.400
 5140W        W 6111   4.190   9.680   4.960
 5141W        W 6112   7.160   0.200   3.990
 5142W        W 6113  11.670   7.920  11.630
 5143W        W 6114   4.510   4.820   5.660
 5144W        W 6115   4.740   4.800  11.800
 5145W        W 6116   0.850  12.100  10.040
 5146W        W 6117   4.060   6.270  11.350
 5147W        W 6118   8.630   9.710   5.340
 5148W        W 6119   0.570   4.980  10.030
 5149W        W 6120  10.010   2.290   9.490
 5150W        W 6121  13.860   7.880  10.850
 5151W        W 6122  11.340   3.290   8.510
 5152W        W 6123   3.800   3.340  11.790
 5153W        W 6124   7.910  12.560  10.110
 5154W        W 6125   4.090   1.460   8.860
 5155W        W 6126   9.930   6.650  13.020
 5156W        W 6127   7.850   7.720   9.070
 5157W        W 6128  11.730  12.310  13.400
 5158W        W 6129   5.980   6.070   6.120
 5159W        W 6130   6.150   5.580  11.350
 5160W        W 6131   3.950   8.270   9.030
 5161W        W 6132   1.620   0.930   9.770
 5162W        W 6133   0.790   5.030  10.510
 5163W        W 6134   6.010  13.370  10.290
 5164W        W 6135  12.200   3.700   2.860
 5165W        W 6136   0.130   7.230  11.500
 5166W        W 6137  11.400   1.850   3.960
 5167W        W 6138   4.630   5.270  13.510
 5168W        W 6139   5.540   5.010  13.210
 5169W        W 6140   8.790   0.870   8.950
 5170W        W 6141   1.390   1.920   1.490
 5171W        W 6142   9.620   9.840   2.200
 5172W        W 6143   8.340   8.250   9.520
 5173W        W 6144   6.560   1.220   6.990
 5174W        W 6145   6.620   4.630   1.950
 5175W        W 6146   7.180   5.420  12.500
 5176W        W 6147   5.330   2.560  13.020
 5177W        W 6148   9.570   5.870   5.790
 5178W        W 6149  13.260   1.410   5.870
 5179W        W 6150   1.780   5.100   1.190
 5180W        W 6151   4.780   1.970   8.410
 5181W        W 6152   6.670   8.670   7.900
 5182W        W 6153  13.340   2.480   8.120
 5183W        W 6154  12.210   4.950   5.880
 5184W        W 6155   3.800   3.190  10.350
 5185W        W 6156   7.100   9.060   6.580
 5186W        W 6157  11.310   5.670   0.320
 5187W        W 6158  10.140   6.090   4.320
 5188W        W 6159  13.550  12.000   6.620
 5189W        W 6160   9.990   8.170   5.600
 5190W        W 6161  10.720   5.170  10.630
 5191W        W 6162   8.270   8.070   0.790
 5192W        W 6163   8.420   4.070   8.810
 5193W        W 6164  10.900  10.720   8.000
 5194W        W 6165   8.870   0.040   9.380
 5195W        W 6166   3.140   2.610   3.890
 5196W        W 6167   3.030   4.960   3.400
 5197W        W 6168   3.860   9.050   7.980
 5198W        W 6169  13.570   4.720   0.650
 5199W        W 6170   4.430  12.840  11.300
 5200W        W 6171  13.270   6.990  10.510
 5201W        W 6172   2.230   9.080   4.300
 5202W        W 6173   1.480  10.130   0.820
 5203W        W 6174   0.610   5.390  10.750
 5204W        W 6175  12.900  13.440   1.090
 5205W        W 6176   9.030   9.560   3.680
 5206W        W 6177   5.560   9.290  13.490
 5207W        W 6178   2.230   2.390   9.500
 5208W        W 6179  12.390   3.150   2.700
 5209W        W 6180   2.210   1.130   2.470
 5210W        W 6181   7.340  10.050   8.390
 5211W        W 6182  13.710   0.090   5.500
 5212W        W 6183   1.090  12.910   3.770
 5213W        W 6184   3.340   6.280  10.790
 5214W        W 6185   9.010  11.180   7.660
 5215W        W 6186  13.370   1.700   6.390
 5216W        W 6187  10.470   1.150   1.980
 5217W        W 6188  11.820  10.390   1.430
 5218W        W 6189   4.310   8.530   2.250
 5219W        W 6190   5.350   1.810   3.330
 5220W        W 6191   5.810  13.270   5.870
 5221W        W 6192   5.430   4.730  12.370
 5222W        W 6193   6.950   9.060   8.420
 5223W        W 6194  11.800   0.800   6.370
 5224W        W 6195  10.520  13.900  11.200
 5225W        W 6196  10.040   0.830   7.400
 5226W        W 6197   7.680   3.630  11.910
 5227W        W 6198   5.420  12.030   9.290
 5228W        W 6199   8.450   3.100   8.900
 5229W        W 6200   7.410  10.050  10.610
 5230W        W 6201   4.690   2.680   9.550
 5231W        W 6202   7.140  12.950  11.490
 5232W        W 6203  13.600   4.600  13.630
 5233W        W 6204   4.660  11.290   8.410
 5234W        W 6205   1.310  12.510   5.850
 5235W        W 6206  13.120   7.610   5.620
 5236W        W 6207   2.620  11.210   1.430
 5237W        W 6208   9.580   7.750   6.430
 5238W        W 6209  11.220   9.030   6.580
 5239W        W 6210  12.150   7.040   7.680
 5240W        W 6211   4.640  10.530   2.150
 5241W        W 6212   1.730   4.260   4.270
 5242W        W 6213  12.600  13.780  11.840
 5243W        W 6214   2.760   2.600   7.480
 5244W        W 6215  11.420   7.630   3.500
 5245W        W 6216   5.210   3.050   2.340
 5246W        W 6217   6.870   4.460   8.040
 5247W        W 6218  10.300  10.010   9.140
 5248W        W 6219   9.250   5.480   5.280
 5249W        W 6220   4.380  10.620   9.900
 5250W        W 6221   3.970   2.210   3.010
 5251W        W 6222   5.300  11.360  11.530
 5252W        W 6223   6.320   7.450   5.040
 5253W        W 6224   2.230  10.500   7.400
 5254W        W 6225   5.410  12.770   2.320
 5255W        W 6226  12.390   6.750  11.790
 5256W        W 6227   8.090  13.030   9.400
 5257W        W 6228   3.120  12.780  11.360
 5258W        W 6229   6.770   5.130   7.480
 5259W        W 6230   2.190  10.990   4.780
 5260W        W 6231  10.480   8.650   3.600
 5261W        W 6232   2.870  10.040  12.030
 5262W        W 6233   5.960  11.300  10.020
 5263W        W 6234   8.260   5.810   4.800
 5264W        W 6235   2.890   2.240   9.080
 5265W        W 6236   3.480  12.100   6.020
 5266W        W 6237  12.200   3.150   3.610
 5267W        W 6238   7.970   7.080   7.650
 5268W        W 6239   3.180   8.290  12.890
 5269W        W 6240   3.820   9.560  10.020
 5270W        W 6241   9.270  12.850   6.670
 5271W        W 6242   7.920   1.500   8.910
 5272W        W 6243   4.670   2.290   5.370
 5273W        W 6244   2.890   0.130   7.580
 5274W        W 6245  11.980  12.900  11.520
 5275W        W 6246  11.730   7.350   8.580
 5276W        W 6247   2.120   4.490   2.930
 5277W        W 6248   7.560   4.730   9.660
 5278W        W 6249   4.420   0.730   2.590
 5279W        W 6250   8.410   7.660  11.060
 5280W        W 6251  12.090   6.640  12.190
 5281W        W 6252   6.390  11.460  11.180
 5282W        W 6253   4.330   0.880   9.640
 5283W        W 6254   8.960   5.580   8.280
 5284W        W 6255   0.240  10.350   6.710
 5285W        W 6256   9.940   9.980   0.910
 5286W        W 6257   5.100  11.040   0.810
 5287W        W 6258  12.060   7.120   4.390
 5288W        W 6259  12.210  12.510  12.850
 5289W        W 6260   7.810  11.500   3.240
 5290W        W 6261  10.250   8.190   5.150
 5291W        W 6262   1.750   2.140   0.750
 5292W        W 6263   7.520   5.420  11.080
 5293W        W 6264   1.050  11.330  10.050
 5294W        W 6265  12.020   3.910   1.650
 5295W        W 6266   2.280  11.840   8.400
 5296W        W 6267   0.260  11.240  11.820
 5297W        W 6268  13.580   7.780   0.360
 5298W        W 6269   4.810   2.230   7.030
 5299W        W 6270   4.330  12.450   9.380
 5300W        W 6271   6.500   6.330   1.520
 5301W        W 6272   6.580   2.880   6.300
 5302W        W 6273   9.440   2.770   3.360
 5303W        W 6274  10.670   9.840   6.350
 5304W        W 6275   6.530   6.590   3.530
 5305W        W 6276   3.390   0.810  13.600
 5306W        W 6277   6.520   1.620   6.090
 5307W        W 6278   3.410   6.030  12.040
 5308W        W 6279   0.590  11.230  10.040
 5309W        W 6280   9.540   4.050   0.690
 5310W        W 6281   3.350   2.820  13.120
 5311W        W 6282  13.850   7.340   6.420
 5312W        W 6283   6.920   8.330  10.070
 5313W        W 6284   0.910   6.530   5.320
 5314W        W 6285  11.910  11.080  12.000
 5315W        W 6286  11.610  10.920   2.560
 5316W        W 6287   0.000  10.900  12.500
 5317W        W 6288   3.530   4.700   0.940
 5318W        W 6289   2.300   1.400   1.770
 5319W        W 6290  13.540  11.240  12.460
 5320W        W 6291   5.670   9.730   1.160
 5321W        W 6292   9.970  13.380   5.710
 5322W        W 6293  10.490  11.110   7.060
 5323W        W 6294   9.590   4.670  11.330
 5324W        W 6295   1.000  10.320   5.090
 5325W        W 6296  10.270   9.620   6.530
 5326W        W 6297   6.430   5.090  11.400
 5327W        W 6298  13.600   6.330   6.120
 5328W        W 6299   9.450   1.780  12.520
 5329W        W 6300  12.060  11.620  12.090
 5330W        W 6301  12.290   1.700  13.890
 5331W        W 6302   3.930   3.730   5.370
 5332W        W 6303   3.310   8.240   4.050
 5333W        W 6304   8.590   3.670   5.710
 5334W        W 6305  11.830   3.670   9.350
 5335W        W 6306  13.460   3.100  12.960
 5336W        W 6307   0.890   5.740   0.220
 5337W        W 6308   3.020  10.140   9.920
 5338W        W 6309   4.520   6.010  11.270
 5339W        W 6310   0.440  12.110   3.370
 5340W        W 6311   0.050   6.220   2.220
 5341W        W 6312   0.900  12.300   1.580
 5342W        W 6313   1.810  12.870   5.040
 5343W        W 6314   8.820   9.170  11.000
 5344W        W 6315   3.730   2.120   9.900
 5345W        W 6316  13.140   1.490   0.400
 5346W        W 6317   3.840  12.850   0.120
 5347W        W 6318   2.140   5.120   3.640
 5348W        W 6319  10.290   5.380  10.400
 5349W        W 6320   1.260   9.000   7.300
 5350W        W 6321   6.040   5.780   3.000
 5351W        W 6322   9.630  10.720   0.500
 5352W        W 6323   7.980   4.260   7.060
 5353W        W 6324   4.920  10.030  13.700
 5354W        W 6325   4.830   0.650  12.690
 5355W        W 6326   8.060   4.090   4.790
 5356W        W 6327   5.230   8.400   9.250
 5357W        W 6328  11.500   6.210   1.960
 5358W        W 6329   6.910   3.600   6.860
 5359W        W 6330   0.940   4.050   0.110
 5360W        W 6331   6.640   6.140   4.450
 5361W        W 6332   4.200   2.270  11.190
 5362W        W 6333   9.460  11.320   8.950
 5363W        W 6334   3.700   9.850  11.820
 5364W        W 6335   3.870   2.570   1.680
 5365W        W 6336   4.900  10.220  11.660
 5366W        W 6337   8.520  13.390   7.530
 5367W        W 6338   1.720   7.520  13.490
 5368W        W 6339  13.820   0.410  13.240
 5369W        W 6340   6.680   5.440  10.340
 5370W        W 6341   9.630   9.050   3.210
 5371W        W 6342   5.700   0.010  12.300
 5372W        W 6343   0.150   9.310  12.130
 5373W        W 6344   5.330   5.180   5.890
 5374W        W 6345   5.910   7.520  13.350
 5375W        W 6346   0.900  10.910  12.650
 5376W        W 6347   9.040   7.270   7.740
 5377W        W 6348   7.300  11.670  12.440
 5378W        W 6349   7.980  12.620   7.860
 5379W        W 6350   8.750  10.680   5.680
 5380W        W 6351   2.040   8.630   8.970
 5381W        W 6352   7.700   7.040  11.420
 5382W        W 6353   9.750  10.190   9.950
 5383W        W 6354   1.040  12.730   3.330
 5384W        W 6355   5.440  11.770  13.240
 5385W        W 6356   6.740  13.610   3.470
 5386W        W 6357   1.670   3.330   4.510
 5387W        W 6358  12.260  10.320  13.210
 5388W        W 6359   4.190   2.120   4.370
 5389W        W 6360   3.110   6.000   6.290
 5390W        W 6361   5.750   0.120  13.390
 5391W        W 6362   5.420   2.040  11.520
 5392W        W 6363  11.630   3.980   5.110
 5393W        W 6364   9.470   4.780  13.680
 5394W        W 6365   6.790   3.830  12.050
 5395W        W 6366   1.180   3.200   7.320
 5396W        W 6367   5.090  10.930  11.400
 5397W        W 6368  10.620   6.410   8.590
 5398W        W 6369   5.100   4.600   8.880
 5399W        W 6370   3.890   9.200   1.600
 5400W        W 6371   7.410  12.230   3.940
 5401W        W 6372   3.140   1.840   1.780
 5402W        W 6373  13.620   0.240   6.080
 5403W        W 6374  12.770   9.920  12.590
 5404W        W 6375  13.210   0.000  10.630
 5405W        W 6376   9.520   3.090   3.800
 5406W        W 6377   3.360   2.970  10.190
 5407W        W 6378  11.490   7.900   0.680
 5408W        W 6379  10.980   6.510  10.070
 5409W        W 6380   7.800   7.410  10.480
 5410W        W 6381  10.210   7.460   2.410
 5411W        W 6382   3.270   7.460   4.600
 5412W        W 6383   8.220   7.090  13.050
 5413W        W 6384   8.410  11.260  12.520
 5414W        W 6385   0.770   4.590  10.310
 5415W        W 6386   1.880  10.690   1.590
 5416W        W 6387   1.690   0.240   4.560
 5417W        W 6388   4.370   3.910  11.350
 5418W        W 6389  13.510   9.490  11.360
 5419W        W 6390  12.100   3.260   9.730
 5420W        W 6391   1.410   2.630   0.790
 5421W        W 6392   6.630   4.680  12.950
 5422W        W 6393  11.340   5.400   6.010
 5423W        W 6394  13.880  10.620   9.410
 5424W        W 6395   8.840   4.370   6.120
 5425W        W 6396   0.500  12.030   7.700
 5426W        W 6397   3.440  13.070  13.850
 5427W        W 6398   7.700   1.320  10.860
 5428W        W 6399   9.800   4.140   2.820
 5429W        W 6400   1.750   7.260   0.310
 5430W        W 6401  13.020   9.000   7.030
 5431W        W 6402   4.050   0.780   8.810
 5432W        W 6403   0.860   2.360   3.460
 5433W        W 6404  12.620   1.800  13.470
 5434W        W 6405   5.630  10.910  11.680
 5435W        W 6406   0.380   3.560   1.370
 5436W        W 6407   3.660   4.220   1.940
 5437W        W 6408   9.340   9.460   1.950
 5438W        W 6409  10.230  13.650  12.300
 5439W        W 6410   6.380  12.050   4.850
 5440W        W 6411   5.450   1.280  10.580
 5441W        W 6412   2.780   8.940  11.560
 5442W        W 6413  10.110   6.710   1.080
 5443W        W 6414   3.520   1.480   0.970
 5444W        W 6415   6.360   7.530   9.250
 5445W        W 6416  11.150   2.890   5.810
 5446W        W 6417  13.450  13.140  13.760
 5447W        W 6418   3.030  13.490   4.310
 5448W        W 6419   1.990  13.480  11.890
 5449W        W 6420   6.850  10.400   6.030
 5450W        W 6421   1.420   8.680   1.180
 5451W        W 6422   8.480   8.200  12.280
 5452W        W 6423   5.140   2.920   4.260
 5453W        W 6424   9.990   1.620   1.260
 5454W        W 6425   3.480   9.890  12.250
 5455W        W 6426   8.180   1.490  11.780
 5456W        W 6427  12.830   5.020   1.200
 5457W        W 6428   8.780   7.980   3.430
 5458W        W 6429   6.860   3.500  11.600
 5459W        W 6430   9.900  10.350   9.470
 5460W        W 6431  12.640  10.490  10.950
 5461W        W 6432   5.600   9.680   3.480
 5462W        W 6433   8.290   7.290   9.460
 5463W        W 6434  13.020   5.370   8.270
 5464W        W 6435   7.850   5.530   2.880
 5465W        W 6436  12.340   6.600   7.240
 5466W        W 6437   2.460   4.900   6.590
 5467W        W 6438   4.760   2.600   8.080
 5468W        W 6439  11.640  13.360  12.230
 5469W        W 6440   4.520  10.960   2.420
 5470W        W 6441  13.630  12.600  11.520
 5471W        W 6442   5.320  11.510  12.040
 5472W        W 6443  10.930  11.040   6.750
 5473W        W 6444   8.280   2.400   3.090
 5474W        W 6445  10.230   8.350   8.890
 5475W        W 6446   2.360   4.890   4.090
 5476W        W 6447   8.130  11.430  13.860
 5477W        W 6448  12.690   8.230   5.040
 5478W        W 6449   3.540   5.840   6.100
 5479W        W 6450   1.350   4.430   7.710
 5480W        W 6451  12.240   5.900   6.090
 5481W        W 6452  11.590   1.040  10.290
 5482W        W 6453   8.260  10.760   2.100
 5483W        W 6454   4.900   9.560  12.390
 5484W        W 6455   4.390   9.620  12.300
 5485W        W 6456   4.170   5.670  13.130
 5486W        W 6457   6.230   1.730   7.050
 5487W        W 6458  13.360   7.680  10.660
 5488W        W 6459  12.250  10.640  12.390
 5489W        W 6460  12.550   6.430   1.210
 5490W        W 6461   8.430  10.800   3.120
 5491W        W 6462   3.830   8.400   5.580
 5492W        W 6463   2.250  10.330   3.690
 5493W        W 6464  12.320   7.850   2.420
 5494W        W 6465   6.680   1.950  11.700
 5495W        W 6466  12.810  13.060   5.000
 5496W        W 6467   5.800   6.460   6.420
 5497W        W 6468  13.590   2.930  13.480
 5498W        W 6469  10.900   5.120  11.530
 5499W        W 6470   5.590   3.620   7.870
 5500W        W 6471   5.610   2.010   1.420
 5501W        W 6472   1.310   3.400  12.210
 5502W        W 6473   1.940  13.810   4.130
 5503W        W 6474   5.720   1.300   3.160
 5504W        W 6475  13.400  12.540  10.170
 5505W        W 6476   6.560  11.130   1.590
 5506W        W 6477   2.640   9.160   7.280
 5507W        W 6478   5.460  10.350  10.740
 5508W        W 6479   0.910  12.940  11.440
 5509W        W 6480   7.670   1.160   0.770
 5510W        W 6481   2.160   2.970   6.740
 5511W        W 6482   9.560   1.480   3.850
 5512W        W 6483   7.940   6.950   4.090
 5513W        W 6484   4.040   1.800   3.510
 5514W        W 6485   8.560   0.770   0.800
 5515W        W 6486   6.330   5.140   1.890
 5516W        W 6487  13.100   1.400  11.770
 5517W        W 6488  10.210   8.110   1.120
 5518W        W 6489   8.450   4.170  13.600
 5519W        W 6490  12.890   7.930   2.230
 5520W        W 6491   3.770   5.710   8.750
 5521W        W 6492   7.070  11.980  12.960
 5522W        W 6493   0.640  13.760   2.140
 5523W        W 6494   6.450   7.380   6.750
 5524W        W 6495   6.620   4.160   3.870
 5525W        W 6496   0.720  12.200   8.340
 5526W        W 6497   6.160  13.900  11.320
 5527W        W 6498  11.230   3.860   6.280
 5528W        W 6499   2.360  12.780   9.620
 5529W        W 6500   4.020   3.970  11.790
 5530W        W 6501   1.290  12.470   7.750
 5531W        W 6502   7.150   1.760  13.450
 5532W        W 6503   5.550   0.570   3.930
 5533W        W 6504   8.880   5.880   2.810
 5534W        W 6505   7.450   2.020   3.370
 5535W        W 6506   1.610   3.350  10.090
 5536W        W 6507  10.640  12.010  12.590
 5537W        W 6508   5.370  10.410  12.930
 5538W        W 6509  12.610  10.270   3.950
 5539W        W 6510  10.150   1.450   6.480
 5540W        W 6511   9.920   2.880   6.780
 5541W        W 6512  13.170   4.910  13.670
 5542W        W 6513   8.830  12.290   6.770
 5543W        W 6514   2.370  11.270   0.750
 5544W        W 6515   9.000   7.330  13.690
 5545W        W 6516   5.940  13.500   8.750
 5546W        W 6517  11.980   0.120   4.730
 5547W        W 6518   6.930   3.060   7.000
 5548W        W 6519  11.000   7.250  12.600
 5549W        W 6520   1.660   0.760   6.450
 5550W        W 6521   8.770   3.620  12.640
 5551W        W 6522   2.730   3.500   9.260
 5552W        W 6523   0.800  11.360   4.510
 5553W        W 6524   5.520   7.410   7.800
 5554W        W 6525   2.370  10.750  10.230
 5555W        W 6526   2.670   8.790  10.090
 5556W        W 6527  10.820   0.440   6.210
 5557W        W 6528  11.380   6.570   8.260
 5558W        W 6529   7.050   0.780   5.970
 5559W        W 6530   8.240   3.540   6.650
 5560W        W 6531  12.780   8.060   8.570
 5561W        W 6532   4.660  10.220   9.510
 5562W        W 6533   2.130   6.490  11.940
 5563W        W 6534   7.400   8.110   8.400
 5564W        W 6535   4.260  11.810   8.020
 5565W        W 6536   9.170   8.040   6.490
 5566W        W 6537  12.720   2.630   1.080
 5567W        W 6538   1.580  12.320   0.710
 5568W        W 6539  13.710   2.060   2.690
 5569W        W 6540   8.350   1.230   8.910
 5570W        W 6541   2.740   5.300   6.780
 5571W        W 6542   3.400  10.850   5.350
 5572W        W 6543  10.730   6.780   0.080
 5573W        W 6544   5.200   9.120   4.270
 5574W        W 6545   4.440   8.930   7.770
 5575W        W 6546   5.220   1.390   5.090
 5576W        W 6547   5.900   3.230   7.220
 5577W        W 6548  11.210   4.270   1.100
 5578W        W 6549   3.020  10.770  12.070
 5579W        W 6550  13.640   7.300  10.630
 5580W        W 6551  10.590   7.980   9.540
 5581W        W 6552   7.360  11.040   2.490
 5582W        W 6553   0.910  11.100   6.640
 5583W        W 6554   2.050   1.300   6.960
 5584W        W 6555  10.000  11.210   8.830
 5585W        W 6556  12.130   5.830   6.540
 5586W        W 6557   7.150   8.760  11.030
 5587W        W 6558   6.490   5.400   5.740
 5588W        W 6559   0.610   4.010   4.320
 5589W        W 6560   6.970   7.630  11.790
 5590W        W 6561   3.740   9.170   2.460
 5591W        W 6562   5.080   5.560  12.790
 5592W        W 6563   5.630   1.760   2.930
 5593W        W 6564   8.040   4.410   5.940
 5594W        W 6565   6.470   4.330   0.650
 5595W        W 6566  11.930   4.850   8.870
 5596W        W 6567  10.800   5.190   1.220
 5597W        W 6568   1.150   6.890   0.400
 5598W        W 6569  13.850   9.880  11.350
 5599W        W 6570   7.900   2.110  10.600
 5600W        W 6571   6.110   0.310  13.640
 5601W        W 6572  13.600   2.430   4.890
 5602W        W 6573  10.210   2.230   3.820
 5603W        W 6574   1.240   1.580   1.130
 5604W        W 6575  12.590   7.060   1.340
 5605W        W 6576  12.330   1.290   0.260
 5606W        W 6577   9.490   6.420   2.150
 5607W        W 6578  10.160  10.570   9.840
 5608W        W 6579   3.010  11.390  11.310
 5609W        W 6580   8.820   5.550  11.630
 5610W        W 6581   2.580   8.450   1.310
 5611W        W 6582   8.000   2.910  13.350
 5612W        W 6583  10.620  12.770   0.880
 5613W        W 6584   2.610   1.180  11.380
 5614W        W 6585   6.070   0.430   2.920
 5615W        W 6586   5.070  12.330   9.000
 5616W        W 6587   6.830   7.980  10.410
 5617W        W 6588   6.880   4.620   5.200
 5618W        W 6589  10.650   3.270   0.230
 5619W        W 6590  11.310   4.940   3.810
 5620W        W 6591  10.950   8.700   3.690
 5621W        W 6592   8.650  12.110  11.620
 5622W        W 6593  10.360   2.520   7.520
 5623W        W 6594   2.340   4.510  11.700
 5624W        W 6595   0.750   9.280  10.570
 5625W        W 6596   7.680   5.210   7.520
 5626W        W 6597  10.350   3.010   7.280
 5627W        W 6598   3.660  12.510  11.610
 5628W        W 6599   3.860   4.380  10.890
 5629W        W 6600  12.700   4.490   0.980
 5630W        W 6601   7.560  11.570  13.740
 5631W        W 6602  11.430   0.420   7.200
 5632W        W 6603   2.820   9.800   1.900
 5633W        W 6604   8.570   3.090   4.250
 5634W        W 6605   1.500  10.900   5.420
 5635W        W 6606   4.300   6.510   8.640
 5636W        W 6607  12.480   7.650  12.650
 5637W        W 6608   7.550   4.800   7.170
 5638W        W 6609   3.680  11.940  11.100
 5639W        W 6610   1.570   7.430  13.040
 5640W        W 6611   6.340  13.730  10.180
 5641W        W 6612  10.680   5.790   2.540
 5642W        W 6613  11.400  10.830   0.120
 5643W        W 6614   2.510   9.350   0.290
 5644W        W 6615   3.120  11.270   9.630
 5645W        W 6616   9.590  11.480  12.050
 5646W        W 6617  10.940   2.030   6.780
 5647W        W 6618   6.920   5.400   3.040
 5648W        W 6619   1.710  13.170  10.470
 5649W        W 6620  13.460  12.410  10.710
 5650W        W 6621   8.080   5.470   9.350
 5651W        W 6622   3.790  12.660  13.130
 5652W        W 6623   1.240   6.130   6.730
 5653W        W 6624  13.860   4.670   1.650
 5654W        W 6625   0.150   1.320   4.280
 5655W        W 6626   2.860  12.510  10.420
 5656W        W 6627   8.450   4.340   1.750
 5657W        W 6628  12.130   6.310   0.340
 5658W        W 6629   4.790   2.940   4.660
 5659W        W 6630  10.260   6.430   5.510
 5660W        W 6631   5.620   1.800   1.920
 5661W        W 6632   8.690   7.510   0.170
 5662W        W 6633  12.490   3.970   3.960
 5663W        W 6634   1.050   3.650   4.170
 5664W        W 6635  11.880   1.970   3.210
 5665W        W 6636   0.410  11.970   0.300
 5666W        W 6637   4.880   5.070  13.080
 5667W        W 6638   2.410   5.020   9.780
 5668W        W 6639   2.590   7.060  12.540
 5669W        W 6640   9.390   6.860   3.780
 5670W        W 6641   0.500   5.910   9.530
 5671W        W 6642  12.140   1.280   5.710
 5672W        W 6643   5.000   1.260   6.360
 5673W        W 6644  13.710   0.500   5.220
 5674W        W 6645  13.650   5.640  12.830
 5675W        W 6646   7.720   3.010  11.000
 5676W        W 6647  12.130   1.390  11.030
 5677W        W 6648   9.480   7.640  11.920
 5678W        W 6649   5.330  11.140   0.240
 5679W        W 6650   8.820   8.650   1.970
 5680W        W 6651   1.460   2.330   7.620
 5681W        W 6652  12.200  12.260   8.500
 5682W        W 6653   4.890  12.760   3.960
 5683W        W 6654   3.910   8.680   4.780
 5684W        W 6655  11.780   8.370  13.880
 5685W        W 6656   3.970   9.270   5.290
 5686W        W 6657   5.130   8.060   1.940
 5687W        W 6658   6.690   6.610  12.680
 5688W        W 6659   4.880  10.140   5.560
 5689W        W 6660   0.580  13.900   9.450
 5690W        W 6661  10.320  10.950   7.520
 5691W        W 6662  13.580   5.600   1.460
 5692W        W 6663  10.180   8.220   9.870
 5693W        W 6664  11.840   3.960   0.120
 5694W        W 6665   7.080   4.770   8.790
 5695W        W 6666   3.720   5.090   1.180
 5696W        W 6667   5.920   7.830   7.670
 5697W        W 6668   6.750   8.400   4.520
 5698W        W 6669   2.630   9.650  12.200
 5699W        W 6670   7.050  12.320   2.900
 5700W        W 6671  13.120   5.630   1.650
 5701W        W 6672  12.900   1.090   3.270
 5702W        W 6673   6.370   8.550   9.180
 5703W        W 6674  13.770   3.110   6.840
 5704W        W 6675   5.940   6.550   8.400
 5705W        W 6676   9.610   4.500   1.840
 5706W        W 6677  13.300   2.780   2.310
 5707W        W 6678   3.880   3.180   7.620
 5708W        W 6679  12.540   0.150  13.890
 5709W        W 6680   7.230   7.280  11.240
 5710W        W 6681   5.550  12.680  13.270
 5711W        W 6682   5.820  11.930   9.980
 5712W        W 6683   1.100   9.680  10.860
 5713W        W 6684   6.690   9.170   3.520
 5714W        W 6685   1.120   0.070  12.850
 5715W        W 6686   2.240   7.530   7.330
 5716W        W 6687  13.160   3.840   8.420
 5717W        W 6688  11.680  13.580  12.690
 5718W        W 6689  11.880   6.920   6.680
 5719W        W 6690  10.300   2.050   1.590
 5720W        W 6691  10.310   3.280   3.660
 5721W        W 6692  13.860   4.840  10.250
 5722W        W 6693   0.240   0.400   5.590
 5723W        W 6694   3.120   4.960   8.730
 5724W        W 6695   9.350   7.670   6.870
 5725W        W 6696   2.220   4.090   7.770
 5726W        W 6697   8.520   9.740   6.380
 5727W        W 6698   6.770  13.610   5.910
 5728W        W 6699  11.200  10.420   8.930
 5729W        W 6700   8.020   1.370   2.410
 5730W        W 6701  12.830   7.460   4.640
 5731W        W 6702  12.550   2.390   1.870
 5732W        W 6703   1.350   1.820  11.730
 5733W        W 6704   0.800   3.330   0.670
 5734W        W 6705   9.210  11.890  12.050
 5735W        W 6706   5.570  11.300   1.600
 5736W        W 6707   1.730   6.210   2.470
 5737W        W 6708   9.840   1.000   6.970
 5738W        W 6709   5.840  13.050   2.110
 5739W        W 6710   0.970   6.220   7.830
 5740W        W 6711   1.140  10.690   7.800
 5741W        W 6712   9.580  13.860  11.360
 5742W        W 6713  12.160   7.700   8.810
 5743W        W 6714   0.840   8.230  11.010
 5744W        W 6715   7.880   9.930   9.310
 5745W        W 6716   8.300  11.190   8.170
 5746W        W 6717   0.820  12.580  10.800
 5747W        W 6718   7.020   5.730  11.080
 5748W        W 6719  12.400   4.180   3.080
 5749W        W 6720   5.860  12.460  12.820
 5750W        W 6721   1.650  10.960   9.180
 5751W        W 6722   8.110   2.340   9.690
 5752W        W 6723   4.830   6.870   7.440
 5753W        W 6724   9.310   6.270   8.130
 5754W        W 6725  10.190  10.810   1.270
 5755W        W 6726   0.670   9.780  10.640
 5756W        W 6727   0.710   0.070   5.620
 5757W        W 6728   6.410   4.900  13.620
 5758W        W 6729   6.770  10.410   1.700
 5759W        W 6730   3.090   7.850   4.920
 5760W        W 6731   1.220   7.610   9.840
 5761W        W 6732  10.090  10.890  11.650
 5762W        W 6733   4.820   1.700  10.820
 5763W        W 6734   6.970   8.790   4.780
 5764W        W 6735  11.830   4.760  12.200
 5765W        W 6736   8.210   7.220  10.730
 5766W        W 6737  13.100   9.240   0.140
 5767W        W 6738  10.450   1.370   3.850
 5768W        W 6739  11.490  10.330   8.520
 5769W        W 6740  11.770   7.290   8.010
 5770W        W 6741   3.110  12.490   6.330
 5771W        W 6742   4.270   1.080   9.210
 5772W        W 6743  13.780   7.370   5.020
 5773W        W 6744  12.830   0.250  10.430
 5774W        W 6745  10.040   9.560   1.200
 5775W        W 6746   2.440   0.310  10.440
 5776W        W 6747   4.330   2.850  10.010
 5777W        W 6748   4.200  10.240   5.520
 5778W        W 6749   5.450  13.610   5.040
 5779W        W 6750  10.670  12.910   1.380
 5780W        W 6751   9.760   0.380  10.550
 5781W        W 6752  12.080   3.520   5.410
 5782W        W 6753   5.350   4.300   4.190
 5783W        W 6754   9.470  12.220  11.200
 5784W        W 6755   9.080  12.050   0.640
 5785W        W 6756   7.770   5.260   2.360
 5786W        W 6757   3.620   4.200   5.290
 5787W        W 6758   6.100  13.550   5.580
 5788W        W 6759   8.230   3.950   1.440
 5789W        W 6760   8.120   6.830   4.540
 5790W        W 6761   5.110   8.890   9.400
 5791W        W 6762  13.370   6.020   7.070
 5792W        W 6763  13.550  13.040   8.350
 5793W        W 6764   1.880   2.410   6.570
 5794W        W 6765   9.600  10.860  11.850
 5795W        W 6766  10.550   5.640   2.120
 5796W        W 6767   0.510   0.710  11.790
 5797W        W 6768  12.690  11.200   7.890
 5798W        W 6769   1.250  10.400   7.340
 5799W        W 6770   2.510   9.530   2.280
 5800W        W 6771   6.390   5.630   3.780
 5801W        W 6772   9.120   2.060   8.380
 5802W        W 6773  13.180   6.720   2.900
 5803W        W 6774  10.640  12.130   8.440
 5804W        W 6775   3.490   4.850   0.440
 5805W        W 6776   9.690   6.550   1.440
 5806W        W 6777   2.420   4.480   9.600
 5807W        W 6778   9.650   8.540   3.200
 5808W        W 6779   9.100   5.620   9.880
 5809W        W 6780   4.680   3.400   8.400
 5810W        W 6781   7.040   3.460   5.660
 5811W        W 6782   4.310   4.770   6.960
 5812W        W 6783   4.250   6.090   4.300
 5813W        W 6784   2.490  13.810   7.350
 5814W        W 6785   2.780   9.810   3.270
 5815W        W 6786   8.940   4.040   3.120
 5816W        W 6787   7.240   1.320   0.490
 5817W        W 6788   1.510   9.290   6.980
 5818W        W 6789   0.690   0.800   6.460
 5819W        W 6790   1.050  13.610   5.970
 5820W        W 6791   4.940  12.660  13.040
 5821W        W 6792   5.330   7.150   2.430
 5822W        W 6793   1.160   9.910   7.620
 5823W        W 6794   9.610  10.340  10.870
 5824W        W 6795  13.580   0.700  11.790
 5825W        W 6796   4.960   3.100   5.100
 5826W        W 6797   6.170   9.110   7.430
 5827W        W 6798  12.520   7.070   6.040
 5828W        W 6799   8.420   4.960   0.290
 5829W        W 6800   8.750  13.560  11.990
 5830W        W 6801   2.520   9.350  11.380
 5831W        W 6802  11.190   6.980  11.320
 5832W        W 6803   9.750  13.620   7.230
 5833W        W 6804   7.230  10.810   2.070
 5834W        W 6805   1.190  12.560  13.390
 5835W        W 6806   1.170  11.620  13.550
 5836W        W 6807   5.840   4.260   6.660
 5837W        W 6808   3.860   2.610  10.950
 5838W        W 6809   7.280  11.910   4.340
 5839W        W 6810   4.350  10.940  12.160
 5840W        W 6811   6.690   3.590   8.590
 5841W        W 6812  12.570  11.660   6.690
 5842W        W 6813   4.740   2.240   0.620
 5843W        W 6814   3.180  10.540  11.280
 5844W        W 6815   2.570  10.870  11.940
 5845W        W 6816   7.150  10.120   1.170
 5846W        W 6817   6.390   4.920  11.870
 5847W        W 6818  10.000   6.280   5.020
 5848W        W 6819  11.970   8.810   3.590
 5849W        W 6820   0.460   6.500  11.660
 5850W        W 6821   8.420  10.660  12.660
 5851W        W 6822   5.160   2.570  13.850
 5852W        W 6823   1.510  13.240   0.970
 5853W        W 6824  11.250   7.560   9.040
 5854W        W 6825   2.760   6.650  13.060
 5855W        W 6826   4.630   1.760   1.340
 5856W        W 6827   1.940  11.500  11.790
 5857W        W 6828  12.990   4.570   7.520
 5858W        W 6829   0.470  10.900   1.440
 5859W        W 6830   2.020   6.700   8.850
 5860W        W 6831   1.460  11.700  11.780
 5861W        W 6832   0.870  11.970   3.700
 5862W        W 6833  10.420  13.820   5.480
 5863W        W 6834   2.430  11.450  12.060
 5864W        W 6835   6.080   8.400   8.540
 5865W        W 6836   9.680   9.490   8.310
 5866W        W 6837   0.000   8.270   9.350
 5867W        W 6838   4.650   5.560   6.100
 5868W        W 6839   6.640   0.870   7.620
 5869W        W 6840  10.830   7.530   2.670
 5870W        W 6841   8.380   4.420  10.490
 5871W        W 6842  12.290   6.920   3.990
 5872W        W 6843   3.420   2.090   7.220
 5873W        W 6844   3.660  10.280   8.740
 5874W        W 6845   2.690  12.080  10.070
 5875W        W 6846   7.780   4.410   0.050
 5876W        W 6847   3.630   1.030   6.490
 5877W        W 6848  13.580   0.970   0.010
 5878W        W 6849   3.810   0.240   7.010
 5879W        W 6850   6.100  12.140   8.990
 5880W        W 6851   3.570   2.860  12.590
 5881W        W 6852  11.500   1.450  13.750
 5882W        W 6853   1.320  12.790   5.400
 5883W        W 6854   4.710  11.450   5.360
 5884W        W 6855   6.250   4.440  12.000
 5885W        W 6856   5.020   9.490   8.350
 5886W        W 6857   6.390   6.030   7.170
 5887W        W 6858   3.190   8.930   7.110
 5888W        W 6859  12.200   5.090   9.760
 5889W        W 6860   1.550   0.800   9.270
 5890W        W 6861   8.180   8.900   2.850
 5891W        W 6862   8.170   1.860   8.630
 5892W        W 6863  11.980   9.980   0.340
 5893W        W 6864   7.690   6.010   0.350
 5894W        W 6865   0.440   3.490  10.970
 5895W        W 6866   0.660  12.320  13.750
 5896W        W 6867   3.170   1.050   1.200
 5897W        W 6868   9.870   7.570  13.080
 5898W        W 6869   7.040   0.150   8.960
 5899W        W 6870   7.230   8.310   9.390
 5900W        W 6871   3.890   1.340   4.670
 5901W        W 6872   8.860   6.850   2.010
 5902W        W 6873  10.390   2.950   3.310
 5903W        W 6874  12.350   4.100  11.090
 5904W        W 6875   3.080   4.120  11.620
 5905W        W 6876  12.580   5.360  12.810
 5906W        W 6877   7.490   6.670  10.990
 5907W        W 6878   6.630   8.270   3.670
 5908W        W 6879   1.040   3.900   1.460
 5909W        W 6880   3.100   8.100   7.490
 5910W        W 6881  13.250  13.530  11.290
 5911W        W 6882  10.750  11.140   7.700
 5912W        W 6883   3.890   5.690   4.310
 5913W        W 6884   3.840   7.820   4.480
 5914W        W 6885   3.960  12.140  13.240
 5915W        W 6886   3.680   0.570   0.590
 5916W        W 6887   1.980  10.260   6.190
 5917W        W 6888   3.450   2.630  10.530
 5918W        W 6889   0.020   0.870  12.590
 5919W        W 6890   1.240   8.120   7.260
 5920W        W 6891  12.600  10.870   2.490
 5921W        W 6892   7.230   5.330   7.340
 5922W        W 6893  13.380   1.170   9.150
 5923W        W 6894   2.870   8.920   0.210
 5924W        W 6895   7.630   7.600  13.780
 5925W        W 6896   7.870  11.910   0.040
 5926W        W 6897   4.740   5.660   2.690
 5927W        W 6898  10.710   4.940   2.250
 5928W        W 6899   7.870   6.460  10.760
 5929W        W 6900  13.790   0.710   8.620
 5930W        W 6901   6.090   3.960  12.410
 5931W        W 6902  11.610   7.310  12.520
 5932W        W 6903   2.220   2.550   2.310
 5933W        W 6904   2.930   8.390   1.680
 5934W        W 6905   7.690   8.800  13.820
 5935W        W 6906   5.250  13.830  10.210
 5936W        W 6907  11.960  13.320  11.240
 5937W        W 6908   7.360  13.050   5.480
 5938W        W 6909  11.070   3.830   4.830
 5939W        W 6910   7.680   4.900  10.150
 5940W        W 6911   4.490   6.920   5.910
 5941W        W 6912   0.760   3.430  10.170
 5942W        W 6913   0.620  13.750   8.560
 5943W        W 6914   2.310   8.450  13.590
 5944W        W 6915   2.970   5.890  10.740
 5945W        W 6916   5.510   9.180   4.730
 5946W        W 6917   0.500   6.270   7.920
 5947W        W 6918  13.140   3.790   9.350
 5948W        W 6919  13.390   6.180   4.940
 5949W        W 6920   0.420   5.100   4.800
 5950W        W 6921  13.850   1.320   9.980
 5951W        W 6922   7.710   7.190  12.240
 5952W        W 6923   6.230   4.970   7.560
 5953W        W 6924  12.000   6.180  10.450
 5954W        W 6925  13.540   5.580   1.990
 5955W        W 6926   9.550   4.980   0.620
 5956W        W 6927  12.230   0.670  13.010
 5957W        W 6928   2.660  13.800   3.320
 5958W        W 6929  13.590   4.250   5.510
 5959W        W 6930   6.940  11.450   1.340
 5960W        W 6931   7.720   7.750   5.280
 5961W        W 6932   2.280   0.140   7.000
 5962W        W 6933   0.290   0.290  11.450
 5963W        W 6934   3.530   6.190   0.690
 5964W        W 6935   6.440   8.910   5.820
 5965W        W 6936   4.710   1.870  12.830
 5966W        W 6937   8.960   8.140  12.060
 5967W        W 6938  13.670  12.320   2.300
 5968W        W 6939   4.720  12.270   1.330
 5969W        W 6940  12.890   6.470   7.150
 5970W        W 6941   0.920   4.220   7.800
 5971W        W 6942   9.940  11.040   2.160
 5972W        W 6943  13.520  13.320   5.510
 5973W        W 6944   5.990   2.870  13.720
 5974W        W 6945   1.040  10.010  13.910
 5975W        W 6946  13.570   3.810  11.480
 5976W        W 6947   4.030   0.630   6.140
 5977W        W 6948   0.710   2.900   7.140
 5978W        W 6949   7.670   5.030   0.140
 5979W        W 6950  11.370   9.610   9.490
 5980W        W 6951   6.850   4.000   2.540
 5981W        W 6952  13.480   9.000   0.360
 5982W        W 6953  10.990   8.850   0.360
 5983W        W 6954   4.260   4.290   8.740
 5984W        W 6955   9.930  13.260   7.480
 5985W        W 6956   0.970   5.670   4.390
 5986W        W 6957   2.450   6.470   8.720
 5987W        W 6958   8.340   1.450   7.000
 5988W        W 6959  11.050   2.720   8.020
 5989W        W 6960   8.950   8.410   8.720
 5990W        W 6961   8.220   7.940   5.090
 5991W        W 6962   8.730  11.800   6.900
 5992W        W 6963  10.990   6.740   2.780
 5993W        W 6964   1.660  12.490  13.320
 5994W        W 6965   0.270   6.080  13.400
 5995W        W 6966  13.840   0.580   0.160
 5996W        W 6967   1.100   9.120   0.350
 5997W        W 6968   4.230   7.220  12.280
 5998W        W 6969   2.690   6.880   5.210
 5999W        W 6970  10.800  12.140  13.070
 6000W        W 6971   0.020   8.040   0.560
 6001W        W 6972   1.080  10.270   0.440
 6002W        W 6973   1.800  12.830   8.640
 6003W        W 6974   9.090  11.370   6.780
 6004W        W 6975   1.530   1.330  12.190
 6005W        W 6976  13.450   5.050   4.090
 6006W        W 6977   9.940   7.890   2.510
 6007W        W 6978  10.680  10.480   2.960
 6008W        W 6979  11.400   4.780   8.980
 6009W        W 6980   2.960  13.860   1.420
 6010W        W 6981   5.780  12.330   4.000
 6011W        W 6982   2.880  10.850  11.020
 6012W        W 6983   5.940   9.480   6.900
 6013W        W 6984   0.900   4.820   5.120
 6014W        W 6985   5.910  12.910  12.990
 6015W        W 6986   0.440   5.250   6.460
 6016W        W 6987  13.510   9.140   2.920
 6017W        W 6988   1.900  11.050   3.340
 6018W        W 6989   9.660   8.880   0.830
 6019W        W 6990  13.510  12.010   6.030
 6020W        W 6991   7.940   8.530   9.810
 6021W        W 6992  11.700   4.360  10.320
 6022W        W 6993   3.670  13.040   3.990
 6023W        W 6994   6.500   0.570   9.580
 6024W        W 6995  10.350  11.870   8.020
 6025W        W 6996   4.450   2.330   4.930
 6026W        W 6997   8.800   7.360   5.970
 6027W        W 6998   3.150  11.210  10.150
 6028W        W 6999   0.330   8.910   7.750
 6029W        W 7000  10.150   1.250   7.720
 6030W        W 7001  13.780  11.340  13.800
 6031W        W 7002  11.430   6.540  11.540
 6032W        W 7003  11.490  11.960  13.630
 6033W        W 7004   3.100   1.680   7.170
 6034W        W 7005  13.680   4.540   0.190
 6035W        W 7006   7.790   6.500   2.650
 6036W        W 7007   1.960   2.900   2.590
 6037W        W 7008   5.230  13.640   3.130
 6038W        W 7009   7.320   5.300   2.700
 6039W        W 7010   6.080  12.620   6.680
 6040W        W 7011  12.720  12.250   5.950
 6041W        W 7012  11.640  11.900   7.790
 6042W        W 7013  12.170   1.050   4.170
 6043W        W 7014  13.520   2.130  11.810
 6044W        W 7015   2.980   0.670   6.030
 6045W        W 7016   0.020   3.480   1.070
 6046W        W 7017  11.480   6.960  11.780
 6047W        W 7018  11.010   7.380   1.230
 6048W        W 7019   9.270   6.080  11.230
 6049W        W 7020   9.960   9.860   4.470
 6050W        W 7021   2.140   4.050   4.160
 6051W        W 7022   6.360   9.620   1.290
 6052W        W 7023   3.840   7.430  10.670
 6053W        W 7024  11.530   1.210   4.780
 6054W        W 7025   4.870   9.560   7.460
 6055W        W 7026   1.760   5.620   7.490
 6056W        W 7027   2.950   7.450  12.890
 6057W        W 7028  11.330   6.900  13.880
 6058W        W 7029   6.510   8.050   6.200
 6059W        W 7030   9.160   7.580   0.470
 6060W        W 7031   2.570   7.240   7.760
 6061W        W 7032   1.790   7.130   8.440
 6062W        W 7033   5.180   2.670   1.780
 6063W        W 7034   6.060   7.140   7.020
 6064W        W 7035   7.010   6.650  12.250
 6065W        W 7036   5.270  10.640   8.500
 6066W        W 7037  11.800   7.410   0.680
 6067W        W 7038   8.320   9.620  10.420
 6068W        W 7039   5.980  10.570   5.720
 6069W        W 7040   0.690   7.170   4.730
 6070W        W 7041  12.520   8.170  11.590
 6071W        W 7042   3.290   2.130   8.230
 6072W        W 7043   3.870  12.220  10.710
 6073W        W 7044   9.900  13.520   0.560
 6074W        W 7045  10.070   7.210   9.640
 6075W        W 7046   5.750   1.790   8.130
 6076W        W 7047   2.660   0.330   6.160
 6077W        W 7048   2.240   3.530   2.540
 6078W        W 7049   2.030   3.460   5.450
 6079W        W 7050  13.480   9.780   8.110
 6080W        W 7051  10.600   5.290   9.530
 6081W        W 7052  10.250   9.580  13.260
 6082W        W 7053   9.120   3.490   6.460
 6083W        W 7054   3.810   6.300  11.870
 6084W        W 7055   9.980   5.750   0.210
 6085W        W 7056  10.780  11.620   8.900
 6086W        W 7057  13.880   2.540  10.640
 6087W        W 7058   8.720  12.220   5.720
 6088W        W 7059   9.440  10.370  11.310
 6089W        W 7060   4.340   3.430  10.570
 6090W        W 7061   6.970   5.430   0.120
 6091W        W 7062   4.270   7.080   3.020
 6092W        W 7063   9.090  10.230   7.850
 6093W        W 7064   4.340   3.340   7.670
 6094W        W 7065   7.640   5.330   4.950
 6095W        W 7066   4.430  10.000   0.200
 6096W        W 7067   6.980   7.810   9.370
 6097W        W 7068   1.290  12.460   4.530
 6098W        W 7069  11.000   1.210  10.160
 6099W        W 7070   0.910   7.070   9.660
 6100W        W 7071   5.400  13.230   0.110
 6101W        W 7072   0.050   2.280   9.770
 6102W        W 7073   3.150  11.450  13.590
 6103W        W 7074   2.020   3.590   9.870
 6104W        W 7075   5.100   7.230  10.250
 6105W        W 7076  10.090  10.400   2.410
 6106W        W 7077  12.130   7.460   9.210
 6107W        W 7078   7.970  10.330   8.850
 6108W        W 7079   1.180   3.340   3.570
 6109W        W 7080  12.990  11.140   2.570
 6110W        W 7081  13.140   3.280   9.480
 6111W        W 7082   1.920   6.180   8.920
 6112W        W 7083   6.200   3.200   7.950
 6113W        W 7084   9.160  11.490   4.470
 6114W        W 7085   9.500   3.060  10.470
 6115W        W 7086   2.190   4.850  13.060
 6116W        W 7087   4.220   3.940  12.830
 6117W        W 7088   1.800   2.430   2.720
 6118W        W 7089  11.600  11.910  12.490
 6119W        W 7090   0.320   3.310   5.280
 6120W        W 7091   0.270   2.530   6.270
 6121W        W 7092   8.490  13.120   7.150
 6122W        W 7093  13.370  10.550   9.360
 6123W        W 7094  13.670   9.560   9.310
 6124W        W 7095  10.120  13.840  11.470
 6125W        W 7096  13.510   4.650  11.180
 6126W        W 7097   9.630   0.350  11.680
 6127W        W 7098   5.370   3.480  10.250
 6128W        W 7099   4.200   6.720   1.880
 6129W        W 7100  12.420   5.720   2.230
 6130W        W 7101  13.520   0.470   0.600
 6131W        W 7102  11.370   3.820  12.600
 6132W        W 7103  10.780   1.830  13.790
 6133W        W 7104   0.700   6.120   5.620
 6134W        W 7105   6.380   0.860  11.910
 6135W        W 7106   5.290   2.280   9.280
 6136W        W 7107   7.900   6.120   5.100
 6137W        W 7108   6.310   0.380   8.610
 6138W        W 7109   2.520   2.210   0.460
 6139W        W 7110   9.520   7.490   4.550
 6140W        W 7111   6.070   8.600  13.610
 6141W        W 7112   0.380   1.690   7.970
 6142W        W 7113   6.950   6.460  10.660
 6143W        W 7114   3.330   8.680   3.250
 6144W        W 7115   0.290   8.040   1.120
 6145W        W 7116   7.060  11.930   5.380
 6146W        W 7117   9.230   8.310   3.440
 6147W        W 7118   2.160   6.220  12.460
 6148W        W 7119   5.220   7.840   7.600
 6149W        W 7120   4.640   1.140   4.610
 6150W        W 7121   3.910   6.170   6.000
 6151W        W 7122   7.870   4.220   9.520
 6152W        W 7123   1.060   4.990  11.550
 6153W        W 7124   2.660  11.810   7.460
 6154W        W 7125  13.450   6.630   5.750
 6155W        W 7126  12.510  11.070   7.380
 6156W        W 7127   9.760  10.960   5.840
 6157W        W 7128   5.000   1.760  11.310
 6158W        W 7129   4.120   7.750   1.590
 6159W        W 7130   5.010   6.850   3.560
 6160W        W 7131   9.000  12.450   9.790
 6161W        W 7132   0.590   7.010   7.940
 6162W        W 7133   6.860   3.020  10.130
 6163W        W 7134   3.250   7.500  11.930
 6164W        W 7135  12.000   3.020  13.640
 6165W        W 7136   1.370  11.830   7.070
 6166W        W 7137  12.100   4.280   4.360
 6167W        W 7138   4.730  10.350   7.860
 6168W        W 7139   8.130   3.260   9.260
 6169W        W 7140  12.520   9.030   5.560
 6170W        W 7141   0.550   9.170   0.220
 6171W        W 7142   6.800  10.100   3.310
 6172W        W 7143   8.090   9.100  13.890
 6173W        W 7144   8.070   5.970   6.050
 6174W        W 7145  13.490   2.870  12.460
 6175W        W 7146   1.380  12.330   7.260
 6176W        W 7147   3.790   9.530  12.920
 6177W        W 7148   9.850   8.190   4.750
 6178W        W 7149   0.190   7.490   2.990
 6179W        W 7150   1.440   4.510  13.820
 6180W        W 7151   1.800  11.470   0.210
 6181W        W 7152   1.140   8.790   1.980
 6182W        W 7153  10.910   7.100  10.010
 6183W        W 7154   4.950   7.190   0.370
 6184W        W 7155   4.660   6.490   9.510
 6185W        W 7156   1.290  11.330   4.670
 6186W        W 7157   4.650   7.870   9.790
 6187W        W 7158  12.760   4.110   8.240
 6188W        W 7159   8.410   3.010   1.350
 6189W        W 7160  11.790   1.700   5.780
 6190W        W 7161  10.870   2.090  10.470
 6191W        W 7162  10.610  11.950   0.290
 6192W        W 7163  13.810   4.350   1.270
 6193W        W 7164   8.210   2.860   3.830
 6194W        W 7165   6.590  11.190   5.200
 6195W        W 7166   1.300  12.750  11.710
 6196W        W 7167  10.620   9.060  11.810
 6197W        W 7168   4.220  12.020   9.080
 6198W        W 7169  13.680   2.740   9.950
 6199W        W 7170   1.290   2.720   7.870
 6200W        W 7171   2.880   5.170  11.590
 6201W        W 7172  12.410   1.520   4.320
 6202W        W 7173   1.980  12.810   0.010
 6203W        W 7174   0.270  10.140   3.800
 6204W        W 7175   8.990   6.320   0.730
 6205W        W 7176   4.530   7.400   5.600
 6206W        W 7177  13.670   6.920  10.980
 6207W        W 7178  12.680   5.290   3.870
 6208W        W 7179   8.840   3.960   3.930
 6209W        W 7180  12.920   1.390   7.380
 6210W        W 7181   2.480  12.390  13.210
 6211W        W 7182   1.150   4.520   9.960
 6212W        W 7183   8.110   2.690   5.340
 6213W        W 7184   6.920   4.310   0.820
 6214W        W 7185   1.340  10.280  13.100
 6215W        W 7186   2.420   2.390  11.010
 6216W        W 7187   8.070   7.500   0.150
 6217W        W 7188  13.030   7.500   3.470
 6218W        W 7189  12.620   5.980  12.790
 6219W        W 7190  11.100   2.700  11.330
 6220W        W 7191   6.980   7.230   6.400
 6221W        W 7192   7.740   5.950   8.540
 6222W        W 7193   6.820   0.980   9.560
 6223W        W 7194   2.740   5.080   3.000
 6224W        W 7195  10.260   7.190   6.160
 6225W        W 7196   2.010  13.310   2.340
 6226W        W 7197   9.220   7.060  13.020
 6227W        W 7198  12.710  10.460   5.770
 6228W        W 7199   8.900   7.820   4.090
 6229W        W 7200   9.400   7.410  13.360
 6230W        W 7201   4.250   9.180   9.280
 6231W        W 7202  11.410  13.520   0.160
 6232W        W 7203   6.090   8.980   6.130
 6233W        W 7204   9.570   0.570   9.460
 6234W        W 7205   2.870   7.460   2.310
 6235W        W 7206   6.920  10.770   0.730
 6236W        W 7207  11.300  10.800   9.210
 6237W        W 7208   7.480   8.530   1.340
 6238W        W 7209   3.770   6.070   7.890
 6239W        W 7210   7.790  13.670   7.550
 6240W        W 7211   7.050  10.570   7.720
 6241W        W 7212   0.200   3.160   8.490
 6242W        W 7213   6.100   2.740  13.290
 6243W        W 7214   1.620   4.500   9.060
 6244W        W 7215   4.300   4.760   2.200
 6245W        W 7216   0.180   1.630  10.850
 6246W        W 7217   2.070  12.390   5.050
 6247W        W 7218   9.840   6.740   4.140
 6248W        W 7219   0.720  12.050  12.500
 6249W        W 7220   6.740  12.300   8.180
 6250W        W 7221   1.730   1.520  12.690
 6251W        W 7222   0.210  13.520   7.040
 6252W        W 7223  13.860  11.280   0.510
 6253W        W 7224  11.610   6.240   9.540
 6254W        W 7225   0.910   3.050   1.500
 6255W        W 7226   0.860  12.380  13.050
 6256W        W 7227   0.010   4.160  10.010
 6257W        W 7228   0.500   4.830   3.920
 6258W        W 7229   4.910   3.690   0.210
 6259W        W 7230   0.690   9.660   3.080
 6260W        W 7231   2.720   1.910   6.890
 6261W        W 7232  11.230   3.700  13.110
 6262W        W 7233   8.820  11.440  12.220
 6263W        W 7234   6.880   7.950   0.540
 6264W        W 7235   0.890   6.070  10.330
 6265W        W 7236   0.790  12.120   2.040
 6266W        W 7237  12.780   7.260  10.290
 6267W        W 7238  11.870  10.570   4.230
 6268W        W 7239  11.050   5.840  13.840
 6269W        W 7240   9.870   9.620   9.600
 6270W        W 7241   9.100  10.860   6.210
 6271W        W 7242   4.000  11.710   5.910
 6272W        W 7243   5.730   1.090  10.010
 6273W        W 7244   2.740  13.490   1.140
 6274W        W 7245  11.970   7.770   3.630
 6275W        W 7246   1.770  10.670   6.380
 6276W        W 7247   9.960   2.870   2.190
 6277W        W 7248   8.940   0.890   4.890
 6278W        W 7249  13.610   1.610   2.930
 6279W        W 7250   0.210   4.080   6.390
 6280W        W 7251  13.640  13.540   8.210
 6281W        W 7252   5.720   8.090   4.840
 6282W        W 7253   2.970   7.410   6.210
 6283W        W 7254   4.130   3.040  10.870
 6284W        W 7255  11.470   4.750  10.070
 6285W        W 7256   1.440   6.550  10.160
 6286W        W 7257   7.420   2.430   6.900
 6287W        W 7258   5.810  13.060   1.600
 6288W        W 7259   0.550   0.980  12.340
 6289W        W 7260  11.380   2.820   3.540
 6290W        W 7261   2.530  12.530  13.740
 6291W        W 7262   4.500   2.520   5.770
 6292W        W 7263   9.460   9.350   7.210
 6293W        W 7264   5.620   1.630   4.310
 6294W        W 7265   5.660   1.720  12.530
 6295W        W 7266   0.970   2.160   4.640
 6296W        W 7267   0.230  10.760   3.860
 6297W        W 7268   4.470   7.720   6.950
 6298W        W 7269   1.800  13.580   7.840
 6299W        W 7270  13.910   3.450  11.370
 6300W        W 7271   2.120  12.680   0.790
 6301W        W 7272   3.640   3.590   9.940
 6302W        W 7273   1.860   2.290   2.000
 6303W        W 7274   7.130   5.950   5.520
 6304W        W 7275  13.420   5.380  12.290
 6305W        W 7276   4.240   8.190   8.310
 6306W        W 7277   9.080  12.420   7.590
 6307W        W 7278   0.060   7.610   3.510
 6308W        W 7279   0.570   8.480   7.930
 6309W        W 7280   7.450   9.210   3.940
 6310W        W 7281   4.610   3.520   3.460
 6311W        W 7282   4.080   2.030  11.720
 6312W        W 7283   6.100   9.930  12.940
 6313W        W 7284  11.070   4.890   9.740
 6314W        W 7285   3.100   1.390   9.770
 6315W        W 7286   9.320   7.290   8.460
 6316W        W 7287   1.510  11.230   1.070
 6317W        W 7288   1.590   0.900  11.910
 6318W        W 7289  13.040   8.090   5.900
 6319W        W 7290   1.180   0.440  12.520
 6320W        W 7291   9.130   4.920   3.180
 6321W        W 7292   1.990   4.640   9.390
 6322W        W 7293  10.550   9.750   0.340
 6323W        W 7294   1.170   5.320   2.740
 6324W        W 7295   2.860   6.460   2.110
 6325W        W 7296   9.550   5.010   2.830
 6326W        W 7297   9.720   5.950   5.350
 6327W        W 7298  11.970  11.130   9.180
 6328W        W 7299   8.790   2.360   7.830
 6329W        W 7300   1.810   2.990   9.000
 6330W        W 7301  12.970   9.420  10.300
 6331W        W 7302  11.330   6.700   5.820
 6332W        W 7303  11.690  11.020  12.480
 6333W        W 7304   1.170   8.640  13.150
 6334W        W 7305   0.730   1.370   7.120
 6335W        W 7306  13.450  11.880   8.160
 6336W        W 7307  11.850  10.130   2.410
 6337W        W 7308   3.650   2.550  10.080
 6338W        W 7309   6.740   9.400  11.550
 6339W        W 7310  10.620   9.570  11.240
 6340W        W 7311   9.540   9.550   8.870
 6341W        W 7312   0.860   3.030   9.100
 6342W        W 7313   6.800   6.710   1.690
 6343W        W 7314   2.430  13.870  10.790
 6344W        W 7315   8.040   2.680  11.830
 6345W        W 7316   0.530   5.010   9.500
 6346W        W 7317   5.090   9.190  12.610
 6347W        W 7318   7.390   4.450   7.890
 6348W        W 7319  13.870   9.290  13.340
 6349W        W 7320   1.980   7.220   3.450
 6350W        W 7321  10.000  10.150   4.100
 6351W        W 7322  13.830  12.040   2.650
 6352W        W 7323   9.110   3.580   2.490
 6353W        W 7324   8.990   9.370   7.010
 6354W        W 7325  12.350   6.130  10.090
 6355W        W 7326   0.500  12.430   1.240
 6356W        W 7327  11.240   3.640   7.760
 6357W        W 7328   0.310   3.910  13.340
 6358W        W 7329   0.260   9.640   2.800
 6359W        W 7330  12.210   6.750   9.950
 6360W        W 7331   3.660   3.960   7.220
 6361W        W 7332   1.680   5.240  11.670
 6362W        W 7333  13.040   2.870  12.630
 6363W        W 7334   4.060  13.580   7.550
 6364W        W 7335   0.710  12.500   5.050
 6365W        W 7336   7.450  10.800  12.230
 6366W        W 7337  11.690   8.710   8.800
 6367W        W 7338   9.340  13.110   5.840
 6368W        W 7339  13.460   4.410   7.710
 6369W        W 7340   1.420  11.230   2.130
 6370W        W 7341   4.920   7.110   5.180
 6371W        W 7342   9.060  10.360  10.750
 6372W        W 7343   7.770  11.690   7.810
 6373W        W 7344   4.210   9.650   6.010
 6374W        W 7345   2.670   6.610   7.260
 6375W        W 7346   3.360  13.140  10.110
 6376W        W 7347   9.780   2.210   4.110
 6377W        W 7348   4.980   6.030   0.280
 6378W        W 7349   2.990  13.010   1.100
 6379W        W 7350   2.200  11.190  10.200
 6380W        W 7351   9.610   9.890   1.280
 6381W        W 7352   3.070   4.530   0.410
 6382W        W 7353  13.330  11.110   7.120
 6383W        W 7354   1.070   4.140   5.790
 6384W        W 7355   3.940  12.520   9.790
 6385W        W 7356   8.190   1.120   4.120
 6386W        W 7357   5.290   2.330  11.020
 6387W        W 7358  10.010   2.880  10.510
 6388W        W 7359   3.960   4.400   8.390
 6389W        W 7360   5.920  10.560  13.080
 6390W        W 7361   4.480   4.310   7.130
 6391W        W 7362   5.870   9.050  13.810
 6392W        W 7363  10.870   9.000  10.490
 6393W        W 7364   5.130   9.580  13.550
 6394W        W 7365   6.570   0.990   9.050
 6395W        W 7366   1.270   5.670   6.610
 6396W        W 7367   7.770   2.270   9.270
 6397W        W 7368   1.440   9.340  12.940
 6398W        W 7369  13.240   4.010   8.910
 6399W        W 7370   6.460  12.020  10.490
 6400W        W 7371   0.850   1.160   2.520
 6401W        W 7372   7.930   1.850   2.140
 6402W        W 7373   6.530   6.030   9.490
 6403W        W 7374   3.830   9.990   6.790
 6404W        W 7375  12.240   5.720   0.080
 6405W        W 7376  13.120   7.720   6.730
 6406W        W 7377  10.910   7.510  12.130
 6407W        W 7378  13.410  12.540   8.500
 6408W        W 7379   1.860  12.900  11.240
 6409W        W 7380   6.480   9.700  12.660
 6410W        W 7381  13.890   4.730  11.540
 6411W        W 7382   4.120  12.180   5.520
 6412W        W 7383  13.010   5.310   2.580
 6413W        W 7384   5.580   0.670   3.400
 6414W        W 7385  10.710  12.900   9.150
 6415W        W 7386   9.770  12.900   9.890
 6416W        W 7387  13.060  12.880   9.010
 6417W        W 7388  10.800   9.000   6.100
 6418W        W 7389   4.960   1.880   4.030
 6419W        W 7390   3.820   6.340   2.040
 6420W        W 7391   9.200  13.130   9.230
 6421W        W 7392  13.100   3.720   7.010
 6422W        W 7393   4.160   7.990  12.810
 6423W        W 7394   6.420   9.860   4.640
 6424W        W 7395   8.600   2.330   0.360
 6425W        W 7396   8.050   9.390   4.040
 6426W        W 7397   9.130   7.180   4.600
 6427W        W 7398   6.360   1.230  10.880
 6428W        W 7399   7.350  11.000  11.750
 6429W        W 7400   9.080   8.870   7.110
 6430W        W 7401   0.070   7.760  11.350
 6431W        W 7402   8.060   0.460   6.190
 6432W        W 7403  10.820   6.840   3.480
 6433W        W 7404   2.190   8.060   6.450
 6434W        W 7405  12.020  13.630   9.120
 6435W        W 7406   1.540  13.110  10.960
 6436W        W 7407  10.760   1.770   5.290
 6437W        W 7408   1.250  11.510  11.110
 6438W        W 7409   6.150   1.690   2.750
 6439W        W 7410   6.520   6.910  10.100
 6440W        W 7411   6.470   3.480   3.160
 6441W        W 7412   7.750  11.900  13.430
 6442W        W 7413   6.800   7.570   7.030
 6443W        W 7414   0.900  12.940   8.320
 6444W        W 7415   6.300  13.830   5.070
 6445W        W 7416   5.810   3.960   9.010
 6446W        W 7417  11.360   6.920   7.380
 6447W        W 7418   2.270   9.020  13.680
 6448W        W 7419   4.880   2.690  10.030
 6449W        W 7420   8.570  10.550  10.300
 6450W        W 7421   0.320   5.040   1.400
 6451W        W 7422   3.950   5.050   2.470
 6452W        W 7423  13.520  10.680  12.350
 6453W        W 7424   3.950   1.740   5.730
 6454W        W 7425   0.430   9.840   9.840
 6455W        W 7426   6.480  10.500   3.540
 6456W        W 7427   6.560   4.910   7.980
 6457W        W 7428  10.960  10.440   8.510
 6458W        W 7429  13.600   7.040  11.450
 6459W        W 7430  13.690  13.200   2.880
 6460W        W 7431   1.210   8.210   8.530
 6461W        W 7432   4.650   9.600   1.650
 6462W        W 7433  12.140   3.580   2.400
 6463W        W 7434   6.470   7.140   6.280
 6464W        W 7435   1.420  13.650   2.220
 6465W        W 7436  11.910   0.450   6.030
 6466W        W 7437   7.050   8.870   3.760
 6467W        W 7438   5.360   6.410   3.540
 6468W        W 7439  11.280   8.310  11.290
 6469W        W 7440   5.450  10.900   6.410
 6470W        W 7441   6.950  10.620   4.460
 6471W        W 7442  10.740   1.740   0.360
 6472W        W 7443   6.900  13.520   9.210
 6473W        W 7444  13.300   2.410   0.260
 6474W        W 7445  12.610   4.320   3.570
 6475W        W 7446   6.930   7.220   5.910
 6476W        W 7447   6.710   4.840   0.570
 6477W        W 7448  10.460   9.490   6.040
 6478W        W 7449   4.420   2.110   7.810
 6479W        W 7450   1.210   6.100   4.430
 6480W        W 7451   2.850  12.190   4.200
 6481W        W 7452   9.320   8.330  11.030
 6482W        W 7453   6.190   6.710   6.240
 6483W        W 7454  10.780   2.760   0.330
 6484W        W 7455  12.340   1.090  11.500
 6485W        W 7456  12.420  13.230  10.320
 6486W        W 7457   8.830   0.760  10.150
 6487W        W 7458   4.740   1.390   5.370
 6488W        W 7459   2.280  12.490   7.000
 6489W        W 7460   9.890  11.820   7.770
 6490W        W 7461  12.520   1.160   3.470
 6491W        W 7462  10.670   5.130  10.080
 6492W        W 7463   0.040  12.810   8.030
 6493W        W 7464   9.980   8.920   0.420
 6494W        W 7465   8.430   9.150  13.510
 6495W        W 7466   6.240   0.670   5.550
 6496W        W 7467  11.440  10.450  13.690
 6497W        W 7468   7.950   8.370   2.960
 6498W        W 7469  13.890  12.670   8.530
 6499W        W 7470   4.990  12.660   1.560
 6500W        W 7471   3.580   7.700  11.030
 6501W        W 7472   4.800   6.940   3.010
 6502W        W 7473   4.220  13.900   4.500
 6503W        W 7474  10.070  11.020   6.820
 6504W        W 7475   7.660   7.230   5.230
 6505W        W 7476  12.780   8.140   7.520
 6506W        W 7477   5.480   2.480   6.050
 6507W        W 7478   3.710  11.790   5.490
 6508W        W 7479   4.690   1.950   4.470
 6509W        W 7480   0.790  12.400   7.390
 6510W        W 7481   4.900   7.790  11.970
 6511W        W 7482   6.230   7.840  10.900
 6512W        W 7483   9.170   9.080   0.710
 6513W        W 7484   7.770  12.600   9.590
 6514W        W 7485  11.040   6.890   5.330
 6515W        W 7486  12.960  12.120  10.910
 6516W        W 7487   6.110   7.930   2.220
 6517W        W 7488   9.190   1.530  11.740
 6518W        W 7489   0.400   1.670  11.880
 6519W        W 7490   9.550   5.820   9.690
 6520W        W 7491   2.380   6.770  11.570
 6521W        W 7492  10.900   4.250  13.890
 6522W        W 7493   0.680   2.640   1.430
 6523W        W 7494   5.690   3.000   5.980
 6524W        W 7495   2.160   4.310  10.010
 6525W        W 7496  12.170   1.940  12.630
 6526W        W 7497   7.460  13.350   7.660
 6527W        W 7498   5.680   3.010   4.140
 6528W        W 7499  11.910  10.730   9.820
 6529W        W 7500  13.130   6.040  12.460
 6530W        W 7501   2.730   7.920   6.150
 6531W        W 7502   8.580   6.430  12.630
 6532W        W 7503   7.010   8.850   4.300
 6533W        W 7504  11.780   4.990  11.780
 6534W        W 7505   7.150   4.520  13.810
 6535W        W 7506   2.420   3.070   1.900
 6536W        W 7507   0.160   8.410   2.770
 6537W        W 7508  11.010   7.940  10.390
 6538W        W 7509  11.130  11.090   6.280
 6539W        W 7510   4.450  13.650  10.250
 6540W        W 7511   4.510   1.300   3.590
 6541W        W 7512   5.970   2.000   8.640
 6542W        W 7513  11.990   1.260   6.500
 6543W        W 7514   9.580   2.990   4.280
 6544W        W 7515   1.920   9.530   5.740
 6545W        W 7516  10.980   9.530   4.200
 6546W        W 7517   8.420   6.380   8.200
 6547W        W 7518   5.480  13.640   5.550
 6548W        W 7519   3.450   2.430   9.130
 6549W        W 7520  11.940   9.160   4.530
 6550W        W 7521   4.660   0.470   3.040
 6551W        W 7522  13.780   0.210   8.340
 6552W        W 7523   1.660   6.830   6.500
 6553W        W 7524   4.200  10.630   7.630
 6554W        W 7525   0.380   4.330   3.840
 6555W        W 7526   7.040  13.560   3.080
 6556W        W 7527  12.030   7.620   8.320
 6557W        W 7528   5.280   9.940   5.270
 6558W        W 7529   1.000   2.360   9.160
 6559W        W 7530   7.280  10.240   5.790
 6560W        W 7531   8.160   1.610   1.250
 6561W        W 7532   8.350  10.620   9.030
 6562W        W 7533  12.230  10.640  13.630
 6563W        W 7534   4.610   3.820   2.260
 6564W        W 7535  12.470   9.520  11.110
 6565W        W 7536   8.460   3.380  10.330
 6566W        W 7537  13.170   2.000   1.280
 6567W        W 7538  12.490   5.090  10.750
 6568W        W 7539   2.730   1.200   3.730
 6569W        W 7540   5.740  12.780  10.520
 6570W        W 7541   3.670   0.540   5.260
 6571W        W 7542  11.550   4.370  11.400
 6572W        W 7543   4.240  13.120  10.770
 6573W        W 7544   4.420   4.190   7.590
 6574W        W 7545   5.440   5.230   8.720
 6575W        W 7546  13.010  10.760  10.670
 6576W        W 7547  11.790   1.640   1.860
 6577W        W 7548   8.320   3.910   6.980
 6578W        W 7549   7.840   0.740   0.020
 6579W        W 7550   0.960   2.760   5.920
 6580W        W 7551  11.530  13.600  10.520
 6581W        W 7552   5.660  13.150   4.300
 6582W        W 7553  11.780  10.040  10.360
 6583W        W 7554   2.160  13.650  12.950
 6584W        W 7555   0.760  12.390   4.520
 6585W        W 7556   3.810  11.240   2.070
 6586W        W 7557   4.390   6.580   7.450
 6587W        W 7558   5.300   8.920   7.660
 6588W        W 7559   8.800   8.330  11.130
 6589W        W 7560   6.490   8.350  10.580
 6590W        W 7561   5.150   1.400   3.040
 6591W        W 7562  11.780   7.390   5.530
 6592W        W 7563   7.830   8.780   7.350
 6593W        W 7564  12.370  10.890   6.850
 6594W        W 7565   5.430   2.010  13.900
 6595W        W 7566   7.140   9.590   1.800
 6596W        W 7567   3.310   0.310   7.930
 6597W        W 7568   9.970   5.100  12.520
 6598W        W 7569  13.610   5.070  11.900
 6599W        W 7570   3.810   5.470   2.320
 6600W        W 7571  13.390   6.610   8.480
 6601W        W 7572   2.920  10.930   3.450
 6602W        W 7573  13.800  10.990   1.860
 6603W        W 7574   5.300   4.210  12.470
 6604W        W 7575   8.860   1.220   0.670
 6605W        W 7576  11.210   1.340   4.370
 6606W        W 7577  10.030  13.640   9.200
 6607W        W 7578   0.810   0.030   2.570
 6608W        W 7579   0.420   4.130   9.720
 6609W        W 7580   1.070  12.640   9.800
 6610W        W 7581  13.140   8.740   3.880
 6611W        W 7582   9.690   7.410   2.520
 6612W        W 7583   0.360   4.070   7.900
 6613W        W 7584   1.610   6.660   2.930
 6614W        W 7585   3.560  10.900   0.180
 6615W        W 7586   6.850   6.220   7.470
 6616W        W 7587   7.920  13.040   9.910
 6617W        W 7588   8.810   1.300  12.300
 6618W        W 7589   5.540  11.160  11.200
 6619W        W 7590   2.030   4.330   4.780
 6620W        W 7591  13.400  13.430   0.320
 6621W        W 7592  10.580   7.260   9.660
 6622W        W 7593   9.670   2.530  10.860
 6623W        W 7594   9.890   5.710  13.650
 6624W        W 7595   0.170  10.930   2.800
 6625W        W 7596   8.800   8.940   2.970
 6626W        W 7597   4.510   5.440   9.830
 6627W        W 7598   1.430  11.660   1.870
 6628W        W 7599   1.190  13.100   9.660
 6629W        W 7600   7.700   7.210   9.550
 6630W        W 7601   2.700   4.200   9.940
 6631W        W 7602   0.210  11.260   5.840
 6632W        W 7603   4.320   4.270   4.740
 6633W        W 7604   5.570   4.720   4.110
 6634W        W 7605   7.820  12.570   3.860
 6635W        W 7606   2.290  13.780   3.740
 6636W        W 7607   5.000   9.800   3.580
 6637W        W 7608  11.010   8.440  10.320
 6638W        W 7609   5.130   2.780   9.330
 6639W        W 7610   6.960   3.760   1.770
 6640W        W 7611   2.940   5.750  13.460
 6641W        W 7612  13.480  10.440   5.190
 6642W        W 7613  12.100   8.730   9.860
 6643W        W 7614   1.860  10.930   9.720
 6644W        W 7615   8.010   2.320  10.170
 6645W        W 7616  12.670  13.440   5.800
 6646W        W 7617   2.420   9.510   7.020
 6647W        W 7618   0.350  13.830   5.300
 6648W        W 7619   9.110   6.510  11.460
 6649W        W 7620   0.520   5.890  13.030
 6650W        W 7621   1.200   0.610   3.370
 6651W        W 7622   1.620   1.540   7.080
 6652W        W 7623   7.090  11.640  10.600
 6653W        W 7624  12.600   9.030   0.780
 6654W        W 7625   1.870   3.140   7.170
 6655W        W 7626   9.660   3.460   4.150
 6656W        W 7627   2.120  11.740   3.630
 6657W        W 7628   9.880   8.770   5.510
 6658W        W 7629  10.550   3.970   3.080
 6659W        W 7630  11.680   9.120   9.700
 6660W        W 7631   6.560   8.010  13.540
 6661W        W 7632   3.330   5.480   4.330
 6662W        W 7633   9.280   6.200   5.510
 6663W        W 7634  13.680   3.330   5.170
 6664W        W 7635   1.260  13.920   9.920
 6665W        W 7636   5.690   7.650  12.290
 6666W        W 7637   3.880   5.590  10.100
 6667W        W 7638   2.940   8.700   5.400
 6668W        W 7639   1.650   9.480  10.270
 6669W        W 7640  11.850   5.540   4.090
 6670W        W 7641   4.620  11.460   0.910
 6671W        W 7642  12.640  11.690   9.830
 6672W        W 7643   4.160  12.360   2.700
 6673W        W 7644  10.390   7.770  11.940
 6674W        W 7645   3.360  12.260   8.070
 6675W        W 7646  13.690   5.300  13.190
 6676W        W 7647   6.220   2.720   4.190
 6677W        W 7648   5.500  11.870   8.320
 6678W        W 7649  13.790   4.010   4.270
 6679W        W 7650  10.680  12.270   0.830
 6680W        W 7651   9.390   3.890   4.050
 6681W        W 7652   1.150   3.510   4.830
 6682W        W 7653   6.040   8.910   3.110
 6683W        W 7654   2.930  13.410   6.330
 6684W        W 7655   1.090   2.180   0.610
 6685W        W 7656   3.140   4.360  10.150
 6686W        W 7657   4.780   4.450   1.130
 6687W        W 7658   7.290   8.580  13.700
 6688W        W 7659   5.310   0.740   0.550
 6689W        W 7660   0.660   0.300   6.440
 6690W        W 7661   9.870   9.980   2.630
 6691W        W 7662   7.150   3.920  11.250
 6692W        W 7663   0.570   1.200   6.130
 6693W        W 7664   9.710   5.320   1.920
 6694W        W 7665  12.460   4.390  10.600
 6695W        W 7666   2.480   1.190  11.910
 6696W        W 7667   2.710  13.840  10.370
 6697W        W 7668   0.140  10.950   0.150
 6698W        W 7669  13.880  13.390  13.790
 6699W        W 7670   0.810  13.330   7.570
 6700W        W 7671   3.730   8.950   2.030
 6701W        W 7672   7.140   4.310  12.880
 6702W        W 7673   0.070   3.840   9.580
 6703W        W 7674   1.430   0.530   8.450
 6704W        W 7675   9.470   2.320   2.340
 6705W        W 7676  10.120   6.770   6.440
 6706W        W 7677  12.700   1.120  11.860
 6707W        W 7678   2.610  12.930  13.350
 6708W        W 7679   4.430   6.270   9.090
 6709W        W 7680   8.460  10.380  13.050
 6710W        W 7681  12.120  12.620  13.300
 6711W        W 7682  11.950   4.690   9.800
 6712W        W 7683  11.270   5.690  13.020
 6713W        W 7684   3.680   4.460  13.350
 6714W        W 7685  10.790   8.210  11.260
 6715W        W 7686  10.520   8.970   8.270
 6716W        W 7687   8.290   2.210   2.180
 6717W        W 7688   2.290  11.590   6.560
 6718W        W 7689   3.070   4.160   4.300
 6719W        W 7690   3.440   3.460   8.030
 6720W        W 7691   8.280   7.180   0.880
 6721W        W 7692   6.750  11.890   6.450
 6722W        W 7693  13.780   6.330  13.600
 6723W        W 7694   2.010   6.660  11.060
 6724W        W 7695  12.540  13.070   1.130
 6725W        W 7696   1.840   3.750   7.480
 6726W        W 7697   7.400   3.880   2.850
 6727W        W 7698   0.130   8.100   9.920
 6728W        W 7699   9.570   4.620   3.360
 6729W        W 7700   7.700   9.390  11.720
 6730W        W 7701   3.830   1.270   0.410
 6731W        W 7702  13.620   2.840   0.090
 6732W        W 7703  10.290  11.240  11.000
 6733W        W 7704   9.050   7.580  12.260
 6734W        W 7705   5.860  13.630   0.000
 6735W        W 7706   9.430  13.330   5.400
 6736W        W 7707   1.370   2.740   9.070
 6737W        W 7708   7.250   5.290   8.260
 6738W        W 7709   0.600   7.780  11.050
 6739W        W 7710   7.430   4.240   9.140
 6740W        W 7711  13.010   4.770   9.840
 6741W        W 7712   4.580   0.800   7.250
 6742W        W 7713   3.850   1.070  12.820
 6743W        W 7714   4.470   4.740  10.710
 6744W        W 7715   2.800  13.310   3.200
 6745W        W 7716   2.230   0.250   3.470
 6746W        W 7717   2.380   3.100   8.090
 6747W        W 7718   5.380   4.850  10.790
 6748W        W 7719   1.780  13.030   4.000
 6749W        W 7720   3.150   2.260   6.870
 6750W        W 7721  10.000   4.720   0.510
 6751W        W 7722  10.900   0.080   9.740
 6752W        W 7723   8.420  11.520   9.400
 6753W        W 7724   0.020  12.140   6.340
 6754W        W 7725   9.590  12.580   7.730
 6755W        W 7726  11.140  11.250  12.080
 6756W        W 7727   9.800   7.850  12.730
 6757W        W 7728   4.530   2.990   2.250
 6758W        W 7729  10.750   3.480  13.290
 6759W        W 7730   8.440   1.620  12.190
 6760W        W 7731   8.670   7.410   4.940
 6761W        W 7732  10.120   9.820  11.130
 6762W        W 7733   8.750  12.470   8.050
 6763W        W 7734  10.250  10.490  13.050
 6764W        W 7735   3.730  13.650   0.960
 6765W        W 7736  12.960   4.230   3.920
 6766W        W 7737  13.070   8.330   9.670
 6767W        W 7738  12.470   1.320   8.840
 6768W        W 7739   6.900  11.320   3.770
 6769W        W 7740   7.440   5.360   4.490
 6770W        W 7741   8.550  13.220  11.710
 6771W        W 7742   2.050   6.390  11.470
 6772W        W 7743   6.940   9.300   7.040
 6773W        W 7744   4.430   0.550  13.560
 6774W        W 7745   9.330   8.260  10.130
 6775W        W 7746   8.200   8.720   7.700
 6776W        W 7747   0.770  12.930  12.140
 6777W        W 7748   6.430  11.030   9.740
 6778W        W 7749  13.490  12.180  11.160
 6779W        W 7750   8.670   3.620   1.940
 6780W        W 7751  12.330  13.830   5.510
 6781W        W 7752   2.080   1.570  12.370
 6782W        W 7753   4.070   4.720   9.650
 6783W        W 7754   8.650  11.570   7.290
 6784W        W 7755   0.130   5.650  13.170
 6785W        W 7756  11.820   8.750  12.010
 6786W        W 7757  12.440  13.700  10.570
 6787W        W 7758   6.720   3.420   0.360
 6788W        W 7759   9.570   8.110   0.530
 6789W        W 7760   6.690   3.800  11.200
 6790W        W 7761   3.670   5.650   7.310
 6791W        W 7762   1.640   4.260  13.250
 6792W        W 7763   6.470   3.990   2.910
 6793W        W 7764  12.860   6.970   6.480
 6794W        W 7765  13.490  13.020  11.860
 6795W        W 7766   4.090   1.870   1.460
 6796W        W 7767   3.500   8.720   6.470
 6797W        W 7768   2.060  10.770   5.250
 6798W        W 7769  12.600   0.970   7.080
 6799W        W 7770   7.170   9.300   4.430
 6800W        W 7771   5.560   6.820   6.050
 6801W        W 7772   1.820  10.070   1.200
 6802W        W 7773   8.530   7.140   7.570
 6803W        W 7774   1.440   8.550  11.690
 6804W        W 7775  13.510   5.140  12.710
 6805W        W 7776   0.900   6.530  13.390
 6806W        W 7777   8.660   5.180  13.440
 6807W        W 7778   4.630   6.390   8.260
 6808W        W 7779   4.400   0.470   6.580
 6809W        W 7780   2.870  13.030   8.870
 6810W        W 7781   1.700   1.210  10.410
 6811W        W 7782   7.020  11.220   9.350
 6812W        W 7783   2.090   0.760   6.960
 6813W        W 7784  10.610   2.550  11.280
 6814W        W 7785   0.310   3.230   3.710
 6815W        W 7786   0.540  10.650  11.750
 6816W        W 7787   7.120  12.670   6.910
 6817W        W 7788  13.850  11.120   9.490
 6818W        W 7789   2.980   4.610   7.410
 6819W        W 7790   5.280   4.020   0.410
 6820W        W 7791   0.320  13.280   7.550
 6821W        W 7792  10.800   6.020   1.720
 6822W        W 7793  11.240   8.640   6.950
 6823W        W 7794   8.940   6.260   7.200
 6824W        W 7795   1.210   3.100   1.010
 6825W        W 7796  12.130  12.810   5.310
 6826W        W 7797   4.320   9.590  11.650
 6827W        W 7798   3.060  10.510   7.950
 6828W        W 7799   4.590   4.870   9.820
 6829W        W 7800   8.600  11.930   5.350
 6830W        W 7801   5.660  10.900  12.790
 6831W        W 7802   0.030  10.180   2.100
 6832W        W 7803   8.290  11.410  12.080
 6833W        W 7804  13.510   5.610   2.580
 6834W        W 7805   4.500   7.780   6.400
 6835W        W 7806  12.400  10.970   3.550
 6836W        W 7807  12.160   6.770   2.080
 6837W        W 7808   0.730   3.410   8.420
 6838W        W 7809   4.490   6.880   4.850
 6839W        W 7810   9.600   1.570   0.940
 6840W        W 7811  13.310   0.540   6.400
 6841W        W 7812   2.510   6.590   4.840
 6842W        W 7813   7.040   2.800  11.590
 6843W        W 7814  10.610   9.280   4.370
 6844W        W 7815  11.020  10.290   2.410
 6845W        W 7816   7.340   0.530  12.460
 6846W        W 7817  10.480   0.310   9.480
 6847W        W 7818   2.980   7.750   9.720
 6848W        W 7819   4.770   8.070   7.750
 6849W        W 7820  12.640  11.700   1.600
 6850W        W 7821  12.550   6.590   6.210
 6851W        W 7822   5.450   4.580   5.300
 6852W        W 7823   5.380   0.140   4.250
 6853W        W 7824  11.790  13.490   9.560
 6854W        W 7825   2.590   0.950   5.150
 6855W        W 7826   3.800   4.630  13.840
 6856W        W 7827   3.670  12.360   2.740
 6857W        W 7828   5.040  12.370   0.900
 6858W        W 7829   7.010   6.090   5.020
 6859W        W 7830   7.280   5.850   9.190
 6860W        W 7831   8.540   3.350   5.070
 6861W        W 7832   5.410   6.060   2.480
 6862W        W 7833   6.260   8.540  12.300
 6863W        W 7834  10.090   2.510  10.050
 6864W        W 7835   0.590   1.220   6.670
 6865W        W 7836   1.200  10.490  13.590
 6866W        W 7837   9.820   9.320  12.860
 6867W        W 7838  12.440   3.550   4.990
 6868W        W 7839  12.920  13.480   7.700
 6869W        W 7840   1.580  12.950   5.800
 6870W        W 7841   7.850   1.310   3.420
 6871W        W 7842  13.610  11.540   5.870
 6872W        W 7843   0.890   8.630   2.460
 6873W        W 7844   2.300   2.230   5.230
 6874W        W 7845  13.590   7.900  13.090
 6875W        W 7846   7.140   3.680  13.590
 6876W        W 7847   5.900   9.740   4.070
 6877W        W 7848   6.760  10.870   1.960
 6878W        W 7849  13.290   2.680  13.060
 6879W        W 7850   8.560   3.140   6.790
 6880W        W 7851   5.890  12.800  13.650
 6881W        W 7852   7.820   2.230   3.050
 6882W        W 7853   7.630   1.240   7.710
 6883W        W 7854   4.190   0.920   4.470
 6884W        W 7855   6.880   2.760   4.870
 6885W        W 7856   5.740   2.010   4.590
 6886W        W 7857   5.690  10.170  11.160
 6887W        W 7858   0.780   9.330  11.130
 6888W        W 7859   0.340   9.390   7.840
 6889W        W 7860   1.550   5.100  12.210
 6890W        W 7861  12.990   5.720   6.440
 6891W        W 7862   1.700   5.400  13.570
 6892W        W 7863   7.260   7.150   0.500
 6893W        W 7864   0.240   8.920   1.750
 6894W        W 7865   5.960   9.160  13.240
 6895W        W 7866  12.700   2.070   3.760
 6896W        W 7867  11.880   5.000   2.150
 6897W        W 7868   2.470   8.350   6.100
 6898W        W 7869   0.220   7.080   7.450
 6899W        W 7870   4.780  12.650  10.290
 6900W        W 7871   0.320   5.950  11.650
 6901W        W 7872   5.570   7.150  12.260
 6902W        W 7873   1.630   9.250   6.500
 6903W        W 7874   2.940   6.210   0.430
 6904W        W 7875   7.720   2.590  10.420
 6905W        W 7876   3.570   1.780   1.380
 6906W        W 7877   6.150   0.730   1.910
 6907W        W 7878   5.450   4.850   7.640
 6908W        W 7879   2.660   3.460   1.230
 6909W        W 7880   5.150   6.850   8.470
 6910W        W 7881   6.940   5.640   0.920
 6911W        W 7882   0.590   1.770  11.120
 6912W        W 7883   9.210  12.690  11.200
 6913W        W 7884   7.760   8.290  11.560
 6914W        W 7885  13.020   6.570  11.860
 6915W        W 7886   0.110  13.580   3.940
 6916W        W 7887   7.920  13.250   7.850
 6917W        W 7888   0.200  13.430   1.680
 6918W        W 7889   9.040   6.400  13.050
 6919W        W 7890   8.410   7.040   6.600
 6920W        W 7891   4.700  10.950   1.090
 6921W        W 7892   7.180   7.500   5.510
 6922W        W 7893   0.190   0.910   6.940
 6923W        W 7894   7.270   2.950   0.950
 6924W        W 7895   4.940   1.360   3.860
 6925W        W 7896   8.380   5.540   6.490
 6926W        W 7897   4.800   4.200   4.500
 6927W        W 7898   0.940   9.350   8.770
 6928W        W 7899  13.500   5.340   8.020
 6929W        W 7900   6.020   1.190   4.430
 6930W        W 7901  13.330  10.150  12.520
 6931W        W 7902   3.960   5.920  12.750
 6932W        W 7903  10.050   8.160   9.390
 6933W        W 7904   8.180   4.570   0.330
 6934W        W 7905   6.870   6.790   5.540
 6935W        W 7906   3.310   8.360  13.360
 6936W        W 7907   7.830   1.240  12.010
 6937W        W 7908   7.080   8.010   1.010
 6938W        W 7909   1.340   4.630   6.040
 6939W        W 7910   4.460   9.390   2.740
 6940W        W 7911  10.230  12.230   6.050
 6941W        W 7912   9.200   8.040  13.470
 6942W        W 7913  12.530   8.500   1.130
 6943W        W 7914   4.580  13.580   7.200
 6944W        W 7915  12.810   2.120   4.320
 6945W        W 7916   0.800   6.020  13.650
 6946W        W 7917   2.920  13.660   9.460
 6947W        W 7918   4.470  13.600   4.230
 6948W        W 7919   7.570  12.990   3.830
 6949W        W 7920   3.120  13.070   2.840
 6950W        W 7921  12.550   3.040   6.200
 6951W        W 7922   6.950  12.450   5.460
 6952W        W 7923  11.210   4.830   7.550
 6953W        W 7924   8.920   4.720   6.660
 6954W        W 7925  13.300   9.250  10.700
 6955W        W 7926   1.430  11.010   8.670
 6956W        W 7927   8.160   2.880   0.910
 6957W        W 7928   8.050   4.650   1.580
 6958W        W 7929   8.670   0.350  10.460
 6959W        W 7930   3.520   0.110   8.980
 6960W        W 7931   3.880   8.450   6.610
 6961W        W 7932  10.630   9.880   5.830
 6962W        W 7933   8.280  11.740   4.010
 6963W        W 7934   7.500   2.150   0.860
 6964W        W 7935   3.590  11.210   9.910
 6965W        W 7936   6.990   8.430  10.620
 6966W        W 7937   1.510   2.620  11.340
 6967W        W 7938   1.190  13.220   5.180
 6968W        W 7939  10.270  13.180   0.630
 6969W        W 7940  10.600   4.370  11.070
 6970W        W 7941  11.540  10.540   3.300
 6971W        W 7942   4.530  13.070   0.220
 6972W        W 7943   6.470   4.590   7.260
 6973W        W 7944  12.820   6.430   1.650
 6974W        W 7945  11.130   5.290   3.470
 6975W        W 7946   0.110   2.030   2.270
 6976W        W 7947   1.090   2.650   4.680
 6977W        W 7948   3.820  13.040   8.640
 6978W        W 7949   2.740   2.600   2.450
 6979W        W 7950  11.320   1.990   5.940
 6980W        W 7951   0.780   9.430   3.550
 6981W        W 7952   8.840   5.300   6.700
 6982W        W 7953   2.730   8.250   5.260
 6983W        W 7954   7.320  12.210   8.300
 6984W        W 7955   8.520   1.500   0.950
 6985W        W 7956   7.140  10.080  11.080
 6986W        W 7957   0.920   6.420   2.310
 6987W        W 7958  11.900   3.910   0.790
 6988W        W 7959   2.390   8.910   9.250
 6989W        W 7960   6.330   6.690  12.360
 6990W        W 7961   4.470  11.000   8.960
 6991W        W 7962   4.240  10.590   5.870
 6992W        W 7963   4.480  11.590   9.050
 6993W        W 7964  13.010   6.920  12.330
 6994W        W 7965   2.200  11.720  10.680
 6995W        W 7966   0.570  13.410  12.260
 6996W        W 7967   8.100   4.690   2.050
 6997W        W 7968   9.060   8.990   8.690
 6998W        W 7969   4.730  11.150  11.740
 6999W        W 7970   0.220   5.090   1.860
 7000W        W 7971   1.400   1.140   4.260
 7001W        W 7972   2.110   2.730  10.820
 7002W        W 7973   2.160   7.280  12.800
 7003W        W 7974   6.530   3.730   0.030
 7004W        W 7975   8.400   1.010   8.340
 7005W        W 7976  10.510   1.220   8.800
 7006W        W 7977   7.930   3.210  11.750
 7007W        W 7978  11.890   0.030  12.350
 7008W        W 7979   9.820   0.100   9.490
 7009W        W 7980  10.390   8.340   0.680
 7010W        W 7981  13.200  10.510  11.310
 7011W        W 7982   7.690   7.170  13.480
 7012W        W 7983   6.410   6.590   0.380
 7013W        W 7984  13.620   2.800   7.740
 7014W        W 7985  12.430   1.530   4.830
 7015W        W 7986   6.180   2.230  11.760
 7016W        W 7987   1.910  12.220   8.520
 7017W        W 7988   9.430   0.600  13.780
 7018W        W 7989   4.950  11.050   5.620
 7019W        W 7990   6.600   0.340   1.260
 7020W        W 7991   4.680  11.390  12.200
 7021W        W 7992   9.510   7.020   4.390
 7022W        W 7993  10.590   4.270   7.730
 7023W        W 7994  12.880  12.450   4.820
 7024W        W 7995  12.440  10.970   9.330
 7025W        W 7996  13.690   7.580   1.290
 7026W        W 7997   6.720   5.900  11.800
 7027W        W 7998  10.260  11.420   2.050
 7028W        W 7999   4.820   1.120  12.870
 7029W        W 8000   1.060   2.670   7.440
 7030W        W 8001   9.850   5.170   8.240
 7031W        W 8002   3.010  13.250  11.640
 7032W        W 8003   5.120   6.520   3.120
 7033W        W 8004   9.130  12.570  10.720
 7034W        W 8005   6.000  10.550   5.180
 7035W        W 8006   4.820  12.650   4.440
 7036W        W 8007   4.430  13.490  13.850
 7037W        W 8008   5.120  10.930   9.280
 7038W        W 8009   6.320   6.140   3.950
 7039W        W 8010   3.520   8.570   8.080
 7040W        W 8011   0.050   0.010   9.900
 7041W        W 8012  11.180   4.230   1.880
 7042W        W 8013  12.540  12.430   0.210
 7043W        W 8014   2.530  12.050   1.510
 7044W        W 8015   7.020  10.590   6.520
 7045W        W 8016  10.040   3.820   6.490
 7046W        W 8017  10.300   0.360   4.800
 7047W        W 8018  11.940   0.230   5.500
 7048W        W 8019   9.140   6.990   3.110
 7049W        W 8020   4.730  12.470   8.410
 7050W        W 8021   3.280   9.340   9.800
 7051W        W 8022  13.460   0.170  13.000
 7052W        W 8023   0.210   2.100   6.000
 7053W        W 8024  12.860  11.280   0.650
 7054W        W 8025   3.040   1.840   9.290
 7055W        W 8026  13.510  10.880   9.930
 7056W        W 8027  11.560   9.130  13.330
 7057W        W 8028  10.190   2.230   2.990
 7058W        W 8029  12.160  10.390  11.040
 7059W        W 8030  13.810   2.530   0.980
 7060W        W 8031   3.890   8.080  11.200
 7061W        W 8032   2.520   8.330   4.720
 7062W        W 8033   7.540   0.500   9.270
 7063W        W 8034  10.940   0.820   4.540
 7064W        W 8035  13.320   6.110  13.460
 7065W        W 8036   2.810   7.960  12.800
 7066W        W 8037   9.220   0.350   0.260
 7067W        W 8038   5.370   4.470   9.450
 7068W        W 8039   8.340   4.440   2.360
 7069W        W 8040   3.910  10.130   5.950
 7070W        W 8041   8.920   9.570   4.930
 7071W        W 8042  10.090   7.690  13.880
 7072W        W 8043   3.850   9.840   7.640
 7073W        W 8044  11.580   2.930   1.460
 7074W        W 8045   2.630   5.480  12.630
 7075W        W 8046  13.840  11.730   0.240
 7076W        W 8047   0.450  12.740   8.270
 7077W        W 8048   6.900  12.680  11.180
 7078W        W 8049  13.560   3.300  13.850
 7079W        W 8050  13.590   5.130   1.600
 7080W        W 8051  11.100   1.600  10.480
 7081W        W 8052   9.900   2.070  11.760
 7082W        W 8053  11.120   2.990   9.350
 7083W        W 8054  12.950   9.120   2.250
 7084W        W 8055   7.880   8.140   8.540
 7085W        W 8056   1.720   1.380   9.930
 7086W        W 8057   9.360  11.930  12.890
 7087W        W 8058   8.120   3.740  13.630
 7088W        W 8059  13.330   3.560   6.610
 7089W        W 8060   3.840  12.220   2.250
 7090W        W 8061   4.200   2.640   1.330
 7091W        W 8062  11.870   1.550   6.900
 7092W        W 8063   4.290   6.200   3.280
 7093W        W 8064  13.850  13.840   3.570
 7094W        W 8065   1.600   9.490  12.550
 7095W        W 8066  10.760  10.090   0.050
 7096W        W 8067   8.270  10.930  10.160
 7097W        W 8068   2.930  13.730  11.550
 7098W        W 8069   5.670  11.060  13.630
 7099W        W 8070   6.410   0.780   6.770
 7100W        W 8071   9.950  13.570  12.760
 7101W        W 8072   8.510   5.640   7.980
 7102W        W 8073   9.170   5.680   1.430
 7103W        W 8074   0.730   4.140   1.800
 7104W        W 8075  12.600   1.450   8.350
 7105W        W 8076  13.430  11.780   7.070
 7106W        W 8077   4.960   3.770   2.560
 7107W        W 8078   1.130   9.070   2.460
 7108W        W 8079   9.530   3.270   3.320
 7109W        W 8080   9.560   6.790   0.200
 7110W        W 8081   7.070   2.390  13.440
 7111W        W 8082  10.130   9.540   8.860
 7112W        W 8083   0.250  13.600   8.980
 7113W        W 8084  11.070   5.680   8.160
 7114W        W 8085   0.290   8.050   3.290
 7115W        W 8086   7.970   7.230   2.110
 7116W        W 8087  10.650   1.540  12.680
 7117W        W 8088   6.800   1.810   0.600
 7118W        W 8089   1.660  13.580  10.790
 7119W        W 8090   6.470   7.710   3.560
 7120W        W 8091   2.140   8.530  11.090
 7121W        W 8092  11.380  11.480   6.080
 7122W        W 8093  10.250   7.280   9.060
 7123W        W 8094   0.120   6.460   8.870
 7124W        W 8095   8.880   6.040   8.230
 7125W        W 8096  11.410   2.600   1.100
 7126W        W 8097   8.500   8.070   5.530
 7127W        W 8098   4.900   2.180  10.640
 7128W        W 8099  11.250   3.250   1.540
 7129W        W 8100  13.800   9.110   5.040
 7130W        W 8101   6.810   6.290  13.100
 7131W        W 8102  12.370  11.360  11.800
 7132W        W 8103   0.070   6.890   0.350
 7133W        W 8104   9.790   6.440  11.070
 7134W        W 8105   5.880   7.190   9.760
 7135W        W 8106   0.080   3.180   9.880
 7136W        W 8107   3.570   8.270   3.120
 7137W        W 8108   5.560   2.740  11.180
 7138W        W 8109   6.350   8.340   1.520
 7139W        W 8110   5.720   3.810   0.520
 7140W        W 8111   4.090   3.030  12.640
 7141W        W 8112  13.400  13.670   7.800
 7142W        W 8113  12.780   8.520  12.120
 7143W        W 8114   4.450   9.040   6.750
 7144W        W 8115   6.120   5.770   5.340
 7145W        W 8116   4.110   7.890  13.800
 7146W        W 8117   3.410   9.480  12.520
 7147W        W 8118  11.140   0.100   8.900
 7148W        W 8119   3.880  11.870   2.760
 7149W        W 8120   3.170  13.040   3.440
 7150W        W 8121  13.910   6.230   7.910
 7151W        W 8122  10.750   2.190  10.940
 7152W        W 8123  13.330   2.520  12.130
 7153W        W 8124  10.940  11.960   1.640
 7154W        W 8125   3.630  10.230   1.350
 7155W        W 8126  10.150   6.230   8.410
 7156W        W 8127   3.890   6.530   5.630
 7157W        W 8128   5.360   2.520   8.840
 7158W        W 8129   5.530   8.800   9.600
 7159W        W 8130  13.860   5.030  12.400
 7160W        W 8131   4.210   9.160   0.570
 7161W        W 8132   8.360   8.340   1.310
 7162W        W 8133   5.880   7.650   5.010
 7163W        W 8134   0.370   1.320   4.730
 7164W        W 8135   8.040   7.890   5.620
 7165W        W 8136  12.860   0.360   7.800
 7166W        W 8137   8.390  10.960  13.040
 7167W        W 8138  13.730   0.920   0.510
 7168W        W 8139  10.390  11.650  11.860
 7169W        W 8140   9.000   1.770   5.520
 7170W        W 8141   1.570   5.060   7.420
 7171W        W 8142   3.780  12.740   1.310
 7172W        W 8143   0.870  10.210   8.820
 7173W        W 8144  10.220   3.570  13.270
 7174W        W 8145   4.100   8.720  11.470
 7175W        W 8146   7.040   0.880   0.730
 7176W        W 8147   1.520  12.640  10.170
 7177W        W 8148  11.190   6.580   3.980
 7178W        W 8149   6.690   6.790   1.220
 7179W        W 8150   3.650  12.730   8.240
 7180W        W 8151   2.600  11.290  13.340
 7181W        W 8152   2.500   0.750   9.540
 7182W        W 8153   6.200   6.740   3.990
 7183W        W 8154   6.070  11.090  11.300
 7184W        W 8155   1.640   7.280  10.810
 7185W        W 8156   9.240   3.930  10.180
 7186W        W 8157   7.850   8.170   1.210
 7187W        W 8158  10.590   3.760   9.300
 7188W        W 8159   7.950  10.520   0.120
 7189W        W 8160   8.570   5.690   2.130
 7190W        W 8161   4.490  13.830   2.110
 7191W        W 8162   4.640   5.500  13.030
 7192W        W 8163   3.060  11.110   9.110
 7193W        W 8164  11.770   5.650  12.480
 7194W        W 8165   1.970   7.710  13.130
 7195W        W 8166   1.340   3.810   3.700
 7196W        W 8167  12.360   6.640   4.800
 7197W        W 8168  11.720  13.040   0.930
 7198W        W 8169   9.010   8.980  10.090
 7199W        W 8170   6.190   5.560   0.430
 7200W        W 8171   2.760   4.230   7.080
 7201W        W 8172   1.810   9.100   6.000
 7202W        W 8173   7.650   9.300  13.850
 7203W        W 8174   6.400  12.300   8.630
 7204W        W 8175   4.920   1.360   8.190
 7205W        W 8176   2.590  11.010  12.400
 7206W        W 8177  13.280   3.030   8.980
 7207W        W 8178   8.150   1.280   4.590
 7208W        W 8179  13.310   4.650  10.650
 7209W        W 8180  12.410   9.200   6.350
 7210W        W 8181  11.780  12.480  11.220
 7211W        W 8182  12.990   2.460   8.590
 7212W        W 8183   7.420   6.960   8.800
 7213W        W 8184   8.480   4.970  11.020
 7214W        W 8185   3.190   4.320  12.110
 7215W        W 8186  12.750   6.160  11.070
 7216W        W 8187   1.100   1.920   6.260
 7217W        W 8188   1.960   1.610  10.760
 7218W        W 8189  13.550   2.340   7.670
 7219W        W 8190  11.990   8.480   3.230
 7220W        W 8191  12.650   9.050   3.060
 7221W        W 8192   9.040   7.710  11.730
 7222W        W 8193   6.570   7.250   2.730
 7223W        W 8194  10.900   1.370  13.840
 7224W        W 8195   8.290   7.040   0.350
 7225W        W 8196   7.810   0.400  11.610
 7226W        W 8197   5.260  11.090   4.670
 7227W        W 8198   1.410   1.380   8.480
 7228W        W 8199   3.730   0.370   8.530
 7229W        W 8200   8.480   5.440   4.550
 7230W        W 8201   8.240   2.600  13.020
 7231W        W 8202   5.500   1.620   8.740
 7232W        W 8203   0.920   1.310   8.570
 7233W        W 8204   1.030  13.210  11.020
 7234W        W 8205   6.470   2.840  12.780
 7235W        W 8206   2.710   1.340   6.550
 7236W        W 8207   0.760   9.010   7.210
 7237W        W 8208   8.700   7.190  13.110
 7238W        W 8209   9.060  10.830  10.980
 7239W        W 8210   2.790   3.630   3.590
 7240W        W 8211  13.690   4.330   6.020
 7241W        W 8212   4.960   5.080   3.630
 7242W        W 8213   4.490   3.040   1.310
 7243W        W 8214   7.390   3.220   4.690
 7244W        W 8215   8.110   4.710   4.900
 7245W        W 8216   7.270   5.500  13.540
 7246W        W 8217   8.900   7.550   3.670
 7247W        W 8218   2.020  13.660   6.130
 7248W        W 8219  13.210   3.120  11.170
 7249W        W 8220  13.670   6.870  12.280
 7250W        W 8221   6.770  11.380   9.800
 7251W        W 8222  13.040   4.580   3.440
 7252W        W 8223   4.040   4.370   5.800
 7253W        W 8224   7.340   7.060   5.630
 7254W        W 8225  13.650   5.350   5.330
 7255W        W 8226   5.290   3.350   8.460
 7256W        W 8227   6.200  13.860   1.080
 7257W        W 8228   6.340   0.700   0.010
 7258W        W 8229   1.150   7.730   0.060
 7259W        W 8230  12.780  11.140   2.060
 7260W        W 8231  11.640  13.150   7.280
 7261W        W 8232   1.680   5.750  11.380
 7262W        W 8233   2.220  12.090   0.660
 7263W        W 8234   0.870  10.180   3.310
 7264W        W 8235   5.050   6.750   6.090
 7265W        W 8236   7.760   5.290  13.660
 7266W        W 8237   8.170   9.340   9.060
 7267W        W 8238   0.390  13.630  13.620
 7268W        W 8239  12.360   2.750   6.630
 7269W        W 8240   5.770   2.210   2.890
 7270W        W 8241   7.490   1.460   2.110
 7271W        W 8242  11.960   8.630   0.920
 7272W        W 8243   6.010   0.770  11.550
 7273W        W 8244   0.350  11.240   6.430
 7274W        W 8245  13.670   8.670   4.130
 7275W        W 8246   8.400   5.700   9.730
 7276W        W 8247   7.440   3.780  12.340
 7277W        W 8248   2.680   9.510   1.070
 7278W        W 8249   1.530   7.300   3.710
 7279W        W 8250   6.110   9.960  11.160
 7280W        W 8251   9.680   3.570   6.180
 7281W        W 8252   2.270  11.640   0.360
 7282W        W 8253   3.050  12.430   1.110
 7283W        W 8254   1.780  11.350   9.910
 7284W        W 8255   0.360   8.940   5.730
 7285W        W 8256   5.880   3.410  11.900
 7286W        W 8257   1.480   9.670   1.470
 7287W        W 8258  12.090   4.460  11.410
 7288W        W 8259   8.440   3.450  11.700
 7289W        W 8260   2.570  13.510   1.630
 7290W        W 8261   5.920   3.540   6.120
 7291W        W 8262   9.530   7.620   0.790
 7292W        W 8263   1.650   3.240   5.820
 7293W        W 8264   4.060  12.590  11.030
 7294W        W 8265   1.870  13.510   8.340
 7295W        W 8266   6.220   1.840   1.840
 7296W        W 8267   2.280   4.330  13.810
 7297W        W 8268  10.910   5.360  13.390
 7298W        W 8269   3.700   6.260  12.360
 7299W        W 8270  10.750   4.400   3.370
 7300W        W 8271   1.080   5.650   3.540
 7301W        W 8272   7.840  11.690   7.300
 7302W        W 8273   4.480  10.640   6.750
 7303W        W 8274   6.110   2.230   4.350
 7304W        W 8275  13.540  13.020   8.870
 7305W        W 8276   1.480   2.500  12.440
 7306W        W 8277   3.810   4.730  11.560
 7307W        W 8278   2.070   1.150   1.370
 7308W        W 8279   0.230  11.400   4.080
 7309W        W 8280  12.890   6.140   9.380
 7310W        W 8281  12.340  10.310   6.890
 7311W        W 8282  10.220  11.500   9.640
 7312W        W 8283   3.270   1.470   2.120
 7313W        W 8284   8.290   8.170   4.310
 7314W        W 8285   1.470   8.930   3.280
 7315W        W 8286   7.550  13.340  10.050
 7316W        W 8287   8.590   4.900  11.880
 7317W        W 8288   9.340  10.330   8.710
 7318W        W 8289   5.900   5.520  12.660
 7319W        W 8290   1.380   8.810   4.140
 7320W        W 8291  12.370   2.030   4.140
 7321W        W 8292   3.030  11.030  13.340
 7322W        W 8293  10.360   0.840   3.660
 7323W        W 8294  13.020   8.390   1.350
 7324W        W 8295   7.630   0.890   9.010
 7325W        W 8296   3.930   0.410   4.730
 7326W        W 8297   6.180   3.460  13.650
 7327W        W 8298  12.370   9.840  12.950
 7328W        W 8299   0.790  11.070   7.890
 7329W        W 8300   1.640   7.670   8.570
 7330W        W 8301   2.850   5.540  10.380
 7331W        W 8302   6.450   1.180  12.270
 7332W        W 8303  12.240  11.170   2.260
 7333W        W 8304   0.790   3.360   3.890
 7334W        W 8305  10.210   2.410  12.510
 7335W        W 8306   3.730  13.890   4.620
 7336W        W 8307   0.580   4.040   1.290
 7337W        W 8308   3.180   5.360   3.070
 7338W        W 8309   3.290   1.020  10.970
 7339W        W 8310   2.150   8.030  11.160
 7340W        W 8311  13.780   7.470   7.420
 7341W        W 8312   2.400   2.150  11.460
 7342W        W 8313   1.130   9.340   3.150
 7343W        W 8314  11.660   6.700   9.250
 7344W        W 8315   7.870   1.450   4.030
 7345W        W 8316   0.690   6.020  12.020
 7346W        W 8317   3.650  11.190   4.010
 7347W        W 8318   1.900   7.430   5.240
 7348W        W 8319   2.080   1.690   7.770
 7349W        W 8320   9.590   1.030  10.590
 7350W        W 8321   7.230   0.590   8.820
 7351W        W 8322   1.260   9.420   7.800
 7352W        W 8323   0.670  12.870   0.900
 7353W        W 8324   0.780  13.480  12.740
 7354W        W 8325   3.430   7.120   6.370
 7355W        W 8326   3.870   7.860   0.850
 7356W        W 8327  13.280   9.770   1.540
 7357W        W 8328   3.780  12.800   0.600
 7358W        W 8329   6.580   1.100   1.710
 7359W        W 8330   0.030  10.070   7.350
 7360W        W 8331  13.020   6.850   1.500
 7361W        W 8332  11.970   9.850  13.270
 7362W        W 8333  13.620  13.470   4.160
 7363W        W 8334   4.830  12.360   6.800
 7364W        W 8335   1.330   5.810   4.030
 7365W        W 8336  12.000   6.730   2.870
 7366W        W 8337   5.000   9.060   2.200
 7367W        W 8338   0.970   8.380  10.580
 7368W        W 8339  12.360   7.950   7.730
 7369W        W 8340   9.830   2.120  11.050
 7370W        W 8341   7.730   7.900  10.030
 7371W        W 8342   2.040   0.660   9.260
 7372W        W 8343   6.090   7.230   0.560
 7373W        W 8344  10.600   7.640   1.240
 7374W        W 8345   9.570  13.480  11.760
 7375W        W 8346   8.650   2.500   2.390
 7376W        W 8347   7.460  10.520   6.220
 7377W        W 8348   4.870   4.510   7.630
 7378W        W 8349   2.730  10.950   8.020
 7379W        W 8350   7.840  12.590   8.320
 7380W        W 8351   0.290   3.620   6.120
 7381W        W 8352   0.900   2.640   6.390
 7382W        W 8353   1.500   2.120   4.910
 7383W        W 8354   6.020   3.030   3.830
 7384W        W 8355   9.650   9.730   7.560
 7385W        W 8356   4.600   2.600   6.720
 7386W        W 8357  13.540   3.890   1.100
 7387W        W 8358  13.340   9.520   2.340
 7388W        W 8359   8.190   7.290   4.460
 7389W        W 8360   1.250   5.770   8.080
 7390W        W 8361   9.800   9.950  12.490
 7391W        W 8362  11.170   0.950  11.220
 7392W        W 8363  11.250   7.760  10.880
 7393W        W 8364  12.290  13.020  12.920
 7394W        W 8365   7.050  12.120  12.470
 7395W        W 8366   9.570   8.870   2.720
 7396W        W 8367   3.230  11.650   0.840
 7397W        W 8368   0.890  11.740   5.860
 7398W        W 8369   5.230   3.150  11.250
 7399W        W 8370  12.870  12.510   9.310
 7400W        W 8371   9.730  11.710   0.050
 7401W        W 8372   1.450  12.060   8.200
 7402W        W 8373  11.090  11.550  13.480
 7403W        W 8374   1.550   5.350   5.670
 7404W        W 8375   0.650   7.970  10.550
 7405W        W 8376   4.200   0.060   0.180
 7406W        W 8377  13.830  12.660   9.840
 7407W        W 8378  10.270  10.190  10.180
 7408W        W 8379   8.450   4.420   6.830
 7409W        W 8380   1.070  13.700   4.860
 7410W        W 8381   3.690   6.210   2.550
 7411W        W 8382   1.190  12.530   0.440
 7412W        W 8383   4.030  12.340   1.730
 7413W        W 8384   6.760   6.740  13.270
 7414W        W 8385   8.330  13.520   7.990
 7415W        W 8386  12.580   0.630   8.460
 7416W        W 8387  11.320   5.120   5.030
 7417W        W 8388  13.890  10.320   6.010
 7418W        W 8389  13.770   9.790  10.450
 7419W        W 8390   9.190   8.000  11.360
 7420W        W 8391   5.910   9.320   3.600
 7421W        W 8392   0.150   2.550   5.050
 7422W        W 8393   4.690   6.090   6.910
 7423W        W 8394  11.360   4.710  12.050
 7424W        W 8395   3.700   1.780   8.920
 7425W        W 8396   1.410   9.060  13.380
 7426W        W 8397   6.850   3.020   0.630
 7427W        W 8398  13.450   3.090  10.750
 7428W        W 8399  11.400   4.050   2.630
 7429W        W 8400   6.770   7.410   3.870
 7430W        W 8401   2.040   6.810   0.760
 7431W        W 8402   9.230   9.440   4.610
 7432W        W 8403  12.580   5.730   8.620
 7433W        W 8404  12.100   2.170   0.240
 7434W        W 8405   3.740   0.270   1.910
 7435W        W 8406   5.950   9.510   4.860
 7436W        W 8407  12.560  13.530   1.510
 7437W        W 8408  10.490   0.670   0.290
 7438W        W 8409   3.800   1.830   7.510
 7439W        W 8410  10.530  13.450   7.190
 7440W        W 8411   7.470   8.350   9.860
 7441W        W 8412   8.510   4.690  13.380
 7442W        W 8413   6.960   7.830   3.650
 7443W        W 8414   4.780  12.680   9.360
 7444W        W 8415   2.790   2.530  13.860
 7445W        W 8416   8.210   8.920   8.170
 7446W        W 8417  11.050  12.250   0.500
 7447W        W 8418   2.540   7.000  11.980
 7448W        W 8419   5.170   6.930   4.810
 7449W        W 8420   6.430   7.560  13.360
 7450W        W 8421   2.480   2.220   6.040
 7451W        W 8422   3.730   4.390   8.850
 7452W        W 8423   3.640   3.980   1.090
 7453W        W 8424   1.060   6.840   5.000
 7454W        W 8425   2.620  13.180   7.270
 7455W        W 8426   9.420   8.670  10.510
 7456W        W 8427   0.140  12.690   1.450
 7457W        W 8428  11.800   1.100   9.330
 7458W        W 8429  13.000   9.190   5.410
 7459W        W 8430  10.940  11.100  13.580
 7460W        W 8431  11.500   5.450   1.490
 7461W        W 8432   6.800   9.990   9.790
 7462W        W 8433  10.650   0.230   0.130
 7463W        W 8434  11.450   2.400   9.790
 7464W        W 8435   7.550   9.770   8.010
 7465W        W 8436  10.450  11.930   9.800
 7466W        W 8437   3.280   0.120   9.400
 7467W        W 8438   4.410   2.960  11.230
 7468W        W 8439   7.630  13.550   7.100
 7469W        W 8440   7.530  12.520  10.790
 7470W        W 8441   5.890   5.800   0.730
 7471W        W 8442   6.970  13.850  12.710
 7472W        W 8443   0.200   0.420   6.100
 7473W        W 8444   9.980   4.150   4.950
 7474W        W 8445  10.270  11.370  10.460
 7475W        W 8446   1.350   2.580   5.450
 7476W        W 8447  12.470   1.770  10.830
 7477W        W 8448  12.630  12.750  13.280
 7478W        W 8449   6.590   3.380  10.410
 7479W        W 8450  10.470   1.500  11.240
 7480W        W 8451   7.180   9.920  12.090
 7481W        W 8452   7.890   1.300   6.760
 7482W        W 8453   8.930   8.120  12.540
 7483W        W 8454  10.280   4.760  12.950
 7484W        W 8455   2.530   5.290   4.270
 7485W        W 8456  10.720  12.450   9.960
 7486W        W 8457   5.230  11.350  13.580
 7487W        W 8458   7.310   5.850   9.780
 7488W        W 8459   5.830   4.330  11.110
 7489W        W 8460  10.010   0.820  10.390
 7490W        W 8461   7.920   3.020  10.270
 7491W        W 8462   9.540   3.430   8.530
 7492W        W 8463  11.730   7.700   8.980
 7493W        W 8464  11.760   0.570   8.990
 7494W        W 8465   8.180  10.980   6.430
 7495W        W 8466   9.610   8.470   7.150
 7496W        W 8467  11.840   3.280   2.740
 7497W        W 8468  10.720   7.480  13.050
 7498W        W 8469   7.080  13.070  10.150
 7499W        W 8470   6.140   2.570  12.130
 7500W        W 8471   7.020   7.090  12.040
 7501W        W 8472   7.090   0.370   2.030
 7502W        W 8473   7.310   2.960   5.150
 7503W        W 8474  11.920   7.460   6.680
 7504W        W 8475   6.920  11.170   0.450
 7505W        W 8476   0.490   5.620  12.620
 7506W        W 8477   5.500   7.180   8.290
 7507W        W 8478  11.700   5.650  13.870
 7508W        W 8479   8.670  11.470   7.860
 7509W        W 8480   5.820   9.210   4.140
 7510W        W 8481   3.930  11.300  10.210
 7511W        W 8482   7.830   9.870   8.400
 7512W        W 8483  12.410   2.860  11.530
 7513W        W 8484  11.380   6.560   4.820
 7514W        W 8485  12.900  13.170  10.130
 7515W        W 8486   6.290   9.910   9.220
 7516W        W 8487   1.950   5.170   9.530
 7517W        W 8488  10.650   5.700   5.180
 7518W        W 8489  10.930   2.040   7.930
 7519W        W 8490   6.030   5.260   9.330
 7520W        W 8491  12.200  11.360  10.120
 7521W        W 8492   6.790   0.910   5.520
 7522W        W 8493   4.400  12.610   5.490
 7523W        W 8494   9.670   4.150   2.210
 7524W        W 8495   4.110  12.020   3.210
 7525W        W 8496   2.140   7.690   5.560
 7526W        W 8497   1.010   4.350  11.990
 7527W        W 8498  10.040   0.650   0.740
 7528W        W 8499   7.040   0.620   9.850
 7529W        W 8500   2.820  12.740   7.000
 7530W        W 8501  12.780   5.620   0.280
 7531W        W 8502   9.280   0.900  11.030
 7532W        W 8503   3.490   4.510   7.430
 7533W        W 8504   8.870   9.950   8.770
 7534W        W 8505   8.030   1.010  10.600
 7535W        W 8506   0.050   5.890   2.600
 7536W        W 8507  13.900   0.950   7.510
 7537W        W 8508   9.450   9.600  12.610
 7538W        W 8509   0.800  10.140   1.940
 7539W        W 8510   7.970  11.250   9.790
 7540W        W 8511   9.220   7.210  12.020
 7541W        W 8512   7.070   7.950   6.040
 7542W        W 8513   8.250  13.260   5.580
 7543W        W 8514   1.690   3.910  12.900
 7544W        W 8515   2.250   3.190   9.120
 7545W        W 8516   6.170   3.890   5.420
 7546W        W 8517   2.790   0.740   0.940
 7547W        W 8518   1.080   7.140   1.870
 7548W        W 8519   8.140   3.910  10.550
 7549W        W 8520   0.210   8.030  12.630
 7550W        W 8521  13.110  10.380   4.010
 7551W        W 8522  13.260   8.440   3.420
 7552W        W 8523   1.000  11.080  11.150
 7553W        W 8524   8.170   1.060   0.480
 7554W        W 8525   3.270  12.770   9.380
 7555W        W 8526   7.970   4.020   3.550
 7556W        W 8527   5.250   0.890   3.710
 7557W        W 8528  13.720   7.230   9.720
 7558W        W 8529   9.890   7.360  13.550
 7559W        W 8530   5.560   8.930   6.090
 7560W        W 8531   0.740   3.160  13.610
 7561W        W 8532   1.810   4.540   6.220
 7562W        W 8533   0.970   5.640   1.710
 7563W        W 8534   9.860  13.870   5.650
 7564W        W 8535  10.450   4.030   7.240
 7565W        W 8536   4.840   3.940   3.260
 7566W        W 8537   0.970   4.170   4.570
 7567W        W 8538  12.420   1.570   6.650
 7568W        W 8539   9.360   7.300  11.510
 7569W        W 8540  13.640   3.910   1.880
 7570W        W 8541  11.250   6.320   3.010
 7571W        W 8542   6.540   6.360  11.830
 7572W        W 8543   5.000   1.550   8.680
 7573W        W 8544   4.210   8.220   4.370
 7574W        W 8545   2.670   4.110  13.570
 7575W        W 8546   2.530  13.310   9.580
 7576W        W 8547   8.500   1.970   1.190
 7577W        W 8548   1.460   1.170   2.220
 7578W        W 8549   1.970  10.030   0.640
 7579W        W 8550   8.150   5.260   4.880
 7580W        W 8551  13.510  10.320   1.260
 7581W        W 8552  13.460  11.090   0.130
 7582W        W 8553   9.400  12.470  12.890
 7583W        W 8554   7.040   0.070  13.590
 7584W        W 8555  13.630  12.650   6.950
 7585W        W 8556   3.560   1.940   9.450
 7586W        W 8557   9.300   5.900   4.960
 7587W        W 8558   6.320   6.580  10.400
 7588W        W 8559  10.370   7.380   2.970
 7589W        W 8560   0.070   7.850   5.130
 7590W        W 8561   5.600   6.670   2.210
 7591W        W 8562   5.000   2.660  13.350
 7592W        W 8563  11.320   0.160   9.450
 7593W        W 8564   1.580   6.410   7.730
 7594W        W 8565   5.720   0.110  12.910
 7595W        W 8566   4.040   9.130   1.080
 7596W        W 8567   5.570   5.950   3.600
 7597W        W 8568   6.250  12.750   7.170
 7598W        W 8569   1.180  12.920   0.790
 7599W        W 8570  12.010   0.760   5.660
 7600W        W 8571   5.180   8.790   1.550
 7601W        W 8572   3.660   5.920  11.560
 7602W        W 8573  13.900   0.780   3.290
 7603W        W 8574   9.470  10.940  13.380
 7604W        W 8575   9.100   3.040   1.210
 7605W        W 8576   2.180  11.760   2.310
 7606W        W 8577   6.770   5.060   5.980
 7607W        W 8578   0.650   2.980   8.630
 7608W        W 8579   7.870   4.810   4.090
 7609W        W 8580   1.600  10.740   8.090
 7610W        W 8581   4.740   1.570   4.810
 7611W        W 8582   5.380   9.400   2.410
 7612W        W 8583   9.540   5.190  10.010
 7613W        W 8584   5.510   5.430   6.360
 7614W        W 8585   9.600   2.750   2.570
 7615W        W 8586   5.660  13.850  11.340
 7616W        W 8587  12.370   0.880  13.860
 7617W        W 8588   4.290   5.960  11.700
 7618W        W 8589   0.460  10.300   6.230
 7619W        W 8590   5.410  11.350   5.690
 7620W        W 8591  13.350   7.980  10.180
 7621W        W 8592  11.500   5.230   0.110
 7622W        W 8593  12.880   8.900   1.180
 7623W        W 8594   9.960   4.230   0.360
 7624W        W 8595  11.330   6.470  13.590
 7625W        W 8596   0.220   5.410   9.440
 7626W        W 8597   5.480   9.130   1.380
 7627W        W 8598   3.520  13.730   1.730
 7628W        W 8599   4.530   6.380  12.690
 7629W        W 8600   4.370   6.210   7.860
 7630W        W 8601  11.100  13.270  12.280
 7631W        W 8602  13.890  13.810  11.430
 7632W        W 8603   3.370   4.140   2.990
 7633W        W 8604   7.290  11.380   4.480
 7634W        W 8605   1.060  13.470   2.640
 7635W        W 8606   6.510   7.110   1.880
 7636W        W 8607  11.900   0.520   8.020
 7637W        W 8608  10.340   3.930  11.200
 7638W        W 8609   1.810   2.000   7.500
 7639W        W 8610  13.300   4.550   3.850
 7640W        W 8611   8.700  13.200   7.920
 7641W        W 8612   6.810   3.290  13.770
 7642W        W 8613   6.300  11.080   8.400
 7643W        W 8614   6.460  13.220  10.990
 7644W        W 8615   2.740   7.990   6.610
 7645W        W 8616   9.510  11.010  12.770
 7646W        W 8617   2.170   9.800  10.790
 7647W        W 8618   3.500   8.810  13.330
 7648W        W 8619  10.000   9.430   7.930
 7649W        W 8620   5.130   5.330   2.630
 7650W        W 8621   6.050   3.870   1.800
 7651W        W 8622   5.040  11.350   1.220
 7652W        W 8623  13.720  13.870  10.440
 7653W        W 8624   4.950   6.130   9.260
 7654W        W 8625  11.380   0.410   6.240
 7655W        W 8626  13.440   7.510   0.770
 7656W        W 8627  13.690   8.720   2.100
 7657W        W 8628   3.220   4.050   0.210
 7658W        W 8629  13.880   5.390   2.800
 7659W        W 8630   7.140  12.830   5.880
 7660W        W 8631   0.930   8.150   2.170
 7661W        W 8632  10.140   2.270   5.140
 7662W        W 8633   1.580   2.580   2.320
 7663W        W 8634   9.970  10.530   6.870
 7664W        W 8635  13.080   1.570   8.360
 7665W        W 8636   4.500   3.330   4.880
 7666W        W 8637   1.990   4.650   6.720
 7667W        W 8638   2.070  10.890   7.920
 7668W        W 8639   7.630   2.840   9.060
 7669W        W 8640   3.580   3.980   9.340
 7670W        W 8641  12.120   2.530  11.840
 7671W        W 8642  11.910   2.840  11.430
 7672W        W 8643   4.130  10.350   6.500
 7673W        W 8644   3.330  11.250   8.660
 7674W        W 8645   3.470   8.030   8.870
 7675W        W 8646   0.450  12.010  13.460
 7676W        W 8647  11.350   4.870   5.490
 7677W        W 8648   7.260   5.730   4.740
 7678W        W 8649   5.840   8.340   9.010
 7679W        W 8650   4.500   9.680  13.780
 7680W        W 8651  12.040   2.850   2.620
 7681W        W 8652   4.170   6.580   0.190
 7682W        W 8653   7.610   7.550  11.350
 7683W        W 8654  11.240   2.520   8.920
 7684W        W 8655   2.630  12.460   6.610
 7685W        W 8656   2.060   8.370  12.100
 7686W        W 8657   1.830   6.980  13.100
 7687W        W 8658   1.370   9.400   0.640
 7688W        W 8659   9.280   1.810  13.000
 7689W        W 8660   9.760   7.190   3.770
 7690W        W 8661   2.890   3.000   2.170
 7691W        W 8662  10.500   4.550   7.340
 7692W        W 8663   9.600  13.610   6.720
 7693W        W 8664  10.290   3.690   1.060
 7694W        W 8665   0.240   4.990  11.920
 7695W        W 8666   0.790   8.930   5.990
 7696W        W 8667   1.480   8.450   5.380
 7697W        W 8668   5.290  13.100  13.210
 7698W        W 8669   2.820   1.390  12.170
 7699W        W 8670   4.790   9.200   5.800
 7700W        W 8671   1.700   2.020   2.370
 7701W        W 8672   2.680  11.990   5.540
 7702W        W 8673   5.500  10.000   6.300
 7703W        W 8674   0.460   8.390   9.570
 7704W        W 8675   4.640  10.150   3.620
 7705W        W 8676   4.660  12.110   3.250
 7706W        W 8677  11.590  10.710  12.850
 7707W        W 8678  11.930   2.090  13.130
 7708W        W 8679   3.060   7.080  13.270
 7709W        W 8680   9.330  11.320   5.710
 7710W        W 8681   2.560   0.050   4.850
 7711W        W 8682   1.810  11.120   8.330
 7712W        W 8683   8.870   3.940   9.700
 7713W        W 8684   5.260   1.440  11.580
 7714W        W 8685   3.700   5.410   4.690
 7715W        W 8686   1.910   0.090   1.650
 7716W        W 8687   1.820   3.710   0.350
 7717W        W 8688  12.060   7.680   5.210
 7718W        W 8689   7.660   6.420   2.180
 7719W        W 8690   8.720   2.840   0.920
 7720W        W 8691   6.340   1.180   1.140
 7721W        W 8692   5.420  13.560  11.030
 7722W        W 8693   9.470   4.250  11.090
 7723W        W 8694   7.370   9.920   6.910
 7724W        W 8695   8.590  11.070   9.130
 7725W        W 8696   1.010   7.560   9.100
 7726W        W 8697  13.320   1.690   7.350
 7727W        W 8698   5.370   9.220  13.910
 7728W        W 8699  12.200   4.080  11.710
 7729W        W 8700  13.540   9.880   2.020
 7730W        W 8701   8.120   7.410   5.430
 7731W        W 8702   5.230  13.520   7.200
 7732W        W 8703   5.930   2.340   1.610
 7733W        W 8704   0.940  12.880   7.750
 7734W        W 8705  10.810   6.310   2.640
 7735W        W 8706   7.780   4.380   2.730
 7736W        W 8707   9.180   3.980   3.590
 7737W        W 8708  13.900   3.080  12.790
 7738W        W 8709   6.120  10.520   3.970
 7739W        W 8710   4.440   8.260  13.570
 7740W        W 8711   8.380   9.910  10.830
 7741W        W 8712  10.680   8.380   9.140
 7742W        W 8713   1.000   4.860   3.870
 7743W        W 8714  10.700   7.980   5.070
 7744W        W 8715  12.030   1.810   4.580
 7745W        W 8716   7.440  11.730   8.210
 7746W        W 8717   2.490   5.750  11.020
 7747W        W 8718   5.530   4.810   2.100
 7748W        W 8719   8.420   4.260   7.350
 7749W        W 8720   4.530  11.130   6.830
 7750W        W 8721   1.910   8.650  13.750
 7751W        W 8722   4.420  12.930  11.880
 7752W        W 8723  10.430   6.340   5.970
 7753W        W 8724   5.070  13.070   6.330
 7754W        W 8725  11.360  10.310  12.620
 7755W        W 8726   6.800   1.920   8.400
 7756W        W 8727  13.520   7.290  12.990
 7757W        W 8728  11.370  11.390   7.940
 7758W        W 8729   5.350   3.370   4.200
 7759W        W 8730  10.600   2.220   0.530
 7760W        W 8731   0.180   5.320  11.490
 7761W        W 8732   1.600   3.020   7.650
 7762W        W 8733  12.760   1.590   3.550
 7763W        W 8734   2.840   2.620   3.520
 7764W        W 8735   7.460   1.110   8.420
 7765W        W 8736  11.420  11.750   7.380
 7766W        W 8737   9.220   1.830   4.890
 7767W        W 8738  12.900   4.040   0.730
 7768W        W 8739   2.100   4.500   1.910
 7769W        W 8740   6.580   0.550   1.750
 7770W        W 8741  11.620   0.870   7.120
 7771W        W 8742   7.020   6.620  11.110
 7772W        W 8743   8.840   1.750   5.980
 7773W        W 8744   6.530   1.400   9.390
 7774W        W 8745  13.470   8.260   3.910
 7775W        W 8746   9.040   5.760   9.090
 7776W        W 8747   2.470   5.570   3.820
 7777W        W 8748   3.560   2.340  12.360
 7778W        W 8749   6.030   6.170   9.640
 7779W        W 8750   8.840   2.130   3.080
 7780W        W 8751   6.610   6.920   5.170
 7781W        W 8752   5.960   1.440  12.890
 7782W        W 8753   0.550   5.560  11.210
 7783W        W 8754   9.920   6.330   0.330
 7784W        W 8755  13.900  13.020   5.410
 7785W        W 8756   4.890   2.480   9.000
 7786W        W 8757   6.350   7.340  11.620
 7787W        W 8758   6.420   7.930   8.590
 7788W        W 8759   0.680   1.700   6.600
 7789W        W 8760   1.560  10.030   9.240
 7790W        W 8761   1.910  11.340   2.510
 7791W        W 8762   5.610   8.400   2.250
 7792W        W 8763   4.820   2.750   5.450
 7793W        W 8764  13.540   9.870  13.430
 7794W        W 8765   8.280   6.700  10.650
 7795W        W 8766   9.760   1.450   6.060
 7796W        W 8767   7.100   8.170   6.700
 7797W        W 8768   5.990  10.690   2.380
 7798W        W 8769   8.420   9.490   0.150
 7799W        W 8770   8.260   1.250   6.420
 7800W        W 8771  10.910   3.340   7.460
 7801W        W 8772  12.790  10.300   9.750
 7802W        W 8773   2.490  12.450   0.440
 7803W        W 8774   5.650   8.740  13.350
 7804W        W 8775  11.730   0.720  10.680
 7805W        W 8776  12.280  12.550   6.220
 7806W        W 8777   4.110   6.060   0.620
 7807W        W 8778   8.320   4.730   3.730
 7808W        W 8779   2.800   9.100  12.120
 7809W        W 8780   8.100   6.260   7.230
 7810W        W 8781   5.780   6.180  10.550
 7811W        W 8782   0.270   8.530  10.180
 7812W        W 8783   0.210   0.870   5.310
 7813W        W 8784  12.890   2.640   5.970
 7814W        W 8785   3.430   8.290   3.570
 7815W        W 8786   1.480   8.310   4.110
 7816W        W 8787  11.450   2.650   4.630
 7817W        W 8788  13.800  11.170   8.810
 7818W        W 8789  11.460   4.290   6.400
 7819W        W 8790   2.660   8.860   4.470
 7820W        W 8791   6.470   2.780   7.840
 7821W        W 8792   8.370   9.390   0.940
 7822W        W 8793   2.130   7.640   0.360
 7823W        W 8794  13.840   3.620   6.740
 7824W        W 8795   9.440   4.440  10.300
 7825W        W 8796  10.990   9.380   9.180
 7826W        W 8797   9.560   3.430  11.370
 7827W        W 8798   2.820   7.600  13.430
 7828W        W 8799   0.910   5.720   0.770
 7829W        W 8800  10.750  11.750   9.400
 7830W        W 8801   6.630   3.740   3.530
 7831W        W 8802   6.970   3.970  12.560
 7832W        W 8803   5.170   1.740  12.730
 7833W        W 8804   6.390  12.560  12.190
 7834W        W 8805   8.740   3.030  10.050
 7835W        W 8806  11.410   2.960   6.690
 7836W        W 8807   3.420   8.150   9.740
 7837W        W 8808  10.520  10.090   2.670
 7838W        W 8809  12.420   9.070   4.670
 7839W        W 8810  12.540  10.040   9.410
 7840W        W 8811   2.330   1.400   0.380
 7841W        W 8812   5.460   0.700   5.770
 7842W        W 8813   0.050   5.740   6.140
 7843W        W 8814   7.050   3.440   3.400
 7844W        W 8815   3.750   9.050  12.460
 7845W        W 8816   2.950   6.510   8.920
 7846W        W 8817   2.200   6.010   1.360
 7847W        W 8818   6.250  11.410   5.590
 7848W        W 8819   1.760  12.450  11.430
 7849W        W 8820   9.030   1.440   6.600
 7850W        W 8821   4.070   3.840   7.430
 7851W        W 8822  12.920  11.870  13.300
 7852W        W 8823   0.320   1.580  12.790
 7853W        W 8824   0.290   1.330   9.550
 7854W        W 8825   3.420   7.730  10.540
 7855W        W 8826   1.130   7.540  13.250
 7856W        W 8827   3.460  10.270  10.970
 7857W        W 8828   2.670   0.070   8.670
 7858W        W 8829  13.110  10.680   6.250
 7859W        W 8830   6.110   8.880   2.150
 7860W        W 8831   6.440  11.320  12.680
 7861W        W 8832   3.500   8.340   9.290
 7862W        W 8833   6.250   0.100   2.550
 7863W        W 8834   2.630   3.890   8.080
 7864W        W 8835   7.320   6.980  12.470
 7865W        W 8836  11.560   5.580   5.020
 7866W        W 8837  11.990   3.940   2.100
 7867W        W 8838   2.920   3.750  11.980
 7868W        W 8839   1.150   1.290   5.040
 7869W        W 8840   0.290   3.410  12.560
 7870W        W 8841   4.090   6.960   3.550
 7871W        W 8842   9.570   8.450   7.690
 7872W        W 8843  10.950   9.450   5.800
 7873W        W 8844  12.110   0.820  11.110
 7874W        W 8845   1.210   7.670   3.480
 7875W        W 8846   9.260   5.870   7.370
 7876W        W 8847   0.540   9.570  11.930
 7877W        W 8848   4.580   8.380   0.990
 7878W        W 8849   1.000   8.900  11.950
 7879W        W 8850  10.540  10.620   1.710
 7880W        W 8851   4.850  10.850   7.680
 7881W        W 8852  11.090   1.570   9.180
 7882W        W 8853   5.020   7.670   0.630
 7883W        W 8854   1.850   4.220   7.460
 7884W        W 8855   9.290   5.090   6.570
 7885W        W 8856   8.510   8.760  10.300
 7886W        W 8857   2.740   6.530   9.450
 7887W        W 8858  11.280   4.440   3.580
 7888W        W 8859   5.980   0.070   0.630
 7889W        W 8860  11.970  11.170  11.320
 7890W        W 8861   6.820   3.260   5.030
 7891W        W 8862   3.490   2.040   0.150
 7892W        W 8863   4.480   5.340   3.720
 7893W        W 8864  10.500   5.670   4.180
 7894W        W 8865  12.320   9.950   2.610
 7895W        W 8866   0.730   2.450   3.890
 7896W        W 8867   0.250   7.070   2.220
 7897W        W 8868  13.580  10.990   2.690
 7898W        W 8869   0.310   4.490   6.750
 7899W        W 8870  10.510  11.780  13.370
 7900W        W 8871   8.420   8.850   1.220
 7901W        W 8872   4.280   2.350   6.420
 7902W        W 8873  13.920   6.700   2.310
 7903W        W 8874  12.170   2.630   6.180
 7904W        W 8875   7.910   6.730   7.280
 7905W        W 8876   0.360  11.190   1.870
 7906W        W 8877   7.560   7.300   1.910
 7907W        W 8878   5.730   4.210   3.620
 7908W        W 8879   8.720   8.580   1.490
 7909W        W 8880  10.960   3.590   0.500
 7910W        W 8881   8.640   4.460  11.660
 7911W        W 8882   5.130   5.070  13.520
 7912W        W 8883   3.100   9.120  13.450
 7913W        W 8884  11.340   9.830  12.750
 7914W        W 8885  12.270   4.940   2.460
 7915W        W 8886   8.010   6.480   3.980
 7916W        W 8887   5.900   2.680   1.930
[truncated: 614,912 more chars]
