# Supplementary material for: Cryptochrome magnetoreception: Time course of photoactivation from non-equilibrium coarse-grained molecular dynamics
Source: Comput Struct Biotechnol J. 2024 Nov 10;26:58–69. doi: 10.1016/j.csbj.2024.11.001 (PMC11725172; doi:10.1016/j.csbj.2024.11.001)
Supplement: Supplementary file 2 — Analysis codes and cg-MD simulation inputs (including initial molecular structures, parameters and topology files) and outputs (final molecular structures) of the 20 replicas. [file mmc2.zip › cg-md/09/production.gro]

Title of the system in water
22551
    1MET     BB    1   6.140   0.700   7.422 -0.0213  0.1109 -0.1303
    1MET    SC1    2   6.557   0.739   7.533  0.2051 -0.0159  0.2912
    2PRO     BB    3   5.960   0.872   7.271  0.1475 -0.2163 -0.0572
    2PRO    SC1    4   6.123   0.935   7.001 -0.1810 -0.1732  0.2959
    3HIS     BB    5   5.695   0.778   7.206  0.0992 -0.0097 -0.0446
    3HIS    SC1    6   5.540   0.735   6.945 -0.0133 -0.2344  0.0568
    3HIS    SC2    7   5.528   0.880   6.718  0.0382  0.1093  0.2673
    3HIS    SC3    8   5.303   0.773   6.822  0.0474 -0.2595 -0.0694
    4ARG     BB    9   5.474   0.959   7.399  0.0353 -0.1354  0.1073
    4ARG    SC1   10   5.613   0.939   7.678 -0.1120 -0.0737 -0.0670
    4ARG    SC2   11   5.875   0.916   7.836  0.2085 -0.3002 -0.2606
    4ARG    SCP   12   5.877   0.814   7.879  0.4829 -0.1635  0.0977
    5THR     BB   13   5.175   0.808   7.508 -0.1433  0.0901  0.2572
    5THR    SC1   14   5.105   0.694   7.292  0.0040 -0.1684  0.1423
    5THR    SCP   15   5.119   0.692   7.431 -0.1606 -0.5623  0.0411
    5THR    SCN   16   5.090   0.696   7.152  0.0452 -0.6995  0.0153
    6ILE     BB   17   4.926   0.973   7.715  0.1149 -0.4785 -0.0442
    6ILE    SC1   18   5.134   1.087   7.914 -0.2267 -0.0886  0.1031
    7HIS     BB   19   4.674   0.901   7.876  0.1124 -0.2353  0.3547
    7HIS    SC1   20   4.378   0.802   7.857  0.1071  0.0570 -0.0912
    7HIS    SC2   21   4.180   0.624   7.903  0.2125  0.0316  0.2934
    7HIS    SC3   22   4.122   0.886   7.877  0.0909 -0.0185  0.0346
    8LEU     BB   23   4.548   1.118   8.236 -0.2499  0.0826  0.2241
    8LEU    SC1   24   4.803   1.319   8.230 -0.0503  0.1235 -0.1048
    9PHE     BB   25   4.292   0.975   8.341 -0.0403 -0.2748  0.1206
    9PHE    SC1   26   4.290   0.665   8.316 -0.2250  0.1075  0.2672
    9PHE    SC2   27   4.412   0.427   8.351  0.0136  0.1710 -0.0830
    9PHE    SC3   28   4.152   0.436   8.281 -0.0679  0.0238  0.1867
   10ARG     BB   29   3.950   0.991   8.428  0.1715 -0.0208 -0.1935
   10ARG    SC1   30   3.900   1.201   8.678  0.2127 -0.1549 -0.0933
   10ARG    SC2   31   3.694   1.434   8.627 -0.1587  0.1034  0.1375
   10ARG    SCP   32   3.668   1.429   8.734  0.2492 -0.0664  0.2517
   11LYS     BB   33   3.715   0.863   8.281  0.0020  0.0520  0.1645
   11LYS    SC1   34   3.479   1.031   8.258 -0.0213 -0.0170 -0.2929
   11LYS    SC2   35   3.335   1.191   8.383 -0.2467 -0.0284  0.0450
   11LYS    SCP   36   3.336   1.250   8.290  0.1629 -0.0754  0.0033
   12GLY     BB   37   3.690   0.531   8.183  0.1409 -0.3028 -0.3101
   13LEU     BB   38   3.699   0.265   8.327  0.0516 -0.4642 -0.1218
   13LEU    SC1   39   3.694   0.327   8.640  0.1273  0.2352 -0.1123
   14ARG     BB   40   3.817   0.061   8.140  0.0613 -0.1073  0.1840
   14ARG    SC1   41   3.826  -0.245   8.196 -0.2035  0.3460 -0.1868
   14ARG    SC2   42   3.604  -0.467   8.290 -0.0638 -0.1976 -0.4947
   14ARG    SCP   43   3.600  -0.575   8.268 -0.4965 -0.2185 -0.4088
   15LEU     BB   44   3.543   0.001   7.919 -0.0502  0.1223  0.0487
   15LEU    SC1   45   3.394   0.291   7.871 -0.0742  0.0494 -0.2225
   16HIS     BB   46   3.557  -0.144   7.707  0.2400  0.0631  0.2584
   16HIS    SC1   47   3.624  -0.428   7.704 -0.0960  0.0097  0.2977
   16HIS    SC2   48   3.589  -0.683   7.786 -0.0470 -0.1408 -0.1243
   16HIS    SC3   49   3.838  -0.590   7.739 -0.0304  0.1175  0.4019
   17ASP     BB   50   3.565   0.057   7.421  0.0571  0.0772 -0.1490
   17ASP    SC1   51   3.552  -0.129   7.182  0.1686  0.0217 -0.6686
   17ASP    SCN   52   3.463  -0.077   7.221  0.4791  0.0597  0.2166
   18ASN     BB   53   3.728   0.311   7.440  0.1550 -0.1490  0.3305
   18ASN    SC1   54   3.858   0.322   7.722 -0.3893 -0.2075 -0.0739
   18ASN    SCP   55   3.894   0.187   7.712 -0.0095 -0.3475 -0.3951
   18ASN    SCN   56   3.823   0.457   7.733  0.3569 -0.2710  0.0102
   19PRO     BB   57   3.787   0.567   7.280 -0.0955 -0.0548 -0.1851
   19PRO    SC1   58   3.551   0.669   7.157 -0.0518 -0.1369 -0.0954
   20THR     BB   59   4.007   0.732   7.413 -0.0638  0.0454  0.1252
   20THR    SC1   60   3.976   0.967   7.439  0.1823 -0.0873 -0.0990
   20THR    SCP   61   3.909   1.083   7.477 -0.1951  0.1033 -0.4262
   20THR    SCN   62   4.044   0.850   7.400 -0.1008 -0.0164  0.0652
   21LEU     BB   63   4.277   0.518   7.422  0.0623  0.1237 -0.0299
   21LEU    SC1   64   4.331   0.255   7.632  0.0074  0.0325  0.0313
   22LEU     BB   65   4.392   0.541   7.144 -0.1048  0.1646  0.2643
   22LEU    SC1   66   4.166   0.609   6.937 -0.0081 -0.3052 -0.0343
   23ALA     BB   67   4.652   0.558   7.102  0.1894  0.1542 -0.1006
   24ALA     BB   68   4.815   0.557   6.837  0.1882 -0.0729 -0.1343
   25LEU     BB   69   4.945   0.391   6.600  0.1460 -0.1203 -0.0353
   25LEU    SC1   70   4.660   0.357   6.437  0.0799  0.3588  0.0285
   26GLU     BB   71   5.196   0.262   6.465  0.0678 -0.0794 -0.2982
   26GLU    SC1   72   5.287   0.611   6.351 -0.2796 -0.3455  0.0288
   26GLU    SCN   73   5.222   0.696   6.378  0.3075  0.2610 -0.2009
   27SER     BB   74   5.480   0.269   6.729 -0.3205  0.0524  0.2185
   27SER    SC1   75   5.723   0.317   6.667  0.0004 -0.0666 -0.0749
   27SER    SCP   76   5.644   0.431   6.682  0.1150  0.0964  0.0444
   27SER    SCN   77   5.802   0.202   6.651  0.2697  0.2480 -0.3541
   28SER     BB   78   5.329   0.263   7.012 -0.2676 -0.1199 -0.0438
   28SER    SC1   79   5.099   0.211   7.060  0.2168 -0.3179 -0.0326
   28SER    SCP   80   5.197   0.136   7.127 -0.1271  0.2659  0.3319
   28SER    SCN   81   5.002   0.286   6.993 -0.2894 -0.2625 -0.0572
   29GLU     BB   82   5.477   0.388   7.271 -0.0053 -0.1595  0.2305
   29GLU    SC1   83   5.895   0.348   7.149  0.1275 -0.1101 -0.0009
   29GLU    SCN   84   5.872   0.310   7.249 -0.3919  0.0866 -0.0149
   30THR     BB   85   5.513   0.420   7.592 -0.2575 -0.0389 -0.2130
   30THR    SC1   86   5.774   0.459   7.654 -0.1107  0.2269 -0.0143
   30THR    SCP   87   5.777   0.333   7.592 -0.1771  0.1436 -0.3226
   30THR    SCN   88   5.771   0.584   7.716  0.0095 -0.0874  0.1837
   31ILE     BB   89   5.219   0.350   7.706  0.0697  0.2307  0.1151
   31ILE    SC1   90   5.065   0.152   7.524  0.1804  0.3451 -0.1072
   32TYR     BB   91   5.100   0.567   7.933  0.0208 -0.1145 -0.3588
   32TYR    SC1   92   5.396   0.627   8.057 -0.1600  0.1362 -0.0801
   32TYR    SC2   93   5.549   0.779   8.220 -0.0583 -0.1597  0.1080
   32TYR    SC3   94   5.636   0.536   8.139 -0.2785 -0.1832 -0.0714
   33PRO     BB   95   4.849   0.512   8.128 -0.3140  0.1063  0.1027
   33PRO    SC1   96   4.690   0.267   7.998  0.2617 -0.0340 -0.0692
   34VAL     BB   97   4.793   0.741   8.426 -0.1915  0.1452  0.2279
   34VAL    SC1   98   4.998   0.882   8.336 -0.0701 -0.1123  0.0888
   35TYR     BB   99   4.660   0.747   8.734 -0.0102  0.0382  0.0422
   35TYR    SC1  100   4.382   0.593   8.784 -0.2657  0.0016 -0.0023
   35TYR    SC2  101   4.158   0.678   8.908 -0.3540  0.0064 -0.1634
   35TYR    SC3  102   4.144   0.479   8.726 -0.2100 -0.0708 -0.0914
   36VAL     BB  103   4.516   0.981   9.019 -0.1150 -0.2252 -0.0230
   36VAL    SC1  104   4.320   1.123   8.911  0.0503  0.0004 -0.0344
   37LEU     BB  105   4.438   0.878   9.307  0.0379  0.1259  0.1047
   37LEU    SC1  106   4.422   0.536   9.299 -0.2461 -0.0054  0.3158
   38ASP     BB  107   4.299   1.079   9.454  0.1341  0.0066 -0.2498
   38ASP    SC1  108   4.465   1.227   9.642 -0.1460  0.4934 -0.1273
   38ASP    SCN  109   4.417   1.198   9.736 -0.2672  0.0029 -0.3088
   39ARG     BB  110   3.955   1.219   9.705  0.0547 -0.1033 -0.0552
   39ARG    SC1  111   4.106   1.114   9.962 -0.0873 -0.0350 -0.0951
   39ARG    SC2  112   4.110   0.954  10.170 -0.3180  0.1740  0.0680
   39ARG    SCP  113   4.184   1.021  10.123  0.0987 -0.0469  0.3468
   40ARG     BB  114   4.051   1.523   9.550  0.1007 -0.2973  0.1196
   40ARG    SC1  115   4.327   1.679   9.547  0.0847 -0.0267  0.2476
   40ARG    SC2  116   4.608   1.824   9.578 -0.0845 -0.1509  0.2695
   40ARG    SCP  117   4.622   1.850   9.684  0.0622  0.4936  0.1343
   41PHE     BB  118   4.033   1.460   9.248  0.1922 -0.0429 -0.1715
   41PHE    SC1  119   4.113   1.611   9.026  0.1468 -0.0400 -0.0550
   41PHE    SC2  120   4.232   1.608   8.783  0.0470 -0.0879 -0.1038
   41PHE    SC3  121   4.088   1.823   8.860  0.0346 -0.0944 -0.1088
   42LEU     BB  122   3.767   1.229   9.181  0.2841  0.0417  0.0476
   42LEU    SC1  123   3.913   0.932   9.206  0.3739  0.1411 -0.1522
   43ALA     BB  124   3.519   1.365   9.303 -0.1005  0.0241  0.0797
   44SER     BB  125   3.555   1.667   9.192  0.0119  0.3950 -0.2271
   44SER    SC1  126   3.628   1.743   8.978 -0.2680 -0.0646 -0.0566
   44SER    SCP  127   3.517   1.692   9.046  0.1426 -0.0543 -0.0541
   44SER    SCN  128   3.740   1.795   8.910 -0.1104  0.0087 -0.4398
   45ALA     BB  129   3.605   1.809   9.479 -0.0726  0.1759  0.1037
   46MET     BB  130   3.543   1.611   9.719 -0.0665  0.1359 -0.0814
   46MET    SC1  131   3.760   1.821   9.974 -0.0906  0.5040 -0.2674
   47HIS     BB  132   3.292   1.445   9.801  0.2683 -0.0641  0.2592
   47HIS    SC1  133   3.407   1.168   9.748  0.0643 -0.1218  0.1108
   47HIS    SC2  134   3.549   0.976   9.874  0.4501  0.1222  0.0655
   47HIS    SC3  135   3.530   0.975   9.604  0.1942 -0.0178  0.0804
   48ILE     BB  136   3.156   1.152  10.133 -0.0564 -0.2295 -0.0437
   48ILE    SC1  137   3.389   1.132  10.336 -0.0106  0.0481 -0.0646
   49GLY     BB  138   3.076   0.906  10.110  0.0308 -0.1945  0.3641
   50ALA     BB  139   2.880   0.673  10.156 -0.0607 -0.2039 -0.0250
   51LEU     BB  140   2.866   0.551   9.868  0.0542  0.1302 -0.0760
   51LEU    SC1  141   2.619   0.489   9.723 -0.1325 -0.0492  0.0091
   52ARG     BB  142   3.125   0.652   9.709  0.0272  0.0307  0.1954
   52ARG    SC1  143   2.990   0.823   9.496  0.0919  0.0244 -0.0463
   52ARG    SC2  144   3.058   1.149   9.417 -0.0229 -0.1278  0.0530
   52ARG    SCP  145   3.164   1.177   9.411 -0.0543 -0.0393 -0.1982
   53TRP     BB  146   3.362   0.479   9.722 -0.0284  0.1027  0.0874
   53TRP    SC1  147   3.614   0.560   9.787 -0.0251  0.0324  0.0190
   53TRP    SC2  148   3.857   0.655   9.856 -0.0613  0.1994 -0.0790
   53TRP    SC3  149   3.793   0.623   9.595 -0.1698  0.2261 -0.0559
   53TRP    SC4  150   4.036   0.718   9.663  0.0325 -0.2100 -0.1347
   54HIS     BB  151   3.307   0.144   9.741  0.2409 -0.1099  0.0683
   54HIS    SC1  152   3.551   0.079   9.898  0.0206 -0.0881 -0.1135
   54HIS    SC2  153   3.747  -0.014  10.059 -0.1304 -0.0184  0.1154
   54HIS    SC3  154   3.787   0.210   9.913 -0.0262 -0.0275  0.1292
   55PHE     BB  155   3.265   0.112   9.380  0.1301 -0.0717 -0.2496
   55PHE    SC1  156   3.002   0.249   9.309 -0.1883 -0.0781  0.2897
   55PHE    SC2  157   2.734   0.285   9.310 -0.1402  0.3307  0.2747
   55PHE    SC3  158   2.894   0.464   9.186  0.1330 -0.0046  0.1243
   56LEU     BB  159   3.570   0.249   9.307 -0.0410  0.2258  0.1331
   56LEU    SC1  160   3.823   0.424   9.115  0.0228 -0.1008  0.2280
   57LEU     BB  161   3.751   0.030   9.451 -0.0014  0.0074 -0.1224
   57LEU    SC1  162   4.021   0.174   9.535  0.0884  0.0894  0.0070
   58GLN     BB  163   3.609  -0.282   9.299 -0.0795  0.2378 -0.0573
   58GLN    SC1  164   3.346  -0.353   9.636 -0.0182 -0.1241 -0.1109
   58GLN    SCP  165   3.298  -0.333   9.506  0.2457  0.4099 -0.0841
   58GLN    SCN  166   3.394  -0.373   9.766  0.0444  0.1883 -0.0396
   59SER     BB  167   3.644  -0.181   8.979 -0.0649  0.0904 -0.3973
   59SER    SC1  168   3.645  -0.197   8.753  0.1063 -0.2180  0.0983
   59SER    SCP  169   3.665  -0.067   8.801 -0.4853  0.0250  0.0545
   59SER    SCN  170   3.625  -0.327   8.704  0.1027 -0.1682  0.2892
   60LEU     BB  171   4.066  -0.195   9.072  0.0430 -0.3017 -0.0058
   60LEU    SC1  172   4.184   0.070   9.053  0.0952  0.2186  0.0675
   61GLU     BB  173   4.090  -0.461   9.022  0.0132 -0.1475  0.1671
   61GLU    SC1  174   3.951  -0.669   9.289  0.2636 -0.1345 -0.3621
   61GLU    SCN  175   3.851  -0.662   9.244  0.1294  0.5671 -0.0831
   62ASPP    BB  176   3.949  -0.571   8.749  0.0786  0.2225  0.0184
   62ASPP   SC1  177   3.670  -0.656   8.866 -0.0760 -0.1131  0.1780
   63LEU     BB  178   4.142  -0.271   8.582 -0.0695  0.1639  0.2847
   63LEU    SC1  179   4.052   0.025   8.555 -0.0701 -0.5153 -0.0657
   64HIS     BB  180   4.435  -0.345   8.593  0.0582  0.0249 -0.0139
   64HIS    SC1  181   4.576  -0.334   8.901 -0.0121 -0.0852 -0.0520
   64HIS    SC2  182   4.597  -0.439   9.149 -0.2345 -0.1045 -0.0398
   64HIS    SC3  183   4.616  -0.172   9.114  0.1507 -0.1279 -0.0486
   65LYS     BB  184   4.524  -0.628   8.523  0.0591 -0.0560  0.1112
   65LYS    SC1  185   4.349  -0.848   8.730  0.0333  0.1542  0.0405
   65LYS    SC2  186   4.199  -0.984   8.826  0.4487 -0.1043  0.0269
   65LYS    SCP  187   4.168  -0.945   8.728 -0.2297 -0.2773  0.1209
   66ASN     BB  188   4.286  -0.582   8.157 -0.0269 -0.1371 -0.2031
   66ASN    SC1  189   4.022  -0.700   8.202 -0.0295  0.1103 -0.0471
   66ASN    SCP  190   3.985  -0.819   8.137  0.1135 -0.3059  0.3949
   66ASN    SCN  191   4.058  -0.581   8.266 -0.0979 -0.0782  0.1065
   67LEU     BB  192   4.427  -0.358   8.052  0.0657 -0.4261  0.1949
   67LEU    SC1  193   4.344  -0.049   8.157 -0.2779  0.1943  0.0328
   68SER     BB  194   4.255  -0.300   7.744  0.3268 -0.4171  0.0659
   68SER    SC1  195   4.057  -0.144   7.774 -0.0537 -0.2086 -0.0124
   68SER    SCP  196   3.999  -0.213   7.667 -0.1911  0.1220 -0.0541
   68SER    SCN  197   4.116  -0.075   7.881 -0.0464  0.1983 -0.1806
   69ARG     BB  198   4.579  -0.546   7.578  0.2138 -0.1566  0.1373
   69ARG    SC1  199   4.444  -0.682   7.344  0.0083 -0.1144  0.2861
   69ARG    SC2  200   4.451  -0.654   7.067 -0.2263 -0.2630  0.1158
   69ARG    SCP  201   4.493  -0.702   7.156  0.0784  0.0659  0.1707
   70LEU     BB  202   4.746  -0.719   7.769 -0.0675 -0.1115  0.0963
   70LEU    SC1  203   4.617  -0.942   7.929 -0.0038  0.0945 -0.2677
   71GLY     BB  204   4.892  -0.551   8.059 -0.0619  0.0805  0.3204
   72ALA     BB  205   4.787  -0.270   8.192 -0.0342 -0.1977  0.1159
   73ARG     BB  206   4.851  -0.179   8.452 -0.0974  0.1211  0.2415
   73ARG    SC1  207   4.986  -0.441   8.596 -0.1882  0.1094  0.0472
   73ARG    SC2  208   5.031  -0.727   8.495 -0.0176  0.2603 -0.0963
   73ARG    SCP  209   4.974  -0.705   8.403  0.0733  0.2817 -0.1479
   74LEU     BB  210   4.824   0.149   8.513 -0.0727  0.0233 -0.0148
   74LEU    SC1  211   4.581   0.141   8.747  0.0656  0.3605 -0.1393
   75LEU     BB  212   4.973   0.422   8.645 -0.0747  0.2429 -0.0655
   75LEU    SC1  213   5.262   0.384   8.489  0.1243  0.0463 -0.1958
   76VAL     BB  214   5.131   0.650   8.963 -0.0063  0.0108 -0.2127
   76VAL    SC1  215   5.262   0.807   8.794  0.0938  0.3032  0.1240
   77ILE     BB  216   4.939   0.849   9.191  0.1310  0.0949  0.3051
   77ILE    SC1  217   4.858   0.677   9.436 -0.1230 -0.0216  0.1444
   78GLN     BB  218   4.983   1.105   9.239 -0.0878 -0.0104  0.0384
   78GLN    SC1  219   5.299   1.199   9.024  0.0485  0.0417  0.0205
   78GLN    SCP  220   5.391   1.168   9.124 -0.1898  0.5627 -0.1243
   78GLN    SCN  221   5.206   1.230   8.924  0.1386  0.5533 -0.4430
   79GLY     BB  222   4.942   1.329   9.425  0.0843  0.0128  0.1696
   80GLU     BB  223   5.017   1.578   9.368  0.0249 -0.0318  0.1546
   80GLU    SC1  224   5.424   1.455   9.431  0.3935  0.5553  0.2928
   80GLU    SCN  225   5.334   1.518   9.437  0.0263  0.0993  0.2056
   81TYR     BB  226   4.972   1.691   9.089  0.0458  0.1624 -0.0165
   81TYR    SC1  227   4.885   1.487   8.866  0.0181 -0.1148 -0.0757
   81TYR    SC2  228   4.695   1.432   8.682 -0.2776 -0.0247  0.1930
   81TYR    SC3  229   4.857   1.236   8.770 -0.2169 -0.0952 -0.0657
   82GLU     BB  230   4.975   1.930   8.982  0.1627  0.0378 -0.0517
   82GLU    SC1  231   4.965   2.156   9.297 -0.2762  0.1171 -0.1738
   82GLU    SCN  232   4.999   2.098   9.384 -0.4662  0.2452 -0.0055
   83SER     BB  233   5.118   2.012   8.726  0.0777  0.2043 -0.2264
   83SER    SC1  234   5.372   2.122   8.747  0.0714  0.3838 -0.4322
   83SER    SCP  235   5.273   2.202   8.805  0.1101 -0.2538  0.3612
   83SER    SCN  236   5.472   2.042   8.690  0.2317  0.2169 -0.1269
   84VAL     BB  237   5.123   1.742   8.526 -0.1507  0.1814  0.0784
   84VAL    SC1  238   4.910   1.800   8.380 -0.0532 -0.0296 -0.1569
   85LEU     BB  239   5.357   1.524   8.577  0.2914 -0.1759 -0.0699
   85LEU    SC1  240   5.260   1.237   8.439 -0.3300  0.1933 -0.0392
   86ARG     BB  241   5.627   1.630   8.722  0.1291 -0.0325 -0.0950
   86ARG    SC1  242   5.453   1.710   8.989 -0.1746  0.1163  0.2655
   86ARG    SC2  243   5.426   1.939   9.245 -0.0004 -0.0445  0.0343
   86ARG    SCP  244   5.410   1.909   9.349 -0.1846  0.1667  0.0729
   87ASP     BB  245   5.687   1.894   8.478  0.2066 -0.2396  0.1461
   87ASP    SC1  246   5.936   2.003   8.612  0.2171 -0.2127  0.3115
   87ASP    SCN  247   5.948   2.007   8.503 -0.0760  0.0358  0.2748
   88HIS     BB  248   5.631   1.795   8.259 -0.0510  0.0800  0.1579
   88HIS    SC1  249   5.701   1.485   8.204 -0.2069  0.1328 -0.0231
   88HIS    SC2  250   5.773   1.381   7.966 -0.1977  0.0269  0.0255
   88HIS    SC3  251   5.631   1.232   8.141  0.3025 -0.1133  0.3311
   89VAL     BB  252   5.361   1.745   7.976 -0.0305 -0.1247 -0.3113
   89VAL    SC1  253   5.204   1.553   8.068 -0.0853  0.1039  0.1005
   90GLN     BB  254   5.488   1.841   7.754 -0.1393 -0.0284 -0.2259
   90GLN    SC1  255   5.226   1.807   7.461 -0.1975 -0.0218  0.1535
   90GLN    SCP  256   5.231   1.858   7.331  0.2690  0.2459 -0.1284
   90GLN    SCN  257   5.221   1.756   7.591 -0.4046 -0.0811 -0.2595
   91LYS     BB  258   5.824   1.793   7.696  0.4203 -0.1811  0.1038
   91LYS    SC1  259   6.017   1.818   7.983  0.0398 -0.1391 -0.1674
   91LYS    SC2  260   6.180   1.911   8.188  0.1541  0.2229  0.1118
   91LYS    SCP  261   6.095   1.967   8.229 -0.3185 -0.2374 -0.1108
   92TRP     BB  262   5.781   1.551   7.499  0.0598  0.0819 -0.0708
   92TRP    SC1  263   6.019   1.315   7.544 -0.0887  0.0475 -0.1024
   92TRP    SC2  264   6.242   1.163   7.541 -0.1083  0.0175 -0.0471
   92TRP    SC3  265   6.200   1.345   7.345 -0.0335  0.0261 -0.0554
   92TRP    SC4  266   6.438   1.218   7.364 -0.1525 -0.2221 -0.1752
   93ASN     BB  267   5.527   1.394   7.394 -0.0238  0.0595 -0.2976
   93ASN    SC1  268   5.334   1.348   7.628  0.2694 -0.1853  0.0133
   93ASN    SCP  269   5.412   1.455   7.672  0.2188 -0.2008 -0.1473
   93ASN    SCN  270   5.257   1.240   7.584 -0.2077  0.0806 -0.1151
   94ILE     BB  271   5.507   1.280   7.154  0.0056 -0.3035 -0.2615
   94ILE    SC1  272   5.797   1.262   7.045  0.0450 -0.3474 -0.1502
   95THR     BB  273   5.235   1.291   7.056 -0.1529  0.1152  0.2162
   95THR    SC1  274   5.174   1.291   6.825 -0.2565  0.1848 -0.0276
   95THR    SCP  275   5.276   1.378   6.783 -0.2506  0.1732  0.3955
   95THR    SCN  276   5.072   1.205   6.866 -0.0439 -0.0234  0.5059
   96GLN     BB  277   5.010   1.211   7.269  0.0463 -0.1619  0.1050
   96GLN    SC1  278   4.811   1.045   7.018  0.2110  0.0622 -0.2693
   96GLN    SCP  279   4.905   1.061   6.915 -0.4237  0.1248 -0.6374
   96GLN    SCN  280   4.716   1.030   7.120  0.0553  0.3002 -0.1432
   97VAL     BB  281   4.763   1.375   7.503  0.0396  0.2257  0.1422
   97VAL    SC1  282   4.854   1.538   7.691  0.0031  0.0806  0.2875
   98THR     BB  283   4.535   1.175   7.479  0.0090  0.0172 -0.2424
   98THR    SC1  284   4.543   0.937   7.388 -0.2151 -0.0681 -0.0065
   98THR    SCP  285   4.461   1.034   7.329 -0.2635 -0.0773  0.1411
   98THR    SCN  286   4.624   0.840   7.447  0.0969  0.1701  0.0647
   99LEU     BB  287   4.239   1.307   7.611  0.0035 -0.0152  0.0347
   99LEU    SC1  288   4.405   1.405   7.870  0.1549  0.2100  0.1096
  100ASP     BB  289   3.953   1.406   7.734 -0.2291  0.0522  0.1686
  100ASP    SC1  290   3.784   1.201   7.841 -0.0490  0.0154  0.1596
  100ASP    SCN  291   3.806   1.144   7.750 -0.0940 -0.0471  0.1866
  101ALA     BB  292   3.988   1.692   7.850 -0.0480 -0.1229 -0.1597
  102GLU     BB  293   3.763   1.813   8.013  0.1895 -0.1672 -0.0039
  102GLU    SC1  294   3.535   1.555   8.101 -0.0121  0.3424 -0.0115
  102GLU    SCN  295   3.523   1.453   8.139  0.0202  0.3650  0.0617
  103MET     BB  296   3.654   2.072   8.023  0.1587  0.1844  0.3639
  103MET    SC1  297   3.407   2.097   7.789  0.1403 -0.1034 -0.0976
  104GLU     BB  298   3.646   2.360   8.165  0.1737  0.2090  0.0561
  104GLU    SC1  299   3.632   2.571   7.844  0.0477  0.0158 -0.0414
  104GLU    SCN  300   3.594   2.674   7.839  0.4049  0.1560 -0.1679
  105PRO     BB  301   3.549   2.364   8.416  0.0312 -0.0099  0.0277
  105PRO    SC1  302   3.291   2.507   8.436 -0.1845  0.2541  0.2205
  106PHE     BB  303   3.670   2.059   8.568 -0.1196 -0.0642 -0.0679
  106PHE    SC1  304   3.624   2.192   8.831  0.0258  0.1549 -0.1634
  106PHE    SC2  305   3.574   2.444   8.914 -0.0698  0.1212 -0.1179
  106PHE    SC3  306   3.662   2.258   9.090 -0.0915  0.0983 -0.1311
  107TYR     BB  307   3.964   2.070   8.435 -0.0059 -0.0063  0.0630
  107TYR    SC1  308   4.068   1.810   8.368  0.0140  0.0444 -0.0296
  107TYR    SC2  309   3.994   1.552   8.338 -0.1184  0.0434  0.2672
  107TYR    SC3  310   4.254   1.621   8.321 -0.0983 -0.0825  0.0299
  108LYS     BB  311   4.089   2.299   8.568  0.0452 -0.2886 -0.2760
  108LYS    SC1  312   4.148   2.325   8.900  0.2342  0.1842 -0.0912
  108LYS    SC2  313   4.221   2.486   9.106  0.3411 -0.1482 -0.1325
  108LYS    SCP  314   4.254   2.506   9.209 -0.3278  0.0787  0.0946
  109GLU     BB  315   4.116   2.533   8.392 -0.0196 -0.3297 -0.1282
  109GLU    SC1  316   3.859   2.712   8.631  0.1860 -0.0052  0.1852
  109GLU    SCN  317   3.958   2.671   8.656  0.1465 -0.0332  0.3006
  110MET     BB  318   4.068   2.614   8.169  0.1184 -0.1171 -0.0017
  110MET    SC1  319   4.428   2.820   8.099 -0.0457 -0.3170 -0.2533
  111GLU     BB  320   4.099   2.377   7.911 -0.0795  0.0273  0.4000
  111GLU    SC1  321   4.241   2.605   7.584  0.2603  0.1006 -0.0112
  111GLU    SCN  322   4.227   2.589   7.476 -0.5734 -0.2812  0.0716
  112ALA     BB  323   4.171   2.106   7.964 -0.1135  0.1757  0.0959
  113ASN     BB  324   4.379   2.037   8.124 -0.0721  0.1739  0.1372
  113ASN    SC1  325   4.570   1.860   7.972 -0.1316  0.2522  0.1028
  113ASN    SCP  326   4.510   1.733   7.965 -0.5723 -0.1451 -0.2160
  113ASN    SCN  327   4.630   1.986   7.979 -0.0095 -0.4080  0.0863
  114ILE     BB  328   4.505   2.166   8.327 -0.0054 -0.0681 -0.3517
  114ILE    SC1  329   4.500   2.006   8.593  0.4595  0.1217 -0.2181
  115ARG     BB  330   4.624   2.439   8.376  0.1178 -0.0004  0.1753
  115ARG    SC1  331   4.730   2.714   8.495  0.1350 -0.3839  0.2630
  115ARG    SC2  332   4.832   2.925   8.728  0.2471  0.3440 -0.0629
  115ARG    SCP  333   4.850   2.870   8.635 -0.1629 -0.1596  0.1093
  116ARG     BB  334   4.814   2.516   8.080 -0.0429  0.3483  0.0568
  116ARG    SC1  335   4.600   2.426   7.835  0.1009  0.1463 -0.0841
  116ARG    SC2  336   4.522   2.210   7.623  0.1987 -0.1206 -0.2028
  116ARG    SCP  337   4.549   2.179   7.522  0.1381 -0.5465 -0.1081
  117LEU     BB  338   5.028   2.168   8.068  0.1590 -0.2183  0.0781
  117LEU    SC1  339   5.307   2.155   8.227  0.1110  0.0175 -0.0516
  118GLY     BB  340   5.030   2.065   7.833  0.1920 -0.0891 -0.0834
  119ALA     BB  341   5.001   2.215   7.541 -0.3547 -0.2498  0.3741
  120GLU     BB  342   5.244   2.288   7.312 -0.0618 -0.0111 -0.3447
  120GLU    SC1  343   5.486   2.362   7.642  0.1824  0.0032  0.2911
  120GLU    SCN  344   5.421   2.443   7.606  0.1766 -0.0387  0.2061
  121LEU     BB  345   5.231   2.197   7.026  0.1394  0.1168 -0.1094
  121LEU    SC1  346   5.032   2.374   6.856  0.1982 -0.1240  0.2491
  122GLY     BB  347   5.374   1.856   6.989  0.3799 -0.0225 -0.1054
  123PHE     BB  348   5.046   1.721   6.908 -0.0814 -0.0729 -0.3072
  123PHE    SC1  349   4.850   1.929   6.725  0.2393  0.0892 -0.1956
  123PHE    SC2  350   4.651   2.110   6.695  0.0452 -0.0768  0.0469
  123PHE    SC3  351   4.692   1.921   6.506 -0.1221 -0.1303  0.0633
  124GLU     BB  352   4.848   1.639   7.165 -0.0536  0.0140 -0.0394
  124GLU    SC1  353   4.727   1.997   7.196  0.2881 -0.0020  0.1361
  124GLU    SCN  354   4.684   2.075   7.261  0.4187  0.3474 -0.1633
  125VAL     BB  355   4.626   1.496   6.966  0.0825  0.3451 -0.0167
  125VAL    SC1  356   4.644   1.381   6.728  0.2177 -0.0205  0.1616
  126LEU     BB  357   4.345   1.446   7.134  0.0920  0.1622 -0.1703
  126LEU    SC1  358   4.263   1.160   7.087  0.1997  0.0003  0.0778
  127SER     BB  359   4.330   1.707   7.311 -0.2935 -0.3515  0.0760
  127SER    SC1  360   4.449   1.731   7.498  0.2097  0.1190  0.0143
  127SER    SCP  361   4.560   1.784   7.430  0.1359 -0.3617  0.1808
  127SER    SCN  362   4.339   1.679   7.566 -0.0618  0.2629  0.3771
  128ARG     BB  363   3.966   1.707   7.374  0.2354  0.3251 -0.3634
  128ARG    SC1  364   3.962   2.000   7.486 -0.0419 -0.0514  0.0201
  128ARG    SC2  365   3.838   2.277   7.493  0.2757  0.3548 -0.0724
  128ARG    SCP  366   3.803   2.335   7.407 -0.3050  0.3326  0.1055
  129VAL     BB  367   3.853   1.427   7.219 -0.1411  0.2628 -0.0670
  129VAL    SC1  368   3.909   1.480   6.966  0.0348  0.2610 -0.0300
  130GLY     BB  369   3.662   1.309   7.298  0.3267 -0.0044  0.2381
  131HIS     BB  370   3.456   1.082   7.409 -0.0502  0.1528 -0.2734
  131HIS    SC1  371   3.510   0.880   7.595  0.1781 -0.0297  0.0846
  131HIS    SC2  372   3.408   0.804   7.833 -0.1092  0.1028  0.0096
  131HIS    SC3  373   3.664   0.744   7.769 -0.0580 -0.0160  0.3098
  132SER     BB  374   3.098   0.966   7.337 -0.2940  0.1044  0.3098
  132SER    SC1  375   3.021   0.876   7.546  0.0712 -0.0315  0.3899
  132SER    SCP  376   3.072   0.997   7.499 -0.0255  0.0149  0.2676
  132SER    SCN  377   2.969   0.754   7.593  0.2500 -0.1369  0.1900
  133LEU     BB  378   2.866   1.027   7.138 -0.2712 -0.1166  0.1085
  133LEU    SC1  379   2.685   1.150   7.415  0.0421 -0.0581  0.2035
  134TYR     BB  380   2.888   1.211   6.903 -0.0017  0.1156  0.0796
  134TYR    SC1  381   2.746   1.484   7.036  0.0584 -0.0829  0.2303
  134TYR    SC2  382   2.591   1.686   7.125  0.0130 -0.0233  0.0228
  134TYR    SC3  383   2.854   1.727   7.085 -0.0157  0.0264 -0.1192
  135ASP     BB  384   3.136   1.259   6.783  0.1738  0.1279 -0.2735
  135ASP    SC1  385   3.337   1.051   6.885 -0.0429  0.1355 -0.3652
  135ASP    SCN  386   3.339   0.951   6.840  0.4256  0.0403 -0.1862
  136THR     BB  387   3.247   1.561   6.785 -0.1746 -0.2039  0.1205
  136THR    SC1  388   3.427   1.615   6.953 -0.0212  0.2339  0.1642
  136THR    SCP  389   3.426   1.573   7.086 -0.1158 -0.0186  0.0860
  136THR    SCN  390   3.427   1.657   6.819  0.1411 -0.2292  0.0169
  137LYS     BB  391   3.155   1.787   6.601  0.0676  0.2734  0.0722
  137LYS    SC1  392   3.264   1.890   6.334 -0.0117  0.1092  0.2289
  137LYS    SC2  393   3.414   2.062   6.253  0.3706  0.1198 -0.2055
  137LYS    SCP  394   3.343   2.146   6.250  0.0951 -0.0245  0.4571
  138ARG     BB  395   2.829   1.748   6.592  0.1311  0.0637  0.3236
  138ARG    SC1  396   2.794   1.452   6.421  0.2485  0.0253  0.2269
  138ARG    SC2  397   2.754   1.126   6.444  0.4865  0.0598 -0.4074
  138ARG    SCP  398   2.713   1.078   6.353 -0.0550  0.2318 -0.2941
  139ILE     BB  399   2.628   2.018   6.613 -0.0276 -0.0961  0.0847
  139ILE    SC1  400   2.412   2.010   6.390  0.0349  0.0879  0.0153
  140LEU     BB  401   2.829   2.307   6.687 -0.2595 -0.2042  0.0142
  140LEU    SC1  402   3.045   2.194   6.869 -0.1050  0.2735 -0.1044
  141ASP     BB  403   2.926   2.275   6.347  0.1522  0.2064  0.4213
  141ASP    SC1  404   3.149   2.476   6.363 -0.1219 -0.0486 -0.3353
  141ASP    SCN  405   3.059   2.417   6.340 -0.1816 -0.0337 -0.1554
  142LEU     BB  406   2.656   2.373   6.190  0.4296 -0.0203 -0.2084
  142LEU    SC1  407   2.642   2.233   5.894  0.0522  0.0471 -0.1449
  143ASN     BB  408   2.452   2.510   6.311  0.1133 -0.0251  0.0016
  143ASN    SC1  409   2.171   2.442   6.267 -0.0836  0.2277 -0.0072
  143ASN    SCP  410   2.095   2.480   6.155 -0.2914 -0.4365 -0.2315
  143ASN    SCN  411   2.246   2.404   6.379 -0.1206 -0.2526 -0.2812
  144GLY     BB  412   2.548   2.748   6.507 -0.1674  0.1503  0.1116
  145GLY     BB  413   2.717   2.772   6.651  0.1061 -0.2452 -0.1844
  146SER     BB  414   2.686   2.656   6.971  0.0173 -0.2026 -0.0620
  146SER    SC1  415   2.913   2.624   7.097 -0.1226 -0.1527  0.2066
  146SER    SCP  416   3.002   2.653   6.993  0.3852 -0.3409  0.1900
  146SER    SCN  417   2.824   2.594   7.201 -0.0465  0.0015 -0.0664
  147PRO     BB  418   2.400   2.666   7.139 -0.1371  0.0270  0.3037
  147PRO    SC1  419   2.444   2.946   7.274  0.1121 -0.1513 -0.0220
  148PRO     BB  420   2.190   2.438   7.246 -0.1655 -0.1950 -0.2224
  148PRO    SC1  421   2.310   2.295   7.494 -0.1918 -0.0248 -0.1190
  149LEU     BB  422   1.884   2.387   7.276  0.1632 -0.0722  0.0482
  149LEU    SC1  423   1.797   2.367   7.592 -0.3728 -0.1638  0.1249
  150THR     BB  424   1.702   2.115   7.105 -0.2151 -0.0367  0.1239
  150THR    SC1  425   1.663   1.931   7.279 -0.2800  0.1708  0.0118
  150THR    SCP  426   1.671   2.071   7.286 -0.5365 -0.2161 -0.2440
  150THR    SCN  427   1.656   1.792   7.272  0.0584 -0.2651 -0.1716
  151TYR     BB  428   1.633   2.013   6.810  0.0661 -0.1446  0.0274
  151TYR    SC1  429   1.555   2.296   6.694  0.2252  0.2684  0.0352
  151TYR    SC2  430   1.592   2.425   6.459 -0.0331  0.0763 -0.1160
  151TYR    SC3  431   1.524   2.564   6.680  0.0563  0.2411 -0.1908
  152LYS     BB  432   1.494   1.716   6.815  0.0107 -0.3987 -0.0171
  152LYS    SC1  433   1.223   1.716   6.661  0.0230 -0.2099  0.0211
  152LYS    SC2  434   1.011   1.796   6.633 -0.0363 -0.5451  0.0345
  152LYS    SCP  435   0.936   1.768   6.708 -0.1892  0.0507  0.1486
  153ARG     BB  436   1.615   1.498   6.963 -0.1067  0.0368  0.1475
  153ARG    SC1  437   1.390   1.251   6.979  0.0469 -0.1792 -0.2564
  153ARG    SC2  438   1.203   1.124   7.215  0.3324 -0.0544 -0.0247
  153ARG    SCP  439   1.111   1.136   7.275  0.2069  0.0025 -0.2206
  154PHE     BB  440   1.889   1.509   7.112 -0.2243 -0.1820 -0.1710
  154PHE    SC1  441   1.832   1.228   7.253 -0.0993  0.2587  0.3487
  154PHE    SC2  442   1.668   1.015   7.278  0.0879  0.0160 -0.3042
  154PHE    SC3  443   1.889   1.033   7.432 -0.0658 -0.1217 -0.0605
  155LEU     BB  444   2.079   1.708   6.998  0.0120  0.2156 -0.4363
  155LEU    SC1  445   2.131   1.925   7.195  0.1326  0.0813  0.3169
  156HIS     BB  446   2.091   1.868   6.747 -0.0158 -0.1880 -0.3091
  156HIS    SC1  447   2.127   2.152   6.794  0.2307  0.0395  0.0065
  156HIS    SC2  448   2.255   2.386   6.754 -0.0278  0.1309 -0.3242
  156HIS    SC3  449   1.985   2.379   6.761 -0.0208 -0.0757  0.2523
  157ILE     BB  450   1.940   1.811   6.508  0.3314 -0.2041  0.0104
  157ILE    SC1  451   1.887   2.068   6.344  0.0444 -0.2258  0.0646
  158LEU     BB  452   1.867   1.518   6.547  0.0958  0.3828  0.0944
  158LEU    SC1  453   1.600   1.475   6.370 -0.0357 -0.1500  0.1955
  159SER     BB  454   1.937   1.229   6.672 -0.0243 -0.1566  0.5418
  159SER    SC1  455   1.779   1.065   6.725  0.0856 -0.1108 -0.1765
  159SER    SCP  456   1.912   1.087   6.685 -0.1655 -0.1606  0.3232
  159SER    SCN  457   1.647   1.044   6.765 -0.0739 -0.2336  0.5986
  160GLN     BB  458   2.272   1.202   6.546 -0.3516 -0.2402 -0.4366
  160GLN    SC1  459   2.397   1.503   6.682  0.1249 -0.0645 -0.1733
  160GLN    SCP  460   2.260   1.506   6.712 -0.0712  0.0871 -0.5928
  160GLN    SCN  461   2.533   1.499   6.651  0.1298  0.4242  0.1449
  161LEU     BB  462   2.309   1.221   6.247 -0.3473  0.2047  0.5261
  161LEU    SC1  463   2.342   1.544   6.197 -0.3581  0.0107  0.1963
  162GLY     BB  464   2.381   0.954   6.128  0.1947 -0.2114 -0.1172
  163ASP     BB  465   2.398   0.736   6.349  0.4339 -0.0791 -0.0765
  163ASP    SC1  466   2.091   0.742   6.460 -0.0458  0.3647 -0.1517
  163ASP    SCN  467   2.079   0.746   6.569 -0.1047 -0.0063 -0.1300
  164PRO     BB  468   2.600   0.677   6.602  0.1172  0.0762  0.1093
  164PRO    SC1  469   2.556   0.855   6.822 -0.0944 -0.0691 -0.0677
  165GLU     BB  470   2.846   0.492   6.612 -0.0034  0.2110  0.1938
  165GLU    SC1  471   3.080   0.792   6.572 -0.0611 -0.0936 -0.3846
  165GLU    SCN  472   3.075   0.728   6.661 -0.1370  0.0911 -0.2466
  166VAL     BB  473   2.925   0.228   6.675  0.1381 -0.2018  0.0900
  166VAL    SC1  474   2.774   0.051   6.802  0.3073 -0.2721  0.1975
  167PRO     BB  475   3.259   0.170   6.860  0.0297  0.1305 -0.1009
  167PRO    SC1  476   3.144   0.095   7.152  0.0798  0.1298  0.0007
  168VAL     BB  477   3.457   0.005   6.687 -0.0190  0.1782 -0.2789
  168VAL    SC1  478   3.309  -0.138   6.520  0.0349 -0.2827  0.0470
  169ARG     BB  479   3.793   0.063   6.780 -0.1289  0.1867  0.0725
  169ARG    SC1  480   3.782   0.368   6.806 -0.0923  0.0025  0.0589
  169ARG    SC2  481   3.565   0.554   6.698  0.2475  0.2058  0.2084
  169ARG    SCP  482   3.465   0.598   6.711  0.0989 -0.1571  0.4557
  170ASN     BB  483   3.936  -0.234   6.793 -0.1894  0.0807 -0.1118
  170ASN    SC1  484   3.694  -0.414   6.810 -0.1589 -0.0884 -0.1765
  170ASN    SCP  485   3.705  -0.442   6.947 -0.1591 -0.1422 -0.0991
  170ASN    SCN  486   3.683  -0.386   6.674 -0.3977 -0.1835 -0.0900
  171LEU     BB  487   4.263  -0.247   6.804  0.0633 -0.3117  0.0622
  171LEU    SC1  488   4.259  -0.125   6.486 -0.0033  0.1548 -0.0220
  172THR     BB  489   4.623  -0.269   6.797 -0.0097 -0.2505 -0.1389
  172THR    SC1  490   4.736  -0.012   6.802 -0.1452  0.3149 -0.1428
  172THR    SCP  491   4.850   0.070   6.803  0.3511  0.0175  0.2074
  172THR    SCN  492   4.623  -0.094   6.801  0.0432  0.4053 -0.5653
  173ALA     BB  493   4.814  -0.495   6.661  0.1383  0.0512  0.1612
  174GLU     BB  494   4.939  -0.625   6.854  0.2320  0.1777  0.0583
  174GLU    SC1  495   5.122  -0.943   6.732  0.1733 -0.1909 -0.1537
  174GLU    SCN  496   5.186  -1.011   6.790  0.3438 -0.2311 -0.3702
  175ASP     BB  497   4.937  -0.575   7.192  0.0031 -0.0997 -0.0413
  175ASP    SC1  498   4.903  -0.861   7.286  0.3796 -0.0236 -0.5557
  175ASP    SCN  499   4.911  -0.793   7.372 -0.4623  0.1406 -0.5169
  176PHE     BB  500   5.028  -0.297   7.249 -0.1217  0.0241 -0.0559
  176PHE    SC1  501   4.781  -0.171   7.281  0.2309 -0.0103 -0.0583
  176PHE    SC2  502   4.653   0.066   7.279  0.2317 -0.0060  0.1529
  176PHE    SC3  503   4.512  -0.164   7.286  0.2333 -0.0061  0.1839
  177GLN     BB  504   5.285  -0.223   7.066 -0.1506 -0.1220  0.2323
  177GLN    SC1  505   5.162  -0.185   6.744  0.1670 -0.0378  0.0363
  177GLN    SCP  506   5.209  -0.113   6.634 -0.1555  0.1518 -0.1793
  177GLN    SCN  507   5.114  -0.258   6.854  0.0457  0.2300 -0.0376
  178ARG     BB  508   5.551  -0.176   7.129 -0.0570 -0.0410  0.2625
  178ARG    SC1  509   5.762  -0.148   6.894  0.1735 -0.0397  0.0943
  178ARG    SC2  510   6.081  -0.037   6.847 -0.4051  0.0157  0.0228
  178ARG    SCP  511   6.074   0.073   6.839 -0.0414  0.0386 -0.2390
  179CYS     BB  512   5.690  -0.028   7.393 -0.0769  0.1512  0.1029
  179CYS    SC1  513   5.959  -0.131   7.343 -0.4028 -0.2513 -0.4793
  180MET     BB  514   5.562  -0.045   7.663 -0.1220  0.0446  0.1314
  180MET    SC1  515   5.663   0.107   7.970  0.1831 -0.1798  0.2920
  181SER     BB  516   5.311  -0.210   7.794 -0.2189  0.2004 -0.2225
  181SER    SC1  517   5.155  -0.382   7.680  0.0388  0.0772  0.4882
  181SER    SCP  518   5.119  -0.484   7.768  0.0881 -0.0405  0.0302
  181SER    SCN  519   5.192  -0.280   7.591 -0.1124 -0.1082 -0.1344
  182PRO     BB  520   5.242  -0.197   8.139 -0.2917  0.3778 -0.1212
  182PRO    SC1  521   5.166   0.077   8.112  0.1727  0.2472  0.1067
  183GLU     BB  522   5.369  -0.362   8.303  0.1322 -0.1496  0.4100
  183GLU    SC1  523   5.366  -0.671   8.095  0.0352 -0.0461 -0.3109
  183GLU    SCN  524   5.295  -0.754   8.102  0.1835 -0.1654  0.1337
  184PRO     BB  525   5.525  -0.505   8.565  0.1443 -0.1851 -0.0464
  184PRO    SC1  526   5.818  -0.429   8.602 -0.2230 -0.0974 -0.0165
  185GLY     BB  527   5.421  -0.572   8.811 -0.3257  0.1859 -0.1879
  186LEU     BB  528   5.489  -0.420   9.086 -0.0069  0.0590  0.0200
  186LEU    SC1  529   5.205  -0.455   9.237  0.1042 -0.1087  0.0253
  187ALA     BB  530   5.746  -0.221   9.009  0.0554 -0.3648 -0.0425
  188GLU     BB  531   5.748   0.082   8.928  0.2517 -0.0515 -0.0458
  188GLU    SC1  532   6.023   0.052   8.702 -0.0544  0.3856  0.2699
  188GLU    SCN  533   5.924   0.010   8.679  0.1429 -0.0770  0.1462
  189ARG     BB  534   5.623   0.398   8.957  0.1677  0.0543  0.0087
  189ARG    SC1  535   5.683   0.529   8.658  0.0929 -0.2258 -0.1417
  189ARG    SC2  536   5.939   0.485   8.539 -0.0181 -0.0614 -0.2099
  189ARG    SCP  537   5.926   0.541   8.446 -0.2251  0.0615 -0.1154
  190TYR     BB  538   5.348   0.351   9.086  0.0062 -0.2612 -0.1132
  190TYR    SC1  539   5.254   0.109   8.969  0.2873 -0.0151 -0.1656
  190TYR    SC2  540   5.064  -0.081   8.946  0.2829 -0.0377  0.0445
  190TYR    SC3  541   5.257  -0.060   8.758  0.1105 -0.0544 -0.1374
  191ARG     BB  542   5.245   0.410   9.370  0.3261  0.1517 -0.2020
  191ARG    SC1  543   5.338   0.707   9.475  0.1430  0.1865  0.0398
  191ARG    SC2  544   5.393   0.983   9.569 -0.2746  0.2926  0.1798
  191ARG    SCP  545   5.455   1.033   9.645  0.1652 -0.2879  0.2717
  192VAL     BB  546   4.995   0.218   9.522 -0.1889 -0.0260  0.1846
  192VAL    SC1  547   5.033  -0.028   9.432  0.1016  0.0055  0.2108
  193PRO     BB  548   4.891   0.278   9.836  0.1148 -0.2176  0.2032
  193PRO    SC1  549   5.026   0.554   9.838  0.1532 -0.0149 -0.1313
  194VAL     BB  550   4.739   0.092  10.039  0.1985  0.0839  0.0922
  194VAL    SC1  551   4.732  -0.151   9.932 -0.2940  0.1925 -0.1510
  195PRO     BB  552   4.551   0.102  10.373 -0.0342  0.1395  0.0274
  195PRO    SC1  553   4.618  -0.198  10.437  0.0714  0.0048 -0.2531
  196ALA     BB  554   4.647   0.332  10.484 -0.0630 -0.1218  0.2232
  197ASP     BB  555   4.527   0.645  10.265  0.1986  0.0053  0.2196
  197ASP    SC1  556   4.826   0.722  10.255 -0.1205 -0.4423 -0.2598
  197ASP    SCN  557   4.829   0.613  10.267  0.0253 -0.4079  0.3291
  198LEU     BB  558   4.274   0.492  10.184 -0.1676 -0.0084 -0.1097
  198LEU    SC1  559   4.331   0.341   9.898 -0.3127 -0.4663  0.1877
  199GLU     BB  560   4.096   0.426  10.356  0.2577 -0.0614  0.0289
  199GLU    SC1  561   4.052   0.043  10.412  0.1823 -0.2733 -0.1051
  199GLU    SCN  562   4.074   0.149  10.391 -0.3689 -0.0673  0.1545
  200ILE     BB  563   3.825   0.495  10.448 -0.1098  0.4492  0.0613
  200ILE    SC1  564   3.888   0.626  10.722 -0.0747  0.0049  0.2745
  201PRO     BB  565   3.548   0.270  10.495 -0.2272  0.0607  0.1594
  201PRO    SC1  566   3.425   0.433  10.722  0.1216 -0.1925 -0.0596
  202PRO     BB  567   3.360   0.314  10.246  0.3098  0.1210 -0.1272
  202PRO    SC1  568   3.415   0.618  10.207  0.3312 -0.0721  0.0943
  203GLN     BB  569   3.125   0.234  10.215  0.0042 -0.1738  0.3217
  203GLN    SC1  570   2.896   0.355  10.480 -0.0328  0.0756  0.0521
  203GLN    SCP  571   3.012   0.402  10.417 -0.1259  0.1797  0.0360
  203GLN    SCN  572   2.781   0.308  10.544 -0.2490  0.1096 -0.2317
  204SER     BB  573   3.076  -0.104  10.176 -0.1476 -0.0490 -0.2611
  204SER    SC1  574   3.258  -0.249  10.085 -0.0502 -0.0782  0.2079
  204SER    SCP  575   3.280  -0.213  10.219 -0.4395  0.0808 -0.1179
  204SER    SCN  576   3.236  -0.285   9.952  0.2058  0.2029 -0.2755
  205LEU     BB  577   2.696  -0.189  10.300  0.1397  0.2472  0.4363
  205LEU    SC1  578   2.754  -0.099  10.605  0.3049  0.3418  0.1315
  206SER     BB  579   2.534  -0.298  10.038 -0.0799 -0.3013  0.2581
  206SER    SC1  580   2.282  -0.367  10.115 -0.1650  0.1434  0.1695
  206SER    SCP  581   2.253  -0.233  10.088  0.3966 -0.0394 -0.1836
  206SER    SCN  582   2.312  -0.502  10.141  0.2482 -0.0572 -0.1033
  207PRO     BB  583   2.684  -0.220   9.761  0.0315  0.3344 -0.1378
  207PRO    SC1  584   2.830   0.020   9.783  0.1089  0.2015  0.0770
  208TRP     BB  585   2.581  -0.293   9.455 -0.1042  0.1629 -0.0430
  208TRP    SC1  586   2.403  -0.052   9.355 -0.1057  0.1440 -0.1952
  208TRP    SC2  587   2.289   0.187   9.407 -0.0963  0.0821  0.1352
  208TRP    SC3  588   2.136  -0.020   9.325 -0.1113  0.1844 -0.1054
  208TRP    SC4  589   2.024   0.222   9.368 -0.0935  0.1469  0.1721
  209THR     BB  590   2.832  -0.350   9.162  0.0792 -0.5018 -0.3702
  209THR    SC1  591   2.793  -0.138   9.030  0.1911  0.3103 -0.0329
  209THR    SCP  592   2.776  -0.276   9.039  0.0959 -0.0055 -0.0124
  209THR    SCN  593   2.810   0.001   9.021 -0.2232  0.0620  0.3091
  210GLY     BB  594   3.241  -0.373   9.041  0.0615 -0.2673  0.0438
  211GLY     BB  595   3.236  -0.411   8.677 -0.0753 -0.0565  0.2611
  212GLU     BB  596   3.152  -0.602   8.465  0.1136  0.1913  0.0896
  212GLU    SC1  597   3.228  -0.908   8.661  0.0994 -0.2668  0.0062
  212GLU    SCN  598   3.326  -0.860   8.647  0.0345 -0.1233  0.0218
  213THR     BB  599   3.005  -0.425   8.178 -0.1790  0.3251 -0.2314
  213THR    SC1  600   3.193  -0.379   7.980  0.1538  0.1737  0.1758
  213THR    SCP  601   3.099  -0.469   7.928 -0.1429  0.1427  0.4184
  213THR    SCN  602   3.287  -0.290   8.032 -0.0333  0.2736  0.0131
  214GLU     BB  603   2.756  -0.400   8.115  0.2091  0.0154 -0.0489
  214GLU    SC1  604   2.672  -0.449   7.765 -0.0707  0.3700 -0.1611
  214GLU    SCN  605   2.765  -0.421   7.817 -0.2591  0.2391  0.2904
  215GLY     BB  606   2.502  -0.488   8.306 -0.2100 -0.1397  0.1617
  216LEU     BB  607   2.248  -0.264   8.380 -0.0817  0.1853 -0.0806
  216LEU    SC1  608   2.332   0.015   8.447  0.1572 -0.1548 -0.3421
  217ARG     BB  609   1.932  -0.455   8.449  0.0938  0.0398 -0.0984
  217ARG    SC1  610   2.079  -0.672   8.610 -0.0914 -0.0857  0.0576
  217ARG    SC2  611   2.300  -0.829   8.768 -0.0759  0.0730  0.1252
  217ARG    SCP  612   2.304  -0.782   8.867  0.0031  0.0335  0.1410
  218ARG     BB  613   1.679  -0.329   8.306 -0.5722  0.1782  0.0135
  218ARG    SC1  614   1.425  -0.414   8.415 -0.0896  0.0983 -0.1991
  218ARG    SC2  615   1.163  -0.364   8.543  0.4374  0.2169 -0.5393
  218ARG    SCP  616   1.054  -0.372   8.528  0.2839 -0.3769  0.2339
  219LEU     BB  617   1.844  -0.139   8.065 -0.0112  0.0706 -0.0548
  219LEU    SC1  618   1.864   0.183   8.120  0.0322  0.0490  0.0163
  220GLU     BB  619   1.914  -0.310   7.791  0.3131 -0.2133 -0.1254
  220GLU    SC1  620   2.132  -0.560   7.936  0.0883  0.0254 -0.3270
  220GLU    SCN  621   2.198  -0.627   7.879  0.0507 -0.2245 -0.0993
  221GLN     BB  622   1.962  -0.225   7.485 -0.0600  0.0682 -0.3502
  221GLN    SC1  623   2.264  -0.443   7.455  0.2057  0.4675 -0.0501
  221GLN    SCP  624   2.266  -0.303   7.449  0.3842  0.0631  0.0262
  221GLN    SCN  625   2.262  -0.582   7.462  0.0753  0.0523 -0.1876
  222HIS     BB  626   1.889  -0.351   7.152  0.2018 -0.0673 -0.1697
  222HIS    SC1  627   2.072  -0.213   6.989  0.0192 -0.4500 -0.1933
  222HIS    SC2  628   2.338  -0.164   6.983 -0.0510  0.0587  0.1922
  222HIS    SC3  629   2.186  -0.108   6.767  0.0602  0.4375  0.2041
  223LEU     BB  630   1.698  -0.582   7.073  0.0287  0.2108  0.0912
  223LEU    SC1  631   1.641  -0.641   6.771 -0.5367  0.0873 -0.1545
  224THR     BB  632   1.523  -0.870   7.242 -0.3698  0.0657 -0.0956
  224THR    SC1  633   1.400  -0.955   7.054  0.2417 -0.0335 -0.2462
  224THR    SCP  634   1.315  -0.850   7.091  0.2138  0.0545  0.0350
  224THR    SCN  635   1.484  -1.060   7.017  0.0804  0.1509 -0.5927
  225ASP     BB  636   1.356  -0.836   7.563 -0.1458 -0.0111 -0.0765
  225ASP    SC1  637   1.491  -1.049   7.735 -0.4418 -0.3119 -0.1922
  225ASP    SCN  638   1.484  -1.153   7.701  0.1166 -0.4095 -0.0969
  226GLN     BB  639   1.086  -0.672   7.703 -0.0357  0.0409 -0.1015
  226GLN    SC1  640   0.929  -0.960   7.811  0.1004  0.0186  0.1553
  226GLN    SCP  641   1.062  -0.947   7.769  0.3057  0.1466  0.1569
  226GLN    SCN  642   0.796  -0.972   7.853  0.1889 -0.3930 -0.3082
  227GLY     BB  643   0.955  -0.499   7.714 -0.0422 -0.3556 -0.1509
  228TRP     BB  644   0.701  -0.413   7.867 -0.0086  0.0398  0.2183
  228TRP    SC1  645   0.560  -0.594   8.018  0.1272 -0.0104  0.2450
  228TRP    SC2  646   0.519  -0.805   8.181  0.1151 -0.1345  0.0830
  228TRP    SC3  647   0.482  -0.831   7.914  0.1878  0.0516  0.0539
  228TRP    SC4  648   0.449  -1.044   8.076  0.3143 -0.1054 -0.1234
  229VAL     BB  649   0.636  -0.074   7.831 -0.0918  0.0179 -0.2483
  229VAL    SC1  650   0.708  -0.011   8.078 -0.1233 -0.1734 -0.1890
  230ALA     BB  651   0.430   0.067   7.703  0.0052 -0.0938 -0.4185
  231ASN     BB  652   0.150   0.282   7.785 -0.0100 -0.0597 -0.3952
  231ASN    SC1  653   0.114   0.428   7.530 -0.0783 -0.0724  0.1294
  231ASN    SCP  654   0.065   0.314   7.595  0.0976 -0.2958 -0.1318
  231ASN    SCN  655   0.162   0.542   7.465  0.2608 -0.2676  0.0368
  232PHE     BB  656   0.092   0.255   8.048  0.2594  0.0764 -0.1388
  232PHE    SC1  657   0.201   0.466   8.258  0.3497  0.1598  0.0931
  232PHE    SC2  658   0.122   0.716   8.322  0.2091  0.1220  0.0722
  232PHE    SC3  659   0.150   0.530   8.516 -0.0582  0.0516  0.0473
  233THR     BB  660   0.281   0.003   8.231 -0.0674  0.2046  0.1646
  233THR    SC1  661   0.213  -0.192   8.117  0.3116 -0.1068  0.0540
  233THR    SCP  662   0.324  -0.276   8.129  0.0515  0.1654  0.2680
  233THR    SCN  663   0.101  -0.108   8.105  0.1103  0.1926 -0.1492
  234LYS     BB  664   0.417   0.060   8.499  0.6947 -0.0429 -0.1547
  234LYS    SC1  665   0.208   0.017   8.734 -0.1374 -0.0862 -0.3061
  234LYS    SC2  666   0.119  -0.041   8.970  0.2711 -0.1467 -0.3015
  234LYS    SCP  667   0.090  -0.141   8.935  0.3174 -0.3311  0.1250
  235PRO     BB  668   0.713   0.225   8.496 -0.2274  0.0559 -0.0023
  235PRO    SC1  669   0.951   0.088   8.448  0.0551  0.0885 -0.1573
  236ARG     BB  670   0.666   0.540   8.527  0.2549  0.3428  0.1869
  236ARG    SC1  671   0.951   0.674   8.459 -0.5820  0.2408  0.1810
  236ARG    SC2  672   1.296   0.644   8.546 -0.2639  0.4959 -0.3208
  236ARG    SCP  673   1.332   0.717   8.620  0.0784  0.1425 -0.1026
  237THR     BB  674   0.554   0.850   8.662  0.3725  0.1304 -0.0386
  237THR    SC1  675   0.511   1.021   8.503 -0.1579 -0.4877  0.2313
  237THR    SCP  676   0.576   1.115   8.421 -0.0130  0.1345  0.3739
  237THR    SCN  677   0.447   0.928   8.586 -0.2179  0.0442  0.1175
  238ILE     BB  678   0.336   0.780   8.873  0.2643 -0.0806 -0.0377
  238ILE    SC1  679   0.122   0.992   8.800  0.1517 -0.1418  0.1097
  239PRO     BB  680   0.341   0.525   8.965  0.2100  0.0197  0.1824
  239PRO    SC1  681   0.124   0.391   9.156 -0.3017 -0.2446  0.2505
  240ASN     BB  682   0.602   0.349   8.994 -0.1272 -0.0894  0.0157
  240ASN    SC1  683   0.836   0.601   9.001  0.0603  0.3041 -0.0569
  240ASN    SCP  684   0.712   0.666   9.014 -0.1477 -0.0030  0.1544
  240ASN    SCN  685   0.959   0.536   8.988  0.1196  0.5377 -0.1654
  241SER     BB  686   0.666   0.164   9.261  0.1587 -0.0346 -0.0623
  241SER    SC1  687   0.449   0.146   9.399  0.1357  0.2907 -0.1032
  241SER    SCP  688   0.513   0.047   9.475 -0.1212  0.1818  0.1310
  241SER    SCN  689   0.386   0.246   9.324 -0.2394 -0.0503 -0.0823
  242LEU     BB  690   0.896  -0.091   9.358 -0.0145 -0.3693  0.2230
  242LEU    SC1  691   0.770  -0.184   9.629  0.0282 -0.0746 -0.0615
  243LEU     BB  692   1.195  -0.108   9.385 -0.1721  0.1238  0.0102
  243LEU    SC1  693   1.209  -0.032   9.682  0.0888  0.2476  0.1027
  244PRO     BB  694   1.379  -0.073   9.163  0.1634  0.4018 -0.1831
  244PRO    SC1  695   1.645  -0.107   9.231 -0.1450  0.2452 -0.3583
  245SER     BB  696   1.313   0.017   8.871 -0.3684 -0.1609  0.2126
  245SER    SC1  697   1.234   0.260   8.862  0.2272  0.0017  0.0068
  245SER    SCP  698   1.230   0.340   8.978  0.4546  0.3926 -0.4433
  245SER    SCN  699   1.239   0.181   8.747  0.3286  0.2419 -0.3463
  246THR     BB  700   1.542   0.053   8.601  0.0477  0.0357  0.1469
  246THR    SC1  701   1.448   0.172   8.397  0.0009 -0.0301  0.0991
  246THR    SCP  702   1.533   0.280   8.423  0.4273  0.2056  0.1365
  246THR    SCN  703   1.364   0.063   8.371  0.4487  0.1843  0.1555
  247THR     BB  704   1.887   0.028   8.621  0.1566  0.1245 -0.0792
  247THR    SC1  705   1.983  -0.072   8.821  0.0030  0.0110  0.2585
  247THR    SCP  706   2.004   0.022   8.719 -0.0704 -0.3035 -0.2786
  247THR    SCN  707   1.961  -0.166   8.923 -0.2836 -0.2184 -0.2426
  248GLY     BB  708   2.028   0.370   8.545 -0.1933 -0.1106 -0.0498
  249LEU     BB  709   2.241   0.536   8.491 -0.1675  0.0464  0.1419
  249LEU    SC1  710   2.375   0.598   8.243 -0.0675  0.2135  0.2773
  250SER     BB  711   2.409   0.639   8.694  0.0055  0.0798  0.2273
  250SER    SC1  712   2.451   0.829   8.805  0.0081 -0.2240 -0.1179
  250SER    SCP  713   2.340   0.843   8.722 -0.4832  0.0622 -0.0738
  250SER    SCN  714   2.563   0.816   8.888 -0.0109 -0.1525 -0.7028
  251PRO     BB  715   2.612   0.337   8.810  0.1867 -0.0807 -0.1672
  251PRO    SC1  716   2.403   0.206   8.922 -0.0046  0.0233 -0.1102
  252TYR     BB  717   2.842   0.393   8.596 -0.1099  0.0599  0.0254
  252TYR    SC1  718   3.099   0.313   8.741  0.2445  0.2550 -0.1371
  252TYR    SC2  719   3.267   0.338   8.951 -0.0094  0.1833  0.0805
  252TYR    SC3  720   3.272   0.114   8.801  0.0505  0.1580  0.1198
  253PHE     BB  721   2.836   0.650   8.490 -0.2615 -0.0234  0.0090
  253PHE    SC1  722   2.849   0.694   8.201 -0.1159 -0.0161  0.1148
  253PHE    SC2  723   2.988   0.618   7.982 -0.0959  0.1850  0.0563
  253PHE    SC3  724   3.042   0.854   8.102 -0.1327  0.0940  0.2568
  254SER     BB  725   3.041   0.841   8.667  0.0520  0.2094  0.1165
  254SER    SC1  726   2.909   0.849   8.905 -0.0732 -0.2011 -0.1724
  254SER    SCP  727   2.774   0.858   8.938 -0.0653 -0.1129  0.4541
  254SER    SCN  728   3.045   0.839   8.871 -0.2188 -0.0250 -0.2731
  255MET     BB  729   3.321   0.702   8.590 -0.1063  0.1924 -0.2482
  255MET    SC1  730   3.662   0.806   8.768 -0.0549  0.2503  0.1277
  256GLY     BB  731   3.327   0.505   8.324  0.1400  0.0995  0.0541
  257CYS     BB  732   3.198   0.197   8.316 -0.0479  0.0735 -0.0480
  257CYS    SC1  733   3.350  -0.040   8.367  0.0032  0.1626  0.0011
  258LEU     BB  734   2.938   0.110   8.051 -0.3426  0.4552 -0.0053
  258LEU    SC1  735   2.694   0.197   8.191 -0.3671 -0.0747  0.2032
  259SER     BB  736   2.904   0.155   7.751  0.0887 -0.1897 -0.0204
  259SER    SC1  737   3.041   0.020   7.621  0.2277  0.0675 -0.1656
  259SER    SCP  738   3.020   0.003   7.484  0.1003  0.1201 -0.0514
  259SER    SCN  739   3.062   0.038   7.758 -0.2102  0.1924 -0.0089
  260VAL     BB  740   2.745   0.478   7.554 -0.1246  0.0515 -0.1461
  260VAL    SC1  741   2.543   0.458   7.724 -0.0082  0.0104 -0.0105
  261ARG     BB  742   2.719   0.350   7.268 -0.3026  0.1059  0.1142
  261ARG    SC1  743   2.848   0.527   7.077 -0.0166 -0.1843  0.0662
  261ARG    SC2  744   3.119   0.603   6.997 -0.2202 -0.1982 -0.2345
  261ARG    SCP  745   3.073   0.683   6.936 -0.2127  0.4499  0.4612
  262THR     BB  746   2.658   0.061   7.317  0.0315  0.0067 -0.1409
  262THR    SC1  747   2.767  -0.163   7.254  0.0510  0.2412 -0.1445
  262THR    SCP  748   2.906  -0.145   7.244  0.4047 -0.1212 -0.0492
  262THR    SCN  749   2.629  -0.182   7.263  0.3658 -0.0045 -0.3382
  263PHE     BB  750   2.363   0.062   7.401  0.1069  0.3650 -0.1408
  263PHE    SC1  751   2.345   0.004   7.686  0.0288  0.0707 -0.1320
  263PHE    SC2  752   2.341  -0.130   7.921 -0.2031 -0.0791 -0.2181
  263PHE    SC3  753   2.242   0.121   7.906  0.1714  0.0838 -0.0713
  264PHE     BB  754   2.185   0.262   7.322  0.1459 -0.5813  0.1146
  264PHE    SC1  755   2.270   0.543   7.353 -0.1643  0.0535 -0.2401
  264PHE    SC2  756   2.439   0.736   7.271 -0.2548  0.0782 -0.3711
  264PHE    SC3  757   2.244   0.794   7.448 -0.0171  0.0098 -0.0780
  265GLN     BB  758   1.918   0.227   7.185 -0.1306 -0.0246 -0.0990
  265GLN    SC1  759   1.750   0.564   7.316  0.0808 -0.1727  0.0465
  265GLN    SCP  760   1.641   0.538   7.400 -0.1852 -0.2101  0.1746
  265GLN    SCN  761   1.860   0.590   7.233 -0.0840 -0.2107  0.3051
  266ARG     BB  762   1.764   0.271   6.925  0.1094 -0.1484 -0.1540
  266ARG    SC1  763   1.917   0.342   6.681  0.0546 -0.1275 -0.0546
  266ARG    SC2  764   1.946   0.242   6.372 -0.0936  0.0857  0.2630
  266ARG    SCP  765   1.854   0.182   6.363 -0.0384  0.0289 -0.0152
  267LEU     BB  766   1.460   0.207   6.982 -0.0436 -0.0319 -0.0059
  267LEU    SC1  767   1.362   0.232   6.660  0.2064  0.5535  0.0008
  268SER     BB  768   1.442  -0.117   7.081  0.0884 -0.2889  0.4300
  268SER    SC1  769   1.350  -0.269   6.912 -0.1067  0.2395 -0.0860
  268SER    SCP  770   1.308  -0.268   6.779  0.2721 -0.4174 -0.0353
  268SER    SCN  771   1.392  -0.269   7.046  0.3187  0.0964 -0.0377
  269ASN     BB  772   1.467  -0.080   7.416 -0.1030  0.1174  0.0180
  269ASN    SC1  773   1.450  -0.351   7.514 -0.4211 -0.0200 -0.1555
  269ASN    SCP  774   1.473  -0.292   7.389 -0.0785  0.1388 -0.3319
  269ASN    SCN  775   1.428  -0.409   7.640 -0.3348  0.2706 -0.3133
  270ILE     BB  776   1.512   0.150   7.529  0.0862  0.0910 -0.2170
  270ILE    SC1  777   1.790   0.177   7.663  0.0092 -0.2582  0.0290
  271TYR     BB  778   1.351   0.423   7.591  0.2921  0.1754 -0.1479
  271TYR    SC1  779   1.240   0.406   7.855 -0.2158  0.2103  0.0395
  271TYR    SC2  780   1.132   0.290   8.073 -0.1408 -0.0616 -0.0641
  271TYR    SC3  781   1.254   0.529   8.094 -0.1615 -0.0708  0.1854
  272ALA     BB  782   1.288   0.571   7.353  0.2938 -0.2078  0.0358
  273GLN     BB  783   1.074   0.529   7.146 -0.0806 -0.1101  0.1162
  273GLN    SC1  784   0.846   0.802   7.074 -0.0735  0.0203 -0.2969
  273GLN    SCP  785   0.736   0.787   6.990  0.1573  0.0695  0.1121
  273GLN    SCN  786   0.957   0.816   7.159  0.4061 -0.0798 -0.1785
  274ALA     BB  787   1.006   0.194   7.106 -0.2766 -0.1409 -0.1344
  275LYS     BB  788   1.008  -0.032   7.360 -0.2326 -0.1760 -0.0015
  275LYS    SC1  789   0.751  -0.224   7.379 -0.1538 -0.1506  0.2151
  275LYS    SC2  790   0.544  -0.286   7.266 -0.0139 -0.0464 -0.3427
  275LYS    SCP  791   0.569  -0.202   7.199  0.1209  0.0728 -0.1510
  276HIS     BB  792   1.000   0.115   7.612  0.1596 -0.0454 -0.0671
  276HIS    SC1  793   1.138  -0.042   7.839  0.0825 -0.0819 -0.1731
  276HIS    SC2  794   1.159  -0.198   8.059  0.0170  0.1926  0.0338
  276HIS    SC3  795   1.381  -0.126   7.922  0.0437 -0.1179 -0.0950
  277HIS     BB  796   0.821   0.334   7.604 -0.1054  0.2151  0.0539
  277HIS    SC1  797   0.742   0.449   7.839 -0.2218  0.2651 -0.0651
  277HIS    SC2  798   0.712   0.626   8.040 -0.1416  0.1299  0.0690
  277HIS    SC3  799   0.568   0.398   8.039  0.0643 -0.0024  0.1258
  278SER     BB  800   0.610   0.423   7.364 -0.0971 -0.2218 -0.3975
  278SER    SC1  801   0.490   0.258   7.271  0.0086 -0.2740  0.0174
  278SER    SCP  802   0.411   0.362   7.322 -0.1437  0.1342  0.3487
  278SER    SCN  803   0.569   0.154   7.220 -0.1519  0.2526  0.0859
  279LEU     BB  804   0.494   0.737   7.447  0.1470  0.0479  0.1570
  279LEU    SC1  805   0.282   0.779   7.186 -0.2505 -0.1067 -0.0230
  280PRO     BB  806   0.459   0.868   7.663 -0.1331  0.0176 -0.2686
  280PRO    SC1  807   0.278   0.785   7.869 -0.1680 -0.0681 -0.2809
  281PRO     BB  808   0.621   1.148   7.802 -0.1803  0.4820 -0.1516
  281PRO    SC1  809   0.404   1.219   7.976  0.0620  0.0205  0.1858
  282VAL     BB  810   0.884   1.080   7.997 -0.1114 -0.2083  0.0070
  282VAL    SC1  811   0.919   1.180   8.240  0.1939 -0.1533 -0.0553
  283SER     BB  812   1.141   0.894   7.739  0.3657 -0.2765 -0.1087
  283SER    SC1  813   0.945   0.859   7.586  0.0086  0.1994 -0.1619
  283SER    SCP  814   0.883   0.735   7.606  0.3687 -0.2196 -0.1073
  283SER    SCN  815   1.007   0.983   7.567  0.2263 -0.1003  0.1651
  284LEU     BB  816   1.405   0.990   7.706 -0.1768  0.0809  0.3033
  284LEU    SC1  817   1.614   0.720   7.771 -0.0491 -0.1418  0.1825
  285GLN     BB  818   1.572   1.201   7.768  0.2092 -0.3756  0.0985
  285GLN    SC1  819   1.473   1.516   7.485  0.0646  0.1554 -0.1130
  285GLN    SCP  820   1.336   1.484   7.482  0.2022 -0.0045 -0.3477
  285GLN    SCN  821   1.609   1.548   7.487  0.1636  0.1547 -0.0965
  286GLY     BB  822   1.710   1.270   7.975  0.0107  0.0703  0.3021
  287GLN     BB  823   1.892   1.022   8.093 -0.1472  0.1506 -0.2554
  287GLN    SC1  824   1.711   0.651   8.222 -0.2141 -0.2238 -0.2608
  287GLN    SCP  825   1.678   0.746   8.319  0.1385 -0.1672  0.2282
  287GLN    SCN  826   1.744   0.556   8.124  0.3983 -0.1841  0.3285
  288LEU     BB  827   2.071   0.916   7.945 -0.2865 -0.0886  0.2632
  288LEU    SC1  828   2.083   0.590   7.882 -0.4044 -0.1906 -0.1882
  289LEU     BB  829   2.323   1.084   7.833 -0.3228 -0.0009  0.3263
  289LEU    SC1  830   2.536   0.900   7.867  0.0455  0.0587  0.1105
  290TRP     BB  831   2.428   1.330   7.957  0.1159 -0.2816 -0.0105
  290TRP    SC1  832   2.191   1.506   8.065  0.0064  0.0294 -0.0923
  290TRP    SC2  833   1.990   1.617   8.207 -0.1331  0.0517 -0.3023
  290TRP    SC3  834   2.196   1.770   8.122 -0.0403  0.0348 -0.1122
  290TRP    SC4  835   1.997   1.880   8.268  0.0899 -0.0452  0.1327
  291ARG     BB  836   2.655   1.466   7.874 -0.2092  0.0567  0.0020
  291ARG    SC1  837   2.887   1.273   7.843 -0.0309  0.0692  0.4308
  291ARG    SC2  838   3.213   1.271   7.826  0.4046  0.3874 -0.1979
  291ARG    SCP  839   3.154   1.361   7.806 -0.0719  0.1697  0.0428
  292GLU     BB  840   2.679   1.623   7.600 -0.0557  0.0208 -0.1912
  292GLU    SC1  841   3.042   1.737   7.718  0.2165 -0.2671 -0.1121
  292GLU    SCN  842   3.083   1.716   7.818  0.0344  0.0864  0.0541
  293PHE     BB  843   2.419   1.838   7.653 -0.0105 -0.1269  0.2637
  293PHE    SC1  844   2.209   1.652   7.592  0.1458  0.1361 -0.0264
  293PHE    SC2  845   2.014   1.473   7.645  0.2680  0.0282  0.0665
  293PHE    SC3  846   2.233   1.396   7.508  0.1109  0.2217 -0.3069
  294PHE     BB  847   2.553   1.992   7.888  0.4569 -0.1345 -0.0057
  294PHE    SC1  848   2.341   2.179   8.015 -0.0784  0.0833  0.2092
  294PHE    SC2  849   2.121   2.317   7.939 -0.0260 -0.0061 -0.1232
  294PHE    SC3  850   2.168   2.270   8.201 -0.3241  0.1395 -0.0392
  295TYR     BB  851   2.830   2.142   7.863  0.0973 -0.2546  0.0038
  295TYR    SC1  852   2.982   2.093   8.110 -0.0191  0.0693 -0.0233
  295TYR    SC2  853   3.206   2.046   8.252 -0.0419  0.0032 -0.0090
  295TYR    SC3  854   2.980   2.121   8.378 -0.0585 -0.0425 -0.0115
  296THR     BB  855   2.777   2.400   7.654 -0.0918 -0.1040  0.1373
  296THR    SC1  856   2.738   2.644   7.551  0.1788  0.0452  0.3580
  296THR    SCP  857   2.656   2.753   7.582 -0.4430 -0.2129  0.3781
  296THR    SCN  858   2.819   2.535   7.519  0.0856  0.2342  0.1145
  297VAL     BB  859   2.739   2.191   7.279 -0.0028 -0.0029 -0.1002
  297VAL    SC1  860   2.563   2.129   7.091  0.0921 -0.0750 -0.1664
  298ALA     BB  861   3.009   2.098   7.348 -0.0239  0.1807  0.0877
  299SER     BB  862   3.331   2.206   7.278  0.2134  0.4516 -0.0584
  299SER    SC1  863   3.482   1.968   7.266  0.3866  0.0951  0.1259
  299SER    SCP  864   3.361   2.022   7.220  0.1065 -0.1709  0.1746
  299SER    SCN  865   3.603   1.915   7.311  0.1824 -0.2003 -0.0559
  300ALA     BB  866   3.381   2.436   7.447 -0.0505 -0.2422  0.0161
  301THR     BB  867   3.239   2.699   7.513 -0.0318  0.5087 -0.1259
  301THR    SC1  868   3.267   2.876   7.339  0.1838  0.0533  0.1480
  301THR    SCP  869   3.356   2.800   7.416  0.0440 -0.0361  0.4764
  301THR    SCN  870   3.178   2.952   7.262 -0.0175 -0.1360  0.4478
  302GLN     BB  871   3.096   2.767   7.823 -0.1406  0.1182  0.1867
  302GLN    SC1  872   3.200   2.522   7.984 -0.1750  0.0764  0.2793
  302GLN    SCP  873   3.133   2.639   8.022  0.2227 -0.1111  0.0541
  302GLN    SCN  874   3.267   2.405   7.947  0.3260  0.0627 -0.3280
  303ASN     BB  875   3.089   3.028   8.069 -0.2394 -0.0139 -0.0644
  303ASN    SC1  876   3.132   3.337   7.977  0.1126  0.2232 -0.0448
  303ASN    SCP  877   3.143   3.318   8.116 -0.3255 -0.0996  0.0741
  303ASN    SCN  878   3.120   3.357   7.839  0.7531 -0.4658 -0.1137
  304PHE     BB  879   3.019   2.850   8.327 -0.1902  0.2982  0.4495
  304PHE    SC1  880   2.785   2.655   8.231 -0.0794 -0.2976 -0.0276
  304PHE    SC2  881   2.611   2.450   8.211 -0.1159 -0.2610 -0.0879
  304PHE    SC3  882   2.575   2.673   8.062 -0.0524 -0.2281 -0.0544
  305THR     BB  883   2.893   2.866   8.626  0.2642  0.1894  0.2717
  305THR    SC1  884   2.837   2.611   8.744 -0.1302  0.0192  0.1716
  305THR    SCP  885   2.918   2.698   8.671  0.1285  0.2143  0.3134
  305THR    SCN  886   2.756   2.524   8.818 -0.0490 -0.1646 -0.2947
  306GLN     BB  887   2.811   3.122   8.731  0.2443  0.1039  0.0628
  306GLN    SC1  888   3.062   3.269   9.008 -0.1471 -0.3170  0.1889
  306GLN    SCP  889   3.122   3.148   9.042  0.1571  0.1799 -0.2477
  306GLN    SCN  890   3.001   3.391   8.975  0.0002  0.2094  0.1230
  307MET     BB  891   2.771   3.348   8.507 -0.3838 -0.0281 -0.5777
  307MET    SC1  892   2.879   3.640   8.655 -0.1430  0.0003 -0.2132
  308ALA     BB  893   2.693   3.282   8.227 -0.0210 -0.0955  0.1588
  309GLY     BB  894   2.560   3.185   8.074 -0.2552 -0.2016  0.0539
  310ASN     BB  895   2.530   3.100   7.747  0.1175  0.2138  0.0452
  310ASN    SC1  896   2.827   3.101   7.571  0.3521  0.2947  0.1289
  310ASN    SCP  897   2.964   3.070   7.576 -0.2467 -0.0070 -0.0533
  310ASN    SCN  898   2.691   3.132   7.565 -0.1780  0.2906 -0.1936
  311PRO     BB  899   2.304   2.978   7.730  0.3239  0.3752  0.1127
  311PRO    SC1  900   2.213   2.715   7.659  0.0675  0.1175 -0.2566
  312ILE     BB  901   2.057   3.002   8.021 -0.2171  0.0462  0.1870
  312ILE    SC1  902   2.042   2.733   8.174 -0.0691 -0.1789 -0.1804
  313CYS     BB  903   1.987   3.246   8.201  0.0286 -0.0003 -0.2110
  313CYS    SC1  904   1.955   3.126   8.481 -0.3063 -0.0064  0.3668
  314LEU     BB  905   2.010   3.585   8.250 -0.2383 -0.2359 -0.1120
  314LEU    SC1  906   2.337   3.645   8.208 -0.4382 -0.2722  0.2692
  315GLN     BB  907   1.857   3.762   8.479 -0.1167  0.1879  0.1867
  315GLN    SC1  908   2.082   3.964   8.657 -0.0725  0.0390  0.0110
  315GLN    SCP  909   2.103   3.826   8.644  0.1851  0.3596  0.1893
  315GLN    SCN  910   2.061   4.102   8.669 -0.2486  0.3202 -0.0175
  316ILE     BB  911   1.688   3.566   8.684  0.0408 -0.1179 -0.0791
  316ILE    SC1  912   1.467   3.753   8.795  0.2630  0.1114 -0.0140
  317HIS     BB  913   1.840   3.511   8.988  0.2306  0.3198 -0.0530
  317HIS    SC1  914   2.156   3.509   8.839  0.0084  0.1664 -0.0663
  317HIS    SC2  915   2.318   3.399   8.653  0.1278  0.0932  0.0789
  317HIS    SC3  916   2.420   3.563   8.841  0.0411  0.0113  0.1985
  318TRP     BB  917   1.849   3.498   9.269  0.0368 -0.1350  0.0478
  318TRP    SC1  918   1.629   3.614   9.422 -0.0969  0.0912  0.0666
  318TRP    SC2  919   1.416   3.724   9.545 -0.1836  0.2131 -0.1850
  318TRP    SC3  920   1.419   3.700   9.276  0.0117 -0.0256 -0.1652
  318TRP    SC4  921   1.200   3.797   9.401 -0.1393 -0.0596 -0.3981
  319TYR     BB  922   1.962   3.302   9.473 -0.3257  0.1104 -0.3098
  319TYR    SC1  923   2.248   3.187   9.334 -0.0171 -0.0615  0.0339
  319TYR    SC2  924   2.499   3.284   9.310 -0.1701  0.3972  0.1752
  319TYR    SC3  925   2.362   3.206   9.090  0.0619  0.2192  0.0897
  320GLU     BB  926   2.002   3.425   9.764  0.1664 -0.2284  0.3537
  320GLU    SC1  927   2.388   3.514   9.712 -0.0925 -0.1846  0.0510
  320GLU    SCN  928   2.458   3.429   9.710  0.0269 -0.1633  0.7825
  321ASP     BB  929   1.808   3.438   9.922  0.3028 -0.0000 -0.1671
  321ASP    SC1  930   1.676   3.706  10.002 -0.2168  0.0554  0.0062
  321ASP    SCN  931   1.651   3.647   9.913 -0.0140  0.1585 -0.1279
  322ALA     BB  932   1.686   3.215  10.126  0.1261  0.0899  0.1114
  323GLU     BB  933   1.825   3.107  10.364 -0.1124 -0.0329  0.0568
  323GLU    SC1  934   2.203   3.286  10.201  0.0618  0.0051 -0.2047
  323GLU    SCN  935   2.253   3.309  10.297 -0.0008  0.0881 -0.1911
  324ARG     BB  936   2.021   2.856  10.305  0.1031  0.0097 -0.0640
  324ARG    SC1  937   2.268   2.865  10.537 -0.3071 -0.0787 -0.0057
  324ARG    SC2  938   2.491   2.698  10.644  0.0741 -0.3912  0.2196
  324ARG    SCP  939   2.591   2.742  10.629 -0.0588  0.0165  0.3991
  325LEU     BB  940   1.942   2.597  10.276  0.0089 -0.0898  0.1881
  325LEU    SC1  941   1.980   2.388  10.036  0.0467 -0.0610  0.0987
  326HIS     BB  942   1.621   2.575  10.364 -0.0521 -0.2078  0.1073
  326HIS    SC1  943   1.639   2.710  10.599  0.1154 -0.2583  0.1735
  326HIS    SC2  944   1.556   2.782  10.846 -0.0956  0.0829  0.0106
  326HIS    SC3  945   1.818   2.797  10.782 -0.0268 -0.0938  0.2371
  327LYS     BB  946   1.514   2.319  10.239 -0.3456  0.0112  0.4337
  327LYS    SC1  947   1.238   2.445  10.135 -0.1931 -0.0751 -0.0991
  327LYS    SC2  948   0.976   2.388  10.238 -0.2444  0.2748 -0.1539
  327LYS    SCP  949   0.986   2.279  10.228 -0.0338  0.2956 -0.2234
  328TRP     BB  950   1.664   2.047  10.315  0.0359  0.1843 -0.2092
  328TRP    SC1  951   1.620   1.910  10.010 -0.1214  0.1671  0.0414
  328TRP    SC2  952   1.663   1.775   9.781 -0.1146  0.5284 -0.1789
  328TRP    SC3  953   1.872   1.852   9.933 -0.1211  0.2519 -0.0238
  328TRP    SC4  954   1.915   1.722   9.701 -0.1164 -0.0743  0.1533
  329LYS     BB  955   1.933   2.062  10.438  0.1507  0.0690  0.1327
  329LYS    SC1  956   2.147   1.790  10.376  0.1957 -0.2486  0.0469
  329LYS    SC2  957   2.332   1.618  10.408 -0.1517  0.6064 -0.2699
  329LYS    SCP  958   2.365   1.678  10.321  0.2957  0.2376 -0.3946
  330THR     BB  959   1.905   2.288  10.701 -0.2463  0.0269  0.6120
  330THR    SC1  960   2.090   2.418  10.695  0.1326  0.1339  0.1181
  330THR    SCP  961   1.986   2.329  10.721  0.0215 -0.1818 -0.2391
  330THR    SCN  962   2.195   2.508  10.669 -0.0694  0.0848  0.2560
  331ALA     BB  963   1.600   2.247  10.771  0.0463 -0.1053 -0.0235
  332GLN     BB  964   1.320   2.245  10.642  0.0096  0.2800  0.3013
  332GLN    SC1  965   1.162   2.584  10.623  0.1322 -0.0132  0.1280
  332GLN    SCP  966   1.161   2.614  10.760 -0.2655 -0.0080 -0.0398
  332GLN    SCN  967   1.163   2.554  10.486 -0.1277 -0.0284 -0.0348
  333THR     BB  968   1.071   2.118  10.721 -0.0762 -0.1535 -0.0420
  333THR    SC1  969   1.086   1.999  10.970 -0.2744 -0.1369  0.1447
  333THR    SCP  970   1.106   1.878  10.903  0.0146  0.1258  0.0325
  333THR    SCN  971   1.066   2.120  11.038  0.5392  0.2201  0.0419
  334GLY     BB  972   0.781   2.108  10.568 -0.0652 -0.1072 -0.1633
  335PHE     BB  973   0.711   1.920  10.356 -0.1690  0.0635  0.0784
  335PHE    SC1  974   0.551   2.068  10.099  0.0526 -0.0520  0.0152
  335PHE    SC2  975   0.385   2.278  10.136  0.2030  0.0426  0.1684
  335PHE    SC3  976   0.318   2.081   9.963 -0.0362  0.1116  0.1792
  336PRO     BB  977   0.668   1.634  10.283 -0.0241  0.1197 -0.0696
  336PRO    SC1  978   0.577   1.442  10.484 -0.2999  0.0852  0.0669
  337TRP     BB  979   0.823   1.520  10.032 -0.0170  0.4497 -0.0862
  337TRP    SC1  980   0.691   1.220  10.050 -0.0115 -0.0453  0.0574
  337TRP    SC2  981   0.650   0.955  10.022 -0.0269 -0.0034 -0.3760
  337TRP    SC3  982   0.889   1.063   9.954  0.1030  0.0515  0.1321
  337TRP    SC4  983   0.846   0.799   9.921  0.1808  0.0656 -0.0929
  338ILE     BB  984   1.064   1.553   9.957 -0.0788  0.0211 -0.1845
  338ILE    SC1  985   1.260   1.498   9.723 -0.0629 -0.0186 -0.1618
  339ASP     BB  986   1.264   1.625  10.229 -0.2414  0.0914  0.0287
  339ASP    SC1  987   1.207   1.926  10.284  0.1357  0.1633 -0.0217
  339ASP    SCN  988   1.255   1.898  10.379  0.1093 -0.0405 -0.0627
  340ALA     BB  989   1.402   1.445  10.264 -0.1569  0.2697 -0.0532
  341ILE     BB  990   1.743   1.444  10.265  0.1890  0.1512 -0.2834
  341ILE    SC1  991   1.836   1.365   9.980 -0.0683 -0.2282 -0.2684
  342MET     BB  992   1.828   1.393  10.538  0.2211  0.1130 -0.0540
  342MET    SC1  993   1.939   1.636  10.794  0.5237  0.0827  0.1068
  343THR     BB  994   2.127   1.181  10.569  0.0587  0.0340  0.0042
  343THR    SC1  995   2.347   1.213  10.684  0.0954  0.3056 -0.0361
  343THR    SCP  996   2.284   1.337  10.703  0.0814  0.4879 -0.4866
  343THR    SCN  997   2.410   1.089  10.665 -0.4993  0.1052 -0.0783
  344GLN     BB  998   2.181   1.111  10.233 -0.0581 -0.0388  0.0407
  344GLN    SC1  999   2.295   1.380   9.985 -0.0135  0.4032  0.0335
  344GLN    SCP 1000   2.224   1.453  10.082  0.0046  0.5558 -0.0059
  344GLN    SCN 1001   2.365   1.308   9.888 -0.1849  0.2730  0.0613
  345LEU     BB 1002   2.086   0.869  10.155  0.2482 -0.4379 -0.2874
  345LEU    SC1 1003   1.826   0.908   9.974 -0.0576 -0.2261  0.2552
  346ARG     BB 1004   2.166   0.622  10.410  0.0943 -0.0640  0.1470
  346ARG    SC1 1005   2.497   0.689  10.433  0.6145  0.2049 -0.0491
  346ARG    SC2 1006   2.612   0.772  10.706 -0.1119 -0.3717  0.0767
  346ARG    SCP 1007   2.586   0.854  10.637  0.0483 -0.0586  0.3609
  347GLN     BB 1008   1.995   0.357  10.275  0.0266 -0.2491  0.1052
  347GLN    SC1 1009   1.610   0.409  10.255 -0.1124 -0.2640 -0.3770
  347GLN    SCP 1010   1.483   0.408  10.196 -0.2741  0.1829 -0.4170
  347GLN    SCN 1011   1.737   0.410  10.314 -0.4708 -0.1627  0.0433
  348GLU     BB 1012   2.041   0.397   9.929  0.1139 -0.2547  0.0279
  348GLU    SC1 1013   2.176   0.035   9.846 -0.0146 -0.2604 -0.0909
  348GLU    SCN 1014   2.272  -0.009   9.816  0.0296 -0.3422  0.1509
  349GLY     BB 1015   2.155   0.609   9.746 -0.2279  0.0536  0.3568
  350TRP     BB 1016   1.892   0.692   9.559 -0.0234 -0.1162 -0.2077
  350TRP    SC1 1017   1.704   0.459   9.537 -0.0434  0.0243  0.1004
  350TRP    SC2 1018   1.535   0.307   9.392  0.0495  0.0596 -0.0461
  350TRP    SC3 1019   1.445   0.531   9.511 -0.0529 -0.0293  0.0454
  350TRP    SC4 1020   1.280   0.387   9.353  0.1530  0.2278 -0.4220
  351ILE     BB 1021   1.681   0.935   9.442 -0.3657 -0.0377  0.1098
  351ILE    SC1 1022   1.615   1.217   9.553 -0.0394  0.1620 -0.1816
  352HIS     BB 1023   1.639   0.894   9.137 -0.2162  0.3479 -0.3825
  352HIS    SC1 1024   1.766   0.601   9.118  0.0172  0.1970 -0.1190
  352HIS    SC2 1025   1.759   0.354   9.007 -0.0630  0.1399  0.0115
  352HIS    SC3 1026   1.995   0.483   9.035 -0.0729  0.3108 -0.5598
  353HIS     BB 1027   1.310   0.856   9.055  0.0978 -0.1232  0.0419
  353HIS    SC1 1028   1.189   1.030   8.841  0.1519  0.1214 -0.0497
  353HIS    SC2 1029   1.224   1.211   8.644  0.3067 -0.0798 -0.2127
  353HIS    SC3 1030   0.975   1.134   8.714  0.2427  0.1388 -0.1907
  354LEU     BB 1031   1.164   0.939   9.327 -0.0269 -0.3902  0.0537
  354LEU    SC1 1032   0.945   0.720   9.443  0.1542  0.1014 -0.1979
  355ALA     BB 1033   1.170   1.266   9.308  0.0757 -0.0612  0.3693
  356ARG     BB 1034   1.259   1.439   9.091 -0.0253  0.0518  0.0311
  356ARG    SC1 1035   1.545   1.339   8.972 -0.2284  0.1596 -0.1255
  356ARG    SC2 1036   1.874   1.329   8.898 -0.0560 -0.2328  0.0340
  356ARG    SCP 1037   1.892   1.282   8.996 -0.4030 -0.0983  0.1769
  357HIS     BB 1038   0.922   1.627   9.109  0.0479  0.1087 -0.0030
  357HIS    SC1 1039   0.709   1.382   9.103 -0.0026  0.1140 -0.2020
  357HIS    SC2 1040   0.515   1.277   8.948 -0.0348  0.0596 -0.1255
  357HIS    SC3 1041   0.689   1.115   9.075 -0.1679  0.0903  0.1010
  358ALA     BB 1042   1.045   1.745   9.371 -0.1163  0.1269 -0.1314
  359VAL     BB 1043   1.362   1.902   9.375 -0.0567  0.2947 -0.0992
  359VAL    SC1 1044   1.554   1.724   9.337 -0.0586  0.2125  0.2478
  360ALA     BB 1045   1.309   2.120   9.185 -0.0241  0.2137  0.2226
  361CYS     BB 1046   1.022   2.322   9.281  0.0156 -0.1164 -0.0369
  361CYS    SC1 1047   0.802   2.152   9.381  0.1505 -0.1110  0.1989
  362PHE     BB 1048   1.130   2.448   9.566  0.1022 -0.2143  0.0725
  362PHE    SC1 1049   1.134   2.212   9.719 -0.1236 -0.2272 -0.3492
  362PHE    SC2 1050   0.973   2.060   9.874 -0.0151  0.1187  0.1242
  362PHE    SC3 1051   1.218   1.970   9.805 -0.1032 -0.0808  0.0635
  363LEU     BB 1052   1.460   2.538   9.516  0.0107 -0.2723 -0.1908
  363LEU    SC1 1053   1.591   2.320   9.671  0.1156  0.0361 -0.2914
  364THR     BB 1054   1.441   2.748   9.285 -0.2598  0.1313  0.0836
  364THR    SC1 1055   1.576   2.641   9.067  0.0400  0.0705 -0.1699
  364THR    SCP 1056   1.576   2.501   9.066 -0.0223 -0.0362  0.0175
  364THR    SCN 1057   1.577   2.781   9.067  0.4107 -0.0303 -0.0971
  365ARG     BB 1058   1.105   2.804   9.236 -0.0205  0.2640  0.1679
  365ARG    SC1 1059   1.139   2.874   8.904  0.0867 -0.1447  0.0924
  365ARG    SC2 1060   0.906   2.927   8.670  0.1477 -0.2155 -0.1551
  365ARG    SCP 1061   0.835   2.914   8.587 -0.1302  0.1972 -0.0123
  366GLY     BB 1062   0.991   2.885   9.428  0.1520  0.0731 -0.1051
  367ASP     BB 1063   1.104   2.935   9.723 -0.2061 -0.1580  0.0324
  367ASP    SC1 1064   0.962   2.746   9.929 -0.4537  0.1392 -0.1708
  367ASP    SCN 1065   0.930   2.794   9.835 -0.1319 -0.2551 -0.5234
  368LEU     BB 1066   1.387   2.920   9.769 -0.0977 -0.0328  0.2375
  368LEU    SC1 1067   1.623   2.722   9.932 -0.2847  0.2064 -0.1724
  369TRP     BB 1068   1.601   3.041   9.559  0.1758 -0.4338 -0.0555
  369TRP    SC1 1069   1.424   3.212   9.413 -0.1382  0.2070  0.3010
  369TRP    SC2 1070   1.198   3.321   9.314 -0.1144  0.0390  0.0511
  369TRP    SC3 1071   1.399   3.255   9.147  0.0350 -0.0089  0.2472
  369TRP    SC4 1072   1.172   3.362   9.048  0.2849  0.3661  0.0518
  370ILE     BB 1073   1.837   2.879   9.418 -0.3716  0.1391  0.1917
  370ILE    SC1 1074   2.005   2.653   9.547 -0.0431  0.3501  0.1448
  371SER     BB 1075   1.995   2.865   9.094  0.1709  0.0491 -0.0784
  371SER    SC1 1076   1.957   3.025   8.938 -0.0723 -0.2465  0.3171
  371SER    SCP 1077   1.960   2.885   8.950 -0.1408  0.0386  0.2107
  371SER    SCN 1078   1.953   3.164   8.926  0.0065  0.0507  0.2988
  372TRP     BB 1079   2.196   2.671   9.075 -0.0151 -0.0089  0.0494
  372TRP    SC1 1080   2.328   2.645   8.795  0.0526 -0.1392  0.0921
  372TRP    SC2 1081   2.395   2.682   8.536  0.1875  0.0517  0.1526
  372TRP    SC3 1082   2.348   2.895   8.696 -0.3283 -0.0680  0.1780
  372TRP    SC4 1083   2.419   2.933   8.438 -0.0419  0.1271  0.2805
  373GLU     BB 1084   2.442   2.703   9.318 -0.0204 -0.0986  0.1485
  373GLU    SC1 1085   2.759   2.904   9.158 -0.1181  0.0985 -0.1664
  373GLU    SCN 1086   2.794   3.008   9.150  0.2510 -0.0046 -0.0858
  374GLU     BB 1087   2.501   2.553   9.533 -0.4932  0.0351 -0.1646
  374GLU    SC1 1088   2.866   2.666   9.646 -0.1903  0.3098  0.0702
  374GLU    SCN 1089   2.804   2.630   9.730  0.1181  0.1957  0.2662
  375GLY     BB 1090   2.328   2.299   9.576  0.1103  0.4697 -0.1185
  376MET     BB 1091   2.363   2.083   9.424 -0.0144  0.3002  0.0850
  376MET    SC1 1092   2.362   2.217   9.094  0.1093 -0.1735 -0.4164
  377LYS     BB 1093   2.745   2.003   9.496  0.3147 -0.0797 -0.0394
  377LYS    SC1 1094   2.839   2.159   9.223  0.3909 -0.0225 -0.0632
  377LYS    SC2 1095   2.845   2.392   9.179  0.3512 -0.0395  0.0001
  377LYS    SCP 1096   2.891   2.491   9.175  0.2391  0.0110 -0.3196
  378VAL     BB 1097   2.474   1.818   9.850 -0.0443 -0.2376  0.0758
  378VAL    SC1 1098   2.337   2.028   9.936  0.3303  0.0560 -0.0143
  379PHE     BB 1099   2.517   1.563   9.566  0.0976 -0.3211 -0.0507
  379PHE    SC1 1100   2.237   1.562   9.446  0.1987 -0.2068 -0.2168
  379PHE    SC2 1101   2.171   1.657   9.203  0.0611  0.1174 -0.0589
  379PHE    SC3 1102   1.998   1.500   9.338  0.0202  0.1672 -0.0532
  380GLU     BB 1103   2.812   1.520   9.641 -0.1153  0.2440  0.3267
  380GLU    SC1 1104   3.082   1.637   9.386  0.2576 -0.1922 -0.0611
  380GLU    SCN 1105   3.065   1.529   9.392 -0.0178 -0.1578 -0.1164
  381GLU     BB 1106   2.831   1.305   9.870 -0.2357  0.3092  0.1016
  381GLU    SC1 1107   2.830   1.624  10.146  0.2717  0.4243  0.0248
  381GLU    SCN 1108   2.722   1.624  10.167  0.2124  0.1857 -0.2331
  382LEU     BB 1109   2.620   1.033   9.766  0.0521  0.0296  0.1521
  382LEU    SC1 1110   2.504   0.879   9.966 -0.2408 -0.1943  0.0900
  383LEU     BB 1111   2.475   1.109   9.518 -0.2650  0.0302  0.0882
  383LEU    SC1 1112   2.160   1.081   9.639  0.1917 -0.1339  0.3754
  384LEU     BB 1113   2.593   0.986   9.262 -0.1918  0.1555  0.1642
  384LEU    SC1 1114   2.500   0.686   9.289  0.1589  0.1458 -0.2361
  385ASP     BB 1115   2.663   1.199   9.039 -0.1001 -0.2646 -0.1467
  385ASP    SC1 1116   2.419   1.325   8.928 -0.0542 -0.2667  0.1029
  385ASP    SCN 1117   2.375   1.313   9.028  0.4029 -0.0834  0.3525
  386ALA     BB 1118   2.915   1.394   8.915 -0.1535  0.1944 -0.0403
  387ASP     BB 1119   3.194   1.415   8.853 -0.3287  0.0602  0.0292
  387ASP    SC1 1120   3.342   1.168   8.919  0.0342  0.5365  0.3900
  387ASP    SCN 1121   3.425   1.201   8.855 -0.0650  0.1554  0.0193
  388TYR     BB 1122   3.244   1.660   8.594 -0.2061  0.1441 -0.1820
  388TYR    SC1 1123   3.207   1.919   8.791  0.1299 -0.0416  0.0831
  388TYR    SC2 1124   3.254   2.033   9.031  0.2260  0.1858 -0.0408
  388TYR    SC3 1125   3.156   2.182   8.828 -0.2404 -0.0922 -0.0316
  389SER     BB 1126   2.993   1.604   8.396  0.4201 -0.0261 -0.2027
  389SER    SC1 1127   3.078   1.573   8.179 -0.0508 -0.2163  0.0308
  389SER    SCP 1128   3.018   1.655   8.083 -0.0589 -0.1267 -0.1451
  389SER    SCN 1129   3.138   1.491   8.275  0.1105  0.2341  0.0670
  390ILE     BB 1130   2.743   1.690   8.553 -0.0578  0.0823 -0.1560
  390ILE    SC1 1131   2.594   1.818   8.313 -0.1554 -0.0199 -0.1507
  391ASN     BB 1132   2.738   1.856   8.821 -0.0504 -0.0632  0.0774
  391ASN    SC1 1133   2.639   1.722   9.100  0.0155 -0.4133  0.0500
  391ASN    SCP 1134   2.571   1.630   9.019  0.1605  0.0610 -0.2215
  391ASN    SCN 1135   2.707   1.813   9.182  0.3407 -0.3071  0.0578
  392ALA     BB 1136   2.696   2.152   8.770  0.1539  0.0232 -0.0032
  393GLY     BB 1137   2.468   2.191   8.593  0.1313  0.2026 -0.0260
  394ASN     BB 1138   2.199   2.048   8.677 -0.0741 -0.0500 -0.1588
  394ASN    SC1 1139   2.233   1.718   8.678 -0.1176  0.1281 -0.2264
  394ASN    SCP 1140   2.343   1.661   8.613  0.1269  0.0385  0.3611
  394ASN    SCN 1141   2.122   1.775   8.743 -0.1289 -0.0105 -0.0140
  395TRP     BB 1142   1.970   2.201   8.689  0.0985  0.0262  0.1103
  395TRP    SC1 1143   1.897   2.243   8.980  0.1046 -0.0027 -0.0538
  395TRP    SC2 1144   1.872   2.264   9.248  0.0657  0.0573 -0.0620
  395TRP    SC3 1145   1.931   2.026   9.137  0.0245  0.0199 -0.0045
  395TRP    SC4 1146   1.895   2.045   9.404 -0.2907  0.0265 -0.0428
  396MET     BB 1147   1.754   2.289   8.482  0.1132  0.1167 -0.0833
  396MET    SC1 1148   1.863   2.668   8.621  0.0515  0.1175  0.1011
  397TRP     BB 1149   1.575   2.138   8.376  0.2234  0.0568 -0.0070
  397TRP    SC1 1150   1.572   1.935   8.140  0.0026  0.0122 -0.1400
  397TRP    SC2 1151   1.646   1.765   7.944  0.1384 -0.0636 -0.0251
  397TRP    SC3 1152   1.758   2.011   7.959  0.1087 -0.0480 -0.0575
  397TRP    SC4 1153   1.816   1.848   7.751  0.1077 -0.0581 -0.0498
  398LEU     BB 1154   1.251   2.209   8.421  0.1304 -0.0656  0.2188
  398LEU    SC1 1155   1.111   2.036   8.208  0.1688  0.1950  0.2672
  399SER     BB 1156   1.263   2.521   8.605  0.2218 -0.1514  0.0669
  399SER    SC1 1157   1.233   2.437   8.828 -0.1515  0.2227  0.0940
  399SER    SCP 1158   1.370   2.411   8.839  0.2090 -0.0002 -0.0327
  399SER    SCN 1159   1.095   2.462   8.817  0.2385  0.1531 -0.0528
  400ALA     BB 1160   1.334   2.716   8.413  0.3108 -0.0952 -0.2892
  401SER     BB 1161   1.573   2.793   8.222 -0.3284 -0.1367  0.3976
  401SER    SC1 1162   1.571   3.046   8.156 -0.1264  0.3991 -0.1710
  401SER    SCP 1163   1.540   3.074   8.022  0.3598  0.1762 -0.1429
  401SER    SCN 1164   1.603   3.018   8.289 -0.0605  0.0800 -0.0565
  402ALA     BB 1165   1.620   2.488   7.988 -0.2109  0.0151 -0.0569
  403PHE     BB 1166   1.349   2.347   7.921  0.2298 -0.4508 -0.0580
  403PHE    SC1 1167   1.320   2.107   7.717  0.1548 -0.0148 -0.3542
  403PHE    SC2 1168   1.215   1.860   7.748  0.1369  0.0206 -0.1087
  403PHE    SC3 1169   1.229   1.971   7.502 -0.0521 -0.1371 -0.1939
  404PHE     BB 1170   1.071   2.478   8.028 -0.1410 -0.3033  0.1254
  404PHE    SC1 1171   0.911   2.297   7.842  0.0350  0.1187  0.0308
  404PHE    SC2 1172   0.788   2.057   7.826 -0.0164  0.1417  0.0751
  404PHE    SC3 1173   0.687   2.270   7.694 -0.0632  0.1766  0.1670
  405HIS     BB 1174   0.889   2.599   8.216 -0.0080 -0.1231 -0.3368
  405HIS    SC1 1175   0.922   2.892   8.174 -0.2362  0.1064  0.0514
  405HIS    SC2 1176   1.078   3.109   8.213  0.2654 -0.2448  0.0898
  405HIS    SC3 1177   0.809   3.131   8.232  0.3036  0.3582  0.1222
  406HIS     BB 1178   0.709   2.474   8.464 -0.0084 -0.0511  0.2580
  406HIS    SC1 1179   0.777   2.244   8.618  0.0918 -0.2560 -0.2373
  406HIS    SC2 1180   0.856   2.107   8.837  0.0986 -0.1702 -0.1858
  406HIS    SC3 1181   0.856   1.987   8.595  0.2546 -0.2139 -0.1654
  407TYR     BB 1182   0.450   2.717   8.516 -0.1073  0.0270 -0.0403
  407TYR    SC1 1183   0.384   2.903   8.297 -0.0276 -0.0372  0.1918
  407TYR    SC2 1184   0.205   3.080   8.200 -0.0508 -0.0199  0.2649
  407TYR    SC3 1185   0.415   3.004   8.049 -0.0754  0.0215  0.2091
  408THR     BB 1186   0.310   2.788   8.770 -0.2580  0.2059  0.0238
  408THR    SC1 1187   0.124   2.978   8.718 -0.0298 -0.0995 -0.1466
  408THR    SCP 1188   0.057   2.945   8.836 -0.0517  0.2480 -0.1722
  408THR    SCN 1189   0.191   3.011   8.600  0.0682 -0.2492 -0.2542
  409ARG     BB 1190   0.208   2.561   8.924 -0.0387  0.1283  0.0131
  409ARG    SC1 1191  -0.077   2.552   8.990  0.1261 -0.1773 -0.3254
  409ARG    SC2 1192  -0.297   2.774   9.012 -0.0928 -0.1573  0.3209
  409ARG    SCP 1193  -0.340   2.806   8.915  0.4697  0.1360  0.1238
  410ILE     BB 1194   0.355   2.291   8.839 -0.1309  0.2220 -0.0140
  410ILE    SC1 1195   0.253   2.218   8.555 -0.2235 -0.0252  0.0802
  411PHE     BB 1196   0.393   2.161   9.113  0.3098  0.2532 -0.2370
  411PHE    SC1 1197   0.208   2.223   9.342 -0.2319 -0.1990  0.2654
  411PHE    SC2 1198   0.179   2.366   9.569  0.2028  0.2765  0.0416
  411PHE    SC3 1199  -0.028   2.341   9.398  0.0041  0.2942  0.2742
  412CYS     BB 1200   0.481   1.878   9.129  0.1349  0.0901  0.3606
  412CYS    SC1 1201   0.481   1.783   8.833 -0.0137  0.1017 -0.3568
  413PRO     BB 1202   0.456   1.715   9.440  0.1954 -0.1801 -0.0249
  413PRO    SC1 1203   0.609   1.833   9.631 -0.0947  0.1723 -0.2379
  414VAL     BB 1204   0.154   1.664   9.477  0.2273  0.0377  0.0212
  414VAL    SC1 1205   0.031   1.848   9.622 -0.0273 -0.0570 -0.0689
  415ARG     BB 1206   0.075   1.390   9.438  0.2387  0.0846  0.0931
  415ARG    SC1 1207  -0.154   1.357   9.626 -0.1429 -0.0711  0.0193
  415ARG    SC2 1208  -0.196   1.231   9.918 -0.0521  0.2463 -0.1087
  415ARG    SCP 1209  -0.221   1.184  10.014 -0.2100  0.4538 -0.0393
  416PHE     BB 1210   0.243   1.186   9.329  0.0567 -0.2215 -0.0587
  416PHE    SC1 1211   0.491   1.213   9.484  0.2227 -0.0856 -0.1209
  416PHE    SC2 1212   0.724   1.338   9.540  0.0790  0.1442 -0.0202
  416PHE    SC3 1213   0.694   1.077   9.600  0.2149  0.1812  0.2247
  417GLY     BB 1214   0.040   0.883   9.261 -0.0361  0.2140 -0.0023
  418LYS     BB 1215  -0.076   0.842   9.592 -0.0209  0.2633 -0.0179
  418LYS    SC1 1216  -0.106   0.546   9.669  0.0013  0.2608  0.1437
  418LYS    SC2 1217   0.048   0.297   9.608 -0.0072 -0.2034 -0.0658
  418LYS    SCP 1218   0.146   0.312   9.656  0.0555 -0.3041 -0.1570
  419ARG     BB 1219   0.226   0.852   9.728  0.1621  0.0101  0.0440
  419ARG    SC1 1220   0.193   0.895  10.033  0.0525  0.0738 -0.0935
  419ARG    SC2 1221  -0.070   0.796  10.185  0.2648  0.1889 -0.2238
  419ARG    SCP 1222  -0.179   0.788  10.200  0.2708  0.0146 -0.2575
  420THR     BB 1223   0.392   0.646   9.648  0.1353  0.0386 -0.1368
  420THR    SC1 1224   0.470   0.651   9.384 -0.0936 -0.0920 -0.1432
  420THR    SCP 1225   0.562   0.677   9.486  0.0362 -0.1058 -0.2081
  420THR    SCN 1226   0.377   0.624   9.282 -0.0549 -0.3087 -0.0765
  421ASP     BB 1227   0.476   0.439   9.882  0.1269 -0.3499 -0.1218
  421ASP    SC1 1228   0.217   0.415  10.042  0.0222  0.1492  0.1481
  421ASP    SCN 1229   0.261   0.338   9.978 -0.2276 -0.1263  0.2842
  422PRO     BB 1230   0.695   0.313   9.909 -0.0219  0.1851  0.2845
  422PRO    SC1 1231   0.863   0.345   9.664  0.1168  0.1533  0.3373
  423GLU     BB 1232   0.892   0.113  10.125  0.3610 -0.0778  0.0753
  423GLU    SC1 1233   0.594   0.082  10.348  0.0202 -0.1998 -0.1614
  423GLU    SCN 1234   0.616   0.019  10.436 -0.0921  0.0835  0.0861
  424GLY     BB 1235   1.054   0.277  10.322 -0.2864 -0.2651  0.0356
  425GLN     BB 1236   1.133   0.500  10.411 -0.2722 -0.1807  0.1451
  425GLN    SC1 1237   1.383   0.486  10.696  0.2757  0.1682  0.0566
  425GLN    SCP 1238   1.278   0.578  10.687 -0.1864  0.0581  0.3259
  425GLN    SCN 1239   1.488   0.394  10.705 -0.1697  0.0240 -0.1243
  426TYR     BB 1240   1.136   0.779  10.360 -0.2333  0.4072  0.3420
  426TYR    SC1 1241   1.257   0.850  10.109 -0.0763  0.1729  0.0590
  426TYR    SC2 1242   1.302   0.832   9.843  0.0238 -0.2240  0.0973
  426TYR    SC3 1243   1.355   1.062   9.974  0.2109 -0.1030 -0.1823
  427ILE     BB 1244   1.002   0.973  10.516 -0.4196 -0.0640  0.1555
  427ILE    SC1 1245   1.010   1.260  10.400 -0.2332 -0.1876 -0.1520
  428ARG     BB 1246   1.039   0.813  10.828  0.0210 -0.1601 -0.2601
  428ARG    SC1 1247   0.845   0.573  10.835 -0.1183 -0.0374  0.3167
  428ARG    SC2 1248   0.686   0.272  10.774 -0.0330  0.1628 -0.3504
  428ARG    SCP 1249   0.721   0.169  10.793  0.0446  0.2269 -0.1130
  429LYS     BB 1250   1.181   0.930  10.972 -0.0863 -0.0845 -0.1165
  429LYS    SC1 1251   1.269   0.959  11.272  0.2442 -0.3794  0.0194
  429LYS    SC2 1252   1.462   0.889  11.452  0.0313 -0.0178  0.0946
  429LYS    SCP 1253   1.453   0.909  11.344  0.0375  0.4065  0.1579
  430TYR     BB 1254   1.431   1.218  10.804  0.0230  0.2817 -0.0906
  430TYR    SC1 1255   1.523   1.007  10.616  0.2889 -0.0219  0.1422
  430TYR    SC2 1256   1.750   0.869  10.571  0.1091 -0.3037  0.0727
  430TYR    SC3 1257   1.592   0.940  10.364  0.1186 -0.1306  0.1229
  431LEU     BB 1258   1.361   1.424  11.017  0.1303  0.2571 -0.1929
  431LEU    SC1 1259   1.545   1.651  11.117 -0.1496  0.0917 -0.2125
  432PRO     BB 1260   1.137   1.418  11.304  0.2338  0.2286  0.1631
  432PRO    SC1 1261   0.984   1.681  11.305 -0.2511  0.2243  0.2361
  433VAL     BB 1262   0.860   1.154  11.361  0.2268  0.0232  0.0003
  433VAL    SC1 1263   0.717   1.130  11.582  0.0699  0.0630 -0.0958
  434LEU     BB 1264   0.638   1.118  11.103  0.0470 -0.1991  0.1632
  434LEU    SC1 1265   0.850   1.266  10.888 -0.2285  0.2221 -0.1224
  435LYS     BB 1266   0.423   1.024  11.109 -0.0777  0.2513 -0.0270
  435LYS    SC1 1267   0.400   0.691  11.028  0.1240  0.0451  0.1177
  435LYS    SC2 1268   0.389   0.496  11.160 -0.2021 -0.0894 -0.0672
  435LYS    SCP 1269   0.342   0.430  11.235 -0.0322  0.1092  0.2394
  436ASN     BB 1270   0.125   1.008  11.356  0.2887 -0.1200  0.3852
  436ASN    SC1 1271   0.181   1.196  11.541  0.1064 -0.1655  0.1616
  436ASN    SCP 1272   0.272   1.303  11.549  0.0144  0.5031 -0.0493
  436ASN    SCN 1273   0.091   1.090  11.533  0.2293  0.3396 -0.4134
  437PHE     BB 1274  -0.041   0.712  11.363 -0.0914 -0.1618  0.0744
  437PHE    SC1 1275   0.007   0.551  11.599  0.0056 -0.1030  0.1637
  437PHE    SC2 1276  -0.103   0.482  11.836 -0.1435 -0.1043  0.0955
  437PHE    SC3 1277  -0.098   0.304  11.633 -0.0046 -0.1075  0.1009
  438PRO     BB 1278  -0.087   0.535  11.071  0.3741 -0.3291  0.1235
  438PRO    SC1 1279  -0.069   0.280  11.123 -0.2712  0.2632  0.0774
  439THR     BB 1280  -0.358   0.650  10.959 -0.1490  0.2270 -0.0445
  439THR    SC1 1281  -0.548   0.479  10.932  0.3811  0.0092  0.1023
  439THR    SCP 1282  -0.590   0.363  10.867  0.3137 -0.0770 -0.2585
  439THR    SCN 1283  -0.505   0.595  10.998 -0.4637 -0.2085  0.5809
  440LYS     BB 1284  -0.212   0.939  10.852  0.3668  0.0989 -0.1443
  440LYS    SC1 1285  -0.485   1.101  10.805  0.1471 -0.0036 -0.1207
  440LYS    SC2 1286  -0.725   1.131  10.723 -0.5860 -0.0307  0.6409
  440LYS    SCP 1287  -0.680   1.174  10.632 -0.0094 -0.5983  0.5846
  441TYR     BB 1288   0.032   0.915  10.735  0.1889  0.1569 -0.1166
  441TYR    SC1 1289   0.091   0.639  10.599  0.0432  0.0303  0.2593
  441TYR    SC2 1290   0.227   0.407  10.575 -0.0301  0.0260 -0.2099
  441TYR    SC3 1291  -0.043   0.405  10.594 -0.0137  0.0651  0.0704
  442ILE     BB 1292   0.250   1.081  10.495 -0.2747 -0.0587  0.0446
  442ILE    SC1 1293   0.517   0.985  10.620 -0.1927 -0.1210 -0.1734
  443TYR     BB 1294   0.129   1.290  10.374  0.0513 -0.0812 -0.0663
  443TYR    SC1 1295   0.248   1.416  10.105 -0.1738  0.2290  0.0761
  443TYR    SC2 1296   0.307   1.642   9.969  0.1005  0.1745  0.0994
  443TYR    SC3 1297   0.347   1.401   9.854 -0.2690  0.1348  0.0436
  444GLU     BB 1298  -0.148   1.358  10.447  0.0069 -0.1837 -0.2047
  444GLU    SC1 1299  -0.407   1.134  10.348 -0.1144 -0.1689  0.1100
  444GLU    SCN 1300  -0.437   1.088  10.253  0.0825 -0.3787  0.1387
  445PRO     BB 1301  -0.151   1.482  10.777  0.2950 -0.0903  0.0563
  445PRO    SC1 1302   0.100   1.331  10.891  0.0170  0.4630  0.1173
  446TRP     BB 1303  -0.325   1.686  10.861 -0.3484 -0.0182  0.0361
  446TRP    SC1 1304  -0.191   1.946  10.758 -0.0918 -0.1891 -0.0066
  446TRP    SC2 1305  -0.138   2.185  10.643 -0.0381 -0.1189  0.1616
  446TRP    SC3 1306  -0.265   1.993  10.502 -0.4470  0.1499  0.1480
  446TRP    SC4 1307  -0.220   2.235  10.391 -0.0524  0.1121  0.2099
  447THR     BB 1308  -0.630   1.703  11.015  0.3037  0.1671  0.3812
  447THR    SC1 1309  -0.709   1.960  11.047 -0.3240 -0.0739 -0.0021
  447THR    SCP 1310  -0.748   1.849  11.123  0.1013 -0.1152 -0.3938
  447THR    SCN 1311  -0.670   2.071  10.971  0.0519 -0.0266 -0.2911
  448ALA     BB 1312  -0.681   1.447  11.148  0.1183 -0.1294 -0.1062
  449SER     BB 1313  -0.954   1.315  11.203  0.0262  0.0839 -0.0654
  449SER    SC1 1314  -1.028   1.105  11.114  0.0674  0.0941 -0.0354
  449SER    SCP 1315  -0.961   1.046  11.221 -0.2971 -0.0041  0.3368
  449SER    SCN 1316  -1.096   1.164  11.006 -0.0735 -0.1549  0.1078
  450GLU     BB 1317  -1.026   1.352  11.546 -0.0869 -0.0970  0.2001
  450GLU    SC1 1318  -1.239   1.025  11.541 -0.2400  0.4878 -0.0264
  450GLU    SCN 1319  -1.139   1.011  11.584 -0.2803 -0.2959 -0.0517
  451GLU     BB 1320  -0.851   1.283  11.755 -0.0806  0.2569  0.0339
  451GLU    SC1 1321  -0.935   1.071  12.089  0.4087  0.5638  0.2087
  451GLU    SCN 1322  -0.920   0.967  12.057 -0.5902  0.2740  0.3259
  452GLU     BB 1323  -0.559   1.426  11.743 -0.1276 -0.1118  0.0546
  452GLU    SC1 1324  -0.702   1.736  11.560 -0.3467 -0.3076  0.1320
  452GLU    SCN 1325  -0.619   1.676  11.521 -0.4821 -0.3179 -0.1689
  453GLN     BB 1326  -0.325   1.335  11.803 -0.0040  0.1698  0.2237
  453GLN    SC1 1327  -0.050   1.309  12.059 -0.0932  0.1345 -0.1204
  453GLN    SCP 1328  -0.128   1.424  12.074  0.1021  0.0108 -0.1684
  453GLN    SCN 1329   0.028   1.194  12.044 -0.6239 -0.4665 -0.5675
  454ARG     BB 1330  -0.288   1.015  11.723  0.4246  0.2919 -0.2075
  454ARG    SC1 1331  -0.528   0.859  11.765 -0.0460 -0.1098 -0.0433
  454ARG    SC2 1332  -0.844   0.764  11.706 -0.1661 -0.1379  0.3442
  454ARG    SCP 1333  -0.904   0.814  11.784 -0.3372  0.0559  0.1051
  455GLN     BB 1334  -0.370   1.096  11.376  0.0409  0.0618  0.1556
  455GLN    SC1 1335  -0.648   0.868  11.276  0.2672  0.1241 -0.0561
  455GLN    SCP 1336  -0.544   0.908  11.191  0.5400 -0.0509  0.1003
  455GLN    SCN 1337  -0.752   0.828  11.361  0.5704  0.1334  0.2267
  456ALA     BB 1338  -0.219   1.318  11.284  0.1315 -0.1990 -0.0132
  457GLY     BB 1339  -0.242   1.617  11.362 -0.1452  0.0400 -0.1536
  458CYS     BB 1340  -0.142   1.716  11.627  0.0214  0.1653 -0.1258
  458CYS    SC1 1341  -0.238   1.991  11.725 -0.3941 -0.1304  0.2506
  459ILE     BB 1342   0.209   1.770  11.635 -0.0886 -0.0717 -0.1108
  459ILE    SC1 1343   0.390   1.655  11.859  0.0221  0.3098  0.0016
  460ILE     BB 1344   0.267   1.615  11.307 -0.0262  0.1764 -0.3065
  460ILE    SC1 1345   0.543   1.525  11.413 -0.3175  0.0213  0.3723
  461GLY     BB 1346   0.133   1.787  11.076 -0.2119 -0.0018 -0.1775
  462ARG     BB 1347   0.039   2.009  11.197  0.0336 -0.3522 -0.1541
  462ARG    SC1 1348  -0.286   2.102  11.202 -0.0442  0.1746 -0.1032
  462ARG    SC2 1349  -0.427   2.291  11.390  0.1256  0.1093 -0.0193
  462ARG    SCP 1350  -0.396   2.295  11.496  0.1467  0.0868 -0.0244
  463ASP     BB 1351   0.227   2.147  11.417 -0.3769 -0.2546 -0.1310
  463ASP    SC1 1352   0.069   2.397  11.559 -0.4193  0.2636  0.1820
  463ASP    SCN 1353   0.111   2.490  11.601 -0.2555  0.2605  0.0339
  464TYR     BB 1354   0.562   2.063  11.348 -0.1655 -0.2088  0.0234
  464TYR    SC1 1355   0.780   2.206  11.448  0.0753  0.1131 -0.2674
  464TYR    SC2 1356   1.009   2.125  11.566 -0.1293 -0.0038  0.0645
  464TYR    SC3 1357   0.982   2.381  11.482  0.1101  0.0174  0.0467
  465PRO     BB 1358   0.586   1.976  11.053  0.2504  0.1665 -0.0622
  465PRO    SC1 1359   0.612   1.697  10.933 -0.0762  0.1978  0.0524
  466PHE     BB 1360   0.368   2.212  10.869 -0.0523  0.2506 -0.3043
  466PHE    SC1 1361   0.295   2.006  10.660 -0.0212 -0.0813  0.1264
  466PHE    SC2 1362   0.224   1.747  10.631  0.0092 -0.0858  0.0909
  466PHE    SC3 1363   0.206   1.916  10.421  0.0077 -0.0635  0.1090
  467PRO     BB 1364   0.353   2.464  10.773 -0.2592  0.1504  0.1660
  467PRO    SC1 1365   0.207   2.496  10.524  0.3112 -0.1133 -0.0151
  468MET     BB 1366   0.680   2.579  10.621 -0.2559 -0.0318 -0.1066
  468MET    SC1 1367   0.820   2.438  10.951 -0.1262  0.1196  0.2376
  469VAL     BB 1368   0.781   2.940  10.589  0.1530  0.0848 -0.1931
  469VAL    SC1 1369   0.689   3.017  10.826  0.2149 -0.1682 -0.0836
  470ASN     BB 1370   0.684   2.953  10.305 -0.3379  0.0308  0.0968
  470ASN    SC1 1371   0.494   2.752  10.174  0.3652 -0.0876  0.3118
  470ASN    SCP 1372   0.464   2.786  10.306 -0.1767 -0.6264  0.2473
  470ASN    SCN 1373   0.524   2.717  10.042 -0.0279  0.2014  0.0380
  471HIS     BB 1374   0.819   3.233  10.159 -0.0153 -0.0107 -0.1392
  471HIS    SC1 1375   1.119   3.111  10.223 -0.1584 -0.1715  0.2598
  471HIS    SC2 1376   1.231   3.059  10.464  0.1605 -0.2558  0.0983
  471HIS    SC3 1377   1.315   2.926  10.244  0.0055 -0.0465 -0.0926
  472LYS     BB 1378   0.768   3.319   9.861 -0.0335  0.1347 -0.0799
  472LYS    SC1 1379   1.071   3.426   9.774 -0.0600 -0.1015 -0.1885
  472LYS    SC2 1380   1.273   3.384   9.860 -0.2331 -0.1854  0.3667
  472LYS    SCP 1381   1.163   3.383   9.852 -0.2225 -0.2323 -0.2867
  473GLU     BB 1382   0.648   3.157   9.655  0.0984 -0.0728  0.0219
  473GLU    SC1 1383   0.356   3.347   9.580 -0.3007  0.1145  0.3131
  473GLU    SCN 1384   0.273   3.280   9.554 -0.2541  0.1933 -0.0979
  474ALA     BB 1385   0.550   2.906   9.723  0.2185 -0.1271 -0.2854
  475SER     BB 1386   0.587   2.595   9.557 -0.2978 -0.1043  0.0880
  475SER    SC1 1387   0.624   2.430   9.718 -0.3466  0.1169  0.1495
  475SER    SCP 1388   0.627   2.398   9.582 -0.3132  0.2701 -0.1929
  475SER    SCN 1389   0.621   2.462   9.854  0.1326 -0.0022 -0.1091
  476ASP     BB 1390   0.553   2.675   9.257  0.1165 -0.0120  0.1478
  476ASP    SC1 1391   0.702   2.593   8.999 -0.3076  0.1143  0.0567
  476ASP    SCN 1392   0.651   2.660   8.928 -0.3295 -0.1627 -0.2064
  477ARG     BB 1393   0.321   2.892   9.262  0.4010 -0.0309  0.0609
  477ARG    SC1 1394   0.140   2.866   9.455  0.2122 -0.1733  0.0395
  477ARG    SC2 1395   0.069   2.998   9.741 -0.2189  0.1719  0.0569
  477ARG    SCP 1396   0.066   2.969   9.635 -0.0748 -0.3566  0.1678
  478ASN     BB 1397   0.427   3.144   9.086 -0.1033  0.1071 -0.1515
  478ASN    SC1 1398   0.712   3.143   9.137 -0.1218  0.1873  0.1358
  478ASN    SCP 1399   0.611   3.082   9.211 -0.0626  0.2081 -0.3292
  478ASN    SCN 1400   0.814   3.204   9.062  0.2190  0.1550 -0.0019
  479LEU     BB 1401   0.316   3.422   9.097  0.2772  0.1894 -0.0040
  479LEU    SC1 1402   0.066   3.455   8.894 -0.1341  0.0493  0.1986
  480GLN     BB 1403   0.511   3.631   9.084 -0.1485  0.0684 -0.1711
  480GLN    SC1 1404   0.770   3.569   9.376 -0.1832  0.1671 -0.2956
  480GLN    SCP 1405   0.736   3.567   9.512  0.1745 -0.2092 -0.0528
  480GLN    SCN 1406   0.804   3.570   9.240 -0.2463  0.2007 -0.1678
  481LEU     BB 1407   0.736   3.627   8.893 -0.0005 -0.3344  0.1713
  481LEU    SC1 1408   0.993   3.795   8.909  0.1331  0.0335 -0.1857
  482MET     BB 1409   0.803   3.419   8.683 -0.2190  0.1518 -0.1780
  482MET    SC1 1410   0.503   3.272   8.582 -0.0302 -0.2026 -0.3067
  483ARG     BB 1411   1.138   3.464   8.538 -0.0918  0.1723 -0.2837
  483ARG    SC1 1412   1.324   3.239   8.619 -0.2234 -0.1300 -0.2555
  483ARG    SC2 1413   1.532   3.060   8.742  0.0310  0.0958  0.2417
  483ARG    SCP 1414   1.548   3.004   8.649  0.1044  0.0412  0.2857
  484ARG     BB 1415   1.146   3.753   8.435  0.1770  0.1989  0.0268
  484ARG    SC1 1416   1.306   3.951   8.361  0.1138  0.0210  0.2646
  484ARG    SC2 1417   1.518   4.044   8.223 -0.1684  0.2170  0.1610
  484ARG    SCP 1418   1.459   3.954   8.201 -0.0126  0.1585 -0.0516
  485VAL     BB 1419   0.855   3.783   8.340  0.1326 -0.0469  0.2688
  485VAL    SC1 1420   0.753   4.010   8.431 -0.0199  0.0318 -0.0792
  486ARG     BB 1421   0.785   3.633   8.039 -0.0182  0.4584 -0.1696
  486ARG    SC1 1422   0.494   3.505   8.151 -0.0244  0.0319 -0.0129
  486ARG    SC2 1423   0.198   3.551   8.178  0.1734  0.1242  0.2812
  486ARG    SCP 1424   0.207   3.447   8.212  0.4117 -0.0370 -0.1841
  487GLU     BB 1425   0.970   3.503   7.940 -0.0351  0.0597 -0.1720
  487GLU    SC1 1426   0.721   3.281   7.723  0.3130  0.1715 -0.1304
  487GLU    SCN 1427   0.757   3.377   7.683 -0.2335  0.5686  0.1915
  488GLU     BB 1428   1.250   3.672   7.873  0.4324 -0.3344 -0.0174
  488GLU    SC1 1429   1.491   3.545   8.126  0.0165  0.2254 -0.1799
  488GLU    SCN 1430   1.465   3.442   8.154 -0.0826  0.3516  0.2662
  489GLN     BB 1431   1.380   3.880   7.768 -0.0016  0.2131 -0.0371
  489GLN    SC1 1432   1.779   3.825   7.860 -0.1211  0.0795  0.0328
  489GLN    SCP 1433   1.883   3.886   7.788 -0.1106  0.0674  0.2532
  489GLN    SCN 1434   1.676   3.763   7.931 -0.0732 -0.0111  0.2405
  490ARG     BB 1435   1.483   3.896   7.480 -0.2989 -0.0723  0.1429
  490ARG    SC1 1436   1.670   4.181   7.491 -0.0800 -0.1041 -0.0770
  490ARG    SC2 1437   1.764   4.474   7.407 -0.1406 -0.2986 -0.1975
  490ARG    SCP 1438   1.658   4.470   7.379 -0.1852 -0.0211 -0.1041
  491GLY     BB 1439   1.522   3.551   7.411 -0.0482  0.1470 -0.2694
  492THR     BB 1440   1.531   3.336   7.643  0.3384  0.0576 -0.5193
  492THR    SC1 1441   1.748   3.357   7.765 -0.4337  0.0746 -0.1376
  492THR    SCP 1442   1.668   3.471   7.776  0.1908  0.0910  0.3110
  492THR    SCN 1443   1.828   3.242   7.754 -0.0752 -0.0552 -0.3552
  493ALA     BB 1444   1.308   3.203   7.740 -0.2329 -0.0095 -0.4633
  494GLN     BB 1445   1.267   2.947   7.745  0.0397  0.2218 -0.2832
  494GLN    SC1 1446   1.018   2.989   7.406  0.4276 -0.0263 -0.0999
  494GLN    SCP 1447   1.138   3.051   7.444 -0.2200 -0.0130  0.2060
  494GLN    SCN 1448   0.899   2.927   7.368 -0.0694 -0.0080 -0.3117
  495LEU     BB 1449   1.413   2.752   7.609 -0.0062 -0.1097  0.0158
  495LEU    SC1 1450   1.729   2.857   7.661 -0.1174  0.0071 -0.2355
  496THR     BB 1451   1.307   2.509   7.371  0.1100 -0.1988 -0.0752
  496THR    SC1 1452   1.453   2.555   7.192 -0.0681 -0.1632 -0.1230
  496THR    SCP 1453   1.443   2.693   7.171  0.0513  0.0804 -0.1352
  496THR    SCN 1454   1.462   2.417   7.213 -0.3368  0.0417 -0.1810
  497ARG     BB 1455   0.992   2.438   7.370 -0.2683 -0.0480  0.2735
  497ARG    SC1 1456   0.763   2.512   7.168  0.1144  0.2912  0.1323
  497ARG    SC2 1457   0.719   2.536   6.831  0.2330 -0.0809 -0.1021
  497ARG    SCP 1458   0.823   2.569   6.815  0.2966 -0.0915  0.2225
  998FAD   FLA1 1459   0.969   1.566   8.605  0.2782  0.0567 -0.4160
  998FAD   FLA2 1460   1.265   1.777   8.730  0.2042 -0.0771  0.0038
  998FAD   FLA3 1461   1.352   1.621   8.615  0.3143 -0.1367  0.0925
  998FAD   FLA4 1462   1.549   1.947   8.827  0.2261 -0.1776  0.1385
  998FAD   FLA5 1463   1.733   1.771   8.691  0.2585 -0.0309 -0.0097
  998FAD   RIB1 1464   1.572   1.466   8.422  0.0535 -0.0489 -0.1992
  998FAD   RIB2 1465   1.693   1.307   8.468 -0.2303 -0.1918  0.0882
  998FAD   PO4B 1466   1.644   0.948   8.624 -0.1622  0.2933 -0.1819
  998FAD   PO4A 1467   1.923   0.865   8.691 -0.1857  0.3515 -0.0072
  998FAD   RBS1 1468   2.189   1.052   8.460  0.3505  0.0229 -0.0432
  998FAD   RBS2 1469   2.206   1.287   8.480 -0.2673  0.0605  0.2740
  998FAD   ADN3 1470   2.526   1.016   8.344 -0.0169 -0.1275  0.1437
  998FAD   ADN2 1471   2.700   1.169   8.509  0.0014 -0.2010  0.1929
  998FAD   ADN1 1472   2.771   1.190   8.286 -0.0019 -0.1301  0.1985
    1MET     CA 1473   6.140   0.700   7.422 -0.1684  0.1129 -0.2491
    2PRO     CA 1474   5.960   0.872   7.271 -0.0225 -0.2454 -0.0634
    3HIS     CA 1475   5.695   0.778   7.206  0.1609 -0.1643  0.0816
    4ARG     CA 1476   5.474   0.959   7.399 -0.0637 -0.3051 -0.1945
    5THR     CA 1477   5.175   0.808   7.508  0.0732  0.0381  0.2846
    6ILE     CA 1478   4.926   0.973   7.715 -0.3515 -0.3012  0.3793
    7HIS     CA 1479   4.674   0.901   7.876 -0.1117 -0.0961 -0.1301
    8LEU     CA 1480   4.548   1.118   8.236  0.2291  0.1477 -0.0460
    9PHE     CA 1481   4.292   0.975   8.341 -0.1033  0.1933 -0.2895
   10ARG     CA 1482   3.950   0.991   8.428  0.0043 -0.0775  0.1538
   11LYS     CA 1483   3.715   0.863   8.281  0.1253  0.4042 -0.1063
   12GLY     CA 1484   3.690   0.531   8.183  0.1871 -0.1458 -0.1296
   13LEU     CA 1485   3.699   0.265   8.327  0.1962 -0.1760  0.0177
   14ARG     CA 1486   3.817   0.061   8.140  0.0226 -0.1372  0.0656
   15LEU     CA 1487   3.543   0.001   7.919  0.1265  0.5554 -0.2111
   16HIS     CA 1488   3.557  -0.144   7.707  0.0150  0.0758  0.3586
   17ASP     CA 1489   3.565   0.057   7.421 -0.0273  0.1673  0.0455
   18ASN     CA 1490   3.728   0.311   7.440 -0.0858  0.1077  0.0828
   19PRO     CA 1491   3.787   0.567   7.280 -0.2491  0.2746  0.2181
   20THR     CA 1492   4.007   0.732   7.413 -0.2341 -0.3208 -0.2706
   21LEU     CA 1493   4.277   0.518   7.422 -0.1579  0.2539  0.0516
   22LEU     CA 1494   4.392   0.541   7.144 -0.1011 -0.0239  0.2863
   23ALA     CA 1495   4.652   0.558   7.102 -0.0201  0.1535 -0.0057
   24ALA     CA 1496   4.815   0.557   6.837  0.1676 -0.3160 -0.2985
   25LEU     CA 1497   4.945   0.391   6.600 -0.0388  0.0200 -0.2820
   26GLU     CA 1498   5.196   0.262   6.465  0.3245 -0.2362 -0.0982
   27SER     CA 1499   5.480   0.269   6.729  0.1415  0.0981  0.2771
   28SER     CA 1500   5.329   0.263   7.012 -0.0347 -0.1649 -0.2006
   29GLU     CA 1501   5.477   0.388   7.271  0.2527 -0.2147 -0.0666
   30THR     CA 1502   5.513   0.420   7.592 -0.0590  0.3700  0.1629
   31ILE     CA 1503   5.219   0.350   7.706 -0.2360  0.0546  0.1479
   32TYR     CA 1504   5.100   0.567   7.933  0.2076 -0.2376 -0.1833
   33PRO     CA 1505   4.849   0.512   8.128 -0.0614 -0.4421 -0.0227
   34VAL     CA 1506   4.793   0.741   8.426  0.2984  0.0712  0.3896
   35TYR     CA 1507   4.660   0.747   8.734 -0.1638  0.1628 -0.2211
   36VAL     CA 1508   4.516   0.981   9.019  0.0058  0.2331  0.1187
   37LEU     CA 1509   4.438   0.878   9.307  0.1037 -0.1123 -0.0507
   38ASP     CA 1510   4.299   1.079   9.454  0.0961 -0.2677  0.3559
   39ARG     CA 1511   3.955   1.219   9.705  0.0971 -0.2353 -0.2346
   40ARG     CA 1512   4.051   1.523   9.550 -0.1452 -0.2637  0.0701
   41PHE     CA 1513   4.033   1.460   9.248 -0.1235 -0.2527  0.0958
   42LEU     CA 1514   3.767   1.229   9.181  0.0236 -0.1347  0.0111
   43ALA     CA 1515   3.519   1.365   9.303 -0.0496 -0.2960  0.3786
   44SER     CA 1516   3.555   1.667   9.192 -0.0367  0.0810 -0.1878
   45ALA     CA 1517   3.605   1.809   9.479 -0.2178 -0.0034 -0.2082
   46MET     CA 1518   3.543   1.611   9.719 -0.3329  0.0254  0.1370
   47HIS     CA 1519   3.292   1.445   9.801 -0.0922 -0.0260  0.0517
   48ILE     CA 1520   3.156   1.152  10.133 -0.1243 -0.0687 -0.1013
   49GLY     CA 1521   3.076   0.906  10.110 -0.1318 -0.0416 -0.4004
   50ALA     CA 1522   2.880   0.673  10.156 -0.1199 -0.2443  0.2987
   51LEU     CA 1523   2.866   0.551   9.868  0.1142 -0.0047 -0.1473
   52ARG     CA 1524   3.125   0.652   9.709  0.1786 -0.0203 -0.1209
   53TRP     CA 1525   3.362   0.479   9.722  0.0515 -0.2116 -0.0605
   54HIS     CA 1526   3.307   0.144   9.741  0.0313 -0.0980 -0.0031
   55PHE     CA 1527   3.265   0.112   9.380  0.0376 -0.2909 -0.2019
   56LEU     CA 1528   3.570   0.249   9.307 -0.2641  0.0696  0.0834
   57LEU     CA 1529   3.751   0.030   9.451  0.1298 -0.1115 -0.2838
   58GLN     CA 1530   3.609  -0.282   9.299 -0.1268 -0.0493  0.1055
   59SER     CA 1531   3.644  -0.181   8.979  0.1332 -0.0568  0.1044
   60LEU     CA 1532   4.066  -0.195   9.072 -0.1611 -0.1709  0.0293
   61GLU     CA 1533   4.090  -0.461   9.022  0.0466 -0.0138 -0.0520
   62ASPP    CA 1534   3.949  -0.571   8.749  0.1974  0.1162  0.0260
   63LEU     CA 1535   4.142  -0.271   8.582 -0.1983  0.0226 -0.0847
   64HIS     CA 1536   4.435  -0.345   8.593  0.3181  0.0985  0.1206
   65LYS     CA 1537   4.524  -0.628   8.523 -0.1174  0.2104  0.1111
   66ASN     CA 1538   4.286  -0.582   8.157  0.0972 -0.1528 -0.3345
   67LEU     CA 1539   4.427  -0.358   8.052  0.1468 -0.1696 -0.2429
   68SER     CA 1540   4.255  -0.300   7.744  0.1511  0.2141 -0.0846
   69ARG     CA 1541   4.579  -0.546   7.578  0.2585 -0.0120 -0.0006
   70LEU     CA 1542   4.746  -0.719   7.769 -0.2538 -0.0863  0.3000
   71GLY     CA 1543   4.892  -0.551   8.059  0.0493  0.0648 -0.1147
   72ALA     CA 1544   4.787  -0.270   8.192 -0.0517 -0.0357 -0.0125
   73ARG     CA 1545   4.851  -0.179   8.452 -0.0832 -0.0977  0.1131
   74LEU     CA 1546   4.824   0.149   8.513 -0.0228 -0.0840 -0.1279
   75LEU     CA 1547   4.973   0.422   8.645  0.2018 -0.0733  0.1481
   76VAL     CA 1548   5.131   0.650   8.963  0.3034  0.0117 -0.1000
   77ILE     CA 1549   4.939   0.849   9.191 -0.1803  0.3120  0.1098
   78GLN     CA 1550   4.983   1.105   9.239  0.1732  0.0968 -0.1910
   79GLY     CA 1551   4.942   1.329   9.425  0.2016  0.2423  0.3124
   80GLU     CA 1552   5.017   1.578   9.368  0.1594  0.2648 -0.0334
   81TYR     CA 1553   4.972   1.691   9.089 -0.1722  0.1436  0.0531
   82GLU     CA 1554   4.975   1.930   8.982 -0.0192 -0.0062  0.4275
   83SER     CA 1555   5.118   2.012   8.726  0.0548 -0.1581  0.2843
   84VAL     CA 1556   5.123   1.742   8.526 -0.1181 -0.1029  0.0224
   85LEU     CA 1557   5.357   1.524   8.577  0.3663 -0.0446 -0.2028
   86ARG     CA 1558   5.627   1.630   8.722  0.0131 -0.3378  0.1513
   87ASP     CA 1559   5.687   1.894   8.478 -0.2240  0.0130  0.0290
   88HIS     CA 1560   5.631   1.795   8.259  0.1141 -0.1102  0.0836
   89VAL     CA 1561   5.361   1.745   7.976 -0.1974 -0.0994 -0.1554
   90GLN     CA 1562   5.488   1.841   7.754  0.2844 -0.0571 -0.1692
   91LYS     CA 1563   5.824   1.793   7.696 -0.0176  0.2571 -0.1429
   92TRP     CA 1564   5.781   1.551   7.499 -0.1006  0.4128 -0.2017
   93ASN     CA 1565   5.527   1.394   7.394 -0.1911  0.0089 -0.1600
   94ILE     CA 1566   5.507   1.280   7.154  0.2999  0.0988  0.0061
   95THR     CA 1567   5.235   1.291   7.056  0.1214  0.0024 -0.2391
   96GLN     CA 1568   5.010   1.211   7.269  0.2868  0.1685  0.1135
   97VAL     CA 1569   4.763   1.375   7.503 -0.1949  0.0380  0.2308
   98THR     CA 1570   4.535   1.175   7.479  0.3493  0.2123 -0.0441
   99LEU     CA 1571   4.239   1.307   7.611 -0.3126 -0.2053  0.0153
  100ASP     CA 1572   3.953   1.406   7.734  0.0304  0.0180 -0.0605
  101ALA     CA 1573   3.988   1.692   7.850  0.1854 -0.3704  0.1938
  102GLU     CA 1574   3.763   1.813   8.013  0.1702  0.2030  0.0569
  103MET     CA 1575   3.654   2.072   8.023 -0.0193  0.1121 -0.1275
  104GLU     CA 1576   3.646   2.360   8.165 -0.0053  0.1870 -0.0986
  105PRO     CA 1577   3.549   2.364   8.416  0.2758  0.1069  0.1892
  106PHE     CA 1578   3.670   2.059   8.568 -0.1707  0.1663 -0.0958
  107TYR     CA 1579   3.964   2.070   8.435 -0.1689  0.0957  0.0799
  108LYS     CA 1580   4.089   2.299   8.568  0.1240 -0.1355 -0.1203
  109GLU     CA 1581   4.116   2.533   8.392  0.0725  0.1040  0.2553
  110MET     CA 1582   4.068   2.614   8.169  0.0659  0.4698 -0.2920
  111GLU     CA 1583   4.099   2.377   7.911  0.1935  0.0047  0.1619
  112ALA     CA 1584   4.171   2.106   7.964  0.0673 -0.0819  0.1509
  113ASN     CA 1585   4.379   2.037   8.124  0.2416 -0.1668  0.0508
  114ILE     CA 1586   4.505   2.166   8.327 -0.0349 -0.2407 -0.0248
  115ARG     CA 1587   4.624   2.439   8.376 -0.1918 -0.1228  0.2770
  116ARG     CA 1588   4.814   2.516   8.080 -0.2384  0.0962 -0.0974
  117LEU     CA 1589   5.028   2.168   8.068 -0.2679 -0.2554  0.0858
  118GLY     CA 1590   5.030   2.065   7.833 -0.0052  0.0347 -0.2328
  119ALA     CA 1591   5.001   2.215   7.541  0.0219  0.2279 -0.1147
  120GLU     CA 1592   5.244   2.288   7.312 -0.3069  0.2052 -0.2939
  121LEU     CA 1593   5.231   2.197   7.026  0.0476 -0.0515  0.1945
  122GLY     CA 1594   5.374   1.856   6.989  0.1782  0.0429 -0.0013
  123PHE     CA 1595   5.046   1.721   6.908  0.2613  0.0615 -0.2461
  124GLU     CA 1596   4.848   1.639   7.165 -0.1807 -0.0165  0.2105
  125VAL     CA 1597   4.626   1.496   6.966 -0.1230 -0.2719  0.1160
  126LEU     CA 1598   4.345   1.446   7.134  0.3264  0.3194  0.0489
  127SER     CA 1599   4.330   1.707   7.311  0.0553 -0.0588  0.2205
  128ARG     CA 1600   3.966   1.707   7.374 -0.0403  0.1253  0.4286
  129VAL     CA 1601   3.853   1.427   7.219 -0.1941  0.2697  0.0838
  130GLY     CA 1602   3.662   1.309   7.298 -0.0714  0.2259  0.0744
  131HIS     CA 1603   3.456   1.082   7.409  0.1157 -0.1556  0.0318
  132SER     CA 1604   3.098   0.966   7.337  0.0335  0.1265  0.3131
  133LEU     CA 1605   2.866   1.027   7.138  0.2909  0.0538  0.1080
  134TYR     CA 1606   2.888   1.211   6.903  0.2239 -0.0976  0.4613
  135ASP     CA 1607   3.136   1.259   6.783  0.3256  0.1685 -0.2737
  136THR     CA 1608   3.247   1.561   6.785 -0.2406  0.0041 -0.1059
  137LYS     CA 1609   3.155   1.787   6.601 -0.2836  0.1468 -0.0431
  138ARG     CA 1610   2.829   1.748   6.592  0.0900  0.1311  0.0526
  139ILE     CA 1611   2.628   2.018   6.613 -0.0674  0.0343 -0.1321
  140LEU     CA 1612   2.829   2.307   6.687  0.3963  0.0768  0.1158
  141ASP     CA 1613   2.926   2.275   6.347 -0.2723  0.1443 -0.1477
  142LEU     CA 1614   2.656   2.373   6.190  0.1177 -0.1366 -0.0671
  143ASN     CA 1615   2.452   2.510   6.311 -0.0959  0.2580 -0.2647
  144GLY     CA 1616   2.548   2.748   6.507 -0.0567  0.1712  0.2133
  145GLY     CA 1617   2.717   2.772   6.651  0.3281  0.1657 -0.0023
  146SER     CA 1618   2.686   2.656   6.971 -0.1445  0.0615  0.0075
  147PRO     CA 1619   2.400   2.666   7.139 -0.3163  0.3384 -0.1111
  148PRO     CA 1620   2.190   2.438   7.246  0.2561  0.4602 -0.1804
  149LEU     CA 1621   1.884   2.387   7.276 -0.2217  0.1366 -0.1040
  150THR     CA 1622   1.702   2.115   7.105  0.1136  0.2032  0.3382
  151TYR     CA 1623   1.633   2.013   6.810  0.0505  0.0282 -0.0556
  152LYS     CA 1624   1.494   1.716   6.815  0.0433  0.0135 -0.0631
  153ARG     CA 1625   1.615   1.498   6.963 -0.3337 -0.1016 -0.2120
  154PHE     CA 1626   1.889   1.509   7.112  0.4091 -0.2041 -0.2535
  155LEU     CA 1627   2.079   1.708   6.998 -0.1054  0.3485 -0.0291
  156HIS     CA 1628   2.091   1.868   6.747  0.3119 -0.1158  0.0469
  157ILE     CA 1629   1.940   1.811   6.508 -0.0951 -0.1341  0.0453
  158LEU     CA 1630   1.867   1.518   6.547  0.0651 -0.1103 -0.2315
  159SER     CA 1631   1.937   1.229   6.672  0.2059 -0.3291 -0.2138
  160GLN     CA 1632   2.272   1.202   6.546  0.2764  0.0569 -0.2142
  161LEU     CA 1633   2.309   1.221   6.247  0.1366  0.2006  0.0043
  162GLY     CA 1634   2.381   0.954   6.128  0.1468 -0.1838 -0.1729
  163ASP     CA 1635   2.398   0.736   6.349  0.1593 -0.0209  0.1856
  164PRO     CA 1636   2.600   0.677   6.602 -0.1108  0.1955  0.0474
  165GLU     CA 1637   2.846   0.492   6.612 -0.3349 -0.1990 -0.0228
  166VAL     CA 1638   2.925   0.228   6.675  0.0782  0.1920  0.2056
  167PRO     CA 1639   3.259   0.170   6.860  0.0255 -0.0509  0.0605
  168VAL     CA 1640   3.457   0.005   6.687  0.2594  0.2598 -0.0566
  169ARG     CA 1641   3.793   0.063   6.780 -0.1539 -0.0242  0.4010
  170ASN     CA 1642   3.936  -0.234   6.793  0.2063  0.0587  0.1985
  171LEU     CA 1643   4.263  -0.247   6.804  0.3553 -0.0978  0.2035
  172THR     CA 1644   4.623  -0.269   6.797 -0.0256 -0.0563 -0.1016
  173ALA     CA 1645   4.814  -0.495   6.661 -0.2233  0.2216 -0.1111
  174GLU     CA 1646   4.939  -0.625   6.854  0.2049 -0.1202  0.0899
  175ASP     CA 1647   4.937  -0.575   7.192 -0.2365 -0.0927 -0.2824
  176PHE     CA 1648   5.028  -0.297   7.249 -0.0182  0.4443  0.0913
  177GLN     CA 1649   5.285  -0.223   7.066 -0.0375 -0.0175 -0.0997
  178ARG     CA 1650   5.551  -0.176   7.129 -0.0799 -0.0989 -0.2097
  179CYS     CA 1651   5.690  -0.028   7.393 -0.1288 -0.1600 -0.0007
  180MET     CA 1652   5.562  -0.045   7.663 -0.0357 -0.0292 -0.0067
  181SER     CA 1653   5.311  -0.210   7.794  0.2363  0.4083 -0.0406
  182PRO     CA 1654   5.242  -0.197   8.139 -0.0080 -0.1186 -0.0193
  183GLU     CA 1655   5.369  -0.362   8.303 -0.0554 -0.0055  0.0246
  184PRO     CA 1656   5.525  -0.505   8.565  0.0133  0.1170  0.3161
  185GLY     CA 1657   5.421  -0.572   8.811 -0.1372  0.0079 -0.5062
  186LEU     CA 1658   5.489  -0.420   9.086 -0.0737  0.2359 -0.0531
  187ALA     CA 1659   5.746  -0.221   9.009 -0.2291 -0.0973  0.1058
  188GLU     CA 1660   5.748   0.082   8.928  0.0449  0.1605  0.3834
  189ARG     CA 1661   5.623   0.398   8.957  0.1922  0.2437 -0.2838
  190TYR     CA 1662   5.348   0.351   9.086  0.1876  0.0651  0.1382
  191ARG     CA 1663   5.245   0.410   9.370  0.1690  0.0036  0.2739
  192VAL     CA 1664   4.995   0.218   9.522  0.1368 -0.0678  0.0026
  193PRO     CA 1665   4.891   0.278   9.836 -0.0385  0.1609 -0.2218
  194VAL     CA 1666   4.739   0.092  10.039 -0.1152 -0.0306 -0.0690
  195PRO     CA 1667   4.551   0.102  10.373 -0.0150  0.1125 -0.0804
  196ALA     CA 1668   4.647   0.332  10.484  0.0360 -0.3779  0.1493
  197ASP     CA 1669   4.527   0.645  10.265 -0.0799 -0.2514 -0.0844
  198LEU     CA 1670   4.274   0.492  10.184  0.1451 -0.0061 -0.4249
  199GLU     CA 1671   4.096   0.426  10.356 -0.0056 -0.0319 -0.1346
  200ILE     CA 1672   3.825   0.495  10.448  0.2368 -0.2405  0.2477
  201PRO     CA 1673   3.548   0.270  10.495  0.3344 -0.0736 -0.2618
  202PRO     CA 1674   3.360   0.314  10.246 -0.0074  0.2545  0.3793
  203GLN     CA 1675   3.125   0.234  10.215  0.3177 -0.2145  0.0785
  204SER     CA 1676   3.076  -0.104  10.176  0.0564 -0.3793 -0.2214
  205LEU     CA 1677   2.696  -0.189  10.300 -0.5355 -0.1234 -0.2497
  206SER     CA 1678   2.534  -0.298  10.038  0.1515 -0.0923  0.1255
  207PRO     CA 1679   2.684  -0.220   9.761  0.0354 -0.3306 -0.0799
  208TRP     CA 1680   2.581  -0.293   9.455  0.1921 -0.0529 -0.0037
  209THR     CA 1681   2.832  -0.350   9.162 -0.1030  0.2154 -0.4045
  210GLY     CA 1682   3.241  -0.373   9.041 -0.0536  0.2130  0.2045
  211GLY     CA 1683   3.236  -0.411   8.677  0.1423  0.0590  0.1189
  212GLU     CA 1684   3.152  -0.602   8.465 -0.2617 -0.0616 -0.1854
  213THR     CA 1685   3.005  -0.425   8.178  0.2502 -0.4700  0.4090
  214GLU     CA 1686   2.756  -0.400   8.115 -0.0937 -0.2179  0.1897
  215GLY     CA 1687   2.502  -0.488   8.306  0.1493  0.3224 -0.4744
  216LEU     CA 1688   2.248  -0.264   8.380 -0.2981  0.0790 -0.0163
  217ARG     CA 1689   1.932  -0.455   8.449 -0.0365  0.1227 -0.1539
  218ARG     CA 1690   1.679  -0.329   8.306  0.1582  0.2602  0.1471
  219LEU     CA 1691   1.844  -0.139   8.065 -0.1567 -0.0907  0.3224
  220GLU     CA 1692   1.914  -0.310   7.791  0.2961  0.0814  0.0597
  221GLN     CA 1693   1.962  -0.225   7.485  0.4033 -0.1208  0.0792
  222HIS     CA 1694   1.889  -0.351   7.152  0.0268 -0.1429 -0.0324
  223LEU     CA 1695   1.698  -0.582   7.073  0.0033  0.0460 -0.1558
  224THR     CA 1696   1.523  -0.870   7.242 -0.0707 -0.1543  0.0405
  225ASP     CA 1697   1.356  -0.836   7.563  0.2143 -0.2298 -0.0443
  226GLN     CA 1698   1.086  -0.672   7.703  0.0508 -0.1512  0.0607
  227GLY     CA 1699   0.955  -0.499   7.714 -0.1806 -0.1557  0.3560
  228TRP     CA 1700   0.701  -0.413   7.867  0.0996  0.2945  0.0961
  229VAL     CA 1701   0.636  -0.074   7.831  0.3783  0.1715 -0.1055
  230ALA     CA 1702   0.430   0.067   7.703 -0.3129 -0.0328 -0.2880
  231ASN     CA 1703   0.150   0.282   7.785 -0.1688 -0.1831  0.0351
  232PHE     CA 1704   0.092   0.255   8.048 -0.2179  0.0122 -0.0585
  233THR     CA 1705   0.281   0.003   8.231 -0.1521  0.0367  0.0126
  234LYS     CA 1706   0.417   0.060   8.499 -0.1989 -0.1219 -0.0483
  235PRO     CA 1707   0.713   0.225   8.496  0.1289  0.0215 -0.0998
  236ARG     CA 1708   0.666   0.540   8.527 -0.3650 -0.1859 -0.0576
  237THR     CA 1709   0.554   0.850   8.662  0.0458  0.0479 -0.1395
  238ILE     CA 1710   0.336   0.780   8.873  0.0890 -0.3799 -0.1208
  239PRO     CA 1711   0.341   0.525   8.965 -0.1117 -0.0372  0.0118
  240ASN     CA 1712   0.602   0.349   8.994 -0.0772 -0.2764 -0.2491
  241SER     CA 1713   0.666   0.164   9.261 -0.0916 -0.0394  0.1655
  242LEU     CA 1714   0.896  -0.091   9.358 -0.1563 -0.1426 -0.3053
  243LEU     CA 1715   1.195  -0.108   9.385  0.1307 -0.0917 -0.0492
  244PRO     CA 1716   1.379  -0.073   9.163  0.1535 -0.2692  0.1770
  245SER     CA 1717   1.313   0.017   8.871  0.0599  0.3864 -0.1843
  246THR     CA 1718   1.542   0.053   8.601  0.2354 -0.3080 -0.0522
  247THR     CA 1719   1.887   0.028   8.621  0.1659 -0.0391  0.0319
  248GLY     CA 1720   2.028   0.370   8.545  0.0848  0.1163 -0.2208
  249LEU     CA 1721   2.241   0.536   8.491 -0.1084 -0.1420  0.1770
  250SER     CA 1722   2.409   0.639   8.694  0.3407 -0.0541  0.0630
  251PRO     CA 1723   2.612   0.337   8.810 -0.0250 -0.0004  0.0931
  252TYR     CA 1724   2.842   0.393   8.596  0.0095 -0.2534 -0.2317
  253PHE     CA 1725   2.836   0.650   8.490  0.0031 -0.0223  0.1375
  254SER     CA 1726   3.041   0.841   8.667  0.0947 -0.0010  0.1209
  255MET     CA 1727   3.321   0.702   8.590  0.0398 -0.0410 -0.2698
  256GLY     CA 1728   3.327   0.505   8.324  0.2231 -0.1109  0.2172
  257CYS     CA 1729   3.198   0.197   8.316 -0.3241  0.0710  0.1341
  258LEU     CA 1730   2.938   0.110   8.051  0.3664 -0.0637  0.0189
  259SER     CA 1731   2.904   0.155   7.751  0.1843  0.1246  0.2077
  260VAL     CA 1732   2.745   0.478   7.554  0.2669  0.2915  0.1590
  261ARG     CA 1733   2.719   0.350   7.268  0.0162 -0.1764 -0.1480
  262THR     CA 1734   2.658   0.061   7.317 -0.1525 -0.0750 -0.5450
  263PHE     CA 1735   2.363   0.062   7.401 -0.3293  0.0909  0.2917
  264PHE     CA 1736   2.185   0.262   7.322 -0.1856  0.1254 -0.1374
  265GLN     CA 1737   1.918   0.227   7.185  0.0554  0.1657 -0.1106
  266ARG     CA 1738   1.764   0.271   6.925 -0.1201 -0.0109  0.1631
  267LEU     CA 1739   1.460   0.207   6.982 -0.0015  0.0683  0.3750
  268SER     CA 1740   1.442  -0.117   7.081 -0.0812  0.0273 -0.0721
  269ASN     CA 1741   1.467  -0.080   7.416  0.0069  0.0394  0.2543
  270ILE     CA 1742   1.512   0.150   7.529  0.0173 -0.1284  0.3482
  271TYR     CA 1743   1.351   0.423   7.591  0.1184 -0.4002  0.0316
  272ALA     CA 1744   1.288   0.571   7.353  0.1165 -0.0055 -0.0356
  273GLN     CA 1745   1.074   0.529   7.146  0.0030  0.1699 -0.1347
  274ALA     CA 1746   1.006   0.194   7.106  0.0442 -0.3452 -0.1680
  275LYS     CA 1747   1.008  -0.032   7.360  0.2656 -0.1930  0.0953
  276HIS     CA 1748   1.000   0.115   7.612 -0.2047  0.1944 -0.1503
  277HIS     CA 1749   0.821   0.334   7.604  0.0499  0.1612 -0.0109
  278SER     CA 1750   0.610   0.423   7.364 -0.2197 -0.1325 -0.0989
  279LEU     CA 1751   0.494   0.737   7.447  0.2526 -0.0971  0.0161
  280PRO     CA 1752   0.459   0.868   7.663 -0.2008 -0.0670 -0.2252
  281PRO     CA 1753   0.621   1.148   7.802  0.2557 -0.2328 -0.1434
  282VAL     CA 1754   0.884   1.080   7.997  0.1513  0.2833  0.0782
  283SER     CA 1755   1.141   0.894   7.739  0.2521 -0.1006 -0.2351
  284LEU     CA 1756   1.405   0.990   7.706 -0.1094 -0.0770  0.1404
  285GLN     CA 1757   1.572   1.201   7.768  0.1300  0.2679 -0.1092
  286GLY     CA 1758   1.710   1.270   7.975 -0.1787  0.1735 -0.2131
  287GLN     CA 1759   1.892   1.022   8.093  0.1496 -0.0616  0.1295
  288LEU     CA 1760   2.071   0.916   7.945 -0.0312 -0.0082  0.0692
  289LEU     CA 1761   2.323   1.084   7.833  0.0371  0.0562  0.0928
  290TRP     CA 1762   2.428   1.330   7.957  0.2800  0.2049 -0.1765
  291ARG     CA 1763   2.655   1.466   7.874  0.2432  0.1691  0.0043
  292GLU     CA 1764   2.679   1.623   7.600 -0.2165  0.1203  0.1728
  293PHE     CA 1765   2.419   1.838   7.653  0.2192 -0.0819 -0.2220
  294PHE     CA 1766   2.553   1.992   7.888 -0.3718 -0.2275  0.1440
  295TYR     CA 1767   2.830   2.142   7.863  0.4220 -0.1189  0.0990
  296THR     CA 1768   2.777   2.400   7.654 -0.0928 -0.0582  0.0595
  297VAL     CA 1769   2.739   2.191   7.279  0.0395 -0.1260  0.0992
  298ALA     CA 1770   3.009   2.098   7.348 -0.2382 -0.1471  0.0927
  299SER     CA 1771   3.331   2.206   7.278  0.0333  0.1357  0.0938
  300ALA     CA 1772   3.381   2.436   7.447 -0.1813  0.0558  0.3923
  301THR     CA 1773   3.239   2.699   7.513  0.0629 -0.2115 -0.0093
  302GLN     CA 1774   3.096   2.767   7.823  0.2048  0.2542 -0.2589
  303ASN     CA 1775   3.089   3.028   8.069  0.1523 -0.0479 -0.1542
  304PHE     CA 1776   3.019   2.850   8.327 -0.1431 -0.2530  0.2707
  305THR     CA 1777   2.893   2.866   8.626  0.0203 -0.1275  0.4585
  306GLN     CA 1778   2.811   3.122   8.731  0.1414  0.0120 -0.1707
  307MET     CA 1779   2.771   3.348   8.507 -0.1007  0.0505 -0.1790
  308ALA     CA 1780   2.693   3.282   8.227 -0.0997  0.2048  0.0577
  309GLY     CA 1781   2.560   3.185   8.074  0.0521 -0.1887  0.1103
  310ASN     CA 1782   2.530   3.100   7.747  0.4199 -0.1278 -0.2839
  311PRO     CA 1783   2.304   2.978   7.730  0.0629  0.0221 -0.0921
  312ILE     CA 1784   2.057   3.002   8.021  0.1738 -0.1088  0.1985
  313CYS     CA 1785   1.987   3.246   8.201 -0.2569  0.2019  0.0323
  314LEU     CA 1786   2.010   3.585   8.250 -0.2034  0.0614  0.1422
  315GLN     CA 1787   1.857   3.762   8.479  0.1852 -0.0764  0.0726
  316ILE     CA 1788   1.688   3.566   8.684 -0.1581 -0.1219  0.0820
  317HIS     CA 1789   1.840   3.511   8.988  0.1501  0.1476 -0.1710
  318TRP     CA 1790   1.849   3.498   9.269 -0.1450 -0.1799 -0.0431
  319TYR     CA 1791   1.962   3.302   9.473  0.0784  0.1484  0.1341
  320GLU     CA 1792   2.002   3.425   9.764 -0.1670  0.1480 -0.0047
  321ASP     CA 1793   1.808   3.438   9.922  0.1274  0.0940  0.0830
  322ALA     CA 1794   1.686   3.215  10.126 -0.1749  0.1446  0.2191
  323GLU     CA 1795   1.825   3.107  10.364  0.3004  0.2012  0.0883
  324ARG     CA 1796   2.021   2.856  10.305  0.1933  0.0042  0.2580
  325LEU     CA 1797   1.942   2.597  10.276 -0.0581 -0.0594 -0.2154
  326HIS     CA 1798   1.621   2.575  10.364 -0.1774  0.1393 -0.0902
  327LYS     CA 1799   1.514   2.319  10.239 -0.0156  0.0385  0.1893
  328TRP     CA 1800   1.664   2.047  10.315  0.0769 -0.0437  0.1181
  329LYS     CA 1801   1.933   2.062  10.438 -0.1119 -0.1435  0.0967
  330THR     CA 1802   1.905   2.288  10.701 -0.1494  0.2515 -0.0092
  331ALA     CA 1803   1.600   2.247  10.771 -0.0397 -0.3281  0.0625
  332GLN     CA 1804   1.320   2.245  10.642 -0.1524  0.2500 -0.0116
  333THR     CA 1805   1.071   2.118  10.721  0.1403 -0.1063  0.0484
  334GLY     CA 1806   0.781   2.108  10.568  0.0639 -0.0777  0.0755
  335PHE     CA 1807   0.711   1.920  10.356 -0.1045 -0.5183 -0.2540
  336PRO     CA 1808   0.668   1.634  10.283  0.3736 -0.0308 -0.0102
  337TRP     CA 1809   0.823   1.520  10.032  0.0545 -0.2035 -0.0643
  338ILE     CA 1810   1.064   1.553   9.957 -0.3022  0.1617 -0.0296
  339ASP     CA 1811   1.264   1.625  10.229  0.1236  0.0026 -0.0411
  340ALA     CA 1812   1.402   1.445  10.264 -0.1841 -0.0831 -0.1072
  341ILE     CA 1813   1.743   1.444  10.265  0.2557 -0.0047 -0.0245
  342MET     CA 1814   1.828   1.393  10.538 -0.0972 -0.2363 -0.0296
  343THR     CA 1815   2.127   1.181  10.569 -0.4168 -0.1227 -0.1898
  344GLN     CA 1816   2.181   1.111  10.233 -0.0107  0.2171  0.2708
  345LEU     CA 1817   2.086   0.869  10.155 -0.0166  0.0123 -0.1040
  346ARG     CA 1818   2.166   0.622  10.410  0.0415 -0.3302  0.1051
  347GLN     CA 1819   1.995   0.357  10.275  0.2419  0.1856 -0.2102
  348GLU     CA 1820   2.041   0.397   9.929 -0.1204  0.2772 -0.1055
  349GLY     CA 1821   2.155   0.609   9.746  0.0709 -0.0100 -0.0174
  350TRP     CA 1822   1.892   0.692   9.559 -0.0011 -0.1074  0.1502
  351ILE     CA 1823   1.681   0.935   9.442  0.4099  0.0412  0.0036
  352HIS     CA 1824   1.639   0.894   9.137 -0.0198  0.1016  0.0627
  353HIS     CA 1825   1.310   0.856   9.055 -0.0210 -0.0068 -0.2804
  354LEU     CA 1826   1.164   0.939   9.327  0.0288  0.2495 -0.2505
  355ALA     CA 1827   1.170   1.266   9.308 -0.3141 -0.0969  0.1293
  356ARG     CA 1828   1.259   1.439   9.091  0.1169 -0.1724 -0.0942
  357HIS     CA 1829   0.922   1.627   9.109 -0.1004 -0.0957 -0.1890
  358ALA     CA 1830   1.045   1.745   9.371  0.0121  0.1150 -0.1622
  359VAL     CA 1831   1.362   1.902   9.375  0.2908  0.4179  0.1666
  360ALA     CA 1832   1.309   2.120   9.185 -0.1691 -0.2023 -0.0183
  361CYS     CA 1833   1.022   2.322   9.281  0.0450 -0.0508  0.1048
  362PHE     CA 1834   1.130   2.448   9.566 -0.0688  0.1006  0.5053
  363LEU     CA 1835   1.460   2.538   9.516 -0.0917  0.0168 -0.0201
  364THR     CA 1836   1.441   2.748   9.285  0.1876 -0.1700 -0.2122
  365ARG     CA 1837   1.105   2.804   9.236 -0.1163  0.1287  0.0632
  366GLY     CA 1838   0.991   2.885   9.428  0.2628 -0.0991 -0.1697
  367ASP     CA 1839   1.104   2.935   9.723  0.4105 -0.2317  0.0764
  368LEU     CA 1840   1.387   2.920   9.769 -0.0574  0.1689 -0.2052
  369TRP     CA 1841   1.601   3.041   9.559 -0.0579  0.0271  0.1572
  370ILE     CA 1842   1.837   2.879   9.418  0.1705  0.2102 -0.3685
  371SER     CA 1843   1.995   2.865   9.094  0.1658  0.0162 -0.0410
  372TRP     CA 1844   2.196   2.671   9.075 -0.3140  0.2686 -0.1755
  373GLU     CA 1845   2.442   2.703   9.318  0.3598 -0.0262 -0.1550
  374GLU     CA 1846   2.501   2.553   9.533 -0.1802  0.1853  0.1224
  375GLY     CA 1847   2.328   2.299   9.576  0.1940 -0.2377 -0.3273
  376MET     CA 1848   2.363   2.083   9.424 -0.0952 -0.0918  0.1893
  377LYS     CA 1849   2.745   2.003   9.496 -0.0032  0.2543 -0.0106
  378VAL     CA 1850   2.474   1.818   9.850 -0.1760 -0.2015  0.1816
  379PHE     CA 1851   2.517   1.563   9.566  0.1386 -0.0021  0.1426
  380GLU     CA 1852   2.812   1.520   9.641  0.2012  0.1013 -0.3153
  381GLU     CA 1853   2.831   1.305   9.870 -0.2233 -0.2608 -0.0388
  382LEU     CA 1854   2.620   1.033   9.766  0.3759 -0.1217  0.1021
  383LEU     CA 1855   2.475   1.109   9.518  0.2025  0.1397 -0.1593
  384LEU     CA 1856   2.593   0.986   9.262  0.2708  0.3071 -0.0175
  385ASP     CA 1857   2.663   1.199   9.039 -0.2773  0.0745 -0.0539
  386ALA     CA 1858   2.915   1.394   8.915 -0.3108 -0.0791 -0.0764
  387ASP     CA 1859   3.194   1.415   8.853  0.0521 -0.2716  0.0533
  388TYR     CA 1860   3.244   1.660   8.594  0.0085 -0.1279 -0.0970
  389SER     CA 1861   2.993   1.604   8.396 -0.1273 -0.2685  0.0020
  390ILE     CA 1862   2.743   1.690   8.553 -0.0210 -0.0796  0.2065
  391ASN     CA 1863   2.738   1.856   8.821  0.1050 -0.4861 -0.1176
  392ALA     CA 1864   2.696   2.152   8.770  0.1260  0.3654  0.0455
  393GLY     CA 1865   2.468   2.191   8.593 -0.0518  0.2278  0.2255
  394ASN     CA 1866   2.199   2.048   8.677 -0.1185 -0.2795  0.0657
  395TRP     CA 1867   1.970   2.201   8.689  0.1595 -0.3378  0.0114
  396MET     CA 1868   1.754   2.289   8.482 -0.1082 -0.1646 -0.2054
  397TRP     CA 1869   1.575   2.138   8.376  0.1739 -0.2067 -0.1608
  398LEU     CA 1870   1.251   2.209   8.421  0.1617  0.3138 -0.1788
  399SER     CA 1871   1.263   2.521   8.605 -0.0651  0.1184 -0.1860
  400ALA     CA 1872   1.334   2.716   8.413 -0.0223 -0.1242 -0.1460
  401SER     CA 1873   1.573   2.793   8.222  0.1083  0.0260 -0.0895
  402ALA     CA 1874   1.620   2.488   7.988  0.2621  0.0249 -0.0048
  403PHE     CA 1875   1.349   2.347   7.921 -0.1977 -0.1579  0.2123
  404PHE     CA 1876   1.071   2.478   8.028 -0.1291 -0.0087 -0.0416
  405HIS     CA 1877   0.889   2.599   8.216 -0.0621  0.1794 -0.4152
  406HIS     CA 1878   0.709   2.474   8.464  0.1066 -0.0089 -0.2400
  407TYR     CA 1879   0.450   2.717   8.516  0.0128  0.2347  0.3281
  408THR     CA 1880   0.310   2.788   8.770  0.1859  0.0096 -0.2427
  409ARG     CA 1881   0.208   2.561   8.924  0.0156  0.0513 -0.0921
  410ILE     CA 1882   0.355   2.291   8.839 -0.1684  0.0744 -0.0543
  411PHE     CA 1883   0.393   2.161   9.113  0.2898 -0.0364  0.1363
  412CYS     CA 1884   0.481   1.878   9.129 -0.0915  0.1125 -0.2483
  413PRO     CA 1885   0.456   1.715   9.440  0.2160 -0.0256  0.0004
  414VAL     CA 1886   0.154   1.664   9.477  0.2329 -0.1597  0.1340
  415ARG     CA 1887   0.075   1.390   9.438 -0.0730  0.1284  0.0236
  416PHE     CA 1888   0.243   1.186   9.329  0.0482  0.0615 -0.2097
  417GLY     CA 1889   0.040   0.883   9.261  0.2568  0.2067 -0.0036
  418LYS     CA 1890  -0.076   0.842   9.592 -0.0069  0.3762  0.1358
  419ARG     CA 1891   0.226   0.852   9.728  0.0193 -0.3348 -0.3332
  420THR     CA 1892   0.392   0.646   9.648  0.0538 -0.3383  0.1896
  421ASP     CA 1893   0.476   0.439   9.882  0.2034 -0.0481 -0.2290
  422PRO     CA 1894   0.695   0.313   9.909  0.1082 -0.0257  0.3413
  423GLU     CA 1895   0.892   0.113  10.125  0.3064 -0.0651  0.1567
  424GLY     CA 1896   1.054   0.277  10.322  0.0049  0.0859 -0.2316
  425GLN     CA 1897   1.133   0.500  10.411 -0.4568  0.4639  0.0269
  426TYR     CA 1898   1.136   0.779  10.360  0.0791  0.0655 -0.2525
  427ILE     CA 1899   1.002   0.973  10.516  0.0944  0.2585  0.0236
  428ARG     CA 1900   1.039   0.813  10.828 -0.0059  0.0187 -0.1163
  429LYS     CA 1901   1.181   0.930  10.972 -0.1425  0.0806  0.0502
  430TYR     CA 1902   1.431   1.218  10.804 -0.1796 -0.0900  0.2281
  431LEU     CA 1903   1.361   1.424  11.017  0.0890 -0.0025 -0.1496
  432PRO     CA 1904   1.137   1.418  11.304 -0.0018  0.0054  0.4030
  433VAL     CA 1905   0.860   1.154  11.361 -0.0571 -0.0560  0.3559
  434LEU     CA 1906   0.638   1.118  11.103 -0.0226 -0.1168 -0.0537
  435LYS     CA 1907   0.423   1.024  11.109  0.2065  0.1019 -0.2735
  436ASN     CA 1908   0.125   1.008  11.356  0.0114 -0.0153  0.1097
  437PHE     CA 1909  -0.041   0.712  11.363  0.0497  0.0128  0.3027
  438PRO     CA 1910  -0.087   0.535  11.071  0.0253 -0.1240 -0.2907
  439THR     CA 1911  -0.358   0.650  10.959  0.2975  0.0002  0.3696
  440LYS     CA 1912  -0.212   0.939  10.852  0.0617  0.1286  0.0587
  441TYR     CA 1913   0.032   0.915  10.735 -0.3494 -0.0863 -0.2443
  442ILE     CA 1914   0.250   1.081  10.495 -0.0075 -0.5122  0.1353
  443TYR     CA 1915   0.129   1.290  10.374  0.1154  0.1772  0.0543
  444GLU     CA 1916  -0.148   1.358  10.447 -0.3387 -0.2125 -0.1023
  445PRO     CA 1917  -0.151   1.482  10.777  0.0921  0.2348  0.5876
  446TRP     CA 1918  -0.325   1.686  10.861 -0.3426 -0.2491  0.1836
  447THR     CA 1919  -0.630   1.703  11.015  0.0576  0.2001  0.1779
  448ALA     CA 1920  -0.681   1.447  11.148 -0.0936 -0.1077 -0.2924
  449SER     CA 1921  -0.954   1.315  11.203 -0.0630 -0.0247  0.1249
  450GLU     CA 1922  -1.026   1.352  11.546 -0.1306  0.0448 -0.0339
  451GLU     CA 1923  -0.851   1.283  11.755  0.0775 -0.0103  0.1401
  452GLU     CA 1924  -0.559   1.426  11.743 -0.1751  0.1148 -0.1929
  453GLN     CA 1925  -0.325   1.335  11.803 -0.0826  0.1274 -0.1710
  454ARG     CA 1926  -0.288   1.015  11.723  0.0023 -0.1610 -0.1648
  455GLN     CA 1927  -0.370   1.096  11.376  0.2909  0.0465  0.0428
  456ALA     CA 1928  -0.219   1.318  11.284  0.1865  0.2261 -0.2652
  457GLY     CA 1929  -0.242   1.617  11.362 -0.1983 -0.2089  0.0294
  458CYS     CA 1930  -0.142   1.716  11.627  0.0616 -0.1579 -0.0134
  459ILE     CA 1931   0.209   1.770  11.635 -0.0982 -0.1558 -0.1667
  460ILE     CA 1932   0.267   1.615  11.307 -0.0924 -0.0343 -0.1605
  461GLY     CA 1933   0.133   1.787  11.076 -0.3103 -0.0588 -0.0968
  462ARG     CA 1934   0.039   2.009  11.197 -0.0870  0.1217  0.2107
  463ASP     CA 1935   0.227   2.147  11.417  0.0332  0.0707  0.0212
  464TYR     CA 1936   0.562   2.063  11.348  0.0459  0.2839 -0.1063
  465PRO     CA 1937   0.586   1.976  11.053  0.2818 -0.3487 -0.0129
  466PHE     CA 1938   0.368   2.212  10.869  0.2018  0.0415  0.1754
  467PRO     CA 1939   0.353   2.464  10.773  0.2602 -0.0007  0.0918
  468MET     CA 1940   0.680   2.579  10.621  0.2360 -0.1976  0.2345
  469VAL     CA 1941   0.781   2.940  10.589 -0.1538  0.1273  0.1694
  470ASN     CA 1942   0.684   2.953  10.305  0.1020 -0.2984 -0.1095
  471HIS     CA 1943   0.819   3.233  10.159  0.5410  0.2203  0.1424
  472LYS     CA 1944   0.768   3.319   9.861 -0.1847  0.1602  0.0115
  473GLU     CA 1945   0.648   3.157   9.655 -0.2570 -0.1192  0.3483
  474ALA     CA 1946   0.550   2.906   9.723 -0.1444 -0.0721  0.1091
  475SER     CA 1947   0.587   2.595   9.557  0.0463  0.5507  0.0286
  476ASP     CA 1948   0.553   2.675   9.257  0.0403  0.0808  0.0642
  477ARG     CA 1949   0.321   2.892   9.262 -0.3688 -0.0395 -0.2907
  478ASN     CA 1950   0.427   3.144   9.086  0.1563  0.0586  0.2510
  479LEU     CA 1951   0.316   3.422   9.097  0.1382  0.1531  0.0549
  480GLN     CA 1952   0.511   3.631   9.084  0.2224 -0.0791  0.1653
  481LEU     CA 1953   0.736   3.627   8.893  0.0117  0.1181 -0.0843
  482MET     CA 1954   0.803   3.419   8.683  0.0517 -0.0632  0.0515
  483ARG     CA 1955   1.138   3.464   8.538 -0.0175  0.0108  0.0158
  484ARG     CA 1956   1.146   3.753   8.435 -0.2134 -0.0171  0.0205
  485VAL     CA 1957   0.855   3.783   8.340  0.0180  0.3252  0.0198
  486ARG     CA 1958   0.785   3.633   8.039  0.0235  0.2401  0.2493
  487GLU     CA 1959   0.970   3.503   7.940  0.3491 -0.1769 -0.1901
  488GLU     CA 1960   1.250   3.672   7.873  0.1333  0.2350  0.2548
  489GLN     CA 1961   1.380   3.880   7.768 -0.1006 -0.2746  0.0538
  490ARG     CA 1962   1.483   3.896   7.480 -0.1802  0.0537  0.2488
  491GLY     CA 1963   1.522   3.551   7.411  0.3030 -0.2813  0.1842
  492THR     CA 1964   1.531   3.336   7.643 -0.3974 -0.1186 -0.1158
  493ALA     CA 1965   1.308   3.203   7.740 -0.1162 -0.2506  0.0201
  494GLN     CA 1966   1.267   2.947   7.745  0.1016 -0.0657  0.1400
  495LEU     CA 1967   1.413   2.752   7.609  0.1948 -0.2667  0.0219
  496THR     CA 1968   1.307   2.509   7.371  0.0676 -0.1577 -0.2861
  497ARG     CA 1969   0.992   2.438   7.370 -0.2905  0.1615 -0.1397
  999W        W 1970   8.881  13.691   8.590  0.2979 -0.4551 -0.0125
 1000W        W 1971   9.077  10.666   2.857  0.0310 -0.4655  0.0091
 1001W        W 1972   5.246  11.300   7.843 -0.0708  0.1664 -0.0078
 1002W        W 1973   9.631   4.504  13.599  0.2243 -0.1515  0.1741
 1003W        W 1974  11.419   4.549   9.923  0.0889 -0.1956 -0.0117
 1004W        W 1975  11.382  11.016   0.782  0.0477  0.1362  0.2775
 1005W        W 1976   4.971   9.289  10.427 -0.0753  0.0232 -0.6063
 1006W        W 1977   2.436   8.025   9.036 -0.3626  0.0234  0.0003
 1007W        W 1978   9.966   2.873   9.419  0.4331  0.4146  0.1429
 1008W        W 1979   0.346   7.302   7.382  0.0290  0.3164 -0.2066
 1009W        W 1980   6.423   1.740   9.563 -0.0347 -0.0203  0.3418
 1010W        W 1981   3.953   2.086   6.144  0.2107 -0.1415 -0.3060
 1011W        W 1982   1.467   7.039   9.143  0.1948  0.0179  0.0179
 1012W        W 1983   4.750   7.682   3.481 -0.0553 -0.0031  0.0978
 1013W        W 1984   1.073  10.998   4.983 -0.2926  0.1397 -0.3261
 1014W        W 1985   9.302   5.235  13.222  0.0365  0.5564 -0.1741
 1015W        W 1986   1.894   2.282  12.851  0.3255  0.5630  0.3403
 1016W        W 1987   0.242   8.694  11.735 -0.0071  0.0954  0.2896
 1017W        W 1988   6.748   0.924   8.801  0.4116 -0.0617 -0.1301
 1018W        W 1989  10.944   8.451  13.452 -0.3889 -0.0647  0.0692
 1019W        W 1990   0.765   9.905  11.039  0.2512 -0.3024 -0.0468
 1020W        W 1991  12.356   5.315   4.397  0.1616  0.3779 -0.2237
 1021W        W 1992   3.894   8.521   2.736  0.0029 -0.3992  0.0193
 1022W        W 1993   7.414   2.623   2.584 -0.1519  0.2297  0.1178
 1023W        W 1994   0.721   7.146   3.916 -0.1277  0.3916 -0.0500
 1024W        W 1995   7.377  11.656  10.167  0.1350  0.2203  0.1282
 1025W        W 1996   5.279  11.931   8.487  0.2715 -0.1523  0.0991
 1026W        W 1997  12.727   2.343  12.141 -0.1687  0.4787 -0.0729
 1027W        W 1998  10.558   8.135   4.491  0.0719 -0.0445 -0.2905
 1028W        W 1999  10.783   0.559   7.876 -0.0481 -0.1143  0.1048
 1029W        W 2000   2.903  13.272   9.592  0.1122 -0.2069 -0.2139
 1030W        W 2001  12.967   8.279   0.972  0.2688 -0.1536 -0.1071
 1031W        W 2002   4.187   4.087   6.007 -0.1704 -0.2690 -0.1753
 1032W        W 2003   3.735   8.497   2.192  0.1243 -0.1572  0.1296
 1033W        W 2004   3.007   4.146   8.678  0.0697 -0.1354  0.0905
 1034W        W 2005   1.252   4.786  10.813  0.3060  0.1908  0.0272
 1035W        W 2006   4.542   2.418   9.924  0.1461  0.0571 -0.0778
 1036W        W 2007  13.088   2.099  12.351 -0.1109  0.1515 -0.3744
 1037W        W 2008   6.435   0.924   7.958  0.0928  0.0873 -0.0115
 1038W        W 2009   9.964   6.966   6.827  0.0519 -0.0259 -0.1817
 1039W        W 2010  12.941   8.714  11.847 -0.1647  0.0505 -0.3527
 1040W        W 2011   9.345  13.633   3.854 -0.0234 -0.1431 -0.3663
 1041W        W 2012   5.848   8.638   9.039  0.0765 -0.2417  0.0029
 1042W        W 2013   7.046   3.086   2.783 -0.3408 -0.2922  0.0357
 1043W        W 2014  13.854  11.398   1.080  0.0992  0.1481  0.2649
 1044W        W 2015   0.747   8.862  10.022  0.2803  0.2851  0.2057
 1045W        W 2016   5.160   6.943   2.236  0.2881 -0.2042 -0.2145
 1046W        W 2017  13.692   3.756   0.217  0.1497  0.0708 -0.1687
 1047W        W 2018  13.065   2.933   5.037 -0.1504 -0.3622  0.0494
 1048W        W 2019   0.515   7.653   0.419 -0.1090 -0.1710 -0.2111
 1049W        W 2020  12.840  13.857   5.838  0.0269  0.1619  0.1129
 1050W        W 2021   8.471   1.546   1.939 -0.0878  0.1624  0.0737
 1051W        W 2022   4.754  11.844   4.002  0.1334  0.0494 -0.0741
 1052W        W 2023   9.111   1.705   9.045  0.2007 -0.1516 -0.0003
 1053W        W 2024   9.151   4.330   9.939 -0.0953 -0.0576  0.2448
 1054W        W 2025   1.037   5.048   9.080  0.1287  0.2081  0.1566
 1055W        W 2026   1.718   3.518   4.484  0.1693  0.0884 -0.1840
 1056W        W 2027   4.855  11.777   7.316 -0.1779 -0.0620  0.0096
 1057W        W 2028  10.966   1.837  12.557  0.0827 -0.0073 -0.0592
 1058W        W 2029  11.835   2.389  11.468 -0.0174  0.0807 -0.2063
 1059W        W 2030   6.847  10.837  11.339 -0.4695  0.0461  0.0924
 1060W        W 2031   3.528   7.969   1.008 -0.2222  0.2170 -0.0604
 1061W        W 2032   7.403   5.343   4.486  0.3576 -0.1348 -0.0990
 1062W        W 2033   6.228   8.563  10.424 -0.1386  0.0622 -0.1532
 1063W        W 2034   9.896  12.009   3.142  0.3902  0.0351 -0.2801
 1064W        W 2035   9.099   8.168   4.094  0.0931 -0.0395 -0.2381
 1065W        W 2036   3.643   3.944  12.195 -0.4363 -0.0645  0.0210
 1066W        W 2037   3.469  10.349  10.487 -0.0567 -0.2019 -0.3417
 1067W        W 2038   3.864   8.985   4.897 -0.0766  0.0166  0.2443
 1068W        W 2039   7.470  11.796   0.585 -0.0533 -0.0312  0.1695
 1069W        W 2040   7.752   1.785  12.617 -0.0377  0.2116 -0.1406
 1070W        W 2041  12.037   2.600   0.791 -0.0578 -0.0326  0.0629
 1071W        W 2042   4.367   4.547  13.142  0.1121 -0.0806  0.2414
 1072W        W 2043   7.855   1.555  12.999  0.2106  0.1734 -0.1035
 1073W        W 2044  10.773   8.999  11.759  0.0658 -0.0650 -0.0596
 1074W        W 2045   6.639  10.481   4.776  0.1360 -0.1329 -0.2993
 1075W        W 2046   7.994   3.395   8.839 -0.1049 -0.5594 -0.2299
 1076W        W 2047   6.443   8.402   7.168 -0.0350  0.1456  0.1364
 1077W        W 2048   0.386   3.943   2.690 -0.1725  0.0949 -0.0787
 1078W        W 2049   8.062   6.338   0.408 -0.2559  0.1451 -0.0468
 1079W        W 2050   6.425  13.004   7.802 -0.2590  0.2989 -0.1421
 1080W        W 2051   5.439  11.073   5.256  0.0587  0.1297  0.0490
 1081W        W 2052   9.334   7.025   9.362 -0.0742 -0.0577 -0.0200
 1082W        W 2053  13.575   3.770   8.949 -0.3456 -0.1080  0.1161
 1083W        W 2054   0.600  10.654   5.042 -0.0252 -0.1988  0.0295
 1084W        W 2055   9.439   5.007   5.758  0.2235 -0.0365  0.0147
 1085W        W 2056   1.321   8.202   6.602 -0.1542 -0.3736  0.2688
 1086W        W 2057   4.042  11.126  12.768 -0.2922 -0.0991  0.0533
 1087W        W 2058   0.526   2.810   4.170 -0.2662 -0.3255 -0.1893
 1088W        W 2059   9.605   4.824   8.391  0.1229  0.2662 -0.0636
 1089W        W 2060  13.010   4.525  10.535 -0.1436 -0.2300  0.0774
 1090W        W 2061   6.821   9.479  10.856 -0.0511 -0.1977 -0.0599
 1091W        W 2062   5.553   5.838   7.223  0.5306  0.0477 -0.2342
 1092W        W 2063   8.644   7.868  11.791  0.1041  0.1601 -0.0083
 1093W        W 2064   9.071  10.312   4.521 -0.1840 -0.2657 -0.1597
 1094W        W 2065   9.478   9.606  11.248  0.3552  0.0905  0.1566
 1095W        W 2066   5.871   9.052   3.700  0.1851 -0.1022  0.0928
 1096W        W 2067  13.717   7.696   0.161 -0.2147  0.2586 -0.1988
 1097W        W 2068   3.745   8.278  13.186 -0.0325 -0.1076 -0.1502
 1098W        W 2069  12.960   8.240   9.492 -0.1476 -0.0657  0.0139
 1099W        W 2070  12.174  11.838  13.177  0.2353  0.0297 -0.3976
 1100W        W 2071   9.717   3.834   7.916  0.1167  0.0300 -0.2429
 1101W        W 2072   2.630   5.009   1.551  0.2331 -0.1413  0.1500
 1102W        W 2073  11.303   1.818   8.223 -0.4015 -0.0297  0.1623
 1103W        W 2074   8.822   9.404  12.508 -0.1583 -0.0915 -0.2711
 1104W        W 2075  11.426   6.860   5.383  0.1091  0.1425  0.2423
 1105W        W 2076   7.073  13.212  11.562  0.0305  0.0879  0.0122
 1106W        W 2077  13.900   3.718   0.955 -0.2687 -0.1266 -0.0402
 1107W        W 2078   1.705  13.740   6.658 -0.4349  0.0672 -0.0742
 1108W        W 2079  13.662   0.023   5.041  0.2562  0.1546 -0.1815
 1109W        W 2080  10.603   6.111   0.906 -0.1562  0.1453 -0.3461
 1110W        W 2081   4.321   1.428   2.767 -0.1550  0.4728 -0.1566
 1111W        W 2082   6.883   2.361   2.168  0.1076  0.0969 -0.0614
 1112W        W 2083  12.832   8.092   5.697  0.0953 -0.2027  0.1468
 1113W        W 2084   2.549   1.975   4.023  0.0566  0.0018  0.3597
 1114W        W 2085   1.048  13.037   3.243  0.0989  0.1881 -0.1791
 1115W        W 2086  12.453  13.102   9.342  0.1899  0.0108 -0.1821
 1116W        W 2087  13.593   7.234   5.678 -0.0067  0.1096  0.1706
 1117W        W 2088   1.044   3.493   7.409 -0.1456 -0.2364  0.1130
 1118W        W 2089  10.178   7.529  11.916 -0.3215 -0.3398  0.2272
 1119W        W 2090  12.571   5.656   0.215  0.0902 -0.1773  0.0780
 1120W        W 2091  12.318   5.233   6.626  0.3283  0.0388 -0.2386
 1121W        W 2092   4.635   8.666   8.293  0.1534 -0.1781  0.2250
 1122W        W 2093   4.697   7.976   6.213  0.4309  0.0343 -0.0689
 1123W        W 2094   3.694  11.555   2.232  0.0178  0.0695  0.1702
 1124W        W 2095   4.497  12.783  12.767  0.1860  0.0803 -0.2168
 1125W        W 2096  13.698   4.937   6.593 -0.3620 -0.1675  0.0091
 1126W        W 2097   6.638  11.885   5.294 -0.0425  0.1877  0.2045
 1127W        W 2098   3.442   8.246  13.580  0.0798  0.0731  0.1322
 1128W        W 2099   6.601   9.273   0.055  0.0577 -0.1236 -0.1388
 1129W        W 2100  11.336   4.894  11.463 -0.0375  0.0731 -0.0196
 1130W        W 2101   1.162  11.072  10.287  0.1915  0.1071  0.1149
 1131W        W 2102   9.378   6.895  12.184  0.0070  0.0403 -0.2013
 1132W        W 2103   0.687  10.120  10.070  0.2945 -0.0298 -0.0004
 1133W        W 2104  13.636   1.198   9.132  0.0960  0.1833 -0.1394
 1134W        W 2105  11.120   3.354   9.917 -0.0595  0.0632 -0.0211
 1135W        W 2106   5.928   3.878   8.727 -0.2090  0.1119  0.1027
 1136W        W 2107   0.846   7.509   9.969 -0.1098 -0.4837  0.1783
 1137W        W 2108   1.159   5.482  10.522  0.0533 -0.0137 -0.0537
 1138W        W 2109  10.217  11.297   3.178 -0.4329 -0.2511  0.1655
 1139W        W 2110  11.648   8.888   4.074 -0.1399 -0.2219  0.0537
 1140W        W 2111   0.212  12.328   9.656 -0.0142  0.2156  0.1194
 1141W        W 2112  10.620  13.271  11.317 -0.1913 -0.0967 -0.1517
 1142W        W 2113  11.044  11.525   4.081  0.1997 -0.0037  0.0042
 1143W        W 2114   1.027   9.608   8.832  0.1320 -0.1523 -0.2645
 1144W        W 2115   4.864   7.810   2.507 -0.2244 -0.0123 -0.2036
 1145W        W 2116   9.696  12.138   2.033 -0.0612  0.0484 -0.3177
 1146W        W 2117  13.465   6.234  12.464  0.2091  0.1063 -0.1656
 1147W        W 2118  10.011   3.054   7.689 -0.0499  0.2886  0.0201
 1148W        W 2119   0.151   5.944   4.258 -0.0569 -0.0464 -0.0379
 1149W        W 2120   7.388   2.276   5.506  0.0425 -0.2481 -0.0529
 1150W        W 2121   2.353   4.929   8.794 -0.1163 -0.1263  0.2407
 1151W        W 2122   8.233   6.778  12.890 -0.2699  0.1545 -0.0880
 1152W        W 2123   3.312   7.958   3.333  0.3744 -0.1082 -0.4264
 1153W        W 2124   5.968  12.441  11.616 -0.0627 -0.3103  0.1174
 1154W        W 2125  12.609  12.768   4.952  0.0786  0.1690 -0.0139
 1155W        W 2126  10.848   3.226   7.732  0.1483  0.0499 -0.0959
 1156W        W 2127   5.189   6.825   0.821  0.2155  0.1499  0.1156
 1157W        W 2128   1.925   9.333   1.021  0.0940  0.0614  0.2429
 1158W        W 2129   4.701   2.660   2.294  0.2623  0.1184 -0.0888
 1159W        W 2130   1.591   4.403   2.106 -0.0453 -0.0587  0.5606
 1160W        W 2131   7.898   5.068   5.206  0.2307 -0.1754  0.1078
 1161W        W 2132   9.870   3.543   2.901  0.1196 -0.0906  0.1494
 1162W        W 2133   0.649  10.711  11.251 -0.1989  0.0056  0.1617
 1163W        W 2134   6.945   5.039  10.698  0.0452  0.1676  0.3243
 1164W        W 2135   3.774   3.672   8.571 -0.0347  0.0457 -0.2476
 1165W        W 2136   4.508   2.682   5.807  0.2018  0.2826  0.1572
 1166W        W 2137   7.902   3.831   7.195 -0.0235 -0.2409  0.0707
 1167W        W 2138   1.212   1.237   4.140  0.0719 -0.0533  0.1210
 1168W        W 2139   2.815   3.408   3.300  0.1497 -0.0999  0.2355
 1169W        W 2140  10.382   0.550  11.881  0.0174 -0.0244 -0.0651
 1170W        W 2141  13.449  10.885   0.393  0.1489 -0.0381 -0.3949
 1171W        W 2142   2.881   0.952   3.595  0.2933  0.2888  0.2536
 1172W        W 2143   2.981   3.464   5.337  0.2460  0.0251 -0.1341
 1173W        W 2144   3.687  13.208  13.075 -0.0892 -0.2134 -0.0157
 1174W        W 2145  10.754   7.282  12.636  0.0622  0.1013  0.1431
 1175W        W 2146  12.718  12.663   7.272 -0.1387  0.2282  0.0395
 1176W        W 2147   4.284   2.206   7.142  0.1908  0.4883 -0.1417
 1177W        W 2148   3.481   1.014  11.697 -0.1974 -0.0526  0.0804
 1178W        W 2149  10.880   1.419   3.078  0.2342  0.1453 -0.0663
 1179W        W 2150   2.303   4.164   2.429  0.0983 -0.1170  0.2854
 1180W        W 2151   3.760   9.289   3.704 -0.0603 -0.0120 -0.0326
 1181W        W 2152  13.722   6.788   4.754  0.1976 -0.2681 -0.1482
 1182W        W 2153  12.923   7.087   4.791  0.0802 -0.2067 -0.1022
 1183W        W 2154   3.640   3.328   6.511  0.0508 -0.1502  0.0783
 1184W        W 2155  12.264   7.766   8.381 -0.2454 -0.1857 -0.1439
 1185W        W 2156  13.262   4.232   4.962  0.2056 -0.2442  0.2434
 1186W        W 2157  11.900   9.771   3.085 -0.0206 -0.2751 -0.0804
 1187W        W 2158  13.399  13.303   4.307  0.3429 -0.0046  0.1673
 1188W        W 2159   8.440   5.549  11.247  0.3415 -0.0429  0.1223
 1189W        W 2160  12.605  10.127   5.842 -0.2337  0.2205  0.3212
 1190W        W 2161   6.029   0.507   0.956  0.2540  0.3093 -0.0138
 1191W        W 2162   9.849  13.436   6.097  0.2580 -0.0406 -0.3256
 1192W        W 2163   3.421  12.782  12.772  0.1462 -0.1007  0.0091
 1193W        W 2164   1.290   9.276   3.133 -0.0485 -0.1309 -0.1130
 1194W        W 2165  13.442   6.336  13.888 -0.0165  0.0654 -0.0846
 1195W        W 2166  12.301   0.323   5.159 -0.4229  0.0942 -0.0698
 1196W        W 2167  10.861  13.589  10.192  0.1781  0.0073  0.1777
 1197W        W 2168  11.721   7.543  12.513 -0.1083  0.0306  0.0917
 1198W        W 2169  13.082   0.681   5.396 -0.0115 -0.0203  0.1020
 1199W        W 2170   2.252   8.899   2.948  0.2624  0.1410  0.0307
 1200W        W 2171   0.864   5.184   4.119  0.2633  0.0082 -0.0016
 1201W        W 2172   1.737  12.776  11.915 -0.2836  0.0370  0.0632
 1202W        W 2173   0.175   7.827   7.873 -0.0039 -0.0938 -0.3490
 1203W        W 2174   1.513  11.085   9.015 -0.1349  0.3101 -0.1652
 1204W        W 2175   4.074   5.537   9.021  0.1547 -0.0657 -0.1773
 1205W        W 2176   8.607  12.784   8.866 -0.1707  0.0786 -0.1302
 1206W        W 2177   3.095   5.187  11.569  0.2699  0.1512 -0.2636
 1207W        W 2178   6.296   5.583   3.889 -0.2109 -0.2191 -0.0544
 1208W        W 2179   5.372   9.759   2.562  0.0382 -0.2642  0.0614
 1209W        W 2180   9.227   0.281   9.376 -0.3845 -0.3344  0.1228
 1210W        W 2181   9.997  12.392  10.779  0.1555  0.2523  0.1235
 1211W        W 2182   8.429   8.863   4.378  0.0119 -0.1964  0.0215
 1212W        W 2183   3.900  10.161   0.400  0.1183 -0.0213  0.0803
 1213W        W 2184   1.814   1.093   4.799 -0.4830 -0.0010 -0.1701
 1214W        W 2185   8.531   8.650  13.711  0.3528 -0.4536  0.4559
 1215W        W 2186   1.529  10.410  10.811 -0.1286  0.1948  0.0094
 1216W        W 2187   8.607   8.172   3.223 -0.0580 -0.3482 -0.2349
 1217W        W 2188   8.653   7.887  11.303 -0.3224  0.0154  0.1485
 1218W        W 2189   0.553   3.127  12.783 -0.0428 -0.1217 -0.0339
 1219W        W 2190   8.980   8.667   3.822  0.3829 -0.2154 -0.2469
 1220W        W 2191   7.428  13.031   0.619 -0.0659  0.4136  0.1904
 1221W        W 2192   4.059  12.202   1.985 -0.1414 -0.0979 -0.0221
 1222W        W 2193   9.799   1.149   3.645 -0.0589  0.2688  0.1415
 1223W        W 2194   5.620   5.777   1.097  0.0873 -0.1135 -0.1966
 1224W        W 2195  13.418   8.879   6.744 -0.1697  0.1780  0.0863
 1225W        W 2196   4.098   6.939  10.099 -0.0440  0.1317  0.0974
 1226W        W 2197  12.116   8.663   1.074 -0.3828  0.0535  0.1567
 1227W        W 2198  12.484   1.734   9.008  0.0175  0.0905 -0.0783
 1228W        W 2199   7.507   5.455  11.605 -0.0714  0.1789  0.2632
 1229W        W 2200  10.376   3.257   3.397 -0.0497  0.1977  0.0554
 1230W        W 2201   8.419   6.700   4.184 -0.1381 -0.0878 -0.1886
 1231W        W 2202   0.269   6.086   9.156 -0.0480 -0.0379  0.0634
 1232W        W 2203   7.128   5.415   5.622 -0.0550 -0.0844  0.1861
 1233W        W 2204   8.938   6.542   1.618  0.0953 -0.0361  0.1064
 1234W        W 2205   0.749   0.128  11.242  0.3258 -0.0967  0.2651
 1235W        W 2206   6.278  13.163  12.987 -0.1390 -0.1102 -0.4207
 1236W        W 2207   8.811   5.076   0.661 -0.2561 -0.0072  0.2086
 1237W        W 2208   0.300   8.179   5.106  0.0140  0.0159 -0.2752
 1238W        W 2209  12.867  11.673   3.622 -0.0290  0.0073  0.0685
 1239W        W 2210   1.037   7.037  10.073 -0.3583 -0.1280 -0.0965
 1240W        W 2211  11.645   2.892   2.230  0.3114 -0.1064  0.1265
 1241W        W 2212   9.970   8.527  11.491 -0.2063 -0.4115 -0.1101
 1242W        W 2213  10.559   7.921   6.879 -0.1110  0.0740  0.3652
 1243W        W 2214  11.148   8.326   4.479 -0.1342 -0.2436 -0.0278
 1244W        W 2215   7.788   6.251   4.835  0.2486  0.0499 -0.0374
 1245W        W 2216  10.554  12.890   7.283  0.0249  0.0772  0.2674
 1246W        W 2217   0.239   0.764   2.009 -0.1120  0.4789  0.2903
 1247W        W 2218  12.001  10.239   6.845 -0.1902  0.0893  0.3242
 1248W        W 2219   9.038   3.600   7.014  0.1499 -0.1891 -0.1409
 1249W        W 2220   2.085  11.525  11.373 -0.0469  0.4152  0.0365
 1250W        W 2221   6.758   7.638   4.713  0.2657 -0.1121 -0.0587
 1251W        W 2222   1.235   9.867   5.170  0.0351 -0.2540  0.0057
 1252W        W 2223   1.861   6.221   6.492  0.0187  0.0943  0.1959
 1253W        W 2224   2.786  12.255   9.210  0.3179  0.1406  0.0801
 1254W        W 2225   9.425   4.835   3.918  0.2143 -0.2105 -0.0607
 1255W        W 2226   1.964   4.221  12.858 -0.1634 -0.2201  0.2207
 1256W        W 2227   1.266   2.487  11.108  0.4012  0.1279 -0.0033
 1257W        W 2228   1.302   4.662   8.838 -0.1220  0.0808 -0.1155
 1258W        W 2229   4.549   2.916  11.160  0.2581  0.1235  0.3101
 1259W        W 2230  12.967  13.054   9.191 -0.2959  0.0267  0.1078
 1260W        W 2231  12.958   2.715  11.210 -0.0668  0.2648 -0.0686
 1261W        W 2232   5.358   6.338   7.274 -0.3829  0.1081  0.0812
 1262W        W 2233   8.430   1.515  13.060  0.0822  0.0546 -0.0031
 1263W        W 2234  11.067   0.684  13.150 -0.0467 -0.1641 -0.0411
 1264W        W 2235  13.155   3.935   3.450 -0.0428  0.0920  0.0775
 1265W        W 2236   9.539   1.464   7.113  0.1152  0.0564 -0.1617
 1266W        W 2237   0.638   3.874  12.158 -0.1208 -0.2734 -0.0298
 1267W        W 2238   3.888   3.219   3.885 -0.0139 -0.1335 -0.3288
 1268W        W 2239   2.711   5.189  13.672 -0.0203  0.2125  0.0711
 1269W        W 2240   7.597   6.073   0.368  0.0843 -0.0471  0.0669
 1270W        W 2241   2.236   9.013   9.759 -0.1769 -0.0345 -0.0063
 1271W        W 2242   4.534  10.724   5.274  0.0958  0.1316  0.1202
 1272W        W 2243   2.669   5.468   9.379  0.1167  0.1820  0.2738
 1273W        W 2244  11.236   1.731   1.637 -0.2504  0.1282 -0.1755
 1274W        W 2245   2.018   5.789  13.262  0.1141  0.0599  0.2572
 1275W        W 2246   8.386   4.828   5.030  0.1025  0.4226 -0.3346
 1276W        W 2247   2.112   2.665   3.631 -0.3258  0.1359 -0.0195
 1277W        W 2248  13.415   9.770   8.727 -0.2785 -0.2509 -0.0517
 1278W        W 2249  11.841   5.843   6.137  0.1836  0.2890 -0.0531
 1279W        W 2250   8.836   4.857   0.143 -0.1369 -0.0504  0.1397
 1280W        W 2251   1.920   5.773  10.080  0.0745  0.1058 -0.3547
 1281W        W 2252  13.491   7.927  10.912 -0.2957  0.1460  0.3116
 1282W        W 2253  12.006  10.604   0.272  0.0164  0.1903  0.1731
 1283W        W 2254   0.727   3.529   1.561  0.0283 -0.1098  0.0466
 1284W        W 2255  13.193  10.613  11.883  0.0604  0.0011  0.0535
 1285W        W 2256   1.457   9.273   9.576 -0.2242  0.3272  0.0163
 1286W        W 2257  13.428   2.797   6.357 -0.3977 -0.1904 -0.1472
 1287W        W 2258   4.504   8.215   4.244 -0.2321  0.2651 -0.2575
 1288W        W 2259  12.848  11.828   0.070  0.0992 -0.0908 -0.0276
 1289W        W 2260   2.603   6.748   9.509 -0.3211 -0.0237 -0.1203
 1290W        W 2261   7.577  13.534  12.189 -0.2671 -0.2249  0.3856
 1291W        W 2262   2.929   9.289   7.588 -0.0270  0.0196 -0.1097
 1292W        W 2263  10.137   2.568   4.039 -0.0374  0.4059  0.0553
 1293W        W 2264  12.983   0.533   0.546  0.0327 -0.0134  0.4040
 1294W        W 2265   1.342   1.744  11.667 -0.1281  0.0220  0.0533
 1295W        W 2266  12.803  11.744   7.406  0.0639 -0.0532 -0.3739
 1296W        W 2267   6.362   0.433  10.162  0.1104  0.0751 -0.3905
 1297W        W 2268   4.795  11.217  12.318  0.4352  0.0911 -0.4308
 1298W        W 2269   0.619   1.656   6.967  0.1371 -0.1510 -0.3253
 1299W        W 2270   8.900   6.448   0.229 -0.1245  0.0345  0.0716
 1300W        W 2271   9.368   1.763   8.560  0.0742 -0.1679  0.0343
 1301W        W 2272   7.234   0.978   6.284 -0.0947 -0.2061 -0.0537
 1302W        W 2273   7.718  12.439  10.617  0.0241 -0.1245  0.2602
 1303W        W 2274   8.142   2.929   0.273  0.1541 -0.0907  0.0564
 1304W        W 2275   7.080   2.264   1.745 -0.3640  0.0502 -0.2626
 1305W        W 2276   5.867   9.437   1.183  0.0189 -0.0359 -0.2847
 1306W        W 2277   8.450   5.395   1.654  0.0424  0.0041  0.1195
 1307W        W 2278   5.516   5.235  10.536  0.0648  0.1124 -0.3080
 1308W        W 2279   0.816   6.022   2.974  0.3478  0.0429 -0.0743
 1309W        W 2280   1.055   0.796   4.822  0.0843 -0.1962  0.3757
 1310W        W 2281   9.530   4.497  11.986  0.1173  0.3444  0.1389
 1311W        W 2282  11.370  10.626   3.456 -0.0721  0.4574 -0.1640
 1312W        W 2283   0.053   4.615   1.313  0.1522  0.1581 -0.3381
 1313W        W 2284   5.841  12.349   6.594  0.0996 -0.0696 -0.1916
 1314W        W 2285   7.410   8.770   3.045 -0.4037  0.0672 -0.0343
 1315W        W 2286  12.022  12.763   2.421 -0.0796  0.0493 -0.0167
 1316W        W 2287   0.921   4.568   9.113 -0.0012  0.0806 -0.0478
 1317W        W 2288   8.968   9.571  11.157 -0.0593  0.2131  0.1034
 1318W        W 2289   4.029   3.046  10.157 -0.0330 -0.2866  0.0493
 1319W        W 2290   5.736  12.267   9.436 -0.1302  0.2035  0.0557
 1320W        W 2291   1.528   2.078   5.436  0.0228  0.1963  0.2210
 1321W        W 2292   0.161   1.724   7.209 -0.0651  0.1152  0.0522
 1322W        W 2293   2.768   3.820   9.947  0.2127 -0.2663  0.3905
 1323W        W 2294   1.913   7.011  10.525 -0.1661 -0.6072  0.1301
 1324W        W 2295   1.370  12.681   1.433 -0.3371  0.3313  0.0123
 1325W        W 2296   3.328  11.583   6.182 -0.0880 -0.0661 -0.0848
 1326W        W 2297   2.828   1.151   2.431 -0.0792 -0.2162 -0.1309
 1327W        W 2298  12.464   9.010   1.144 -0.1340  0.2983 -0.1936
 1328W        W 2299   4.363   6.924   6.049  0.2933 -0.0977  0.0839
 1329W        W 2300   0.809   9.884   6.344  0.0763 -0.3488 -0.2057
 1330W        W 2301   3.717  10.351   8.437  0.0772 -0.0622  0.0978
 1331W        W 2302   4.303   8.323   0.499 -0.1725 -0.2410  0.0944
 1332W        W 2303  11.582   0.957  12.641  0.2543 -0.1954 -0.4707
 1333W        W 2304   6.908   7.764  10.034  0.1033  0.2537  0.1837
 1334W        W 2305  13.154   6.237   6.169  0.0376  0.1099 -0.0537
 1335W        W 2306   4.842  12.479  13.051 -0.1526 -0.1469 -0.0012
 1336W        W 2307  12.382   0.592   6.694  0.1535 -0.0627  0.0342
 1337W        W 2308  13.103   5.668  11.893  0.3388  0.1792 -0.1542
 1338W        W 2309  13.686   9.408   6.176 -0.3562  0.0128  0.4129
 1339W        W 2310  10.329   6.844  11.976  0.2515 -0.2051  0.1459
 1340W        W 2311   0.135   6.157   9.635 -0.2039  0.3177 -0.1546
 1341W        W 2312   9.040   0.918  11.708 -0.0105  0.0859 -0.3352
 1342W        W 2313   9.317  10.553   8.685  0.1926 -0.0406  0.1779
 1343W        W 2314   8.286   7.688   8.158  0.3096 -0.1343 -0.1518
 1344W        W 2315   9.035  11.307   9.259  0.0533 -0.1564  0.0424
 1345W        W 2316   6.182   9.091   1.039  0.1059  0.3914 -0.2385
 1346W        W 2317  13.163   8.341  12.189 -0.2456  0.1639  0.0068
 1347W        W 2318  12.881  12.275  10.573 -0.0210 -0.1867  0.1455
 1348W        W 2319  13.159   0.712   8.137  0.2043 -0.1345  0.3485
 1349W        W 2320   3.808  12.665  10.628 -0.0608  0.1109 -0.1019
 1350W        W 2321  10.445   8.078   9.536 -0.4406  0.0484 -0.2623
 1351W        W 2322  11.602   6.173   6.614  0.1107  0.0603 -0.4698
 1352W        W 2323   8.182   5.089  11.958  0.1614 -0.1407  0.0909
 1353W        W 2324  10.769   2.840   4.848 -0.1864  0.0811  0.0021
 1354W        W 2325  11.055  10.873  11.666  0.3029  0.1042 -0.0878
 1355W        W 2326   0.329   5.276   7.452 -0.0239  0.1548 -0.4410
 1356W        W 2327   7.131  11.470  13.154 -0.2512  0.2942 -0.1079
 1357W        W 2328   5.538  12.647   8.159 -0.1173  0.0370 -0.1491
 1358W        W 2329  12.005   6.815  12.661  0.0761 -0.0537 -0.1540
 1359W        W 2330  12.086   6.309   8.771  0.1631 -0.2982  0.0063
 1360W        W 2331   3.340   7.343   7.883 -0.2360  0.0016 -0.0135
 1361W        W 2332   2.075   9.841  11.545  0.1802 -0.1390 -0.1235
 1362W        W 2333  12.736   3.440   4.907  0.1818  0.3040 -0.1175
 1363W        W 2334   2.675   9.310  13.173  0.0315  0.1693  0.2204
 1364W        W 2335   5.582   5.232  11.168  0.0771  0.0646 -0.2625
 1365W        W 2336   3.369   5.768  11.642 -0.4153  0.0311 -0.1898
 1366W        W 2337   1.102  12.342   3.614  0.3852  0.1220  0.0124
 1367W        W 2338   2.164  10.547   3.185 -0.3625  0.0109  0.0792
 1368W        W 2339   6.998   6.136   3.107 -0.2915 -0.2023  0.3211
 1369W        W 2340   2.606   3.963   9.505 -0.0871 -0.0203 -0.1970
 1370W        W 2341   0.566   6.236  12.402  0.3840 -0.0676 -0.0079
 1371W        W 2342  12.282   8.284   4.662 -0.1862  0.2344  0.0524
 1372W        W 2343   8.011   3.891   7.692 -0.1368 -0.0848 -0.0929
 1373W        W 2344   6.269  10.317   8.846 -0.1803  0.3312  0.1093
 1374W        W 2345   6.392   8.189   6.755  0.3034 -0.2436 -0.0068
 1375W        W 2346  10.252   5.449   1.923 -0.0190 -0.1365  0.3240
 1376W        W 2347   9.543  13.080   2.173  0.1770 -0.0518  0.2718
 1377W        W 2348   2.558  12.296   3.727 -0.0243 -0.0564  0.2286
 1378W        W 2349  11.047  10.050  13.265  0.0081 -0.0925  0.1248
 1379W        W 2350  13.085   2.741   3.882 -0.3886 -0.1765  0.2518
 1380W        W 2351   8.250   6.118   2.147  0.2610  0.3323  0.1886
 1381W        W 2352   9.284   6.379   1.167 -0.0191  0.0368  0.2391
 1382W        W 2353   7.769   2.702  11.910  0.2148  0.2601  0.2201
 1383W        W 2354   3.634  11.318   4.863 -0.0917  0.0132 -0.4269
 1384W        W 2355   5.216   7.540   7.721 -0.0336 -0.2713  0.0232
 1385W        W 2356   6.645   6.583   6.999 -0.1091 -0.1005  0.4070
 1386W        W 2357   8.654   9.535  10.263 -0.0658 -0.2160 -0.2286
 1387W        W 2358  10.712   8.937   8.495  0.0379  0.1350 -0.2138
 1388W        W 2359   9.116  12.393   4.263  0.0980 -0.0344 -0.1048
 1389W        W 2360   4.037   3.499   0.068  0.0696  0.0380  0.1000
 1390W        W 2361   1.450   1.578  12.132 -0.0416 -0.1551  0.2058
 1391W        W 2362  10.936  12.876  13.875  0.4045 -0.0067 -0.0787
 1392W        W 2363   2.140  10.132   5.482  0.1540  0.1950 -0.1080
 1393W        W 2364  10.912   2.393   8.911 -0.2514  0.2570 -0.4423
 1394W        W 2365   2.318  12.958   8.253  0.2596  0.2172  0.1798
 1395W        W 2366  10.552  13.695   6.097 -0.2349 -0.1623  0.2163
 1396W        W 2367   2.462  11.185  11.593 -0.1304 -0.2128  0.0721
 1397W        W 2368  10.835   5.634   2.842  0.2200 -0.0527  0.0356
 1398W        W 2369   0.956   2.181   3.684  0.0244 -0.0730 -0.0097
 1399W        W 2370   7.907   8.105   1.422  0.0204 -0.4120 -0.1257
 1400W        W 2371  10.519   9.680   2.072 -0.0199  0.5203  0.0274
 1401W        W 2372   0.260   9.333   6.951 -0.1883  0.0412 -0.0190
 1402W        W 2373  12.654  13.578  12.397 -0.4591  0.2428  0.0451
 1403W        W 2374  13.496   4.622  10.105  0.0524 -0.3298  0.1132
 1404W        W 2375   2.142  13.264   3.028  0.1001  0.1419  0.0074
 1405W        W 2376  12.448   6.553   4.973 -0.3917  0.1160  0.3874
 1406W        W 2377   8.944   6.651   9.372  0.2436  0.0187  0.0004
 1407W        W 2378   3.787   4.460   2.470  0.1153 -0.0532  0.1368
 1408W        W 2379  10.963   4.480   6.796 -0.2225 -0.1291  0.1590
 1409W        W 2380  10.987   2.185  12.075 -0.0613  0.1824  0.0466
 1410W        W 2381   7.423   9.327   1.023 -0.3579  0.5113 -0.0722
 1411W        W 2382   4.059   2.805   1.486  0.2192  0.0697 -0.1720
 1412W        W 2383   3.815   4.841  11.043 -0.2407  0.2047 -0.0548
 1413W        W 2384   3.339   6.871  13.889  0.0451  0.1750  0.1263
 1414W        W 2385   0.717   1.697   5.757  0.0579  0.3183  0.0984
 1415W        W 2386   6.716   5.495   6.662 -0.1534  0.2267 -0.0938
 1416W        W 2387   1.095  10.343   6.176 -0.0944 -0.4107  0.0710
 1417W        W 2388  13.157  11.817   5.760  0.3813  0.4269  0.1944
 1418W        W 2389   5.219   3.943   3.580  0.1736 -0.1026 -0.3684
 1419W        W 2390   7.811  10.292  11.480  0.4392 -0.2854  0.1640
 1420W        W 2391   3.658   1.930   1.770 -0.1529  0.1199  0.0567
 1421W        W 2392   2.430   5.683  10.865 -0.1805 -0.1863  0.1084
 1422W        W 2393   5.780   9.366  10.231  0.1090 -0.0206 -0.1163
 1423W        W 2394   4.676   1.806  12.363  0.1760 -0.1267 -0.0824
 1424W        W 2395   6.494   1.234   4.186  0.2377 -0.3838  0.0671
 1425W        W 2396  11.915   4.639  10.489 -0.2396 -0.0536 -0.0295
 1426W        W 2397   3.196   4.894   7.441 -0.0904  0.0703 -0.2938
 1427W        W 2398  10.970  11.410   8.995  0.1358 -0.1758  0.3000
 1428W        W 2399   6.451   7.725   7.665 -0.0237 -0.2471 -0.1096
 1429W        W 2400  13.859   5.069  10.782 -0.4312 -0.0681 -0.2384
 1430W        W 2401   5.108  10.334   4.757 -0.0175 -0.1132  0.1557
 1431W        W 2402   5.776   2.976   8.403 -0.0847 -0.2173  0.3812
 1432W        W 2403   5.213  12.335   0.390 -0.2019  0.4939 -0.2052
 1433W        W 2404  13.599   8.121  11.982 -0.1067 -0.0619 -0.0773
 1434W        W 2405   9.275   9.284   5.758  0.2082 -0.3009  0.0060
 1435W        W 2406   5.167   6.261   0.448  0.2758  0.0823  0.0215
 1436W        W 2407   8.977   5.688  11.845  0.1440  0.0762  0.1940
 1437W        W 2408  12.745  12.333  12.616  0.2098 -0.1335  0.1539
 1438W        W 2409  13.280   9.537   5.948 -0.3589 -0.2245  0.3136
 1439W        W 2410   1.734   4.977   1.859  0.0136 -0.2818  0.0311
 1440W        W 2411   2.994   8.371  10.877  0.1966  0.2576  0.0043
 1441W        W 2412   3.831   3.121   6.078  0.0170 -0.0384 -0.1595
 1442W        W 2413   8.855  13.380  12.643  0.2516 -0.0597 -0.0258
 1443W        W 2414   5.416   8.909   8.904  0.1842 -0.2239  0.2585
 1444W        W 2415  12.928   8.660   9.234 -0.2652  0.0071  0.1696
 1445W        W 2416   7.666  12.283   4.069  0.2413  0.2396 -0.1827
 1446W        W 2417  10.457   6.645  12.668 -0.1043 -0.1821  0.3953
 1447W        W 2418   1.423   6.606   7.063 -0.2661 -0.0357  0.1616
 1448W        W 2419  13.737  11.792   4.481  0.2805 -0.2724  0.2481
 1449W        W 2420  12.953   6.199   3.801  0.0719 -0.1683  0.1156
 1450W        W 2421   1.370   5.377   9.337 -0.1276 -0.0156  0.0912
 1451W        W 2422   0.489  13.565   9.220 -0.1987 -0.2903  0.0590
 1452W        W 2423   3.490   6.410   2.002  0.2272  0.0739 -0.0885
 1453W        W 2424  11.129   5.253  10.656 -0.2929 -0.0951  0.1230
 1454W        W 2425  10.442   5.584   0.589  0.0404 -0.1361  0.1838
 1455W        W 2426   6.044   6.768   4.553 -0.2003  0.0161  0.0302
 1456W        W 2427  11.846   7.159  12.987 -0.1375  0.1568  0.1558
 1457W        W 2428   9.261   1.992   0.371 -0.1383 -0.0387  0.1874
 1458W        W 2429   5.310   3.549   4.770 -0.1371  0.0411 -0.2595
 1459W        W 2430   3.279   6.740   3.627  0.1003 -0.0278 -0.3117
 1460W        W 2431   5.897   1.713   7.024 -0.0888  0.1799 -0.2015
 1461W        W 2432  10.150   7.386  13.806  0.2331 -0.1777  0.1593
 1462W        W 2433   2.240   4.566   3.973 -0.0905  0.0312  0.1223
 1463W        W 2434   1.879   4.826  11.027 -0.0599 -0.0225 -0.1807
 1464W        W 2435   7.240   0.951   0.506 -0.2049  0.2816 -0.2893
 1465W        W 2436   8.970   6.635   2.156 -0.4282 -0.0018 -0.1128
 1466W        W 2437   2.646  10.997   5.071 -0.0239 -0.3658  0.0773
 1467W        W 2438   3.940   6.320   3.022 -0.1712 -0.2111 -0.3998
 1468W        W 2439   4.175   7.648  11.869 -0.0930  0.1657  0.0943
 1469W        W 2440  13.386   8.411   7.702 -0.1819  0.2744  0.0661
 1470W        W 2441  13.394   2.176   6.020 -0.0050  0.2592  0.3528
 1471W        W 2442   4.374   8.278  13.117 -0.1217 -0.2257  0.0453
 1472W        W 2443  13.449   5.804   7.839 -0.3713 -0.0790 -0.1944
 1473W        W 2444  10.368  12.230   6.518 -0.3059  0.1021 -0.0167
 1474W        W 2445   4.872   7.609   1.299 -0.1059 -0.2064  0.0459
 1475W        W 2446  12.627   8.700  13.787 -0.0583  0.3226 -0.0029
 1476W        W 2447  11.058   1.580   1.070 -0.1881 -0.4511 -0.0610
 1477W        W 2448   9.706  13.424  12.908  0.0995  0.1128  0.3536
 1478W        W 2449   0.047   2.697   6.270 -0.1787 -0.3116 -0.1989
 1479W        W 2450   6.212  10.311  10.787  0.2114  0.1671  0.0523
 1480W        W 2451  10.792   9.580   5.822 -0.1125 -0.1910  0.1438
 1481W        W 2452   8.015  12.390   1.009  0.1469  0.0497 -0.0772
 1482W        W 2453   5.189   6.244   3.257  0.0032  0.0951 -0.0858
 1483W        W 2454   8.705   1.874   9.528 -0.1737  0.1111  0.0819
 1484W        W 2455   0.286  10.035   4.380 -0.0565  0.0153  0.1188
 1485W        W 2456   7.245   7.046  11.269 -0.4108  0.2136 -0.0994
 1486W        W 2457   4.224  11.631   3.991  0.1514 -0.1175  0.0755
 1487W        W 2458   9.886  12.269   6.371  0.0413 -0.0926  0.1659
 1488W        W 2459   4.177  11.077   3.775 -0.0855  0.0448 -0.3021
 1489W        W 2460   4.428   4.817   8.483  0.0032 -0.3543  0.1084
 1490W        W 2461   0.487   2.877   6.580 -0.1953 -0.1096  0.0162
 1491W        W 2462  12.444   4.686   5.558 -0.4877 -0.1253 -0.0453
 1492W        W 2463   0.076  12.582  10.954 -0.0493  0.2151 -0.2402
 1493W        W 2464  12.822  13.295  10.733  0.0159 -0.1641 -0.0436
 1494W        W 2465  11.622  12.365   1.523 -0.3187 -0.2749 -0.2674
 1495W        W 2466   6.586  12.679   2.538 -0.0836 -0.0562 -0.0654
 1496W        W 2467   6.523   9.409   8.318 -0.3738  0.0419 -0.0639
 1497W        W 2468   5.252  12.632   4.115 -0.1274 -0.1860 -0.0051
 1498W        W 2469   7.345  11.684  11.379  0.1379 -0.0244  0.1366
 1499W        W 2470   9.239   4.409   8.316  0.0980 -0.1878  0.1371
 1500W        W 2471   5.370  11.419  13.617  0.5035  0.1896  0.2188
 1501W        W 2472   5.332   3.556   1.022  0.0890  0.0208  0.2517
 1502W        W 2473   8.023   7.319   0.803  0.1039 -0.4068 -0.0288
 1503W        W 2474   9.442  11.591   9.162 -0.4056  0.1890 -0.4495
 1504W        W 2475   4.016   7.640   5.409 -0.2777  0.0831 -0.0935
 1505W        W 2476   1.033   7.143   5.772  0.2178 -0.0999  0.0406
 1506W        W 2477  11.478   4.035   2.981 -0.0484  0.2099  0.2361
 1507W        W 2478   8.379   7.146   9.093 -0.0018  0.0212 -0.2601
 1508W        W 2479   8.195   8.556  11.346 -0.1773 -0.2818  0.0809
 1509W        W 2480  13.759   9.395   2.019  0.3224 -0.1024 -0.2560
 1510W        W 2481   6.391  10.046  13.612 -0.3243  0.0305 -0.0366
 1511W        W 2482  10.252  11.112  11.395 -0.0256 -0.1955  0.1651
 1512W        W 2483  11.797  13.065   4.605  0.1518  0.1976 -0.0445
 1513W        W 2484   4.740   3.114   3.267  0.3665  0.3248  0.1595
 1514W        W 2485  10.062   4.137   5.533  0.1669  0.0071  0.1081
 1515W        W 2486  10.266  11.164   5.357  0.1905  0.1236  0.1785
 1516W        W 2487   9.895   4.455   6.496 -0.0776 -0.0271 -0.1487
 1517W        W 2488   0.205  11.616   2.420 -0.0912  0.3272 -0.2991
 1518W        W 2489  10.334  13.291   2.391 -0.1708  0.2548 -0.2386
 1519W        W 2490  10.442   6.517   6.986 -0.2204  0.1796  0.0136
 1520W        W 2491   6.813   6.627  13.471 -0.0767 -0.1158 -0.1592
 1521W        W 2492  13.235  12.466   6.547 -0.2065  0.0578 -0.3095
 1522W        W 2493  12.550   0.033  11.388 -0.0806  0.0381  0.0343
 1523W        W 2494   4.171   5.847   8.517  0.1128 -0.0640 -0.1666
 1524W        W 2495   5.045   1.468  12.589  0.3173  0.0599  0.0862
 1525W        W 2496   0.099   1.975  12.111 -0.2180 -0.0846 -0.1373
 1526W        W 2497   5.729   5.734   5.337  0.2435 -0.0530 -0.0865
 1527W        W 2498  12.394  10.998  11.290 -0.2448  0.2686 -0.0540
 1528W        W 2499   3.419   4.614   1.774  0.1123  0.1035  0.1408
 1529W        W 2500   7.321   1.081  13.694  0.1794  0.0170  0.1439
 1530W        W 2501   1.073   5.790   6.725 -0.1685 -0.0744  0.1668
 1531W        W 2502   2.404   4.284   1.917 -0.3660 -0.0589 -0.0780
 1532W        W 2503  11.165   0.374   8.926 -0.0378 -0.0069 -0.0817
 1533W        W 2504   6.461   5.364  13.271 -0.0073  0.2686  0.1150
 1534W        W 2505   6.166   4.091  11.700  0.1196 -0.0348 -0.1708
 1535W        W 2506   4.434   1.855   5.021  0.0079 -0.0175 -0.2226
 1536W        W 2507   3.556  10.095   8.000  0.1190 -0.0434  0.0781
 1537W        W 2508   4.106   9.283   4.076  0.0913  0.0849  0.1112
 1538W        W 2509   6.972   6.151  11.332  0.0431 -0.3135  0.2885
 1539W        W 2510   9.698   9.704  10.236  0.0146  0.0968  0.0746
 1540W        W 2511  10.284   3.722  11.786 -0.0975 -0.2211  0.0711
 1541W        W 2512   7.275   9.038  11.263  0.0158 -0.3425  0.1409
 1542W        W 2513   3.397  13.604   6.092  0.1833 -0.2837 -0.1045
 1543W        W 2514   2.077  10.162   5.978 -0.1772 -0.1151 -0.1925
 1544W        W 2515  11.376   6.768  10.677  0.3327 -0.1921  0.0098
 1545W        W 2516   6.581  11.083  12.302  0.0818 -0.2099 -0.0419
 1546W        W 2517  10.129   9.563  11.354  0.1096 -0.0824  0.0205
 1547W        W 2518   5.761  10.199   5.266  0.0468  0.1360 -0.0259
 1548W        W 2519   8.605   8.335   5.135  0.0996 -0.1327 -0.0956
 1549W        W 2520  12.344   8.859   7.348 -0.1484 -0.0759  0.1129
 1550W        W 2521   9.114   2.910  12.037  0.2487  0.1568  0.0198
 1551W        W 2522   5.824   9.535   7.734 -0.1248  0.0571  0.0137
 1552W        W 2523   3.226   2.214   9.503  0.2972  0.0163  0.0649
 1553W        W 2524  12.986   2.536   7.865 -0.3893 -0.3124 -0.1174
 1554W        W 2525  11.321  11.039   3.098  0.1307 -0.1397 -0.2643
 1555W        W 2526  12.149   0.449   2.566 -0.0566  0.0756 -0.2777
 1556W        W 2527   9.777   5.748  10.739 -0.2730  0.0854 -0.3177
 1557W        W 2528  12.372   2.617   1.301 -0.0249 -0.1954  0.2499
 1558W        W 2529   1.931   9.786   6.278 -0.0109 -0.1613 -0.0503
 1559W        W 2530  10.746   2.852   7.010  0.1926  0.2515 -0.0546
 1560W        W 2531   2.235  10.967   1.560  0.0355 -0.2873 -0.2518
 1561W        W 2532  10.922   3.668   9.447 -0.0781  0.1388  0.1134
 1562W        W 2533   0.617   9.628   0.844 -0.0417 -0.0266  0.1147
 1563W        W 2534   8.363   9.390   1.370 -0.0487  0.0442 -0.0699
 1564W        W 2535   1.271  11.605   8.379  0.0392 -0.0620  0.1985
 1565W        W 2536   1.875   3.873  12.083  0.1529 -0.0699  0.0977
 1566W        W 2537   5.146  10.506   2.984 -0.3396 -0.5184  0.1387
 1567W        W 2538  11.191   7.629  12.629  0.2279  0.2783 -0.0422
 1568W        W 2539   2.049  11.412  11.999  0.2170 -0.1865 -0.0839
 1569W        W 2540   1.755   3.807   4.934 -0.2108  0.0602 -0.0821
 1570W        W 2541   9.333  11.019   8.518 -0.1668  0.0534 -0.0860
 1571W        W 2542   7.429  12.779  12.192  0.4055 -0.0284 -0.1482
 1572W        W 2543   8.846   4.729  11.548  0.1258 -0.2498 -0.3398
 1573W        W 2544  10.262   5.815   5.961 -0.1962 -0.0033  0.1062
 1574W        W 2545  12.888   3.298   6.316  0.0774 -0.2805 -0.1287
 1575W        W 2546   8.186   5.278   2.731  0.0552 -0.0133 -0.2765
 1576W        W 2547  11.351   3.791   2.519  0.1099 -0.0554  0.0534
 1577W        W 2548   3.983   6.577  10.445 -0.0588 -0.0688  0.0025
 1578W        W 2549   5.888   9.609   9.267 -0.0307  0.1849 -0.1135
 1579W        W 2550   9.179   1.764  10.482  0.0193  0.0868 -0.0560
 1580W        W 2551  12.491   4.396   1.014  0.0834 -0.1536 -0.0754
 1581W        W 2552  11.954   2.959  10.222 -0.0774 -0.1898  0.2902
 1582W        W 2553   6.495  12.106   3.908  0.1727  0.2374 -0.2240
 1583W        W 2554  12.654  11.422  11.175 -0.0741 -0.1044 -0.2263
 1584W        W 2555   5.154   2.780  12.079 -0.1666 -0.1773  0.2044
 1585W        W 2556  12.518  12.911   6.679  0.5778  0.1524 -0.0773
 1586W        W 2557  12.384   3.319   3.711  0.2789  0.1799  0.0138
 1587W        W 2558   7.027  13.061   4.524  0.0565 -0.1877  0.0487
 1588W        W 2559   5.585   8.987  11.115 -0.1404  0.0893 -0.3350
 1589W        W 2560   6.402  12.131  11.974  0.3567  0.0317  0.0834
 1590W        W 2561  11.307  11.624   8.070 -0.1398  0.1079  0.1203
 1591W        W 2562   2.157   1.486   4.701 -0.0487 -0.3321  0.0210
 1592W        W 2563   6.230   6.040   1.470 -0.2379  0.2255 -0.1323
 1593W        W 2564  12.340   8.824  12.188  0.2590  0.1442  0.0314
 1594W        W 2565   2.404   2.459   2.316 -0.1912  0.1465 -0.2363
 1595W        W 2566  11.521   5.453  13.597 -0.0652  0.2518 -0.1283
 1596W        W 2567   1.398  12.746  12.730  0.3592  0.3932 -0.1733
 1597W        W 2568   5.713   4.338  11.497  0.2081 -0.1179 -0.2547
 1598W        W 2569   5.777   7.632  10.013 -0.2090  0.1562 -0.0600
 1599W        W 2570  11.530   3.911  12.278 -0.1072 -0.0256 -0.1628
 1600W        W 2571  12.822   1.767  11.225  0.0191  0.0667 -0.1013
 1601W        W 2572  13.069   2.222   3.666 -0.1047 -0.0309  0.0035
 1602W        W 2573   7.599   5.937   9.764  0.2719 -0.0946  0.0564
 1603W        W 2574   3.921   1.203   4.467 -0.0955  0.3927 -0.0221
 1604W        W 2575   0.616   4.604  11.556  0.1893 -0.0495 -0.1717
 1605W        W 2576  13.326   1.767  13.175  0.1002 -0.0464  0.0827
 1606W        W 2577   2.201   8.008  13.869 -0.1256 -0.1543  0.1215
 1607W        W 2578   0.846   8.566  12.965 -0.2045 -0.2616  0.0407
 1608W        W 2579  13.196  12.605   3.693 -0.1193 -0.1251  0.1921
 1609W        W 2580   2.441   6.950   5.584 -0.4593  0.2913 -0.2100
 1610W        W 2581  13.828  12.186  12.172 -0.3519 -0.1161 -0.1536
 1611W        W 2582   2.846   7.401   6.994  0.7003  0.0197 -0.1220
 1612W        W 2583   6.481   8.851  10.847  0.0994 -0.0406  0.1815
 1613W        W 2584   7.639   6.678   9.531  0.1199  0.2933  0.2334
 1614W        W 2585   6.142   9.718  11.465 -0.0894  0.0454  0.0095
 1615W        W 2586   6.496   5.696  12.828  0.2494  0.2339 -0.2309
 1616W        W 2587   0.338   6.858   3.900 -0.0013 -0.1314  0.2323
 1617W        W 2588   7.166  11.740  11.878  0.2072  0.1471 -0.2271
 1618W        W 2589   3.576  13.228   4.738  0.0854 -0.0644 -0.5735
 1619W        W 2590  10.253   0.848   4.354  0.1441 -0.3316 -0.0607
 1620W        W 2591   0.742  13.540   1.741 -0.1848  0.1324 -0.0002
 1621W        W 2592   4.012   6.544   7.888  0.1109  0.0570  0.1191
 1622W        W 2593   1.153  11.237   8.672 -0.1095  0.1086 -0.0349
 1623W        W 2594  13.733   9.621   2.789 -0.0408 -0.1552  0.1485
 1624W        W 2595   9.807  12.031   4.443 -0.3865 -0.4401 -0.0183
 1625W        W 2596   6.714   4.377  12.304  0.1214  0.2087 -0.2457
 1626W        W 2597   8.307   4.049  12.136  0.2748  0.0367  0.0693
 1627W        W 2598   9.567   9.936   2.534  0.4002  0.2290  0.2632
 1628W        W 2599   9.566   4.915  12.948 -0.0430 -0.0053 -0.0973
 1629W        W 2600   8.477   7.206  13.597  0.4384 -0.2957 -0.1731
 1630W        W 2601  12.971   6.419   8.077  0.0972  0.1959 -0.2924
 1631W        W 2602   6.420   7.858   1.741  0.3036  0.2290  0.2566
 1632W        W 2603   3.848   2.828   9.176  0.2611  0.0006  0.0858
 1633W        W 2604   3.153   8.741  10.436  0.0912  0.0503  0.1702
 1634W        W 2605  12.087   0.731   9.143 -0.0957 -0.1477 -0.0918
 1635W        W 2606  13.771   5.713  11.772  0.0928 -0.1076 -0.2487
 1636W        W 2607   4.266   4.414   8.833 -0.0212 -0.1171  0.1996
 1637W        W 2608  11.516   2.592  13.304  0.2315  0.3153  0.0297
 1638W        W 2609   1.980   6.321   5.847  0.1626  0.1031  0.0059
 1639W        W 2610   2.334   5.318   4.685  0.0258 -0.1089 -0.2071
 1640W        W 2611  11.315   7.689   9.742  0.0991  0.0019  0.1198
 1641W        W 2612   7.667  11.634  11.886 -0.3110 -0.1140 -0.1974
 1642W        W 2613   3.550  13.672  13.261 -0.1571  0.1516 -0.0111
 1643W        W 2614   6.410  12.398   5.675  0.1445 -0.1123 -0.1659
 1644W        W 2615  13.143   2.914   1.937  0.3245  0.2575 -0.3321
 1645W        W 2616   2.014   5.357  11.835  0.1869 -0.0889 -0.0350
 1646W        W 2617   0.702   7.901   5.108  0.0161  0.0696  0.0451
 1647W        W 2618   7.213  11.150   4.870  0.1236  0.0113  0.0012
 1648W        W 2619  13.448   7.076   8.188  0.1481 -0.0446 -0.1483
 1649W        W 2620   3.463   4.997   3.851 -0.0241 -0.0475  0.1766
 1650W        W 2621   8.566  11.998   3.271  0.2613 -0.2512  0.3489
 1651W        W 2622   5.714   8.164   0.440  0.1095 -0.0349  0.2153
 1652W        W 2623   9.374   1.702   5.517  0.2596 -0.0965 -0.3774
 1653W        W 2624  11.606   2.911   7.287 -0.0901  0.1235  0.1564
 1654W        W 2625   9.766   2.229   8.804 -0.0088  0.0467 -0.2435
 1655W        W 2626   6.120   5.973  11.007 -0.4269  0.1059 -0.0691
 1656W        W 2627   5.051  10.613   3.458 -0.2689 -0.2672 -0.0858
 1657W        W 2628   0.463  12.025   8.698 -0.3301  0.0200 -0.0496
 1658W        W 2629   9.193   9.224   0.022  0.1748  0.1089  0.2555
 1659W        W 2630   9.297  13.699   6.840 -0.1940  0.0892  0.3765
 1660W        W 2631   8.164   5.740   2.485 -0.1658  0.2475 -0.2687
 1661W        W 2632   5.872   4.057   6.130  0.0320  0.1521 -0.1391
 1662W        W 2633   8.328   0.730   5.439 -0.1135  0.1620 -0.1479
 1663W        W 2634   8.888   4.618   1.855  0.1128  0.0661 -0.0122
 1664W        W 2635  13.294  12.207   5.173  0.1079  0.1772 -0.2581
 1665W        W 2636   6.371   7.170  11.809  0.2453 -0.0673 -0.2338
 1666W        W 2637   5.339   5.370   0.820  0.3546  0.1048 -0.2580
 1667W        W 2638   5.740  12.121   0.771  0.1403  0.0642 -0.1406
 1668W        W 2639   7.548   6.164   6.084 -0.1760 -0.3278  0.0636
 1669W        W 2640  11.953   4.011  13.816 -0.4249  0.0426 -0.2007
 1670W        W 2641  10.449  10.021   0.586  0.1912 -0.0052  0.3017
 1671W        W 2642   0.906   4.339   6.859  0.0465  0.0264  0.2072
 1672W        W 2643   6.342   3.701   1.820  0.1143  0.2401 -0.1073
 1673W        W 2644   3.928   2.409   5.739 -0.0119  0.2379  0.2275
 1674W        W 2645   5.342   3.432  10.732  0.1703  0.1145  0.0569
 1675W        W 2646  12.485   7.819  12.894 -0.1318 -0.0231  0.2774
 1676W        W 2647   7.322   9.780   1.347 -0.1279  0.1803  0.2542
 1677W        W 2648   5.727   7.603  11.364 -0.3008  0.0537  0.2809
 1678W        W 2649  12.288   9.990   0.287 -0.2402 -0.2177 -0.2297
 1679W        W 2650  13.150   3.301  12.051  0.1043 -0.0319  0.0102
 1680W        W 2651   5.436   4.810   1.637  0.3643  0.0014 -0.0719
 1681W        W 2652  11.339  13.538   7.038 -0.2497 -0.1576  0.3358
 1682W        W 2653   9.108   5.690   5.967  0.1038  0.2379 -0.2866
 1683W        W 2654  11.391  11.773  11.428  0.3912 -0.3629  0.1376
 1684W        W 2655   4.375   4.625  11.841 -0.1529 -0.1198  0.0791
 1685W        W 2656   2.157   8.319  10.492 -0.1395  0.0295  0.0174
 1686W        W 2657   0.823   8.021   9.730  0.0031 -0.0630 -0.0725
 1687W        W 2658   8.875   9.295  12.016 -0.2176 -0.2056 -0.0535
 1688W        W 2659   0.248   5.772   4.865 -0.2130 -0.1660  0.0700
 1689W        W 2660   7.104   3.408   0.363  0.0442 -0.1872  0.1073
 1690W        W 2661   4.114   9.130   6.703 -0.1175  0.1847  0.1788
 1691W        W 2662   3.562   8.404   1.755  0.0129 -0.1006  0.1426
 1692W        W 2663   9.085   1.369   6.256 -0.0162 -0.3195  0.1053
 1693W        W 2664   1.571  10.985   0.697 -0.1341 -0.0291 -0.1260
 1694W        W 2665   5.860   6.460   5.946 -0.0315  0.1932 -0.0406
 1695W        W 2666  12.705   5.293   4.003  0.3328  0.0197  0.0727
 1696W        W 2667  10.082  13.339   9.847  0.1412 -0.0562 -0.1920
 1697W        W 2668  11.151   6.288   2.182  0.1320 -0.0906 -0.0040
 1698W        W 2669   7.817  11.692   8.034  0.0882 -0.0549 -0.1342
 1699W        W 2670   4.875   9.695  13.638 -0.0833 -0.1216 -0.0951
 1700W        W 2671   8.846   9.839   8.740  0.1006  0.2086 -0.0854
 1701W        W 2672   9.195   4.240   7.793  0.2150 -0.2499  0.0744
 1702W        W 2673   8.935   3.201   3.489  0.1763 -0.1507  0.2375
 1703W        W 2674   8.818   8.205   2.586  0.3035  0.0995 -0.1417
 1704W        W 2675   4.081   5.453   2.945 -0.2488  0.1603  0.1359
 1705W        W 2676   8.187  12.121   2.382  0.2342 -0.0946  0.1216
 1706W        W 2677  10.588  10.808  10.464 -0.1505 -0.2109 -0.1179
 1707W        W 2678  13.586   9.975  13.173 -0.3407  0.3191 -0.0380
 1708W        W 2679   5.804  12.616   3.843  0.1152 -0.2194 -0.2121
 1709W        W 2680   5.569   5.087   4.678 -0.0241 -0.2532  0.1590
 1710W        W 2681   5.360   8.586   8.050 -0.3461 -0.0604  0.1570
 1711W        W 2682   5.861  11.578   6.536  0.0633  0.2287  0.0255
 1712W        W 2683  11.979   7.921   8.748 -0.3859  0.1761 -0.0710
 1713W        W 2684   5.267   4.757  12.784  0.1113  0.0414 -0.0150
 1714W        W 2685   0.829   6.864   9.606  0.0251 -0.2540 -0.1212
 1715W        W 2686  11.748   0.224  11.451  0.3378 -0.0392  0.0896
 1716W        W 2687   0.152  12.087   3.617  0.2104  0.2026 -0.1959
 1717W        W 2688   3.230   6.351   6.452 -0.2483 -0.3079 -0.0285
 1718W        W 2689   3.759  11.291   0.289  0.0510 -0.0217  0.0056
 1719W        W 2690   7.357   2.013   7.725 -0.1440  0.1424 -0.3009
 1720W        W 2691  13.718   0.126   1.415  0.1400  0.2115  0.1678
 1721W        W 2692  13.438   3.802   2.993 -0.2561  0.3120 -0.4137
 1722W        W 2693   6.388   6.310   7.301  0.0828 -0.2312  0.0697
 1723W        W 2694   8.326   1.502  12.402 -0.2294  0.0977  0.1327
 1724W        W 2695  10.362   2.419  11.624  0.0676 -0.1277 -0.4220
 1725W        W 2696   2.691  11.870   7.004 -0.0866  0.1603  0.2172
 1726W        W 2697  11.813  12.991  13.028  0.3533  0.4124  0.3247
 1727W        W 2698   8.385   7.988   2.660  0.0626  0.2917 -0.1102
 1728W        W 2699   2.285   3.574   4.016  0.0292 -0.3209 -0.0279
 1729W        W 2700   2.107   6.776  11.984  0.1551  0.0846 -0.1132
 1730W        W 2701   3.249  10.645   6.157  0.0014  0.2994 -0.2346
 1731W        W 2702  12.809   9.198  11.100  0.0635 -0.2229 -0.1456
 1732W        W 2703  11.541  12.727   7.255 -0.0434  0.1680  0.1061
 1733W        W 2704   5.610   3.567  13.666 -0.1552 -0.1277  0.1354
 1734W        W 2705   8.406   3.163   3.660  0.0663 -0.1557  0.2005
 1735W        W 2706   0.867   3.847   4.933  0.0401  0.0188  0.0765
 1736W        W 2707  10.235   0.987  12.843  0.3417  0.2325  0.0769
 1737W        W 2708  10.961   2.902   8.965 -0.1359  0.0180  0.0241
 1738W        W 2709  11.117  11.499   4.693 -0.4958 -0.2182 -0.0175
 1739W        W 2710  12.669   1.047  10.611  0.0836 -0.1141  0.0057
 1740W        W 2711   1.128   2.498  13.636 -0.0198  0.1872  0.0764
 1741W        W 2712   4.024   2.527  10.030  0.2448  0.0193  0.1392
 1742W        W 2713   1.022   4.646  12.626 -0.1131  0.1924  0.0398
 1743W        W 2714   5.037   1.082   2.173 -0.1076  0.2587 -0.2047
 1744W        W 2715   2.319   5.546  11.349  0.0427  0.1419 -0.0115
 1745W        W 2716  10.314  11.633   8.960  0.1703  0.0903 -0.3132
 1746W        W 2717   0.609   9.884  13.657  0.0700  0.0555 -0.1030
 1747W        W 2718   9.287   7.538   3.316  0.0705  0.0100 -0.0598
 1748W        W 2719  13.428   7.958   2.995 -0.1394  0.2082  0.0385
 1749W        W 2720   7.043   9.163  13.842  0.4214 -0.1663  0.0159
 1750W        W 2721   0.147   5.145  12.586  0.1695  0.1128 -0.2203
 1751W        W 2722   9.330   1.017   6.962 -0.1410 -0.0860  0.1064
 1752W        W 2723   1.535   4.718   0.011  0.0342  0.2726 -0.1598
 1753W        W 2724   0.978   5.946  10.614 -0.1023  0.3790  0.0055
 1754W        W 2725   0.947   8.369   1.614  0.3314 -0.2768 -0.0698
 1755W        W 2726   7.153   3.245  10.858 -0.0028 -0.2018  0.2406
 1756W        W 2727   3.347   8.105   5.968  0.3903 -0.1624  0.0812
 1757W        W 2728  12.109   6.439  12.992 -0.4678 -0.1863  0.2676
 1758W        W 2729   5.424  12.880   8.669 -0.2014  0.1462 -0.1710
 1759W        W 2730  11.331   4.556   9.375 -0.1214 -0.1613 -0.1016
 1760W        W 2731   8.707  11.806   9.655  0.1728  0.1134 -0.2459
 1761W        W 2732   0.717  13.486   6.452 -0.0825 -0.1666 -0.2594
 1762W        W 2733   0.951   6.591   6.748  0.2440 -0.0794  0.3459
 1763W        W 2734  12.583   8.396   7.161 -0.1480 -0.4513 -0.3656
 1764W        W 2735  12.908  13.300   2.486  0.0965 -0.2858  0.3316
 1765W        W 2736   3.535   2.887  12.069 -0.1645  0.0662  0.0116
 1766W        W 2737   0.184   6.295   0.844  0.0557  0.2332  0.0162
 1767W        W 2738  10.620   2.648   0.744 -0.0421  0.0790  0.2415
 1768W        W 2739  12.554   1.583   1.926  0.1124  0.0019 -0.2616
 1769W        W 2740   3.313   2.666   9.320  0.0765 -0.3078  0.0861
 1770W        W 2741   1.853   3.403  12.539  0.1399  0.1898  0.0502
 1771W        W 2742   5.700   2.108   2.342 -0.0744  0.1508 -0.0508
 1772W        W 2743   1.253  12.882  11.717  0.2861  0.0134  0.4517
 1773W        W 2744   4.789   5.185   4.633 -0.2527 -0.1175  0.0284
 1774W        W 2745   6.137   7.572   3.924 -0.1283 -0.1006 -0.0732
 1775W        W 2746   6.105   6.441  10.261 -0.0342 -0.5059  0.2400
 1776W        W 2747   3.872  12.890   4.079  0.0078  0.1170  0.0934
 1777W        W 2748   3.559  12.358  10.997  0.1573  0.2326  0.0232
 1778W        W 2749  12.618   2.796  13.870 -0.0393 -0.0550  0.0414
 1779W        W 2750   9.224   3.716   7.832  0.0215  0.0722  0.0002
 1780W        W 2751   8.124   4.463   5.207  0.2046  0.1601 -0.0241
 1781W        W 2752  12.801   9.388   4.919  0.1082  0.0754 -0.2560
 1782W        W 2753   6.196  12.490   4.590  0.1211  0.1610 -0.1074
 1783W        W 2754   2.143   0.363   4.319 -0.0916  0.1311 -0.3619
 1784W        W 2755  10.578  12.135  11.479  0.2112  0.0656 -0.1232
 1785W        W 2756  11.653   1.588   3.988  0.0914  0.0958  0.1055
 1786W        W 2757   2.396  10.557   2.142  0.3871  0.0563  0.1369
 1787W        W 2758   3.955  11.042   2.279 -0.1601 -0.3599  0.1590
 1788W        W 2759   1.160   6.740   6.244 -0.2275 -0.1107  0.1679
 1789W        W 2760   7.183   6.064  13.543 -0.1447  0.0911  0.0977
 1790W        W 2761  12.444   5.202   2.123 -0.1412 -0.0647  0.2634
 1791W        W 2762   3.857  11.596   7.307  0.2019  0.2430  0.0918
 1792W        W 2763  11.034  10.580   4.440 -0.2456 -0.0955  0.2781
 1793W        W 2764   8.088   4.631   4.696  0.0526  0.3325 -0.1906
 1794W        W 2765  10.845   2.525   6.138 -0.1178 -0.0288  0.1235
 1795W        W 2766   8.301   9.447   2.134 -0.2856 -0.3272 -0.1573
 1796W        W 2767  12.797   3.242   2.556  0.0539  0.0543 -0.1993
 1797W        W 2768   5.966   2.724  12.155  0.1929 -0.0957  0.2130
 1798W        W 2769   6.832  13.376  13.161  0.0591  0.2821  0.0159
 1799W        W 2770  12.742  13.660   1.073 -0.2650 -0.0365  0.0311
 1800W        W 2771  13.819  10.587  11.688 -0.2755 -0.3899  0.2083
 1801W        W 2772  10.273   8.099  10.061 -0.1257  0.1330  0.2340
 1802W        W 2773   6.719   6.813  12.555  0.1405  0.2337 -0.0344
 1803W        W 2774   4.738  11.851   6.776 -0.0777  0.0664  0.1790
 1804W        W 2775  11.199   1.535  13.652  0.2773 -0.0204 -0.0985
 1805W        W 2776  10.770   8.505   9.858 -0.1800  0.2514 -0.2140
 1806W        W 2777  13.262   4.649   2.430 -0.0349  0.0806  0.2075
 1807W        W 2778   8.571   2.475   1.426  0.2310 -0.1189 -0.0908
 1808W        W 2779  12.464   9.450  10.878  0.0363 -0.0930  0.2728
 1809W        W 2780   0.985   3.641   2.088 -0.0731 -0.0966 -0.2109
 1810W        W 2781   1.383   9.602   8.480  0.0981 -0.2383 -0.0528
 1811W        W 2782   4.884   4.906   6.029  0.3662 -0.0584  0.0313
 1812W        W 2783  11.418  13.459   1.670 -0.0739  0.2704  0.0965
 1813W        W 2784   7.152  10.427   1.490 -0.0831  0.1200 -0.3931
 1814W        W 2785   8.307   7.561   0.511 -0.3578  0.4642  0.0105
 1815W        W 2786  12.474   5.243   8.228 -0.1922  0.0685 -0.0274
 1816W        W 2787   3.026   1.476   0.587 -0.1093 -0.0719 -0.3877
 1817W        W 2788   8.640   4.425   5.327 -0.1006  0.2212 -0.1268
 1818W        W 2789   8.952   9.542   4.016 -0.0079 -0.0673 -0.0606
 1819W        W 2790   8.740   5.965  11.485 -0.1636 -0.1268  0.1543
 1820W        W 2791   6.380  13.596   7.148  0.3401 -0.0129 -0.1156
 1821W        W 2792  11.772   6.412   6.152  0.0138 -0.0187  0.3787
 1822W        W 2793   5.725   8.447  12.327 -0.0538 -0.0266  0.1274
 1823W        W 2794  10.440   4.443   5.615 -0.2182  0.1912  0.0169
 1824W        W 2795  12.841  10.267   7.382 -0.2640  0.0503 -0.2811
 1825W        W 2796   5.167   5.453  12.863  0.0993  0.0135 -0.1267
 1826W        W 2797   6.665   0.454   6.492  0.1610 -0.2315 -0.0199
 1827W        W 2798   2.129   9.301   4.412 -0.1205  0.0758  0.1783
 1828W        W 2799   5.172   9.120   3.749 -0.0325  0.1311 -0.0475
 1829W        W 2800  12.353  12.284  12.212 -0.5055 -0.0748  0.1131
 1830W        W 2801  12.484  11.320  10.417  0.2476  0.2849  0.1440
 1831W        W 2802   9.919   4.508  11.635  0.0081  0.0935  0.0736
 1832W        W 2803   7.606   6.285  12.882 -0.1380 -0.0270 -0.1040
 1833W        W 2804   0.560   7.728  12.751  0.2606 -0.1332  0.1990
 1834W        W 2805  10.616   0.384  10.570 -0.1569 -0.1201 -0.0474
 1835W        W 2806   6.039   8.787   3.092  0.5545 -0.5422  0.0013
 1836W        W 2807  13.079  12.715   6.923  0.0483 -0.0425  0.0037
 1837W        W 2808  13.625   3.360   9.736  0.1461  0.2041 -0.2565
 1838W        W 2809  11.851   1.549   5.971  0.1311 -0.0276  0.1116
 1839W        W 2810   9.325   7.347  12.711  0.2534  0.2319  0.0032
 1840W        W 2811   9.815  10.752   7.246 -0.1629 -0.1022  0.3845
 1841W        W 2812   1.057   1.401   0.579  0.0605  0.0299  0.0436
 1842W        W 2813   4.710  10.778   3.161 -0.0600  0.1177  0.1426
 1843W        W 2814   4.098   8.604   6.718 -0.3658 -0.1942 -0.0083
 1844W        W 2815   4.017   8.844   9.994  0.0008 -0.2163  0.2115
 1845W        W 2816   6.366   5.079   6.888  0.1712  0.0309  0.0966
 1846W        W 2817   5.122   8.325  12.369 -0.3902 -0.2427 -0.1396
 1847W        W 2818   1.851   7.786   6.817 -0.3953  0.0925 -0.1147
 1848W        W 2819   2.346   2.398  11.094 -0.1630  0.2413  0.2193
 1849W        W 2820   6.301  11.350  13.092  0.0425 -0.0298  0.1675
 1850W        W 2821   7.256  12.175  10.883 -0.0935  0.3071 -0.0168
 1851W        W 2822   9.347   0.361   0.200  0.0242 -0.1360  0.0537
 1852W        W 2823   5.798   4.416   7.072 -0.0036 -0.1869  0.0643
 1853W        W 2824   8.448   0.207   8.745 -0.0110 -0.1690 -0.1947
 1854W        W 2825  13.370  11.208   8.979  0.2271  0.1592 -0.2226
 1855W        W 2826   8.033   4.468  13.615 -0.1332  0.1462  0.0728
 1856W        W 2827   2.191   7.690   5.772 -0.0838 -0.1035  0.0913
 1857W        W 2828   8.288  11.309   2.103  0.2966  0.1888  0.0716
 1858W        W 2829  11.637  10.402   1.514 -0.0846 -0.2054 -0.0652
 1859W        W 2830   5.383   9.741  11.218  0.1773 -0.0639 -0.2077
 1860W        W 2831   3.115  12.056   6.206 -0.1409 -0.1524  0.1107
 1861W        W 2832   2.715   7.659  10.247  0.3819 -0.1456 -0.4145
 1862W        W 2833  11.316   4.597   5.664  0.0058  0.0425 -0.0921
 1863W        W 2834   8.292  11.333   0.241  0.3389 -0.1603 -0.0704
 1864W        W 2835  12.325  11.900  11.213 -0.0975 -0.0927  0.2177
 1865W        W 2836   7.274   1.688   8.713  0.2489 -0.0543 -0.1759
 1866W        W 2837  11.175   7.636   2.754  0.2130 -0.0449 -0.0631
 1867W        W 2838  11.702   4.532   3.011  0.0925 -0.1893 -0.0881
 1868W        W 2839   7.512  13.665   2.516  0.1457  0.1006 -0.2025
 1869W        W 2840   4.032   3.421   0.991 -0.0466 -0.1289  0.1469
 1870W        W 2841   1.999  13.858  11.294 -0.0934  0.0926  0.1498
 1871W        W 2842   9.881   2.402   9.241  0.2361  0.1867  0.0068
 1872W        W 2843  10.626  12.372   0.136 -0.3497  0.0072 -0.1775
 1873W        W 2844   9.508   7.132   8.458 -0.0251 -0.2160 -0.1315
 1874W        W 2845   8.202   8.690   2.388  0.1931  0.1454  0.1220
 1875W        W 2846   0.572   1.889   5.277  0.0084  0.2366 -0.0734
 1876W        W 2847  13.479   5.287   6.267 -0.6536  0.0937  0.0142
 1877W        W 2848   6.639  10.331   1.372 -0.3628  0.0268  0.0144
 1878W        W 2849   5.662  10.320   7.008  0.1814  0.1834 -0.1240
 1879W        W 2850   6.436   8.067   4.887 -0.0192  0.1972  0.0892
 1880W        W 2851  13.645   5.035   9.865 -0.1011 -0.0451  0.0880
 1881W        W 2852  12.018   3.969   0.419  0.3474 -0.2306 -0.1503
 1882W        W 2853   0.332   7.853   5.574 -0.1027 -0.2605 -0.1106
 1883W        W 2854   7.031   6.559   8.364  0.0508  0.1382 -0.4794
 1884W        W 2855   0.155   7.598   4.300 -0.1035 -0.2201  0.0235
 1885W        W 2856   3.305   3.540  11.692 -0.0345  0.0786  0.1906
 1886W        W 2857   0.218   9.460   4.857  0.0445 -0.0056  0.0110
 1887W        W 2858   4.810   2.750  10.191  0.0277  0.0793 -0.0226
 1888W        W 2859   5.148   1.964  12.457  0.1088  0.2066  0.0205
 1889W        W 2860   7.208   8.197  11.910 -0.0915  0.0441  0.4357
 1890W        W 2861   1.303  13.093   4.089 -0.1480 -0.1010  0.2022
 1891W        W 2862   2.892   7.261   6.361  0.0670 -0.0058 -0.1414
 1892W        W 2863   2.648   6.143   7.991 -0.2195 -0.4867  0.1640
 1893W        W 2864   6.980   0.258  12.426 -0.0146  0.0114 -0.0722
 1894W        W 2865   5.001   6.531   6.935  0.0979 -0.1774 -0.2285
 1895W        W 2866  11.364  12.355   7.588 -0.0585  0.0678 -0.1456
 1896W        W 2867   1.013   3.092   1.565  0.1097 -0.1967  0.2658
 1897W        W 2868   6.595   5.277  12.545  0.0289 -0.3414  0.0722
 1898W        W 2869   8.322  11.460   5.335  0.1704  0.1361 -0.0481
 1899W        W 2870   2.647  13.552   4.320  0.2912  0.0129  0.1329
 1900W        W 2871  11.292   0.230   2.708  0.1603 -0.1493  0.2172
 1901W        W 2872   8.219  11.853  11.784 -0.3768  0.0838 -0.1464
 1902W        W 2873   7.125   7.068   0.852  0.0039 -0.1615  0.1942
 1903W        W 2874   8.680  10.606   4.377  0.1481 -0.3750  0.0073
 1904W        W 2875   8.958  10.618   9.079 -0.0531  0.2826  0.1620
 1905W        W 2876   5.461   9.474  12.260  0.0892  0.1746  0.1800
 1906W        W 2877   0.968  10.194  13.450 -0.1492  0.0795  0.2567
 1907W        W 2878   8.761  12.343   6.897 -0.0803  0.2035 -0.0218
 1908W        W 2879   3.078   2.381  11.064  0.2929  0.2393  0.0851
 1909W        W 2880   2.665   1.397   4.993 -0.0538 -0.0520  0.1552
 1910W        W 2881   7.923  12.566   6.043  0.0198 -0.0364 -0.0459
 1911W        W 2882   8.415   5.239  10.784  0.0666  0.2022  0.4634
 1912W        W 2883   3.666   8.740   6.445  0.0176 -0.1101  0.0294
 1913W        W 2884  12.347   9.881   1.870  0.0653 -0.2759  0.2082
 1914W        W 2885  13.771  13.869   9.867  0.2363 -0.1067  0.1999
 1915W        W 2886   6.865   1.708  12.335 -0.2183 -0.2954 -0.1030
 1916W        W 2887   7.208   9.973   1.781  0.0693 -0.0052  0.1346
 1917W        W 2888  11.381  10.814   6.858  0.1491  0.0592  0.0761
 1918W        W 2889   0.690   0.121   1.586  0.3000 -0.1230 -0.2062
 1919W        W 2890   7.212   9.331   4.266  0.2958  0.3029  0.1544
 1920W        W 2891  10.028  12.902   2.669 -0.2362 -0.2137 -0.0989
 1921W        W 2892   3.276   2.448   9.930 -0.3266 -0.2734 -0.0639
 1922W        W 2893   2.947  11.337  10.128  0.1170 -0.0453 -0.0315
 1923W        W 2894   3.194  13.064   1.464 -0.0037  0.2850  0.2060
 1924W        W 2895   8.557  11.563   4.487 -0.2248  0.1453 -0.2306
 1925W        W 2896  11.876   0.520   4.977  0.1244 -0.0121  0.0992
 1926W        W 2897   9.072   5.308   1.043  0.1421 -0.2089  0.0394
 1927W        W 2898  13.523   0.937   5.333 -0.1850 -0.0319  0.1632
 1928W        W 2899   9.974   7.568   5.446 -0.2893  0.0826 -0.2000
 1929W        W 2900   2.890   5.715  10.630  0.1283 -0.0082 -0.1801
 1930W        W 2901  10.332  10.159   9.591 -0.0784 -0.0103 -0.1073
 1931W        W 2902   1.601  10.659   7.016  0.1947  0.2277  0.3029
 1932W        W 2903   9.482  13.052   6.001 -0.0111 -0.0835  0.0849
 1933W        W 2904   0.931   2.637  12.696  0.1621  0.3010 -0.1911
 1934W        W 2905   0.160   7.484   5.230  0.2220 -0.0443 -0.2575
 1935W        W 2906   6.858  12.453   2.148  0.2047 -0.0271 -0.2004
 1936W        W 2907   7.587   7.730   3.878  0.2991  0.2081  0.0344
 1937W        W 2908  12.705   9.108   1.584  0.2517  0.1650 -0.2815
 1938W        W 2909   3.427   8.330  10.999 -0.1479  0.0971 -0.0835
 1939W        W 2910   8.725  13.641   5.893  0.2894 -0.0941 -0.0402
 1940W        W 2911   8.490   5.911   1.697 -0.1579 -0.1682  0.2964
 1941W        W 2912   4.137  13.163   6.115 -0.2029  0.0692 -0.2152
 1942W        W 2913   6.288   5.489  10.957 -0.1014  0.2387  0.0381
 1943W        W 2914  11.235   0.286   1.670  0.0501 -0.1940 -0.2111
 1944W        W 2915   0.903   3.034   5.557 -0.0237  0.0255  0.0314
 1945W        W 2916   6.478  10.293   9.284  0.1524 -0.0617 -0.1038
 1946W        W 2917   6.695  10.382   0.784 -0.1702 -0.1631 -0.2789
 1947W        W 2918   6.907   7.892   3.871  0.0950 -0.1935 -0.2713
 1948W        W 2919   0.566  11.025   5.353 -0.0304  0.3310 -0.1885
 1949W        W 2920   3.931   3.164  12.242 -0.2535 -0.2182  0.0391
 1950W        W 2921   8.237  11.635   7.680  0.1150 -0.2391  0.0285
 1951W        W 2922   2.676  11.188   8.594  0.0313 -0.0648 -0.1430
 1952W        W 2923  10.432  13.581   7.599  0.0800  0.1070  0.3060
 1953W        W 2924   2.831   1.118  13.348 -0.1752 -0.1340 -0.1348
 1954W        W 2925   2.619   7.197  13.759  0.1723  0.3607  0.0681
 1955W        W 2926   8.769  10.774   3.815  0.0552 -0.2180 -0.0149
 1956W        W 2927   2.305   5.689   9.800  0.1718  0.0823 -0.0665
 1957W        W 2928   5.710  12.576   4.485 -0.0915 -0.1410 -0.0394
 1958W        W 2929  12.473   2.271   8.686 -0.1921 -0.1889  0.0471
 1959W        W 2930   2.080   1.061   4.293  0.0016 -0.2062 -0.0213
 1960W        W 2931   6.905  13.795  12.820 -0.0917  0.1746  0.1072
 1961W        W 2932  11.418  12.149  12.679  0.0633  0.1481 -0.0547
 1962W        W 2933   6.289   8.724   7.862 -0.0946  0.0145 -0.1723
 1963W        W 2934  10.466   8.346  13.454  0.0740 -0.0527 -0.0099
 1964W        W 2935   7.353  11.629  10.898  0.0270 -0.1051 -0.3571
 1965W        W 2936   4.408   6.365   4.247 -0.0752  0.0232  0.1507
 1966W        W 2937   7.527  10.952   9.612  0.1608 -0.0133 -0.0780
 1967W        W 2938   6.923   9.233  12.686 -0.0609 -0.1066 -0.3852
 1968W        W 2939   7.616   8.564   2.280  0.0328  0.0809  0.0555
 1969W        W 2940  12.046   8.949  13.590  0.0014  0.5454 -0.2193
 1970W        W 2941  13.791  12.590  11.406 -0.0488  0.3013  0.2139
 1971W        W 2942  12.740  12.398   8.071 -0.1583 -0.1135 -0.0738
 1972W        W 2943  12.806   4.607   9.997 -0.1979  0.2671 -0.3313
 1973W        W 2944   8.211   4.010   9.310  0.0755 -0.1650 -0.1624
 1974W        W 2945  11.589   3.848   3.425  0.3089 -0.1126  0.1707
 1975W        W 2946   3.862  12.032   7.100  0.2274  0.1957 -0.2569
 1976W        W 2947   9.489  12.157  11.334  0.0513  0.3671 -0.1380
 1977W        W 2948   4.948  11.574   4.485 -0.1022  0.0687 -0.1919
 1978W        W 2949  11.677   7.313  13.490  0.1049  0.0102  0.0612
 1979W        W 2950  11.172   0.806   7.547  0.1983 -0.0156 -0.0707
 1980W        W 2951   8.696   3.705  10.005 -0.1411  0.1302 -0.0212
 1981W        W 2952   4.758   0.766   1.060  0.1443 -0.1985 -0.2194
 1982W        W 2953   9.939  12.162   8.488 -0.2169 -0.0387  0.0984
 1983W        W 2954   3.999  11.405   4.503 -0.0201 -0.0187 -0.2340
 1984W        W 2955   1.148   8.823  12.249  0.0739 -0.3643 -0.0344
 1985W        W 2956  11.850   8.402   2.239 -0.2336 -0.1413 -0.1410
 1986W        W 2957  11.861   0.809   4.571 -0.0852 -0.1428  0.0742
 1987W        W 2958   7.776  11.932  11.500  0.0804  0.0140 -0.0221
 1988W        W 2959   3.560   8.769   9.557 -0.1589  0.3539 -0.2979
 1989W        W 2960   8.404   4.130  13.656  0.4155 -0.0774  0.0314
 1990W        W 2961   9.089   5.875   2.385 -0.1088  0.1957 -0.3855
 1991W        W 2962   9.459  13.351   5.408 -0.1043 -0.1535 -0.0581
 1992W        W 2963   9.998   6.012   1.415 -0.0258  0.2607 -0.0980
 1993W        W 2964   0.546   9.658   3.447 -0.1770  0.1625  0.0301
 1994W        W 2965   1.530  10.528  12.140 -0.1103 -0.2342  0.1996
 1995W        W 2966   5.644   1.302   5.630  0.0428  0.1437 -0.0707
 1996W        W 2967   6.880  11.806   4.008  0.2629  0.1489  0.3404
 1997W        W 2968  13.668   3.249   0.341  0.0996 -0.0532 -0.0635
 1998W        W 2969   1.472   6.607   2.785  0.0476 -0.0993  0.0331
 1999W        W 2970   0.846   3.505  13.472  0.0523 -0.1310  0.0605
 2000W        W 2971   7.042  11.849   0.224  0.1483 -0.0982  0.0950
 2001W        W 2972   2.981   5.846  12.161  0.2848  0.1285  0.0455
 2002W        W 2973   0.965   8.060  12.945  0.0583  0.2910  0.0731
 2003W        W 2974   9.776   4.601   7.167 -0.1614 -0.0414 -0.0857
 2004W        W 2975   6.982  11.630   1.529 -0.0766  0.0753 -0.3688
 2005W        W 2976   3.747   5.712  11.322 -0.1762 -0.4907 -0.0826
 2006W        W 2977  11.732   6.474   3.425  0.3432  0.1543 -0.2010
 2007W        W 2978   1.846  10.914   3.075  0.0461 -0.3771 -0.4059
 2008W        W 2979   3.779   3.696   5.690  0.6105 -0.0635  0.4365
 2009W        W 2980   7.889  13.421   8.625  0.0011 -0.2243  0.1299
 2010W        W 2981   9.738   2.693   1.740  0.1179 -0.2504  0.0539
 2011W        W 2982   4.569   3.196   6.660  0.2428  0.2520 -0.0957
 2012W        W 2983  13.251   9.093   6.244  0.2063  0.1813 -0.0911
 2013W        W 2984   8.541   4.342   7.194  0.1304  0.1250 -0.0234
 2014W        W 2985  12.607   7.668   1.755  0.0083 -0.3400  0.2180
 2015W        W 2986   0.862  10.430   7.604  0.0883 -0.3036  0.1455
 2016W        W 2987   6.986  11.677  10.562 -0.3340  0.1542  0.0286
 2017W        W 2988   0.455   2.575  12.838 -0.1644 -0.0860 -0.1699
 2018W        W 2989  11.261   0.507   6.801  0.0718 -0.3408 -0.1024
 2019W        W 2990   5.217  10.951  12.141 -0.3684  0.0818 -0.0972
 2020W        W 2991   6.756   3.563  13.360  0.0825  0.4354 -0.0552
 2021W        W 2992  12.588  10.511   2.822 -0.2908 -0.1423 -0.0690
 2022W        W 2993   5.130  12.446  12.485  0.0331 -0.1456 -0.0766
 2023W        W 2994   3.650   9.846  10.924  0.1210  0.0546  0.3443
 2024W        W 2995   1.004  10.410   0.951 -0.0203 -0.0451 -0.0332
 2025W        W 2996   0.695   5.968   4.131 -0.0098 -0.2495 -0.0497
 2026W        W 2997   6.379   0.629   2.195  0.0189  0.4100 -0.1891
 2027W        W 2998   7.698  12.092  11.061 -0.4268  0.3833  0.0259
 2028W        W 2999   8.415  11.100   2.537 -0.0109  0.0420  0.0984
 2029W        W 3000  10.445  10.371   1.539 -0.1536 -0.1778  0.0711
 2030W        W 3001  11.739  13.311  13.432 -0.3791  0.1741 -0.0915
 2031W        W 3002   6.269   8.267   8.969  0.0022  0.3689 -0.0906
 2032W        W 3003   7.129  10.455   0.343 -0.0149 -0.2090  0.0614
 2033W        W 3004  12.006   6.877  13.353 -0.1569 -0.1053 -0.1340
 2034W        W 3005   5.862   6.499   3.664 -0.1946 -0.0990 -0.1298
 2035W        W 3006   7.559   6.021   1.433 -0.0013 -0.0099 -0.0809
 2036W        W 3007   7.169  13.165  12.100  0.0558  0.3273  0.0575
 2037W        W 3008   4.167   6.571   9.738 -0.0930 -0.2111  0.0043
 2038W        W 3009   7.225  13.212   3.240  0.2468 -0.2210 -0.2083
 2039W        W 3010   8.643   7.175   7.024 -0.1949 -0.1443  0.0611
 2040W        W 3011   9.318  12.900   7.302 -0.1296 -0.2511 -0.3378
 2041W        W 3012   6.171   6.872   6.000  0.1145  0.2079  0.0299
 2042W        W 3013   0.032   5.523  11.344 -0.1029  0.0642 -0.1669
 2043W        W 3014   2.379   6.752   0.778 -0.4203 -0.1386  0.2604
 2044W        W 3015   2.533   3.206   4.938 -0.0179 -0.1738  0.3432
 2045W        W 3016   7.675  11.214  13.846  0.0132 -0.1088  0.0222
 2046W        W 3017   3.402  10.552   2.059  0.2053 -0.1211 -0.2813
 2047W        W 3018  10.839   4.598   5.829  0.0960  0.0005 -0.0313
 2048W        W 3019  12.090   2.103   9.077  0.0788 -0.0609  0.1759
 2049W        W 3020   1.940   4.471   0.947 -0.0501 -0.1651  0.1530
 2050W        W 3021   1.494  11.501  13.308  0.2619 -0.3114 -0.2819
 2051W        W 3022   6.084   0.956   8.817 -0.2632 -0.0198 -0.1625
 2052W        W 3023   2.457   5.966  11.714  0.2530 -0.0020 -0.3788
 2053W        W 3024   6.745  10.766   1.648  0.4003  0.2584  0.0358
 2054W        W 3025   0.548  12.586   0.642 -0.2788 -0.1423 -0.0844
 2055W        W 3026   4.424   4.688   1.819 -0.1292 -0.0113  0.0294
 2056W        W 3027   1.329   8.600   2.372  0.1346 -0.0877 -0.0429
 2057W        W 3028  12.587  11.285  11.698 -0.0421  0.0710  0.0839
 2058W        W 3029   4.316   7.293   8.108  0.0053  0.0066  0.1560
 2059W        W 3030  10.197   5.772  12.712  0.1320  0.2087  0.1152
 2060W        W 3031   1.610   9.100   2.343  0.3432 -0.0262 -0.1025
 2061W        W 3032   7.387   0.019  12.403  0.1598  0.0542 -0.0004
 2062W        W 3033   7.490   6.761   6.836 -0.1410  0.1011 -0.0085
 2063W        W 3034   2.801  13.002   8.333  0.0111 -0.0576  0.2022
 2064W        W 3035   1.131   7.677   0.976  0.1423 -0.1365  0.3232
 2065W        W 3036   2.234   4.520   7.984 -0.2326 -0.0944 -0.1411
 2066W        W 3037   8.162   3.205  13.072 -0.0217  0.0891  0.0158
 2067W        W 3038  12.483  13.860   4.885 -0.2362  0.1150  0.0357
 2068W        W 3039   3.516   5.267   3.383 -0.0618 -0.1609  0.1674
 2069W        W 3040  12.342   9.389  12.941  0.0395  0.0075  0.0378
 2070W        W 3041  10.748   8.802   1.829 -0.4817  0.3337 -0.1747
 2071W        W 3042   5.521  10.654   2.388  0.0859  0.1009 -0.3124
 2072W        W 3043   4.899   1.516   6.383  0.1018 -0.4308 -0.1920
 2073W        W 3044   6.146   3.871   1.284 -0.1272 -0.0502 -0.3260
 2074W        W 3045  11.934   8.304   7.938  0.0884  0.2578  0.0836
 2075W        W 3046  12.396   7.032   4.854 -0.0356 -0.1111  0.2001
 2076W        W 3047   9.142  13.181   6.518  0.0845  0.0494 -0.1824
 2077W        W 3048  13.272  10.106  10.161 -0.1837  0.3301  0.0661
 2078W        W 3049   8.463   8.735   5.523 -0.1070  0.0230  0.0565
 2079W        W 3050   4.501  13.596   4.360  0.3229  0.2893 -0.0229
 2080W        W 3051   7.734  13.090   3.037 -0.0401 -0.0848 -0.1605
 2081W        W 3052   5.710  10.652   5.542 -0.0787 -0.1563 -0.1023
 2082W        W 3053   7.138  12.005   6.793  0.2248  0.3104 -0.1910
 2083W        W 3054  11.958   7.821  12.936 -0.0208 -0.2459  0.2382
 2084W        W 3055   0.967   9.259  13.862  0.0787 -0.0605  0.1222
 2085W        W 3056  10.466   3.655   7.079 -0.4431 -0.3703 -0.0037
 2086W        W 3057  12.171   4.670  12.572  0.4422 -0.1926 -0.0465
 2087W        W 3058   7.001   9.093   2.350  0.1468  0.1386  0.1286
 2088W        W 3059   7.475  12.384   6.739 -0.1358 -0.1341 -0.0425
 2089W        W 3060   7.205   0.679  10.357 -0.3619 -0.1681 -0.0658
 2090W        W 3061  10.817  13.305   4.829  0.3655  0.0498 -0.0507
 2091W        W 3062   3.192   8.973   3.037 -0.2457  0.0429 -0.2396
 2092W        W 3063  12.694  11.740  10.704 -0.1239 -0.2372  0.2167
 2093W        W 3064   5.277  11.647   6.593  0.1781  0.2785 -0.0873
 2094W        W 3065   7.698   2.058  13.065  0.1390  0.4547  0.1194
 2095W        W 3066  10.540   5.868   4.670  0.3216  0.0057  0.0644
 2096W        W 3067  12.125  10.243   3.125  0.1082  0.0420  0.3801
 2097W        W 3068   4.025   2.658   6.169  0.1852 -0.2702 -0.0773
 2098W        W 3069   0.733  13.362   2.974 -0.3854 -0.0668 -0.2919
 2099W        W 3070   9.076   4.590  10.357 -0.2393  0.0298  0.0456
 2100W        W 3071   4.598   8.170  13.638  0.3129  0.0627  0.2863
 2101W        W 3072   2.325   4.530   5.209  0.1596 -0.3440 -0.1207
 2102W        W 3073   8.351   7.101   0.151 -0.1950 -0.1070  0.1601
 2103W        W 3074   9.774  11.361   8.839  0.0394  0.2663  0.0539
 2104W        W 3075  11.344   1.750  12.173 -0.0131 -0.2097 -0.1140
 2105W        W 3076   1.402   4.972  12.649 -0.0240  0.0529 -0.1657
 2106W        W 3077   4.659  12.142   7.643 -0.3014 -0.1158 -0.0444
 2107W        W 3078   4.358   5.211  12.495  0.0763 -0.1393  0.3077
 2108W        W 3079   5.219   6.985   6.373 -0.2350 -0.0253  0.0444
 2109W        W 3080   0.702   6.571   9.960 -0.2829  0.2033 -0.2388
 2110W        W 3081  12.437   1.414   0.507 -0.2947 -0.2067  0.0970
 2111W        W 3082  10.223   6.526   2.064  0.0594 -0.1181  0.0366
 2112W        W 3083   6.924  10.552   7.288  0.0894 -0.0363 -0.0074
 2113W        W 3084   6.786  12.331   5.957 -0.0102  0.2185 -0.2689
 2114W        W 3085   3.655   2.758  10.261  0.1031  0.1899 -0.1384
 2115W        W 3086   1.447  13.598   3.987 -0.2143 -0.0989  0.2890
 2116W        W 3087   9.573   8.931   0.431 -0.2431 -0.2664  0.1939
 2117W        W 3088   7.582   3.179  11.581 -0.0745  0.2543  0.0077
 2118W        W 3089   7.536   0.045   4.864 -0.0231  0.0930 -0.1061
 2119W        W 3090   0.633   7.467   5.424  0.1634 -0.1269 -0.2719
 2120W        W 3091  10.365   1.383   2.915 -0.0602  0.0647 -0.0533
 2121W        W 3092   4.294  11.821  11.196 -0.2585 -0.0140  0.2440
 2122W        W 3093  12.792  10.837   8.695  0.0137 -0.3213  0.1780
 2123W        W 3094   2.883  13.732  12.866 -0.2695  0.1230 -0.0668
 2124W        W 3095  10.607  10.479   6.923  0.0482 -0.1138  0.1619
 2125W        W 3096   5.515   2.345   0.374  0.3980 -0.0020 -0.0403
 2126W        W 3097   7.367  12.524   6.248  0.2367 -0.2774 -0.1977
 2127W        W 3098   1.352  10.195  10.238  0.0406  0.4299  0.3324
 2128W        W 3099   8.875  10.331  10.895 -0.0263 -0.1880  0.0431
 2129W        W 3100   0.345  11.208  13.800 -0.2865 -0.1539 -0.1719
 2130W        W 3101  12.301   1.860   1.469 -0.0122 -0.0768 -0.3111
 2131W        W 3102   3.706  11.161   7.059  0.0867  0.0710 -0.3209
 2132W        W 3103   3.170  12.542  11.327 -0.1592  0.0907 -0.0010
 2133W        W 3104   6.618   1.214  13.706  0.2220  0.2213 -0.0001
 2134W        W 3105   7.850   9.677  12.668  0.5844 -0.1178  0.0777
 2135W        W 3106   2.708  11.203   4.273 -0.0899  0.0711  0.0470
 2136W        W 3107  13.448   2.389   3.938  0.2318  0.1194 -0.2461
 2137W        W 3108   4.441   1.152   1.048  0.2405  0.3782  0.2113
 2138W        W 3109  11.877   1.824   8.253  0.1856 -0.0080  0.1842
 2139W        W 3110   3.711   5.807   8.640  0.0102  0.0766 -0.2840
 2140W        W 3111   1.060  10.848   9.206  0.0523  0.2340 -0.1327
 2141W        W 3112   0.539  13.502  11.359  0.0779 -0.2649  0.2106
 2142W        W 3113   7.877   9.198   9.961  0.2675  0.2047 -0.2048
 2143W        W 3114   2.025   1.826   4.171  0.0239 -0.2378  0.0716
 2144W        W 3115   8.140  13.249   7.121 -0.3628 -0.2814  0.2125
 2145W        W 3116  10.850   5.699   9.828 -0.1614  0.1895  0.1172
 2146W        W 3117   7.123   7.555  10.542  0.0107 -0.4363 -0.2294
 2147W        W 3118   4.777   8.098   1.136 -0.0825 -0.2940  0.1240
 2148W        W 3119   0.200   0.427   6.443 -0.1958  0.0374  0.0899
 2149W        W 3120   3.758   2.841   7.438 -0.0145 -0.1404 -0.3627
 2150W        W 3121   5.738   7.488   5.779 -0.1118  0.1755  0.1628
 2151W        W 3122   0.162   3.876  12.034 -0.0832 -0.0229 -0.2119
 2152W        W 3123  13.552   1.450   2.352  0.2293  0.3321  0.2400
 2153W        W 3124   0.980   5.952  13.604 -0.0514 -0.1692  0.2738
 2154W        W 3125   2.222   1.354   5.742 -0.0147  0.2791  0.3539
 2155W        W 3126  12.864  13.043   4.055  0.0786  0.0295  0.0236
 2156W        W 3127  11.539  12.939  10.446  0.1875  0.0255 -0.0733
 2157W        W 3128   2.321  10.439   4.582 -0.0368  0.3615  0.0401
 2158W        W 3129   1.140  12.769  12.304  0.0799  0.4342  0.1557
 2159W        W 3130   2.442   0.039   0.130 -0.3624 -0.2421 -0.1205
 2160W        W 3131   9.484   8.482   9.386 -0.2973  0.0167  0.0333
 2161W        W 3132   3.885   1.655  12.131 -0.1625  0.1290 -0.1467
 2162W        W 3133   4.490   0.786   6.236  0.1707  0.1101  0.0241
 2163W        W 3134  10.267   6.507   2.841 -0.3508 -0.4132 -0.0600
 2164W        W 3135  11.053   2.487  13.369  0.1009  0.1123 -0.1458
 2165W        W 3136   9.962  12.359   4.071  0.1997 -0.0907  0.0891
 2166W        W 3137   0.064   1.274   8.424 -0.1523  0.1199 -0.3742
 2167W        W 3138   1.348   4.737   9.398  0.4237 -0.2476 -0.0467
 2168W        W 3139   3.797  10.860   1.800  0.0060 -0.1725 -0.1429
 2169W        W 3140   8.398  13.264   5.516 -0.0238 -0.1693 -0.1364
 2170W        W 3141   0.583   5.711   6.533  0.1053  0.0367 -0.0909
 2171W        W 3142  13.193   6.512  12.104 -0.3153  0.1269 -0.2548
 2172W        W 3143   2.238   5.660   2.097  0.1380  0.0774  0.0915
 2173W        W 3144   8.567   2.987   1.406  0.0542 -0.3368 -0.0673
 2174W        W 3145   4.243   9.503   1.615  0.0194  0.0973  0.1710
 2175W        W 3146   0.608  13.795  11.781  0.2533 -0.3009  0.1839
 2176W        W 3147   1.300   3.234  13.634 -0.4934  0.2520  0.1043
 2177W        W 3148   1.964   9.196  10.165 -0.0206  0.2059  0.1310
 2178W        W 3149  10.646   6.436   1.863 -0.5362  0.4704 -0.3372
 2179W        W 3150   9.187   4.781   4.636 -0.1212 -0.1284  0.0410
 2180W        W 3151   6.957   7.937   2.365 -0.0401  0.0257  0.4341
 2181W        W 3152  11.810  12.254   2.408  0.0336 -0.2317  0.1524
 2182W        W 3153   6.523   2.870   2.803  0.1670 -0.1237 -0.0091
 2183W        W 3154  11.796   0.268   7.841  0.0515 -0.0169 -0.0091
 2184W        W 3155   2.217   4.222   7.171 -0.1479  0.0238 -0.0625
 2185W        W 3156   0.318   5.312  10.398 -0.0141 -0.0169  0.1379
 2186W        W 3157   1.399  12.759   4.473 -0.1206 -0.3279  0.0570
 2187W        W 3158   3.185   2.344   0.135  0.3330  0.2624  0.0584
 2188W        W 3159  12.080   4.674   3.283  0.2715 -0.2568  0.0602
 2189W        W 3160   1.263   3.648   1.522 -0.1987  0.0785  0.1606
 2190W        W 3161  12.822   0.466   5.002  0.2899 -0.1079 -0.4060
 2191W        W 3162   2.645   9.868   1.512 -0.3227  0.1698 -0.0187
 2192W        W 3163   8.590  13.320   5.077 -0.1751 -0.0337 -0.1104
 2193W        W 3164   5.331  11.831  10.062 -0.0431  0.2967  0.3355
 2194W        W 3165  13.368   4.082  12.837 -0.4100  0.0213 -0.1388
 2195W        W 3166   5.211   0.655  11.112 -0.0510 -0.0875 -0.1820
 2196W        W 3167   7.272   6.962  13.298  0.2263 -0.3870 -0.1648
 2197W        W 3168   4.040   7.904  11.386 -0.1821  0.2909 -0.1269
 2198W        W 3169  10.728   3.945  10.483  0.0066 -0.4299 -0.0431
 2199W        W 3170   7.165   7.333  12.193  0.1040  0.0488  0.1156
 2200W        W 3171   3.047  10.248   0.028  0.1452  0.1085 -0.1084
 2201W        W 3172   5.267   4.864  10.218  0.3900 -0.0072 -0.1237
 2202W        W 3173   3.886   3.978   2.383  0.2478  0.1293  0.4752
 2203W        W 3174   8.103   2.583   6.223  0.0736 -0.0055  0.2835
 2204W        W 3175  11.380  11.643   5.998  0.0770 -0.1090  0.1801
 2205W        W 3176   4.139   0.472   4.773 -0.0650 -0.1542  0.2370
 2206W        W 3177   7.102  12.559   7.082 -0.1934 -0.0650  0.0224
 2207W        W 3178   3.782   4.484   6.727 -0.0916 -0.2526 -0.2294
 2208W        W 3179   0.798  12.276  10.444  0.0932  0.1188 -0.0633
 2209W        W 3180   1.346   6.932   7.496 -0.1358  0.0798  0.1636
 2210W        W 3181   0.436   6.515  12.839 -0.0850 -0.0704  0.3691
 2211W        W 3182   9.572  11.607   1.232 -0.0203 -0.0378 -0.2415
 2212W        W 3183   7.160  12.936   1.158  0.0284 -0.4385  0.2679
 2213W        W 3184   8.339   4.260   0.683 -0.0019  0.2664 -0.0018
 2214W        W 3185   0.100   7.824   1.224  0.1319  0.0042  0.0531
 2215W        W 3186   8.933   6.357  13.648 -0.1126  0.1112  0.2423
 2216W        W 3187   9.232   9.986   1.925  0.3796 -0.0199 -0.1897
 2217W        W 3188   4.265   6.596   2.293  0.1688 -0.5958  0.0442
 2218W        W 3189  13.801   3.806   7.935  0.0732  0.0166  0.3750
 2219W        W 3190   3.701   7.279  13.713  0.2316 -0.2831 -0.2614
 2220W        W 3191   3.474  11.102   4.415  0.0887 -0.1347  0.0203
 2221W        W 3192   5.171   0.277  10.757 -0.3120 -0.0974  0.3668
 2222W        W 3193   1.615   6.854  12.232  0.3720 -0.0113  0.0955
 2223W        W 3194   3.800  10.578   5.840  0.1138 -0.5398  0.0431
 2224W        W 3195   5.779  10.142   3.572  0.1241 -0.0518 -0.1220
 2225W        W 3196   0.110   4.680   4.001 -0.2016 -0.3282 -0.0889
 2226W        W 3197   9.409   6.856   0.944 -0.2410  0.3237 -0.1768
 2227W        W 3198   6.674   0.317   9.522  0.0062  0.0137  0.0339
 2228W        W 3199  13.176   2.894  10.750  0.0590  0.1662  0.2908
 2229W        W 3200  11.634   1.173  13.519 -0.0061  0.2655  0.3939
 2230W        W 3201   1.791  12.020   2.149 -0.0818  0.2229 -0.0845
 2231W        W 3202   6.531   3.839  12.854  0.1378 -0.1719  0.2532
 2232W        W 3203  13.347  13.865   4.396  0.2995 -0.0699 -0.3030
 2233W        W 3204   9.122   1.272   5.770  0.2823 -0.2804  0.3688
 2234W        W 3205   8.962   2.587   4.573  0.0743 -0.2793  0.1166
 2235W        W 3206   1.743   5.541   9.029 -0.2182  0.0115 -0.0628
 2236W        W 3207   7.689   3.060  13.042  0.0727  0.0260  0.0655
 2237W        W 3208  12.260   5.565   5.356 -0.0318  0.0930  0.0764
 2238W        W 3209  13.319   2.956   7.791 -0.0455 -0.3553  0.0226
 2239W        W 3210   9.890   5.633   2.856  0.0936 -0.1618 -0.1441
 2240W        W 3211  12.344   3.000   9.147  0.1121  0.0703  0.1350
 2241W        W 3212   9.974   1.702   0.814 -0.0726 -0.1266  0.2629
 2242W        W 3213   6.138  12.703   0.097  0.3972  0.3882  0.0187
 2243W        W 3214   3.808   0.797  12.026  0.0076 -0.2130  0.1334
 2244W        W 3215   0.629   8.258   7.877  0.1999 -0.0156  0.2192
 2245W        W 3216  13.594   5.323   5.313 -0.0294 -0.2725  0.4926
 2246W        W 3217   8.420   3.039   2.761  0.1506  0.3843  0.1270
 2247W        W 3218   6.319   0.475   6.115 -0.0729 -0.2684  0.4646
 2248W        W 3219   2.116  13.773   1.476  0.1593 -0.1217 -0.0961
 2249W        W 3220   5.036   5.857   2.540 -0.2218  0.3173  0.1166
 2250W        W 3221   4.052   0.534  12.434  0.4855 -0.2051 -0.1693
 2251W        W 3222  11.193   4.127   7.135  0.0966  0.0570  0.2036
 2252W        W 3223   5.304   7.586   3.346  0.2262 -0.4452 -0.2373
 2253W        W 3224   5.101   3.783  12.544  0.4245  0.0592  0.1460
 2254W        W 3225   0.967   6.887   9.057 -0.0295  0.0491  0.0366
 2255W        W 3226   6.048   4.213   4.083 -0.0896  0.0210  0.1460
 2256W        W 3227   8.661   5.013  11.198  0.0697  0.1781 -0.0416
 2257W        W 3228   2.572   2.425  13.855 -0.0703 -0.0714  0.0382
 2258W        W 3229   6.801   6.108   5.272  0.0511 -0.0672 -0.1094
 2259W        W 3230  13.098  10.269  13.850 -0.3477  0.2091 -0.2205
 2260W        W 3231   0.711  13.573   8.397 -0.2054  0.0212  0.1609
 2261W        W 3232  10.585   7.274  12.010 -0.1916  0.1781  0.2930
 2262W        W 3233   5.092   4.093  12.127  0.0313 -0.7856  0.0811
 2263W        W 3234   5.607   6.336  13.029 -0.0086  0.1125 -0.3362
 2264W        W 3235   7.523   7.734   3.272 -0.3672 -0.0204  0.2168
 2265W        W 3236  13.517   1.941   3.577 -0.1247 -0.1175  0.0332
 2266W        W 3237   2.986   6.381   5.952 -0.1742  0.0142 -0.1008
 2267W        W 3238   7.082  12.789   3.387  0.2118 -0.1715 -0.1139
 2268W        W 3239   2.823  13.273   5.700 -0.0165 -0.0855  0.0154
 2269W        W 3240   5.125   2.522  12.486 -0.3307 -0.0240 -0.1280
 2270W        W 3241  12.810  12.820   2.386 -0.0616 -0.1921 -0.0640
 2271W        W 3242   2.374   1.699  11.775  0.0822  0.1380 -0.1540
 2272W        W 3243  10.912   2.438   6.675  0.0521  0.0339  0.0581
 2273W        W 3244  10.001   9.581   8.811 -0.0241 -0.2476  0.1690
 2274W        W 3245   3.743   1.067  13.797 -0.4383  0.3783  0.1097
 2275W        W 3246   0.729   6.985   2.327  0.0094  0.0695 -0.3104
 2276W        W 3247   1.171   3.751  11.060  0.3937 -0.0044 -0.0490
 2277W        W 3248   4.431   4.847   9.864 -0.1687 -0.0047  0.0859
 2278W        W 3249  10.682   0.983  13.767  0.0752 -0.0625  0.1664
 2279W        W 3250   8.425  11.055   4.304  0.1812  0.1939  0.1468
 2280W        W 3251  13.775   2.117   1.828  0.1063 -0.1947 -0.1805
 2281W        W 3252  12.297   8.606   9.894 -0.2082 -0.3895  0.4873
 2282W        W 3253  10.862  12.405  10.186  0.0638 -0.1424 -0.1388
 2283W        W 3254   2.269   8.063   2.300  0.0163 -0.0200  0.1586
 2284W        W 3255  12.005   8.270  10.200 -0.0453 -0.0685  0.2063
 2285W        W 3256   9.518   9.124   8.595 -0.0808  0.2140  0.0052
 2286W        W 3257   5.455   1.128   1.754  0.2471  0.0774 -0.0258
 2287W        W 3258  12.109   0.931  12.577  0.2837 -0.2637  0.0012
 2288W        W 3259  13.825   7.809   9.995 -0.2644 -0.2550 -0.1867
 2289W        W 3260  10.576   6.666   2.363  0.0799  0.1297  0.4707
 2290W        W 3261   3.906  11.558   6.757  0.0103 -0.0283 -0.0115
 2291W        W 3262   0.124   5.239   2.215  0.1145  0.1639  0.0265
 2292W        W 3263   4.210   8.298   9.935 -0.0976 -0.3242 -0.0280
 2293W        W 3264  10.684  10.041   2.304 -0.2222  0.1511 -0.2269
 2294W        W 3265   6.380   3.940   6.223 -0.3977 -0.3701 -0.1992
 2295W        W 3266   3.818   7.917   9.084 -0.2236  0.2098 -0.2041
 2296W        W 3267  11.147   1.055   1.059  0.1574  0.0183 -0.1732
 2297W        W 3268   4.011   3.689   8.138 -0.1358 -0.1877  0.1512
 2298W        W 3269  12.100   6.813   6.369 -0.1927  0.4032 -0.1256
 2299W        W 3270   3.576   3.103   1.328 -0.0655 -0.0458 -0.1778
 2300W        W 3271   2.871  10.835   1.279  0.0356  0.0046 -0.0732
 2301W        W 3272   9.618   0.208  12.186  0.2108  0.0276 -0.0749
 2302W        W 3273  11.384   4.407  12.225 -0.1961 -0.0479 -0.4430
 2303W        W 3274   8.073   9.809   7.733  0.1342 -0.3675  0.1256
 2304W        W 3275  11.521   4.645   7.614 -0.1204 -0.1303  0.2066
 2305W        W 3276   7.642   4.107   4.025  0.3245  0.2047 -0.0192
 2306W        W 3277   9.146  13.627   1.372  0.0250 -0.3533  0.0346
 2307W        W 3278  11.921   9.601  12.292 -0.1783  0.1154  0.0370
 2308W        W 3279   2.256   8.909   1.144 -0.0472  0.1601 -0.0552
 2309W        W 3280   4.930  12.449   3.446  0.5466 -0.1300 -0.0067
 2310W        W 3281   9.180  12.275   0.476  0.0524  0.1474  0.1780
 2311W        W 3282   4.560   8.678  12.865  0.1936 -0.0543 -0.2365
 2312W        W 3283   6.970   8.299   8.183  0.2740  0.0168  0.1419
 2313W        W 3284   0.071   5.776   8.145  0.2047  0.0041  0.0827
 2314W        W 3285  12.272   5.902  12.837 -0.1403  0.2313  0.4249
 2315W        W 3286   1.955   0.867   2.379 -0.1735 -0.1324  0.1950
 2316W        W 3287  11.940   5.759  10.252 -0.2372 -0.4310 -0.3248
 2317W        W 3288   2.025   0.678   4.639 -0.1754 -0.2655 -0.3136
 2318W        W 3289   7.019   5.628  11.531 -0.1545  0.1912 -0.1075
 2319W        W 3290  10.267   7.668   4.531  0.0202  0.3822  0.2781
 2320W        W 3291  12.376   4.027  11.258 -0.1113  0.1085  0.0764
 2321W        W 3292   8.220   6.236   4.521  0.4093 -0.0104 -0.0415
 2322W        W 3293   8.054   2.538   0.595  0.1351 -0.0672 -0.3062
 2323W        W 3294   0.095   7.074   9.542 -0.1246  0.1069  0.1468
 2324W        W 3295   6.152   2.700   6.105  0.4278 -0.4100  0.0193
 2325W        W 3296   7.152   6.631   0.612 -0.1773 -0.0142  0.1419
 2326W        W 3297   3.522   3.155   9.262 -0.0956  0.0558 -0.1733
 2327W        W 3298   5.240  13.356   4.662 -0.2167  0.0842 -0.1429
 2328W        W 3299   1.751   7.544  11.632 -0.1076  0.3553 -0.1950
 2329W        W 3300   1.955  13.584   3.804  0.3462 -0.1326  0.0090
 2330W        W 3301   7.354  12.176   1.892 -0.0822 -0.0507  0.0469
 2331W        W 3302   6.674   1.816   0.807 -0.2362  0.2039 -0.0571
 2332W        W 3303   6.062   5.117  11.291 -0.0100 -0.0795 -0.2810
 2333W        W 3304   2.799   0.421  13.917  0.2463  0.2999  0.2241
 2334W        W 3305   5.751   1.410   2.755  0.0731  0.0187 -0.0012
 2335W        W 3306  11.917  10.056   1.676  0.1122  0.0633 -0.1487
 2336W        W 3307  12.122   8.025   0.971  0.2274  0.2601 -0.0215
 2337W        W 3308   7.064   6.920   1.432 -0.0823  0.2595  0.0941
 2338W        W 3309   5.769  11.757   2.289  0.2871 -0.1284  0.2256
 2339W        W 3310   4.292  10.423  13.458  0.3590 -0.2884  0.1921
 2340W        W 3311  10.998  10.646   3.039 -0.1530 -0.1950  0.1579
 2341W        W 3312   3.004  12.283  13.520 -0.0378 -0.0958  0.2343
 2342W        W 3313  11.908   3.869   5.075  0.0772  0.1556 -0.2583
 2343W        W 3314  12.329   8.033   7.921  0.1178 -0.2681  0.0736
 2344W        W 3315   6.099  11.696   5.467 -0.1567  0.0705 -0.2078
 2345W        W 3316   8.637   0.698   8.189 -0.1409  0.0618 -0.2141
 2346W        W 3317   0.390   3.667   5.091 -0.2499 -0.0516 -0.1766
 2347W        W 3318   6.833   8.562  10.988 -0.1989 -0.0814  0.3393
 2348W        W 3319   6.552  13.648   5.149 -0.1247  0.2845  0.4154
 2349W        W 3320   5.001   4.607   8.709  0.0558  0.3565  0.2276
 2350W        W 3321   4.233   5.332   8.547 -0.2295 -0.4380 -0.1172
 2351W        W 3322  12.756   2.040  13.568 -0.0201 -0.0441 -0.1034
 2352W        W 3323   3.061  11.094   6.362  0.2844  0.2595 -0.1059
 2353W        W 3324   2.358   6.521   2.526  0.3282 -0.6460  0.0429
 2354W        W 3325   8.096   1.656   5.524  0.2750 -0.2497  0.1967
 2355W        W 3326   5.266   5.369  10.117 -0.2778  0.2402 -0.2673
 2356W        W 3327   9.736   0.196  13.206 -0.3415 -0.1827 -0.3800
 2357W        W 3328   6.130   3.656  11.384 -0.2484  0.2601  0.4539
 2358W        W 3329   7.665   5.593   1.227  0.0648 -0.2143 -0.2173
 2359W        W 3330   3.031   1.671  11.105  0.3271 -0.3781 -0.2342
 2360W        W 3331   9.085   7.747  12.516  0.0423 -0.0395 -0.2119
 2361W        W 3332   9.378   4.023   1.972  0.1632 -0.1347 -0.0910
 2362W        W 3333   9.152   1.241   9.238  0.1883 -0.4183  0.0408
 2363W        W 3334  13.428  13.905   8.810  0.1976 -0.1112 -0.0667
 2364W        W 3335  11.211   8.987   5.422 -0.1453  0.3309 -0.0088
 2365W        W 3336  10.734  11.130   2.032 -0.0592  0.2160 -0.0653
 2366W        W 3337   1.343   6.933  13.411 -0.3609 -0.1257 -0.3435
 2367W        W 3338   2.695  11.734   8.499 -0.2227 -0.0896 -0.0493
 2368W        W 3339  10.597   9.221   0.987  0.0552  0.0732  0.1813
 2369W        W 3340   5.195   7.814   7.262  0.1544 -0.3263  0.1489
 2370W        W 3341   5.241   7.978   2.162 -0.4301  0.2587 -0.0604
 2371W        W 3342  11.864   5.317  11.516  0.1377  0.1587 -0.2015
 2372W        W 3343   9.699   6.472   2.211  0.1584  0.0356 -0.1317
 2373W        W 3344   4.933  10.204   7.126 -0.0566 -0.0768  0.2039
 2374W        W 3345   4.987   0.504   3.987 -0.2505  0.2508 -0.0614
 2375W        W 3346   1.565  10.488   9.902  0.1311 -0.0761 -0.1470
 2376W        W 3347   5.052  10.289   9.083  0.0971 -0.1961 -0.1401
 2377W        W 3348   9.625   1.138   9.217 -0.0252 -0.3504 -0.1123
 2378W        W 3349   5.751  13.907   1.665 -0.3404  0.1082 -0.0880
 2379W        W 3350   3.445  12.145   5.083  0.1884 -0.0830 -0.1863
 2380W        W 3351  10.527   7.766  10.315 -0.4076  0.1571  0.0354
 2381W        W 3352   2.331   8.054   9.587  0.3001  0.2760 -0.0355
 2382W        W 3353   7.936   1.392   1.034  0.1426 -0.1677  0.1611
 2383W        W 3354   0.382   5.905   2.804 -0.0289  0.3146  0.0677
 2384W        W 3355   0.202   2.875   3.806 -0.1862  0.3815 -0.0829
 2385W        W 3356  10.008   9.246   6.987 -0.2017  0.0989 -0.0729
 2386W        W 3357  12.502  13.148  11.627  0.1660 -0.0658  0.1831
 2387W        W 3358   5.043  12.692   1.526 -0.0136  0.1775 -0.4496
 2388W        W 3359   1.594  13.431   9.924  0.2422  0.2644 -0.0691
 2389W        W 3360   8.969   7.264  12.348  0.0531  0.6821 -0.1228
 2390W        W 3361  10.666   6.479   5.671  0.3131 -0.1898  0.3188
 2391W        W 3362   1.380  11.526   4.058  0.1323 -0.1728 -0.0177
 2392W        W 3363  10.532   0.957  10.499  0.0578  0.0704 -0.3081
 2393W        W 3364  11.753  12.689   8.091 -0.0093  0.2002  0.0937
 2394W        W 3365   1.612   4.069  10.590  0.2304 -0.3628 -0.0644
 2395W        W 3366  10.834   1.629   9.910  0.0168 -0.0022  0.4209
 2396W        W 3367  13.287  13.412  11.830  0.1234 -0.0032 -0.2715
 2397W        W 3368  13.914  10.232   5.428  0.2053  0.1545 -0.0764
 2398W        W 3369   3.168   7.637  12.657  0.2090 -0.2190  0.1295
 2399W        W 3370  13.274   5.934  10.524 -0.0719 -0.1092 -0.0223
 2400W        W 3371   8.972   7.725   2.656  0.0971  0.0297  0.0459
 2401W        W 3372   3.955   6.203   8.858  0.0905  0.1012  0.0844
 2402W        W 3373   2.034   1.093   1.893  0.0815  0.0491 -0.0922
 2403W        W 3374   1.827  10.750   9.007  0.0158  0.1161 -0.0032
 2404W        W 3375  13.394   1.378   3.743 -0.0043  0.3972 -0.0557
 2405W        W 3376   6.826   6.911  12.079 -0.1646  0.0766 -0.0630
 2406W        W 3377   4.848   7.717   9.484  0.3359 -0.1379  0.3529
 2407W        W 3378   4.643  12.072   3.560  0.1029  0.0488 -0.1963
 2408W        W 3379   6.405  13.634  13.720 -0.0944 -0.1673 -0.1811
 2409W        W 3380   1.853   7.723  12.210 -0.0765  0.1597  0.0841
 2410W        W 3381   1.862  13.801   2.550 -0.1435 -0.0798 -0.2082
 2411W        W 3382   4.469  11.656   4.446 -0.1093 -0.2335  0.1090
 2412W        W 3383  11.881  10.528   5.029  0.2175 -0.0760  0.1189
 2413W        W 3384   0.393   5.480   7.015 -0.5910  0.1120 -0.0041
 2414W        W 3385   5.831   3.682   1.719 -0.2321  0.1638  0.2415
 2415W        W 3386  13.378  12.869  11.574  0.1665  0.1204 -0.1550
 2416W        W 3387   5.676  13.331   0.095 -0.0076 -0.3410 -0.4610
 2417W        W 3388   6.297   6.092   7.744 -0.0617 -0.1879 -0.1572
 2418W        W 3389   9.906  12.976  12.835  0.0045 -0.0018  0.2017
 2419W        W 3390  13.310   1.188   5.816  0.1898  0.1661  0.1792
 2420W        W 3391   3.748   1.516   2.701 -0.1953  0.0716 -0.1412
 2421W        W 3392   3.822  13.018  12.544  0.3405 -0.3767  0.1193
 2422W        W 3393  11.206   1.264   5.680 -0.0131  0.4773  0.4112
 2423W        W 3394   3.921   5.624   6.854 -0.1858 -0.1850 -0.2090
 2424W        W 3395  13.562   9.267   4.490  0.0582 -0.4114 -0.2704
 2425W        W 3396   8.517   3.729  10.604 -0.1770  0.1971  0.1825
 2426W        W 3397   5.081   6.688  12.295  0.0573 -0.0286 -0.2241
 2427W        W 3398   2.149   8.204   1.797  0.0659  0.0594  0.0653
 2428W        W 3399   2.503  10.166   3.325  0.1202  0.0196  0.2942
 2429W        W 3400   3.771   7.474  12.056 -0.3955 -0.2600 -0.1496
 2430W        W 3401   6.729  12.980   1.490  0.0650  0.1122 -0.1906
 2431W        W 3402   3.564   9.094  13.722  0.3011  0.1903  0.1034
 2432W        W 3403   8.237   9.161   7.158 -0.1989  0.0625  0.2305
 2433W        W 3404   4.229   4.229  12.750  0.3558 -0.1088  0.2403
 2434W        W 3405   5.407   4.365   5.410  0.0356  0.0605 -0.3468
 2435W        W 3406  12.389   7.466  11.401  0.1790 -0.0948  0.1509
 2436W        W 3407   4.799   3.415   7.847  0.2460 -0.2234 -0.1507
 2437W        W 3408   2.473   7.574  12.721 -0.2026  0.1145  0.1870
 2438W        W 3409   5.299  12.829   3.630  0.0989 -0.0312  0.1622
 2439W        W 3410   1.067   1.305   2.948 -0.1963  0.0624 -0.2185
 2440W        W 3411   7.767  12.453   1.432  0.0622 -0.1101 -0.2579
 2441W        W 3412   6.498   4.558   0.535  0.3497  0.0098 -0.0932
 2442W        W 3413   3.941   4.033  10.335  0.5252  0.1354 -0.3056
 2443W        W 3414  13.701   7.575   8.198  0.0901  0.5026 -0.4961
 2444W        W 3415  12.938   7.671   2.234  0.1180  0.2950 -0.0264
 2445W        W 3416  12.327   3.246   7.781 -0.2226  0.1931  0.1755
 2446W        W 3417   0.811  10.775   1.206 -0.1997  0.2425  0.1814
 2447W        W 3418   1.891   8.770   2.708  0.1631 -0.3190  0.0523
 2448W        W 3419   8.157   9.578   0.517  0.2700  0.1242 -0.3106
 2449W        W 3420  12.525   3.873   3.416  0.1881  0.3507 -0.0537
 2450W        W 3421  13.637   4.464   8.342  0.0041  0.1637 -0.3364
 2451W        W 3422   9.246   7.719   3.775 -0.0172 -0.4321  0.3403
 2452W        W 3423  10.432   6.143   5.212 -0.0538  0.0436  0.0920
 2453W        W 3424   3.056   5.302   4.044  0.2032  0.1742  0.1031
 2454W        W 3425   6.734  10.464  12.860  0.0219  0.1637 -0.3046
 2455W        W 3426   7.839   5.529   6.105 -0.0795  0.1803 -0.0331
 2456W        W 3427   5.651  12.153   8.107 -0.2562  0.1837 -0.1748
 2457W        W 3428   8.943   6.721   3.442 -0.0043 -0.3800 -0.0699
 2458W        W 3429   5.087  13.298   3.757 -0.0026 -0.1441  0.0042
 2459W        W 3430  13.343   8.404   8.619 -0.0706 -0.4107 -0.0336
 2460W        W 3431   1.258  13.458   0.417 -0.2780  0.2409  0.0896
 2461W        W 3432   0.042  11.614   3.734 -0.0680 -0.2192  0.0897
 2462W        W 3433   3.931   7.397   3.434 -0.2148  0.1892  0.2909
 2463W        W 3434   0.308   4.218  10.822 -0.1621  0.0781  0.2450
 2464W        W 3435   6.999  10.950   7.855 -0.3325 -0.1666  0.1252
 2465W        W 3436   3.098  10.343   5.774 -0.0393 -0.4084 -0.0740
 2466W        W 3437  10.479  13.677   5.486 -0.1242  0.1335  0.3229
 2467W        W 3438  12.842  13.201   0.260  0.1736 -0.0642 -0.0455
 2468W        W 3439   7.871   4.331   9.215  0.1673 -0.4940  0.0717
 2469W        W 3440  12.362  12.959   4.066 -0.0173  0.0961  0.0763
 2470W        W 3441   8.335   1.970   3.104 -0.0914  0.0335 -0.1017
 2471W        W 3442   1.151  13.762   6.453 -0.1069 -0.1111 -0.3874
 2472W        W 3443   8.047  11.279   6.140  0.0105  0.0276 -0.2617
 2473W        W 3444   2.201  11.589   3.471  0.0413  0.3325  0.1611
 2474W        W 3445   9.338  11.928   4.422  0.1842  0.1295  0.1134
 2475W        W 3446  12.163   3.066  13.728  0.2014 -0.0827 -0.0985
 2476W        W 3447   0.855   2.865  11.252 -0.1432  0.0566  0.1814
 2477W        W 3448   3.393  12.081   9.854  0.3713  0.1254 -0.0698
 2478W        W 3449   7.845   5.103   6.881  0.2465  0.0286  0.1422
 2479W        W 3450   5.417  12.330  13.630 -0.0918 -0.1858 -0.2976
 2480W        W 3451   3.142   3.154   6.504 -0.2337 -0.4013  0.3169
 2481W        W 3452  11.812   8.917   7.383 -0.5580 -0.1355  0.0979
 2482W        W 3453  13.330   8.323   6.737  0.3002  0.0568 -0.1545
 2483W        W 3454   2.817  10.715   8.473 -0.2042 -0.3058  0.0805
 2484W        W 3455   4.335   4.415   2.338  0.0651 -0.1783  0.0977
 2485W        W 3456   5.181  13.757   3.811 -0.0015  0.2551 -0.1827
 2486W        W 3457   8.903  11.199   6.338 -0.2957  0.0005 -0.2074
 2487W        W 3458   7.742   0.570   1.470 -0.0122 -0.1007 -0.0423
 2488W        W 3459   2.813  13.774   8.549 -0.0368  0.0260 -0.4348
 2489W        W 3460   6.144  12.675   2.210 -0.0611  0.1782  0.0142
 2490W        W 3461   4.369   5.630  11.461  0.0862  0.1606  0.1262
 2491W        W 3462   7.352   3.291   1.679  0.0154 -0.2779  0.1815
 2492W        W 3463   1.420   5.359   7.536 -0.0529  0.0547  0.1799
 2493W        W 3464   5.958   2.649   1.130 -0.0049 -0.0214  0.0661
 2494W        W 3465  13.717   4.564   2.746 -0.1065 -0.0076 -0.2323
 2495W        W 3466   4.215   4.861  11.344  0.1668 -0.0846  0.0682
 2496W        W 3467   7.295   8.334   7.833  0.1930  0.0504  0.1015
 2497W        W 3468   8.212  11.101   5.684  0.1459 -0.0197  0.1825
 2498W        W 3469  11.704   8.278   8.376  0.0989 -0.1952 -0.0816
 2499W        W 3470   3.944   1.806  11.612 -0.1373  0.1038 -0.1149
 2500W        W 3471   9.093   1.951  11.949 -0.2216  0.1893 -0.1544
 2501W        W 3472  10.653  12.355   4.641  0.1234 -0.2316 -0.4357
 2502W        W 3473  13.328   6.843   0.056 -0.0100 -0.1685  0.0666
 2503W        W 3474   0.181   8.591   6.183  0.0671 -0.2172  0.0145
 2504W        W 3475   6.497   0.359   2.686  0.0262  0.0338  0.3306
 2505W        W 3476  10.362  13.166  13.019  0.2438 -0.1411 -0.0714
 2506W        W 3477  13.044   7.253  10.010  0.1599  0.1270  0.1587
 2507W        W 3478   0.166  13.333   1.039  0.0707  0.4371 -0.0197
 2508W        W 3479   8.121   7.901   6.862 -0.4053 -0.2927  0.2736
 2509W        W 3480   9.594   4.808   6.243 -0.0761 -0.4176  0.4251
 2510W        W 3481   9.873   4.621   4.109 -0.2613 -0.0828  0.2150
 2511W        W 3482  12.858   2.625  13.500 -0.2110 -0.3704 -0.2702
 2512W        W 3483   3.281   7.346  13.125  0.0706 -0.2866  0.0131
 2513W        W 3484   2.986   3.973   7.742 -0.0217  0.4358  0.0646
 2514W        W 3485   8.525   5.498  10.389  0.2016  0.0356  0.3135
 2515W        W 3486   0.095  12.818   8.448 -0.0653  0.0354 -0.1540
 2516W        W 3487   4.060   6.241   1.762  0.2889 -0.0070  0.2145
 2517W        W 3488   9.880  11.382   5.079 -0.0715  0.1221 -0.2944
 2518W        W 3489   2.977   8.639   4.951 -0.3179 -0.1494  0.0677
 2519W        W 3490   8.860   7.843   3.514 -0.1223  0.3066  0.3891
 2520W        W 3491   6.273  12.868   5.704 -0.0904  0.1320  0.0211
 2521W        W 3492   8.673   6.709   5.713  0.1630 -0.2697 -0.0989
 2522W        W 3493  12.607  10.452   9.028  0.1877 -0.4146  0.1706
 2523W        W 3494   8.540   0.422  10.075  0.0488  0.1097 -0.0233
 2524W        W 3495   8.603  13.185   9.872 -0.2986 -0.1737 -0.1474
 2525W        W 3496   7.712   0.075   6.730 -0.3395  0.1448  0.0830
 2526W        W 3497  11.148   2.079   3.861  0.0209 -0.2157 -0.3038
 2527W        W 3498  12.070   6.341   6.519  0.2964 -0.2831 -0.0694
 2528W        W 3499   8.870  10.699  12.173 -0.2166 -0.1888  0.1259
 2529W        W 3500   9.857   1.463  12.786  0.2229  0.2196 -0.1114
 2530W        W 3501   1.341   4.221   9.177  0.2190 -0.2873  0.1820
 2531W        W 3502   0.898   8.553   6.607  0.2806  0.0976  0.0257
 2532W        W 3503  10.125   0.662  10.695  0.0858 -0.5037 -0.0109
 2533W        W 3504  11.263   6.223  12.642  0.1815 -0.1764 -0.2198
 2534W        W 3505  10.338   4.247  11.739 -0.0943 -0.0963 -0.3693
 2535W        W 3506  10.008  11.843   8.092  0.0105 -0.1095 -0.3834
 2536W        W 3507   2.006  13.866   0.430  0.0510  0.1977  0.0579
 2537W        W 3508   4.956  11.035   0.119 -0.0248 -0.0109  0.1810
 2538W        W 3509   9.272   8.750   4.407  0.1784 -0.0156 -0.0371
 2539W        W 3510  12.974   7.676  12.723  0.1623  0.0634 -0.0573
 2540W        W 3511  10.975   0.940   3.206 -0.0678  0.0326  0.1617
 2541W        W 3512   3.134   0.809  10.627  0.1288 -0.1150  0.1020
 2542W        W 3513   4.002   6.207   9.392 -0.1058 -0.0654  0.2306
 2543W        W 3514  12.147   4.328   8.217 -0.5438 -0.0468 -0.1738
 2544W        W 3515   7.706   7.265  10.063  0.2485 -0.1292  0.0194
 2545W        W 3516   3.452   7.010  13.424  0.0039  0.0784 -0.1012
 2546W        W 3517   4.115   7.573  13.825  0.1985  0.0706  0.0262
 2547W        W 3518   4.886   7.922   5.198 -0.0530  0.1152  0.2164
 2548W        W 3519   2.566   3.581  10.310 -0.3338 -0.2506  0.1300
 2549W        W 3520   8.238  10.817   0.453 -0.0960  0.2487  0.2222
 2550W        W 3521   8.630  13.197   8.446 -0.0826 -0.2961  0.1368
 2551W        W 3522  11.020  13.378   8.455  0.2078  0.3402  0.1609
 2552W        W 3523   0.442  10.823  11.678 -0.0218  0.1333 -0.0878
 2553W        W 3524   5.252  12.355   2.749 -0.1387 -0.3519 -0.0742
 2554W        W 3525   0.547   9.785  11.484 -0.0590  0.2068 -0.2171
 2555W        W 3526   4.005   3.881  13.673 -0.2054  0.1220  0.0386
 2556W        W 3527  11.433   0.726   4.811 -0.1099 -0.0200 -0.0400
 2557W        W 3528   7.282   6.183  10.534  0.2193 -0.2335  0.2934
 2558W        W 3529   8.310   8.110  10.843 -0.0609  0.2831 -0.1940
 2559W        W 3530   5.550   2.877   9.367  0.1295 -0.2262  0.1033
 2560W        W 3531   6.828   7.306   7.838  0.3801  0.3274  0.0189
 2561W        W 3532  10.526   6.202   6.094  0.0702  0.1996  0.0655
 2562W        W 3533   7.217  12.990  10.621 -0.1806  0.2392  0.3987
 2563W        W 3534   8.629  11.631   7.972  0.1649 -0.1577 -0.0560
 2564W        W 3535   7.657   5.235   0.085 -0.0436 -0.1872  0.0881
 2565W        W 3536   5.857   3.833   0.799  0.0317  0.0488 -0.2338
 2566W        W 3537   0.599   8.459   9.807 -0.1991  0.0617  0.0091
 2567W        W 3538  11.173   7.158   9.710 -0.2535  0.1011  0.0943
 2568W        W 3539   5.519   9.969  10.757 -0.0762  0.0452 -0.0708
 2569W        W 3540   1.187   7.198  10.578  0.1329 -0.1282  0.4379
 2570W        W 3541   8.626   1.559  11.803  0.0233 -0.1200  0.4433
 2571W        W 3542   2.562   9.562   7.912  0.0823 -0.0275 -0.1804
 2572W        W 3543   3.586  12.646   2.358  0.2255 -0.1409 -0.4573
 2573W        W 3544   7.743   7.249   1.684  0.0137  0.0215 -0.1249
 2574W        W 3545   9.765   2.543   0.852  0.0424 -0.1709 -0.0192
 2575W        W 3546  13.615   9.294   5.578 -0.2390  0.1730 -0.0319
 2576W        W 3547   1.859  12.836  13.425 -0.0346  0.1481  0.2105
 2577W        W 3548   6.911  12.096   1.768 -0.2335  0.2877 -0.0699
 2578W        W 3549   5.677  11.002   5.871 -0.2398  0.0560  0.0645
 2579W        W 3550   7.736   7.410  12.059  0.0983  0.0079  0.3530
 2580W        W 3551   7.834   7.882   0.514  0.3531 -0.1519  0.3119
 2581W        W 3552   8.787   1.650  12.236 -0.0836 -0.2088 -0.0879
 2582W        W 3553   1.301   8.642   8.154 -0.0648 -0.1000  0.0707
 2583W        W 3554   9.721  13.846   0.680 -0.1245 -0.4715 -0.2892
 2584W        W 3555   9.596  11.237  12.043  0.1567  0.1471 -0.3098
 2585W        W 3556   8.759  12.581   0.402 -0.2420  0.1044 -0.1376
 2586W        W 3557   1.497   8.516   9.881  0.2203 -0.0307  0.1680
 2587W        W 3558  10.995  13.358   3.387 -0.0881  0.1319  0.0038
 2588W        W 3559   2.446   9.524  11.288 -0.2278 -0.1488 -0.0407
 2589W        W 3560  13.520   3.347   5.279 -0.2452 -0.0577  0.0777
 2590W        W 3561   2.292  10.273   0.554 -0.0454 -0.2001  0.2124
 2591W        W 3562  13.723   4.584  11.499  0.0212 -0.1153  0.0150
 2592W        W 3563   6.995  10.173   5.117  0.1909  0.0450 -0.0597
 2593W        W 3564   4.437   7.317   5.678 -0.0877 -0.0242  0.4603
 2594W        W 3565  13.602  10.454  13.126  0.3237 -0.3054  0.2800
 2595W        W 3566   4.512   1.246   6.259  0.9170 -0.0536  0.2819
 2596W        W 3567   7.617   6.558  12.473 -0.2027 -0.0821  0.0309
 2597W        W 3568   3.157  13.601   1.412 -0.0121  0.1665 -0.3538
 2598W        W 3569   6.491   4.881  11.202 -0.1105 -0.1338  0.0269
 2599W        W 3570   8.244   8.310   3.637 -0.2064  0.0638 -0.1090
 2600W        W 3571  13.242  13.669   1.428 -0.2396 -0.2006 -0.0433
 2601W        W 3572   2.621   5.964   2.706 -0.0410  0.1732 -0.1407
 2602W        W 3573   2.139   8.399   0.292  0.0410  0.2466 -0.1135
 2603W        W 3574   2.209   9.259   3.500 -0.0144 -0.0236  0.2794
 2604W        W 3575   4.681   3.125   4.976 -0.1635  0.0402 -0.1521
 2605W        W 3576   1.945   6.792   1.637  0.0194  0.2735 -0.1393
 2606W        W 3577  12.103   7.174  13.801  0.0146  0.0775  0.2316
 2607W        W 3578  10.046   1.081  11.092  0.3034 -0.0142  0.1940
 2608W        W 3579   7.635   1.097   4.005 -0.0108  0.0007 -0.1460
 2609W        W 3580   9.691  12.529   0.537 -0.1044 -0.1968 -0.1267
 2610W        W 3581   3.112  11.526   2.944 -0.0938 -0.1789 -0.0688
 2611W        W 3582   0.483   4.520   7.039 -0.0791  0.0392 -0.0932
 2612W        W 3583   5.088   4.728   5.305 -0.2081 -0.2600  0.1326
 2613W        W 3584   2.243   8.355   6.978 -0.1880  0.1899 -0.2233
 2614W        W 3585   8.883   6.109   8.559 -0.2367 -0.2848  0.0356
 2615W        W 3586  12.773   1.682   9.810 -0.1185 -0.3597  0.2839
 2616W        W 3587   1.448  11.366   3.474  0.2818 -0.2204  0.0524
 2617W        W 3588   3.580   4.015  10.907  0.1936 -0.0672  0.1492
 2618W        W 3589   4.502  11.198   5.267  0.4031 -0.1693  0.1836
 2619W        W 3590   8.889   9.080   4.210  0.2332 -0.0017 -0.2254
 2620W        W 3591  12.755   3.662   4.416  0.0751  0.2269 -0.0257
 2621W        W 3592   9.515  12.347   5.303 -0.1185  0.1976 -0.0297
 2622W        W 3593   6.174   2.244   8.961  0.2632 -0.1839  0.2376
 2623W        W 3594  12.827  10.080  10.344  0.2072 -0.2817 -0.1357
 2624W        W 3595  12.740   1.863  11.790 -0.0552  0.2545  0.1523
 2625W        W 3596  11.372   2.321  11.743  0.1166  0.0830  0.1596
 2626W        W 3597   2.047   0.338   4.992 -0.2389  0.0763  0.0867
 2627W        W 3598  13.684   7.114   6.592 -0.0319  0.0482 -0.2604
 2628W        W 3599   7.016   9.389   9.581 -0.2549 -0.0409  0.1815
 2629W        W 3600   3.786  12.363   0.135 -0.1444  0.1020 -0.0676
 2630W        W 3601  11.995   3.752   9.471 -0.0421 -0.0387  0.0264
 2631W        W 3602   5.447   8.577  13.187 -0.2245  0.0084 -0.3121
 2632W        W 3603   8.645  10.102   4.468 -0.0284 -0.0285 -0.0731
 2633W        W 3604  13.753   3.951   3.319  0.3601 -0.2906 -0.2000
 2634W        W 3605   1.561   6.687   0.734 -0.1235  0.2628 -0.0344
 2635W        W 3606   8.353   9.589   3.684 -0.0558  0.1019  0.0548
 2636W        W 3607   5.610  11.603   0.876  0.0598 -0.3394 -0.1171
 2637W        W 3608  10.853   3.353   6.662  0.2398 -0.1572  0.3044
 2638W        W 3609  12.746   6.428   9.332 -0.0473  0.0258 -0.2137
 2639W        W 3610   8.954  12.344   1.069 -0.1183  0.1244  0.1631
 2640W        W 3611   1.907   1.991  11.096 -0.0074  0.3634  0.2032
 2641W        W 3612   2.197  11.108   6.650  0.3789 -0.0488 -0.1213
 2642W        W 3613   1.916  11.061   8.627  0.0338  0.0250  0.0153
 2643W        W 3614   4.176  11.171   1.775 -0.0860  0.1633  0.0517
 2644W        W 3615   8.587   3.584   7.716  0.2152 -0.1212  0.3024
 2645W        W 3616   3.283   4.424   2.379 -0.0131  0.1001 -0.1009
 2646W        W 3617   7.082   3.516   3.074  0.3055 -0.1190 -0.2084
 2647W        W 3618   1.289   0.087  12.840 -0.0535 -0.0266 -0.0720
 2648W        W 3619   4.464   2.956   4.569 -0.1271  0.1262  0.2307
 2649W        W 3620   7.666   2.019  10.268  0.1913 -0.0705  0.1737
 2650W        W 3621   8.808  10.987  10.056  0.2911  0.0330  0.2019
 2651W        W 3622  12.082   8.527  11.326 -0.0761 -0.3833  0.1231
 2652W        W 3623   6.449   7.857  11.407 -0.0508  0.0131 -0.1912
 2653W        W 3624   6.144  11.140   3.408  0.7102  0.2420 -0.1991
 2654W        W 3625  10.593   7.434   2.766  0.2789 -0.1371  0.0548
 2655W        W 3626  13.790   4.286   3.764  0.1899 -0.2970 -0.3050
 2656W        W 3627   5.353   6.918  10.746 -0.1243  0.0043 -0.1041
 2657W        W 3628   4.670  12.378   0.591 -0.0139 -0.1380 -0.1449
 2658W        W 3629   7.495   7.377   8.479  0.0090  0.0552  0.0428
 2659W        W 3630   1.169   8.060   8.151  0.1187 -0.0589 -0.2246
 2660W        W 3631  12.778   2.863   5.540  0.0535 -0.2083  0.0879
 2661W        W 3632   4.749   9.457   9.539  0.0143  0.0069  0.4372
 2662W        W 3633  12.643  12.434   6.779  0.0296  0.0575 -0.2628
 2663W        W 3634   1.251   6.907  11.938 -0.0879  0.1365  0.1128
 2664W        W 3635  13.456   3.935   1.692 -0.1685  0.1431  0.1988
 2665W        W 3636   5.909   9.233   0.238 -0.2692  0.1166 -0.1716
 2666W        W 3637   2.962   0.926   0.085 -0.1409  0.2017  0.2122
 2667W        W 3638  13.015   4.198   1.131 -0.0104 -0.0540  0.0646
 2668W        W 3639   1.439   9.949   2.966  0.2595 -0.0803  0.1882
 2669W        W 3640   4.367   0.796   0.686 -0.0963 -0.1441  0.1137
 2670W        W 3641  10.593  11.511  10.447  0.1731  0.1879  0.1543
 2671W        W 3642   2.742   8.314   2.535  0.2032  0.0602 -0.1471
 2672W        W 3643  13.354  10.515   4.761 -0.0040 -0.0546 -0.2882
 2673W        W 3644   4.597  10.674   8.574  0.0712 -0.0025  0.2738
 2674W        W 3645  11.628   8.353   0.278 -0.3662  0.1384  0.1579
 2675W        W 3646  11.340  11.910   1.598  0.0323  0.2954  0.1073
 2676W        W 3647   7.486   8.076   2.320  0.3781  0.2152  0.0359
 2677W        W 3648   6.805   3.469  10.379  0.1404 -0.0585  0.2914
 2678W        W 3649   7.382   1.650  11.075  0.0224  0.0156  0.2210
 2679W        W 3650  13.296   4.632  12.162 -0.1514 -0.1133  0.3037
 2680W        W 3651   7.147   1.817   4.393 -0.0984 -0.0762 -0.0416
 2681W        W 3652   4.898  13.490   3.323  0.0273 -0.0876 -0.0102
 2682W        W 3653   2.866   5.544   9.869 -0.0239 -0.3035  0.2258
 2683W        W 3654   6.418   2.012   5.852 -0.0293 -0.0817 -0.3648
 2684W        W 3655   7.984   7.933   3.079 -0.2092 -0.3342  0.2017
 2685W        W 3656  12.831  13.679   8.254 -0.0466 -0.1689  0.1087
 2686W        W 3657   6.012   0.806   9.441  0.3622 -0.1645  0.4409
 2687W        W 3658  12.609   5.840  12.399 -0.1248  0.1731 -0.0094
 2688W        W 3659  11.638   4.782   5.301 -0.3110 -0.1342  0.1464
 2689W        W 3660   5.385   3.115  13.797 -0.3716  0.0744  0.0305
 2690W        W 3661  11.014  12.724   4.641  0.0365  0.2155  0.0432
 2691W        W 3662   5.473  10.574   6.069 -0.0093 -0.2394  0.2666
 2692W        W 3663   3.585   6.854   7.586  0.0804 -0.0759  0.2913
 2693W        W 3664   3.064   9.915   4.498 -0.0133  0.0391 -0.2968
 2694W        W 3665   3.410   6.910   4.904 -0.0121 -0.2886 -0.0763
 2695W        W 3666   2.795   3.539   6.788  0.1071  0.0813 -0.0806
 2696W        W 3667  10.337  12.443   5.047  0.0330 -0.3949 -0.2379
 2697W        W 3668  10.588   2.612   9.267 -0.0426  0.2055 -0.1655
 2698W        W 3669   1.471   8.967   6.072  0.2892  0.1282  0.2584
 2699W        W 3670   0.828   3.041   2.549  0.0720  0.2045 -0.4771
 2700W        W 3671  11.910  11.593   7.309  0.0254  0.1321  0.3749
 2701W        W 3672   3.721   7.476  11.554 -0.2209 -0.0240  0.1812
 2702W        W 3673   3.067   5.823   2.554 -0.0755  0.1916  0.1435
 2703W        W 3674   2.552  12.135   4.622  0.1818 -0.2239  0.0974
 2704W        W 3675   4.506   8.690  13.467  0.0130  0.3907 -0.0361
 2705W        W 3676  12.352   3.489   9.208 -0.1330  0.0784  0.2054
 2706W        W 3677   8.643   5.704  10.852 -0.1485  0.1529  0.5042
 2707W        W 3678   4.686   4.220   9.954 -0.2165  0.1590  0.1361
 2708W        W 3679  11.811  10.979   7.978 -0.2659 -0.2212  0.0568
 2709W        W 3680   6.777   9.121   5.164  0.1749  0.1612 -0.0502
 2710W        W 3681   8.317   5.217  12.940  0.0872 -0.2114  0.0643
 2711W        W 3682  12.871   6.214  10.378  0.0320 -0.0421  0.1547
 2712W        W 3683  11.599  11.310   7.646  0.0499  0.0485 -0.1334
 2713W        W 3684   7.657   4.605   5.016 -0.0795 -0.0196  0.3990
 2714W        W 3685   1.422  11.164   7.029 -0.0471  0.0832 -0.0567
 2715W        W 3686   4.012   9.987   4.930  0.3170  0.1669 -0.0561
 2716W        W 3687   5.913  13.432   5.612  0.2474  0.0543  0.0810
 2717W        W 3688   7.580  11.040   8.424  0.1180  0.3131 -0.0433
 2718W        W 3689   9.139  11.759  11.166 -0.0944  0.2233  0.0809
 2719W        W 3690  13.060  11.575   8.436  0.0838 -0.2299 -0.1255
 2720W        W 3691   2.330  10.453  11.379  0.0067 -0.3589 -0.0165
 2721W        W 3692  12.716  13.905   9.159 -0.1293  0.1400 -0.0217
 2722W        W 3693   4.107   5.315  10.686  0.0185  0.0378 -0.0123
 2723W        W 3694  10.480  10.972   0.815 -0.0125  0.1368  0.4024
 2724W        W 3695   0.899  11.914   8.271 -0.1374 -0.2180  0.2144
 2725W        W 3696   8.800  11.564  10.601  0.1532  0.2713  0.1044
 2726W        W 3697  11.524   5.524   2.008 -0.1738 -0.1676 -0.0247
 2727W        W 3698   0.105  12.126  12.941 -0.1085 -0.2109 -0.2727
 2728W        W 3699   6.345  10.730  11.270  0.0885 -0.0513 -0.1615
 2729W        W 3700  13.110   9.341   5.445  0.1918  0.1699 -0.2307
 2730W        W 3701   8.908   5.644   2.778 -0.0626  0.0109  0.0483
 2731W        W 3702  11.872  12.857  10.102  0.1189  0.0569 -0.0850
 2732W        W 3703   2.051   1.575   0.013 -0.0696 -0.5126  0.0975
 2733W        W 3704   1.488   0.014  10.588 -0.0695  0.0173 -0.3029
 2734W        W 3705   2.725  10.843  11.285  0.0449 -0.1963 -0.1327
 2735W        W 3706   1.392   4.658   6.257 -0.0224  0.0335  0.0350
 2736W        W 3707  13.787   6.275   3.343 -0.1109 -0.0467 -0.3085
 2737W        W 3708   4.569  10.164   8.078  0.0287 -0.2925 -0.1106
 2738W        W 3709   8.666  12.874   4.831 -0.0786  0.0009 -0.1406
 2739W        W 3710   2.403  11.903  13.141 -0.0134  0.2220 -0.0423
 2740W        W 3711   8.879   7.148   9.155 -0.3740 -0.0700  0.0000
 2741W        W 3712   7.691   6.146   7.724 -0.0421  0.0325 -0.2041
 2742W        W 3713   6.707  11.387  12.850 -0.2287  0.1206  0.2405
 2743W        W 3714   5.089   8.453   1.229 -0.1869 -0.0282 -0.0728
 2744W        W 3715   4.567  10.766   9.965  0.0789 -0.0554 -0.0576
 2745W        W 3716   5.781   6.250   1.281  0.4178  0.0466  0.0694
 2746W        W 3717   8.781   3.906  13.137  0.0265 -0.3818  0.0607
 2747W        W 3718   5.636   6.734   2.271  0.3147  0.4897  0.2146
 2748W        W 3719   6.195   4.678   5.125  0.1656  0.1334 -0.1767
 2749W        W 3720   0.935   2.638   0.973  0.1208 -0.3180  0.0963
 2750W        W 3721  11.521   9.168   1.597  0.2910  0.0208 -0.2536
 2751W        W 3722  10.739   9.442   5.151  0.1939 -0.2848 -0.0527
 2752W        W 3723  13.736   6.165   9.115  0.1261 -0.2343 -0.1922
 2753W        W 3724   5.579   8.863   0.466  0.2611 -0.2722  0.0864
 2754W        W 3725   3.802  13.509  12.742  0.1030  0.2745  0.2196
 2755W        W 3726  11.064   6.677   4.870 -0.2716 -0.0775 -0.2604
 2756W        W 3727  10.018   1.927   1.349  0.0498 -0.3774  0.2649
 2757W        W 3728   3.799  10.897   8.402 -0.0952  0.2638  0.2211
 2758W        W 3729   8.299  12.765   4.442  0.0600 -0.2762  0.1390
 2759W        W 3730   2.754   0.225   5.715 -0.2597 -0.0293  0.3500
 2760W        W 3731  11.609   1.756   6.454 -0.2937 -0.0107 -0.1412
 2761W        W 3732  13.769   9.810  10.088  0.4163  0.1593  0.3235
 2762W        W 3733   3.227   6.519  13.375  0.2116 -0.0045 -0.1601
 2763W        W 3734   9.589  13.591  13.443  0.2626 -0.0165  0.0583
 2764W        W 3735  13.370   9.516  13.643  0.2385 -0.0813 -0.1252
 2765W        W 3736  11.046  10.357  11.645 -0.1598 -0.1500  0.0515
 2766W        W 3737   0.360   4.017   8.113  0.2648 -0.0776  0.2529
 2767W        W 3738   1.827   1.236  13.157  0.0250 -0.0762 -0.0048
 2768W        W 3739   6.945   6.744   9.976 -0.2040  0.0696 -0.0350
 2769W        W 3740   5.630   3.655   2.710  0.1224 -0.0190 -0.0104
 2770W        W 3741   2.470   8.410  12.722 -0.3183  0.3479 -0.2730
 2771W        W 3742   0.016   9.006   8.308  0.0482 -0.1303  0.0480
 2772W        W 3743   3.307   9.922   0.279  0.1982 -0.2034 -0.0059
 2773W        W 3744   7.408   5.488  10.659  0.0084  0.5499 -0.1994
 2774W        W 3745   4.789   5.082  10.061  0.1694 -0.3364  0.1084
 2775W        W 3746   0.947   7.395   2.184 -0.3216  0.1126  0.1422
 2776W        W 3747   5.277   1.859   3.135  0.1288  0.0368 -0.1839
 2777W        W 3748  11.520   1.098   3.879  0.1761  0.1476 -0.0781
 2778W        W 3749   8.151   1.800  11.838 -0.0507 -0.0688 -0.0474
 2779W        W 3750  12.325  10.795   8.656  0.2110  0.1332 -0.1122
 2780W        W 3751   1.762   7.063  11.728  0.3408  0.1531 -0.0252
 2781W        W 3752   0.888  11.977   0.163 -0.3046  0.0154 -0.1653
 2782W        W 3753   7.139   7.457   3.864 -0.0555  0.1798 -0.1244
 2783W        W 3754  11.719   8.145  11.422 -0.3281  0.2639 -0.0803
 2784W        W 3755   5.913   7.985   4.329 -0.0104  0.2952 -0.6075
 2785W        W 3756   0.498   3.437  11.765  0.3482  0.3780 -0.2382
 2786W        W 3757   2.962   4.943   3.157 -0.1713  0.3254  0.1192
 2787W        W 3758   1.478  12.227   1.726  0.3294  0.2225 -0.0362
 2788W        W 3759   8.563  11.967   4.111 -0.3918 -0.0307  0.2273
 2789W        W 3760   7.137  13.327   1.470  0.3057  0.2853  0.0128
 2790W        W 3761   0.813  13.011   2.007  0.0545 -0.2054 -0.3174
 2791W        W 3762   6.649   1.631   9.963  0.0818 -0.1392 -0.1052
 2792W        W 3763   3.515   7.790  13.145  0.0060  0.2974 -0.0148
 2793W        W 3764   6.826   9.163   0.489  0.1406 -0.0800 -0.1494
 2794W        W 3765   7.446  10.266  11.798  0.4627  0.1161 -0.0075
 2795W        W 3766   2.973  11.947   7.399 -0.4170 -0.1343 -0.1476
 2796W        W 3767   9.975  12.071   1.172  0.1166  0.2364  0.0883
 2797W        W 3768  12.166   1.454   4.882 -0.0396 -0.0657  0.1699
 2798W        W 3769   0.197   5.909   7.266  0.1596 -0.3009  0.0469
 2799W        W 3770   9.587   5.364   2.223 -0.0793  0.0591 -0.0453
 2800W        W 3771   6.608   1.937  11.964 -0.2022 -0.0322  0.2347
 2801W        W 3772  13.480   5.751  12.788  0.0700  0.2121  0.0037
 2802W        W 3773  10.569   7.031   0.707  0.0187  0.0646  0.1666
 2803W        W 3774   9.658   6.687  13.716 -0.2853 -0.2028 -0.1530
 2804W        W 3775  10.366   0.250   2.786  0.0114  0.1765  0.1580
 2805W        W 3776  12.696  11.146   0.184  0.2184  0.1381 -0.0218
 2806W        W 3777   9.772   3.638   5.526 -0.1897 -0.2177  0.0794
 2807W        W 3778  11.703   7.868   2.767 -0.3023  0.3239 -0.0314
 2808W        W 3779  10.566  12.785  10.231  0.1553 -0.1818  0.0984
 2809W        W 3780  12.745   8.950   5.129 -0.1826  0.0404  0.0642
 2810W        W 3781   8.395  12.653   0.756 -0.2819  0.0578  0.1269
 2811W        W 3782   5.095   0.037   3.200 -0.0363  0.1834 -0.1937
 2812W        W 3783   8.868   0.902  10.086  0.0133  0.2475  0.0541
 2813W        W 3784   3.940   8.670  11.749  0.0632 -0.3179 -0.1400
 2814W        W 3785   0.393  12.887   8.837 -0.0361  0.2837  0.2454
 2815W        W 3786   4.562  10.202  11.053  0.1377  0.0361 -0.0301
 2816W        W 3787   0.788   4.545  10.557  0.0034  0.0743  0.0379
 2817W        W 3788   7.579   1.240   9.797  0.2932 -0.4272 -0.2647
 2818W        W 3789   3.193   6.879  10.167 -0.0221 -0.1008  0.1563
 2819W        W 3790   5.365   8.712  12.119 -0.2805  0.1516 -0.3346
 2820W        W 3791  13.593   3.485   7.559 -0.1872 -0.2006  0.1557
 2821W        W 3792   1.320  12.305   8.339 -0.0674  0.1515  0.0138
 2822W        W 3793   0.668   4.589  13.190 -0.2654 -0.0705 -0.0321
 2823W        W 3794   9.871   2.819  10.547  0.0962  0.2030 -0.1737
 2824W        W 3795   6.342  10.169  13.095  0.1731 -0.1403  0.3655
 2825W        W 3796   7.359   2.494  12.158 -0.0028  0.3438  0.2019
 2826W        W 3797  13.364   2.400  10.872 -0.0019 -0.3607  0.1094
 2827W        W 3798  13.557  13.843  12.312 -0.0111 -0.0664 -0.2606
 2828W        W 3799   3.287   5.927   6.171 -0.3096 -0.0094  0.1113
 2829W        W 3800  11.725   7.215  10.756  0.0186 -0.3697 -0.0022
 2830W        W 3801   2.890   4.364  12.066  0.1012  0.2270 -0.2441
 2831W        W 3802  11.859   7.630   1.691  0.0254  0.1568  0.0426
 2832W        W 3803   5.386   2.902   0.405  0.1711 -0.0821  0.1070
 2833W        W 3804  10.011  11.118   5.853  0.1493  0.2146 -0.1133
 2834W        W 3805   9.907  13.498   7.571 -0.0024  0.2613  0.0694
 2835W        W 3806   9.688   6.024  11.676  0.2256  0.1532  0.0633
 2836W        W 3807   5.599  13.683  10.131  0.1585  0.0200 -0.1894
 2837W        W 3808   3.373  13.682   4.602  0.0028 -0.1803  0.1683
 2838W        W 3809   8.233   8.895   3.110 -0.1824 -0.1146  0.2161
 2839W        W 3810   9.027  12.606   3.721  0.0554 -0.0569  0.0638
 2840W        W 3811   7.000   2.925   5.575 -0.3600  0.2300 -0.1644
 2841W        W 3812   2.153   8.956  11.915  0.0261 -0.4197 -0.1220
 2842W        W 3813   8.671   0.736   8.754  0.0982 -0.0549  0.1146
 2843W        W 3814   6.135   8.637   2.645  0.2260 -0.1733 -0.1272
 2844W        W 3815   2.389   7.663   8.173  0.1800  0.1528  0.2212
 2845W        W 3816   5.948   4.734   1.860  0.0768  0.1378 -0.3404
 2846W        W 3817   8.703   1.414   9.258  0.0231  0.1432 -0.3422
 2847W        W 3818   2.494   9.744   1.053  0.0481  0.1129 -0.1698
 2848W        W 3819   1.325  11.771   4.495  0.1084  0.1971  0.0724
 2849W        W 3820   9.085  11.270  12.812  0.1333 -0.3061 -0.1113
 2850W        W 3821   1.183   2.461   0.254  0.2981 -0.1647 -0.0069
 2851W        W 3822  10.356  13.263   5.203 -0.0690 -0.2562 -0.0467
 2852W        W 3823  10.178   2.241   7.442 -0.0534 -0.3274 -0.0970
 2853W        W 3824   9.374   6.526  13.345 -0.1026  0.2568 -0.2513
 2854W        W 3825   5.186   3.591  11.537 -0.2195  0.0208 -0.0446
 2855W        W 3826  13.683  12.669   8.858 -0.0816 -0.2224  0.1650
 2856W        W 3827   5.282  12.007  12.634  0.1325  0.1709  0.0932
 2857W        W 3828   8.474   1.920   6.690  0.1293  0.3654  0.2628
 2858W        W 3829  11.560  13.812   1.943 -0.1637 -0.0297  0.0850
 2859W        W 3830   5.186   6.044  12.947 -0.2206 -0.2220  0.0379
 2860W        W 3831   2.251   4.831   9.978  0.0848  0.2228 -0.3658
 2861W        W 3832  12.381   9.792   6.552 -0.1849  0.0028  0.5083
 2862W        W 3833   6.383   6.298   8.896 -0.0658 -0.0395 -0.0728
 2863W        W 3834   5.260   2.210  12.851  0.0378  0.0281  0.0175
 2864W        W 3835   4.427   4.913   0.988  0.2983  0.2217 -0.1324
 2865W        W 3836  10.307   8.800   8.985  0.1199  0.0808 -0.0088
 2866W        W 3837  13.188  12.135   6.167  0.1123  0.2724  0.3880
 2867W        W 3838   8.910   4.173  12.118  0.0176 -0.2203  0.1494
 2868W        W 3839  11.457  11.331  11.125  0.0740  0.2904 -0.4260
 2869W        W 3840  11.527  13.187   9.784  0.0398 -0.0457 -0.0533
 2870W        W 3841  12.918   1.912   1.721  0.1473 -0.1069  0.1097
 2871W        W 3842  11.284   1.030   5.234  0.2207  0.0020  0.1012
 2872W        W 3843  10.007  11.571   7.682 -0.0156 -0.0621 -0.2012
 2873W        W 3844  10.298   1.787   7.212  0.0603  0.1595 -0.1041
 2874W        W 3845  12.323   2.997   8.233 -0.0799 -0.0878  0.1080
 2875W        W 3846   3.638  11.706   5.237 -0.1978 -0.0066 -0.1525
 2876W        W 3847  11.336   1.334   9.777 -0.6462 -0.1063 -0.0286
 2877W        W 3848  13.385   8.448   2.752  0.0548 -0.2325  0.0871
 2878W        W 3849  11.829  11.614  11.037 -0.0072 -0.0638 -0.0880
 2879W        W 3850   4.753  11.834   9.990 -0.1697  0.1546 -0.2009
 2880W        W 3851   3.944  11.389  10.407 -0.1628 -0.0738  0.7003
 2881W        W 3852   4.342  11.243  10.816  0.1973 -0.1277 -0.0310
 2882W        W 3853  13.201   6.429  13.087  0.3973 -0.1171  0.0279
 2883W        W 3854  11.086   9.682   2.187  0.2054  0.2309  0.0038
 2884W        W 3855  12.192   5.437   3.046  0.1040  0.1887 -0.0283
 2885W        W 3856   0.838   0.734   0.914 -0.0513 -0.2048 -0.1666
 2886W        W 3857   5.569   7.526   1.033 -0.1356  0.1745  0.3401
 2887W        W 3858   7.257   6.251   4.509 -0.1681 -0.0536  0.1059
 2888W        W 3859   1.685  12.641   5.593 -0.2509 -0.2464 -0.2171
 2889W        W 3860   0.374   5.095   4.258 -0.1759  0.1828 -0.2553
 2890W        W 3861   5.930   0.678  11.991  0.4055  0.0827 -0.0923
 2891W        W 3862   0.557   3.715  12.677 -0.0819 -0.1413  0.2540
 2892W        W 3863  12.370   0.716   1.209  0.1355 -0.2781  0.2102
 2893W        W 3864  10.268  13.384   8.010 -0.1731 -0.2299  0.1564
 2894W        W 3865   0.928   8.379   3.567 -0.0136 -0.1685  0.1669
 2895W        W 3866   6.310  11.950   4.856 -0.2366  0.2913 -0.1172
 2896W        W 3867   8.786   8.965  10.128 -0.1173  0.0524  0.0904
 2897W        W 3868   4.609   9.736   3.152  0.2496  0.1387  0.1108
 2898W        W 3869  12.132   1.244   5.331 -0.0581  0.1319 -0.2310
 2899W        W 3870   8.048   6.119   8.120 -0.4120 -0.0104  0.2782
 2900W        W 3871   7.623  12.849   1.026 -0.0669  0.4056  0.0742
 2901W        W 3872   9.641   8.860   9.082  0.0148  0.1524  0.0471
 2902W        W 3873  10.514   2.223   3.155  0.1762 -0.2970  0.3330
 2903W        W 3874   7.826   3.196  13.575  0.1636  0.1630 -0.1835
 2904W        W 3875   8.556   1.405   2.421  0.1067 -0.2602 -0.1342
 2905W        W 3876  12.940   8.037   4.755 -0.3339  0.0347  0.0379
 2906W        W 3877   6.464   1.377   8.876 -0.1573  0.1894 -0.0622
 2907W        W 3878   1.208   6.595   9.373  0.0018  0.1210  0.1200
 2908W        W 3879   7.454   9.016  10.222  0.1153 -0.2948 -0.0496
 2909W        W 3880   4.415   7.790   3.997 -0.0023  0.2252  0.2636
 2910W        W 3881  12.997   9.458   4.124 -0.1483  0.0837  0.4126
 2911W        W 3882   8.474   6.409   9.346 -0.2280 -0.1977 -0.1543
 2912W        W 3883   1.551  10.007  12.276  0.0391 -0.0209  0.4019
 2913W        W 3884   8.130  13.737   0.303 -0.2485  0.2204  0.0933
 2914W        W 3885   8.198   8.338  10.407 -0.0673  0.0714  0.1855
 2915W        W 3886   4.691   4.111  12.643 -0.1081 -0.1429 -0.0950
 2916W        W 3887  12.479  12.136   1.956  0.4189  0.5257 -0.0881
 2917W        W 3888  12.398   6.816  13.916 -0.0278  0.0264  0.1239
 2918W        W 3889   0.093   5.538  10.803  0.1880  0.0907  0.2285
 2919W        W 3890   3.769   8.879   0.852 -0.0284  0.0616  0.0209
 2920W        W 3891   1.971   3.322  11.260 -0.0017  0.0274  0.1017
 2921W        W 3892  12.179   7.492  13.233  0.0463 -0.0047  0.1137
 2922W        W 3893   8.929   4.607   7.484 -0.1642  0.1903 -0.2879
 2923W        W 3894   6.253   6.305   4.531  0.1229 -0.4380 -0.2047
 2924W        W 3895   1.480   0.222   2.207  0.1293  0.4221  0.0188
 2925W        W 3896  12.526   2.235  12.620  0.0052 -0.1539  0.3740
 2926W        W 3897   2.672   4.017  13.821  0.0092 -0.0087  0.2349
 2927W        W 3898   1.610   8.283   8.902  0.0536  0.1310 -0.4167
 2928W        W 3899   4.663   1.361   5.354 -0.0684  0.1373  0.0022
 2929W        W 3900   0.320  10.374  11.383  0.0851 -0.2365  0.0912
 2930W        W 3901   5.689  11.293   3.197  0.1141  0.0907 -0.2700
 2931W        W 3902   8.657  13.325  11.421 -0.1208  0.1996  0.2227
 2932W        W 3903  13.521   7.930   3.536 -0.4465  0.1668  0.1610
 2933W        W 3904   6.830  11.641  11.042 -0.0276  0.2195 -0.2513
 2934W        W 3905   8.775   8.316   0.560  0.2210 -0.0985  0.1971
 2935W        W 3906   5.562   4.162   9.918  0.0365 -0.1451  0.2004
 2936W        W 3907  13.078   0.367   6.559  0.1487 -0.0663  0.1818
 2937W        W 3908   4.337   8.850   7.030  0.0530 -0.0865 -0.4145
 2938W        W 3909   2.481  12.052   5.353  0.1254  0.0263 -0.1266
 2939W        W 3910  12.812   0.015   6.362 -0.3000 -0.0738  0.0647
 2940W        W 3911  10.503  13.042  12.510  0.4720  0.0118 -0.2975
 2941W        W 3912   8.848   9.580   2.218 -0.1174 -0.1398 -0.0386
 2942W        W 3913  13.310   2.623  13.696  0.0740 -0.4468 -0.2457
 2943W        W 3914  13.082   2.460   6.368 -0.1604  0.1299 -0.1288
 2944W        W 3915  13.773  11.512  10.401 -0.2031 -0.0771  0.0849
 2945W        W 3916  12.103   3.990   5.920  0.0309 -0.2714 -0.0358
 2946W        W 3917  12.268   4.469   0.576 -0.1128 -0.0480  0.0916
 2947W        W 3918   9.455   5.932  10.344 -0.1174  0.0469 -0.0714
 2948W        W 3919   1.328   9.685   9.742 -0.1957 -0.1197 -0.1671
 2949W        W 3920   7.265  10.371   9.615  0.2129 -0.1281  0.1344
 2950W        W 3921   1.103  13.813   1.381 -0.2589  0.0605  0.2329
 2951W        W 3922   5.571  10.172   2.021  0.1622 -0.3530  0.1079
 2952W        W 3923   5.940   8.034   4.855 -0.2825 -0.0882  0.1651
 2953W        W 3924   2.301  13.523   2.525  0.0150 -0.1185 -0.2229
 2954W        W 3925   4.506   2.277   3.325 -0.0005  0.2278  0.1841
 2955W        W 3926  10.644   2.007  11.666 -0.2407  0.3308  0.2155
 2956W        W 3927  11.047   3.175   5.422 -0.0306  0.2510 -0.1904
 2957W        W 3928   1.684   5.308   7.988 -0.1864  0.0127 -0.1832
 2958W        W 3929  12.279  13.614   9.358  0.1559  0.2450  0.1868
 2959W        W 3930   8.241   3.712   4.551  0.3165  0.4201  0.0923
 2960W        W 3931   3.935   5.214   1.023  0.0816 -0.2779 -0.0375
 2961W        W 3932  13.187   6.135   6.693 -0.2474 -0.2840  0.1215
 2962W        W 3933  13.614   9.289   8.694  0.5217 -0.3600  0.2163
 2963W        W 3934  12.617   9.387   5.374  0.2834 -0.1377 -0.0438
 2964W        W 3935   2.683  12.151   8.179  0.0342  0.2139  0.2384
 2965W        W 3936   1.047   2.202   2.528 -0.0786 -0.2574 -0.1522
 2966W        W 3937   8.748  12.859  10.210 -0.0004  0.1665  0.1774
 2967W        W 3938   2.483   5.394  13.316  0.0663  0.1286 -0.1558
 2968W        W 3939  11.710   4.385   0.561  0.0993 -0.0475  0.0214
 2969W        W 3940   6.216  13.523   9.007 -0.1922  0.2918 -0.0794
 2970W        W 3941   7.239  11.370  12.662 -0.1395  0.2125  0.0060
 2971W        W 3942   4.112   2.739   7.116 -0.2400  0.2527 -0.2531
 2972W        W 3943   7.767   9.508   1.416  0.1368  0.3412  0.0036
 2973W        W 3944   1.672   0.775  11.936 -0.0106  0.4664  0.3213
 2974W        W 3945   3.245   3.728   5.644  0.3424 -0.0454 -0.2482
 2975W        W 3946   1.567   0.510  12.661  0.0482  0.1838  0.1026
 2976W        W 3947  10.667   8.332  10.335 -0.2703 -0.1918 -0.1301
 2977W        W 3948   6.400   7.134  12.395 -0.0611  0.1235 -0.1340
 2978W        W 3949   0.628   6.155  10.899  0.1539 -0.0732 -0.0805
 2979W        W 3950  13.166   7.621   3.387 -0.2791  0.0381  0.0287
 2980W        W 3951  11.517  13.167   6.381  0.0792  0.0090  0.0267
 2981W        W 3952   1.635   8.962  10.514 -0.0475  0.0342 -0.0192
 2982W        W 3953   2.411   5.135  12.876 -0.4451 -0.4378 -0.2293
 2983W        W 3954   4.928   1.746  13.014  0.0032  0.1555  0.1551
 2984W        W 3955   9.167   8.686   9.811 -0.0693 -0.0564  0.0854
 2985W        W 3956  12.933  10.362   4.591 -0.0134  0.1395  0.2778
 2986W        W 3957   1.393   8.592   7.427  0.0487 -0.0597 -0.3300
 2987W        W 3958   9.092   4.366  11.089  0.1504  0.0388 -0.2327
 2988W        W 3959   8.566  13.747   9.131 -0.3438  0.0613  0.0300
 2989W        W 3960   9.824  12.708   7.827  0.0001  0.0880  0.0955
 2990W        W 3961   6.674   9.502   8.796  0.1928  0.2040 -0.2306
 2991W        W 3962   6.313   1.003   5.942 -0.1350  0.0577  0.1276
 2992W        W 3963  12.701   2.449   4.707  0.1851 -0.0215 -0.0247
 2993W        W 3964   0.235   5.159   5.650  0.1939 -0.0146  0.0583
 2994W        W 3965   0.302   7.079   4.354  0.4589 -0.4047  0.0856
 2995W        W 3966  12.203   0.159   9.139  0.1989 -0.2126 -0.0942
 2996W        W 3967  11.390  11.545   8.701 -0.1069  0.2405  0.1886
 2997W        W 3968   1.204   8.622   6.942 -0.2106 -0.2580 -0.2187
 2998W        W 3969  13.500  11.377   9.567  0.2205  0.0458  0.0934
 2999W        W 3970   4.515   4.900   2.316 -0.2781 -0.2140  0.0750
 3000W        W 3971   1.285   9.801  13.261 -0.1289 -0.1313 -0.1619
 3001W        W 3972   2.806   7.380   1.821  0.2246 -0.0252  0.0155
 3002W        W 3973  11.170  11.774  11.897 -0.0294  0.0491  0.3692
 3003W        W 3974   8.364   3.215   7.931  0.0993  0.1026 -0.2300
 3004W        W 3975   2.016  13.634   3.323 -0.0392 -0.1225  0.1848
 3005W        W 3976   9.347   3.922  12.852  0.1186  0.1033  0.1231
 3006W        W 3977   3.746   6.592   0.583 -0.1605 -0.0910 -0.3160
 3007W        W 3978   2.479  11.261  11.074  0.0440  0.3350 -0.1267
 3008W        W 3979   6.493   2.836   7.846  0.3509  0.3783  0.1641
 3009W        W 3980   0.502   4.851  12.703 -0.0905  0.2847  0.2049
 3010W        W 3981   3.908   1.632   2.217  0.2063  0.3242  0.1447
 3011W        W 3982   7.549   7.664   5.574  0.0435 -0.0359 -0.0799
 3012W        W 3983  11.228   1.344   3.510 -0.0465 -0.2139 -0.1359
 3013W        W 3984   8.939  13.264   1.723  0.0696 -0.3929 -0.1391
 3014W        W 3985   1.617   4.171   0.030  0.1018 -0.1833 -0.1131
 3015W        W 3986  10.637   7.140   9.367 -0.1472 -0.0654  0.0627
 3016W        W 3987   5.035  11.452  11.877 -0.1632 -0.4742 -0.0180
 3017W        W 3988   9.655   8.321  11.870 -0.1152  0.0012  0.1314
 3018W        W 3989   3.075  11.928   9.421 -0.0652 -0.1212  0.3066
 3019W        W 3990   3.198   8.730   8.164 -0.0800 -0.2026 -0.3597
 3020W        W 3991   1.112   5.560   0.422 -0.0701  0.0539  0.2703
 3021W        W 3992   7.024   6.971   3.064 -0.1168 -0.0136 -0.0344
 3022W        W 3993   0.703   4.509   1.701 -0.1155  0.1935  0.3385
 3023W        W 3994   4.019   6.113   4.005  0.2859  0.0938 -0.0776
 3024W        W 3995   4.460   6.458   6.969 -0.0613  0.1079  0.0149
 3025W        W 3996   5.309   0.488   0.360 -0.2052  0.0902  0.2043
 3026W        W 3997   4.391  12.339  13.023  0.2814 -0.1722  0.2275
 3027W        W 3998   5.981  11.417   0.458 -0.0544 -0.2893 -0.0828
 3028W        W 3999   5.213   6.429  13.361  0.0507  0.0187  0.0187
 3029W        W 4000   7.316   1.620   5.669 -0.1320  0.1035 -0.2069
 3030W        W 4001   1.355   8.882   5.484 -0.0345  0.0871  0.0716
 3031W        W 4002   3.952  10.004  11.830  0.1323  0.1982  0.3361
 3032W        W 4003   1.732   8.373   6.166  0.1121 -0.0309  0.2640
 3033W        W 4004   7.461   3.654  11.563 -0.0596 -0.1150 -0.2671
 3034W        W 4005   1.444  12.190   1.186  0.3469 -0.0801  0.0112
 3035W        W 4006   4.573   9.834   4.966  0.0719  0.0925 -0.1370
 3036W        W 4007   6.772   0.831   6.132 -0.2006 -0.0113 -0.0148
 3037W        W 4008   8.578  12.310  11.834 -0.0018  0.0964  0.4762
 3038W        W 4009   6.805   8.520   6.730 -0.2560 -0.1661 -0.3208
 3039W        W 4010   9.656  10.776  11.083 -0.2942 -0.1307 -0.0109
 3040W        W 4011   7.127   8.685   0.544 -0.0341 -0.1698  0.0661
 3041W        W 4012   8.099   1.865  13.286  0.0919  0.2484  0.1605
 3042W        W 4013  13.424  13.366  11.353  0.0672  0.0729  0.0972
 3043W        W 4014   1.704   5.340  11.412 -0.2688  0.1689 -0.1268
 3044W        W 4015   1.903   5.216   8.692 -0.1538  0.1269 -0.1587
 3045W        W 4016   9.398  11.043   8.026 -0.1910 -0.2289 -0.1947
 3046W        W 4017  12.535  13.296   4.907  0.1416 -0.2048 -0.2649
 3047W        W 4018   1.553   1.864   4.345 -0.1896  0.1884  0.0981
 3048W        W 4019   8.694   7.534   8.909  0.0208  0.2537  0.2836
 3049W        W 4020   0.805   3.610   6.961 -0.2479  0.0773  0.1456
 3050W        W 4021   3.816   0.997   6.887 -0.1987 -0.1842  0.0171
 3051W        W 4022  13.436   3.485  12.757 -0.0533 -0.1398  0.3182
 3052W        W 4023   3.654   9.320   3.118  0.0515 -0.0199  0.0011
 3053W        W 4024  13.069   5.011  12.434 -0.2285  0.0586 -0.0882
 3054W        W 4025  13.267   3.320   1.002  0.2507 -0.0100 -0.2425
 3055W        W 4026   5.495   0.245   1.330  0.2099  0.0898 -0.1507
 3056W        W 4027   4.715   4.361   4.151  0.0461 -0.1397  0.0158
 3057W        W 4028   2.918  13.844   0.085 -0.1623  0.4572  0.2831
 3058W        W 4029  12.921   7.780  12.001  0.1459 -0.0194 -0.0170
 3059W        W 4030  13.821   2.319   4.678  0.1624 -0.1051 -0.0727
 3060W        W 4031   0.434   6.175   4.565 -0.0024  0.2140 -0.1171
 3061W        W 4032  10.987  12.940  12.304 -0.2613  0.0656 -0.0358
 3062W        W 4033   4.402   9.101  11.981  0.1562  0.0895 -0.0744
 3063W        W 4034   4.780   5.250   0.833  0.3259 -0.2118  0.1906
 3064W        W 4035   8.659  12.243   3.719 -0.1894  0.0680 -0.0337
 3065W        W 4036  13.619  10.602   0.037  0.1581  0.1212 -0.0957
 3066W        W 4037   2.666  12.749   9.365 -0.1453  0.0078 -0.0191
 3067W        W 4038  10.440  12.097   3.802  0.0521 -0.0215  0.0312
 3068W        W 4039   9.179  13.719   9.261  0.2047 -0.0296  0.0703
 3069W        W 4040   8.405   5.735   7.929  0.0217  0.0289 -0.3078
 3070W        W 4041   1.189   0.075   4.891 -0.0668 -0.0514 -0.0203
 3071W        W 4042   7.769   6.030   0.882 -0.1669  0.3224 -0.3000
 3072W        W 4043  11.846   7.094   9.035  0.0240  0.3410 -0.0669
 3073W        W 4044  13.221   4.579   4.570  0.3539 -0.1457  0.0711
 3074W        W 4045   0.901   2.635   5.915  0.1019  0.1086  0.0289
 3075W        W 4046   7.743   3.557   6.766  0.0944 -0.2043 -0.3444
 3076W        W 4047  11.051   8.228  12.141 -0.1043  0.0078  0.1825
 3077W        W 4048   9.228   3.143  11.590 -0.0316  0.1020  0.0154
 3078W        W 4049   6.968   6.489   2.780  0.1400 -0.4100 -0.2412
 3079W        W 4050   4.872  13.050  13.583 -0.2494 -0.2290  0.0528
 3080W        W 4051  11.142   2.651   0.563  0.3302 -0.0054 -0.0465
 3081W        W 4052   1.137   6.957   1.982 -0.1040  0.0240  0.0404
 3082W        W 4053   0.684  11.282   2.790 -0.1586  0.1748  0.1221
 3083W        W 4054  10.236   2.950   8.468  0.1902 -0.1568 -0.2292
 3084W        W 4055   0.346   8.511   8.651  0.1705  0.2358 -0.1516
 3085W        W 4056   1.759   6.218   0.736  0.0159 -0.1525 -0.1105
 3086W        W 4057   1.092  11.567   2.621 -0.3106 -0.2057 -0.1952
 3087W        W 4058   4.852   4.626  10.321  0.2005  0.2203 -0.0068
 3088W        W 4059  10.319  13.341   6.306  0.0049  0.1739 -0.1960
 3089W        W 4060   4.945  13.828   6.306 -0.2147 -0.0745  0.4452
 3090W        W 4061   6.902  11.027   3.082  0.1462 -0.0231 -0.1828
 3091W        W 4062  11.499   8.022  12.734  0.1918  0.1840  0.0209
 3092W        W 4063   1.529   3.092   7.230 -0.1192  0.0367 -0.0275
 3093W        W 4064   7.321  11.398   7.988  0.0262  0.2762  0.0826
 3094W        W 4065  11.846  10.357  11.672 -0.3269  0.1151  0.2774
 3095W        W 4066   5.737  11.901  13.516  0.2461 -0.4316 -0.2811
 3096W        W 4067   7.952   9.885   9.533  0.1500 -0.3729 -0.2058
 3097W        W 4068   8.367   6.944   0.855 -0.1799 -0.4030  0.0056
 3098W        W 4069   0.076   1.785   8.490  0.1560 -0.1796 -0.4519
 3099W        W 4070   5.546  13.434   9.647 -0.0783  0.1810 -0.1654
 3100W        W 4071  12.739   3.907   1.912  0.2064 -0.1185 -0.1301
 3101W        W 4072   1.643  13.218  12.798  0.1185  0.0797 -0.2110
 3102W        W 4073  13.033   3.202  11.160 -0.0516  0.1738  0.1778
 3103W        W 4074  12.891   1.995   4.541  0.0415  0.0795 -0.1466
 3104W        W 4075  12.547   0.214   1.050 -0.0183  0.0096 -0.1311
 3105W        W 4076   3.894   4.099   8.860  0.0188 -0.2979 -0.0603
 3106W        W 4077   1.545   2.777   2.935 -0.1641  0.0751 -0.0982
 3107W        W 4078   7.816   2.363   9.141  0.0070 -0.0161  0.1656
 3108W        W 4079   4.866   0.681  12.066  0.1018  0.1395  0.0535
 3109W        W 4080   1.139   2.195   6.980  0.1781 -0.2248 -0.0834
 3110W        W 4081   6.622   0.934   1.893 -0.2615 -0.1415  0.2154
 3111W        W 4082   6.372  13.584  12.207 -0.1240 -0.1559 -0.0719
 3112W        W 4083  12.658   5.062   7.780  0.0425  0.0384 -0.0658
 3113W        W 4084  13.827  13.079   6.211 -0.0032 -0.0012  0.2308
 3114W        W 4085   7.816  12.593   4.433  0.0974  0.0009  0.1083
 3115W        W 4086   7.885   3.193   3.619  0.1645 -0.1389  0.5224
 3116W        W 4087   1.354   9.419  13.659  0.0432  0.0783 -0.0479
 3117W        W 4088  11.109   2.358   4.883  0.2757 -0.0682 -0.0183
 3118W        W 4089   1.841   1.260  11.070  0.2014  0.1650 -0.1335
 3119W        W 4090   6.760  11.579   8.546 -0.3232 -0.1805 -0.2186
 3120W        W 4091   7.680   3.665   3.782  0.0042 -0.2081  0.1161
 3121W        W 4092  10.732   5.349   9.150  0.3633 -0.0750  0.0385
 3122W        W 4093  10.826   3.316   7.201 -0.1103  0.0226  0.1873
 3123W        W 4094   6.131   9.752   8.163  0.0914  0.2938 -0.1067
 3124W        W 4095   6.115  11.311  11.848  0.0231  0.0442 -0.0529
 3125W        W 4096  11.864   6.326   5.664  0.0092 -0.2732 -0.1846
 3126W        W 4097   5.561   3.650   5.656  0.0363  0.2916 -0.0726
 3127W        W 4098   6.175  11.791   0.067  0.0823 -0.1417 -0.2336
 3128W        W 4099   1.024   2.414   1.592 -0.1557 -0.0464 -0.0499
 3129W        W 4100   8.264  10.289   6.380 -0.0829  0.0204  0.0955
 3130W        W 4101   9.688   4.137   7.564 -0.0174  0.0088 -0.0473
 3131W        W 4102  13.689  13.590  10.455  0.3046 -0.2139  0.2288
 3132W        W 4103  12.430  10.023   2.776  0.1648 -0.0095  0.2233
 3133W        W 4104   9.709   7.017  12.576 -0.1777  0.1094 -0.2612
 3134W        W 4105   0.068   4.912   8.273 -0.2861 -0.0656  0.2044
 3135W        W 4106   0.525   5.103  11.534  0.1187  0.1912 -0.2443
 3136W        W 4107   3.471  12.039   7.429 -0.0707  0.2563  0.1120
 3137W        W 4108  12.020  12.369   3.917  0.0460 -0.1861  0.1103
 3138W        W 4109   9.703   8.632   9.863 -0.2996  0.0329 -0.0842
 3139W        W 4110  12.054   1.192   3.107 -0.1221  0.0168  0.1666
 3140W        W 4111   6.756   6.376   0.534  0.1847  0.0821 -0.1046
 3141W        W 4112   2.971   9.557   1.155 -0.0476  0.0797 -0.1444
 3142W        W 4113   1.036  11.580  11.193  0.0790 -0.0666  0.0149
 3143W        W 4114   6.432   2.422  12.025 -0.1528  0.0667 -0.1039
 3144W        W 4115   6.628   8.052   4.418  0.3185 -0.1884 -0.0652
 3145W        W 4116   5.338   8.745   9.382 -0.4316 -0.1698  0.2299
 3146W        W 4117   3.136  13.508   4.227  0.1118  0.0061  0.1569
 3147W        W 4118  13.060   3.562  11.459  0.1415 -0.2972 -0.1309
 3148W        W 4119   9.592  11.839   5.313 -0.3320  0.2074  0.0327
 3149W        W 4120   2.615  10.822   6.526 -0.0300  0.1591 -0.2210
 3150W        W 4121  10.996   7.616   2.110  0.0238  0.1610  0.2151
 3151W        W 4122  12.033   0.533   6.264 -0.2510  0.0160  0.1062
 3152W        W 4123   7.928  13.810   2.823 -0.0894  0.0359 -0.1735
 3153W        W 4124  13.552   5.351   5.813 -0.1014  0.3365 -0.3716
 3154W        W 4125  10.202   3.961  13.124 -0.0757  0.1304  0.0719
 3155W        W 4126   6.705  11.407   5.885 -0.0298 -0.1545 -0.0856
 3156W        W 4127  13.634   2.950  13.858  0.1170 -0.2114 -0.3893
 3157W        W 4128  12.467   2.473  11.219  0.2162 -0.2209 -0.1572
 3158W        W 4129  12.392  12.057   5.505 -0.2202 -0.1683 -0.2809
 3159W        W 4130  12.899   0.027   0.572  0.3648 -0.1332 -0.0219
 3160W        W 4131   4.241   2.554   4.358  0.0884 -0.1295 -0.1398
 3161W        W 4132   6.921   1.594   3.033  0.2637  0.1863  0.1064
 3162W        W 4133   4.870   4.156  11.098  0.2040  0.5140 -0.2181
 3163W        W 4134   4.204   4.897   5.377  0.0501  0.0075 -0.0896
 3164W        W 4135  10.329   7.271   6.560 -0.2173  0.2246  0.1854
 3165W        W 4136   3.440   3.328   9.739 -0.0730  0.2579 -0.1894
 3166W        W 4137   7.859   6.983   3.393 -0.0350 -0.0258  0.0631
 3167W        W 4138   0.104   9.328  10.169  0.0192  0.0876 -0.1170
 3168W        W 4139   0.142  12.756   2.695 -0.0808  0.1021 -0.4513
 3169W        W 4140   0.867  13.649   6.872 -0.1019 -0.1332  0.0122
 3170W        W 4141   3.363  13.351   5.586  0.0976 -0.2203  0.4054
 3171W        W 4142   6.340   6.289   0.771 -0.0667 -0.1262 -0.2649
 3172W        W 4143   1.709   9.527   7.190 -0.0361 -0.1881 -0.0911
 3173W        W 4144   1.786   4.295   4.029  0.1334  0.1454 -0.0559
 3174W        W 4145   4.765   5.233   6.382 -0.0510  0.1213 -0.4231
 3175W        W 4146   8.212   4.791   4.205  0.2313 -0.0894 -0.0258
 3176W        W 4147   6.810   3.286   4.536  0.0214 -0.2011 -0.0861
 3177W        W 4148   3.008   4.196  10.182  0.3584 -0.0086  0.4080
 3178W        W 4149   1.360  10.533   0.540 -0.3375  0.1594 -0.0351
 3179W        W 4150   8.321   1.082   2.107 -0.0904 -0.0478 -0.0908
 3180W        W 4151  11.208   5.383  12.229  0.0028 -0.2051 -0.0617
 3181W        W 4152  10.967   1.148  10.075 -0.0646 -0.2610  0.3935
 3182W        W 4153  12.331   1.942   4.680 -0.1032 -0.2583 -0.0504
 3183W        W 4154   7.171  11.820  12.831 -0.2249 -0.0132  0.0940
 3184W        W 4155  11.540  12.413   4.098 -0.3390  0.0850 -0.0798
 3185W        W 4156  11.217   0.387   3.183 -0.1582  0.1417  0.0891
 3186W        W 4157   8.778   5.641   2.049  0.0101  0.1011  0.1473
 3187W        W 4158   8.676   3.173   0.961  0.3204  0.0590  0.0224
 3188W        W 4159   6.081   3.353   8.469  0.1436 -0.1303  0.0832
 3189W        W 4160   4.842   0.604   4.505  0.0763 -0.0028 -0.1916
 3190W        W 4161  13.161   6.667  13.559  0.1533 -0.2390  0.1642
 3191W        W 4162  11.171   6.828  11.272  0.0178 -0.1984  0.0696
 3192W        W 4163   1.743   7.303  13.284 -0.1385  0.0533 -0.1370
 3193W        W 4164   6.690   3.617   4.903 -0.1871  0.3605 -0.1996
 3194W        W 4165   2.767   3.994   1.674 -0.0834 -0.1692 -0.0767
 3195W        W 4166   0.857  11.630   7.854  0.4019 -0.4246 -0.1201
 3196W        W 4167   0.533  10.544  12.054  0.0223 -0.4640  0.0221
 3197W        W 4168   3.071   2.185  12.017  0.2994 -0.1523 -0.1011
 3198W        W 4169   1.953  12.789   2.847  0.0058  0.0916  0.3175
 3199W        W 4170  12.020  10.530   8.950 -0.0912 -0.1954  0.1178
 3200W        W 4171   9.111   4.774   8.541 -0.2290 -0.0162 -0.0372
 3201W        W 4172   5.361   8.503   2.981  0.0469 -0.0018 -0.0560
 3202W        W 4173   3.496  11.384   6.602 -0.0243 -0.3900  0.1340
 3203W        W 4174  12.873   4.086  11.418 -0.1261 -0.2801 -0.1174
 3204W        W 4175   8.010  10.653   5.483  0.1759  0.0357 -0.0461
 3205W        W 4176   6.131  10.821  12.388 -0.2273  0.3153  0.0551
 3206W        W 4177  10.006   3.455  11.419  0.0786  0.3099 -0.0341
 3207W        W 4178   5.916   1.145   6.593 -0.0857 -0.0951  0.0018
 3208W        W 4179   1.611   3.198   5.404 -0.0880  0.0120 -0.0439
 3209W        W 4180   6.668   4.980  13.549  0.1199  0.0966 -0.0788
 3210W        W 4181   7.345  10.015   2.521  0.0421  0.0977 -0.0360
 3211W        W 4182   2.904   9.001   5.936  0.1395  0.4090  0.4690
 3212W        W 4183   3.959  12.188  10.545  0.3806 -0.0114  0.0046
 3213W        W 4184   4.337  10.447   0.462 -0.2964 -0.0195  0.1893
 3214W        W 4185   5.225  12.313   7.980 -0.1953  0.0373  0.2481
 3215W        W 4186   9.754  12.421   7.319 -0.2166  0.0483  0.1029
 3216W        W 4187   2.978   4.606   2.784  0.1621  0.0816 -0.2803
 3217W        W 4188  10.919   1.322  10.877 -0.2706  0.0579 -0.1813
 3218W        W 4189   9.634   6.428  11.283 -0.0940 -0.3875  0.2622
 3219W        W 4190   5.015   7.672   1.875  0.1215  0.1201 -0.0365
 3220W        W 4191   6.687   5.138  10.200  0.2018 -0.2548 -0.1776
 3221W        W 4192  11.105  11.444   3.398 -0.3090  0.1462 -0.0613
 3222W        W 4193   8.524  11.998   2.712 -0.1878 -0.2794  0.0852
 3223W        W 4194   0.807  11.434   0.058  0.1615  0.0442 -0.0938
 3224W        W 4195   8.692  11.754  11.814  0.1729  0.4092  0.1301
 3225W        W 4196   7.330   6.305   2.300  0.3042 -0.1559 -0.3448
 3226W        W 4197   1.529   8.487  12.939 -0.3720  0.1956 -0.0658
 3227W        W 4198   4.282   5.675  13.310  0.1808 -0.0958  0.0943
 3228W        W 4199   6.253  10.736   4.564  0.4335  0.3886  0.0807
 3229W        W 4200   9.713  10.768  13.240 -0.0356 -0.0769  0.2123
 3230W        W 4201   6.517  11.732   9.097  0.1515  0.0193 -0.2419
 3231W        W 4202  11.926  11.942   2.788  0.2764  0.1800 -0.3180
 3232W        W 4203  13.224   4.408  11.743  0.0073  0.3419 -0.0491
 3233W        W 4204   7.527   1.880   3.713 -0.1023  0.2608 -0.1523
 3234W        W 4205   6.101  10.979   7.653  0.0916  0.1282 -0.2886
 3235W        W 4206   4.975   6.210   1.796 -0.2076  0.0815 -0.0910
 3236W        W 4207   1.150  10.680   9.649 -0.0055 -0.0954  0.0144
 3237W        W 4208   9.029   1.132   3.302 -0.1017  0.2295  0.2650
 3238W        W 4209   8.262   7.698  13.470  0.3928  0.0314 -0.0950
 3239W        W 4210  11.133  12.199   0.318  0.0327 -0.2278 -0.1267
 3240W        W 4211  11.402   1.780   0.674  0.1670  0.0090 -0.3851
 3241W        W 4212  11.193   1.224   4.801  0.1793  0.0691 -0.0663
 3242W        W 4213   5.053   8.810   0.754  0.0667  0.0958 -0.0687
 3243W        W 4214   7.481   3.657   8.010  0.2373 -0.3786  0.1678
 3244W        W 4215   4.450  10.418   7.121 -0.1758  0.0591 -0.1891
 3245W        W 4216   3.223   3.128  12.412  0.2366  0.0951  0.2056
 3246W        W 4217  13.130  12.290   9.644  0.0787 -0.0674 -0.0639
 3247W        W 4218  12.287  13.467  10.715  0.0969 -0.0237 -0.0740
 3248W        W 4219   8.113   6.358   3.986 -0.1353  0.0759 -0.1512
 3249W        W 4220  12.563   6.486  11.683  0.0755 -0.2116 -0.1161
 3250W        W 4221   4.365   3.641   0.456 -0.0262  0.4095 -0.2809
 3251W        W 4222  10.346   7.442  10.712 -0.3313 -0.3146 -0.4093
 3252W        W 4223   5.964   9.753  10.497 -0.1011  0.1026  0.1606
 3253W        W 4224   9.790   4.962  10.688 -0.3950 -0.3587  0.1508
 3254W        W 4225   7.475   5.472   3.934  0.0267  0.1040 -0.3860
 3255W        W 4226   9.015  12.760   1.367  0.1842  0.0816  0.1022
 3256W        W 4227   9.785   2.625   6.183 -0.4245 -0.1198  0.0522
 3257W        W 4228   9.946   4.959   5.873 -0.0925 -0.4169 -0.2435
 3258W        W 4229   8.681  12.173   6.400  0.1002  0.1994 -0.5343
 3259W        W 4230  13.331   7.414  10.967  0.0308  0.0715 -0.1784
 3260W        W 4231   4.830  10.346   9.604 -0.0871 -0.1222 -0.2282
 3261W        W 4232   9.684   5.278   6.311  0.2186 -0.1503 -0.0945
 3262W        W 4233   1.242   3.602   4.682  0.1898 -0.4368 -0.1064
 3263W        W 4234   6.969   6.754   6.174  0.0644  0.0970  0.1436
 3264W        W 4235   7.369   1.452   3.849 -0.1491  0.1706 -0.2623
 3265W        W 4236   5.540   9.760   3.382  0.2677  0.1609  0.0721
 3266W        W 4237   6.292   6.569   4.111 -0.1175  0.1406  0.0733
 3267W        W 4238  11.622   9.355  11.454 -0.3248 -0.3227  0.1655
 3268W        W 4239   5.489   9.735   5.186  0.0614  0.0117  0.3099
 3269W        W 4240   8.781  11.172  11.991  0.1496 -0.0537  0.1067
 3270W        W 4241   0.208   1.568   5.596 -0.3149  0.0013 -0.0284
 3271W        W 4242  10.839   0.535   7.147  0.1513 -0.4230 -0.0428
 3272W        W 4243   7.382  12.173  13.769 -0.0651 -0.1675 -0.2894
 3273W        W 4244   5.395   5.525   5.715  0.3879  0.4818 -0.0435
 3274W        W 4245  10.088   0.588   1.680  0.2859  0.3119 -0.1679
 3275W        W 4246  13.006  10.702   2.024 -0.3080 -0.1149 -0.0037
 3276W        W 4247  11.120   2.174   8.502 -0.0493 -0.0652  0.3189
 3277W        W 4248   6.098  13.839   5.339 -0.4801 -0.4729  0.2490
 3278W        W 4249   1.168   2.507   4.882  0.1388 -0.0454 -0.0088
 3279W        W 4250   7.765   8.292  11.120 -0.3159 -0.3440 -0.0828
 3280W        W 4251   0.128  11.367  13.377  0.2506  0.0202 -0.0437
 3281W        W 4252  10.847   5.491   4.381 -0.1975 -0.3094  0.2070
 3282W        W 4253  13.526   5.580   1.628 -0.1019  0.0495 -0.3632
 3283W        W 4254   8.843  10.379   8.621  0.1545  0.0086 -0.2271
 3284W        W 4255   7.096   3.497   6.812  0.1612 -0.1647  0.1701
 3285W        W 4256   8.502   0.718   1.381  0.1479  0.1144 -0.1008
 3286W        W 4257  13.686   9.081   7.172 -0.1441  0.0275  0.1872
 3287W        W 4258  13.516  11.156   3.770  0.0497 -0.2223 -0.0693
 3288W        W 4259   7.821  12.449   1.900 -0.1636  0.1536  0.2460
 3289W        W 4260   8.277  11.623  12.375 -0.0136 -0.1998 -0.0294
 3290W        W 4261  12.059   1.848   1.909 -0.1142  0.0619  0.4829
 3291W        W 4262  10.305   8.425   0.993 -0.1438  0.1111 -0.1332
 3292W        W 4263  10.728  11.691   3.103 -0.0426  0.0720 -0.1129
 3293W        W 4264   4.555   9.783   0.179  0.3467 -0.3996 -0.0353
 3294W        W 4265   7.079  10.805   8.400  0.2148 -0.0231 -0.0677
 3295W        W 4266   3.611   3.412   8.083  0.3410 -0.0310 -0.0922
 3296W        W 4267   5.707  11.614   1.650  0.3460  0.3101  0.0390
 3297W        W 4268   7.930   2.051   6.260 -0.2903 -0.0714  0.1371
 3298W        W 4269  10.722  13.778   2.447  0.3951  0.1709 -0.3608
 3299W        W 4270   7.447   5.467   9.837 -0.1375  0.2176 -0.0856
 3300W        W 4271  12.898  13.092   8.506  0.3161  0.1381  0.0073
 3301W        W 4272   7.829   5.409   0.789 -0.0142 -0.1425  0.0302
 3302W        W 4273  11.976   5.397   7.230 -0.0040  0.1224  0.2336
 3303W        W 4274   8.670  12.534   4.098  0.0867 -0.5147 -0.4040
 3304W        W 4275   8.202   4.431   2.433  0.1190 -0.2177 -0.0603
 3305W        W 4276   2.682   9.040   1.503  0.3258 -0.4368  0.2373
 3306W        W 4277  13.828   7.863   2.017  0.1842  0.2345  0.0728
 3307W        W 4278   6.373  10.440   1.833  0.1227 -0.1626  0.0970
 3308W        W 4279  11.428   7.934   7.255  0.2561 -0.1524  0.6607
 3309W        W 4280   3.484   5.916   7.760  0.0301 -0.0622  0.1572
 3310W        W 4281   7.750   4.244   2.535 -0.3652  0.0959  0.1454
 3311W        W 4282   2.523   5.273  10.103 -0.3697 -0.0162  0.0860
 3312W        W 4283  10.869  12.912  12.799 -0.0670  0.1865  0.2798
 3313W        W 4284   8.413   8.257  13.133 -0.2408  0.0305 -0.0978
 3314W        W 4285  13.259   1.265   0.842 -0.4881 -0.1523  0.0720
 3315W        W 4286   5.982   1.600  10.670 -0.3079  0.2283  0.0770
 3316W        W 4287  12.156   5.495  13.759  0.0641  0.0313 -0.0808
 3317W        W 4288   8.100   6.270   1.650  0.1881  0.2239  0.1053
 3318W        W 4289   6.433  13.712   6.589 -0.1660 -0.2133  0.0701
 3319W        W 4290   9.339  10.070  10.384 -0.0430  0.0810  0.0756
 3320W        W 4291   2.485   3.109   5.518 -0.2818 -0.1058  0.1416
 3321W        W 4292   2.392   8.103   3.435  0.0947  0.0760  0.0485
 3322W        W 4293   8.296  13.862   5.948 -0.3180  0.3732  0.2058
 3323W        W 4294   2.555  10.419  10.923  0.2699 -0.0229 -0.0354
 3324W        W 4295   1.025   1.538  12.383  0.0496  0.2682  0.1201
 3325W        W 4296   4.730  12.813   8.525 -0.0962 -0.0849 -0.4220
 3326W        W 4297   5.499  13.871   9.409 -0.0394 -0.0445  0.2303
 3327W        W 4298   2.132  11.945   2.635 -0.0720 -0.0492 -0.0141
 3328W        W 4299   4.726   7.851   0.254 -0.0101  0.0576 -0.2966
 3329W        W 4300   5.823   8.507  11.808  0.0417 -0.0173  0.0875
 3330W        W 4301   6.743   6.964   1.956 -0.0668  0.0648  0.1158
 3331W        W 4302   4.829  13.230   2.834 -0.2416  0.0554  0.0528
 3332W        W 4303  11.947   2.388  13.248 -0.0340  0.2347 -0.0800
 3333W        W 4304  10.555   3.361  12.031  0.1707  0.1727  0.0336
 3334W        W 4305   8.834  13.669   7.767  0.1985  0.2571 -0.1985
 3335W        W 4306  10.899   8.935   7.789  0.6055  0.0592 -0.1289
 3336W        W 4307   9.929   9.077  11.518 -0.2199 -0.0271 -0.1881
 3337W        W 4308   1.135  10.546  11.111  0.1600 -0.0563 -0.3578
 3338W        W 4309  10.499  12.851   0.106  0.3580  0.0827  0.1500
 3339W        W 4310   3.131   2.034   5.796 -0.1806 -0.1761  0.0242
 3340W        W 4311   6.397   3.735   8.549  0.2780  0.1238  0.5177
 3341W        W 4312   0.397   7.938   9.975 -0.0262 -0.2910  0.3828
 3342W        W 4313  12.308   1.620   5.738  0.0416 -0.1509  0.1425
 3343W        W 4314   2.654   4.097   9.039 -0.1659 -0.0524 -0.0551
 3344W        W 4315   9.781   6.690  10.105  0.0111  0.2829  0.0796
 3345W        W 4316  11.443   1.052   4.384 -0.1619  0.0815 -0.4244
 3346W        W 4317   1.025   9.324   1.454  0.0160  0.0498  0.1888
 3347W        W 4318   3.986  10.395  10.428  0.2541 -0.3077 -0.2339
 3348W        W 4319  13.687   6.504   9.937 -0.3425 -0.0174 -0.2472
 3349W        W 4320   1.700   0.186   1.760 -0.1130  0.1088 -0.0244
 3350W        W 4321   1.551   7.281   7.854  0.0436  0.1565  0.4149
 3351W        W 4322   8.465  12.786   3.739 -0.0323 -0.4100  0.0919
 3352W        W 4323   6.052   0.583   2.698  0.1009  0.2882  0.1292
 3353W        W 4324  12.146  11.938   4.516 -0.0249 -0.1573 -0.2092
 3354W        W 4325  11.082   5.955   3.558 -0.2836 -0.2058 -0.1496
 3355W        W 4326   9.383  11.758   2.033  0.0503  0.0233  0.0592
 3356W        W 4327  10.391   6.376  12.192  0.0823 -0.0249 -0.1406
 3357W        W 4328  13.164   8.880   1.626 -0.1194 -0.1088  0.0688
 3358W        W 4329   4.922   2.208   2.997  0.0504  0.1174  0.1203
 3359W        W 4330  11.861   9.966   0.551  0.3462  0.1117 -0.2358
 3360W        W 4331   0.740   9.506   3.899  0.4056 -0.1096  0.0517
 3361W        W 4332  13.278  12.145   2.769  0.0661 -0.0830 -0.1029
 3362W        W 4333   8.881   8.678   0.113  0.0868  0.0397 -0.1943
 3363W        W 4334   1.353   6.572   2.322 -0.1545  0.1186  0.2647
 3364W        W 4335  11.915  11.984   3.674 -0.1762  0.1027 -0.0294
 3365W        W 4336   8.133   6.016   1.258 -0.0627 -0.0932  0.0892
 3366W        W 4337   6.146   8.313   8.150  0.0519  0.1889  0.5436
 3367W        W 4338   2.798  10.254   7.445  0.1470  0.1780 -0.1317
 3368W        W 4339  11.631   4.987   8.574 -0.2553  0.3211  0.3118
 3369W        W 4340   1.350   5.769   7.199 -0.1607 -0.0048 -0.1380
 3370W        W 4341  13.687   4.879  13.407 -0.0048  0.0689  0.1072
 3371W        W 4342   7.299   1.576  12.542 -0.1740  0.1866 -0.2097
 3372W        W 4343   8.516   9.707   1.778 -0.0810  0.1474  0.1555
 3373W        W 4344  11.466   2.536   7.805 -0.2182 -0.1662  0.1751
 3374W        W 4345  10.754   3.796   0.637 -0.2164  0.1649 -0.1482
 3375W        W 4346   8.656  12.729  13.440 -0.1150  0.3518 -0.3411
 3376W        W 4347  10.930  13.886   9.121 -0.0050 -0.0675  0.2453
 3377W        W 4348   3.302  10.053   3.619  0.0801  0.5039  0.2924
 3378W        W 4349  10.732   4.368   4.183 -0.1695  0.0995  0.1057
 3379W        W 4350   4.153  11.983   3.630 -0.3369 -0.1440  0.2587
 3380W        W 4351   2.667   3.235   6.355  0.3760  0.1206 -0.3767
 3381W        W 4352  11.781   3.326   7.129  0.3582  0.4896 -0.0408
 3382W        W 4353  10.036   4.190   3.110  0.1432 -0.2093 -0.0886
 3383W        W 4354   4.426   6.795   8.496  0.2630  0.1931  0.2552
 3384W        W 4355   6.615  10.478  13.382 -0.2983 -0.0131 -0.2309
 3385W        W 4356  13.477   4.744   0.427  0.2019 -0.2525 -0.0728
 3386W        W 4357   9.497   6.127   3.775 -0.5156  0.0332  0.1572
 3387W        W 4358   7.492   2.234  13.907 -0.0194 -0.1007  0.2246
 3388W        W 4359   5.506   8.387   6.614  0.0352  0.1524 -0.2632
 3389W        W 4360  11.050   2.200  11.300 -0.0283  0.2233 -0.2648
 3390W        W 4361  10.065   1.118   2.540  0.0324 -0.0880 -0.3196
 3391W        W 4362   3.753   7.343   7.470 -0.1250  0.2235  0.0845
 3392W        W 4363   8.850   6.879  12.009 -0.4027  0.2035 -0.0791
 3393W        W 4364   6.066   8.059  10.203  0.0825  0.2291 -0.0052
 3394W        W 4365   0.727  13.078   9.925  0.1086  0.1192  0.0493
 3395W        W 4366  10.930   4.039   6.552  0.3680  0.0339 -0.5157
 3396W        W 4367   6.636  10.430  11.649  0.2389 -0.2588  0.1158
 3397W        W 4368   4.221   2.284   0.533 -0.0654  0.0289 -0.1972
 3398W        W 4369  13.048   1.476   0.379  0.0428 -0.1899  0.1317
 3399W        W 4370  12.323  10.327   5.466  0.0031 -0.0224  0.2557
 3400W        W 4371  11.027   0.982   6.074  0.1732 -0.0406  0.0281
 3401W        W 4372   4.839   1.030   0.660  0.1839  0.1801 -0.0270
 3402W        W 4373  11.605   2.830  11.602  0.3180 -0.2932  0.0007
 3403W        W 4374  13.728   0.155   8.460 -0.0445 -0.1046 -0.1077
 3404W        W 4375   2.470   9.009  10.206 -0.0820  0.4149  0.0650
 3405W        W 4376  13.240   1.858   2.616  0.0749  0.0675  0.1174
 3406W        W 4377   4.949  13.528  11.246 -0.1486  0.2621  0.1686
 3407W        W 4378   6.501   8.084  10.895  0.1185 -0.0875 -0.2887
 3408W        W 4379   1.900   6.867   5.725 -0.3495 -0.2273  0.0675
 3409W        W 4380   0.811  12.433   7.129 -0.4330 -0.1800  0.1684
 3410W        W 4381   4.832   0.316  12.726 -0.2865  0.1292 -0.0803
 3411W        W 4382   8.527   6.371  13.372  0.0955 -0.0012 -0.0161
 3412W        W 4383   6.702   6.657   3.329  0.1396  0.2151  0.0330
 3413W        W 4384  10.947   1.034   9.558  0.2087  0.0756 -0.3226
 3414W        W 4385   9.034   4.828   9.017 -0.0084 -0.0569 -0.0582
 3415W        W 4386   0.656   6.661  11.034 -0.1663  0.3637 -0.1737
 3416W        W 4387   4.815  11.979  11.765  0.0208 -0.0319 -0.2202
 3417W        W 4388   9.965  13.250   9.055  0.3379 -0.0169 -0.0224
 3418W        W 4389   2.276  13.062   7.145  0.2988  0.1174  0.0742
 3419W        W 4390   4.679  13.132   4.145  0.0162 -0.0785 -0.1358
 3420W        W 4391  10.971   0.038   3.447 -0.1610  0.1025  0.0335
 3421W        W 4392   3.960   5.673  10.058 -0.1229  0.1054  0.3885
 3422W        W 4393   0.989   2.901   0.012  0.0262  0.2173 -0.0194
 3423W        W 4394  10.118   9.388   2.354 -0.3301 -0.3212 -0.3533
 3424W        W 4395   7.809   4.659   5.546 -0.0513  0.1408 -0.0673
 3425W        W 4396   5.515   3.397   8.251 -0.2657  0.1020 -0.2644
 3426W        W 4397   6.086  10.007   4.585  0.0854  0.0669 -0.4719
 3427W        W 4398  13.567   5.897   7.389 -0.1201  0.1287 -0.1231
 3428W        W 4399   5.485   7.131   7.637 -0.5008  0.1215 -0.0088
 3429W        W 4400  10.503   4.864   5.410  0.0613 -0.3971 -0.2900
 3430W        W 4401   2.591   4.381   7.651  0.0831  0.0338 -0.0347
 3431W        W 4402   3.626   2.211  10.214 -0.0402 -0.0121 -0.2191
 3432W        W 4403  13.084  12.757  10.624  0.2092  0.0248  0.2938
 3433W        W 4404   7.730   6.393   1.173  0.1781 -0.0567 -0.0105
 3434W        W 4405   3.082   7.130   3.331 -0.1186 -0.1256 -0.0944
 3435W        W 4406  11.127   3.243   4.828  0.0832 -0.3469  0.2512
 3436W        W 4407  11.821   1.413  12.669 -0.3521 -0.1738  0.1483
 3437W        W 4408   9.294   0.250   1.480 -0.3629  0.2769 -0.0989
 3438W        W 4409  11.090   5.176   2.040 -0.1516 -0.4280 -0.0311
 3439W        W 4410  12.357   3.136   4.567  0.1674  0.1055 -0.0184
 3440W        W 4411   4.811   9.023   4.570  0.4913 -0.0775  0.2539
 3441W        W 4412   5.157   8.235  10.727 -0.1157  0.1175 -0.2073
 3442W        W 4413  13.250   9.843   5.541 -0.2685 -0.1536 -0.1353
 3443W        W 4414   3.112  10.500   2.845  0.0992  0.1519 -0.3517
 3444W        W 4415   4.450   9.327   6.295 -0.1748  0.0222 -0.0355
 3445W        W 4416  12.674   9.539   2.861 -0.2779  0.1576  0.2128
 3446W        W 4417   0.889  12.903   4.282 -0.1185  0.4615  0.2773
 3447W        W 4418  10.340  12.060  12.908  0.2919 -0.0377 -0.0551
 3448W        W 4419   1.576   8.967   6.997 -0.1239  0.3179  0.2371
 3449W        W 4420   5.801   8.743   2.273 -0.0004  0.1698  0.3668
 3450W        W 4421   7.558   9.553   9.808 -0.1009  0.0770  0.1728
 3451W        W 4422   1.076  11.665   6.252 -0.2697  0.4659  0.1585
 3452W        W 4423  11.006   0.401   3.862  0.3118  0.0706 -0.0014
 3453W        W 4424  12.559   0.923  13.907  0.0484 -0.1297  0.0826
 3454W        W 4425   0.619   4.337  12.783 -0.0793  0.0556 -0.1805
 3455W        W 4426   1.941  10.700  11.672  0.2123  0.1234  0.0591
 3456W        W 4427   9.806   5.682   1.825 -0.0023  0.1657 -0.0072
 3457W        W 4428   9.923   7.917   3.076 -0.0942 -0.0715  0.4338
 3458W        W 4429   6.825   1.508   8.487 -0.1699  0.1011 -0.0704
 3459W        W 4430  13.348   1.163   3.219  0.1308 -0.3080 -0.3441
 3460W        W 4431   5.385  13.165   7.135 -0.2112  0.1499  0.2221
 3461W        W 4432  11.115  10.187   2.123  0.2733 -0.0548  0.2403
 3462W        W 4433   3.327  13.019   9.759  0.2342  0.0262  0.0846
 3463W        W 4434   5.776   9.769   5.580  0.0154  0.1073  0.1006
 3464W        W 4435  12.996   1.183   4.611  0.0756 -0.0020  0.1168
 3465W        W 4436   7.766  13.065  11.916 -0.0677 -0.0435  0.5135
 3466W        W 4437   3.534   2.415  13.042  0.0471  0.1957  0.1992
 3467W        W 4438   0.418  13.381   9.655 -0.0129  0.0301  0.2666
 3468W        W 4439   4.962  11.946  12.264 -0.0851  0.0667 -0.3074
 3469W        W 4440  12.115   7.543   3.004 -0.0329  0.0665 -0.3040
 3470W        W 4441   8.253  13.855   7.842  0.0065  0.1198 -0.2939
 3471W        W 4442  12.255   4.226   4.899 -0.5914  0.1747 -0.1304
 3472W        W 4443  11.270   4.670  13.691 -0.2400 -0.1044  0.3509
 3473W        W 4444   7.830   0.384   2.712  0.1125  0.2151  0.0468
 3474W        W 4445   0.944  10.146   7.180  0.0655 -0.0397  0.4804
 3475W        W 4446   5.811   8.464   7.742 -0.2553  0.3419  0.1356
 3476W        W 4447   6.251  11.790   8.653 -0.0483  0.0983  0.1210
 3477W        W 4448  10.999  12.367   5.042 -0.2628 -0.0157 -0.4883
 3478W        W 4449  10.593  13.496   0.225 -0.0235 -0.3460  0.0334
 3479W        W 4450   1.825  10.310  10.316  0.0959  0.0817 -0.1326
 3480W        W 4451   8.627   6.415  12.355  0.1429 -0.2816 -0.1230
 3481W        W 4452   3.273  10.985   8.544 -0.0763  0.1295 -0.0298
 3482W        W 4453  12.974   2.393   5.839 -0.0073  0.1678 -0.3963
 3483W        W 4454  13.332   5.624   8.448  0.3077 -0.2805  0.2459
 3484W        W 4455  13.466   4.092  13.904 -0.0664  0.0615 -0.2750
 3485W        W 4456   6.627   6.839   5.771  0.0110 -0.0900  0.1940
 3486W        W 4457   9.424   4.067  13.840 -0.0959  0.0848 -0.3058
 3487W        W 4458   9.218  11.050   3.679  0.2488  0.1552 -0.0002
 3488W        W 4459  12.121   5.750   8.979  0.3001 -0.0650 -0.1521
 3489W        W 4460  13.075   7.962   3.776  0.1983 -0.0757 -0.4372
 3490W        W 4461  11.469   1.023   8.069  0.2411 -0.0857 -0.2126
 3491W        W 4462   3.175   2.112   1.544  0.0432 -0.0246  0.2005
 3492W        W 4463   6.755   2.821   3.210  0.0765  0.1376 -0.2213
 3493W        W 4464   1.076   8.047   1.247 -0.0036  0.0412 -0.3333
 3494W        W 4465   4.199   3.809   9.083  0.0008 -0.1296 -0.1873
 3495W        W 4466   3.574   7.623   9.937 -0.4067 -0.0533 -0.1645
 3496W        W 4467   9.935   4.564   2.672 -0.0353 -0.2629 -0.2421
 3497W        W 4468   6.892  11.933   7.246  0.1266  0.4335  0.0736
 3498W        W 4469   1.703   7.531   8.797 -0.0342 -0.0766  0.1052
 3499W        W 4470  10.931   6.871   1.624 -0.3160 -0.0626 -0.1034
 3500W        W 4471  11.420   3.148   1.772 -0.0914  0.0945 -0.2992
 3501W        W 4472  12.896  10.766   7.667 -0.0516  0.1638 -0.3201
 3502W        W 4473   7.733  11.446  12.930 -0.1622 -0.2691  0.2945
 3503W        W 4474   0.004   2.894  11.456  0.1865 -0.0480 -0.0626
 3504W        W 4475   2.022   5.441  10.505 -0.1080 -0.3750  0.3892
 3505W        W 4476   1.256  13.585   3.264  0.2909 -0.3986  0.2193
 3506W        W 4477  10.238   0.200   1.393  0.3671  0.0398 -0.4075
 3507W        W 4478   4.217   9.601  13.141 -0.3116  0.0162 -0.1861
 3508W        W 4479   9.602   3.380   7.702  0.2006  0.1219  0.2508
 3509W        W 4480   6.381  13.727   9.708 -0.3296 -0.2133 -0.1590
 3510W        W 4481   8.196   7.106   1.826  0.0875 -0.2728 -0.1855
 3511W        W 4482   4.529  12.166  12.128 -0.0681 -0.1044 -0.1078
 3512W        W 4483   3.533   6.043  13.394 -0.0029 -0.0276 -0.0520
 3513W        W 4484   5.016  12.410  11.402  0.0017  0.1210  0.0358
 3514W        W 4485   5.079  12.877   8.050 -0.0145 -0.3380 -0.1884
 3515W        W 4486   7.416   5.757   6.353  0.0376 -0.1777 -0.1836
 3516W        W 4487  11.427  12.181   5.238 -0.4387 -0.4645  0.1883
 3517W        W 4488  10.176   0.024   7.315  0.1164  0.2195  0.1434
 3518W        W 4489  11.905   5.417   6.328  0.2763  0.0287  0.1197
 3519W        W 4490   5.000   8.041   6.787  0.2216 -0.0543 -0.0405
 3520W        W 4491   3.531   4.248   7.255 -0.3640  0.3330  0.1580
 3521W        W 4492   1.086   1.311  13.279 -0.1237 -0.2562 -0.0062
 3522W        W 4493   6.441   4.926   2.715 -0.0697 -0.0792 -0.2494
 3523W        W 4494   0.392   3.729   7.690  0.0884 -0.0365 -0.0105
 3524W        W 4495  10.470   2.300  10.622  0.1322  0.0365 -0.0826
 3525W        W 4496   6.050  12.650  10.721 -0.1168 -0.0896 -0.0008
 3526W        W 4497   5.636  11.326   2.132 -0.0755  0.0115  0.2079
 3527W        W 4498   9.540   0.527   6.634  0.2636  0.0576  0.0957
 3528W        W 4499   9.547   4.721   8.903 -0.0331  0.1097 -0.0850
 3529W        W 4500   7.965   9.219  12.528  0.0778  0.0204  0.0843
 3530W        W 4501   6.497   8.847  12.957 -0.0757 -0.4554  0.0763
 3531W        W 4502  10.537   0.505   8.338 -0.0208  0.0297 -0.1853
 3532W        W 4503   4.319  10.141   4.522  0.3683 -0.2141  0.0742
 3533W        W 4504   5.336   9.065  13.053 -0.0436  0.0035 -0.2072
 3534W        W 4505   5.870  12.533   5.013 -0.0075 -0.4821  0.2250
 3535W        W 4506   5.549  10.489  10.671  0.0364  0.1606 -0.1371
 3536W        W 4507  10.447   6.035   9.670  0.1170 -0.0063 -0.0512
 3537W        W 4508   7.683  11.011   4.587 -0.3260 -0.1501 -0.1505
 3538W        W 4509   7.304   8.046   3.652  0.0342  0.1152  0.1293
 3539W        W 4510   0.353   4.825   2.464 -0.1383  0.1028  0.0483
 3540W        W 4511   4.407   3.775   6.243 -0.2703 -0.2021  0.1468
 3541W        W 4512  11.440   6.269   3.932  0.1094  0.1037  0.0379
 3542W        W 4513   6.790   5.271   9.025  0.1025 -0.4677  0.0886
 3543W        W 4514   7.833   4.984   1.123 -0.2142 -0.1451 -0.0050
 3544W        W 4515  13.019  10.755   7.150 -0.0213  0.1063  0.0042
 3545W        W 4516   1.702   9.644   0.197  0.0151  0.2465  0.0479
 3546W        W 4517  11.349   3.101   8.746 -0.2135 -0.0294 -0.0266
 3547W        W 4518  11.941   9.544   8.208  0.2165  0.1267 -0.2558
 3548W        W 4519  11.013   5.489   0.395 -0.3860 -0.2191 -0.2548
 3549W        W 4520   7.422   0.229   2.469 -0.0017  0.1900  0.0445
 3550W        W 4521   3.026   9.133   6.870 -0.2131  0.3272 -0.1063
 3551W        W 4522   7.108   6.469  12.676 -0.1485  0.1818 -0.0923
 3552W        W 4523  12.687   3.564   7.762 -0.0913 -0.3044 -0.1517
 3553W        W 4524   1.006   1.627  10.656  0.2582  0.2229 -0.3903
 3554W        W 4525  13.329   3.892   7.616  0.1041  0.0956 -0.1641
 3555W        W 4526   1.303   8.073  10.335 -0.1902 -0.0910 -0.0267
 3556W        W 4527   5.241  12.058   4.097  0.2294  0.1216  0.5297
 3557W        W 4528   2.422  12.987   4.939 -0.3324 -0.1280 -0.1685
 3558W        W 4529  10.211   9.433   1.275  0.2456 -0.1156  0.0057
 3559W        W 4530   6.736  10.406  10.022 -0.1900  0.0347 -0.0084
 3560W        W 4531  10.719   2.461  10.167  0.0612  0.0857 -0.1747
 3561W        W 4532   0.186  10.396   1.833 -0.2037  0.1345  0.1750
 3562W        W 4533   5.931   1.566  13.546  0.1955  0.2908  0.1861
 3563W        W 4534   2.893  11.908   3.213 -0.1618  0.1406 -0.1089
 3564W        W 4535   6.543   5.824   0.213  0.0661 -0.0362  0.2216
 3565W        W 4536   3.585   8.384   6.761  0.0551 -0.0439 -0.1116
 3566W        W 4537   2.420  10.325  13.810  0.0505 -0.2111 -0.0288
 3567W        W 4538   8.869   1.211   6.763  0.0771  0.0918  0.1359
 3568W        W 4539   4.200  13.209   1.285  0.0615 -0.0308 -0.1513
 3569W        W 4540   3.431   0.068   1.384  0.2264 -0.1907 -0.0140
 3570W        W 4541   6.747   0.781  11.376  0.1444 -0.0606  0.0629
 3571W        W 4542  10.960   9.234   8.152 -0.0501  0.0874 -0.1251
 3572W        W 4543   2.612   1.331   3.322 -0.0143 -0.1792 -0.0715
 3573W        W 4544   4.937  11.540  13.314 -0.1004  0.2120 -0.2696
 3574W        W 4545  10.670   0.063   7.227  0.2865  0.1549 -0.0661
 3575W        W 4546   3.179   6.348   1.435 -0.1993 -0.1652 -0.2222
 3576W        W 4547   8.447   0.334  11.666  0.0768 -0.1603 -0.1557
 3577W        W 4548  12.843   6.668   1.563  0.2273  0.1286 -0.0533
 3578W        W 4549  10.918   9.380  10.091 -0.1664 -0.0832  0.1022
 3579W        W 4550   7.267   6.910   1.855 -0.2657 -0.0393  0.1258
 3580W        W 4551  12.266   1.390   6.178  0.0710 -0.0724 -0.2587
 3581W        W 4552  13.632   8.741  10.965 -0.1859 -0.1975  0.2942
 3582W        W 4553   3.966   2.621   2.002  0.0221  0.2304 -0.1336
 3583W        W 4554   4.886  10.476   0.432  0.1833 -0.3440 -0.0530
 3584W        W 4555   2.349   9.826   6.643 -0.1945  0.0576 -0.0365
 3585W        W 4556   0.660   3.420   6.505 -0.1514 -0.5377  0.0905
 3586W        W 4557  10.252   1.231   6.533  0.0402  0.0533 -0.0883
 3587W        W 4558  11.530   4.312   3.409 -0.0764  0.0883  0.3374
 3588W        W 4559   0.546   1.257   6.012 -0.3184 -0.2930 -0.1900
 3589W        W 4560   2.777  10.921  10.781 -0.0063 -0.4176 -0.0982
 3590W        W 4561   3.523   7.932   1.575  0.2355 -0.3533  0.0028
 3591W        W 4562   4.284  10.730   2.474 -0.1855  0.0385  0.1846
 3592W        W 4563   7.265   9.467   6.274 -0.3014 -0.1375 -0.0595
 3593W        W 4564   6.275  13.590   3.028  0.0854  0.2283 -0.2803
 3594W        W 4565   1.952   6.086   5.377  0.0294 -0.1356  0.0978
 3595W        W 4566   7.084  12.767   5.846 -0.0401 -0.2290 -0.1132
 3596W        W 4567   1.337   0.632   5.665 -0.3238 -0.3038 -0.0310
 3597W        W 4568   9.656  10.448  13.616 -0.0745  0.1131 -0.0463
 3598W        W 4569  10.936  13.799  13.478 -0.1423 -0.1521 -0.0138
 3599W        W 4570   2.717  12.801   8.810  0.1998  0.0309 -0.0571
 3600W        W 4571  13.140   8.905  10.934 -0.1940  0.1324 -0.0298
 3601W        W 4572   5.039   7.346   3.773  0.0454  0.2691 -0.0024
 3602W        W 4573   4.989  12.778  12.026 -0.0764 -0.3020  0.2444
 3603W        W 4574  11.990   5.872   8.512  0.1318 -0.0885  0.1828
 3604W        W 4575  11.306   9.933  11.759  0.0336  0.1328 -0.0184
 3605W        W 4576  13.268   1.730   4.824 -0.0478 -0.1056  0.0384
 3606W        W 4577  12.166   8.709   3.310 -0.0305 -0.1438  0.0441
 3607W        W 4578   7.563  10.255   2.925  0.0999  0.3905 -0.1340
 3608W        W 4579  11.877   7.230   6.985 -0.1546 -0.0479  0.2094
 3609W        W 4580   9.570   5.225   3.020 -0.0581  0.3656 -0.1758
 3610W        W 4581  11.392  12.292   8.141 -0.3059  0.1286  0.1697
 3611W        W 4582   9.721   6.206  13.548  0.2319  0.1632  0.1183
 3612W        W 4583  10.469   6.206  10.159 -0.1307  0.4147  0.1633
 3613W        W 4584   8.902   2.303  10.349 -0.0132  0.0138 -0.1195
 3614W        W 4585  13.353   4.894  11.680 -0.1223  0.2599  0.1695
 3615W        W 4586   9.056  13.405  11.756  0.0114  0.0545  0.3301
 3616W        W 4587   8.809   3.629  13.602 -0.0704 -0.0712  0.1098
 3617W        W 4588   1.045   9.558   3.479  0.3165  0.1320 -0.0518
 3618W        W 4589   0.447   4.888   0.916 -0.0934 -0.1204 -0.0220
 3619W        W 4590  12.513  10.415   0.488 -0.3720 -0.3134  0.1134
 3620W        W 4591   9.187  10.873   1.703 -0.1425 -0.1144  0.4405
 3621W        W 4592   7.832   6.037   4.346 -0.0892 -0.0031  0.0880
 3622W        W 4593  12.232   6.650   5.847  0.0322 -0.1267  0.2801
 3623W        W 4594   7.452   5.018   2.335  0.1296 -0.0609 -0.3192
 3624W        W 4595  12.860   1.965   9.349 -0.0765 -0.2599 -0.0282
 3625W        W 4596   6.570  11.235  11.369  0.2073 -0.0836 -0.1114
 3626W        W 4597   2.721   1.017   1.471  0.1024 -0.0304 -0.0670
 3627W        W 4598   1.679   3.728   0.875 -0.0896  0.0234 -0.0287
 3628W        W 4599   7.389  13.855   2.049 -0.4515  0.1422  0.1333
 3629W        W 4600   4.653  10.432   2.183  0.0187  0.4369  0.3079
 3630W        W 4601   8.480   1.607   8.094 -0.0129 -0.0471 -0.2332
 3631W        W 4602  11.005  12.726   2.078 -0.0492  0.3296  0.2906
 3632W        W 4603   4.582   4.381   0.713 -0.0873 -0.1193 -0.1656
 3633W        W 4604   8.020   1.469   0.209 -0.2172  0.0862 -0.0275
 3634W        W 4605   0.812  10.960  13.817 -0.2372 -0.0903 -0.1501
 3635W        W 4606   7.063   1.637   7.645  0.1911  0.0591  0.0338
 3636W        W 4607  12.273  13.557  11.609 -0.1294  0.1593 -0.1733
 3637W        W 4608   7.885   9.615   2.544 -0.6044  0.1600  0.1178
 3638W        W 4609   2.436   2.113   5.422 -0.2294 -0.0558 -0.2660
 3639W        W 4610   0.549   6.711   1.775  0.1369 -0.3681  0.0397
 3640W        W 4611   7.157  13.438   4.203  0.1512  0.2072 -0.0875
 3641W        W 4612  13.223  13.120   2.097  0.1100 -0.2945 -0.2302
 3642W        W 4613   1.511  10.790  13.753  0.4031 -0.1457  0.1383
 3643W        W 4614   3.883   9.917   9.510  0.1226 -0.1069  0.1082
 3644W        W 4615   7.560   4.384   0.428 -0.0998 -0.1568  0.1793
 3645W        W 4616   5.253   6.835   1.765  0.2748  0.0544 -0.0781
 3646W        W 4617   9.345   8.741   5.504 -0.4672  0.0870  0.0300
 3647W        W 4618   0.871   1.924   1.725  0.3415 -0.2083 -0.0063
 3648W        W 4619   6.105   8.755   7.320  0.0307  0.0499 -0.0644
 3649W        W 4620   1.692   9.911  13.604 -0.0185 -0.2280  0.0898
 3650W        W 4621  11.489   1.320   6.173 -0.1001  0.2005 -0.2158
 3651W        W 4622   1.356   9.268   0.244  0.2592 -0.0082  0.1065
 3652W        W 4623   9.881   1.283  11.767 -0.4294 -0.1669  0.1342
 3653W        W 4624   0.020  11.728  11.289  0.0083 -0.1926  0.1483
 3654W        W 4625  12.560   4.620  10.707  0.0342 -0.0505  0.2435
 3655W        W 4626   6.928   4.498   1.458 -0.0849 -0.0278  0.0428
 3656W        W 4627   4.040   9.655   6.101  0.1351  0.0160  0.0009
 3657W        W 4628  13.651   3.141  10.243 -0.0391 -0.0766  0.2348
 3658W        W 4629   2.913   9.408   9.165 -0.1794  0.1127 -0.1023
 3659W        W 4630   6.544   8.353   1.560  0.0079 -0.2787  0.1478
 3660W        W 4631   2.613   2.985   1.477  0.3866  0.3648  0.0372
 3661W        W 4632   7.863   6.499   3.027 -0.0598  0.2271 -0.0626
 3662W        W 4633   1.078   7.240   1.247  0.0359 -0.2551 -0.0778
 3663W        W 4634   8.716   6.963   4.764  0.2304  0.1000  0.3132
 3664W        W 4635   7.714   8.779   8.848  0.0679  0.0203  0.1144
 3665W        W 4636  11.778   1.398  10.505  0.2155 -0.2083  0.1837
 3666W        W 4637  12.006   2.557   3.964 -0.1666 -0.2417  0.2184
 3667W        W 4638  10.002   8.299   2.206  0.2312  0.1959  0.0662
 3668W        W 4639   5.650   8.345   5.351 -0.2625  0.0017  0.1645
 3669W        W 4640   7.823  11.496   0.436 -0.0361 -0.4044 -0.1296
 3670W        W 4641   5.968  10.401   1.496 -0.0252  0.4273 -0.3523
 3671W        W 4642   7.125   4.201  13.079 -0.2384  0.1538  0.0108
 3672W        W 4643   1.824   9.100  13.907  0.1097 -0.1701  0.0355
 3673W        W 4644  13.315   5.572   0.646 -0.1027  0.0012 -0.0355
 3674W        W 4645   9.101   9.318  13.336 -0.0673 -0.1050 -0.4716
 3675W        W 4646  12.195   4.188  12.647  0.4282 -0.1163 -0.0803
 3676W        W 4647  11.332   2.691   2.624 -0.0570  0.0401  0.0220
 3677W        W 4648   3.158   8.563   7.192  0.0081  0.3119  0.2398
 3678W        W 4649  11.199  12.287   2.315  0.1096 -0.3082  0.1080
 3679W        W 4650   3.323   7.577   6.639  0.0156  0.2232 -0.3041
 3680W        W 4651   0.197  12.919   9.753 -0.0257  0.2325  0.1445
 3681W        W 4652  12.988  10.445   3.666  0.1979 -0.3199 -0.1866
 3682W        W 4653  12.067  12.336   9.713 -0.1283 -0.4143  0.0385
 3683W        W 4654  12.035  13.875   2.574 -0.0587  0.3992  0.0960
 3684W        W 4655   5.663  10.751  10.227 -0.2445 -0.0588 -0.2446
 3685W        W 4656  10.473   1.877  13.203  0.2383  0.0423  0.0954
 3686W        W 4657  12.213   6.174   6.087  0.0218  0.1481  0.1578
 3687W        W 4658   8.229   6.496   0.931  0.1264 -0.0230 -0.0384
 3688W        W 4659  12.044   0.941   8.562 -0.0556 -0.0455  0.1414
 3689W        W 4660   7.703   7.179   7.954 -0.0786  0.1341  0.3444
 3690W        W 4661   6.979  12.274   3.768  0.1393 -0.1602  0.3310
 3691W        W 4662   8.722  13.341  10.933  0.2130 -0.0335 -0.0968
 3692W        W 4663  10.436   2.487   2.169 -0.0416 -0.4770 -0.1208
 3693W        W 4664   1.697   9.070  13.423  0.2016  0.0451  0.0910
 3694W        W 4665   8.996   0.889   8.435  0.0763 -0.2606 -0.0451
 3695W        W 4666   4.671  12.523   8.052  0.2316 -0.0242  0.2298
 3696W        W 4667   3.777   3.096   3.349 -0.1875 -0.0402  0.0747
 3697W        W 4668   8.495   4.365   4.838 -0.1197  0.0563  0.0610
 3698W        W 4669   7.892   5.812   8.528  0.1902  0.0045  0.1034
 3699W        W 4670  13.606   4.759   7.925 -0.0254  0.2099 -0.1443
 3700W        W 4671   9.762  12.650  13.492  0.0760  0.0444  0.1222
 3701W        W 4672   7.418   2.121   2.089  0.0554  0.1246  0.1557
 3702W        W 4673   7.210  11.361   9.790 -0.2292 -0.2138  0.1337
 3703W        W 4674   7.147   6.529  12.114 -0.2554  0.2031  0.1711
 3704W        W 4675   3.679   2.755  12.542 -0.0102  0.1355  0.3159
 3705W        W 4676   3.103  12.909   2.257 -0.0807  0.0046  0.1276
 3706W        W 4677  13.551  12.603   2.846 -0.0273 -0.2016  0.3681
 3707W        W 4678   7.907   8.766  11.849 -0.1111 -0.0611 -0.1425
 3708W        W 4679   6.583   8.716   2.273 -0.1453 -0.2607  0.0416
 3709W        W 4680  13.442   3.191   2.920 -0.1090  0.1772  0.2488
 3710W        W 4681  12.769   4.785   6.016  0.2819 -0.1194 -0.1532
 3711W        W 4682   9.526   7.842  12.784  0.0125  0.4103  0.0144
 3712W        W 4683  12.148   9.051  11.655  0.2511 -0.0313  0.0826
 3713W        W 4684   6.652  12.952   8.924 -0.3058  0.0974 -0.1438
 3714W        W 4685  12.906   4.158   4.294  0.0327  0.0541 -0.2066
 3715W        W 4686  11.424  12.291  13.410  0.2543  0.2661 -0.0398
 3716W        W 4687   7.293   1.563   1.040 -0.2014  0.1113 -0.0743
 3717W        W 4688  10.976   1.972   4.319 -0.0167  0.2001  0.1559
 3718W        W 4689  11.825   4.180   9.134  0.1674 -0.0493 -0.2135
 3719W        W 4690  10.661   9.267   0.387  0.0330 -0.0707 -0.0453
 3720W        W 4691   8.602   8.015  10.211 -0.2023 -0.1308 -0.5051
 3721W        W 4692   8.243  13.097  11.698 -0.2993  0.1722  0.0493
 3722W        W 4693   7.439   5.804   2.960 -0.1092 -0.4599  0.0563
 3723W        W 4694  10.726   0.780   0.974 -0.0589  0.0654 -0.0997
 3724W        W 4695   6.285   0.177  13.460 -0.1640  0.0420  0.0903
 3725W        W 4696   5.716  13.194  12.823  0.1861  0.2216 -0.1939
 3726W        W 4697  11.144  12.010   9.948  0.1006  0.0461 -0.1672
 3727W        W 4698  11.823   2.675  13.698 -0.1000  0.0631  0.1630
 3728W        W 4699  12.425   2.907  13.195 -0.3155 -0.0868 -0.0005
 3729W        W 4700   9.948   9.932   6.143 -0.1273  0.0761  0.0709
 3730W        W 4701   6.042   4.260  13.476 -0.1720 -0.3945  0.0907
 3731W        W 4702   9.416   5.027   3.461  0.3863  0.3512 -0.1376
 3732W        W 4703   3.322   1.046   3.158  0.4109 -0.3256  0.2243
 3733W        W 4704  12.237   4.314   7.257  0.0683  0.1132  0.1510
 3734W        W 4705   5.592   8.187   3.726 -0.0522 -0.2370  0.2792
 3735W        W 4706  12.629   2.026   1.012  0.1853 -0.1290  0.2451
 3736W        W 4707  11.863  12.161  10.925 -0.4511  0.0658  0.0039
 3737W        W 4708   8.969   9.298   0.844 -0.1673 -0.3852 -0.0399
 3738W        W 4709  11.198   7.041   0.315  0.0637  0.0738  0.3775
 3739W        W 4710  13.599   0.365  10.134 -0.1220 -0.0121  0.0216
 3740W        W 4711  13.146   5.337   7.869 -0.1709 -0.2358 -0.4076
 3741W        W 4712   1.521   7.468   2.058 -0.3816 -0.1191 -0.1302
 3742W        W 4713  11.186  11.838   6.810 -0.0030 -0.0361 -0.3647
 3743W        W 4714   8.571   8.650   3.388  0.3670 -0.3916  0.0154
 3744W        W 4715   2.276   2.060  12.590 -0.0757 -0.2234 -0.2519
 3745W        W 4716   3.418   5.728   9.999 -0.1163 -0.2920  0.1622
 3746W        W 4717  12.777  11.549   2.996 -0.1035  0.1079 -0.0584
 3747W        W 4718   3.634   3.292  12.674 -0.1482 -0.1414 -0.0369
 3748W        W 4719   9.347  10.629  12.351 -0.0718 -0.0046  0.2310
 3749W        W 4720   8.749   4.053   8.944 -0.1121  0.1119  0.0085
 3750W        W 4721   8.934   9.729   4.513  0.1466  0.0701  0.0595
 3751W        W 4722  10.622   9.037   9.881 -0.0224  0.0574  0.0742
 3752W        W 4723  11.273   4.329  11.775  0.0339 -0.1190  0.1183
 3753W        W 4724   8.698   4.178   9.730 -0.1800  0.1280 -0.3520
 3754W        W 4725   2.327   2.979   2.253  0.1228 -0.0293  0.0657
 3755W        W 4726   0.266  11.261  11.402  0.2763 -0.4281 -0.2246
 3756W        W 4727  10.599   5.893   5.592 -0.1993 -0.2964  0.1763
 3757W        W 4728   0.172   7.556  12.984 -0.0694  0.0561  0.1999
 3758W        W 4729   5.234  13.636  11.639 -0.2519 -0.0052 -0.1459
 3759W        W 4730   2.720   8.053  10.569  0.2278  0.1401  0.0761
 3760W        W 4731   8.336   3.324   9.842 -0.1360  0.0479  0.2069
 3761W        W 4732   0.455   7.877  13.254 -0.0823  0.4529  0.1856
 3762W        W 4733  11.596  11.265  10.137  0.0435  0.1175 -0.1231
 3763W        W 4734   5.641   9.386   6.438  0.0422  0.0794  0.0906
 3764W        W 4735   2.863  10.566   0.865 -0.3244 -0.0427  0.3422
 3765W        W 4736   3.028   8.434   4.416 -0.0179 -0.0719 -0.3616
 3766W        W 4737  12.466  12.912   1.576  0.0895  0.1732 -0.1005
 3767W        W 4738   8.168   1.399  13.535 -0.2368 -0.0080 -0.0971
 3768W        W 4739   7.566  13.037   7.812  0.2162  0.2410 -0.0974
 3769W        W 4740   6.236   5.067   3.135 -0.2262 -0.1998  0.0910
 3770W        W 4741   5.539   6.194   6.217  0.0905  0.1366  0.1084
 3771W        W 4742   1.125   9.490   1.003 -0.0292  0.0828 -0.2080
 3772W        W 4743   7.823   1.129  13.783  0.0988 -0.5251  0.0603
 3773W        W 4744   6.641   0.344   0.455  0.2428  0.0998  0.2858
 3774W        W 4745  13.543   2.519  13.120 -0.1605 -0.1199  0.0271
 3775W        W 4746   6.749  13.426  11.876 -0.0819 -0.2076  0.1821
 3776W        W 4747   8.770   2.633   1.022 -0.0525  0.1778 -0.0237
 3777W        W 4748   2.991  13.024  12.065  0.0754 -0.0263 -0.3479
 3778W        W 4749  12.982   7.842  10.996  0.0600 -0.0354  0.1067
 3779W        W 4750  10.333  11.465   5.808  0.0931 -0.3165  0.0049
 3780W        W 4751   2.165   9.451   0.080 -0.2163 -0.0606 -0.5652
 3781W        W 4752  12.184   7.273   4.436 -0.0869 -0.2665 -0.0949
 3782W        W 4753   7.546  10.376   8.837 -0.1958  0.0587  0.2595
 3783W        W 4754   9.731   2.927   1.272 -0.1797 -0.1168 -0.0984
 3784W        W 4755  10.971  13.704   7.479 -0.0210  0.2697 -0.1325
 3785W        W 4756   1.377   6.735   5.697  0.3391  0.1559  0.1878
 3786W        W 4757   2.753   3.474  10.782  0.0177 -0.1869 -0.0852
 3787W        W 4758  12.673   1.359   2.686 -0.2058 -0.2462 -0.0171
 3788W        W 4759   1.119  13.142   1.011 -0.1894  0.1086  0.0767
 3789W        W 4760   3.413  11.347  10.361 -0.0677 -0.0796  0.0699
 3790W        W 4761  11.448   7.590   2.384 -0.0107  0.1861  0.0065
 3791W        W 4762  12.464   6.999   9.840 -0.0936  0.1192 -0.1602
 3792W        W 4763  11.026   0.763   0.202  0.1017 -0.1208 -0.0546
 3793W        W 4764  10.651   9.727  10.466  0.0508  0.2446  0.0758
 3794W        W 4765   4.852   6.480   0.787  0.0989 -0.2173  0.2483
 3795W        W 4766   8.461   8.317   8.957 -0.1156  0.3452  0.0445
 3796W        W 4767   7.081  11.766   8.222 -0.1323  0.1961 -0.2157
 3797W        W 4768   8.150   9.927   4.452  0.0309  0.0969  0.3636
 3798W        W 4769   5.648   5.632   4.857 -0.2017 -0.1462 -0.0795
 3799W        W 4770  10.456   5.227   0.984  0.0668 -0.1764 -0.2629
 3800W        W 4771   0.879   4.667   8.527  0.0482  0.1186 -0.4638
 3801W        W 4772   8.934   2.044   8.651 -0.1186  0.0899  0.1030
 3802W        W 4773  13.367   8.492   5.397 -0.1759  0.2505 -0.0675
 3803W        W 4774  11.735  11.980   6.036 -0.3135  0.0793  0.2680
 3804W        W 4775   6.938  13.649  10.328  0.0196  0.0100  0.1843
 3805W        W 4776  10.244   8.934   1.774  0.0096  0.1584 -0.0534
 3806W        W 4777   9.616  10.677  11.909  0.0442  0.1875 -0.0161
 3807W        W 4778   8.808  10.086   0.859  0.1822  0.1830 -0.0026
 3808W        W 4779   0.216   7.214  13.559 -0.1056 -0.0605  0.1819
 3809W        W 4780  13.761   6.557  12.279 -0.2415  0.2051  0.2111
 3810W        W 4781   3.664   1.079   4.065 -0.0163  0.3670  0.1309
 3811W        W 4782  13.837   5.148  11.636 -0.3689 -0.0213  0.0454
 3812W        W 4783   3.052   3.740  13.640 -0.0523  0.2224 -0.1300
 3813W        W 4784   5.538   2.649   1.408 -0.0236  0.3250 -0.0326
 3814W        W 4785   1.314   7.625  10.153 -0.2016 -0.0085  0.0535
 3815W        W 4786  10.316  10.355   3.597  0.4732  0.2305 -0.0567
 3816W        W 4787   6.254   9.551   1.888  0.1759  0.1595 -0.1577
 3817W        W 4788   7.224  12.210   8.130  0.2142  0.0662 -0.1715
 3818W        W 4789  10.379   6.154   9.099 -0.0808  0.0799 -0.2842
 3819W        W 4790   4.645   7.741   0.786  0.2057 -0.1220 -0.1180
 3820W        W 4791  12.547   3.668   8.774  0.1304  0.2443 -0.0950
 3821W        W 4792  12.183   6.467   2.754  0.1596 -0.1286  0.0996
 3822W        W 4793   7.518   4.895   4.620 -0.0029  0.1170 -0.1261
 3823W        W 4794   7.557   4.512   7.586  0.0637  0.0361 -0.0718
 3824W        W 4795  13.398   7.167  11.696 -0.1483 -0.0542  0.1895
 3825W        W 4796   4.114   7.210  11.576  0.0152 -0.1983  0.2809
 3826W        W 4797  10.939  11.197   7.937 -0.0530  0.0619  0.2245
 3827W        W 4798   4.742   6.574   2.713  0.1934  0.2232  0.0806
 3828W        W 4799   5.385  10.071   8.792  0.0430 -0.0776 -0.1583
 3829W        W 4800   0.721   0.459  13.409 -0.1135 -0.1771  0.0811
 3830W        W 4801   4.622  12.681  10.881  0.0682 -0.2058  0.0102
 3831W        W 4802  10.992   7.817   1.104 -0.0773  0.0206  0.3105
 3832W        W 4803  13.377   2.856   9.933  0.1574 -0.1811 -0.0502
 3833W        W 4804   4.373   5.945   3.037  0.1087 -0.2620  0.2299
 3834W        W 4805  12.902   4.777  11.457 -0.0147 -0.0652 -0.1330
 3835W        W 4806   2.648  12.282   7.663 -0.2365  0.0495 -0.1344
 3836W        W 4807   8.301   5.670  12.025 -0.3422 -0.2227 -0.1575
 3837W        W 4808  11.716   7.598   3.266 -0.3083  0.0319 -0.3451
 3838W        W 4809   7.097   0.451   6.257  0.1244  0.0822  0.3242
 3839W        W 4810   2.966   7.580   3.122 -0.1011 -0.2537  0.2887
 3840W        W 4811   5.323  12.277  13.090  0.0401  0.1527  0.1365
 3841W        W 4812   9.061   2.122  13.078  0.1452 -0.0693  0.0691
 3842W        W 4813  13.604   3.784   3.834  0.5872  0.0809  0.2284
 3843W        W 4814  13.852   0.897   6.645  0.0231 -0.1607  0.2997
 3844W        W 4815   7.213  13.622  11.849 -0.1703 -0.1857 -0.4369
 3845W        W 4816  13.301   6.642   8.377 -0.2025 -0.0981 -0.4087
 3846W        W 4817   0.587   9.305   2.418 -0.1475 -0.1412  0.0433
 3847W        W 4818   3.772   4.678   7.679 -0.0920 -0.0439 -0.1539
 3848W        W 4819   6.928  12.010   8.943  0.0104 -0.4835  0.2828
 3849W        W 4820   9.258   7.415  10.126 -0.2183  0.0260 -0.3053
 3850W        W 4821   3.121  13.101   6.049 -0.1829  0.3927  0.0373
 3851W        W 4822  13.738   7.321  13.333 -0.1958 -0.0743  0.1278
 3852W        W 4823   3.831   3.126  11.773  0.0835  0.1391 -0.4619
 3853W        W 4824  13.210   8.892   2.617  0.1778  0.4804  0.1738
 3854W        W 4825  13.393   0.774   9.939 -0.0406  0.1380 -0.1745
 3855W        W 4826   9.680  13.676   4.275 -0.3361  0.0468  0.2846
 3856W        W 4827  10.266  13.856  12.413  0.0901  0.3563  0.4799
 3857W        W 4828  10.553   9.481   3.498  0.0213 -0.1276  0.1478
 3858W        W 4829   5.650  12.604   0.264  0.2200  0.0807  0.0594
 3859W        W 4830   6.416   2.678   4.716 -0.1965  0.1030  0.2554
 3860W        W 4831   8.836   8.575  13.301  0.0198 -0.2036 -0.1786
 3861W        W 4832  10.107  13.038  10.287 -0.0710  0.0471  0.0481
 3862W        W 4833   3.822   3.585  10.065  0.4336  0.1538 -0.0512
 3863W        W 4834   4.637   6.636  12.545 -0.0209  0.1485  0.2488
 3864W        W 4835   6.991   5.237   6.143 -0.1447 -0.1246 -0.1027
 3865W        W 4836   1.797   8.794   3.652 -0.1144  0.2255 -0.5490
 3866W        W 4837   2.096  10.351   3.667 -0.1445  0.0722 -0.2384
 3867W        W 4838   6.490   7.498   0.804  0.1705 -0.0404  0.0864
 3868W        W 4839   8.940   2.287   6.494  0.0108 -0.1186 -0.0487
 3869W        W 4840   8.926   3.459   6.026 -0.1770  0.0519  0.2065
 3870W        W 4841   7.481   2.404   7.089  0.3428 -0.1997  0.0215
 3871W        W 4842   7.853   6.288  12.066  0.0768  0.1593  0.2802
 3872W        W 4843   5.811   8.538   6.234  0.2047  0.2374 -0.1132
 3873W        W 4844   5.018   8.281   8.292 -0.2299 -0.4806  0.0364
 3874W        W 4845   7.486   8.435   8.336  0.1115  0.0488  0.0077
 3875W        W 4846   4.593  13.811  12.553  0.3034 -0.2135  0.0231
 3876W        W 4847  11.805  13.748   9.262  0.2520 -0.0353 -0.0832
 3877W        W 4848   0.958  10.193  12.922 -0.1547 -0.0453  0.0729
 3878W        W 4849   1.944   0.102  11.810 -0.0433 -0.0361  0.3293
 3879W        W 4850   9.936  13.246  13.324 -0.1514  0.1515  0.1482
 3880W        W 4851   4.909   8.116   9.086  0.1376  0.1872  0.3744
 3881W        W 4852   5.197   5.062   4.379 -0.1844 -0.1414 -0.0938
 3882W        W 4853   4.950   8.365   3.966  0.0677  0.3008  0.0844
 3883W        W 4854   1.577   7.467   1.126 -0.1553 -0.1252  0.1570
 3884W        W 4855   0.801   9.715   9.768  0.4290 -0.0682 -0.2362
 3885W        W 4856  12.291   2.595   1.792  0.1634  0.0179 -0.0245
 3886W        W 4857   7.310   7.400   2.933 -0.1568 -0.1239  0.2708
 3887W        W 4858   8.783   6.723   7.342  0.1097 -0.1727 -0.1003
 3888W        W 4859   5.092   1.712  13.625  0.1978  0.0947  0.0027
 3889W        W 4860  10.344   7.400   5.986 -0.2926 -0.3176 -0.0438
 3890W        W 4861   8.206   0.582   2.274  0.4167  0.1220 -0.4651
 3891W        W 4862   6.542  11.270   1.692 -0.0173 -0.0154  0.1672
 3892W        W 4863  10.570  10.067   5.403 -0.1260  0.1243  0.0362
 3893W        W 4864   0.510   9.023  13.888 -0.0712 -0.2678 -0.0934
 3894W        W 4865   6.928   9.136   8.195 -0.2409 -0.0069 -0.0032
 3895W        W 4866   0.654   9.998   5.852  0.1099  0.0111 -0.2669
 3896W        W 4867   7.853   7.734   8.459 -0.1933 -0.0532  0.3679
 3897W        W 4868   3.644   5.480   9.444 -0.3032 -0.0172  0.0445
 3898W        W 4869   4.126   3.274   2.471 -0.0641  0.0568  0.1862
 3899W        W 4870  11.892  12.929   8.484 -0.3611 -0.0067 -0.0397
 3900W        W 4871   0.319   3.356  10.891 -0.1056 -0.3119 -0.1022
 3901W        W 4872   4.573   2.395   9.417 -0.1429  0.1284  0.1001
 3902W        W 4873  10.030   2.228  13.500 -0.1686  0.2713  0.1795
 3903W        W 4874   4.599   2.412  11.443 -0.0971  0.1363  0.0334
 3904W        W 4875   8.876   1.579   8.510 -0.1719  0.0056 -0.0833
 3905W        W 4876   2.654   7.951   0.125 -0.1092  0.2525 -0.0828
 3906W        W 4877  10.101  10.363   7.014  0.0373  0.1120  0.1116
 3907W        W 4878   1.839  10.538   6.204 -0.4477 -0.1313  0.0188
 3908W        W 4879  11.629   6.567  12.840 -0.2964  0.0421 -0.0789
 3909W        W 4880   4.891   2.607  12.994 -0.1440 -0.1204  0.1236
 3910W        W 4881   2.571   0.458   2.337  0.0369 -0.0176  0.0360
 3911W        W 4882   2.519   7.501   7.318 -0.3279 -0.0593  0.2466
 3912W        W 4883   1.131   8.933  12.779  0.4450  0.5053  0.2834
 3913W        W 4884   0.763   1.780   4.176  0.0248 -0.5455  0.0113
 3914W        W 4885  10.746  10.174   0.253  0.0668 -0.1726 -0.0418
 3915W        W 4886   8.703   6.513   4.546  0.2305  0.1912 -0.2394
 3916W        W 4887   7.552   8.000   0.900  0.0254  0.0839 -0.0085
 3917W        W 4888   1.778   8.907   5.149  0.0161  0.0561  0.2885
 3918W        W 4889  11.907   9.566  11.129 -0.3891 -0.2080  0.3644
 3919W        W 4890   4.070  12.517  11.006 -0.2249  0.0333 -0.4023
 3920W        W 4891   1.986   3.751   7.412  0.1109  0.0741 -0.0845
 3921W        W 4892   3.919  10.583   3.363  0.0174  0.1310 -0.3641
 3922W        W 4893   7.032   6.211   6.158 -0.0102  0.0479  0.1928
 3923W        W 4894   3.466   4.801   4.634 -0.0467  0.1985  0.0369
 3924W        W 4895   8.709   8.716   2.449  0.0253  0.1278  0.2034
 3925W        W 4896   4.768   7.192   6.453 -0.1443 -0.1178  0.1021
 3926W        W 4897   1.974   1.868  12.045 -0.2757 -0.3362 -0.0888
 3927W        W 4898   1.791   6.776  11.011  0.2558  0.3198  0.1289
 3928W        W 4899   0.444   8.671   1.681  0.2015  0.2120  0.2540
 3929W        W 4900   1.898   0.142   2.980  0.3896  0.0483  0.0796
 3930W        W 4901  11.001   5.797  12.419  0.4692  0.2912  0.0937
 3931W        W 4902   7.984   3.308   2.742  0.1424  0.1871 -0.1787
 3932W        W 4903   9.422   6.254  10.786 -0.0154 -0.0361  0.2080
 3933W        W 4904  10.104   4.882   6.331  0.1295 -0.2819  0.0349
 3934W        W 4905  11.996   4.300   2.748  0.1945  0.2046 -0.3167
 3935W        W 4906   5.735   1.907  11.566  0.1280  0.2117 -0.3313
 3936W        W 4907   4.987   3.625  11.050 -0.4269  0.0319 -0.0078
 3937W        W 4908  11.486   8.570  11.313 -0.2129 -0.0962  0.1704
 3938W        W 4909   3.728   9.295   6.399  0.1174 -0.1022  0.1334
 3939W        W 4910   4.167  13.397  12.429 -0.1447  0.0687 -0.0373
 3940W        W 4911   7.986   4.621   0.687 -0.0050  0.1992  0.0582
 3941W        W 4912   4.623   5.591   8.790  0.3836 -0.0775  0.0067
 3942W        W 4913   8.649   6.969   3.844 -0.0321  0.4145 -0.0138
 3943W        W 4914  12.564   3.101   1.242 -0.2901 -0.1231 -0.1252
 3944W        W 4915   1.413  12.543   5.127 -0.0147 -0.2706 -0.2008
 3945W        W 4916  12.460   8.347   2.295  0.0454  0.0379 -0.1568
 3946W        W 4917   3.253   3.641  12.496 -0.1232 -0.1842  0.0317
 3947W        W 4918   1.990  10.787  10.100 -0.3349 -0.2053 -0.1876
 3948W        W 4919   5.180   8.082   9.821  0.2163  0.1725  0.0582
 3949W        W 4920   9.338   2.851   7.523 -0.1455  0.1516 -0.1581
 3950W        W 4921   6.111   0.147   2.911  0.0017 -0.2381 -0.0688
 3951W        W 4922   7.126   5.845   9.763  0.1469  0.1523 -0.0130
 3952W        W 4923  10.986   9.471  11.713  0.2283  0.1766 -0.0978
 3953W        W 4924   4.143  13.177  12.911 -0.0121  0.0605 -0.3040
 3954W        W 4925   9.136   0.150   7.683  0.1855  0.3002 -0.4399
 3955W        W 4926   6.184   4.845  13.450 -0.1861  0.0562 -0.0484
 3956W        W 4927   3.126   9.082  11.286 -0.0597  0.0479 -0.2425
 3957W        W 4928   1.460  13.519   0.855  0.0300 -0.0315 -0.2103
 3958W        W 4929   4.595   4.238   6.404  0.4054  0.1608  0.0461
 3959W        W 4930   9.219   7.740   4.289  0.2893 -0.0800 -0.0277
 3960W        W 4931   0.713   2.007   6.183 -0.0081  0.0645  0.1457
 3961W        W 4932   0.396   1.534   4.960 -0.0478 -0.0322  0.0104
 3962W        W 4933  11.258   9.079   0.058 -0.3799  0.3094 -0.0518
 3963W        W 4934   8.907   8.810   2.010 -0.0479 -0.2168  0.2229
 3964W        W 4935   9.380  12.597   7.636  0.0747  0.2077  0.1316
 3965W        W 4936   3.997   4.441  11.328 -0.1052  0.1670 -0.1892
 3966W        W 4937  12.628   9.675   4.554 -0.3845  0.0513 -0.0039
 3967W        W 4938   3.059   4.404  11.013  0.0886  0.0999 -0.0170
 3968W        W 4939   9.478   7.321   6.532  0.0804 -0.1798 -0.1089
 3969W        W 4940   5.705  11.000   8.924 -0.0834 -0.2731 -0.1783
 3970W        W 4941   6.851   6.898   4.967 -0.1918 -0.1199 -0.1483
 3971W        W 4942   6.377   1.953  11.200 -0.0867 -0.1369  0.1604
 3972W        W 4943   0.656   0.416  13.889 -0.1224 -0.0371  0.2338
 3973W        W 4944   3.876   5.842  13.035 -0.1051  0.0316 -0.1310
 3974W        W 4945   4.388   9.167   2.175  0.2911 -0.0474 -0.0948
 3975W        W 4946  12.336  11.852   1.421 -0.2674 -0.4483 -0.1931
 3976W        W 4947  10.544   4.066   0.186 -0.0946  0.0571  0.0186
 3977W        W 4948   4.812   4.561  12.949  0.3684 -0.0904  0.0288
 3978W        W 4949   9.768   2.603   7.564  0.2930 -0.0964 -0.1836
 3979W        W 4950   2.540   3.443   7.281 -0.1449 -0.1019  0.0974
 3980W        W 4951   9.908   9.609   3.334  0.1344  0.3055  0.0803
 3981W        W 4952   7.623   0.717  11.461  0.0054 -0.1352 -0.2274
 3982W        W 4953   6.040  10.068  12.296 -0.4438 -0.0183  0.0227
 3983W        W 4954   6.366  11.709   1.127  0.1928 -0.0440 -0.1633
 3984W        W 4955   6.124   8.614   8.594  0.1004 -0.0115  0.2054
 3985W        W 4956  10.040  12.831   0.550  0.1900 -0.3184  0.0256
 3986W        W 4957   4.935   9.789   8.578 -0.0400  0.1382 -0.0738
 3987W        W 4958   5.080  11.565   9.686 -0.1583 -0.0619 -0.2768
 3988W        W 4959   3.670  13.176  10.674 -0.0563  0.0143 -0.3066
 3989W        W 4960   3.734   3.589   9.089  0.1370 -0.3108  0.0611
 3990W        W 4961   5.794   9.664  11.964  0.1650 -0.1885 -0.0835
 3991W        W 4962  12.025  10.628  10.590 -0.4461 -0.0046  0.1620
 3992W        W 4963   0.097   3.925   9.020 -0.0843 -0.1570 -0.0423
 3993W        W 4964   4.766   8.187   0.659  0.0971  0.2450 -0.2972
 3994W        W 4965   3.499   5.048   0.169  0.3104  0.0903 -0.1245
 3995W        W 4966  13.060   4.794   7.936 -0.1645 -0.2335  0.0303
 3996W        W 4967   9.960  12.506   3.484  0.1535 -0.2215 -0.2171
 3997W        W 4968   2.032  13.497   5.692  0.0936  0.1872  0.0851
 3998W        W 4969  11.038   5.830   6.191  0.0021 -0.0493  0.3341
 3999W        W 4970   8.705   7.584   9.427  0.2473 -0.0857 -0.1529
 4000W        W 4971   6.558   6.230   2.636  0.2817  0.0912 -0.0035
 4001W        W 4972   1.829   4.904  12.305 -0.1348 -0.1909  0.2294
 4002W        W 4973   8.733   2.046   4.973  0.0629  0.0229  0.3522
 4003W        W 4974   4.053  11.934   8.390  0.3032 -0.2711  0.5140
 4004W        W 4975  13.892   4.937   3.548 -0.2081  0.2654  0.0244
 4005W        W 4976   3.252   1.725   0.962  0.3307 -0.0727 -0.1540
 4006W        W 4977   3.080  11.860  13.874 -0.0602 -0.3102 -0.2748
 4007W        W 4978  12.740   5.368  12.231  0.0095 -0.0411 -0.1128
 4008W        W 4979   7.095   5.128  11.363 -0.0984 -0.1437  0.0907
 4009W        W 4980  12.931  13.655   5.118  0.2957 -0.0689 -0.1110
 4010W        W 4981  11.702  10.521   8.095 -0.0879  0.3305 -0.1758
 4011W        W 4982   1.273   9.554  11.050  0.2941 -0.0579 -0.2075
 4012W        W 4983   4.512  10.754  10.814  0.3068 -0.2084 -0.4894
 4013W        W 4984   5.328  12.671  10.249  0.1934 -0.0775 -0.0480
 4014W        W 4985  11.449   3.459  12.123  0.0426  0.3586  0.1663
 4015W        W 4986  10.446  13.292   0.706  0.1398  0.1060 -0.1192
 4016W        W 4987   8.332   4.624  11.037  0.0309  0.2335 -0.1173
 4017W        W 4988   5.818  12.915   7.364 -0.0192 -0.0725 -0.2176
 4018W        W 4989   5.012  12.155   8.912 -0.3308 -0.1771 -0.1375
 4019W        W 4990   9.366   4.414   0.724 -0.3915  0.0088  0.0831
 4020W        W 4991   5.515   4.674   6.210  0.1345  0.1999  0.1699
 4021W        W 4992   2.599  13.339   2.914  0.0888  0.5812  0.0331
 4022W        W 4993   3.169   3.850  12.067 -0.0908  0.1065 -0.1838
 4023W        W 4994   0.908  13.060   6.277  0.1142  0.6839 -0.0770
 4024W        W 4995  10.621   6.630   5.119 -0.2667 -0.1326  0.0770
 4025W        W 4996  10.585   6.754  11.240  0.1530 -0.0324  0.0028
 4026W        W 4997   6.315   2.015   3.026  0.1338 -0.0253  0.0232
 4027W        W 4998   5.866   0.827   5.660 -0.0978 -0.0654  0.0113
 4028W        W 4999  11.389   1.540   4.423  0.1995 -0.2613  0.0011
 4029W        W 5000  12.305   5.632   6.938 -0.1296  0.2043  0.0169
 4030W        W 5001   5.279   8.992  10.100 -0.1364  0.0327 -0.0366
 4031W        W 5002  10.523   4.177   3.195 -0.1288  0.1770 -0.4517
 4032W        W 5003   4.918  11.562  12.755 -0.1665  0.0284  0.2418
 4033W        W 5004   4.415   0.584   5.799 -0.3165 -0.0296 -0.2652
 4034W        W 5005   1.825  10.699  12.589 -0.1460  0.1238 -0.3206
 4035W        W 5006   0.400  10.976   9.108 -0.1466  0.1945 -0.1380
 4036W        W 5007   3.278   5.415   0.435 -0.0539  0.0189 -0.0892
 4037W        W 5008   3.381   7.432   8.489 -0.0942 -0.0315 -0.0782
 4038W        W 5009   3.078  10.082  10.282  0.4195 -0.4069  0.1351
 4039W        W 5010   5.434  10.867   4.744 -0.2293 -0.0264  0.1775
 4040W        W 5011   2.352  12.409   2.816  0.1976 -0.0523  0.0141
 4041W        W 5012  13.326   3.354   6.092  0.0051  0.1672  0.1272
 4042W        W 5013  11.025   0.572  12.594 -0.1589  0.1941  0.4298
 4043W        W 5014  12.969   3.353   5.355 -0.0553  0.0356  0.1439
 4044W        W 5015  12.854  11.209   5.189 -0.0959 -0.0910 -0.1236
 4045W        W 5016   4.449   4.534  12.396 -0.3423 -0.2562 -0.1738
 4046W        W 5017   4.154   9.283   9.527  0.1128  0.1630  0.4361
 4047W        W 5018   2.044   6.710   9.261  0.0968 -0.5092 -0.0533
 4048W        W 5019   5.411  11.911   1.918 -0.0824  0.1395 -0.2433
 4049W        W 5020   3.603   2.057   1.219 -0.0161  0.0676 -0.0027
 4050W        W 5021   3.869   5.360  12.954  0.2729  0.0660  0.0625
 4051W        W 5022   3.318   2.411   2.843 -0.1038  0.1891  0.0576
 4052W        W 5023   7.331   7.104   6.403 -0.2338  0.3015  0.2277
 4053W        W 5024   9.844   0.336   1.099 -0.3627  0.2942  0.4479
 4054W        W 5025  13.747   8.881  13.137 -0.0339  0.2272 -0.0282
 4055W        W 5026  10.161   0.420   2.344  0.0592 -0.2258 -0.1446
 4056W        W 5027   5.744  12.059  10.832  0.1698 -0.0708  0.0714
 4057W        W 5028   8.638   7.507  10.934  0.0016 -0.0905  0.0567
 4058W        W 5029   6.475   3.263   4.117 -0.1960 -0.2593  0.0920
 4059W        W 5030  10.161  10.735   1.265  0.1525  0.1988 -0.1334
 4060W        W 5031  10.606   5.994   6.883 -0.2402  0.0160  0.4312
 4061W        W 5032   4.256  11.429   0.575 -0.0634  0.0810 -0.0461
 4062W        W 5033  10.052   5.375  13.112  0.1932 -0.0702 -0.1703
 4063W        W 5034   4.557  13.322  13.287 -0.2232  0.3310  0.0834
 4064W        W 5035   1.778  11.629   3.727  0.1852 -0.2185  0.2951
 4065W        W 5036  13.263   1.504   6.771 -0.0087  0.1228  0.2494
 4066W        W 5037   0.244   4.156  12.435 -0.1186 -0.0232 -0.1788
 4067W        W 5038   8.193  11.580   2.613 -0.1303  0.1032 -0.3309
 4068W        W 5039   9.561   3.271   2.617 -0.0852  0.1937 -0.0620
 4069W        W 5040   7.512   4.005   7.616  0.2543  0.1395  0.0093
 4070W        W 5041   0.644  11.098  10.320 -0.0075 -0.0900 -0.1702
 4071W        W 5042  10.192   2.068   5.388  0.0851  0.1275 -0.2175
 4072W        W 5043   7.486   5.079   3.600  0.1831 -0.0245  0.0120
 4073W        W 5044   5.841   6.047   4.738 -0.2952 -0.1134  0.1261
 4074W        W 5045   5.787  10.357   8.945  0.0333  0.0070 -0.0238
 4075W        W 5046   0.201   3.610   1.407  0.1277 -0.1230  0.0253
 4076W        W 5047  10.657  12.054   0.516 -0.1388 -0.2693  0.2700
 4077W        W 5048  13.268  13.902  10.003  0.1438  0.1142 -0.0795
 4078W        W 5049   7.245   0.785   9.028  0.2814  0.1342  0.1089
 4079W        W 5050   8.348  11.193   6.562 -0.1721 -0.0209 -0.0270
 4080W        W 5051   4.757  11.524   0.755  0.1225  0.0792  0.1543
 4081W        W 5052  13.258   0.024   8.367 -0.3269 -0.1441  0.1483
 4082W        W 5053   9.784   4.121   6.855  0.1406 -0.0919  0.0342
 4083W        W 5054   7.407   2.172  11.651 -0.1919  0.1388 -0.1719
 4084W        W 5055  10.651  10.416  13.184 -0.6228 -0.0909  0.0123
 4085W        W 5056   9.972  11.112  10.985  0.1826 -0.0413  0.1854
 4086W        W 5057  10.036   5.792   9.842 -0.1162  0.2182  0.1428
 4087W        W 5058   1.608   1.392  13.538 -0.0657  0.0867 -0.1309
 4088W        W 5059   7.605   9.857   2.124 -0.0166 -0.1111  0.2299
 4089W        W 5060  10.139   9.719   5.284 -0.0007 -0.0923  0.1945
 4090W        W 5061   9.861   7.779  13.786 -0.2891 -0.0259  0.0089
 4091W        W 5062   3.327   4.375   9.763  0.0602 -0.0562  0.1230
 4092W        W 5063   6.509   6.690   2.832 -0.2149 -0.0093  0.2376
 4093W        W 5064   1.646   1.630   3.892 -0.1678 -0.0154  0.3330
 4094W        W 5065   1.867   2.815   2.218  0.1042  0.2008 -0.2545
 4095W        W 5066   3.965   6.903   8.188 -0.2500  0.1525 -0.2578
 4096W        W 5067   3.812   3.905   0.881  0.3294 -0.0327  0.0707
 4097W        W 5068   2.700  10.161   4.725 -0.0728  0.0381 -0.0764
 4098W        W 5069  11.311  10.026   0.461 -0.1586 -0.0883  0.0915
 4099W        W 5070   3.765   3.085  13.862 -0.1451  0.1143  0.4398
 4100W        W 5071  10.625   2.118   8.634  0.0940 -0.4143 -0.0835
 4101W        W 5072   8.346  13.381  12.738  0.1396 -0.1688  0.0199
 4102W        W 5073  12.761   2.585   1.027  0.0005  0.0752  0.0678
 4103W        W 5074   9.395   9.959   7.499 -0.0276  0.4142  0.0741
 4104W        W 5075   7.778   0.731   3.668  0.2096 -0.0758  0.0320
 4105W        W 5076   6.263   8.725   1.877 -0.1644  0.1164  0.0337
 4106W        W 5077   1.866   3.142   5.995  0.4167  0.4320  0.1776
 4107W        W 5078  12.117  11.211   6.939  0.0573 -0.0122 -0.1053
 4108W        W 5079   9.889   0.363  11.756  0.1810 -0.0103  0.0885
 4109W        W 5080   1.628  11.508   6.244  0.0016  0.0754  0.0997
 4110W        W 5081   9.687  10.115   3.563 -0.1134 -0.2035  0.1347
 4111W        W 5082   5.760  13.003   5.806  0.3505  0.2801 -0.0739
 4112W        W 5083   3.993   2.763  12.998 -0.0844 -0.2760  0.2622
 4113W        W 5084   1.588  13.492   8.872 -0.0599  0.3863 -0.0902
 4114W        W 5085   5.250  11.878   0.747 -0.2846  0.0629 -0.0689
 4115W        W 5086   5.766   8.523   4.497 -0.3258  0.0418 -0.3422
 4116W        W 5087  11.810   5.016  12.711  0.3593 -0.2960 -0.0314
 4117W        W 5088  10.556  11.257   8.659 -0.0070 -0.2637  0.4452
 4118W        W 5089   1.221   4.953  12.209  0.0804  0.1446  0.0657
 4119W        W 5090   9.574   8.025   7.974  0.1407 -0.0626  0.3263
 4120W        W 5091   4.706   9.470   9.029 -0.2338 -0.1658  0.0211
 4121W        W 5092   8.368   0.877  12.105  0.1304  0.1910 -0.2694
 4122W        W 5093  10.400  11.590  11.244  0.1228  0.2546 -0.3679
 4123W        W 5094  10.304   9.443   9.183  0.1523 -0.0122 -0.0169
 4124W        W 5095   2.787   2.283   4.273 -0.3208  0.3396 -0.2319
 4125W        W 5096   4.604   9.961   8.918  0.0518  0.0451 -0.1510
 4126W        W 5097   4.256   9.310   7.887 -0.2068 -0.1082  0.0304
 4127W        W 5098  11.697   1.622  10.993 -0.0475 -0.2157  0.2457
 4128W        W 5099   6.295   6.172  11.496  0.2849  0.0515 -0.0491
 4129W        W 5100   2.237  11.931  11.846  0.0838 -0.4970  0.1928
 4130W        W 5101   6.092   0.839   4.910 -0.2549 -0.1086 -0.0622
 4131W        W 5102   3.540   9.250   8.899 -0.2147  0.2782 -0.0035
 4132W        W 5103  13.116  13.176   5.591 -0.1895 -0.1353  0.0537
 4133W        W 5104   0.078   4.380   8.705 -0.2229  0.1204  0.4226
 4134W        W 5105   2.078  13.155   3.577 -0.0280  0.0627  0.1693
 4135W        W 5106   5.850   6.359  11.318 -0.2784 -0.2893  0.2955
 4136W        W 5107   9.514   1.781   3.152 -0.0326 -0.2888  0.0176
 4137W        W 5108  12.967   6.196   8.557 -0.2800  0.0301  0.0216
 4138W        W 5109   2.518   5.656   6.181  0.1318 -0.0403  0.0232
 4139W        W 5110   1.346   2.726   1.986 -0.2855 -0.1452 -0.0291
 4140W        W 5111   4.398  13.674  13.593  0.1636  0.0051  0.2237
 4141W        W 5112   1.571  13.131  10.892 -0.1373  0.0763 -0.0462
 4142W        W 5113   0.137   3.280  13.537  0.1372  0.0471 -0.2121
 4143W        W 5114  12.727   7.865   7.296  0.2022 -0.0731 -0.0395
 4144W        W 5115   8.293   7.402   9.710 -0.1890  0.0032  0.1784
 4145W        W 5116   2.821   5.066  13.149 -0.2557  0.2600  0.2233
 4146W        W 5117   7.999  11.548   6.761  0.0044  0.1312 -0.0603
 4147W        W 5118  13.725   3.396   5.746  0.0690 -0.1754 -0.2502
 4148W        W 5119   5.384   2.143   2.708  0.3684  0.3525 -0.1300
 4149W        W 5120  12.218   4.120   2.284  0.0804  0.0571 -0.3953
 4150W        W 5121  12.631  13.531   5.523 -0.1978 -0.1813  0.1145
 4151W        W 5122   2.245   5.489   2.670  0.5871 -0.1835  0.0341
 4152W        W 5123  13.470  11.648  12.346 -0.1933  0.3043 -0.0216
 4153W        W 5124   5.209   6.014   9.400 -0.1120  0.1919 -0.0200
 4154W        W 5125  12.964  13.670  11.469  0.0898  0.0940 -0.1274
 4155W        W 5126  11.431  11.220   9.139  0.2856  0.1596  0.3767
 4156W        W 5127   6.265   3.511  13.256 -0.1017  0.2531 -0.0107
 4157W        W 5128   1.392   9.818   4.674 -0.0510 -0.4329  0.1435
 4158W        W 5129   3.153   5.459   6.013  0.0784  0.0744 -0.1710
 4159W        W 5130  12.023  12.597   4.393 -0.2896  0.2819  0.2335
 4160W        W 5131   0.904   4.384  10.060 -0.0196 -0.0948 -0.1499
 4161W        W 5132   7.423   5.014   9.637 -0.3269  0.1744 -0.0407
 4162W        W 5133   9.505   1.501   5.971  0.3203 -0.0542  0.2254
 4163W        W 5134   8.907   5.710   5.448 -0.1960 -0.0958 -0.0476
 4164W        W 5135  10.512  12.994   2.720  0.2730  0.2725  0.2011
 4165W        W 5136   7.022  12.615   8.959 -0.1120  0.1315  0.1075
 4166W        W 5137   7.547  13.479   4.496 -0.0585 -0.2083  0.0320
 4167W        W 5138   5.672   6.794   7.279  0.1496 -0.1400 -0.3754
 4168W        W 5139   8.030   6.411   3.501 -0.1374 -0.0519  0.1230
 4169W        W 5140   8.220  13.611   2.361 -0.1342 -0.1041 -0.0578
 4170W        W 5141   0.870   0.993   4.375  0.1896 -0.0370  0.1603
 4171W        W 5142  10.099  13.335   4.082 -0.1032  0.0839  0.2318
 4172W        W 5143   4.439  12.528   3.610  0.1755  0.0711 -0.4009
 4173W        W 5144   0.153   2.914  12.008  0.0868 -0.2436  0.2128
 4174W        W 5145  11.178   9.806  10.457 -0.3537  0.2017  0.1648
 4175W        W 5146   2.574   2.342   0.454  0.0766 -0.0092 -0.1612
 4176W        W 5147   2.463  11.786   1.010 -0.1375 -0.2354  0.0752
 4177W        W 5148   5.189   6.966  11.426 -0.0917  0.1739 -0.0237
 4178W        W 5149  12.394   6.302  12.566 -0.0996 -0.0349 -0.3603
 4179W        W 5150  11.548  11.186   4.576 -0.1183  0.3347 -0.1033
 4180W        W 5151   0.751   9.430  11.765 -0.0523  0.2623 -0.0034
 4181W        W 5152   2.238   3.633   5.072  0.4740  0.2371  0.1462
 4182W        W 5153  10.909   9.379   4.205 -0.2680  0.2244 -0.0021
 4183W        W 5154   9.774  11.380   8.090  0.0511  0.4061  0.1525
 4184W        W 5155  12.831  11.360   4.567 -0.1218  0.3617 -0.0328
 4185W        W 5156   0.230   7.075   6.150  0.0620 -0.1175 -0.0694
 4186W        W 5157  11.350   1.874   3.029  0.3396  0.2268  0.1505
 4187W        W 5158   2.114   8.223   7.474  0.1516 -0.0569  0.2054
 4188W        W 5159  12.572  11.405  12.240 -0.2373  0.2393 -0.0908
 4189W        W 5160  11.879   7.884   2.090  0.2256  0.0642 -0.0442
 4190W        W 5161  12.604   2.004  10.900  0.1670 -0.1752 -0.0969
 4191W        W 5162   2.188   8.534   5.925  0.0311 -0.1493  0.0142
 4192W        W 5163   7.371   0.159   1.520 -0.0021 -0.1089  0.0502
 4193W        W 5164   8.993  11.927  10.330  0.1952 -0.0403 -0.2606
 4194W        W 5165   1.399   6.010  12.776 -0.2824 -0.4789  0.0178
 4195W        W 5166   9.185   3.165   7.939  0.1146  0.1973 -0.0630
 4196W        W 5167   2.581   1.114   3.967 -0.1419 -0.0014 -0.1728
 4197W        W 5168   0.189   3.146   4.286  0.1171  0.1569 -0.6165
 4198W        W 5169   2.026   5.570   8.390  0.2185 -0.0988 -0.2909
 4199W        W 5170   0.098   1.505   0.994  0.0341  0.1229 -0.2508
 4200W        W 5171  11.615  10.296   3.780  0.3210 -0.1818  0.3163
 4201W        W 5172   7.928   6.005   5.254  0.2869  0.1090 -0.1020
 4202W        W 5173  13.598  11.834   2.520 -0.1299 -0.1642  0.1886
 4203W        W 5174   6.214   3.639   2.794 -0.1385 -0.4194  0.2113
 4204W        W 5175   2.647   5.659  13.818 -0.1829  0.3383  0.1033
 4205W        W 5176   6.057   3.700  13.630 -0.0079 -0.1894 -0.2318
 4206W        W 5177   6.353   4.202  12.618  0.0661  0.0563 -0.1943
 4207W        W 5178   2.383  13.815   3.019  0.0087  0.0173  0.0310
 4208W        W 5179   9.415   2.294   3.248  0.0006  0.0128  0.0097
 4209W        W 5180  11.987   2.281   1.602 -0.3920 -0.1518 -0.0218
 4210W        W 5181  12.252   5.243   3.468 -0.1292 -0.1164  0.1779
 4211W        W 5182   0.953   6.968   7.184  0.1738  0.0919  0.1566
 4212W        W 5183   0.509   5.513   3.971  0.0443  0.0596 -0.0319
 4213W        W 5184  11.176  10.611   9.789 -0.0667 -0.2692 -0.1573
 4214W        W 5185   7.019   7.865   6.321 -0.2241 -0.1606  0.1787
 4215W        W 5186  11.457   1.060   0.191 -0.0621  0.4153  0.2887
 4216W        W 5187   4.985   8.755  12.588  0.1612 -0.2710 -0.1191
 4217W        W 5188   6.431   0.688   3.091 -0.0063 -0.1228 -0.1810
 4218W        W 5189   7.699  13.565   0.657  0.0387 -0.0829 -0.2132
 4219W        W 5190  10.217   7.043  12.438  0.1947  0.0214 -0.0415
 4220W        W 5191  10.778  13.570   9.483  0.2461 -0.1844  0.1896
 4221W        W 5192  10.993   3.344  11.833  0.3422 -0.0469 -0.3658
 4222W        W 5193   7.236  13.902   4.427 -0.3142 -0.0010  0.1804
 4223W        W 5194   7.354   4.122   9.266 -0.0029  0.3049 -0.1798
 4224W        W 5195   3.917  12.803   1.982  0.1605  0.0476 -0.2804
 4225W        W 5196   2.607  13.716   1.535  0.3587 -0.0748  0.0670
 4226W        W 5197   5.903   9.866  10.999 -0.1293  0.2459 -0.1762
 4227W        W 5198  12.768   0.022   3.774 -0.2145  0.1913  0.3181
 4228W        W 5199   5.463  12.715   5.428  0.3845  0.0114  0.3849
 4229W        W 5200   8.115   5.789  10.855 -0.2691 -0.4198 -0.0870
 4230W        W 5201   7.172   8.142  13.152  0.2724  0.0525  0.0753
 4231W        W 5202   2.335  12.258   1.180  0.1078 -0.4273  0.0970
 4232W        W 5203   7.885   8.613   9.821 -0.0661 -0.0277  0.1631
 4233W        W 5204  10.740   6.488   8.625  0.0464 -0.3634  0.0158
 4234W        W 5205   4.335   0.752  10.697 -0.0860 -0.2274  0.1877
 4235W        W 5206   0.573  11.938   3.883 -0.3081  0.2626  0.0933
 4236W        W 5207   2.703   7.141   2.976  0.1530  0.0487  0.0571
 4237W        W 5208  10.246  11.057   9.552 -0.2485 -0.2792 -0.1581
 4238W        W 5209  12.590   7.954   8.732  0.1508  0.3889 -0.0782
 4239W        W 5210  10.392   8.380   1.878 -0.0517  0.3310 -0.0455
 4240W        W 5211  12.066   5.290  10.332 -0.3494 -0.1935 -0.3331
 4241W        W 5212   0.711  10.402   1.648 -0.0247 -0.3291  0.0563
 4242W        W 5213   1.516   5.086   5.367  0.1905 -0.0682 -0.4836
 4243W        W 5214   9.961   1.730  13.478 -0.0482 -0.0708  0.4299
 4244W        W 5215   7.012   1.671   2.533 -0.1041  0.2830 -0.0894
 4245W        W 5216   2.453  11.273  12.500  0.0908  0.1633 -0.1258
 4246W        W 5217  11.295  10.749   1.287  0.1637 -0.0810  0.0675
 4247W        W 5218  13.824   7.135  12.861  0.1411 -0.0255  0.2243
 4248W        W 5219   1.171   0.444  13.244 -0.2598 -0.1062 -0.0534
 4249W        W 5220   1.936   3.611  10.494  0.3371  0.1714  0.1665
 4250W        W 5221   3.222   2.103   2.078  0.0264 -0.0121 -0.0618
 4251W        W 5222   4.138  13.662   5.397  0.1722 -0.1571 -0.0107
 4252W        W 5223   7.256   2.301   4.448  0.0977  0.1401  0.2020
 4253W        W 5224   2.470  10.197   9.013 -0.2722  0.1848 -0.0663
 4254W        W 5225  12.508   4.481  11.501 -0.3184 -0.2240  0.0543
 4255W        W 5226   9.599   1.701  11.745  0.0421 -0.0396 -0.0499
 4256W        W 5227   7.884   3.894  11.389 -0.3323 -0.2395 -0.4767
 4257W        W 5228   8.206   0.346   8.179 -0.1426 -0.2057 -0.0487
 4258W        W 5229   6.937  13.862   7.811  0.2142  0.3505  0.2267
 4259W        W 5230   5.296   1.860   4.197  0.3752 -0.1067 -0.1092
 4260W        W 5231  10.552   2.842  11.770  0.2364 -0.0629 -0.0569
 4261W        W 5232   4.764   1.942   1.874  0.0236  0.0737  0.0135
 4262W        W 5233  11.506  10.092   9.743 -0.3747  0.2378 -0.1253
 4263W        W 5234   2.678   7.563  10.810  0.1212 -0.1478  0.1334
 4264W        W 5235   1.084   9.836   5.934 -0.0739 -0.2238  0.0242
 4265W        W 5236   2.741  12.194  11.639  0.0305 -0.4021 -0.2965
 4266W        W 5237   4.800  12.222   1.275 -0.1613  0.0288 -0.1673
 4267W        W 5238   7.218  11.109  10.542 -0.3250 -0.0696 -0.2318
 4268W        W 5239   4.207   7.312   7.297  0.0576 -0.0061 -0.0051
 4269W        W 5240  11.577   6.364   4.826  0.0006 -0.0055 -0.1588
 4270W        W 5241   1.164   6.439   8.833  0.0844 -0.0228  0.2222
 4271W        W 5242   2.692   5.884  12.602  0.1027 -0.1240  0.0307
 4272W        W 5243   7.939   3.584   0.747 -0.1980  0.1344  0.0876
 4273W        W 5244   2.027   8.452   3.186 -0.0933  0.3444  0.1270
 4274W        W 5245   3.330   3.759   8.309 -0.3090 -0.0591 -0.2788
 4275W        W 5246  11.518   8.836  12.191 -0.0079 -0.0475 -0.0796
 4276W        W 5247   3.888  13.338   5.731  0.0482  0.1393  0.0078
 4277W        W 5248   7.061   5.070   0.616 -0.2933  0.1535  0.0501
 4278W        W 5249   7.692   9.408   2.011 -0.0739 -0.2953 -0.1329
 4279W        W 5250   7.375   1.534   5.130 -0.0924  0.3418  0.1482
 4280W        W 5251   0.998   6.365   4.255  0.0865 -0.2495  0.1705
 4281W        W 5252   9.607   6.581   9.645 -0.1826  0.0958  0.2351
 4282W        W 5253   3.023   4.718   0.109 -0.0501 -0.1431  0.1981
 4283W        W 5254   7.671   6.830  12.917  0.1532  0.1876  0.0811
 4284W        W 5255  12.647   0.434   0.118 -0.1543  0.2214 -0.0200
 4285W        W 5256   1.022  12.817   3.709  0.1464 -0.1999 -0.0950
 4286W        W 5257   6.597   6.302   8.057 -0.1687  0.1428 -0.1284
 4287W        W 5258  10.070   3.301   1.204 -0.0179 -0.2811 -0.1113
 4288W        W 5259   0.701  12.248   4.938  0.0636 -0.0501  0.0044
 4289W        W 5260   4.564  10.044   3.574  0.2502  0.0640  0.0369
 4290W        W 5261   9.752   0.243  10.637 -0.0115 -0.2037  0.3713
 4291W        W 5262   5.090   7.099   9.017  0.0884 -0.2664  0.4614
 4292W        W 5263  13.377  11.648   1.192  0.2848 -0.1958 -0.0218
 4293W        W 5264   6.978   4.916   1.126  0.0415  0.0735 -0.2866
 4294W        W 5265  12.946   9.399  10.016 -0.0973 -0.0630 -0.0266
 4295W        W 5266   1.324  11.444   6.652  0.0558  0.1898  0.0050
 4296W        W 5267  13.112   2.617   1.361 -0.1608  0.1112  0.3275
 4297W        W 5268  12.978   2.978  10.330  0.1056 -0.1617 -0.4464
 4298W        W 5269  13.895   1.839  13.085 -0.0561 -0.0883 -0.1565
 4299W        W 5270   8.557   2.812   0.570 -0.0283 -0.1610  0.2174
 4300W        W 5271   4.062   3.758  10.825 -0.0852 -0.3607 -0.0167
 4301W        W 5272   9.987   0.844  11.981 -0.1405  0.0409  0.1025
 4302W        W 5273   9.870   3.309   0.395 -0.2212  0.0064 -0.0166
 4303W        W 5274   6.351   9.534  13.609  0.0547  0.1302 -0.0890
 4304W        W 5275  10.710   2.092   2.399 -0.0235 -0.0067 -0.0891
 4305W        W 5276  11.611   6.943   6.261 -0.2089 -0.1301  0.2174
 4306W        W 5277   8.971   3.012   7.206 -0.1284  0.0625  0.2081
 4307W        W 5278   7.042   9.671   2.716 -0.0315  0.1875 -0.0187
 4308W        W 5279   4.870   7.165   1.908  0.1267 -0.1295  0.0249
 4309W        W 5280   8.462   1.365   3.452  0.2176  0.0068 -0.1967
 4310W        W 5281   9.324   2.239   1.830  0.0837 -0.0967  0.0237
 4311W        W 5282   9.573   0.168   7.961 -0.2140 -0.0521 -0.2269
 4312W        W 5283   4.858   1.476   3.021  0.0895 -0.5658 -0.0040
 4313W        W 5284   5.327   0.625  13.765  0.1755 -0.2006  0.1311
 4314W        W 5285   3.689  10.397  13.311  0.1214  0.1401  0.0399
 4315W        W 5286   8.403   2.300   3.470  0.0496  0.2205  0.0712
 4316W        W 5287   6.655   1.835   8.064 -0.0482  0.0173 -0.0495
 4317W        W 5288   0.211   5.234   4.764  0.0348 -0.1063 -0.3653
 4318W        W 5289   6.589   7.812   6.020 -0.2061  0.1067  0.0557
 4319W        W 5290   9.607   5.957   2.599  0.5007 -0.4215 -0.4580
 4320W        W 5291   6.855   9.550   7.045  0.0823 -0.1072 -0.0112
 4321W        W 5292   8.625   1.511   6.442  0.1357  0.3898  0.2422
 4322W        W 5293  11.072   8.585   7.114 -0.1371 -0.4701 -0.1311
 4323W        W 5294  10.705   6.168   7.385 -0.1249  0.0917  0.1134
 4324W        W 5295  12.589  10.261  13.887  0.1107  0.0987 -0.3045
 4325W        W 5296   6.968   6.497   2.004  0.0388  0.2930 -0.2385
 4326W        W 5297  11.232  10.284   9.370 -0.0495 -0.4208  0.1055
 4327W        W 5298   1.838   1.865  11.566  0.0383 -0.3963 -0.0947
 4328W        W 5299   7.582   3.066  11.114  0.0603  0.0192 -0.1770
 4329W        W 5300   5.263  13.102   1.721  0.0016 -0.1770 -0.1337
 4330W        W 5301  12.299   9.723   5.538  0.0480 -0.3185  0.0613
 4331W        W 5302   2.802   6.675  11.886  0.1183 -0.0129 -0.3163
 4332W        W 5303  13.887   2.836   6.795 -0.0906  0.5013  0.0524
 4333W        W 5304   7.903   4.038   1.505  0.0646  0.2667 -0.1290
 4334W        W 5305   6.596  13.777   2.700  0.2701  0.0675 -0.2942
 4335W        W 5306   2.397   9.664   1.881 -0.1052 -0.0174  0.0577
 4336W        W 5307  12.065   7.013   0.379 -0.0432  0.2313 -0.1460
 4337W        W 5308   2.278   8.278  11.424 -0.2167 -0.0344  0.1656
 4338W        W 5309   4.188   6.672   1.497 -0.3743  0.0387  0.0980
 4339W        W 5310   6.771   5.195   3.084  0.0285  0.1689 -0.1652
 4340W        W 5311   5.239   6.010   1.396 -0.2706  0.2421  0.0313
 4341W        W 5312   0.003   7.093  10.050  0.0616  0.0931  0.1382
 4342W        W 5313   4.567   6.023  13.562  0.0188 -0.2112 -0.0169
 4343W        W 5314   5.618   7.632   0.376 -0.0822  0.0957 -0.2432
 4344W        W 5315  11.861   9.937   7.271  0.3627  0.3295 -0.3305
 4345W        W 5316   7.155   6.660  10.427 -0.3379  0.1431 -0.0016
 4346W        W 5317   7.363   3.597   0.753 -0.1640 -0.0550 -0.1018
 4347W        W 5318   3.128  11.637   4.362 -0.1509  0.0029  0.0175
 4348W        W 5319   9.152   1.913   3.556  0.2057 -0.0571 -0.1069
 4349W        W 5320   2.254   9.401  12.167  0.0718  0.0190  0.1740
 4350W        W 5321  13.324   8.091   8.186  0.1607  0.2094  0.1279
 4351W        W 5322   5.059   5.720   8.017 -0.0489  0.2293 -0.2670
 4352W        W 5323   4.132   7.527   0.835 -0.0851 -0.4757  0.1811
 4353W        W 5324   8.153  10.135  12.462 -0.3233 -0.2226 -0.0269
 4354W        W 5325   4.243   1.471   4.128 -0.2746 -0.2770  0.0409
 4355W        W 5326   0.922   5.590   2.606 -0.0957 -0.1491 -0.1242
 4356W        W 5327   0.987   4.182   1.153 -0.2245  0.2049  0.2204
 4357W        W 5328  10.393   1.346  10.799 -0.0653 -0.2559  0.1671
 4358W        W 5329   0.287   1.250   6.993 -0.1816  0.0558 -0.0741
 4359W        W 5330   2.267   6.058   2.376  0.1161  0.0272 -0.1508
 4360W        W 5331   9.981   5.526   1.375  0.1904 -0.1492 -0.0806
 4361W        W 5332   4.300   2.296   5.380  0.0824 -0.0222  0.1975
 4362W        W 5333   8.220  13.313   8.205  0.4271 -0.0554 -0.2045
 4363W        W 5334  11.021   4.050   4.435 -0.0924 -0.2631 -0.2461
 4364W        W 5335   6.677   6.886   9.532  0.0628  0.2237  0.1021
 4365W        W 5336   2.875  12.353  12.644 -0.3449  0.4256  0.0815
 4366W        W 5337   5.123   4.272   9.636 -0.1288  0.4310  0.0222
 4367W        W 5338   6.436   8.299   5.845 -0.1952  0.1175 -0.0036
 4368W        W 5339   0.296   6.499   3.545 -0.0518 -0.1900 -0.1033
 4369W        W 5340   6.819   7.626   9.216  0.2443  0.4822 -0.0682
 4370W        W 5341   0.316  10.651   6.765 -0.0180 -0.0185  0.0447
 4371W        W 5342   4.240  11.798   1.025 -0.2195 -0.0924 -0.0725
 4372W        W 5343   2.538   2.069  13.216 -0.0236  0.2266 -0.0554
 4373W        W 5344  10.597   3.638  13.249  0.0104 -0.0490 -0.2314
 4374W        W 5345   1.938  13.537   6.282 -0.1309 -0.3596 -0.1064
 4375W        W 5346   1.410   5.341   4.924  0.1155  0.3096 -0.2968
 4376W        W 5347  12.264  11.320   8.808  0.0871 -0.1089 -0.0806
 4377W        W 5348  13.399   9.927  12.227  0.1720 -0.0064  0.0946
 4378W        W 5349   8.983   6.478   6.986 -0.1269 -0.1438 -0.0768
 4379W        W 5350   8.390  11.249  13.578 -0.0294 -0.1000  0.2657
 4380W        W 5351   5.058   8.553   9.850  0.2706  0.0774  0.1715
 4381W        W 5352  10.222  12.560  11.619  0.1151  0.2776  0.0467
 4382W        W 5353  12.229   0.429  12.173 -0.1401  0.1530 -0.1366
 4383W        W 5354  10.166  11.170   6.802  0.0139  0.0663  0.2832
 4384W        W 5355  11.404   2.343   2.289  0.0297 -0.2068  0.0660
 4385W        W 5356   0.024   4.643   9.913  0.5748 -0.0238  0.1347
 4386W        W 5357   4.407   3.141   0.706 -0.1218  0.1317 -0.1284
 4387W        W 5358  10.424   3.220   6.832 -0.0965  0.0399 -0.1788
 4388W        W 5359   7.915  10.811   6.350  0.3411 -0.0842 -0.3834
 4389W        W 5360  12.634   6.553   1.047  0.0244 -0.3110  0.1230
 4390W        W 5361   2.569   4.456   0.078  0.0639 -0.1380 -0.1546
 4391W        W 5362   8.135  11.218   1.262 -0.3078 -0.0316 -0.0733
 4392W        W 5363  12.474  10.934   9.169  0.0910  0.2091  0.1349
 4393W        W 5364   3.602   2.896   8.242 -0.1855  0.3372  0.0021
 4394W        W 5365  10.682   4.810   1.277 -0.0210  0.0269  0.0328
 4395W        W 5366   0.914   4.045   1.598  0.0013 -0.0828  0.1748
 4396W        W 5367  12.286   3.383  13.292 -0.2959 -0.0858  0.4121
 4397W        W 5368   0.050  13.287   8.297  0.0607  0.0138  0.2200
 4398W        W 5369   7.580  11.289   7.048  0.0869 -0.0184  0.2931
 4399W        W 5370   0.020   9.504   3.262  0.1486 -0.0264  0.2791
 4400W        W 5371  11.059  13.347   9.813  0.0251 -0.1746 -0.0553
 4401W        W 5372   6.133   5.628   4.874 -0.3428  0.0401  0.1284
 4402W        W 5373  10.013   8.584   0.387  0.0742  0.2597 -0.0359
 4403W        W 5374  10.810   9.507   4.676  0.0645  0.0660 -0.0969
 4404W        W 5375   8.718   4.789   7.082  0.3727  0.3029 -0.3241
 4405W        W 5376   9.679  10.289  12.297 -0.2697 -0.4180  0.0416
 4406W        W 5377  13.556   1.588   8.153 -0.1252  0.2171  0.0493
 4407W        W 5378  10.476   3.697   6.541 -0.2985 -0.2187 -0.1267
 4408W        W 5379   9.753   6.175   8.459  0.0740 -0.4051 -0.0285
 4409W        W 5380   0.088  13.017   1.877 -0.4276  0.2601  0.0260
 4410W        W 5381   0.363   0.043   4.225  0.3066 -0.2215  0.0800
 4411W        W 5382   1.458   2.544  11.597  0.3247 -0.2037 -0.2654
 4412W        W 5383   9.227   8.219   9.771  0.2193 -0.0249  0.2591
 4413W        W 5384   0.406  11.713   5.027  0.1411  0.0843  0.3056
 4414W        W 5385   2.229   3.118  12.665 -0.6283 -0.0009  0.0491
 4415W        W 5386   1.964   1.927   5.228  0.0410  0.2627  0.2547
 4416W        W 5387  10.968  12.605   7.368  0.2734 -0.0446  0.0842
 4417W        W 5388   8.906   8.454   9.399 -0.1795 -0.3050  0.0541
 4418W        W 5389   5.910  12.088  11.934  0.1659  0.0067  0.1718
 4419W        W 5390   9.488   0.708  13.230  0.4314  0.1359 -0.1579
 4420W        W 5391  13.499  13.445   9.975 -0.0143 -0.3407 -0.1171
 4421W        W 5392   4.259  10.127  13.012 -0.4485  0.5222 -0.4405
 4422W        W 5393  12.270  13.696   1.178 -0.0280  0.0267 -0.1202
 4423W        W 5394   4.805  13.398  11.803  0.1703 -0.0781 -0.1421
 4424W        W 5395  12.083   2.133   7.309 -0.2155  0.2262  0.0526
 4425W        W 5396   4.124   4.123   6.520 -0.0689  0.1141 -0.1316
 4426W        W 5397   4.635   8.987   7.918  0.1824 -0.2970 -0.0566
 4427W        W 5398   8.114   6.532   5.299  0.0813 -0.1013 -0.0867
 4428W        W 5399  12.024   2.459   3.053  0.3391 -0.2006 -0.0062
 4429W        W 5400   9.988   8.484  13.582  0.0691  0.1460  0.0564
 4430W        W 5401   2.937   4.798   2.320 -0.1622  0.0988 -0.1711
 4431W        W 5402  11.404  13.751   1.003  0.0615 -0.0536 -0.1894
 4432W        W 5403   2.560   3.334   2.543  0.2634  0.1944 -0.2895
 4433W        W 5404  13.765  12.893   8.009  0.0484  0.2803 -0.0300
 4434W        W 5405  11.506  10.236   5.878 -0.0756 -0.2332 -0.3688
 4435W        W 5406   4.728  13.129  11.114 -0.0042 -0.2667 -0.5199
 4436W        W 5407   6.296  13.176  13.486  0.0446  0.0148 -0.1085
 4437W        W 5408   5.858   4.234  12.522 -0.4024 -0.0812  0.1450
 4438W        W 5409   8.815   2.501   5.125 -0.0654 -0.1872  0.0339
 4439W        W 5410   9.302   7.387  13.398  0.2366  0.2923  0.0530
 4440W        W 5411   5.351   7.296   4.821  0.3444 -0.1145  0.1735
 4441W        W 5412   4.595   5.414   4.178  0.1827  0.0191  0.1845
 4442W        W 5413   8.679   6.471  10.758 -0.1846 -0.0226 -0.0943
 4443W        W 5414  13.663   7.776   9.011  0.3177  0.1306 -0.1592
 4444W        W 5415   7.244   6.594  13.699 -0.0653  0.0565  0.0026
 4445W        W 5416   7.358   1.777   6.734 -0.1684  0.0758  0.1055
 4446W        W 5417  13.305   3.800   2.105 -0.2394  0.0207 -0.0476
 4447W        W 5418   4.158  11.542   8.698  0.1522 -0.0368 -0.0566
 4448W        W 5419   2.371   0.388   6.900 -0.1753 -0.1441  0.3074
 4449W        W 5420   2.527   6.043  11.170  0.0342  0.3664 -0.2272
 4450W        W 5421  10.778   7.793   2.491  0.1928  0.1619 -0.0586
 4451W        W 5422   4.102   3.260   6.936 -0.2297 -0.1131 -0.0275
 4452W        W 5423   4.043  11.611  12.734 -0.0043 -0.1890  0.1660
 4453W        W 5424   0.957  10.355   9.239 -0.0820  0.1667 -0.2348
 4454W        W 5425   4.355  11.724   3.182 -0.0539 -0.0630 -0.0421
 4455W        W 5426   9.307   1.909   7.173  0.0316 -0.1091  0.0296
 4456W        W 5427   1.884   4.758   1.355  0.1692 -0.0773  0.4784
 4457W        W 5428   2.570   1.409   0.427  0.2464 -0.0995  0.1733
 4458W        W 5429   6.120   2.216   6.317  0.0767  0.1268 -0.0853
 4459W        W 5430  10.652   4.843  11.173 -0.0849  0.1982  0.0095
 4460W        W 5431  12.078   0.323   7.321  0.0607  0.7693  0.0980
 4461W        W 5432  13.582   5.679   1.117 -0.1414  0.2563 -0.0475
 4462W        W 5433   3.853   7.392   6.525  0.1654 -0.2287  0.3276
 4463W        W 5434   3.198   5.039   6.280  0.0501  0.0330 -0.1548
 4464W        W 5435   2.988   7.024   8.435 -0.1459  0.1021  0.2620
 4465W        W 5436   5.049   4.234   3.157  0.1945  0.0267 -0.0874
 4466W        W 5437   4.915   0.935   6.518 -0.5149 -0.1295 -0.0810
 4467W        W 5438  10.388  12.110   8.782  0.3256 -0.0591  0.1535
 4468W        W 5439   3.921   9.014   2.173  0.2641  0.0012 -0.0957
 4469W        W 5440   6.513  13.675   7.977  0.0104 -0.2702  0.0408
 4470W        W 5441   2.536   0.748   4.357 -0.1661  0.0927  0.0228
 4471W        W 5442   6.710   6.031   1.715  0.2719 -0.1520  0.1144
 4472W        W 5443   6.236   3.358   7.236 -0.0040  0.0213  0.0748
 4473W        W 5444  10.951   6.970  10.629  0.0040  0.0216  0.1952
 4474W        W 5445   6.661   3.991   7.114  0.0910 -0.1360  0.1605
 4475W        W 5446   7.476   3.425  12.819  0.2298 -0.2160  0.1989
 4476W        W 5447  11.041  10.191   3.982  0.0895  0.2764 -0.0210
 4477W        W 5448   1.558   5.371   3.993 -0.4851  0.0736  0.3772
 4478W        W 5449   1.711   6.445   9.558 -0.1244  0.0645 -0.0517
 4479W        W 5450   2.681   4.113   4.322  0.1160 -0.1510 -0.1414
 4480W        W 5451  12.464   7.006   7.585  0.4286  0.1633 -0.1896
 4481W        W 5452   6.247   9.228   4.286 -0.0905  0.0826  0.0395
 4482W        W 5453   7.069  10.986   1.376  0.2972 -0.2534  0.3424
 4483W        W 5454   5.519   6.739  12.101  0.2067 -0.1261  0.0227
 4484W        W 5455   3.876   4.557   3.074 -0.2350 -0.2620 -0.1496
 4485W        W 5456  10.205  13.204   0.276  0.1611  0.0544  0.1763
 4486W        W 5457   1.962   2.311  11.727 -0.1276 -0.0068  0.1586
 4487W        W 5458   6.308   2.918   8.347 -0.0230 -0.1104 -0.0393
 4488W        W 5459   2.005   2.497   3.045 -0.0223 -0.0771  0.1277
 4489W        W 5460  11.774  12.465   8.586 -0.1620  0.0347  0.3930
 4490W        W 5461   4.404   1.947  10.686  0.1226 -0.1206  0.2888
 4491W        W 5462   1.282   8.687  13.282  0.1802 -0.0405 -0.2779
 4492W        W 5463   8.227   1.602   1.469  0.0887 -0.2138  0.2865
 4493W        W 5464   3.857  13.622   2.123 -0.2599  0.1940 -0.1382
 4494W        W 5465   1.454  13.051   4.949  0.1744  0.0435 -0.0425
 4495W        W 5466   4.160   9.868   7.077  0.0722 -0.0460  0.4717
 4496W        W 5467   1.859   2.018   2.918  0.1857 -0.2309 -0.2394
 4497W        W 5468  11.218   2.556  12.897  0.0625  0.2180 -0.0183
 4498W        W 5469   8.526   0.986  11.653 -0.1327 -0.1823  0.0291
 4499W        W 5470   3.741   1.386   1.699  0.1560  0.0565 -0.0568
 4500W        W 5471  13.135   8.568   8.185  0.2070  0.1701  0.1111
 4501W        W 5472   5.974   8.116   1.692  0.3595  0.0423  0.1524
 4502W        W 5473   8.383   7.838   1.346  0.1771  0.0690 -0.0766
 4503W        W 5474   7.240   0.257   9.175 -0.1623  0.0825 -0.0367
 4504W        W 5475   7.005   9.819  10.518  0.2151 -0.1266  0.0602
 4505W        W 5476   9.761   7.432   4.406 -0.0001 -0.1803 -0.0332
 4506W        W 5477  10.704   0.448   3.253  0.1408 -0.0380  0.0536
 4507W        W 5478  13.321   6.086   5.033  0.2108  0.1844 -0.0740
 4508W        W 5479   4.573   3.771  13.515 -0.0162 -0.1438 -0.1806
 4509W        W 5480  10.328   3.256   4.002  0.1623 -0.0162  0.3197
 4510W        W 5481   5.971  10.940  11.541  0.2256 -0.0077  0.2631
 4511W        W 5482   3.450   9.697   1.277 -0.0487 -0.2206 -0.2371
 4512W        W 5483  11.866   9.532   4.948  0.2384  0.0732  0.0278
 4513W        W 5484   7.073  13.831   8.794  0.1158 -0.0139 -0.1342
 4514W        W 5485   9.728   8.855   7.262  0.0665 -0.0499 -0.0216
 4515W        W 5486  12.396   1.901   9.450  0.2182 -0.3586  0.1185
 4516W        W 5487   6.836  11.716   9.922 -0.0908 -0.0467  0.3405
 4517W        W 5488   9.114   7.625   6.079 -0.0844  0.1347  0.1240
 4518W        W 5489  10.979   2.553   4.130 -0.0119  0.0247 -0.0581
 4519W        W 5490   5.563   3.173  10.174  0.0688 -0.2623 -0.0232
 4520W        W 5491   2.382   8.768  12.336  0.0233  0.2964  0.0178
 4521W        W 5492  10.892   8.250   6.727  0.1030 -0.1893  0.2115
 4522W        W 5493   5.127  12.235   7.496  0.0712 -0.1877 -0.2272
 4523W        W 5494   2.503   3.702   4.546  0.0245  0.2009 -0.1520
 4524W        W 5495   7.504  12.365   5.836  0.1313  0.0266 -0.3231
 4525W        W 5496  11.806   5.320   2.730 -0.1953 -0.0552 -0.0664
 4526W        W 5497   6.101   9.422   4.741  0.0562  0.1414  0.3828
 4527W        W 5498   7.930  11.421   1.692  0.2836 -0.3089  0.1041
 4528W        W 5499   2.107   6.746   0.341  0.0014 -0.1629  0.2534
 4529W        W 5500  11.243   5.105   0.276  0.0832  0.0237 -0.2818
 4530W        W 5501  12.492   5.459  10.134  0.1702 -0.1619 -0.0891
 4531W        W 5502   9.800   8.567   4.082 -0.1057  0.0143  0.1623
 4532W        W 5503   5.687   2.647  10.293 -0.2588  0.0734 -0.0446
 4533W        W 5504   5.048   9.153   9.239 -0.3715 -0.1664  0.0342
 4534W        W 5505   1.435   7.733  10.644 -0.1039  0.2364 -0.1970
 4535W        W 5506   1.185  10.174  11.879  0.1390 -0.1782  0.0430
 4536W        W 5507  10.474   4.258   8.227 -0.0170  0.3053  0.1048
 4537W        W 5508  10.138   6.465  10.497  0.3234 -0.4815 -0.0055
 4538W        W 5509   8.211  13.549   3.354 -0.1178 -0.0225 -0.1555
 4539W        W 5510   4.959  12.566   2.367  0.0592 -0.0918  0.0937
 4540W        W 5511   2.210  11.716   4.497 -0.2315  0.0032 -0.0433
 4541W        W 5512  11.208   6.556  13.811  0.3139  0.2138  0.0772
 4542W        W 5513   0.744   6.517   3.122  0.1655 -0.0335 -0.4444
 4543W        W 5514   0.160   9.774   8.881 -0.3134  0.0222  0.3208
 4544W        W 5515   9.664   9.605   8.349  0.1710 -0.1339  0.2970
 4545W        W 5516   0.234   8.670  12.839 -0.1006  0.2425  0.1032
 4546W        W 5517  13.370  13.581   4.819  0.0117 -0.0382  0.2179
 4547W        W 5518  12.869   1.811  12.650 -0.1068  0.3287  0.1564
 4548W        W 5519  10.185   7.926   1.171  0.0223 -0.0307 -0.2743
 4549W        W 5520  10.714   5.116   4.941  0.0689  0.1537  0.1920
 4550W        W 5521  10.756   6.449   2.933  0.3316  0.2074 -0.2916
 4551W        W 5522   1.966   0.256   5.551  0.4223 -0.0096  0.2944
 4552W        W 5523   5.446  11.928  12.068 -0.0183 -0.1310 -0.0564
 4553W        W 5524   4.484   1.177   1.566 -0.2002 -0.0333 -0.3283
 4554W        W 5525   8.940  10.776   5.901 -0.1158  0.2548 -0.0296
 4555W        W 5526  12.403  11.312   2.256 -0.1749  0.0004 -0.1546
 4556W        W 5527  10.434   6.833   8.469  0.0417 -0.0989  0.1983
 4557W        W 5528   8.152   0.749   4.039 -0.1647  0.2880  0.1685
 4558W        W 5529  13.239   5.688   4.539  0.3125 -0.0358 -0.1674
 4559W        W 5530   6.134  12.354  12.950 -0.2001 -0.0089  0.1419
 4560W        W 5531   2.736  10.752   2.538 -0.3292 -0.1088 -0.4267
 4561W        W 5532   9.469  13.814   8.483 -0.0567  0.2774 -0.0769
 4562W        W 5533   3.063   7.664   6.034  0.0452  0.2922  0.0990
 4563W        W 5534  10.194   6.647   3.695  0.0018 -0.0442 -0.1994
 4564W        W 5535  12.527  11.744   0.922  0.3554  0.0670 -0.0774
 4565W        W 5536   1.871   7.743   4.179  0.1481  0.0005  0.2181
 4566W        W 5537   1.617   4.924   4.804 -0.1097  0.2096 -0.0106
 4567W        W 5538  10.442   6.363  10.957  0.2314 -0.1076  0.1667
 4568W        W 5539   8.292   0.282   6.803  0.0294  0.1570  0.0519
 4569W        W 5540   7.252  10.179  10.117  0.1224  0.3566  0.0753
 4570W        W 5541   5.404   3.235   9.722 -0.2938  0.1857  0.1295
 4571W        W 5542   6.071   5.787   6.250  0.0667  0.0501 -0.2917
 4572W        W 5543   6.103  13.849  11.184 -0.3596 -0.2020 -0.0310
 4573W        W 5544   3.650  10.371   3.784  0.0338 -0.0055 -0.1483
 4574W        W 5545  13.189   4.643   2.961  0.1137  0.2610  0.0776
 4575W        W 5546  13.804  11.812   9.484 -0.3750 -0.1151 -0.4029
 4576W        W 5547   4.809  11.986   0.868  0.0630 -0.0948  0.4475
 4577W        W 5548  10.434  13.109   9.512 -0.0836  0.1140  0.0883
 4578W        W 5549   9.666  10.818   2.123  0.1065 -0.0968 -0.1240
 4579W        W 5550  12.403   9.458   1.631 -0.5192 -0.1239  0.0417
 4580W        W 5551   7.567   1.208  13.233 -0.0489 -0.1527 -0.1240
 4581W        W 5552   6.662   3.116   9.229 -0.1169 -0.0551 -0.1364
 4582W        W 5553   7.072   5.649   4.771  0.3186  0.1898  0.0099
 4583W        W 5554   0.566   6.497   9.449 -0.1953 -0.0136  0.0095
 4584W        W 5555   6.504   7.548   8.180 -0.1509 -0.0336  0.3537
 4585W        W 5556   6.411   5.830   6.827  0.0997 -0.0955 -0.0667
 4586W        W 5557   9.552   7.278   8.975  0.1436  0.2571 -0.1048
 4587W        W 5558   4.213   7.502  12.653  0.0317 -0.2969 -0.4830
 4588W        W 5559  12.632  13.071   1.045 -0.0938 -0.1423 -0.2461
 4589W        W 5560   9.126   3.742   8.710 -0.0882  0.2317  0.0690
 4590W        W 5561   7.155   5.538  13.476  0.0616  0.0346 -0.0810
 4591W        W 5562  12.121   2.914   2.152  0.0128 -0.1141 -0.0842
 4592W        W 5563   2.649   0.564  11.952 -0.4816  0.2127  0.2862
 4593W        W 5564   8.399   6.237  11.077  0.1968 -0.1254 -0.1052
 4594W        W 5565   9.903   4.402   5.032 -0.0244 -0.1937  0.1225
 4595W        W 5566   2.985   3.246  11.988 -0.2474 -0.0481 -0.1802
 4596W        W 5567   6.176   3.648   4.337 -0.2610  0.2044 -0.2037
 4597W        W 5568  12.995   5.272   7.266  0.1374 -0.1386 -0.3667
 4598W        W 5569  13.610   7.663   4.755 -0.0560  0.2848  0.2053
 4599W        W 5570   6.512  12.565  12.174  0.0889 -0.0300 -0.2343
 4600W        W 5571  10.797   8.150   3.468  0.0569  0.0918  0.0900
 4601W        W 5572   4.152   2.861   6.648 -0.3051 -0.1494 -0.0349
 4602W        W 5573   8.377   9.924   3.301 -0.0135  0.0280 -0.0971
 4603W        W 5574   0.096   7.730   7.363 -0.0308  0.0318 -0.3127
 4604W        W 5575   2.055   3.501  11.863  0.0070  0.1012  0.1461
 4605W        W 5576   1.722   3.090  12.924  0.1513  0.3399 -0.3847
 4606W        W 5577   2.305   9.149   0.667 -0.0094  0.1255  0.0924
 4607W        W 5578   7.281   9.574   7.343 -0.0551 -0.0414 -0.2289
 4608W        W 5579  11.997   4.475   0.141 -0.1764  0.2972 -0.1032
 4609W        W 5580   9.796   4.418  11.144  0.0730  0.0900  0.1955
 4610W        W 5581  13.361   2.667   5.888 -0.2089  0.1925 -0.0588
 4611W        W 5582  12.193   7.371   1.976 -0.3775 -0.1012  0.0375
 4612W        W 5583   4.416   7.501   5.154 -0.2736  0.1114  0.0160
 4613W        W 5584   6.009  11.001  13.917 -0.2663 -0.1565  0.1686
 4614W        W 5585   3.628   4.738   7.176  0.1693  0.1693  0.0117
 4615W        W 5586   2.892   5.336   7.715 -0.0946 -0.3250  0.0213
 4616W        W 5587   3.786   2.421  10.659 -0.2052  0.0554  0.3172
 4617W        W 5588   4.803   9.555  11.700 -0.0188 -0.3089  0.2916
 4618W        W 5589  12.125   8.606   0.128 -0.0073  0.0115  0.1827
 4619W        W 5590  13.317   6.075  13.449 -0.0438 -0.3612  0.0169
 4620W        W 5591   2.288   7.799   7.657  0.0741 -0.2067  0.0107
 4621W        W 5592   3.787   4.558  10.622 -0.5116  0.1694  0.0274
 4622W        W 5593   7.537   0.596   9.436  0.2493 -0.2234 -0.0243
 4623W        W 5594  12.022   4.335  13.133  0.2408 -0.1402 -0.0417
 4624W        W 5595  13.393  10.018   7.325  0.1595  0.2182 -0.2555
 4625W        W 5596   6.151   4.514  10.904 -0.0896 -0.0063  0.0658
 4626W        W 5597  10.718   6.332   6.555 -0.0622  0.1776  0.3109
 4627W        W 5598   6.526  10.574  12.166 -0.0114  0.0115 -0.0006
 4628W        W 5599   3.729   2.971   2.318  0.1191 -0.1845 -0.4107
 4629W        W 5600   5.048   1.383   0.259 -0.0435  0.0328  0.1158
 4630W        W 5601   3.472  12.298  10.460 -0.2650 -0.0974  0.1822
 4631W        W 5602   5.370   3.932  10.723  0.2377 -0.0275 -0.0204
 4632W        W 5603   1.830   9.076   7.945 -0.1789 -0.1537  0.0892
 4633W        W 5604   1.199   7.790   4.285 -0.1102 -0.0768 -0.0886
 4634W        W 5605   2.967   3.772  12.855 -0.2986  0.0611  0.1848
 4635W        W 5606   9.186   3.917   0.632  0.0162 -0.2078  0.2209
 4636W        W 5607  11.046  12.091  12.322  0.0822  0.3122 -0.1360
 4637W        W 5608  12.938   2.919   5.997  0.0193  0.2251 -0.0519
 4638W        W 5609  13.370  12.355  11.468 -0.1068 -0.1569 -0.3852
 4639W        W 5610  13.601  10.885   0.881 -0.0207 -0.1095  0.1543
 4640W        W 5611   6.316   0.621   5.589 -0.0476  0.2844 -0.1599
 4641W        W 5612   2.243  10.662   0.269  0.2608 -0.2056 -0.0600
 4642W        W 5613   7.304   7.513   9.140  0.1016 -0.0759 -0.1410
 4643W        W 5614   2.158   7.690  10.006  0.0363 -0.0780  0.2688
 4644W        W 5615  13.108   6.822   0.983 -0.2682  0.0276  0.0140
 4645W        W 5616   1.942   6.991   0.866 -0.0254  0.1666 -0.0010
 4646W        W 5617  12.051  12.720   1.335  0.2143 -0.1582 -0.1789
 4647W        W 5618  11.821   9.710   1.082  0.5214 -0.0848  0.0175
 4648W        W 5619   9.765   1.686   7.984 -0.0850 -0.0877  0.1298
 4649W        W 5620  12.939   3.861   5.252 -0.0628  0.1562 -0.1048
 4650W        W 5621   6.879   7.788  11.697 -0.4909 -0.0995  0.1067
 4651W        W 5622   4.542   3.453   2.851 -0.1009  0.0003  0.1730
 4652W        W 5623   9.871   3.609   2.407  0.2198  0.0079 -0.0745
 4653W        W 5624  10.338   8.173  11.473 -0.2113  0.0322  0.1002
 4654W        W 5625   2.834   6.580   0.902 -0.2947  0.0913  0.0033
 4655W        W 5626   3.394   7.333   0.393  0.1912  0.3283  0.1718
 4656W        W 5627   9.034   5.169  12.131 -0.0887  0.0655 -0.2205
 4657W        W 5628   5.144   8.857   8.519  0.1532  0.0808 -0.2262
 4658W        W 5629   2.349   0.997  13.262 -0.2032  0.2854 -0.1768
 4659W        W 5630   6.702  11.046   7.436 -0.2986 -0.1835 -0.1172
 4660W        W 5631   1.028  10.175   9.701  0.2260 -0.1080  0.1566
 4661W        W 5632   9.931  10.189   2.786 -0.4420 -0.2821 -0.0016
 4662W        W 5633  11.784  12.606   5.429  0.0282  0.3653 -0.4892
 4663W        W 5634  12.430   9.810   3.206  0.0426  0.0777  0.1393
 4664W        W 5635  11.874   8.062  12.396 -0.2356 -0.1120  0.0183
 4665W        W 5636  12.700  11.057   2.912 -0.1667 -0.0750  0.3641
 4666W        W 5637   2.146   5.769   1.584  0.2433  0.1108 -0.0464
 4667W        W 5638   2.706   4.962   3.907 -0.2834 -0.0711 -0.0859
 4668W        W 5639   4.067   8.734   9.503  0.2089 -0.0124 -0.1321
 4669W        W 5640   5.572   5.582   8.103 -0.1157 -0.3308 -0.0299
 4670W        W 5641   1.648   7.526   9.837  0.2262 -0.3932  0.0782
 4671W        W 5642  12.018   8.012   4.965 -0.3583  0.0837  0.0316
 4672W        W 5643   9.980   3.900   0.155 -0.3608  0.1267 -0.0790
 4673W        W 5644   3.299   8.218   5.375  0.0420  0.1419 -0.0076
 4674W        W 5645  11.492   4.338  10.428  0.0922  0.1200  0.1819
 4675W        W 5646   9.831   4.741   3.590 -0.3743  0.1858  0.1398
 4676W        W 5647  10.074   1.694   9.714  0.0976  0.1076 -0.0330
 4677W        W 5648   9.462  12.249  13.240  0.0953  0.2136 -0.1191
 4678W        W 5649  13.022   1.605  13.589  0.0722  0.0965  0.0553
 4679W        W 5650  10.829   4.861  10.692  0.1362 -0.0891 -0.1148
 4680W        W 5651   5.487   6.044   7.684  0.1169  0.0444 -0.1426
 4681W        W 5652   2.873   9.560   4.824 -0.0370 -0.0479  0.2590
 4682W        W 5653   8.547   6.568   6.150 -0.0317 -0.1590 -0.4693
 4683W        W 5654  13.652  11.603   9.087 -0.2703  0.0266  0.1761
 4684W        W 5655   5.872   7.562   6.856 -0.2028  0.0499  0.3671
 4685W        W 5656   5.305   3.660   6.736  0.0147 -0.1507  0.0725
 4686W        W 5657   0.101   6.479   1.869  0.2431 -0.0340 -0.0911
 4687W        W 5658  10.285   0.147   1.936  0.0536  0.0696  0.2001
 4688W        W 5659   2.475   0.987  13.776 -0.1940 -0.2595  0.0569
 4689W        W 5660   1.225   7.117   9.606  0.1342  0.1225  0.3427
 4690W        W 5661   6.174  13.256   0.068 -0.0636 -0.3211 -0.0548
 4691W        W 5662   1.566   1.111   2.700  0.2356 -0.0379  0.2912
 4692W        W 5663   9.855   1.974   6.901 -0.0485 -0.0893  0.3539
 4693W        W 5664   5.267   5.973   5.512  0.1585 -0.2594 -0.2178
 4694W        W 5665   6.246   9.233   5.631  0.0147 -0.3193 -0.2972
 4695W        W 5666  13.706   6.903   6.061  0.0957 -0.3107  0.2072
 4696W        W 5667  10.302  12.050  10.540  0.0782  0.0666 -0.1314
 4697W        W 5668  13.025   2.992   0.105 -0.4395 -0.0051  0.3299
 4698W        W 5669   0.324   1.728   6.102 -0.1732  0.1324  0.3089
 4699W        W 5670   4.970   1.025   9.822 -0.2087 -0.3869 -0.0010
 4700W        W 5671   4.362   9.336   7.191  0.0608 -0.1811  0.0383
 4701W        W 5672  11.059   4.188   9.625  0.0483 -0.0039 -0.0895
 4702W        W 5673   7.499   3.739   3.278  0.4633 -0.1701 -0.1771
 4703W        W 5674   6.960  11.440  12.278 -0.0186 -0.0059  0.0569
 4704W        W 5675  13.251   1.367   5.224 -0.1193  0.2817  0.2053
 4705W        W 5676   1.096  11.150   1.569 -0.1724  0.1941 -0.3156
 4706W        W 5677   5.182   8.009   8.681  0.2570  0.2102 -0.1935
 4707W        W 5678  11.674   0.228   2.341  0.1310  0.2481  0.1603
 4708W        W 5679  10.511  12.073  12.392  0.1906 -0.3877 -0.0093
 4709W        W 5680   7.872   0.001   8.251 -0.0641 -0.2182 -0.1316
 4710W        W 5681   4.822   6.632   2.157  0.3773  0.0534 -0.5290
 4711W        W 5682  13.185   8.700   3.170  0.0865 -0.2483  0.3728
 4712W        W 5683   4.235  10.259  13.909 -0.2208  0.0988  0.1013
 4713W        W 5684   0.419   0.271  13.062 -0.0731  0.3089  0.2144
 4714W        W 5685   9.042   7.933   7.128 -0.1427  0.2445 -0.2842
 4715W        W 5686  11.584   4.346   1.156 -0.0632 -0.1279 -0.0256
 4716W        W 5687  10.920   7.841   4.433  0.2805 -0.1521 -0.0402
 4717W        W 5688   0.174  13.373   3.198  0.1350 -0.3413  0.1337
 4718W        W 5689  11.545   7.626   6.814 -0.0010 -0.0273 -0.3666
 4719W        W 5690   7.138  11.126   7.151  0.4836  0.2125 -0.3470
 4720W        W 5691  11.069   4.201  13.851  0.0143 -0.1237 -0.2554
 4721W        W 5692   7.657  11.895   6.785 -0.0681  0.2588  0.2364
 4722W        W 5693   2.964   8.422  11.820 -0.3253  0.0105  0.0882
 4723W        W 5694   4.928   0.907   3.693  0.1336 -0.2024  0.1378
 4724W        W 5695  10.895   7.734  12.152  0.0305  0.1146 -0.0418
 4725W        W 5696   3.389   6.001  10.947 -0.2814 -0.2419  0.1287
 4726W        W 5697  10.590   9.760   8.853  0.0228 -0.0881  0.0593
 4727W        W 5698   2.672  12.437  11.147  0.2335 -0.1283 -0.0615
 4728W        W 5699   9.657  11.183   3.104 -0.4181  0.3772  0.1921
 4729W        W 5700   3.487  12.351   9.449  0.1160  0.0961 -0.1241
 4730W        W 5701   7.693   0.083   9.331  0.2408  0.1626 -0.3394
 4731W        W 5702   8.674   8.613  12.800 -0.0481  0.0717 -0.2182
 4732W        W 5703   9.575   7.333   7.451 -0.3689 -0.1113 -0.0514
 4733W        W 5704   0.573   8.029  10.890  0.0443 -0.0853 -0.2121
 4734W        W 5705   0.098  11.378   9.329  0.1328 -0.0437 -0.1335
 4735W        W 5706   1.434  12.932   0.473  0.0826 -0.0907 -0.0667
 4736W        W 5707   4.122   0.787   0.204  0.0406 -0.1355  0.1769
 4737W        W 5708   1.540   2.109  11.914 -0.1845 -0.1333 -0.4336
 4738W        W 5709   3.940   0.620  11.569  0.4331  0.1331 -0.3244
 4739W        W 5710   7.354   3.729  12.418  0.0568 -0.0710 -0.1984
 4740W        W 5711  12.991   6.354   3.349  0.0165 -0.1324 -0.1318
 4741W        W 5712  10.578   2.525   8.211 -0.0772  0.0854 -0.1879
 4742W        W 5713   8.263   5.327   6.358  0.2282  0.1864  0.0727
 4743W        W 5714   0.129   9.799  13.335  0.0198  0.1874 -0.0268
 4744W        W 5715   5.391  11.070   9.330  0.1420 -0.1940  0.1742
 4745W        W 5716   5.496  10.195   1.507  0.1804  0.3081  0.2358
 4746W        W 5717  11.545   4.258   2.493  0.0009 -0.3131  0.1774
 4747W        W 5718  12.542   2.981  11.244 -0.1270 -0.1325 -0.3962
 4748W        W 5719   8.640  13.576   1.524  0.2266  0.2279 -0.3882
 4749W        W 5720   2.301  13.746  12.346  0.1849  0.3242 -0.2219
 4750W        W 5721   2.759   2.026  12.789 -0.2435 -0.1143  0.0319
 4751W        W 5722   5.210   1.041  11.920  0.4033 -0.0594 -0.0943
 4752W        W 5723   2.012   5.807   0.579 -0.2259  0.0629 -0.2482
 4753W        W 5724   2.328   7.551   0.115  0.0451  0.1165  0.1253
 4754W        W 5725   1.871   5.525   1.024  0.3219  0.1132 -0.4082
 4755W        W 5726  12.676  12.754   4.451 -0.3766 -0.0045 -0.2213
 4756W        W 5727  10.367   7.801  13.722 -0.1823  0.3572  0.0748
 4757W        W 5728  10.935   9.334  10.817  0.0119 -0.0470 -0.1298
 4758W        W 5729   8.137  10.035   0.810 -0.1048 -0.1954 -0.0941
 4759W        W 5730   5.780   7.883   5.485  0.1092  0.1318 -0.4342
 4760W        W 5731   2.775  11.464   2.111 -0.1521 -0.0555 -0.2336
 4761W        W 5732  11.885   4.311  10.105 -0.0611  0.0688  0.4581
 4762W        W 5733   9.638  12.228   4.817  0.1653 -0.0303  0.1858
 4763W        W 5734   6.806  12.026   1.260  0.0193 -0.0563  0.2548
 4764W        W 5735  12.989  12.806   9.595 -0.0635 -0.1285  0.0598
 4765W        W 5736   6.616   2.420   3.035  0.2915  0.1479 -0.0232
 4766W        W 5737  12.841   9.328  10.588 -0.0706  0.2037  0.1940
 4767W        W 5738  12.681   5.556  11.653 -0.0299  0.2207 -0.1936
 4768W        W 5739  11.478   2.614   4.005  0.2846  0.1146 -0.0888
 4769W        W 5740   5.091   3.994   5.605 -0.1103 -0.0103 -0.0909
 4770W        W 5741  12.655   2.202   6.481 -0.0421 -0.3535  0.0064
 4771W        W 5742   6.452   7.148   3.322 -0.1159  0.0041  0.0496
 4772W        W 5743   2.263   2.465   1.870  0.0257 -0.0993 -0.1230
 4773W        W 5744   3.055  10.795   4.357  0.2025 -0.0865  0.0435
 4774W        W 5745   9.822  13.633   4.887  0.0456  0.1990 -0.0191
 4775W        W 5746   9.079   3.436   5.132 -0.3107 -0.0771  0.1236
 4776W        W 5747  13.840   6.571   2.378  0.0068 -0.0065  0.2050
 4777W        W 5748  10.701  10.833   9.661  0.1035  0.1702 -0.0331
 4778W        W 5749  12.162   5.924   1.137  0.0549  0.0647 -0.1144
 4779W        W 5750   6.388   2.112   0.548  0.2590  0.3363 -0.1445
 4780W        W 5751  11.615   7.954   9.410 -0.0533 -0.0003  0.0902
 4781W        W 5752   3.791  11.103   3.285 -0.3509 -0.1083 -0.1281
 4782W        W 5753   5.846  11.439  13.290  0.1080 -0.2498 -0.2167
 4783W        W 5754   7.157   4.186   6.402 -0.0523 -0.1716 -0.1489
 4784W        W 5755   6.978  12.345   7.518 -0.1610  0.1679 -0.0051
 4785W        W 5756   5.305  11.877   4.814 -0.0449 -0.0795 -0.1686
 4786W        W 5757   4.512   9.627   2.031  0.1957 -0.2048 -0.1746
 4787W        W 5758   7.117  11.674  13.658  0.1941 -0.0164  0.0584
 4788W        W 5759   4.126   8.164  10.442 -0.0727  0.2581  0.0110
 4789W        W 5760  13.647  11.718   0.649  0.0848  0.2482  0.2011
 4790W        W 5761   4.113   7.037   7.726  0.0626 -0.0010  0.0315
 4791W        W 5762  10.742   5.461  11.377 -0.2664  0.0851 -0.1630
 4792W        W 5763   1.565  13.334   3.582 -0.2084  0.2283 -0.1969
 4793W        W 5764   5.051  12.745   0.589 -0.0237  0.0446 -0.1875
 4794W        W 5765   0.839   4.513   0.809 -0.1797 -0.0941  0.0384
 4795W        W 5766  10.019   9.866   4.777 -0.1656  0.1139 -0.1234
 4796W        W 5767  10.922   9.248   3.719 -0.1673  0.2255  0.0182
 4797W        W 5768  10.067   9.370  12.636 -0.0137  0.0767  0.1598
 4798W        W 5769   7.981   8.702  13.843  0.1187  0.0697 -0.3919
 4799W        W 5770  12.175   8.008   2.550  0.1434  0.0820  0.0753
 4800W        W 5771   8.563   1.981  13.123 -0.0358  0.1847  0.1683
 4801W        W 5772   7.636  12.261   5.331  0.0527  0.4999  0.0562
 4802W        W 5773  13.595   4.914   3.140 -0.0424  0.1402  0.2668
 4803W        W 5774  11.704   0.500   5.865 -0.0081 -0.1480 -0.0833
 4804W        W 5775   0.870  12.126  11.902 -0.0406  0.2426  0.0835
 4805W        W 5776  10.441   2.950   5.322  0.1981  0.1950 -0.0851
 4806W        W 5777   9.378  10.469   1.886 -0.2017  0.0999 -0.2574
 4807W        W 5778   7.957   6.869  13.859  0.1274  0.3520  0.0889
 4808W        W 5779   3.521  10.206   6.052  0.0393  0.1370 -0.0626
 4809W        W 5780  11.519   7.833   3.661 -0.1140 -0.1151 -0.0336
 4810W        W 5781  12.023   8.420   8.797 -0.1475 -0.1157  0.0719
 4811W        W 5782   8.909   2.194   9.177 -0.2489  0.1434 -0.0398
 4812W        W 5783  13.694   6.546  12.895 -0.1240 -0.1469 -0.0746
 4813W        W 5784   6.978   9.705   8.444 -0.0014  0.0669  0.1242
 4814W        W 5785   9.812   5.428   5.867 -0.0719 -0.1710 -0.0885
 4815W        W 5786   7.100   4.500   9.013  0.1173  0.1710  0.1371
 4816W        W 5787   4.545   2.814   6.319 -0.0763  0.2816 -0.0533
 4817W        W 5788  13.061  11.971   6.610 -0.4330 -0.2460 -0.2548
 4818W        W 5789   9.542   1.081  11.043  0.3883  0.0686 -0.4097
 4819W        W 5790   7.227  11.576   5.231  0.2653  0.1894  0.0483
 4820W        W 5791   1.742   1.881   0.839 -0.1051  0.0922 -0.3149
 4821W        W 5792   7.461   0.261   8.403  0.0929  0.3047 -0.0495
 4822W        W 5793   1.099   4.400   2.013 -0.0985 -0.2729 -0.1125
 4823W        W 5794  13.787   2.072   7.398 -0.0123 -0.1753  0.0186
 4824W        W 5795   3.444   6.005   1.648  0.2454  0.0637 -0.0310
 4825W        W 5796  11.846   7.639   7.218  0.3849  0.2971 -0.1929
[truncated: 1,156,127 more chars]
