# Supplementary material for: Cryptochrome magnetoreception: Time course of photoactivation from non-equilibrium coarse-grained molecular dynamics
Source: Comput Struct Biotechnol J. 2024 Nov 10;26:58–69. doi: 10.1016/j.csbj.2024.11.001 (PMC11725172; doi:10.1016/j.csbj.2024.11.001)
Supplement: Supplementary file 2 — Analysis codes and cg-MD simulation inputs (including initial molecular structures, parameters and topology files) and outputs (final molecular structures) of the 20 replicas. [file mmc2.zip › cg-md/10/mus_10.gro]

Title of the system in water t= 11000000.00000 step= 550000000
22551
    1MET     BB    1  10.810   7.750   7.650
    1MET    SC1    2  10.840   7.520   7.980
    2PRO     BB    3  10.650   7.580   7.330
    2PRO    SC1    4  10.900   7.560   7.190
    3HIS     BB    5  10.420   7.650   7.080
    3HIS    SC1    6  10.520   7.470   6.880
    3HIS    SC2    7  10.590   7.370   6.630
    3HIS    SC3    8  10.620   7.220   6.850
    4ARG     BB    9  10.300   7.910   7.090
    4ARG    SC1   10  10.160   8.010   7.320
    4ARG    SC2   11  10.340   8.020   7.590
    4ARG    SCP   12  10.370   8.090   7.670
    5THR     BB   13  10.020   7.920   6.830
    5THR    SC1   14  10.100   7.720   6.710
    5THR    SCP   15  10.150   7.620   6.640
    5THR    SCN   16  10.040   7.820   6.790
    6ILE     BB   17   9.850   8.100   6.530
    6ILE    SC1   18   9.780   8.390   6.610
    7HIS     BB   19   9.610   8.040   6.370
    7HIS    SC1   20   9.670   7.960   6.070
    7HIS    SC2   21   9.510   8.010   5.860
    7HIS    SC3   22   9.760   7.910   5.820
    8LEU     BB   23   9.420   8.310   6.260
    8LEU    SC1   24   9.380   8.620   6.410
    9PHE     BB   25   9.140   8.280   6.090
    9PHE    SC1   26   9.160   7.980   6.090
    9PHE    SC2   27   8.990   7.780   6.160
    9PHE    SC3   28   9.260   7.740   6.150
   10ARG     BB   29   9.020   8.370   5.830
   10ARG    SC1   30   9.040   8.670   5.810
   10ARG    SC2   31   9.170   8.850   5.560
   10ARG    SCP   32   9.160   8.960   5.560
   11LYS     BB   33   9.100   8.190   5.600
   11LYS    SC1   34   9.070   8.370   5.350
   11LYS    SC2   35   9.060   8.410   5.120
   11LYS    SCP   36   9.000   8.490   5.150
   12GLY     BB   37   9.010   7.910   5.530
   13LEU     BB   38   8.710   7.750   5.720
   13LEU    SC1   39   8.450   7.920   5.720
   14ARG     BB   40   8.770   7.420   5.800
   14ARG    SC1   41   8.540   7.200   5.900
   14ARG    SC2   42   8.250   7.170   5.810
   14ARG    SCP   43   8.170   7.130   5.880
   15LEU     BB   44   9.040   7.240   5.790
   15LEU    SC1   45   9.120   7.290   6.090
   16HIS     BB   46   9.120   7.060   5.610
   16HIS    SC1   47   8.890   7.010   5.450
   16HIS    SC2   48   8.650   7.140   5.410
   16HIS    SC3   49   8.650   6.870   5.440
   17ASP     BB   50   9.390   7.080   5.420
   17ASP    SC1   51   9.310   6.960   5.140
   17ASP    SCN   52   9.350   6.990   5.040
   18ASN     BB   53   9.540   7.320   5.510
   18ASN    SC1   54   9.430   7.520   5.740
   18ASN    SCP   55   9.350   7.520   5.860
   18ASN    SCN   56   9.500   7.520   5.620
   19PRO     BB   57   9.850   7.440   5.470
   19PRO    SC1   58  10.000   7.210   5.360
   20THR     BB   59  10.070   7.520   5.750
   20THR    SC1   60  10.320   7.420   5.740
   20THR    SCP   61  10.280   7.430   5.870
   20THR    SCN   62  10.370   7.410   5.610
   21LEU     BB   63   9.870   7.420   5.940
   21LEU    SC1   64   9.980   7.130   5.930
   22LEU     BB   65   9.630   7.350   6.210
   22LEU    SC1   66   9.750   7.600   6.400
   23ALA     BB   67   9.680   7.100   6.480
   24ALA     BB   68   9.740   6.910   6.400
   25LEU     BB   69  10.020   6.810   6.280
   25LEU    SC1   70   9.970   6.610   6.040
   26GLU     BB   71  10.220   7.000   6.330
   26GLU    SC1   72  10.530   6.800   6.480
   26GLU    SCN   73  10.600   6.850   6.410
   27SER     BB   74  10.160   7.340   6.400
   27SER    SC1   75  10.270   7.460   6.240
   27SER    SCP   76  10.320   7.470   6.370
   27SER    SCN   77  10.230   7.450   6.100
   28SER     BB   78  10.080   7.220   6.800
   28SER    SC1   79  10.080   6.960   6.790
   28SER    SCP   80  10.190   7.050   6.810
   28SER    SCN   81   9.970   6.880   6.760
   29GLU     BB   82  10.070   7.380   7.040
   29GLU    SC1   83  10.380   7.150   7.230
   29GLU    SCN   84  10.420   7.160   7.130
   30THR     BB   85   9.850   7.570   7.090
   30THR    SC1   86   9.740   7.660   7.290
   30THR    SCP   87   9.670   7.740   7.390
   30THR    SCN   88   9.800   7.590   7.190
   31ILE     BB   89   9.600   7.450   6.840
   31ILE    SC1   90   9.530   7.160   6.890
   32TYR     BB   91   9.500   7.780   6.800
   32TYR    SC1   92   9.600   8.030   6.990
   32TYR    SC2   93   9.500   8.160   7.200
   32TYR    SC3   94   9.740   8.240   7.090
   33PRO     BB   95   9.240   7.770   6.620
   33PRO    SC1   96   9.260   7.450   6.550
   34VAL     BB   97   9.120   8.110   6.590
   34VAL    SC1   98   9.280   8.280   6.720
   35TYR     BB   99   8.750   8.310   6.600
   35TYR    SC1  100   8.680   8.220   6.340
   35TYR    SC2  101   8.650   8.350   6.100
   35TYR    SC3  102   8.670   8.080   6.110
   36VAL     BB  103   8.710   8.670   6.490
   36VAL    SC1  104   8.910   8.670   6.320
   37LEU     BB  105   8.460   8.820   6.490
   37LEU    SC1  106   8.250   8.580   6.370
   38ASP     BB  107   8.390   9.070   6.420
   38ASP    SC1  108   8.300   9.260   6.680
   38ASP    SCN  109   8.370   9.270   6.600
   39ARG     BB  110   8.430   9.240   6.190
   39ARG    SC1  111   8.140   9.360   6.120
   39ARG    SC2  112   7.900   9.400   6.380
   39ARG    SCP  113   7.890   9.330   6.460
   40ARG     BB  114   8.720   9.370   6.070
   40ARG    SC1  115   8.780   9.530   6.280
   40ARG    SC2  116   8.630   9.590   6.610
   40ARG    SCP  117   8.570   9.570   6.520
   41PHE     BB  118   8.890   9.130   5.990
   41PHE    SC1  119   9.160   9.110   6.100
   41PHE    SC2  120   9.390   8.990   6.090
   41PHE    SC3  121   9.320   9.120   6.310
   42LEU     BB  122   8.660   8.990   5.780
   42LEU    SC1  123   8.470   8.790   5.950
   43ALA     BB  124   8.520   9.170   5.630
   44SER     BB  125   8.710   9.240   5.340
   44SER    SC1  126   8.930   9.220   5.380
   44SER    SCP  127   8.880   9.110   5.310
   44SER    SCN  128   8.990   9.320   5.450
   45ALA     BB  129   8.620   9.570   5.290
   46MET     BB  130   8.340   9.600   5.350
   46MET    SC1  131   8.390   9.640   5.750
   47HIS     BB  132   8.120   9.540   5.140
   47HIS    SC1  133   8.200   9.780   4.920
   47HIS    SC2  134   8.150   9.990   4.770
   47HIS    SC3  135   8.310  10.010   4.980
   48ILE     BB  136   7.850   9.510   5.260
   48ILE    SC1  137   7.870   9.630   5.540
   49GLY     BB  138   7.610   9.320   5.320
   50ALA     BB  139   7.470   9.200   5.160
   51LEU     BB  140   7.480   8.840   5.120
   51LEU    SC1  141   7.540   8.650   4.860
   52ARG     BB  142   7.770   8.790   5.310
   52ARG    SC1  143   8.010   8.870   5.080
   52ARG    SC2  144   8.250   9.050   5.180
   52ARG    SCP  145   8.280   9.090   5.080
   53TRP     BB  146   7.690   8.800   5.630
   53TRP    SC1  147   7.850   8.810   5.870
   53TRP    SC2  148   8.010   8.870   6.090
   53TRP    SC3  149   7.740   8.870   6.110
   53TRP    SC4  150   7.890   8.940   6.320
   54HIS     BB  151   7.420   8.530   5.660
   54HIS    SC1  152   7.260   8.580   5.910
   54HIS    SC2  153   7.330   8.600   6.170
   54HIS    SC3  154   7.070   8.630   6.100
   55PHE     BB  155   7.690   8.320   5.520
   55PHE    SC1  156   7.730   8.300   5.250
   55PHE    SC2  157   7.920   8.370   5.070
   55PHE    SC3  158   7.740   8.180   5.010
   56LEU     BB  159   7.870   8.270   5.800
   56LEU    SC1  160   8.150   8.420   5.880
   57LEU     BB  161   7.670   8.200   6.020
   57LEU    SC1  162   7.830   8.360   6.240
   58GLN     BB  163   7.590   7.870   5.960
   58GLN    SC1  164   7.350   8.010   5.650
   58GLN    SCP  165   7.380   8.150   5.690
   58GLN    SCN  166   7.330   7.880   5.610
   59SER     BB  167   7.930   7.790   5.860
   59SER    SC1  168   8.090   7.640   5.830
   59SER    SCP  169   7.990   7.710   5.760
   59SER    SCN  170   8.190   7.580   5.900
   60LEU     BB  171   8.010   7.870   6.260
   60LEU    SC1  172   8.220   8.050   6.180
   61GLU     BB  173   7.860   7.630   6.340
   61GLU    SC1  174   7.790   7.780   6.720
   61GLU    SCN  175   7.740   7.880   6.730
   62ASPP    BB  176   7.900   7.370   6.190
   62ASPP   SC1  177   7.620   7.350   6.010
   63LEU     BB  178   8.270   7.440   6.260
   63LEU    SC1  179   8.490   7.610   6.180
   64HIS     BB  180   8.260   7.420   6.600
   64HIS    SC1  181   8.310   7.710   6.630
   64HIS    SC2  182   8.400   7.960   6.590
   64HIS    SC3  183   8.310   7.890   6.830
   65LYS     BB  184   8.120   7.190   6.630
   65LYS    SC1  185   7.800   7.210   6.640
   65LYS    SC2  186   7.600   7.300   6.610
   65LYS    SCP  187   7.510   7.350   6.660
   66ASN     BB  188   8.270   6.960   6.430
   66ASN    SC1  189   8.060   6.880   6.190
   66ASN    SCP  190   8.010   6.960   6.080
   66ASN    SCN  191   8.110   6.810   6.290
   67LEU     BB  192   8.550   6.960   6.550
   67LEU    SC1  193   8.720   7.140   6.340
   68SER     BB  194   8.690   6.690   6.490
   68SER    SC1  195   8.670   6.540   6.280
   68SER    SCP  196   8.580   6.640   6.330
   68SER    SCN  197   8.760   6.440   6.240
   69ARG     BB  198   8.890   6.550   6.770
   69ARG    SC1  199   9.100   6.420   6.520
   69ARG    SC2  200   9.190   6.240   6.260
   69ARG    SCP  201   9.130   6.150   6.310
   70LEU     BB  202   8.890   6.680   7.010
   70LEU    SC1  203   8.730   6.430   7.220
   71GLY     BB  204   8.640   6.890   7.050
   72ALA     BB  205   8.630   7.150   6.900
   73ARG     BB  206   8.630   7.410   6.980
   73ARG    SC1  207   8.350   7.470   7.090
   73ARG    SC2  208   8.180   7.510   7.380
   73ARG    SCP  209   8.250   7.440   7.330
   74LEU     BB  210   8.760   7.690   6.860
   74LEU    SC1  211   8.760   7.580   6.590
   75LEU     BB  212   8.800   8.020   6.910
   75LEU    SC1  213   9.080   7.930   7.080
   76VAL     BB  214   8.740   8.400   7.060
   76VAL    SC1  215   9.000   8.390   7.130
   77ILE     BB  216   8.530   8.650   6.920
   77ILE    SC1  217   8.370   8.420   6.800
   78GLN     BB  218   8.560   8.870   6.990
   78GLN    SC1  219   8.440   8.820   7.390
   78GLN    SCP  220   8.330   8.740   7.430
   78GLN    SCN  221   8.550   8.900   7.360
   79GLY     BB  222   8.600   9.130   7.050
   80GLU     BB  223   8.830   9.380   6.990
   80GLU    SC1  224   8.880   9.580   7.310
   80GLU    SCN  225   8.940   9.610   7.220
   81TYR     BB  226   9.080   9.240   7.000
   81TYR    SC1  227   9.020   9.060   7.260
   81TYR    SC2  228   8.920   9.000   7.510
   81TYR    SC3  229   8.950   8.810   7.320
   82GLU     BB  230   9.360   9.230   6.850
   82GLU    SC1  231   9.200   9.510   6.600
   82GLU    SCN  232   9.230   9.590   6.530
   83SER     BB  233   9.560   9.140   7.030
   83SER    SC1  234   9.780   9.280   7.120
   83SER    SCP  235   9.760   9.280   7.250
   83SER    SCN  236   9.810   9.290   6.980
   84VAL     BB  237   9.430   8.770   7.180
   84VAL    SC1  238   9.500   8.660   6.950
   85LEU     BB  239   9.420   8.890   7.500
   85LEU    SC1  240   9.280   8.620   7.620
   86ARG     BB  241   9.490   9.180   7.550
   86ARG    SC1  242   9.350   9.450   7.410
   86ARG    SC2  243   9.360   9.650   7.180
   86ARG    SCP  244   9.410   9.650   7.080
   87ASP     BB  245   9.790   9.210   7.580
   87ASP    SC1  246   9.900   9.510   7.540
   87ASP    SCN  247   9.870   9.610   7.580
   88HIS     BB  248   9.930   8.960   7.560
   88HIS    SC1  249   9.970   8.870   7.270
   88HIS    SC2  250  10.160   8.900   7.080
   88HIS    SC3  251   9.940   8.750   7.020
   89VAL     BB  252  10.010   8.820   7.790
   89VAL    SC1  253   9.860   8.720   7.970
   90GLN     BB  254  10.320   8.850   7.800
   90GLN    SC1  255  10.200   9.270   7.910
   90GLN    SCP  256  10.230   9.280   8.050
   90GLN    SCN  257  10.180   9.260   7.770
   91LYS     BB  258  10.460   8.650   7.680
   91LYS    SC1  259  10.780   8.630   7.710
   91LYS    SC2  260  10.990   8.600   7.860
   91LYS    SCP  261  11.070   8.520   7.890
   92TRP     BB  262  10.310   8.520   7.370
   92TRP    SC1  263  10.010   8.470   7.460
   92TRP    SC2  264   9.740   8.490   7.470
   92TRP    SC3  265   9.870   8.280   7.580
   92TRP    SC4  266   9.600   8.280   7.570
   93ASN     BB  267  10.420   8.360   7.090
   93ASN    SC1  268  10.200   8.360   6.930
   93ASN    SCP  269  10.080   8.420   6.980
   93ASN    SCN  270  10.310   8.300   6.870
   94ILE     BB  271  10.640   8.100   6.950
   94ILE    SC1  272  10.930   8.040   7.050
   95THR     BB  273  10.680   8.260   6.650
   95THR    SC1  274  10.910   8.230   6.530
   95THR    SCP  275  10.870   8.090   6.520
   95THR    SCN  276  10.950   8.360   6.550
   96GLN     BB  277  10.410   8.190   6.500
   96GLN    SC1  278  10.500   7.790   6.490
   96GLN    SCP  279  10.500   7.930   6.480
   96GLN    SCN  280  10.490   7.650   6.500
   97VAL     BB  281  10.220   8.390   6.330
   97VAL    SC1  282  10.210   8.620   6.460
   98THR     BB  283  10.070   8.200   6.120
   98THR    SC1  284  10.110   7.940   6.180
   98THR    SCP  285  10.010   7.840   6.160
   98THR    SCN  286  10.220   8.030   6.190
   99LEU     BB  287   9.920   8.370   5.920
   99LEU    SC1  288   9.780   8.580   6.110
  100ASP     BB  289  10.000   8.300   5.630
  100ASP    SC1  290  10.150   8.020   5.580
  100ASP    SCN  291  10.120   7.970   5.490
  101ALA     BB  292   9.900   8.470   5.430
  102GLU     BB  293   9.800   8.700   5.320
  102GLU    SC1  294   9.510   8.540   5.200
  102GLU    SCN  295   9.480   8.620   5.140
  103MET     BB  296   9.840   8.980   5.250
  103MET    SC1  297   9.430   9.020   5.190
  104GLU     BB  298   9.900   9.240   5.230
  104GLU    SC1  299  10.200   9.350   5.020
  104GLU    SCN  300  10.110   9.410   5.010
  105PRO     BB  301   9.690   9.450   5.120
  105PRO    SC1  302   9.740   9.630   4.920
  106PHE     BB  303   9.480   9.460   5.390
  106PHE    SC1  304   9.260   9.670   5.300
  106PHE    SC2  305   9.230   9.850   5.100
  106PHE    SC3  306   9.040   9.820   5.300
  107TYR     BB  307   9.370   9.290   5.630
  107TYR    SC1  308   9.180   9.530   5.740
  107TYR    SC2  309   9.090   9.750   5.870
  107TYR    SC3  310   8.930   9.610   5.700
  108LYS     BB  311   9.640   9.400   5.840
  108LYS    SC1  312   9.570   9.580   6.060
  108LYS    SC2  313   9.400   9.650   6.210
  108LYS    SCP  314   9.380   9.640   6.310
  109GLU     BB  315   9.930   9.400   5.760
  109GLU    SC1  316   9.920   9.650   5.530
  109GLU    SCN  317  10.010   9.690   5.580
  110MET     BB  318  10.120   9.310   5.940
  110MET    SC1  319   9.930   9.050   6.170
  111GLU     BB  320  10.290   9.480   6.120
  111GLU    SC1  321  10.640   9.530   6.020
  111GLU    SCN  322  10.650   9.440   6.070
  112ALA     BB  323  10.140   9.520   6.380
  113ASN     BB  324   9.930   9.420   6.450
  113ASN    SC1  325   9.700   9.560   6.630
  113ASN    SCP  326   9.740   9.490   6.740
  113ASN    SCN  327   9.650   9.630   6.510
  114ILE     BB  328   9.970   9.110   6.640
  114ILE    SC1  329   9.690   8.970   6.630
  115ARG     BB  330  10.300   9.060   6.580
  115ARG    SC1  331  10.480   9.050   6.340
  115ARG    SC2  332  10.760   9.210   6.330
  115ARG    SCP  333  10.660   9.230   6.280
  116ARG     BB  334  10.470   9.220   6.800
  116ARG    SC1  335  10.790   9.170   6.790
  116ARG    SC2  336  11.000   9.210   7.000
  116ARG    SCP  337  10.910   9.240   6.950
  117LEU     BB  338  10.260   9.380   6.950
  117LEU    SC1  339  10.200   9.680   6.800
  118GLY     BB  340  10.260   9.380   7.230
  119ALA     BB  341  10.330   9.180   7.460
  120GLU     BB  342  10.590   9.020   7.370
  120GLU    SC1  343  10.760   9.370   7.470
  120GLU    SCN  344  10.680   9.310   7.510
  121LEU     BB  345  10.650   8.830   7.100
  121LEU    SC1  346  10.820   8.570   7.190
  122GLY     BB  347  10.540   8.740   6.850
  123PHE     BB  348  10.770   8.720   6.620
  123PHE    SC1  349  11.020   8.700   6.790
  123PHE    SC2  350  11.210   8.760   6.970
  123PHE    SC3  351  11.240   8.550   6.800
  124GLU     BB  352  10.650   8.630   6.280
  124GLU    SC1  353  10.930   8.800   6.070
  124GLU    SCN  354  10.980   8.800   5.970
  125VAL     BB  355  10.610   8.400   6.070
  125VAL    SC1  356  10.780   8.200   6.110
  126LEU     BB  357  10.400   8.530   5.860
  126LEU    SC1  358  10.240   8.760   5.950
  127SER     BB  359  10.540   8.550   5.580
  127SER    SC1  360  10.780   8.540   5.570
  127SER    SCP  361  10.860   8.520   5.680
  127SER    SCN  362  10.690   8.560   5.460
  128ARG     BB  363  10.320   8.480   5.350
  128ARG    SC1  364  10.300   8.730   5.110
  128ARG    SC2  365  10.180   8.880   4.880
  128ARG    SCP  366  10.080   8.910   4.920
  129VAL     BB  367  10.280   8.180   5.100
  129VAL    SC1  368  10.540   8.190   5.050
  130GLY     BB  369  10.060   8.030   5.090
  131HIS     BB  370   9.890   7.760   5.140
  131HIS    SC1  371   9.700   7.870   5.390
  131HIS    SC2  372   9.430   7.870   5.400
  131HIS    SC3  373   9.570   8.100   5.430
  132SER     BB  374   9.710   7.570   4.960
  132SER    SC1  375   9.480   7.520   5.080
  132SER    SCP  376   9.500   7.420   5.170
  132SER    SCN  377   9.460   7.620   4.980
  133LEU     BB  378   9.790   7.470   4.630
  133LEU    SC1  379   9.500   7.460   4.540
  134TYR     BB  380  10.060   7.500   4.500
  134TYR    SC1  381  10.150   7.750   4.300
  134TYR    SC2  382  10.190   7.980   4.160
  134TYR    SC3  383  10.390   7.790   4.180
  135ASP     BB  384  10.250   7.560   4.800
  135ASP    SC1  385  10.240   7.310   4.940
  135ASP    SCN  386  10.300   7.240   5.000
  136THR     BB  387  10.520   7.750   4.720
  136THR    SC1  388  10.420   7.960   4.640
  136THR    SCP  389  10.440   7.820   4.610
  136THR    SCN  390  10.400   8.090   4.680
  137LYS     BB  391  10.750   7.610   4.550
  137LYS    SC1  392  10.560   7.370   4.440
  137LYS    SC2  393  10.400   7.160   4.450
  137LYS    SCP  394  10.390   7.070   4.520
  138ARG     BB  395  10.890   7.730   4.310
  138ARG    SC1  396  11.240   7.790   4.250
  138ARG    SC2  397  11.330   8.070   4.250
  138ARG    SCP  398  11.350   8.040   4.150
  139ILE     BB  399  10.820   8.020   4.110
  139ILE    SC1  400  10.630   8.220   4.250
  140LEU     BB  401  10.950   8.120   3.910
  140LEU    SC1  402  10.780   8.350   3.780
  141ASP     BB  403  11.220   7.950   3.750
  141ASP    SC1  404  11.500   7.910   3.840
  141ASP    SCN  405  11.460   7.900   3.950
  142LEU     BB  406  11.160   7.920   3.460
  142LEU    SC1  407  10.930   7.700   3.480
  143ASN     BB  408  11.230   8.010   3.150
  143ASN    SC1  409  11.090   7.760   2.980
  143ASN    SCP  410  11.090   7.660   3.070
  143ASN    SCN  411  11.100   7.870   2.890
  144GLY     BB  412  11.200   8.320   3.120
  145GLY     BB  413  11.120   8.430   3.480
  146SER     BB  414  10.810   8.670   3.440
  146SER    SC1  415  10.840   8.670   3.190
  146SER    SCP  416  10.780   8.780   3.140
  146SER    SCN  417  10.910   8.550   3.230
  147PRO     BB  418  10.550   8.730   3.590
  147PRO    SC1  419  10.430   8.950   3.450
  148PRO     BB  420  10.330   8.440   3.560
  148PRO    SC1  421  10.290   8.370   3.820
  149LEU     BB  422  10.220   8.390   3.320
  149LEU    SC1  423  10.430   8.520   3.080
  150THR     BB  424  10.030   8.140   3.220
  150THR    SC1  425  10.090   8.150   2.960
  150THR    SCP  426  10.190   8.230   3.020
  150THR    SCN  427   9.990   8.070   2.900
  151TYR     BB  428   9.730   7.960   3.270
  151TYR    SC1  429   9.540   8.000   2.990
  151TYR    SC2  430   9.570   8.040   2.730
  151TYR    SC3  431   9.350   7.920   2.820
  152LYS     BB  432   9.770   7.690   3.310
  152LYS    SC1  433   9.590   7.510   3.130
  152LYS    SC2  434   9.670   7.310   3.010
  152LYS    SCP  435   9.710   7.280   3.100
  153ARG     BB  436   9.960   7.550   3.500
  153ARG    SC1  437   9.780   7.360   3.620
  153ARG    SC2  438   9.790   7.100   3.790
  153ARG    SCP  439   9.880   7.050   3.820
  154PHE     BB  440  10.080   7.730   3.730
  154PHE    SC1  441   9.890   7.710   3.930
  154PHE    SC2  442   9.740   7.800   4.150
  154PHE    SC3  443   9.760   7.540   4.090
  155LEU     BB  444  10.270   7.920   3.570
  155LEU    SC1  445  10.540   7.890   3.730
  156HIS     BB  446  10.370   7.790   3.250
  156HIS    SC1  447  10.600   7.980   3.190
  156HIS    SC2  448  10.750   8.180   3.070
  156HIS    SC3  449  10.750   8.150   3.340
  157ILE     BB  450  10.490   7.490   3.340
  157ILE    SC1  451  10.690   7.450   3.110
  158LEU     BB  452  10.540   7.430   3.580
  158LEU    SC1  453  10.720   7.120   3.530
  159SER     BB  454  10.420   7.400   3.880
  159SER    SC1  455  10.180   7.350   3.970
  159SER    SCP  456  10.200   7.450   4.070
  159SER    SCN  457  10.160   7.250   3.880
  160GLN     BB  458  10.640   7.220   4.000
  160GLN    SC1  459  10.920   7.460   3.900
  160GLN    SCP  460  11.010   7.560   3.940
  160GLN    SCN  461  10.830   7.360   3.850
  161LEU     BB  462  10.710   6.920   3.990
  161LEU    SC1  463  11.010   6.950   4.020
  162GLY     BB  464  10.440   6.790   4.080
  163ASP     BB  465  10.150   6.740   4.050
  163ASP    SC1  466  10.040   6.620   3.750
  163ASP    SCN  467   9.930   6.640   3.770
  164PRO     BB  468   9.980   6.850   4.340
  164PRO    SC1  469   9.840   7.080   4.280
  165GLU     BB  470  10.010   6.710   4.620
  165GLU    SC1  471  10.350   6.510   4.510
  165GLU    SCN  472  10.430   6.560   4.560
  166VAL     BB  473   9.780   6.510   4.830
  166VAL    SC1  474   9.710   6.320   4.660
  167PRO     BB  475   9.660   6.520   5.160
  167PRO    SC1  476   9.840   6.270   5.280
  168VAL     BB  477   9.580   6.670   5.510
  168VAL    SC1  478   9.800   6.770   5.610
  169ARG     BB  479   9.330   6.570   5.560
  169ARG    SC1  480   9.130   6.510   5.280
  169ARG    SC2  481   8.810   6.510   5.180
  169ARG    SCP  482   8.710   6.520   5.140
  170ASN     BB  483   9.140   6.390   5.780
  170ASN    SC1  484   8.790   6.430   5.670
  170ASN    SCP  485   8.900   6.390   5.750
  170ASN    SCN  486   8.690   6.470   5.590
  171LEU     BB  487   9.090   6.670   5.990
  171LEU    SC1  488   8.840   6.870   5.970
  172THR     BB  489   9.390   6.810   6.060
  172THR    SC1  490   9.500   7.010   5.920
  172THR    SCP  491   9.410   7.090   5.980
  172THR    SCN  492   9.600   6.920   5.860
  173ALA     BB  493   9.550   6.540   6.110
  174GLU     BB  494   9.650   6.390   6.300
  174GLU    SC1  495   9.690   6.020   6.300
  174GLU    SCN  496   9.790   5.990   6.250
  175ASP     BB  497   9.570   6.440   6.610
  175ASP    SC1  498   9.790   6.250   6.770
  175ASP    SCN  499   9.810   6.250   6.880
  176PHE     BB  500   9.510   6.660   6.790
  176PHE    SC1  501   9.280   6.850   6.670
  176PHE    SC2  502   9.180   6.940   6.440
  176PHE    SC3  503   9.080   7.020   6.680
  177GLN     BB  504   9.740   6.680   7.030
  177GLN    SC1  505   9.690   6.380   7.220
  177GLN    SCP  506   9.630   6.410   7.100
  177GLN    SCN  507   9.740   6.360   7.350
  178ARG     BB  508   9.920   6.840   7.210
  178ARG    SC1  509  10.060   6.650   7.380
  178ARG    SC2  510  10.330   6.710   7.540
  178ARG    SCP  511  10.230   6.730   7.590
  179CYS     BB  512   9.840   7.110   7.350
  179CYS    SC1  513   9.970   7.090   7.640
  180MET     BB  514   9.510   7.220   7.390
  180MET    SC1  515   9.570   7.390   7.730
  181SER     BB  516   9.260   7.010   7.250
  181SER    SC1  517   9.330   6.790   7.250
  181SER    SCP  518   9.420   6.840   7.350
  181SER    SCN  519   9.230   6.750   7.160
  182PRO     BB  520   9.040   7.170   7.140
  182PRO    SC1  521   9.180   7.440   7.010
  183GLU     BB  522   8.870   7.280   7.410
  183GLU    SC1  523   8.500   7.160   7.420
  183GLU    SCN  524   8.520   7.260   7.390
  184PRO     BB  525   9.050   7.450   7.540
  184PRO    SC1  526   9.260   7.650   7.420
  185GLY     BB  527   9.070   7.540   7.840
  186LEU     BB  528   9.050   7.850   7.900
  186LEU    SC1  529   9.340   8.020   7.890
  187ALA     BB  530   8.790   7.990   7.900
  188GLU     BB  531   8.630   8.160   7.880
  188GLU    SC1  532   8.310   8.110   8.130
  188GLU    SCN  533   8.270   8.140   8.030
  189ARG     BB  534   8.710   8.510   7.640
  189ARG    SC1  535   8.770   8.700   7.840
  189ARG    SC2  536   8.590   8.920   8.050
  189ARG    SCP  537   8.580   8.810   8.050
  190TYR     BB  538   8.630   8.370   7.410
  190TYR    SC1  539   8.680   8.030   7.420
  190TYR    SC2  540   8.750   7.770   7.410
  190TYR    SC3  541   8.500   7.850   7.320
  191ARG     BB  542   8.340   8.330   7.370
  191ARG    SC1  543   8.210   8.170   7.570
  191ARG    SC2  544   8.070   7.930   7.680
  191ARG    SCP  545   8.100   7.950   7.780
  192VAL     BB  546   8.020   8.520   7.200
  192VAL    SC1  547   7.900   8.610   7.420
  193PRO     BB  548   7.760   8.380   6.960
  193PRO    SC1  549   7.920   8.300   6.740
  194VAL     BB  550   7.470   8.460   7.090
  194VAL    SC1  551   7.250   8.310   7.070
  195PRO     BB  552   7.440   8.780   7.140
  195PRO    SC1  553   7.200   8.860   7.040
  196ALA     BB  554   7.690   8.910   7.070
  197ASP     BB  555   7.660   9.140   6.780
  197ASP    SC1  556   7.820   9.430   6.850
  197ASP    SCN  557   7.800   9.350   6.770
  198LEU     BB  558   7.450   8.980   6.560
  198LEU    SC1  559   7.550   8.670   6.600
  199GLU     BB  560   7.410   9.100   6.360
  199GLU    SC1  561   7.390   9.480   6.400
  199GLU    SCN  562   7.320   9.510   6.470
  200ILE     BB  563   7.060   9.090   6.250
  200ILE    SC1  564   6.930   8.960   6.500
  201PRO     BB  565   7.040   9.170   5.970
  201PRO    SC1  566   6.870   9.340   5.770
  202PRO     BB  567   7.340   9.100   5.840
  202PRO    SC1  568   7.570   9.270   5.850
  203GLN     BB  569   7.150   8.910   5.580
  203GLN    SC1  570   7.050   9.150   5.370
  203GLN    SCP  571   7.090   9.110   5.500
  203GLN    SCN  572   7.000   9.200   5.250
  204SER     BB  573   6.770   8.760   5.710
  204SER    SC1  574   6.650   8.880   5.890
  204SER    SCP  575   6.620   8.760   5.830
  204SER    SCN  576   6.670   9.000   5.950
  205LEU     BB  577   6.710   8.660   5.350
  205LEU    SC1  578   6.630   8.950   5.220
  206SER     BB  579   6.730   8.250   5.210
  206SER    SC1  580   6.520   8.240   5.130
  206SER    SCP  581   6.600   8.250   5.020
  206SER    SCN  582   6.440   8.230   5.240
  207PRO     BB  583   6.930   7.910   5.200
  207PRO    SC1  584   6.940   7.780   5.470
  208TRP     BB  585   7.270   7.920   5.110
  208TRP    SC1  586   7.310   8.190   5.030
  208TRP    SC2  587   7.150   8.410   4.990
  208TRP    SC3  588   7.270   8.360   5.230
  208TRP    SC4  589   7.110   8.580   5.190
  209THR     BB  590   7.480   7.650   5.310
  209THR    SC1  591   7.320   7.430   5.260
  209THR    SCP  592   7.330   7.350   5.140
  209THR    SCN  593   7.300   7.510   5.370
  210GLY     BB  594   7.650   7.630   5.510
  211GLY     BB  595   7.850   7.400   5.540
  212GLU     BB  596   7.920   7.190   5.470
  212GLU    SC1  597   7.780   6.930   5.780
  212GLU    SCN  598   7.880   6.970   5.820
  213THR     BB  599   8.050   6.970   5.390
  213THR    SC1  600   8.190   6.800   5.480
  213THR    SCP  601   8.160   6.700   5.390
  213THR    SCN  602   8.220   6.900   5.570
  214GLU     BB  603   8.150   7.050   5.050
  214GLU    SC1  604   8.410   6.780   5.000
  214GLU    SCN  605   8.460   6.680   5.040
  215GLY     BB  606   8.020   7.140   4.740
  216LEU     BB  607   7.890   7.340   4.590
  216LEU    SC1  608   8.180   7.540   4.460
  217ARG     BB  609   7.760   7.420   4.330
  217ARG    SC1  610   7.570   7.700   4.260
  217ARG    SC2  611   7.460   7.950   4.130
  217ARG    SCP  612   7.520   7.880   4.180
  218ARG     BB  613   7.910   7.360   4.020
  218ARG    SC1  614   7.720   7.130   3.850
  218ARG    SC2  615   7.720   6.830   3.680
  218ARG    SCP  616   7.680   6.780   3.770
  219LEU     BB  617   8.120   7.140   4.120
  219LEU    SC1  618   8.370   7.110   3.950
  220GLU     BB  619   8.040   6.850   4.150
  220GLU    SC1  620   7.680   6.920   4.310
  220GLU    SCN  621   7.780   6.910   4.260
  221GLN     BB  622   8.140   6.570   4.020
  221GLN    SC1  623   8.330   6.460   4.300
  221GLN    SCP  624   8.430   6.470   4.410
  221GLN    SCN  625   8.240   6.460   4.200
  222HIS     BB  626   8.150   6.510   3.730
  222HIS    SC1  627   8.330   6.250   3.750
  222HIS    SC2  628   8.400   6.060   3.920
  222HIS    SC3  629   8.590   6.180   3.780
  223LEU     BB  630   8.240   6.790   3.540
  223LEU    SC1  631   8.570   6.740   3.480
  224THR     BB  632   8.030   7.080   3.410
  224THR    SC1  633   8.080   7.270   3.580
  224THR    SCP  634   8.010   7.190   3.670
  224THR    SCN  635   8.150   7.350   3.490
  225ASP     BB  636   7.870   6.930   3.160
  225ASP    SC1  637   7.940   6.600   3.200
  225ASP    SCN  638   7.870   6.510   3.210
  226GLN     BB  639   7.790   6.940   2.870
  226GLN    SC1  640   7.740   6.610   2.770
  226GLN    SCP  641   7.650   6.580   2.870
  226GLN    SCN  642   7.830   6.640   2.670
  227GLY     BB  643   7.820   7.120   2.650
  228TRP     BB  644   7.930   7.050   2.360
  228TRP    SC1  645   7.670   6.940   2.190
  228TRP    SC2  646   7.410   6.960   2.120
  228TRP    SC3  647   7.480   6.950   2.380
  228TRP    SC4  648   7.220   6.990   2.300
  229VAL     BB  649   8.290   6.940   2.400
  229VAL    SC1  650   8.200   6.740   2.550
  230ALA     BB  651   8.430   7.000   2.180
  231ASN     BB  652   8.590   7.220   2.040
  231ASN    SC1  653   8.800   7.160   1.810
  231ASN    SCP  654   8.670   7.130   1.840
  231ASN    SCN  655   8.940   7.200   1.780
  232PHE     BB  656   8.610   7.560   2.080
  232PHE    SC1  657   8.810   7.660   1.860
  232PHE    SC2  658   9.060   7.770   1.860
  232PHE    SC3  659   8.930   7.720   1.630
  233THR     BB  660   8.280   7.740   2.060
  233THR    SC1  661   8.270   7.960   1.930
  233THR    SCP  662   8.150   7.920   1.990
  233THR    SCN  663   8.390   7.990   1.860
  234LYS     BB  664   8.120   7.520   2.180
  234LYS    SC1  665   8.080   7.270   1.930
  234LYS    SC2  666   8.180   7.110   1.800
  234LYS    SCP  667   8.120   7.150   1.710
  235PRO     BB  668   7.910   7.570   2.370
  235PRO    SC1  669   7.670   7.440   2.280
  236ARG     BB  670   7.980   7.770   2.580
  236ARG    SC1  671   7.930   7.670   2.850
  236ARG    SC2  672   7.980   7.450   3.090
  236ARG    SCP  673   8.010   7.550   3.070
  237THR     BB  674   8.110   8.040   2.480
  237THR    SC1  675   8.350   8.130   2.520
  237THR    SCP  676   8.400   8.260   2.500
  237THR    SCN  677   8.300   8.000   2.540
  238ILE     BB  678   7.910   8.180   2.350
  238ILE    SC1  679   7.960   8.290   2.060
  239PRO     BB  680   7.600   8.080   2.480
  239PRO    SC1  681   7.450   7.840   2.400
  240ASN     BB  682   7.610   8.050   2.800
  240ASN    SC1  683   7.830   8.130   2.890
  240ASN    SCP  684   7.810   8.260   2.850
  240ASN    SCN  685   7.860   8.000   2.930
  241SER     BB  686   7.360   7.800   2.870
  241SER    SC1  687   7.160   7.930   2.900
  241SER    SCP  688   7.250   8.030   2.930
  241SER    SCN  689   7.070   7.830   2.860
  242LEU     BB  690   7.480   7.500   2.840
  242LEU    SC1  691   7.290   7.420   2.580
  243LEU     BB  692   7.480   7.320   3.070
  243LEU    SC1  693   7.190   7.260   3.130
  244PRO     BB  694   7.610   7.320   3.400
  244PRO    SC1  695   7.360   7.220   3.580
  245SER     BB  696   7.770   7.670   3.670
  245SER    SC1  697   7.570   7.640   3.780
  245SER    SCP  698   7.640   7.570   3.690
  245SER    SCN  699   7.490   7.710   3.880
  246THR     BB  700   8.120   7.750   3.600
  246THR    SC1  701   8.160   7.770   3.380
  246THR    SCP  702   8.140   7.860   3.490
  246THR    SCN  703   8.180   7.680   3.280
  247THR     BB  704   8.320   7.650   3.820
  247THR    SC1  705   8.530   7.500   3.720
  247THR    SCP  706   8.590   7.600   3.780
  247THR    SCN  707   8.470   7.390   3.650
  248GLY     BB  708   8.450   7.760   4.090
  249LEU     BB  709   8.530   7.830   4.280
  249LEU    SC1  710   8.700   7.670   4.510
  250SER     BB  711   8.330   8.080   4.480
  250SER    SC1  712   8.330   8.300   4.470
  250SER    SCP  713   8.310   8.200   4.370
  250SER    SCN  714   8.360   8.400   4.560
  251PRO     BB  715   8.100   7.970   4.720
  251PRO    SC1  716   7.850   7.860   4.660
  252TYR     BB  717   8.310   7.870   4.940
  252TYR    SC1  718   8.180   8.000   5.170
  252TYR    SC2  719   8.150   8.170   5.390
  252TYR    SC3  720   7.990   7.950   5.360
  253PHE     BB  721   8.590   8.010   4.860
  253PHE    SC1  722   8.890   7.900   4.920
  253PHE    SC2  723   9.130   7.940   5.030
  253PHE    SC3  724   9.090   7.720   4.880
  254SER     BB  725   8.580   8.320   5.060
  254SER    SC1  726   8.400   8.500   5.020
  254SER    SCP  727   8.270   8.520   5.050
  254SER    SCN  728   8.540   8.490   4.990
  255MET     BB  729   8.610   8.190   5.310
  255MET    SC1  730   8.570   8.410   5.630
  256GLY     BB  731   8.690   7.880   5.320
  257CYS     BB  732   8.590   7.630   5.270
  257CYS    SC1  733   8.320   7.580   5.410
  258LEU     BB  734   8.710   7.430   5.020
  258LEU    SC1  735   8.420   7.410   4.900
  259SER     BB  736   8.880   7.170   4.970
  259SER    SC1  737   8.820   6.920   4.900
  259SER    SCP  738   8.820   6.840   4.790
  259SER    SCN  739   8.820   7.000   5.020
  260VAL     BB  740   9.130   7.240   4.740
  260VAL    SC1  741   9.000   7.290   4.520
  261ARG     BB  742   9.320   6.940   4.620
  261ARG    SC1  743   9.580   6.960   4.700
  261ARG    SC2  744   9.730   7.000   4.930
  261ARG    SCP  745   9.640   6.940   4.940
  262THR     BB  746   9.120   6.670   4.580
  262THR    SC1  747   9.120   6.500   4.740
  262THR    SCP  748   9.240   6.570   4.740
  262THR    SCN  749   9.000   6.420   4.740
  263PHE     BB  750   8.920   6.840   4.350
  263PHE    SC1  751   8.640   6.980   4.410
  263PHE    SC2  752   8.460   7.170   4.450
  263PHE    SC3  753   8.420   6.930   4.550
  264PHE     BB  754   9.110   6.860   4.140
  264PHE    SC1  755   9.260   7.110   4.110
  264PHE    SC2  756   9.290   7.250   3.880
  264PHE    SC3  757   9.400   7.330   4.110
  265GLN     BB  758   9.160   6.600   3.980
  265GLN    SC1  759   9.490   6.760   3.840
  265GLN    SCP  760   9.390   6.650   3.850
  265GLN    SCN  761   9.580   6.860   3.830
  266ARG     BB  762   9.050   6.540   3.710
  266ARG    SC1  763   9.310   6.400   3.530
  266ARG    SC2  764   9.580   6.490   3.400
  266ARG    SCP  765   9.510   6.490   3.490
  267LEU     BB  766   9.020   6.900   3.610
  267LEU    SC1  767   8.810   7.060   3.770
  268SER     BB  768   9.310   7.000   3.430
  268SER    SC1  769   9.340   7.220   3.410
  268SER    SCP  770   9.360   7.100   3.360
  268SER    SCN  771   9.320   7.350   3.470
  269ASN     BB  772   9.290   6.780   3.180
  269ASN    SC1  773   9.510   6.840   2.940
  269ASN    SCP  774   9.630   6.910   2.910
  269ASN    SCN  775   9.400   6.770   2.980
  270ILE     BB  776   9.000   6.830   3.110
  270ILE    SC1  777   8.860   6.560   3.160
  271TYR     BB  778   8.980   7.140   3.020
  271TYR    SC1  779   8.720   7.250   3.060
  271TYR    SC2  780   8.490   7.390   3.090
  271TYR    SC3  781   8.560   7.200   3.270
  272ALA     BB  782   9.190   7.260   2.870
  273GLN     BB  783   9.340   7.200   2.650
  273GLN    SC1  784   9.510   7.510   2.580
  273GLN    SCP  785   9.630   7.460   2.530
  273GLN    SCN  786   9.380   7.560   2.620
  274ALA     BB  787   9.230   6.890   2.530
  275LYS     BB  788   8.990   6.720   2.620
  275LYS    SC1  789   8.970   6.440   2.580
  275LYS    SC2  790   9.060   6.350   2.330
  275LYS    SCP  791   9.110   6.400   2.250
  276HIS     BB  792   8.730   6.910   2.630
  276HIS    SC1  793   8.540   6.910   2.870
  276HIS    SC2  794   8.320   7.030   2.960
  276HIS    SC3  795   8.380   6.790   3.050
  277HIS     BB  796   8.780   7.170   2.520
  277HIS    SC1  797   8.530   7.340   2.500
  277HIS    SC2  798   8.410   7.590   2.540
  277HIS    SC3  799   8.300   7.370   2.650
  278SER     BB  800   9.020   7.430   2.330
  278SER    SC1  801   9.110   7.270   2.190
  278SER    SCP  802   9.240   7.270   2.120
  278SER    SCN  803   8.990   7.270   2.260
  279LEU     BB  804   9.010   7.690   2.360
  279LEU    SC1  805   9.280   7.860   2.350
  280PRO     BB  806   8.780   7.930   2.370
  280PRO    SC1  807   8.730   8.080   2.140
  281PRO     BB  808   8.890   8.100   2.610
  281PRO    SC1  809   9.090   8.280   2.500
  282VAL     BB  810   8.880   8.070   2.950
  282VAL    SC1  811   9.020   8.270   3.040
  283SER     BB  812   8.930   7.730   3.010
  283SER    SC1  813   8.810   7.630   2.800
  283SER    SCP  814   8.750   7.560   2.910
  283SER    SCN  815   8.870   7.690   2.690
  284LEU     BB  816   9.170   7.650   3.220
  284LEU    SC1  817   8.980   7.510   3.470
  285GLN     BB  818   9.290   7.970   3.460
  285GLN    SC1  819   9.410   7.680   3.690
  285GLN    SCP  820   9.280   7.620   3.690
  285GLN    SCN  821   9.540   7.730   3.680
  286GLY     BB  822   9.100   8.050   3.510
  287GLN     BB  823   8.870   7.900   3.670
  287GLN    SC1  824   8.630   7.800   3.360
  287GLN    SCP  825   8.500   7.780   3.410
  287GLN    SCN  826   8.760   7.820   3.320
  288LEU     BB  827   8.940   7.750   3.900
  288LEU    SC1  828   8.890   7.460   4.050
  289LEU     BB  829   9.210   7.910   4.070
  289LEU    SC1  830   9.170   7.720   4.320
  290TRP     BB  831   9.330   8.150   4.130
  290TRP    SC1  832   9.320   8.310   3.860
  290TRP    SC2  833   9.230   8.540   3.760
  290TRP    SC3  834   9.500   8.500   3.790
  290TRP    SC4  835   9.410   8.740   3.710
  291ARG     BB  836   9.480   8.210   4.360
  291ARG    SC1  837   9.420   8.000   4.630
  291ARG    SC2  838   9.550   8.080   4.920
  291ARG    SCP  839   9.620   8.120   4.830
  292GLU     BB  840   9.780   8.280   4.430
  292GLU    SC1  841   9.920   8.000   4.640
  292GLU    SCN  842   9.820   8.010   4.700
  293PHE     BB  843   9.880   8.360   4.160
  293PHE    SC1  844   9.830   8.170   3.930
  293PHE    SC2  845   9.890   8.210   3.670
  293PHE    SC3  846   9.670   8.070   3.730
  294PHE     BB  847   9.780   8.690   4.130
  294PHE    SC1  848   9.860   8.800   3.890
  294PHE    SC2  849   9.910   8.750   3.630
  294PHE    SC3  850  10.090   8.880   3.780
  295TYR     BB  851   9.870   8.750   4.430
  295TYR    SC1  852   9.690   8.910   4.610
  295TYR    SC2  853   9.500   9.090   4.580
  295TYR    SC3  854   9.670   9.110   4.780
  296THR     BB  855  10.230   8.640   4.400
  296THR    SC1  856  10.230   8.430   4.540
  296THR    SCP  857  10.370   8.450   4.550
  296THR    SCN  858  10.090   8.410   4.520
  297VAL     BB  859  10.390   8.810   4.190
  297VAL    SC1  860  10.590   8.680   4.070
  298ALA     BB  861  10.230   9.070   4.180
  299SER     BB  862  10.230   9.190   4.480
  299SER    SC1  863  10.040   9.340   4.540
  299SER    SCP  864   9.910   9.350   4.480
  299SER    SCN  865  10.170   9.330   4.600
  300ALA     BB  866  10.520   9.150   4.630
  301THR     BB  867  10.770   9.200   4.390
  301THR    SC1  868  10.870   8.970   4.350
  301THR    SCP  869  10.860   9.110   4.380
  301THR    SCN  870  10.870   8.840   4.320
  302GLN     BB  871  10.610   9.380   4.160
  302GLN    SC1  872  10.660   9.160   3.890
  302GLN    SCP  873  10.660   9.180   3.760
  302GLN    SCN  874  10.650   9.130   4.030
  303ASN     BB  875  10.340   9.650   4.160
  303ASN    SC1  876  10.480   9.890   4.180
  303ASN    SCP  877  10.380   9.960   4.260
  303ASN    SCN  878  10.570   9.830   4.100
  304PHE     BB  879  10.010   9.670   4.030
  304PHE    SC1  880   9.850   9.420   4.100
  304PHE    SC2  881   9.840   9.230   3.910
  304PHE    SC3  882   9.780   9.170   4.170
  305THR     BB  883   9.740   9.900   4.070
  305THR    SC1  884   9.480   9.780   4.100
  305THR    SCP  885   9.350   9.800   4.080
  305THR    SCN  886   9.620   9.760   4.120
  306GLN     BB  887   9.790  10.150   3.840
  306GLN    SC1  888   9.480  10.120   3.650
  306GLN    SCP  889   9.370  10.110   3.730
  306GLN    SCN  890   9.590  10.130   3.560
  307MET     BB  891  10.060  10.160   3.740
  307MET    SC1  892  10.170  10.340   4.010
  308ALA     BB  893  10.310   9.960   3.750
  309GLY     BB  894  10.520   9.900   3.600
  310ASN     BB  895  10.540   9.560   3.550
  310ASN    SC1  896  10.290   9.410   3.710
  310ASN    SCP  897  10.230   9.410   3.580
  310ASN    SCN  898  10.350   9.400   3.840
  311PRO     BB  899  10.500   9.410   3.260
  311PRO    SC1  900  10.730   9.410   3.050
  312ILE     BB  901  10.180   9.470   3.210
  312ILE    SC1  902  10.030   9.220   3.310
  313CYS     BB  903  10.070   9.690   3.350
  313CYS    SC1  904   9.870   9.670   3.580
  314LEU     BB  905   9.970  10.020   3.220
  314LEU    SC1  906  10.150  10.220   3.010
  315GLN     BB  907   9.620  10.050   3.120
  315GLN    SC1  908   9.510   9.930   2.770
  315GLN    SCP  909   9.540   9.950   2.640
  315GLN    SCN  910   9.470   9.910   2.910
  316ILE     BB  911   9.520  10.290   3.100
  316ILE    SC1  912   9.740  10.440   2.930
  317HIS     BB  913   9.410  10.510   3.320
  317HIS    SC1  914   9.670  10.620   3.430
  317HIS    SC2  915   9.920  10.640   3.320
  317HIS    SC3  916   9.890  10.580   3.580
  318TRP     BB  917   9.150  10.590   3.230
  318TRP    SC1  918   9.020  10.330   3.070
  318TRP    SC2  919   8.950  10.170   2.860
  318TRP    SC3  920   9.040  10.420   2.810
  318TRP    SC4  921   8.940  10.270   2.610
  319TYR     BB  922   8.960  10.740   3.330
  319TYR    SC1  923   8.960  10.980   3.100
  319TYR    SC2  924   8.830  11.180   2.970
  319TYR    SC3  925   9.060  11.080   2.870
  320GLU     BB  926   8.900  10.890   3.600
  320GLU    SC1  927   8.920  11.270   3.440
  320GLU    SCN  928   8.940  11.190   3.370
  321ASP     BB  929   8.690  10.900   3.790
  321ASP    SC1  930   8.720  11.030   4.080
  321ASP    SCN  931   8.770  10.930   4.070
  322ALA     BB  932   8.510  10.640   3.740
  323GLU     BB  933   8.310  10.500   3.910
  323GLU    SC1  934   8.450  10.630   4.240
  323GLU    SCN  935   8.410  10.740   4.230
  324ARG     BB  936   7.980  10.530   3.990
  324ARG    SC1  937   8.030  10.850   4.130
  324ARG    SC2  938   8.210  11.040   4.000
  324ARG    SCP  939   8.300  11.010   4.060
  325LEU     BB  940   7.820  10.310   3.940
  325LEU    SC1  941   8.020  10.080   3.820
  326HIS     BB  942   7.530  10.340   3.730
  326HIS    SC1  943   7.570  10.550   3.530
  326HIS    SC2  944   7.500  10.780   3.410
  326HIS    SC3  945   7.600  10.580   3.260
  327LYS     BB  946   7.490  10.100   3.610
  327LYS    SC1  947   7.620  10.080   3.310
  327LYS    SC2  948   7.500  10.130   3.090
  327LYS    SCP  949   7.440  10.050   3.130
  328TRP     BB  950   7.510   9.840   3.730
  328TRP    SC1  951   7.700   9.640   3.680
  328TRP    SC2  952   7.920   9.510   3.760
  328TRP    SC3  953   7.680   9.410   3.820
  328TRP    SC4  954   7.910   9.300   3.930
  329LYS     BB  955   7.480   9.830   4.040
  329LYS    SC1  956   7.710   9.930   4.290
  329LYS    SC2  957   7.720  10.120   4.440
  329LYS    SCP  958   7.660  10.200   4.480
  330THR     BB  959   7.240  10.100   4.140
  330THR    SC1  960   7.350  10.330   4.230
  330THR    SCP  961   7.350  10.450   4.310
  330THR    SCN  962   7.350  10.220   4.150
  331ALA     BB  963   7.040  10.150   3.870
  332GLN     BB  964   7.050  10.090   3.570
  332GLN    SC1  965   7.150  10.450   3.380
  332GLN    SCP  966   7.120  10.580   3.330
  332GLN    SCN  967   7.170  10.320   3.420
  333THR     BB  968   6.880  10.080   3.290
  333THR    SC1  969   6.640  10.230   3.310
  333THR    SCP  970   6.660  10.120   3.220
  333THR    SCN  971   6.620  10.340   3.390
  334GLY     BB  972   7.010  10.030   2.980
  335PHE     BB  973   7.100   9.740   2.910
  335PHE    SC1  974   7.080   9.740   2.610
  335PHE    SC2  975   7.210   9.790   2.380
  335PHE    SC3  976   6.940   9.810   2.390
  336PRO     BB  977   7.040   9.430   2.960
  336PRO    SC1  978   6.760   9.400   2.850
  337TRP     BB  979   7.290   9.310   3.000
  337TRP    SC1  980   7.240   9.010   2.800
  337TRP    SC2  981   7.160   8.760   2.730
  337TRP    SC3  982   7.180   8.820   3.000
  337TRP    SC4  983   7.140   8.570   2.920
  338ILE     BB  984   7.380   9.210   3.270
  338ILE    SC1  985   7.640   9.110   3.410
  339ASP     BB  986   7.300   9.440   3.490
  339ASP    SC1  987   7.280   9.730   3.340
  339ASP    SCN  988   7.330   9.790   3.260
  340ALA     BB  989   7.180   9.420   3.690
  341ILE     BB  990   7.020   9.550   3.860
  341ILE    SC1  991   6.780   9.690   3.720
  342MET     BB  992   6.950   9.550   4.130
  342MET    SC1  993   6.780   9.840   4.210
  343THR     BB  994   7.200   9.520   4.340
  343THR    SC1  995   7.270   9.760   4.510
  343THR    SCP  996   7.320   9.640   4.540
  343THR    SCN  997   7.220   9.890   4.470
  344GLN     BB  998   7.400   9.300   4.270
  344GLN    SC1  999   7.690   9.450   4.370
  344GLN    SCP 1000   7.750   9.560   4.440
  344GLN    SCN 1001   7.640   9.340   4.310
  345LEU     BB 1002   7.260   9.050   4.140
  345LEU    SC1 1003   7.470   8.980   3.880
  346ARG     BB 1004   6.960   8.980   4.320
  346ARG    SC1 1005   6.880   9.210   4.530
  346ARG    SC2 1006   6.750   9.510   4.570
  346ARG    SCP 1007   6.860   9.510   4.570
  347GLN     BB 1008   6.940   8.740   4.410
  347GLN    SC1 1009   6.680   8.470   4.280
  347GLN    SCP 1010   6.810   8.460   4.260
  347GLN    SCN 1011   6.540   8.490   4.290
  348GLU     BB 1012   7.150   8.550   4.530
  348GLU    SC1 1013   7.080   8.210   4.320
  348GLU    SCN 1014   7.000   8.220   4.400
  349GLY     BB 1015   7.430   8.610   4.400
  350TRP     BB 1016   7.470   8.570   4.130
  350TRP    SC1 1017   7.250   8.410   3.980
  350TRP    SC2 1018   7.050   8.290   3.840
  350TRP    SC3 1019   7.030   8.550   3.900
  350TRP    SC4 1020   6.850   8.430   3.730
  351ILE     BB 1021   7.710   8.550   3.820
  351ILE    SC1 1022   7.870   8.790   3.710
  352HIS     BB 1023   7.950   8.300   3.730
  352HIS    SC1 1024   7.930   8.100   3.950
  352HIS    SC2 1025   7.970   7.870   4.100
  352HIS    SC3 1026   7.900   8.100   4.220
  353HIS     BB 1027   7.960   8.190   3.470
  353HIS    SC1 1028   8.150   8.200   3.230
  353HIS    SC2 1029   8.420   8.220   3.200
  353HIS    SC3 1030   8.250   8.310   3.010
  354LEU     BB 1031   7.760   8.420   3.300
  354LEU    SC1 1032   7.460   8.290   3.180
  355ALA     BB 1033   7.820   8.650   3.220
  356ARG     BB 1034   8.150   8.710   3.290
  356ARG    SC1 1035   8.300   8.620   3.520
  356ARG    SC2 1036   8.440   8.660   3.800
  356ARG    SCP 1037   8.510   8.570   3.830
  357HIS     BB 1038   8.110   9.000   2.960
  357HIS    SC1 1039   8.120   8.760   2.770
  357HIS    SC2 1040   7.980   8.540   2.680
  357HIS    SC3 1041   8.220   8.600   2.580
  358ALA     BB 1042   7.940   9.120   3.050
  359VAL     BB 1043   8.090   9.320   3.320
  359VAL    SC1 1044   8.180   9.130   3.480
  360ALA     BB 1045   8.310   9.480   3.130
  361CYS     BB 1046   8.220   9.650   2.900
  361CYS    SC1 1047   8.080   9.530   2.690
  362PHE     BB 1048   8.040   9.930   2.930
  362PHE    SC1 1049   7.770   9.930   2.770
  362PHE    SC2 1050   7.590   9.770   2.660
  362PHE    SC3 1051   7.610  10.030   2.580
  363LEU     BB 1052   8.180  10.040   3.170
  363LEU    SC1 1053   8.120   9.810   3.400
  364THR     BB 1054   8.510  10.050   3.080
  364THR    SC1 1055   8.600   9.860   3.190
  364THR    SCP 1056   8.600   9.980   3.260
  364THR    SCN 1057   8.600   9.740   3.120
  365ARG     BB 1058   8.470  10.060   2.720
  365ARG    SC1 1059   8.560   9.820   2.630
  365ARG    SC2 1060   8.500   9.550   2.510
  365ARG    SCP 1061   8.530   9.520   2.410
  366GLY     BB 1062   8.210  10.230   2.690
  367ASP     BB 1063   8.080  10.450   2.890
  367ASP    SC1 1064   7.800  10.490   2.810
  367ASP    SCN 1065   7.780  10.560   2.730
  368LEU     BB 1066   8.190  10.520   3.200
  368LEU    SC1 1067   8.000  10.400   3.420
  369TRP     BB 1068   8.530  10.490   3.210
  369TRP    SC1 1069   8.610  10.500   2.940
  369TRP    SC2 1070   8.570  10.580   2.680
  369TRP    SC3 1071   8.660  10.750   2.870
  369TRP    SC4 1072   8.670  10.820   2.610
  370ILE     BB 1073   8.670  10.350   3.390
  370ILE    SC1 1074   8.480  10.150   3.540
  371SER     BB 1075   8.910  10.260   3.670
  371SER    SC1 1076   9.100  10.430   3.700
  371SER    SCP 1077   9.160  10.540   3.760
  371SER    SCN 1078   9.030  10.320   3.650
  372TRP     BB 1079   8.940   9.960   3.770
  372TRP    SC1 1080   9.010   9.810   3.510
  372TRP    SC2 1081   9.080   9.710   3.270
  372TRP    SC3 1082   9.100   9.980   3.320
  372TRP    SC4 1083   9.160   9.880   3.070
  373GLU     BB 1084   9.000  10.040   4.130
  373GLU    SC1 1085   9.320  10.240   4.150
  373GLU    SCN 1086   9.360  10.140   4.140
  374GLU     BB 1087   8.730  10.230   4.150
  374GLU    SC1 1088   8.680  10.160   4.500
  374GLU    SCN 1089   8.660  10.060   4.480
  375GLY     BB 1090   8.530   9.950   4.030
  376MET     BB 1091   8.640   9.680   4.180
  376MET    SC1 1092   8.900   9.510   3.960
  377LYS     BB 1093   8.500   9.680   4.460
  377LYS    SC1 1094   8.720   9.740   4.700
  377LYS    SC2 1095   8.750   9.900   4.930
  377LYS    SCP 1096   8.830   9.860   4.880
  378VAL     BB 1097   8.220   9.610   4.400
  378VAL    SC1 1098   8.120   9.700   4.170
  379PHE     BB 1099   8.180   9.270   4.470
  379PHE    SC1 1100   8.280   9.180   4.220
  379PHE    SC2 1101   8.460   9.210   4.020
  379PHE    SC3 1102   8.260   9.030   3.990
  380GLU     BB 1103   8.150   9.280   4.740
  380GLU    SC1 1104   8.530   9.340   4.870
  380GLU    SCN 1105   8.420   9.310   4.890
  381GLU     BB 1106   7.820   9.320   4.850
  381GLU    SC1 1107   7.700   9.720   4.770
  381GLU    SCN 1108   7.680   9.720   4.670
  382LEU     BB 1109   7.660   9.080   4.660
  382LEU    SC1 1110   7.350   9.070   4.690
  383LEU     BB 1111   7.890   8.910   4.550
  383LEU    SC1 1112   7.820   8.970   4.260
  384LEU     BB 1113   8.090   8.700   4.620
  384LEU    SC1 1114   7.890   8.440   4.560
  385ASP     BB 1115   8.480   8.850   4.530
  385ASP    SC1 1116   8.570   8.710   4.280
  385ASP    SCN 1117   8.610   8.720   4.180
  386ALA     BB 1118   8.570   8.870   4.750
  387ASP     BB 1119   8.760   8.820   5.010
  387ASP    SC1 1120   8.740   8.750   5.300
  387ASP    SCN 1121   8.850   8.730   5.300
  388TYR     BB 1122   9.050   8.880   4.930
  388TYR    SC1 1123   9.100   9.210   4.880
  388TYR    SC2 1124   9.270   9.420   4.850
  388TYR    SC3 1125   9.040   9.460   4.980
  389SER     BB 1126   9.190   8.710   4.710
  389SER    SC1 1127   9.390   8.550   4.720
  389SER    SCP 1128   9.350   8.660   4.640
  389SER    SCN 1129   9.440   8.440   4.790
  390ILE     BB 1130   9.040   8.770   4.410
  390ILE    SC1 1131   9.280   8.710   4.220
  391ASN     BB 1132   9.020   9.080   4.350
  391ASN    SC1 1133   8.790   9.230   4.430
  391ASN    SCP 1134   8.740   9.170   4.320
  391ASN    SCN 1135   8.850   9.290   4.550
  392ALA     BB 1136   9.300   9.270   4.120
  393GLY     BB 1137   9.320   9.170   3.910
  394ASN     BB 1138   8.990   9.070   3.790
  394ASN    SC1 1139   8.870   8.890   3.930
  394ASN    SCP 1140   8.740   8.870   3.960
  394ASN    SCN 1141   9.010   8.920   3.900
  395TRP     BB 1142   9.040   9.290   3.510
  395TRP    SC1 1143   8.760   9.410   3.480
  395TRP    SC2 1144   8.600   9.590   3.590
  395TRP    SC3 1145   8.570   9.330   3.650
  395TRP    SC4 1146   8.380   9.510   3.710
  396MET     BB 1147   9.260   9.100   3.350
  396MET    SC1 1148   9.600   9.140   3.480
  397TRP     BB 1149   9.150   8.890   3.160
  397TRP    SC1 1150   9.280   8.630   3.260
  397TRP    SC2 1151   9.440   8.420   3.330
  397TRP    SC3 1152   9.540   8.670   3.300
  397TRP    SC4 1153   9.700   8.460   3.360
  398LEU     BB 1154   8.980   9.040   2.880
  398LEU    SC1 1155   8.980   8.780   2.720
  399SER     BB 1156   8.930   9.310   2.910
  399SER    SC1 1157   8.770   9.470   2.930
  399SER    SCP 1158   8.780   9.540   3.050
  399SER    SCN 1159   8.760   9.400   2.810
  400ALA     BB 1160   9.260   9.470   2.900
  401SER     BB 1161   9.550   9.430   3.000
  401SER    SC1 1162   9.600   9.580   3.190
  401SER    SCP 1163   9.510   9.580   3.300
  401SER    SCN 1164   9.680   9.580   3.080
  402ALA     BB 1165   9.660   9.170   2.990
  403PHE     BB 1166   9.580   8.980   2.790
  403PHE    SC1 1167   9.550   8.680   2.830
  403PHE    SC2 1168   9.620   8.440   2.910
  403PHE    SC3 1169   9.370   8.490   2.840
  404PHE     BB 1170   9.380   9.010   2.570
  404PHE    SC1 1171   9.400   8.760   2.420
  404PHE    SC2 1172   9.540   8.520   2.400
  404PHE    SC3 1173   9.450   8.650   2.180
  405HIS     BB 1174   9.230   9.210   2.460
  405HIS    SC1 1175   9.410   9.440   2.470
  405HIS    SC2 1176   9.660   9.550   2.500
  405HIS    SC3 1177   9.520   9.600   2.270
  406HIS     BB 1178   8.940   9.290   2.410
  406HIS    SC1 1179   8.680   9.110   2.490
  406HIS    SC2 1180   8.580   8.870   2.550
  406HIS    SC3 1181   8.500   9.090   2.680
  407TYR     BB 1182   8.920   9.500   2.180
  407TYR    SC1 1183   9.160   9.570   1.980
  407TYR    SC2 1184   9.340   9.500   1.800
  407TYR    SC3 1185   9.340   9.750   1.900
  408THR     BB 1186   8.690   9.560   1.950
  408THR    SC1 1187   8.720   9.460   1.720
  408THR    SCP 1188   8.720   9.420   1.580
  408THR    SCN 1189   8.720   9.510   1.850
  409ARG     BB 1190   8.360   9.680   2.000
  409ARG    SC1 1191   8.330   9.920   1.780
  409ARG    SC2 1192   8.510   9.890   1.510
  409ARG    SCP 1193   8.600   9.840   1.460
  410ILE     BB 1194   8.110   9.570   2.160
  410ILE    SC1 1195   7.930   9.790   2.270
  411PHE     BB 1196   8.210   9.250   2.280
  411PHE    SC1 1197   8.450   9.120   2.130
  411PHE    SC2 1198   8.500   8.870   2.040
  411PHE    SC3 1199   8.690   9.060   2.020
  412CYS     BB 1200   8.040   9.060   2.440
  412CYS    SC1 1201   7.990   8.830   2.190
  413PRO     BB 1202   7.780   9.170   2.480
  413PRO    SC1 1203   7.630   9.260   2.670
  414VAL     BB 1204   7.670   9.280   2.170
  414VAL    SC1 1205   7.550   9.510   2.170
  415ARG     BB 1206   7.530   8.940   2.070
  415ARG    SC1 1207   7.370   9.120   1.810
  415ARG    SC2 1208   7.340   9.400   1.630
  415ARG    SCP 1209   7.340   9.450   1.530
  416PHE     BB 1210   7.480   8.750   2.250
  416PHE    SC1 1211   7.580   8.710   2.550
  416PHE    SC2 1212   7.630   8.790   2.810
  416PHE    SC3 1213   7.550   8.540   2.760
  417GLY     BB 1214   7.460   8.430   2.160
  418LYS     BB 1215   7.240   8.290   2.170
  418LYS    SC1 1216   7.190   8.310   2.510
  418LYS    SC2 1217   6.910   8.310   2.600
  418LYS    SCP 1218   6.980   8.230   2.570
  419ARG     BB 1219   7.130   8.040   2.090
  419ARG    SC1 1220   7.180   7.880   1.830
  419ARG    SC2 1221   7.020   7.670   1.620
  419ARG    SCP 1222   6.970   7.720   1.710
  420THR     BB 1223   6.900   7.930   2.290
  420THR    SC1 1224   6.990   7.770   2.460
  420THR    SCP 1225   6.860   7.720   2.480
  420THR    SCN 1226   7.120   7.810   2.450
  421ASP     BB 1227   6.600   8.030   2.330
  421ASP    SC1 1228   6.590   8.280   2.170
  421ASP    SCN 1229   6.660   8.260   2.240
  422PRO     BB 1230   6.510   7.950   2.630
  422PRO    SC1 1231   6.290   7.730   2.680
  423GLU     BB 1232   6.670   8.030   2.880
  423GLU    SC1 1233   6.690   7.840   3.210
  423GLU    SCN 1234   6.750   7.910   3.250
  424GLY     BB 1235   6.670   8.350   3.020
  425GLN     BB 1236   6.750   8.440   3.230
  425GLN    SC1 1237   7.010   8.170   3.330
  425GLN    SCP 1238   6.880   8.130   3.300
  425GLN    SCN 1239   7.150   8.200   3.360
  426TYR     BB 1240   6.840   8.680   3.340
  426TYR    SC1 1241   7.140   8.730   3.440
  426TYR    SC2 1242   7.280   8.520   3.550
  426TYR    SC3 1243   7.410   8.740   3.480
  427ILE     BB 1244   6.680   8.930   3.400
  427ILE    SC1 1245   6.880   9.170   3.360
  428ARG     BB 1246   6.350   8.820   3.470
  428ARG    SC1 1247   6.380   8.550   3.620
  428ARG    SC2 1248   6.360   8.330   3.890
  428ARG    SCP 1249   6.270   8.380   3.910
  429LYS     BB 1250   6.250   9.060   3.590
  429LYS    SC1 1251   5.950   9.060   3.680
  429LYS    SC2 1252   5.770   8.860   3.750
  429LYS    SCP 1253   5.770   8.750   3.770
  430TYR     BB 1254   6.450   9.290   3.670
  430TYR    SC1 1255   6.690   9.100   3.800
  430TYR    SC2 1256   6.930   8.980   3.810
  430TYR    SC3 1257   6.700   8.850   3.890
  431LEU     BB 1258   6.320   9.550   3.710
  431LEU    SC1 1259   6.310   9.630   4.010
  432PRO     BB 1260   6.050   9.560   3.620
  432PRO    SC1 1261   5.880   9.750   3.750
  433VAL     BB 1262   5.960   9.440   3.350
  433VAL    SC1 1263   5.820   9.640   3.240
  434LEU     BB 1264   6.100   9.220   3.160
  434LEU    SC1 1265   6.400   9.230   3.140
  435LYS     BB 1266   5.880   8.960   3.090
  435LYS    SC1 1267   5.630   9.110   3.260
  435LYS    SC2 1268   5.460   9.110   3.370
  435LYS    SCP 1269   5.420   9.010   3.360
  436ASN     BB 1270   5.730   8.770   2.850
  436ASN    SC1 1271   5.570   8.530   2.950
  436ASN    SCP 1272   5.570   8.480   2.820
  436ASN    SCN 1273   5.560   8.580   3.080
  437PHE     BB 1274   5.870   8.830   2.610
  437PHE    SC1 1275   6.010   9.090   2.590
  437PHE    SC2 1276   6.170   9.280   2.480
  437PHE    SC3 1277   6.270   9.120   2.670
  438PRO     BB 1278   5.850   8.620   2.380
  438PRO    SC1 1279   5.670   8.390   2.460
  439THR     BB 1280   6.140   8.450   2.310
  439THR    SC1 1281   6.120   8.210   2.390
  439THR    SCP 1282   6.210   8.120   2.360
  439THR    SCN 1283   6.020   8.310   2.420
  440LYS     BB 1284   6.360   8.690   2.260
  440LYS    SC1 1285   6.160   8.900   2.160
  440LYS    SC2 1286   6.090   9.090   2.060
  440LYS    SCP 1287   6.110   9.100   2.170
  441TYR     BB 1288   6.510   8.620   2.550
  441TYR    SC1 1289   6.320   8.500   2.770
  441TYR    SC2 1290   6.090   8.430   2.910
  441TYR    SC3 1291   6.260   8.630   3.000
  442ILE     BB 1292   6.670   8.760   2.630
  442ILE    SC1 1293   6.730   8.910   2.890
  443TYR     BB 1294   6.740   9.070   2.460
  443TYR    SC1 1295   7.020   9.160   2.460
  443TYR    SC2 1296   7.280   9.160   2.390
  443TYR    SC3 1297   7.130   9.380   2.350
  444GLU     BB 1298   6.610   9.110   2.160
  444GLU    SC1 1299   6.870   9.160   1.910
  444GLU    SCN 1300   6.890   9.190   2.010
  445PRO     BB 1301   6.490   9.420   2.150
  445PRO    SC1 1302   6.570   9.500   2.410
  446TRP     BB 1303   6.470   9.690   2.010
  446TRP    SC1 1304   6.750   9.790   1.970
  446TRP    SC2 1305   7.000   9.890   1.960
  446TRP    SC3 1306   6.960   9.620   1.960
  446TRP    SC4 1307   7.200   9.720   1.920
  447THR     BB 1308   6.330   9.680   1.690
  447THR    SC1 1309   6.480   9.790   1.510
  447THR    SCP 1310   6.480   9.650   1.490
  447THR    SCN 1311   6.470   9.920   1.520
  448ALA     BB 1312   6.050   9.520   1.780
  449SER     BB 1313   5.720   9.590   1.720
  449SER    SC1 1314   5.660   9.830   1.670
  449SER    SCP 1315   5.660   9.870   1.530
  449SER    SCN 1316   5.670   9.790   1.800
  450GLU     BB 1317   5.540   9.420   1.830
  450GLU    SC1 1318   5.260   9.640   1.870
  450GLU    SCN 1319   5.210   9.550   1.840
  451GLU     BB 1320   5.600   9.200   2.040
  451GLU    SC1 1321   5.640   8.880   1.950
  451GLU    SCN 1322   5.640   8.990   1.960
  452GLU     BB 1323   5.690   9.300   2.260
  452GLU    SC1 1324   5.960   9.570   2.230
  452GLU    SCN 1325   6.000   9.620   2.130
  453GLN     BB 1326   5.460   9.550   2.350
  453GLN    SC1 1327   5.560   9.890   2.170
  453GLN    SCP 1328   5.520   9.760   2.160
  453GLN    SCN 1329   5.600  10.030   2.190
  454ARG     BB 1330   5.220   9.420   2.390
  454ARG    SC1 1331   5.130   9.260   2.100
  454ARG    SC2 1332   5.040   8.980   2.090
  454ARG    SCP 1333   5.110   9.060   2.100
  455GLN     BB 1334   5.160   9.300   2.650
  455GLN    SC1 1335   5.070   9.370   2.990
  455GLN    SCP 1336   5.100   9.280   2.890
  455GLN    SCN 1337   5.040   9.460   3.100
  456ALA     BB 1338   5.470   9.200   2.790
  457GLY     BB 1339   5.740   9.370   2.840
  458CYS     BB 1340   5.670   9.640   2.690
  458CYS    SC1 1341   5.470   9.750   2.880
  459ILE     BB 1342   5.860   9.910   2.570
  459ILE    SC1 1343   5.820  10.070   2.840
  460ILE     BB 1344   6.140   9.780   2.640
  460ILE    SC1 1345   6.210   9.590   2.880
  461GLY     BB 1346   6.370   9.910   2.400
  462ARG     BB 1347   6.250  10.250   2.340
  462ARG    SC1 1348   6.100  10.190   2.120
  462ARG    SC2 1349   6.030   9.950   1.980
  462ARG    SCP 1350   5.940   9.890   2.000
  463ASP     BB 1351   6.130  10.350   2.600
  463ASP    SC1 1352   6.330  10.610   2.660
  463ASP    SCN 1353   6.360  10.520   2.610
  464TYR     BB 1354   6.260  10.200   2.890
  464TYR    SC1 1355   6.170  10.050   3.110
  464TYR    SC2 1356   6.160  10.070   3.380
  464TYR    SC3 1357   6.280   9.860   3.270
  465PRO     BB 1358   6.560  10.110   2.790
  465PRO    SC1 1359   6.610   9.860   2.880
  466PHE     BB 1360   6.740  10.250   2.640
  466PHE    SC1 1361   6.760  10.220   2.360
  466PHE    SC2 1362   6.930  10.300   2.180
  466PHE    SC3 1363   6.680  10.220   2.100
  467PRO     BB 1364   6.850  10.510   2.860
  467PRO    SC1 1365   6.620  10.590   3.010
  468MET     BB 1366   7.210  10.530   2.900
  468MET    SC1 1367   7.230  10.260   2.630
  469VAL     BB 1368   7.290  10.850   2.940
  469VAL    SC1 1369   7.060  10.980   2.950
  470ASN     BB 1370   7.640  10.940   2.860
  470ASN    SC1 1371   7.630  11.040   2.600
  470ASN    SCP 1372   7.750  10.980   2.610
  470ASN    SCN 1373   7.510  11.110   2.600
  471HIS     BB 1374   7.830  10.960   3.100
  471HIS    SC1 1375   7.900  10.900   3.360
  471HIS    SC2 1376   8.110  10.940   3.510
  471HIS    SC3 1377   7.890  10.830   3.620
  472LYS     BB 1378   8.150  10.940   2.940
  472LYS    SC1 1379   8.340  11.060   3.110
  472LYS    SC2 1380   8.540  11.010   3.300
  472LYS    SCP 1381   8.610  10.940   3.340
  473GLU     BB 1382   8.100  10.970   2.610
  473GLU    SC1 1383   7.980  11.270   2.380
  473GLU    SCN 1384   8.080  11.230   2.380
  474ALA     BB 1385   8.090  10.750   2.480
  475SER     BB 1386   8.080  10.500   2.310
  475SER    SC1 1387   7.930  10.310   2.300
  475SER    SCP 1388   7.810  10.380   2.280
  475SER    SCN 1389   8.050  10.240   2.330
  476ASP     BB 1390   8.170  10.540   1.960
  476ASP    SC1 1391   8.120  10.790   1.820
  476ASP    SCN 1392   8.040  10.870   1.810
  477ARG     BB 1393   8.550  10.660   2.110
  477ARG    SC1 1394   8.460  10.950   2.180
  477ARG    SC2 1395   8.330  11.200   1.990
  477ARG    SCP 1396   8.270  11.290   2.010
  478ASN     BB 1397   8.690  10.460   2.220
  478ASN    SC1 1398   8.980  10.460   2.130
  478ASN    SCP 1399   8.900  10.570   2.100
  478ASN    SCN 1400   9.060  10.350   2.170
  479LEU     BB 1401   8.640  10.130   2.280
  479LEU    SC1 1402   8.340  10.100   2.220
  480GLN     BB 1403   8.790   9.980   2.180
  480GLN    SC1 1404   8.900  10.030   1.850
  480GLN    SCP 1405   8.900  10.170   1.860
  480GLN    SCN 1406   8.910   9.890   1.830
  481LEU     BB 1407   9.100   9.950   2.290
  481LEU    SC1 1408   9.020   9.770   2.570
  482MET     BB 1409   9.350  10.070   2.250
  482MET    SC1 1410   9.420  10.360   2.520
  483ARG     BB 1411   9.480  10.220   2.040
  483ARG    SC1 1412   9.360  10.220   1.740
  483ARG    SC2 1413   9.440  10.050   1.500
  483ARG    SCP 1414   9.500  10.040   1.580
  484ARG     BB 1415   9.780  10.290   2.110
  484ARG    SC1 1416   9.910  10.540   1.950
  484ARG    SC2 1417   9.880  10.830   1.720
  484ARG    SCP 1418   9.940  10.840   1.630
  485VAL     BB 1419   9.840  10.000   2.310
  485VAL    SC1 1420   9.870  10.170   2.510
  486ARG     BB 1421  10.040   9.810   2.210
  486ARG    SC1 1422  10.380   9.780   2.270
  486ARG    SC2 1423  10.600   9.840   2.110
  486ARG    SCP 1424  10.640   9.940   2.120
  487GLU     BB 1425  10.020   9.490   2.160
  487GLU    SC1 1426   9.790   9.450   1.820
  487GLU    SCN 1427   9.780   9.390   1.910
  488GLU     BB 1428  10.110   9.320   2.180
  488GLU    SC1 1429  10.080   9.100   1.850
  488GLU    SCN 1430  10.170   9.110   1.790
  489GLN     BB 1431  10.410   9.200   2.320
  489GLN    SC1 1432  10.640   9.340   2.030
  489GLN    SCP 1433  10.510   9.290   2.010
  489GLN    SCN 1434  10.770   9.380   2.040
  490ARG     BB 1435  10.590   9.360   2.510
  490ARG    SC1 1436  10.870   9.250   2.600
  490ARG    SC2 1437  11.030   9.000   2.770
  490ARG    SCP 1438  11.130   8.990   2.720
  491GLY     BB 1439  10.440   9.530   2.700
  492THR     BB 1440  10.110   9.550   2.700
  492THR    SC1 1441  10.040   9.790   2.780
  492THR    SCP 1442   9.940   9.780   2.680
  492THR    SCN 1443  10.130   9.790   2.890
  493ALA     BB 1444  10.020   9.270   2.710
  494GLN     BB 1445  10.120   9.060   2.740
  494GLN    SC1 1446  10.480   9.030   2.890
  494GLN    SCP 1447  10.480   9.140   2.980
  494GLN    SCN 1448  10.470   8.930   2.790
  495LEU     BB 1449  10.060   8.750   2.820
  495LEU    SC1 1450  10.010   8.750   3.100
  496THR     BB 1451   9.990   8.610   2.570
  496THR    SC1 1452  10.000   8.360   2.550
  496THR    SCP 1453   9.930   8.260   2.620
  496THR    SCN 1454  10.070   8.460   2.470
  497ARG     BB 1455  10.130   8.820   2.320
  497ARG    SC1 1456   9.820   8.960   2.310
  497ARG    SC2 1457   9.650   9.140   2.170
  497ARG    SCP 1458   9.700   9.230   2.130
  998FAD   FLA1 1459   8.600   8.470   2.790
  998FAD   FLA2 1460   8.570   8.780   3.000
  998FAD   FLA3 1461   8.680   8.650   3.120
  998FAD   FLA4 1462   8.560   9.050   3.220
  998FAD   FLA5 1463   8.710   8.930   3.430
  998FAD   RIB1 1464   8.800   8.520   3.410
  998FAD   RIB2 1465   8.770   8.410   3.590
  998FAD   PO4B 1466   8.430   8.150   3.700
  998FAD   PO4A 1467   8.360   8.240   3.970
  998FAD   RBS1 1468   8.750   8.180   4.050
  998FAD   RBS2 1469   8.890   8.370   4.070
  998FAD   ADN3 1470   8.870   8.100   4.410
  998FAD   ADN2 1471   8.820   8.340   4.550
  998FAD   ADN1 1472   9.030   8.250   4.620
    1MET     CA 1473  10.810   7.750   7.650
    2PRO     CA 1474  10.650   7.580   7.330
    3HIS     CA 1475  10.420   7.650   7.080
    4ARG     CA 1476  10.300   7.910   7.090
    5THR     CA 1477  10.020   7.920   6.830
    6ILE     CA 1478   9.850   8.100   6.530
    7HIS     CA 1479   9.610   8.040   6.370
    8LEU     CA 1480   9.420   8.310   6.260
    9PHE     CA 1481   9.140   8.280   6.090
   10ARG     CA 1482   9.020   8.370   5.830
   11LYS     CA 1483   9.100   8.190   5.600
   12GLY     CA 1484   9.010   7.910   5.530
   13LEU     CA 1485   8.710   7.750   5.720
   14ARG     CA 1486   8.770   7.420   5.800
   15LEU     CA 1487   9.040   7.240   5.790
   16HIS     CA 1488   9.120   7.060   5.610
   17ASP     CA 1489   9.390   7.080   5.420
   18ASN     CA 1490   9.540   7.320   5.510
   19PRO     CA 1491   9.850   7.440   5.470
   20THR     CA 1492  10.070   7.520   5.750
   21LEU     CA 1493   9.870   7.420   5.940
   22LEU     CA 1494   9.630   7.350   6.210
   23ALA     CA 1495   9.680   7.100   6.480
   24ALA     CA 1496   9.740   6.910   6.400
   25LEU     CA 1497  10.020   6.810   6.280
   26GLU     CA 1498  10.220   7.000   6.330
   27SER     CA 1499  10.160   7.340   6.400
   28SER     CA 1500  10.080   7.220   6.800
   29GLU     CA 1501  10.070   7.380   7.040
   30THR     CA 1502   9.850   7.570   7.090
   31ILE     CA 1503   9.600   7.450   6.840
   32TYR     CA 1504   9.500   7.780   6.800
   33PRO     CA 1505   9.240   7.770   6.620
   34VAL     CA 1506   9.120   8.110   6.590
   35TYR     CA 1507   8.750   8.310   6.600
   36VAL     CA 1508   8.710   8.670   6.490
   37LEU     CA 1509   8.460   8.820   6.490
   38ASP     CA 1510   8.390   9.070   6.420
   39ARG     CA 1511   8.430   9.240   6.190
   40ARG     CA 1512   8.720   9.370   6.070
   41PHE     CA 1513   8.890   9.130   5.990
   42LEU     CA 1514   8.660   8.990   5.780
   43ALA     CA 1515   8.520   9.170   5.630
   44SER     CA 1516   8.710   9.240   5.340
   45ALA     CA 1517   8.620   9.570   5.290
   46MET     CA 1518   8.340   9.600   5.350
   47HIS     CA 1519   8.120   9.540   5.140
   48ILE     CA 1520   7.850   9.510   5.260
   49GLY     CA 1521   7.610   9.320   5.320
   50ALA     CA 1522   7.470   9.200   5.160
   51LEU     CA 1523   7.480   8.840   5.120
   52ARG     CA 1524   7.770   8.790   5.310
   53TRP     CA 1525   7.690   8.800   5.630
   54HIS     CA 1526   7.420   8.530   5.660
   55PHE     CA 1527   7.690   8.320   5.520
   56LEU     CA 1528   7.870   8.270   5.800
   57LEU     CA 1529   7.670   8.200   6.020
   58GLN     CA 1530   7.590   7.870   5.960
   59SER     CA 1531   7.930   7.790   5.860
   60LEU     CA 1532   8.010   7.870   6.260
   61GLU     CA 1533   7.860   7.630   6.340
   62ASPP    CA 1534   7.900   7.370   6.190
   63LEU     CA 1535   8.270   7.440   6.260
   64HIS     CA 1536   8.260   7.420   6.600
   65LYS     CA 1537   8.120   7.190   6.630
   66ASN     CA 1538   8.270   6.960   6.430
   67LEU     CA 1539   8.550   6.960   6.550
   68SER     CA 1540   8.690   6.690   6.490
   69ARG     CA 1541   8.890   6.550   6.770
   70LEU     CA 1542   8.890   6.680   7.010
   71GLY     CA 1543   8.640   6.890   7.050
   72ALA     CA 1544   8.630   7.150   6.900
   73ARG     CA 1545   8.630   7.410   6.980
   74LEU     CA 1546   8.760   7.690   6.860
   75LEU     CA 1547   8.800   8.020   6.910
   76VAL     CA 1548   8.740   8.400   7.060
   77ILE     CA 1549   8.530   8.650   6.920
   78GLN     CA 1550   8.560   8.870   6.990
   79GLY     CA 1551   8.600   9.130   7.050
   80GLU     CA 1552   8.830   9.380   6.990
   81TYR     CA 1553   9.080   9.240   7.000
   82GLU     CA 1554   9.360   9.230   6.850
   83SER     CA 1555   9.560   9.140   7.030
   84VAL     CA 1556   9.430   8.770   7.180
   85LEU     CA 1557   9.420   8.890   7.500
   86ARG     CA 1558   9.490   9.180   7.550
   87ASP     CA 1559   9.790   9.210   7.580
   88HIS     CA 1560   9.930   8.960   7.560
   89VAL     CA 1561  10.010   8.820   7.790
   90GLN     CA 1562  10.320   8.850   7.800
   91LYS     CA 1563  10.460   8.650   7.680
   92TRP     CA 1564  10.310   8.520   7.370
   93ASN     CA 1565  10.420   8.360   7.090
   94ILE     CA 1566  10.640   8.100   6.950
   95THR     CA 1567  10.680   8.260   6.650
   96GLN     CA 1568  10.410   8.190   6.500
   97VAL     CA 1569  10.220   8.390   6.330
   98THR     CA 1570  10.070   8.200   6.120
   99LEU     CA 1571   9.920   8.370   5.920
  100ASP     CA 1572  10.000   8.300   5.630
  101ALA     CA 1573   9.900   8.470   5.430
  102GLU     CA 1574   9.800   8.700   5.320
  103MET     CA 1575   9.840   8.980   5.250
  104GLU     CA 1576   9.900   9.240   5.230
  105PRO     CA 1577   9.690   9.450   5.120
  106PHE     CA 1578   9.480   9.460   5.390
  107TYR     CA 1579   9.370   9.290   5.630
  108LYS     CA 1580   9.640   9.400   5.840
  109GLU     CA 1581   9.930   9.400   5.760
  110MET     CA 1582  10.120   9.310   5.940
  111GLU     CA 1583  10.290   9.480   6.120
  112ALA     CA 1584  10.140   9.520   6.380
  113ASN     CA 1585   9.930   9.420   6.450
  114ILE     CA 1586   9.970   9.110   6.640
  115ARG     CA 1587  10.300   9.060   6.580
  116ARG     CA 1588  10.470   9.220   6.800
  117LEU     CA 1589  10.260   9.380   6.950
  118GLY     CA 1590  10.260   9.380   7.230
  119ALA     CA 1591  10.330   9.180   7.460
  120GLU     CA 1592  10.590   9.020   7.370
  121LEU     CA 1593  10.650   8.830   7.100
  122GLY     CA 1594  10.540   8.740   6.850
  123PHE     CA 1595  10.770   8.720   6.620
  124GLU     CA 1596  10.650   8.630   6.280
  125VAL     CA 1597  10.610   8.400   6.070
  126LEU     CA 1598  10.400   8.530   5.860
  127SER     CA 1599  10.540   8.550   5.580
  128ARG     CA 1600  10.320   8.480   5.350
  129VAL     CA 1601  10.280   8.180   5.100
  130GLY     CA 1602  10.060   8.030   5.090
  131HIS     CA 1603   9.890   7.760   5.140
  132SER     CA 1604   9.710   7.570   4.960
  133LEU     CA 1605   9.790   7.470   4.630
  134TYR     CA 1606  10.060   7.500   4.500
  135ASP     CA 1607  10.250   7.560   4.800
  136THR     CA 1608  10.520   7.750   4.720
  137LYS     CA 1609  10.750   7.610   4.550
  138ARG     CA 1610  10.890   7.730   4.310
  139ILE     CA 1611  10.820   8.020   4.110
  140LEU     CA 1612  10.950   8.120   3.910
  141ASP     CA 1613  11.220   7.950   3.750
  142LEU     CA 1614  11.160   7.920   3.460
  143ASN     CA 1615  11.230   8.010   3.150
  144GLY     CA 1616  11.200   8.320   3.120
  145GLY     CA 1617  11.120   8.430   3.480
  146SER     CA 1618  10.810   8.670   3.440
  147PRO     CA 1619  10.550   8.730   3.590
  148PRO     CA 1620  10.330   8.440   3.560
  149LEU     CA 1621  10.220   8.390   3.320
  150THR     CA 1622  10.030   8.140   3.220
  151TYR     CA 1623   9.730   7.960   3.270
  152LYS     CA 1624   9.770   7.690   3.310
  153ARG     CA 1625   9.960   7.550   3.500
  154PHE     CA 1626  10.080   7.730   3.730
  155LEU     CA 1627  10.270   7.920   3.570
  156HIS     CA 1628  10.370   7.790   3.250
  157ILE     CA 1629  10.490   7.490   3.340
  158LEU     CA 1630  10.540   7.430   3.580
  159SER     CA 1631  10.420   7.400   3.880
  160GLN     CA 1632  10.640   7.220   4.000
  161LEU     CA 1633  10.710   6.920   3.990
  162GLY     CA 1634  10.440   6.790   4.080
  163ASP     CA 1635  10.150   6.740   4.050
  164PRO     CA 1636   9.980   6.850   4.340
  165GLU     CA 1637  10.010   6.710   4.620
  166VAL     CA 1638   9.780   6.510   4.830
  167PRO     CA 1639   9.660   6.520   5.160
  168VAL     CA 1640   9.580   6.670   5.510
  169ARG     CA 1641   9.330   6.570   5.560
  170ASN     CA 1642   9.140   6.390   5.780
  171LEU     CA 1643   9.090   6.670   5.990
  172THR     CA 1644   9.390   6.810   6.060
  173ALA     CA 1645   9.550   6.540   6.110
  174GLU     CA 1646   9.650   6.390   6.300
  175ASP     CA 1647   9.570   6.440   6.610
  176PHE     CA 1648   9.510   6.660   6.790
  177GLN     CA 1649   9.740   6.680   7.030
  178ARG     CA 1650   9.920   6.840   7.210
  179CYS     CA 1651   9.840   7.110   7.350
  180MET     CA 1652   9.510   7.220   7.390
  181SER     CA 1653   9.260   7.010   7.250
  182PRO     CA 1654   9.040   7.170   7.140
  183GLU     CA 1655   8.870   7.280   7.410
  184PRO     CA 1656   9.050   7.450   7.540
  185GLY     CA 1657   9.070   7.540   7.840
  186LEU     CA 1658   9.050   7.850   7.900
  187ALA     CA 1659   8.790   7.990   7.900
  188GLU     CA 1660   8.630   8.160   7.880
  189ARG     CA 1661   8.710   8.510   7.640
  190TYR     CA 1662   8.630   8.370   7.410
  191ARG     CA 1663   8.340   8.330   7.370
  192VAL     CA 1664   8.020   8.520   7.200
  193PRO     CA 1665   7.760   8.380   6.960
  194VAL     CA 1666   7.470   8.460   7.090
  195PRO     CA 1667   7.440   8.780   7.140
  196ALA     CA 1668   7.690   8.910   7.070
  197ASP     CA 1669   7.660   9.140   6.780
  198LEU     CA 1670   7.450   8.980   6.560
  199GLU     CA 1671   7.410   9.100   6.360
  200ILE     CA 1672   7.060   9.090   6.250
  201PRO     CA 1673   7.040   9.170   5.970
  202PRO     CA 1674   7.340   9.100   5.840
  203GLN     CA 1675   7.150   8.910   5.580
  204SER     CA 1676   6.770   8.760   5.710
  205LEU     CA 1677   6.710   8.660   5.350
  206SER     CA 1678   6.730   8.250   5.210
  207PRO     CA 1679   6.930   7.910   5.200
  208TRP     CA 1680   7.270   7.920   5.110
  209THR     CA 1681   7.480   7.650   5.310
  210GLY     CA 1682   7.650   7.630   5.510
  211GLY     CA 1683   7.850   7.400   5.540
  212GLU     CA 1684   7.920   7.190   5.470
  213THR     CA 1685   8.050   6.970   5.390
  214GLU     CA 1686   8.150   7.050   5.050
  215GLY     CA 1687   8.020   7.140   4.740
  216LEU     CA 1688   7.890   7.340   4.590
  217ARG     CA 1689   7.760   7.420   4.330
  218ARG     CA 1690   7.910   7.360   4.020
  219LEU     CA 1691   8.120   7.140   4.120
  220GLU     CA 1692   8.040   6.850   4.150
  221GLN     CA 1693   8.140   6.570   4.020
  222HIS     CA 1694   8.150   6.510   3.730
  223LEU     CA 1695   8.240   6.790   3.540
  224THR     CA 1696   8.030   7.080   3.410
  225ASP     CA 1697   7.870   6.930   3.160
  226GLN     CA 1698   7.790   6.940   2.870
  227GLY     CA 1699   7.820   7.120   2.650
  228TRP     CA 1700   7.930   7.050   2.360
  229VAL     CA 1701   8.290   6.940   2.400
  230ALA     CA 1702   8.430   7.000   2.180
  231ASN     CA 1703   8.590   7.220   2.040
  232PHE     CA 1704   8.610   7.560   2.080
  233THR     CA 1705   8.280   7.740   2.060
  234LYS     CA 1706   8.120   7.520   2.180
  235PRO     CA 1707   7.910   7.570   2.370
  236ARG     CA 1708   7.980   7.770   2.580
  237THR     CA 1709   8.110   8.040   2.480
  238ILE     CA 1710   7.910   8.180   2.350
  239PRO     CA 1711   7.600   8.080   2.480
  240ASN     CA 1712   7.610   8.050   2.800
  241SER     CA 1713   7.360   7.800   2.870
  242LEU     CA 1714   7.480   7.500   2.840
  243LEU     CA 1715   7.480   7.320   3.070
  244PRO     CA 1716   7.610   7.320   3.400
  245SER     CA 1717   7.770   7.670   3.670
  246THR     CA 1718   8.120   7.750   3.600
  247THR     CA 1719   8.320   7.650   3.820
  248GLY     CA 1720   8.450   7.760   4.090
  249LEU     CA 1721   8.530   7.830   4.280
  250SER     CA 1722   8.330   8.080   4.480
  251PRO     CA 1723   8.100   7.970   4.720
  252TYR     CA 1724   8.310   7.870   4.940
  253PHE     CA 1725   8.590   8.010   4.860
  254SER     CA 1726   8.580   8.320   5.060
  255MET     CA 1727   8.610   8.190   5.310
  256GLY     CA 1728   8.690   7.880   5.320
  257CYS     CA 1729   8.590   7.630   5.270
  258LEU     CA 1730   8.710   7.430   5.020
  259SER     CA 1731   8.880   7.170   4.970
  260VAL     CA 1732   9.130   7.240   4.740
  261ARG     CA 1733   9.320   6.940   4.620
  262THR     CA 1734   9.120   6.670   4.580
  263PHE     CA 1735   8.920   6.840   4.350
  264PHE     CA 1736   9.110   6.860   4.140
  265GLN     CA 1737   9.160   6.600   3.980
  266ARG     CA 1738   9.050   6.540   3.710
  267LEU     CA 1739   9.020   6.900   3.610
  268SER     CA 1740   9.310   7.000   3.430
  269ASN     CA 1741   9.290   6.780   3.180
  270ILE     CA 1742   9.000   6.830   3.110
  271TYR     CA 1743   8.980   7.140   3.020
  272ALA     CA 1744   9.190   7.260   2.870
  273GLN     CA 1745   9.340   7.200   2.650
  274ALA     CA 1746   9.230   6.890   2.530
  275LYS     CA 1747   8.990   6.720   2.620
  276HIS     CA 1748   8.730   6.910   2.630
  277HIS     CA 1749   8.780   7.170   2.520
  278SER     CA 1750   9.020   7.430   2.330
  279LEU     CA 1751   9.010   7.690   2.360
  280PRO     CA 1752   8.780   7.930   2.370
  281PRO     CA 1753   8.890   8.100   2.610
  282VAL     CA 1754   8.880   8.070   2.950
  283SER     CA 1755   8.930   7.730   3.010
  284LEU     CA 1756   9.170   7.650   3.220
  285GLN     CA 1757   9.290   7.970   3.460
  286GLY     CA 1758   9.100   8.050   3.510
  287GLN     CA 1759   8.870   7.900   3.670
  288LEU     CA 1760   8.940   7.750   3.900
  289LEU     CA 1761   9.210   7.910   4.070
  290TRP     CA 1762   9.330   8.150   4.130
  291ARG     CA 1763   9.480   8.210   4.360
  292GLU     CA 1764   9.780   8.280   4.430
  293PHE     CA 1765   9.880   8.360   4.160
  294PHE     CA 1766   9.780   8.690   4.130
  295TYR     CA 1767   9.870   8.750   4.430
  296THR     CA 1768  10.230   8.640   4.400
  297VAL     CA 1769  10.390   8.810   4.190
  298ALA     CA 1770  10.230   9.070   4.180
  299SER     CA 1771  10.230   9.190   4.480
  300ALA     CA 1772  10.520   9.150   4.630
  301THR     CA 1773  10.770   9.200   4.390
  302GLN     CA 1774  10.610   9.380   4.160
  303ASN     CA 1775  10.340   9.650   4.160
  304PHE     CA 1776  10.010   9.670   4.030
  305THR     CA 1777   9.740   9.900   4.070
  306GLN     CA 1778   9.790  10.150   3.840
  307MET     CA 1779  10.060  10.160   3.740
  308ALA     CA 1780  10.310   9.960   3.750
  309GLY     CA 1781  10.520   9.900   3.600
  310ASN     CA 1782  10.540   9.560   3.550
  311PRO     CA 1783  10.500   9.410   3.260
  312ILE     CA 1784  10.180   9.470   3.210
  313CYS     CA 1785  10.070   9.690   3.350
  314LEU     CA 1786   9.970  10.020   3.220
  315GLN     CA 1787   9.620  10.050   3.120
  316ILE     CA 1788   9.520  10.290   3.100
  317HIS     CA 1789   9.410  10.510   3.320
  318TRP     CA 1790   9.150  10.590   3.230
  319TYR     CA 1791   8.960  10.740   3.330
  320GLU     CA 1792   8.900  10.890   3.600
  321ASP     CA 1793   8.690  10.900   3.790
  322ALA     CA 1794   8.510  10.640   3.740
  323GLU     CA 1795   8.310  10.500   3.910
  324ARG     CA 1796   7.980  10.530   3.990
  325LEU     CA 1797   7.820  10.310   3.940
  326HIS     CA 1798   7.530  10.340   3.730
  327LYS     CA 1799   7.490  10.100   3.610
  328TRP     CA 1800   7.510   9.840   3.730
  329LYS     CA 1801   7.480   9.830   4.040
  330THR     CA 1802   7.240  10.100   4.140
  331ALA     CA 1803   7.040  10.150   3.870
  332GLN     CA 1804   7.050  10.090   3.570
  333THR     CA 1805   6.880  10.080   3.290
  334GLY     CA 1806   7.010  10.030   2.980
  335PHE     CA 1807   7.100   9.740   2.910
  336PRO     CA 1808   7.040   9.430   2.960
  337TRP     CA 1809   7.290   9.310   3.000
  338ILE     CA 1810   7.380   9.210   3.270
  339ASP     CA 1811   7.300   9.440   3.490
  340ALA     CA 1812   7.180   9.420   3.690
  341ILE     CA 1813   7.020   9.550   3.860
  342MET     CA 1814   6.950   9.550   4.130
  343THR     CA 1815   7.200   9.520   4.340
  344GLN     CA 1816   7.400   9.300   4.270
  345LEU     CA 1817   7.260   9.050   4.140
  346ARG     CA 1818   6.960   8.980   4.320
  347GLN     CA 1819   6.940   8.740   4.410
  348GLU     CA 1820   7.150   8.550   4.530
  349GLY     CA 1821   7.430   8.610   4.400
  350TRP     CA 1822   7.470   8.570   4.130
  351ILE     CA 1823   7.710   8.550   3.820
  352HIS     CA 1824   7.950   8.300   3.730
  353HIS     CA 1825   7.960   8.190   3.470
  354LEU     CA 1826   7.760   8.420   3.300
  355ALA     CA 1827   7.820   8.650   3.220
  356ARG     CA 1828   8.150   8.710   3.290
  357HIS     CA 1829   8.110   9.000   2.960
  358ALA     CA 1830   7.940   9.120   3.050
  359VAL     CA 1831   8.090   9.320   3.320
  360ALA     CA 1832   8.310   9.480   3.130
  361CYS     CA 1833   8.220   9.650   2.900
  362PHE     CA 1834   8.040   9.930   2.930
  363LEU     CA 1835   8.180  10.040   3.170
  364THR     CA 1836   8.510  10.050   3.080
  365ARG     CA 1837   8.470  10.060   2.720
  366GLY     CA 1838   8.210  10.230   2.690
  367ASP     CA 1839   8.080  10.450   2.890
  368LEU     CA 1840   8.190  10.520   3.200
  369TRP     CA 1841   8.530  10.490   3.210
  370ILE     CA 1842   8.670  10.350   3.390
  371SER     CA 1843   8.910  10.260   3.670
  372TRP     CA 1844   8.940   9.960   3.770
  373GLU     CA 1845   9.000  10.040   4.130
  374GLU     CA 1846   8.730  10.230   4.150
  375GLY     CA 1847   8.530   9.950   4.030
  376MET     CA 1848   8.640   9.680   4.180
  377LYS     CA 1849   8.500   9.680   4.460
  378VAL     CA 1850   8.220   9.610   4.400
  379PHE     CA 1851   8.180   9.270   4.470
  380GLU     CA 1852   8.150   9.280   4.740
  381GLU     CA 1853   7.820   9.320   4.850
  382LEU     CA 1854   7.660   9.080   4.660
  383LEU     CA 1855   7.890   8.910   4.550
  384LEU     CA 1856   8.090   8.700   4.620
  385ASP     CA 1857   8.480   8.850   4.530
  386ALA     CA 1858   8.570   8.870   4.750
  387ASP     CA 1859   8.760   8.820   5.010
  388TYR     CA 1860   9.050   8.880   4.930
  389SER     CA 1861   9.190   8.710   4.710
  390ILE     CA 1862   9.040   8.770   4.410
  391ASN     CA 1863   9.020   9.080   4.350
  392ALA     CA 1864   9.300   9.270   4.120
  393GLY     CA 1865   9.320   9.170   3.910
  394ASN     CA 1866   8.990   9.070   3.790
  395TRP     CA 1867   9.040   9.290   3.510
  396MET     CA 1868   9.260   9.100   3.350
  397TRP     CA 1869   9.150   8.890   3.160
  398LEU     CA 1870   8.980   9.040   2.880
  399SER     CA 1871   8.930   9.310   2.910
  400ALA     CA 1872   9.260   9.470   2.900
  401SER     CA 1873   9.550   9.430   3.000
  402ALA     CA 1874   9.660   9.170   2.990
  403PHE     CA 1875   9.580   8.980   2.790
  404PHE     CA 1876   9.380   9.010   2.570
  405HIS     CA 1877   9.230   9.210   2.460
  406HIS     CA 1878   8.940   9.290   2.410
  407TYR     CA 1879   8.920   9.500   2.180
  408THR     CA 1880   8.690   9.560   1.950
  409ARG     CA 1881   8.360   9.680   2.000
  410ILE     CA 1882   8.110   9.570   2.160
  411PHE     CA 1883   8.210   9.250   2.280
  412CYS     CA 1884   8.040   9.060   2.440
  413PRO     CA 1885   7.780   9.170   2.480
  414VAL     CA 1886   7.670   9.280   2.170
  415ARG     CA 1887   7.530   8.940   2.070
  416PHE     CA 1888   7.480   8.750   2.250
  417GLY     CA 1889   7.460   8.430   2.160
  418LYS     CA 1890   7.240   8.290   2.170
  419ARG     CA 1891   7.130   8.040   2.090
  420THR     CA 1892   6.900   7.930   2.290
  421ASP     CA 1893   6.600   8.030   2.330
  422PRO     CA 1894   6.510   7.950   2.630
  423GLU     CA 1895   6.670   8.030   2.880
  424GLY     CA 1896   6.670   8.350   3.020
  425GLN     CA 1897   6.750   8.440   3.230
  426TYR     CA 1898   6.840   8.680   3.340
  427ILE     CA 1899   6.680   8.930   3.400
  428ARG     CA 1900   6.350   8.820   3.470
  429LYS     CA 1901   6.250   9.060   3.590
  430TYR     CA 1902   6.450   9.290   3.670
  431LEU     CA 1903   6.320   9.550   3.710
  432PRO     CA 1904   6.050   9.560   3.620
  433VAL     CA 1905   5.960   9.440   3.350
  434LEU     CA 1906   6.100   9.220   3.160
  435LYS     CA 1907   5.880   8.960   3.090
  436ASN     CA 1908   5.730   8.770   2.850
  437PHE     CA 1909   5.870   8.830   2.610
  438PRO     CA 1910   5.850   8.620   2.380
  439THR     CA 1911   6.140   8.450   2.310
  440LYS     CA 1912   6.360   8.690   2.260
  441TYR     CA 1913   6.510   8.620   2.550
  442ILE     CA 1914   6.670   8.760   2.630
  443TYR     CA 1915   6.740   9.070   2.460
  444GLU     CA 1916   6.610   9.110   2.160
  445PRO     CA 1917   6.490   9.420   2.150
  446TRP     CA 1918   6.470   9.690   2.010
  447THR     CA 1919   6.330   9.680   1.690
  448ALA     CA 1920   6.050   9.520   1.780
  449SER     CA 1921   5.720   9.590   1.720
  450GLU     CA 1922   5.540   9.420   1.830
  451GLU     CA 1923   5.600   9.200   2.040
  452GLU     CA 1924   5.690   9.300   2.260
  453GLN     CA 1925   5.460   9.550   2.350
  454ARG     CA 1926   5.220   9.420   2.390
  455GLN     CA 1927   5.160   9.300   2.650
  456ALA     CA 1928   5.470   9.200   2.790
  457GLY     CA 1929   5.740   9.370   2.840
  458CYS     CA 1930   5.670   9.640   2.690
  459ILE     CA 1931   5.860   9.910   2.570
  460ILE     CA 1932   6.140   9.780   2.640
  461GLY     CA 1933   6.370   9.910   2.400
  462ARG     CA 1934   6.250  10.250   2.340
  463ASP     CA 1935   6.130  10.350   2.600
  464TYR     CA 1936   6.260  10.200   2.890
  465PRO     CA 1937   6.560  10.110   2.790
  466PHE     CA 1938   6.740  10.250   2.640
  467PRO     CA 1939   6.850  10.510   2.860
  468MET     CA 1940   7.210  10.530   2.900
  469VAL     CA 1941   7.290  10.850   2.940
  470ASN     CA 1942   7.640  10.940   2.860
  471HIS     CA 1943   7.830  10.960   3.100
  472LYS     CA 1944   8.150  10.940   2.940
  473GLU     CA 1945   8.100  10.970   2.610
  474ALA     CA 1946   8.090  10.750   2.480
  475SER     CA 1947   8.080  10.500   2.310
  476ASP     CA 1948   8.170  10.540   1.960
  477ARG     CA 1949   8.550  10.660   2.110
  478ASN     CA 1950   8.690  10.460   2.220
  479LEU     CA 1951   8.640  10.130   2.280
  480GLN     CA 1952   8.790   9.980   2.180
  481LEU     CA 1953   9.100   9.950   2.290
  482MET     CA 1954   9.350  10.070   2.250
  483ARG     CA 1955   9.480  10.220   2.040
  484ARG     CA 1956   9.780  10.290   2.110
  485VAL     CA 1957   9.840  10.000   2.310
  486ARG     CA 1958  10.040   9.810   2.210
  487GLU     CA 1959  10.020   9.490   2.160
  488GLU     CA 1960  10.110   9.320   2.180
  489GLN     CA 1961  10.410   9.200   2.320
  490ARG     CA 1962  10.590   9.360   2.510
  491GLY     CA 1963  10.440   9.530   2.700
  492THR     CA 1964  10.110   9.550   2.700
  493ALA     CA 1965  10.020   9.270   2.710
  494GLN     CA 1966  10.120   9.060   2.740
  495LEU     CA 1967  10.060   8.750   2.820
  496THR     CA 1968   9.990   8.610   2.570
  497ARG     CA 1969  10.130   8.820   2.320
  999W        W 1970   5.630  11.690  12.820
 1000W        W 1971   0.330   8.450   5.560
 1001W        W 1972  13.900   5.850   2.100
 1002W        W 1973  10.210   0.300   0.340
 1003W        W 1974   3.700   0.870  13.130
 1004W        W 1975   2.320   1.750   3.870
 1005W        W 1976  13.000  13.740   8.010
 1006W        W 1977   2.970   4.720   1.360
 1007W        W 1978   5.570  13.360   8.540
 1008W        W 1979   1.420   5.780   8.820
 1009W        W 1980   3.130  11.630   6.390
 1010W        W 1981   9.170  13.130   0.930
 1011W        W 1982  12.890   3.290   2.920
 1012W        W 1983   5.230   1.530   5.190
 1013W        W 1984   8.930   8.620   2.260
 1014W        W 1985  12.800   4.960   6.850
 1015W        W 1986   8.340  11.600   1.170
 1016W        W 1987   2.380   6.500   0.500
 1017W        W 1988   9.070   6.180   1.430
 1018W        W 1989   6.000  11.630   8.130
 1019W        W 1990   1.140   8.280   8.600
 1020W        W 1991   2.960   5.920   4.140
 1021W        W 1992   7.610   1.180   0.300
 1022W        W 1993   8.560  10.150   7.170
 1023W        W 1994  10.930   8.730   9.380
 1024W        W 1995   5.590   6.700  11.560
 1025W        W 1996   9.010   3.820  10.540
 1026W        W 1997   8.440   1.400   5.960
 1027W        W 1998   9.180   7.030   7.750
 1028W        W 1999   0.360   7.000   5.090
 1029W        W 2000  10.150   6.630  11.860
 1030W        W 2001   2.310   0.810   6.570
 1031W        W 2002   8.610   9.830   9.620
 1032W        W 2003   3.160   4.540   1.750
 1033W        W 2004   7.600   1.430   6.380
 1034W        W 2005   7.590   1.270  11.480
 1035W        W 2006   0.430  11.080   9.220
 1036W        W 2007   9.950   6.250   1.780
 1037W        W 2008   5.440  12.620   0.740
 1038W        W 2009  13.920   7.740   8.050
 1039W        W 2010   1.320   7.930   2.220
 1040W        W 2011  13.700  13.430   9.690
 1041W        W 2012  11.960   1.150   3.640
 1042W        W 2013   7.190   4.740   2.150
 1043W        W 2014   8.310   1.140   0.880
 1044W        W 2015  10.710   2.110   1.430
 1045W        W 2016   4.000  11.050   5.730
 1046W        W 2017  12.110   5.390   6.680
 1047W        W 2018  11.390   9.720   0.290
 1048W        W 2019  10.840   9.650  11.440
 1049W        W 2020  13.120   2.720  12.780
 1050W        W 2021  13.880   6.930   6.650
 1051W        W 2022   6.800   0.570   7.030
 1052W        W 2023   2.250   8.750   4.520
 1053W        W 2024   8.450  12.620  12.950
 1054W        W 2025   7.340  12.690   5.050
 1055W        W 2026  13.020   3.730  13.280
 1056W        W 2027   8.280   4.360  11.480
 1057W        W 2028   9.350   7.330   0.330
 1058W        W 2029   5.290  13.830   8.470
 1059W        W 2030  12.220   9.240   8.720
 1060W        W 2031   7.500   0.730   9.220
 1061W        W 2032  11.880   7.090   4.770
 1062W        W 2033   6.700   9.590  12.980
 1063W        W 2034   8.270   3.130   7.430
 1064W        W 2035   4.840   4.320   0.620
 1065W        W 2036  12.150  10.370  11.120
 1066W        W 2037  10.220  10.500   7.540
 1067W        W 2038   8.540   2.870   9.500
 1068W        W 2039  11.590   3.670   4.610
 1069W        W 2040   4.440   6.130  12.780
 1070W        W 2041   2.090  10.600   8.980
 1071W        W 2042   7.160   5.350   3.370
 1072W        W 2043  13.200  12.900   1.600
 1073W        W 2044   4.460   8.770  13.610
 1074W        W 2045   0.300   5.390  12.720
 1075W        W 2046   1.340  12.030   0.480
 1076W        W 2047   6.690   7.750   9.870
 1077W        W 2048   4.910  10.700  13.460
 1078W        W 2049   2.420   0.390  13.890
 1079W        W 2050   2.510   0.550   9.290
 1080W        W 2051   3.500   5.980   5.190
 1081W        W 2052   3.260   1.160  11.340
 1082W        W 2053   6.200   2.150   8.510
 1083W        W 2054   1.510   3.490   1.860
 1084W        W 2055   2.880  10.160  13.760
 1085W        W 2056   0.100  12.090   4.270
 1086W        W 2057   0.900   0.020  11.200
 1087W        W 2058   7.740  12.280   6.600
 1088W        W 2059   3.080   4.940   0.020
 1089W        W 2060   3.360   3.290   9.500
 1090W        W 2061   8.330   2.020  12.690
 1091W        W 2062  13.870  11.500   3.700
 1092W        W 2063  11.560   4.180  11.630
 1093W        W 2064  12.290   4.380  11.120
 1094W        W 2065   5.110   2.920   0.150
 1095W        W 2066  13.830  12.680   1.790
 1096W        W 2067   1.030   1.090   8.260
 1097W        W 2068   9.360   9.150   0.120
 1098W        W 2069  12.140   7.760   7.490
 1099W        W 2070   6.540   0.740   4.360
 1100W        W 2071   2.950   6.650   6.730
 1101W        W 2072   6.800  11.430   2.540
 1102W        W 2073   9.090  12.110   9.940
 1103W        W 2074   2.620   5.370   7.170
 1104W        W 2075  11.620   6.370   6.480
 1105W        W 2076   4.160   1.520  12.090
 1106W        W 2077   1.090   3.330   1.520
 1107W        W 2078   5.640   6.870   6.140
 1108W        W 2079   9.490   8.500   5.720
 1109W        W 2080  12.700   6.110   9.690
 1110W        W 2081   7.680  11.150   5.790
 1111W        W 2082   4.330  10.630   9.690
 1112W        W 2083   2.230  10.530   8.540
 1113W        W 2084   1.660   6.990   3.810
 1114W        W 2085   7.820  10.030   1.880
 1115W        W 2086  10.700  12.730   5.780
 1116W        W 2087  12.260   9.390   9.250
 1117W        W 2088   9.080   1.340  13.200
 1118W        W 2089   8.680   8.340  13.190
 1119W        W 2090   7.090   8.080   1.320
 1120W        W 2091   1.050   3.590   8.500
 1121W        W 2092   6.570   6.710   6.680
 1122W        W 2093   9.410   3.930   8.520
 1123W        W 2094   9.760   6.280   8.640
 1124W        W 2095   0.340   8.940  13.170
 1125W        W 2096   7.640  12.260  13.550
 1126W        W 2097   6.690   5.760   4.660
 1127W        W 2098   9.750  13.580   5.430
 1128W        W 2099  13.850   1.000   2.690
 1129W        W 2100   1.050   6.090  13.590
 1130W        W 2101  12.420   3.290  12.010
 1131W        W 2102   9.820   7.840   7.730
 1132W        W 2103  10.130   5.640  10.830
 1133W        W 2104   6.230  12.400  10.440
 1134W        W 2105   6.210   4.090   7.950
 1135W        W 2106   6.970   3.810  11.450
 1136W        W 2107   8.440  12.440   1.320
 1137W        W 2108   3.110   4.730  10.080
 1138W        W 2109   8.890  10.390   8.680
 1139W        W 2110   4.460   0.460   5.870
 1140W        W 2111  10.510   4.260   3.970
 1141W        W 2112   3.200   3.520   8.200
 1142W        W 2113   7.350  11.150  10.820
 1143W        W 2114   2.240  11.540   9.280
 1144W        W 2115  10.590   0.280   9.310
 1145W        W 2116   6.260  13.860   4.620
 1146W        W 2117   5.450  10.640   1.500
 1147W        W 2118   1.920   9.270   8.090
 1148W        W 2119   8.300   6.220  11.380
 1149W        W 2120  13.470   2.450  13.060
 1150W        W 2121   5.840  10.570   8.660
 1151W        W 2122   5.400   5.420   3.570
 1152W        W 2123   2.460  11.000   3.220
 1153W        W 2124  11.700   9.430   0.670
 1154W        W 2125   7.500  11.530   2.440
 1155W        W 2126   5.180  11.790  11.960
 1156W        W 2127   3.470   2.980   4.030
 1157W        W 2128   4.790   4.820   2.940
 1158W        W 2129   9.120   9.450  10.330
 1159W        W 2130  12.010  12.770  11.310
 1160W        W 2131   6.160  10.330   6.370
 1161W        W 2132   6.050   6.430   3.440
 1162W        W 2133   0.170  13.760  13.660
 1163W        W 2134  11.660   6.990   3.870
 1164W        W 2135   5.580   2.890   9.520
 1165W        W 2136   6.710   5.390   6.400
 1166W        W 2137   7.840  11.880  11.150
 1167W        W 2138   9.970  12.890   9.540
 1168W        W 2139   6.290   1.510  13.040
 1169W        W 2140   4.660  13.010   5.310
 1170W        W 2141   2.240  12.830   3.600
 1171W        W 2142   2.000   1.600   1.190
 1172W        W 2143   8.550   9.780  11.530
 1173W        W 2144  11.130   3.190  10.120
 1174W        W 2145   2.510   2.590   8.590
 1175W        W 2146  10.900  11.580   8.190
 1176W        W 2147   5.970   5.290   3.550
 1177W        W 2148   6.950   3.840   1.540
 1178W        W 2149   7.850   4.780  12.420
 1179W        W 2150  11.100   5.560   7.360
 1180W        W 2151   0.080   1.120  12.020
 1181W        W 2152   7.410  12.470   5.560
 1182W        W 2153  10.210   2.040   2.800
 1183W        W 2154   3.690   0.140   0.390
 1184W        W 2155   8.310   7.910  12.800
 1185W        W 2156   4.260   3.630   0.790
 1186W        W 2157   1.130   8.150  10.560
 1187W        W 2158   1.260   4.350   4.280
 1188W        W 2159   6.940   0.470   4.270
 1189W        W 2160   9.620  12.390   5.080
 1190W        W 2161  10.810  10.970   1.640
 1191W        W 2162   2.990   4.480   6.740
 1192W        W 2163   8.260   5.870   2.690
 1193W        W 2164   8.970  13.180   7.570
 1194W        W 2165   2.100  12.050   4.570
 1195W        W 2166   3.580   6.990   1.250
 1196W        W 2167  12.280   8.130   2.260
 1197W        W 2168   0.940   0.900   7.750
 1198W        W 2169   9.310   3.950   1.320
 1199W        W 2170  13.160   4.970   8.850
 1200W        W 2171   6.750  11.180   5.240
 1201W        W 2172   5.210   1.360   8.850
 1202W        W 2173   6.840   0.060   7.560
 1203W        W 2174   1.480   4.180   9.400
 1204W        W 2175   8.250  12.950  12.590
 1205W        W 2176  12.830   3.050  10.260
 1206W        W 2177   6.190   7.100   1.470
 1207W        W 2178   6.480   8.360   8.020
 1208W        W 2179   0.990  11.880  11.940
 1209W        W 2180  10.550   2.770   0.680
 1210W        W 2181   9.630   0.270   2.200
 1211W        W 2182   3.350   0.070   6.860
 1212W        W 2183  11.350   0.860   2.060
 1213W        W 2184  11.800   6.600  10.290
 1214W        W 2185   8.130   9.120   1.790
 1215W        W 2186   4.430  11.510   8.990
 1216W        W 2187   6.730   2.260   0.960
 1217W        W 2188   2.920  10.430   7.920
 1218W        W 2189  13.900  12.880   6.330
 1219W        W 2190   9.800   3.680   6.580
 1220W        W 2191   9.720   6.890  13.720
 1221W        W 2192  13.020   5.170   8.450
 1222W        W 2193   9.630  13.910  11.940
 1223W        W 2194  13.790   6.770   2.970
 1224W        W 2195  13.730   3.070   8.130
 1225W        W 2196   1.040  11.380  12.100
 1226W        W 2197   3.770  10.860  11.540
 1227W        W 2198   9.390   0.870  12.250
 1228W        W 2199   6.420  11.050  13.440
 1229W        W 2200   4.800  10.230   8.450
 1230W        W 2201   3.300  10.070   8.020
 1231W        W 2202  12.710   4.030   9.170
 1232W        W 2203   7.600   2.790   7.670
 1233W        W 2204  11.380  12.710   3.810
 1234W        W 2205  12.320  10.220  13.640
 1235W        W 2206   5.200  13.680   0.060
 1236W        W 2207   5.550  10.590   7.710
 1237W        W 2208   1.350   2.780   4.320
 1238W        W 2209   3.260  12.550   6.530
 1239W        W 2210   3.460   7.270   9.120
 1240W        W 2211   9.940   7.680   2.760
 1241W        W 2212   7.540   0.380   2.110
 1242W        W 2213   2.180   8.790   0.540
 1243W        W 2214   4.630   6.460  10.970
 1244W        W 2215   5.410  11.370  13.160
 1245W        W 2216   4.690   8.000   1.190
 1246W        W 2217  13.080  11.560   3.170
 1247W        W 2218   0.950   4.880   4.280
 1248W        W 2219  12.180   0.900   3.170
 1249W        W 2220   8.900   9.750  10.700
 1250W        W 2221   0.010   0.610   6.920
 1251W        W 2222   5.930   8.840  12.630
 1252W        W 2223   2.000   0.870   8.120
 1253W        W 2224   0.970  11.180   7.670
 1254W        W 2225   8.340   6.870   9.190
 1255W        W 2226   5.040   1.700  12.150
 1256W        W 2227   4.350  10.350   3.970
 1257W        W 2228   6.200   1.270  10.970
 1258W        W 2229  12.770   1.290  11.420
 1259W        W 2230   8.660  11.320   7.520
 1260W        W 2231  13.640   0.590   2.640
 1261W        W 2232   2.350  13.520   3.000
 1262W        W 2233   1.110   4.530  13.570
 1263W        W 2234   4.810   8.060  10.700
 1264W        W 2235  12.730   7.670   5.040
 1265W        W 2236   7.950  12.070   8.110
 1266W        W 2237  10.230   2.290   6.420
 1267W        W 2238  12.460   6.000  13.880
 1268W        W 2239   5.600  12.290  11.180
 1269W        W 2240   6.220   0.830   1.160
 1270W        W 2241   2.490   5.030   7.910
 1271W        W 2242   2.450   5.000  11.280
 1272W        W 2243   4.790   1.910   8.100
 1273W        W 2244   4.240  11.460  12.580
 1274W        W 2245   3.140   1.870   6.870
 1275W        W 2246   1.940   0.880  12.390
 1276W        W 2247  12.200   9.850  10.330
 1277W        W 2248   3.860   2.720   3.970
 1278W        W 2249   4.200   1.830   7.980
 1279W        W 2250   2.190   6.400   3.500
 1280W        W 2251   2.880  11.490  10.390
 1281W        W 2252   5.020   6.970   7.190
 1282W        W 2253   1.850   3.960  10.970
 1283W        W 2254   0.070   0.120   7.210
 1284W        W 2255   0.870   4.110   6.200
 1285W        W 2256  13.350   2.700   1.020
 1286W        W 2257   6.450  10.040   3.780
 1287W        W 2258   4.590   7.120   5.150
 1288W        W 2259   5.050   2.860   5.380
 1289W        W 2260   7.950   7.420  11.460
 1290W        W 2261   8.760  11.200  12.710
 1291W        W 2262   8.250   6.920   7.850
 1292W        W 2263   0.860   7.050   3.290
 1293W        W 2264   8.300   0.580  13.080
 1294W        W 2265   1.780  12.680   2.030
 1295W        W 2266   8.040   1.760   7.410
 1296W        W 2267  11.420   7.550   7.100
 1297W        W 2268   6.810   8.080  11.170
 1298W        W 2269   9.670   0.610   4.680
 1299W        W 2270  13.610   7.970  11.340
 1300W        W 2271   7.460   7.570   4.810
 1301W        W 2272   5.710   7.600   8.350
 1302W        W 2273   8.970   6.390  10.490
 1303W        W 2274   5.790   0.820   5.280
 1304W        W 2275   7.350   6.510   1.890
 1305W        W 2276   2.470  13.340  13.170
 1306W        W 2277   6.690  10.910   9.180
 1307W        W 2278  12.870   2.180   2.810
 1308W        W 2279  13.090   9.800   5.850
 1309W        W 2280   8.290  11.010  12.500
 1310W        W 2281  13.510  11.380   0.010
 1311W        W 2282  13.410   8.040   4.540
 1312W        W 2283   8.180   5.000   3.680
 1313W        W 2284   3.060   9.340   8.330
 1314W        W 2285   1.570   8.320   1.020
 1315W        W 2286  12.970   2.880   6.050
 1316W        W 2287   7.330  13.350   1.140
 1317W        W 2288  11.140  12.900   0.570
 1318W        W 2289   4.910   2.080   4.020
 1319W        W 2290   2.960   5.770   0.720
 1320W        W 2291   5.960   4.210  13.020
 1321W        W 2292  12.970   5.360   7.900
 1322W        W 2293   7.070  12.170  11.560
 1323W        W 2294   3.430   3.080  13.000
 1324W        W 2295   2.100   5.100  12.260
 1325W        W 2296  12.080   2.280  10.850
 1326W        W 2297  12.710   8.540   9.760
 1327W        W 2298   3.950  12.500   6.760
 1328W        W 2299  13.830  13.170  12.220
 1329W        W 2300   8.160  10.830   7.870
 1330W        W 2301   4.550   6.410  10.360
 1331W        W 2302  13.130   8.730   8.500
 1332W        W 2303   3.600   5.410  10.050
 1333W        W 2304   7.290   0.710   6.940
 1334W        W 2305  13.550   3.790  10.640
 1335W        W 2306   9.200   1.210  11.980
 1336W        W 2307   8.570   3.290   6.790
 1337W        W 2308  13.220  11.070   5.260
 1338W        W 2309   3.210   4.650   2.310
 1339W        W 2310   9.900  13.430  12.690
 1340W        W 2311  11.710  12.330   0.380
 1341W        W 2312   3.830   2.470   1.060
 1342W        W 2313   1.370   7.740   6.860
 1343W        W 2314   8.790   4.590   4.100
 1344W        W 2315  12.490   0.920   7.520
 1345W        W 2316   1.920   4.870   4.300
 1346W        W 2317   2.750   5.910   4.540
 1347W        W 2318   0.380   2.160   0.020
 1348W        W 2319   5.960   6.000   5.640
 1349W        W 2320   6.940   3.770  11.930
 1350W        W 2321  10.220  10.840  11.310
 1351W        W 2322   7.180   4.000   8.020
 1352W        W 2323  10.050   4.500   4.010
 1353W        W 2324  11.250  12.900  10.970
 1354W        W 2325   8.920   3.080   6.290
 1355W        W 2326   0.640   5.020  10.330
 1356W        W 2327   0.260  11.390   7.010
 1357W        W 2328  13.450  11.390   0.860
 1358W        W 2329  12.510   8.360  12.190
 1359W        W 2330   1.480  11.400   5.880
 1360W        W 2331   4.850   7.700   3.500
 1361W        W 2332  11.510   1.450   3.460
 1362W        W 2333   2.690   7.950  13.160
 1363W        W 2334  10.910   1.030   2.290
 1364W        W 2335   4.230   2.470   5.730
 1365W        W 2336   2.690  12.000   6.280
 1366W        W 2337   6.570   8.560  11.080
 1367W        W 2338   0.710   0.220   7.900
 1368W        W 2339   6.190  10.220  10.200
 1369W        W 2340  11.540  11.390   5.560
 1370W        W 2341   0.730  10.120   0.070
 1371W        W 2342  12.730   9.940   2.380
 1372W        W 2343   5.260   6.030   2.410
 1373W        W 2344   2.670  12.590  10.160
 1374W        W 2345  13.020   1.880   4.060
 1375W        W 2346   6.440  12.330   0.940
 1376W        W 2347  12.450   3.600   4.180
 1377W        W 2348   2.840   4.190   0.480
 1378W        W 2349   9.230   8.090   8.920
 1379W        W 2350   0.820  10.670   3.090
 1380W        W 2351  13.720   8.490  10.150
 1381W        W 2352  13.400  12.080   9.380
 1382W        W 2353   7.820   1.900   3.920
 1383W        W 2354   1.090   3.750   7.950
 1384W        W 2355   2.080   2.170   1.270
 1385W        W 2356  10.260   2.880  13.050
 1386W        W 2357   9.200   3.790   8.950
 1387W        W 2358   3.800   7.220   4.320
 1388W        W 2359   4.750   9.710  12.360
 1389W        W 2360   7.260   2.390  11.110
 1390W        W 2361   1.340   2.100   3.550
 1391W        W 2362   6.100   4.810   7.280
 1392W        W 2363   8.040   8.190   0.750
 1393W        W 2364   2.650   9.480   1.670
 1394W        W 2365   4.670   3.280   8.960
 1395W        W 2366   5.210   6.420   4.880
 1396W        W 2367   1.370  13.690   3.350
 1397W        W 2368   4.510   0.700   2.490
 1398W        W 2369   9.360  13.000   8.930
 1399W        W 2370   9.540   9.400  12.150
 1400W        W 2371  10.330  11.940   0.750
 1401W        W 2372   6.010  10.950   1.610
 1402W        W 2373   8.610   1.740   0.180
 1403W        W 2374   1.970   1.360  11.180
 1404W        W 2375   6.870   4.250   6.330
 1405W        W 2376   7.420   8.630   7.590
 1406W        W 2377  13.450   4.420   5.220
 1407W        W 2378  11.350   2.700   2.030
 1408W        W 2379  13.850  13.600   2.720
 1409W        W 2380   2.500   9.560  12.890
 1410W        W 2381  12.760  11.070   5.850
 1411W        W 2382   6.810   5.360  11.160
 1412W        W 2383   8.910   5.250   7.230
 1413W        W 2384   7.580   4.740  11.190
 1414W        W 2385   1.950   3.350   8.070
 1415W        W 2386   2.330  11.760   8.810
 1416W        W 2387   9.900   7.770   1.650
 1417W        W 2388   4.330   2.620   1.740
 1418W        W 2389  10.680  10.760   6.340
 1419W        W 2390   8.190   5.210   6.100
 1420W        W 2391   2.530   4.010   7.230
 1421W        W 2392   6.710   4.040   7.580
 1422W        W 2393   9.670   1.060   3.290
 1423W        W 2394   1.260  12.230  13.640
 1424W        W 2395  10.380   0.020   4.930
 1425W        W 2396  11.840   3.170   0.440
 1426W        W 2397   0.420   9.370   2.610
 1427W        W 2398  10.710   4.150   1.010
 1428W        W 2399  12.140   5.470  11.920
 1429W        W 2400   6.050   2.590   8.240
 1430W        W 2401   3.360  13.910  11.610
 1431W        W 2402   1.150   3.600  12.780
 1432W        W 2403  13.880   9.110   8.800
 1433W        W 2404   4.700   1.950   2.710
 1434W        W 2405   2.120   0.100   6.000
 1435W        W 2406   6.950   6.780   5.540
 1436W        W 2407   3.060   1.370   0.620
 1437W        W 2408   7.860  13.910  12.590
 1438W        W 2409  10.670   8.170   1.620
 1439W        W 2410  13.820   6.920   7.190
 1440W        W 2411   5.740   2.000   6.140
 1441W        W 2412   2.390   7.920   9.970
 1442W        W 2413   4.820   4.430   6.070
 1443W        W 2414  11.270   3.900   1.580
 1444W        W 2415   1.190   5.790  13.220
 1445W        W 2416   8.050   5.350   7.160
 1446W        W 2417  12.470   6.780   1.250
 1447W        W 2418   7.190   4.890   3.540
 1448W        W 2419   7.380  12.960   2.960
 1449W        W 2420   7.620   9.010   0.950
 1450W        W 2421  13.200   4.090   9.030
 1451W        W 2422   4.800  11.280   9.180
 1452W        W 2423   4.560   3.200   4.680
 1453W        W 2424   1.500   5.770   3.980
 1454W        W 2425   3.260  10.480   1.900
 1455W        W 2426  12.730   4.720   2.870
 1456W        W 2427   3.310   2.690   8.540
 1457W        W 2428  11.460   8.740   5.170
 1458W        W 2429   1.090   8.810   3.890
 1459W        W 2430  10.960   1.340   1.310
 1460W        W 2431   1.550   7.800   7.340
 1461W        W 2432   6.700  11.670   1.370
 1462W        W 2433   6.110   1.330  10.270
 1463W        W 2434   1.850   4.350   6.550
 1464W        W 2435  12.100   3.710   4.720
 1465W        W 2436   8.190   5.970   8.450
 1466W        W 2437   3.300   6.700   4.700
 1467W        W 2438   7.360  11.040   9.890
 1468W        W 2439  12.860   3.260  11.670
 1469W        W 2440   9.130   0.150  10.980
 1470W        W 2441  12.270   1.020   1.420
 1471W        W 2442   2.050   5.960   7.580
 1472W        W 2443   5.080   6.080   6.380
 1473W        W 2444   4.370  12.970  11.720
 1474W        W 2445  10.510   4.010   7.140
 1475W        W 2446  13.760   3.360   7.590
 1476W        W 2447   8.580   9.020   0.660
 1477W        W 2448   7.370   5.290  12.900
 1478W        W 2449   7.280   2.000   4.180
 1479W        W 2450   2.020   5.140  10.540
 1480W        W 2451   0.420   2.920  10.010
 1481W        W 2452  11.470   6.900  12.290
 1482W        W 2453   1.290  13.620   6.360
 1483W        W 2454   7.390   2.580   0.620
 1484W        W 2455   6.330   1.970   8.030
 1485W        W 2456   6.540  10.100   9.780
 1486W        W 2457   8.510   7.070   1.340
 1487W        W 2458  13.830  11.220   6.510
 1488W        W 2459   4.390   5.040  11.450
 1489W        W 2460   6.240   4.890   1.920
 1490W        W 2461  11.250   9.450   7.650
 1491W        W 2462   0.390   7.180   3.500
 1492W        W 2463   3.620   5.150  12.610
 1493W        W 2464   3.780   9.420  13.520
 1494W        W 2465   1.120   0.180   3.550
 1495W        W 2466   6.990   2.710  12.530
 1496W        W 2467  12.150   6.790   9.040
 1497W        W 2468   8.690   3.990   8.550
 1498W        W 2469   1.960  13.740   5.250
 1499W        W 2470   6.740  12.680   1.830
 1500W        W 2471  13.000  12.980   2.280
 1501W        W 2472  12.910   8.600   2.440
 1502W        W 2473   7.660   6.580  11.280
 1503W        W 2474   0.470  13.410   4.910
 1504W        W 2475  13.160   8.790  12.910
 1505W        W 2476   5.090   6.280   3.570
 1506W        W 2477   5.490   0.740   1.670
 1507W        W 2478  12.380   0.850   5.750
 1508W        W 2479   1.120   3.010   2.960
 1509W        W 2480   6.880   6.320   5.850
 1510W        W 2481  12.320   0.850   1.890
 1511W        W 2482   1.990   3.100   0.820
 1512W        W 2483   7.960   7.030   7.480
 1513W        W 2484   3.020  10.180  12.130
 1514W        W 2485   1.820  11.660   8.610
 1515W        W 2486   1.390   7.700  13.190
 1516W        W 2487   8.460   3.330  11.170
 1517W        W 2488  11.110   6.240   2.930
 1518W        W 2489   3.310  11.040   2.040
 1519W        W 2490  10.850   8.090  11.700
 1520W        W 2491   3.170   2.410   9.310
 1521W        W 2492   7.130  10.620   3.860
 1522W        W 2493   5.080  12.020   0.080
 1523W        W 2494  11.410   1.740  11.360
 1524W        W 2495  10.550  13.340   1.270
 1525W        W 2496   9.320   3.600   6.850
 1526W        W 2497   5.280   2.540  10.990
 1527W        W 2498  12.490   0.340  11.670
 1528W        W 2499   5.970   6.660  12.910
 1529W        W 2500   2.060   7.980   5.740
 1530W        W 2501   2.990   3.750   1.580
 1531W        W 2502   1.200   2.410   3.970
 1532W        W 2503   4.420   1.070   1.070
 1533W        W 2504   7.840  11.560   1.360
 1534W        W 2505   6.640   8.200   7.080
 1535W        W 2506   7.050   1.720   2.290
 1536W        W 2507   6.370   2.250  13.780
 1537W        W 2508   0.020  11.170  12.040
 1538W        W 2509   5.020   4.150   8.170
 1539W        W 2510   8.390   4.490   0.310
 1540W        W 2511   1.760   6.900  10.350
 1541W        W 2512   7.390  13.210  11.980
 1542W        W 2513   5.930   7.030   7.320
 1543W        W 2514  13.690   9.140   7.910
 1544W        W 2515   5.040   8.140   1.580
 1545W        W 2516   6.360   9.400  10.160
 1546W        W 2517   7.860   2.670  12.980
 1547W        W 2518   2.800   9.270   8.810
 1548W        W 2519   8.150   0.530   6.440
 1549W        W 2520   8.420   4.450   5.350
 1550W        W 2521  11.780  12.180   6.640
 1551W        W 2522   8.220   1.670   2.760
 1552W        W 2523   6.980   8.720   7.470
 1553W        W 2524  13.310   2.730   4.550
 1554W        W 2525   0.980  10.620   7.710
 1555W        W 2526   3.870   2.290   7.080
 1556W        W 2527  12.950   7.460  11.160
 1557W        W 2528   5.240   9.420   9.910
 1558W        W 2529  10.170   2.100   4.500
 1559W        W 2530  10.980   5.950   7.750
 1560W        W 2531   3.640   3.250  12.380
 1561W        W 2532   0.370  13.050   7.130
 1562W        W 2533   0.350  12.570  13.380
 1563W        W 2534  11.160   5.360   4.930
 1564W        W 2535   0.010   1.920  11.390
 1565W        W 2536   4.820  13.760   4.550
 1566W        W 2537   4.890   4.620  13.050
 1567W        W 2538   9.080   3.540   1.170
 1568W        W 2539   4.180  11.300  11.660
 1569W        W 2540   3.520  10.810   1.650
 1570W        W 2541  12.650   6.330   3.990
 1571W        W 2542   7.080   6.460  11.170
 1572W        W 2543   3.770  12.230   7.230
 1573W        W 2544  11.580   4.010   2.560
 1574W        W 2545   0.590   7.700   6.300
 1575W        W 2546   5.190   9.460  13.520
 1576W        W 2547  13.140   3.150   2.530
 1577W        W 2548   7.330   2.440   8.080
 1578W        W 2549   7.970  13.720  10.700
 1579W        W 2550   7.920  13.180  10.790
 1580W        W 2551   0.840   0.420   7.450
 1581W        W 2552  10.210   1.800   6.580
 1582W        W 2553   9.360   6.600  10.340
 1583W        W 2554   7.130  11.100   1.660
 1584W        W 2555   8.030   2.230  13.080
 1585W        W 2556   9.350   4.870  13.420
 1586W        W 2557  13.650   3.840   2.520
 1587W        W 2558   3.210   4.880   0.930
 1588W        W 2559  10.480  11.820   7.160
 1589W        W 2560   5.910   1.700   2.390
 1590W        W 2561   3.920  10.080   5.920
 1591W        W 2562  10.260   4.420   6.600
 1592W        W 2563   2.440   9.020  12.070
 1593W        W 2564   7.720   6.470   8.780
 1594W        W 2565   1.030  11.540   6.230
 1595W        W 2566   2.950  12.780   4.620
 1596W        W 2567   1.900   6.740  13.480
 1597W        W 2568   4.440  11.470   3.970
 1598W        W 2569   0.890   1.940   8.100
 1599W        W 2570  12.030   6.430   0.110
 1600W        W 2571  11.650  13.870   9.250
 1601W        W 2572  12.250   4.000   9.370
 1602W        W 2573  13.210   4.430   6.100
 1603W        W 2574  13.660   1.520   0.970
 1604W        W 2575  13.850   5.940  11.430
 1605W        W 2576   9.570   5.900   1.530
 1606W        W 2577   9.210  13.850   2.460
 1607W        W 2578   7.800  10.320   4.900
 1608W        W 2579   3.970   7.170   9.170
 1609W        W 2580   3.240   2.730  10.200
 1610W        W 2581  12.910   6.900   5.450
 1611W        W 2582  13.090   5.330   4.630
 1612W        W 2583   7.990   5.430  10.580
 1613W        W 2584  12.030   7.430   4.460
 1614W        W 2585   0.140   1.420   6.670
 1615W        W 2586  11.660   6.750  12.790
 1616W        W 2587   8.700  10.770  12.440
 1617W        W 2588   3.090   6.110   1.430
 1618W        W 2589   6.090  12.440   6.940
 1619W        W 2590  10.900   2.470   2.100
 1620W        W 2591   7.540   3.950   7.700
 1621W        W 2592  12.080   3.750   8.700
 1622W        W 2593   5.630   9.100   9.940
 1623W        W 2594  10.300  10.320   4.480
 1624W        W 2595   4.290   9.990   7.130
 1625W        W 2596   1.830   1.850   1.610
 1626W        W 2597  12.130   4.060  12.790
 1627W        W 2598   7.670  11.120   1.600
 1628W        W 2599   6.100   8.300  12.510
 1629W        W 2600   5.740  11.530  12.020
 1630W        W 2601  11.900   4.100  11.270
 1631W        W 2602   4.660   3.660   6.000
 1632W        W 2603  12.690  10.020   5.410
 1633W        W 2604   4.060   5.430   7.170
 1634W        W 2605  10.000   6.100   1.250
 1635W        W 2606   8.220   7.860   8.640
 1636W        W 2607  13.900   4.110   3.520
 1637W        W 2608   1.710   2.990   8.410
 1638W        W 2609  13.560   0.570  11.560
 1639W        W 2610   1.340   6.470  13.500
 1640W        W 2611   4.930   0.910   8.990
 1641W        W 2612   6.530   2.890   2.590
 1642W        W 2613  11.290   4.580  10.990
 1643W        W 2614  12.840   7.580   4.020
 1644W        W 2615   8.600  10.590   7.920
 1645W        W 2616   3.950   8.670  12.820
 1646W        W 2617  12.640   5.760   7.890
 1647W        W 2618   6.210   5.150  11.020
 1648W        W 2619   4.640   9.700  10.620
 1649W        W 2620  12.520   0.050   4.240
 1650W        W 2621   4.150   0.020   3.220
 1651W        W 2622   5.500   3.670  10.350
 1652W        W 2623   8.830   9.420  13.800
 1653W        W 2624   2.000   4.120   3.850
 1654W        W 2625   8.970  13.630   7.710
 1655W        W 2626  10.380  13.830  13.700
 1656W        W 2627   6.380   4.870   3.660
 1657W        W 2628  13.790   9.130   6.190
 1658W        W 2629  13.600   8.930   8.420
 1659W        W 2630   8.080   0.340   0.030
 1660W        W 2631   9.240  12.800  10.440
 1661W        W 2632   7.860   9.300  13.520
 1662W        W 2633  10.310   9.490   1.180
 1663W        W 2634   8.810   4.140   3.890
 1664W        W 2635   1.220   0.630   9.870
 1665W        W 2636   5.660   3.240   1.910
 1666W        W 2637   4.410   0.740  12.040
 1667W        W 2638  12.510   9.220  11.540
 1668W        W 2639  11.460   2.340   5.770
 1669W        W 2640  12.090   1.900   7.550
 1670W        W 2641   0.710  10.110   2.270
 1671W        W 2642   3.660   1.540   1.230
 1672W        W 2643   8.270   0.600   9.900
 1673W        W 2644   8.970   5.070  11.630
 1674W        W 2645  11.940   1.550   3.200
 1675W        W 2646  11.020   0.650   5.920
 1676W        W 2647   5.050   1.920   9.190
 1677W        W 2648   0.820  13.070   9.200
 1678W        W 2649  10.520   4.610   7.000
 1679W        W 2650   8.120  10.140   0.860
 1680W        W 2651  11.280   0.440   7.350
 1681W        W 2652   9.370   5.100   0.090
 1682W        W 2653   6.800   1.580   6.760
 1683W        W 2654   7.550   0.070  11.530
 1684W        W 2655   9.870   0.840  11.140
 1685W        W 2656   3.090   6.810   3.800
 1686W        W 2657   3.990   1.100   3.400
 1687W        W 2658   8.030  11.910  11.620
 1688W        W 2659   0.940   5.400   4.980
 1689W        W 2660   6.760  12.870   9.130
 1690W        W 2661   5.390   4.410   0.850
 1691W        W 2662   4.550   1.960   6.910
 1692W        W 2663  13.760   3.970   2.050
 1693W        W 2664   9.070  10.630  10.370
 1694W        W 2665   3.380   0.280   9.760
 1695W        W 2666   1.210   2.400   1.170
 1696W        W 2667   5.630   7.230  13.160
 1697W        W 2668   8.990  10.310   1.350
 1698W        W 2669   7.950   4.120  13.920
 1699W        W 2670   8.170   9.710  13.210
 1700W        W 2671   1.710  10.880   5.160
 1701W        W 2672   2.460   2.840   2.770
 1702W        W 2673  12.100   4.470   1.370
 1703W        W 2674   8.410  11.760  10.300
 1704W        W 2675   9.470   2.280   4.260
 1705W        W 2676  12.680  11.650   4.860
 1706W        W 2677   3.760   1.140   6.270
 1707W        W 2678   2.870   5.030   9.520
 1708W        W 2679  11.870   6.690  11.620
 1709W        W 2680   3.300   4.530   6.210
 1710W        W 2681   7.050  12.530   4.110
 1711W        W 2682   4.220   3.370  10.250
 1712W        W 2683  13.420  11.410  11.500
 1713W        W 2684   3.790  12.690   4.620
 1714W        W 2685  13.110   6.230  12.820
 1715W        W 2686  11.650  12.310   9.100
 1716W        W 2687  11.660   1.310   7.170
 1717W        W 2688   5.120   2.400  10.130
 1718W        W 2689   6.990   3.800   6.210
 1719W        W 2690   2.270   7.560   4.850
 1720W        W 2691   3.950   5.590   1.830
 1721W        W 2692  12.420  11.650  10.530
 1722W        W 2693  10.160  11.480  12.300
 1723W        W 2694   7.020  11.010   8.830
 1724W        W 2695   0.470   7.700   3.410
 1725W        W 2696   0.450   1.120   2.960
 1726W        W 2697   4.890   3.330  13.910
 1727W        W 2698  10.790  12.590   0.750
 1728W        W 2699   0.850   7.070   2.680
 1729W        W 2700   3.250  10.330   8.490
 1730W        W 2701   1.180   1.680  10.120
 1731W        W 2702   7.490  11.950   7.980
 1732W        W 2703   7.050   1.740   4.610
 1733W        W 2704   8.750   5.140   5.590
 1734W        W 2705  13.070   2.710   4.980
 1735W        W 2706  10.460  13.780  12.320
 1736W        W 2707   2.200  13.400  10.280
 1737W        W 2708   0.200  12.060   8.390
 1738W        W 2709   7.350   3.990   3.010
 1739W        W 2710  11.320   9.250   4.470
 1740W        W 2711  10.030   0.410  11.240
 1741W        W 2712   9.520  11.960  10.170
 1742W        W 2713   5.430   7.060   5.590
 1743W        W 2714   4.440   6.070  11.210
 1744W        W 2715  12.600  10.000  12.670
 1745W        W 2716   5.210   0.650   9.320
 1746W        W 2717   2.850   9.040   2.140
 1747W        W 2718   0.140   1.580   2.570
 1748W        W 2719  10.870   4.920  11.640
 1749W        W 2720   0.620   2.780   7.440
 1750W        W 2721  13.690   8.140   7.310
 1751W        W 2722  11.870   1.360   1.260
 1752W        W 2723   6.690   8.430   8.810
 1753W        W 2724   6.050  12.090   8.130
 1754W        W 2725   7.740   2.160   8.770
 1755W        W 2726   4.010   7.090   1.760
 1756W        W 2727   8.180   9.760   6.660
 1757W        W 2728   4.930   5.310   8.140
 1758W        W 2729   4.150   6.440   7.050
 1759W        W 2730  12.340   3.900  11.370
 1760W        W 2731   2.700   2.870   6.900
 1761W        W 2732  12.380   6.430   9.960
 1762W        W 2733   8.490  10.470  11.020
 1763W        W 2734  11.030   3.280  10.630
 1764W        W 2735   8.410   0.550  10.880
 1765W        W 2736   1.790   5.020   6.040
 1766W        W 2737  10.590  10.910  10.410
 1767W        W 2738   2.190  13.130  13.730
 1768W        W 2739   2.580   8.160   8.900
 1769W        W 2740   8.650   2.260  12.390
 1770W        W 2741   4.170   2.270   0.750
 1771W        W 2742   0.400   5.530   5.960
 1772W        W 2743  12.740  11.920   3.320
 1773W        W 2744  12.670   1.310  12.480
 1774W        W 2745  10.160  10.540   2.430
 1775W        W 2746   1.240   9.400   6.700
 1776W        W 2747   4.130  13.480   1.150
 1777W        W 2748   3.360   1.210   0.220
 1778W        W 2749   4.980  10.180   5.520
 1779W        W 2750  13.780   4.110   4.540
 1780W        W 2751   5.960   9.430   5.890
 1781W        W 2752  11.080   2.560   1.650
 1782W        W 2753   4.440  12.750   1.670
 1783W        W 2754   0.560  11.980   7.960
 1784W        W 2755   6.800   7.430   3.520
 1785W        W 2756   1.080  11.110   0.850
 1786W        W 2757   1.420   4.860   4.270
 1787W        W 2758   6.380  11.800   3.900
 1788W        W 2759  13.740   6.360   1.990
 1789W        W 2760   7.900   0.320   5.890
 1790W        W 2761   0.130   6.400   6.870
 1791W        W 2762   4.990   4.740   6.880
 1792W        W 2763  13.920   2.810   1.160
 1793W        W 2764   0.350  12.990   0.310
 1794W        W 2765   1.270   7.680   7.740
 1795W        W 2766   3.460  13.740  10.650
 1796W        W 2767  13.390  10.640  13.270
 1797W        W 2768   5.120  11.150  12.700
 1798W        W 2769   6.940   6.150   7.240
 1799W        W 2770   7.500   8.150   4.590
 1800W        W 2771   0.700   8.970   2.980
 1801W        W 2772   3.370   5.080  10.300
 1802W        W 2773   0.220   6.400  13.640
 1803W        W 2774   0.280   5.740   2.920
 1804W        W 2775  13.850   6.020   0.460
 1805W        W 2776   4.260  13.830  11.240
 1806W        W 2777   7.300  13.870   5.480
 1807W        W 2778   3.050  11.040   7.770
 1808W        W 2779   9.890  13.110   5.340
 1809W        W 2780   2.730   0.860   0.050
 1810W        W 2781  13.140  12.190   0.160
 1811W        W 2782   1.980  13.170   5.910
 1812W        W 2783   2.050   3.290   8.680
 1813W        W 2784   8.990   2.960  11.930
 1814W        W 2785   4.900  10.650   5.780
 1815W        W 2786   8.680  12.250   7.630
 1816W        W 2787  11.620   9.250   3.400
 1817W        W 2788   3.420   3.490   3.210
 1818W        W 2789   2.260   2.730   6.780
 1819W        W 2790  12.140  13.250  12.760
 1820W        W 2791   6.380   3.720   2.240
 1821W        W 2792   0.430  13.420   2.580
 1822W        W 2793   6.700   4.080   5.840
 1823W        W 2794  13.560  10.850   5.580
 1824W        W 2795   2.620  13.000   3.280
 1825W        W 2796   9.550  10.190  11.420
 1826W        W 2797  10.500  10.010   9.630
 1827W        W 2798  10.450  10.780  12.800
 1828W        W 2799  12.870   4.510   4.180
 1829W        W 2800  12.260  12.450  11.780
 1830W        W 2801   4.790   7.510   2.830
 1831W        W 2802   2.350   4.160   8.390
 1832W        W 2803   7.800   9.960   9.920
 1833W        W 2804   3.160   6.570   0.080
 1834W        W 2805   6.360   9.190   9.410
 1835W        W 2806  13.030  11.490  13.270
 1836W        W 2807   8.360  13.300   1.560
 1837W        W 2808  12.890   9.860   8.890
 1838W        W 2809   0.670  12.580   7.230
 1839W        W 2810   9.560   3.610   9.230
 1840W        W 2811   8.640   1.910   2.280
 1841W        W 2812   0.580   0.680   0.560
 1842W        W 2813   0.680  10.240   9.800
 1843W        W 2814   3.290   6.110   2.310
 1844W        W 2815   3.930  13.830   5.270
 1845W        W 2816   9.460  13.130  12.180
 1846W        W 2817   0.550   6.560  13.040
 1847W        W 2818  11.730   4.430   6.380
 1848W        W 2819   0.110  10.850   7.930
 1849W        W 2820  10.130   1.610  10.930
 1850W        W 2821   6.550   5.490   1.780
 1851W        W 2822   0.510  10.310  11.190
 1852W        W 2823   9.490   0.040   7.050
 1853W        W 2824  10.370   7.560   1.750
 1854W        W 2825   6.990   8.950   0.170
 1855W        W 2826   4.320  12.730   9.950
 1856W        W 2827   3.720   8.630   0.240
 1857W        W 2828   9.360  11.480   3.640
 1858W        W 2829   3.060  10.930   6.980
 1859W        W 2830   1.780  11.700   7.330
 1860W        W 2831   4.500  10.700   1.510
 1861W        W 2832   0.560   3.690   8.430
 1862W        W 2833   8.950   5.490   8.310
 1863W        W 2834  10.690  11.260   7.700
 1864W        W 2835   6.570  11.080   6.230
 1865W        W 2836   3.600   6.980   6.260
 1866W        W 2837   9.560   2.320   1.160
 1867W        W 2838   6.560   9.650   7.160
 1868W        W 2839   6.960  13.730   5.820
 1869W        W 2840   2.470   7.590   8.150
 1870W        W 2841   8.410   1.630   8.370
 1871W        W 2842   4.700   6.600   7.350
 1872W        W 2843   6.670   4.950   5.550
 1873W        W 2844   8.720  12.820  10.520
 1874W        W 2845   9.670   3.280   7.570
 1875W        W 2846   6.900   5.300   8.740
 1876W        W 2847  13.740   8.350   6.780
 1877W        W 2848   7.920   6.080   5.160
 1878W        W 2849   7.080   1.250   8.860
 1879W        W 2850  11.730   0.550  13.700
 1880W        W 2851   3.860   4.140   2.920
 1881W        W 2852   5.650   8.600   6.180
 1882W        W 2853   4.130   6.020   0.920
 1883W        W 2854   4.020   8.530   7.680
 1884W        W 2855   2.130  13.700  11.290
 1885W        W 2856  12.610   9.070   5.730
 1886W        W 2857  10.760   1.170  12.260
 1887W        W 2858   0.680  11.480   0.870
 1888W        W 2859  12.120   5.160  12.460
 1889W        W 2860   9.490   4.460  11.590
 1890W        W 2861   5.840  12.290   0.770
 1891W        W 2862  10.770   4.600   9.790
 1892W        W 2863  12.430   1.120  12.950
 1893W        W 2864   4.970   3.130  12.180
 1894W        W 2865  12.350   2.160  10.230
 1895W        W 2866   1.160   5.100  11.710
 1896W        W 2867   8.280   7.670  12.040
 1897W        W 2868   4.050   2.870   7.770
 1898W        W 2869  11.250   6.950   2.020
 1899W        W 2870   2.070   8.450   2.960
 1900W        W 2871   6.980  11.490  12.170
 1901W        W 2872   2.120   5.250   8.220
 1902W        W 2873   4.310   5.790   4.810
 1903W        W 2874  11.750  13.570  12.700
 1904W        W 2875   3.890  13.440   5.770
 1905W        W 2876   3.370  11.670  11.750
 1906W        W 2877   1.340   6.950   3.360
 1907W        W 2878   4.370   0.210   1.640
 1908W        W 2879  13.040   3.320  12.130
 1909W        W 2880   4.840   7.410   7.980
 1910W        W 2881   1.260   0.100  10.890
 1911W        W 2882   8.270   6.600   7.410
 1912W        W 2883   0.830  12.320  10.400
 1913W        W 2884  12.430  11.860   7.590
 1914W        W 2885   0.480   8.760  11.490
 1915W        W 2886  13.040  13.310   5.170
 1916W        W 2887   4.420  11.910   2.130
 1917W        W 2888  10.350   5.400   3.860
 1918W        W 2889  13.580  10.050   3.630
 1919W        W 2890   8.190  12.880   1.210
 1920W        W 2891   1.160   2.150   9.960
 1921W        W 2892   2.390  10.000  11.600
 1922W        W 2893   5.690   7.670  11.680
 1923W        W 2894  10.360   3.570  10.710
 1924W        W 2895   5.760   3.800   9.860
 1925W        W 2896   0.310  10.760   4.550
 1926W        W 2897   6.270  11.590   0.510
 1927W        W 2898   3.170   8.050   6.460
 1928W        W 2899  10.050   4.030   4.710
 1929W        W 2900   2.440   3.490   7.230
 1930W        W 2901  12.240   1.920   9.260
 1931W        W 2902  13.890   7.170  13.340
 1932W        W 2903   4.280   0.260  11.610
 1933W        W 2904   4.120   6.580   3.730
 1934W        W 2905   5.060   7.840   3.070
 1935W        W 2906  11.450  13.550   0.590
 1936W        W 2907  10.820  10.850   5.870
 1937W        W 2908   6.510  13.290   0.710
 1938W        W 2909   3.860   5.980   3.830
 1939W        W 2910  12.080   3.880   0.600
 1940W        W 2911   9.400  12.920   8.340
 1941W        W 2912   0.240  12.480   2.900
 1942W        W 2913   6.140   0.720  11.840
 1943W        W 2914   8.250  11.010   4.530
 1944W        W 2915   1.220   1.480   5.090
 1945W        W 2916   2.340  10.920  11.170
 1946W        W 2917   6.730  12.410  12.970
 1947W        W 2918  10.100   7.440   0.540
 1948W        W 2919   2.250  11.450   3.310
 1949W        W 2920   0.390   0.450   4.140
 1950W        W 2921   8.190   4.280   6.460
 1951W        W 2922   8.250   0.300  12.650
 1952W        W 2923   5.440   4.720   8.810
 1953W        W 2924  10.160   0.790   0.550
 1954W        W 2925  12.500   9.760  13.100
 1955W        W 2926   9.100   4.080  11.530
 1956W        W 2927   8.190  12.690   2.500
 1957W        W 2928   6.820   4.400   2.260
 1958W        W 2929   4.970   4.730   7.470
 1959W        W 2930   8.890   3.390   5.020
 1960W        W 2931   6.390  12.120  13.870
 1961W        W 2932  10.760  13.060  11.120
 1962W        W 2933   3.080   5.490   4.580
 1963W        W 2934   6.100   3.000   1.820
 1964W        W 2935   6.360   5.410   3.770
 1965W        W 2936  12.980   5.060   5.150
 1966W        W 2937   8.010   3.460  11.370
 1967W        W 2938   1.320  10.890  11.970
 1968W        W 2939   5.240   8.790   5.940
 1969W        W 2940   9.900   2.950   6.910
 1970W        W 2941   9.010  10.050   7.370
 1971W        W 2942   1.060   0.770   1.390
 1972W        W 2943   5.810   4.280   4.300
 1973W        W 2944  12.930   8.100   4.890
 1974W        W 2945   2.410   0.310   8.310
 1975W        W 2946   1.110   1.030   6.870
 1976W        W 2947   5.110   6.700  11.260
 1977W        W 2948  11.840  12.780   5.140
 1978W        W 2949  12.780   3.900   5.480
 1979W        W 2950   2.770   4.490   6.020
 1980W        W 2951   3.450   4.850  13.060
 1981W        W 2952   6.840   7.890   7.900
 1982W        W 2953  12.830   4.130   7.150
 1983W        W 2954   1.410   0.210  12.990
 1984W        W 2955   8.510   8.860   8.570
 1985W        W 2956   9.740   5.800   5.120
 1986W        W 2957   3.080  11.360  13.780
 1987W        W 2958   8.040  13.780  13.820
 1988W        W 2959  11.850   5.650  11.200
 1989W        W 2960  12.740   8.230  11.470
 1990W        W 2961  11.700   6.860  13.890
 1991W        W 2962   4.790  12.530   6.390
 1992W        W 2963   5.450   7.010   1.330
 1993W        W 2964   3.340   7.890   9.640
 1994W        W 2965   4.580   6.180   6.930
 1995W        W 2966   9.400   6.720   2.080
 1996W        W 2967   7.830   2.310   6.720
 1997W        W 2968  12.870   8.700   1.720
 1998W        W 2969   1.410   6.730  10.650
 1999W        W 2970   3.230  11.360   8.910
 2000W        W 2971  12.290   5.390   1.450
 2001W        W 2972   1.110   3.790   5.940
 2002W        W 2973   9.840   5.330   7.000
 2003W        W 2974   8.930   2.990  11.390
 2004W        W 2975  11.450   3.490  12.530
 2005W        W 2976   8.930   8.540  12.240
 2006W        W 2977  10.860   4.810   9.330
 2007W        W 2978   9.750   3.510  11.450
 2008W        W 2979  13.020   2.420   0.740
 2009W        W 2980   6.890   9.490  10.260
 2010W        W 2981   1.480   3.180   0.620
 2011W        W 2982   2.400   0.520   6.160
 2012W        W 2983  10.050   3.590   9.500
 2013W        W 2984   5.490  11.330   0.720
 2014W        W 2985   8.020   4.820  11.430
 2015W        W 2986   2.430  12.310  11.150
 2016W        W 2987  13.900  10.500  12.500
 2017W        W 2988   6.730  12.690   3.780
 2018W        W 2989  12.300  12.750  13.680
 2019W        W 2990  11.550   5.810   2.790
 2020W        W 2991   0.890  11.780   1.640
 2021W        W 2992   7.920   5.280   2.830
 2022W        W 2993   5.090   1.430   3.380
 2023W        W 2994   6.360   2.160   4.840
 2024W        W 2995   5.740   6.190  13.690
 2025W        W 2996  12.090  11.530  12.120
 2026W        W 2997   4.590  13.580   5.130
 2027W        W 2998   0.010  11.380  10.020
 2028W        W 2999  12.820  12.410  12.430
 2029W        W 3000   1.860   1.880   2.610
 2030W        W 3001   6.990   9.000  13.510
 2031W        W 3002   9.330   5.840   6.010
 2032W        W 3003  12.010  11.970   5.390
 2033W        W 3004   8.670   5.790   1.200
 2034W        W 3005  12.180  12.610   8.990
 2035W        W 3006  12.610   9.530   5.530
 2036W        W 3007   2.020  12.360   9.510
 2037W        W 3008   4.990   5.790   6.870
 2038W        W 3009  11.530   1.710   8.860
 2039W        W 3010  11.110  12.030   9.260
 2040W        W 3011   8.360   6.310   3.270
 2041W        W 3012   5.330   8.380   0.050
 2042W        W 3013   0.880   4.350   5.130
 2043W        W 3014  13.380  13.030  10.470
 2044W        W 3015   8.430   8.270   1.060
 2045W        W 3016   1.700   1.690   0.050
 2046W        W 3017  11.990   8.820   0.900
 2047W        W 3018   0.570  12.080  11.710
 2048W        W 3019   0.650   8.000  11.880
 2049W        W 3020   4.760   5.570   9.130
 2050W        W 3021   4.410   1.800  10.410
 2051W        W 3022   4.840  12.190   7.950
 2052W        W 3023   1.180   9.530   0.880
 2053W        W 3024   4.630   5.870  11.690
 2054W        W 3025   3.570   2.560  11.980
 2055W        W 3026  11.680  13.120  12.890
 2056W        W 3027   6.930  12.310   5.710
 2057W        W 3028   9.330  10.300   9.880
 2058W        W 3029   4.410   5.320   7.970
 2059W        W 3030  12.110   4.740   4.740
 2060W        W 3031   4.660   2.160  13.050
 2061W        W 3032   1.990   1.380   2.580
 2062W        W 3033   0.420  11.710  11.190
 2063W        W 3034   7.950  11.330   4.320
 2064W        W 3035  12.050  12.730   8.300
 2065W        W 3036   0.700   3.650   6.200
 2066W        W 3037  13.120   3.240   6.780
 2067W        W 3038   2.040  10.710   6.440
 2068W        W 3039   2.840   7.970   3.280
 2069W        W 3040   2.530  10.670   2.480
 2070W        W 3041  11.990   5.180   8.200
 2071W        W 3042  12.630  13.420  12.150
 2072W        W 3043  13.690   8.420   3.010
 2073W        W 3044   8.450   7.480   1.620
 2074W        W 3045   6.680  11.020   3.930
 2075W        W 3046   0.600  13.150   3.440
 2076W        W 3047  12.980  13.160   7.850
 2077W        W 3048  10.940   3.660   8.420
 2078W        W 3049   2.340   1.750   2.490
 2079W        W 3050   8.050  11.790   2.510
 2080W        W 3051   2.120   9.570   6.270
 2081W        W 3052  12.650   0.750   8.670
 2082W        W 3053   3.040   5.820   7.180
 2083W        W 3054  11.260   4.330   2.380
 2084W        W 3055   6.540   5.270   4.640
 2085W        W 3056   1.580   0.650   1.280
 2086W        W 3057  11.710   7.110   1.820
 2087W        W 3058   8.940   7.510   0.690
 2088W        W 3059   7.680   3.260   3.410
 2089W        W 3060   3.870   2.970   5.750
 2090W        W 3061   9.530   6.270   0.430
 2091W        W 3062   8.230   4.220   4.020
 2092W        W 3063   3.420  11.870   7.180
 2093W        W 3064  12.980   5.160   5.990
 2094W        W 3065   2.950  12.500   7.550
 2095W        W 3066   9.890  10.530   8.900
 2096W        W 3067  12.560   2.370  11.930
 2097W        W 3068  13.330   8.270   5.890
 2098W        W 3069  11.410   8.430   3.890
 2099W        W 3070   9.730   5.400  11.110
 2100W        W 3071  12.820   8.640  13.270
 2101W        W 3072   7.980   2.300   1.460
 2102W        W 3073  13.540  13.150  12.610
 2103W        W 3074   8.860   1.420   2.860
 2104W        W 3075   2.270  12.730  11.510
 2105W        W 3076  11.620   9.160   2.900
 2106W        W 3077   1.340   0.300   1.660
 2107W        W 3078   1.240   6.110   2.970
 2108W        W 3079  11.650   8.160   8.140
 2109W        W 3080   8.020  11.100  10.750
 2110W        W 3081   0.980   4.830  11.170
 2111W        W 3082   8.130  11.070   0.540
 2112W        W 3083   3.330   5.690   7.870
 2113W        W 3084   7.660   8.470  12.980
 2114W        W 3085   6.540  11.150   8.730
 2115W        W 3086  13.650  13.750   3.130
 2116W        W 3087   7.550  13.650  12.890
 2117W        W 3088   2.340  10.910   0.380
 2118W        W 3089   0.470  10.610  10.840
 2119W        W 3090  11.130  12.100   2.080
 2120W        W 3091   9.710   7.550  11.680
 2121W        W 3092   2.260   9.350   5.590
 2122W        W 3093   4.920   4.740   0.830
 2123W        W 3094   3.280   8.170   3.880
 2124W        W 3095   6.100  11.850   6.950
 2125W        W 3096   8.940  10.450   0.850
 2126W        W 3097   9.320   3.110   1.210
 2127W        W 3098   6.550   5.960   0.220
 2128W        W 3099   3.880   3.730   8.920
 2129W        W 3100   1.280   4.730  12.550
 2130W        W 3101   5.190   9.640   6.730
 2131W        W 3102   5.680   5.910  10.510
 2132W        W 3103   0.350  10.200  12.610
 2133W        W 3104   8.640   0.560   1.230
 2134W        W 3105   7.040   5.680   7.260
 2135W        W 3106   3.890   5.010   5.490
 2136W        W 3107  12.420  11.390   6.200
 2137W        W 3108   8.360   2.500   6.730
 2138W        W 3109  12.720   3.150  10.730
 2139W        W 3110   1.960  11.600  11.090
 2140W        W 3111   9.430   1.960   3.080
 2141W        W 3112   1.610  11.340   1.220
 2142W        W 3113   1.050  13.770   0.880
 2143W        W 3114   8.880   4.160   1.550
 2144W        W 3115   7.680  11.860   4.160
 2145W        W 3116   0.450  10.350   5.970
 2146W        W 3117  12.670   4.430   1.300
 2147W        W 3118   3.130  13.790   8.840
 2148W        W 3119   3.560   3.870   6.310
 2149W        W 3120   1.780   9.260   6.650
 2150W        W 3121   1.440   1.360  13.760
 2151W        W 3122   0.020   8.440   6.350
 2152W        W 3123   4.570   1.160  12.870
 2153W        W 3124   7.420   1.840   5.000
 2154W        W 3125  13.760   6.720  13.570
 2155W        W 3126   5.800  13.270  13.440
 2156W        W 3127  11.550   3.410  10.410
 2157W        W 3128   4.260   1.350   0.670
 2158W        W 3129  13.300   3.050   8.320
 2159W        W 3130   2.800  13.280   8.030
 2160W        W 3131   3.690   7.950   2.020
 2161W        W 3132   1.430   2.120   2.510
 2162W        W 3133  11.510   3.150   2.530
 2163W        W 3134   9.150   3.700   9.490
 2164W        W 3135   0.510  11.570   1.900
 2165W        W 3136   9.730   3.400   7.050
 2166W        W 3137   0.620   6.160   2.890
 2167W        W 3138   3.610   2.060   6.700
 2168W        W 3139   2.020   2.670  12.730
 2169W        W 3140   7.910   5.670   6.590
 2170W        W 3141   7.880  12.560   0.660
 2171W        W 3142   5.340   3.490   4.810
 2172W        W 3143  12.430   3.380   3.360
 2173W        W 3144   0.450   7.580   8.930
 2174W        W 3145  13.690   5.700   7.690
 2175W        W 3146   8.940   4.650   1.590
 2176W        W 3147  10.940   8.700  13.520
 2177W        W 3148   5.040  10.470  10.380
 2178W        W 3149   3.110  10.330   5.280
 2179W        W 3150   2.200   2.480   4.770
 2180W        W 3151  12.010   7.070  11.390
 2181W        W 3152  10.480   6.390  13.560
 2182W        W 3153   0.580   9.030   4.000
 2183W        W 3154   0.090  12.950  13.220
 2184W        W 3155   9.010  10.520  11.350
 2185W        W 3156   2.180  13.790   8.570
 2186W        W 3157   0.900   7.800   4.540
 2187W        W 3158  11.840  12.080   0.870
 2188W        W 3159   0.430   6.510   8.910
 2189W        W 3160   0.230   9.580  11.980
 2190W        W 3161   5.500  12.890  12.230
 2191W        W 3162   5.910  10.560  12.450
 2192W        W 3163  13.700  13.250  10.150
 2193W        W 3164  13.680   2.550   8.150
 2194W        W 3165   8.600   7.310   9.210
 2195W        W 3166   4.440  10.780   4.240
 2196W        W 3167   3.200   6.220   7.890
 2197W        W 3168   7.610   1.200   5.070
 2198W        W 3169   7.140   1.520   4.200
 2199W        W 3170  12.410   5.380   8.450
 2200W        W 3171   0.210   6.140   4.110
 2201W        W 3172   7.880   1.870   6.380
 2202W        W 3173  12.000   1.470  11.900
 2203W        W 3174  12.390   3.320  13.000
 2204W        W 3175   1.190  10.370   6.770
 2205W        W 3176   6.480   9.740   8.380
 2206W        W 3177   6.790  11.320   5.780
 2207W        W 3178  10.110   5.240   5.230
 2208W        W 3179  10.600   1.170  11.440
 2209W        W 3180  10.580  12.850   3.210
 2210W        W 3181   0.370   1.800  10.590
 2211W        W 3182   8.580   3.670   1.500
 2212W        W 3183  12.930   6.480   5.710
 2213W        W 3184   1.130  11.740   5.790
 2214W        W 3185  11.070   0.570   2.460
 2215W        W 3186   7.110   2.860   5.730
 2216W        W 3187   1.800   4.670  12.440
 2217W        W 3188   0.610  13.540   1.480
 2218W        W 3189   4.450   5.550  11.270
 2219W        W 3190   5.790  12.440   5.290
 2220W        W 3191  12.300   2.000  11.200
 2221W        W 3192  13.540   3.960  12.090
 2222W        W 3193   4.700   4.320  13.440
 2223W        W 3194   8.930  11.660  12.540
 2224W        W 3195   7.400   8.570   9.380
 2225W        W 3196  12.050   3.150   3.030
 2226W        W 3197  12.910   4.980  10.300
 2227W        W 3198  10.180  11.340   4.590
 2228W        W 3199   3.170   7.820   2.180
 2229W        W 3200  12.610   7.100  12.220
 2230W        W 3201   0.190   4.100   2.870
 2231W        W 3202   0.720   2.620   6.960
 2232W        W 3203  13.500   6.430   0.520
 2233W        W 3204   9.090   2.110  12.230
 2234W        W 3205   4.370  11.440   7.550
 2235W        W 3206   0.020  11.930   2.870
 2236W        W 3207   7.280   2.330   1.060
 2237W        W 3208   6.710   0.620   2.340
 2238W        W 3209  12.720   9.740  12.190
 2239W        W 3210  13.720   5.720  10.180
 2240W        W 3211   2.000   9.160   0.120
 2241W        W 3212  12.970   2.090  11.260
 2242W        W 3213   6.270  11.160   9.830
 2243W        W 3214   0.250   4.360   9.400
 2244W        W 3215   2.170  13.720   7.240
 2245W        W 3216  11.800   1.260   4.570
 2246W        W 3217   8.640  11.340   4.720
 2247W        W 3218   5.120   7.990  13.530
 2248W        W 3219   3.880   9.160   9.820
 2249W        W 3220  11.060   5.600   9.890
 2250W        W 3221   5.090  12.110   4.270
 2251W        W 3222  10.210   3.230  11.640
 2252W        W 3223   5.280   1.030   5.300
 2253W        W 3224  10.950   7.790  10.300
 2254W        W 3225   8.850   3.300  13.860
 2255W        W 3226  12.660  12.510   0.420
 2256W        W 3227  10.190   0.700   6.200
 2257W        W 3228   1.310  11.700   8.890
 2258W        W 3229  10.240   5.480   7.330
 2259W        W 3230  11.680   5.240   6.250
 2260W        W 3231   7.890   5.720   3.030
 2261W        W 3232   0.540   7.020   1.730
 2262W        W 3233  13.860  11.270   5.760
 2263W        W 3234   4.180   7.660   6.330
 2264W        W 3235   1.650   5.150   1.500
 2265W        W 3236   3.620   6.520   7.950
 2266W        W 3237   0.260   5.380  10.220
 2267W        W 3238   0.050  11.020  12.490
 2268W        W 3239   3.760   2.470   0.500
 2269W        W 3240  12.970  13.140   6.210
 2270W        W 3241  12.630  12.670  10.070
 2271W        W 3242   1.410   4.600   3.320
 2272W        W 3243   8.520  12.280   6.540
 2273W        W 3244   7.230   4.120   5.910
 2274W        W 3245  13.060   6.940   8.760
 2275W        W 3246  11.230  13.430  12.860
 2276W        W 3247   0.790   9.880  13.240
 2277W        W 3248   0.580   9.390   5.960
 2278W        W 3249   7.190   3.150   7.270
 2279W        W 3250   1.860  12.970  12.480
 2280W        W 3251  10.460  12.130   6.370
 2281W        W 3252   5.660  13.910   4.980
 2282W        W 3253   7.280   2.020  13.620
 2283W        W 3254  13.490   8.000   2.740
 2284W        W 3255   8.140  13.090   0.720
 2285W        W 3256   0.710   2.060   2.220
 2286W        W 3257   3.930   4.590   3.260
 2287W        W 3258   0.030  12.090   7.920
 2288W        W 3259   0.990   3.480   6.890
 2289W        W 3260   5.930  11.320   8.530
 2290W        W 3261   0.940  11.430   0.300
 2291W        W 3262   9.010  10.510  13.300
 2292W        W 3263   5.510  13.580   1.000
 2293W        W 3264   7.350   7.340   4.070
 2294W        W 3265  11.580   2.160  12.600
 2295W        W 3266   7.240   3.550   0.640
 2296W        W 3267   2.480   8.320   6.950
 2297W        W 3268   0.760  10.570   6.740
 2298W        W 3269   3.430   3.160   0.420
 2299W        W 3270   1.520   7.850   5.990
 2300W        W 3271   8.960   7.360  12.290
 2301W        W 3272   8.370   0.390   3.550
 2302W        W 3273   7.790   2.720   2.400
 2303W        W 3274   0.610   8.880   5.720
 2304W        W 3275   6.260   7.890   6.860
 2305W        W 3276  12.990   9.690  13.100
 2306W        W 3277   8.570   6.960   8.780
 2307W        W 3278  12.140   5.090  12.950
 2308W        W 3279   5.580  10.340   2.280
 2309W        W 3280   4.050   8.200   3.380
 2310W        W 3281  13.230   9.220   2.750
 2311W        W 3282  13.080  13.760   1.270
 2312W        W 3283   1.640  13.090  12.010
 2313W        W 3284   9.280   7.840   0.480
 2314W        W 3285  13.450   8.820  11.080
 2315W        W 3286   3.100   8.080   2.900
 2316W        W 3287   0.570   0.530   1.380
 2317W        W 3288   6.850  12.190   8.650
 2318W        W 3289   0.320   8.590   2.970
 2319W        W 3290   3.980   3.350  13.200
 2320W        W 3291   8.520   3.710   3.680
 2321W        W 3292   8.610  10.410   4.990
 2322W        W 3293   6.100   2.220   6.420
 2323W        W 3294   4.720   1.220   7.750
 2324W        W 3295  13.520   9.330   3.190
 2325W        W 3296  12.530   1.510   8.830
 2326W        W 3297  11.950   2.290   4.520
 2327W        W 3298   2.940  11.830   5.800
 2328W        W 3299   0.530   1.010  11.240
 2329W        W 3300   8.760  10.780   1.200
 2330W        W 3301  10.400   2.750   6.530
 2331W        W 3302   4.780   2.070  10.250
 2332W        W 3303   3.860   4.990   3.710
 2333W        W 3304   4.560   9.400   6.070
 2334W        W 3305  11.400   1.800  13.880
 2335W        W 3306   0.850   1.970   3.710
 2336W        W 3307   6.040  11.970   8.950
 2337W        W 3308  10.880   2.610   8.990
 2338W        W 3309  11.130  11.740   6.460
 2339W        W 3310   1.020  12.790   5.520
 2340W        W 3311   4.130  11.290   9.350
 2341W        W 3312   0.400  10.730  12.640
 2342W        W 3313   6.510   4.750   0.640
 2343W        W 3314   1.090  12.770   2.900
 2344W        W 3315   6.780  13.580  12.410
 2345W        W 3316   6.810   4.690   3.900
 2346W        W 3317   4.360   3.130   1.140
 2347W        W 3318   3.610  10.010   7.600
 2348W        W 3319   5.270   4.500  13.400
 2349W        W 3320   9.290   0.400  12.000
 2350W        W 3321   6.180   1.290   0.370
 2351W        W 3322   6.400   3.240   5.680
 2352W        W 3323  11.850   1.260   5.890
 2353W        W 3324  12.080   0.370   9.180
 2354W        W 3325   7.060  13.700   2.610
 2355W        W 3326   2.240   1.410   9.320
 2356W        W 3327   8.180   3.190   2.480
 2357W        W 3328  11.860   7.570  10.000
 2358W        W 3329  12.720  10.870   4.320
 2359W        W 3330  12.970   9.000   7.760
 2360W        W 3331   6.330  12.480   8.100
 2361W        W 3332   1.990   0.020   4.630
 2362W        W 3333   7.170   3.610   8.300
 2363W        W 3334  12.050   3.880   4.250
 2364W        W 3335   7.910  10.740   6.970
 2365W        W 3336   0.750   4.000   8.770
 2366W        W 3337   4.090   1.470   2.160
 2367W        W 3338   5.040   3.500   3.270
 2368W        W 3339  12.210   5.330   9.080
 2369W        W 3340   4.720  13.550  13.650
 2370W        W 3341   6.500   3.220   9.010
 2371W        W 3342   1.510  10.360   8.530
 2372W        W 3343   3.840  12.440   9.070
 2373W        W 3344   7.160  12.480   2.770
 2374W        W 3345   9.500  12.930   4.980
 2375W        W 3346   6.770   7.060   3.170
 2376W        W 3347   0.120   3.900  10.650
 2377W        W 3348   3.060  13.230   8.800
 2378W        W 3349   3.110   4.680   9.190
 2379W        W 3350  13.720   6.470   3.350
 2380W        W 3351  10.680   5.840   9.070
 2381W        W 3352   7.540   5.390   0.880
 2382W        W 3353   0.240   5.940   7.840
 2383W        W 3354   0.190   9.900   7.470
 2384W        W 3355  12.500  10.550  10.780
 2385W        W 3356  11.720   3.300   1.280
 2386W        W 3357  12.710   8.490  12.780
 2387W        W 3358  10.950   3.310   8.860
 2388W        W 3359   2.430   3.280   0.560
 2389W        W 3360   3.190   0.360   2.290
 2390W        W 3361  12.510   1.690   9.910
 2391W        W 3362   0.460   9.710  12.890
 2392W        W 3363   9.870   1.660   7.380
 2393W        W 3364   1.310   3.860   8.780
 2394W        W 3365  11.340  10.960   9.340
 2395W        W 3366   2.930  10.220  11.390
 2396W        W 3367   2.210   8.150  11.230
 2397W        W 3368   6.640   2.020   6.920
 2398W        W 3369   9.160   1.880   7.730
 2399W        W 3370   9.380   2.940   8.870
 2400W        W 3371  13.510  12.060   6.820
 2401W        W 3372   9.180  10.990  11.380
 2402W        W 3373   3.470  10.480   6.170
 2403W        W 3374   5.250   1.800   5.690
 2404W        W 3375   1.230   7.600   0.670
 2405W        W 3376   7.130   1.900   7.900
 2406W        W 3377  11.780   5.490   5.360
 2407W        W 3378   1.500  11.890   6.960
 2408W        W 3379   2.800   4.160   5.480
 2409W        W 3380   8.830  11.770  12.040
 2410W        W 3381  13.800   6.980   3.530
 2411W        W 3382   3.010   4.400  10.950
 2412W        W 3383  10.740   4.250   6.640
 2413W        W 3384  13.550   0.170  11.850
 2414W        W 3385  11.230  12.990   2.110
 2415W        W 3386   9.960   9.650   8.000
 2416W        W 3387  10.170   0.760   6.730
 2417W        W 3388   4.240   4.310   7.630
 2418W        W 3389   2.830   6.290  12.390
 2419W        W 3390   1.630   0.520   7.970
 2420W        W 3391   2.710   8.420  11.260
 2421W        W 3392   7.430   6.950   9.670
 2422W        W 3393   3.690  10.610  12.620
 2423W        W 3394   4.650   3.500   0.380
 2424W        W 3395   0.490   2.960  10.870
 2425W        W 3396   6.300   1.260   9.280
 2426W        W 3397   1.190   2.730   0.690
 2427W        W 3398   6.720   3.990   1.100
 2428W        W 3399  11.180   9.020  11.680
 2429W        W 3400   2.580  11.150   5.930
 2430W        W 3401   7.910   5.240   4.200
 2431W        W 3402  10.040   4.910   3.610
 2432W        W 3403  10.990  13.730   5.770
 2433W        W 3404   6.010  11.910  10.430
 2434W        W 3405   3.690   0.770   4.260
 2435W        W 3406  13.270  11.630   8.150
 2436W        W 3407   8.390  13.840   0.230
 2437W        W 3408   9.120  10.490  12.440
 2438W        W 3409   0.410  12.470   9.790
 2439W        W 3410   1.070   1.280   5.560
 2440W        W 3411   4.920   3.420   8.060
 2441W        W 3412   7.630  12.810  13.610
 2442W        W 3413  10.810   4.680   0.260
 2443W        W 3414   8.180   0.440   7.090
 2444W        W 3415   1.130   2.030   1.870
 2445W        W 3416   8.660   5.910   8.070
 2446W        W 3417   1.110   1.670   6.000
 2447W        W 3418   5.870  10.510   5.520
 2448W        W 3419  12.770   2.690   0.440
 2449W        W 3420   7.710   0.460   7.260
 2450W        W 3421   0.210   2.250   4.260
 2451W        W 3422   2.820  12.780   8.900
 2452W        W 3423  13.380  13.000   4.850
 2453W        W 3424   1.560   2.530  10.420
 2454W        W 3425   6.490  13.670   0.040
 2455W        W 3426   5.560   6.100   6.160
 2456W        W 3427   4.370   6.190  13.310
 2457W        W 3428   1.990  11.370   5.850
 2458W        W 3429   9.620   3.860   2.430
 2459W        W 3430   0.800   3.860   5.110
 2460W        W 3431   4.280   3.870   7.760
 2461W        W 3432   9.860  11.400  10.770
 2462W        W 3433   0.810   3.060  13.760
 2463W        W 3434   5.540   3.400   5.620
 2464W        W 3435  13.030   7.430   5.440
 2465W        W 3436   4.780   6.340   1.700
 2466W        W 3437   4.630   1.280  11.460
 2467W        W 3438  13.310   7.840   9.900
 2468W        W 3439  12.290   6.830  10.970
 2469W        W 3440   1.710   6.810   6.170
 2470W        W 3441   9.900   5.970   2.630
 2471W        W 3442   4.230   5.260  10.860
 2472W        W 3443   8.550   2.260   5.840
 2473W        W 3444   2.200  13.010  12.860
 2474W        W 3445  11.140  13.130   3.140
 2475W        W 3446   2.350  12.180   7.910
 2476W        W 3447   3.040  10.720  12.100
 2477W        W 3448   6.370   6.410   0.240
 2478W        W 3449   6.580   6.540   3.760
 2479W        W 3450   8.680   5.130   3.810
 2480W        W 3451   8.940  12.910  13.160
 2481W        W 3452   9.840  11.730   4.450
 2482W        W 3453   9.810   0.910   1.580
 2483W        W 3454   6.100  11.630  11.610
 2484W        W 3455   6.840   7.600   6.270
 2485W        W 3456   4.420   9.940   2.850
 2486W        W 3457  12.280   7.320   2.650
 2487W        W 3458  10.870   1.420   4.560
 2488W        W 3459   5.100   4.680   0.390
 2489W        W 3460  12.260  10.160   0.250
 2490W        W 3461   9.430  13.220   0.160
 2491W        W 3462   5.740   5.750   8.900
 2492W        W 3463   2.570   7.730   5.590
 2493W        W 3464   2.590   5.490   8.120
 2494W        W 3465   2.790   1.940   2.270
 2495W        W 3466  11.180   3.580   2.480
 2496W        W 3467   1.640   9.570   3.080
 2497W        W 3468   9.710  10.610   6.000
 2498W        W 3469  11.140   9.350  12.020
 2499W        W 3470   3.510  13.200  12.210
 2500W        W 3471   7.040   0.920  11.910
 2501W        W 3472   6.020   2.300   3.040
 2502W        W 3473   0.630   6.370   2.410
 2503W        W 3474  13.550   6.400  13.040
 2504W        W 3475  13.690   5.490  12.730
 2505W        W 3476  10.890  12.120   0.780
 2506W        W 3477  13.540   5.570   1.160
 2507W        W 3478   9.850  11.090   0.470
 2508W        W 3479   6.570   4.880   8.200
 2509W        W 3480   8.670   9.540   9.170
 2510W        W 3481   0.280   4.120   8.450
 2511W        W 3482   7.040   3.420   5.870
 2512W        W 3483   7.790   2.610  12.310
 2513W        W 3484  12.140   0.300   5.090
 2514W        W 3485  13.410   2.580   8.590
 2515W        W 3486  10.470   6.630   6.030
 2516W        W 3487   3.510   3.510   7.810
 2517W        W 3488   3.490   8.040   4.910
 2518W        W 3489  13.290  12.250   7.170
 2519W        W 3490   1.940  12.120  13.010
 2520W        W 3491   3.600   6.210  13.270
 2521W        W 3492   9.930  13.390   2.730
 2522W        W 3493   4.750   4.380   6.580
 2523W        W 3494   2.520   9.280   2.640
 2524W        W 3495  11.120   7.180   6.980
 2525W        W 3496  10.420   1.810   2.320
 2526W        W 3497   0.120   9.150   5.710
 2527W        W 3498   2.770  12.840  11.420
 2528W        W 3499  12.250   6.850   5.420
 2529W        W 3500  10.930  13.190   6.800
 2530W        W 3501  13.280   0.480   5.710
 2531W        W 3502  13.390   3.100   6.240
 2532W        W 3503   2.940   7.710   1.610
 2533W        W 3504   1.240  10.670  11.500
 2534W        W 3505   8.800   9.280   8.380
 2535W        W 3506  13.770  11.570  11.810
 2536W        W 3507   4.630   1.540  12.400
 2537W        W 3508   6.740   6.030  11.730
 2538W        W 3509  10.180   2.110   9.180
 2539W        W 3510   2.310  13.280  12.440
 2540W        W 3511   4.360   5.540  13.560
 2541W        W 3512   1.150   0.650   3.480
 2542W        W 3513   0.460  12.080   5.260
 2543W        W 3514   4.870   9.950   1.800
 2544W        W 3515   9.090   4.380   1.130
 2545W        W 3516   6.010   8.410   8.690
 2546W        W 3517   8.860   3.880  13.600
 2547W        W 3518   6.080  11.370   3.320
 2548W        W 3519  13.910   4.300   5.100
 2549W        W 3520   4.090   0.560   0.240
 2550W        W 3521   9.750   3.810   6.100
 2551W        W 3522  13.190   8.890   1.090
 2552W        W 3523   8.240  13.220   4.810
 2553W        W 3524   2.650   5.890  11.760
 2554W        W 3525   3.000   1.050   8.860
 2555W        W 3526   5.200  11.610  11.500
 2556W        W 3527  13.830   5.730   4.720
 2557W        W 3528   9.270   1.090   1.260
 2558W        W 3529  12.420  10.220  12.270
 2559W        W 3530  12.650  11.830   2.050
 2560W        W 3531   1.740   4.490   6.070
 2561W        W 3532   5.180   6.430   9.180
 2562W        W 3533  11.180   6.880   8.760
 2563W        W 3534  12.570   1.570   2.610
 2564W        W 3535   3.900   2.420  11.530
 2565W        W 3536   2.230   3.140   4.000
 2566W        W 3537   4.200  12.610   8.570
 2567W        W 3538  10.280  10.010   1.340
 2568W        W 3539  11.000  10.710  10.180
 2569W        W 3540   1.360   8.280  13.320
 2570W        W 3541   2.910   1.400   0.080
 2571W        W 3542   4.590   7.770   9.800
 2572W        W 3543   0.010   6.370   7.880
 2573W        W 3544   3.000   7.230  10.870
 2574W        W 3545   6.700   9.770   0.460
 2575W        W 3546  11.800   1.490   5.310
 2576W        W 3547   9.820   9.550   0.880
 2577W        W 3548   9.050   5.560   9.520
 2578W        W 3549  12.730   9.810   8.100
 2579W        W 3550   4.980   0.220   7.850
 2580W        W 3551   2.510  13.290   4.400
 2581W        W 3552   1.410   9.530   8.340
 2582W        W 3553  10.860  12.920   7.740
 2583W        W 3554   2.400  12.440  11.930
 2584W        W 3555  10.390   3.900   8.690
 2585W        W 3556  13.500  13.570  12.230
 2586W        W 3557   1.450  13.330   9.790
 2587W        W 3558  10.470   1.060   4.370
 2588W        W 3559   9.660   0.670   2.880
 2589W        W 3560   2.450   5.890  10.780
 2590W        W 3561   8.620   7.040   9.640
 2591W        W 3562   3.450   1.090   7.780
 2592W        W 3563  10.360  10.110  10.630
 2593W        W 3564   2.180  11.940   1.970
 2594W        W 3565   0.680  12.050   8.980
 2595W        W 3566  11.700   5.590   0.510
 2596W        W 3567  13.580   7.910   0.660
 2597W        W 3568   2.610  10.500   3.400
 2598W        W 3569   1.340  12.560   1.780
 2599W        W 3570   5.700   9.110   7.980
 2600W        W 3571  13.400   6.230   7.620
 2601W        W 3572  12.600  13.120   6.550
 2602W        W 3573   3.590   8.880  13.760
 2603W        W 3574   0.870   2.060  11.290
 2604W        W 3575   6.400   7.230   4.940
 2605W        W 3576  13.130  11.910   5.720
 2606W        W 3577   1.440   4.160   2.200
 2607W        W 3578   8.100   5.240   8.490
 2608W        W 3579   6.350   2.780  13.740
 2609W        W 3580   2.050   3.300   5.790
 2610W        W 3581   8.320   6.540   6.820
 2611W        W 3582  10.760  12.820  13.460
 2612W        W 3583  13.720   1.900   2.420
 2613W        W 3584   3.490   6.850   8.300
 2614W        W 3585   3.540  12.830   3.530
 2615W        W 3586   8.660  13.280  12.620
 2616W        W 3587   7.580  11.600   0.940
 2617W        W 3588   1.190  10.830   3.390
 2618W        W 3589  10.930  11.210  10.230
 2619W        W 3590  10.850   8.120   4.670
 2620W        W 3591   9.240   8.940  12.320
 2621W        W 3592   5.450   9.710  12.680
 2622W        W 3593   6.690   4.950  10.310
 2623W        W 3594   4.560   7.940   4.770
 2624W        W 3595   8.480  13.360   0.320
 2625W        W 3596   1.160  10.300   8.150
 2626W        W 3597   1.170   0.720   2.590
 2627W        W 3598   2.310   7.080   8.990
 2628W        W 3599   4.280  11.930   9.200
 2629W        W 3600   7.970   0.300   3.840
 2630W        W 3601   7.190   1.350   5.330
 2631W        W 3602   7.020  11.520   1.010
 2632W        W 3603  11.390  13.500  12.340
 2633W        W 3604   6.110   8.000   1.360
 2634W        W 3605   0.750   9.690  13.700
 2635W        W 3606  13.070   9.670  12.560
 2636W        W 3607   1.610   2.910  11.210
 2637W        W 3608  12.210   7.690   8.340
 2638W        W 3609   5.910  13.270  12.920
 2639W        W 3610   4.230   4.110  11.280
 2640W        W 3611  12.840  11.410   9.390
 2641W        W 3612   5.960   2.930   0.890
 2642W        W 3613   8.190   3.600   2.150
 2643W        W 3614  12.590   6.360  12.910
 2644W        W 3615   3.750   2.740  12.420
 2645W        W 3616   8.440  13.510   4.220
 2646W        W 3617   1.080   2.450   6.330
 2647W        W 3618   1.080   7.670  10.570
 2648W        W 3619   4.440   7.230   2.560
 2649W        W 3620   9.020  10.320  11.950
 2650W        W 3621   2.830   6.620   5.320
 2651W        W 3622   7.750  10.310   1.100
 2652W        W 3623   4.640  11.890   4.200
 2653W        W 3624  11.310  11.490   2.820
 2654W        W 3625  11.030  11.110   5.520
 2655W        W 3626  11.240   7.890   7.420
 2656W        W 3627   0.580  11.510   1.400
 2657W        W 3628   6.860  13.790  11.520
 2658W        W 3629   1.740   7.550   4.660
 2659W        W 3630   1.870   7.770   9.940
 2660W        W 3631   1.480  10.760  11.040
 2661W        W 3632  11.390   1.660   0.420
 2662W        W 3633   3.340   6.390   5.560
 2663W        W 3634  12.860  12.240  10.140
 2664W        W 3635  12.330   9.940  10.890
 2665W        W 3636   4.830  10.110  10.740
 2666W        W 3637   6.570   5.260  13.480
 2667W        W 3638   9.060   4.160   3.100
 2668W        W 3639   1.120   2.560  11.860
 2669W        W 3640  11.820   7.920   4.250
 2670W        W 3641   6.840   7.600  12.870
 2671W        W 3642   4.880   5.810   4.930
 2672W        W 3643   7.130   4.250   1.860
 2673W        W 3644  12.170  10.340  12.740
 2674W        W 3645   2.170   9.520   6.820
 2675W        W 3646  11.860   5.210   2.960
 2676W        W 3647   1.250   3.150  12.510
 2677W        W 3648  11.210  10.810  13.390
 2678W        W 3649   3.630   7.270   0.860
 2679W        W 3650   3.540  11.370   9.690
 2680W        W 3651   2.890   4.640  11.400
 2681W        W 3652  12.880  10.250   4.460
 2682W        W 3653   7.910   8.520   1.180
 2683W        W 3654   2.220   7.800  12.830
 2684W        W 3655  11.950  12.960   8.770
 2685W        W 3656  10.690   6.060   0.060
 2686W        W 3657   4.320  10.190   8.310
 2687W        W 3658   9.610   9.560   4.480
 2688W        W 3659   7.320  10.540  10.390
 2689W        W 3660   0.520  12.680  10.520
 2690W        W 3661   6.800   0.150  13.810
 2691W        W 3662   8.290   4.710   4.900
 2692W        W 3663  12.010   1.500   6.800
 2693W        W 3664  10.090  11.870   9.360
 2694W        W 3665   5.270   4.410  13.900
 2695W        W 3666   3.770   8.150   9.600
 2696W        W 3667   5.290   9.860  12.190
 2697W        W 3668   9.990   7.960  11.730
 2698W        W 3669  11.280  11.860  12.270
 2699W        W 3670   9.420  13.040   7.420
 2700W        W 3671   3.790   6.160  10.610
 2701W        W 3672   9.870   8.610   1.610
 2702W        W 3673   9.280  12.840  13.750
 2703W        W 3674   9.910   2.040  12.680
 2704W        W 3675   2.100  10.760   8.030
 2705W        W 3676   5.250   7.820  10.460
 2706W        W 3677   3.260  10.740   5.600
 2707W        W 3678  11.780   9.700   1.500
 2708W        W 3679   6.070   7.720   3.100
 2709W        W 3680   8.140   2.120   7.100
 2710W        W 3681  10.290   0.190   7.390
 2711W        W 3682   3.170   6.290   5.000
 2712W        W 3683  11.740   3.270   7.900
 2713W        W 3684   3.850   5.200   2.690
 2714W        W 3685   1.840  13.280  10.720
 2715W        W 3686   7.960   0.750   8.310
 2716W        W 3687   0.000   8.010   4.610
 2717W        W 3688   1.760  12.090  10.260
 2718W        W 3689   4.310  13.420   6.100
 2719W        W 3690   4.580   5.450  12.610
 2720W        W 3691   2.220   8.850   5.950
 2721W        W 3692   7.520   4.490   6.300
 2722W        W 3693   6.590  11.150   3.230
 2723W        W 3694  12.960   1.230   9.460
 2724W        W 3695   8.240   4.030   0.330
 2725W        W 3696   1.760   1.720  12.070
 2726W        W 3697  11.070   5.040   7.010
 2727W        W 3698   0.200   4.330  12.340
 2728W        W 3699   0.450   4.840   0.650
 2729W        W 3700   0.980  11.960   5.430
 2730W        W 3701   4.890  11.540   7.890
 2731W        W 3702  10.580  10.280   7.300
 2732W        W 3703   7.580  12.070  12.450
 2733W        W 3704   7.400  10.680   4.910
 2734W        W 3705   2.070  12.980   7.740
 2735W        W 3706  12.860   7.300   2.730
 2736W        W 3707   4.330  10.850  11.480
 2737W        W 3708  13.180  10.270   1.780
 2738W        W 3709   3.430  12.480  12.720
 2739W        W 3710   1.610   7.920   2.630
 2740W        W 3711  11.720   8.000   7.630
 2741W        W 3712   8.750   0.240  12.900
 2742W        W 3713  13.790   4.850   8.010
 2743W        W 3714   7.610   0.470  13.810
 2744W        W 3715   3.360   6.040  13.870
 2745W        W 3716   3.550   5.630  12.550
 2746W        W 3717   9.840  11.130   3.840
 2747W        W 3718   5.370   6.950   8.000
 2748W        W 3719   8.070  11.920  12.460
 2749W        W 3720   1.220   8.800  11.700
 2750W        W 3721   2.070   0.150   1.930
 2751W        W 3722   3.290   3.780   9.650
 2752W        W 3723   9.530   8.690   9.030
 2753W        W 3724   4.680   5.650  10.820
 2754W        W 3725   1.330   6.660   5.670
 2755W        W 3726   1.720   6.340   7.680
 2756W        W 3727   0.830   8.260  11.510
 2757W        W 3728   3.920   4.940  11.650
 2758W        W 3729  12.610   4.690   1.850
 2759W        W 3730   5.570   1.810  10.850
 2760W        W 3731   9.980   0.170  13.860
 2761W        W 3732  13.240   4.060   2.830
 2762W        W 3733   3.240  10.780   8.720
 2763W        W 3734   9.620  13.620   2.330
 2764W        W 3735  13.330   0.710   7.860
 2765W        W 3736  12.680  13.620  10.290
 2766W        W 3737   2.750  11.430   4.600
 2767W        W 3738   2.200   8.550  13.560
 2768W        W 3739   3.070   9.030   3.020
 2769W        W 3740  13.470   9.520   6.050
 2770W        W 3741   1.680  10.360   6.710
 2771W        W 3742  12.320   1.540   1.370
 2772W        W 3743   6.810  10.680   1.780
 2773W        W 3744  10.110   3.990   1.390
 2774W        W 3745   2.340   4.620  11.620
 2775W        W 3746   4.600   8.110  12.590
 2776W        W 3747   3.620   0.010  10.190
 2777W        W 3748   3.430   7.230   5.870
 2778W        W 3749  11.310  11.040   3.450
 2779W        W 3750  11.870  12.280   8.150
 2780W        W 3751  11.990   3.810  11.700
 2781W        W 3752   3.130  13.650   7.140
 2782W        W 3753   0.720   1.130   9.530
 2783W        W 3754   1.610  13.660   9.420
 2784W        W 3755   5.770   4.290   6.670
 2785W        W 3756   8.100   8.280   0.140
 2786W        W 3757  13.340   0.020  12.530
 2787W        W 3758   8.920   9.120   9.400
 2788W        W 3759  11.060  13.860   0.370
 2789W        W 3760   6.080  10.840   7.080
 2790W        W 3761   7.860   4.400  10.410
 2791W        W 3762   9.010   2.370  12.780
 2792W        W 3763   7.000  11.220   6.430
 2793W        W 3764  10.180  13.370   5.620
 2794W        W 3765   5.090   2.470   6.270
 2795W        W 3766  10.440   8.010   9.490
 2796W        W 3767   4.870   0.700   7.720
 2797W        W 3768   5.970   7.370   4.010
 2798W        W 3769   9.960  12.160  11.910
 2799W        W 3770   3.010  11.520   0.630
 2800W        W 3771   2.440   9.810  13.630
 2801W        W 3772  13.050  13.380  12.440
 2802W        W 3773   4.520  10.210   0.220
 2803W        W 3774  11.500  13.830   8.780
 2804W        W 3775   5.690   0.940   1.200
 2805W        W 3776   2.000   9.610   7.350
 2806W        W 3777   6.080   6.420   2.610
 2807W        W 3778   3.810   2.170  10.660
 2808W        W 3779   0.640   8.860  10.610
 2809W        W 3780   8.440   7.500   9.890
 2810W        W 3781   7.720   6.490  10.370
 2811W        W 3782  13.690   6.430  11.230
 2812W        W 3783  10.130   3.470  11.120
 2813W        W 3784   4.700   9.820   6.810
 2814W        W 3785   4.380  13.110   4.860
 2815W        W 3786   7.830   6.070   6.320
 2816W        W 3787   4.120  12.530  10.390
 2817W        W 3788   9.050   1.000   9.660
 2818W        W 3789   4.210   7.890   9.500
 2819W        W 3790   8.390   4.530   4.390
 2820W        W 3791  10.320   7.060   9.870
 2821W        W 3792  11.700   0.360   6.110
 2822W        W 3793   7.600   4.970  11.620
 2823W        W 3794   7.600   6.480   4.030
 2824W        W 3795   5.490   2.900   5.650
 2825W        W 3796   9.250   1.120   9.240
 2826W        W 3797   8.370   6.300   5.340
 2827W        W 3798   5.620   8.270  12.580
 2828W        W 3799   2.130   3.490   9.600
 2829W        W 3800  11.750  11.130   0.350
 2830W        W 3801   6.360   5.640  12.790
 2831W        W 3802   2.560   7.260   4.500
 2832W        W 3803   9.210  12.980   9.950
 2833W        W 3804   7.180  13.460   1.670
 2834W        W 3805  11.500   7.540   4.520
 2835W        W 3806  11.020   9.590   2.190
 2836W        W 3807   4.640   3.970   5.190
 2837W        W 3808   1.120   0.470   4.920
 2838W        W 3809  10.540  10.440  10.260
 2839W        W 3810   4.370   4.390   2.810
 2840W        W 3811   4.900   7.010   2.730
 2841W        W 3812   0.100   1.840  13.050
 2842W        W 3813   2.010   8.640   0.090
 2843W        W 3814  12.850   8.600   8.970
 2844W        W 3815  10.720  12.530  12.960
 2845W        W 3816   9.700   4.320   1.160
 2846W        W 3817   2.670   5.110   3.960
 2847W        W 3818  12.340   7.380   1.820
 2848W        W 3819   0.460   3.470   8.890
 2849W        W 3820   8.250   9.240  12.660
 2850W        W 3821   4.010   8.340   0.490
 2851W        W 3822   8.300   1.600   0.580
 2852W        W 3823   4.950   7.120  12.130
 2853W        W 3824   1.560  12.820   6.450
 2854W        W 3825  13.460   6.950  13.190
 2855W        W 3826   6.470   6.920   0.160
 2856W        W 3827   9.710   8.870   8.530
 2857W        W 3828   4.550  12.830   3.310
 2858W        W 3829  12.220   8.350   9.830
 2859W        W 3830   9.720   7.420   9.850
 2860W        W 3831   3.580  12.570   0.220
 2861W        W 3832   2.020   1.990   6.510
 2862W        W 3833   4.810   7.070  13.410
 2863W        W 3834   2.750   5.800  12.230
 2864W        W 3835   4.300   0.200  10.790
 2865W        W 3836  10.010   2.480   6.810
 2866W        W 3837   5.180   6.410   2.040
 2867W        W 3838  11.890   5.130   0.760
 2868W        W 3839   3.300  13.500   9.240
 2869W        W 3840   1.550   3.870   8.090
 2870W        W 3841   6.240   5.080  10.500
 2871W        W 3842   6.040   4.170  10.000
 2872W        W 3843   9.820   4.210  13.030
 2873W        W 3844  13.160   9.760   5.340
 2874W        W 3845  13.700   5.190   4.780
 2875W        W 3846   1.180   2.160  13.680
 2876W        W 3847   0.230   8.820   4.330
 2877W        W 3848  12.260  13.770   1.380
 2878W        W 3849   7.580   6.110  13.280
 2879W        W 3850  10.630   6.360   6.770
 2880W        W 3851  13.430   3.230   0.470
 2881W        W 3852   6.360   4.710  12.600
 2882W        W 3853  11.560   9.610   4.200
 2883W        W 3854   9.840  12.090   7.640
 2884W        W 3855   2.840  13.190   1.440
 2885W        W 3856  12.390   6.680  11.500
 2886W        W 3857   5.640  11.760   7.240
 2887W        W 3858   8.510   0.730   9.530
 2888W        W 3859   4.740   8.800  13.020
 2889W        W 3860   9.360   8.790  10.210
 2890W        W 3861   0.410   1.520   1.560
 2891W        W 3862   2.510   0.220   1.160
 2892W        W 3863  13.030  13.230   6.720
 2893W        W 3864  13.800  10.000   0.130
 2894W        W 3865  12.120  13.240   6.210
 2895W        W 3866   4.090   7.120   8.320
 2896W        W 3867  11.360   4.080  10.610
 2897W        W 3868   0.140   2.830   7.520
 2898W        W 3869   7.560   1.500   3.040
 2899W        W 3870   0.580   6.160   8.630
 2900W        W 3871   5.400   2.160  13.620
 2901W        W 3872   4.910   6.850   4.880
 2902W        W 3873  13.900   4.910   0.450
 2903W        W 3874  13.230  13.830  13.440
 2904W        W 3875  11.290  12.120   4.640
 2905W        W 3876   6.930  11.990   4.060
 2906W        W 3877  10.830   3.640   4.290
 2907W        W 3878  10.410  12.970  10.220
 2908W        W 3879   0.470   7.320  13.570
 2909W        W 3880   6.110   9.030   5.040
 2910W        W 3881   8.470   1.250   0.170
 2911W        W 3882  10.270   1.730   8.180
 2912W        W 3883   2.640   0.350   7.830
 2913W        W 3884   0.080   9.540   7.880
 2914W        W 3885  11.400   8.090   6.770
 2915W        W 3886   7.120   5.660   0.950
 2916W        W 3887  11.880   9.120  11.090
 2917W        W 3888   9.460  13.250  10.420
 2918W        W 3889   5.860   5.720  12.840
 2919W        W 3890   6.510   5.110  12.260
 2920W        W 3891   5.240   0.410   5.790
 2921W        W 3892   8.060   8.200   1.530
 2922W        W 3893   5.780   4.900  11.190
 2923W        W 3894   1.780   3.790   8.530
 2924W        W 3895  10.250   1.840   5.070
 2925W        W 3896  10.930   0.490   1.000
 2926W        W 3897  11.720   5.500  13.880
 2927W        W 3898  12.270   7.800   5.310
 2928W        W 3899   2.220   5.240   6.810
 2929W        W 3900  12.790   7.330   5.840
 2930W        W 3901  13.490   0.760   6.130
 2931W        W 3902   7.470   3.710   3.890
 2932W        W 3903   1.390   9.500   5.500
 2933W        W 3904   6.330  12.040   1.430
 2934W        W 3905  12.710   9.640   2.770
 2935W        W 3906   0.420   3.110   6.240
 2936W        W 3907  12.670   1.200   8.350
 2937W        W 3908   3.060   0.860   0.430
 2938W        W 3909   1.720  13.200   7.200
 2939W        W 3910   7.280   4.530   9.390
 2940W        W 3911   7.720  13.440   0.700
 2941W        W 3912  12.480   1.420   3.240
 2942W        W 3913   7.690   2.360  13.550
 2943W        W 3914   2.990   7.560   4.490
 2944W        W 3915   0.340   0.450   0.050
 2945W        W 3916   9.450   7.540   1.510
 2946W        W 3917   9.830   2.870   5.870
 2947W        W 3918   7.510  12.390   4.230
 2948W        W 3919   0.180   9.220  12.770
 2949W        W 3920  12.270   5.440   0.020
 2950W        W 3921   3.610  10.720   3.800
 2951W        W 3922  11.840   4.940   9.540
 2952W        W 3923  11.760   1.810   7.190
 2953W        W 3924   2.730   3.370  10.250
 2954W        W 3925   4.330   3.740  12.590
 2955W        W 3926   3.060   4.450  12.910
 2956W        W 3927   6.790   9.880   9.380
 2957W        W 3928   5.360   0.270  13.510
 2958W        W 3929   2.000   4.440   8.680
 2959W        W 3930   5.970   9.480   9.260
 2960W        W 3931   6.050   8.230   8.230
 2961W        W 3932   3.350   3.060   1.830
 2962W        W 3933   9.350   4.480  10.100
 2963W        W 3934   5.050   2.220  12.230
 2964W        W 3935  12.350  12.470   4.210
 2965W        W 3936   9.090   8.420   8.030
 2966W        W 3937  13.190  12.560  10.620
 2967W        W 3938   2.530  12.530  10.670
 2968W        W 3939  12.010   1.200  12.710
 2969W        W 3940   8.920   2.280   5.410
 2970W        W 3941   5.000   1.340   8.170
 2971W        W 3942   2.770   5.060   4.650
 2972W        W 3943   4.560   7.630  12.460
 2973W        W 3944   6.090   3.060   8.590
 2974W        W 3945   9.180   3.660  11.270
 2975W        W 3946   7.550   0.910   2.130
 2976W        W 3947   2.890   3.790   4.160
 2977W        W 3948   7.190  10.490  13.140
 2978W        W 3949   5.400   7.270   3.940
 2979W        W 3950  13.660   3.390  10.870
 2980W        W 3951  13.560   4.190  10.940
 2981W        W 3952   8.140   3.150   5.420
 2982W        W 3953  10.410   4.540   2.350
 2983W        W 3954   6.110   0.790   0.610
 2984W        W 3955  13.200  10.160   2.290
 2985W        W 3956   6.320   2.540   0.670
 2986W        W 3957   7.470  11.640   6.710
 2987W        W 3958   9.870   9.150   0.320
 2988W        W 3959  10.740   4.450  11.750
 2989W        W 3960   4.770   5.840   6.020
 2990W        W 3961   9.290   1.590   8.860
 2991W        W 3962  11.680   3.010  12.520
 2992W        W 3963   9.440   5.450   9.870
 2993W        W 3964   6.090   6.570   4.030
 2994W        W 3965   8.150   1.250   1.710
 2995W        W 3966  10.260   9.050  12.920
 2996W        W 3967  10.530   1.370  10.900
 2997W        W 3968   4.360  10.370   3.040
 2998W        W 3969   1.770   6.880   7.650
 2999W        W 3970  12.080   2.860   6.430
 3000W        W 3971   3.340   8.810   8.960
 3001W        W 3972   7.090   5.690  12.680
 3002W        W 3973   7.330   6.510   7.310
 3003W        W 3974   4.930   4.410  10.190
 3004W        W 3975  12.540   0.160   6.470
 3005W        W 3976   0.150  12.490   0.380
 3006W        W 3977   1.160  11.640   0.940
 3007W        W 3978   7.590  10.350   7.230
 3008W        W 3979   2.500   9.580   7.500
 3009W        W 3980  11.160  11.140   9.780
 3010W        W 3981  13.530   6.220   6.750
 3011W        W 3982   0.130   6.100   7.390
 3012W        W 3983  13.110  12.370   6.120
 3013W        W 3984  13.840   5.320   2.080
 3014W        W 3985   0.430  10.650   7.060
 3015W        W 3986   4.130   7.110  12.180
 3016W        W 3987   2.810  12.200  12.040
 3017W        W 3988  10.090  10.990   5.060
 3018W        W 3989   8.710   0.780   0.790
 3019W        W 3990   4.430   9.710   9.460
 3020W        W 3991   1.520  11.540   0.550
 3021W        W 3992   8.320  13.320  13.790
 3022W        W 3993   7.130   4.680   7.280
 3023W        W 3994   4.160   7.550  11.670
 3024W        W 3995  12.570   6.980   1.700
 3025W        W 3996  13.090  10.260   9.690
 3026W        W 3997  12.260   1.100   8.670
 3027W        W 3998   6.350  11.600   8.700
 3028W        W 3999   7.440   3.810   8.700
 3029W        W 4000   2.170   6.880   6.350
 3030W        W 4001   2.990  13.770  10.830
 3031W        W 4002   1.840   5.100   7.340
 3032W        W 4003   1.240   8.820   2.950
 3033W        W 4004  13.210  13.030   0.780
 3034W        W 4005   2.960   6.860   2.830
 3035W        W 4006  11.030   3.940   3.890
 3036W        W 4007   1.450  12.330   6.730
 3037W        W 4008   0.600   9.910  12.180
 3038W        W 4009   1.130  11.000   4.380
 3039W        W 4010   0.170  12.230   5.700
 3040W        W 4011   5.390   5.010   4.600
 3041W        W 4012  10.470  13.120  13.170
 3042W        W 4013   2.440   3.710   3.880
 3043W        W 4014  10.860   5.750  13.240
 3044W        W 4015   9.670  12.530  11.690
 3045W        W 4016  11.560   4.770   3.750
 3046W        W 4017   8.260   1.580   4.250
 3047W        W 4018   6.030  11.640   1.510
 3048W        W 4019   6.490   9.570   9.090
 3049W        W 4020   2.310   3.260   5.420
 3050W        W 4021   8.500   0.770  11.640
 3051W        W 4022   4.080  13.850   2.060
 3052W        W 4023   1.920  10.480  13.550
 3053W        W 4024  11.470  11.950   2.820
 3054W        W 4025   9.650   6.280  10.780
 3055W        W 4026  12.580   7.440  11.880
 3056W        W 4027   1.340  11.840   1.370
 3057W        W 4028   2.730  13.150   0.980
 3058W        W 4029   2.000   8.800  12.380
 3059W        W 4030   9.400   1.770  12.050
 3060W        W 4031   4.020   8.330  13.150
 3061W        W 4032   1.100  12.900   1.440
 3062W        W 4033   0.930   4.820   3.290
 3063W        W 4034   3.900  10.620   2.900
 3064W        W 4035   6.610  12.930   5.620
 3065W        W 4036   2.720   0.390   5.750
 3066W        W 4037  10.960   5.880   5.650
 3067W        W 4038  13.820   7.200   5.990
 3068W        W 4039  12.710  13.390   0.240
 3069W        W 4040   0.680  10.430   9.040
 3070W        W 4041   9.700   0.690  13.140
 3071W        W 4042   1.580   8.900   8.180
 3072W        W 4043   3.890   9.050   0.470
 3073W        W 4044   1.430  10.280   2.040
 3074W        W 4045   6.750   4.590   1.840
 3075W        W 4046   0.110   4.280  11.030
 3076W        W 4047   2.000  13.100  13.270
 3077W        W 4048   7.930   6.600   5.100
 3078W        W 4049   1.350   7.880  10.130
 3079W        W 4050   5.270  12.070   2.390
 3080W        W 4051   3.760   8.610   8.770
 3081W        W 4052   3.110  10.740   4.040
 3082W        W 4053  13.150  13.200   7.380
 3083W        W 4054   0.640   4.520  11.090
 3084W        W 4055   1.160   7.060  12.100
 3085W        W 4056   7.530  13.920   2.460
 3086W        W 4057   9.530  11.220   7.370
 3087W        W 4058   2.090   2.830  10.490
 3088W        W 4059  10.600   0.870   0.850
 3089W        W 4060  13.150   6.270   3.600
 3090W        W 4061   4.330  12.390   9.070
 3091W        W 4062   2.100   5.990   0.600
 3092W        W 4063   4.450   8.740  11.940
 3093W        W 4064   4.560  11.050   1.930
 3094W        W 4065   3.620   2.980   2.870
 3095W        W 4066  10.820   8.190   7.460
 3096W        W 4067   9.110   0.390   5.460
 3097W        W 4068  13.650  13.310   4.480
 3098W        W 4069   7.720  11.270  11.220
 3099W        W 4070   2.310   0.770   9.760
 3100W        W 4071   5.970  10.370   7.420
 3101W        W 4072  12.840   9.950   6.330
 3102W        W 4073  10.810  11.430   5.800
 3103W        W 4074   2.020   9.360   3.300
 3104W        W 4075   1.050   6.580   2.760
 3105W        W 4076   7.100   8.070   7.430
 3106W        W 4077   9.490  10.930   2.950
 3107W        W 4078   6.860   9.790  12.510
 3108W        W 4079   5.890   3.280   7.380
 3109W        W 4080  10.120   4.740   5.510
 3110W        W 4081   9.280   4.730   4.380
 3111W        W 4082  12.750   1.730   3.570
 3112W        W 4083   4.050   7.160   4.960
 3113W        W 4084  11.610   7.100   7.160
 3114W        W 4085   6.520   0.010   5.070
 3115W        W 4086   0.840   1.770  10.800
 3116W        W 4087  11.420   0.790  10.930
 3117W        W 4088   6.970   5.870   0.060
 3118W        W 4089   6.550  10.940   7.930
 3119W        W 4090  11.460   6.330   8.250
 3120W        W 4091   3.760   9.210   4.920
 3121W        W 4092   4.700   7.390   7.180
 3122W        W 4093   1.690   3.720   3.000
 3123W        W 4094  13.640   8.720   2.100
 3124W        W 4095   1.080   9.490   7.190
 3125W        W 4096  13.450   8.230   7.830
 3126W        W 4097  11.490  13.370   3.500
 3127W        W 4098   1.140   2.520   7.260
 3128W        W 4099  11.660   6.820  11.180
 3129W        W 4100   0.850   4.730   6.490
 3130W        W 4101   7.880  10.500   7.600
 3131W        W 4102   3.430   7.350   7.790
 3132W        W 4103   6.000   2.730   2.570
 3133W        W 4104   8.350  13.450   1.100
 3134W        W 4105  12.880  10.810  10.530
 3135W        W 4106   7.100   6.950   8.260
 3136W        W 4107  10.520   4.210   5.060
 3137W        W 4108   1.670  11.630   2.830
 3138W        W 4109   1.170   6.450  11.490
 3139W        W 4110   0.580   9.990   9.390
 3140W        W 4111   8.910   4.500   3.580
 3141W        W 4112   5.970   9.580   1.200
 3142W        W 4113   8.330   1.100   7.880
 3143W        W 4114  12.050   8.490   3.430
 3144W        W 4115  12.250   4.720  13.840
 3145W        W 4116   3.380   3.250   0.920
 3146W        W 4117   1.910   0.480   0.050
 3147W        W 4118  13.720   3.560   4.650
 3148W        W 4119   0.030  12.410   3.840
 3149W        W 4120   7.200   2.580  11.540
 3150W        W 4121   7.210  11.150   3.790
 3151W        W 4122   5.560   6.550   4.400
 3152W        W 4123   4.680   8.620   2.240
 3153W        W 4124   0.570   7.760   5.730
 3154W        W 4125  10.230  12.080   5.510
 3155W        W 4126  10.620   1.760   9.140
 3156W        W 4127   7.570  11.850   0.430
 3157W        W 4128   7.110   0.270   9.250
 3158W        W 4129   0.840   7.500  12.130
 3159W        W 4130   5.000   3.670  12.040
 3160W        W 4131   5.580   5.180   0.260
 3161W        W 4132   9.360   5.340   2.660
 3162W        W 4133   4.950   9.400  11.240
 3163W        W 4134   2.430   4.850   4.290
 3164W        W 4135   4.070   6.860   2.750
 3165W        W 4136   8.400   4.980   0.650
 3166W        W 4137   5.110  10.930   0.480
 3167W        W 4138   6.400  10.370   0.140
 3168W        W 4139   3.760   0.200   3.500
 3169W        W 4140  11.830  13.690  10.660
 3170W        W 4141   9.680   4.570   5.710
 3171W        W 4142  11.660   0.370   8.790
 3172W        W 4143   1.490  10.600   6.310
 3173W        W 4144   9.650  10.330  12.600
 3174W        W 4145  12.230   4.280  11.610
 3175W        W 4146  10.840   3.220   5.320
 3176W        W 4147  10.730  13.360   3.150
 3177W        W 4148   1.400  13.270   6.000
 3178W        W 4149   9.650   4.580   9.190
 3179W        W 4150   6.560   1.060   2.600
 3180W        W 4151   8.450   5.550   8.370
 3181W        W 4152   6.120  10.710  10.070
 3182W        W 4153   9.300  10.870  13.570
 3183W        W 4154   8.570   4.160   0.660
 3184W        W 4155   3.300   3.480  11.790
 3185W        W 4156   7.260   6.800  12.570
 3186W        W 4157  13.030   3.570   8.660
 3187W        W 4158   9.770   9.150  12.690
 3188W        W 4159   8.180   1.620  11.030
 3189W        W 4160  13.630  12.680  10.990
 3190W        W 4161   5.070   2.080  11.370
 3191W        W 4162  10.310   6.550   2.070
 3192W        W 4163   6.920  10.800  11.490
 3193W        W 4164   0.170  11.880   9.910
 3194W        W 4165   2.430  11.590  10.370
 3195W        W 4166   3.340   6.480   7.480
 3196W        W 4167   8.340   9.790   6.220
 3197W        W 4168   7.380   2.530   8.890
 3198W        W 4169   5.220   7.910  11.430
 3199W        W 4170   7.880   6.410   7.110
 3200W        W 4171  10.240  13.070  10.860
 3201W        W 4172   5.340   1.070  11.130
 3202W        W 4173   1.510   1.540   4.370
 3203W        W 4174  12.800   6.670   2.140
 3204W        W 4175   8.890  11.210   0.840
 3205W        W 4176   0.010   2.440   2.970
 3206W        W 4177   1.390  13.610   1.510
 3207W        W 4178   0.960   9.030  12.110
 3208W        W 4179  13.000   4.640   3.500
 3209W        W 4180  11.910   7.440  10.490
 3210W        W 4181  11.920   2.470   6.760
 3211W        W 4182   6.070  11.160  13.790
 3212W        W 4183   0.780   7.930  10.200
 3213W        W 4184   2.100   1.000   4.820
 3214W        W 4185  13.450   7.060  10.030
 3215W        W 4186  11.030   0.090  10.170
 3216W        W 4187   0.640   7.490   3.840
 3217W        W 4188  13.380   0.820   9.170
 3218W        W 4189   9.300   8.300  13.100
 3219W        W 4190   8.890  13.780  12.620
 3220W        W 4191   5.600   4.760   5.830
 3221W        W 4192   4.800   8.970   8.860
 3222W        W 4193  10.770   3.680  12.040
 3223W        W 4194   3.390  11.650  10.460
 3224W        W 4195   1.710   9.610   3.620
 3225W        W 4196   7.700  10.820   1.180
 3226W        W 4197   3.500   4.380   3.100
 3227W        W 4198  11.060   1.700   5.550
 3228W        W 4199  10.700  11.530   8.700
 3229W        W 4200  12.710   4.390   0.000
 3230W        W 4201   0.450   0.400   6.670
 3231W        W 4202   5.280   1.900   8.140
 3232W        W 4203  13.870   4.100   1.070
 3233W        W 4204  13.310   1.640   8.350
 3234W        W 4205   7.810   9.430   9.770
 3235W        W 4206   9.030   3.940   7.640
 3236W        W 4207   9.550  11.620   4.060
 3237W        W 4208   0.340   2.560  12.640
 3238W        W 4209  13.310   7.650   4.270
 3239W        W 4210   4.240   6.360   6.500
 3240W        W 4211   7.640  11.890   2.810
 3241W        W 4212  11.860  13.810   6.930
 3242W        W 4213  13.160   2.270   9.510
 3243W        W 4214  11.990  13.740   2.840
 3244W        W 4215   4.490   3.960   0.530
 3245W        W 4216  11.910   2.100   5.620
 3246W        W 4217  10.370  10.330   9.180
 3247W        W 4218  11.950  12.810   1.310
 3248W        W 4219   9.680  10.440   6.530
 3249W        W 4220   0.850   4.220  11.520
 3250W        W 4221   8.360  10.430  12.620
 3251W        W 4222   1.210  10.790   2.090
 3252W        W 4223   5.490   0.850   2.940
 3253W        W 4224   8.760   7.040  11.350
 3254W        W 4225   1.580   9.450   0.110
 3255W        W 4226  12.730   5.370   1.130
 3256W        W 4227  10.320   5.190   1.000
 3257W        W 4228   5.990   7.580   9.330
 3258W        W 4229   5.710   5.420   7.440
 3259W        W 4230   9.140  12.860   6.390
 3260W        W 4231  12.650   7.640   1.540
 3261W        W 4232   1.710   2.310   4.790
 3262W        W 4233   4.970   7.830   5.140
 3263W        W 4234   0.220   6.520   5.150
 3264W        W 4235   0.880   2.060   4.200
 3265W        W 4236  11.540  12.350   9.590
 3266W        W 4237  11.000  12.000  11.730
 3267W        W 4238  13.510   1.140   7.640
 3268W        W 4239   4.240  10.230   0.720
 3269W        W 4240   8.850   1.360   5.690
 3270W        W 4241   5.370   7.600  12.850
 3271W        W 4242  10.950   3.010   7.800
 3272W        W 4243   7.900  11.130   9.990
 3273W        W 4244   3.470   3.390   3.700
 3274W        W 4245   3.590  12.980  12.790
 3275W        W 4246   4.040   6.170  10.210
 3276W        W 4247   0.740   5.390  12.900
 3277W        W 4248  13.740  13.230  10.800
 3278W        W 4249   0.390   1.760  10.070
 3279W        W 4250   2.520   6.060   5.590
 3280W        W 4251   3.760   3.950   7.740
 3281W        W 4252   1.280   1.900   6.560
 3282W        W 4253  11.590   5.290   6.730
 3283W        W 4254   8.690   4.220   6.500
 3284W        W 4255   0.810   7.230   4.240
 3285W        W 4256  13.680  12.520  11.440
 3286W        W 4257   4.970  12.280   0.490
 3287W        W 4258  12.990   8.200   6.270
 3288W        W 4259   2.990  11.130   3.260
 3289W        W 4260   2.530   8.700   0.010
 3290W        W 4261   7.550   4.100  13.480
 3291W        W 4262   9.120  13.220   9.450
 3292W        W 4263  13.450   3.550   6.490
 3293W        W 4264   2.000   3.350   2.830
 3294W        W 4265   1.330  10.930   7.460
 3295W        W 4266  12.450  10.770   4.920
 3296W        W 4267  13.830   9.560  13.710
 3297W        W 4268   1.140  11.790   7.910
 3298W        W 4269   6.370   7.860  11.230
 3299W        W 4270  11.540   7.330  13.210
 3300W        W 4271   6.860  11.810   3.550
 3301W        W 4272   2.330   6.090   3.960
 3302W        W 4273  11.340  10.000   2.340
 3303W        W 4274   6.470   3.570  12.030
 3304W        W 4275  13.110   4.180   3.830
 3305W        W 4276   3.780  11.630   4.920
 3306W        W 4277   7.850   2.660   8.910
 3307W        W 4278   2.960   7.270  11.360
 3308W        W 4279   9.990  11.040   2.180
 3309W        W 4280   8.930  12.800  10.990
 3310W        W 4281   8.150   5.180  12.260
 3311W        W 4282   0.480   3.620   7.090
 3312W        W 4283   9.830  11.650  11.790
 3313W        W 4284  10.740  10.570  13.640
 3314W        W 4285  13.430   0.350   4.410
 3315W        W 4286   9.780   4.200  13.860
 3316W        W 4287  11.940   9.040  13.240
 3317W        W 4288   4.720  10.150   0.710
 3318W        W 4289   8.050  10.270   1.560
 3319W        W 4290   4.900   9.760   7.260
 3320W        W 4291   0.980   3.230   6.200
 3321W        W 4292   9.590   2.440   3.280
 3322W        W 4293   4.820   8.470   9.340
 3323W        W 4294   4.340   1.850   5.970
 3324W        W 4295   3.630  13.460   5.110
 3325W        W 4296   8.790   3.600  11.530
 3326W        W 4297   7.180  11.290   6.950
 3327W        W 4298   3.500   9.510   3.670
 3328W        W 4299  10.510   5.080   0.550
 3329W        W 4300  10.930   7.550  12.600
 3330W        W 4301   6.340   2.680   3.030
 3331W        W 4302  12.370   1.850  10.660
 3332W        W 4303   0.140   6.890   9.080
 3333W        W 4304   8.190   3.730   2.690
 3334W        W 4305  11.810   0.480  10.970
 3335W        W 4306  13.230   4.930   7.070
 3336W        W 4307   3.060   3.350   0.110
 3337W        W 4308   9.690   7.000   8.000
 3338W        W 4309   6.510   3.980   0.170
 3339W        W 4310   1.320   1.230   2.840
 3340W        W 4311   5.590  12.150   2.750
 3341W        W 4312   0.770   5.680   4.500
 3342W        W 4313   5.260   8.180   9.360
 3343W        W 4314  13.860   4.880   6.310
 3344W        W 4315  13.460   3.420  13.630
 3345W        W 4316   5.330   9.250  11.540
 3346W        W 4317   6.810   7.080   2.600
 3347W        W 4318   7.960   6.040   1.470
 3348W        W 4319  13.310   4.170   4.310
 3349W        W 4320   0.650  13.440   9.490
 3350W        W 4321  12.040  10.970  11.530
 3351W        W 4322   2.270   0.550   5.240
 3352W        W 4323   8.310  10.930   9.800
 3353W        W 4324   0.680   5.140  11.910
 3354W        W 4325   1.470   7.390   3.620
 3355W        W 4326  10.110  11.750   2.760
 3356W        W 4327   4.390  13.900   6.130
 3357W        W 4328  12.840   6.740  11.260
 3358W        W 4329   4.220  12.180   3.060
 3359W        W 4330   2.210   5.320   4.420
 3360W        W 4331   8.460   4.700  13.480
 3361W        W 4332   0.930   2.020  13.280
 3362W        W 4333   6.910  13.750  13.030
 3363W        W 4334   2.530   4.830  12.100
 3364W        W 4335   4.600   9.490   2.740
 3365W        W 4336  12.540   7.440   7.330
 3366W        W 4337   1.990   4.110  13.200
 3367W        W 4338   9.920   7.130  11.920
 3368W        W 4339   4.750  10.690   6.250
 3369W        W 4340   7.050   0.520   6.530
 3370W        W 4341  12.140   0.110   0.440
 3371W        W 4342  11.260   1.770   2.520
 3372W        W 4343   4.530  10.980   3.730
 3373W        W 4344   7.670  12.350   5.150
 3374W        W 4345   3.550   2.450   7.470
 3375W        W 4346   7.060  10.760   5.340
 3376W        W 4347  10.740   8.210  10.400
 3377W        W 4348   0.110  10.390   3.600
 3378W        W 4349   6.980   8.340  10.220
 3379W        W 4350  10.220  12.660   1.260
 3380W        W 4351   6.440   5.430   8.520
 3381W        W 4352   5.950   5.510   2.340
 3382W        W 4353  13.420   8.540   7.180
 3383W        W 4354   4.050   8.680   3.410
 3384W        W 4355  10.660  13.860   9.920
 3385W        W 4356   6.530  13.110   7.600
 3386W        W 4357  12.440   6.650  12.010
 3387W        W 4358  10.650   1.700   3.580
 3388W        W 4359   5.330   9.020   1.590
 3389W        W 4360   5.680   4.140   3.840
 3390W        W 4361   7.310   7.690  11.590
 3391W        W 4362   1.920  10.690   3.330
 3392W        W 4363   8.880   0.450   5.920
 3393W        W 4364   7.860  13.330   1.140
 3394W        W 4365   7.900   6.700   6.660
 3395W        W 4366  10.700   2.260   7.870
 3396W        W 4367   8.900   6.820   2.110
 3397W        W 4368   3.370   6.360   6.600
 3398W        W 4369   2.810   7.440   2.050
 3399W        W 4370   2.640   2.740   0.270
 3400W        W 4371  13.120   4.930   1.450
 3401W        W 4372   5.440  12.350   0.260
 3402W        W 4373  13.430   6.470   8.080
 3403W        W 4374   2.930   4.860  13.310
 3404W        W 4375   6.950   7.480   2.860
 3405W        W 4376   2.160   1.290   6.610
 3406W        W 4377   0.220   5.230   6.730
 3407W        W 4378   7.400   2.150  11.720
 3408W        W 4379  11.680  12.820   9.330
 3409W        W 4380   6.790   2.250   7.760
 3410W        W 4381   1.290   6.210   8.580
 3411W        W 4382  10.270   6.090   3.000
 3412W        W 4383   5.350   1.720   4.730
 3413W        W 4384  12.390   1.850   0.160
 3414W        W 4385   6.350   3.120   5.190
 3415W        W 4386   7.970   0.820  10.260
 3416W        W 4387  10.640  11.010  12.400
 3417W        W 4388   0.960   9.610   5.700
 3418W        W 4389  12.250   7.400   4.940
 3419W        W 4390   6.800   0.420   8.820
 3420W        W 4391   7.320  12.950   7.180
 3421W        W 4392  11.690  11.760   4.920
 3422W        W 4393   5.280   2.080  12.710
 3423W        W 4394   8.680  10.990  10.180
 3424W        W 4395   8.830   8.510   0.760
 3425W        W 4396   4.580   2.570   4.160
 3426W        W 4397   4.810   0.580   2.870
 3427W        W 4398  10.540   9.620   8.700
 3428W        W 4399  12.950   1.900   8.550
 3429W        W 4400   8.530   2.820   4.320
 3430W        W 4401   9.410   5.890   3.000
 3431W        W 4402   4.950  11.330   0.240
 3432W        W 4403  12.540   0.380  10.730
 3433W        W 4404  12.600   1.100   2.880
 3434W        W 4405   0.750   8.180   5.430
 3435W        W 4406   5.450   0.730  13.780
 3436W        W 4407   2.150   0.380  12.360
 3437W        W 4408  12.910   4.890   8.050
 3438W        W 4409   4.310   3.280   5.770
 3439W        W 4410   0.680   1.800   7.670
 3440W        W 4411   1.000   3.600  10.250
 3441W        W 4412   9.710  12.820   1.330
 3442W        W 4413   1.750   1.530   6.590
 3443W        W 4414   3.390   4.750  13.510
 3444W        W 4415   3.230   8.860   9.440
 3445W        W 4416   5.410  11.470   4.050
 3446W        W 4417  11.220  11.990   0.450
 3447W        W 4418   6.940   7.190   7.450
 3448W        W 4419  13.020   7.890   7.880
 3449W        W 4420   6.740   5.380  11.940
 3450W        W 4421   6.840  13.010   8.460
 3451W        W 4422  11.860   1.060  10.820
 3452W        W 4423   4.910   7.060   1.220
 3453W        W 4424   1.540   8.740  10.590
 3454W        W 4425   4.340   5.450   9.390
 3455W        W 4426   2.280   7.860  11.940
 3456W        W 4427  13.770   9.230   5.190
 3457W        W 4428  12.290   1.300   0.170
 3458W        W 4429  13.020   5.230   9.750
 3459W        W 4430   0.470   5.250   8.520
 3460W        W 4431   5.880  13.050   6.510
 3461W        W 4432   9.310  13.830   5.330
 3462W        W 4433   9.630   2.750   1.390
 3463W        W 4434   2.210   3.440  11.970
 3464W        W 4435   3.910  12.500   3.510
 3465W        W 4436   5.570   4.540  13.020
 3466W        W 4437  13.360   2.410   2.990
 3467W        W 4438   5.870  10.900   7.540
 3468W        W 4439   7.060   4.110   5.420
 3469W        W 4440   8.690   9.510  12.430
 3470W        W 4441   2.500   0.470  11.090
 3471W        W 4442   5.570   5.680   2.100
 3472W        W 4443  11.560   7.150   6.060
 3473W        W 4444   2.660  11.250   1.410
 3474W        W 4445   4.970   8.360   8.280
 3475W        W 4446   5.720   5.230   1.190
 3476W        W 4447   4.180   3.140   2.860
 3477W        W 4448   4.210   1.990  10.870
 3478W        W 4449   4.210  12.720  10.930
 3479W        W 4450   0.930   7.070  10.540
 3480W        W 4451   9.510   6.670  11.050
 3481W        W 4452   3.190   0.580   5.680
 3482W        W 4453   1.220   5.580  11.630
 3483W        W 4454  13.860   9.610   4.900
 3484W        W 4455   9.670   4.740   8.360
 3485W        W 4456   4.820   9.870   3.630
 3486W        W 4457   1.860  13.390   8.450
 3487W        W 4458   3.860  11.530   6.000
 3488W        W 4459   7.160  12.820  13.340
 3489W        W 4460  12.970   0.110   0.810
 3490W        W 4461  12.650   7.120   3.880
 3491W        W 4462   4.830   0.620  13.530
 3492W        W 4463  10.680   2.780   5.000
 3493W        W 4464  12.650  11.300   1.890
 3494W        W 4465  11.400   7.320   8.960
 3495W        W 4466   8.630  13.150   0.830
 3496W        W 4467  12.740   8.540   7.820
 3497W        W 4468   6.850   3.310   6.390
 3498W        W 4469   1.370  11.750  12.370
 3499W        W 4470   0.120   6.330  12.920
 3500W        W 4471  10.580  11.670   3.940
 3501W        W 4472  12.940   0.290  13.300
 3502W        W 4473   7.570   0.010  13.670
 3503W        W 4474   1.470   9.140   2.160
 3504W        W 4475  10.190   2.210   8.070
 3505W        W 4476   0.280   8.210  12.610
 3506W        W 4477  11.990   6.350   1.070
 3507W        W 4478  10.580   8.720  13.000
 3508W        W 4479  13.520   1.790   4.620
 3509W        W 4480   5.600  10.650   7.200
 3510W        W 4481  12.580   9.260  12.100
 3511W        W 4482   3.440   2.340   9.820
 3512W        W 4483   5.610   6.780   6.670
 3513W        W 4484  12.710   4.290   3.170
 3514W        W 4485   8.330  11.080   8.420
 3515W        W 4486  10.740  10.470   0.180
 3516W        W 4487   0.990  10.630   6.330
 3517W        W 4488   7.930   3.690   8.600
 3518W        W 4489   0.340   6.830  13.400
 3519W        W 4490  10.270   5.890   1.630
 3520W        W 4491   0.650   9.230  12.850
 3521W        W 4492  12.630   4.690  12.920
 3522W        W 4493   5.700   8.100  10.640
 3523W        W 4494   4.060  13.010   3.210
 3524W        W 4495  11.180  11.570  10.610
 3525W        W 4496   9.590  11.210   0.050
 3526W        W 4497   3.640   6.270   4.450
 3527W        W 4498   9.580   5.130  13.020
 3528W        W 4499  13.100  13.420  11.320
 3529W        W 4500  13.640   9.430  11.190
 3530W        W 4501  13.430   5.760  10.760
 3531W        W 4502   6.920  13.420  11.870
 3532W        W 4503   0.500   9.730   9.820
 3533W        W 4504   1.940   3.880   9.380
 3534W        W 4505   9.250   1.110  10.150
 3535W        W 4506   3.340   7.960   3.380
 3536W        W 4507   9.140  13.680  11.800
 3537W        W 4508  13.490   4.930   3.470
 3538W        W 4509   3.260   0.460   0.650
 3539W        W 4510   6.190   5.200   1.570
 3540W        W 4511   0.950   6.970   5.730
 3541W        W 4512   0.850  12.990   5.060
 3542W        W 4513   0.660  12.030  10.030
 3543W        W 4514   9.270   7.780  13.390
 3544W        W 4515   3.250   9.480   4.100
 3545W        W 4516   6.860   6.460   1.630
 3546W        W 4517   4.970   5.190   6.060
 3547W        W 4518   2.100   8.860   4.020
 3548W        W 4519   0.750  12.770   3.720
 3549W        W 4520   8.530  12.010  12.340
 3550W        W 4521  12.590   3.000  11.350
 3551W        W 4522  13.230   3.380   1.210
 3552W        W 4523   0.550  13.780   0.760
 3553W        W 4524   6.180  11.840   0.930
 3554W        W 4525  12.230   3.160   5.560
 3555W        W 4526   2.210   4.730   6.880
 3556W        W 4527  13.360   8.850   1.600
 3557W        W 4528   1.020  11.520   2.150
 3558W        W 4529   1.710   8.740  11.470
 3559W        W 4530   3.610   4.610   4.880
 3560W        W 4531   0.940   3.780   1.860
 3561W        W 4532  12.880  13.430   3.630
 3562W        W 4533   2.110  11.490  11.800
 3563W        W 4534   7.310   1.190   3.810
 3564W        W 4535   9.560   4.000   9.610
 3565W        W 4536   7.760   6.010  10.550
 3566W        W 4537  12.130  12.710   7.230
 3567W        W 4538  12.530   3.590   8.420
 3568W        W 4539   4.190   8.760  11.560
 3569W        W 4540   2.320  11.340  10.870
 3570W        W 4541   5.120   6.710  13.270
 3571W        W 4542  11.880   5.520   9.400
 3572W        W 4543   9.540   5.900  11.190
 3573W        W 4544   3.880   5.410   9.610
 3574W        W 4545   0.590   1.410  12.200
 3575W        W 4546  13.020   7.210   4.980
 3576W        W 4547   1.470  11.150  13.710
 3577W        W 4548   1.180   9.690   4.600
 3578W        W 4549   6.560   4.430  13.860
 3579W        W 4550  11.920  11.770   2.810
 3580W        W 4551   3.930   1.050   9.860
 3581W        W 4552   8.270   4.160  10.000
 3582W        W 4553  11.390   5.230   4.470
 3583W        W 4554   4.860   2.280   1.440
 3584W        W 4555   0.120   4.910  10.270
 3585W        W 4556  11.780   2.520   6.160
 3586W        W 4557   1.060  12.520   0.700
 3587W        W 4558   3.120  12.920  10.340
 3588W        W 4559   4.240   7.410   7.060
 3589W        W 4560   3.780   3.330  10.000
 3590W        W 4561   3.810  10.120   1.110
 3591W        W 4562  11.240   7.530  11.020
 3592W        W 4563  11.920   0.110  12.760
 3593W        W 4564   3.200   8.920   6.370
 3594W        W 4565   6.370   8.790   8.410
 3595W        W 4566   9.080   3.280   9.140
 3596W        W 4567   1.250  13.890   9.170
 3597W        W 4568   6.290   8.910   1.200
 3598W        W 4569   5.410   5.410   6.960
 3599W        W 4570   6.500  11.420  11.950
 3600W        W 4571   4.470   8.580   3.150
 3601W        W 4572   6.840   2.240  13.400
 3602W        W 4573   2.410   8.520  12.120
 3603W        W 4574   1.030   0.120   4.240
 3604W        W 4575   7.430  11.440   8.070
 3605W        W 4576   8.790   7.480   8.210
 3606W        W 4577  10.790   1.040  13.360
 3607W        W 4578   0.200   8.240  10.260
 3608W        W 4579   2.970   2.410   8.270
 3609W        W 4580   4.480   5.540   2.770
 3610W        W 4581   6.000   9.980   5.700
 3611W        W 4582   3.540  13.370  10.210
 3612W        W 4583   9.940   9.590   0.160
 3613W        W 4584   1.970   3.530  13.200
 3614W        W 4585   3.930   4.800   8.870
 3615W        W 4586   7.800   4.700   1.400
 3616W        W 4587   5.260  13.920   4.660
 3617W        W 4588   4.020  13.520  10.020
 3618W        W 4589   6.080   3.980   1.670
 3619W        W 4590   3.530   9.890  13.040
 3620W        W 4591   0.100   6.410  12.300
 3621W        W 4592   2.270  12.680   5.910
 3622W        W 4593   2.970   8.460   6.260
 3623W        W 4594   0.600  12.430  12.610
 3624W        W 4595   6.940   8.830  12.590
 3625W        W 4596  12.300   8.230   0.150
 3626W        W 4597   6.040   2.740   6.520
 3627W        W 4598  10.760  12.010   8.830
 3628W        W 4599   6.730   4.140   3.910
 3629W        W 4600   3.640   8.070  11.190
 3630W        W 4601  11.000  10.550   8.030
 3631W        W 4602   8.810  13.220  10.140
 3632W        W 4603   1.510   5.590   1.300
 3633W        W 4604   4.760   7.060   7.580
 3634W        W 4605   9.980   0.020   6.920
 3635W        W 4606  13.070  13.370  10.720
 3636W        W 4607  13.180  11.410  12.440
 3637W        W 4608   5.250   7.660   9.570
 3638W        W 4609   3.040   9.660   4.550
 3639W        W 4610   5.650   2.460   4.290
 3640W        W 4611  13.330  10.930  10.010
 3641W        W 4612   9.580   0.210   9.550
 3642W        W 4613   5.170   2.310  13.190
 3643W        W 4614  12.510   0.540   0.520
 3644W        W 4615  13.760   9.420   8.320
 3645W        W 4616   7.600   5.150  12.170
 3646W        W 4617  11.700  10.230   3.010
 3647W        W 4618   4.410  10.750   5.870
 3648W        W 4619  11.520   5.480   8.260
 3649W        W 4620   8.310   3.630   9.310
 3650W        W 4621   0.850   4.890   9.880
 3651W        W 4622   6.540   9.850  10.190
 3652W        W 4623  11.000   2.920  11.850
 3653W        W 4624  12.620  12.230  11.980
 3654W        W 4625   5.700   1.390   8.920
 3655W        W 4626   3.620  11.330   4.540
 3656W        W 4627   7.750   4.050   2.610
 3657W        W 4628   3.300   1.740  13.190
 3658W        W 4629  11.230   6.460   1.960
 3659W        W 4630   6.010   0.310   7.430
 3660W        W 4631   1.480  11.270  12.230
 3661W        W 4632  10.900   3.770   9.000
 3662W        W 4633   5.330  10.580   5.610
 3663W        W 4634   1.670   2.490   4.040
 3664W        W 4635  10.440   7.150   7.790
 3665W        W 4636   0.240  13.520   7.350
 3666W        W 4637   9.840   3.560   2.850
 3667W        W 4638   8.380  12.390   8.420
 3668W        W 4639   0.740   4.890  13.450
 3669W        W 4640   3.600   0.260   6.480
 3670W        W 4641   2.450   1.700  12.020
 3671W        W 4642   7.380   4.990   6.040
 3672W        W 4643   1.740  13.140   2.180
 3673W        W 4644  10.610   4.490   1.850
 3674W        W 4645   6.870   6.130   0.620
 3675W        W 4646  12.440  12.330   1.980
 3676W        W 4647  12.380   2.660  12.270
 3677W        W 4648  10.520   4.710   3.760
 3678W        W 4649  11.000   5.490  12.640
 3679W        W 4650   2.490   7.450   6.860
 3680W        W 4651  10.840   0.440   0.160
 3681W        W 4652   9.210   2.140   5.830
 3682W        W 4653   4.360   8.540   6.630
 3683W        W 4654  11.800   8.450   4.940
 3684W        W 4655   7.170   9.430  13.090
 3685W        W 4656   1.520  11.200   2.100
 3686W        W 4657   6.010   2.200   9.410
 3687W        W 4658  10.340   1.130  11.920
 3688W        W 4659  11.350   1.300   2.280
 3689W        W 4660  13.570   0.190   6.990
 3690W        W 4661   2.360  12.920   6.750
 3691W        W 4662   8.620   0.370   4.110
 3692W        W 4663  13.130   1.960   3.340
 3693W        W 4664   6.760   1.570   8.020
 3694W        W 4665   2.330   2.980   9.570
 3695W        W 4666   4.590   6.980  12.450
 3696W        W 4667  10.240   3.120   0.880
 3697W        W 4668  10.120   4.720  13.660
 3698W        W 4669   2.760  12.530   1.680
 3699W        W 4670  11.650   7.040   0.670
 3700W        W 4671  10.300   4.980   4.780
 3701W        W 4672  10.470   1.110  13.750
 3702W        W 4673   0.400  11.070   6.650
 3703W        W 4674   4.190  12.800   5.260
 3704W        W 4675   8.690  12.710   2.260
 3705W        W 4676   9.120   8.150  11.920
 3706W        W 4677   6.900   3.290   9.360
 3707W        W 4678   4.100   9.450   2.810
 3708W        W 4679   2.930   5.870  10.930
 3709W        W 4680   7.960  11.560   0.580
 3710W        W 4681  11.130   4.680  13.100
 3711W        W 4682   0.270   4.030   8.930
 3712W        W 4683   8.660   5.370   0.520
 3713W        W 4684  12.830   3.120   4.880
 3714W        W 4685  10.400   4.530   3.260
 3715W        W 4686   9.880   0.390   0.710
 3716W        W 4687   5.890   4.910   2.290
 3717W        W 4688  12.470  13.320  10.600
 3718W        W 4689   1.100   2.070   7.580
 3719W        W 4690   5.750   3.920   4.780
 3720W        W 4691   6.560   0.950   8.980
 3721W        W 4692   5.020   2.520  12.700
 3722W        W 4693   5.370   0.650   0.380
 3723W        W 4694   3.180   9.430   1.730
 3724W        W 4695   0.060   8.070   3.690
 3725W        W 4696   1.650   2.470  13.880
 3726W        W 4697  12.340  11.290   5.050
 3727W        W 4698   6.470   1.280   3.520
 3728W        W 4699   1.140   4.720   3.830
 3729W        W 4700   6.260   5.680   5.420
 3730W        W 4701   1.670   5.230  11.680
 3731W        W 4702   1.790   5.860   0.120
 3732W        W 4703   8.640   8.120   9.930
 3733W        W 4704  10.400  10.070   8.700
 3734W        W 4705  12.830  11.580   5.910
 3735W        W 4706   5.510   6.490   3.360
 3736W        W 4707   5.130  13.180   3.940
 3737W        W 4708   0.200   2.550  13.690
 3738W        W 4709   8.420   3.540   5.750
 3739W        W 4710   0.200   4.470   7.100
 3740W        W 4711  13.390   9.500   6.590
 3741W        W 4712   8.460   9.180   0.170
 3742W        W 4713   5.290  11.540   3.550
 3743W        W 4714   4.280   0.570   2.910
 3744W        W 4715  10.740  10.260   6.370
 3745W        W 4716  11.440   9.980  11.180
 3746W        W 4717   9.710   0.380   1.630
 3747W        W 4718   0.670   3.190  10.490
 3748W        W 4719   4.030   2.870  10.270
 3749W        W 4720   9.310  11.180   6.930
 3750W        W 4721   0.750   9.820   7.320
 3751W        W 4722  13.280   2.480  11.230
 3752W        W 4723   5.240   0.830   6.890
 3753W        W 4724  11.270   3.780   7.540
 3754W        W 4725  11.230   4.450   6.290
 3755W        W 4726  11.970   7.310  13.390
 3756W        W 4727   5.620   4.640   6.310
 3757W        W 4728  12.230   9.480  11.200
 3758W        W 4729   9.220   3.950   5.250
 3759W        W 4730   4.980   2.540   7.180
 3760W        W 4731  10.630   3.190  13.850
 3761W        W 4732  13.080   4.750   4.560
 3762W        W 4733   1.610  13.000   8.810
 3763W        W 4734  12.230  12.810   1.820
 3764W        W 4735   9.550   8.220  12.630
 3765W        W 4736  10.340  12.620  11.140
 3766W        W 4737   3.370   2.480   4.030
 3767W        W 4738   5.800   9.840   6.690
 3768W        W 4739  11.380   2.690   2.730
 3769W        W 4740   6.990   7.650  10.410
 3770W        W 4741   2.880   9.100  13.710
 3771W        W 4742   6.490   1.600   7.140
 3772W        W 4743   2.300   2.250   8.900
 3773W        W 4744  13.870   8.670   8.100
 3774W        W 4745   7.270   6.870   4.000
 3775W        W 4746   4.040   5.320  12.810
 3776W        W 4747  11.020   6.730  12.070
 3777W        W 4748   5.890   5.470   5.690
 3778W        W 4749   5.100   1.350   6.880
 3779W        W 4750   7.870   1.600   9.080
 3780W        W 4751   2.090   0.820   9.330
 3781W        W 4752   3.400   5.050   2.030
 3782W        W 4753  11.710  10.070   4.340
 3783W        W 4754  10.390   4.410  10.750
 3784W        W 4755   6.580   3.300  10.160
 3785W        W 4756  11.690   2.430   1.840
 3786W        W 4757   1.600   2.180   9.370
 3787W        W 4758  10.300   3.030   6.080
 3788W        W 4759   1.430   6.420  11.040
 3789W        W 4760  12.630   4.890  12.450
 3790W        W 4761  13.200   5.530   0.390
 3791W        W 4762   1.670   6.920   9.860
 3792W        W 4763   7.320   8.980  11.010
 3793W        W 4764   5.440   1.580   2.480
 3794W        W 4765  12.690  10.050   1.900
 3795W        W 4766   3.440  12.720   7.600
 3796W        W 4767  11.530  10.900   5.650
 3797W        W 4768   3.000  12.990   5.890
 3798W        W 4769   3.230   2.560   0.330
 3799W        W 4770   5.370   1.840   8.770
 3800W        W 4771   2.470  12.840  11.040
 3801W        W 4772   3.700  12.230   1.710
 3802W        W 4773   6.250   8.900   9.930
 3803W        W 4774   0.210  10.650  11.530
 3804W        W 4775  12.520   7.750   4.610
 3805W        W 4776   8.610   2.790  11.020
 3806W        W 4777   6.270  13.550  12.720
 3807W        W 4778   5.410  10.870  13.050
 3808W        W 4779  10.050   0.990   2.420
 3809W        W 4780   4.850   4.330   4.100
 3810W        W 4781  11.240   0.460   4.750
 3811W        W 4782   8.430   0.390   6.040
 3812W        W 4783   0.440  13.620  10.360
 3813W        W 4784   4.420   0.540   3.890
 3814W        W 4785  13.470   3.020   4.990
 3815W        W 4786  10.710   7.370   1.390
 3816W        W 4787   8.880  13.160   8.620
 3817W        W 4788  13.910   6.580   9.800
 3818W        W 4789   8.420   0.710   0.400
 3819W        W 4790  12.140   3.400   0.810
 3820W        W 4791   4.790   1.160   8.590
 3821W        W 4792  10.870   5.650   0.370
 3822W        W 4793   2.250   0.260  12.810
 3823W        W 4794  10.900   0.300  12.900
 3824W        W 4795  12.950   6.600  12.550
 3825W        W 4796   0.400   9.470  13.390
 3826W        W 4797  11.790   8.700   3.990
 3827W        W 4798   4.240  13.090   5.690
 3828W        W 4799   4.080   6.490  11.070
 3829W        W 4800   5.310  12.300  10.730
 3830W        W 4801   7.910   9.540   8.290
 3831W        W 4802   3.370   2.040   3.820
 3832W        W 4803   9.560   4.330   2.150
 3833W        W 4804  12.220   7.070   0.810
 3834W        W 4805  10.450   0.680   0.170
 3835W        W 4806  10.240   9.180  13.850
 3836W        W 4807   4.240  11.670   5.110
 3837W        W 4808   8.950   5.140  10.480
 3838W        W 4809   3.160   1.410   4.330
 3839W        W 4810  10.800   5.490   5.850
 3840W        W 4811  11.140  11.410   9.020
 3841W        W 4812   0.570  10.750   2.130
 3842W        W 4813   4.510   5.740   7.190
 3843W        W 4814  11.120   8.380   5.850
 3844W        W 4815   4.860   0.010   6.930
 3845W        W 4816   5.200   1.090   7.780
 3846W        W 4817   0.800   9.930  12.610
 3847W        W 4818   0.690   8.690   9.730
 3848W        W 4819   2.850  12.340   6.870
 3849W        W 4820   3.670  12.710   1.760
 3850W        W 4821   4.870   8.610   3.550
 3851W        W 4822   3.110   6.730  12.590
 3852W        W 4823   7.110   9.930  11.180
 3853W        W 4824   7.010   6.150   1.180
 3854W        W 4825   8.690   9.340  11.800
 3855W        W 4826   3.840   3.570  12.740
 3856W        W 4827   5.570   3.690  11.980
 3857W        W 4828   4.760   0.840  12.490
 3858W        W 4829  11.030   9.560   1.220
 3859W        W 4830  12.070  10.230   3.510
 3860W        W 4831   5.600   7.190  12.650
 3861W        W 4832  13.410  11.410   3.580
 3862W        W 4833   6.760   5.860   8.590
 3863W        W 4834   6.690   3.460   1.910
 3864W        W 4835   3.860   2.910   0.200
 3865W        W 4836   0.870   4.190   5.660
 3866W        W 4837   8.010  11.910   5.030
 3867W        W 4838  13.160  12.840   5.380
 3868W        W 4839  13.200  13.820   9.470
 3869W        W 4840   6.680   6.930   1.500
 3870W        W 4841  11.400  10.100   7.240
 3871W        W 4842  10.150   0.740   2.960
 3872W        W 4843   9.650   5.540   6.230
 3873W        W 4844   1.160   8.280  13.840
 3874W        W 4845  13.260   8.100   6.890
 3875W        W 4846   7.930  13.140  10.270
 3876W        W 4847  11.270  11.580  11.170
 3877W        W 4848   6.270   0.790  10.760
 3878W        W 4849  11.380   5.160  11.800
 3879W        W 4850  11.330   3.160   3.970
 3880W        W 4851   0.730   0.000   9.330
 3881W        W 4852  11.400  11.160  10.900
 3882W        W 4853   3.600  10.970   4.920
 3883W        W 4854   9.260   8.210   1.990
 3884W        W 4855   2.220   1.170   2.150
 3885W        W 4856   5.460  13.790  11.970
 3886W        W 4857   1.940   4.870  13.620
 3887W        W 4858   0.320   2.280  11.570
 3888W        W 4859   7.160   7.620   7.590
 3889W        W 4860   4.640  12.390   2.910
 3890W        W 4861   2.820   1.740  10.990
 3891W        W 4862  13.280   8.690   5.590
 3892W        W 4863   4.070   3.210  10.710
 3893W        W 4864   7.680   2.660  11.220
 3894W        W 4865  12.950   6.440   0.260
 3895W        W 4866  13.390   2.980  13.850
 3896W        W 4867   2.010  11.720  10.560
 3897W        W 4868  12.850   6.470   9.990
 3898W        W 4869   7.520   6.110  10.110
 3899W        W 4870  12.460   0.190  13.040
 3900W        W 4871   0.840  11.980   0.470
 3901W        W 4872  10.160   5.850   4.100
 3902W        W 4873   2.790   1.650   4.570
 3903W        W 4874   4.700   2.270   9.760
 3904W        W 4875   4.580   0.450   0.030
 3905W        W 4876   5.500   1.110   3.460
 3906W        W 4877   8.150   5.450   0.260
 3907W        W 4878  12.910   2.450   3.220
 3908W        W 4879   1.290  13.230  12.380
 3909W        W 4880   8.140   4.620   9.500
 3910W        W 4881  13.690   9.020   1.240
 3911W        W 4882  11.890   7.360  13.880
 3912W        W 4883   3.680   3.780   1.550
 3913W        W 4884  11.060   6.780   4.900
 3914W        W 4885   9.060   4.310   9.170
 3915W        W 4886   1.460   1.480   0.490
 3916W        W 4887  13.070   6.140   6.670
 3917W        W 4888   1.520  12.250  12.000
 3918W        W 4889  13.390   1.980   2.800
 3919W        W 4890   5.110   7.970  12.540
 3920W        W 4891   9.750   6.720   8.840
 3921W        W 4892   5.630  12.500   3.900
 3922W        W 4893   2.260   4.980   4.780
 3923W        W 4894   0.270  11.730   7.590
 3924W        W 4895  10.260   0.110   1.650
 3925W        W 4896   6.640   4.480  10.490
 3926W        W 4897   9.030   5.770  13.410
 3927W        W 4898   8.720   5.510   5.210
 3928W        W 4899   7.100   0.600   9.650
 3929W        W 4900   2.470   2.230   3.730
 3930W        W 4901  12.230   8.420  12.670
 3931W        W 4902   5.350   2.380   5.360
 3932W        W 4903   1.090   3.320   5.710
 3933W        W 4904  10.120  10.960  12.490
 3934W        W 4905  10.960   4.190   5.500
 3935W        W 4906   6.160  10.400   9.680
 3936W        W 4907   3.570   6.930   9.480
 3937W        W 4908   2.530   4.500   8.750
 3938W        W 4909   3.190   1.820   8.330
 3939W        W 4910   1.860  11.560   2.050
 3940W        W 4911  11.760  13.390   2.510
 3941W        W 4912   2.280   6.830  10.330
 3942W        W 4913  10.540   0.490   2.590
 3943W        W 4914  10.180   7.640  13.880
 3944W        W 4915   4.680  11.220   9.990
 3945W        W 4916  10.340   6.920   1.680
 3946W        W 4917   4.510   8.320   0.850
 3947W        W 4918  13.210   9.290  12.830
 3948W        W 4919  11.490   0.970  12.720
 3949W        W 4920   9.170  10.660   9.580
 3950W        W 4921   2.980  12.570  12.890
 3951W        W 4922   3.740   1.300  11.350
 3952W        W 4923   9.640  13.240   8.660
 3953W        W 4924   5.020  12.320   8.460
 3954W        W 4925  13.580   7.200  13.900
 3955W        W 4926   2.880   3.140   1.460
 3956W        W 4927   2.650  10.650   1.520
 3957W        W 4928   5.210   8.300  10.500
 3958W        W 4929   2.550   5.690  10.190
 3959W        W 4930  12.840   3.920   4.230
 3960W        W 4931   8.770   2.050  10.610
 3961W        W 4932   8.450  11.890   5.340
 3962W        W 4933   7.840   9.510  11.890
 3963W        W 4934   3.100  13.520   2.270
 3964W        W 4935   3.630  13.430  11.780
 3965W        W 4936   1.500   2.760   9.290
 3966W        W 4937  12.160   0.530   8.700
 3967W        W 4938   5.170  12.820   3.130
 3968W        W 4939   0.150  10.860   2.320
 3969W        W 4940   6.670  12.640   1.310
 3970W        W 4941   3.160  11.920   8.870
 3971W        W 4942   6.150  11.570   4.600
 3972W        W 4943   5.730   8.920   1.160
 3973W        W 4944   7.510   0.840  11.820
 3974W        W 4945   5.950   1.750   9.400
 3975W        W 4946  12.490  12.870  11.960
 3976W        W 4947   8.310   4.860   5.750
 3977W        W 4948   3.670   1.310   4.360
 3978W        W 4949   9.580  12.770   5.510
 3979W        W 4950  13.040   0.660  13.000
 3980W        W 4951   9.140   2.330   4.610
 3981W        W 4952   9.210   3.360   7.300
 3982W        W 4953  11.070   4.220   4.300
 3983W        W 4954   6.390   5.880   5.830
 3984W        W 4955   0.610   8.160  13.800
 3985W        W 4956   6.880   4.910   4.660
 3986W        W 4957  13.340   0.580  12.060
 3987W        W 4958   8.710  11.250  11.660
 3988W        W 4959   1.490  12.840   4.620
 3989W        W 4960   5.420  11.130   1.760
 3990W        W 4961  10.810   9.800   5.470
 3991W        W 4962   7.640  12.870   7.630
 3992W        W 4963  10.950   8.010   1.180
 3993W        W 4964   7.750   3.980   1.280
 3994W        W 4965   5.890  10.460   3.090
 3995W        W 4966   4.920  12.750   1.830
 3996W        W 4967  12.200   2.320   0.190
 3997W        W 4968  13.290  11.240   2.100
 3998W        W 4969   5.460  13.860   2.540
 3999W        W 4970   2.220   2.110  11.570
 4000W        W 4971  13.770  11.800   0.790
 4001W        W 4972   4.930   3.720   5.490
 4002W        W 4973  13.090  13.210  13.270
 4003W        W 4974   5.740   4.230   7.410
 4004W        W 4975   5.560   0.090   0.140
 4005W        W 4976   9.390   4.610  13.800
 4006W        W 4977   2.200   6.000  13.420
 4007W        W 4978   6.750   7.140   4.580
 4008W        W 4979   6.170   7.730  12.450
 4009W        W 4980  11.460   1.030   8.140
 4010W        W 4981   8.630   6.150  10.040
 4011W        W 4982   2.000  11.920   2.440
 4012W        W 4983   7.480   7.170   0.090
 4013W        W 4984   2.140   1.710  12.450
 4014W        W 4985  11.710   9.570  11.200
 4015W        W 4986   4.790   8.830   0.100
 4016W        W 4987   3.590  10.830  10.440
 4017W        W 4988   5.350   8.000   2.010
 4018W        W 4989  11.280   8.290   7.210
 4019W        W 4990   8.590  12.760   6.180
 4020W        W 4991   1.800   4.780  11.770
 4021W        W 4992  13.870   9.970  11.060
 4022W        W 4993   1.510   1.560   1.040
 4023W        W 4994   5.980   8.250  13.870
 4024W        W 4995   1.110   1.850   1.030
 4025W        W 4996   1.320   4.690   5.180
 4026W        W 4997   8.140   3.100   9.750
 4027W        W 4998   8.390   8.440   2.160
 4028W        W 4999   4.390   1.130   3.820
 4029W        W 5000  13.080   5.380   4.050
 4030W        W 5001   4.710   8.550  10.370
 4031W        W 5002   6.330   8.160  10.860
 4032W        W 5003  10.150   7.930  11.200
 4033W        W 5004   8.060   4.680  13.830
 4034W        W 5005   3.550   2.630  12.860
 4035W        W 5006  10.900  11.290   6.410
 4036W        W 5007  12.680   2.960   2.570
 4037W        W 5008  11.030   9.710   9.300
 4038W        W 5009   4.750   1.350   0.490
 4039W        W 5010   9.850  10.710  13.600
 4040W        W 5011   5.250  11.890   8.630
 4041W        W 5012   4.910   1.710  11.680
 4042W        W 5013   1.730   6.600   3.470
 4043W        W 5014   4.320   5.190   5.560
 4044W        W 5015   1.110   3.680  13.270
 4045W        W 5016   9.850  13.350   7.700
 4046W        W 5017   9.930  11.580  10.240
 4047W        W 5018  11.930   1.830  11.540
 4048W        W 5019  12.600   1.120   6.370
 4049W        W 5020  12.480   3.460  13.540
 4050W        W 5021   5.060  10.520   0.810
 4051W        W 5022  11.830   2.190   9.480
 4052W        W 5023   4.020  13.510   7.850
 4053W        W 5024  12.630   2.490   9.520
 4054W        W 5025   9.920   6.290   4.260
 4055W        W 5026   5.520   8.560  12.970
 4056W        W 5027   9.920   5.730   8.540
 4057W        W 5028   7.190   5.280   2.290
 4058W        W 5029  13.210   1.860   5.060
 4059W        W 5030   8.640   9.030   1.520
 4060W        W 5031  11.320   2.500   6.910
 4061W        W 5032   3.190   0.490   3.160
 4062W        W 5033   0.980  11.880   9.330
 4063W        W 5034   7.500   9.100   0.380
 4064W        W 5035   3.980   6.380   2.890
 4065W        W 5036  13.220  10.580   3.050
 4066W        W 5037   0.830   2.790   5.990
 4067W        W 5038   9.150   5.770   1.210
 4068W        W 5039   5.760  10.660   6.340
 4069W        W 5040   6.230   0.430   4.480
 4070W        W 5041   7.010   7.270   9.660
 4071W        W 5042  11.430   2.780   7.950
 4072W        W 5043   6.040   4.700  10.820
 4073W        W 5044   2.180  11.430   1.270
 4074W        W 5045   1.260   9.000   7.490
 4075W        W 5046   3.320  13.490   5.490
 4076W        W 5047   8.150   9.780   0.520
 4077W        W 5048   6.920   1.320   7.180
 4078W        W 5049  11.910   3.480  12.800
 4079W        W 5050   8.510   9.290   7.480
 4080W        W 5051   3.420   6.120   0.610
 4081W        W 5052  13.280  10.730   7.370
 4082W        W 5053   0.730   4.690  11.600
 4083W        W 5054   1.850   6.150  11.300
 4084W        W 5055   5.160   3.910   5.880
 4085W        W 5056   7.490   9.060  13.320
 4086W        W 5057   5.650   9.610  11.250
 4087W        W 5058   0.040   0.940  12.890
 4088W        W 5059   3.400   3.890   2.850
 4089W        W 5060   6.670   6.480  11.460
 4090W        W 5061   9.480   2.930   7.230
 4091W        W 5062   5.010   7.300   6.790
 4092W        W 5063   0.470  10.600   1.280
 4093W        W 5064   2.570   6.040   2.590
 4094W        W 5065   5.090   9.630   4.030
 4095W        W 5066  13.760   0.790  12.340
 4096W        W 5067   2.950  12.710   1.130
 4097W        W 5068   6.180   3.120   0.420
 4098W        W 5069   6.680   3.310   6.890
 4099W        W 5070   1.110  12.570  11.180
 4100W        W 5071   8.490   8.780  11.780
 4101W        W 5072   9.840   7.240   0.120
 4102W        W 5073   5.140   2.610  13.570
 4103W        W 5074  13.060  10.550   0.370
 4104W        W 5075   6.640   7.460  13.690
 4105W        W 5076   4.610   0.670   5.290
 4106W        W 5077   1.540   8.400   4.720
 4107W        W 5078   0.480  12.900   4.700
 4108W        W 5079   6.970   2.210   1.440
 4109W        W 5080   2.890   6.870  13.000
 4110W        W 5081   9.810   0.520   3.320
 4111W        W 5082  13.120   4.110   3.340
 4112W        W 5083   9.810   3.630  13.730
 4113W        W 5084   6.570   1.780   9.430
 4114W        W 5085  11.540  11.930   9.910
 4115W        W 5086  13.260   2.790   6.650
 4116W        W 5087   5.180   4.180   3.740
 4117W        W 5088   3.050  12.820   7.200
 4118W        W 5089   9.850  13.700   3.230
 4119W        W 5090   9.600  11.610  13.060
 4120W        W 5091   2.520   1.660   7.530
 4121W        W 5092  12.460   1.670   8.320
 4122W        W 5093   5.450   4.940   6.700
 4123W        W 5094   3.240   7.550   4.960
 4124W        W 5095   2.050   2.670   0.500
 4125W        W 5096   8.480   0.740   8.170
 4126W        W 5097   8.690  12.770   0.410
 4127W        W 5098   2.670   6.400   4.140
 4128W        W 5099  10.840   9.140  11.250
 4129W        W 5100   7.680   6.520   1.200
 4130W        W 5101   7.290   9.800   6.820
 4131W        W 5102  10.300   2.890  10.180
 4132W        W 5103  10.840   8.230   9.230
 4133W        W 5104   2.260   2.720   2.300
 4134W        W 5105   8.050  11.450   8.550
 4135W        W 5106   7.490   6.420  12.870
 4136W        W 5107   4.180   9.530  11.340
 4137W        W 5108   6.230   5.670   0.580
 4138W        W 5109  12.370   6.410   6.880
 4139W        W 5110  11.520   8.840  10.680
 4140W        W 5111  13.640   1.490  12.870
 4141W        W 5112  11.500   2.200   4.700
 4142W        W 5113   2.590   6.750   9.270
 4143W        W 5114   7.940   3.410   6.100
 4144W        W 5115   7.150   8.140   6.110
 4145W        W 5116  10.960   9.570  12.460
 4146W        W 5117   9.210  13.560   8.960
 4147W        W 5118   0.910  10.210  10.750
 4148W        W 5119   1.990   3.610   4.160
 4149W        W 5120  10.170   0.510   4.900
 4150W        W 5121   6.690   3.240   7.440
 4151W        W 5122  13.140  12.780  10.030
 4152W        W 5123   1.520  13.210  13.450
 4153W        W 5124   8.670   7.930   8.420
 4154W        W 5125   8.340   0.690  13.630
 4155W        W 5126   0.570   9.630   1.190
 4156W        W 5127  12.630   2.480   5.670
 4157W        W 5128  12.190   5.280   6.190
 4158W        W 5129   0.350   4.830   1.130
 4159W        W 5130   6.380   4.220   4.460
 4160W        W 5131   7.310  10.960   8.250
 4161W        W 5132   7.960  12.890  13.010
 4162W        W 5133   5.800   7.960   7.070
 4163W        W 5134   1.160   5.180  12.680
 4164W        W 5135   6.740   3.220   7.990
 4165W        W 5136  11.100  13.090   3.640
 4166W        W 5137   1.830  13.420   1.440
 4167W        W 5138   7.050   2.580   8.480
 4168W        W 5139  13.010  12.130   8.740
 4169W        W 5140   4.970  11.500   3.060
 4170W        W 5141   0.800   8.070   2.230
 4171W        W 5142   4.210  11.070   6.190
 4172W        W 5143   9.740  13.690  10.350
 4173W        W 5144   3.600  12.180   4.630
 4174W        W 5145  11.690   7.830  12.290
 4175W        W 5146   0.860   2.480   7.750
 4176W        W 5147  11.640   9.940  11.680
 4177W        W 5148   9.460   9.690   9.050
 4178W        W 5149   1.640   2.600  11.690
 4179W        W 5150   6.430   5.680   2.340
 4180W        W 5151   9.910   0.740  12.630
 4181W        W 5152  13.900   8.910  11.280
 4182W        W 5153  11.620   9.300   0.200
 4183W        W 5154   8.420   1.120   4.430
 4184W        W 5155   3.890  11.720   9.470
 4185W        W 5156   4.160   5.100   8.530
 4186W        W 5157   0.640  13.350   1.000
 4187W        W 5158   3.960   4.840   0.230
 4188W        W 5159  10.590  10.560   6.780
 4189W        W 5160  12.110   1.310   1.780
 4190W        W 5161   8.230   2.430   8.630
 4191W        W 5162   8.300   2.590   9.990
 4192W        W 5163  10.680   5.290   4.910
 4193W        W 5164   7.760   9.870   6.970
 4194W        W 5165  12.340   8.970  12.480
 4195W        W 5166   5.940   4.160   3.350
 4196W        W 5167   4.620   4.910   0.490
 4197W        W 5168   4.400   7.550   7.580
 4198W        W 5169   8.680   3.690   9.680
 4199W        W 5170   3.660   5.070   7.360
 4200W        W 5171   8.260   3.000   6.410
 4201W        W 5172  13.490   5.250   8.540
 4202W        W 5173   7.670   9.940   8.060
 4203W        W 5174   4.660   3.630  10.250
 4204W        W 5175   6.340   7.410   5.450
 4205W        W 5176   4.740   5.510   1.830
 4206W        W 5177  13.390  11.940   1.560
 4207W        W 5178  11.300  12.080  10.340
 4208W        W 5179   0.010  13.130   4.860
 4209W        W 5180  13.370   5.420   6.180
 4210W        W 5181   7.550   6.910   7.000
 4211W        W 5182   2.450  13.270   9.760
 4212W        W 5183  10.240   8.730  12.150
 4213W        W 5184   4.140   6.870   0.430
 4214W        W 5185   6.010   1.520   6.990
 4215W        W 5186  10.270   4.420   0.140
 4216W        W 5187   8.600   0.370   0.090
 4217W        W 5188   1.940   0.010   2.800
 4218W        W 5189  11.820  13.570   7.540
 4219W        W 5190   9.970   2.970   2.570
 4220W        W 5191  12.280  10.910  11.090
 4221W        W 5192   0.560  10.200   0.790
 4222W        W 5193   6.090   4.330   8.850
 4223W        W 5194   5.090   1.610   7.730
 4224W        W 5195   2.470   4.330  12.220
 4225W        W 5196   6.350  12.080   8.530
 4226W        W 5197  10.760   5.360   9.260
 4227W        W 5198   6.750   1.370  11.780
 4228W        W 5199   9.090   0.270   6.650
 4229W        W 5200   3.200   8.870  10.380
 4230W        W 5201   3.320  10.070  13.460
 4231W        W 5202   0.110   6.030   1.170
 4232W        W 5203   3.680   6.690  12.530
 4233W        W 5204   3.090   8.280   7.720
 4234W        W 5205   5.550   2.530  12.660
 4235W        W 5206   7.370   4.000   2.200
 4236W        W 5207   9.890  10.440   0.920
 4237W        W 5208  13.870   5.220   3.370
 4238W        W 5209   1.800   2.610  10.860
 4239W        W 5210  11.000   2.030   3.500
 4240W        W 5211   6.120   3.490   1.740
 4241W        W 5212  10.720   3.960  12.660
 4242W        W 5213   9.650   0.560   4.190
 4243W        W 5214   2.460  13.810   0.160
 4244W        W 5215   7.420   0.660  13.150
 4245W        W 5216   2.790   0.460   0.320
 4246W        W 5217   9.660   1.780   4.000
 4247W        W 5218   4.550  10.450  12.590
 4248W        W 5219  12.660   0.010   7.000
 4249W        W 5220  10.260   6.580  10.680
 4250W        W 5221   3.430   9.930   9.730
 4251W        W 5222   3.560   8.990  12.410
 4252W        W 5223  11.890  10.490   1.070
 4253W        W 5224  13.670   9.120   4.200
 4254W        W 5225   2.470   0.730   1.280
 4255W        W 5226   2.250   5.760   8.950
 4256W        W 5227  12.510   3.230   7.120
 4257W        W 5228   6.720   4.370   2.770
 4258W        W 5229   3.940   8.480   9.910
 4259W        W 5230   9.800   2.280  10.160
 4260W        W 5231   1.410  13.340   6.820
 4261W        W 5232  11.140  13.570   9.030
 4262W        W 5233  13.760   0.030   9.710
 4263W        W 5234   8.740   2.300   6.500
 4264W        W 5235   3.120   6.750  11.080
 4265W        W 5236   2.710   5.140   3.140
 4266W        W 5237   9.240  13.370   5.050
 4267W        W 5238   5.860   6.420   6.350
 4268W        W 5239   3.700  12.520   3.030
 4269W        W 5240   7.070   5.620   1.910
 4270W        W 5241   1.090   1.610   3.520
 4271W        W 5242  11.940  13.490  11.120
 4272W        W 5243   0.560   5.290   2.820
 4273W        W 5244   8.330   6.250   1.790
 4274W        W 5245  10.550   8.640   8.230
 4275W        W 5246   4.430  10.480  11.170
 4276W        W 5247  11.500  11.520   1.330
 4277W        W 5248   1.980   3.530  10.080
 4278W        W 5249  12.080   7.890   3.270
 4279W        W 5250   9.780   4.660   0.150
 4280W        W 5251   0.400   1.710  12.650
 4281W        W 5252   9.570   1.640   1.980
 4282W        W 5253  12.550   6.370   8.220
 4283W        W 5254  13.070  12.370   5.070
 4284W        W 5255  12.600   6.670   9.010
 4285W        W 5256  13.810  12.350   9.910
 4286W        W 5257   3.330   4.070   1.720
 4287W        W 5258   4.340   2.700   0.890
 4288W        W 5259   3.430   7.060  12.770
 4289W        W 5260   0.820   3.640  11.320
 4290W        W 5261   4.290   5.360   0.130
 4291W        W 5262  11.960  13.560   2.060
 4292W        W 5263   2.800   1.290  11.300
 4293W        W 5264  12.720   2.220   3.650
 4294W        W 5265   4.550   7.400   3.280
 4295W        W 5266   6.530   3.590   6.050
 4296W        W 5267   5.100   5.480  12.640
 4297W        W 5268   5.470   2.750   1.050
 4298W        W 5269   3.430   1.000   3.110
 4299W        W 5270   6.350   8.250   0.400
 4300W        W 5271   2.530   0.300  11.980
 4301W        W 5272   3.600   1.590   9.440
 4302W        W 5273  12.700  10.480   9.070
 4303W        W 5274   6.890   9.920   5.760
 4304W        W 5275   9.650  11.190   1.440
 4305W        W 5276   6.990   8.430   7.820
 4306W        W 5277   9.820  12.310  13.790
 4307W        W 5278   8.150   2.010   8.120
 4308W        W 5279   1.620  11.530   6.370
 4309W        W 5280  11.640   9.630  10.340
 4310W        W 5281   3.490   3.660  13.100
 4311W        W 5282   6.700   3.160  12.390
 4312W        W 5283   1.640  12.680  13.440
 4313W        W 5284   7.250  10.180  10.740
 4314W        W 5285   2.890   3.280  11.790
 4315W        W 5286   7.040  12.650   8.780
 4316W        W 5287   8.030   9.730  12.750
 4317W        W 5288  10.840  11.440  13.700
 4318W        W 5289   8.120   4.730   6.260
 4319W        W 5290   2.810   0.850   6.450
 4320W        W 5291  12.350   8.450  11.170
 4321W        W 5292   6.260  11.870   5.980
 4322W        W 5293   8.380   3.830  11.320
 4323W        W 5294  10.830  12.800  10.110
 4324W        W 5295   9.290   6.650   8.080
 4325W        W 5296   1.010   9.060   3.370
 4326W        W 5297   0.740  13.550   4.530
 4327W        W 5298   1.830   0.790   5.260
 4328W        W 5299   1.040   3.440   9.700
 4329W        W 5300  13.280   5.830   4.600
 4330W        W 5301  13.350   0.220   0.470
 4331W        W 5302   2.420   3.420   3.060
 4332W        W 5303  11.310   1.520   6.020
 4333W        W 5304   6.590   2.650  10.660
 4334W        W 5305   3.170   7.940  12.880
 4335W        W 5306   8.400   2.760   5.640
 4336W        W 5307  11.540   8.910   0.630
 4337W        W 5308   6.330   0.300   2.310
 4338W        W 5309   6.590   1.410   2.160
 4339W        W 5310   1.400  12.760   2.400
 4340W        W 5311  12.050  12.280   6.180
 4341W        W 5312   0.690   8.610  11.900
 4342W        W 5313   5.800   9.570   7.660
 4343W        W 5314   8.860   1.110  10.440
 4344W        W 5315   3.900   1.970   9.220
 4345W        W 5316   6.370   1.230   6.780
 4346W        W 5317   6.860   4.230  11.800
 4347W        W 5318   4.370   5.230  13.200
 4348W        W 5319   9.850  11.880  10.650
 4349W        W 5320  13.680   5.330   2.930
 4350W        W 5321   0.990  12.830  11.600
 4351W        W 5322  13.450  13.070   6.520
 4352W        W 5323   3.550   2.960   7.680
 4353W        W 5324   0.530  12.310   3.470
 4354W        W 5325  11.430   4.060  11.120
 4355W        W 5326   8.760   3.500   8.790
 4356W        W 5327   5.630  13.480   7.260
 4357W        W 5328   4.420  10.960   9.010
 4358W        W 5329  11.910   8.790   9.870
 4359W        W 5330  11.560   2.630   9.570
 4360W        W 5331   5.180  10.800  13.910
 4361W        W 5332   5.610  12.710   6.780
 4362W        W 5333   7.970  13.460   0.270
 4363W        W 5334   0.890   0.280   0.510
 4364W        W 5335   0.100   5.940   6.420
 4365W        W 5336   5.000  10.330   1.460
 4366W        W 5337  11.240   1.160   9.580
 4367W        W 5338   1.440  10.410   3.490
 4368W        W 5339   8.130   0.110   8.900
 4369W        W 5340   1.730  10.690   2.080
 4370W        W 5341  13.220  11.370   2.620
 4371W        W 5342   9.630   7.980   8.540
 4372W        W 5343   1.330   5.540  10.740
 4373W        W 5344   0.560  12.020   9.520
 4374W        W 5345   7.040   9.900   0.140
 4375W        W 5346   2.080   6.590   8.930
 4376W        W 5347   0.020   2.910  11.780
 4377W        W 5348  13.380  10.420   6.440
 4378W        W 5349   3.780   5.480   3.930
 4379W        W 5350   9.710   2.390  11.450
 4380W        W 5351   5.840   5.080  11.660
 4381W        W 5352  13.010   5.740   1.110
 4382W        W 5353   4.380   9.130  12.840
 4383W        W 5354   3.970   0.830   6.600
 4384W        W 5355  13.080   1.740  10.190
 4385W        W 5356  12.780   2.330   1.150
 4386W        W 5357  10.570   7.180   5.350
 4387W        W 5358   8.280   1.410   8.810
 4388W        W 5359   8.330   6.020  13.410
 4389W        W 5360  13.160   7.920  13.800
 4390W        W 5361   0.840  10.610   1.720
 4391W        W 5362   1.910   5.990   8.700
 4392W        W 5363   1.080   8.020  13.020
 4393W        W 5364  10.790   1.750   5.080
 4394W        W 5365   6.330  13.750   0.570
 4395W        W 5366   6.760   5.040   2.140
 4396W        W 5367   3.070   9.720  13.040
 4397W        W 5368  13.320  12.090  10.600
 4398W        W 5369  11.150   9.600  11.100
 4399W        W 5370   0.710   0.980   8.630
 4400W        W 5371  11.910   3.250  11.650
 4401W        W 5372   8.230  11.310   5.880
 4402W        W 5373   5.990  11.160  11.780
 4403W        W 5374   8.420  11.890  13.800
 4404W        W 5375  11.750   2.850   4.630
 4405W        W 5376   5.410  11.210   6.440
 4406W        W 5377   3.950   8.060   8.010
 4407W        W 5378   4.810   9.260   7.010
 4408W        W 5379   2.550   2.890   4.380
 4409W        W 5380   7.210  11.320  12.680
 4410W        W 5381  13.690   6.590  10.730
 4411W        W 5382   4.210  13.430   6.550
 4412W        W 5383  13.890   6.540   0.130
 4413W        W 5384  13.680   1.350   8.100
 4414W        W 5385   2.490  10.100   7.670
 4415W        W 5386  11.790  11.310  11.200
 4416W        W 5387   0.710   2.180  11.920
 4417W        W 5388  11.760   4.670   2.840
 4418W        W 5389   3.640   9.640  10.610
 4419W        W 5390  13.110   5.860   7.650
 4420W        W 5391   9.860   1.520   2.350
 4421W        W 5392   1.120   7.440  10.010
 4422W        W 5393   9.030  12.110  12.320
 4423W        W 5394   1.770   0.510   1.780
 4424W        W 5395   0.220   1.330   5.100
 4425W        W 5396   6.820   9.190   8.980
 4426W        W 5397   9.590   3.960  13.430
 4427W        W 5398  13.550   2.550  10.300
 4428W        W 5399   1.150  12.780   6.850
 4429W        W 5400   0.370  11.290   7.820
 4430W        W 5401   4.970   5.270   0.830
 4431W        W 5402   0.990  10.560  13.330
 4432W        W 5403   5.420  11.780   4.400
 4433W        W 5404   5.900   5.800  11.990
 4434W        W 5405   7.000   3.600  12.380
 4435W        W 5406   0.750   1.500   8.480
 4436W        W 5407   6.380   6.890   7.110
 4437W        W 5408   1.610   8.500   6.570
 4438W        W 5409   6.090   5.090   4.670
 4439W        W 5410   7.340  10.580   1.430
 4440W        W 5411   8.480   0.790  10.410
 4441W        W 5412  10.800   3.390   2.210
 4442W        W 5413  11.430   7.690   7.970
 4443W        W 5414   5.730  13.510   0.050
 4444W        W 5415   2.580   2.980  10.620
 4445W        W 5416   3.710   0.530   7.650
 4446W        W 5417   6.660  10.030   6.240
 4447W        W 5418   6.580  13.910  11.990
 4448W        W 5419  12.700  13.210   1.530
 4449W        W 5420  13.390   1.540   9.890
 4450W        W 5421   4.580   1.690   7.670
 4451W        W 5422   2.330   3.000   7.250
 4452W        W 5423   6.310  12.940   1.610
 4453W        W 5424  10.300   6.770  12.800
 4454W        W 5425   7.120   3.580   2.140
 4455W        W 5426  13.050   4.420   1.590
 4456W        W 5427   7.450   8.890  13.840
 4457W        W 5428   5.080   4.750   6.380
 4458W        W 5429   6.190   9.650   5.370
 4459W        W 5430   6.060   6.300   2.100
 4460W        W 5431  11.200   2.710  13.210
 4461W        W 5432  13.640   1.590  11.590
 4462W        W 5433   1.640   8.580   1.490
 4463W        W 5434   7.080   6.130   9.350
 4464W        W 5435   8.200  10.200   4.310
 4465W        W 5436  12.580   3.750   7.430
 4466W        W 5437   4.700  10.210   7.990
 4467W        W 5438   5.830   5.810   3.430
 4468W        W 5439  11.060   9.210  13.400
 4469W        W 5440  11.210   1.820   6.420
 4470W        W 5441  11.750   5.220  12.120
 4471W        W 5442  10.620   4.040   3.150
 4472W        W 5443   5.280   0.250   6.250
 4473W        W 5444   6.740  12.250   0.580
 4474W        W 5445   5.470   4.630   3.710
 4475W        W 5446  11.820   0.980   2.140
 4476W        W 5447  10.780   5.900   0.900
 4477W        W 5448   0.660  13.730   8.450
 4478W        W 5449   4.630  12.260   1.840
 4479W        W 5450  12.880   0.880   5.920
 4480W        W 5451   2.470   8.210   5.490
 4481W        W 5452   4.190  10.280   5.080
 4482W        W 5453   8.200   1.940   1.130
 4483W        W 5454  12.810  12.980   9.620
 4484W        W 5455  11.270   2.430   3.270
 4485W        W 5456   0.230  12.960   3.860
 4486W        W 5457   8.590   2.770   5.170
 4487W        W 5458   5.430   3.960   6.350
 4488W        W 5459  13.050   1.270   2.730
 4489W        W 5460   6.160   5.360  11.890
 4490W        W 5461   4.550   6.810   0.880
 4491W        W 5462  13.170   2.560   8.080
 4492W        W 5463   2.690  13.010   7.600
 4493W        W 5464  10.230   6.990  11.570
 4494W        W 5465   6.880   1.500   3.720
 4495W        W 5466  12.800   0.310   1.750
 4496W        W 5467   6.280   1.900   9.030
 4497W        W 5468   2.210  10.420  13.190
 4498W        W 5469   0.140   4.400  13.820
 4499W        W 5470   3.050   2.860   2.800
 4500W        W 5471  10.060  12.200   1.970
 4501W        W 5472  10.630  13.330   9.990
 4502W        W 5473   6.140   4.810   6.180
 4503W        W 5474   9.700   5.060   6.080
 4504W        W 5475  13.540   3.380   8.570
 4505W        W 5476   5.790   5.140   6.090
 4506W        W 5477   9.110   0.010  12.220
 4507W        W 5478   9.930   2.000   7.000
 4508W        W 5479  13.500   1.580  11.120
 4509W        W 5480   3.230   1.220   1.150
 4510W        W 5481   1.430   4.920  13.510
 4511W        W 5482  11.020  13.430   5.050
 4512W        W 5483   7.960   9.820  11.550
 4513W        W 5484   6.350   0.480   0.220
 4514W        W 5485   3.710   9.420   8.440
 4515W        W 5486   3.210  10.740   6.510
 4516W        W 5487   6.030   4.850   0.630
 4517W        W 5488   8.470  12.250  11.530
 4518W        W 5489   8.260   5.230  11.720
 4519W        W 5490  13.220   3.250   4.580
 4520W        W 5491  13.290   9.670   3.510
 4521W        W 5492   9.940   3.460   0.700
 4522W        W 5493   2.540  10.730   8.910
 4523W        W 5494   4.330  12.290   7.190
 4524W        W 5495   2.520  12.600   0.310
 4525W        W 5496   9.070   7.400  10.450
 4526W        W 5497   4.800   6.460  12.490
 4527W        W 5498   9.080   8.850   0.460
 4528W        W 5499  12.390  11.240   1.400
 4529W        W 5500  10.500  12.400  12.490
 4530W        W 5501   1.660   9.750  11.790
 4531W        W 5502   7.710   4.050   4.160
 4532W        W 5503   2.720  11.080  10.090
 4533W        W 5504   1.020   3.500   4.070
 4534W        W 5505   1.120   4.370   8.870
 4535W        W 5506   2.110   6.710   0.040
 4536W        W 5507   0.740   1.510  10.370
 4537W        W 5508  13.410   8.460   6.410
 4538W        W 5509   0.900   0.230  11.680
 4539W        W 5510  11.870  11.720   2.350
 4540W        W 5511  12.320   8.460   4.980
 4541W        W 5512   9.780   6.770  10.630
 4542W        W 5513  12.810   7.670  13.500
 4543W        W 5514  13.680   1.550   5.000
 4544W        W 5515   5.800   7.170  11.700
 4545W        W 5516   6.040  10.810   0.300
 4546W        W 5517   7.440   0.670   7.700
 4547W        W 5518  12.990   6.160   4.950
 4548W        W 5519  13.810   0.470   5.790
 4549W        W 5520   8.640   2.760  10.450
 4550W        W 5521   5.710   1.010  12.000
 4551W        W 5522  11.370   1.470   4.390
 4552W        W 5523  13.220  13.390   4.160
 4553W        W 5524  13.640  13.760   9.210
 4554W        W 5525   5.220   9.520   4.510
 4555W        W 5526   2.470  13.620   4.030
 4556W        W 5527  11.760   4.820  12.610
 4557W        W 5528   0.640   8.030   1.380
 4558W        W 5529   4.830   7.930   8.100
 4559W        W 5530   0.210   2.900   6.690
 4560W        W 5531   0.870  13.730  12.850
 4561W        W 5532  12.700   3.580   4.620
 4562W        W 5533  10.710  12.450   9.200
 4563W        W 5534   2.250   5.790   1.630
 4564W        W 5535  13.760   9.840   0.640
 4565W        W 5536   1.600   3.210  11.590
 4566W        W 5537   4.070   7.400  10.920
 4567W        W 5538   6.600   8.750   9.580
 4568W        W 5539   5.780   1.650   3.730
 4569W        W 5540   4.710  12.910  12.090
 4570W        W 5541   3.520  10.780   4.320
 4571W        W 5542  11.980  12.850  11.860
 4572W        W 5543   0.290   0.940   0.320
 4573W        W 5544   7.190   3.210   2.600
 4574W        W 5545   7.170  11.750   8.470
 4575W        W 5546   8.610   1.270  11.820
 4576W        W 5547   9.680   4.190   3.760
 4577W        W 5548  13.740   9.500  10.350
 4578W        W 5549   4.560   2.210   0.420
 4579W        W 5550  11.140  13.060  11.500
 4580W        W 5551   9.020   9.740   0.590
 4581W        W 5552   9.080   0.960   6.470
 4582W        W 5553   7.890   4.350   5.960
 4583W        W 5554   0.370  12.990   9.130
 4584W        W 5555   5.210  13.420  11.600
 4585W        W 5556   2.830   0.180   2.590
 4586W        W 5557  11.050   0.840   3.720
 4587W        W 5558   4.430  10.990  10.460
 4588W        W 5559   3.390  12.710   2.670
 4589W        W 5560   7.650   1.260   1.710
 4590W        W 5561   8.160   8.430   9.820
 4591W        W 5562   1.160   9.310   2.870
 4592W        W 5563   6.400  13.640   8.770
 4593W        W 5564   3.860   6.840  13.020
 4594W        W 5565   7.260   2.130   9.150
 4595W        W 5566   9.890   6.750   1.900
 4596W        W 5567   5.090   6.780   3.800
 4597W        W 5568  11.500   8.620  12.810
 4598W        W 5569   4.580   1.940   2.240
 4599W        W 5570   6.950   3.660   7.230
 4600W        W 5571  12.780   5.040   4.300
 4601W        W 5572   2.730  10.890  12.590
 4602W        W 5573   8.340   2.490   8.050
 4603W        W 5574   1.380  10.640   0.680
 4604W        W 5575   7.360   6.830  13.600
 4605W        W 5576   2.070   3.540   1.040
 4606W        W 5577   7.510  12.930   1.390
 4607W        W 5578   2.550   5.820   7.390
 4608W        W 5579   4.330   2.660   0.370
 4609W        W 5580   5.990   1.020   9.870
 4610W        W 5581  12.200  11.460  11.510
 4611W        W 5582  13.470   9.540   0.290
 4612W        W 5583   1.760   8.300   9.040
 4613W        W 5584   3.230   2.300   5.710
 4614W        W 5585   9.110  10.970   7.390
 4615W        W 5586   1.290   9.850   2.960
 4616W        W 5587   4.100  12.630   2.830
 4617W        W 5588  12.070  11.790   6.840
 4618W        W 5589  10.790   1.780   7.940
 4619W        W 5590   0.380   6.720  12.000
 4620W        W 5591  11.060  12.860   8.520
 4621W        W 5592   7.190   8.840   8.020
 4622W        W 5593   2.500   0.710   7.000
 4623W        W 5594   5.590   2.920   2.270
 4624W        W 5595   7.100  10.680   6.440
 4625W        W 5596  12.470  12.760   9.370
 4626W        W 5597  11.120   3.390   0.740
 4627W        W 5598   6.900  13.800   8.080
 4628W        W 5599   9.460   7.980  11.580
 4629W        W 5600   0.080   4.620   3.450
 4630W        W 5601  13.200  13.760   6.980
 4631W        W 5602   0.270  13.350   0.710
 4632W        W 5603  13.480   0.340   9.330
 4633W        W 5604   6.810   4.570   9.250
 4634W        W 5605   7.100   5.310  12.400
 4635W        W 5606  13.840   0.150   2.830
 4636W        W 5607  10.010   0.020  12.470
 4637W        W 5608   3.740   2.990   8.230
 4638W        W 5609   8.150   1.310  12.030
 4639W        W 5610   5.100   2.650   5.810
 4640W        W 5611   0.580   2.250   5.880
 4641W        W 5612   5.850   7.340   2.250
 4642W        W 5613   5.030   6.920   8.950
 4643W        W 5614  13.750   8.300  11.870
 4644W        W 5615   6.180  11.560  13.420
 4645W        W 5616  13.550   8.270  13.740
 4646W        W 5617   8.300   8.350  10.850
 4647W        W 5618   6.230   5.860   8.270
 4648W        W 5619  12.040  12.600   6.650
 4649W        W 5620  13.140   3.200   3.800
 4650W        W 5621  11.410   4.120   6.710
 4651W        W 5622   7.050   1.130  11.390
 4652W        W 5623   0.230   1.720  13.550
 4653W        W 5624   1.580   8.800  13.230
 4654W        W 5625   4.430   6.960   3.510
 4655W        W 5626   8.470  11.120  12.050
 4656W        W 5627  13.600  11.870   9.830
 4657W        W 5628  11.240   3.820   2.070
 4658W        W 5629   5.750   1.440   0.550
 4659W        W 5630   0.780   6.280   3.910
 4660W        W 5631   6.340   6.920   1.040
 4661W        W 5632   7.120  12.790   5.910
 4662W        W 5633   6.080  13.030   1.190
 4663W        W 5634   8.410   2.340  10.410
 4664W        W 5635   8.080   0.220   0.560
 4665W        W 5636   4.000   2.380   7.720
 4666W        W 5637  12.670   3.470   0.580
 4667W        W 5638   1.890   8.330  13.290
 4668W        W 5639   3.250   0.100   7.510
 4669W        W 5640   7.840  13.800   5.460
 4670W        W 5641   4.640   6.560   2.680
 4671W        W 5642   3.270   2.090   7.930
 4672W        W 5643   5.030  10.380  11.070
 4673W        W 5644   3.710   2.030   2.740
 4674W        W 5645   1.850   6.120   1.940
 4675W        W 5646   0.450   3.110   7.030
 4676W        W 5647   9.930   8.450   2.060
 4677W        W 5648   0.700   5.630  13.310
 4678W        W 5649   9.480  11.450   6.240
 4679W        W 5650   3.440   5.620   8.650
 4680W        W 5651   6.120  12.360  11.070
 4681W        W 5652  13.140  10.140   3.260
 4682W        W 5653   3.840  12.810  11.700
 4683W        W 5654   1.930   0.880   0.390
 4684W        W 5655   6.430  12.950   3.530
 4685W        W 5656   0.800   0.770   6.580
 4686W        W 5657   1.190   6.940  11.640
 4687W        W 5658  10.060   6.840   0.340
 4688W        W 5659   9.620  12.310   3.180
 4689W        W 5660   6.380  13.410   9.820
 4690W        W 5661  13.810   2.200   7.000
 4691W        W 5662   8.830   0.850   6.910
 4692W        W 5663   7.330   9.860   6.060
 4693W        W 5664   4.820   3.240   6.890
 4694W        W 5665  10.450   0.600  10.610
 4695W        W 5666   2.390  11.460   2.350
 4696W        W 5667   1.560   5.580   7.290
 4697W        W 5668   2.210   3.850   8.840
 4698W        W 5669   5.770   6.600   4.900
 4699W        W 5670   7.810  10.320  11.510
 4700W        W 5671   1.210   9.360  11.840
 4701W        W 5672   3.020  13.360  12.380
 4702W        W 5673   2.590  12.900   6.220
 4703W        W 5674   8.720   7.110   0.890
 4704W        W 5675   5.580   6.640   3.880
 4705W        W 5676   5.930   4.590   3.870
 4706W        W 5677   1.860  12.580   8.530
 4707W        W 5678   8.570   6.860  10.870
 4708W        W 5679   5.310   9.250  10.360
 4709W        W 5680   7.140  10.690  13.600
 4710W        W 5681   0.530   0.420  11.370
 4711W        W 5682   5.120   0.490  12.540
 4712W        W 5683   4.670  12.830   5.870
 4713W        W 5684   1.200  12.900  12.810
 4714W        W 5685   0.790   7.310   4.780
 4715W        W 5686   5.190   8.540   4.370
 4716W        W 5687   3.550   8.770   7.610
 4717W        W 5688   2.400   0.450   3.320
 4718W        W 5689   7.730  12.960   4.280
 4719W        W 5690  10.480   1.260   1.130
 4720W        W 5691   6.310   8.960  10.860
 4721W        W 5692   6.070   0.810  13.690
 4722W        W 5693  10.020   9.080   0.830
 4723W        W 5694   2.480   3.730   0.770
 4724W        W 5695  13.390  11.210   8.000
 4725W        W 5696  12.640   0.340   3.830
 4726W        W 5697   1.990   6.590   4.520
 4727W        W 5698   6.220  10.040  11.750
 4728W        W 5699   9.540   6.600  13.260
 4729W        W 5700   6.140   6.500  11.570
 4730W        W 5701   3.270   4.560   0.550
 4731W        W 5702  11.500  13.420   1.910
 4732W        W 5703  12.710   1.600   4.290
 4733W        W 5704   9.880   7.270  10.790
 4734W        W 5705  11.380   9.030   2.370
 4735W        W 5706   4.570   3.300   9.490
 4736W        W 5707  11.420  11.470  12.540
 4737W        W 5708   8.340  13.880   9.330
 4738W        W 5709  10.760   0.120  11.610
 4739W        W 5710   0.060   1.000   7.830
 4740W        W 5711   9.610  10.650  10.600
 4741W        W 5712  11.890   3.340   4.970
 4742W        W 5713  12.880   8.790  12.310
 4743W        W 5714   4.480   4.470   0.950
 4744W        W 5715   0.160   6.650   2.480
 4745W        W 5716   7.620   5.610   4.330
 4746W        W 5717   8.600   1.970  13.580
 4747W        W 5718   5.830  10.950   0.770
 4748W        W 5719  13.360   5.480   3.270
 4749W        W 5720   0.500   5.010  11.250
 4750W        W 5721  13.120   8.610   6.760
 4751W        W 5722  11.360   4.290  13.370
 4752W        W 5723   9.480   1.940   9.870
 4753W        W 5724   4.920   2.970   4.410
 4754W        W 5725  10.580   3.620   0.200
 4755W        W 5726   8.440   1.240   7.370
 4756W        W 5727  12.220  12.400   0.080
 4757W        W 5728   7.870  10.520   8.700
 4758W        W 5729   8.610   0.630   4.650
 4759W        W 5730   5.390   4.470   1.330
 4760W        W 5731  11.740  13.780   0.180
 4761W        W 5732  13.790   2.260   3.850
 4762W        W 5733  13.360   9.010   0.300
 4763W        W 5734   4.720   4.420   8.410
 4764W        W 5735   1.860  10.220   3.760
 4765W        W 5736  13.370   2.030   9.920
 4766W        W 5737  13.790  12.280  13.340
 4767W        W 5738   6.460   6.250   6.150
 4768W        W 5739   8.740   6.300  13.340
 4769W        W 5740   2.940   1.230   4.870
 4770W        W 5741  10.020   2.560   4.450
 4771W        W 5742  12.170   0.040   0.960
 4772W        W 5743   5.380   5.890  12.900
 4773W        W 5744   8.100   5.200   6.600
 4774W        W 5745   4.540  11.440   2.240
 4775W        W 5746   5.760   5.320   9.200
 4776W        W 5747  11.790   0.090   5.640
 4777W        W 5748   3.070   3.850   5.150
 4778W        W 5749  10.600   2.730   8.020
 4779W        W 5750   0.160   0.820   1.370
 4780W        W 5751   5.950   3.590   1.250
 4781W        W 5752   3.620  11.390   9.230
 4782W        W 5753   2.280   5.170  11.760
 4783W        W 5754  12.490  13.320   9.550
 4784W        W 5755  11.300   6.780   5.780
 4785W        W 5756   7.320   4.660   1.620
 4786W        W 5757   3.970   4.410  10.870
 4787W        W 5758   5.940   1.680   8.630
 4788W        W 5759   8.030   6.420  12.980
 4789W        W 5760   4.370   5.760   5.690
 4790W        W 5761   3.280   9.120   7.470
 4791W        W 5762   4.760   4.890  10.070
 4792W        W 5763   1.880   2.520  12.290
 4793W        W 5764   4.080   1.460   4.040
 4794W        W 5765   9.730   4.530  13.440
 4795W        W 5766   3.530   4.160   0.350
 4796W        W 5767  10.200   6.920  13.740
 4797W        W 5768   6.350  11.080   7.470
 4798W        W 5769   3.510   5.440   1.670
 4799W        W 5770   8.330   1.630   7.770
 4800W        W 5771   5.240   8.800   7.900
 4801W        W 5772   5.580   0.660   2.160
 4802W        W 5773   8.700  12.070   5.690
 4803W        W 5774   0.360  10.420   2.560
 4804W        W 5775  12.920  12.080   0.630
 4805W        W 5776   0.510  12.890   9.570
 4806W        W 5777   3.710  10.310   0.670
 4807W        W 5778   5.210   9.000  13.820
 4808W        W 5779   6.500   7.920  12.030
 4809W        W 5780  12.740   5.490   6.890
 4810W        W 5781   1.190   3.320   4.460
 4811W        W 5782   7.130  12.220   5.230
 4812W        W 5783  12.700   1.240   5.660
 4813W        W 5784   1.260   3.240  11.150
 4814W        W 5785   1.150   4.760  13.020
 4815W        W 5786   3.290   1.860   6.380
 4816W        W 5787  11.450  12.610   6.480
 4817W        W 5788  12.520   9.110  10.510
 4818W        W 5789   9.510   2.560   8.500
 4819W        W 5790   3.530  12.140  13.900
 4820W        W 5791   6.820   9.630   7.680
 4821W        W 5792   0.210   9.170  10.460
 4822W        W 5793   3.960  13.010  10.110
 4823W        W 5794   6.370   4.530   8.480
 4824W        W 5795  10.870   1.590   2.170
 4825W        W 5796   3.330  10.180   0.930
 4826W        W 5797   1.610  11.870   6.010
 4827W        W 5798   2.060   8.930   5.350
 4828W        W 5799   0.510   1.220   1.980
 4829W        W 5800  10.940   5.270   1.630
 4830W        W 5801   5.450   2.300   4.810
 4831W        W 5802  12.370   8.590  13.560
 4832W        W 5803  13.440   0.550   3.320
 4833W        W 5804   2.350   5.510  12.600
 4834W        W 5805   7.000   1.880   0.640
 4835W        W 5806   9.190   5.570   3.800
 4836W        W 5807   0.810   4.040  12.850
 4837W        W 5808   5.520   0.130   1.150
 4838W        W 5809   1.840   2.810   4.920
 4839W        W 5810   0.410   0.050   1.220
 4840W        W 5811  12.990   1.320   6.700
 4841W        W 5812   3.030   4.130   6.300
 4842W        W 5813   8.210  11.570  11.340
 4843W        W 5814  12.270  11.590  12.650
 4844W        W 5815  13.830   6.170  10.030
 4845W        W 5816   7.790   5.760   9.880
 4846W        W 5817   9.120  11.550  11.670
 4847W        W 5818   2.940   8.450   9.000
 4848W        W 5819   5.100   5.930   1.930
 4849W        W 5820   8.980   7.020   8.270
 4850W        W 5821   1.280  12.360   2.660
 4851W        W 5822   6.080  13.560   3.810
 4852W        W 5823   3.340   9.320   2.200
 4853W        W 5824   0.250   4.090   7.470
 4854W        W 5825   6.380   3.180   2.200
 4855W        W 5826   4.130  12.680   9.450
 4856W        W 5827   1.470   9.200  13.570
 4857W        W 5828   0.380  12.010   1.590
 4858W        W 5829  13.870   5.680   3.360
 4859W        W 5830   1.350   4.750   8.570
 4860W        W 5831   8.470   3.080   6.000
 4861W        W 5832  12.940   2.400   8.530
 4862W        W 5833  11.980   3.750   1.100
 4863W        W 5834  11.520   2.900   5.090
 4864W        W 5835   7.350   7.150   5.630
 4865W        W 5836   0.090  11.610  13.890
 4866W        W 5837   6.250  12.930  12.710
 4867W        W 5838   4.520   7.510   4.300
 4868W        W 5839   4.750   2.080   7.390
 4869W        W 5840   4.500  11.520   9.590
 4870W        W 5841   0.810   0.230   5.770
 4871W        W 5842   3.310  12.960   5.360
 4872W        W 5843   5.190   4.310   8.620
 4873W        W 5844   1.460   4.880  11.280
 4874W        W 5845   7.490   6.670   0.130
 4875W        W 5846   6.390  12.960   2.580
 4876W        W 5847  12.800  10.000   9.360
 4877W        W 5848  11.000   4.940  13.580
 4878W        W 5849   7.730   2.830   0.210
 4879W        W 5850   6.230   4.180   7.470
 4880W        W 5851   2.780   0.420   5.220
 4881W        W 5852   9.480   1.540   0.600
 4882W        W 5853   5.210  13.260   7.570
 4883W        W 5854   6.500   9.250   4.230
 4884W        W 5855  10.770   7.190   4.860
 4885W        W 5856   2.100  13.770   1.050
 4886W        W 5857  10.580   9.620   4.580
 4887W        W 5858   0.550   1.330  10.830
 4888W        W 5859  12.750   5.050   5.560
 4889W        W 5860   3.590  10.200   2.960
 4890W        W 5861   0.310   8.070   6.540
 4891W        W 5862   7.660   9.400   1.270
 4892W        W 5863   8.040  13.810   7.950
 4893W        W 5864   9.410   5.960   9.680
 4894W        W 5865   3.660  11.680   5.400
 4895W        W 5866   7.920   9.490   9.100
 4896W        W 5867   6.130   5.970  12.390
 4897W        W 5868  10.840  12.410   7.590
 4898W        W 5869  13.600   2.840  11.420
 4899W        W 5870   1.200   7.480   5.040
 4900W        W 5871   4.820   8.620   4.050
 4901W        W 5872   0.780  10.940   8.900
 4902W        W 5873   0.070  13.630   2.240
 4903W        W 5874  12.240   5.150   4.040
 4904W        W 5875   3.320   7.220   4.460
 4905W        W 5876   5.270   2.900   4.090
 4906W        W 5877   3.550   0.060   0.900
 4907W        W 5878   7.120  11.880   0.710
 4908W        W 5879   9.410   0.510  10.730
 4909W        W 5880  11.690   6.080  13.850
 4910W        W 5881   4.890   9.860   5.940
 4911W        W 5882  13.890   1.360  13.830
 4912W        W 5883   0.250   3.190   2.500
 4913W        W 5884   3.870   3.650   2.920
 4914W        W 5885   9.420  11.970   0.270
 4915W        W 5886  13.660   9.470  12.640
 4916W        W 5887   5.470   0.260   0.690
 4917W        W 5888   9.940   2.620   1.040
 4918W        W 5889   2.940   5.270   0.720
 4919W        W 5890  12.040  11.740   3.480
 4920W        W 5891   4.140   4.190  13.560
 4921W        W 5892   2.980  12.740   9.380
 4922W        W 5893   9.570  10.720   0.660
 4923W        W 5894   1.100  13.220   4.640
 4924W        W 5895  13.160  13.530   3.150
 4925W        W 5896   5.670   7.870   9.100
 4926W        W 5897  11.550   6.280   1.390
 4927W        W 5898   7.660  12.630   2.680
 4928W        W 5899   7.840   0.290   6.770
 4929W        W 5900   1.740  10.800  10.610
 4930W        W 5901   4.150   0.620   7.850
 4931W        W 5902   7.700  13.130   4.780
 4932W        W 5903   6.650   6.440  10.220
 4933W        W 5904   5.180   7.520  11.780
 4934W        W 5905  12.460  10.590   0.050
 4935W        W 5906  11.570   9.440  13.600
 4936W        W 5907   3.440   8.840  12.870
 4937W        W 5908   2.130   3.520   6.330
 4938W        W 5909   4.860   6.120   2.700
 4939W        W 5910   6.430   3.490  13.010
 4940W        W 5911  13.840   4.410   8.980
 4941W        W 5912   6.160   5.700  13.900
 4942W        W 5913  10.860   4.120  10.460
 4943W        W 5914   5.800   7.890   5.360
 4944W        W 5915   6.300   8.200   3.310
 4945W        W 5916   2.740  12.360   9.720
 4946W        W 5917  10.700   1.700   6.790
 4947W        W 5918   9.480   4.940   9.810
 4948W        W 5919   0.170   3.630   3.760
 4949W        W 5920   4.930   4.750   8.810
 4950W        W 5921   2.560   8.550   7.860
 4951W        W 5922   7.050   2.400  10.580
 4952W        W 5923  12.060   3.670  13.780
 4953W        W 5924   7.590   2.710   5.000
 4954W        W 5925  11.780  13.260   0.270
 4955W        W 5926   7.130  11.390  13.180
 4956W        W 5927   7.180   8.340   8.750
 4957W        W 5928  11.300   3.300   2.080
 4958W        W 5929  11.320  12.460   0.730
 4959W        W 5930   7.920   1.210  11.070
 4960W        W 5931   8.860  11.530   1.750
 4961W        W 5932   1.990   1.380   8.840
 4962W        W 5933   1.780  12.710   5.990
 4963W        W 5934  13.130   1.780   5.810
 4964W        W 5935  11.320   3.370   9.220
 4965W        W 5936   0.520   0.950   4.310
 4966W        W 5937   2.700   1.830   9.950
 4967W        W 5938   8.500   5.450   4.250
 4968W        W 5939   3.580  12.040  11.360
 4969W        W 5940   1.380   7.890   4.760
 4970W        W 5941   7.070  11.150   7.880
 4971W        W 5942  13.460   3.690   0.690
 4972W        W 5943   1.870  12.970   4.990
 4973W        W 5944  11.670   1.700   4.760
 4974W        W 5945   3.440  13.330   2.620
 4975W        W 5946   5.870   6.840   1.230
 4976W        W 5947   8.900   5.570   7.700
 4977W        W 5948   7.580   4.880   3.110
 4978W        W 5949   1.970   4.400  12.050
 4979W        W 5950   8.320   4.020  12.220
 4980W        W 5951   6.530   0.950   7.190
 4981W        W 5952  12.120   3.220   9.750
 4982W        W 5953   8.040   0.670   9.050
 4983W        W 5954   9.730  12.990   4.040
 4984W        W 5955  11.240   9.930  12.060
 4985W        W 5956  10.120   8.190   1.530
 4986W        W 5957  12.580   2.570   1.650
 4987W        W 5958  13.610  10.820  12.240
 4988W        W 5959  11.240  13.430   2.340
 4989W        W 5960  10.410   9.460  12.630
 4990W        W 5961  13.400   6.500  10.000
 4991W        W 5962   8.530  11.470   3.170
 4992W        W 5963   3.180   2.960   5.010
 4993W        W 5964   8.530   8.770   1.130
 4994W        W 5965  10.740   8.820  12.150
 4995W        W 5966  10.210   2.020  12.240
 4996W        W 5967   0.930   6.560   3.280
 4997W        W 5968   5.760   1.960   1.170
 4998W        W 5969   0.490   2.150  12.380
 4999W        W 5970   9.080  11.340   7.750
 5000W        W 5971  13.770   5.750   5.940
 5001W        W 5972   0.730   5.180   6.780
 5002W        W 5973   4.690   6.240   2.210
 5003W        W 5974   5.250   4.090   7.450
 5004W        W 5975   7.330   0.990  12.280
 5005W        W 5976   5.530   2.250  12.210
 5006W        W 5977  10.860   3.360   9.450
 5007W        W 5978  10.960   0.350   2.930
 5008W        W 5979  13.870   8.570  13.300
 5009W        W 5980   1.000  13.020   7.300
 5010W        W 5981   9.860  10.450   0.190
 5011W        W 5982   5.310   7.520   0.000
 5012W        W 5983   3.640  10.810  10.960
 5013W        W 5984   1.850   5.770  12.570
 5014W        W 5985  13.010   9.610   6.970
 5015W        W 5986  11.000   8.800   3.860
 5016W        W 5987   2.480   2.440   8.060
 5017W        W 5988   7.790   7.950  13.890
 5018W        W 5989  12.520   8.350   2.630
 5019W        W 5990  13.640   0.700  10.550
 5020W        W 5991   1.560   5.870   7.760
 5021W        W 5992   3.510   0.420   8.290
 5022W        W 5993   2.990   3.150   2.130
 5023W        W 5994  13.100   3.940   2.360
 5024W        W 5995   6.730   0.360   6.120
 5025W        W 5996   2.070   5.590   9.940
 5026W        W 5997   1.190  13.430   7.270
 5027W        W 5998   3.900   1.430  12.510
 5028W        W 5999   4.300   8.230   5.430
 5029W        W 6000  10.040   5.270   8.400
 5030W        W 6001   4.910   1.420   4.730
 5031W        W 6002   9.620  12.610   6.090
 5032W        W 6003   3.220   4.170   7.070
 5033W        W 6004  10.030   7.130   9.470
 5034W        W 6005   1.200  13.600  11.130
 5035W        W 6006   1.410   2.870  13.690
 5036W        W 6007   2.200  12.400   2.250
 5037W        W 6008   3.400  12.630  10.750
 5038W        W 6009   2.320   5.030  13.330
 5039W        W 6010   2.580   3.590   1.330
 5040W        W 6011   2.790  10.570   2.940
 5041W        W 6012   7.510   9.970   1.470
 5042W        W 6013   8.190   6.970   7.050
 5043W        W 6014   6.320  11.060   0.610
 5044W        W 6015  12.760   1.750  13.760
 5045W        W 6016  12.000  12.090   9.770
 5046W        W 6017  12.070  12.830   0.230
 5047W        W 6018  13.280   3.340  13.190
 5048W        W 6019   1.450  11.750   2.290
 5049W        W 6020   2.680   6.590   3.640
 5050W        W 6021  12.870  10.980   2.300
 5051W        W 6022  13.170   4.270   5.650
 5052W        W 6023   1.500   9.470  12.640
 5053W        W 6024   7.990   0.840  10.760
 5054W        W 6025  13.560   9.100   5.690
 5055W        W 6026  12.040   7.430   7.130
 5056W        W 6027   4.640  13.730   9.200
 5057W        W 6028   1.640   0.080   3.580
 5058W        W 6029   6.180   6.070  13.030
 5059W        W 6030   8.810   1.420  11.140
 5060W        W 6031   5.740  10.710   9.720
 5061W        W 6032   5.620   8.510   5.700
 5062W        W 6033   5.730   8.080   3.450
 5063W        W 6034   3.530   7.900   8.510
 5064W        W 6035   9.160  13.010   1.430
 5065W        W 6036   3.980   3.760   4.990
 5066W        W 6037   0.900   0.120  12.170
 5067W        W 6038  12.270   4.870   9.790
 5068W        W 6039   5.200   9.980   9.500
 5069W        W 6040   6.030   4.530   5.730
 5070W        W 6041   3.170   0.520   9.230
 5071W        W 6042   6.840   5.890   1.570
 5072W        W 6043  12.870  10.450   6.480
 5073W        W 6044   5.650   3.150   0.370
 5074W        W 6045   2.860   0.850  11.100
 5075W        W 6046  13.760   1.310   2.280
 5076W        W 6047   4.620  13.460  12.200
 5077W        W 6048   5.220   4.690  11.510
 5078W        W 6049  11.810   0.940  12.290
 5079W        W 6050   7.740   1.790  10.560
 5080W        W 6051   4.640   6.430   7.890
 5081W        W 6052   1.980   7.920   3.650
 5082W        W 6053   8.180  10.830  11.160
 5083W        W 6054   2.310   2.670  13.170
 5084W        W 6055   0.240   4.500   3.920
 5085W        W 6056   4.220  10.360   2.590
 5086W        W 6057   2.770  10.410   1.110
 5087W        W 6058  10.790   9.760  10.000
 5088W        W 6059   7.850  12.590   3.840
 5089W        W 6060   2.590   1.600   8.300
 5090W        W 6061   4.910   7.820   0.670
 5091W        W 6062   6.950   9.420   9.450
 5092W        W 6063  12.290   3.070  10.230
 5093W        W 6064   0.380   7.810   8.400
 5094W        W 6065  11.160   3.680  10.370
 5095W        W 6066   9.040  12.490   9.630
 5096W        W 6067   6.240   3.350   2.660
 5097W        W 6068   8.740  11.040   9.520
 5098W        W 6069   8.280   0.880   5.970
 5099W        W 6070  10.280   7.210  13.050
 5100W        W 6071   0.410   8.660   3.460
 5101W        W 6072   5.650  11.970  11.890
 5102W        W 6073   3.160   3.570  13.590
 5103W        W 6074   1.030   6.120   6.380
 5104W        W 6075   0.940   7.800   8.270
 5105W        W 6076  12.990   7.230   4.290
 5106W        W 6077   6.170   8.470   4.370
 5107W        W 6078   2.620  13.590   6.770
 5108W        W 6079   0.270   5.600   9.360
 5109W        W 6080   3.210   4.850   7.030
 5110W        W 6081   8.430   4.830   2.700
 5111W        W 6082   1.960   1.630   4.990
 5112W        W 6083  12.220   9.920   8.410
 5113W        W 6084   0.690  12.470  12.090
 5114W        W 6085   2.200   2.890   8.200
 5115W        W 6086   3.700   1.320   3.730
 5116W        W 6087  11.600   6.190   5.190
 5117W        W 6088   4.640   5.760   2.320
 5118W        W 6089   9.730  13.790  11.420
 5119W        W 6090   3.490  11.610   0.650
 5120W        W 6091   2.720  10.890   3.710
 5121W        W 6092  10.990   3.640   5.500
 5122W        W 6093   3.440   7.870  13.880
 5123W        W 6094   5.610   9.230  12.580
 5124W        W 6095   1.410   0.970   7.960
 5125W        W 6096  11.590  12.500   1.130
 5126W        W 6097   0.910   7.450   9.010
 5127W        W 6098   1.920   2.870  13.680
 5128W        W 6099   2.640   5.990   1.170
 5129W        W 6100   8.180  13.620   0.670
 5130W        W 6101  13.760   1.730  10.140
 5131W        W 6102   6.620   7.790   1.870
 5132W        W 6103   9.450  10.750   0.140
 5133W        W 6104   8.710   1.370   8.090
 5134W        W 6105   6.280  10.190  11.230
 5135W        W 6106   1.760   3.370  12.050
 5136W        W 6107  12.800   8.980   9.350
 5137W        W 6108   9.570   4.870   1.600
 5138W        W 6109  10.050  12.450   3.780
 5139W        W 6110  12.280  11.630   5.810
 5140W        W 6111  11.930   5.270   2.400
 5141W        W 6112   3.920  12.380   4.260
 5142W        W 6113   7.780   3.460   0.930
 5143W        W 6114   2.320   9.510  11.900
 5144W        W 6115   2.510   7.220  11.090
 5145W        W 6116   6.880   4.840  13.630
 5146W        W 6117   3.720  10.870   3.320
 5147W        W 6118  13.030   7.410  13.180
 5148W        W 6119   8.010   8.840  11.700
 5149W        W 6120   1.730  11.980   6.520
 5150W        W 6121   4.130   6.310   9.120
 5151W        W 6122   0.870  10.860   7.270
 5152W        W 6123   1.860   2.120   5.200
 5153W        W 6124   5.930   9.080   1.560
 5154W        W 6125   0.120  13.090   9.780
 5155W        W 6126   0.410   0.550  12.880
 5156W        W 6127   6.770   6.190   2.930
 5157W        W 6128  10.110   1.600   1.900
 5158W        W 6129   0.020   6.080   0.010
 5159W        W 6130   6.560   5.120   6.040
 5160W        W 6131   0.710   5.400   9.990
 5161W        W 6132   4.510   2.730   8.060
 5162W        W 6133   6.670  13.070   4.510
 5163W        W 6134   7.500  13.440   2.700
 5164W        W 6135  13.410   1.800   3.700
 5165W        W 6136   2.030   7.880   7.460
 5166W        W 6137  13.820   8.010   9.880
 5167W        W 6138   7.520   5.730   7.910
 5168W        W 6139   4.640   9.880   4.260
 5169W        W 6140   4.730   2.910  13.580
 5170W        W 6141  12.160   9.220   5.610
 5171W        W 6142   3.610  11.380   7.310
 5172W        W 6143   9.170   5.090   1.740
 5173W        W 6144  13.350   9.470   4.990
 5174W        W 6145   2.780   7.580   7.310
 5175W        W 6146   5.270   4.340   6.580
 5176W        W 6147   5.750   8.990   5.640
 5177W        W 6148   1.530   4.220   0.930
 5178W        W 6149  13.340   2.130   8.380
 5179W        W 6150  11.190   8.820   9.820
 5180W        W 6151   6.820   9.240   7.250
 5181W        W 6152   4.590  10.550   3.470
 5182W        W 6153   7.130   6.800   6.540
 5183W        W 6154  12.360   5.750   8.800
 5184W        W 6155   1.570  11.150   4.700
 5185W        W 6156   0.480   1.390   4.650
 5186W        W 6157   5.270  11.170   2.610
 5187W        W 6158   8.190  10.930  10.320
 5188W        W 6159   6.590   7.380   1.640
 5189W        W 6160   5.600   4.890   1.490
 5190W        W 6161   7.530   3.230   5.880
 5191W        W 6162   2.570   9.930   9.520
 5192W        W 6163  10.050   3.750  13.210
 5193W        W 6164   8.460  13.110  13.030
 5194W        W 6165   9.510  11.730   7.510
 5195W        W 6166   3.220   0.760   1.060
 5196W        W 6167   5.800   9.470   7.210
 5197W        W 6168  10.640   2.060   7.380
 5198W        W 6169   7.110  11.850   2.740
 5199W        W 6170  10.310   4.910   0.170
 5200W        W 6171   2.940   2.350  12.560
 5201W        W 6172   6.470   3.770   2.830
 5202W        W 6173   2.840  11.080   2.300
 5203W        W 6174   8.440   7.070   8.320
 5204W        W 6175   2.340   0.280   2.850
 5205W        W 6176   9.750   5.850  10.100
 5206W        W 6177   3.340   0.460   7.240
 5207W        W 6178   6.970   0.150   9.750
 5208W        W 6179   8.760   1.870   5.680
 5209W        W 6180   3.780   6.990   7.910
 5210W        W 6181   4.330   4.400   4.480
 5211W        W 6182   7.210  12.900   1.990
 5212W        W 6183   3.120  10.590   1.390
 5213W        W 6184   5.050  12.440   4.650
 5214W        W 6185  12.640   4.860   4.740
 5215W        W 6186  12.880  13.520   9.230
 5216W        W 6187   9.460   5.380  13.560
 5217W        W 6188  12.740   9.120  12.910
 5218W        W 6189   7.270   5.730   5.660
 5219W        W 6190   1.680   0.010   0.170
 5220W        W 6191   8.510   4.250   6.980
 5221W        W 6192  11.770   5.020   9.060
 5222W        W 6193   5.870   9.010  13.120
 5223W        W 6194   9.680   4.000   1.730
 5224W        W 6195   0.660  12.750   8.810
 5225W        W 6196  12.280   2.570   0.630
 5226W        W 6197   6.170   1.700   1.210
 5227W        W 6198   0.220  12.100   6.910
 5228W        W 6199   1.800   1.100   4.410
 5229W        W 6200   1.950   3.920   7.230
 5230W        W 6201   5.250   7.920  10.940
 5231W        W 6202   2.670   4.090   4.960
 5232W        W 6203   5.860   8.720   8.260
 5233W        W 6204   0.460   9.940   8.650
 5234W        W 6205   0.620  10.360  13.010
 5235W        W 6206   5.920   8.960   7.530
 5236W        W 6207   8.700   1.130   1.650
 5237W        W 6208   1.180  11.070   4.960
 5238W        W 6209   0.670   3.400   1.770
 5239W        W 6210  13.280   6.690  11.680
 5240W        W 6211   2.050   1.630  11.660
 5241W        W 6212   5.760  13.690   0.480
 5242W        W 6213  10.970  11.890   4.260
 5243W        W 6214   8.480  11.900   2.700
 5244W        W 6215   7.750   6.510   6.030
 5245W        W 6216   2.650  11.770   8.020
 5246W        W 6217  11.090   7.170   5.940
 5247W        W 6218   5.260  10.560   4.390
 5248W        W 6219   2.560  10.370  10.490
 5249W        W 6220  12.710  10.500   5.270
 5250W        W 6221  13.080   5.540  12.050
 5251W        W 6222   2.610   8.710   6.480
 5252W        W 6223  13.290   8.830  10.370
 5253W        W 6224  12.330   5.530   5.310
 5254W        W 6225   3.010   6.710  13.490
 5255W        W 6226   3.430   6.540   1.370
 5256W        W 6227  10.130  10.690   6.880
 5257W        W 6228   8.890   3.230   9.610
 5258W        W 6229   7.960   6.950  13.120
 5259W        W 6230  13.610  12.750   3.760
 5260W        W 6231   5.630   4.040   1.260
 5261W        W 6232  10.620   0.460   0.600
 5262W        W 6233  11.590   5.640   2.310
 5263W        W 6234  13.160   6.260  11.390
 5264W        W 6235  12.090   5.980   3.420
 5265W        W 6236   3.160   1.930  12.070
 5266W        W 6237   6.420  12.210   9.390
 5267W        W 6238   5.080   3.170   8.650
 5268W        W 6239  10.940   0.660   4.410
 5269W        W 6240  10.690   5.980   8.240
 5270W        W 6241  13.000  12.840  13.630
 5271W        W 6242   3.970   2.040   0.260
 5272W        W 6243   5.860  11.270   0.370
 5273W        W 6244   0.360   8.890   5.300
 5274W        W 6245  13.210   9.970   0.390
 5275W        W 6246   6.260  10.500   1.800
 5276W        W 6247  12.750   5.820  13.020
 5277W        W 6248   0.900   6.920   0.380
 5278W        W 6249   6.150   3.370   4.260
 5279W        W 6250   8.750  12.740   7.780
 5280W        W 6251   0.790   6.060   2.020
 5281W        W 6252   7.050  12.230  11.060
 5282W        W 6253   6.180   1.980  10.230
 5283W        W 6254   7.950  12.390   1.180
 5284W        W 6255   5.120   7.720   5.900
 5285W        W 6256   2.400   4.340   2.150
 5286W        W 6257   4.640   5.420   4.770
 5287W        W 6258   3.360   9.850  13.920
 5288W        W 6259   4.170   8.220   1.220
 5289W        W 6260   7.950   1.050   6.440
 5290W        W 6261  13.560   5.730   6.710
 5291W        W 6262   5.110  13.590   4.970
 5292W        W 6263   1.540   7.820   1.700
 5293W        W 6264  11.810   9.470   5.260
 5294W        W 6265  10.450  12.440   3.550
 5295W        W 6266   1.230  12.490  13.250
 5296W        W 6267  10.480   3.480   9.800
 5297W        W 6268   3.480   3.910   9.180
 5298W        W 6269   5.090   4.450  10.650
 5299W        W 6270   6.600   6.160   9.030
 5300W        W 6271   0.390  12.170  13.050
 5301W        W 6272   9.170   4.270   5.660
 5302W        W 6273   7.040   1.020   5.630
 5303W        W 6274   2.810   5.540  11.400
 5304W        W 6275   5.910  12.080   5.670
 5305W        W 6276   7.670   1.150  10.480
 5306W        W 6277   6.310   2.490   7.780
 5307W        W 6278   5.080   5.180   8.590
 5308W        W 6279   3.400   2.670  10.650
 5309W        W 6280  11.090   4.350  11.390
 5310W        W 6281   9.760  10.070   9.890
 5311W        W 6282   3.670   6.800   5.730
 5312W        W 6283   1.080  12.370  11.710
 5313W        W 6284   0.460   1.140   9.950
 5314W        W 6285   7.110   1.230   2.170
 5315W        W 6286   3.220   3.990   7.870
 5316W        W 6287  12.100   6.330   5.370
 5317W        W 6288   2.280   6.170   7.200
 5318W        W 6289   5.800  13.140  11.050
 5319W        W 6290  13.830   0.450   6.410
 5320W        W 6291   8.640  13.630   8.870
 5321W        W 6292   0.440   9.570   8.240
 5322W        W 6293   2.590   2.150  10.740
 5323W        W 6294   1.220   9.950   8.550
 5324W        W 6295   9.950   1.530   5.350
 5325W        W 6296   4.680   2.520   6.730
 5326W        W 6297   2.940  11.220  12.160
 5327W        W 6298   3.790   1.790   3.690
 5328W        W 6299   0.630   6.150   1.530
 5329W        W 6300   0.240   4.750   8.930
 5330W        W 6301  10.560  11.090   8.540
 5331W        W 6302   4.410   1.810  11.780
 5332W        W 6303   2.710   5.090   6.330
 5333W        W 6304  12.230  10.260   5.930
 5334W        W 6305   1.250   0.500   0.820
 5335W        W 6306  10.010   3.090   4.370
 5336W        W 6307  12.380  13.570   2.410
 5337W        W 6308  12.160   0.060  11.010
 5338W        W 6309   2.890  10.910  13.060
 5339W        W 6310   6.970  13.430   9.960
 5340W        W 6311   7.800   3.140   7.300
 5341W        W 6312  10.070   4.210  12.550
 5342W        W 6313  12.740   4.800  11.570
 5343W        W 6314   6.650   4.150  10.130
 5344W        W 6315   5.230   0.600   1.030
 5345W        W 6316  11.980  11.370   4.700
 5346W        W 6317  11.200   0.330   6.280
 5347W        W 6318  11.850   5.670  10.360
 5348W        W 6319   2.170  11.130   7.480
 5349W        W 6320   3.650   9.680  11.120
 5350W        W 6321   9.120  10.790   2.450
 5351W        W 6322   3.690   4.780   2.290
 5352W        W 6323   2.230  10.380   9.550
 5353W        W 6324  11.220   0.300   5.240
 5354W        W 6325   4.640  11.010   0.290
 5355W        W 6326   5.170   8.760   9.180
 5356W        W 6327   0.050  12.170   7.400
 5357W        W 6328   3.810   9.820   7.080
 5358W        W 6329   7.490  12.430   8.990
 5359W        W 6330   1.220  12.280   3.140
 5360W        W 6331   3.120  10.860   8.250
 5361W        W 6332   3.150  10.870   5.170
 5362W        W 6333  13.270  12.600  12.570
 5363W        W 6334   0.290   4.850  11.850
 5364W        W 6335  11.130   5.780   4.700
 5365W        W 6336   0.140  11.860  13.450
 5366W        W 6337   2.590  10.100   8.640
 5367W        W 6338   3.950  12.070   5.210
 5368W        W 6339   1.670   4.460  10.960
 5369W        W 6340   8.600   6.680   3.960
 5370W        W 6341   3.650   3.820   5.780
 5371W        W 6342   4.100   5.780   1.380
 5372W        W 6343   1.230   5.040   2.350
 5373W        W 6344  13.170   6.950   1.860
 5374W        W 6345   1.340   5.610   0.690
 5375W        W 6346   9.930  10.060   7.420
 5376W        W 6347   0.470  12.030   3.060
 5377W        W 6348  12.350   7.760   4.090
 5378W        W 6349   7.720   0.110   4.220
 5379W        W 6350   4.760  12.350   6.910
 5380W        W 6351   9.050   4.280   4.410
 5381W        W 6352   7.930  11.560   8.070
 5382W        W 6353   2.550  13.150   2.770
 5383W        W 6354   2.760  12.380  11.540
 5384W        W 6355  11.470   9.740   4.670
 5385W        W 6356  12.880   0.670   9.220
 5386W        W 6357  10.260  10.570   0.440
 5387W        W 6358  10.520   0.810  11.080
 5388W        W 6359   2.610   6.750   8.750
 5389W        W 6360   8.550  13.290   7.860
 5390W        W 6361  10.300  13.540   1.630
 5391W        W 6362   8.570   1.650   0.980
 5392W        W 6363  12.480   2.730   0.040
 5393W        W 6364   2.510   8.110  10.410
 5394W        W 6365   1.270  10.430   2.980
 5395W        W 6366   6.520  10.720   2.230
 5396W        W 6367   1.410  12.650   1.020
 5397W        W 6368   1.070  12.950   2.030
 5398W        W 6369   0.760  11.720  10.660
 5399W        W 6370   7.630   5.290   6.860
 5400W        W 6371  12.520  11.250   0.950
 5401W        W 6372   9.280  10.190  12.860
 5402W        W 6373  10.710  12.180  10.450
 5403W        W 6374   3.740   3.600   9.510
 5404W        W 6375   6.900   6.700   6.130
 5405W        W 6376  12.950   7.560   9.080
 5406W        W 6377   4.120   9.660  10.850
 5407W        W 6378   8.730   6.620  12.170
 5408W        W 6379  10.230  11.720   6.470
 5409W        W 6380  12.940   0.350   8.020
 5410W        W 6381   8.010   2.800   4.180
 5411W        W 6382   3.170   5.940  13.030
 5412W        W 6383   3.940  10.050   3.260
 5413W        W 6384   0.110   1.300  12.510
 5414W        W 6385   5.280   3.360   4.330
 5415W        W 6386   1.590   0.870  13.690
 5416W        W 6387  12.350  13.660   0.100
 5417W        W 6388  10.000  10.770  11.930
 5418W        W 6389  12.100   5.030   8.680
 5419W        W 6390   9.240   6.160  13.160
 5420W        W 6391   2.900   2.490  10.490
 5421W        W 6392   3.280   6.400  12.240
 5422W        W 6393   5.490  12.610  10.410
 5423W        W 6394   4.470  13.250  11.240
 5424W        W 6395   1.010   7.900   7.350
 5425W        W 6396  10.200  10.410   9.750
 5426W        W 6397  12.350   5.180   4.540
 5427W        W 6398   5.260   9.710  11.570
 5428W        W 6399   2.120   1.470   1.740
 5429W        W 6400   7.380   9.580  10.100
 5430W        W 6401  11.410   9.160  11.190
 5431W        W 6402   5.090   0.770   9.830
 5432W        W 6403  13.650  12.210   8.760
 5433W        W 6404  10.880   4.740   6.590
 5434W        W 6405   0.470   7.600   4.360
 5435W        W 6406   6.930   8.470   8.330
 5436W        W 6407   7.940  13.410   5.710
 5437W        W 6408   1.420  11.960   9.870
 5438W        W 6409   0.280  11.560  12.120
 5439W        W 6410   2.790   6.450   4.680
 5440W        W 6411  13.530   6.910   9.050
 5441W        W 6412   0.370   5.190   9.160
 5442W        W 6413   4.230   4.090   1.020
 5443W        W 6414  12.240   5.590   0.510
 5444W        W 6415   9.830   4.280   0.490
 5445W        W 6416  11.860  12.350  12.060
 5446W        W 6417   8.710  11.420  13.800
 5447W        W 6418  11.800   2.970  10.390
 5448W        W 6419   2.570  10.450  11.010
 5449W        W 6420   6.940   2.950   8.970
 5450W        W 6421   9.740  10.820   1.130
 5451W        W 6422  12.970  13.920   3.890
 5452W        W 6423   3.530   9.390  13.080
 5453W        W 6424   3.370  12.230   4.210
 5454W        W 6425   6.580   0.380   4.770
 5455W        W 6426   8.120   2.610  10.860
 5456W        W 6427   7.960  10.750  12.760
 5457W        W 6428   9.740  11.130  12.210
 5458W        W 6429   0.110   5.750  10.610
 5459W        W 6430  13.420   9.890   1.010
 5460W        W 6431   3.480   5.540   4.920
 5461W        W 6432  11.780   1.940   4.260
 5462W        W 6433  13.340   6.550  13.500
 5463W        W 6434   5.260   5.600   8.890
 5464W        W 6435   8.610  13.510   7.330
 5465W        W 6436   3.950   2.700   3.340
 5466W        W 6437   2.600  10.430  12.330
 5467W        W 6438   3.700   2.680   6.750
 5468W        W 6439   4.600   5.390   8.480
 5469W        W 6440   5.420   6.330  10.690
 5470W        W 6441  12.320   4.600   3.300
 5471W        W 6442   5.890   1.460  12.200
 5472W        W 6443   4.880   2.880   9.260
 5473W        W 6444   9.010  10.210   5.670
 5474W        W 6445   5.210   9.910   5.200
 5475W        W 6446   4.370   9.270  13.380
 5476W        W 6447  10.940   0.820  10.670
 5477W        W 6448   3.560   4.050  10.520
 5478W        W 6449   5.700   5.640  13.830
 5479W        W 6450  11.940   3.130   7.390
 5480W        W 6451   8.200   3.510   7.100
 5481W        W 6452  11.370   9.740   5.190
 5482W        W 6453   6.180   8.000   4.210
 5483W        W 6454   0.730  13.320   0.480
 5484W        W 6455   6.710   1.470   5.460
 5485W        W 6456   5.810   0.260  11.950
 5486W        W 6457   0.580   0.100  12.530
 5487W        W 6458   1.350   9.040   5.240
 5488W        W 6459   7.910  10.170   0.440
 5489W        W 6460   8.130   4.560   0.750
 5490W        W 6461   9.650   4.860  12.580
 5491W        W 6462   9.380   7.190  11.780
 5492W        W 6463   2.880   9.850   7.760
 5493W        W 6464   2.050  13.020  11.170
 5494W        W 6465   2.810   0.340   9.650
 5495W        W 6466   7.510   4.140   4.720
 5496W        W 6467  12.810   9.070   8.710
 5497W        W 6468   1.740   6.030   7.200
 5498W        W 6469  12.610  13.440   5.480
 5499W        W 6470   8.010  13.110  13.430
 5500W        W 6471  10.620   6.410  11.850
 5501W        W 6472   2.600  12.110  10.350
 5502W        W 6473   0.410   4.630   5.210
 5503W        W 6474   5.440   2.970   2.780
 5504W        W 6475   2.560   2.410   4.450
 5505W        W 6476  10.020   8.800  10.840
 5506W        W 6477  12.510   5.220   7.810
 5507W        W 6478   7.070   8.980  10.270
 5508W        W 6479   0.540   8.840   4.740
 5509W        W 6480   6.430   1.290   1.240
 5510W        W 6481   3.220   9.080   3.530
 5511W        W 6482   9.740   1.060   4.200
 5512W        W 6483   6.250  12.110   0.560
 5513W        W 6484   3.450   6.880   6.710
 5514W        W 6485   1.310  11.000  10.650
 5515W        W 6486   0.260   2.550   3.850
 5516W        W 6487   4.140   1.700  11.390
 5517W        W 6488  11.110   2.270  12.950
 5518W        W 6489   5.520   9.780   0.980
 5519W        W 6490   8.140  12.260   9.030
 5520W        W 6491  10.690  10.980   9.880
 5521W        W 6492   5.810   0.530   0.200
 5522W        W 6493  11.830   2.170  10.430
 5523W        W 6494  13.880   0.090   0.120
 5524W        W 6495  10.470  10.850   7.210
 5525W        W 6496   6.560   4.220   1.510
 5526W        W 6497   8.420   7.820  11.620
 5527W        W 6498   9.710  13.580   4.250
 5528W        W 6499   8.990   1.420   2.270
 5529W        W 6500  10.620   9.510  13.790
 5530W        W 6501   3.430   9.590   8.010
 5531W        W 6502   5.460  13.090   8.940
 5532W        W 6503  12.220   0.790  12.540
 5533W        W 6504  11.560  13.860  10.990
 5534W        W 6505   6.570   2.970  11.060
 5535W        W 6506   0.230   2.050   9.510
 5536W        W 6507   5.020   6.670   4.420
 5537W        W 6508   0.750   9.860  11.030
 5538W        W 6509  11.110   2.340  13.530
 5539W        W 6510  13.860  11.890   2.130
 5540W        W 6511   6.560   6.890  12.330
 5541W        W 6512  13.530   4.630   1.620
 5542W        W 6513   0.870   4.840   5.070
 5543W        W 6514   1.880   6.050   1.420
 5544W        W 6515   9.740   8.910   5.730
 5545W        W 6516  12.940   0.480   0.280
 5546W        W 6517   6.530   2.480   6.200
 5547W        W 6518   4.720   6.350   4.820
 5548W        W 6519  13.780  11.780   4.770
 5549W        W 6520   8.160   9.350  11.570
 5550W        W 6521   0.960   5.850   8.570
 5551W        W 6522   2.950   4.930   2.740
 5552W        W 6523  13.600  13.510   4.970
 5553W        W 6524   1.680   2.080   2.050
 5554W        W 6525  10.150  10.860   0.820
 5555W        W 6526  11.980   9.860   0.490
 5556W        W 6527   3.830  13.140   0.920
 5557W        W 6528   1.330   7.170   5.370
 5558W        W 6529   6.490   1.710   8.450
 5559W        W 6530  10.480   8.290   2.680
 5560W        W 6531  11.300   4.750   0.190
 5561W        W 6532   0.790   3.060  11.270
 5562W        W 6533   7.080   7.390   0.720
 5563W        W 6534  10.700   7.480  11.800
 5564W        W 6535  11.980  10.900   9.310
 5565W        W 6536   6.660   2.050  10.550
 5566W        W 6537   2.380   4.980   7.400
 5567W        W 6538   4.120  13.220   7.200
 5568W        W 6539   4.850   9.730   7.750
 5569W        W 6540   5.580   7.050  12.150
 5570W        W 6541   1.830   5.540   8.630
 5571W        W 6542   5.080   1.840  10.920
 5572W        W 6543   8.940  13.500   5.490
 5573W        W 6544   9.890   5.150   7.490
 5574W        W 6545   4.580   0.380   8.160
 5575W        W 6546  13.910   9.530  13.090
 5576W        W 6547   2.480   8.620   8.810
 5577W        W 6548   9.820  12.780   9.040
 5578W        W 6549   5.140  13.320   1.220
 5579W        W 6550  11.940   6.970   5.770
 5580W        W 6551  11.510   1.250   9.180
 5581W        W 6552   7.070   8.510  11.030
 5582W        W 6553  13.500   9.720  10.770
 5583W        W 6554  12.500  11.800   9.530
 5584W        W 6555  10.420   5.270  12.850
 5585W        W 6556  10.760   6.830   4.490
 5586W        W 6557  10.200   6.800   9.110
 5587W        W 6558   6.360   6.820  11.270
 5588W        W 6559   7.230   7.660   1.060
 5589W        W 6560   2.110  11.020   5.420
 5590W        W 6561   7.830   6.280  12.500
 5591W        W 6562   9.160  11.780   5.850
 5592W        W 6563   3.660  10.840   0.460
 5593W        W 6564   6.700   8.560  10.540
 5594W        W 6565   2.260   2.160   7.610
 5595W        W 6566  12.820   4.110  12.990
 5596W        W 6567   1.150  13.490   8.520
 5597W        W 6568   3.710  11.860  12.700
 5598W        W 6569  11.850  13.790  12.260
 5599W        W 6570  13.590   7.770   7.680
 5600W        W 6571   2.590  13.340   2.290
 5601W        W 6572   0.510   5.810   1.110
 5602W        W 6573   4.600   5.360   9.850
 5603W        W 6574  13.020   0.980   5.430
 5604W        W 6575  13.610   9.670   7.000
 5605W        W 6576  12.520   7.910   9.180
 5606W        W 6577   0.910   9.360   3.790
 5607W        W 6578  11.510   5.650   7.720
 5608W        W 6579  12.060   3.770   8.160
 5609W        W 6580   4.550   3.970   4.170
 5610W        W 6581   8.540   1.020   6.390
 5611W        W 6582   0.850   0.430   0.060
 5612W        W 6583  13.600   9.560   2.670
 5613W        W 6584   1.110  12.110   4.600
 5614W        W 6585   6.810   8.200   9.750
 5615W        W 6586   2.980  10.180   2.260
 5616W        W 6587  10.630  10.140   1.660
 5617W        W 6588   3.830  10.170  12.550
 5618W        W 6589  11.400   4.290   5.780
 5619W        W 6590   4.540   6.070   5.210
 5620W        W 6591   9.180   9.430  13.220
 5621W        W 6592   5.990   5.500  10.660
 5622W        W 6593   1.410   7.620   8.260
 5623W        W 6594   1.620  13.760   1.000
 5624W        W 6595   1.590  11.500   4.300
 5625W        W 6596   1.460   0.710   9.020
 5626W        W 6597  12.560   7.300   5.390
 5627W        W 6598   9.020   1.530   4.830
 5628W        W 6599   7.920   3.410   6.620
 5629W        W 6600   2.990  13.770   9.500
 5630W        W 6601  10.130  13.850   2.620
 5631W        W 6602   2.340   1.260   1.330
 5632W        W 6603   5.250   5.550   4.670
 5633W        W 6604   4.350   9.120   0.950
 5634W        W 6605   6.510   7.910   0.020
 5635W        W 6606   1.730  12.240   1.840
 5636W        W 6607  10.620   7.130   6.080
 5637W        W 6608   1.190   7.390   7.220
 5638W        W 6609   0.690   3.430   9.370
 5639W        W 6610   0.360   3.180   4.630
 5640W        W 6611   7.710  13.520   1.570
 5641W        W 6612   0.350   1.430   5.580
 5642W        W 6613   1.710   6.650  11.400
 5643W        W 6614   3.080   4.980  12.770
 5644W        W 6615  12.700   2.040   9.400
 5645W        W 6616   4.460   9.090   8.480
 5646W        W 6617   4.600   0.860   8.130
 5647W        W 6618   1.510   5.190   8.800
 5648W        W 6619   0.300   0.100   8.220
 5649W        W 6620   5.550   9.360   3.820
 5650W        W 6621   2.880   2.150   4.650
 5651W        W 6622   2.690  12.690   5.550
 5652W        W 6623  13.900   2.930   0.590
 5653W        W 6624   3.240   2.330   6.490
 5654W        W 6625   4.800   0.080   4.990
 5655W        W 6626   6.030   9.230  10.470
 5656W        W 6627   2.280   1.800   7.960
 5657W        W 6628  10.390   5.040   7.140
 5658W        W 6629  11.900  13.720   6.110
 5659W        W 6630   3.810   8.430   8.270
 5660W        W 6631  10.050   8.200  13.430
 5661W        W 6632   5.800   0.520   2.640
 5662W        W 6633   9.830  10.230  11.960
 5663W        W 6634  11.080   2.300   4.950
 5664W        W 6635   8.510   8.720   9.990
 5665W        W 6636   5.580   8.210  11.600
 5666W        W 6637  10.840  12.210   1.550
 5667W        W 6638  13.590   4.590   5.720
 5668W        W 6639  12.460   9.390   8.250
 5669W        W 6640  12.640   3.230   1.040
 5670W        W 6641   2.440   3.860  12.490
 5671W        W 6642   5.620   8.430   7.920
 5672W        W 6643   4.510  13.380   4.520
 5673W        W 6644   2.990   5.730   5.030
 5674W        W 6645   1.330   6.210   4.180
 5675W        W 6646   4.920   6.910   3.270
 5676W        W 6647   0.960   4.060  13.620
 5677W        W 6648   2.640  13.540   1.860
 5678W        W 6649   9.490  12.090   6.000
 5679W        W 6650  13.070   8.460   3.720
 5680W        W 6651   5.920  13.690   3.060
 5681W        W 6652   9.020  10.870  12.910
 5682W        W 6653   8.630  11.570   5.670
 5683W        W 6654   6.290   6.300  11.110
 5684W        W 6655   6.430  10.480   7.690
 5685W        W 6656  13.040   7.950  10.280
 5686W        W 6657   2.280  11.520   4.360
 5687W        W 6658  11.740  13.060  13.700
 5688W        W 6659   2.540   7.750   4.480
 5689W        W 6660   4.070  12.880   8.980
 5690W        W 6661   2.870  12.440   6.020
 5691W        W 6662  10.330  10.720  13.320
 5692W        W 6663   7.160   2.980   6.240
 5693W        W 6664   1.620   3.060  10.720
 5694W        W 6665   5.400  12.090   0.670
 5695W        W 6666  12.520   5.520   5.850
 5696W        W 6667  10.650   5.570   1.900
 5697W        W 6668   0.700   3.510   4.480
 5698W        W 6669   7.770  11.160  11.900
 5699W        W 6670   1.090   0.280   2.140
 5700W        W 6671   2.420   5.550  13.350
 5701W        W 6672   3.820   6.700   9.100
 5702W        W 6673   6.070   9.770  11.320
 5703W        W 6674   7.750   6.970  10.280
 5704W        W 6675  12.740   6.180   9.170
 5705W        W 6676   0.280   4.960   7.170
 5706W        W 6677   9.990   5.870   4.530
 5707W        W 6678   1.560   9.770   0.980
 5708W        W 6679   3.580   8.850   3.220
 5709W        W 6680   9.110   5.110   3.440
 5710W        W 6681   7.120   1.790   1.190
 5711W        W 6682  11.400  13.720   6.080
 5712W        W 6683   1.720   1.630   9.230
 5713W        W 6684   0.600  11.810  12.840
 5714W        W 6685   2.320   6.390   5.970
 5715W        W 6686   6.430   2.310  12.100
 5716W        W 6687   1.540   6.300   6.090
 5717W        W 6688   6.350   7.090   7.610
 5718W        W 6689   3.760   0.540   9.920
 5719W        W 6690   4.290  12.210   6.040
 5720W        W 6691  13.080   2.640   5.580
 5721W        W 6692  13.690   6.750   7.630
 5722W        W 6693   9.750  11.410   2.860
 5723W        W 6694  13.290   8.260   3.170
 5724W        W 6695   0.490   5.350   0.890
 5725W        W 6696   7.750   6.290   1.800
 5726W        W 6697   2.850   8.250   8.490
 5727W        W 6698  12.800   9.570   3.760
 5728W        W 6699   3.210  12.870   1.570
 5729W        W 6700   8.170   2.670   2.020
 5730W        W 6701   6.820  12.200   4.490
 5731W        W 6702  12.320   8.850   5.350
 5732W        W 6703   5.850   7.990   2.790
 5733W        W 6704  11.350   2.330   6.400
 5734W        W 6705  12.060  11.590   7.350
 5735W        W 6706   8.780   7.560   1.190
 5736W        W 6707   7.740   4.650  13.470
 5737W        W 6708  11.240  11.600   9.510
 5738W        W 6709   2.020   7.800  11.530
 5739W        W 6710  11.300   8.010   8.470
 5740W        W 6711   5.550   1.760   3.280
 5741W        W 6712   6.660   4.300   8.120
 5742W        W 6713   1.840  11.610  12.220
 5743W        W 6714   0.280   1.300  10.380
 5744W        W 6715   7.260  10.720   2.040
 5745W        W 6716   8.480   6.730  11.700
 5746W        W 6717   2.420   1.880   1.930
 5747W        W 6718   6.490   7.480  13.190
 5748W        W 6719   4.130   1.670   9.470
 5749W        W 6720   1.810   8.860   3.090
 5750W        W 6721   9.880  11.880   8.640
 5751W        W 6722   5.780   9.780  11.750
 5752W        W 6723   5.410   4.200   5.070
 5753W        W 6724   7.790  11.440   2.840
 5754W        W 6725   4.170   0.340   2.380
 5755W        W 6726   9.760   5.850   2.030
 5756W        W 6727  10.770  11.800  10.890
 5757W        W 6728  13.210  11.170   5.810
 5758W        W 6729   3.090   0.760   1.910
 5759W        W 6730  13.390   9.030  11.990
 5760W        W 6731   7.890  11.020   7.460
 5761W        W 6732  11.490   1.930   5.190
 5762W        W 6733  13.010  11.860   9.150
 5763W        W 6734   1.690  11.710  12.760
 5764W        W 6735   0.840   7.160   1.290
 5765W        W 6736   0.810   4.780   1.350
 5766W        W 6737   1.760  11.170   3.460
 5767W        W 6738   6.310  10.020   6.770
 5768W        W 6739   4.900   3.600   4.520
 5769W        W 6740   1.080   7.700   6.160
 5770W        W 6741   4.950  12.630  10.560
 5771W        W 6742   0.690   9.840   4.820
 5772W        W 6743   7.120  12.860   6.410
 5773W        W 6744   4.170  11.670   8.440
 5774W        W 6745   5.170   7.270   1.780
 5775W        W 6746  11.110   1.840   4.730
 5776W        W 6747  11.140   5.670  10.830
 5777W        W 6748   7.280  12.090   6.670
 5778W        W 6749   0.870   7.020   7.140
 5779W        W 6750   4.410   3.580  13.880
 5780W        W 6751   9.570   1.220  13.110
 5781W        W 6752  12.400  11.240   5.580
 5782W        W 6753   1.980   1.260  13.880
 5783W        W 6754   2.130   2.090   7.080
 5784W        W 6755   8.880   9.130   6.550
 5785W        W 6756   7.420   0.560   8.230
 5786W        W 6757  12.100   7.260   7.620
 5787W        W 6758   7.830  13.280   3.060
 5788W        W 6759   6.390   1.180  13.530
 5789W        W 6760  13.790   0.990   4.940
 5790W        W 6761  10.850  12.940   9.490
 5791W        W 6762   4.910  12.250   3.820
 5792W        W 6763   7.920   4.510   5.460
 5793W        W 6764   1.870   6.370   0.310
 5794W        W 6765   8.670   4.200  11.250
 5795W        W 6766   1.830   0.290   5.190
 5796W        W 6767   7.720   8.630   9.750
 5797W        W 6768   8.640   8.050  11.090
 5798W        W 6769   8.890  13.310  11.110
 5799W        W 6770  10.490   8.980  10.910
 5800W        W 6771   2.480   7.950   9.500
 5801W        W 6772   4.820   4.340   2.090
 5802W        W 6773   2.960   4.830   4.250
 5803W        W 6774   1.540   6.260  11.770
 5804W        W 6775   6.240   8.420   9.600
 5805W        W 6776   7.970   6.740  11.650
 5806W        W 6777   6.720   5.610  13.190
 5807W        W 6778  13.390   2.230   0.430
 5808W        W 6779   8.300  12.960   6.530
 5809W        W 6780   5.500   2.800   5.150
 5810W        W 6781   2.950   2.870   1.050
 5811W        W 6782   7.090  10.000   8.950
 5812W        W 6783   8.440   5.820   1.610
 5813W        W 6784   0.930  10.040   5.230
 5814W        W 6785   7.440   6.930  13.050
 5815W        W 6786   4.460   0.860   7.460
 5816W        W 6787   8.920   0.940  12.950
 5817W        W 6788  10.750   2.120  11.360
 5818W        W 6789   5.400   0.830  10.590
 5819W        W 6790  13.710   8.610   8.800
 5820W        W 6791   9.910   3.970   8.580
 5821W        W 6792   4.890   1.750   6.590
 5822W        W 6793   5.840   0.650   4.640
 5823W        W 6794   9.690   2.460   7.240
 5824W        W 6795   1.540  10.490   7.150
 5825W        W 6796   9.040   2.610  12.270
 5826W        W 6797   9.260   0.540   8.820
 5827W        W 6798   2.930  10.340   6.240
 5828W        W 6799  13.750  13.370   1.840
 5829W        W 6800   4.760  11.100   7.670
 5830W        W 6801   9.580   3.150   6.600
 5831W        W 6802  10.480   0.390   1.080
 5832W        W 6803  11.360   6.730   3.050
 5833W        W 6804  10.140   9.280  13.350
 5834W        W 6805   1.770  11.450   9.130
 5835W        W 6806  13.640   8.300   5.420
 5836W        W 6807   3.020   2.990  10.610
 5837W        W 6808  12.660   3.970   9.630
 5838W        W 6809   9.130   3.150   6.750
 5839W        W 6810   6.980  11.930   4.880
 5840W        W 6811   2.800   6.070  10.430
 5841W        W 6812   4.850  13.110   4.860
 5842W        W 6813   3.940   9.950   4.730
 5843W        W 6814   9.530   8.160   0.120
 5844W        W 6815   4.080  10.620   5.470
 5845W        W 6816   5.660   2.080   5.660
 5846W        W 6817   7.700   1.360  11.960
 5847W        W 6818   1.650   7.350   7.390
 5848W        W 6819  10.370  12.250  10.740
 5849W        W 6820   0.800  10.720   5.870
 5850W        W 6821   4.050   5.170   7.680
 5851W        W 6822  12.980   3.420   9.210
 5852W        W 6823   1.610   4.720   9.560
 5853W        W 6824   9.550   3.410  12.810
 5854W        W 6825   5.150   9.290  12.380
 5855W        W 6826   5.420   6.570   5.750
 5856W        W 6827   2.440  12.520  12.830
 5857W        W 6828  11.360   7.440   3.690
 5858W        W 6829  12.510   1.050   9.450
 5859W        W 6830   7.680   3.540   2.040
 5860W        W 6831   4.180   1.870   5.000
 5861W        W 6832  12.680   9.520  10.900
 5862W        W 6833  10.140  10.980   8.840
 5863W        W 6834   4.560   2.480   5.290
 5864W        W 6835  10.890  11.070   4.290
 5865W        W 6836   8.960  11.450   3.950
 5866W        W 6837  10.400   0.470   5.310
 5867W        W 6838   1.120   8.470  12.060
 5868W        W 6839  10.460  11.350  10.230
 5869W        W 6840  10.230   7.000   2.240
 5870W        W 6841  12.610  12.880   4.030
 5871W        W 6842  12.530   5.960   5.060
 5872W        W 6843   1.570   8.580   8.610
 5873W        W 6844   6.130   6.430   1.080
 5874W        W 6845  13.660   0.670   9.620
 5875W        W 6846  11.680   7.460   4.070
 5876W        W 6847  12.610   9.700   6.690
 5877W        W 6848   0.260   0.720   9.730
 5878W        W 6849   2.170   0.340   2.370
 5879W        W 6850   2.130   9.350   1.750
 5880W        W 6851   9.490   6.930   8.410
 5881W        W 6852   2.620  11.870  11.450
 5882W        W 6853   2.360   9.830   4.330
 5883W        W 6854  13.650  11.600   7.840
 5884W        W 6855   6.290  10.100   0.520
 5885W        W 6856  12.330  12.180  11.320
 5886W        W 6857   3.990  11.430   0.930
 5887W        W 6858   9.690  10.010   8.770
 5888W        W 6859   6.980   9.920  11.830
 5889W        W 6860   7.690   5.250  10.070
 5890W        W 6861   4.240  11.940  11.060
 5891W        W 6862   6.810   7.640   7.260
 5892W        W 6863   0.870  12.190  13.090
 5893W        W 6864   6.040  11.510  10.760
 5894W        W 6865   7.970   1.710  12.410
 5895W        W 6866  10.650   0.060  13.310
 5896W        W 6867   9.380  10.980   3.530
 5897W        W 6868   1.810  13.500  12.400
 5898W        W 6869  11.850   7.650   2.000
 5899W        W 6870  12.220   8.410   8.840
 5900W        W 6871   9.260   0.960   2.900
 5901W        W 6872   0.800   1.000   7.250
 5902W        W 6873  13.620   8.350   1.710
 5903W        W 6874   0.570  13.810   1.930
 5904W        W 6875  10.620   9.610   5.050
 5905W        W 6876   8.900   9.960   1.010
 5906W        W 6877   4.280  11.090  13.690
 5907W        W 6878   6.080   2.780   7.360
 5908W        W 6879   1.050   0.590   8.630
 5909W        W 6880  12.170  13.360  10.210
 5910W        W 6881   6.710   0.890   1.090
 5911W        W 6882   7.410  12.100   7.480
 5912W        W 6883   8.470   7.600   7.800
 5913W        W 6884   2.900   1.070   3.180
 5914W        W 6885  11.390  13.600   7.350
 5915W        W 6886   7.250  10.590   8.600
 5916W        W 6887   1.600   5.840  10.070
 5917W        W 6888   4.760   8.880   6.480
 5918W        W 6889  12.360  11.110  10.330
 5919W        W 6890   2.380  11.370  11.360
 5920W        W 6891   2.950   7.750   2.570
 5921W        W 6892   3.940   0.400  10.370
 5922W        W 6893   7.860   2.800   3.650
 5923W        W 6894  10.880  10.650   8.480
 5924W        W 6895   9.030   6.640  13.130
 5925W        W 6896   2.130   4.500   4.550
 5926W        W 6897   4.170  11.330   4.800
 5927W        W 6898   1.880   6.310  13.180
 5928W        W 6899  10.140  11.410   8.560
 5929W        W 6900   3.870  11.030  12.410
 5930W        W 6901   6.370   6.000   9.990
 5931W        W 6902   0.530   8.200   2.710
 5932W        W 6903  13.860  13.740   3.650
 5933W        W 6904   7.370   1.540  12.370
 5934W        W 6905   1.400   0.790  10.660
 5935W        W 6906  13.320   0.710   0.550
 5936W        W 6907   5.420   4.620  10.990
 5937W        W 6908   8.270  13.510  13.370
 5938W        W 6909  10.690  13.330   5.530
 5939W        W 6910  11.820   6.000   5.580
 5940W        W 6911   1.670   2.040   4.320
 5941W        W 6912  13.910   3.800  11.110
 5942W        W 6913   5.150  11.300   1.350
 5943W        W 6914   5.400  10.730  10.630
 5944W        W 6915   6.270   4.360   1.940
 5945W        W 6916   5.960   5.470   8.520
 5946W        W 6917   5.890  12.890   3.590
 5947W        W 6918   0.610  12.460   0.070
 5948W        W 6919   2.880   3.630   3.670
 5949W        W 6920   0.820   0.290   2.560
 5950W        W 6921   7.560  13.900   3.730
 5951W        W 6922   6.740  12.450   0.090
 5952W        W 6923   7.040   3.540   2.960
 5953W        W 6924   2.240   5.500   2.630
 5954W        W 6925   1.700   5.200   4.660
 5955W        W 6926   2.730  10.640   6.710
 5956W        W 6927   4.340   0.100   4.760
 5957W        W 6928   9.540   5.050   3.110
 5958W        W 6929   4.050  11.900   6.340
 5959W        W 6930   1.780   3.900   1.300
 5960W        W 6931  10.750   2.430   6.290
 5961W        W 6932   9.440   4.470   9.600
 5962W        W 6933   5.550   4.330   5.550
 5963W        W 6934   2.230   5.990  12.900
 5964W        W 6935   3.490  10.860   9.960
 5965W        W 6936   3.440   4.650   8.730
 5966W        W 6937   5.540   5.380   3.100
 5967W        W 6938   6.060  12.880  13.190
 5968W        W 6939   1.650  12.360  10.620
 5969W        W 6940  11.420  10.660   8.810
 5970W        W 6941   0.070   6.180   1.610
 5971W        W 6942   9.650   7.810   9.080
 5972W        W 6943   6.260   2.500  11.240
 5973W        W 6944   3.570   2.230   8.900
 5974W        W 6945   6.630   2.780   7.600
 5975W        W 6946  13.240  10.560  12.580
 5976W        W 6947  11.070   1.370   7.840
 5977W        W 6948   6.830   2.240  12.470
 5978W        W 6949  10.730  11.700   6.200
 5979W        W 6950  12.130  12.740   2.630
 5980W        W 6951   3.770   1.410  13.380
 5981W        W 6952  10.550  11.280  11.480
 5982W        W 6953   7.350   8.210   8.290
 5983W        W 6954   4.740   0.340  11.680
 5984W        W 6955   3.010   7.130   4.850
 5985W        W 6956  13.890   8.630   9.280
 5986W        W 6957   0.780   6.360  11.020
 5987W        W 6958  10.790   6.480   3.200
 5988W        W 6959   2.160   5.630  12.180
 5989W        W 6960  10.940   5.300   0.690
 5990W        W 6961   2.100   1.080   7.070
 5991W        W 6962   3.970   5.400  11.270
 5992W        W 6963   6.280  13.870  11.440
 5993W        W 6964   1.790  12.230   7.170
 5994W        W 6965   3.470   8.530   0.690
 5995W        W 6966   7.530   8.130   1.100
 5996W        W 6967   9.560  12.480   2.670
 5997W        W 6968   6.450   8.080   4.640
 5998W        W 6969  12.510   2.060   8.840
 5999W        W 6970  13.860   2.180   9.910
 6000W        W 6971   5.470  12.910  13.110
 6001W        W 6972   5.280  10.140   9.040
 6002W        W 6973  11.350   0.210   5.760
 6003W        W 6974   4.300   5.470   1.040
 6004W        W 6975   1.910  13.290   0.930
 6005W        W 6976  12.370   3.590  10.560
 6006W        W 6977   7.130   4.280   9.880
 6007W        W 6978   7.080  10.720  10.990
 6008W        W 6979   5.410   6.750   5.230
 6009W        W 6980   0.060   3.040  12.700
 6010W        W 6981   3.970   9.680   3.590
 6011W        W 6982  11.440   9.420   8.160
 6012W        W 6983   6.580   0.980  11.630
 6013W        W 6984   5.470   6.950   7.470
 6014W        W 6985   2.460   9.640   8.770
 6015W        W 6986   3.130   1.240  10.860
 6016W        W 6987   6.380   4.710   9.050
 6017W        W 6988   8.150   5.060   7.550
 6018W        W 6989   5.280  10.940   1.010
 6019W        W 6990  11.960   5.100  13.640
 6020W        W 6991   5.550  13.140  10.600
 6021W        W 6992   8.220  11.320  12.990
 6022W        W 6993  11.800   0.030   1.810
 6023W        W 6994   6.830  13.830   6.320
 6024W        W 6995   5.370   9.180   7.590
 6025W        W 6996  12.180  11.600   8.390
 6026W        W 6997  11.780  13.170   7.900
 6027W        W 6998   5.870   6.130   8.570
 6028W        W 6999   5.350   9.890   8.040
 6029W        W 7000   5.560  10.490  11.050
 6030W        W 7001   6.590  11.980   8.980
 6031W        W 7002   3.610   2.870   9.840
 6032W        W 7003   0.430  12.370   7.630
 6033W        W 7004   2.400   4.970   3.530
 6034W        W 7005   3.670  13.570   1.180
 6035W        W 7006   5.250   8.320  12.230
 6036W        W 7007   3.030   9.330   2.590
 6037W        W 7008  10.510   6.700   3.590
 6038W        W 7009  12.470   1.640   6.950
 6039W        W 7010   5.430   7.690   6.320
 6040W        W 7011   8.590   2.190  13.090
 6041W        W 7012  12.690  11.670  10.100
 6042W        W 7013   9.980   6.400  13.440
 6043W        W 7014   9.370   5.300   0.880
 6044W        W 7015   2.850  11.100   8.670
 6045W        W 7016  12.730  13.380   4.100
 6046W        W 7017   7.790   0.940   7.870
 6047W        W 7018   3.670  11.330  12.760
 6048W        W 7019  10.660   3.390  11.030
 6049W        W 7020   4.010  10.690   0.850
 6050W        W 7021   8.440   8.040  12.370
 6051W        W 7022  11.890   4.330   7.840
 6052W        W 7023  12.360   1.340   5.960
 6053W        W 7024   6.020   7.560   5.080
 6054W        W 7025   1.650  11.730  13.500
 6055W        W 7026   6.920   0.850  13.310
 6056W        W 7027   1.720   1.210   2.070
 6057W        W 7028   5.030   8.430  12.780
 6058W        W 7029   4.780   2.170  13.570
 6059W        W 7030   3.990   1.600   7.340
 6060W        W 7031   7.730   6.290  11.670
 6061W        W 7032   2.670   0.360  10.570
 6062W        W 7033  11.090   3.030  12.810
 6063W        W 7034   9.790  11.460   4.850
 6064W        W 7035   8.000   4.900   0.380
 6065W        W 7036   5.670  13.030   9.970
 6066W        W 7037  12.970   6.780   4.590
 6067W        W 7038   0.950   3.010  12.030
 6068W        W 7039  10.520   6.210  12.590
 6069W        W 7040  10.530  12.370   7.100
 6070W        W 7041   4.730  10.660   8.240
 6071W        W 7042   7.240  13.510  11.270
 6072W        W 7043  13.130  10.470   0.950
 6073W        W 7044   0.410  11.350  12.660
 6074W        W 7045   7.390   8.590   1.270
 6075W        W 7046   6.780   1.550   2.680
 6076W        W 7047   0.670   7.480  10.330
 6077W        W 7048   3.670   0.390  10.830
 6078W        W 7049   5.190   0.380   6.770
 6079W        W 7050   0.170  13.190   1.150
 6080W        W 7051  13.680   9.090   2.490
 6081W        W 7052   0.970   4.710   0.470
 6082W        W 7053   9.920  10.240  10.990
 6083W        W 7054  10.590   3.220   4.000
 6084W        W 7055   0.470   0.030   4.400
 6085W        W 7056   2.380   4.370   9.710
 6086W        W 7057   1.230   3.090   8.520
 6087W        W 7058  11.530  10.460  13.620
 6088W        W 7059   6.170   7.610   1.690
 6089W        W 7060   8.340  11.600   1.680
 6090W        W 7061   6.190   5.070   3.130
 6091W        W 7062   5.600   9.610   9.630
 6092W        W 7063  11.990   2.910  12.070
 6093W        W 7064   3.140   1.840   0.920
 6094W        W 7065   0.020  10.920   6.910
 6095W        W 7066   3.030   3.440  13.110
 6096W        W 7067   0.030   7.500   3.370
 6097W        W 7068  13.340   4.190   9.860
 6098W        W 7069  11.670  10.810  12.050
 6099W        W 7070   9.580   4.940   7.180
 6100W        W 7071  11.210   0.530  12.590
 6101W        W 7072   0.530   2.180   5.370
 6102W        W 7073   1.050  10.250  11.250
 6103W        W 7074   2.160  11.100   8.800
 6104W        W 7075  11.040   9.320   5.400
 6105W        W 7076   9.790  10.390   4.350
 6106W        W 7077  10.370   1.230   6.870
 6107W        W 7078   0.160   2.360   9.080
 6108W        W 7079   9.450   2.380  12.590
 6109W        W 7080   5.670   6.350   1.280
 6110W        W 7081   4.770   2.060   8.780
 6111W        W 7082  10.970  13.490   2.770
 6112W        W 7083   0.810  12.860   0.950
 6113W        W 7084  13.570   2.570  13.570
 6114W        W 7085   4.500  10.650  13.860
 6115W        W 7086   5.190   6.060   4.520
 6116W        W 7087   6.030   0.210   0.560
 6117W        W 7088   3.410   4.690   9.670
 6118W        W 7089  10.450   0.360   3.130
 6119W        W 7090   0.600   2.970   3.810
 6120W        W 7091   5.510   1.970   5.170
 6121W        W 7092   1.340   8.810   1.790
 6122W        W 7093   6.710   7.110   6.430
 6123W        W 7094   0.140   4.180  13.410
 6124W        W 7095   5.660   7.360   7.840
 6125W        W 7096   8.610   6.300   7.710
 6126W        W 7097  13.300  12.980   3.370
 6127W        W 7098   0.040   4.550   1.380
 6128W        W 7099   5.260  10.630  12.620
 6129W        W 7100   7.720   7.900   1.960
 6130W        W 7101  12.180  13.650  13.040
 6131W        W 7102   8.620   7.680  10.330
 6132W        W 7103   9.160   4.260  13.410
 6133W        W 7104   7.020   2.570   9.310
 6134W        W 7105   7.860   0.410  12.320
 6135W        W 7106   0.200  11.040   6.110
 6136W        W 7107  10.700   0.560   7.730
 6137W        W 7108   0.010   0.820   4.010
 6138W        W 7109  11.400   0.160  12.190
 6139W        W 7110   1.580  12.170   3.510
 6140W        W 7111  13.530   4.550  11.930
 6141W        W 7112   6.420   9.180   1.710
 6142W        W 7113   8.310   7.570   8.250
 6143W        W 7114   3.280   6.730   8.910
 6144W        W 7115  12.120   6.950  12.480
 6145W        W 7116   6.950  13.490   7.380
 6146W        W 7117   0.960   1.940   3.170
 6147W        W 7118   9.910  12.020   4.080
 6148W        W 7119   1.310   2.660  12.350
 6149W        W 7120  12.840  10.880  13.910
 6150W        W 7121  12.480   3.770  13.100
 6151W        W 7122   0.940   6.130   3.470
 6152W        W 7123   7.110   5.820   4.280
 6153W        W 7124   7.040  10.640   9.440
 6154W        W 7125   7.310   2.180   7.570
 6155W        W 7126  12.570  12.020  13.870
 6156W        W 7127   5.360   8.090   2.770
 6157W        W 7128  13.680  11.260   5.190
 6158W        W 7129   6.850   2.520  11.990
 6159W        W 7130  12.180  10.110  11.750
 6160W        W 7131   4.150  13.400   5.320
 6161W        W 7132  11.280  12.350   2.990
 6162W        W 7133   2.370   1.700  11.240
 6163W        W 7134   5.710   3.760  10.820
 6164W        W 7135  13.360   3.280  11.410
 6165W        W 7136   7.570   6.790   4.770
 6166W        W 7137  11.010   3.470   1.590
 6167W        W 7138  13.910   7.340   9.130
 6168W        W 7139   9.920   3.750  10.480
 6169W        W 7140  13.800   9.090   0.040
 6170W        W 7141   9.120  11.930   1.780
 6171W        W 7142   9.540   9.850  11.880
 6172W        W 7143  13.670   9.410   9.330
 6173W        W 7144   1.550   0.480   0.410
 6174W        W 7145  13.710   2.180   9.430
 6175W        W 7146  10.530  11.190   2.030
 6176W        W 7147   7.710   4.250  12.480
 6177W        W 7148  11.280  12.910   9.660
 6178W        W 7149  10.860  12.050  13.890
 6179W        W 7150   2.390  10.280  13.610
 6180W        W 7151   8.320   9.140  10.230
 6181W        W 7152  10.160   0.390   5.700
 6182W        W 7153   8.360   9.610   7.120
 6183W        W 7154   6.980   0.780   8.590
 6184W        W 7155   1.880   9.780   4.150
 6185W        W 7156  10.770   0.720  12.500
 6186W        W 7157   2.770   4.710   0.580
 6187W        W 7158  11.710   1.010   5.060
 6188W        W 7159   3.970   5.770  12.130
 6189W        W 7160   9.540   2.210   8.090
 6190W        W 7161   8.150   4.950   3.140
 6191W        W 7162   7.330   0.010   8.290
 6192W        W 7163  11.080   2.780   0.710
 6193W        W 7164   5.360  12.190   1.160
 6194W        W 7165  10.040   0.250   1.180
 6195W        W 7166  11.630   4.390  13.850
 6196W        W 7167  12.690  13.650   1.690
 6197W        W 7168   3.860   2.990   8.720
 6198W        W 7169   3.400   0.050   9.320
 6199W        W 7170   7.270   6.980   2.780
 6200W        W 7171   1.130   3.360  13.720
 6201W        W 7172   1.740  10.410   2.940
 6202W        W 7173  10.370  10.380  11.230
 6203W        W 7174  12.670   9.830  11.290
 6204W        W 7175  12.050   9.990  13.170
 6205W        W 7176  12.440   8.790   0.660
 6206W        W 7177  13.290  13.280   8.830
 6207W        W 7178   7.970   0.070   6.310
 6208W        W 7179   8.260   9.410   9.490
 6209W        W 7180   1.310   0.890   6.340
 6210W        W 7181   6.140   0.010   4.130
 6211W        W 7182  11.400   6.120   6.810
 6212W        W 7183   3.000  10.850   0.990
 6213W        W 7184  10.390   5.310  13.820
 6214W        W 7185  10.030   8.770  13.310
 6215W        W 7186   9.140   4.410   4.880
 6216W        W 7187   0.960   8.370   9.430
 6217W        W 7188  12.440   0.820   0.070
 6218W        W 7189   5.030   4.190   5.460
 6219W        W 7190  11.680  10.110   0.160
 6220W        W 7191  11.830  11.600  12.910
 6221W        W 7192  10.220   0.230   9.820
 6222W        W 7193   1.670   7.220  12.140
 6223W        W 7194  13.240  12.590   2.040
 6224W        W 7195  10.310   9.610   0.710
 6225W        W 7196   3.290  11.550  11.020
 6226W        W 7197   0.750   7.570  10.970
 6227W        W 7198   2.210   5.580  11.520
 6228W        W 7199  11.120  12.220  10.810
 6229W        W 7200  13.130   9.930   2.760
 6230W        W 7201   7.850   9.530   1.740
 6231W        W 7202   5.880   2.060  13.500
 6232W        W 7203   4.490   7.040   0.070
 6233W        W 7204   1.350   7.770   5.410
 6234W        W 7205   0.010   5.810  12.990
 6235W        W 7206   9.170  11.230  13.270
 6236W        W 7207   1.350  11.010   1.560
 6237W        W 7208  11.120   3.490   6.680
 6238W        W 7209   4.570   1.670  12.960
 6239W        W 7210  10.250  12.090   6.780
 6240W        W 7211   4.860  12.060   6.500
 6241W        W 7212   1.710   3.060  12.500
 6242W        W 7213   9.950  12.840   5.870
 6243W        W 7214  10.120   2.090   1.780
 6244W        W 7215   7.720   3.000  12.670
 6245W        W 7216   1.400  11.570   9.440
 6246W        W 7217   2.350   9.140  13.660
 6247W        W 7218   1.210  11.180   9.710
 6248W        W 7219   9.260   4.740   5.970
 6249W        W 7220   2.060   8.910   1.480
 6250W        W 7221   2.690  10.010   3.180
 6251W        W 7222   0.720   5.540  10.510
 6252W        W 7223   2.980   8.760   5.250
 6253W        W 7224   7.060   7.650  11.160
 6254W        W 7225   6.210  12.480   2.760
 6255W        W 7226  13.750   4.920   6.900
 6256W        W 7227  11.130   8.470  10.690
 6257W        W 7228  11.340   0.850   9.980
 6258W        W 7229   2.730   1.370   2.590
 6259W        W 7230   1.180   2.890  11.530
 6260W        W 7231   4.590   3.210  10.520
 6261W        W 7232   0.130   9.600   5.420
 6262W        W 7233   7.390   6.840  10.600
 6263W        W 7234   1.300   9.030  10.070
 6264W        W 7235   1.990   4.770   3.390
 6265W        W 7236   3.310   1.710   3.340
 6266W        W 7237   1.570   8.420   2.940
 6267W        W 7238   0.430   8.400   4.480
 6268W        W 7239   3.680   9.030   3.670
 6269W        W 7240   6.650   6.060   8.080
 6270W        W 7241   8.000   7.510  10.890
 6271W        W 7242   4.790   1.450   2.920
 6272W        W 7243   5.250  12.920   4.570
 6273W        W 7244   7.350   6.080  11.310
 6274W        W 7245   3.210   1.610   2.130
 6275W        W 7246   7.050   7.780   3.840
 6276W        W 7247  13.350   7.080   5.780
 6277W        W 7248   2.020   8.460   5.670
 6278W        W 7249   0.470   1.720   5.030
 6279W        W 7250   3.620   6.410   3.890
 6280W        W 7251   9.150   1.530   9.860
 6281W        W 7252   8.550   2.710   0.470
 6282W        W 7253   0.910  10.000   8.920
 6283W        W 7254   0.640   1.640   5.990
 6284W        W 7255  13.150  11.390   8.980
 6285W        W 7256   3.330   8.540   1.600
 6286W        W 7257   0.810   5.270   9.510
 6287W        W 7258  13.610   8.660   5.950
 6288W        W 7259   6.860   3.520   1.070
 6289W        W 7260   3.110   0.750   5.030
 6290W        W 7261   8.700  12.960   1.260
 6291W        W 7262  13.200  12.690   8.790
 6292W        W 7263   4.810   8.940  11.010
 6293W        W 7264   0.390   7.730  12.220
 6294W        W 7265   4.820   8.060  10.180
 6295W        W 7266   6.550   5.620   8.010
 6296W        W 7267   0.650   7.830   9.330
 6297W        W 7268  12.470   3.590  10.040
 6298W        W 7269   1.450   6.440   7.200
 6299W        W 7270  12.710   0.800  12.590
 6300W        W 7271  10.400   0.320   6.870
 6301W        W 7272  12.850   0.460  12.100
 6302W        W 7273   4.670   2.840   1.410
 6303W        W 7274   7.990  11.920   1.020
 6304W        W 7275   9.260  13.780   9.400
 6305W        W 7276   1.080  10.170  12.970
 6306W        W 7277  11.610   3.550   9.660
 6307W        W 7278  13.460   0.020   0.950
 6308W        W 7279   5.050   3.850   4.980
 6309W        W 7280   3.790   3.850   1.070
 6310W        W 7281   5.330  12.840   8.510
 6311W        W 7282  10.140   2.260   7.320
 6312W        W 7283   0.200  11.620   1.110
 6313W        W 7284  11.130  13.570   6.490
 6314W        W 7285  13.630  12.430   6.180
 6315W        W 7286   5.600   6.620   0.880
 6316W        W 7287  10.950   0.150   4.370
 6317W        W 7288   5.460   6.240   6.700
 6318W        W 7289   4.960   4.130   6.920
 6319W        W 7290   2.310   8.050  12.420
 6320W        W 7291   2.900   0.950   5.500
 6321W        W 7292   4.280   1.260   9.260
 6322W        W 7293   0.780   6.770   7.950
 6323W        W 7294  12.540   8.410   9.320
 6324W        W 7295  13.800   1.860   6.530
 6325W        W 7296  13.310  12.030  13.230
 6326W        W 7297   4.750   5.570   7.720
 6327W        W 7298  11.270  13.050  10.090
 6328W        W 7299  13.020   5.030  11.890
 6329W        W 7300   5.200  13.690  13.360
 6330W        W 7301   5.910   3.120   5.410
 6331W        W 7302  13.730   0.390  10.100
 6332W        W 7303  13.890   0.240   3.350
 6333W        W 7304   9.580  12.230   7.210
 6334W        W 7305   7.250  13.670   7.820
 6335W        W 7306   2.000  11.100  12.140
 6336W        W 7307  13.630   2.070   5.080
 6337W        W 7308  10.820   2.770   3.040
 6338W        W 7309   3.010   5.940   2.730
 6339W        W 7310   7.060  13.660  13.810
 6340W        W 7311  12.060   2.800   7.860
 6341W        W 7312   1.250   7.040   4.840
 6342W        W 7313   8.900   1.060   8.390
 6343W        W 7314   2.240   1.260   8.350
 6344W        W 7315   0.410   7.430   0.470
 6345W        W 7316  13.800   7.460  10.630
 6346W        W 7317   1.930  11.800   4.110
 6347W        W 7318   0.520   0.930   6.220
 6348W        W 7319   9.100   9.140   1.510
 6349W        W 7320   2.000   8.660  10.420
 6350W        W 7321   9.950   9.570  11.830
 6351W        W 7322   1.740   6.430   8.520
 6352W        W 7323  12.680  13.600   1.110
 6353W        W 7324   4.630   5.780   1.360
 6354W        W 7325   3.500   7.790   0.900
 6355W        W 7326   4.240  12.980   1.290
 6356W        W 7327  12.330  13.260   0.560
 6357W        W 7328  13.400  12.430   1.550
 6358W        W 7329   2.790  12.960   8.420
 6359W        W 7330   7.620  13.450   3.480
 6360W        W 7331  12.930  11.830   7.410
 6361W        W 7332   2.540  13.750   4.560
 6362W        W 7333   5.080   3.310  10.190
 6363W        W 7334  12.860   2.790  13.620
 6364W        W 7335  10.770   8.240  13.740
 6365W        W 7336  11.910  11.620   0.990
 6366W        W 7337  13.210  13.310  13.800
 6367W        W 7338  12.020   5.290  10.640
 6368W        W 7339   3.310   8.290   0.190
 6369W        W 7340   9.010   4.130   8.160
 6370W        W 7341   5.920  12.110   4.830
 6371W        W 7342   1.320   4.130   5.170
 6372W        W 7343  12.680   5.920   7.230
 6373W        W 7344  11.050   7.110  13.310
 6374W        W 7345   0.950   8.660   8.310
 6375W        W 7346   3.100   0.630  13.730
 6376W        W 7347   2.650  12.760  13.210
 6377W        W 7348  12.650   5.940   0.490
 6378W        W 7349   4.660  11.180   1.450
 6379W        W 7350   2.960   2.420   0.700
 6380W        W 7351   2.280   6.580   4.900
 6381W        W 7352   8.170   2.080  13.570
 6382W        W 7353   9.080   2.860   4.350
 6383W        W 7354  12.520  11.840   3.740
 6384W        W 7355   5.960  11.350  11.200
 6385W        W 7356   4.400   2.960  13.110
 6386W        W 7357   9.340  11.890   3.370
 6387W        W 7358   3.120  10.250   3.250
 6388W        W 7359   1.480  13.640   7.550
 6389W        W 7360  11.100   3.820   4.720
 6390W        W 7361  12.910   9.050  11.820
 6391W        W 7362   6.980   3.610   3.920
 6392W        W 7363   5.090   5.730   1.160
 6393W        W 7364   9.730   4.880   4.120
 6394W        W 7365  12.160   9.800  12.700
 6395W        W 7366   5.140   2.960   6.260
 6396W        W 7367   1.660   1.400  10.800
 6397W        W 7368   0.020   7.850  11.770
 6398W        W 7369   8.490   2.080   0.630
 6399W        W 7370   6.850   9.490   1.520
 6400W        W 7371   1.640   4.370  12.840
 6401W        W 7372   5.630  12.980   5.380
 6402W        W 7373   0.730  12.000  12.340
 6403W        W 7374  11.970   9.750   1.060
 6404W        W 7375   7.300   7.800  10.730
 6405W        W 7376  13.620  10.580  11.780
 6406W        W 7377   9.540   9.670  11.360
 6407W        W 7378   4.110   0.110   8.110
 6408W        W 7379   2.610   6.010   8.650
 6409W        W 7380   5.580   2.870   6.500
 6410W        W 7381   8.940   4.890  13.770
 6411W        W 7382  13.860   6.060  10.950
 6412W        W 7383   7.730   7.620  11.880
 6413W        W 7384   4.480   6.630  12.140
 6414W        W 7385  10.620   9.640   6.590
 6415W        W 7386   2.090   7.380  11.770
 6416W        W 7387  13.590   1.530   1.460
 6417W        W 7388  13.420  12.780   7.250
 6418W        W 7389  13.650  12.510   5.600
 6419W        W 7390   6.740  11.400   0.530
 6420W        W 7391   9.210   3.960   6.460
 6421W        W 7392   0.700   3.650   5.560
 6422W        W 7393   8.180   3.810   4.290
 6423W        W 7394   2.070   7.580  13.780
 6424W        W 7395  10.140  13.490  11.670
 6425W        W 7396   0.560  10.540   0.410
 6426W        W 7397   4.510  13.560   6.900
 6427W        W 7398  10.910   4.180  10.960
 6428W        W 7399  12.620  11.110   3.270
 6429W        W 7400   6.170   3.640   7.550
 6430W        W 7401  13.840   8.360   0.750
 6431W        W 7402   9.430   3.110   0.030
 6432W        W 7403   5.900   2.970   2.980
 6433W        W 7404   4.220   8.930  12.400
 6434W        W 7405   1.130   3.060   1.100
 6435W        W 7406   4.620   1.960  12.200
 6436W        W 7407   9.010  10.660   4.100
 6437W        W 7408   4.820   8.800   8.270
 6438W        W 7409   8.050   7.060  10.740
 6439W        W 7410   8.570   3.480   2.500
 6440W        W 7411  10.850   3.720  10.750
 6441W        W 7412  12.050  13.270  13.300
 6442W        W 7413  10.680   6.810  11.260
 6443W        W 7414   6.620  10.740  11.080
 6444W        W 7415  12.290   4.030   6.570
 6445W        W 7416   2.830   4.600  12.490
 6446W        W 7417   2.370  11.560   4.960
 6447W        W 7418   2.050   0.620  10.170
 6448W        W 7419   7.820  12.920   6.740
 6449W        W 7420   2.190   3.310  13.590
 6450W        W 7421   5.560   7.730   3.100
 6451W        W 7422   3.130   7.000   2.050
 6452W        W 7423   0.560   6.120   9.250
 6453W        W 7424   8.550   2.660   6.240
 6454W        W 7425   9.340   3.500   6.230
 6455W        W 7426  11.540   1.770   5.670
 6456W        W 7427   3.290   6.890   7.860
 6457W        W 7428   9.520  12.480   0.150
 6458W        W 7429   4.120   6.940   2.220
 6459W        W 7430  12.040  13.170   9.370
 6460W        W 7431   0.320   7.470   2.010
 6461W        W 7432   5.180   3.360   0.450
 6462W        W 7433   1.410   9.220   3.880
 6463W        W 7434  12.750  11.450   2.490
 6464W        W 7435   6.870   3.030  13.750
 6465W        W 7436  10.300  13.050  11.370
 6466W        W 7437   7.300   2.670  13.790
 6467W        W 7438   6.350  13.840   1.480
 6468W        W 7439   0.180  13.200  10.480
 6469W        W 7440  13.220   6.490   1.050
 6470W        W 7441  12.270   0.000  10.460
 6471W        W 7442  13.150  10.440  13.740
 6472W        W 7443   7.800  12.610   7.210
 6473W        W 7444   8.720   9.230  10.720
 6474W        W 7445  10.990   6.100  11.150
 6475W        W 7446   7.380  10.090  12.680
 6476W        W 7447   1.290   9.040   4.330
 6477W        W 7448  10.430   9.970   6.140
 6478W        W 7449   7.720   1.990   1.160
 6479W        W 7450   6.370   4.600   5.410
 6480W        W 7451  11.890  13.010   5.740
 6481W        W 7452   9.620   5.230   3.740
 6482W        W 7453  12.410  10.210   6.350
 6483W        W 7454   6.440  12.360   2.220
 6484W        W 7455   0.830  11.110   3.330
 6485W        W 7456   7.510   1.970   2.410
 6486W        W 7457  11.270   1.420   5.000
 6487W        W 7458   5.790  10.240  11.490
 6488W        W 7459   4.090   9.800   8.430
 6489W        W 7460   1.740  10.050   7.090
 6490W        W 7461  10.350   4.000  10.410
 6491W        W 7462  10.910  13.590  12.530
 6492W        W 7463  11.090  10.270  13.450
 6493W        W 7464   5.280  10.080   4.360
 6494W        W 7465   5.990  12.800   9.080
 6495W        W 7466   9.050   9.360  12.160
 6496W        W 7467   5.550  12.720  10.940
 6497W        W 7468   9.010   1.220   5.180
 6498W        W 7469  11.230  12.150   3.950
 6499W        W 7470  10.480   4.000  11.730
 6500W        W 7471   7.270   2.930  11.200
 6501W        W 7472   9.590  12.760   6.560
 6502W        W 7473   0.020   5.430   8.910
 6503W        W 7474   3.080   4.630   5.620
 6504W        W 7475   3.710  12.630   5.170
 6505W        W 7476   4.250   7.850   8.940
 6506W        W 7477   5.570   2.450   2.580
 6507W        W 7478   4.140   7.000   5.410
 6508W        W 7479  10.040   6.500  12.480
 6509W        W 7480  10.890  13.030   1.030
 6510W        W 7481   0.880  13.070  10.480
 6511W        W 7482  11.040   1.470   3.710
 6512W        W 7483  13.190   4.540   3.050
 6513W        W 7484   6.320   0.680  13.240
 6514W        W 7485   2.040   7.040   5.350
 6515W        W 7486   5.190  11.880  12.460
 6516W        W 7487  11.500   6.520   0.900
 6517W        W 7488  13.340  13.170   9.820
 6518W        W 7489  10.610   2.240   9.380
 6519W        W 7490   2.040   1.780  12.930
 6520W        W 7491   9.890   4.730   9.680
 6521W        W 7492   9.020  12.480   0.070
 6522W        W 7493   9.670  12.440   4.150
 6523W        W 7494   9.350   3.090   4.780
 6524W        W 7495  10.600  12.210  11.510
 6525W        W 7496  13.570   5.210   6.560
 6526W        W 7497   9.540   1.320  12.480
 6527W        W 7498  11.400  10.400  11.820
 6528W        W 7499  13.530   8.330   8.340
 6529W        W 7500   4.580   0.260   0.560
 6530W        W 7501  12.190   1.080  11.490
 6531W        W 7502   6.330   9.670  12.630
 6532W        W 7503  10.230   0.820  11.540
 6533W        W 7504   5.930   8.840   6.520
 6534W        W 7505   7.800   5.630   5.380
 6535W        W 7506   8.190   0.330   8.390
 6536W        W 7507   9.090  10.780   6.610
 6537W        W 7508  12.360   8.490   1.110
 6538W        W 7509   0.830   7.010  13.280
 6539W        W 7510   8.770   7.730  12.000
 6540W        W 7511   8.820  10.840   8.360
 6541W        W 7512   1.670   7.400   5.120
 6542W        W 7513   4.290  10.520   7.860
 6543W        W 7514   6.140   2.820  13.280
 6544W        W 7515   2.630   3.400  12.240
 6545W        W 7516   6.470   7.600  10.340
 6546W        W 7517   2.690  13.220  10.190
 6547W        W 7518   9.040   0.660  10.350
 6548W        W 7519   7.240   3.140   7.840
 6549W        W 7520   1.610   5.520   9.640
 6550W        W 7521   5.030  13.010   9.690
 6551W        W 7522   5.380  12.640   9.870
 6552W        W 7523   0.560   2.920   2.860
 6553W        W 7524   1.140   7.950   9.260
 6554W        W 7525   2.620   3.810   3.270
 6555W        W 7526   4.790   5.240  13.480
 6556W        W 7527   2.190  11.640   7.620
 6557W        W 7528   3.700   7.200   2.140
 6558W        W 7529   6.530   2.040   1.380
 6559W        W 7530   5.640   9.330   6.720
 6560W        W 7531  12.860  13.780  11.620
 6561W        W 7532   7.660   1.610   2.050
 6562W        W 7533   1.830   6.560   5.720
 6563W        W 7534  11.860   6.680   2.990
 6564W        W 7535  12.760   9.000   2.240
 6565W        W 7536  10.790  12.960   5.160
 6566W        W 7537  10.770   0.740   1.880
 6567W        W 7538  12.850  12.470   9.630
 6568W        W 7539   7.600   6.580  12.200
 6569W        W 7540   7.530  11.500  10.160
 6570W        W 7541   0.170   5.430   1.300
 6571W        W 7542   0.210   8.250   1.550
 6572W        W 7543   1.020   7.870   1.780
 6573W        W 7544   3.760   5.680   0.840
 6574W        W 7545  12.830   1.650   1.570
 6575W        W 7546   8.450   5.070   4.680
 6576W        W 7547   0.720   6.780   3.900
 6577W        W 7548   4.670  10.230   9.460
 6578W        W 7549   9.130   2.930   7.580
 6579W        W 7550   8.090   3.660   8.030
 6580W        W 7551   9.950  10.480  10.150
 6581W        W 7552   6.100   2.660   9.550
 6582W        W 7553   3.620   7.610   2.830
 6583W        W 7554   9.720  10.960  11.570
 6584W        W 7555  11.370   4.370   8.180
 6585W        W 7556  11.880   5.540   3.730
 6586W        W 7557  13.060   4.680   9.930
 6587W        W 7558   5.470  13.400  13.040
 6588W        W 7559   8.170   7.110  12.620
 6589W        W 7560  10.180  13.150   3.060
 6590W        W 7561   6.070  13.860   0.090
 6591W        W 7562   2.470   3.100   8.580
 6592W        W 7563   7.200   6.660   8.710
 6593W        W 7564   7.240  11.060   1.150
 6594W        W 7565   6.350   4.540   4.110
 6595W        W 7566   6.800   5.480   4.140
 6596W        W 7567  13.590  11.930   3.850
 6597W        W 7568  11.050  13.760  12.060
 6598W        W 7569   0.880  10.340   1.230
 6599W        W 7570   9.080   9.600   9.420
 6600W        W 7571   9.940   2.830  13.850
 6601W        W 7572   3.250   3.010   3.220
 6602W        W 7573  10.240   4.130   8.010
 6603W        W 7574   0.330   9.880   3.640
 6604W        W 7575  11.540   3.480  13.430
 6605W        W 7576   0.920  13.910   1.330
 6606W        W 7577   8.580   8.340  12.700
 6607W        W 7578   0.200   7.820   0.690
 6608W        W 7579  11.710   7.810   5.560
 6609W        W 7580   6.540   5.070   4.200
 6610W        W 7581   7.640   4.150  10.020
 6611W        W 7582   2.730   9.210   6.560
 6612W        W 7583  13.600   1.950   7.450
 6613W        W 7584   5.450  11.300   3.100
 6614W        W 7585   6.770   9.100   9.870
 6615W        W 7586   2.230   7.040   2.460
 6616W        W 7587  10.170   2.160  10.790
 6617W        W 7588   9.570   1.810   5.650
 6618W        W 7589  12.310   7.630   2.250
 6619W        W 7590   6.470  10.310   7.150
 6620W        W 7591   9.810   4.070   7.700
 6621W        W 7592   6.120  10.670   4.860
 6622W        W 7593   4.530  12.240   0.240
 6623W        W 7594   0.720   0.560   9.450
 6624W        W 7595   7.750   1.210   3.580
 6625W        W 7596   8.800  11.300   2.490
 6626W        W 7597   6.070  13.390   8.430
 6627W        W 7598   6.170   3.510   4.780
 6628W        W 7599   9.020   3.010  10.190
 6629W        W 7600   1.030   9.120   5.640
 6630W        W 7601   3.140   4.780   4.800
 6631W        W 7602   5.210  10.690   2.500
 6632W        W 7603   5.220   4.220  11.240
 6633W        W 7604  13.130   0.930   0.110
 6634W        W 7605   0.160  12.670   3.450
 6635W        W 7606   3.120   8.430   4.870
 6636W        W 7607   7.910  13.590  11.210
 6637W        W 7608  11.190  12.060  11.270
 6638W        W 7609   0.520  10.350   4.360
 6639W        W 7610   4.500  12.150   5.100
 6640W        W 7611   0.730   6.820   0.920
 6641W        W 7612   2.500   4.570   5.450
 6642W        W 7613   6.050   8.720  13.660
 6643W        W 7614   5.880   6.170   3.060
 6644W        W 7615   0.320  10.230   6.510
 6645W        W 7616   6.710   8.030   6.490
 6646W        W 7617   1.890   2.950   5.420
 6647W        W 7618   2.170  12.180   8.470
 6648W        W 7619   3.830  12.160   2.740
 6649W        W 7620   7.500   8.060  13.500
 6650W        W 7621   5.230   9.930  13.720
 6651W        W 7622  13.330  13.650   5.380
 6652W        W 7623  13.030   8.160   9.700
 6653W        W 7624   8.430   5.950   4.420
 6654W        W 7625   0.720  11.330  11.310
 6655W        W 7626  10.650  12.480  13.910
 6656W        W 7627  12.060   5.900  10.790
 6657W        W 7628  11.060   1.510  10.810
 6658W        W 7629   2.610   1.050   9.540
 6659W        W 7630   7.700   9.690  12.350
 6660W        W 7631   7.080   5.470   9.310
 6661W        W 7632  12.940  10.320   5.980
 6662W        W 7633   8.370   8.740  12.590
 6663W        W 7634   7.800   9.510   0.370
 6664W        W 7635   6.030  11.170   7.960
 6665W        W 7636  11.780   3.840   9.310
 6666W        W 7637   0.610   1.720  13.110
 6667W        W 7638   1.090  12.380   0.230
 6668W        W 7639  13.800  11.260  11.060
 6669W        W 7640  13.610   2.160   3.360
 6670W        W 7641   3.030  12.520  13.850
 6671W        W 7642   8.990   3.250   2.960
 6672W        W 7643  11.220   6.200   3.460
 6673W        W 7644   4.540  11.030  11.050
 6674W        W 7645   2.780   8.620   1.430
 6675W        W 7646  13.110  11.010   0.910
 6676W        W 7647   6.900   6.070   2.040
 6677W        W 7648   2.220   1.990   2.940
 6678W        W 7649   5.780   2.530   5.470
 6679W        W 7650   3.800   7.560  12.080
 6680W        W 7651   7.710   3.600   9.890
 6681W        W 7652   3.300   0.520  12.510
 6682W        W 7653   2.350   3.510  11.080
 6683W        W 7654   0.660   3.740   2.680
 6684W        W 7655   5.810   7.470  12.180
 6685W        W 7656   2.270  11.330  13.760
 6686W        W 7657  10.690   1.850   2.870
 6687W        W 7658   6.970   5.490  13.680
 6688W        W 7659  12.160   3.130  11.200
 6689W        W 7660  13.610  11.930  13.840
 6690W        W 7661  10.130   7.900   8.860
 6691W        W 7662   9.080   2.010   6.290
 6692W        W 7663   1.610   8.990  12.760
 6693W        W 7664   2.280   0.110   5.440
 6694W        W 7665   9.660   6.390   9.910
 6695W        W 7666   2.580   5.560   4.190
 6696W        W 7667   1.510   3.440   8.300
 6697W        W 7668   5.790   2.060   8.940
 6698W        W 7669   6.800  11.650   3.040
 6699W        W 7670   2.750  10.580   0.650
 6700W        W 7671   5.950   1.080   8.370
 6701W        W 7672   2.740  13.040  10.650
 6702W        W 7673  13.270   2.850  13.310
 6703W        W 7674  11.230   3.230   1.160
 6704W        W 7675   0.110   6.020   5.090
 6705W        W 7676   2.030   2.570   1.020
 6706W        W 7677   5.480  13.260   6.700
 6707W        W 7678  10.410  12.800   7.490
 6708W        W 7679   7.540  10.820   4.020
 6709W        W 7680   2.500   8.170  13.780
 6710W        W 7681   7.240   3.150   3.180
 6711W        W 7682  12.830   1.710   3.020
 6712W        W 7683   7.730   8.990   1.500
 6713W        W 7684   1.120   1.180  10.490
 6714W        W 7685   7.070   4.180  13.040
 6715W        W 7686   5.010   7.360   4.970
 6716W        W 7687  12.800   5.760   4.660
 6717W        W 7688   3.940   1.500   2.640
 6718W        W 7689  10.200   7.930   2.460
 6719W        W 7690  13.420   1.190   5.210
 6720W        W 7691   9.510   8.710  12.730
 6721W        W 7692   5.770   7.070  13.750
 6722W        W 7693   9.800   2.710  13.380
 6723W        W 7694   6.930  12.240   2.320
 6724W        W 7695   0.850   5.730   9.280
 6725W        W 7696   4.650   5.790   0.880
 6726W        W 7697  12.220  12.440   4.690
 6727W        W 7698   2.470   2.370   0.500
 6728W        W 7699   1.160   8.220   3.260
 6729W        W 7700   5.540   3.460   7.110
 6730W        W 7701  12.540   3.970   0.440
 6731W        W 7702  12.780  11.840  13.070
 6732W        W 7703  13.490   7.410  12.960
 6733W        W 7704   1.600   6.860   8.770
 6734W        W 7705   9.240  13.370   2.290
 6735W        W 7706  12.440   9.400  10.130
 6736W        W 7707  12.730   7.730   9.950
 6737W        W 7708   7.500   0.030  11.000
 6738W        W 7709   7.390  13.760   6.520
 6739W        W 7710   2.250   9.320   0.630
 6740W        W 7711   3.200   7.810  11.060
 6741W        W 7712  11.890   8.780   5.610
 6742W        W 7713   7.230   5.560   3.800
 6743W        W 7714   0.750   2.040  10.220
 6744W        W 7715  13.630  12.140  11.050
 6745W        W 7716  12.360   4.910   7.440
 6746W        W 7717   2.350   6.080  12.340
 6747W        W 7718   5.520   1.490   8.460
 6748W        W 7719  13.490   5.720  13.890
 6749W        W 7720   8.890   1.760   8.590
 6750W        W 7721   6.060   1.970  12.100
 6751W        W 7722  13.570  13.420   2.390
 6752W        W 7723   5.260   0.460   2.600
 6753W        W 7724  13.120   6.640   5.050
 6754W        W 7725  12.730   6.610   9.490
 6755W        W 7726   0.660   4.540   6.030
 6756W        W 7727   9.940   8.290  12.100
 6757W        W 7728   6.840   7.270   4.000
 6758W        W 7729   2.190   9.520  10.290
 6759W        W 7730   9.770   1.400   9.290
 6760W        W 7731   3.420  10.610   7.790
 6761W        W 7732  12.920   5.850   4.160
 6762W        W 7733   5.220   0.070   5.210
 6763W        W 7734  13.820   7.490   0.440
 6764W        W 7735  12.300  11.310   9.330
 6765W        W 7736  11.210   9.390   3.070
 6766W        W 7737   3.230   8.140   8.230
 6767W        W 7738  12.780   7.350   6.940
 6768W        W 7739   3.740   9.670   2.360
 6769W        W 7740  10.510  10.030   4.840
 6770W        W 7741   1.430   4.700   0.040
 6771W        W 7742   2.640   4.900   5.800
 6772W        W 7743  11.090   0.450   3.980
 6773W        W 7744   4.840  12.720  10.030
 6774W        W 7745   6.100  10.500   9.180
 6775W        W 7746   9.030  11.960   4.840
 6776W        W 7747   0.740   0.350   0.970
 6777W        W 7748   9.630  10.910  12.660
 6778W        W 7749   5.760  10.190  12.110
 6779W        W 7750  11.760   4.020   1.550
 6780W        W 7751   9.780  13.260  11.340
 6781W        W 7752   4.480   8.970   3.850
 6782W        W 7753   2.800   4.290   3.240
 6783W        W 7754   1.230   1.540   8.360
 6784W        W 7755   2.090   2.510   5.360
 6785W        W 7756   8.830  11.030   6.980
 6786W        W 7757   3.900   2.010   5.750
 6787W        W 7758   0.020   7.650  12.550
 6788W        W 7759   7.800  10.020  11.980
 6789W        W 7760   6.210   6.490  13.330
 6790W        W 7761  11.430   3.670  11.880
 6791W        W 7762   9.730   7.070   0.670
 6792W        W 7763   1.330  10.200   6.230
 6793W        W 7764  13.350   9.410   4.490
 6794W        W 7765   9.390   5.520   5.610
 6795W        W 7766   9.310   4.830  11.970
 6796W        W 7767  13.190  13.760   8.950
 6797W        W 7768   7.290  12.830   4.510
 6798W        W 7769  12.660   6.180   3.500
 6799W        W 7770  13.830   8.740   5.450
 6800W        W 7771   5.680   3.930   5.850
 6801W        W 7772  11.580   4.090  12.120
 6802W        W 7773   9.760  11.940   6.430
 6803W        W 7774   3.020   2.840   4.110
 6804W        W 7775   1.840   8.480  11.010
 6805W        W 7776   7.340   7.940  10.220
 6806W        W 7777  12.000  13.200  10.660
 6807W        W 7778   6.490   3.780   7.070
 6808W        W 7779   1.770   3.820   6.530
 6809W        W 7780  10.100  12.600   3.150
 6810W        W 7781   2.900   5.400  10.930
 6811W        W 7782   8.020   2.740   2.880
 6812W        W 7783   4.690   9.840  11.220
 6813W        W 7784   5.180   7.920   1.080
 6814W        W 7785   9.270   9.190   9.120
 6815W        W 7786  11.050  11.600   0.760
 6816W        W 7787  13.080   8.440   1.320
 6817W        W 7788  12.270   7.960  11.420
 6818W        W 7789  13.610  11.860   3.310
 6819W        W 7790  10.120  12.630  11.700
 6820W        W 7791   4.920  13.490  11.180
 6821W        W 7792   2.010  13.540   0.080
 6822W        W 7793   9.940   3.370   3.350
 6823W        W 7794   5.100  13.010  11.290
 6824W        W 7795  13.020   7.630   4.660
 6825W        W 7796   2.280   1.590   7.140
 6826W        W 7797   7.830   2.380   7.930
 6827W        W 7798   7.620   7.300  10.600
 6828W        W 7799  11.640   4.130   2.040
 6829W        W 7800   6.160   4.050   4.020
 6830W        W 7801  10.220   2.860   5.300
 6831W        W 7802   9.990   2.710   9.860
 6832W        W 7803   8.140   9.110  12.150
 6833W        W 7804   9.640   3.760  10.090
 6834W        W 7805   7.690  11.080   7.940
 6835W        W 7806   5.740   3.120   4.840
 6836W        W 7807   4.400   3.640  10.680
 6837W        W 7808   8.660   0.220   8.090
 6838W        W 7809   0.110   6.510   9.340
 6839W        W 7810  10.950  12.880   4.710
 6840W        W 7811  11.470  13.410   9.490
 6841W        W 7812   6.340   8.310   6.570
 6842W        W 7813  10.050   5.750  11.320
 6843W        W 7814  11.040   3.970   2.830
 6844W        W 7815   5.220   5.010  10.810
 6845W        W 7816  12.960   3.620   7.150
 6846W        W 7817  11.420   1.270  11.050
 6847W        W 7818   4.620  12.640  12.740
 6848W        W 7819  12.980  10.150   5.040
 6849W        W 7820   4.790   4.320   3.020
 6850W        W 7821  12.340   5.220   0.860
 6851W        W 7822  13.040   1.860   7.560
 6852W        W 7823  11.670   3.160   9.920
 6853W        W 7824   0.840   6.050  11.450
 6854W        W 7825   6.540  12.510   3.300
 6855W        W 7826   9.540   4.270   6.100
 6856W        W 7827   5.590   2.060  10.250
 6857W        W 7828   7.140   7.200   6.140
 6858W        W 7829  10.630   1.090   9.760
 6859W        W 7830  10.060   0.980   4.690
 6860W        W 7831  12.870  12.880  12.250
 6861W        W 7832   1.640   7.020   5.730
 6862W        W 7833   5.330  11.440  12.290
 6863W        W 7834   2.170  13.000   8.590
 6864W        W 7835  10.130  12.650  12.220
 6865W        W 7836   4.550   7.360  10.790
 6866W        W 7837  10.030   7.040   8.490
 6867W        W 7838   2.200   6.570   5.390
 6868W        W 7839   8.560  10.570   6.900
 6869W        W 7840  11.610   6.470   7.420
 6870W        W 7841   2.080  12.640  13.740
 6871W        W 7842   4.320   0.790   6.180
 6872W        W 7843   6.560  13.220   5.240
 6873W        W 7844   2.890   1.100   3.840
 6874W        W 7845   8.740   0.090   7.460
 6875W        W 7846   0.080   9.640  10.740
 6876W        W 7847  10.860   6.340   5.850
 6877W        W 7848   9.440  12.790   9.500
 6878W        W 7849  13.530   6.250   5.840
 6879W        W 7850   7.450   6.640   9.250
 6880W        W 7851   7.700   9.070   7.510
 6881W        W 7852   2.800  13.460   3.180
 6882W        W 7853   3.640  13.350   4.590
 6883W        W 7854   1.620   3.730   5.040
 6884W        W 7855  10.570   3.160   1.740
 6885W        W 7856  13.450   0.270   6.110
 6886W        W 7857  12.370   8.130   0.770
 6887W        W 7858   0.340   3.470   7.510
 6888W        W 7859   6.580   2.820   9.420
 6889W        W 7860   8.860  12.670   0.930
 6890W        W 7861  12.920   8.790   0.580
 6891W        W 7862   8.180  11.350   7.690
 6892W        W 7863  13.650   7.550  10.150
 6893W        W 7864  13.540   5.400   3.710
 6894W        W 7865   0.110  11.930  11.730
 6895W        W 7866   1.840   5.090   1.980
 6896W        W 7867  11.850  13.010   3.510
 6897W        W 7868  12.310  12.800  10.530
 6898W        W 7869   9.890   7.540   8.530
 6899W        W 7870   3.630   8.510   2.420
 6900W        W 7871   0.870   9.790  10.520
 6901W        W 7872   2.420   7.740   3.520
 6902W        W 7873  10.870  12.330   4.920
 6903W        W 7874   8.630  10.590   5.430
 6904W        W 7875   7.430  11.350   8.600
 6905W        W 7876  10.600  10.150  13.290
 6906W        W 7877  13.370  10.460   4.660
 6907W        W 7878   2.430   7.110  12.130
 6908W        W 7879  13.710   2.590   4.200
 6909W        W 7880   3.760  11.890   0.330
 6910W        W 7881  11.610   5.980   3.680
 6911W        W 7882   4.680  12.640   8.720
 6912W        W 7883   8.900   3.910  13.080
 6913W        W 7884   2.370   0.270   7.300
 6914W        W 7885  10.800   7.070   7.460
 6915W        W 7886   2.250   9.960  13.000
 6916W        W 7887   9.980   8.620  11.690
 6917W        W 7888   7.650   7.150   5.080
 6918W        W 7889  12.950   3.400   9.780
 6919W        W 7890   5.220  11.710   0.410
 6920W        W 7891   4.370  11.240   8.550
 6921W        W 7892  12.010   3.260   6.910
 6922W        W 7893   3.040  10.640   7.430
 6923W        W 7894   0.580  12.750   3.190
 6924W        W 7895   3.120   4.410  10.430
 6925W        W 7896   4.580  12.690  13.850
 6926W        W 7897  13.150  11.610  10.560
 6927W        W 7898   0.760   6.600  10.540
 6928W        W 7899  13.100   5.640   6.530
 6929W        W 7900   6.270   1.100   5.310
 6930W        W 7901   0.350   9.710  10.340
 6931W        W 7902   3.390   8.900   5.000
 6932W        W 7903  10.160  11.090  10.500
 6933W        W 7904   7.850  10.260  13.890
 6934W        W 7905  10.750   2.940   8.500
 6935W        W 7906   3.340   9.360   9.710
 6936W        W 7907  11.140  10.000  11.590
 6937W        W 7908   4.420   3.580   5.390
 6938W        W 7909  12.670  13.160  10.120
 6939W        W 7910   6.180   7.590  11.650
 6940W        W 7911  13.510   2.820   2.620
 6941W        W 7912  10.260   7.260   8.850
 6942W        W 7913   7.980   3.260   2.940
 6943W        W 7914  11.240   6.860  13.720
 6944W        W 7915  12.280  13.920   1.950
 6945W        W 7916   7.660   5.220   3.420
 6946W        W 7917   5.420   4.080  11.730
 6947W        W 7918   6.460   6.540   0.740
 6948W        W 7919   8.740   0.060   2.500
 6949W        W 7920   9.170   2.000   6.850
 6950W        W 7921   9.270  11.010   6.070
 6951W        W 7922   7.170   8.180  11.580
 6952W        W 7923   0.640   7.530   1.550
 6953W        W 7924  10.030  10.500  12.850
 6954W        W 7925   3.150  10.680   3.530
 6955W        W 7926  13.630  12.020   5.680
 6956W        W 7927  11.260   8.920   3.270
 6957W        W 7928   1.180  12.660  10.650
 6958W        W 7929   0.090  11.320  13.530
 6959W        W 7930   7.220  11.870   9.840
 6960W        W 7931   4.260   9.910   1.130
 6961W        W 7932   3.300   9.520   8.840
 6962W        W 7933  11.900   9.820   7.190
 6963W        W 7934  13.050   3.910   1.850
 6964W        W 7935   0.320   2.870  12.260
 6965W        W 7936   3.880  13.540   2.420
 6966W        W 7937  10.710  10.790   5.320
 6967W        W 7938   0.170   2.370   6.610
 6968W        W 7939   1.360   9.990   3.760
 6969W        W 7940  10.010   6.730  11.090
 6970W        W 7941   8.870   7.740  10.750
 6971W        W 7942  10.910  11.150   2.520
 6972W        W 7943   3.050  13.080   2.930
 6973W        W 7944   0.830   0.560   4.430
 6974W        W 7945   5.760   7.190   1.800
 6975W        W 7946   7.870  13.160   3.890
 6976W        W 7947   6.510  10.990   0.150
 6977W        W 7948   9.320   4.100  12.970
 6978W        W 7949   6.590  11.930   2.650
 6979W        W 7950   9.280   1.080   8.700
 6980W        W 7951   8.860   5.010  11.020
 6981W        W 7952   1.600   9.600   6.220
 6982W        W 7953   7.210   8.680  10.590
 6983W        W 7954   3.240  11.370   2.420
 6984W        W 7955   6.010  12.530   4.220
 6985W        W 7956   1.860   5.010  10.030
 6986W        W 7957   5.360  10.070   3.170
 6987W        W 7958   6.090   7.600   4.500
 6988W        W 7959   0.420   6.550   6.430
 6989W        W 7960  13.330  13.490   0.850
 6990W        W 7961   6.390   5.340  11.470
 6991W        W 7962   1.320  13.200  10.690
 6992W        W 7963   1.670   2.490   3.500
 6993W        W 7964   7.670   4.330   1.720
 6994W        W 7965   9.850   0.010   7.640
 6995W        W 7966   1.590   1.560  11.540
 6996W        W 7967  12.870  10.290   8.060
 6997W        W 7968   7.800   4.180   8.700
 6998W        W 7969   8.340   6.620   9.630
 6999W        W 7970  11.270  10.030   2.970
 7000W        W 7971  11.860  11.860   8.650
 7001W        W 7972   9.610   2.860  10.150
 7002W        W 7973  12.350  13.060  11.020
 7003W        W 7974   3.430   5.140   4.590
 7004W        W 7975   9.890   4.930   8.760
 7005W        W 7976   4.570   0.630   1.110
 7006W        W 7977   9.800  12.700   0.590
 7007W        W 7978   8.170   9.770   8.700
 7008W        W 7979   3.560   9.660   2.870
 7009W        W 7980  11.050   1.150   3.320
 7010W        W 7981   3.420   5.360   3.580
 7011W        W 7982   3.650   2.970  10.940
 7012W        W 7983   2.250   5.340   2.170
 7013W        W 7984  10.340  10.530   8.660
 7014W        W 7985   3.530   3.610   6.910
 7015W        W 7986  10.600   4.200   4.500
 7016W        W 7987  10.950   9.460   8.330
 7017W        W 7988   0.670   1.010  10.410
 7018W        W 7989   8.860   4.280   2.010
 7019W        W 7990   7.550   2.140   0.400
 7020W        W 7991   1.440   7.550  13.720
 7021W        W 7992   6.500   9.790   4.940
 7022W        W 7993  12.530   7.170  11.390
 7023W        W 7994  11.980  12.190   2.580
 7024W        W 7995   1.500   9.490   9.900
 7025W        W 7996   6.650   4.430   7.230
 7026W        W 7997   7.710   4.850  12.870
 7027W        W 7998   4.310   7.010  11.730
 7028W        W 7999  10.930  10.640  12.640
 7029W        W 8000   1.090   5.490   2.620
 7030W        W 8001   3.620   3.210   5.260
 7031W        W 8002   5.750   8.370   5.260
 7032W        W 8003   3.520   3.090  10.370
 7033W        W 8004   8.020   5.090   9.770
 7034W        W 8005  13.130   4.140  11.220
 7035W        W 8006   6.360   5.690   6.580
 7036W        W 8007  13.440   4.880   6.070
 7037W        W 8008   7.000   3.760   8.970
 7038W        W 8009  12.460   0.130   2.950
 7039W        W 8010   7.070   2.150  10.090
 7040W        W 8011  12.030   1.670   9.700
 7041W        W 8012   4.310   8.780   8.140
 7042W        W 8013  12.980   4.590   5.060
 7043W        W 8014   3.810   5.290   2.230
 7044W        W 8015   3.300   0.300   3.740
 7045W        W 8016   3.490   8.860   9.920
 7046W        W 8017   3.890   9.580   5.700
 7047W        W 8018   0.000  10.930   4.940
 7048W        W 8019   2.800   2.840  12.220
 7049W        W 8020   0.300   3.270   8.410
 7050W        W 8021   7.130  11.610   0.250
 7051W        W 8022  11.880   0.270  10.520
 7052W        W 8023   2.020   4.360   1.150
 7053W        W 8024   4.570   0.310   3.220
 7054W        W 8025  12.560  12.170   4.910
 7055W        W 8026   7.220   3.620   3.460
 7056W        W 8027   7.620   7.220  13.360
 7057W        W 8028   7.110   4.870   8.960
 7058W        W 8029   2.810  10.010  10.280
 7059W        W 8030  12.180   4.800   7.910
 7060W        W 8031   5.980  12.100   7.350
 7061W        W 8032   5.870   5.680   2.890
 7062W        W 8033   2.770  10.590   8.480
 7063W        W 8034  11.570   1.060  11.820
 7064W        W 8035   0.750   2.910   1.730
 7065W        W 8036   1.950   5.730   8.060
 7066W        W 8037   0.060   8.740   1.660
 7067W        W 8038   7.030   4.480  13.900
 7068W        W 8039   3.620   8.450   3.480
 7069W        W 8040   3.780   1.790   1.660
 7070W        W 8041   3.790   9.140   1.030
 7071W        W 8042  11.290   5.980   7.270
 7072W        W 8043   8.360   3.830   8.880
 7073W        W 8044   2.680   9.490  13.360
 7074W        W 8045  10.500  10.420   5.970
 7075W        W 8046   4.990   8.320  11.800
 7076W        W 8047   0.010  11.030  13.010
 7077W        W 8048  10.020  12.480   7.170
 7078W        W 8049  11.090   6.110   1.580
 7079W        W 8050  13.610   9.940   8.400
 7080W        W 8051   6.450  10.300   4.800
 7081W        W 8052   0.880  12.070   2.160
 7082W        W 8053   7.220   4.890   6.490
 7083W        W 8054   2.860   9.210   9.700
 7084W        W 8055   9.300  13.900   4.110
 7085W        W 8056   7.420   5.720   6.140
 7086W        W 8057  10.630  11.660   6.720
 7087W        W 8058   6.370   6.350   5.680
 7088W        W 8059  12.820  13.670   6.630
 7089W        W 8060   3.070   5.810  10.080
 7090W        W 8061   4.240   3.160   8.140
 7091W        W 8062   3.700  12.220  13.050
 7092W        W 8063  10.170   2.180   9.820
 7093W        W 8064   1.220  10.910   5.400
 7094W        W 8065   5.120   8.940   7.250
 7095W        W 8066   5.330   3.960   4.510
 7096W        W 8067   7.160   0.220   1.830
 7097W        W 8068   9.840   3.290   6.180
 7098W        W 8069  13.630   3.980   8.730
 7099W        W 8070   8.830   0.970   6.000
 7100W        W 8071   1.700   8.880   7.670
 7101W        W 8072   3.540  11.120   5.900
 7102W        W 8073   1.990  11.530   5.370
 7103W        W 8074  11.400   7.970   0.950
 7104W        W 8075   0.360   1.550   8.140
 7105W        W 8076  10.060   2.360   0.170
 7106W        W 8077   2.900   4.090  12.520
 7107W        W 8078  12.560   3.690   6.840
 7108W        W 8079   4.980   7.110  13.900
 7109W        W 8080  11.950   7.630   7.920
 7110W        W 8081   1.680   5.280   4.120
 7111W        W 8082   4.760  13.240   9.140
 7112W        W 8083   6.660   6.910   7.960
 7113W        W 8084   7.060   1.390   0.910
 7114W        W 8085   8.220  12.350   3.340
 7115W        W 8086   7.210   6.440   2.410
 7116W        W 8087  11.730  13.140  12.290
 7117W        W 8088   0.570   9.650   9.050
 7118W        W 8089   5.520   9.180  12.060
 7119W        W 8090   4.460   0.000  12.030
 7120W        W 8091   7.510  12.220  11.300
 7121W        W 8092   1.000   1.490   7.370
 7122W        W 8093   2.830   1.520   7.110
 7123W        W 8094  11.050   8.110   5.120
 7124W        W 8095   7.160   0.900   5.140
 7125W        W 8096   1.340  10.620   4.770
 7126W        W 8097   3.930   8.580  10.670
 7127W        W 8098   2.450   2.800   0.780
 7128W        W 8099   1.180   5.150  10.370
 7129W        W 8100   8.540   2.800   2.440
 7130W        W 8101   7.380   6.750  10.080
 7131W        W 8102   0.530  12.210  10.870
 7132W        W 8103   6.870   0.880   6.190
 7133W        W 8104  12.760   2.130   9.890
 7134W        W 8105   1.760   6.600   1.740
 7135W        W 8106   2.140   5.740   4.580
 7136W        W 8107  11.460  13.910  10.410
 7137W        W 8108  10.750   1.490  13.830
 7138W        W 8109   0.160  12.590   8.770
 7139W        W 8110  11.970   6.920   6.830
 7140W        W 8111  12.680   8.500   8.500
 7141W        W 8112   2.690   7.670   0.160
 7142W        W 8113   2.520   4.270  12.800
 7143W        W 8114  13.800   0.220   1.270
 7144W        W 8115   3.100  13.270   7.550
 7145W        W 8116   1.910  13.190  11.600
 7146W        W 8117  13.320   8.500   0.750
 7147W        W 8118   5.820  13.320   9.600
 7148W        W 8119   3.800   2.220   4.110
 7149W        W 8120   3.600   7.500  11.580
 7150W        W 8121   0.500   2.500   2.580
 7151W        W 8122   3.090   0.930   2.700
 7152W        W 8123  13.550   0.500   0.030
 7153W        W 8124   3.240   9.830   2.500
 7154W        W 8125  12.060   3.700   9.720
 7155W        W 8126   6.260  12.220   5.130
 7156W        W 8127   2.220  11.150   6.280
 7157W        W 8128   4.260  13.060   0.010
 7158W        W 8129   0.540  11.100  12.230
 7159W        W 8130   7.380   6.100  12.500
 7160W        W 8131   9.230   4.420   3.930
 7161W        W 8132   5.540   1.110   2.080
 7162W        W 8133  12.600   7.730  12.330
 7163W        W 8134   3.240   2.880  12.470
 7164W        W 8135   8.190  10.610   0.310
 7165W        W 8136   9.950  11.290   6.000
 7166W        W 8137   0.010  10.580   5.930
 7167W        W 8138  11.680  13.340   9.020
 7168W        W 8139   3.690   9.590  10.100
 7169W        W 8140   7.130   9.490   4.970
 7170W        W 8141   7.240   5.680   0.420
 7171W        W 8142  11.900  13.650   9.650
 7172W        W 8143   2.860   0.820  10.510
 7173W        W 8144   7.600  11.260  12.990
 7174W        W 8145   1.270   3.430  12.120
 7175W        W 8146   0.450   0.500   7.170
 7176W        W 8147   1.340   0.700  12.640
 7177W        W 8148   3.150  11.290  10.000
 7178W        W 8149  13.610   2.050   1.090
 7179W        W 8150   3.210   5.350   1.230
 7180W        W 8151  12.230   9.260  12.890
 7181W        W 8152   9.580   0.370  13.480
 7182W        W 8153   4.410   1.860   8.450
 7183W        W 8154  11.440   6.330  12.650
 7184W        W 8155   6.090   0.580   6.560
 7185W        W 8156   9.960   9.850   5.980
 7186W        W 8157   6.040   3.580   5.750
 7187W        W 8158   9.120  12.860   4.680
 7188W        W 8159   5.440   5.870   7.050
 7189W        W 8160  13.260  11.080   9.400
 7190W        W 8161  11.060   9.250   1.820
 7191W        W 8162   1.630   7.920   3.190
 7192W        W 8163   0.690   2.260   7.320
 7193W        W 8164   1.920  11.920   9.150
 7194W        W 8165  10.070   4.960   1.500
 7195W        W 8166   8.130   3.980   7.240
 7196W        W 8167   0.120   8.690   1.070
 7197W        W 8168   3.740   2.500  11.110
 7198W        W 8169   0.760   9.170   8.120
 7199W        W 8170   9.550   8.770   1.220
 7200W        W 8171   0.180  11.940   3.790
 7201W        W 8172   8.420   9.580  10.510
 7202W        W 8173  11.840   2.140   8.960
 7203W        W 8174  10.620   6.290   1.510
 7204W        W 8175  12.880  11.200   4.750
 7205W        W 8176  11.200  13.880  13.300
 7206W        W 8177  11.210   5.860   8.240
 7207W        W 8178   1.600   6.670  13.880
 7208W        W 8179   9.420  10.690   2.050
 7209W        W 8180   7.170  13.020   7.750
 7210W        W 8181   1.330   9.280   6.020
 7211W        W 8182  13.380   6.930   1.300
 7212W        W 8183   1.240   9.570  10.310
 7213W        W 8184  11.120   9.510  13.840
 7214W        W 8185   7.740  12.360   0.160
 7215W        W 8186   3.200   8.130   0.680
 7216W        W 8187   2.510  12.450   6.440
 7217W        W 8188  11.870   1.520   0.700
 7218W        W 8189  10.310  13.840   5.390
 7219W        W 8190   3.350   0.310   8.850
 7220W        W 8191   5.750   1.400  11.070
 7221W        W 8192   9.940   3.490   1.170
 7222W        W 8193   9.530   3.520   0.910
 7223W        W 8194   3.380   7.480   1.310
 7224W        W 8195   5.890   7.160   4.710
 7225W        W 8196  11.080   4.690   7.480
 7226W        W 8197  10.060   3.950  10.910
 7227W        W 8198  11.150   6.230   5.050
 7228W        W 8199   1.480   2.200  13.240
 7229W        W 8200   9.960   8.410   8.430
 7230W        W 8201   9.130  11.170   1.600
 7231W        W 8202   9.770  13.830   9.920
 7232W        W 8203   0.760  11.750   8.430
 7233W        W 8204   4.550   5.060   0.940
 7234W        W 8205   5.450  12.240   7.440
 7235W        W 8206  13.360  13.720   9.990
 7236W        W 8207   0.130   1.310   1.210
 7237W        W 8208  10.060   8.010  12.540
 7238W        W 8209  12.670   0.230  11.220
 7239W        W 8210  12.320   1.020  12.090
 7240W        W 8211  11.190   4.110   1.110
 7241W        W 8212  10.630   6.040   9.990
 7242W        W 8213   9.720  13.450   4.920
 7243W        W 8214   1.280  13.880   7.120
 7244W        W 8215   5.530   2.040   2.270
 7245W        W 8216   8.130  10.190  13.010
 7246W        W 8217   6.760   8.990   1.370
 7247W        W 8218  10.150   5.910   5.490
 7248W        W 8219  12.730  10.210  11.040
 7249W        W 8220   6.270  11.050  11.010
 7250W        W 8221   0.280  10.180  10.070
 7251W        W 8222   3.310   2.840   5.470
 7252W        W 8223   8.540   1.410   4.800
 7253W        W 8224   1.580   2.770   3.070
 7254W        W 8225  13.190  10.300   9.190
 7255W        W 8226   6.330  11.290   1.490
 7256W        W 8227  11.750  10.840   6.710
 7257W        W 8228   3.890   5.550   6.720
 7258W        W 8229   1.380   9.280   4.790
 7259W        W 8230  12.070   6.970   0.320
 7260W        W 8231   7.160  12.070  12.150
 7261W        W 8232   2.490  10.990   4.630
 7262W        W 8233   3.120   4.970   6.030
 7263W        W 8234   4.970  12.350   7.490
 7264W        W 8235   3.160   6.260   7.030
 7265W        W 8236  11.320   7.750   2.470
 7266W        W 8237   5.890  10.440   6.850
 7267W        W 8238   5.510   2.270   6.450
 7268W        W 8239   1.350   5.090   0.500
 7269W        W 8240   2.160   4.750   5.720
 7270W        W 8241   6.760   5.260   2.570
 7271W        W 8242   1.290   2.220  11.540
 7272W        W 8243   3.860   9.820   8.000
 7273W        W 8244   2.690  12.870   4.200
 7274W        W 8245   8.360  13.310  10.500
 7275W        W 8246   9.700  10.360   7.830
 7276W        W 8247   1.910   4.250   2.550
 7277W        W 8248   7.260   3.100   0.800
 7278W        W 8249   7.780   3.260   8.960
 7279W        W 8250  11.740   2.790   1.440
 7280W        W 8251   0.890  13.750   0.400
 7281W        W 8252  12.340  13.610  13.540
 7282W        W 8253   9.070  11.210   5.560
 7283W        W 8254   6.040   6.000   6.160
 7284W        W 8255   1.830   1.670  13.390
 7285W        W 8256  10.970   9.760  13.380
 7286W        W 8257   0.860  10.680   0.870
 7287W        W 8258   7.980   6.930   8.770
 7288W        W 8259   4.290   4.930   9.850
 7289W        W 8260   3.510   2.540   8.000
 7290W        W 8261  11.550  10.780  10.600
 7291W        W 8262   5.660  13.770  13.520
 7292W        W 8263  12.760  11.490  12.640
 7293W        W 8264   1.620   5.940  12.990
 7294W        W 8265   4.970  11.020   6.660
 7295W        W 8266  12.600   5.480   4.260
 7296W        W 8267   3.460   4.170  10.980
 7297W        W 8268   3.690  11.300  10.840
 7298W        W 8269  13.630   4.340   3.980
 7299W        W 8270   2.490   1.140  12.130
 7300W        W 8271  11.280   0.270  10.820
 7301W        W 8272   6.620   2.970   6.060
 7302W        W 8273   1.300   4.670   0.990
 7303W        W 8274   8.380   2.720  13.080
 7304W        W 8275   4.180  11.950   0.120
 7305W        W 8276   1.290   4.740   1.480
 7306W        W 8277   1.940   9.500  13.710
 7307W        W 8278   7.950  12.180   8.580
 7308W        W 8279   4.610   1.360   4.330
 7309W        W 8280   4.930  13.200  13.900
 7310W        W 8281   0.020  10.000  12.890
 7311W        W 8282  10.840  10.270   9.860
 7312W        W 8283   4.780  12.260   2.350
 7313W        W 8284   9.240  13.500   8.350
 7314W        W 8285   3.460   9.470   6.090
 7315W        W 8286   3.980   8.600  13.640
 7316W        W 8287   4.220   9.670  13.690
 7317W        W 8288   3.470   1.010   0.720
 7318W        W 8289  10.750   8.040   5.490
 7319W        W 8290   1.190   4.270  12.560
 7320W        W 8291   5.240   0.870   8.580
 7321W        W 8292  10.940  10.050   6.800
 7322W        W 8293   7.870   3.540   5.590
 7323W        W 8294  13.710   5.810   9.360
 7324W        W 8295  11.460   5.330  11.280
 7325W        W 8296   6.290   3.160   7.710
 7326W        W 8297   0.330  10.010  13.280
 7327W        W 8298   4.810   4.770   1.330
 7328W        W 8299   3.090   9.840   2.990
 7329W        W 8300   6.360   4.590  10.050
 7330W        W 8301   7.420  11.900  13.810
 7331W        W 8302  10.990  11.060   7.330
 7332W        W 8303  10.930  12.130   8.270
 7333W        W 8304  12.200   4.470   7.430
 7334W        W 8305   2.430  12.060   9.210
 7335W        W 8306   2.660   8.340   4.580
 7336W        W 8307  13.170   8.370  10.110
 7337W        W 8308   5.620   4.710   0.410
 7338W        W 8309   6.980   6.590  12.880
 7339W        W 8310  13.550   8.060  10.320
 7340W        W 8311   5.820   7.370   5.490
 7341W        W 8312   6.300   9.320   7.440
 7342W        W 8313   7.390   4.920  12.520
 7343W        W 8314   7.680   1.770  11.610
 7344W        W 8315  12.710   9.240   0.630
 7345W        W 8316  13.120  10.790   6.130
 7346W        W 8317   2.890   1.990  10.340
 7347W        W 8318   6.710   5.090   9.180
 7348W        W 8319   2.760  12.790   0.670
 7349W        W 8320  13.700   3.950   9.210
 7350W        W 8321  10.250   4.990   4.230
 7351W        W 8322   2.980  11.960   4.140
 7352W        W 8323  13.650  12.300   2.960
 7353W        W 8324   0.050   3.500  12.590
 7354W        W 8325  10.560   7.610   9.010
 7355W        W 8326   2.540  10.210   5.980
 7356W        W 8327  10.280  10.860  10.050
 7357W        W 8328   8.190  11.160  11.590
 7358W        W 8329   6.300   2.380  13.320
 7359W        W 8330   4.090   0.910  11.230
 7360W        W 8331   6.250   5.160   9.950
 7361W        W 8332  10.930  10.140  12.480
 7362W        W 8333   5.380  10.940   4.100
 7363W        W 8334   0.070   4.460  10.530
 7364W        W 8335   2.420  13.220  11.500
 7365W        W 8336   1.580   6.750  11.960
 7366W        W 8337  11.480  13.530   8.080
 7367W        W 8338   8.030  12.340   4.290
 7368W        W 8339   2.070   7.020   1.530
 7369W        W 8340  12.410   5.880   8.330
 7370W        W 8341   8.430   8.450  11.390
 7371W        W 8342  10.050  12.620   7.700
 7372W        W 8343  13.380   4.790   8.350
 7373W        W 8344   2.490   4.970   0.280
 7374W        W 8345   2.340  12.730  12.320
 7375W        W 8346   1.370   5.630   0.130
 7376W        W 8347  11.410   8.090  11.680
 7377W        W 8348   4.050   6.300   0.360
 7378W        W 8349  12.250  10.500   9.220
 7379W        W 8350  13.000   3.690   0.860
 7380W        W 8351   7.920   6.300   0.370
 7381W        W 8352  11.880   0.900   8.960
 7382W        W 8353   5.430   6.110   8.310
 7383W        W 8354  10.570   6.350   7.290
 7384W        W 8355   4.940   4.640  11.100
 7385W        W 8356   0.730  10.180   2.740
 7386W        W 8357   6.580  13.680   6.770
 7387W        W 8358   7.200   9.180   8.650
 7388W        W 8359   9.240  11.400   1.100
 7389W        W 8360   3.910   6.420   8.420
 7390W        W 8361   3.620   5.070  13.850
 7391W        W 8362   9.270   4.520   6.470
 7392W        W 8363   2.340  12.130   4.130
 7393W        W 8364   1.020   9.520  12.370
 7394W        W 8365   6.140   3.220  12.630
 7395W        W 8366   2.920   1.150   9.980
 7396W        W 8367  13.070  10.760   5.610
 7397W        W 8368  10.500  10.300  12.790
 7398W        W 8369  12.780  10.330   3.980
 7399W        W 8370   4.820   1.530   7.300
 7400W        W 8371  11.990   3.620  11.120
 7401W        W 8372  13.600   8.500   1.210
 7402W        W 8373   7.440   2.360   9.770
 7403W        W 8374   1.480   4.290  10.160
 7404W        W 8375   6.630   8.150  11.620
 7405W        W 8376  12.590  10.590  12.690
 7406W        W 8377  12.820  12.340   7.250
 7407W        W 8378  13.380  12.130   2.010
 7408W        W 8379   7.940   0.760   3.240
 7409W        W 8380   0.040   1.390   3.080
 7410W        W 8381  11.400  11.920  12.760
 7411W        W 8382   4.140   0.010   6.600
 7412W        W 8383  12.800   8.350   0.920
 7413W        W 8384  11.550  12.010   6.230
 7414W        W 8385   3.000   9.370   7.830
 7415W        W 8386   0.670   2.080   9.730
 7416W        W 8387   9.000   2.360   0.550
 7417W        W 8388   6.080   7.610   9.900
 7418W        W 8389   5.690   2.560   9.140
 7419W        W 8390   4.790   9.770   3.160
 7420W        W 8391  13.750   9.210  11.760
 7421W        W 8392  10.650  12.320  13.470
 7422W        W 8393  12.370   7.900  11.950
 7423W        W 8394   1.470  13.240   4.970
 7424W        W 8395  10.790   2.010  13.250
 7425W        W 8396   6.660   2.850   5.490
 7426W        W 8397  10.190  12.200   7.990
 7427W        W 8398   0.840   8.510   3.050
 7428W        W 8399  10.040  11.280  11.290
 7429W        W 8400   0.650  10.780  11.390
 7430W        W 8401  13.640   2.590  12.130
 7431W        W 8402  13.800   3.010   4.560
 7432W        W 8403   0.980   9.690   8.120
 7433W        W 8404   7.090   9.490  11.540
 7434W        W 8405  13.180   9.960   7.330
 7435W        W 8406  11.390   7.810   1.950
 7436W        W 8407   1.500   6.390   1.320
 7437W        W 8408   0.370  12.840  13.770
 7438W        W 8409   3.130   7.620  13.440
 7439W        W 8410   7.700  12.900   3.490
 7440W        W 8411   7.170   6.600   0.880
 7441W        W 8412  11.380   0.560   2.840
 7442W        W 8413   9.420  12.790   3.130
 7443W        W 8414   0.450   5.020   3.260
 7444W        W 8415   0.270  12.290  10.250
 7445W        W 8416   0.970   4.240   7.690
 7446W        W 8417   2.430   8.230  11.660
 7447W        W 8418  10.690   5.850   7.340
 7448W        W 8419  10.570   3.440   5.720
 7449W        W 8420  12.890   5.800  10.680
 7450W        W 8421   4.690  11.840   7.600
 7451W        W 8422  12.730  12.990   3.540
 7452W        W 8423  12.440  10.000   3.780
 7453W        W 8424   9.350  11.330  12.760
 7454W        W 8425  13.880   0.850   2.100
 7455W        W 8426  12.250  12.620   5.780
 7456W        W 8427   8.700  11.180   8.010
 7457W        W 8428   4.990   9.060   4.240
 7458W        W 8429  11.060   1.290   6.440
 7459W        W 8430  12.490  10.710   5.660
 7460W        W 8431   1.790   7.100   3.190
 7461W        W 8432  13.810   5.560  11.030
 7462W        W 8433   4.520  11.700   4.670
 7463W        W 8434   3.980   4.500   9.570
 7464W        W 8435   8.800   3.950   1.120
 7465W        W 8436  11.600   6.830   9.010
 7466W        W 8437  13.370   1.610   2.220
 7467W        W 8438   3.360  10.420  11.760
 7468W        W 8439   4.800  12.910   4.420
 7469W        W 8440   1.720   7.440   0.800
 7470W        W 8441   2.650  10.830   7.970
 7471W        W 8442   3.680   0.680  13.770
 7472W        W 8443   9.380   5.070  10.280
 7473W        W 8444  13.670   3.070  12.270
 7474W        W 8445  11.880  11.070  10.240
 7475W        W 8446   4.630   6.530   3.640
 7476W        W 8447  10.090  10.250  13.400
 7477W        W 8448  10.290  13.010   7.980
 7478W        W 8449   6.440  12.790   4.200
 7479W        W 8450   1.250   1.820   9.100
 7480W        W 8451  11.200   6.700   4.310
 7481W        W 8452   7.250   0.890  10.640
 7482W        W 8453   2.730   0.570   3.020
 7483W        W 8454   0.200   0.340  13.500
 7484W        W 8455   6.660  11.840   0.280
 7485W        W 8456   4.310  10.010  12.840
 7486W        W 8457   8.130   9.120   7.190
 7487W        W 8458  11.020   8.210   0.730
 7488W        W 8459   3.100   0.090   5.700
 7489W        W 8460   3.610  11.830   2.470
 7490W        W 8461  13.890   5.450   5.120
 7491W        W 8462   9.920  12.220   9.050
 7492W        W 8463   0.950  12.650   8.500
 7493W        W 8464   3.070   6.240   0.940
 7494W        W 8465   3.400   8.710   3.950
 7495W        W 8466   0.860  12.810   0.360
 7496W        W 8467   3.000   7.720   3.690
 7497W        W 8468   1.470   1.110   3.350
 7498W        W 8469   3.430   4.870   8.170
 7499W        W 8470   0.020   8.800   7.100
 7500W        W 8471   2.870   2.680   5.380
 7501W        W 8472   0.500   4.110  11.870
 7502W        W 8473  10.420   3.660   4.060
 7503W        W 8474   1.710   3.370   0.060
 7504W        W 8475  12.680   4.600   7.200
 7505W        W 8476  13.820   8.050   1.150
 7506W        W 8477  11.460  12.520  11.200
 7507W        W 8478   1.050   9.500  10.910
 7508W        W 8479   3.230   4.210  11.390
 7509W        W 8480  10.490  12.800   9.780
 7510W        W 8481  10.760   9.220  13.010
 7511W        W 8482  11.430   4.680   9.190
 7512W        W 8483  10.740   3.700   5.040
 7513W        W 8484  10.870   2.040   2.430
 7514W        W 8485   2.380   0.830  10.720
 7515W        W 8486   4.170   5.960   2.190
 7516W        W 8487  12.960  10.920   8.980
 7517W        W 8488   7.300   8.500   0.350
 7518W        W 8489   4.310  12.280   2.490
 7519W        W 8490   2.700   4.120   3.730
 7520W        W 8491   1.570   3.880  13.040
 7521W        W 8492   0.800  13.770   2.380
 7522W        W 8493  13.000   9.690   0.720
 7523W        W 8494   9.940   7.540   2.200
 7524W        W 8495  10.380   1.460  12.370
 7525W        W 8496   5.840   9.790   8.110
 7526W        W 8497  11.120   3.550  13.050
 7527W        W 8498   6.160   4.350   7.020
 7528W        W 8499   3.380   3.760   8.670
 7529W        W 8500  13.920   0.530  11.970
 7530W        W 8501   6.760  10.300   6.730
 7531W        W 8502  13.720   1.620  13.370
 7532W        W 8503   7.790  12.750   9.950
 7533W        W 8504   3.590  11.760   6.340
 7534W        W 8505  10.560   8.480  12.520
 7535W        W 8506  10.390   3.610   8.230
 7536W        W 8507   6.250   5.610   3.320
 7537W        W 8508   8.310   6.510  13.440
 7538W        W 8509  11.690   8.280   8.730
 7539W        W 8510   0.360   9.080   1.350
 7540W        W 8511   6.880   6.930   3.610
 7541W        W 8512  11.110   0.950   1.020
 7542W        W 8513   3.440   6.050   8.390
 7543W        W 8514  11.740   6.470   5.730
 7544W        W 8515   8.090   2.330   3.800
 7545W        W 8516   9.520  12.130  10.970
 7546W        W 8517  13.790   1.340   5.630
 7547W        W 8518  10.860   0.160  12.410
 7548W        W 8519  11.860   4.720   3.310
 7549W        W 8520  13.850   6.650  11.830
 7550W        W 8521  11.680   1.390  13.000
 7551W        W 8522   5.420  12.070   4.870
 7552W        W 8523   7.010  12.840  12.870
 7553W        W 8524   8.650   8.460   8.280
 7554W        W 8525  13.360  13.770  11.590
 7555W        W 8526   1.900   0.050   8.970
 7556W        W 8527   2.900   6.410   0.460
 7557W        W 8528   9.320   4.330   7.700
 7558W        W 8529   4.380   2.770  11.630
 7559W        W 8530   7.590   6.960   8.480
 7560W        W 8531   4.070   6.760   3.250
 7561W        W 8532   6.590   7.510   2.300
 7562W        W 8533   2.080   8.020   4.560
 7563W        W 8534   6.060  12.010   2.530
 7564W        W 8535   0.900  13.530   5.110
 7565W        W 8536   9.770   0.460   9.940
 7566W        W 8537  13.340   3.820   8.360
 7567W        W 8538   9.930  11.410   9.060
 7568W        W 8539   5.570   1.240  13.070
 7569W        W 8540  13.180   6.010   0.340
 7570W        W 8541   7.010   7.680  13.350
 7571W        W 8542  10.930   8.410   8.320
 7572W        W 8543   0.720   3.970   0.960
 7573W        W 8544   9.470  13.140  12.680
 7574W        W 8545   8.010   3.880   1.740
 7575W        W 8546   4.760  11.820   9.230
 7576W        W 8547  12.840   3.120   3.390
 7577W        W 8548   1.500  10.240  13.300
 7578W        W 8549   9.110  11.530   7.250
 7579W        W 8550   8.670   1.900  12.060
 7580W        W 8551   1.760   5.250  12.610
 7581W        W 8552  13.740   2.740   6.340
 7582W        W 8553   9.750   1.800  10.580
 7583W        W 8554  12.640  13.900   6.020
 7584W        W 8555  12.790   9.030   3.900
 7585W        W 8556   5.710   8.150   4.270
 7586W        W 8557   1.900   9.310   3.950
 7587W        W 8558   2.550   0.090   2.100
 7588W        W 8559  13.410   3.550   9.070
 7589W        W 8560   1.900   0.190  13.160
 7590W        W 8561  11.700  10.150  10.380
 7591W        W 8562  12.210  10.960  12.830
 7592W        W 8563   5.170  10.270   5.980
 7593W        W 8564  10.910   0.900   0.020
 7594W        W 8565   0.290   3.170  13.750
 7595W        W 8566  13.690   1.240   6.110
 7596W        W 8567  12.870   0.600   7.610
 7597W        W 8568  13.640   0.790   4.440
 7598W        W 8569  13.270  12.920   8.380
 7599W        W 8570   6.870   8.520  13.390
 7600W        W 8571   3.520   1.290   2.520
 7601W        W 8572   1.070  13.110   8.800
 7602W        W 8573   4.440   0.490  10.280
 7603W        W 8574   4.330   5.330   2.100
 7604W        W 8575   7.530   9.870   0.200
 7605W        W 8576   7.380   6.150   0.340
 7606W        W 8577  11.280   6.280   5.580
 7607W        W 8578   1.290   1.830   9.610
 7608W        W 8579  11.880   9.700  13.910
 7609W        W 8580  12.890  12.310  13.370
 7610W        W 8581   9.810  13.510  10.910
 7611W        W 8582   5.590   5.870   4.260
 7612W        W 8583   8.720  12.390   7.010
 7613W        W 8584  11.580   3.080   3.090
 7614W        W 8585   5.440   2.510   6.970
 7615W        W 8586   3.900   8.640   6.660
 7616W        W 8587   8.460  12.960  10.870
 7617W        W 8588   8.260  13.720   8.360
 7618W        W 8589   1.260   3.840   4.430
 7619W        W 8590  12.350  12.180  13.450
 7620W        W 8591  11.700   3.530   0.690
 7621W        W 8592  12.930   0.000   5.590
 7622W        W 8593  13.610   2.650  12.650
 7623W        W 8594  12.600  12.320   6.060
 7624W        W 8595   2.600   1.110   7.320
 7625W        W 8596  11.950   4.620   8.300
 7626W        W 8597   4.590  12.600   4.920
 7627W        W 8598   4.310  10.540   9.220
 7628W        W 8599   3.140  10.310   5.800
 7629W        W 8600   0.800  13.610   5.900
 7630W        W 8601   4.700   3.100   6.040
 7631W        W 8602   9.630   4.860   2.600
 7632W        W 8603   4.520   5.150   8.980
 7633W        W 8604   7.240  13.280   0.610
 7634W        W 8605   6.000   2.420  12.330
 7635W        W 8606   2.040   7.540   2.560
 7636W        W 8607   4.900   9.010  11.610
 7637W        W 8608   1.120   1.920   7.080
 7638W        W 8609   4.920  13.820   3.320
 7639W        W 8610   2.420  11.960   3.310
 7640W        W 8611  10.750  11.470  13.200
 7641W        W 8612   3.320   5.340   8.260
 7642W        W 8613   2.410  13.810   2.610
 7643W        W 8614  11.580   9.580  12.020
 7644W        W 8615   7.930   7.900   1.150
 7645W        W 8616  11.060  12.140   2.560
 7646W        W 8617   1.640  13.820   1.900
 7647W        W 8618   6.530   1.170   5.830
 7648W        W 8619   2.070  12.900   6.320
 7649W        W 8620   9.170   2.910   1.710
 7650W        W 8621   2.280   4.070   6.400
 7651W        W 8622   5.320   7.570   3.560
 7652W        W 8623   7.070   2.020   9.630
 7653W        W 8624   8.850   9.050   8.860
 7654W        W 8625  10.340  13.690   3.130
 7655W        W 8626   7.600   0.570  10.470
 7656W        W 8627   2.410   2.160  13.350
 7657W        W 8628   8.010  12.820  11.120
 7658W        W 8629   1.600   5.900   8.360
 7659W        W 8630   7.440  13.740   1.940
 7660W        W 8631   4.690   8.550  12.310
 7661W        W 8632  10.650   3.010   3.460
 7662W        W 8633   1.670  10.800   8.960
 7663W        W 8634  10.930  12.550   3.910
 7664W        W 8635   4.450   4.780   6.860
 7665W        W 8636   6.570   7.160   0.660
 7666W        W 8637   0.820   5.130  10.800
 7667W        W 8638   7.550   8.660  11.750
 7668W        W 8639  12.020  12.820  12.540
 7669W        W 8640   0.680  13.690   9.930
 7670W        W 8641  10.410  12.430   1.680
 7671W        W 8642   8.080   6.250   2.380
 7672W        W 8643  10.970  11.060  12.940
 7673W        W 8644   5.060  11.280  11.860
 7674W        W 8645  11.210   6.820   7.320
 7675W        W 8646   3.460  13.710  12.190
 7676W        W 8647   8.600   8.750  13.010
 7677W        W 8648   6.400  11.080  11.500
 7678W        W 8649   0.540   8.130   9.750
 7679W        W 8650   9.900   2.800   6.420
 7680W        W 8651  12.550  13.600   3.050
 7681W        W 8652   2.720   5.520   6.630
 7682W        W 8653   8.700   7.160   7.880
 7683W        W 8654   3.910   4.640   2.730
 7684W        W 8655  10.240  13.690  10.160
 7685W        W 8656  13.490   7.010   6.370
 7686W        W 8657  13.790   4.370   2.500
 7687W        W 8658  12.720   6.110   1.340
 7688W        W 8659  10.870   7.150  12.310
 7689W        W 8660   6.910  12.980  10.340
 7690W        W 8661   5.510   8.700   7.540
 7691W        W 8662   4.730   4.170   2.580
 7692W        W 8663   3.480  11.100   7.970
 7693W        W 8664   1.950   0.770   2.230
 7694W        W 8665  10.120   5.950  12.610
 7695W        W 8666   0.550   7.550  11.680
 7696W        W 8667   2.610   1.480   3.470
 7697W        W 8668  11.710  10.340   8.430
 7698W        W 8669   2.340   7.670  10.380
 7699W        W 8670   3.340   8.830   2.080
 7700W        W 8671   8.810   1.280   8.850
 7701W        W 8672   3.600   6.920   7.450
 7702W        W 8673   5.050   3.840  11.490
 7703W        W 8674   2.940   1.680   6.100
 7704W        W 8675   5.010   0.310   0.190
 7705W        W 8676   5.810   1.390   2.840
 7706W        W 8677   6.300   9.730   0.860
 7707W        W 8678   9.870  11.610   3.690
 7708W        W 8679   6.350   2.950   6.940
 7709W        W 8680   7.630   1.060   2.800
 7710W        W 8681   7.990   9.850   1.270
 7711W        W 8682   4.740   6.980  11.060
 7712W        W 8683   0.910   3.470   3.100
 7713W        W 8684   3.060   5.960   8.830
 7714W        W 8685   5.130   1.160   9.350
 7715W        W 8686   9.980   2.090  11.750
 7716W        W 8687   5.360   4.090  10.790
 7717W        W 8688   2.710  11.100   0.050
 7718W        W 8689   1.360  10.830   1.130
 7719W        W 8690   4.000   5.280   8.990
 7720W        W 8691  12.540   3.790  13.880
 7721W        W 8692   3.460  11.190  11.340
 7722W        W 8693   0.290   2.830  11.340
 7723W        W 8694   0.060   2.900   2.790
 7724W        W 8695   0.360   2.030   2.580
 7725W        W 8696  10.440   7.340  12.550
 7726W        W 8697   0.150   0.820  11.590
 7727W        W 8698   5.780   5.550   3.890
 7728W        W 8699   0.560   1.980   0.670
 7729W        W 8700   6.260   0.350  12.190
 7730W        W 8701   0.210   0.270   5.380
 7731W        W 8702   4.410   4.110   0.050
 7732W        W 8703   6.940  10.600   7.940
 7733W        W 8704   2.460  13.250   0.190
 7734W        W 8705   5.920   5.540  11.470
 7735W        W 8706  10.860   6.180   9.550
 7736W        W 8707   5.760  10.930  10.400
 7737W        W 8708   5.380   5.730   6.520
 7738W        W 8709   6.060   2.500  12.840
 7739W        W 8710   4.050   6.300   4.190
 7740W        W 8711   5.840   5.910   6.600
 7741W        W 8712   0.180   7.720   1.530
 7742W        W 8713  10.100   1.570   3.660
 7743W        W 8714   1.840   0.510   2.690
 7744W        W 8715  12.820   2.540  12.380
 7745W        W 8716  10.030   1.320   1.320
 7746W        W 8717   0.960   9.760   2.610
 7747W        W 8718   0.550   7.890  10.640
 7748W        W 8719   5.960   0.750  12.360
 7749W        W 8720   9.110  13.680   0.830
 7750W        W 8721   9.280  10.110  11.020
 7751W        W 8722  13.060   3.050   0.790
 7752W        W 8723  10.110   6.180   9.970
 7753W        W 8724   9.170  11.930   3.880
 7754W        W 8725  10.240   6.150  12.160
 7755W        W 8726   9.160   6.270   0.900
 7756W        W 8727  12.040  12.510   9.470
 7757W        W 8728  13.400   3.400   7.990
 7758W        W 8729   7.500   8.140   6.490
 7759W        W 8730  13.020   9.490  11.650
 7760W        W 8731   0.510   3.170   5.280
 7761W        W 8732   3.310   7.710   4.140
 7762W        W 8733   2.530   2.800   3.770
 7763W        W 8734  10.920   2.390   8.540
 7764W        W 8735  13.530   2.250   6.570
 7765W        W 8736   7.190  13.410   8.260
 7766W        W 8737   0.500   9.550   2.160
 7767W        W 8738   6.720   8.520   4.770
 7768W        W 8739   8.020   7.760   0.480
 7769W        W 8740   4.800  11.800   8.300
 7770W        W 8741   9.410   2.430   9.020
 7771W        W 8742   8.280   9.620   9.940
 7772W        W 8743   1.020  11.600   3.580
 7773W        W 8744  13.740   0.910   3.560
 7774W        W 8745   7.720   7.440   1.180
 7775W        W 8746   6.050   1.400   1.960
 7776W        W 8747   1.590   1.410   1.490
 7777W        W 8748   9.110   2.950   5.210
 7778W        W 8749   6.410   2.430   7.220
 7779W        W 8750  13.590   1.120   8.580
 7780W        W 8751   1.910   3.080   7.600
 7781W        W 8752   8.730   1.860   8.000
 7782W        W 8753  12.450  12.240   1.450
 7783W        W 8754   1.000   4.330   3.520
 7784W        W 8755  12.700   6.440   7.260
 7785W        W 8756   3.340   1.390   6.110
 7786W        W 8757   9.650   4.430   4.250
 7787W        W 8758   8.490   8.760  10.560
 7788W        W 8759   8.770   8.480  10.950
 7789W        W 8760   4.580  12.490   4.130
 7790W        W 8761  11.390   9.280   1.010
 7791W        W 8762  12.870   6.230   2.390
 7792W        W 8763  13.420   5.810  11.310
 7793W        W 8764   6.350   9.900   4.440
 7794W        W 8765   4.310   7.740  10.640
 7795W        W 8766   2.310   0.620   0.400
 7796W        W 8767   9.050   8.600  13.410
 7797W        W 8768   4.490   0.410  12.650
 7798W        W 8769  12.930   6.880   1.100
 7799W        W 8770   8.000  13.360   7.790
 7800W        W 8771   0.780   7.290   2.070
 7801W        W 8772   6.630  10.890  11.920
 7802W        W 8773   3.330   3.380   1.380
 7803W        W 8774  13.110  13.370  10.230
 7804W        W 8775   7.430  13.410   5.710
 7805W        W 8776  10.450   4.160  13.040
 7806W        W 8777  12.150   0.720   6.650
 7807W        W 8778  12.330   5.440   2.860
 7808W        W 8779  11.070   4.660   5.590
 7809W        W 8780   4.080   2.330   5.270
 7810W        W 8781  12.610   7.850   0.010
 7811W        W 8782   9.190   4.630   8.110
 7812W        W 8783   2.390   3.610   4.980
 7813W        W 8784   9.040   2.480   0.020
 7814W        W 8785  12.240   4.210  13.880
 7815W        W 8786   5.410   5.140  11.370
 7816W        W 8787   7.400   6.240   7.830
 7817W        W 8788   6.810  12.770   2.400
 7818W        W 8789   3.110   7.340   6.890
 7819W        W 8790   7.810  13.590  13.270
 7820W        W 8791   0.820   0.120   4.740
 7821W        W 8792   0.770   2.550   5.070
 7822W        W 8793   4.900  12.790   8.310
 7823W        W 8794   9.010   8.550  12.760
 7824W        W 8795   2.520  12.540   9.210
 7825W        W 8796   3.460   1.410   7.360
 7826W        W 8797  11.970   4.450   9.720
 7827W        W 8798   1.230   0.490   9.380
 7828W        W 8799   7.490   3.960  10.630
 7829W        W 8800   8.880  10.800  11.990
 7830W        W 8801   0.090  13.090   8.590
 7831W        W 8802   2.240   0.600  11.490
 7832W        W 8803  13.430  13.240   6.990
 7833W        W 8804  12.990  13.660   7.430
 7834W        W 8805  10.720   3.540   2.710
 7835W        W 8806   5.710   0.350   9.700
 7836W        W 8807   6.340   3.620   0.420
 7837W        W 8808   6.460   7.330  12.520
 7838W        W 8809   4.900  12.430   0.940
 7839W        W 8810  12.320   6.640   2.540
 7840W        W 8811   3.150   5.930  12.530
 7841W        W 8812  13.610  13.310  13.100
 7842W        W 8813   5.740  13.680   6.750
 7843W        W 8814   8.080   1.470  11.590
 7844W        W 8815   0.060   7.080   2.080
 7845W        W 8816   2.490   1.640  13.330
 7846W        W 8817   7.050   2.730   5.200
 7847W        W 8818   0.660   2.140   4.710
 7848W        W 8819   0.790   4.540   8.080
 7849W        W 8820   4.220   8.650  10.310
 7850W        W 8821   1.870   5.620   1.910
 7851W        W 8822   9.620   3.110   1.720
 7852W        W 8823   3.870   8.040   2.500
 7853W        W 8824   6.670   5.160   7.840
 7854W        W 8825   9.530  12.740   7.050
 7855W        W 8826  10.570   9.160   8.450
 7856W        W 8827   9.480   4.010  10.530
 7857W        W 8828   7.760   0.520   8.680
 7858W        W 8829  10.960  12.600   3.390
 7859W        W 8830   6.680  13.620  11.040
 7860W        W 8831   0.540  12.880  11.850
 7861W        W 8832   4.470   8.030   6.500
 7862W        W 8833   2.500   7.220   9.400
 7863W        W 8834   5.380  11.240   4.840
 7864W        W 8835   1.620   6.700  12.980
 7865W        W 8836  13.220  12.370  11.210
 7866W        W 8837  12.610  12.190   9.240
 7867W        W 8838   9.440   0.140   9.000
 7868W        W 8839   7.590   2.260   6.200
 7869W        W 8840   7.170   4.510   4.870
 7870W        W 8841   5.220   0.620  13.210
 7871W        W 8842   8.170   7.290   9.440
 7872W        W 8843  13.840  11.280   8.170
 7873W        W 8844  10.140   4.220   3.590
 7874W        W 8845   0.450  10.110   1.340
 7875W        W 8846   5.850  11.190   3.900
 7876W        W 8847   8.310  13.450  11.000
 7877W        W 8848   6.250   9.370   4.630
 7878W        W 8849  11.760   1.480  10.560
 7879W        W 8850  11.670   2.180   0.290
 7880W        W 8851   8.490   9.090   9.200
 7881W        W 8852  10.770  10.220   2.990
 7882W        W 8853  10.560   8.700  11.660
 7883W        W 8854   4.650   7.350   8.430
 7884W        W 8855  13.230   0.770   1.600
 7885W        W 8856   3.410   6.330  12.760
 7886W        W 8857   7.110   7.280  10.720
 7887W        W 8858  11.540  13.310  10.820
 7888W        W 8859   6.560  13.790   3.910
 7889W        W 8860   4.600   9.330   8.070
 7890W        W 8861  12.240   7.260   8.100
 7891W        W 8862   7.320   3.710   1.170
 7892W        W 8863   7.800   0.870   6.000
 7893W        W 8864   0.940   9.290   2.440
 7894W        W 8865   7.930  10.680   0.780
 7895W        W 8866   2.010   4.640   1.620
 7896W        W 8867   1.480   4.620   0.540
 7897W        W 8868  12.320  10.740  10.050
 7898W        W 8869   6.640   5.580  12.420
 7899W        W 8870  10.260   1.430  10.490
 7900W        W 8871   4.890  10.200  12.260
 7901W        W 8872  10.760   6.770   7.880
 7902W        W 8873  10.210   5.750  10.350
 7903W        W 8874   5.330  10.750  10.110
 7904W        W 8875   3.340   0.310   0.070
 7905W        W 8876   3.070   9.300   9.260
 7906W        W 8877   8.740   7.900   8.890
 7907W        W 8878   3.230  13.200   6.860
 7908W        W 8879  12.980  12.030  11.570
 7909W        W 8880   4.010   5.710   5.180
 7910W        W 8881   3.020   2.050   9.580
 7911W        W 8882   5.620   3.630   1.620
 7912W        W 8883   1.980  13.900  10.350
 7913W        W 8884   2.650  13.570  10.540
 7914W        W 8885   1.360   9.910  10.870
 7915W        W 8886   6.580   5.460   0.040
 7916W        W 8887  11.430   0.320   4.320
[truncated: 614,912 more chars]
