# Supplementary material for: Cryptochrome magnetoreception: Time course of photoactivation from non-equilibrium coarse-grained molecular dynamics
Source: Comput Struct Biotechnol J. 2024 Nov 10;26:58–69. doi: 10.1016/j.csbj.2024.11.001 (PMC11725172; doi:10.1016/j.csbj.2024.11.001)
Supplement: Supplementary file 2 — Analysis codes and cg-MD simulation inputs (including initial molecular structures, parameters and topology files) and outputs (final molecular structures) of the 20 replicas. [file mmc2.zip › cg-md/10/production.gro]

Title of the system in water
22551
    1MET     BB    1   3.037   2.303   8.096  0.2087 -0.1213 -0.5084
    1MET    SC1    2   2.950   2.038   7.817  0.2586 -0.2586 -0.0987
    2PRO     BB    3   3.368   2.420   8.014 -0.3679 -0.1037  0.2799
    2PRO    SC1    4   3.388   2.252   7.752 -0.0739  0.2684  0.1159
    3HIS     BB    5   3.485   2.668   8.158  0.0811 -0.0238  0.0959
    3HIS    SC1    6   3.655   2.858   8.000 -0.0233 -0.0293  0.0187
    3HIS    SC2    7   3.923   2.880   7.979 -0.0201  0.0266  0.1114
    3HIS    SC3    8   3.767   2.914   7.761  0.0438  0.0599  0.0706
    4ARG     BB    9   3.613   2.632   8.413  0.2136 -0.1321 -0.1896
    4ARG    SC1   10   3.418   2.435   8.582  0.0463  0.1202  0.2314
    4ARG    SC2   11   3.201   2.211   8.544  0.4971  0.0684  0.5329
    4ARG    SCP   12   3.192   2.105   8.574 -0.3667 -0.2343 -0.3000
    5THR     BB   13   3.607   2.866   8.658 -0.2439 -0.0290  0.1200
    5THR    SC1   14   3.569   3.131   8.539 -0.1923  0.0716  0.0235
    5THR    SCP   15   3.542   2.993   8.536 -0.2078  0.2003  0.0334
    5THR    SCN   16   3.595   3.268   8.542  0.5151  0.0843 -0.0583
    6ILE     BB   17   3.695   2.804   8.943  0.1279  0.0867 -0.1383
    6ILE    SC1   18   3.697   2.494   8.951 -0.3826  0.0785  0.0294
    7HIS     BB   19   3.659   2.976   9.254  0.4001 -0.2281  0.2724
    7HIS    SC1   20   3.671   3.254   9.395 -0.0502 -0.1371  0.0198
    7HIS    SC2   21   3.742   3.513   9.364 -0.0013 -0.1843 -0.3035
    7HIS    SC3   22   3.892   3.349   9.518  0.0474 -0.0561 -0.2121
    8LEU     BB   23   3.824   2.804   9.507 -0.1069 -0.1197  0.2247
    8LEU    SC1   24   3.907   2.502   9.439 -0.0918  0.0852  0.1105
    9PHE     BB   25   3.786   2.964   9.830 -0.1217 -0.0449  0.0775
    9PHE    SC1   26   3.566   3.159   9.795  0.0749  0.2649  0.0962
    9PHE    SC2   27   3.306   3.217   9.839  0.0450  0.0552  0.2114
    9PHE    SC3   28   3.478   3.413   9.766 -0.1962  0.1498 -0.1297
   10ARG     BB   29   3.941   3.158  10.115 -0.2665  0.0856 -0.0068
   10ARG    SC1   30   4.117   3.037  10.316 -0.3523 -0.1079  0.1248
   10ARG    SC2   31   4.401   3.023  10.368 -0.4737 -0.0705  0.2513
   10ARG    SCP   32   4.447   3.030  10.467 -0.0797 -0.0281  0.0834
   11LYS     BB   33   4.037   3.458   9.993  0.0243  0.0487 -0.0283
   11LYS    SC1   34   4.311   3.554  10.162 -0.0010 -0.1532  0.1190
   11LYS    SC2   35   4.445   3.560  10.380 -0.4279 -0.5105 -0.3504
   11LYS    SCP   36   4.524   3.569  10.304  0.1946 -0.2746  0.2219
   12GLY     BB   37   3.817   3.681  10.000 -0.0833 -0.1365 -0.1320
   13LEU     BB   38   3.548   3.757  10.137 -0.2047 -0.1004  0.2012
   13LEU    SC1   39   3.562   3.467  10.340  0.1956 -0.2774  0.0429
   14ARG     BB   40   3.382   3.895   9.931 -0.0331  0.0330 -0.0145
   14ARG    SC1   41   3.129   4.069  10.076 -0.3893 -0.2036 -0.2116
   14ARG    SC2   42   2.925   4.275  10.153  0.0455  0.0878  0.0146
   14ARG    SCP   43   2.926   4.352  10.074 -0.1490  0.2980  0.2026
   15LEU     BB   44   3.537   3.957   9.664 -0.1502  0.1533 -0.0441
   15LEU    SC1   45   3.350   3.753   9.468 -0.0636  0.0190  0.1076
   16HIS     BB   46   3.628   4.243   9.640  0.1842  0.0827 -0.1133
   16HIS    SC1   47   3.436   4.471   9.692 -0.2377  0.2068  0.0413
   16HIS    SC2   48   3.282   4.543   9.902 -0.1677 -0.0610  0.1891
   16HIS    SC3   49   3.233   4.645   9.657 -0.1998  0.3188  0.3477
   17ASP     BB   50   3.981   4.278   9.542 -0.0153 -0.2388 -0.2113
   17ASP    SC1   51   4.142   4.376   9.786 -0.0649  0.0542 -0.3991
   17ASP    SCN   52   4.048   4.357   9.732 -0.0544  0.1503 -0.4519
   18ASN     BB   53   3.993   4.181   9.231  0.1808 -0.2338 -0.0273
   18ASN    SC1   54   3.711   4.255   9.131 -0.1620  0.0417 -0.4714
   18ASN    SCP   55   3.611   4.172   9.078 -0.0948 -0.1084 -0.1473
   18ASN    SCN   56   3.810   4.338   9.184  0.0611 -0.3082 -0.1187
   19PRO     BB   57   4.244   4.058   9.099  0.0770 -0.0431 -0.0362
   19PRO    SC1   58   4.295   4.232   8.871  0.1641  0.1808 -0.0018
   20THR     BB   59   4.103   3.730   9.107 -0.1921  0.0986 -0.0944
   20THR    SC1   60   4.232   3.543   9.169 -0.3342  0.1123 -0.2130
   20THR    SCP   61   4.366   3.549   9.209  0.1828 -0.1881  0.1007
   20THR    SCN   62   4.098   3.538   9.129  0.0382  0.0997  0.5135
   21LEU     BB   63   3.839   3.770   8.951  0.0703  0.1629 -0.0472
   21LEU    SC1   64   3.539   3.822   9.002 -0.1286  0.0310  0.0415
   22LEU     BB   65   3.851   4.013   8.680 -0.5178 -0.0782 -0.1895
   22LEU    SC1   66   3.596   4.221   8.642 -0.2937 -0.1376 -0.2152
   23ALA     BB   67   3.872   3.678   8.461 -0.0407 -0.3630 -0.4327
   24ALA     BB   68   3.561   3.590   8.549  0.4164  0.0020  0.1124
   25LEU     BB   69   3.381   3.774   8.347 -0.2441 -0.2052 -0.0269
   25LEU    SC1   70   3.225   3.950   8.579 -0.0666  0.2556  0.0168
   26GLU     BB   71   3.486   3.708   8.069 -0.2374 -0.0574  0.1313
   26GLU    SC1   72   3.750   3.918   8.010 -0.1664  0.1688  0.0479
   26GLU    SCN   73   3.694   3.998   8.060 -0.2738  0.1412 -0.0250
   27SER     BB   74   3.638   3.363   8.100 -0.0058  0.0298  0.0837
   27SER    SC1   75   3.884   3.389   8.048 -0.3605  0.0501 -0.0030
   27SER    SCP   76   3.896   3.436   8.179 -0.0122 -0.0173  0.2038
   27SER    SCN   77   3.871   3.343   7.916 -0.0951  0.0427  0.1900
   28SER     BB   78   3.418   3.218   8.000 -0.1729 -0.1329 -0.1783
   28SER    SC1   79   3.360   3.219   7.749 -0.3957  0.1084 -0.2928
   28SER    SCP   80   3.305   3.305   7.845 -0.0093  0.0410 -0.0429
   28SER    SCN   81   3.414   3.133   7.653  0.4233 -0.1582  0.3621
   29GLU     BB   82   3.223   3.060   8.218  0.0390  0.0486  0.2372
   29GLU    SC1   83   3.001   2.857   7.974 -0.1700 -0.1248 -0.0694
   29GLU    SCN   84   2.956   2.949   8.016 -0.1120 -0.1659  0.0881
   30THR     BB   85   3.145   2.902   8.465 -0.4633  0.1753 -0.0508
   30THR    SC1   86   3.022   2.705   8.469 -0.2625  0.0323 -0.2860
   30THR    SCP   87   3.007   2.836   8.517  0.1501  0.0477 -0.1485
   30THR    SCN   88   3.037   2.574   8.422 -0.2693 -0.0063 -0.1502
   31ILE     BB   89   3.087   3.123   8.726 -0.0547  0.3529  0.2812
   31ILE    SC1   90   3.118   3.413   8.618  0.0942  0.1571 -0.2314
   32TYR     BB   91   3.218   2.929   9.037  0.3035  0.0876  0.0236
   32TYR    SC1   92   3.158   2.627   9.050  0.0804 -0.1592 -0.0626
   32TYR    SC2   93   2.990   2.424   9.109  0.1051 -0.2152 -0.1819
   32TYR    SC3   94   3.247   2.372   9.046  0.0705 -0.1615 -0.3743
   33PRO     BB   95   3.197   3.018   9.334  0.1944 -0.0248 -0.3874
   33PRO    SC1   96   3.072   3.277   9.384 -0.0099  0.1444  0.2491
   34VAL     BB   97   3.312   2.748   9.568  0.0202 -0.1246  0.0051
   34VAL    SC1   98   3.413   2.538   9.444 -0.0565 -0.0658 -0.1595
   35TYR     BB   99   3.338   2.622   9.915  0.3486  0.0152  0.1135
   35TYR    SC1  100   3.380   2.875  10.115 -0.1097 -0.1650  0.3442
   35TYR    SC2  101   3.293   3.078  10.271 -0.0663  0.0459  0.1002
   35TYR    SC3  102   3.532   2.962  10.321 -0.0708  0.0845  0.2142
   36VAL     BB  103   3.556   2.438  10.223 -0.1445 -0.2292 -0.0024
   36VAL    SC1  104   3.767   2.564  10.124 -0.1060 -0.1355  0.1944
   37LEU     BB  105   3.426   2.356  10.502  0.0963 -0.1296  0.0154
   37LEU    SC1  106   3.386   2.581  10.737 -0.0174  0.2990 -0.3321
   38ASP     BB  107   3.578   2.137  10.743 -0.0910  0.0881 -0.0076
   38ASP    SC1  108   3.377   1.901  10.800  0.7068 -0.1791  0.1503
   38ASP    SCN  109   3.331   1.896  10.700  0.3026  0.2939  0.2671
   39ARG     BB  110   3.826   2.267  10.891  0.1525  0.1260 -0.0288
   39ARG    SC1  111   3.672   2.326  11.147 -0.3670 -0.0182  0.1794
   39ARG    SC2  112   3.430   2.159  11.239  0.2097  0.1171 -0.1565
   39ARG    SCP  113   3.484   2.093  11.308  0.0891  0.0470 -0.1260
   40ARG     BB  114   4.110   2.106  10.823 -0.1089 -0.1510  0.0169
   40ARG    SC1  115   4.062   1.796  10.758  0.0803 -0.3914 -0.1286
   40ARG    SC2  116   3.788   1.681  10.675  0.0278  0.1309 -0.0835
   40ARG    SCP  117   3.699   1.622  10.650  0.0280  0.0489  0.0946
   41PHE     BB  118   4.201   2.281  10.584  0.0085 -0.1425 -0.0271
   41PHE    SC1  119   4.026   2.222  10.372  0.1960 -0.0087 -0.2210
   41PHE    SC2  120   3.848   2.023  10.332 -0.2022  0.2276  0.2559
   41PHE    SC3  121   3.982   2.129  10.123 -0.2640 -0.2725 -0.0536
   42LEU     BB  122   4.202   2.585  10.676 -0.0809 -0.2243  0.2550
   42LEU    SC1  123   3.878   2.676  10.594 -0.0485  0.1287 -0.5399
   43ALA     BB  124   4.562   2.658  10.678  0.3571 -0.0271 -0.0221
   44SER     BB  125   4.784   2.404  10.784 -0.4026 -0.2114 -0.4220
   44SER    SC1  126   4.903   2.335  10.577  0.3011 -0.1370 -0.0273
   44SER    SCP  127   5.010   2.281  10.650 -0.0357  0.2030  0.3367
   44SER    SCN  128   4.797   2.388  10.504  0.1481  0.2641  0.1074
   45ALA     BB  129   4.639   2.271  11.008 -0.1415  0.1535  0.5479
   46MET     BB  130   4.395   2.411  11.103  0.3634  0.0439  0.0472
   46MET    SC1  131   4.176   2.126  11.293  0.0220  0.0712 -0.2272
   47HIS     BB  132   4.382   2.549  11.395 -0.1946  0.0569  0.1517
   47HIS    SC1  133   4.584   2.405  11.560  0.2634  0.1209  0.1750
   47HIS    SC2  134   4.688   2.176  11.659  0.2932  0.0303 -0.0576
   47HIS    SC3  135   4.851   2.380  11.590  0.3011 -0.0301 -0.2208
   48ILE     BB  136   4.133   2.582  11.593 -0.1820  0.0955  0.1810
   48ILE    SC1  137   4.133   2.320  11.759  0.0118  0.1882  0.3306
   49GLY     BB  138   3.884   2.735  11.820 -0.3830  0.0182  0.0409
   50ALA     BB  139   3.918   2.963  12.065  0.1172  0.1441 -0.0318
   51LEU     BB  140   3.834   3.176  11.987 -0.1152  0.0471 -0.2158
   51LEU    SC1  141   4.059   3.408  11.952 -0.2530  0.0933  0.1273
   52ARG     BB  142   3.824   3.182  11.629  0.1658  0.1992 -0.4200
   52ARG    SC1  143   4.088   3.131  11.553 -0.1638 -0.4082  0.1200
   52ARG    SC2  144   4.267   3.046  11.298 -0.1422  0.0189 -0.0543
   52ARG    SCP  145   4.373   3.023  11.277 -0.1771 -0.1277 -0.0765
   53TRP     BB  146   3.511   3.050  11.543 -0.3607  0.0570 -0.0829
   53TRP    SC1  147   3.610   2.949  11.224 -0.0490  0.2157 -0.0153
   53TRP    SC2  148   3.783   2.870  11.033  0.1061  0.2301  0.1171
   53TRP    SC3  149   3.817   2.788  11.288 -0.1407  0.1523  0.1273
   53TRP    SC4  150   3.990   2.708  11.097 -0.1450 -0.0652  0.2107
   54HIS     BB  151   3.242   3.177  11.474 -0.4191 -0.1841  0.0551
   54HIS    SC1  152   3.076   3.376  11.602  0.2698  0.1650 -0.2338
   54HIS    SC2  153   2.930   3.603  11.587  0.2897  0.1851 -0.1340
   54HIS    SC3  154   2.832   3.389  11.719  0.4165  0.2524  0.0741
   55PHE     BB  155   3.312   3.393  11.195  0.0762  0.1148  0.2740
   55PHE    SC1  156   3.643   3.418  11.259 -0.0775  0.0520  0.0234
   55PHE    SC2  157   3.886   3.532  11.291 -0.2092  0.3459  0.0083
   55PHE    SC3  158   3.859   3.312  11.135  0.0824  0.1694  0.1967
   56LEU     BB  159   3.225   3.301  10.909  0.0269 -0.0764 -0.1023
   56LEU    SC1  160   3.388   3.054  10.755  0.0040  0.0267 -0.2983
   57LEU     BB  161   2.952   3.287  10.810 -0.0633  0.1778  0.1062
   57LEU    SC1  162   2.847   3.276  10.508 -0.1189  0.0820  0.5370
   58GLN     BB  163   2.678   3.363  10.930  0.1670 -0.1087 -0.1577
   58GLN    SC1  164   2.790   3.171  11.267 -0.2008 -0.1617  0.0940
   58GLN    SCP  165   2.882   3.257  11.206 -0.2270  0.1353 -0.0269
   58GLN    SCN  166   2.697   3.086  11.329  0.0222 -0.1223 -0.0019
   59SER     BB  167   2.452   3.533  10.758 -0.1635  0.1580 -0.0102
   59SER    SC1  168   2.215   3.468  10.768 -0.1036 -0.0999  0.2428
   59SER    SCP  169   2.204   3.505  10.634  0.3118 -0.1300 -0.2649
   59SER    SCN  170   2.226   3.431  10.903  0.0625 -0.0810 -0.2284
   60LEU     BB  171   2.491   3.842  10.910  0.3274 -0.3136 -0.0725
   60LEU    SC1  172   2.327   4.064  11.094  0.1687 -0.0745  0.0679
   61GLU     BB  173   2.756   3.987  10.682 -0.0615 -0.0123 -0.3035
   61GLU    SC1  174   2.547   4.151  10.411  0.1586  0.4243 -0.2882
   61GLU    SCN  175   2.541   4.157  10.301 -0.2613  0.0904 -0.3085
   62ASPP    BB  176   2.898   3.763  10.524  0.0911  0.2523 -0.1621
   62ASPP   SC1  177   3.214   3.812  10.560 -0.1771 -0.2909 -0.0158
   63LEU     BB  178   2.781   3.655  10.209 -0.0794  0.3526  0.2276
   63LEU    SC1  179   3.104   3.547  10.128 -0.0391 -0.0496 -0.1118
   64HIS     BB  180   2.487   3.664  10.211  0.2067  0.0931  0.3730
   64HIS    SC1  181   2.344   3.397  10.275  0.1215 -0.0041 -0.0947
   64HIS    SC2  182   2.131   3.258  10.184  0.2158  0.0318 -0.3794
   64HIS    SC3  183   2.328   3.131  10.317 -0.1549  0.0570  0.2305
   65LYS     BB  184   2.323   3.838  10.048 -0.0078 -0.2882  0.1797
   65LYS    SC1  185   2.021   3.746  10.056  0.1930 -0.0456  0.2203
   65LYS    SC2  186   1.761   3.675   9.936 -0.1899  0.0244 -0.2165
   65LYS    SCP  187   1.678   3.637   9.997 -0.0845  0.3736  0.1946
   66ASN     BB  188   2.572   4.001   9.833 -0.3792  0.1017  0.1787
   66ASN    SC1  189   2.476   4.256   9.813 -0.0651 -0.2597 -0.0657
   66ASN    SCP  190   2.603   4.202   9.838  0.0097 -0.1228  0.0029
   66ASN    SCN  191   2.349   4.309   9.787  0.0626  0.0625  0.1169
   67LEU     BB  192   2.583   3.788   9.600  0.1202  0.2583 -0.0756
   67LEU    SC1  193   2.853   3.611   9.653 -0.2043 -0.2802 -0.3123
   68SER     BB  194   2.350   3.565   9.644  0.1133 -0.0903  0.1536
   68SER    SC1  195   2.403   3.393   9.786 -0.0730 -0.0641 -0.1733
   68SER    SCP  196   2.543   3.400   9.797 -0.2737  0.5090  0.0667
   68SER    SCN  197   2.264   3.385   9.776 -0.2399 -0.3226 -0.1636
   69ARG     BB  198   2.063   3.709   9.512  0.0540 -0.2744 -0.1028
   69ARG    SC1  199   1.798   3.591   9.489  0.0062  0.0198  0.0408
   69ARG    SC2  200   1.536   3.458   9.349  0.0932 -0.4858  0.3280
   69ARG    SCP  201   1.529   3.453   9.240  0.4276  0.0400  0.2448
   70LEU     BB  202   2.255   3.873   9.257  0.2359 -0.3396  0.2402
   70LEU    SC1  203   2.176   4.169   9.345  0.1611 -0.3098  0.1159
   71GLY     BB  204   2.400   3.752   9.126 -0.0177 -0.0658  0.0255
   72ALA     BB  205   2.569   3.437   9.289 -0.1654  0.0677  0.2448
   73ARG     BB  206   2.562   3.159   9.361  0.1387 -0.1572  0.0958
   73ARG    SC1  207   2.721   3.007   9.137  0.2146  0.1567  0.1391
   73ARG    SC2  208   2.735   2.805   8.926 -0.0797 -0.1569 -0.0507
   73ARG    SCP  209   2.640   2.757   8.957 -0.1934  0.0393 -0.0784
   74LEU     BB  210   2.787   3.055   9.672 -0.1345 -0.0100 -0.0217
   74LEU    SC1  211   2.799   3.191   9.957 -0.1011  0.0135 -0.1089
   75LEU     BB  212   2.892   2.767   9.786  0.2760  0.0755 -0.0248
   75LEU    SC1  213   2.886   2.774  10.106  0.4743  0.2105 -0.0395
   76VAL     BB  214   2.931   2.361   9.840 -0.3037  0.2513  0.0117
   76VAL    SC1  215   3.017   2.338   9.591 -0.0867 -0.1466  0.1139
   77ILE     BB  216   3.132   2.203  10.151 -0.2127 -0.1115 -0.0081
   77ILE    SC1  217   2.951   2.324  10.371  0.0395 -0.0879  0.1909
   78GLN     BB  218   3.230   1.940  10.279 -0.5106 -0.1861  0.3044
   78GLN    SC1  219   2.944   1.860  10.512 -0.2780 -0.0223  0.3189
   78GLN    SCP  220   3.076   1.898  10.538  0.0316  0.0807  0.4268
   78GLN    SCN  221   2.812   1.821  10.485  0.2049 -0.0692 -0.3500
   79GLY     BB  222   3.437   1.775  10.261 -0.2673  0.2433 -0.2318
   80GLU     BB  223   3.608   1.606  10.126 -0.1993  0.3796  0.1912
   80GLU    SC1  224   3.813   1.352  10.262 -0.2231  0.2634 -0.2207
   80GLU    SCN  225   3.920   1.378  10.255 -0.1021 -0.0158  0.1883
   81TYR     BB  226   3.777   1.694   9.895  0.2228  0.0013  0.0420
   81TYR    SC1  227   3.619   1.995   9.883 -0.0423 -0.2094  0.1052
   81TYR    SC2  228   3.667   2.242   9.784  0.2114 -0.2276  0.1765
   81TYR    SC3  229   3.416   2.141   9.779  0.1706 -0.1224 -0.2026
   82GLU     BB  230   3.998   1.588   9.721  0.1089 -0.0764 -0.0393
   82GLU    SC1  231   4.163   1.282   9.843 -0.1292  0.1601 -0.0771
   82GLU    SCN  232   4.267   1.308   9.819 -0.0233 -0.3951 -0.4118
   83SER     BB  233   4.025   1.833   9.513  0.0541  0.0988  0.1508
   83SER    SC1  234   4.048   2.064   9.568 -0.1663  0.3307 -0.2945
   83SER    SCP  235   4.166   2.011   9.514  0.1214 -0.1356 -0.0046
   83SER    SCN  236   3.931   2.117   9.622  0.1990 -0.1346  0.1666
   84VAL     BB  237   3.649   1.846   9.395 -0.0755  0.1189 -0.0970
   84VAL    SC1  238   3.588   2.092   9.318 -0.0536  0.1773  0.0691
   85LEU     BB  239   3.638   1.570   9.313  0.0027 -0.1398 -0.5826
   85LEU    SC1  240   3.402   1.551   9.149  0.0405 -0.0163  0.0296
   86ARG     BB  241   3.825   1.357   9.211  0.0648 -0.2229  0.1388
   86ARG    SC1  242   3.910   1.144   9.421  0.0682 -0.0801  0.1809
   86ARG    SC2  243   3.945   0.846   9.556  0.2211 -0.2316  0.4715
   86ARG    SCP  244   3.974   0.798   9.461  0.1709  0.2032  0.2072
   87ASP     BB  245   4.097   1.386   9.024 -0.2321 -0.2205 -0.1058
   87ASP    SC1  246   4.057   1.286   8.714  0.1806 -0.5411  0.0302
   87ASP    SCN  247   4.151   1.233   8.691  0.2117 -0.4285 -0.1189
   88HIS     BB  248   4.219   1.646   9.079 -0.2942  0.1197 -0.1566
   88HIS    SC1  249   4.418   1.574   9.282 -0.0413  0.3557 -0.0879
   88HIS    SC2  250   4.441   1.562   9.550 -0.1061 -0.1034 -0.0956
   88HIS    SC3  251   4.661   1.593   9.397 -0.0806  0.2799  0.0085
   89VAL     BB  252   4.023   1.901   8.989 -0.2558  0.1767 -0.1255
   89VAL    SC1  253   4.029   2.136   9.113  0.0395  0.0118  0.1877
   90GLN     BB  254   3.806   1.766   8.850  0.2877 -0.3956 -0.2651
   90GLN    SC1  255   3.543   2.036   8.856 -0.1798  0.1874 -0.0018
   90GLN    SCP  256   3.608   1.993   8.972 -0.2758  0.1055  0.2549
   90GLN    SCN  257   3.479   2.078   8.739  0.2045 -0.2772 -0.1748
   91LYS     BB  258   3.734   1.727   8.562 -0.1496  0.1296  0.0698
   91LYS    SC1  259   3.686   1.455   8.350  0.0526 -0.0493 -0.1649
   91LYS    SC2  260   3.681   1.231   8.186  0.1866  0.2360 -0.1102
   91LYS    SCP  261   3.648   1.303   8.110  0.1517  0.1252 -0.2039
   92TRP     BB  262   3.731   1.967   8.369  0.0452 -0.1883  0.0164
   92TRP    SC1  263   3.506   1.965   8.203 -0.1868  0.2075 -0.3768
   92TRP    SC2  264   3.283   1.832   8.130 -0.0386 -0.2749 -0.0076
   92TRP    SC3  265   3.513   1.795   7.993 -0.0615 -0.1763 -0.0742
   92TRP    SC4  266   3.286   1.673   7.912 -0.1624  0.1843 -0.3608
   93ASN     BB  267   3.857   2.251   8.431  0.0786 -0.0550  0.1604
   93ASN    SC1  268   4.040   2.247   8.653 -0.1925 -0.1184  0.0316
   93ASN    SCP  269   3.907   2.288   8.656  0.0095  0.0992  0.0107
   93ASN    SCN  270   4.174   2.205   8.651 -0.1139 -0.3159 -0.1117
   94ILE     BB  271   3.924   2.417   8.228 -0.0977 -0.1031 -0.0646
   94ILE    SC1  272   3.924   2.225   7.985 -0.3359 -0.0470 -0.1120
   95THR     BB  273   4.183   2.618   8.301  0.0705  0.2598  0.3108
   95THR    SC1  274   4.328   2.594   8.115  0.1608 -0.0113 -0.1764
   95THR    SCP  275   4.437   2.646   8.043  0.0994  0.0713  0.2965
   95THR    SCN  276   4.219   2.543   8.186  0.0012  0.4878  0.4603
   96GLN     BB  277   4.103   2.752   8.558 -0.2597  0.0609  0.0619
   96GLN    SC1  278   4.032   3.105   8.437  0.0796 -0.1402  0.0538
   96GLN    SCP  279   4.080   3.133   8.565 -0.3372 -0.2183  0.0660
   96GLN    SCN  280   3.984   3.076   8.308 -0.2636  0.1118 -0.0396
   97VAL     BB  281   4.199   2.819   8.834 -0.2171 -0.2077  0.1779
   97VAL    SC1  282   4.182   2.610   8.995  0.0264 -0.2110  0.2024
   98THR     BB  283   4.062   3.070   9.018 -0.1235  0.0094 -0.1546
   98THR    SC1  284   3.916   3.277   8.946  0.0096  0.0842  0.0093
   98THR    SCP  285   3.976   3.292   9.071  0.1728  0.0459  0.0117
   98THR    SCN  286   3.856   3.261   8.820  0.3007 -0.0316 -0.0414
   99LEU     BB  287   4.265   3.118   9.302 -0.0844 -0.0764 -0.1663
   99LEU    SC1  288   4.341   2.838   9.406 -0.0577  0.2731 -0.0411
  100ASP     BB  289   4.510   3.270   9.464 -0.1941 -0.0523  0.2549
  100ASP    SC1  290   4.431   3.479   9.656 -0.1294 -0.1785 -0.2865
  100ASP    SCN  291   4.405   3.573   9.606 -0.2080 -0.0472 -0.0132
  101ALA     BB  292   4.744   3.122   9.600  0.1424 -0.2050 -0.3790
  102GLU     BB  293   4.901   3.045   9.786 -0.3187  0.1652  0.1592
  102GLU    SC1  294   4.732   3.269  10.060  0.1907  0.0126  0.1362
  102GLU    SCN  295   4.739   3.369  10.107 -0.6001  0.1665  0.0660
  103MET     BB  296   5.131   2.831   9.825  0.1442 -0.1239  0.2805
  103MET    SC1  297   5.233   2.799   9.468  0.0953  0.3246  0.1061
  104GLU     BB  298   5.285   2.695  10.050  0.1318  0.0587  0.4644
  104GLU    SC1  299   5.601   2.613   9.788  0.0179 -0.0487 -0.4292
  104GLU    SCN  300   5.498   2.638   9.757 -0.0386 -0.1725 -0.3504
  105PRO     BB  301   5.161   2.409  10.118  0.0714  0.1109 -0.1083
  105PRO    SC1  302   5.324   2.197  10.237 -0.2928  0.2030  0.0700
  106PHE     BB  303   4.895   2.320  10.041  0.2062  0.2971  0.0300
  106PHE    SC1  304   4.796   2.443   9.769 -0.1231 -0.0353 -0.0020
  106PHE    SC2  305   4.626   2.652   9.763 -0.3875 -0.2485 -0.2927
  106PHE    SC3  306   4.769   2.588   9.543  0.0981 -0.0600 -0.0463
  107TYR     BB  307   4.558   2.283  10.197  0.1047  0.0792 -0.1610
  107TYR    SC1  308   4.361   2.430  10.036 -0.1763 -0.0534 -0.0594
  107TYR    SC2  309   4.217   2.528   9.830  0.0464  0.0580 -0.1659
  107TYR    SC3  310   4.212   2.653  10.069 -0.1783 -0.0465 -0.1137
  108LYS     BB  311   4.641   1.955  10.313  0.1640 -0.1550 -0.1226
  108LYS    SC1  312   4.363   1.789  10.388  0.2699  0.0730 -0.0590
  108LYS    SC2  313   4.261   1.615  10.252 -0.2105  0.0054  0.1418
  108LYS    SCP  314   4.178   1.582  10.316 -0.0505 -0.0592  0.3291
  109GLU     BB  315   4.915   1.903  10.335 -0.2937  0.0476 -0.1484
  109GLU    SC1  316   5.133   1.921  10.658 -0.0354  0.0804 -0.0768
  109GLU    SCN  317   5.068   1.892  10.574 -0.1896 -0.1349  0.1040
  110MET     BB  318   5.094   1.780  10.170  0.0631 -0.0245 -0.2227
  110MET    SC1  319   5.165   1.451  10.379  0.3911 -0.2561  0.1433
  111GLU     BB  320   5.102   1.890   9.856 -0.0294 -0.0144 -0.0491
  111GLU    SC1  321   5.209   1.696   9.531 -0.0542 -0.0487  0.0890
  111GLU    SCN  322   5.160   1.793   9.547  0.0998  0.0907 -0.2064
  112ALA     BB  323   4.823   1.901   9.768  0.3446 -0.0887  0.2096
  113ASN     BB  324   4.627   1.990   9.737 -0.0901  0.2088  0.1703
  113ASN    SC1  325   4.369   1.943   9.865  0.2006  0.1954 -0.2449
  113ASN    SCP  326   4.294   2.005   9.764  0.1351  0.3862 -0.1534
  113ASN    SCN  327   4.443   1.881   9.966 -0.0734  0.1351 -0.1477
  114ILE     BB  328   4.533   2.084   9.408  0.0045  0.0118 -0.5282
  114ILE    SC1  329   4.397   2.362   9.406  0.0850  0.0754  0.1814
  115ARG     BB  330   4.844   2.065   9.291  0.0662 -0.1377  0.0323
  115ARG    SC1  331   5.073   2.158   9.419 -0.3584  0.1996 -0.0502
  115ARG    SC2  332   5.251   2.290   9.616 -0.1576  0.1945 -0.0090
  115ARG    SCP  333   5.240   2.191   9.661  0.5709 -0.0264 -0.1817
  116ARG     BB  334   4.825   1.814   8.969 -0.0741 -0.1172 -0.0687
  116ARG    SC1  335   5.030   1.623   9.071  0.4389  0.0313  0.0791
  116ARG    SC2  336   5.340   1.489   9.093 -0.2196  0.1409  0.3615
  116ARG    SCP  337   5.393   1.531   9.180  0.0609  0.0686  0.2352
  117LEU     BB  338   4.593   1.846   8.874 -0.0195  0.0125  0.0787
  117LEU    SC1  339   4.483   2.168   8.902  0.1365 -0.1623 -0.0653
  118GLY     BB  340   4.554   1.778   8.588  0.0520 -0.1060  0.1891
  119ALA     BB  341   4.215   1.718   8.505  0.1732 -0.4051  0.0037
  120GLU     BB  342   4.171   1.830   8.254 -0.1064  0.0934 -0.1569
  120GLU    SC1  343   3.983   1.641   8.056 -0.1893  0.2351  0.7342
  120GLU    SCN  344   4.070   1.593   8.103  0.0702 -0.1406  0.0155
  121LEU     BB  345   4.353   2.025   8.177 -0.1214 -0.2076  0.1653
  121LEU    SC1  346   4.422   2.093   7.875 -0.0034 -0.0631  0.0655
  122GLY     BB  347   4.477   2.146   8.396  0.0290 -0.0553 -0.0044
  123PHE     BB  348   4.592   2.362   8.436  0.1573 -0.0877  0.0195
  123PHE    SC1  349   4.875   2.370   8.279  0.0989  0.1082  0.0036
  123PHE    SC2  350   5.131   2.286   8.265 -0.0688 -0.4089 -0.2006
  123PHE    SC3  351   5.006   2.376   8.043 -0.0600 -0.1247 -0.0944
  124GLU     BB  352   4.515   2.605   8.640  0.1536 -0.1338  0.0772
  124GLU    SC1  353   4.536   2.966   8.465 -0.0536 -0.1336 -0.4775
  124GLU    SCN  354   4.429   2.958   8.488  0.0266 -0.0561  0.0502
  125VAL     BB  355   4.656   2.678   8.884  0.2638  0.3978  0.1103
  125VAL    SC1  356   4.726   2.507   9.074  0.0595  0.2392  0.0471
  126LEU     BB  357   4.586   2.988   9.030 -0.0679  0.1507 -0.1229
  126LEU    SC1  358   4.871   2.973   9.181 -0.0885 -0.3034 -0.1822
  127SER     BB  359   4.549   3.260   8.935 -0.3637  0.4681  0.2325
  127SER    SC1  360   4.363   3.313   8.764  0.1518 -0.1104  0.3513
  127SER    SCP  361   4.437   3.202   8.722  0.3763 -0.1010  0.0789
  127SER    SCN  362   4.289   3.424   8.805  0.3527  0.0078 -0.2410
  128ARG     BB  363   4.743   3.460   9.093 -0.1114 -0.1900 -0.4765
  128ARG    SC1  364   4.644   3.720   8.984  0.1824  0.1084 -0.5011
  128ARG    SC2  365   4.735   3.992   8.789  0.1321 -0.2395  0.2258
  128ARG    SCP  366   4.728   3.937   8.694  0.1721  0.0833  0.0213
  129VAL     BB  367   4.977   3.538   9.337  0.0104 -0.0222 -0.2107
  129VAL    SC1  368   5.210   3.414   9.366  0.1587  0.3326  0.2405
  130GLY     BB  369   4.811   3.827   9.455 -0.0541  0.1374  0.0436
  131HIS     BB  370   4.639   3.991   9.461  0.1280 -0.0799 -0.1181
  131HIS    SC1  371   4.350   3.924   9.560  0.0154 -0.2742 -0.0415
  131HIS    SC2  372   4.230   3.898   9.800 -0.0723  0.0946 -0.0388
  131HIS    SC3  373   4.101   3.821   9.576 -0.1564  0.1271 -0.0022
  132SER     BB  374   4.695   4.283   9.621  0.2075  0.2219  0.1843
  132SER    SC1  375   4.628   4.295   9.857 -0.0445  0.1560  0.0309
  132SER    SCP  376   4.655   4.376   9.746 -0.0655 -0.1840 -0.0396
  132SER    SCN  377   4.601   4.215   9.968 -0.4371  0.0385  0.0398
  133LEU     BB  378   4.924   4.559   9.586  0.3613 -0.1919 -0.2431
  133LEU    SC1  379   4.832   4.781   9.803 -0.4640  0.0137 -0.0485
  134TYR     BB  380   5.110   4.525   9.376  0.2097  0.3360 -0.1775
  134TYR    SC1  381   5.201   4.231   9.259 -0.0671 -0.1137 -0.0821
  134TYR    SC2  382   5.319   3.994   9.311 -0.1930 -0.1715 -0.0553
  134TYR    SC3  383   5.119   4.008   9.130 -0.1630 -0.0796 -0.0816
  135ASP     BB  384   5.437   4.651   9.458  0.1498 -0.1202  0.0075
  135ASP    SC1  385   5.359   4.895   9.607  0.1059 -0.0831 -0.1804
  135ASP    SCN  386   5.331   4.844   9.513  0.4614 -0.4100 -0.1326
  136THR     BB  387   5.716   4.619   9.323 -0.1465  0.1466  0.0162
  136THR    SC1  388   5.941   4.675   9.281  0.0103  0.0819 -0.3703
  136THR    SCP  389   6.020   4.704   9.393  0.2982 -0.1963  0.1378
  136THR    SCN  390   5.862   4.645   9.169  0.2247  0.3945  0.0177
  137LYS     BB  391   5.539   4.464   8.998  0.0548  0.0006 -0.1728
  137LYS    SC1  392   5.398   4.738   8.913  0.0627  0.1518  0.4083
  137LYS    SC2  393   5.377   4.949   9.032  0.0439 -0.1377 -0.3043
  137LYS    SCP  394   5.316   4.890   9.103  0.1736 -0.2995 -0.3207
  138ARG     BB  395   5.601   4.214   8.986  0.0955  0.0265 -0.0668
  138ARG    SC1  396   5.465   4.055   8.759 -0.1242  0.1628 -0.0872
  138ARG    SC2  397   5.560   3.967   8.478  0.1443 -0.2331  0.1219
  138ARG    SCP  398   5.599   4.058   8.527 -0.0387 -0.1154  0.0603
  139ILE     BB  399   5.827   4.125   9.156 -0.0387  0.0416  0.1717
  139ILE    SC1  400   5.796   3.913   9.380 -0.1198  0.2742  0.3862
  140LEU     BB  401   6.093   4.176   9.079 -0.1038  0.2798 -0.2923
  140LEU    SC1  402   6.279   3.960   9.319 -0.0433 -0.2099 -0.0125
  141ASP     BB  403   6.112   4.423   8.853 -0.1399  0.0511 -0.0565
  141ASP    SC1  404   5.913   4.325   8.638 -0.6107 -0.0627  0.2338
  141ASP    SCN  405   5.916   4.228   8.585 -0.1471 -0.1227  0.3242
  142LEU     BB  406   6.348   4.567   8.880 -0.0996  0.0728  0.1065
  142LEU    SC1  407   6.312   4.865   9.029 -0.0339  0.1021 -0.1283
  143ASN     BB  408   6.563   4.424   9.160  0.1126 -0.0639 -0.0499
  143ASN    SC1  409   6.413   4.560   9.410  0.3988  0.4571  0.2077
  143ASN    SCP  410   6.317   4.579   9.309 -0.1354 -0.7312  0.0859
  143ASN    SCN  411   6.508   4.542   9.511  0.3091 -0.0712 -0.1783
  144GLY     BB  412   6.715   4.159   9.230  0.1338 -0.2675  0.0278
  145GLY     BB  413   6.842   4.031   9.426 -0.2644 -0.2777 -0.0174
  146SER     BB  414   6.694   3.774   9.601 -0.1421  0.0586 -0.1320
  146SER    SC1  415   6.631   3.592   9.429  0.1827  0.0520 -0.2744
  146SER    SCP  416   6.769   3.612   9.441 -0.1959 -0.1371 -0.0495
  146SER    SCN  417   6.493   3.572   9.417 -0.1438 -0.5168 -0.0734
  147PRO     BB  418   6.441   3.843   9.802  0.2539 -0.0171  0.0346
  147PRO    SC1  419   6.444   3.628  10.012 -0.0498 -0.2040  0.1865
  148PRO     BB  420   6.232   4.103   9.978  0.2033  0.0570 -0.3616
  148PRO    SC1  421   5.994   3.967   9.894  0.0698 -0.0749  0.1757
  149LEU     BB  422   6.369   4.219  10.229 -0.0315 -0.1274 -0.2514
  149LEU    SC1  423   6.648   4.060  10.230 -0.1017 -0.0176  0.0487
  150THR     BB  424   6.314   4.582  10.373 -0.1411  0.3437  0.0507
  150THR    SC1  425   6.568   4.654  10.443  0.0088  0.0966  0.0247
  150THR    SCP  426   6.668   4.717  10.519  0.0075 -0.2667  0.1595
  150THR    SCN  427   6.469   4.591  10.367  0.0473 -0.4396  0.2485
  151TYR     BB  428   6.087   4.793  10.452 -0.3508  0.0961  0.5136
  151TYR    SC1  429   6.141   4.874  10.787 -0.1126 -0.1052 -0.0032
  151TYR    SC2  430   6.318   5.041  10.903  0.1524 -0.3729 -0.0107
  151TYR    SC3  431   6.105   4.952  11.043  0.0546 -0.1009  0.0198
  152LYS     BB  432   5.973   5.007  10.283  0.1957 -0.0148  0.0251
  152LYS    SC1  433   5.863   5.248  10.459 -0.1637 -0.0621 -0.1756
  152LYS    SC2  434   5.984   5.366  10.671  0.2792 -0.4563 -0.1682
  152LYS    SCP  435   5.973   5.384  10.779 -0.0338 -0.3273 -0.2103
  153ARG     BB  436   5.782   4.960  10.052 -0.5281 -0.3052 -0.0390
  153ARG    SC1  437   5.530   5.142  10.028  0.2805  0.1141  0.2130
  153ARG    SC2  438   5.387   5.341   9.830  0.0544 -0.2887  0.3587
  153ARG    SCP  439   5.324   5.361   9.743  0.5781  0.3727  0.0375
  154PHE     BB  440   5.789   4.687   9.871  0.1453  0.1062  0.0378
  154PHE    SC1  441   5.526   4.586   9.942  0.1015 -0.1055  0.0708
  154PHE    SC2  442   5.287   4.463   9.922  0.0959 -0.0801 -0.0237
  154PHE    SC3  443   5.304   4.709  10.033  0.0258  0.0636 -0.3190
  155LEU     BB  444   6.021   4.628   9.808 -0.2438 -0.2217 -0.2454
  155LEU    SC1  445   6.022   4.359   9.627 -0.0327  0.0699  0.1608
  156HIS     BB  446   6.297   4.705   9.868 -0.0993 -0.0900 -0.0148
  156HIS    SC1  447   6.533   4.524   9.867  0.1389  0.1012  0.1733
  156HIS    SC2  448   6.703   4.347   9.754  0.0183 -0.0852  0.2793
  156HIS    SC3  449   6.776   4.481   9.977  0.0951 -0.0280  0.2205
  157ILE     BB  450   6.391   4.983   9.955  0.1858 -0.0439  0.1825
  157ILE    SC1  451   6.687   4.956  10.042  0.3300 -0.1771 -0.3183
  158LEU     BB  452   6.232   5.259   9.901  0.1418  0.0074 -0.0849
  158LEU    SC1  453   6.418   5.500  10.028 -0.1084 -0.1540 -0.2736
  159SER     BB  454   5.939   5.385   9.855 -0.1663 -0.2560  0.2811
  159SER    SC1  455   5.902   5.530  10.037 -0.3825  0.1375  0.2677
  159SER    SCP  456   5.928   5.399  10.080 -0.2213 -0.0835 -0.3119
  159SER    SCN  457   5.877   5.661   9.994  0.0984  0.1668  0.2078
  160GLN     BB  458   5.844   5.158   9.584  0.1817  0.1824  0.0088
  160GLN    SC1  459   6.193   4.994   9.498  0.1837  0.1820 -0.0110
  160GLN    SCP  460   6.322   5.025   9.541  0.1824  0.1801  0.0593
  160GLN    SCN  461   6.063   4.963   9.456  0.3391 -0.0453 -0.2759
  161LEU     BB  462   5.699   5.177   9.375  0.0416 -0.3441  0.3339
  161LEU    SC1  463   5.913   5.174   9.115  0.0123 -0.2629 -0.3192
  162GLY     BB  464   5.484   5.332   9.284  0.0482  0.0312 -0.2298
  163ASP     BB  465   5.129   5.352   9.323 -0.2261  0.2675  0.2072
  163ASP    SC1  466   5.175   5.619   9.503  0.0230 -0.0866  0.1494
  163ASP    SCN  467   5.233   5.634   9.595 -0.0044  0.1826  0.1305
  164PRO     BB  468   4.855   5.107   9.396 -0.0157 -0.1196 -0.0479
  164PRO    SC1  469   4.749   5.267   9.635 -0.2676 -0.0254 -0.0086
  165GLU     BB  470   4.665   5.005   9.244  0.1962  0.0261 -0.1563
  165GLU    SC1  471   4.887   4.887   8.958  0.2305 -0.3482 -0.1571
  165GLU    SCN  472   4.888   4.846   8.855  0.2992 -0.2880 -0.1809
  166VAL     BB  473   4.356   5.128   9.237  0.1273  0.1495 -0.0057
  166VAL    SC1  474   4.372   5.391   9.267  0.3383  0.1356  0.0219
  167PRO     BB  475   3.993   5.037   9.304  0.3815  0.3341 -0.1610
  167PRO    SC1  476   3.974   5.139   9.567 -0.1483  0.1434 -0.0293
  168VAL     BB  477   3.802   4.785   9.151  0.0202 -0.1198 -0.0134
  168VAL    SC1  478   3.890   4.666   8.931  0.2325  0.1105 -0.0578
  169ARG     BB  479   3.544   4.720   9.293 -0.0968 -0.0550  0.1183
  169ARG    SC1  480   3.489   5.021   9.398 -0.0893  0.1521  0.0048
  169ARG    SC2  481   3.409   5.371   9.387  0.2327  0.1571  0.2799
  169ARG    SCP  482   3.515   5.342   9.398  0.3271  0.2485 -0.1806
  170ASN     BB  483   3.269   4.637   9.153 -0.1342  0.1301 -0.0786
  170ASN    SC1  484   3.401   4.625   8.846  0.0064  0.0870 -0.0516
  170ASN    SCP  485   3.291   4.566   8.909 -0.1711 -0.4943 -0.0102
  170ASN    SCN  486   3.511   4.683   8.782 -0.4125 -0.0532 -0.0440
  171LEU     BB  487   3.092   4.410   9.215 -0.1490 -0.0123  0.1130
  171LEU    SC1  488   3.271   4.153   9.150  0.2557  0.2194 -0.0212
  172THR     BB  489   2.903   4.232   9.420 -0.0747  0.1646  0.2663
  172THR    SC1  490   3.027   4.139   9.632  0.2498  0.2269 -0.0934
  172THR    SCP  491   2.939   4.157   9.525  0.0849  0.4144  0.0734
  172THR    SCN  492   3.115   4.122   9.740 -0.6455 -0.2303  0.6281
  173ALA     BB  493   2.635   4.200   9.292 -0.0004  0.0856  0.0981
  174GLU     BB  494   2.502   4.283   9.046  0.0137 -0.0319  0.1796
  174GLU    SC1  495   2.656   4.628   9.007 -0.0513 -0.2212 -0.0752
  174GLU    SCN  496   2.726   4.689   8.948  0.1357 -0.1993  0.1537
  175ASP     BB  497   2.539   4.157   8.789 -0.0734  0.2569  0.1400
  175ASP    SC1  498   2.331   4.164   8.513 -0.0461 -0.2393  0.1337
  175ASP    SCN  499   2.290   4.063   8.502 -0.1225 -0.1888 -0.1046
  176PHE     BB  500   2.735   3.916   8.646 -0.1878  0.0241  0.4020
  176PHE    SC1  501   2.880   3.852   8.935  0.0627  0.3058  0.2077
  176PHE    SC2  502   2.887   3.835   9.204  0.0085  0.2807  0.2076
  176PHE    SC3  503   3.013   3.649   9.054 -0.2221  0.1162  0.2122
  177GLN     BB  504   2.786   3.786   8.412  0.0460 -0.1031 -0.0473
  177GLN    SC1  505   2.957   3.948   8.118  0.1583 -0.2832  0.0935
  177GLN    SCP  506   3.024   3.826   8.136 -0.4746  0.1267 -0.1880
  177GLN    SCN  507   2.891   4.070   8.100 -0.3645  0.1640 -0.3520
  178ARG     BB  508   2.605   3.538   8.306 -0.2378  0.0271  0.1669
  178ARG    SC1  509   2.310   3.579   8.392  0.2962 -0.0807 -0.0180
  178ARG    SC2  510   2.233   3.726   8.689  0.4180 -0.0319 -0.2881
  178ARG    SCP  511   2.138   3.780   8.681  0.2703 -0.1705  0.1931
  179CYS     BB  512   2.782   3.335   8.222  0.1152 -0.0069 -0.1908
  179CYS    SC1  513   3.040   3.480   8.079 -0.0339 -0.0590 -0.2047
  180MET     BB  514   2.696   3.083   8.399  0.0405  0.0830  0.1263
  180MET    SC1  515   2.232   3.097   8.346 -0.3582 -0.0244 -0.1537
  181SER     BB  516   2.550   3.207   8.721 -0.3077 -0.1446 -0.0562
  181SER    SC1  517   2.648   3.426   8.789 -0.0239  0.1090 -0.1570
  181SER    SCP  518   2.578   3.436   8.668  0.1041 -0.0582 -0.0416
  181SER    SCN  519   2.718   3.416   8.910 -0.0869 -0.1297  0.0657
  182PRO     BB  520   2.288   3.167   8.979  0.1463 -0.1787 -0.1023
  182PRO    SC1  521   2.073   3.105   8.782  0.3316 -0.1359  0.2979
  183GLU     BB  522   2.071   3.289   9.265  0.1079  0.0025  0.0725
  183GLU    SC1  523   1.922   3.571   9.036 -0.0266  0.1671 -0.1344
  183GLU    SCN  524   1.905   3.516   9.130 -0.0241 -0.4639 -0.4509
  184PRO     BB  525   1.927   3.113   9.447  0.2998  0.2768 -0.1927
  184PRO    SC1  526   1.967   3.194   9.720 -0.1236  0.2924 -0.0229
  185GLY     BB  527   1.878   2.806   9.387  0.0415 -0.0995  0.0651
  186LEU     BB  528   1.845   2.565   9.675 -0.1015 -0.1121 -0.0116
  186LEU    SC1  529   1.535   2.643   9.730 -0.2069  0.3409 -0.1732
  187ALA     BB  530   2.048   2.339   9.604  0.2448 -0.0745  0.1010
  188GLU     BB  531   2.226   2.244   9.478  0.0781  0.1173  0.0175
  188GLU    SC1  532   2.163   1.857   9.386 -0.2418  0.3339  0.0554
  188GLU    SCN  533   2.272   1.853   9.380 -0.2355 -0.2932 -0.3983
  189ARG     BB  534   2.492   2.167   9.682  0.2967  0.2199  0.0911
  189ARG    SC1  535   2.695   2.031   9.471 -0.2254 -0.1693  0.1463
  189ARG    SC2  536   2.664   1.761   9.209 -0.0960  0.0742 -0.3110
  189ARG    SCP  537   2.772   1.770   9.189  0.0113 -0.5988 -0.2558
  190TYR     BB  538   2.572   2.339   9.925 -0.2184  0.0519 -0.0163
  190TYR    SC1  539   2.431   2.633   9.849 -0.2029 -0.0393 -0.1699
  190TYR    SC2  540   2.374   2.884   9.933  0.0523  0.0416 -0.2310
  190TYR    SC3  541   2.288   2.800   9.691  0.0964  0.1253 -0.2765
  191ARG     BB  542   2.560   2.207  10.151 -0.0404  0.0947 -0.0702
  191ARG    SC1  543   2.703   1.900  10.028  0.0510 -0.2922 -0.0651
  191ARG    SC2  544   2.939   1.808   9.871  0.1719 -0.0839  0.1266
  191ARG    SCP  545   2.998   1.727   9.917  0.1620 -0.0519  0.1954
  192VAL     BB  546   2.524   2.381  10.427  0.0738 -0.1336 -0.1495
  192VAL    SC1  547   2.529   2.632  10.342  0.0625 -0.1353 -0.1553
  193PRO     BB  548   2.567   2.406  10.758 -0.4924  0.1418 -0.0380
  193PRO    SC1  549   2.641   2.109  10.777 -0.1301  0.0583  0.7506
  194VAL     BB  550   2.543   2.733  10.842 -0.0272 -0.2310  0.0166
  194VAL    SC1  551   2.465   2.957  10.724  0.3026 -0.1129  0.0110
  195PRO     BB  552   2.901   2.807  10.903  0.1037 -0.4639  0.2411
  195PRO    SC1  553   2.957   2.825  10.613  0.4041  0.2569  0.3512
  196ALA     BB  554   3.101   2.836  11.097  0.1192 -0.0406  0.2025
  197ASP     BB  555   3.113   2.648  11.303 -0.0786 -0.1085  0.1668
  197ASP    SC1  556   3.359   2.583  11.433  0.2144 -0.1005  0.2824
  197ASP    SCN  557   3.433   2.502  11.436  0.0674 -0.2617 -0.0012
  198LEU     BB  558   2.934   2.294  11.368 -0.0947 -0.2314 -0.0054
  198LEU    SC1  559   2.624   2.211  11.293 -0.1749 -0.3046  0.1276
  199GLU     BB  560   3.077   2.159  11.562  0.1573  0.0187 -0.0752
  199GLU    SC1  561   3.097   1.766  11.569 -0.1176  0.7783 -0.2095
  199GLU    SCN  562   3.187   1.716  11.529 -0.2096  0.0873  0.2647
  200ILE     BB  563   3.141   2.314  11.840 -0.7109  0.0371  0.0673
  200ILE    SC1  564   3.280   2.197  12.091 -0.4271 -0.2657 -0.2212
  201PRO     BB  565   3.043   2.705  11.927  0.0219 -0.0885 -0.1692
  201PRO    SC1  566   2.899   2.886  11.697 -0.1114 -0.3961 -0.1695
  202PRO     BB  567   3.355   2.862  11.962 -0.1269 -0.1867 -0.1834
  202PRO    SC1  568   3.508   2.634  12.038 -0.1189  0.3123 -0.3146
  203GLN     BB  569   3.307   3.165  11.969  0.0806 -0.0762 -0.2620
  203GLN    SC1  570   2.974   3.107  12.200 -0.0055 -0.2126  0.0970
  203GLN    SCP  571   2.905   3.092  12.079  0.1721  0.1489  0.1253
  203GLN    SCN  572   3.042   3.123  12.321  0.0361  0.2904  0.1855
  204SER     BB  573   3.384   3.455  12.167  0.3151 -0.0474  0.0532
  204SER    SC1  574   3.602   3.537  12.260 -0.0706  0.0736  0.3152
  204SER    SCP  575   3.539   3.563  12.382 -0.0203  0.5224 -0.2439
  204SER    SCN  576   3.666   3.511  12.138  0.5315 -0.0399  0.1337
  205LEU     BB  577   3.119   3.681  12.169 -0.0859  0.2576 -0.1375
  205LEU    SC1  578   2.800   3.677  12.070 -0.0015  0.0354  0.0467
  206SER     BB  579   3.286   3.953  12.078 -0.0346 -0.1415 -0.1115
  206SER    SC1  580   3.511   4.049  12.054 -0.0818  0.3336 -0.4167
  206SER    SCP  581   3.639   4.087  12.011 -0.0546  0.0891  0.3039
  206SER    SCN  582   3.384   4.011  12.097 -0.0792 -0.1141  0.0639
  207PRO     BB  583   3.087   4.184  11.798  0.0780 -0.0613  0.0932
  207PRO    SC1  584   2.785   4.143  11.868  0.0079  0.2925 -0.2693
  208TRP     BB  585   3.133   4.054  11.542  0.1606  0.2042  0.2073
  208TRP    SC1  586   3.305   3.788  11.519 -0.1221  0.0866  0.0187
  208TRP    SC2  587   3.452   3.595  11.639 -0.0618  0.0556 -0.1042
  208TRP    SC3  588   3.567   3.828  11.567 -0.1244  0.1203  0.0030
  208TRP    SC4  589   3.703   3.651  11.720 -0.0802  0.0901 -0.0709
  209THR     BB  590   3.055   3.979  11.124 -0.1208 -0.1204  0.1369
  209THR    SC1  591   2.981   3.759  11.133 -0.2982  0.4782 -0.1226
  209THR    SCP  592   2.926   3.661  11.049  0.1293  0.5218 -0.1117
  209THR    SCN  593   3.035   3.856  11.217 -0.1538  0.1784  0.5051
  210GLY     BB  594   3.198   4.208  10.934  0.0557  0.1530  0.0986
  211GLY     BB  595   3.175   4.323  10.650  0.0696  0.1871 -0.1712
  212GLU     BB  596   3.257   4.456  10.415 -0.2333 -0.1702 -0.0572
  212GLU    SC1  597   3.025   4.777  10.307  0.0322 -0.0367 -0.3825
  212GLU    SCN  598   3.008   4.719  10.398 -0.0952 -0.2238 -0.5169
  213THR     BB  599   3.503   4.672  10.443  0.0267  0.2628 -0.0030
  213THR    SC1  600   3.566   4.796  10.218  0.0194  0.2050  0.0101
  213THR    SCP  601   3.490   4.725  10.125  0.0769  0.0809  0.1777
  213THR    SCN  602   3.643   4.867  10.312  0.1889  0.2825 -0.0607
  214GLU     BB  603   3.582   4.746  10.740 -0.2545  0.2997 -0.1084
  214GLU    SC1  604   3.240   4.772  10.901 -0.1309 -0.0510 -0.2188
  214GLU    SCN  605   3.179   4.731  10.984 -0.0458  0.3449  0.0678
  215GLY     BB  606   3.804   4.713  10.851  0.0357  0.2565 -0.1498
  216LEU     BB  607   4.057   4.558  11.004  0.0175  0.2648 -0.1712
  216LEU    SC1  608   4.181   4.446  10.723  0.2397  0.3264 -0.0907
  217ARG     BB  609   4.040   4.591  11.338  0.1005 -0.1968  0.4895
  217ARG    SC1  610   4.246   4.435  11.543  0.0721 -0.0831 -0.1071
  217ARG    SC2  611   4.401   4.209  11.727  0.1584 -0.1069  0.0602
  217ARG    SCP  612   4.486   4.142  11.707  0.2516 -0.0243  0.1581
  218ARG     BB  613   4.030   4.891  11.498 -0.4497 -0.0286  0.0203
  218ARG    SC1  614   4.133   4.812  11.795 -0.1411  0.2181  0.0431
  218ARG    SC2  615   4.056   4.785  12.133  0.0069  0.0562 -0.6015
  218ARG    SCP  616   4.072   4.677  12.119 -0.1278 -0.1944  0.3958
  219LEU     BB  617   4.059   5.099  11.268  0.3024 -0.1551  0.2050
  219LEU    SC1  618   4.325   5.229  11.336  0.3035 -0.0938 -0.1730
  220GLU     BB  619   3.915   5.270  10.997 -0.1167 -0.1891 -0.2428
  220GLU    SC1  620   3.878   5.182  10.631 -0.1759  0.3949  0.2290
  220GLU    SCN  621   3.920   5.230  10.721 -0.1334  0.1042  0.3788
  221GLN     BB  622   3.865   5.531  11.182  0.0756 -0.1807  0.1889
  221GLN    SC1  623   3.616   5.370  11.401 -0.1399  0.0653  0.0295
  221GLN    SCP  624   3.653   5.499  11.439  0.1027 -0.0582  0.0564
  221GLN    SCN  625   3.579   5.240  11.364  0.1686  0.0490 -0.4112
  222HIS     BB  626   4.136   5.689  11.340  0.0072 -0.0440 -0.2183
  222HIS    SC1  627   4.110   5.545  11.627  0.1076 -0.2051 -0.0638
  222HIS    SC2  628   4.205   5.347  11.784 -0.1914 -0.0766  0.2953
  222HIS    SC3  629   3.941   5.362  11.730 -0.1242  0.0217 -0.0296
  223LEU     BB  630   4.369   5.754  11.108  0.0163 -0.0796  0.0343
  223LEU    SC1  631   4.603   5.567  11.170  0.0642 -0.0462  0.1422
  224THR     BB  632   4.445   6.045  10.994 -0.1146  0.1686  0.1634
  224THR    SC1  633   4.323   6.170  10.807 -0.2196 -0.2377  0.3146
  224THR    SCP  634   4.436   6.089  10.789 -0.0789  0.1864  0.4358
  224THR    SCN  635   4.211   6.251  10.825 -0.0170  0.4002 -0.0582
  225ASP     BB  636   4.395   6.204  11.295 -0.1618 -0.0709  0.2146
  225ASP    SC1  637   4.112   6.169  11.411  0.1338  0.1076  0.0238
  225ASP    SCN  638   4.027   6.198  11.474 -0.1040 -0.2450 -0.0997
  226GLN     BB  639   4.583   6.480  11.335 -0.1916 -0.0769 -0.3623
  226GLN    SC1  640   4.613   6.534  10.960  0.0289  0.0380 -0.0037
  226GLN    SCP  641   4.747   6.566  10.941 -0.3049 -0.0132  0.0227
  226GLN    SCN  642   4.478   6.502  10.980 -0.2910 -0.1640 -0.1177
  227GLY     BB  643   4.734   6.464  11.614 -0.1154 -0.2756 -0.0706
  228TRP     BB  644   4.821   6.188  11.778  0.0177  0.0287 -0.2938
  228TRP    SC1  645   4.809   6.253  12.051  0.0561  0.0912  0.0425
  228TRP    SC2  646   4.821   6.343  12.305 -0.0133  0.0439  0.0630
  228TRP    SC3  647   4.928   6.103  12.241 -0.0076  0.0499  0.0499
  228TRP    SC4  648   4.986   6.217  12.479  0.0154  0.0533  0.0427
  229VAL     BB  649   5.163   5.940  11.806 -0.0306 -0.0245  0.1926
  229VAL    SC1  650   5.003   5.730  11.779  0.0892 -0.0975  0.0291
  230ALA     BB  651   5.351   6.119  11.788 -0.1509  0.0798 -0.0783
  231ASN     BB  652   5.673   6.188  11.774 -0.0776  0.0519  0.0150
  231ASN    SC1  653   5.753   6.402  11.526  0.0075  0.0678  0.3792
  231ASN    SCP  654   5.674   6.389  11.641 -0.2073 -0.3523  0.0857
  231ASN    SCN  655   5.832   6.416  11.411 -0.0761 -0.1092  0.2001
  232PHE     BB  656   5.841   6.068  12.010 -0.0576 -0.3041 -0.0102
  232PHE    SC1  657   6.002   6.283  12.145  0.0080 -0.1137  0.2417
  232PHE    SC2  658   5.908   6.436  12.347 -0.1177  0.0760  0.0429
  232PHE    SC3  659   6.173   6.393  12.322 -0.1051  0.0083  0.2766
  233THR     BB  660   5.728   5.909  12.278  0.2909  0.0350  0.4800
  233THR    SC1  661   5.847   5.700  12.319  0.0742  0.0391 -0.2439
  233THR    SCP  662   5.748   5.610  12.278 -0.1474 -0.4224  0.2416
  233THR    SCN  663   5.946   5.790  12.360 -0.1945 -0.2836  0.0552
  234LYS     BB  664   5.408   5.932  12.268 -0.0313 -0.1896 -0.3636
  234LYS    SC1  665   5.429   6.263  12.306  0.1111 -0.2144 -0.2286
  234LYS    SC2  666   5.399   6.491  12.427  0.1512 -0.0757  0.0239
  234LYS    SCP  667   5.471   6.552  12.484 -0.2344  0.2950  0.1660
  235PRO     BB  668   5.264   5.649  12.273  0.1754 -0.1070 -0.2224
  235PRO    SC1  669   4.983   5.636  12.309 -0.0196 -0.3295 -0.0452
  236ARG     BB  670   5.352   5.401  12.142  0.3582 -0.0930 -0.0375
  236ARG    SC1  671   5.166   5.291  11.893 -0.0557  0.0017  0.1367
  236ARG    SC2  672   5.046   5.040  11.757 -0.0132  0.3548 -0.0628
  236ARG    SCP  673   5.019   5.020  11.652 -0.3937  0.2093  0.0482
  237THR     BB  674   5.564   5.226  12.221 -0.0724  0.0801  0.0813
  237THR    SC1  675   5.736   5.158  12.052  0.0405 -0.2892 -0.1181
  237THR    SCP  676   5.793   5.189  12.176  0.0001 -0.1833 -0.0952
  237THR    SCN  677   5.680   5.127  11.928 -0.0939 -0.2426 -0.0381
  238ILE     BB  678   5.568   5.238  12.556  0.2647  0.1940 -0.3055
  238ILE    SC1  679   5.865   5.259  12.642  0.1281  0.0768  0.2366
  239PRO     BB  680   5.274   5.278  12.731 -0.0564  0.0927 -0.0646
  239PRO    SC1  681   5.168   5.025  12.782  0.1850 -0.0088  0.0668
  240ASN     BB  682   5.031   5.463  12.747 -0.3375 -0.1320 -0.2992
  240ASN    SC1  683   4.982   5.764  12.788  0.0071 -0.2241 -0.0586
  240ASN    SCP  684   4.934   5.632  12.785  0.4348  0.1119  0.0739
  240ASN    SCN  685   5.029   5.895  12.791 -0.0278  0.2946 -0.1550
  241SER     BB  686   4.744   5.322  12.637  0.1577  0.2315  0.2670
  241SER    SC1  687   4.675   5.117  12.588 -0.0395  0.1597  0.1784
  241SER    SCP  688   4.727   5.147  12.714 -0.4939  0.3027 -0.2430
  241SER    SCN  689   4.622   5.087  12.462  0.3092 -0.3837 -0.4587
  242LEU     BB  690   4.523   5.595  12.466 -0.1813 -0.0417  0.4205
  242LEU    SC1  691   4.189   5.677  12.463 -0.0692  0.3623 -0.1179
  243LEU     BB  692   4.513   5.597  12.124  0.4131 -0.0197 -0.0717
  243LEU    SC1  693   4.490   5.932  12.150  0.3425 -0.5217  0.0742
  244PRO     BB  694   4.662   5.407  11.943 -0.1186 -0.4268 -0.0440
  244PRO    SC1  695   4.688   5.399  11.653  0.0721  0.0346  0.1062
  245SER     BB  696   4.546   5.052  11.961 -0.0339 -0.0000  0.1417
  245SER    SC1  697   4.676   4.934  12.143  0.0534  0.0075 -0.0975
  245SER    SCP  698   4.610   4.913  12.265 -0.1171 -0.1547 -0.3502
  245SER    SCN  699   4.743   4.955  12.022  0.2271 -0.1584 -0.1674
  246THR     BB  700   4.574   4.871  11.607 -0.3990  0.0199 -0.0131
  246THR    SC1  701   4.647   4.659  11.726  0.0997  0.2257 -0.2127
  246THR    SCP  702   4.744   4.599  11.645 -0.1573 -0.1894 -0.3860
  246THR    SCN  703   4.550   4.720  11.807  0.1761 -0.1986  0.0358
  247THR     BB  704   4.655   4.852  11.301  0.1586 -0.1624  0.3834
  247THR    SC1  705   4.757   5.079  11.214 -0.0221  0.2094 -0.0952
  247THR    SCP  706   4.631   5.091  11.153 -0.1830  0.2160  0.4292
  247THR    SCN  707   4.882   5.067  11.275  0.0122  0.3667  0.0711
  248GLY     BB  708   4.538   4.558  11.154  0.3101 -0.4060 -0.3806
  249LEU     BB  709   4.513   4.365  11.017  0.4284  0.3340 -0.1163
  249LEU    SC1  710   4.674   4.386  10.729  0.0063  0.1791  0.0022
  250SER     BB  711   4.393   4.099  11.188 -0.0297 -0.1445  0.1992
  250SER    SC1  712   4.548   3.898  11.222 -0.0736 -0.1900  0.2103
  250SER    SCP  713   4.672   3.843  11.254 -0.1591 -0.2601  0.3574
  250SER    SCN  714   4.423   3.953  11.191 -0.0734  0.1674  0.7177
  251PRO     BB  715   4.101   4.082  11.200  0.4482  0.0501 -0.0614
  251PRO    SC1  716   3.973   4.025  11.429  0.1592  0.0443 -0.2971
  252TYR     BB  717   4.002   4.046  10.879  0.0801 -0.1354 -0.0730
  252TYR    SC1  718   3.801   3.823  10.953 -0.0804  0.2417  0.2048
  252TYR    SC2  719   3.557   3.808  11.067 -0.1108  0.0462  0.1175
  252TYR    SC3  720   3.609   3.669  10.841  0.0071  0.2797 -0.0023
  253PHE     BB  721   4.251   3.930  10.711  0.1985 -0.1443  0.1373
  253PHE    SC1  722   4.323   4.037  10.449  0.0270  0.1444 -0.0953
  253PHE    SC2  723   4.343   4.013  10.181  0.1203 -0.2571 -0.0581
  253PHE    SC3  724   4.389   4.251  10.299 -0.0082 -0.0546 -0.4029
  254SER     BB  725   4.221   3.608  10.805 -0.1664 -0.1061 -0.0518
  254SER    SC1  726   4.262   3.550  11.016 -0.1668  0.2197  0.0589
  254SER    SCP  727   4.207   3.660  10.949 -0.0886 -0.3031  0.3274
  254SER    SCN  728   4.318   3.440  11.082  0.2842 -0.3087  0.0260
  255MET     BB  729   4.023   3.538  10.546 -0.1072 -0.1939 -0.0607
  255MET    SC1  730   3.803   3.265  10.680 -0.1359  0.5304  0.3366
  256GLY     BB  731   3.919   3.758  10.391 -0.4991 -0.1499 -0.2142
  257CYS     BB  732   3.779   3.984  10.441  0.3050 -0.0531 -0.0106
  257CYS    SC1  733   3.616   4.138  10.636  0.2897 -0.3041  0.0044
  258LEU     BB  734   3.900   4.233  10.242 -0.1526  0.0097  0.3017
  258LEU    SC1  735   3.577   4.278  10.153  0.1200 -0.1649  0.0329
  259SER     BB  736   4.004   4.591  10.223 -0.2275 -0.0449  0.2261
  259SER    SC1  737   4.006   4.725  10.397 -0.1363  0.0055 -0.0605
  259SER    SCP  738   3.893   4.643  10.386  0.0165  0.0956 -0.3863
  259SER    SCN  739   4.119   4.807  10.408 -0.1207  0.2392  0.0606
  260VAL     BB  740   4.369   4.709  10.134 -0.4651  0.1583  0.2006
  260VAL    SC1  741   4.516   4.782  10.342  0.1244 -0.1798 -0.0716
  261ARG     BB  742   4.308   4.945   9.887 -0.2914  0.1718 -0.4645
  261ARG    SC1  743   4.362   4.808   9.627 -0.2517 -0.3021 -0.1378
  261ARG    SC2  744   4.340   4.628   9.387 -0.1016 -0.0837  0.1539
  261ARG    SCP  745   4.243   4.577   9.399 -0.1785  0.0696  0.2208
  262THR     BB  746   4.074   5.138  10.126  0.0269  0.0154 -0.0203
  262THR    SC1  747   3.854   5.176  10.056  0.0042  0.1375  0.0639
  262THR    SCP  748   3.832   5.111  10.178  0.2805  0.1468 -0.1255
  262THR    SCN  749   3.877   5.240   9.934 -0.3490 -0.0256 -0.3542
  263PHE     BB  750   4.353   5.231  10.345  0.1711 -0.0667 -0.2595
  263PHE    SC1  751   4.346   5.123  10.629 -0.2439 -0.0202  0.0807
  263PHE    SC2  752   4.295   4.934  10.814  0.0062 -0.0625  0.1105
  263PHE    SC3  753   4.404   5.169  10.888 -0.1918  0.0482  0.0571
  264PHE     BB  754   4.583   5.315  10.148  0.0595  0.2536 -0.1671
  264PHE    SC1  755   4.805   5.109  10.205 -0.1105  0.1087  0.0312
  264PHE    SC2  756   5.016   5.025  10.351 -0.2008 -0.1588  0.0127
  264PHE    SC3  757   5.057   5.164  10.123 -0.0547  0.0821  0.1808
  265GLN     BB  758   4.595   5.616  10.122  0.3591  0.1592  0.0347
  265GLN    SC1  759   4.961   5.645   9.973 -0.1685  0.2400  0.0058
  265GLN    SCP  760   4.919   5.642  10.106  0.3737  0.0244  0.0436
  265GLN    SCN  761   5.004   5.649   9.840 -0.3938 -0.0262 -0.2271
  266ARG     BB  762   4.694   5.673  10.430  0.0992  0.2337 -0.0251
  266ARG    SC1  763   4.438   5.613  10.614 -0.2490 -0.0772  0.1516
  266ARG    SC2  764   4.122   5.664  10.689 -0.1001 -0.0359 -0.2877
  266ARG    SCP  765   4.067   5.582  10.738  0.0403  0.0035 -0.0523
  267LEU     BB  766   4.907   5.508  10.501 -0.2663 -0.0733 -0.0287
  267LEU    SC1  767   4.830   5.349  10.763 -0.0028 -0.2621  0.1810
  268SER     BB  768   5.208   5.554  10.400 -0.2035  0.1051 -0.1414
  268SER    SC1  769   5.417   5.432  10.421 -0.4667 -0.0620  0.1020
  268SER    SCP  770   5.507   5.327  10.395 -0.5307 -0.0508 -0.0309
  268SER    SCN  771   5.327   5.536  10.448 -0.2376  0.2623 -0.2309
  269ASN     BB  772   5.225   5.897  10.472  0.0318 -0.1767  0.2795
  269ASN    SC1  773   5.063   6.012  10.269  0.2052  0.0507 -0.0412
  269ASN    SCP  774   5.197   6.020  10.227 -0.0150  0.0351  0.2927
  269ASN    SCN  775   4.930   6.005  10.310 -0.0215  0.1262  0.2894
  270ILE     BB  776   5.189   5.951  10.814 -0.0103 -0.1115  0.1655
  270ILE    SC1  777   4.892   5.866  10.835 -0.0148 -0.2153 -0.2459
  271TYR     BB  778   5.347   5.658  10.889  0.2576 -0.0925 -0.2842
  271TYR    SC1  779   5.270   5.549  11.171  0.0531 -0.0209 -0.2341
  271TYR    SC2  780   5.027   5.538  11.290  0.0577 -0.3806 -0.2477
  271TYR    SC3  781   5.243   5.430  11.412  0.2929  0.2451 -0.0690
  272ALA     BB  782   5.628   5.674  10.849 -0.0194 -0.1212 -0.0873
  273GLN     BB  783   5.787   5.925  10.815  0.1326 -0.1652  0.0359
  273GLN    SC1  784   5.828   5.826  10.416  0.1991 -0.0471 -0.1621
  273GLN    SCP  785   5.738   5.888  10.328 -0.4458  0.3867  0.1145
  273GLN    SCN  786   5.919   5.765  10.503 -0.2244  0.3152 -0.1587
  274ALA     BB  787   5.694   6.146  10.759  0.1796  0.0224 -0.1909
  275LYS     BB  788   5.503   6.272  11.061  0.1283  0.2810  0.2606
  275LYS    SC1  789   5.578   6.539  11.103 -0.0561 -0.0402 -0.1661
  275LYS    SC2  790   5.689   6.800  11.086  0.1717  0.0347  0.4096
  275LYS    SCP  791   5.797   6.791  11.067  0.0723 -0.5072 -0.4658
  276HIS     BB  792   5.445   6.028  11.266 -0.0855 -0.0703 -0.1430
  276HIS    SC1  793   5.126   6.039  11.308  0.1392 -0.1393  0.1076
  276HIS    SC2  794   4.972   6.213  11.170  0.2902 -0.0540  0.0444
  276HIS    SC3  795   4.858   6.008  11.304  0.1347 -0.0833 -0.1291
  277HIS     BB  796   5.615   5.866  11.334  0.6624 -0.0030 -0.0983
  277HIS    SC1  797   5.552   5.694  11.596 -0.1046 -0.3341 -0.0109
  277HIS    SC2  798   5.616   5.442  11.668  0.3550 -0.1224  0.3766
  277HIS    SC3  799   5.646   5.645  11.844 -0.2332  0.1829  0.1524
  278SER     BB  800   5.953   5.985  11.314  0.1712  0.1695  0.1319
  278SER    SC1  801   5.993   6.153  11.163 -0.3126 -0.1004 -0.1491
  278SER    SCP  802   5.924   6.263  11.214 -0.1544 -0.0928  0.3494
  278SER    SCN  803   6.063   6.043  11.112 -0.1311  0.1134 -0.0857
  279LEU     BB  804   6.070   5.741  11.567  0.2207 -0.4349 -0.2127
  279LEU    SC1  805   6.366   5.839  11.488  0.2749  0.2666  0.0892
  280PRO     BB  806   6.105   5.441  11.733  0.1317 -0.1706  0.0510
  280PRO    SC1  807   6.423   5.397  11.788  0.1058  0.1124  0.0349
  281PRO     BB  808   6.026   5.145  11.682  0.0910  0.3904  0.0157
  281PRO    SC1  809   6.236   4.933  11.665  0.3528 -0.1666 -0.1540
  282VAL     BB  810   5.779   5.034  11.443 -0.0152  0.2493  0.1592
  282VAL    SC1  811   5.780   4.784  11.354  0.2878  0.2742  0.0796
  283SER     BB  812   5.722   5.268  11.155 -0.1006  0.1683 -0.1136
  283SER    SC1  813   5.855   5.477  11.219  0.1874 -0.1038 -0.0848
  283SER    SCP  814   5.814   5.559  11.325 -0.2145 -0.0346  0.1721
  283SER    SCN  815   5.897   5.394  11.114 -0.0335  0.2156  0.0426
  284LEU     BB  816   5.562   5.172  10.895 -0.0206  0.0030  0.1985
  284LEU    SC1  817   5.234   5.185  10.833  0.0044 -0.0118  0.0766
  285GLN     BB  818   5.687   4.836  10.808 -0.1430  0.1861 -0.1175
  285GLN    SC1  819   5.488   4.875  10.452 -0.1913 -0.1514  0.0048
  285GLN    SCP  820   5.387   4.831  10.365 -0.4261 -0.0460  0.2965
  285GLN    SCN  821   5.588   4.919  10.538 -0.1524  0.0709 -0.0676
  286GLY     BB  822   5.542   4.662  10.931  0.1576 -0.1461 -0.0151
  287GLN     BB  823   5.194   4.745  10.978  0.0653  0.1669 -0.1672
  287GLN    SC1  824   5.256   4.980  11.282 -0.1817  0.1209 -0.1959
  287GLN    SCP  825   5.147   4.892  11.272 -0.0897 -0.2075 -0.0266
  287GLN    SCN  826   5.364   5.068  11.293 -0.1714 -0.0976 -0.0956
  288LEU     BB  827   5.108   4.741  10.736 -0.0675  0.0698  0.1385
  288LEU    SC1  828   4.801   4.882  10.767  0.1228 -0.0486 -0.0112
  289LEU     BB  829   5.145   4.512  10.515 -0.0478 -0.4005  0.0272
  289LEU    SC1  830   4.929   4.522  10.252  0.0524  0.4148 -0.0197
  290TRP     BB  831   5.252   4.239  10.542  0.0158 -0.0463  0.0058
  290TRP    SC1  832   5.513   4.139  10.699 -0.0824 -0.1155  0.0766
  290TRP    SC2  833   5.691   3.989  10.836  0.1002  0.0728  0.0493
  290TRP    SC3  834   5.527   4.158  10.968  0.1043  0.0714  0.0561
  290TRP    SC4  835   5.718   4.023  11.103 -0.1129 -0.1925  0.1088
  291ARG     BB  836   5.129   4.001  10.364 -0.0811 -0.2555  0.3631
  291ARG    SC1  837   4.818   3.966  10.225 -0.1099 -0.1844 -0.0526
  291ARG    SC2  838   4.712   3.802   9.973  0.1745  0.0621 -0.3616
  291ARG    SCP  839   4.768   3.709   9.953  0.3934  0.0030  0.2877
  292GLU     BB  840   5.268   4.015  10.055  0.0758 -0.1882 -0.3900
  292GLU    SC1  841   5.109   4.020   9.767 -0.0087 -0.0580  0.1591
  292GLU    SCN  842   5.217   4.030   9.748 -0.0337 -0.2570 -0.1625
  293PHE     BB  843   5.571   4.014  10.135 -0.2813  0.0991  0.1999
  293PHE    SC1  844   5.687   4.273  10.222  0.0732 -0.2341 -0.0509
  293PHE    SC2  845   5.924   4.402  10.226 -0.0853  0.0778 -0.2757
  293PHE    SC3  846   5.736   4.458  10.412 -0.0267 -0.0905 -0.1630
  294PHE     BB  847   5.597   3.750  10.318 -0.3686 -0.1609  0.1068
  294PHE    SC1  848   5.894   3.817  10.419 -0.0393  0.0447  0.1859
  294PHE    SC2  849   6.160   3.828  10.463 -0.0046 -0.0648  0.0125
  294PHE    SC3  850   6.002   4.035  10.537  0.1555  0.0869 -0.0646
  295TYR     BB  851   5.534   3.552  10.116 -0.0135  0.2988 -0.1827
  295TYR    SC1  852   5.402   3.325  10.270 -0.0485  0.0682  0.1745
  295TYR    SC2  853   5.379   3.136  10.461 -0.0159 -0.2008 -0.0803
  295TYR    SC3  854   5.215   3.131  10.247 -0.0616  0.1059 -0.0566
  296THR     BB  855   5.661   3.641   9.829 -0.1036  0.1797  0.2320
  296THR    SC1  856   5.507   3.702   9.639  0.3070 -0.3708  0.0281
  296THR    SCP  857   5.483   3.834   9.598  0.3175  0.0350 -0.4272
  296THR    SCN  858   5.532   3.571   9.680  0.0384  0.0009 -0.3593
  297VAL     BB  859   5.966   3.483   9.842  0.2603 -0.1744  0.1376
  297VAL    SC1  860   6.086   3.550   9.616 -0.3972  0.2001 -0.1289
  298ALA     BB  861   6.026   3.333  10.062  0.1911  0.1647  0.1289
  299SER     BB  862   5.882   3.012  10.045  0.1724 -0.0487  0.1298
  299SER    SC1  863   5.708   2.946  10.173  0.3930  0.0934 -0.3217
  299SER    SCP  864   5.788   2.866  10.091 -0.0811  0.0295 -0.5013
  299SER    SCN  865   5.627   3.026  10.255  0.0841 -0.2833 -0.0129
  300ALA     BB  866   5.971   2.993   9.694  0.0154  0.0431 -0.0451
  301THR     BB  867   6.358   2.988   9.693  0.2348 -0.3448 -0.0741
  301THR    SC1  868   6.401   3.209   9.565 -0.4147 -0.0553 -0.0943
  301THR    SCP  869   6.478   3.092   9.556 -0.1881 -0.0145  0.2476
  301THR    SCN  870   6.323   3.325   9.573  0.0987  0.1890  0.1565
  302GLN     BB  871   6.560   2.933   9.961  0.2339 -0.0787 -0.0504
  302GLN    SC1  872   6.772   3.256   9.882 -0.0896  0.1187 -0.0905
  302GLN    SCP  873   6.703   3.375   9.855 -0.0730 -0.2113 -0.4132
  302GLN    SCN  874   6.841   3.137   9.909  0.0709 -0.0167  0.1418
  303ASN     BB  875   6.359   2.976  10.218 -0.1012 -0.3799 -0.1759
  303ASN    SC1  876   6.457   3.236  10.299 -0.3162 -0.0479 -0.1887
  303ASN    SCP  877   6.518   3.157  10.201 -0.5670 -0.3224 -0.4287
  303ASN    SCN  878   6.396   3.315  10.397 -0.1527  0.1710 -0.5462
  304PHE     BB  879   6.159   2.834  10.468 -0.1833  0.1187 -0.0063
  304PHE    SC1  880   6.027   3.102  10.520  0.2579 -0.0124 -0.4394
  304PHE    SC2  881   5.824   3.279  10.514  0.0717 -0.1871  0.0986
  304PHE    SC3  882   6.074   3.362  10.573  0.0799 -0.0367 -0.1360
  305THR     BB  883   6.182   2.636  10.773  0.1901  0.2874 -0.4366
  305THR    SC1  884   5.965   2.507  10.864  0.1877 -0.1010 -0.1150
  305THR    SCP  885   5.869   2.605  10.892  0.1692  0.2393 -0.2459
  305THR    SCN  886   6.061   2.409  10.835 -0.1181 -0.1345  0.0187
  306GLN     BB  887   6.431   2.505  10.780  0.2396 -0.0876  0.0140
  306GLN    SC1  888   6.345   2.086  10.812  0.0762 -0.1678  0.2887
  306GLN    SCP  889   6.266   2.202  10.818  0.2472  0.1446  0.1164
  306GLN    SCN  890   6.424   1.971  10.806  0.4010  0.2581 -0.1079
  307MET     BB  891   6.690   2.566  10.699 -0.0434 -0.0164  0.0323
  307MET    SC1  892   6.891   2.486  10.986  0.0912 -0.0305 -0.1377
  308ALA     BB  893   6.700   2.738  10.450  0.1390  0.3238 -0.1112
  309GLY     BB  894   6.864   2.907  10.320  0.0077 -0.0022  0.1652
  310ASN     BB  895   7.043   3.162  10.293  0.1049 -0.3050  0.1982
  310ASN    SC1  896   7.257   3.246  10.062  0.0299 -0.2560  0.2537
  310ASN    SCP  897   7.163   3.351  10.062 -0.0407  0.2427 -0.0852
  310ASN    SCN  898   7.350   3.142  10.061 -0.5088 -0.1977 -0.0041
  311PRO     BB  899   6.913   3.415  10.379 -0.1314  0.0395 -0.3519
  311PRO    SC1  900   6.893   3.642  10.213 -0.1689  0.0418  0.1592
  312ILE     BB  901   6.797   3.448  10.679  0.1021 -0.0250 -0.3339
  312ILE    SC1  902   6.537   3.609  10.631  0.0113 -0.0412  0.0732
  313CYS     BB  903   6.744   3.139  10.791  0.0793 -0.1339 -0.1187
  313CYS    SC1  904   6.482   3.027  10.743 -0.0570 -0.0480  0.2274
  314LEU     BB  905   6.929   2.971  10.865 -0.3202  0.3491 -0.0815
  314LEU    SC1  906   7.155   2.798  10.695 -0.2414  0.1499  0.4124
  315GLN     BB  907   7.060   2.953  11.209  0.0178 -0.0936  0.0288
  315GLN    SC1  908   6.911   3.262  11.330 -0.0501  0.0490  0.2682
  315GLN    SCP  909   6.931   3.357  11.229  0.3924  0.2769  0.0037
  315GLN    SCN  910   6.890   3.168  11.431 -0.0248  0.2508 -0.0946
  316ILE     BB  911   7.083   2.809  11.449 -0.1642  0.0141  0.2072
  316ILE    SC1  912   7.375   2.733  11.522 -0.0870  0.2493  0.1519
  317HIS     BB  913   6.807   2.662  11.581  0.2900  0.2012  0.0075
  317HIS    SC1  914   6.620   2.731  11.353 -0.0755 -0.0258 -0.1063
  317HIS    SC2  915   6.528   2.936  11.203 -0.2107  0.0410  0.0648
  317HIS    SC3  916   6.389   2.704  11.215 -0.0195 -0.0922 -0.1885
  318TRP     BB  917   6.803   2.406  11.859  0.2945  0.2202  0.0319
  318TRP    SC1  918   7.047   2.420  11.958  0.1675 -0.0693 -0.1099
  318TRP    SC2  919   7.130   2.472  12.210 -0.1652  0.0507 -0.0185
  318TRP    SC3  920   7.206   2.632  12.006 -0.1429  0.1350  0.0557
  318TRP    SC4  921   7.303   2.674  12.255 -0.0436 -0.0678  0.0529
  319TYR     BB  922   6.548   2.287  12.054 -0.1646  0.1469 -0.2122
  319TYR    SC1  923   6.244   2.292  12.125  0.2422 -0.0787  0.1230
  319TYR    SC2  924   6.042   2.121  12.071  0.1080  0.1034  0.0384
  319TYR    SC3  925   5.990   2.381  12.122  0.3177  0.1418  0.0687
  320GLU     BB  926   6.628   2.287  12.351  0.1709  0.0477 -0.0725
  320GLU    SC1  927   6.875   2.050  12.304 -0.5098  0.3776 -0.2838
  320GLU    SCN  928   6.955   2.117  12.338  0.0662 -0.2389 -0.2236
  321ASP     BB  929   6.481   2.318  12.628  0.0503  0.1049  0.0138
  321ASP    SC1  930   6.621   2.127  12.822  0.1747  0.1356 -0.1669
  321ASP    SCN  931   6.638   2.138  12.714  0.3769  0.3150 -0.1236
  322ALA     BB  932   6.199   2.207  12.595 -0.0154  0.2302  0.0481
  323GLU     BB  933   5.991   2.068  12.568 -0.1676 -0.0004  0.1127
  323GLU    SC1  934   5.916   1.732  12.341 -0.0378  0.1597 -0.2331
  323GLU    SCN  935   5.885   1.734  12.235 -0.0802  0.1754 -0.2206
  324ARG     BB  936   5.645   2.212  12.481  0.3692  0.0135 -0.1935
  324ARG    SC1  937   5.490   1.958  12.292  0.1609  0.0740 -0.0219
  324ARG    SC2  938   5.607   1.955  11.989  0.1773 -0.0555  0.2330
  324ARG    SCP  939   5.561   1.985  12.084  0.2660 -0.0280  0.2684
  325LEU     BB  940   5.687   2.479  12.531  0.1561 -0.3268 -0.2300
  325LEU    SC1  941   5.657   2.740  12.361 -0.2018 -0.2390  0.2994
  326HIS     BB  942   5.804   2.601  12.842  0.1029 -0.3217 -0.0759
  326HIS    SC1  943   5.786   2.356  12.994 -0.1358  0.0296 -0.3390
  326HIS    SC2  944   5.871   2.105  13.047  0.2815  0.2432  0.0854
  326HIS    SC3  945   5.635   2.192  13.147  0.1678  0.0484 -0.0060
  327LYS     BB  946   5.726   2.926  12.836  0.1604  0.0206  0.0011
  327LYS    SC1  947   5.964   3.105  12.932  0.2179  0.1707  0.1996
  327LYS    SC2  948   6.060   3.269  13.100 -0.5140  0.0939 -0.1989
  327LYS    SCP  949   6.160   3.228  13.079 -0.4972  0.0249  0.0012
  328TRP     BB  950   5.423   2.985  12.775  0.3753  0.1418  0.1047
  328TRP    SC1  951   5.448   3.240  12.615  0.0431 -0.0531 -0.1555
  328TRP    SC2  952   5.297   3.433  12.501  0.0248 -0.0712 -0.1622
  328TRP    SC3  953   5.340   3.200  12.370  0.1854 -0.0065 -0.2267
  328TRP    SC4  954   5.200   3.398  12.251 -0.0335 -0.1037 -0.1350
  329LYS     BB  955   5.197   2.802  12.771  0.0493  0.0568 -0.1127
  329LYS    SC1  956   5.148   2.699  12.493  0.0712  0.4158  0.2050
  329LYS    SC2  957   5.025   2.489  12.408  0.1259  0.5738  0.1759
  329LYS    SCP  958   5.000   2.517  12.304 -0.3060 -0.1447  0.0124
  330THR     BB  959   5.271   2.551  12.957  0.1015 -0.1612  0.0511
  330THR    SC1  960   5.236   2.334  12.848  0.0140  0.0150  0.0716
  330THR    SCP  961   5.179   2.435  12.769  0.2736  0.1935 -0.1321
  330THR    SCN  962   5.294   2.234  12.927  0.0173  0.1773  0.0392
  331ALA     BB  963   5.419   2.617  13.226  0.3106  0.2144 -0.0682
  332GLN     BB  964   5.591   2.833  13.243 -0.1633 -0.0633 -0.0483
  332GLN    SC1  965   5.914   2.668  13.432  0.1414 -0.0743  0.0919
  332GLN    SCP  966   6.034   2.725  13.477  0.0309 -0.1528  0.5734
  332GLN    SCN  967   5.795   2.611  13.388  0.0479 -0.0685  0.4147
  333THR     BB  968   5.621   3.095  13.590  0.2398  0.0898  0.3654
  333THR    SC1  969   5.666   2.939  13.764  0.1348  0.0341 -0.1941
  333THR    SCP  970   5.758   2.835  13.778 -0.1116 -0.2908 -0.2630
  333THR    SCN  971   5.573   3.043  13.751  0.0507  0.0281  0.6751
  334GLY     BB  972   5.818   3.363  13.561 -0.3518 -0.0374  0.0561
  335PHE     BB  973   5.796   3.660  13.423 -0.0292 -0.0905  0.0333
  335PHE    SC1  974   6.086   3.776  13.437 -0.0843  0.3133  0.0107
  335PHE    SC2  975   6.256   3.978  13.380  0.0384  0.1933 -0.0526
  335PHE    SC3  976   6.331   3.782  13.551 -0.0341  0.1373 -0.0847
  336PRO     BB  977   5.543   3.833  13.434 -0.2474 -0.0748 -0.2983
  336PRO    SC1  978   5.382   3.871  13.687  0.1569 -0.1098  0.2441
  337TRP     BB  979   5.438   3.953  13.198 -0.0247 -0.1865  0.2071
  337TRP    SC1  980   5.288   4.211  13.188 -0.0458 -0.0215  0.0241
  337TRP    SC2  981   5.089   4.386  13.242  0.0834  0.1058  0.0946
  337TRP    SC3  982   5.224   4.269  13.444  0.0644  0.0006  0.0471
  337TRP    SC4  983   4.999   4.410  13.495  0.1441  0.1044  0.1163
  338ILE     BB  984   5.435   3.814  12.980  0.1340  0.3249  0.1107
  338ILE    SC1  985   5.419   3.908  12.685  0.1672 -0.1639 -0.0545
  339ASP     BB  986   5.354   3.525  13.012  0.0368 -0.1124  0.0778
  339ASP    SC1  987   5.559   3.333  13.101 -0.1844  0.1079 -0.1538
  339ASP    SCN  988   5.634   3.262  13.137 -0.0328  0.1230 -0.4097
  340ALA     BB  989   5.043   3.477  12.984  0.2388 -0.2643 -0.0245
  341ILE     BB  990   4.859   3.239  12.870  0.0612  0.2684 -0.0846
  341ILE    SC1  991   4.906   3.152  12.576  0.0926 -0.0170  0.0016
  342MET     BB  992   4.616   3.162  12.997 -0.0990  0.1621  0.4275
  342MET    SC1  993   4.557   2.838  12.983  0.3156 -0.0948  0.4122
  343THR     BB  994   4.315   3.238  12.823 -0.2011  0.2824 -0.1905
  343THR    SC1  995   4.080   3.274  12.981 -0.1570 -0.4361  0.1436
  343THR    SCP  996   4.216   3.270  12.945  0.1187 -0.1140  0.2699
  343THR    SCN  997   3.945   3.278  13.016  0.0608  0.0471  0.0462
  344GLN     BB  998   4.418   3.417  12.594 -0.1388  0.0336  0.1118
  344GLN    SC1  999   4.773   3.569  12.498  0.0284  0.1365  0.0516
  344GLN    SCP 1000   4.664   3.656  12.502 -0.1422 -0.2755  0.1753
  344GLN    SCN 1001   4.882   3.482  12.493  0.1069  0.0149  0.3843
  345LEU     BB 1002   4.199   3.557  12.419  0.1068 -0.2914 -0.0139
  345LEU    SC1 1003   3.968   3.325  12.483 -0.0153  0.1716 -0.1297
  346ARG     BB 1004   3.966   3.785  12.578  0.0018 -0.4392 -0.0749
  346ARG    SC1 1005   3.849   3.748  12.863 -0.0609  0.0808 -0.0393
  346ARG    SC2 1006   3.820   3.680  13.198 -0.1396  0.3112 -0.0983
  346ARG    SCP 1007   3.724   3.659  13.248 -0.1970  0.2218 -0.2394
  347GLN     BB 1008   3.889   4.058  12.374 -0.2776 -0.2374 -0.1415
  347GLN    SC1 1009   3.978   4.399  12.546 -0.2046 -0.2393 -0.2164
  347GLN    SCP 1010   4.006   4.261  12.546 -0.0213 -0.0420  0.1341
  347GLN    SCN 1011   3.951   4.536  12.545 -0.0547 -0.0489  0.0698
  348GLU     BB 1012   3.975   3.972  12.085  0.4178  0.2167  0.1882
  348GLU    SC1 1013   3.951   4.307  11.885  0.4125 -0.0920 -0.1965
  348GLU    SCN 1014   4.023   4.372  11.937  0.0186  0.3772 -0.1605
  349GLY     BB 1015   4.289   3.792  12.083  0.4800 -0.2494 -0.1271
  350TRP     BB 1016   4.520   3.924  12.193  0.1316  0.0308 -0.0128
  350TRP    SC1 1017   4.437   4.019  12.524  0.0401  0.0198  0.0104
  350TRP    SC2 1018   4.409   4.193  12.728  0.1727  0.1097 -0.0461
  350TRP    SC3 1019   4.622   4.213  12.563 -0.0239  0.1499 -0.3005
  350TRP    SC4 1020   4.581   4.400  12.754  0.2171  0.0911 -0.1879
  351ILE     BB 1021   4.775   3.968  12.144  0.1133 -0.3233 -0.1764
  351ILE    SC1 1022   5.026   3.941  12.326  0.1329  0.2565 -0.0979
  352HIS     BB 1023   4.839   4.283  12.006  0.4176 -0.3180  0.1022
  352HIS    SC1 1024   4.589   4.434  12.165 -0.0111  0.0252 -0.2560
  352HIS    SC2 1025   4.456   4.569  12.358  0.2738 -0.0511  0.0002
  352HIS    SC3 1026   4.327   4.383  12.210  0.0353  0.0553  0.0692
  353HIS     BB 1027   5.031   4.565  11.988  0.1186  0.0059  0.2155
  353HIS    SC1 1028   5.284   4.635  11.893 -0.1625  0.1279  0.0470
  353HIS    SC2 1029   5.446   4.780  11.734  0.0162  0.0582  0.1622
  353HIS    SC3 1030   5.528   4.709  11.981 -0.0322 -0.3091  0.0787
  354LEU     BB 1031   5.112   4.472  12.360  0.0764 -0.2520 -0.2807
  354LEU    SC1 1032   4.944   4.622  12.544  0.1536 -0.2135  0.0285
  355ALA     BB 1033   5.266   4.310  12.345 -0.2822  0.1555 -0.1438
  356ARG     BB 1034   5.463   4.258  12.071 -0.0402 -0.1090 -0.2100
  356ARG    SC1 1035   5.257   4.138  11.843 -0.0867 -0.2032  0.0094
  356ARG    SC2 1036   5.238   3.989  11.573  0.0207  0.1676 -0.1055
  356ARG    SCP 1037   5.155   4.043  11.528  0.1498  0.0850 -0.4756
  357HIS     BB 1038   5.751   4.258  12.285 -0.1326  0.0724  0.0554
  357HIS    SC1 1039   5.686   4.532  12.428 -0.0364 -0.0488  0.3200
  357HIS    SC2 1040   5.523   4.725  12.521  0.0213  0.0217  0.2765
  357HIS    SC3 1041   5.761   4.791  12.413  0.0105 -0.0685  0.1963
  358ALA     BB 1042   5.815   3.999  12.436 -0.2250 -0.0429  0.0409
  359VAL     BB 1043   5.727   3.690  12.265 -0.0653  0.2492 -0.0456
  359VAL    SC1 1044   5.517   3.744  12.112 -0.1401  0.1342  0.0152
  360ALA     BB 1045   6.029   3.626  12.209 -0.1291  0.0413  0.0647
  361CYS     BB 1046   6.280   3.671  12.404 -0.2115 -0.2378  0.0455
  361CYS    SC1 1047   6.278   3.911  12.574 -0.0561  0.0040 -0.1045
  362PHE     BB 1048   6.331   3.424  12.613  0.1269 -0.0625 -0.0731
  362PHE    SC1 1049   6.408   3.545  12.856  0.0589  0.0734  0.1255
  362PHE    SC2 1050   6.271   3.705  13.025 -0.1896 -0.0916  0.0865
  362PHE    SC3 1051   6.534   3.659  13.066 -0.2209 -0.0416  0.3631
  363LEU     BB 1052   6.195   3.186  12.475 -0.3808  0.1373 -0.1106
  363LEU    SC1 1053   5.910   3.204  12.416 -0.2190  0.1657  0.2920
  364THR     BB 1054   6.423   3.153  12.197 -0.0218  0.3030 -0.1195
  364THR    SC1 1055   6.299   3.264  12.025 -0.1827 -0.0016  0.1287
  364THR    SCP 1056   6.186   3.344  12.048  0.1157 -0.1453  0.1663
  364THR    SCN 1057   6.411   3.184  12.002  0.1190 -0.0332 -0.2545
  365ARG     BB 1058   6.704   3.340  12.294  0.1146 -0.0570 -0.0158
  365ARG    SC1 1059   6.741   3.608  12.093 -0.3653  0.1108  0.1170
  365ARG    SC2 1060   6.965   3.620  11.818  0.1403 -0.4031 -0.0284
  365ARG    SCP 1061   7.021   3.528  11.797  0.4925 -0.2139 -0.0010
  366GLY     BB 1062   6.737   3.305  12.579 -0.2097 -0.1365  0.0101
  367ASP     BB 1063   6.600   3.028  12.734 -0.0687  0.0019 -0.0243
  367ASP    SC1 1064   6.539   3.125  13.025  0.4355 -0.1730  0.1412
  367ASP    SCN 1065   6.458   3.199  13.024  0.0644 -0.5414  0.0067
  368LEU     BB 1066   6.471   2.811  12.579  0.2288  0.0739 -0.0584
  368LEU    SC1 1067   6.147   2.736  12.562  0.0515  0.3230  0.1598
  369TRP     BB 1068   6.542   2.755  12.296 -0.1759 -0.1329  0.1389
  369TRP    SC1 1069   6.833   2.836  12.232  0.0644 -0.1611 -0.1252
  369TRP    SC2 1070   7.030   3.007  12.162 -0.1311  0.0661 -0.1350
  369TRP    SC3 1071   6.852   2.924  11.977 -0.0656 -0.1137 -0.1194
  369TRP    SC4 1072   7.040   3.106  11.911 -0.2242  0.0426 -0.1484
  370ILE     BB 1073   6.345   2.775  12.023  0.0292 -0.2043 -0.1870
  370ILE    SC1 1074   6.055   2.850  12.103  0.2427  0.2472  0.2079
  371SER     BB 1075   6.231   2.630  11.734 -0.0273 -0.0413  0.0001
  371SER    SC1 1076   6.317   2.440  11.662 -0.0391 -0.2399  0.2192
  371SER    SCP 1077   6.439   2.470  11.599 -0.0398 -0.0505  0.1632
  371SER    SCN 1078   6.196   2.411  11.726 -0.2501 -0.0859 -0.2399
  372TRP     BB 1079   6.094   2.868  11.566 -0.0399  0.0510 -0.0858
  372TRP    SC1 1080   6.286   3.098  11.515 -0.0272 -0.1523  0.1996
  372TRP    SC2 1081   6.473   3.290  11.544  0.0072 -0.1384 -0.0907
  372TRP    SC3 1082   6.510   3.048  11.658  0.0603 -0.0413  0.1030
  372TRP    SC4 1083   6.674   3.253  11.720 -0.0812  0.0866  0.0623
  373GLU     BB 1084   5.880   2.623  11.382 -0.0319  0.2080  0.1030
  373GLU    SC1 1085   5.558   2.684  11.095  0.0046  0.0207  0.2030
  373GLU    SCN 1086   5.459   2.647  11.125 -0.0267 -0.2964 -0.1988
  374GLU     BB 1087   5.728   2.489  11.666 -0.3341  0.2686 -0.0673
  374GLU    SC1 1088   5.873   2.146  11.622 -0.0930 -0.1402  0.0264
  374GLU    SCN 1089   5.837   2.052  11.665 -0.1106 -0.1219  0.0512
  375GLY     BB 1090   5.668   2.809  11.810 -0.0104  0.0183  0.3165
  376MET     BB 1091   5.509   2.904  11.567 -0.2699 -0.1698 -0.0904
  376MET    SC1 1092   5.674   3.105  11.349 -0.2408 -0.0379  0.0701
  377LYS     BB 1093   5.257   2.701  11.547 -0.0084 -0.1894 -0.2800
  377LYS    SC1 1094   5.157   2.590  11.328 -0.1927  0.1250 -0.0570
  377LYS    SC2 1095   5.120   2.401  11.151 -0.1512 -0.0754 -0.0747
  377LYS    SCP 1096   5.199   2.439  11.085  0.0211 -0.1101  0.1005
  378VAL     BB 1097   5.128   2.782  11.830  0.3077 -0.0992 -0.3068
  378VAL    SC1 1098   5.268   2.944  11.986 -0.0515  0.0673 -0.1448
  379PHE     BB 1099   4.890   3.034  11.659 -0.1294  0.1444 -0.1410
  379PHE    SC1 1100   5.078   3.261  11.697 -0.2936  0.0484 -0.0477
  379PHE    SC2 1101   5.170   3.514  11.717 -0.0472 -0.0220 -0.2435
  379PHE    SC3 1102   5.318   3.326  11.593 -0.2310 -0.2629 -0.1062
  380GLU     BB 1103   4.733   2.886  11.567  0.2017 -0.0840  0.3595
  380GLU    SC1 1104   4.744   2.795  11.157  0.0312 -0.0194 -0.0988
  380GLU    SCN 1105   4.653   2.804  11.219  0.1424  0.3446  0.0388
  381GLU     BB 1106   4.474   2.790  11.804 -0.1229 -0.1562 -0.1138
  381GLU    SC1 1107   4.749   2.585  12.033  0.3324  0.4713 -0.1934
  381GLU    SCN 1108   4.837   2.608  12.095  0.1486  0.1435  0.2395
  382LEU     BB 1109   4.367   2.995  11.902 -0.1751 -0.1225 -0.0394
  382LEU    SC1 1110   4.380   3.091  12.226 -0.5024 -0.1028 -0.2415
  383LEU     BB 1111   4.502   3.304  11.810  0.0036  0.1202  0.2928
  383LEU    SC1 1112   4.661   3.479  12.008 -0.0802 -0.1637 -0.0795
  384LEU     BB 1113   4.482   3.442  11.546 -0.1365 -0.0237 -0.4002
  384LEU    SC1 1114   4.266   3.652  11.555 -0.0552  0.1140  0.0619
  385ASP     BB 1115   4.690   3.417  11.333  0.1190  0.1667 -0.0786
  385ASP    SC1 1116   4.928   3.625  11.307 -0.1770  0.3017  0.0150
  385ASP    SCN 1117   5.036   3.644  11.309 -0.1057 -0.0400  0.0098
  386ALA     BB 1118   4.683   3.300  11.071  0.0618 -0.0328  0.1042
  387ASP     BB 1119   4.594   3.120  10.872  0.0625 -0.2405  0.3356
  387ASP    SC1 1120   4.262   3.112  10.832 -0.1162  0.1521 -0.2458
  387ASP    SCN 1121   4.293   3.014  10.791 -0.5900 -0.1154 -0.0408
  388TYR     BB 1122   4.832   3.087  10.632 -0.0863 -0.1664  0.1689
  388TYR    SC1 1123   5.013   2.902  10.654  0.1604  0.1334 -0.0618
  388TYR    SC2 1124   5.159   2.717  10.523 -0.3672 -0.3853  0.0423
  388TYR    SC3 1125   5.168   2.729  10.792 -0.2654 -0.1889  0.0319
  389SER     BB 1126   4.942   3.376  10.573  0.0219  0.0475  0.1422
  389SER    SC1 1127   4.943   3.526  10.396  0.1741  0.0418 -0.0323
  389SER    SCP 1128   4.922   3.648  10.461 -0.0056 -0.0072 -0.2411
  389SER    SCN 1129   4.965   3.404  10.331  0.2510  0.1010 -0.3684
  390ILE     BB 1130   5.117   3.421  10.843 -0.0841 -0.0264 -0.0356
  390ILE    SC1 1131   5.360   3.588  10.747  0.0301  0.0848  0.4243
  391ASN     BB 1132   5.288   3.203  10.925 -0.1165  0.1092 -0.1489
  391ASN    SC1 1133   5.161   3.112  11.225  0.1819  0.0826  0.0375
  391ASN    SCP 1134   5.183   3.007  11.136 -0.1017  0.1610 -0.0989
  391ASN    SCN 1135   5.138   3.218  11.314  0.1163  0.0848  0.0499
  392ALA     BB 1136   5.589   3.182  10.910  0.3171 -0.4557  0.0990
  393GLY     BB 1137   5.776   3.429  10.949 -0.1689  0.1144  0.1000
  394ASN     BB 1138   5.734   3.568  11.212  0.1160 -0.4978 -0.1440
  394ASN    SC1 1139   5.445   3.618  11.259 -0.1063  0.2038 -0.4944
  394ASN    SCP 1140   5.375   3.555  11.363  0.2092  0.1523  0.0931
  394ASN    SCN 1141   5.515   3.681  11.155  0.1529  0.1221  0.0366
  395TRP     BB 1142   6.046   3.528  11.401 -0.0578 -0.2699  0.1781
  395TRP    SC1 1143   5.956   3.365  11.631  0.0056 -0.1620 -0.1365
  395TRP    SC2 1144   5.856   3.236  11.846  0.1053  0.0330  0.0307
  395TRP    SC3 1145   5.718   3.440  11.734  0.0524 -0.0697 -0.0944
  395TRP    SC4 1146   5.603   3.287  11.924  0.0330 -0.0866 -0.1198
  396MET     BB 1147   6.182   3.760  11.315 -0.0343  0.1060  0.1225
  396MET    SC1 1148   6.121   3.779  10.937  0.1233 -0.1060  0.0620
  397TRP     BB 1149   6.149   4.088  11.422  0.1265  0.2108  0.0702
  397TRP    SC1 1150   6.054   4.314  11.232  0.4063  0.0790  0.1330
  397TRP    SC2 1151   5.958   4.471  11.035  0.0732  0.0442  0.2613
  397TRP    SC3 1152   6.123   4.266  10.976 -0.0781 -0.0097  0.0092
  397TRP    SC4 1153   6.011   4.410  10.777 -0.2619  0.0844  0.1778
  398LEU     BB 1154   6.352   4.187  11.605  0.1293  0.1611  0.0690
  398LEU    SC1 1155   6.451   4.492  11.606 -0.0485 -0.4447  0.2288
  399SER     BB 1156   6.483   3.820  11.735  0.0603 -0.7174 -0.0789
  399SER    SC1 1157   6.306   3.697  11.827  0.1889  0.0920  0.0750
  399SER    SCP 1158   6.387   3.720  11.715  0.1107 -0.2417 -0.2870
  399SER    SCN 1159   6.224   3.674  11.938 -0.1025 -0.0233 -0.3932
  400ALA     BB 1160   6.649   3.725  11.481 -0.0180 -0.1357 -0.1815
  401SER     BB 1161   6.632   3.608  11.126 -0.0452 -0.0070 -0.0294
  401SER    SC1 1162   6.465   3.414  11.083  0.0286 -0.0462 -0.0840
  401SER    SCP 1163   6.425   3.517  11.168  0.1393 -0.0667 -0.3442
  401SER    SCN 1164   6.505   3.311  10.997 -0.1669 -0.2281 -0.2979
  402ALA     BB 1165   6.541   3.938  11.065  0.0672  0.1536 -0.1204
  403PHE     BB 1166   6.659   4.147  11.177  0.0442  0.0500  0.0638
  403PHE    SC1 1167   6.523   4.417  11.110 -0.1351 -0.0262 -0.2749
  403PHE    SC2 1168   6.483   4.603  10.918  0.3254  0.3868  0.0078
  403PHE    SC3 1169   6.419   4.658  11.175  0.2095  0.0415  0.0570
  404PHE     BB 1170   6.870   4.138  11.383 -0.0130 -0.3903 -0.4451
  404PHE    SC1 1171   7.133   4.275  11.320 -0.0220 -0.0768  0.2667
  404PHE    SC2 1172   7.312   4.476  11.294 -0.1401 -0.0222 -0.2215
  404PHE    SC3 1173   7.397   4.220  11.306 -0.0215  0.0128 -0.2993
  405HIS     BB 1174   6.856   4.168  11.695  0.1000  0.1615 -0.0233
  405HIS    SC1 1175   7.107   4.342  11.776 -0.0116 -0.0872 -0.0249
  405HIS    SC2 1176   7.304   4.426  11.940  0.0970 -0.2590 -0.0641
  405HIS    SC3 1177   7.180   4.601  11.776 -0.1407 -0.0456  0.3284
  406HIS     BB 1178   6.782   4.076  12.041  0.3150  0.1531  0.0123
  406HIS    SC1 1179   6.470   4.154  12.080 -0.0611  0.0461 -0.4548
  406HIS    SC2 1180   6.212   4.109  12.145  0.1154 -0.0925  0.2306
  406HIS    SC3 1181   6.290   4.355  12.067 -0.2322 -0.0748 -0.0945
  407TYR     BB 1182   7.056   4.020  12.151 -0.0841  0.3166  0.0778
  407TYR    SC1 1183   7.262   3.952  11.969 -0.1227  0.2272 -0.1009
  407TYR    SC2 1184   7.506   4.030  11.882 -0.0312  0.0464 -0.0117
  407TYR    SC3 1185   7.311   3.975  11.704  0.1251 -0.2269 -0.1045
  408THR     BB 1186   7.203   4.216  12.405 -0.2104 -0.0070 -0.0421
  408THR    SC1 1187   7.450   4.199  12.450 -0.3094 -0.0306  0.3854
  408THR    SCP 1188   7.505   4.118  12.550  0.4454 -0.2958 -0.3752
  408THR    SCN 1189   7.396   4.281  12.350  0.0286  0.1578  0.1855
  409ARG     BB 1190   7.007   4.369  12.578  0.0639 -0.3289  0.0140
  409ARG    SC1 1191   7.041   4.630  12.747  0.1685 -0.2237 -0.0274
  409ARG    SC2 1192   7.218   4.764  12.974 -0.0629  0.1355  0.1656
  409ARG    SCP 1193   7.125   4.821  12.957  0.1266  0.4544  0.1151
  410ILE     BB 1194   6.670   4.429  12.419  0.0731  0.1878 -0.4813
  410ILE    SC1 1195   6.660   4.736  12.465 -0.1313  0.1158  0.0208
  411PHE     BB 1196   6.437   4.337  12.584  0.0149 -0.2596 -0.0077
  411PHE    SC1 1197   6.567   4.240  12.884  0.1121 -0.0202 -0.0571
  411PHE    SC2 1198   6.815   4.266  12.987  0.1313  0.0118 -0.1111
  411PHE    SC3 1199   6.656   4.064  13.068  0.1153  0.0854  0.0436
  412CYS     BB 1200   6.138   4.402  12.571 -0.0484 -0.0748  0.1080
  412CYS    SC1 1201   6.112   4.666  12.714  0.0525  0.1298  0.0083
  413PRO     BB 1202   6.023   4.267  12.923  0.0027 -0.0483 -0.4916
  413PRO    SC1 1203   5.861   4.034  12.933  0.0183 -0.0831  0.3016
  414VAL     BB 1204   6.143   4.494  13.192 -0.0853  0.3632  0.1888
  414VAL    SC1 1205   6.389   4.461  13.287 -0.0871  0.2892  0.1687
  415ARG     BB 1206   5.988   4.763  13.223  0.0496  0.2540 -0.0424
  415ARG    SC1 1207   6.171   4.975  13.061 -0.0789  0.0512 -0.2273
  415ARG    SC2 1208   6.382   5.262  13.084  0.0009  0.1966  0.0698
  415ARG    SCP 1209   6.459   5.183  13.077 -0.1425  0.0597 -0.0103
  416PHE     BB 1210   5.746   4.779  13.018 -0.1323 -0.0112  0.1154
  416PHE    SC1 1211   5.569   4.564  12.947 -0.0905 -0.0597  0.0729
  416PHE    SC2 1212   5.316   4.556  12.854 -0.1268  0.0253  0.1632
  416PHE    SC3 1213   5.488   4.356  12.795 -0.1248  0.1143 -0.1526
  417GLY     BB 1214   5.626   5.054  13.013 -0.1490 -0.0223  0.1677
  418LYS     BB 1215   5.420   5.164  13.232 -0.2407 -0.2016 -0.3292
  418LYS    SC1 1216   5.403   5.444  13.230  0.2164  0.0713 -0.0050
  418LYS    SC2 1217   5.344   5.695  13.193  0.1511  0.1001  0.2007
  418LYS    SCP 1218   5.242   5.655  13.189  0.0869  0.2609 -0.1848
  419ARG     BB 1219   5.312   4.873  13.312 -0.1252 -0.0855 -0.1927
  419ARG    SC1 1220   5.501   4.757  13.529 -0.1001  0.1425 -0.1150
  419ARG    SC2 1221   5.801   4.771  13.676  0.3380 -0.0272 -0.3400
  419ARG    SCP 1222   5.771   4.768  13.782  0.2837 -0.1630 -0.3577
  420THR     BB 1223   4.997   4.905  13.245 -0.0864  0.1166  0.0104
  420THR    SC1 1224   4.831   4.743  13.062  0.1278  0.0663  0.2604
  420THR    SCP 1225   4.726   4.671  13.118 -0.2440  0.3648 -0.3074
  420THR    SCN 1226   4.937   4.816  13.006 -0.0928  0.1764 -0.2728
  421ASP     BB 1227   4.924   5.234  13.433 -0.0602 -0.3402 -0.0766
  421ASP    SC1 1228   4.924   5.417  13.217 -0.3307  0.2735  0.0825
  421ASP    SCN 1229   5.026   5.450  13.192 -0.0329 -0.5002  0.0221
  422PRO     BB 1230   4.732   5.170  13.691 -0.0243  0.0485  0.0879
  422PRO    SC1 1231   4.740   5.415  13.893 -0.0832  0.1370 -0.4221
  423GLU     BB 1232   4.589   4.945  13.664 -0.1431  0.3667  0.2382
  423GLU    SC1 1233   4.283   4.882  13.893  0.1480  0.2680  0.3679
  423GLU    SCN 1234   4.317   4.781  13.918 -0.0153 -0.0746 -0.4652
  424GLY     BB 1235   4.612   4.668  13.580  0.1136  0.0630 -0.2335
  425GLN     BB 1236   4.537   4.464  13.390  0.0455 -0.0885 -0.0997
  425GLN    SC1 1237   4.347   4.720  13.170  0.0449 -0.0518 -0.0706
  425GLN    SCP 1238   4.281   4.842  13.155  0.2412 -0.0154  0.1622
  425GLN    SCN 1239   4.414   4.597  13.186  0.4322  0.1175  0.4392
  426TYR     BB 1240   4.646   4.182  13.224  0.0772  0.1697  0.1341
  426TYR    SC1 1241   4.857   4.122  12.981  0.0491 -0.1643 -0.1114
  426TYR    SC2 1242   4.944   3.933  12.809  0.0326 -0.0906 -0.2013
  426TYR    SC3 1243   5.053   4.180  12.805  0.0102 -0.0792 -0.1270
  427ILE     BB 1244   4.740   3.920  13.476 -0.0809 -0.0116  0.2973
  427ILE    SC1 1245   5.005   3.811  13.358 -0.2894 -0.1325 -0.0772
  428ARG     BB 1246   4.486   3.959  13.657  0.3882 -0.2920  0.1357
  428ARG    SC1 1247   4.440   4.209  13.770  0.0881 -0.5830 -0.3041
  428ARG    SC2 1248   4.350   4.408  13.995 -0.2985  0.4654 -0.2198
  428ARG    SCP 1249   4.386   4.499  13.944 -0.0608  0.4268 -0.1353
  429LYS     BB 1250   4.203   3.859  13.483 -0.2074 -0.2173 -0.1684
  429LYS    SC1 1251   4.152   4.105  13.361  0.1798 -0.3202  0.2864
  429LYS    SC2 1252   4.071   4.210  13.099 -0.2492 -0.3507  0.1216
  429LYS    SCP 1253   4.042   4.164  13.195  0.0931 -0.1483  0.3438
  430TYR     BB 1254   4.278   3.549  13.423  0.0239  0.1290 -0.2597
  430TYR    SC1 1255   4.403   3.604  13.145 -0.1282  0.1168  0.1183
  430TYR    SC2 1256   4.341   3.792  12.961  0.0136 -0.2966 -0.3768
  430TYR    SC3 1257   4.598   3.720  12.998  0.0019 -0.1360  0.0863
  431LEU     BB 1258   4.537   3.462  13.652 -0.0697  0.2309  0.2795
  431LEU    SC1 1259   4.778   3.364  13.414 -0.0025 -0.0345 -0.2633
  432PRO     BB 1260   4.549   3.295  13.914  0.3556 -0.0369  0.1033
  432PRO    SC1 1261   4.436   2.992  13.902 -0.0542 -0.1729 -0.0022
  433VAL     BB 1262   4.574   3.428  14.239 -0.4032 -0.2214 -0.2408
  433VAL    SC1 1263   4.592   3.201  14.375 -0.3526 -0.0507  0.0442
  434LEU     BB 1264   4.714   3.733  14.112  0.0593 -0.4429 -0.1649
  434LEU    SC1 1265   4.912   3.694  13.858 -0.0154  0.1390 -0.0842
  435LYS     BB 1266   4.576   3.992  14.203 -0.4620 -0.2762  0.1288
  435LYS    SC1 1267   4.277   3.870  14.081 -0.1071  0.2236 -0.2815
  435LYS    SC2 1268   4.197   3.648  13.945  0.2650  0.0741  0.1264
  435LYS    SCP 1269   4.090   3.628  13.963  0.3237 -0.5583  0.0229
  436ASN     BB 1270   4.698   4.126  14.428  0.0788 -0.0017  0.1135
  436ASN    SC1 1271   4.990   4.008  14.478 -0.2508 -0.1720  0.0828
  436ASN    SCP 1272   4.909   4.092  14.555  0.3350  0.0292  0.1374
  436ASN    SCN 1273   5.070   3.923  14.402  0.0362  0.0441 -0.2051
  437PHE     BB 1274   4.572   4.371  14.552 -0.1557 -0.1778 -0.0080
  437PHE    SC1 1275   4.328   4.494  14.504  0.0301 -0.0924  0.0445
  437PHE    SC2 1276   4.137   4.659  14.601  0.0115 -0.1330  0.0771
  437PHE    SC3 1277   4.261   4.718  14.369  0.0781 -0.0192  0.1405
  438PRO     BB 1278   4.789   4.582  14.693  0.1675 -0.1814  0.3417
  438PRO    SC1 1279   4.661   4.837  14.734  0.0658 -0.0399 -0.1451
  439THR     BB 1280   5.189   4.471  14.755 -0.0850  0.1398 -0.0774
  439THR    SC1 1281   5.277   4.499  14.991 -0.0427  0.1016 -0.1168
  439THR    SCP 1282   5.166   4.414  14.984  0.2608  0.2259  0.1545
  439THR    SCN 1283   5.388   4.584  14.998  0.2537  0.2379  0.1219
  440LYS     BB 1284   5.309   4.510  14.503 -0.3654 -0.0194  0.0776
  440LYS    SC1 1285   5.612   4.579  14.524  0.0368 -0.0310  0.1285
  440LYS    SC2 1286   5.829   4.711  14.599  0.1597 -0.0448 -0.1759
  440LYS    SCP 1287   5.793   4.607  14.604 -0.3535  0.1121  0.1009
  441TYR     BB 1288   5.171   4.406  14.252 -0.0237 -0.1890 -0.0018
  441TYR    SC1 1289   4.936   4.588  14.230  0.2890  0.3043 -0.1145
  441TYR    SC2 1290   4.916   4.853  14.183 -0.0292  0.2779 -0.1509
  441TYR    SC3 1291   4.707   4.691  14.131  0.2018  0.0001 -0.2391
  442ILE     BB 1292   5.224   4.343  13.966 -0.2168  0.0166 -0.0514
  442ILE    SC1 1293   5.004   4.132  13.912 -0.0426 -0.1938  0.0442
  443TYR     BB 1294   5.503   4.409  13.864 -0.1737 -0.0159 -0.0758
  443TYR    SC1 1295   5.657   4.279  13.640 -0.1485 -0.0283  0.0850
  443TYR    SC2 1296   5.705   4.337  13.380 -0.1006 -0.0548  0.0877
  443TYR    SC3 1297   5.895   4.215  13.528 -0.1405 -0.0706  0.1261
  444GLU     BB 1298   5.750   4.394  14.085 -0.0406 -0.0026  0.0367
  444GLU    SC1 1299   5.976   4.722  14.152  0.0467  0.2487 -0.0922
  444GLU    SCN 1300   5.989   4.636  14.084 -0.2907  0.1644 -0.0680
  445PRO     BB 1301   5.658   4.136  14.335  0.2923 -0.0950 -0.2252
  445PRO    SC1 1302   5.508   3.908  14.169  0.2251  0.3261 -0.5132
  446TRP     BB 1303   5.918   4.077  14.458 -0.2377 -0.0599 -0.3221
  446TRP    SC1 1304   6.190   3.883  14.403 -0.0189 -0.1792  0.1358
  446TRP    SC2 1305   6.302   3.643  14.348  0.0111 -0.1322 -0.0126
  446TRP    SC3 1306   6.387   3.787  14.561  0.1304 -0.1640 -0.0380
  446TRP    SC4 1307   6.497   3.546  14.507  0.1567 -0.1212 -0.1811
  447THR     BB 1308   5.928   4.078  14.844  0.3253  0.3193 -0.1734
  447THR    SC1 1309   6.126   3.953  14.984  0.0407  0.2689 -0.0260
  447THR    SCP 1310   6.223   4.000  14.894  0.1773 -0.2125 -0.1299
  447THR    SCN 1311   6.029   3.907  15.073  0.0141  0.2914 -0.0297
  448ALA     BB 1312   5.748   4.330  14.898 -0.0305 -0.0217 -0.0914
  449SER     BB 1313   5.783   4.551  15.146 -0.0172 -0.0804  0.4252
  449SER    SC1 1314   5.918   4.740  15.058  0.0772  0.1893 -0.1249
  449SER    SCP 1315   5.932   4.611  15.111  0.0240  0.1381 -0.3877
  449SER    SCN 1316   5.905   4.869  15.004 -0.2503  0.2081 -0.1626
  450GLU     BB 1317   5.683   4.450  15.401 -0.1529 -0.0958 -0.0857
  450GLU    SC1 1318   5.399   4.734  15.407 -0.0757  0.3127 -0.3205
  450GLU    SCN 1319   5.290   4.722  15.410 -0.0659  0.1463  0.1551
  451GLU     BB 1320   5.629   4.130  15.328 -0.0214  0.1552  0.2906
  451GLU    SC1 1321   6.054   4.139  15.434 -0.1900  0.2466 -0.0211
  451GLU    SCN 1322   6.007   4.046  15.400 -0.0819  0.2272 -0.1268
  452GLU     BB 1323   5.325   4.108  15.257  0.1402 -0.0267 -0.2041
  452GLU    SC1 1324   5.288   3.769  15.467 -0.1702  0.4906 -0.2307
  452GLU    SCN 1325   5.225   3.773  15.557 -0.3007 -0.4755 -0.1689
  453GLN     BB 1326   5.137   4.010  15.055 -0.1499 -0.1898  0.0521
  453GLN    SC1 1327   5.385   4.058  14.743  0.0727  0.0083 -0.1317
  453GLN    SCP 1328   5.384   4.047  14.603 -0.0952  0.4864  0.0784
  453GLN    SCN 1329   5.385   4.068  14.882 -0.2363  0.4511  0.0824
  454ARG     BB 1330   4.880   4.116  15.010 -0.2184 -0.1956 -0.0830
  454ARG    SC1 1331   4.835   4.371  15.191 -0.2339  0.0253 -0.0351
  454ARG    SC2 1332   4.981   4.551  15.452 -0.0265  0.2312 -0.1729
  454ARG    SCP 1333   5.057   4.615  15.405 -0.0934  0.1343 -0.4327
  455GLN     BB 1334   4.680   4.016  14.917  0.0292 -0.0753  0.1638
  455GLN    SC1 1335   4.304   4.111  14.864  0.1168  0.3468 -0.0077
  455GLN    SCP 1336   4.204   4.071  14.774 -0.0890 -0.0942  0.1221
  455GLN    SCN 1337   4.405   4.150  14.953  0.0890  0.1784 -0.1871
  456ALA     BB 1338   4.630   3.737  14.633  0.3054  0.1167 -0.0751
  457GLY     BB 1339   4.741   3.547  14.754  0.3754  0.1439 -0.0321
  458CYS     BB 1340   5.049   3.592  14.807 -0.1237 -0.0010 -0.2229
  458CYS    SC1 1341   5.215   3.405  14.965 -0.2984 -0.0656  0.0939
  459ILE     BB 1342   5.254   3.595  14.560 -0.0888 -0.0849 -0.1677
  459ILE    SC1 1343   5.142   3.538  14.277 -0.3449 -0.2337 -0.0402
  460ILE     BB 1344   5.573   3.439  14.565 -0.1135  0.1168  0.0362
  460ILE    SC1 1345   5.708   3.716  14.599  0.0373  0.0274  0.1762
  461GLY     BB 1346   5.606   3.257  14.784 -0.1472  0.2050  0.1517
  462ARG     BB 1347   5.476   2.968  14.762  0.0923 -0.2654  0.1432
  462ARG    SC1 1348   5.215   2.907  14.936  0.0105 -0.0706 -0.0860
  462ARG    SC2 1349   5.019   2.701  14.898  0.0844  0.0717  0.0483
  462ARG    SCP 1350   4.979   2.800  14.927 -0.4091  0.0396 -0.3689
  463ASP     BB 1351   5.443   2.854  14.498  0.1429  0.2559 -0.0343
  463ASP    SC1 1352   5.269   2.636  14.440  0.3472 -0.0414  0.1808
  463ASP    SCN 1353   5.191   2.647  14.518  0.2838  0.2453  0.0913
  464TYR     BB 1354   5.480   3.080  14.247 -0.1094  0.2871 -0.0216
  464TYR    SC1 1355   5.220   3.066  14.100  0.1935  0.1643 -0.0204
  464TYR    SC2 1356   5.002   2.932  14.013  0.3364 -0.0076 -0.1226
  464TYR    SC3 1357   5.058   3.178  13.915  0.0397  0.1599  0.1095
  465PRO     BB 1358   5.783   3.151  14.180 -0.1289  0.3757  0.0462
  465PRO    SC1 1359   5.867   3.456  14.169  0.0572 -0.0369 -0.2802
  466PHE     BB 1360   6.073   3.010  14.065 -0.0414  0.0360  0.2350
  466PHE    SC1 1361   6.095   2.693  14.025 -0.1036 -0.0247 -0.2237
  466PHE    SC2 1362   6.074   2.449  13.910 -0.3454 -0.1195  0.0113
  466PHE    SC3 1363   6.213   2.479  14.139 -0.2800 -0.0269 -0.0399
  467PRO     BB 1364   6.176   3.108  13.806  0.0053 -0.1514  0.1424
  467PRO    SC1 1365   6.221   3.400  13.841  0.1746  0.0572  0.1113
  468MET     BB 1366   6.299   3.049  13.498  0.1254  0.0383  0.0523
  468MET    SC1 1367   6.506   3.342  13.442  0.0748 -0.0108  0.1333
  469VAL     BB 1368   6.496   2.805  13.457  0.0943 -0.2164  0.2095
  469VAL    SC1 1369   6.440   2.604  13.621  0.0431 -0.3369  0.0474
  470ASN     BB 1370   6.812   2.782  13.242 -0.0423 -0.1183  0.0492
  470ASN    SC1 1371   6.905   3.023  13.277  0.6997  0.0646  0.2078
  470ASN    SCP 1372   6.856   3.032  13.145 -0.1616 -0.1546  0.0899
  470ASN    SCN 1373   6.953   3.014  13.408  0.5371 -0.0375 -0.1395
  471HIS     BB 1374   6.783   2.564  12.972 -0.2181  0.0815 -0.0873
  471HIS    SC1 1375   6.457   2.618  12.993  0.0273 -0.0323  0.1583
  471HIS    SC2 1376   6.227   2.751  13.037  0.0375  0.0032  0.1040
  471HIS    SC3 1377   6.229   2.481  13.041 -0.0400 -0.0013 -0.0664
  472LYS     BB 1378   6.912   2.608  12.744 -0.2194  0.0446 -0.1894
  472LYS    SC1 1379   7.061   2.343  12.687 -0.3104  0.0041  0.0864
  472LYS    SC2 1380   7.178   2.190  12.681 -0.9050 -0.0725  0.0091
  472LYS    SCP 1381   7.181   2.260  12.765  0.4677 -0.0079  0.1270
  473GLU     BB 1382   7.160   2.840  12.697  0.0519  0.2747 -0.3962
  473GLU    SC1 1383   7.460   2.603  12.769  0.4319  0.1711 -0.0901
  473GLU    SCN 1384   7.468   2.493  12.764 -0.1274  0.1035 -0.4474
  474ALA     BB 1385   7.135   3.054  12.637 -0.1357  0.1497 -0.2627
  475SER     BB 1386   7.105   3.266  12.891  0.0474 -0.1219  0.1879
  475SER    SC1 1387   6.979   3.420  12.996 -0.1823 -0.2557 -0.3221
  475SER    SCP 1388   7.003   3.413  12.858 -0.2680  0.0950  0.0207
  475SER    SCN 1389   6.955   3.426  13.134 -0.0137 -0.4112  0.0996
  476ASP     BB 1390   7.403   3.442  12.821 -0.2416 -0.2986 -0.2388
  476ASP    SC1 1391   7.586   3.461  13.053  0.0551  0.1762  0.3721
  476ASP    SCN 1392   7.508   3.539  13.044 -0.3837 -0.2410  0.0066
  477ARG     BB 1393   7.259   3.642  12.599  0.0238  0.2134  0.2989
  477ARG    SC1 1394   7.188   3.889  12.768 -0.1535  0.2483 -0.0970
  477ARG    SC2 1395   7.188   3.841  13.064 -0.0141 -0.0737 -0.1704
  477ARG    SCP 1396   7.183   3.734  13.089 -0.2119 -0.0657 -0.1569
  478ASN     BB 1397   7.367   3.665  12.338 -0.0874 -0.0541  0.2309
  478ASN    SC1 1398   7.271   3.458  12.135 -0.0977  0.0131 -0.1342
  478ASN    SCP 1399   7.320   3.424  12.261 -0.1755  0.3563  0.4389
  478ASN    SCN 1400   7.221   3.491  12.008  0.1243 -0.2132  0.1508
  479LEU     BB 1401   7.679   3.650  12.228 -0.1446 -0.1252 -0.0899
  479LEU    SC1 1402   7.812   3.898  12.314  0.2068  0.0157 -0.1664
  480GLN     BB 1403   7.811   3.371  12.165 -0.0919  0.0392  0.1160
  480GLN    SC1 1404   7.547   3.159  12.446 -0.1922  0.1251 -0.0646
  480GLN    SCP 1405   7.655   3.166  12.536  0.1445  0.1906 -0.1997
  480GLN    SCN 1406   7.440   3.152  12.357 -0.2709  0.2850  0.2705
  481LEU     BB 1407   7.715   3.268  11.915 -0.4293 -0.0653  0.2495
  481LEU    SC1 1408   7.610   2.986  11.918 -0.1754  0.1756 -0.3651
  482MET     BB 1409   7.530   3.522  11.732  0.1432  0.0094 -0.0494
  482MET    SC1 1410   7.389   3.221  11.525 -0.0958 -0.1459  0.0506
  483ARG     BB 1411   7.716   3.604  11.514 -0.1014 -0.0167 -0.1829
  483ARG    SC1 1412   7.747   3.915  11.464 -0.2282  0.2411  0.0105
  483ARG    SC2 1413   7.925   4.134  11.368 -0.0576  0.0262  0.0749
  483ARG    SCP 1414   7.827   4.085  11.365 -0.0607 -0.0488  0.5634
  484ARG     BB 1415   7.870   3.422  11.405 -0.0601  0.1410 -0.1279
  484ARG    SC1 1416   8.110   3.338  11.643  0.3529 -0.0502 -0.1562
  484ARG    SC2 1417   8.334   3.338  11.881  0.2004 -0.2195 -0.0424
  484ARG    SCP 1418   8.428   3.390  11.862 -0.0173  0.1147 -0.3126
  485VAL     BB 1419   7.682   3.300  11.127 -0.0007  0.0742 -0.0977
  485VAL    SC1 1420   7.572   3.067  11.065 -0.1898  0.1640 -0.1070
  486ARG     BB 1421   7.699   3.617  11.018 -0.0500 -0.0448  0.0517
  486ARG    SC1 1422   8.013   3.641  11.014  0.2264 -0.0449  0.0060
  486ARG    SC2 1423   8.193   3.381  11.048  0.0595 -0.3745  0.5026
  486ARG    SCP 1424   8.209   3.278  11.015  0.0426 -0.1807 -0.3376
  487GLU     BB 1425   7.593   3.828  10.928  0.1514 -0.0283 -0.0054
  487GLU    SC1 1426   7.759   4.165  10.912 -0.3100  0.1331  0.0820
  487GLU    SCN 1427   7.847   4.124  10.859 -0.3889  0.2780 -0.1828
  488GLU     BB 1428   7.509   3.851  10.620  0.1421  0.1711  0.0719
  488GLU    SC1 1429   7.630   4.124  10.378  0.2771 -0.2413 -0.2992
  488GLU    SCN 1430   7.678   4.161  10.286 -0.3873  0.0444 -0.5965
  489GLN     BB 1431   7.434   3.633  10.501  0.0016  0.1592  0.1324
  489GLN    SC1 1432   7.394   3.718  10.133  0.0435 -0.0111  0.1686
  489GLN    SCP 1433   7.308   3.828  10.131  0.1381  0.1374 -0.4173
  489GLN    SCN 1434   7.479   3.607  10.135 -0.1729 -0.1090 -0.2676
  490ARG     BB 1435   7.277   3.386  10.720 -0.0786 -0.0486  0.3155
  490ARG    SC1 1436   7.492   3.181  10.559  0.3996 -0.0978  0.1824
  490ARG    SC2 1437   7.722   3.174  10.290  0.0311 -0.2198 -0.1440
  490ARG    SCP 1438   7.671   3.245  10.223 -0.2397  0.1405  0.3689
  491GLY     BB 1439   7.242   3.371  10.953  0.4180 -0.1147  0.3327
  492THR     BB 1440   7.122   3.635  11.111  0.0145  0.0361  0.2079
  492THR    SC1 1441   7.255   3.744  11.315  0.0135  0.0905 -0.0498
  492THR    SCP 1442   7.130   3.794  11.353  0.1335  0.3294  0.1554
  492THR    SCN 1443   7.380   3.694  11.277 -0.0247 -0.1942  0.2846
  493ALA     BB 1444   7.055   3.845  10.899 -0.0740 -0.0969  0.0304
  494GLN     BB 1445   6.941   3.925  10.700 -0.0045 -0.2341  0.0707
  494GLN    SC1 1446   7.135   4.080  10.382  0.0967  0.0697 -0.1295
  494GLN    SCP 1447   7.192   4.185  10.310  0.3200  0.2717 -0.2640
  494GLN    SCN 1448   7.077   3.974  10.454  0.2329  0.3662 -0.1933
  495LEU     BB 1449   6.746   4.271  10.682 -0.2196 -0.0407 -0.0175
  495LEU    SC1 1450   6.484   4.133  10.666 -0.1606  0.2437  0.2146
  496THR     BB 1451   6.985   4.382  10.798 -0.0301  0.2215  0.3210
  496THR    SC1 1452   7.001   4.638  10.897 -0.1422  0.0239 -0.0721
  496THR    SCP 1453   6.912   4.564  10.976 -0.0009 -0.0612  0.0930
  496THR    SCN 1454   7.091   4.712  10.819 -0.1361  0.0386  0.0301
  497ARG     BB 1455   7.310   4.292  10.778 -0.2394  0.0661  0.1968
  497ARG    SC1 1456   7.465   4.522  10.698 -0.4918  0.1361 -0.0780
  497ARG    SC2 1457   7.782   4.610  10.568 -0.1571  0.3870  0.0904
  497ARG    SCP 1458   7.739   4.511  10.592  0.2193  0.2526  0.2855
  998FAD   FLA1 1459   5.922   4.626  11.843 -0.1416 -0.0088 -0.0914
  998FAD   FLA2 1460   5.911   4.241  11.846  0.1389  0.1558 -0.2373
  998FAD   FLA3 1461   5.788   4.300  11.683 -0.0255  0.1446 -0.2294
  998FAD   FLA4 1462   5.882   3.898  11.824 -0.1247 -0.0144  0.0716
  998FAD   FLA5 1463   5.707   3.901  11.595  0.0171 -0.0743 -0.0391
  998FAD   RIB1 1464   5.579   4.336  11.462 -0.0676  0.0533  0.0426
  998FAD   RIB2 1465   5.406   4.411  11.381 -0.0446  0.1192  0.0541
  998FAD   PO4B 1466   5.035   4.543  11.464 -0.0798  0.1164 -0.1105
  998FAD   PO4A 1467   4.875   4.295  11.507  0.1152 -0.0159 -0.1335
  998FAD   RBS1 1468   5.032   4.117  11.174 -0.0254  0.0054  0.5500
  998FAD   RBS2 1469   5.059   4.278  11.002 -0.1728 -0.3937  0.1347
  998FAD   ADN3 1470   4.986   3.886  10.868  0.0690  0.4645  0.0940
  998FAD   ADN2 1471   4.750   3.944  10.722  0.0282  0.1296  0.0183
  998FAD   ADN1 1472   4.738   3.722  10.797  0.3912  0.0539 -0.1282
    1MET     CA 1473   3.037   2.303   8.096  0.2554 -0.3160 -0.1265
    2PRO     CA 1474   3.368   2.420   8.014 -0.1938  0.0462  0.1164
    3HIS     CA 1475   3.485   2.668   8.158 -0.0248  0.3613 -0.2939
    4ARG     CA 1476   3.613   2.632   8.413 -0.0127 -0.0303 -0.0251
    5THR     CA 1477   3.607   2.866   8.658  0.2499 -0.2354  0.0220
    6ILE     CA 1478   3.695   2.804   8.943 -0.0043 -0.2999 -0.0010
    7HIS     CA 1479   3.659   2.976   9.254 -0.1352 -0.3064 -0.0962
    8LEU     CA 1480   3.824   2.804   9.507  0.0432 -0.3100 -0.1181
    9PHE     CA 1481   3.786   2.964   9.830 -0.1213 -0.1883  0.0231
   10ARG     CA 1482   3.941   3.158  10.115 -0.0259 -0.1432 -0.1565
   11LYS     CA 1483   4.037   3.458   9.993  0.0543 -0.0580 -0.2118
   12GLY     CA 1484   3.817   3.681  10.000  0.0620 -0.4667  0.7056
   13LEU     CA 1485   3.548   3.757  10.137  0.1885  0.0288  0.1123
   14ARG     CA 1486   3.382   3.895   9.931 -0.4141  0.1551  0.1957
   15LEU     CA 1487   3.537   3.957   9.664 -0.0096  0.2885  0.0215
   16HIS     CA 1488   3.628   4.243   9.640 -0.2538  0.0821  0.2516
   17ASP     CA 1489   3.981   4.278   9.542  0.1246 -0.1979 -0.4330
   18ASN     CA 1490   3.993   4.181   9.231  0.1400 -0.4695 -0.1119
   19PRO     CA 1491   4.244   4.058   9.099 -0.1247  0.1768  0.0898
   20THR     CA 1492   4.103   3.730   9.107 -0.2158  0.0964  0.0081
   21LEU     CA 1493   3.839   3.770   8.951 -0.0548  0.0142 -0.1322
   22LEU     CA 1494   3.851   4.013   8.680  0.0796  0.4925  0.1254
   23ALA     CA 1495   3.872   3.678   8.461 -0.0566 -0.1161  0.1326
   24ALA     CA 1496   3.561   3.590   8.549  0.2274 -0.0484 -0.1366
   25LEU     CA 1497   3.381   3.774   8.347 -0.1983  0.1066 -0.0960
   26GLU     CA 1498   3.486   3.708   8.069  0.0045  0.2314 -0.0172
   27SER     CA 1499   3.638   3.363   8.100  0.0699 -0.0338 -0.0338
   28SER     CA 1500   3.418   3.218   8.000  0.3945  0.2729 -0.3948
   29GLU     CA 1501   3.223   3.060   8.218  0.2500 -0.0771  0.1372
   30THR     CA 1502   3.145   2.902   8.465  0.4620 -0.2839 -0.0664
   31ILE     CA 1503   3.087   3.123   8.726  0.1261  0.2255 -0.0715
   32TYR     CA 1504   3.218   2.929   9.037 -0.0376 -0.0253  0.3943
   33PRO     CA 1505   3.197   3.018   9.334  0.1412 -0.2152  0.1014
   34VAL     CA 1506   3.312   2.748   9.568  0.0985  0.2534 -0.0542
   35TYR     CA 1507   3.338   2.622   9.915 -0.1401  0.4439 -0.1383
   36VAL     CA 1508   3.556   2.438  10.223  0.1618  0.3551 -0.0045
   37LEU     CA 1509   3.426   2.356  10.502 -0.3324  0.0768  0.2015
   38ASP     CA 1510   3.578   2.137  10.743  0.1183 -0.0799 -0.1062
   39ARG     CA 1511   3.826   2.267  10.891 -0.3755  0.4320  0.1277
   40ARG     CA 1512   4.110   2.106  10.823 -0.0046  0.4073 -0.2121
   41PHE     CA 1513   4.201   2.281  10.584  0.0159  0.1298 -0.1958
   42LEU     CA 1514   4.202   2.585  10.676  0.1139 -0.1116 -0.1553
   43ALA     CA 1515   4.562   2.658  10.678 -0.0961 -0.2890  0.0910
   44SER     CA 1516   4.784   2.404  10.784 -0.1880  0.3133  0.0098
   45ALA     CA 1517   4.639   2.271  11.008 -0.1160  0.0566 -0.4030
   46MET     CA 1518   4.395   2.411  11.103 -0.4788  0.1214  0.2832
   47HIS     CA 1519   4.382   2.549  11.395  0.0300  0.1880 -0.1074
   48ILE     CA 1520   4.133   2.582  11.593 -0.1953 -0.0143  0.0529
   49GLY     CA 1521   3.884   2.735  11.820 -0.0305  0.0439  0.1118
   50ALA     CA 1522   3.918   2.963  12.065  0.2061  0.1703 -0.1142
   51LEU     CA 1523   3.834   3.176  11.987 -0.1100  0.2141 -0.2258
   52ARG     CA 1524   3.824   3.182  11.629  0.1718 -0.0278 -0.0345
   53TRP     CA 1525   3.511   3.050  11.543  0.0360 -0.4728  0.0409
   54HIS     CA 1526   3.242   3.177  11.474  0.1764  0.2679 -0.0191
   55PHE     CA 1527   3.312   3.393  11.195 -0.2396 -0.2787  0.2324
   56LEU     CA 1528   3.225   3.301  10.909  0.0576 -0.0188  0.0112
   57LEU     CA 1529   2.952   3.287  10.810 -0.2765 -0.0673 -0.1487
   58GLN     CA 1530   2.678   3.363  10.930 -0.0281  0.1648  0.1892
   59SER     CA 1531   2.452   3.533  10.758 -0.4285 -0.1644 -0.0408
   60LEU     CA 1532   2.491   3.842  10.910 -0.2059 -0.4077  0.0649
   61GLU     CA 1533   2.756   3.987  10.682  0.0731  0.1540 -0.1503
   62ASPP    CA 1534   2.898   3.763  10.524  0.1180  0.0057  0.1627
   63LEU     CA 1535   2.781   3.655  10.209 -0.1560 -0.0804  0.0042
   64HIS     CA 1536   2.487   3.664  10.211 -0.0102  0.2618 -0.3736
   65LYS     CA 1537   2.323   3.838  10.048 -0.1350 -0.5017 -0.0222
   66ASN     CA 1538   2.572   4.001   9.833  0.0583 -0.1010  0.1053
   67LEU     CA 1539   2.583   3.788   9.600 -0.1662 -0.0965  0.0558
   68SER     CA 1540   2.350   3.565   9.644  0.1469  0.1872  0.1639
   69ARG     CA 1541   2.063   3.709   9.512 -0.0089  0.2560  0.0852
   70LEU     CA 1542   2.255   3.873   9.257 -0.3253 -0.1387 -0.0579
   71GLY     CA 1543   2.400   3.752   9.126  0.3517  0.1204  0.1775
   72ALA     CA 1544   2.569   3.437   9.289  0.0938 -0.6464  0.2177
   73ARG     CA 1545   2.562   3.159   9.361  0.2290 -0.1697  0.3731
   74LEU     CA 1546   2.787   3.055   9.672 -0.1793  0.0785  0.1534
   75LEU     CA 1547   2.892   2.767   9.786  0.0791 -0.1247 -0.0825
   76VAL     CA 1548   2.931   2.361   9.840  0.0787  0.2691 -0.1847
   77ILE     CA 1549   3.132   2.203  10.151  0.3885 -0.1219  0.0766
   78GLN     CA 1550   3.230   1.940  10.279  0.0379  0.0052  0.0544
   79GLY     CA 1551   3.437   1.775  10.261 -0.2342 -0.0813  0.1596
   80GLU     CA 1552   3.608   1.606  10.126 -0.1191  0.0169  0.0562
   81TYR     CA 1553   3.777   1.694   9.895  0.1238  0.0226 -0.3019
   82GLU     CA 1554   3.998   1.588   9.721  0.3172  0.1510 -0.1149
   83SER     CA 1555   4.025   1.833   9.513 -0.1089  0.0928 -0.2239
   84VAL     CA 1556   3.649   1.846   9.395  0.0717  0.1557  0.1710
   85LEU     CA 1557   3.638   1.570   9.313  0.0010 -0.0304 -0.2327
   86ARG     CA 1558   3.825   1.357   9.211  0.0628  0.1996 -0.3260
   87ASP     CA 1559   4.097   1.386   9.024  0.1086 -0.0421  0.1304
   88HIS     CA 1560   4.219   1.646   9.079  0.1456 -0.1785  0.0635
   89VAL     CA 1561   4.023   1.901   8.989 -0.1681 -0.0609 -0.0199
   90GLN     CA 1562   3.806   1.766   8.850 -0.0101  0.0685 -0.0642
   91LYS     CA 1563   3.734   1.727   8.562 -0.1555  0.0356 -0.0501
   92TRP     CA 1564   3.731   1.967   8.369  0.1644 -0.1992 -0.0450
   93ASN     CA 1565   3.857   2.251   8.431 -0.1229  0.0053 -0.1504
   94ILE     CA 1566   3.924   2.417   8.228 -0.3838  0.0907  0.0737
   95THR     CA 1567   4.183   2.618   8.301 -0.1804  0.5362 -0.1438
   96GLN     CA 1568   4.103   2.752   8.558 -0.0484 -0.0387 -0.0725
   97VAL     CA 1569   4.199   2.819   8.834  0.3232  0.1574  0.2458
   98THR     CA 1570   4.062   3.070   9.018 -0.0503 -0.1232  0.1237
   99LEU     CA 1571   4.265   3.118   9.302 -0.5165  0.0543  0.0200
  100ASP     CA 1572   4.510   3.270   9.464  0.1441  0.2495 -0.1189
  101ALA     CA 1573   4.744   3.122   9.600 -0.3561  0.4274 -0.1861
  102GLU     CA 1574   4.901   3.045   9.786 -0.3592  0.0222  0.2669
  103MET     CA 1575   5.131   2.831   9.825  0.1230  0.1653  0.0299
  104GLU     CA 1576   5.285   2.695  10.050 -0.2492 -0.0142  0.3695
  105PRO     CA 1577   5.161   2.409  10.118 -0.1964  0.3058  0.0208
  106PHE     CA 1578   4.895   2.320  10.041 -0.3427  0.0185  0.1986
  107TYR     CA 1579   4.558   2.283  10.197 -0.1554  0.0884  0.2977
  108LYS     CA 1580   4.641   1.955  10.313  0.1267 -0.3289 -0.3699
  109GLU     CA 1581   4.915   1.903  10.335 -0.0316  0.1996  0.4492
  110MET     CA 1582   5.094   1.780  10.170  0.2824 -0.0938 -0.0059
  111GLU     CA 1583   5.102   1.890   9.856 -0.0684 -0.1222  0.1462
  112ALA     CA 1584   4.823   1.901   9.768  0.3079  0.1138  0.2684
  113ASN     CA 1585   4.627   1.990   9.737 -0.0494 -0.2462 -0.0395
  114ILE     CA 1586   4.533   2.084   9.408 -0.0019  0.0300  0.0510
  115ARG     CA 1587   4.844   2.065   9.291 -0.2445  0.2295 -0.0875
  116ARG     CA 1588   4.825   1.814   8.969  0.1452 -0.0436 -0.1367
  117LEU     CA 1589   4.593   1.846   8.874 -0.2928  0.1048 -0.0681
  118GLY     CA 1590   4.554   1.778   8.588 -0.0800 -0.1795 -0.0920
  119ALA     CA 1591   4.215   1.718   8.505 -0.1468  0.2755 -0.1744
  120GLU     CA 1592   4.171   1.830   8.254 -0.0415 -0.2091  0.0848
  121LEU     CA 1593   4.353   2.025   8.177 -0.1020  0.3674 -0.1293
  122GLY     CA 1594   4.477   2.146   8.396 -0.0707 -0.2188  0.3069
  123PHE     CA 1595   4.592   2.362   8.436  0.0775 -0.2379 -0.0601
  124GLU     CA 1596   4.515   2.605   8.640 -0.0993  0.2576  0.0055
  125VAL     CA 1597   4.656   2.678   8.884 -0.0106 -0.0067  0.0855
  126LEU     CA 1598   4.586   2.988   9.030  0.2255 -0.0504 -0.1955
  127SER     CA 1599   4.549   3.260   8.935 -0.2973  0.1565  0.1281
  128ARG     CA 1600   4.743   3.460   9.093  0.1926  0.0733 -0.4182
  129VAL     CA 1601   4.977   3.538   9.337  0.1228  0.1130  0.1415
  130GLY     CA 1602   4.811   3.827   9.455 -0.1316  0.2984  0.0901
  131HIS     CA 1603   4.639   3.991   9.461  0.1109  0.1401  0.1448
  132SER     CA 1604   4.695   4.283   9.621 -0.3590 -0.1760  0.1041
  133LEU     CA 1605   4.924   4.559   9.586 -0.3869 -0.0972  0.2378
  134TYR     CA 1606   5.110   4.525   9.376 -0.1926 -0.3469  0.1119
  135ASP     CA 1607   5.437   4.651   9.458  0.2445 -0.5483 -0.1279
  136THR     CA 1608   5.716   4.619   9.323 -0.0619 -0.2928 -0.2713
  137LYS     CA 1609   5.539   4.464   8.998  0.0293  0.0318 -0.1904
  138ARG     CA 1610   5.601   4.214   8.986  0.0423  0.1005  0.3542
  139ILE     CA 1611   5.827   4.125   9.156 -0.1943  0.0747  0.3969
  140LEU     CA 1612   6.093   4.176   9.079  0.0333  0.0347 -0.1169
  141ASP     CA 1613   6.112   4.423   8.853 -0.0681  0.2159  0.0343
  142LEU     CA 1614   6.348   4.567   8.880  0.0732  0.2276 -0.2468
  143ASN     CA 1615   6.563   4.424   9.160  0.2844  0.4545  0.5031
  144GLY     CA 1616   6.715   4.159   9.230  0.2042  0.1360  0.1784
  145GLY     CA 1617   6.842   4.031   9.426 -0.2655 -0.4932  0.2147
  146SER     CA 1618   6.694   3.774   9.601  0.2257 -0.0828  0.0516
  147PRO     CA 1619   6.441   3.843   9.802 -0.0252 -0.2375 -0.3009
  148PRO     CA 1620   6.232   4.103   9.978  0.1275  0.1739  0.1366
  149LEU     CA 1621   6.369   4.219  10.229 -0.0306  0.2992 -0.5298
  150THR     CA 1622   6.314   4.582  10.373  0.0633 -0.0325  0.0003
  151TYR     CA 1623   6.087   4.793  10.452  0.0437 -0.1233 -0.1213
  152LYS     CA 1624   5.973   5.007  10.283  0.0062 -0.4300 -0.0325
  153ARG     CA 1625   5.782   4.960  10.052  0.3132 -0.3918 -0.0425
  154PHE     CA 1626   5.789   4.687   9.871 -0.0110  0.2183 -0.0902
  155LEU     CA 1627   6.021   4.628   9.808 -0.3134  0.2345  0.1861
  156HIS     CA 1628   6.297   4.705   9.868 -0.1790 -0.3650  0.0577
  157ILE     CA 1629   6.391   4.983   9.955 -0.2329  0.0477  0.1842
  158LEU     CA 1630   6.232   5.259   9.901  0.0704  0.1875 -0.1128
  159SER     CA 1631   5.939   5.385   9.855 -0.1624  0.0594 -0.2291
  160GLN     CA 1632   5.844   5.158   9.584  0.2090  0.5350  0.2531
  161LEU     CA 1633   5.699   5.177   9.375  0.3590  0.0270 -0.3513
  162GLY     CA 1634   5.484   5.332   9.284  0.0232 -0.0054 -0.5035
  163ASP     CA 1635   5.129   5.352   9.323  0.1677  0.1403 -0.2454
  164PRO     CA 1636   4.855   5.107   9.396  0.2973  0.1533  0.2198
  165GLU     CA 1637   4.665   5.005   9.244 -0.1580  0.2267  0.0244
  166VAL     CA 1638   4.356   5.128   9.237  0.1525  0.2394  0.2437
  167PRO     CA 1639   3.993   5.037   9.304  0.1185 -0.2306  0.0875
  168VAL     CA 1640   3.802   4.785   9.151  0.2449 -0.0181  0.2502
  169ARG     CA 1641   3.544   4.720   9.293  0.1773  0.0025 -0.2683
  170ASN     CA 1642   3.269   4.637   9.153 -0.4421 -0.1824 -0.0451
  171LEU     CA 1643   3.092   4.410   9.215  0.2304  0.0321  0.3158
  172THR     CA 1644   2.903   4.232   9.420  0.0930  0.1984  0.2188
  173ALA     CA 1645   2.635   4.200   9.292  0.0261 -0.1977 -0.0330
  174GLU     CA 1646   2.502   4.283   9.046  0.1312 -0.2174  0.0933
  175ASP     CA 1647   2.539   4.157   8.789  0.0985  0.3755  0.2325
  176PHE     CA 1648   2.735   3.916   8.646  0.1112 -0.1051 -0.1746
  177GLN     CA 1649   2.786   3.786   8.412 -0.2530  0.0087 -0.0201
  178ARG     CA 1650   2.605   3.538   8.306 -0.2380  0.0535  0.1041
  179CYS     CA 1651   2.782   3.335   8.222  0.0942  0.0733  0.0988
  180MET     CA 1652   2.696   3.083   8.399 -0.0146  0.2629 -0.2911
  181SER     CA 1653   2.550   3.207   8.721  0.2158 -0.0300 -0.1632
  182PRO     CA 1654   2.288   3.167   8.979  0.1268  0.3273 -0.1946
  183GLU     CA 1655   2.071   3.289   9.265  0.1136 -0.2889  0.0988
  184PRO     CA 1656   1.927   3.113   9.447 -0.2218 -0.1461  0.0173
  185GLY     CA 1657   1.878   2.806   9.387  0.2063 -0.0535 -0.2250
  186LEU     CA 1658   1.845   2.565   9.675 -0.1508  0.2253  0.2818
  187ALA     CA 1659   2.048   2.339   9.604 -0.1971  0.2282  0.0437
  188GLU     CA 1660   2.226   2.244   9.478 -0.1942 -0.0003 -0.0249
  189ARG     CA 1661   2.492   2.167   9.682 -0.0006  0.3859  0.0221
  190TYR     CA 1662   2.572   2.339   9.925  0.5399 -0.2261  0.0125
  191ARG     CA 1663   2.560   2.207  10.151 -0.0116  0.3027 -0.0554
  192VAL     CA 1664   2.524   2.381  10.427  0.1784  0.1079  0.0677
  193PRO     CA 1665   2.567   2.406  10.758  0.2718  0.1637 -0.2516
  194VAL     CA 1666   2.543   2.733  10.842 -0.0279 -0.0428  0.2658
  195PRO     CA 1667   2.901   2.807  10.903 -0.1132 -0.0790 -0.4617
  196ALA     CA 1668   3.101   2.836  11.097  0.2107  0.2507 -0.1025
  197ASP     CA 1669   3.113   2.648  11.303 -0.1215  0.3876 -0.1076
  198LEU     CA 1670   2.934   2.294  11.368 -0.1179 -0.0727  0.0218
  199GLU     CA 1671   3.077   2.159  11.562 -0.0940  0.1594 -0.0720
  200ILE     CA 1672   3.141   2.314  11.840  0.0727  0.2754  0.1908
  201PRO     CA 1673   3.043   2.705  11.927 -0.0465 -0.0726 -0.1875
  202PRO     CA 1674   3.355   2.862  11.962  0.2840 -0.0043  0.0977
  203GLN     CA 1675   3.307   3.165  11.969  0.4286 -0.1696 -0.3238
  204SER     CA 1676   3.384   3.455  12.167 -0.3030  0.1066  0.0100
  205LEU     CA 1677   3.119   3.681  12.169 -0.1512  0.2441 -0.0078
  206SER     CA 1678   3.286   3.953  12.078  0.3209 -0.0690 -0.3901
  207PRO     CA 1679   3.087   4.184  11.798 -0.1591  0.2486  0.0842
  208TRP     CA 1680   3.133   4.054  11.542 -0.0926 -0.1170 -0.0115
  209THR     CA 1681   3.055   3.979  11.124  0.2109  0.1358  0.0344
  210GLY     CA 1682   3.198   4.208  10.934  0.0316  0.1278 -0.0733
  211GLY     CA 1683   3.175   4.323  10.650 -0.2640  0.1323 -0.0014
  212GLU     CA 1684   3.257   4.456  10.415  0.1648  0.1632  0.1666
  213THR     CA 1685   3.503   4.672  10.443  0.0228 -0.1225  0.2787
  214GLU     CA 1686   3.582   4.746  10.740  0.0097  0.1711 -0.0624
  215GLY     CA 1687   3.804   4.713  10.851 -0.0532  0.0344 -0.2125
  216LEU     CA 1688   4.057   4.558  11.004 -0.0949  0.1039  0.0817
  217ARG     CA 1689   4.040   4.591  11.338  0.0393  0.0349 -0.0077
  218ARG     CA 1690   4.030   4.891  11.498 -0.2245 -0.2251  0.0088
  219LEU     CA 1691   4.059   5.099  11.268 -0.1348 -0.0636 -0.1194
  220GLU     CA 1692   3.915   5.270  10.997 -0.2003 -0.0422  0.0528
  221GLN     CA 1693   3.865   5.531  11.182  0.1074  0.1406 -0.2913
  222HIS     CA 1694   4.136   5.689  11.340 -0.0094 -0.0660 -0.0733
  223LEU     CA 1695   4.369   5.754  11.108 -0.0785  0.1575 -0.2852
  224THR     CA 1696   4.445   6.045  10.994 -0.0941 -0.2336 -0.2638
  225ASP     CA 1697   4.395   6.204  11.295 -0.1101  0.0097 -0.2992
  226GLN     CA 1698   4.583   6.480  11.335 -0.1693  0.2429 -0.0834
  227GLY     CA 1699   4.734   6.464  11.614 -0.1836  0.0041 -0.1448
  228TRP     CA 1700   4.821   6.188  11.778 -0.0970 -0.1885 -0.3353
  229VAL     CA 1701   5.163   5.940  11.806 -0.1283  0.0707  0.0673
  230ALA     CA 1702   5.351   6.119  11.788  0.1682 -0.0166 -0.0124
  231ASN     CA 1703   5.673   6.188  11.774  0.2318 -0.0388  0.1323
  232PHE     CA 1704   5.841   6.068  12.010  0.0379 -0.1099 -0.2457
  233THR     CA 1705   5.728   5.909  12.278  0.1629 -0.0253  0.2812
  234LYS     CA 1706   5.408   5.932  12.268  0.2457 -0.1787 -0.2685
  235PRO     CA 1707   5.264   5.649  12.273  0.1270 -0.3998  0.0284
  236ARG     CA 1708   5.352   5.401  12.142 -0.1490 -0.0570 -0.1222
  237THR     CA 1709   5.564   5.226  12.221  0.4094  0.3575 -0.0424
  238ILE     CA 1710   5.568   5.238  12.556  0.0770 -0.0480  0.2249
  239PRO     CA 1711   5.274   5.278  12.731  0.1684  0.1464 -0.0080
  240ASN     CA 1712   5.031   5.463  12.747  0.2188 -0.3903  0.0437
  241SER     CA 1713   4.744   5.322  12.637 -0.0737 -0.4111 -0.2954
  242LEU     CA 1714   4.523   5.595  12.466  0.0760  0.1353  0.2284
  243LEU     CA 1715   4.513   5.597  12.124  0.0806 -0.1139 -0.1011
  244PRO     CA 1716   4.662   5.407  11.943  0.1967  0.2054  0.1276
  245SER     CA 1717   4.546   5.052  11.961  0.0912  0.2731 -0.0180
  246THR     CA 1718   4.574   4.871  11.607  0.0648 -0.0132  0.3531
  247THR     CA 1719   4.655   4.852  11.301 -0.1829  0.1055 -0.5617
  248GLY     CA 1720   4.538   4.558  11.154  0.1494  0.1091  0.0840
  249LEU     CA 1721   4.513   4.365  11.017  0.2057  0.0274 -0.0778
  250SER     CA 1722   4.393   4.099  11.188  0.1012  0.0736  0.0646
  251PRO     CA 1723   4.101   4.082  11.200  0.1600 -0.0535 -0.2714
  252TYR     CA 1724   4.002   4.046  10.879 -0.0760  0.1068  0.0455
  253PHE     CA 1725   4.251   3.930  10.711  0.0136 -0.0042 -0.2077
  254SER     CA 1726   4.221   3.608  10.805  0.1629  0.1557 -0.4543
  255MET     CA 1727   4.023   3.538  10.546 -0.1007  0.0480  0.4458
  256GLY     CA 1728   3.919   3.758  10.391 -0.2815  0.1301  0.2175
  257CYS     CA 1729   3.779   3.984  10.441  0.0132  0.0996 -0.0939
  258LEU     CA 1730   3.900   4.233  10.242  0.0283 -0.3574 -0.0570
  259SER     CA 1731   4.004   4.591  10.223  0.0541  0.1375  0.0044
  260VAL     CA 1732   4.369   4.709  10.134 -0.1242 -0.0681  0.0881
  261ARG     CA 1733   4.308   4.945   9.887  0.0999  0.0044  0.0337
  262THR     CA 1734   4.074   5.138  10.126 -0.0414 -0.2062  0.0069
  263PHE     CA 1735   4.353   5.231  10.345  0.0123 -0.0896 -0.1442
  264PHE     CA 1736   4.583   5.315  10.148 -0.0373  0.0963 -0.2337
  265GLN     CA 1737   4.595   5.616  10.122 -0.2490 -0.1582 -0.0894
  266ARG     CA 1738   4.694   5.673  10.430 -0.0909  0.0468 -0.0122
  267LEU     CA 1739   4.907   5.508  10.501  0.2722  0.1122 -0.0996
  268SER     CA 1740   5.208   5.554  10.400  0.1543 -0.2904 -0.0502
  269ASN     CA 1741   5.225   5.897  10.472 -0.1667  0.1444 -0.1970
  270ILE     CA 1742   5.189   5.951  10.814  0.1617 -0.0549 -0.0003
  271TYR     CA 1743   5.347   5.658  10.889 -0.0216  0.1368  0.3071
  272ALA     CA 1744   5.628   5.674  10.849  0.3705 -0.2400  0.1243
  273GLN     CA 1745   5.787   5.925  10.815 -0.0624 -0.0505  0.0082
  274ALA     CA 1746   5.694   6.146  10.759 -0.0124  0.2330 -0.1476
  275LYS     CA 1747   5.503   6.272  11.061  0.1090 -0.6970 -0.0870
  276HIS     CA 1748   5.445   6.028  11.266 -0.4424  0.0337 -0.0830
  277HIS     CA 1749   5.615   5.866  11.334  0.1951  0.0954  0.4002
  278SER     CA 1750   5.953   5.985  11.314 -0.0803 -0.2377  0.0973
  279LEU     CA 1751   6.070   5.741  11.567 -0.3496 -0.1197 -0.2387
  280PRO     CA 1752   6.105   5.441  11.733 -0.1494 -0.1721  0.1152
  281PRO     CA 1753   6.026   5.145  11.682 -0.0443  0.2262 -0.0522
  282VAL     CA 1754   5.779   5.034  11.443  0.1881 -0.0142  0.0276
  283SER     CA 1755   5.722   5.268  11.155  0.1346 -0.3064  0.0703
  284LEU     CA 1756   5.562   5.172  10.895  0.1651 -0.6332  0.1053
  285GLN     CA 1757   5.687   4.836  10.808  0.1396  0.0803 -0.2290
  286GLY     CA 1758   5.542   4.662  10.931  0.0811 -0.1942  0.2031
  287GLN     CA 1759   5.194   4.745  10.978  0.0445  0.1605 -0.1940
  288LEU     CA 1760   5.108   4.741  10.736 -0.0140  0.2166  0.1364
  289LEU     CA 1761   5.145   4.512  10.515  0.1713  0.1096 -0.0573
  290TRP     CA 1762   5.252   4.239  10.542  0.2067  0.0422  0.2566
  291ARG     CA 1763   5.129   4.001  10.364 -0.0322  0.0367 -0.1284
  292GLU     CA 1764   5.268   4.015  10.055 -0.3065 -0.1815  0.2340
  293PHE     CA 1765   5.571   4.014  10.135 -0.3198  0.1828 -0.0585
  294PHE     CA 1766   5.597   3.750  10.318  0.1841  0.1387  0.0891
  295TYR     CA 1767   5.534   3.552  10.116 -0.2886 -0.0144  0.1338
  296THR     CA 1768   5.661   3.641   9.829  0.0386 -0.0292 -0.2898
  297VAL     CA 1769   5.966   3.483   9.842  0.0935  0.3019  0.0212
  298ALA     CA 1770   6.026   3.333  10.062  0.1148  0.1961  0.1699
  299SER     CA 1771   5.882   3.012  10.045 -0.0393  0.1428  0.3371
  300ALA     CA 1772   5.971   2.993   9.694  0.0341 -0.0265 -0.0675
  301THR     CA 1773   6.358   2.988   9.693  0.1511 -0.0795 -0.0130
  302GLN     CA 1774   6.560   2.933   9.961 -0.1084 -0.1734  0.1204
  303ASN     CA 1775   6.359   2.976  10.218 -0.0513  0.1821 -0.0323
  304PHE     CA 1776   6.159   2.834  10.468 -0.0980 -0.2394  0.2730
  305THR     CA 1777   6.182   2.636  10.773  0.0123 -0.1621  0.1064
  306GLN     CA 1778   6.431   2.505  10.780  0.2864 -0.0669  0.2674
  307MET     CA 1779   6.690   2.566  10.699 -0.1455  0.1043 -0.1245
  308ALA     CA 1780   6.700   2.738  10.450 -0.1006 -0.1999 -0.0399
  309GLY     CA 1781   6.864   2.907  10.320 -0.2146 -0.2619  0.0370
  310ASN     CA 1782   7.043   3.162  10.293  0.1596  0.1152 -0.2096
  311PRO     CA 1783   6.913   3.415  10.379  0.3883  0.1129  0.2072
  312ILE     CA 1784   6.797   3.448  10.679 -0.2039  0.1878 -0.0145
  313CYS     CA 1785   6.744   3.139  10.791 -0.0510 -0.1341  0.2456
  314LEU     CA 1786   6.929   2.971  10.865 -0.1143 -0.1126 -0.2498
  315GLN     CA 1787   7.060   2.953  11.209  0.2548 -0.1613 -0.0034
  316ILE     CA 1788   7.083   2.809  11.449 -0.0144 -0.2630 -0.0237
  317HIS     CA 1789   6.807   2.662  11.581 -0.0116  0.1136  0.0142
  318TRP     CA 1790   6.803   2.406  11.859 -0.1048 -0.1114  0.0302
  319TYR     CA 1791   6.548   2.287  12.054 -0.3482 -0.4119 -0.3502
  320GLU     CA 1792   6.628   2.287  12.351 -0.0468  0.0632 -0.1558
  321ASP     CA 1793   6.481   2.318  12.628  0.1272 -0.1339  0.1744
  322ALA     CA 1794   6.199   2.207  12.595  0.0515 -0.0482 -0.0531
  323GLU     CA 1795   5.991   2.068  12.568 -0.2174  0.0814 -0.0513
  324ARG     CA 1796   5.645   2.212  12.481 -0.0824 -0.1805  0.0455
  325LEU     CA 1797   5.687   2.479  12.531  0.1005 -0.1131 -0.0545
  326HIS     CA 1798   5.804   2.601  12.842  0.0843 -0.3609  0.1325
  327LYS     CA 1799   5.726   2.926  12.836 -0.2355  0.0737 -0.1431
  328TRP     CA 1800   5.423   2.985  12.775 -0.1926 -0.2320  0.1019
  329LYS     CA 1801   5.197   2.802  12.771 -0.0659 -0.1807  0.3237
  330THR     CA 1802   5.271   2.551  12.957 -0.0017  0.1509 -0.1060
  331ALA     CA 1803   5.419   2.617  13.226  0.0318 -0.2023  0.2183
  332GLN     CA 1804   5.591   2.833  13.243 -0.1687  0.3696 -0.1244
  333THR     CA 1805   5.621   3.095  13.590 -0.1686 -0.0408  0.0968
  334GLY     CA 1806   5.818   3.363  13.561  0.1784 -0.0786 -0.0910
  335PHE     CA 1807   5.796   3.660  13.423 -0.0613 -0.0052  0.1501
  336PRO     CA 1808   5.543   3.833  13.434 -0.2151  0.1054 -0.0942
  337TRP     CA 1809   5.438   3.953  13.198  0.0795  0.5005 -0.1567
  338ILE     CA 1810   5.435   3.814  12.980  0.2040  0.2957 -0.0522
  339ASP     CA 1811   5.354   3.525  13.012  0.3413  0.1899 -0.3100
  340ALA     CA 1812   5.043   3.477  12.984  0.2748 -0.0402  0.3048
  341ILE     CA 1813   4.859   3.239  12.870 -0.0876 -0.1742  0.2311
  342MET     CA 1814   4.616   3.162  12.997  0.2780  0.0374  0.0493
  343THR     CA 1815   4.315   3.238  12.823 -0.2182  0.2180  0.1501
  344GLN     CA 1816   4.418   3.417  12.594 -0.0027 -0.0875  0.0157
  345LEU     CA 1817   4.199   3.557  12.419 -0.3457 -0.2148 -0.3440
  346ARG     CA 1818   3.966   3.785  12.578  0.2100 -0.1503 -0.0323
  347GLN     CA 1819   3.889   4.058  12.374  0.1185 -0.2860 -0.0504
  348GLU     CA 1820   3.975   3.972  12.085  0.0501  0.0778 -0.0296
  349GLY     CA 1821   4.289   3.792  12.083  0.1811 -0.0516 -0.0510
  350TRP     CA 1822   4.520   3.924  12.193  0.1878 -0.0198 -0.0856
  351ILE     CA 1823   4.775   3.968  12.144 -0.0016 -0.1008  0.2252
  352HIS     CA 1824   4.839   4.283  12.006  0.0892 -0.0996  0.0090
  353HIS     CA 1825   5.031   4.565  11.988 -0.0126 -0.0679 -0.2480
  354LEU     CA 1826   5.112   4.472  12.360 -0.0695  0.0481  0.1629
  355ALA     CA 1827   5.266   4.310  12.345  0.0478 -0.0631 -0.0881
  356ARG     CA 1828   5.463   4.258  12.071  0.3133 -0.0618  0.2441
  357HIS     CA 1829   5.751   4.258  12.285  0.0066 -0.2025  0.0326
  358ALA     CA 1830   5.815   3.999  12.436  0.2699 -0.1562 -0.1019
  359VAL     CA 1831   5.727   3.690  12.265  0.0250 -0.0772 -0.1987
  360ALA     CA 1832   6.029   3.626  12.209 -0.1472 -0.0110  0.1162
  361CYS     CA 1833   6.280   3.671  12.404 -0.1902  0.3119  0.1473
  362PHE     CA 1834   6.331   3.424  12.613  0.1671 -0.2832  0.1001
  363LEU     CA 1835   6.195   3.186  12.475 -0.0325  0.2806  0.3417
  364THR     CA 1836   6.423   3.153  12.197 -0.0356 -0.0661  0.0410
  365ARG     CA 1837   6.704   3.340  12.294  0.2196 -0.0357  0.0295
  366GLY     CA 1838   6.737   3.305  12.579  0.1210  0.3271 -0.2375
  367ASP     CA 1839   6.600   3.028  12.734 -0.2212  0.0094 -0.0401
  368LEU     CA 1840   6.471   2.811  12.579 -0.0890 -0.3031 -0.0156
  369TRP     CA 1841   6.542   2.755  12.296  0.2287 -0.0418 -0.1560
  370ILE     CA 1842   6.345   2.775  12.023  0.0036  0.1346  0.1272
  371SER     CA 1843   6.231   2.630  11.734  0.1619  0.0203 -0.0347
  372TRP     CA 1844   6.094   2.868  11.566 -0.2494  0.1349 -0.2358
  373GLU     CA 1845   5.880   2.623  11.382  0.2220 -0.0365 -0.0460
  374GLU     CA 1846   5.728   2.489  11.666 -0.4664  0.0087  0.0561
  375GLY     CA 1847   5.668   2.809  11.810 -0.1728 -0.0374  0.3386
  376MET     CA 1848   5.509   2.904  11.567 -0.2682  0.0755  0.0866
  377LYS     CA 1849   5.257   2.701  11.547 -0.3029  0.0457 -0.1623
  378VAL     CA 1850   5.128   2.782  11.830  0.1120  0.0863  0.0721
  379PHE     CA 1851   4.890   3.034  11.659  0.0444  0.0645 -0.0200
  380GLU     CA 1852   4.733   2.886  11.567 -0.3101  0.2965 -0.1045
  381GLU     CA 1853   4.474   2.790  11.804 -0.1267 -0.1745 -0.0076
  382LEU     CA 1854   4.367   2.995  11.902  0.1815  0.2097  0.0100
  383LEU     CA 1855   4.502   3.304  11.810  0.0960  0.1495  0.2996
  384LEU     CA 1856   4.482   3.442  11.546  0.0416  0.4456  0.2228
  385ASP     CA 1857   4.690   3.417  11.333  0.1817  0.1131 -0.1902
  386ALA     CA 1858   4.683   3.300  11.071  0.2513  0.0286  0.1169
  387ASP     CA 1859   4.594   3.120  10.872 -0.1017 -0.0583  0.1522
  388TYR     CA 1860   4.832   3.087  10.632 -0.1999  0.0123 -0.2700
  389SER     CA 1861   4.942   3.376  10.573 -0.0695 -0.0644 -0.2189
  390ILE     CA 1862   5.117   3.421  10.843  0.0476  0.1479  0.0358
  391ASN     CA 1863   5.288   3.203  10.925 -0.5852 -0.1408  0.3620
  392ALA     CA 1864   5.589   3.182  10.910 -0.1993 -0.0221 -0.1747
  393GLY     CA 1865   5.776   3.429  10.949 -0.2417 -0.2692 -0.0642
  394ASN     CA 1866   5.734   3.568  11.212  0.3587  0.1584  0.0367
  395TRP     CA 1867   6.046   3.528  11.401 -0.2839 -0.2471  0.1409
  396MET     CA 1868   6.182   3.760  11.315  0.1805  0.0349 -0.2079
  397TRP     CA 1869   6.149   4.088  11.422 -0.3536 -0.0823 -0.0687
  398LEU     CA 1870   6.352   4.187  11.605  0.2963 -0.0335  0.3361
  399SER     CA 1871   6.483   3.820  11.735  0.2360  0.1202 -0.3930
  400ALA     CA 1872   6.649   3.725  11.481  0.3466  0.1401  0.0590
  401SER     CA 1873   6.632   3.608  11.126 -0.2358  0.4057  0.1322
  402ALA     CA 1874   6.541   3.938  11.065 -0.1661 -0.0193 -0.3048
  403PHE     CA 1875   6.659   4.147  11.177 -0.0648 -0.1880  0.1087
  404PHE     CA 1876   6.870   4.138  11.383 -0.0587 -0.0243  0.1154
  405HIS     CA 1877   6.856   4.168  11.695 -0.1094 -0.2706  0.1654
  406HIS     CA 1878   6.782   4.076  12.041  0.1528 -0.2963 -0.0815
  407TYR     CA 1879   7.056   4.020  12.151  0.1758  0.0311 -0.0744
  408THR     CA 1880   7.203   4.216  12.405  0.0512  0.2085  0.4779
  409ARG     CA 1881   7.007   4.369  12.578 -0.1350 -0.0453  0.0829
  410ILE     CA 1882   6.670   4.429  12.419 -0.1173  0.1835 -0.0874
  411PHE     CA 1883   6.437   4.337  12.584  0.1494  0.1176  0.0532
  412CYS     CA 1884   6.138   4.402  12.571 -0.3149  0.1424  0.0752
  413PRO     CA 1885   6.023   4.267  12.923  0.3571 -0.0261 -0.2808
  414VAL     CA 1886   6.143   4.494  13.192 -0.1630  0.0173  0.1181
  415ARG     CA 1887   5.988   4.763  13.223 -0.1115  0.3731 -0.2744
  416PHE     CA 1888   5.746   4.779  13.018 -0.2362 -0.4561  0.2066
  417GLY     CA 1889   5.626   5.054  13.013  0.2238  0.0831 -0.0521
  418LYS     CA 1890   5.420   5.164  13.232  0.1150  0.1667 -0.0044
  419ARG     CA 1891   5.312   4.873  13.312  0.1942 -0.0181 -0.0595
  420THR     CA 1892   4.997   4.905  13.245  0.0480 -0.1861  0.1696
  421ASP     CA 1893   4.924   5.234  13.433  0.2380  0.0417 -0.0233
  422PRO     CA 1894   4.732   5.170  13.691 -0.0162  0.2429  0.0784
  423GLU     CA 1895   4.589   4.945  13.664  0.2549  0.0852  0.4294
  424GLY     CA 1896   4.612   4.668  13.580  0.3488 -0.1240  0.1023
  425GLN     CA 1897   4.537   4.464  13.390  0.2269 -0.1896 -0.0911
  426TYR     CA 1898   4.646   4.182  13.224  0.0795 -0.3431  0.1560
  427ILE     CA 1899   4.740   3.920  13.476 -0.1761 -0.3308 -0.0610
  428ARG     CA 1900   4.486   3.959  13.657 -0.2172 -0.0663  0.0777
  429LYS     CA 1901   4.203   3.859  13.483  0.1820  0.4360  0.1012
  430TYR     CA 1902   4.278   3.549  13.423  0.2813  0.0161  0.1598
  431LEU     CA 1903   4.537   3.462  13.652 -0.2325 -0.1662 -0.1228
  432PRO     CA 1904   4.549   3.295  13.914  0.1052 -0.2496 -0.1276
  433VAL     CA 1905   4.574   3.428  14.239 -0.3621 -0.1068 -0.1075
  434LEU     CA 1906   4.714   3.733  14.112  0.0159  0.1673 -0.0058
  435LYS     CA 1907   4.576   3.992  14.203  0.1686 -0.0605 -0.0786
  436ASN     CA 1908   4.698   4.126  14.428  0.0196 -0.0036 -0.1258
  437PHE     CA 1909   4.572   4.371  14.552  0.1394  0.3228  0.1249
  438PRO     CA 1910   4.789   4.582  14.693  0.1369 -0.2708 -0.1603
  439THR     CA 1911   5.189   4.471  14.755  0.0035  0.1569  0.1540
  440LYS     CA 1912   5.309   4.510  14.503  0.1801 -0.1534 -0.1750
  441TYR     CA 1913   5.171   4.406  14.252 -0.1748  0.1272  0.1135
  442ILE     CA 1914   5.224   4.343  13.966  0.2892 -0.1279 -0.3154
  443TYR     CA 1915   5.503   4.409  13.864  0.1930  0.2852  0.1402
  444GLU     CA 1916   5.750   4.394  14.085 -0.1726  0.0930 -0.2263
  445PRO     CA 1917   5.658   4.136  14.335 -0.0430 -0.0784 -0.0605
  446TRP     CA 1918   5.918   4.077  14.458 -0.0609  0.1389  0.1386
  447THR     CA 1919   5.928   4.078  14.844 -0.3918  0.1206  0.2721
  448ALA     CA 1920   5.748   4.330  14.898 -0.1629  0.2612  0.3172
  449SER     CA 1921   5.783   4.551  15.146  0.1786  0.1051 -0.0491
  450GLU     CA 1922   5.683   4.450  15.401 -0.2707  0.3001 -0.3492
  451GLU     CA 1923   5.629   4.130  15.328 -0.0690 -0.2598 -0.2288
  452GLU     CA 1924   5.325   4.108  15.257 -0.1104  0.0063  0.3132
  453GLN     CA 1925   5.137   4.010  15.055  0.2259 -0.3113  0.1831
  454ARG     CA 1926   4.880   4.116  15.010  0.1482 -0.0207 -0.1211
  455GLN     CA 1927   4.680   4.016  14.917 -0.1772 -0.1239  0.0301
  456ALA     CA 1928   4.630   3.737  14.633 -0.1673  0.0699  0.3592
  457GLY     CA 1929   4.741   3.547  14.754 -0.1751  0.1562  0.2235
  458CYS     CA 1930   5.049   3.592  14.807  0.1209  0.0935  0.0684
  459ILE     CA 1931   5.254   3.595  14.560 -0.0518 -0.0154  0.1746
  460ILE     CA 1932   5.573   3.439  14.565  0.3039 -0.4204 -0.2120
  461GLY     CA 1933   5.606   3.257  14.784  0.1652  0.1423  0.1286
  462ARG     CA 1934   5.476   2.968  14.762 -0.1563  0.0009  0.4134
  463ASP     CA 1935   5.443   2.854  14.498 -0.3292  0.3064 -0.3172
  464TYR     CA 1936   5.480   3.080  14.247 -0.2541  0.2433  0.0016
  465PRO     CA 1937   5.783   3.151  14.180 -0.1730  0.0011  0.1648
  466PHE     CA 1938   6.073   3.010  14.065  0.2737  0.1082 -0.1552
  467PRO     CA 1939   6.176   3.108  13.806  0.3278 -0.5479  0.1915
  468MET     CA 1940   6.299   3.049  13.498 -0.2058 -0.0893  0.1703
  469VAL     CA 1941   6.496   2.805  13.457 -0.2576  0.0610 -0.0618
  470ASN     CA 1942   6.812   2.782  13.242 -0.0397 -0.1051 -0.2802
  471HIS     CA 1943   6.783   2.564  12.972 -0.0865 -0.1050 -0.1132
  472LYS     CA 1944   6.912   2.608  12.744  0.1119 -0.0849  0.1393
  473GLU     CA 1945   7.160   2.840  12.697  0.0716 -0.2861  0.1549
  474ALA     CA 1946   7.135   3.054  12.637 -0.0422  0.0122  0.0404
  475SER     CA 1947   7.105   3.266  12.891 -0.1136  0.1062  0.1708
  476ASP     CA 1948   7.403   3.442  12.821  0.0285 -0.0733 -0.2539
  477ARG     CA 1949   7.259   3.642  12.599  0.0116  0.0998  0.0211
  478ASN     CA 1950   7.367   3.665  12.338  0.3194 -0.1777  0.0555
  479LEU     CA 1951   7.679   3.650  12.228  0.2595  0.2515 -0.1453
  480GLN     CA 1952   7.811   3.371  12.165  0.0433  0.2318 -0.1962
  481LEU     CA 1953   7.715   3.268  11.915  0.0140  0.1920  0.2817
  482MET     CA 1954   7.530   3.522  11.732 -0.2201  0.1004  0.0953
  483ARG     CA 1955   7.716   3.604  11.514 -0.0037 -0.0846 -0.4196
  484ARG     CA 1956   7.870   3.422  11.405 -0.1034 -0.0249  0.0519
  485VAL     CA 1957   7.682   3.300  11.127 -0.0377  0.0815 -0.2537
  486ARG     CA 1958   7.699   3.617  11.018 -0.2409 -0.1367 -0.1367
  487GLU     CA 1959   7.593   3.828  10.928  0.0201 -0.1232 -0.0417
  488GLU     CA 1960   7.509   3.851  10.620  0.1413  0.1529 -0.0032
  489GLN     CA 1961   7.434   3.633  10.501  0.0872 -0.1108 -0.0261
  490ARG     CA 1962   7.277   3.386  10.720 -0.2275 -0.1049  0.1100
  491GLY     CA 1963   7.242   3.371  10.953 -0.1162  0.0691  0.0382
  492THR     CA 1964   7.122   3.635  11.111 -0.3764 -0.0382 -0.0345
  493ALA     CA 1965   7.055   3.845  10.899 -0.2337 -0.2694  0.0860
  494GLN     CA 1966   6.941   3.925  10.700  0.4723  0.0615 -0.1465
  495LEU     CA 1967   6.746   4.271  10.682 -0.2914  0.0952  0.2014
  496THR     CA 1968   6.985   4.382  10.798  0.1583 -0.2767  0.2731
  497ARG     CA 1969   7.310   4.292  10.778 -0.1774 -0.0770 -0.0394
  999W        W 1970   4.173  10.468   3.944 -0.0285  0.1817  0.1892
 1000W        W 1971   3.960  12.879  10.263 -0.1235 -0.1139 -0.2178
 1001W        W 1972  10.782  11.856   0.515  0.0077 -0.1890 -0.0576
 1002W        W 1973   0.462   9.244  12.801 -0.3604 -0.0262  0.0014
 1003W        W 1974  10.531   6.934   1.460  0.0619  0.1624  0.2642
 1004W        W 1975  11.441   1.755   0.373  0.0852 -0.1661  0.0727
 1005W        W 1976  11.659   9.239  13.288  0.0025 -0.3512  0.4081
 1006W        W 1977   3.505  10.385   7.682  0.1961  0.0558 -0.0810
 1007W        W 1978  12.612   9.472  11.954 -0.1079 -0.1869  0.1647
 1008W        W 1979  13.568   4.627   6.706  0.4859 -0.0163 -0.0454
 1009W        W 1980   4.001   0.441   8.393  0.2646  0.0338 -0.0870
 1010W        W 1981  13.510   3.776   9.389  0.1279  0.0385 -0.0165
 1011W        W 1982  12.652  12.691   6.822 -0.3441  0.0045 -0.0355
 1012W        W 1983  10.566   8.335   1.056 -0.3793  0.1459  0.1452
 1013W        W 1984  13.318   9.328   5.707 -0.0389 -0.0772  0.1034
 1014W        W 1985   5.762   6.494  13.670  0.2008  0.1051 -0.2328
 1015W        W 1986   5.560   1.400   7.846  0.2272  0.0335 -0.0603
 1016W        W 1987  12.051   4.189   8.766 -0.1118  0.3073 -0.2952
 1017W        W 1988  10.436   1.249  10.485 -0.0488  0.1715 -0.2814
 1018W        W 1989  10.337   7.618  13.259  0.1732  0.1548 -0.1614
 1019W        W 1990   6.061   8.102   6.306  0.0434 -0.1472 -0.3423
 1020W        W 1991   2.775   8.661   8.787  0.0444  0.1447  0.0887
 1021W        W 1992   7.107   7.242  13.005  0.1748  0.0577 -0.1362
 1022W        W 1993   3.428   8.741   6.844  0.0146  0.0584 -0.1941
 1023W        W 1994   3.042   7.870  13.906  0.0300 -0.1237 -0.0794
 1024W        W 1995  13.522   4.895  12.703  0.1042 -0.2683  0.1023
 1025W        W 1996   3.572   3.042  12.403 -0.0304 -0.1966  0.1346
 1026W        W 1997  13.111   5.959   4.820  0.0076 -0.1055 -0.2410
 1027W        W 1998   8.669   5.186   3.832 -0.1190 -0.1027 -0.2909
 1028W        W 1999  13.846   1.053   0.439  0.0044  0.0459  0.0105
 1029W        W 2000   3.698   5.327   3.488  0.1003  0.1106 -0.0072
 1030W        W 2001   6.567   7.814  11.678  0.0159  0.0355 -0.3148
 1031W        W 2002   2.238  12.307   9.875  0.0833 -0.0656 -0.0387
 1032W        W 2003   8.626   8.423   5.502  0.0529  0.1701 -0.1094
 1033W        W 2004   5.031   6.891   7.303 -0.2232  0.2373 -0.1830
 1034W        W 2005  12.849   8.831   9.420  0.3253  0.0519 -0.0484
 1035W        W 2006   0.476   1.104   7.916 -0.1428  0.3695 -0.2499
 1036W        W 2007   4.340   6.482  13.003 -0.0494 -0.0102  0.2114
 1037W        W 2008   6.145  12.565   0.657  0.1209  0.1167 -0.0353
 1038W        W 2009   1.700   8.783   2.987 -0.0183 -0.0538 -0.0042
 1039W        W 2010  12.796   2.409   7.314  0.1028  0.0592 -0.1397
 1040W        W 2011   4.610   0.520  10.986  0.1317  0.3028 -0.2663
 1041W        W 2012  13.540   2.458   1.768  0.1083 -0.2991 -0.1337
 1042W        W 2013   5.821   2.701   6.347 -0.1690 -0.1614  0.1348
 1043W        W 2014   8.876  11.195  11.696  0.3596 -0.1966 -0.4139
 1044W        W 2015  11.204   2.065   6.463  0.1784  0.0192 -0.0765
 1045W        W 2016   1.564   3.857   8.733 -0.0145 -0.2146 -0.1070
 1046W        W 2017   8.904   4.808   8.666 -0.2254 -0.1405  0.3231
 1047W        W 2018  11.825   6.458   7.453 -0.0369  0.0512  0.2231
 1048W        W 2019   9.599   1.159   5.600  0.4821  0.1517  0.0082
 1049W        W 2020   7.492   7.003   9.299 -0.1280 -0.1345  0.0150
 1050W        W 2021  10.891  13.749   2.165  0.3028 -0.2580  0.0898
 1051W        W 2022   3.000   4.150  13.420 -0.1630  0.0282  0.1160
 1052W        W 2023   1.958  11.265  10.081  0.2941 -0.0838  0.0575
 1053W        W 2024   1.980   5.000   2.277  0.0002 -0.0085 -0.1270
 1054W        W 2025   7.587  13.312   0.529 -0.0356  0.1197 -0.1592
 1055W        W 2026   7.052  12.358   7.139  0.3056  0.0341  0.2294
 1056W        W 2027   0.079   4.068  12.209  0.1038  0.0920  0.0407
 1057W        W 2028  13.131   9.415   7.313 -0.1545 -0.1173  0.2398
 1058W        W 2029   0.083  12.938   9.457 -0.2862 -0.0569  0.1923
 1059W        W 2030   7.976   9.992   8.433  0.0997 -0.0521 -0.3205
 1060W        W 2031   9.398  11.849   0.169  0.0227  0.0390 -0.2173
 1061W        W 2032  13.668   1.364   1.144  0.1117  0.1255 -0.0723
 1062W        W 2033  13.170   2.041   8.793  0.2039  0.1560  0.1407
 1063W        W 2034   2.244   0.796  12.912 -0.1978 -0.0931  0.0457
 1064W        W 2035   4.731   8.454   2.569  0.2793  0.2536  0.0368
 1065W        W 2036   8.816   1.617   4.763  0.1089  0.1090 -0.2819
 1066W        W 2037   1.688  12.476  12.971 -0.0227  0.2019  0.0106
 1067W        W 2038   2.098   9.471   4.582  0.3105 -0.0638  0.1096
 1068W        W 2039   9.202   0.164   1.388  0.1649  0.0363 -0.0524
 1069W        W 2040   5.738   2.705   5.751  0.1714 -0.0166 -0.2372
 1070W        W 2041   5.207  11.207  12.675  0.4281  0.0865  0.2547
 1071W        W 2042   3.024   0.246   1.083 -0.1517  0.0506  0.0978
 1072W        W 2043   5.712   2.275   9.373 -0.1118 -0.0012 -0.1155
 1073W        W 2044   9.165   1.025   9.522 -0.0030 -0.3955  0.3284
 1074W        W 2045  10.783   2.360   2.777 -0.2282 -0.3762  0.1068
 1075W        W 2046   5.918  11.175  11.989  0.3561  0.1429 -0.1092
 1076W        W 2047  12.883   4.690   2.829  0.1630  0.1670  0.1962
 1077W        W 2048   3.727   0.611   2.331  0.1468  0.0853  0.1753
 1078W        W 2049   5.305   7.208  13.713  0.3194  0.1141 -0.0722
 1079W        W 2050   4.450   1.013  12.617 -0.0727  0.0037 -0.0784
 1080W        W 2051   0.062   0.520   1.686 -0.0775 -0.0236 -0.1126
 1081W        W 2052   2.430   5.475   0.831  0.3203 -0.0872  0.1579
 1082W        W 2053   4.660   6.343   8.435  0.0518 -0.2517 -0.3566
 1083W        W 2054   9.494   1.834   1.652  0.2084 -0.0643  0.1747
 1084W        W 2055  11.447  10.895  13.579  0.1290  0.4116 -0.0239
 1085W        W 2056   2.679   8.907   7.406  0.2231  0.0538 -0.2081
 1086W        W 2057   4.481   9.438   6.367 -0.0272 -0.1027  0.0292
 1087W        W 2058  12.066   2.093  12.860  0.0944  0.0548 -0.1115
 1088W        W 2059  10.730  11.218   2.261  0.1104  0.1666 -0.1837
 1089W        W 2060   7.810   4.461   8.612  0.0448  0.1617  0.2220
 1090W        W 2061   5.949   8.814   6.665 -0.0026  0.0700 -0.0645
 1091W        W 2062   4.541   0.548   8.204 -0.1790  0.0431 -0.0136
 1092W        W 2063  13.855   2.151   8.101 -0.2443 -0.0501 -0.0553
 1093W        W 2064   0.241   8.992   0.629  0.2169 -0.1137 -0.1309
 1094W        W 2065   6.407   7.032   6.908  0.1269 -0.2523  0.1302
 1095W        W 2066   4.197   9.726   6.613 -0.1821  0.0837  0.0694
 1096W        W 2067  13.898  12.780  12.260  0.2159 -0.0349  0.0706
 1097W        W 2068   0.511   8.619  13.840  0.0467 -0.3892 -0.1314
 1098W        W 2069   1.292  13.898   9.242 -0.3038  0.0355 -0.0031
 1099W        W 2070  13.857   8.594  12.838 -0.1588  0.1469  0.4236
 1100W        W 2071   9.984   7.478  10.648 -0.2424  0.0483 -0.1841
 1101W        W 2072   2.415  13.219  11.821  0.0007  0.1995 -0.1837
 1102W        W 2073   1.211   4.851   4.649 -0.0286  0.1570  0.0441
 1103W        W 2074   3.328  10.164  10.427 -0.0043  0.1316  0.1473
 1104W        W 2075   3.011   1.320   8.913  0.3262  0.3501  0.0846
 1105W        W 2076   9.861   0.814   9.493 -0.1389 -0.0225 -0.1001
 1106W        W 2077  12.440   4.008  13.027 -0.1495 -0.1525  0.2807
 1107W        W 2078   0.325  12.066  12.928 -0.2778 -0.1627  0.1469
 1108W        W 2079   5.538   9.982  13.192  0.2389  0.2036 -0.2945
 1109W        W 2080  13.510   0.105  10.270 -0.0939 -0.3063  0.1494
 1110W        W 2081  12.111   8.790  10.837  0.3372 -0.2471  0.0127
 1111W        W 2082   8.014  11.621   5.446  0.2113  0.0618 -0.0584
 1112W        W 2083  13.524   3.309  12.180 -0.1967  0.0605 -0.1454
 1113W        W 2084   1.555  12.166  11.197  0.0285 -0.1225 -0.1772
 1114W        W 2085   2.579   8.986   6.855  0.0680  0.0949  0.4793
 1115W        W 2086   5.020  10.132   9.632  0.0045 -0.0124 -0.1078
 1116W        W 2087   0.733  13.883   6.688 -0.0229  0.1339  0.2761
 1117W        W 2088   9.739  13.438  11.399 -0.0669 -0.3247 -0.2245
 1118W        W 2089   0.516   3.818   0.839 -0.2608 -0.1573 -0.1420
 1119W        W 2090   1.284   6.853  11.755 -0.1182 -0.1200  0.3096
 1120W        W 2091   7.147  10.376  13.304  0.0344 -0.3097  0.2610
 1121W        W 2092   5.545   2.653   1.304  0.0317 -0.0618 -0.0626
 1122W        W 2093   0.753  12.635  11.197  0.0021 -0.1585  0.2967
 1123W        W 2094   0.293   3.022  10.908  0.0858 -0.1984  0.1228
 1124W        W 2095   2.103   3.021  11.968 -0.3999  0.0839  0.1938
 1125W        W 2096  13.174  11.826   8.840  0.0542 -0.0230 -0.0103
 1126W        W 2097   0.038   2.217   0.450 -0.2444  0.0965 -0.1154
 1127W        W 2098   7.165   3.953   1.489 -0.1130 -0.0556  0.1139
 1128W        W 2099   4.237  12.553  12.743  0.0641 -0.0641  0.1821
 1129W        W 2100   0.314   6.985   2.695  0.2458 -0.2431 -0.1411
 1130W        W 2101   2.900   8.490  10.303  0.0241 -0.0509 -0.0788
 1131W        W 2102  11.487   0.866   9.164 -0.0486 -0.2593 -0.0236
 1132W        W 2103   8.733   0.660   9.324  0.1341 -0.0433 -0.0568
 1133W        W 2104   6.670  10.546   8.338 -0.5497 -0.2734 -0.0841
 1134W        W 2105   7.329   5.428  11.538 -0.0964  0.2202 -0.2246
 1135W        W 2106   0.189  10.040  11.837 -0.0790  0.4434 -0.3821
 1136W        W 2107  12.981   5.162   2.769 -0.0641 -0.1258 -0.0977
 1137W        W 2108   4.379  11.776  11.658 -0.2644  0.0399  0.0862
 1138W        W 2109  10.244   6.908   2.181  0.1212  0.0304 -0.2738
 1139W        W 2110   9.998   5.854   3.048 -0.3680 -0.0435  0.0915
 1140W        W 2111  13.836   3.268   4.168 -0.1386  0.2040 -0.0991
 1141W        W 2112  13.761   8.953  10.540 -0.3193 -0.2544  0.1061
 1142W        W 2113  13.511   9.523  11.902 -0.1022  0.2163  0.0854
 1143W        W 2114  13.258  11.446   3.455  0.1038  0.1641  0.0035
 1144W        W 2115   3.015   6.297  10.606  0.0209  0.0351 -0.1547
 1145W        W 2116   4.068  11.895   8.733 -0.0350 -0.1994  0.0880
 1146W        W 2117   8.688   7.212   4.801 -0.3465 -0.0535 -0.2056
 1147W        W 2118   4.648   3.258   1.743 -0.2480  0.0770 -0.1579
 1148W        W 2119   5.992   1.066   3.476 -0.1199  0.1441  0.1088
 1149W        W 2120   9.658   1.693  10.706 -0.1402  0.0301 -0.3466
 1150W        W 2121   8.005   1.916   2.378  0.0539  0.0065 -0.1282
 1151W        W 2122  12.136   2.219   5.413  0.1586 -0.1170 -0.0850
 1152W        W 2123   9.296   0.234   6.675 -0.1772 -0.1393  0.2757
 1153W        W 2124   8.365   6.281   4.751  0.0175 -0.0693  0.5768
 1154W        W 2125   7.129   6.063  12.795 -0.1525  0.1254  0.1098
 1155W        W 2126   1.888  12.718   9.857  0.0109 -0.2751  0.1023
 1156W        W 2127  13.687   4.523   2.484 -0.2862 -0.1924 -0.1644
 1157W        W 2128   1.157   6.767   6.086  0.3592 -0.0435  0.2435
 1158W        W 2129   5.933  12.606   4.135 -0.1415  0.0844 -0.0451
 1159W        W 2130   1.061   2.397  12.882 -0.0963 -0.2071 -0.0896
 1160W        W 2131   3.669   5.415   8.601  0.0048  0.0063 -0.0300
 1161W        W 2132   8.042   1.200  11.148 -0.0462  0.0630  0.1016
 1162W        W 2133  11.930   4.831  10.197  0.1196 -0.3083 -0.5914
 1163W        W 2134   2.848   9.206   4.114 -0.2178 -0.1371  0.5934
 1164W        W 2135  10.417   2.847   5.346  0.0432  0.1096  0.3764
 1165W        W 2136   2.631   0.580   4.195  0.1489  0.2838  0.0887
 1166W        W 2137  10.645   8.975   3.659 -0.2275 -0.0519  0.2239
 1167W        W 2138   0.259   9.378   8.952 -0.1039  0.3647 -0.2972
 1168W        W 2139   2.186  11.892   4.931  0.0399 -0.2566 -0.0343
 1169W        W 2140   4.068   4.297   2.032 -0.0843  0.2425  0.0319
 1170W        W 2141  12.001  11.633  10.792  0.1481 -0.0574  0.1283
 1171W        W 2142   6.532   6.495   1.369 -0.0162  0.0818  0.2832
 1172W        W 2143   0.928  11.323  10.846  0.1752  0.3067 -0.2977
 1173W        W 2144   0.194   6.464  12.709  0.0090  0.0507 -0.0944
 1174W        W 2145   1.032   3.449   6.899 -0.1991  0.1704 -0.0406
 1175W        W 2146   5.739   7.028   7.809 -0.0454  0.2299 -0.1977
 1176W        W 2147   7.941   6.521  10.043  0.0507 -0.3046  0.1502
 1177W        W 2148   9.496  13.249  10.924  0.1963 -0.0101 -0.1876
 1178W        W 2149   7.707   4.687   3.098 -0.0949  0.0086  0.0643
 1179W        W 2150   7.558   2.954   9.745  0.0257  0.2952  0.0242
 1180W        W 2151  12.122   2.464   9.264 -0.1241 -0.1140 -0.1045
 1181W        W 2152  13.770   2.122  12.736  0.0360  0.0971  0.0620
 1182W        W 2153   9.263   8.843   0.785  0.0697  0.2259 -0.1609
 1183W        W 2154   8.523   9.304   4.174 -0.0778  0.2277 -0.0426
 1184W        W 2155  10.648   1.451   0.561  0.0827  0.2900  0.0477
 1185W        W 2156   7.687  10.260   7.164 -0.0583 -0.0379  0.0093
 1186W        W 2157   8.498  13.140   2.421 -0.0403  0.2246  0.1261
 1187W        W 2158   8.692   0.787   2.328 -0.0995  0.0740 -0.1472
 1188W        W 2159  12.578  10.527  13.895 -0.0656 -0.2036  0.0859
 1189W        W 2160   4.181  13.368   0.375  0.2891  0.2391 -0.2459
 1190W        W 2161   3.334   3.700   2.186 -0.0221 -0.1539 -0.1449
 1191W        W 2162   8.471   4.266   1.085 -0.0021  0.0125  0.4739
 1192W        W 2163  10.353  10.537   5.361  0.1133 -0.4331  0.0691
 1193W        W 2164  13.740  12.574  10.984  0.2936 -0.0257 -0.0513
 1194W        W 2165  12.502   0.069   3.435  0.2401 -0.3761  0.1154
 1195W        W 2166   8.830   8.665  12.091 -0.0522 -0.0873  0.0068
 1196W        W 2167   6.197   2.691   5.957 -0.0615 -0.0557 -0.0711
 1197W        W 2168   7.760   7.305   9.675 -0.0555 -0.1881 -0.2645
 1198W        W 2169   1.421  12.974  11.639 -0.0272  0.1096  0.1064
 1199W        W 2170   5.611   1.780   7.232 -0.0007 -0.1024 -0.3698
 1200W        W 2171  13.272  13.740   2.729 -0.2848 -0.0012 -0.0542
 1201W        W 2172   2.431  10.109   3.316  0.1730  0.4163 -0.1323
 1202W        W 2173  11.166   4.007   7.207  0.1332 -0.1406 -0.0896
 1203W        W 2174   4.441   4.642   5.365  0.0522 -0.4581  0.1134
 1204W        W 2175   9.109   9.521   3.196 -0.2455  0.1433 -0.1656
 1205W        W 2176   1.602   1.418   6.363  0.1534 -0.0095 -0.2664
 1206W        W 2177  12.935   2.119   5.624 -0.2637  0.2679 -0.2876
 1207W        W 2178   6.538  13.453  12.542  0.0562  0.0480  0.0130
 1208W        W 2179  12.762   6.069   4.068 -0.0243 -0.1908 -0.0298
 1209W        W 2180   6.834  11.243   2.687 -0.2247 -0.2003 -0.3573
 1210W        W 2181   8.014   8.128  13.080  0.2551 -0.3915  0.1349
 1211W        W 2182   4.001   2.013  12.641 -0.0317  0.2942 -0.0018
 1212W        W 2183  11.622  11.186  11.601  0.0210 -0.0281  0.1872
 1213W        W 2184   2.099   2.465   8.310 -0.2054  0.2301 -0.0227
 1214W        W 2185   7.074   7.316   5.496  0.1864  0.1359  0.1522
 1215W        W 2186   0.362  10.331   5.002 -0.0741  0.0424  0.1049
 1216W        W 2187  11.933   2.669  12.469 -0.1908 -0.1444  0.0107
 1217W        W 2188   4.299  10.094  11.676 -0.2988 -0.1858  0.0992
 1218W        W 2189   2.263  11.313   2.573 -0.0033  0.3173 -0.0798
 1219W        W 2190   3.986   2.541   0.683 -0.0017  0.0321 -0.1078
 1220W        W 2191   4.422   3.767   6.397 -0.0033  0.0556 -0.0396
 1221W        W 2192   0.694  11.223   5.926 -0.1998  0.0854 -0.2931
 1222W        W 2193  10.024   5.874   8.027 -0.0397  0.2836 -0.0052
 1223W        W 2194  10.258   1.324   7.876  0.1950  0.2562 -0.1067
 1224W        W 2195  13.165   4.395   6.479 -0.1047 -0.1704  0.1298
 1225W        W 2196   8.959  10.922  10.427 -0.2871  0.1450  0.2157
 1226W        W 2197  11.381   6.587   6.936  0.1561 -0.1893  0.1511
 1227W        W 2198   6.627   4.222  13.577 -0.0319 -0.1106 -0.4360
 1228W        W 2199  12.005  12.182   7.487  0.1374  0.2196  0.2584
 1229W        W 2200   1.205   7.462   0.117  0.1853  0.0234  0.2199
 1230W        W 2201   2.280   9.883   0.833  0.0409 -0.2080  0.0094
 1231W        W 2202   0.084   4.098   6.101 -0.0657  0.1001 -0.1446
 1232W        W 2203  10.095   6.199   0.207 -0.1186  0.0237  0.3085
 1233W        W 2204   1.936   2.279  11.848  0.1536 -0.0207 -0.0062
 1234W        W 2205   9.482   6.035   6.471 -0.3817 -0.0433  0.1494
 1235W        W 2206   1.532   3.456   5.134  0.1600  0.1440 -0.0859
 1236W        W 2207   9.103   1.806   1.290  0.1780 -0.0840  0.0765
 1237W        W 2208   1.713  12.263   9.763  0.2056  0.0460  0.1322
 1238W        W 2209   5.625   0.062   6.437 -0.0903  0.0403 -0.2568
 1239W        W 2210  13.290   7.791   1.173 -0.1945  0.3560  0.0552
 1240W        W 2211   9.847   5.878   9.830 -0.1973 -0.0250 -0.1436
 1241W        W 2212   0.037   9.940   0.499  0.0420 -0.0713  0.1100
 1242W        W 2213   4.138  13.382  13.182  0.2240 -0.4858 -0.1121
 1243W        W 2214  11.255   7.262  13.845  0.2522 -0.0302  0.2164
 1244W        W 2215  13.614   5.397  13.689  0.0354 -0.1971  0.3262
 1245W        W 2216   9.892  10.200   8.006 -0.0981 -0.0337 -0.3125
 1246W        W 2217   0.432  12.717  10.389  0.1206  0.2005  0.1724
 1247W        W 2218   4.251  12.107  11.339  0.1384  0.0563  0.0326
 1248W        W 2219  12.508   3.315  13.779 -0.0624  0.1114 -0.1664
 1249W        W 2220  12.313   9.350   1.396 -0.1365  0.1098  0.1488
 1250W        W 2221  11.908   0.605  10.497  0.0020  0.0178 -0.2201
 1251W        W 2222   4.614   0.861   8.972  0.0302  0.1640 -0.3921
 1252W        W 2223   5.213   8.526   8.300  0.0510 -0.1036  0.2487
 1253W        W 2224   0.652   9.998   3.622 -0.0600 -0.0207  0.1578
 1254W        W 2225   6.028   3.494   1.061 -0.0951 -0.0085 -0.0460
 1255W        W 2226  11.779  11.773   8.328  0.1030 -0.2932 -0.1741
 1256W        W 2227   5.604   6.944  12.496  0.1662  0.1091  0.1236
 1257W        W 2228   5.086   1.250   0.028  0.0623  0.1665 -0.1496
 1258W        W 2229   9.555  12.161  12.330 -0.3120 -0.0959  0.3169
 1259W        W 2230   4.253   5.384   6.930 -0.1650  0.1524 -0.3736
 1260W        W 2231   0.518  10.817   5.185 -0.3483  0.1006  0.1195
 1261W        W 2232   2.102   3.801   0.775 -0.1070 -0.0837 -0.2751
 1262W        W 2233   7.542   4.861   1.160  0.1861  0.1101  0.0878
 1263W        W 2234  11.354   7.009   0.912  0.3601  0.0925  0.0753
 1264W        W 2235   2.689   5.425   1.950 -0.3083 -0.1146 -0.1207
 1265W        W 2236   4.233   1.738   7.091  0.1054 -0.1472  0.0562
 1266W        W 2237  12.217   3.727   8.603 -0.3345  0.0492 -0.0551
 1267W        W 2238   0.417   4.359   7.935  0.2743  0.2552  0.1389
 1268W        W 2239  10.293   4.278   4.495 -0.2306 -0.0006 -0.2476
 1269W        W 2240   1.060   2.321   4.291 -0.0010 -0.0870  0.1326
 1270W        W 2241   2.970  11.951   3.840  0.3860 -0.1119 -0.0923
 1271W        W 2242   0.181   8.684   1.949  0.4188  0.0968  0.2324
 1272W        W 2243  11.057   9.072  11.882 -0.2105 -0.0635 -0.1492
 1273W        W 2244  10.135   6.298  11.650 -0.3051  0.1687 -0.0583
 1274W        W 2245   0.935  12.686   8.304 -0.3941  0.0393  0.0013
 1275W        W 2246   1.154   6.071  12.282 -0.1002  0.2029  0.1481
 1276W        W 2247   3.156  11.236   1.521 -0.0475  0.2585 -0.1281
 1277W        W 2248   9.857   0.424  10.198  0.1267  0.1815 -0.3849
 1278W        W 2249   2.841   1.063   2.026  0.2802  0.0612 -0.0002
 1279W        W 2250   1.648   0.772  10.786  0.2185 -0.0853  0.2087
 1280W        W 2251   5.241   6.415  10.678 -0.2961  0.0452  0.1737
 1281W        W 2252   7.638  10.632   2.329 -0.1551 -0.2388 -0.2799
 1282W        W 2253  10.621  11.510   9.215 -0.3263  0.1279  0.0280
 1283W        W 2254  12.099   3.187   1.442  0.1613 -0.0261  0.2041
 1284W        W 2255  13.172   9.005   6.134  0.1451 -0.1841 -0.1039
 1285W        W 2256   7.776   5.096  13.577  0.2576  0.2548  0.0733
 1286W        W 2257  12.005   8.043  10.296  0.0021 -0.0202 -0.2913
 1287W        W 2258  13.198   8.879   9.858 -0.1038  0.3460 -0.0558
 1288W        W 2259   0.591   3.229   6.540 -0.3226 -0.0248  0.0798
 1289W        W 2260  11.310  10.939   7.450  0.0494 -0.0965  0.1366
 1290W        W 2261   8.103   2.672   0.848 -0.1059 -0.0631 -0.0204
 1291W        W 2262   6.286   3.580   5.069  0.0776  0.1469 -0.1459
 1292W        W 2263   2.727   1.013   8.594  0.4202 -0.0043 -0.0934
 1293W        W 2264   6.977   0.965   3.948 -0.1296 -0.0042 -0.1185
 1294W        W 2265   0.527  12.098   9.872 -0.4095 -0.2638  0.0815
 1295W        W 2266  10.847   7.343   1.504  0.0325 -0.0345  0.1237
 1296W        W 2267  10.562   6.178  13.897 -0.3687 -0.4209  0.0614
 1297W        W 2268   7.658  11.315   2.931 -0.0551  0.0567  0.0783
 1298W        W 2269   3.041   7.920   3.290  0.1524  0.0391  0.1539
 1299W        W 2270  12.100   6.710  12.481  0.2356 -0.3317  0.1049
 1300W        W 2271   7.842   2.589  10.100  0.1082  0.2376  0.2164
 1301W        W 2272   5.060   9.711   8.641 -0.0283  0.0362 -0.1854
 1302W        W 2273   9.829  13.249   0.445 -0.1302  0.1918  0.1950
 1303W        W 2274   9.907  11.128   6.290 -0.0813  0.0493 -0.2525
 1304W        W 2275  11.673  12.786   8.041  0.1060 -0.1820 -0.2139
 1305W        W 2276  10.452  10.976   8.544  0.0648  0.2827  0.1201
 1306W        W 2277  10.086  13.792   2.507 -0.1170 -0.0785  0.5360
 1307W        W 2278   9.002  10.924   2.529 -0.0741  0.1408 -0.1266
 1308W        W 2279   2.350   4.994   0.157 -0.0853 -0.1529 -0.2041
 1309W        W 2280   4.121   6.262  12.322 -0.1161  0.1459  0.1777
 1310W        W 2281   0.550   4.179  10.367 -0.2791  0.1731 -0.2734
 1311W        W 2282   1.673   8.090   4.196 -0.1529 -0.0736 -0.0656
 1312W        W 2283   8.245  11.530  12.759  0.1771 -0.0024  0.0706
 1313W        W 2284   3.564   4.099   2.360  0.1761  0.0253  0.1962
 1314W        W 2285   1.866  13.873   1.969 -0.1964 -0.2374 -0.1926
 1315W        W 2286   9.022   9.420   8.667 -0.1132 -0.1440 -0.1662
 1316W        W 2287   2.327   0.835  10.325 -0.1777 -0.4054  0.4773
 1317W        W 2288   4.879   6.729   3.821 -0.1985 -0.3005  0.0210
 1318W        W 2289   7.487   7.482  12.631  0.0142  0.0906  0.0701
 1319W        W 2290  12.784   4.620   8.340 -0.0148  0.0932 -0.0192
 1320W        W 2291   1.772   6.351   8.619 -0.0154 -0.0109  0.1542
 1321W        W 2292   5.238   6.686  13.809 -0.0052 -0.0706 -0.0326
 1322W        W 2293   3.744   6.716   9.822  0.2704 -0.0792  0.2597
 1323W        W 2294   8.912  11.093   8.327  0.1958 -0.1716  0.2289
 1324W        W 2295  10.805   5.491   5.446  0.1683 -0.0960 -0.0977
 1325W        W 2296   7.971   2.046   5.089 -0.1620 -0.0955 -0.1522
 1326W        W 2297  10.017  10.528  11.470  0.1302 -0.0134  0.0293
 1327W        W 2298   3.415   6.563   3.397 -0.0448  0.1428  0.3292
 1328W        W 2299  10.649   9.026   0.130  0.0731 -0.0028  0.3496
 1329W        W 2300  12.495   0.188   6.508  0.0159 -0.1356  0.1431
 1330W        W 2301  10.009  11.522   7.092  0.0879  0.0901 -0.0171
 1331W        W 2302  10.000   4.373   6.579 -0.2720 -0.2081 -0.1011
 1332W        W 2303   5.973   6.686   4.640  0.0589  0.0464 -0.0279
 1333W        W 2304   2.094  12.354   8.017  0.1829 -0.1248  0.1176
 1334W        W 2305  10.002  11.896  10.229 -0.0501  0.0811  0.1382
 1335W        W 2306   1.007   3.607   4.969  0.1733  0.1633  0.3825
 1336W        W 2307   4.283   8.224   2.513 -0.1584  0.2269  0.2739
 1337W        W 2308   2.932   9.088  10.212  0.0162 -0.0871  0.0438
 1338W        W 2309   5.340   2.012   9.084  0.0807  0.0596 -0.0237
 1339W        W 2310   2.229  13.249  12.403 -0.1090 -0.2046 -0.0888
 1340W        W 2311   3.433  12.616   4.033  0.0694 -0.1679 -0.1915
 1341W        W 2312  10.180  12.311   8.227 -0.0013 -0.1696  0.0564
 1342W        W 2313   1.144   6.613   0.254 -0.0115 -0.0257 -0.1117
 1343W        W 2314   0.994  10.594   1.925  0.2301  0.0861 -0.1541
 1344W        W 2315   3.636   6.343  13.746 -0.1446  0.0523  0.0625
 1345W        W 2316   0.294  10.737  12.605 -0.1563 -0.1435 -0.0173
 1346W        W 2317   4.171  12.164  13.015 -0.0304  0.1581 -0.0167
 1347W        W 2318  13.461  12.077  10.790 -0.4165  0.3350  0.1001
 1348W        W 2319   9.719   4.780   3.531 -0.0745 -0.2770  0.1871
 1349W        W 2320   7.279   8.333   3.741 -0.1864  0.0089  0.1624
 1350W        W 2321   6.396   1.273   5.359 -0.0328 -0.2275 -0.0718
 1351W        W 2322   8.433   0.673   5.358  0.1139  0.2024  0.0653
 1352W        W 2323   3.239   3.615   0.146 -0.3571  0.1706 -0.3276
 1353W        W 2324   7.280   1.022   7.074 -0.1617 -0.0185 -0.1429
 1354W        W 2325  10.058   2.786   1.489 -0.1541  0.2130 -0.0845
 1355W        W 2326  13.692  12.708  13.259  0.0127  0.1722  0.0529
 1356W        W 2327  12.835   0.421  11.911  0.0045  0.1190  0.0266
 1357W        W 2328   1.883  10.365  12.636  0.0460  0.0481 -0.2258
 1358W        W 2329   4.797   2.774  10.217  0.0870  0.2967 -0.0232
 1359W        W 2330   9.937   3.027  10.751  0.1234  0.0991  0.1177
 1360W        W 2331  11.241   7.820   0.785  0.0493 -0.0162  0.3422
 1361W        W 2332   0.157   6.635   4.222  0.3895 -0.2106 -0.1701
 1362W        W 2333   0.338   6.179   0.683  0.1963 -0.2046 -0.1188
 1363W        W 2334   7.035   2.993   1.107  0.0181 -0.0327  0.2109
 1364W        W 2335   8.031   8.865   4.540 -0.0064 -0.2477  0.0061
 1365W        W 2336   1.550   2.874   6.592 -0.0146 -0.1279  0.1535
 1366W        W 2337   0.821   1.076   3.827  0.0637 -0.1018 -0.1270
 1367W        W 2338   7.676   0.016   1.642 -0.2911  0.2173  0.3454
 1368W        W 2339  13.318   1.396   5.569 -0.4484 -0.0474  0.1590
 1369W        W 2340   6.451  12.787   5.760 -0.3564  0.2324  0.1175
 1370W        W 2341   8.382   6.325   6.113 -0.0316  0.1999  0.1243
 1371W        W 2342   8.139   0.755  10.915  0.2472  0.0591 -0.1675
 1372W        W 2343   6.240   8.115  11.961  0.2673  0.1229 -0.1195
 1373W        W 2344   3.456   5.390   0.330  0.1426  0.0423 -0.1510
 1374W        W 2345   8.860   3.056   2.518  0.0789 -0.0383 -0.3935
 1375W        W 2346  12.854   8.482   1.819  0.1094 -0.0696 -0.0668
 1376W        W 2347  11.250   7.733   2.785  0.2393  0.0428 -0.0090
 1377W        W 2348   1.482   1.333  12.768 -0.1898 -0.1086 -0.0698
 1378W        W 2349  11.328   8.993   2.317  0.2079 -0.1072 -0.1594
 1379W        W 2350   4.696   6.103   9.936 -0.0322 -0.2291  0.1970
 1380W        W 2351   9.514  11.968   8.645 -0.0346 -0.1936 -0.0517
 1381W        W 2352  11.033  12.788  12.400  0.0271 -0.0593 -0.0507
 1382W        W 2353   3.197   6.615  13.831 -0.0348 -0.0667 -0.2341
 1383W        W 2354  11.430   2.240   4.589 -0.0778  0.0347  0.4380
 1384W        W 2355   3.354   6.514   4.756  0.0928 -0.0334  0.0665
 1385W        W 2356   5.936   1.590   2.694 -0.0443  0.0479  0.3346
 1386W        W 2357   2.315   2.820   2.505  0.1321  0.0148  0.1825
 1387W        W 2358   5.287  11.223   7.425 -0.0280  0.0838  0.2279
 1388W        W 2359   0.527   1.949   1.296 -0.1130 -0.2012 -0.3112
 1389W        W 2360   4.873   6.952  13.684  0.0056 -0.0816  0.3530
 1390W        W 2361  11.473   0.383   5.393  0.2107  0.1681  0.0834
 1391W        W 2362   6.519   4.124   0.258 -0.1967 -0.1776  0.0826
 1392W        W 2363   2.618   7.412   2.729  0.0926 -0.1943 -0.2210
 1393W        W 2364   8.567   7.565   7.597  0.0861 -0.1513  0.0451
 1394W        W 2365  13.333   5.588   5.113 -0.2445 -0.1119 -0.2376
 1395W        W 2366   5.293   5.641   8.514 -0.0554  0.1624 -0.0885
 1396W        W 2367  13.202   4.937   0.189 -0.0201  0.0387  0.2142
 1397W        W 2368  10.827   5.367   1.304  0.3227  0.1377  0.3159
 1398W        W 2369   4.243   8.348   9.437  0.2017 -0.0811  0.2443
 1399W        W 2370   4.210   6.015   2.996  0.2773 -0.0187  0.1356
 1400W        W 2371   2.663   6.048   8.429 -0.5030 -0.0053 -0.0344
 1401W        W 2372   2.205   6.285   6.820 -0.1606 -0.1589 -0.2413
 1402W        W 2373   2.438   5.327   9.287 -0.0020  0.1532  0.2746
 1403W        W 2374   2.283   4.966   2.791 -0.1237 -0.1324  0.4579
 1404W        W 2375  12.453  12.325   9.087  0.0355  0.1199 -0.0155
 1405W        W 2376  12.731   1.295  12.992 -0.4324 -0.2971 -0.0340
 1406W        W 2377   3.156   1.120  12.139  0.1932 -0.1174  0.1617
 1407W        W 2378  13.483   9.903   6.374 -0.3068 -0.1839 -0.1803
 1408W        W 2379   3.583   3.474   5.663 -0.0326  0.2771 -0.1663
 1409W        W 2380   9.780   6.538   7.581  0.2883  0.0067 -0.0510
 1410W        W 2381  11.131   8.578   4.842 -0.1590  0.0594  0.0925
 1411W        W 2382   7.858   5.748   6.465 -0.0959 -0.1599  0.0891
 1412W        W 2383   2.135   2.198   6.146  0.0241  0.2153 -0.2643
 1413W        W 2384   8.137   5.934   0.135 -0.0177 -0.0133 -0.1866
 1414W        W 2385   3.792   0.889   8.602  0.2154  0.0262 -0.1346
 1415W        W 2386  11.861  12.027   8.792  0.2915  0.1859 -0.0592
 1416W        W 2387   1.092   4.246   0.955 -0.0703  0.1959  0.1957
 1417W        W 2388   4.350   1.077   5.993  0.2536  0.2171 -0.0172
 1418W        W 2389  11.938   3.692   6.688 -0.2207 -0.0851 -0.0595
 1419W        W 2390   6.328   9.354  13.218 -0.2077  0.1418 -0.5021
 1420W        W 2391  11.687   5.306   6.954 -0.0128 -0.2083 -0.0963
 1421W        W 2392  12.221  10.823  13.633  0.3224  0.0855 -0.0768
 1422W        W 2393  12.498   0.832   8.848 -0.2406 -0.1879  0.0905
 1423W        W 2394   7.133  10.076  12.389 -0.1569 -0.1305 -0.0321
 1424W        W 2395   9.313  10.215   2.609 -0.2922  0.0951 -0.0760
 1425W        W 2396   9.654   6.075   8.539  0.0180 -0.3055 -0.1139
 1426W        W 2397   5.515   0.325  12.754 -0.1296  0.1680 -0.0489
 1427W        W 2398  12.372   2.846   4.805  0.0900 -0.1207 -0.3038
 1428W        W 2399   6.352   7.150   4.636  0.1006  0.0083  0.3757
 1429W        W 2400   1.443   3.557   8.275 -0.0903 -0.1078  0.1809
 1430W        W 2401  12.811   2.634   4.548  0.3707 -0.3045 -0.1540
 1431W        W 2402   6.077   1.267   8.598 -0.0788  0.1018  0.0651
 1432W        W 2403   7.886   9.647  11.758 -0.0556 -0.2777 -0.1576
 1433W        W 2404   5.795   1.031   0.780 -0.0502 -0.0143  0.1184
 1434W        W 2405   3.759  10.034   3.451 -0.0657 -0.2117 -0.0684
 1435W        W 2406  10.259   7.143  12.895  0.1337 -0.0529 -0.0631
 1436W        W 2407   7.749  13.342   9.567  0.0542 -0.0094 -0.0299
 1437W        W 2408  13.176  12.457  10.954  0.2711  0.4202 -0.0012
 1438W        W 2409  12.162   5.709   7.075  0.3300  0.0837  0.0193
 1439W        W 2410   1.897   5.433   8.326  0.0750 -0.1632  0.1557
 1440W        W 2411  11.306   0.273   3.057 -0.1783  0.0343 -0.2605
 1441W        W 2412   5.665   4.908   8.060 -0.0248  0.0928 -0.0225
 1442W        W 2413  13.701  12.345  13.665  0.0900  0.1431  0.0250
 1443W        W 2414   8.041   1.589   3.181 -0.0918  0.0336  0.2153
 1444W        W 2415  10.849   5.062   9.039  0.1177  0.1175 -0.0226
 1445W        W 2416   4.086   1.297  13.729  0.3408  0.0850 -0.3630
 1446W        W 2417   9.209   2.928   4.300  0.0661 -0.2950  0.0831
 1447W        W 2418   4.782   1.391  11.216 -0.1657  0.0964 -0.3088
 1448W        W 2419   7.334   9.142   7.358 -0.1034  0.1184  0.1715
 1449W        W 2420   3.041   1.605  13.813 -0.1098  0.0423  0.1181
 1450W        W 2421   2.555  10.635  11.033  0.0058  0.1783  0.2484
 1451W        W 2422   4.469   7.818   6.305  0.0085 -0.2098  0.1640
 1452W        W 2423   9.246   6.466  12.091  0.1339  0.1571  0.1235
 1453W        W 2424   0.254   5.616   9.186 -0.0383 -0.1273  0.0065
 1454W        W 2425   3.073   6.870   7.524  0.1885  0.0601  0.2265
 1455W        W 2426   9.801   9.505   4.943 -0.2638 -0.0098  0.0583
 1456W        W 2427   3.533   9.240   5.964  0.0491  0.0462 -0.1329
 1457W        W 2428   1.749   4.851   0.458 -0.3358  0.1228 -0.0484
 1458W        W 2429   7.211   6.862  12.618 -0.0534  0.0427 -0.0908
 1459W        W 2430   3.888  10.992  10.827  0.1165  0.2328 -0.0580
 1460W        W 2431  12.830   1.678  11.353  0.1074  0.1791  0.0558
 1461W        W 2432   2.362  13.502  10.259  0.2199 -0.0865  0.1079
 1462W        W 2433   7.723   8.603   2.920  0.1830 -0.1465 -0.0574
 1463W        W 2434   8.009   3.175   6.321 -0.0390 -0.0936  0.0552
 1464W        W 2435  13.798  10.816  12.924  0.1733 -0.1355  0.1403
 1465W        W 2436   9.843   1.303   1.366 -0.2564  0.3593 -0.0760
 1466W        W 2437   1.228   7.213   4.465  0.0467  0.1381 -0.3607
 1467W        W 2438  10.392   3.497   8.513 -0.1454 -0.0607 -0.0281
 1468W        W 2439  12.086   4.545   7.243  0.0310 -0.1801 -0.3245
 1469W        W 2440   2.307  12.155   8.390 -0.0648  0.0344  0.3659
 1470W        W 2441   7.539   6.112   9.951  0.2426 -0.2348  0.1341
 1471W        W 2442   8.054   4.677  13.513  0.2520 -0.0365  0.1448
 1472W        W 2443   4.108   2.796   4.995 -0.1485  0.2189 -0.1376
 1473W        W 2444  10.891  11.596  11.133  0.0339 -0.1145  0.5965
 1474W        W 2445   9.590   2.249  13.901  0.0483 -0.2515  0.0407
 1475W        W 2446   3.577  12.697   9.933  0.2816 -0.1826  0.0339
 1476W        W 2447   2.223   8.009  12.055 -0.0805 -0.1361  0.0383
 1477W        W 2448  10.840   7.871   7.135 -0.0831 -0.0629  0.2710
 1478W        W 2449  10.253   8.361   2.762 -0.0147  0.0127  0.0282
 1479W        W 2450  11.292   3.202  11.056  0.2271  0.0847  0.1861
 1480W        W 2451   5.036  10.247   2.610  0.2392 -0.0113 -0.1640
 1481W        W 2452   3.761   7.368   3.215 -0.2905 -0.0208 -0.2468
 1482W        W 2453  12.065  11.886  13.417  0.0016  0.1870  0.0097
 1483W        W 2454   5.038  10.609   9.465 -0.2775  0.0406 -0.1349
 1484W        W 2455   3.026   8.944  10.738  0.1695 -0.0780 -0.0688
 1485W        W 2456  11.451  11.662   7.760  0.0085 -0.0448  0.3730
 1486W        W 2457  10.326  13.042   2.289 -0.1470 -0.0751  0.1266
 1487W        W 2458   2.025   3.474  11.605 -0.0840  0.1899  0.1590
 1488W        W 2459  12.633   6.905   6.921  0.1853  0.0860  0.2378
 1489W        W 2460   0.309  12.856   0.685  0.0440 -0.2224  0.2434
 1490W        W 2461   1.604   5.936  11.878  0.0860 -0.0248  0.1711
 1491W        W 2462   6.512   8.399   2.288 -0.2447 -0.1125  0.4134
 1492W        W 2463   2.823  12.792   4.958 -0.1295 -0.2253 -0.0630
 1493W        W 2464  11.990   3.489  13.359 -0.0204  0.1406 -0.0309
 1494W        W 2465   1.781  13.360   8.519 -0.2336 -0.0596 -0.2035
 1495W        W 2466   6.036  12.702  10.823 -0.0234  0.0176 -0.0098
 1496W        W 2467   1.069  10.009   3.885  0.1086  0.0462 -0.2015
 1497W        W 2468   8.646   5.968   0.295  0.2688  0.1112 -0.2578
 1498W        W 2469   7.136   5.343   3.632 -0.4966 -0.1120  0.1208
 1499W        W 2470   6.980   8.729   0.036  0.2568  0.1341 -0.0644
 1500W        W 2471   6.555   9.325   5.571  0.0593 -0.1978 -0.1563
 1501W        W 2472   2.303   1.618   5.995  0.1010  0.4356 -0.3835
 1502W        W 2473   1.001   9.869   4.802  0.0677  0.2387 -0.1683
 1503W        W 2474   9.976   4.114   2.629 -0.0532  0.1992  0.0684
 1504W        W 2475   4.586  10.553   8.227 -0.4437 -0.5304  0.3130
 1505W        W 2476  13.004   4.299   3.948 -0.2257  0.2317  0.0418
 1506W        W 2477   5.601  11.040   6.985  0.1735  0.1042 -0.0895
 1507W        W 2478   9.980   5.615  10.304  0.0787  0.4031  0.1387
 1508W        W 2479   6.554   6.825   5.940  0.3134  0.2589  0.1260
 1509W        W 2480   0.929   6.508  10.022  0.0085 -0.0693  0.2547
 1510W        W 2481  10.328   5.251  11.627 -0.3256 -0.2025  0.4817
 1511W        W 2482   6.840   7.979   5.099 -0.0971 -0.2158 -0.3603
 1512W        W 2483   2.270   8.058   8.281  0.1529  0.0896 -0.1656
 1513W        W 2484  11.575  12.718  11.492  0.0727  0.0986  0.0279
 1514W        W 2485   6.863   7.577   9.350  0.0911  0.0302 -0.2648
 1515W        W 2486   7.861   2.593   1.323 -0.3174 -0.2613  0.1821
 1516W        W 2487   6.063  12.558   7.021 -0.0502  0.0348  0.1278
 1517W        W 2488   6.756  13.196  11.239  0.2485  0.1127  0.1671
 1518W        W 2489   4.935   9.800   6.433 -0.1899  0.1466 -0.0017
 1519W        W 2490   7.549  13.685  13.570 -0.1213  0.0295  0.3247
 1520W        W 2491  12.980   2.167   8.297 -0.0511  0.0586  0.1065
 1521W        W 2492   6.824  11.839   2.698  0.0773 -0.0923 -0.2051
 1522W        W 2493   9.379   4.953  10.006  0.2140  0.0187  0.3768
 1523W        W 2494   3.127   4.004   6.402  0.1296 -0.0225  0.0945
 1524W        W 2495  13.148   8.146   1.522  0.1037  0.1438  0.2741
 1525W        W 2496  10.253   1.317  12.411  0.0966  0.1214  0.0192
 1526W        W 2497   8.901   8.171  12.990  0.2273  0.0840 -0.2112
 1527W        W 2498   6.041   3.558   4.004 -0.0019 -0.3722 -0.2338
 1528W        W 2499  10.378   2.140  12.283  0.2420 -0.1282 -0.0238
 1529W        W 2500   8.407   6.072  13.275  0.2240  0.2144 -0.0170
 1530W        W 2501  11.728  10.099   7.482  0.0153 -0.3047 -0.1000
 1531W        W 2502  11.654   7.350  11.931 -0.1498 -0.2605 -0.2326
 1532W        W 2503   3.634  11.511  13.688 -0.0428  0.2941  0.0141
 1533W        W 2504   7.020  11.819   8.389 -0.3046  0.0105  0.2658
 1534W        W 2505  11.263   4.127   4.504 -0.1844 -0.2906 -0.1757
 1535W        W 2506  12.949   9.654   7.699  0.1123 -0.1807  0.4218
 1536W        W 2507   8.062   2.285  12.226 -0.4344  0.3611 -0.3047
 1537W        W 2508   0.694   6.545   0.667 -0.1564 -0.0449  0.3784
 1538W        W 2509   5.014  11.258   0.433 -0.3002  0.1099 -0.2068
 1539W        W 2510  10.806   2.358  13.817 -0.0462 -0.0812 -0.3116
 1540W        W 2511  10.826   0.246   8.633  0.2821  0.0296 -0.1396
 1541W        W 2512  13.848   3.579  12.571 -0.1871  0.2350  0.0348
 1542W        W 2513   7.554  11.041   2.011  0.0160 -0.0887  0.0361
 1543W        W 2514   5.123   1.929   7.737  0.0278 -0.0267 -0.1473
 1544W        W 2515   3.151  11.443  10.924  0.2501 -0.1248  0.4384
 1545W        W 2516  12.376   9.393   4.285 -0.0312 -0.0422  0.2970
 1546W        W 2517   4.806   3.824   6.697 -0.1493  0.0635  0.1911
 1547W        W 2518   8.689   7.610   4.439  0.1125 -0.0315  0.1264
 1548W        W 2519  10.905   0.238   0.848  0.0939 -0.0935  0.3001
 1549W        W 2520   4.909  10.539   4.083 -0.0641 -0.1705 -0.0261
 1550W        W 2521   0.329   9.191   9.811 -0.2701  0.2431  0.4240
 1551W        W 2522   3.685   6.187   3.094 -0.1874 -0.3213 -0.3798
 1552W        W 2523   7.705   7.961  10.423 -0.0470  0.1064  0.2083
 1553W        W 2524  11.890  10.750  11.377 -0.1140  0.0592 -0.1958
 1554W        W 2525   7.081   9.725  13.626 -0.1561 -0.1499  0.0230
 1555W        W 2526  12.482  11.664   0.053  0.1233  0.2022  0.1349
 1556W        W 2527  13.813  10.994  10.389  0.1438 -0.4215 -0.0035
 1557W        W 2528   9.092  12.668  13.886 -0.0067  0.0642  0.1181
 1558W        W 2529   0.686  10.007   5.972 -0.3982 -0.1776 -0.1996
 1559W        W 2530  11.386  10.486   6.410 -0.3117 -0.1074  0.2041
 1560W        W 2531   8.536   1.321   0.715  0.0853  0.0310  0.1893
 1561W        W 2532  12.573   6.449  12.210 -0.0046  0.1271 -0.1463
 1562W        W 2533   7.740  12.562  10.179 -0.0820 -0.0715 -0.2740
 1563W        W 2534  13.198   1.285   3.159 -0.2738  0.1574 -0.4208
 1564W        W 2535   1.432   3.659   5.552  0.1325 -0.0725 -0.1826
 1565W        W 2536   9.788   0.951  11.682  0.2690 -0.0429 -0.1552
 1566W        W 2537  10.603   4.855   7.307 -0.1275  0.1560 -0.1728
 1567W        W 2538   5.939   9.702   5.903  0.3671  0.0080  0.0158
 1568W        W 2539   9.973   3.429   3.947  0.2777 -0.0231 -0.1999
 1569W        W 2540  11.399   4.796   8.882  0.2022  0.3011  0.0168
 1570W        W 2541   1.478   5.289  10.727  0.0083  0.0483  0.1375
 1571W        W 2542   7.362   4.282   8.475  0.0379 -0.1660 -0.2291
 1572W        W 2543  12.163   7.583   9.374 -0.0572  0.0521 -0.2108
 1573W        W 2544  10.337   2.309   5.291  0.1594  0.3431  0.0784
 1574W        W 2545  11.439  11.584   5.738  0.3174  0.1185 -0.0216
 1575W        W 2546   5.878   0.896  13.265 -0.1257 -0.1487 -0.1773
 1576W        W 2547  12.829   6.432   3.606  0.0071 -0.2281 -0.1524
 1577W        W 2548   9.482   2.975   3.603 -0.0415  0.0634 -0.3016
 1578W        W 2549   3.432   6.077   4.972  0.0937  0.1921 -0.2178
 1579W        W 2550   9.905  11.777   8.941  0.2283 -0.3800  0.1710
 1580W        W 2551   8.322   3.894   7.612  0.0816  0.0596  0.1920
 1581W        W 2552   8.134  12.632   2.388 -0.0851  0.0794 -0.1187
 1582W        W 2553   4.968  11.066   3.002 -0.2008  0.4262  0.2623
 1583W        W 2554   6.327   0.517  11.602  0.1392  0.1210 -0.1311
 1584W        W 2555   7.978  11.394  13.765  0.2378 -0.0870 -0.4523
 1585W        W 2556   6.968  10.921   6.814  0.1663 -0.0274 -0.2066
 1586W        W 2557   4.151  10.688  13.217 -0.1089  0.1708 -0.1251
 1587W        W 2558  11.705   9.145   8.782 -0.1262  0.0040  0.0815
 1588W        W 2559  13.857   9.580   9.959 -0.2092  0.0292  0.0732
 1589W        W 2560   2.453   5.599   0.350 -0.0066  0.0070  0.0725
 1590W        W 2561   8.115   0.134   3.025 -0.0533 -0.1930  0.2500
 1591W        W 2562  11.068   0.252  12.248  0.0446  0.1286 -0.3707
 1592W        W 2563   2.271   5.280   3.427 -0.1716  0.0091 -0.1404
 1593W        W 2564  13.229   3.048  12.983 -0.0767  0.4520  0.0481
 1594W        W 2565  10.107   5.899   5.104 -0.4326  0.2040 -0.0679
 1595W        W 2566   1.627   0.832   8.433  0.0960 -0.1504 -0.1617
 1596W        W 2567  10.357   8.808  12.416 -0.3759  0.1597  0.0311
 1597W        W 2568   1.915   2.049  10.408  0.1458  0.2472 -0.2619
 1598W        W 2569   0.561  13.030   5.325 -0.0152 -0.3656  0.2698
 1599W        W 2570  12.979  13.552  10.821  0.2725  0.3542 -0.1581
 1600W        W 2571   1.200  13.283   3.310  0.0072 -0.1531  0.2305
 1601W        W 2572   9.957   3.303   6.527 -0.1749  0.1587 -0.1418
 1602W        W 2573   0.427  11.477  10.546  0.0243  0.0018  0.0828
 1603W        W 2574   0.854   8.529   5.721 -0.1317  0.0665 -0.1320
 1604W        W 2575   2.986   4.387  13.879  0.3487  0.1112 -0.2482
 1605W        W 2576   7.635   0.194   9.529 -0.1317 -0.0891 -0.1323
 1606W        W 2577   4.190   7.371   2.488  0.2199 -0.0936 -0.0344
 1607W        W 2578  13.061   0.637   6.601 -0.0365  0.1691  0.1648
 1608W        W 2579  10.463   7.028  10.551  0.2183 -0.0174 -0.0257
 1609W        W 2580   9.247   6.123   7.722 -0.0760 -0.0908 -0.1236
 1610W        W 2581   8.082  12.135   9.201 -0.1651 -0.3043 -0.2062
 1611W        W 2582   3.059  10.758   0.312 -0.3155  0.1983  0.2923
 1612W        W 2583   4.909  11.025   4.283 -0.1489 -0.0016  0.1100
 1613W        W 2584  12.594  12.600   8.061  0.2504 -0.0219 -0.1078
 1614W        W 2585   9.902  11.287   3.919  0.0130  0.1056 -0.2807
 1615W        W 2586  11.456   3.653  11.003  0.0426  0.0588  0.1670
 1616W        W 2587  13.812   0.808   4.035 -0.0096  0.3159  0.1320
 1617W        W 2588   7.285   4.364   2.800 -0.1160 -0.1381  0.1551
 1618W        W 2589   1.695  10.777   1.814 -0.3752  0.1243 -0.1522
 1619W        W 2590   0.438  13.120   8.577 -0.1001 -0.0131 -0.1781
 1620W        W 2591   4.724   2.419  12.845  0.2304  0.1861 -0.0938
 1621W        W 2592   6.748  11.120  13.261 -0.0372 -0.3793  0.0788
 1622W        W 2593   5.365   0.073   1.895 -0.0707  0.0836  0.1335
 1623W        W 2594   6.166  11.102   7.584 -0.2395 -0.2789 -0.0927
 1624W        W 2595  12.037   3.364   7.095 -0.0585 -0.4748  0.1636
 1625W        W 2596   9.579   9.054  12.601  0.0469 -0.1828 -0.1170
 1626W        W 2597   6.146   7.919   5.819 -0.1929  0.1011  0.0173
 1627W        W 2598  13.739   3.667  10.271  0.1846  0.1096 -0.4221
 1628W        W 2599   8.148   6.694   0.803  0.1615 -0.0975  0.0170
 1629W        W 2600  12.420   2.883   9.052  0.3178  0.3140 -0.0964
 1630W        W 2601  10.378   0.925   3.692  0.0792 -0.0474 -0.0810
 1631W        W 2602   4.770   3.136   3.350  0.0289 -0.0739 -0.1515
 1632W        W 2603   4.342  11.712   6.413  0.0117 -0.1172  0.4467
 1633W        W 2604  12.156   1.805   0.057  0.0789  0.0484 -0.3239
 1634W        W 2605  10.575   0.601   7.258 -0.1879 -0.1433  0.1756
 1635W        W 2606   3.219   3.181   2.048 -0.0435 -0.0251  0.3624
 1636W        W 2607   4.840   7.178   8.960  0.0148 -0.0809  0.0874
 1637W        W 2608   4.472   0.839   4.405  0.2768  0.1946 -0.1280
 1638W        W 2609   1.005   3.753   6.375  0.1223 -0.0274  0.1039
 1639W        W 2610   6.402   0.504  13.767  0.2685 -0.0208 -0.2298
 1640W        W 2611  13.779   9.094  12.745 -0.1077 -0.1074  0.2583
 1641W        W 2612  10.678  11.798  12.247  0.0958  0.0911 -0.0237
 1642W        W 2613  13.808   9.509   0.300 -0.1386 -0.1591 -0.4022
 1643W        W 2614   0.295   8.826   8.975  0.0400  0.1073  0.0081
 1644W        W 2615  12.017   1.133   5.966  0.1999 -0.1559  0.0440
 1645W        W 2616   9.673   9.661   7.988 -0.2091  0.1669  0.0228
 1646W        W 2617   5.246   1.353   2.216 -0.4399  0.1177 -0.0206
 1647W        W 2618   6.056   1.833   1.250  0.0520  0.2209 -0.0599
 1648W        W 2619   1.112   9.044   0.337  0.1557  0.1472 -0.0904
 1649W        W 2620   2.665   6.019  13.514  0.3358 -0.1035 -0.1829
 1650W        W 2621  13.536   6.229  13.806  0.0202  0.0740  0.0631
 1651W        W 2622   5.229  12.054  11.274 -0.1620 -0.1516  0.1325
 1652W        W 2623   2.793   7.315  11.677  0.0335 -0.0985 -0.2835
 1653W        W 2624   7.251  10.157  11.917  0.0004  0.0073 -0.2068
 1654W        W 2625   3.398   2.373  13.824  0.1681 -0.1071 -0.3977
 1655W        W 2626   6.619   1.949  10.066 -0.1323  0.0035  0.1004
 1656W        W 2627   0.704   6.495   9.400 -0.0205  0.3459  0.0155
 1657W        W 2628   4.629  11.362   4.112  0.1027 -0.4791 -0.1422
 1658W        W 2629   6.290   1.020   6.556  0.2317 -0.1610  0.0769
 1659W        W 2630   7.008  10.430   9.269 -0.0435 -0.2625 -0.1467
 1660W        W 2631  11.428   8.263   0.741 -0.1072 -0.0266  0.1887
 1661W        W 2632   2.051   0.602   3.467 -0.0910  0.2694  0.1949
 1662W        W 2633   6.305   6.577  13.373 -0.0823 -0.1394  0.1398
 1663W        W 2634   8.964   4.477  11.466 -0.0902  0.0058  0.1801
 1664W        W 2635  12.013   5.861  10.762  0.0247 -0.0057 -0.2319
 1665W        W 2636   3.848   4.690  13.073 -0.3798 -0.0011  0.0621
 1666W        W 2637   7.311   0.417   5.286  0.0126 -0.0808  0.1082
 1667W        W 2638  10.691   8.212  10.853  0.2764  0.0685 -0.0043
 1668W        W 2639   7.986   4.954  10.105  0.0831  0.2132  0.0964
 1669W        W 2640   8.284   7.149   5.070  0.0376 -0.0460 -0.3042
 1670W        W 2641  13.699  11.974  12.030 -0.1103  0.1530 -0.2146
 1671W        W 2642   0.468  10.305   2.761 -0.4427 -0.3222 -0.4412
 1672W        W 2643  12.251  13.596   2.318 -0.0387  0.0180  0.0564
 1673W        W 2644   1.447   8.271   2.316  0.0071  0.2563 -0.1348
 1674W        W 2645  11.697   2.970   0.596 -0.2639  0.1001  0.1069
 1675W        W 2646   6.254   4.793  12.220 -0.1611 -0.2033 -0.2979
 1676W        W 2647  12.739   9.913   6.467  0.1470 -0.0307 -0.1722
 1677W        W 2648   0.004  11.283  12.793 -0.0685  0.0541 -0.0207
 1678W        W 2649  13.095   5.309   8.102  0.0429 -0.0141  0.4665
 1679W        W 2650   2.236   8.983   4.820  0.2496  0.0369 -0.1640
 1680W        W 2651   8.308   7.324   6.376  0.0724 -0.3316  0.0730
 1681W        W 2652   7.808  12.323   9.716  0.2322  0.1107  0.1899
 1682W        W 2653  13.647  11.208  13.209 -0.1816  0.0281  0.0301
 1683W        W 2654  11.599  13.756  12.704  0.0768  0.0724 -0.2080
 1684W        W 2655   6.050  11.145  11.534 -0.1756 -0.2809  0.4128
 1685W        W 2656  10.422   4.777   0.486 -0.3798 -0.1154  0.2929
 1686W        W 2657   0.818   2.645   2.975 -0.2297 -0.2094  0.0942
 1687W        W 2658   8.809  12.052   5.908 -0.0927 -0.0829  0.0991
 1688W        W 2659   7.041   0.569   4.304 -0.0564 -0.1188  0.4195
 1689W        W 2660   5.939   0.779   2.329  0.0974  0.1086 -0.1286
 1690W        W 2661   3.099   1.979  13.471 -0.4091  0.4277  0.2421
 1691W        W 2662   8.208   4.722  12.832 -0.0141  0.2878  0.0582
 1692W        W 2663   7.566   9.027  10.353  0.2741  0.1158  0.0576
 1693W        W 2664  10.875   4.945   7.760 -0.2550  0.1561 -0.0445
 1694W        W 2665   1.863   4.771  10.962 -0.1013 -0.1848 -0.2128
 1695W        W 2666   5.104  10.077   7.681  0.2275 -0.1214  0.0338
 1696W        W 2667   2.408   4.355  11.554 -0.0529  0.1475  0.1705
 1697W        W 2668   1.404   6.922  10.758 -0.0459 -0.1837  0.0419
 1698W        W 2669   6.269   8.100   4.492  0.2282 -0.2140 -0.0613
 1699W        W 2670  10.819   7.552   1.010  0.1538  0.1108 -0.0335
 1700W        W 2671   9.928  13.480   1.452  0.0391  0.1727  0.1882
 1701W        W 2672   0.538  11.588   6.218  0.0466 -0.1918  0.0107
 1702W        W 2673   5.468  12.397   6.287  0.0587 -0.0601  0.1003
 1703W        W 2674   1.038   3.257   9.242 -0.1262 -0.1263 -0.1211
 1704W        W 2675   5.004  11.604   4.307  0.1623  0.2807 -0.1443
 1705W        W 2676  13.769   4.849   2.971 -0.2673 -0.3151  0.3960
 1706W        W 2677  11.614  10.775  10.195 -0.0130  0.0959  0.1419
 1707W        W 2678  13.197  12.226  12.237 -0.0642 -0.2686 -0.2397
 1708W        W 2679   9.943   1.518  13.919 -0.0227  0.0251 -0.1484
 1709W        W 2680   1.546   9.713  13.684  0.2242 -0.3566 -0.0205
 1710W        W 2681   0.771  11.818  11.607 -0.1436  0.2625 -0.1757
 1711W        W 2682   4.542   5.961   9.065  0.1037 -0.1363  0.1569
 1712W        W 2683  13.059   4.568   1.697 -0.0328  0.3872 -0.2131
 1713W        W 2684   3.116  10.840   5.010 -0.0152  0.1403  0.0996
 1714W        W 2685   3.724   2.601   0.271  0.1647  0.3462  0.1124
 1715W        W 2686   2.166   0.776   0.823 -0.0410  0.1593 -0.5157
 1716W        W 2687  13.172   6.390   4.082 -0.0540  0.1490 -0.1996
 1717W        W 2688  11.895  10.463   5.204 -0.1237 -0.0218  0.0078
 1718W        W 2689   7.849  13.675   2.453 -0.1607 -0.0416 -0.3642
 1719W        W 2690   4.018  10.079   6.967  0.4349 -0.1987 -0.3127
 1720W        W 2691   1.445  10.771   2.948 -0.0889  0.3094 -0.2093
 1721W        W 2692   7.807  10.176  13.031 -0.1520 -0.1534 -0.2979
 1722W        W 2693   4.323   6.665   6.543  0.0047 -0.1859 -0.0585
 1723W        W 2694   9.301   4.961  11.758  0.2783  0.0770  0.3230
 1724W        W 2695   9.520   1.890  12.076 -0.0917  0.0015 -0.0472
 1725W        W 2696   1.018  10.937   2.754 -0.1323 -0.0046  0.4684
 1726W        W 2697  13.231  11.396   6.020  0.0084  0.0688 -0.3391
 1727W        W 2698   9.028   2.286  13.055 -0.0766 -0.0893 -0.2039
 1728W        W 2699   3.498   8.091   3.313 -0.3432 -0.0855  0.3444
 1729W        W 2700  13.908   4.974  12.375  0.0934  0.0711 -0.0999
 1730W        W 2701  10.929   2.549   1.821  0.0007  0.0398 -0.2625
 1731W        W 2702  12.008   8.870  13.105 -0.2600 -0.5176 -0.0005
 1732W        W 2703   8.394  10.024   8.765 -0.1744 -0.4034 -0.1665
 1733W        W 2704   0.177   5.900   5.627 -0.2959 -0.0774 -0.0446
 1734W        W 2705  10.624  12.836  13.407  0.0217  0.0314  0.0078
 1735W        W 2706  12.077  13.031  12.875 -0.0741  0.1504 -0.1301
 1736W        W 2707  13.383   6.901   1.705  0.0507 -0.2703  0.0240
 1737W        W 2708  11.462   0.766  13.697  0.0351  0.4603 -0.2952
 1738W        W 2709   5.105  13.136  12.743 -0.3044  0.0992 -0.0125
 1739W        W 2710   7.607  10.279   3.845 -0.0920 -0.3257 -0.0736
 1740W        W 2711   8.591   9.830   4.261 -0.0855 -0.1073 -0.2140
 1741W        W 2712   0.405  10.730   4.690 -0.0138  0.1132  0.2707
 1742W        W 2713   7.681   7.481  12.126  0.0333 -0.0392  0.0322
 1743W        W 2714   9.661   5.856   0.978  0.0487  0.1704 -0.1987
 1744W        W 2715   6.194   9.577   1.151  0.0585  0.0319 -0.0327
 1745W        W 2716  13.842  13.408   6.601 -0.0860  0.1849  0.0707
 1746W        W 2717  12.417  13.527  12.843 -0.1185 -0.0331  0.0439
 1747W        W 2718   9.197   4.882  13.805 -0.0626 -0.0231  0.1725
 1748W        W 2719  13.180   9.588   9.210  0.1336  0.0425 -0.0292
 1749W        W 2720  11.469  10.817   1.783  0.0132 -0.4010  0.2380
 1750W        W 2721  12.251  12.266   0.797  0.0147 -0.1130  0.1191
 1751W        W 2722   1.205   0.052   7.893 -0.0495  0.0424 -0.2146
 1752W        W 2723   9.756   4.840   9.168  0.3238 -0.3239 -0.0421
 1753W        W 2724   1.146  13.387  10.024 -0.0017  0.0584 -0.0177
 1754W        W 2725   3.498  10.675   9.517  0.1968  0.2142  0.0115
 1755W        W 2726  12.402   8.621   1.447  0.0323 -0.0906 -0.3884
 1756W        W 2727  12.333   1.005  13.186 -0.2069  0.2839  0.3376
 1757W        W 2728  13.042   6.135   1.590 -0.3730 -0.0823  0.2217
 1758W        W 2729  13.558  11.510  12.575  0.3306 -0.0125  0.0918
 1759W        W 2730   3.100   8.630   7.678 -0.1616 -0.0081  0.2183
 1760W        W 2731   6.438   6.396  11.229 -0.2265 -0.1559  0.0301
 1761W        W 2732   4.539   3.054   7.068 -0.0887  0.3041  0.2079
 1762W        W 2733  10.485   8.794   6.148 -0.0855  0.0034 -0.0268
 1763W        W 2734   8.940  12.277   9.844  0.2405 -0.3137 -0.1274
 1764W        W 2735  13.406   0.023   4.141 -0.0538  0.1571  0.0937
 1765W        W 2736  13.118   8.257   2.481 -0.1712 -0.0927  0.1869
 1766W        W 2737   3.238  10.744   3.926 -0.2020 -0.1973 -0.1776
 1767W        W 2738   4.110  12.961  13.516  0.0522  0.1425  0.2649
 1768W        W 2739   1.450  13.678   3.617 -0.1076  0.2676  0.0413
 1769W        W 2740   8.994   7.217   9.863 -0.1607  0.1120 -0.0298
 1770W        W 2741   9.380   1.434   0.510 -0.0845 -0.2869 -0.0380
 1771W        W 2742  12.134   3.036  13.468  0.0471 -0.0923  0.3479
 1772W        W 2743  11.379   5.655   3.447 -0.3227 -0.1247  0.0928
 1773W        W 2744   2.819   7.946  10.876  0.1586 -0.3195  0.3357
 1774W        W 2745   9.317  12.155   1.770  0.4286  0.0017 -0.1607
 1775W        W 2746  13.013   9.811   9.684  0.2792 -0.0939  0.2364
 1776W        W 2747   1.417  11.472   2.117 -0.0758 -0.0830  0.3797
 1777W        W 2748  10.506   7.336   4.124 -0.0455  0.3522  0.0901
 1778W        W 2749   2.083   6.632  11.703 -0.2542 -0.0025  0.2090
 1779W        W 2750   5.752   6.715   8.904 -0.1721  0.0223  0.2820
 1780W        W 2751   3.622  11.749   0.218  0.1432  0.0821 -0.1053
 1781W        W 2752   1.610   0.126   3.882 -0.0170  0.2309 -0.0121
 1782W        W 2753   6.854  13.580   5.506 -0.0177  0.2432 -0.1663
 1783W        W 2754  11.299   0.074  13.005 -0.2315 -0.2754  0.0650
 1784W        W 2755   7.049  10.062   5.948 -0.2435  0.0215 -0.0985
 1785W        W 2756   2.941   7.577   3.657 -0.0927 -0.1325 -0.1550
 1786W        W 2757   8.861   1.661   8.850 -0.1644 -0.1141 -0.1160
 1787W        W 2758   7.672  10.867   5.066  0.1026  0.1883  0.0038
 1788W        W 2759   5.793   1.952   3.280 -0.0707  0.1142 -0.4177
 1789W        W 2760   0.371   9.160   3.672  0.0110 -0.0249  0.2648
 1790W        W 2761  12.043   6.395   1.002  0.0290 -0.0500 -0.2547
 1791W        W 2762  12.199   0.025  13.324 -0.0161  0.0946  0.0986
 1792W        W 2763   8.044   9.412   9.434 -0.1658  0.0634 -0.1830
 1793W        W 2764   0.725   4.230  11.497 -0.0545 -0.0759  0.1617
 1794W        W 2765   4.560   3.198   2.847 -0.0576 -0.0828  0.1964
 1795W        W 2766   3.554   0.065  11.592  0.1221  0.3693  0.3015
 1796W        W 2767   8.196   7.335   2.006  0.4480  0.3021  0.2513
 1797W        W 2768   0.111  12.001  11.672  0.1667 -0.2077  0.0335
 1798W        W 2769  13.149  12.164   9.845  0.0537  0.1048 -0.0428
 1799W        W 2770   5.474   3.454  13.916 -0.0068  0.0521 -0.3282
 1800W        W 2771   3.697   7.294   6.998 -0.0112  0.2571  0.0688
 1801W        W 2772  11.115   2.288   3.752 -0.3064  0.0854  0.3400
 1802W        W 2773   0.782   5.774   8.752 -0.0084  0.0423  0.1259
 1803W        W 2774   3.081   6.135   1.407 -0.0405 -0.4056  0.0727
 1804W        W 2775  13.642   8.615   1.798 -0.0597 -0.0913  0.0015
 1805W        W 2776   4.608   0.926   3.476 -0.1884 -0.0759 -0.3077
 1806W        W 2777  11.587   2.936   1.414  0.0304 -0.0630 -0.0916
 1807W        W 2778  11.518   3.663  10.341  0.1362 -0.4938 -0.0467
 1808W        W 2779   1.630  13.276   2.276 -0.0025  0.1785 -0.0449
 1809W        W 2780   7.205  11.359   2.176 -0.1343  0.0728  0.2968
 1810W        W 2781   2.090   0.915   7.616 -0.3384 -0.0001 -0.1459
 1811W        W 2782   7.556   9.412   9.981 -0.0491  0.1397 -0.0400
 1812W        W 2783   6.268   7.778   2.811 -0.1677  0.3526 -0.1107
 1813W        W 2784   9.832  11.273   1.652 -0.0430 -0.0664 -0.0409
 1814W        W 2785   1.570   9.761   6.736  0.0832  0.0999  0.0933
 1815W        W 2786  11.511   0.382   9.350  0.1523  0.0159  0.1035
 1816W        W 2787  11.509   0.239   1.741 -0.0349 -0.0436  0.1921
 1817W        W 2788   7.084   7.799  11.726  0.1201 -0.0369 -0.0145
 1818W        W 2789   4.969   1.042   1.860 -0.1978 -0.0729 -0.2501
 1819W        W 2790   8.785   6.774  11.165 -0.0464 -0.4075  0.0505
 1820W        W 2791   2.156   4.652   1.944 -0.1320 -0.1217  0.0987
 1821W        W 2792  11.015  13.425   4.819 -0.0683 -0.0847  0.0240
 1822W        W 2793  13.643   5.824  13.023 -0.0432  0.0218 -0.0621
 1823W        W 2794   7.588   4.163   5.134 -0.1426  0.1072  0.1548
 1824W        W 2795   3.856   8.770  10.278  0.0763 -0.3401 -0.3605
 1825W        W 2796   0.927  12.574   2.637  0.0572  0.1013 -0.2338
 1826W        W 2797   0.819   5.357   6.861 -0.2634 -0.0647  0.1399
 1827W        W 2798  11.963   9.303  13.813 -0.0964 -0.2997  0.0979
 1828W        W 2799   3.750   2.371   5.265  0.1613  0.3380  0.1364
 1829W        W 2800   0.599  13.399   2.560 -0.3015 -0.0446 -0.2501
 1830W        W 2801  11.702   9.479   6.958  0.3909  0.1815 -0.0422
 1831W        W 2802  13.068   7.100   0.764 -0.1563 -0.1680 -0.0363
 1832W        W 2803   7.625   3.315   0.004  0.1882 -0.0429 -0.1580
 1833W        W 2804   5.293   7.585   8.007 -0.2553  0.1300  0.0536
 1834W        W 2805   2.984  11.619   7.972  0.1887 -0.0224  0.0302
 1835W        W 2806  11.263   8.152   7.184 -0.4282  0.0874 -0.1179
 1836W        W 2807  13.423   2.339  11.613 -0.0106  0.1073  0.1237
 1837W        W 2808   0.439   5.900   8.321  0.1462 -0.2311 -0.1247
 1838W        W 2809  12.656   8.431   3.821  0.3216  0.1192  0.1562
 1839W        W 2810   9.667   6.220   3.341 -0.1282 -0.2244  0.0737
 1840W        W 2811   1.268   2.718   2.624  0.2216  0.1373 -0.1340
 1841W        W 2812  13.693   1.182   7.006 -0.1207  0.0958 -0.4108
 1842W        W 2813   9.980   4.466   3.906  0.2431 -0.1144 -0.1346
 1843W        W 2814   6.314   4.927   2.428 -0.1036 -0.2224 -0.0955
 1844W        W 2815  12.725  12.791   5.511 -0.1694 -0.1905  0.1794
 1845W        W 2816   4.928  13.553  12.903  0.3641 -0.4753 -0.1582
 1846W        W 2817   3.057   8.106   7.939 -0.2448  0.2393  0.0364
 1847W        W 2818  12.442   9.951  11.122  0.1841  0.0484  0.0530
 1848W        W 2819   3.392   7.769   3.607 -0.2950  0.0125 -0.0542
 1849W        W 2820   6.823   4.544   2.006  0.2887 -0.0938 -0.0848
 1850W        W 2821  12.963   3.686   5.690  0.1457 -0.2142 -0.2339
 1851W        W 2822   2.535   6.710   3.713 -0.0115 -0.0352  0.1155
 1852W        W 2823   6.116  10.309   4.832 -0.0191 -0.2013 -0.0602
 1853W        W 2824  10.576  11.906   5.466  0.1201 -0.1054 -0.0243
 1854W        W 2825   0.007  13.230   5.238 -0.2726 -0.1009  0.1991
 1855W        W 2826   8.044   5.868  12.436 -0.0492  0.1242 -0.1671
 1856W        W 2827   0.502   4.285   6.995  0.1292 -0.1400 -0.1491
 1857W        W 2828   4.018  11.762  10.079 -0.3630  0.2657  0.2341
 1858W        W 2829   7.441  11.308   6.922 -0.1340  0.0722  0.2531
 1859W        W 2830   6.543  12.077  12.823 -0.4018  0.0458 -0.0393
 1860W        W 2831   7.489  11.352  11.297  0.2494 -0.1950  0.0530
 1861W        W 2832   8.214  12.102   2.514 -0.3049 -0.1444  0.2146
 1862W        W 2833   8.816   7.129  11.669 -0.0174 -0.0488 -0.0504
 1863W        W 2834   7.757   9.386   6.097 -0.2220  0.0760  0.1351
 1864W        W 2835  13.292   3.695   7.345  0.1406 -0.0904  0.1925
 1865W        W 2836  13.419  10.548  10.264  0.0569  0.2256  0.0954
 1866W        W 2837   4.370  12.505   6.376 -0.0157  0.1338 -0.0718
 1867W        W 2838  12.152   9.301   7.051  0.0566  0.0686  0.0560
 1868W        W 2839   6.253  11.190  13.082 -0.1643  0.0359 -0.0215
 1869W        W 2840   1.017   6.947   0.598  0.0919  0.0300  0.1955
 1870W        W 2841   7.698  10.394   6.359 -0.1633  0.3464 -0.0585
 1871W        W 2842  10.824  12.642   1.497 -0.0726  0.0237 -0.1926
 1872W        W 2843   1.158   7.981  13.286  0.1320 -0.6549  0.0380
 1873W        W 2844   9.390  10.210   8.220 -0.0206  0.0983 -0.1625
 1874W        W 2845   3.006   1.130   3.557  0.0454 -0.3208  0.0366
 1875W        W 2846   5.674   5.417   8.256  0.0081 -0.0351 -0.3119
 1876W        W 2847   9.178   3.083   1.078 -0.0824 -0.0407 -0.3005
 1877W        W 2848  13.907  13.697   6.100 -0.3402  0.0090 -0.1059
 1878W        W 2849   2.681  11.705   9.298  0.0469 -0.4534  0.0724
 1879W        W 2850  13.083   5.741   3.795  0.1152  0.1374  0.0098
 1880W        W 2851  10.877  10.713   9.343 -0.2446  0.0540  0.1271
 1881W        W 2852   6.346   1.859   7.901  0.1771  0.0904 -0.0583
 1882W        W 2853   7.588   1.168   8.551  0.0239  0.1160  0.0232
 1883W        W 2854  11.919   5.931   1.669 -0.3108 -0.0996 -0.0230
 1884W        W 2855   0.572   7.476   1.479 -0.1089 -0.1223  0.0370
 1885W        W 2856  12.654   8.412   8.510  0.0621  0.2064  0.0041
 1886W        W 2857  10.882   5.929  13.619 -0.0266  0.4639 -0.1897
 1887W        W 2858   0.303   5.757  11.986  0.0054  0.4060 -0.1265
 1888W        W 2859   4.765   9.052  13.563  0.1477  0.0002  0.2551
 1889W        W 2860  12.917   3.723  11.098  0.3387 -0.1837  0.0876
 1890W        W 2861  10.816   0.551   8.129 -0.4265  0.0612  0.1315
 1891W        W 2862   1.358   3.716   4.021 -0.1958  0.0340 -0.0347
 1892W        W 2863  11.179   0.124  11.605 -0.1841 -0.1998 -0.2612
 1893W        W 2864  13.916   3.655   5.876  0.2091  0.1705  0.1029
 1894W        W 2865  10.316   5.843  10.008 -0.0695 -0.0480 -0.2005
 1895W        W 2866  12.224  12.391   2.752  0.2069  0.0068 -0.6326
 1896W        W 2867   1.294   9.465   8.069  0.3152 -0.4593  0.4544
 1897W        W 2868  10.619   5.412   6.761  0.3120  0.4385  0.0246
 1898W        W 2869   0.590   1.660   9.842 -0.0153  0.1047  0.3036
 1899W        W 2870   0.519   4.706  11.166  0.1694  0.0722 -0.2995
 1900W        W 2871   6.827   7.075   4.812 -0.1810  0.4453 -0.1396
 1901W        W 2872   3.934   5.509   0.283 -0.1201  0.0764  0.2134
 1902W        W 2873   9.366   9.900   5.259  0.1884  0.0339 -0.0428
 1903W        W 2874  11.595  12.849   0.574  0.2986 -0.1150 -0.1462
 1904W        W 2875   2.665   6.718  10.417 -0.3577 -0.1771 -0.1986
 1905W        W 2876   4.387   0.481   8.716  0.2882 -0.4116 -0.5842
 1906W        W 2877  12.925  10.287   0.260  0.3038  0.1014  0.1269
 1907W        W 2878   6.345   9.860   0.721 -0.2011  0.0780  0.0229
 1908W        W 2879   3.340  13.521   9.173 -0.1369  0.1269  0.0830
 1909W        W 2880   6.931   3.415   7.565  0.1059  0.1895 -0.2129
 1910W        W 2881   6.350   7.632   0.600 -0.2243  0.0818 -0.2618
 1911W        W 2882  13.881   6.459   4.654 -0.1524 -0.2050 -0.1360
 1912W        W 2883   1.434   7.260   0.553  0.1336  0.1873  0.1464
 1913W        W 2884  11.117   3.277   4.147  0.0027 -0.3712 -0.1861
 1914W        W 2885   8.011   2.745   7.712 -0.2013  0.1710  0.0214
 1915W        W 2886   7.285   7.832   3.918 -0.3793  0.0552  0.1749
 1916W        W 2887   9.814   1.940   1.972  0.1106 -0.3209 -0.0508
 1917W        W 2888   9.659   8.463  10.108  0.0208  0.0996 -0.0460
 1918W        W 2889   6.515  10.624  10.059  0.2386  0.2647 -0.0554
 1919W        W 2890   1.645   2.268   3.161  0.0145  0.3306 -0.0657
 1920W        W 2891   7.040   6.155  10.099  0.2042  0.0448 -0.2170
 1921W        W 2892   3.081   1.170   5.802 -0.5927  0.0537  0.1376
 1922W        W 2893  10.348  12.517   6.093  0.1781  0.1287  0.0035
 1923W        W 2894   8.041   4.853  11.842 -0.2835  0.0199  0.1746
 1924W        W 2895   4.247   5.074   7.906 -0.3356  0.2897 -0.1767
 1925W        W 2896   8.360   9.274   2.473 -0.2131  0.2952  0.2172
 1926W        W 2897   0.957   0.601  13.282  0.1004  0.0538 -0.0199
 1927W        W 2898   8.598   2.132   6.043  0.2575  0.0424 -0.0876
 1928W        W 2899   1.955  12.497   8.523  0.0113 -0.0577  0.2084
 1929W        W 2900   9.022   5.349   8.699 -0.2276 -0.1556  0.1020
 1930W        W 2901   1.605   9.367  12.161  0.2663 -0.2755  0.0832
 1931W        W 2902  10.139   8.712  11.216  0.1228 -0.1694  0.0358
 1932W        W 2903   3.849   1.891   5.580  0.1717  0.1717 -0.0973
 1933W        W 2904  10.178   2.198   2.203  0.0441 -0.1491 -0.0216
 1934W        W 2905   1.878  12.897   2.428 -0.0050 -0.1541  0.0611
 1935W        W 2906   7.708   0.521   3.053  0.1657 -0.0622  0.1742
 1936W        W 2907  13.142   3.153  11.062 -0.2927 -0.0317 -0.3971
 1937W        W 2908  11.128  11.273   7.835  0.0875  0.3328 -0.0190
 1938W        W 2909   7.561   0.317   8.719 -0.2570 -0.2351  0.1766
 1939W        W 2910   8.108  11.918  10.713 -0.1842 -0.1353  0.2011
 1940W        W 2911   0.695   9.742  11.980  0.0669 -0.3851 -0.0505
 1941W        W 2912   0.958   0.430  12.323  0.0065 -0.0220  0.3535
 1942W        W 2913   5.372   8.187  10.860  0.0800  0.3834 -0.1165
 1943W        W 2914  10.346  10.604   9.738  0.1142 -0.1081  0.2247
 1944W        W 2915  13.417   2.265   3.507 -0.1607  0.1497  0.0534
 1945W        W 2916  10.291  13.077   1.247  0.2407  0.0653  0.0148
 1946W        W 2917   8.616   5.254   1.218  0.2973 -0.1310  0.2778
 1947W        W 2918   5.743   2.994   1.775  0.2173  0.0628 -0.3770
 1948W        W 2919   6.388   8.967  10.247 -0.0251 -0.0213 -0.0692
 1949W        W 2920   1.244   7.942   7.970  0.3871 -0.2104 -0.1210
 1950W        W 2921   4.928   9.134   3.607 -0.0607  0.1327  0.0079
 1951W        W 2922   3.629   4.455   4.839 -0.0456  0.2061 -0.3147
 1952W        W 2923   4.141   3.361   2.012 -0.2574  0.3720  0.0265
 1953W        W 2924   4.375   8.229  13.871 -0.2180  0.1416  0.4885
 1954W        W 2925  13.207   1.557   6.376  0.0130  0.4425 -0.2262
 1955W        W 2926   4.749   0.884   0.342  0.2412 -0.3001 -0.0150
 1956W        W 2927   4.519   2.806   0.882 -0.0989  0.0340  0.0702
 1957W        W 2928   4.381   6.111  10.344  0.0958  0.3329 -0.1358
 1958W        W 2929   6.610   3.930   2.849 -0.2479  0.3116 -0.2213
 1959W        W 2930   8.611   2.653   7.862 -0.2600  0.1276  0.4072
 1960W        W 2931   8.112   7.999   3.665 -0.2067 -0.0600 -0.4827
 1961W        W 2932   7.903   5.639   2.833  0.2627 -0.1304  0.3011
 1962W        W 2933   1.133   4.475   5.825 -0.1644 -0.0762 -0.0244
 1963W        W 2934   5.168  12.524   3.424  0.1078  0.0359  0.0837
 1964W        W 2935   8.333  13.444   7.938  0.0546  0.0161  0.0815
 1965W        W 2936  10.381  13.844  12.526 -0.3370  0.2690 -0.3411
 1966W        W 2937  10.240  11.961   7.175 -0.1241 -0.0038  0.3376
 1967W        W 2938   7.465   1.182   4.996  0.0235 -0.1552  0.0621
 1968W        W 2939   5.719   1.055   3.043 -0.1825  0.1683  0.0750
 1969W        W 2940   6.043  10.846   9.047  0.0770 -0.2688  0.1711
 1970W        W 2941   8.425  10.230   4.024 -0.1342  0.0099 -0.1657
 1971W        W 2942  10.772   1.551   5.830 -0.1990 -0.0115  0.0529
 1972W        W 2943   2.485   6.290   5.119  0.0609 -0.1914  0.0365
 1973W        W 2944  11.461   5.585  13.278  0.0195 -0.1791  0.1082
 1974W        W 2945  11.741   1.722  13.023  0.0304  0.0647  0.0895
 1975W        W 2946  11.076   0.559   9.368  0.1424 -0.0934 -0.0837
 1976W        W 2947   5.631  12.366   3.287 -0.0484  0.0220  0.1683
 1977W        W 2948   6.039   8.389   3.744  0.0717  0.2081 -0.3169
 1978W        W 2949   6.025   7.501   9.704  0.1338 -0.0076  0.0612
 1979W        W 2950   1.250   3.279   7.319  0.0059  0.0535  0.0635
 1980W        W 2951   0.691   3.354   1.830 -0.0188  0.1984  0.1976
 1981W        W 2952   0.517  11.155  12.830  0.1797  0.1607  0.1044
 1982W        W 2953   6.535   3.315   3.046  0.0380 -0.0847  0.1526
 1983W        W 2954   8.651  11.426   3.433 -0.1056  0.1872 -0.0298
 1984W        W 2955   5.054   4.529   5.992  0.1086 -0.2811  0.0385
 1985W        W 2956   2.579   8.707   7.864 -0.2113  0.0177  0.2322
 1986W        W 2957  12.750   0.672  13.164  0.0358  0.2608 -0.0821
 1987W        W 2958   9.234   3.730   2.983  0.1739  0.2820 -0.0970
 1988W        W 2959   7.950  13.008   4.016  0.1102  0.0447  0.2856
 1989W        W 2960   8.551   1.874   4.311  0.0243  0.2095  0.2297
 1990W        W 2961  12.951   6.208   8.128 -0.0278  0.1684  0.2830
 1991W        W 2962   6.577   7.363   8.914  0.1959  0.1473 -0.0761
 1992W        W 2963   2.174  11.607   9.109  0.0427  0.0374  0.3536
 1993W        W 2964   6.765   3.319   8.543 -0.1994  0.0087  0.0030
 1994W        W 2965   6.178   8.599  11.609  0.0042 -0.3504  0.0363
 1995W        W 2966   1.094   7.170  13.192 -0.1015 -0.2320 -0.0385
 1996W        W 2967   5.470   9.420   2.287 -0.2241 -0.0978 -0.2967
 1997W        W 2968   2.136   6.057   8.900  0.1773 -0.1230  0.0471
 1998W        W 2969   6.075   0.127  10.381  0.1075  0.2194  0.2801
 1999W        W 2970   5.564   2.442   0.865 -0.2165  0.2085  0.1717
 2000W        W 2971   0.182  12.426   7.758 -0.1173  0.0867  0.1523
 2001W        W 2972  11.916  10.035   8.573  0.0151 -0.0379 -0.1833
 2002W        W 2973   5.649   6.188   9.751 -0.0440 -0.2515  0.1576
 2003W        W 2974   0.494  12.670   9.880 -0.0838 -0.3704  0.0846
 2004W        W 2975  11.854   7.632  12.685  0.0955  0.0449 -0.2289
 2005W        W 2976  11.439   9.536   3.411  0.0423 -0.2453 -0.0184
 2006W        W 2977  12.416   4.816   7.534 -0.0442  0.1075 -0.0898
 2007W        W 2978   5.160  10.616  10.004 -0.1639 -0.0431 -0.2240
 2008W        W 2979   7.555  13.305   3.888 -0.3514 -0.1454  0.2619
 2009W        W 2980  13.265  10.045  10.149 -0.4239  0.2226  0.2222
 2010W        W 2981   9.746  11.348   2.712 -0.0481 -0.0576  0.1308
 2011W        W 2982  10.426   3.897   4.779 -0.2226 -0.4419  0.0427
 2012W        W 2983  13.556  12.121  10.162 -0.0567  0.2494 -0.0426
 2013W        W 2984  13.918   4.813   7.142  0.3109 -0.2429 -0.0359
 2014W        W 2985   9.865   8.257  10.496 -0.1180  0.2295 -0.0369
 2015W        W 2986  11.147  11.009  12.319  0.0268  0.0958  0.1353
 2016W        W 2987   5.756  13.089   0.062  0.0476 -0.1612  0.0270
 2017W        W 2988   5.391   7.459   1.371 -0.1723 -0.0445 -0.1180
 2018W        W 2989   7.964   5.637   8.649 -0.0957 -0.0489  0.1156
 2019W        W 2990  10.207  12.242  11.407 -0.3128 -0.0407  0.1069
 2020W        W 2991   9.014   3.611   5.706 -0.1884 -0.1020 -0.0226
 2021W        W 2992   4.076  12.610  11.329 -0.0707  0.2086 -0.0117
 2022W        W 2993   6.902   1.218   9.398 -0.2144 -0.1155  0.0560
 2023W        W 2994   1.864  11.851   6.696  0.0870  0.1590 -0.4097
 2024W        W 2995  10.623   7.364  12.265 -0.0816 -0.0886  0.0182
 2025W        W 2996   4.130  11.843   1.950 -0.2137  0.0732  0.0384
 2026W        W 2997   5.627  12.090   8.436  0.0048  0.2491 -0.0602
 2027W        W 2998   8.397   1.042   4.042  0.1943 -0.0538  0.1824
 2028W        W 2999   5.226   2.037   2.104 -0.1283 -0.0446 -0.1926
 2029W        W 3000  12.973   3.456  10.595  0.0661  0.0336  0.2528
 2030W        W 3001   2.084  12.950   8.610  0.0811 -0.5305 -0.1664
 2031W        W 3002   0.874   7.636   2.825 -0.0463 -0.1895  0.1615
 2032W        W 3003   7.359  11.070   4.390  0.1592  0.0617  0.1120
 2033W        W 3004   0.361   6.330   5.431 -0.2648 -0.2936 -0.2655
 2034W        W 3005   1.853  12.470  13.462 -0.0954  0.0471  0.0609
 2035W        W 3006   3.106   3.938   2.553 -0.1985 -0.2450  0.1485
 2036W        W 3007  12.397   2.717  12.255 -0.3196 -0.0840 -0.0827
 2037W        W 3008   7.045   8.824  10.276 -0.1466 -0.0251 -0.3010
 2038W        W 3009  11.983   9.279  10.955  0.1219 -0.0162  0.0447
 2039W        W 3010   1.218   5.160   1.429 -0.0955 -0.0097  0.0517
 2040W        W 3011  12.462   1.817   9.344 -0.2348  0.4644  0.0176
 2041W        W 3012  10.500  11.434   0.408  0.1874  0.1326 -0.1695
 2042W        W 3013   8.495   0.950   2.831  0.1740  0.0376  0.1107
 2043W        W 3014   7.068  11.497   6.076  0.0235 -0.0836  0.2298
 2044W        W 3015  11.683   4.456   0.592 -0.1610  0.1361  0.1765
 2045W        W 3016   1.880   2.362   3.639 -0.1882 -0.0429  0.1780
 2046W        W 3017   6.558  10.325  11.015  0.3117 -0.1566 -0.1432
 2047W        W 3018   1.488   1.806   2.782 -0.1338  0.0855  0.0651
 2048W        W 3019  10.705   8.181   9.828 -0.0009 -0.0619  0.0923
 2049W        W 3020   2.819   8.077  12.796 -0.1852  0.0443  0.1511
 2050W        W 3021   0.480   2.747   6.762 -0.0182 -0.2270 -0.0575
 2051W        W 3022   9.263   1.339  12.820  0.2869  0.1337  0.0900
 2052W        W 3023   5.671   5.444   3.428  0.0997 -0.0188 -0.0496
 2053W        W 3024   7.346   1.735  12.411  0.1800  0.1996 -0.1444
 2054W        W 3025   5.861   4.820   6.187  0.2698  0.0317  0.1116
 2055W        W 3026   9.525   3.428   1.279  0.0353 -0.2496 -0.1486
 2056W        W 3027  10.644   4.804   5.960 -0.2769 -0.3870  0.1065
 2057W        W 3028   7.468  13.003   4.235 -0.2515 -0.0819  0.1372
 2058W        W 3029   1.630   8.398  13.353  0.0393  0.2100  0.1223
 2059W        W 3030   5.706  11.870   8.924  0.0950 -0.0947  0.4324
 2060W        W 3031   7.082  13.085   2.996 -0.1602  0.0635 -0.1075
 2061W        W 3032   2.295  12.149   2.622 -0.0844 -0.1541  0.0095
 2062W        W 3033   6.687   7.779   2.536 -0.3439  0.0025 -0.0462
 2063W        W 3034   6.910   6.556   4.817  0.0643 -0.0953  0.1324
 2064W        W 3035   8.353   7.137  10.836 -0.2087 -0.1206  0.2613
 2065W        W 3036   8.261  11.587   9.582 -0.0685 -0.0968 -0.0607
 2066W        W 3037   8.171  11.840   6.758 -0.0014  0.1314  0.0962
 2067W        W 3038  13.300   4.536  10.794  0.1906  0.3759  0.1938
 2068W        W 3039  10.246  10.665   6.802 -0.3016 -0.2709  0.3357
 2069W        W 3040   6.870  10.174  13.712 -0.0372  0.1522  0.3377
 2070W        W 3041   8.047   7.136  13.689 -0.0540 -0.0181 -0.2878
 2071W        W 3042   0.756  13.398   5.603 -0.2340  0.1473  0.0158
 2072W        W 3043   2.089   2.840   5.458 -0.0872 -0.2863 -0.0192
 2073W        W 3044  12.987   8.110  10.021  0.1423 -0.2678 -0.0372
 2074W        W 3045   8.703   2.301  13.509 -0.0537  0.3065 -0.1926
 2075W        W 3046   1.343   7.447   7.770 -0.1955  0.0327 -0.0101
 2076W        W 3047   7.526  10.296  10.968  0.0295  0.2116  0.2419
 2077W        W 3048   2.639   8.913  13.364  0.1931  0.1850 -0.2898
 2078W        W 3049   5.904   3.540   2.444  0.1233 -0.0922  0.0970
 2079W        W 3050   4.853  13.662   8.972  0.0159  0.2775 -0.1714
 2080W        W 3051   4.239  10.364  10.716  0.0738  0.1136  0.0258
 2081W        W 3052   1.713   6.567   1.257  0.0494  0.0604 -0.0898
 2082W        W 3053   7.424  10.117   0.452  0.0001 -0.1128  0.4506
 2083W        W 3054   7.057   7.946   2.207  0.0312 -0.0237 -0.2382
 2084W        W 3055   1.207   4.250  11.238 -0.0002  0.3189  0.1486
 2085W        W 3056   9.287   2.724  13.177  0.1515 -0.0299  0.0864
 2086W        W 3057   7.154   2.297  11.432  0.0062 -0.1510 -0.0985
 2087W        W 3058   7.373   2.370   6.694  0.0122 -0.2440  0.1358
 2088W        W 3059   4.499   6.595  12.562  0.1806 -0.2182 -0.0780
 2089W        W 3060   3.793   5.879   5.747  0.0084  0.1619 -0.2326
 2090W        W 3061  12.827   2.370   3.302 -0.3152  0.2518  0.1413
 2091W        W 3062   4.259  12.209   1.162 -0.3474  0.2330  0.1149
 2092W        W 3063   2.800   5.194   7.061  0.3113  0.4243 -0.0357
 2093W        W 3064   7.004   9.272   7.039  0.1674  0.1172 -0.2707
 2094W        W 3065   9.275   8.442   1.538  0.0802 -0.0070  0.1609
 2095W        W 3066   7.680   0.009  10.893 -0.2420  0.0230  0.0860
 2096W        W 3067   0.404   0.897   4.004  0.0636 -0.1751 -0.2554
 2097W        W 3068  10.652   5.350   0.391  0.1764  0.2677 -0.0504
 2098W        W 3069  13.839  11.026  13.714  0.1414 -0.2167  0.1149
 2099W        W 3070   1.573   5.650   7.106 -0.3189 -0.0026 -0.1150
 2100W        W 3071   1.123  13.532   2.355 -0.3453  0.3033 -0.2733
 2101W        W 3072   1.092   3.557   2.675  0.0798  0.1388  0.2984
 2102W        W 3073  12.628   9.925   0.674  0.1796 -0.2093  0.0996
 2103W        W 3074  10.093   5.216  11.117  0.1964 -0.0627  0.1333
 2104W        W 3075   1.529  10.589   4.368  0.0501 -0.4722 -0.4673
 2105W        W 3076   6.825   0.981   2.203  0.0590  0.1318  0.0547
 2106W        W 3077  11.492   7.722  11.640 -0.2610 -0.3683 -0.2703
 2107W        W 3078   1.590  12.610   0.370  0.1551 -0.0898 -0.0943
 2108W        W 3079   5.903  11.888   5.206  0.1482 -0.0931 -0.2093
 2109W        W 3080  13.366   0.933   5.741  0.0294 -0.1036 -0.1117
 2110W        W 3081   6.619  12.049   1.325 -0.0459 -0.0713 -0.0382
 2111W        W 3082   0.219  11.196   6.122 -0.4035 -0.1706  0.3065
 2112W        W 3083   3.813   9.496   4.195 -0.2757  0.1084  0.0999
 2113W        W 3084   1.755  13.911   7.920  0.3371 -0.3223 -0.3690
 2114W        W 3085   3.208  12.537   7.896  0.0069  0.0688  0.1301
 2115W        W 3086   9.964  12.509   7.390  0.0855  0.1292 -0.1971
 2116W        W 3087  12.633  10.460   9.126  0.2409 -0.1799 -0.0711
 2117W        W 3088  10.976   1.415  12.610 -0.1199 -0.0277 -0.2061
 2118W        W 3089  10.609  12.322   8.877  0.2041  0.0018  0.1296
 2119W        W 3090   6.422  12.539  10.511 -0.2175 -0.0672 -0.1455
 2120W        W 3091   4.340  13.907  13.402 -0.1251 -0.2235 -0.0149
 2121W        W 3092   7.156   5.423   8.246  0.0348 -0.2187  0.1128
 2122W        W 3093   4.582   0.412   0.005  0.0060 -0.1343 -0.1172
 2123W        W 3094   8.016  10.681   3.913  0.0695  0.1790  0.0041
 2124W        W 3095  13.361  12.750  12.287 -0.0485 -0.1264 -0.1405
 2125W        W 3096   4.088   0.241   2.119 -0.1780 -0.0833 -0.0645
 2126W        W 3097   4.329   3.894   6.906 -0.0343  0.3007 -0.0292
 2127W        W 3098  11.436   0.604   2.236  0.0472  0.3589  0.0321
 2128W        W 3099   5.420   1.602   0.313 -0.0755 -0.0033  0.2005
 2129W        W 3100  11.288   2.676   0.623  0.0054 -0.2643  0.1849
 2130W        W 3101   7.319  13.881  10.450 -0.3269  0.0463 -0.1382
 2131W        W 3102   5.274  13.593   6.716 -0.2895  0.0303  0.0864
 2132W        W 3103   0.845  12.758   4.418 -0.1975 -0.3525 -0.0113
 2133W        W 3104   2.344  12.676  11.660 -0.0397 -0.2436  0.0287
 2134W        W 3105   7.779   4.271   0.356  0.0960  0.3637 -0.2728
 2135W        W 3106  12.714   9.481   1.740 -0.0349  0.0763  0.2478
 2136W        W 3107   9.601   5.963   6.979 -0.0444 -0.0012 -0.0926
 2137W        W 3108   1.822   3.448  13.008 -0.0290 -0.0916 -0.0034
 2138W        W 3109   7.902   6.389  12.390 -0.0275  0.0618  0.0321
 2139W        W 3110   5.708   0.909   7.789  0.2268  0.0484 -0.1246
 2140W        W 3111   8.457   3.885   9.389 -0.1363 -0.0775  0.0837
 2141W        W 3112   9.857   7.117   1.757  0.1041 -0.0398  0.1348
 2142W        W 3113   0.354   0.074   7.531  0.0540 -0.0328  0.1066
 2143W        W 3114  11.799   4.940   1.778 -0.0732  0.0279 -0.0434
 2144W        W 3115   2.021   4.202   7.915  0.2240 -0.0808 -0.1205
 2145W        W 3116  12.153  11.028   4.506  0.2980 -0.0712  0.2604
 2146W        W 3117   2.937   6.560   4.407 -0.0603 -0.1407  0.0149
 2147W        W 3118   2.962   8.390   9.755 -0.2159 -0.1227  0.0029
 2148W        W 3119  10.421   4.017   2.850  0.1148  0.0008 -0.0869
 2149W        W 3120   1.708  10.280   2.714 -0.0078 -0.1104 -0.0091
 2150W        W 3121   6.322   8.200  10.633 -0.4719  0.1028 -0.4486
 2151W        W 3122   5.882   2.052   5.600 -0.0657  0.4602 -0.3389
 2152W        W 3123   9.826   7.631   5.534  0.0260 -0.1273  0.0755
 2153W        W 3124   8.484   9.182   1.990 -0.2208  0.0493  0.2998
 2154W        W 3125   7.823   1.732  13.509  0.2412  0.0021 -0.0656
 2155W        W 3126  11.201   8.062   6.091  0.1806  0.0309 -0.2782
 2156W        W 3127  10.927   7.190   6.436 -0.2416 -0.0410 -0.3647
 2157W        W 3128  10.164   2.122   6.144 -0.0706  0.1083  0.0281
 2158W        W 3129   7.367  13.503   6.401 -0.1407 -0.0434 -0.1750
 2159W        W 3130   5.272   4.529   7.146  0.1335  0.1317  0.0573
 2160W        W 3131  10.376   7.063  11.056  0.2664  0.0123 -0.0717
 2161W        W 3132   8.113  11.920  13.046  0.2526 -0.0705  0.1881
 2162W        W 3133   7.212  13.422  12.672  0.1665 -0.1601 -0.1726
 2163W        W 3134   7.434   5.994  10.521 -0.2607  0.1422 -0.2291
 2164W        W 3135   7.568   8.219   9.937  0.2437  0.1518 -0.0828
 2165W        W 3136   7.737   2.404  10.543  0.2863  0.0288 -0.3534
 2166W        W 3137  10.772   6.105   0.834  0.3648  0.2972 -0.0860
 2167W        W 3138   8.810   2.090   1.892  0.1112  0.0030 -0.2171
 2168W        W 3139  12.887  13.013   3.150  0.1446  0.2112 -0.1168
 2169W        W 3140   0.930   4.281   9.561  0.2528 -0.2330  0.3686
 2170W        W 3141   4.081   7.652   2.032  0.4140 -0.0192 -0.2208
 2171W        W 3142   7.603   4.070   2.580 -0.0389  0.1957  0.1729
 2172W        W 3143   6.133   2.587   7.266  0.0629 -0.1184 -0.1166
 2173W        W 3144  10.821   8.787  13.195 -0.4759 -0.0417  0.2584
 2174W        W 3145   5.411   1.433   1.505 -0.2331  0.1709  0.2106
 2175W        W 3146   3.290  13.447   6.711  0.0055  0.2733 -0.1088
 2176W        W 3147   1.308   9.146   3.208  0.0170 -0.3611 -0.2314
 2177W        W 3148   1.648   4.429   7.504 -0.0725 -0.0728  0.1578
 2178W        W 3149   1.633   6.623   9.511 -0.1620  0.2663 -0.3098
 2179W        W 3150   9.980  13.459  10.941 -0.2020 -0.2438 -0.1076
 2180W        W 3151   7.665   8.603   6.424 -0.0765 -0.0744  0.2035
 2181W        W 3152  13.267   0.174   3.693  0.2333  0.2153  0.3081
 2182W        W 3153   5.208   5.257   6.654 -0.1562  0.1271 -0.1759
 2183W        W 3154   8.735   4.942   5.742 -0.2756 -0.0406 -0.2104
 2184W        W 3155   3.977   4.183   6.640  0.1516 -0.0961 -0.1266
 2185W        W 3156   2.021   4.273  13.765 -0.0700 -0.1609  0.0490
 2186W        W 3157  13.604   8.880  13.208 -0.1879  0.0531  0.4769
 2187W        W 3158   8.466  11.298   5.500 -0.1493 -0.0166 -0.0603
 2188W        W 3159   2.895  11.556   4.279  0.2040  0.4480 -0.0161
 2189W        W 3160   1.191  12.167   0.984  0.3371 -0.3240 -0.0161
 2190W        W 3161   8.509  11.010   6.285 -0.3115 -0.0025  0.0275
 2191W        W 3162  13.211  10.984   3.656 -0.0289  0.2191  0.1151
 2192W        W 3163   4.168   7.293   8.259  0.0986  0.4362  0.0354
 2193W        W 3164   7.685   4.900   7.324 -0.1769 -0.2044  0.2867
 2194W        W 3165   4.070   4.765   2.626 -0.2319 -0.0191 -0.1015
 2195W        W 3166   4.764   8.070   4.667  0.2926 -0.1088  0.2368
 2196W        W 3167   8.723   6.069   9.801  0.2471  0.0458  0.4443
 2197W        W 3168   5.316   2.222  11.587  0.1708  0.0216  0.0273
 2198W        W 3169  10.687  11.210  10.653  0.0124 -0.3743  0.1034
 2199W        W 3170   2.497   3.313  12.099  0.0960 -0.0039 -0.1488
 2200W        W 3171   2.737   5.550  12.375 -0.1063  0.1573 -0.0647
 2201W        W 3172   1.572  12.387   8.133  0.1919 -0.3030  0.3018
 2202W        W 3173   0.518   9.864   5.027 -0.2545 -0.0284 -0.1126
 2203W        W 3174   3.514   1.865   3.319  0.2120 -0.0389  0.0412
 2204W        W 3175   0.044   4.446  10.081  0.3325 -0.2153 -0.1707
 2205W        W 3176  10.344  11.670  11.161 -0.2269  0.2591  0.0233
 2206W        W 3177   9.961  13.754   9.103  0.1973 -0.5247 -0.0275
 2207W        W 3178   9.268   5.421   1.107  0.0705 -0.0465 -0.1402
 2208W        W 3179   6.765   0.726  10.889  0.0568 -0.3355  0.1985
 2209W        W 3180   3.446  10.519  11.418 -0.1073 -0.1586 -0.1109
 2210W        W 3181  10.520   2.846   0.998  0.0398  0.3089  0.0717
 2211W        W 3182   6.432   3.802   2.097 -0.1323 -0.1210  0.1126
 2212W        W 3183   6.185  11.579  12.305  0.2183  0.1148 -0.1312
 2213W        W 3184   9.241  10.872   1.547 -0.2046 -0.1915  0.0202
 2214W        W 3185   9.104   5.499   9.183 -0.1235  0.0229 -0.0670
 2215W        W 3186   3.067   1.169  13.606 -0.3912  0.0463  0.0450
 2216W        W 3187  10.323   0.797   5.939 -0.1729  0.1079  0.4034
 2217W        W 3188   5.745   0.819   5.316  0.2458 -0.0450  0.0611
 2218W        W 3189  13.542   3.353   0.482 -0.2240 -0.2683  0.2267
 2219W        W 3190   6.532   5.686   0.214 -0.0562 -0.1931  0.0354
 2220W        W 3191   4.741  10.924   3.829 -0.2436  0.0690 -0.3962
 2221W        W 3192  11.692   6.834  11.846 -0.0032  0.2249  0.3346
 2222W        W 3193  11.957   4.536  11.127 -0.3195  0.1547  0.1601
 2223W        W 3194   9.528  10.340   6.848  0.2899  0.1381  0.1580
 2224W        W 3195   8.296  11.433   6.471  0.2972 -0.2172  0.2748
 2225W        W 3196   7.439  13.635   8.300  0.1068 -0.0036  0.1104
 2226W        W 3197  13.690   2.811   4.840 -0.0786  0.1265  0.0297
 2227W        W 3198  13.380  12.186   8.580 -0.0266  0.0637  0.1325
 2228W        W 3199  11.786   4.435   1.940 -0.5023  0.2023  0.1835
 2229W        W 3200   4.784  12.276   8.900  0.2029  0.0045  0.0098
 2230W        W 3201  11.151   0.921   4.045 -0.1209  0.1948  0.1079
 2231W        W 3202   2.610  12.971  10.255  0.3054  0.1216  0.2684
 2232W        W 3203   5.586  13.842   7.029  0.1939  0.1753  0.0804
 2233W        W 3204   2.415  10.922  12.997  0.0777  0.2894 -0.0693
 2234W        W 3205  13.368   5.838  11.815  0.0016  0.0239 -0.3834
 2235W        W 3206   1.271   6.393  13.723 -0.0302 -0.0097  0.0351
 2236W        W 3207   7.036   5.198   6.371  0.1058  0.1033  0.0734
 2237W        W 3208   5.577   5.339   8.805  0.1326  0.2911 -0.0615
 2238W        W 3209   1.295   2.468   6.860  0.1320  0.2515  0.1119
 2239W        W 3210   6.549   4.859   2.886  0.1095 -0.0378 -0.0743
 2240W        W 3211   3.284  12.997  12.948  0.0362  0.0051  0.3020
 2241W        W 3212  12.068  10.497   9.851  0.1045 -0.0097 -0.3596
 2242W        W 3213   2.286   5.789   5.934 -0.1303 -0.1341  0.3382
 2243W        W 3214  10.884   5.551   9.056  0.2046  0.2961  0.1243
 2244W        W 3215   5.999   6.035   6.592  0.0185 -0.0429 -0.1798
 2245W        W 3216   3.169  13.248   6.256 -0.2002  0.0983 -0.0783
 2246W        W 3217  11.533  12.160  12.729 -0.2281 -0.1744  0.2610
 2247W        W 3218  10.142   3.700   5.196 -0.1934 -0.0480 -0.0968
 2248W        W 3219   9.496  11.572   3.534  0.0016 -0.4319 -0.0118
 2249W        W 3220   5.852   2.093   8.362  0.0957  0.0677 -0.1181
 2250W        W 3221   0.355  12.079   9.207 -0.1207 -0.0996 -0.0185
 2251W        W 3222   6.327  13.842   7.229 -0.0330  0.1411  0.1364
 2252W        W 3223   4.693   1.517  10.062 -0.3226  0.2670 -0.2057
 2253W        W 3224   1.601   4.679  12.741 -0.0504 -0.1960  0.2403
 2254W        W 3225   5.203  10.608   8.656 -0.1601 -0.3226 -0.1966
 2255W        W 3226   2.905   9.681   1.161 -0.2475  0.0181 -0.1237
 2256W        W 3227   8.043   0.862   6.212  0.2690 -0.0499  0.0202
 2257W        W 3228   8.846  10.842   3.496  0.1107 -0.1445 -0.3507
 2258W        W 3229   4.763   1.305   3.807  0.1496  0.1362  0.1986
 2259W        W 3230   7.307   4.614   2.114 -0.2874  0.2908  0.0866
 2260W        W 3231   8.092   1.616  10.850 -0.0204 -0.0213  0.4759
 2261W        W 3232   0.650   4.984   3.570 -0.2314 -0.1426  0.1645
 2262W        W 3233   7.574   0.377   1.983 -0.0599 -0.0984  0.0109
 2263W        W 3234   7.366  10.822   7.130 -0.5885 -0.2519  0.0132
 2264W        W 3235   1.040   3.674   4.438  0.3838 -0.0895  0.0389
 2265W        W 3236  10.510  13.227  13.132  0.1210  0.2064 -0.1552
 2266W        W 3237  12.010   6.207   3.449  0.0228 -0.0754 -0.0508
 2267W        W 3238   0.040   3.128   0.205  0.0379 -0.3442  0.1068
 2268W        W 3239   9.578   8.862   8.114 -0.1149  0.1874 -0.0351
 2269W        W 3240   6.341   1.087  10.578 -0.1707  0.0583  0.1007
 2270W        W 3241   2.303   4.444   2.978  0.1142 -0.1403 -0.1828
 2271W        W 3242   2.928  11.578  11.346  0.1542  0.2077  0.2148
 2272W        W 3243   9.858   4.543  13.073 -0.0474 -0.2584 -0.3233
 2273W        W 3244  12.013   9.494  10.093  0.2988  0.0096  0.1177
 2274W        W 3245   1.292   1.316   2.123  0.1685  0.0404  0.2243
 2275W        W 3246   0.154   5.339   1.736 -0.2377  0.1827  0.2148
 2276W        W 3247   4.431   3.113   5.399 -0.1764 -0.0354 -0.0826
 2277W        W 3248  10.493   7.177   8.512 -0.0296  0.5039  0.0697
 2278W        W 3249   1.958   3.684   5.415  0.0388  0.1606 -0.2658
 2279W        W 3250   0.133   0.343   6.107 -0.0109 -0.1907 -0.0081
 2280W        W 3251  13.043  10.352   8.284  0.1157  0.0517 -0.0028
 2281W        W 3252  10.995   7.669  12.366 -0.0651 -0.0462  0.4548
 2282W        W 3253  10.105   6.728   1.031 -0.0562 -0.0319 -0.0030
 2283W        W 3254  13.127  10.189   5.686  0.0758 -0.2817 -0.0283
 2284W        W 3255   7.651   7.427   8.864 -0.0763  0.2389 -0.0170
 2285W        W 3256  13.553   1.990   2.680  0.1811  0.2375 -0.1710
 2286W        W 3257   3.309  13.371   1.504  0.2430  0.1614  0.1603
 2287W        W 3258   4.729   9.576   5.939 -0.1190  0.0436  0.0118
 2288W        W 3259   8.241   2.202   6.440  0.0113  0.1636 -0.0064
 2289W        W 3260  13.451   0.385   1.983  0.0924  0.4211 -0.3886
 2290W        W 3261   9.344  11.106   7.596  0.0472 -0.3897 -0.0247
 2291W        W 3262   5.675   2.123   9.857  0.1608 -0.0738  0.0525
 2292W        W 3263   5.367   9.378   1.687 -0.3087  0.1110 -0.1283
 2293W        W 3264   2.260   5.954  10.006 -0.1258 -0.1456 -0.1935
 2294W        W 3265   4.033   7.620   6.956  0.0951  0.1095 -0.2960
 2295W        W 3266   2.207   8.760   7.486 -0.0034  0.1661 -0.0931
 2296W        W 3267   1.136   9.221   8.470 -0.0013  0.3282  0.0266
 2297W        W 3268   5.801   2.227   4.017  0.1549  0.1885  0.0786
 2298W        W 3269   7.649   5.283   3.642 -0.0391 -0.0011 -0.1279
 2299W        W 3270   6.217  11.150   0.738 -0.1121 -0.0707 -0.2453
 2300W        W 3271  10.561  13.171   4.574 -0.1022  0.2809 -0.3549
 2301W        W 3272   0.360   6.039   1.201  0.2422 -0.0825  0.3777
 2302W        W 3273   9.637   8.124   4.526 -0.5088 -0.2382  0.1704
 2303W        W 3274  11.121   3.951   8.070 -0.0122  0.1793  0.3507
 2304W        W 3275   1.589   3.223  10.299  0.3408 -0.1387 -0.4934
 2305W        W 3276   3.581  11.875   5.327 -0.0768  0.1551  0.1004
 2306W        W 3277   2.618   7.262  12.166  0.0326 -0.3558 -0.1358
 2307W        W 3278  13.906   1.959   9.044 -0.0561 -0.2998  0.0621
 2308W        W 3279  11.819   9.193  11.515  0.0288 -0.1278 -0.1335
 2309W        W 3280  12.048  11.839   4.807 -0.0690  0.0390 -0.3327
 2310W        W 3281  13.582   3.957  12.761 -0.0642  0.0544 -0.0806
 2311W        W 3282   5.675   0.927   4.425  0.0946 -0.1001 -0.4797
 2312W        W 3283   9.117  12.332  12.370 -0.0148  0.2779  0.0823
 2313W        W 3284   3.543  12.977  10.636 -0.2046 -0.0091  0.2476
 2314W        W 3285   7.097   7.893   2.787  0.1529 -0.0930 -0.1026
 2315W        W 3286   3.057   8.268  11.598  0.3923  0.2081 -0.2407
 2316W        W 3287  13.565   1.136   2.355  0.1730 -0.1166 -0.3753
 2317W        W 3288   6.570   4.266   4.245  0.0255 -0.0180  0.0338
 2318W        W 3289   1.102  11.566   9.414  0.2136  0.1209 -0.1625
 2319W        W 3290   3.765   1.784   1.816  0.0860  0.0858 -0.0651
 2320W        W 3291   9.501   7.226   5.681  0.3489 -0.1102  0.3142
 2321W        W 3292  10.078   0.500   3.755 -0.2147 -0.4872 -0.0473
 2322W        W 3293   5.474   1.256   9.485 -0.3059 -0.0360 -0.2502
 2323W        W 3294   0.825  12.474   9.604 -0.0273  0.5425 -0.0149
 2324W        W 3295  13.413   0.709   0.393  0.1409  0.2651 -0.2051
 2325W        W 3296   5.461  13.520   6.196  0.1094 -0.2485  0.0359
 2326W        W 3297   6.528   9.883   4.281  0.1861  0.0140  0.4151
 2327W        W 3298   1.921   8.046   4.682  0.1332  0.0440  0.0463
 2328W        W 3299   4.056   3.428   7.111  0.0249  0.0806  0.2071
 2329W        W 3300   2.706  10.721   0.691 -0.0307 -0.0751  0.1909
 2330W        W 3301   7.200  13.781  10.936 -0.2585 -0.1210  0.2371
 2331W        W 3302   9.445   0.451   0.911 -0.0158 -0.2715 -0.0223
 2332W        W 3303  12.660   6.172   2.439  0.0218 -0.0312  0.1085
 2333W        W 3304   8.473   1.001  10.139  0.0755 -0.1632 -0.1487
 2334W        W 3305   1.405  13.015  10.235  0.1305 -0.0961 -0.0006
 2335W        W 3306  12.249   0.917   1.349  0.0538 -0.1265 -0.1124
 2336W        W 3307   8.712   3.320  11.046 -0.0530  0.0616 -0.0980
 2337W        W 3308  10.708   4.993   5.324 -0.0726 -0.0753  0.1014
 2338W        W 3309   1.842   5.222   5.274  0.1846  0.2353 -0.0391
 2339W        W 3310   6.420   4.121   7.958  0.3331  0.1158 -0.0082
 2340W        W 3311  13.258   8.626   2.114 -0.1791 -0.1414  0.3078
 2341W        W 3312   2.099   0.015   1.048  0.0552 -0.1122  0.0771
 2342W        W 3313   5.471   3.025   7.393  0.0146 -0.1095 -0.2445
 2343W        W 3314   7.357   4.189   1.871 -0.3273  0.2707 -0.4456
 2344W        W 3315   5.786  12.716   8.401  0.1386 -0.1554 -0.1199
 2345W        W 3316   4.211  10.883   5.847 -0.1269 -0.0617 -0.1604
 2346W        W 3317  11.527   2.070   8.387  0.0374 -0.1524  0.0465
 2347W        W 3318   6.181   6.565   9.254 -0.0844  0.1939  0.0014
 2348W        W 3319  11.785   6.805   0.499  0.2044  0.0591  0.1843
 2349W        W 3320   6.741   5.862   0.994  0.4353 -0.2921  0.0585
 2350W        W 3321   3.811  12.259  13.495 -0.2639 -0.2802  0.1799
 2351W        W 3322   7.528   2.092   2.530 -0.1396  0.0090 -0.1972
 2352W        W 3323  10.784  10.091   5.877  0.1396 -0.2781  0.0463
 2353W        W 3324   4.059   5.012  13.472  0.1402 -0.2165 -0.0052
 2354W        W 3325   7.779   8.098   2.854  0.0152  0.0721 -0.3332
 2355W        W 3326   4.493  13.887   2.785  0.1215  0.0113 -0.0866
 2356W        W 3327  11.978  13.806  12.018 -0.3545  0.1995 -0.0934
 2357W        W 3328   0.159   2.434   4.880 -0.0322 -0.1482  0.1053
 2358W        W 3329  10.352   9.924   9.859 -0.1735 -0.1986  0.0253
 2359W        W 3330   7.466   9.207   8.501  0.2103  0.3369  0.2342
 2360W        W 3331  11.893  11.126   0.065  0.0488 -0.0582  0.1105
 2361W        W 3332  11.512   4.005  12.950  0.1964  0.1125 -0.1130
 2362W        W 3333  11.494   5.225   5.445 -0.0844  0.1185  0.2600
 2363W        W 3334   7.368  13.868   5.437  0.2052  0.0834  0.2576
 2364W        W 3335  10.685   9.422   7.047  0.1578  0.0171  0.4211
 2365W        W 3336   0.149  10.031  13.286 -0.1622  0.1514 -0.0933
 2366W        W 3337   3.826   6.361   4.939 -0.2993  0.1807  0.1796
 2367W        W 3338   5.659  12.641  10.580 -0.2386 -0.2224 -0.0769
 2368W        W 3339  13.692  13.702  12.648  0.0145  0.1381 -0.3261
 2369W        W 3340   6.696  10.217   1.768 -0.1260 -0.0061 -0.0327
 2370W        W 3341   3.074   5.818   9.261  0.1210 -0.3066  0.0444
 2371W        W 3342  12.540   3.600  10.464  0.3876 -0.1841 -0.2321
 2372W        W 3343   6.386   7.932   8.791  0.0904  0.2863 -0.0379
 2373W        W 3344   9.467  10.928   2.053  0.0539  0.1296  0.3126
 2374W        W 3345   8.180   2.364   8.461  0.0025  0.1504  0.0071
 2375W        W 3346   4.634   1.164  13.718  0.0533 -0.0895  0.2070
 2376W        W 3347   7.006   9.912   0.585  0.1769 -0.2963  0.1886
 2377W        W 3348  12.197   3.653   8.071 -0.0723  0.2844 -0.0477
 2378W        W 3349  11.740  13.284   8.058 -0.2272 -0.2866 -0.0903
 2379W        W 3350   6.433  12.304   0.406  0.1167  0.2893  0.0863
 2380W        W 3351  11.158  11.569  12.185 -0.0657 -0.3964 -0.0521
 2381W        W 3352   8.453   3.815  10.201 -0.1938 -0.0994  0.1244
 2382W        W 3353   0.179   7.199  12.707  0.1566 -0.0851  0.1204
 2383W        W 3354   0.379   3.281   4.206 -0.0323 -0.2870 -0.0998
 2384W        W 3355   8.917  11.686   0.019  0.0771 -0.1871  0.0118
 2385W        W 3356  12.813  11.706   2.705 -0.2939  0.2646 -0.0615
 2386W        W 3357  10.835  11.385  12.574  0.0021 -0.0924  0.1913
 2387W        W 3358   0.467   2.699   1.237  0.1595 -0.0407  0.1710
 2388W        W 3359  10.354   3.248   2.389 -0.3577  0.3650 -0.2768
 2389W        W 3360  13.035   3.043   6.655 -0.0598 -0.0878  0.0034
 2390W        W 3361   8.352   3.065   2.942  0.3570 -0.1185  0.1090
 2391W        W 3362   2.106   6.661   2.973  0.0648  0.1452  0.2023
 2392W        W 3363   2.309   4.083   5.288 -0.0453 -0.2794  0.2444
 2393W        W 3364   9.631  13.326  12.716  0.3123  0.0353 -0.2522
 2394W        W 3365   5.221  12.652   6.734  0.0552  0.4339 -0.0210
 2395W        W 3366   3.383   0.994   0.569 -0.0882 -0.0491  0.1711
 2396W        W 3367  10.157   7.266   3.308 -0.2426 -0.1408  0.4707
 2397W        W 3368   8.978   6.138  11.557  0.0453 -0.2159 -0.3732
 2398W        W 3369   9.208   3.462   2.527 -0.2755  0.1774  0.0004
 2399W        W 3370  11.244   8.584   3.081  0.0566 -0.1757  0.1204
 2400W        W 3371   1.940   9.527   4.116 -0.0022  0.0521  0.1964
 2401W        W 3372   9.404   1.595  11.139 -0.0659  0.2836  0.0415
 2402W        W 3373  11.676   0.663  12.493  0.2891 -0.2020 -0.2951
 2403W        W 3374   1.045   1.395   3.068  0.1273  0.1472 -0.3272
 2404W        W 3375   6.976   0.129   2.056  0.1493  0.1165  0.1124
 2405W        W 3376  11.644   3.944   8.530 -0.4039  0.1233 -0.2051
 2406W        W 3377   6.534   1.393   6.884  0.2534  0.1014 -0.0115
 2407W        W 3378  10.789   7.828   8.065  0.0188 -0.0501 -0.1120
 2408W        W 3379   7.329   3.992   9.389 -0.2707 -0.0741  0.1816
 2409W        W 3380  11.072  12.664   3.235 -0.4121 -0.1198 -0.2149
 2410W        W 3381   3.437   3.860   3.805 -0.0321  0.2055  0.1625
 2411W        W 3382   1.423   4.725   4.175 -0.2107 -0.0128  0.1726
 2412W        W 3383   0.087   5.081  12.852 -0.0799  0.0349 -0.0115
 2413W        W 3384  12.998   9.207   0.408  0.2854 -0.1097  0.0045
 2414W        W 3385  13.096   7.909   2.914 -0.2315 -0.1292  0.2704
 2415W        W 3386   3.258   2.422   4.518 -0.1697  0.0751 -0.0267
 2416W        W 3387   1.068   8.696   3.789 -0.1723  0.4123  0.0852
 2417W        W 3388   7.192   0.107   0.362  0.2118 -0.1180 -0.2089
 2418W        W 3389   8.110   5.352   0.898 -0.0493 -0.1539 -0.0605
 2419W        W 3390  11.865  11.728   9.265  0.2128 -0.1935 -0.0812
 2420W        W 3391   4.719   7.855   2.612  0.2511 -0.3001  0.0494
 2421W        W 3392   6.934   5.247   9.106 -0.0568 -0.0497  0.0228
 2422W        W 3393  10.267   9.959   1.231 -0.0009  0.1594 -0.1588
 2423W        W 3394  10.804  12.315   6.172  0.0242  0.1799  0.0353
 2424W        W 3395   4.229   3.853   4.862  0.0597 -0.0106 -0.2342
 2425W        W 3396   4.274  12.349   8.806  0.1683 -0.1389  0.2433
 2426W        W 3397   3.792  11.138   3.667 -0.2802 -0.1009  0.0483
 2427W        W 3398  11.648  10.605   7.669 -0.2778 -0.0367  0.2559
 2428W        W 3399   8.751   9.048   9.750 -0.0461  0.0463 -0.2259
 2429W        W 3400   4.400   7.007   7.846  0.0635 -0.1081 -0.1214
 2430W        W 3401   8.375   9.511   4.585 -0.0644  0.1671 -0.0119
 2431W        W 3402  10.861  13.666  13.008 -0.1109  0.1052  0.2733
 2432W        W 3403   9.573   5.287   3.660  0.0199  0.1029  0.2213
 2433W        W 3404   2.362   8.727   0.401  0.4434 -0.0441 -0.2360
 2434W        W 3405   1.335   0.574  11.947  0.0097  0.0216  0.1110
 2435W        W 3406  13.589  13.764  12.115  0.2168 -0.1007  0.2054
 2436W        W 3407   7.797   8.961  11.616  0.0334 -0.0423 -0.0262
 2437W        W 3408  10.638   8.712  10.991  0.2462  0.0186 -0.2168
 2438W        W 3409  13.409   9.234   0.136 -0.2849  0.1213  0.0876
 2439W        W 3410   0.519   2.950   3.268  0.0789  0.1607 -0.0475
 2440W        W 3411   3.642   1.157   9.829  0.0642 -0.0225  0.2169
 2441W        W 3412   4.523   2.118   4.605  0.1678 -0.2710 -0.0548
 2442W        W 3413   1.009  10.411  11.641 -0.1260 -0.2621  0.2288
 2443W        W 3414  13.014  13.161   9.279  0.3508  0.0991  0.0866
 2444W        W 3415   9.619  13.331   1.061 -0.0010 -0.0146 -0.2995
 2445W        W 3416   8.651   0.696   6.078 -0.0023  0.3604  0.1707
 2446W        W 3417   4.775  11.316   7.813  0.1031 -0.0898  0.0185
 2447W        W 3418   3.010   9.684   3.424 -0.2537  0.2269 -0.0274
 2448W        W 3419   3.410   5.258  10.958 -0.0407  0.0681 -0.3967
 2449W        W 3420   7.704   8.929   8.142 -0.2010  0.4840  0.2924
 2450W        W 3421   6.269   7.929   2.308  0.1721  0.1638 -0.3846
 2451W        W 3422   3.197  13.760   6.037 -0.1013  0.0387 -0.0620
 2452W        W 3423   4.204   8.638   1.965  0.1400 -0.1345  0.2111
 2453W        W 3424   7.907   8.024   8.135  0.0722 -0.1728 -0.0267
 2454W        W 3425   9.575   5.629   8.932 -0.0299  0.0058  0.2266
 2455W        W 3426  12.548   1.271   4.427 -0.0870 -0.0948  0.1286
 2456W        W 3427  13.377   5.106   3.022 -0.0004  0.0298  0.0676
 2457W        W 3428  11.126   9.100   4.992  0.1369  0.0915 -0.1948
 2458W        W 3429   8.681   3.716   7.936  0.0880  0.1751  0.1020
 2459W        W 3430   0.233   2.863   4.024 -0.5414  0.2806 -0.1979
 2460W        W 3431   7.088   6.865  11.542  0.0537 -0.0267  0.1393
 2461W        W 3432  11.936   0.557   4.508 -0.2006  0.2122  0.0305
 2462W        W 3433   4.101   9.171   7.908 -0.0769 -0.0772  0.0585
 2463W        W 3434   6.663  10.867   9.659 -0.1125 -0.0248  0.1837
 2464W        W 3435  12.970  10.807   0.310 -0.4930 -0.2424 -0.0817
 2465W        W 3436  12.944   9.178  11.036  0.0422  0.0128 -0.0591
 2466W        W 3437   0.878  13.072  12.908 -0.1751  0.2989  0.2781
 2467W        W 3438   4.445   3.996   4.385  0.1758 -0.0012 -0.1062
 2468W        W 3439  11.388   2.015   9.026 -0.4381  0.0628 -0.0047
 2469W        W 3440   3.605   1.955   4.269 -0.0356 -0.0253  0.1995
 2470W        W 3441  11.642   2.548   8.567  0.0583 -0.2412  0.1765
 2471W        W 3442  12.075   5.055   7.068 -0.0996 -0.2894  0.3350
 2472W        W 3443   5.531   8.052   3.125 -0.0264 -0.0389  0.0240
 2473W        W 3444   9.283   0.220  13.919 -0.0050  0.1269 -0.0289
 2474W        W 3445   6.567  12.242   3.415 -0.0887  0.1860  0.0695
 2475W        W 3446   0.319   3.088   0.891 -0.1834  0.1210 -0.0090
 2476W        W 3447   9.312   9.763  11.433  0.0217 -0.1482  0.3666
 2477W        W 3448   7.085   3.180   3.880  0.1286 -0.0180 -0.2086
 2478W        W 3449   7.368   5.612   5.229 -0.0579  0.0552 -0.0755
 2479W        W 3450   0.253   7.968   0.627 -0.0862 -0.2307 -0.0008
 2480W        W 3451   3.663  11.772   7.395  0.2637  0.1379 -0.0851
 2481W        W 3452   8.112  13.584   0.757 -0.2866  0.1952 -0.3810
 2482W        W 3453  13.916   0.988   3.558  0.2671  0.2416 -0.1637
 2483W        W 3454   8.052  12.514  11.722 -0.0633 -0.1549 -0.0580
 2484W        W 3455   4.505   1.625   6.144  0.2437  0.0591 -0.0142
 2485W        W 3456   7.217   2.999   5.487  0.2799 -0.2156  0.3218
 2486W        W 3457   0.659  11.096   7.926  0.1606  0.0408 -0.0427
 2487W        W 3458   4.429   6.310   7.518 -0.1621 -0.2771  0.1436
 2488W        W 3459  10.326   8.966   9.118 -0.0201  0.1104 -0.0168
 2489W        W 3460   5.578   6.026   8.760  0.1403  0.1501  0.1748
 2490W        W 3461  11.931   1.566   7.062  0.2158 -0.0520 -0.2264
 2491W        W 3462   7.777   4.875  12.993  0.1877  0.2885 -0.3352
 2492W        W 3463   2.119  12.770  12.167 -0.0023  0.3152 -0.0930
 2493W        W 3464   3.994   8.847   6.948 -0.3764 -0.3008  0.0396
 2494W        W 3465   8.748   1.313   6.754  0.0421 -0.0284  0.1931
 2495W        W 3466   6.545   3.132   0.947  0.0168  0.3281 -0.0322
 2496W        W 3467  12.108  12.596   4.212  0.0877 -0.1321  0.1751
 2497W        W 3468   8.959   7.127   1.709 -0.0781  0.0467  0.2013
 2498W        W 3469  13.083  10.747   4.161  0.0209 -0.2758 -0.0926
 2499W        W 3470   8.459   0.893   6.511 -0.3161  0.0743 -0.2154
 2500W        W 3471   3.385   8.543   2.320 -0.0299 -0.1695 -0.0923
 2501W        W 3472   2.311   2.083   3.806  0.5985 -0.2457 -0.0777
 2502W        W 3473   3.427   3.498   3.333  0.2233 -0.1782 -0.1429
 2503W        W 3474   5.350   3.239   4.299 -0.1714  0.0511  0.2823
 2504W        W 3475  12.252  10.585   2.826 -0.4201 -0.1157  0.2938
 2505W        W 3476   7.249  12.623   9.854  0.0244  0.1802  0.0667
 2506W        W 3477  12.110   9.433  12.512  0.0682  0.0293  0.1035
 2507W        W 3478   6.598   8.235   5.854  0.0692 -0.0628 -0.1003
 2508W        W 3479   6.539   6.000  10.083 -0.0168 -0.1233 -0.2997
 2509W        W 3480   8.713   6.412  12.475  0.2403 -0.2331 -0.1575
 2510W        W 3481   7.501   4.247   1.318  0.1425 -0.1223  0.0387
 2511W        W 3482   7.893   6.763   5.737  0.0189 -0.3721 -0.0460
 2512W        W 3483  13.817   4.918  10.168  0.2618 -0.0163 -0.3023
 2513W        W 3484  13.340   4.938  10.123  0.1131 -0.1583 -0.0963
 2514W        W 3485   2.127   0.347   2.195 -0.0490  0.0770 -0.0916
 2515W        W 3486   2.640   9.053   0.037  0.0050 -0.0549  0.0974
 2516W        W 3487   3.904   7.835   3.574 -0.0526 -0.0161  0.2756
 2517W        W 3488   9.483   8.417   5.787 -0.1167 -0.3378 -0.0748
 2518W        W 3489   3.359   8.981   0.093  0.1473  0.1381 -0.4529
 2519W        W 3490   5.132   8.856  12.916  0.1321  0.2523 -0.0228
 2520W        W 3491   8.379   5.435   5.784  0.2007 -0.1574 -0.0364
 2521W        W 3492  10.755   9.767   9.506  0.2489 -0.1633 -0.0232
 2522W        W 3493  10.622  10.344   7.001 -0.1922 -0.0824 -0.0212
 2523W        W 3494   6.654   9.347   1.383 -0.2131 -0.2486  0.1130
 2524W        W 3495   6.930  12.739   3.990  0.1753  0.1417 -0.2365
 2525W        W 3496   7.394   6.609   7.720 -0.2868  0.0090 -0.0924
 2526W        W 3497  11.711   7.876  12.047 -0.2432 -0.2246 -0.0107
 2527W        W 3498  12.474  12.339   6.502 -0.2033 -0.1603  0.1561
 2528W        W 3499  12.561  13.695   6.116  0.2458  0.0954 -0.1009
 2529W        W 3500   4.842   9.538   3.819 -0.2024 -0.3705  0.3412
 2530W        W 3501   7.312  11.570   2.609 -0.0205  0.3804  0.1878
 2531W        W 3502  11.712   6.896   4.667  0.3795 -0.0225 -0.0620
 2532W        W 3503   5.430   7.459  13.001  0.1416 -0.1081 -0.0078
 2533W        W 3504   6.416   1.207   9.015  0.1327  0.1759  0.1066
 2534W        W 3505   0.349   7.347   9.169  0.0289  0.2485 -0.4244
 2535W        W 3506   1.768  13.218   6.739  0.0993  0.1308 -0.3501
 2536W        W 3507  11.534   2.516   1.089  0.2581  0.1299  0.1276
 2537W        W 3508  11.785   7.436  10.924  0.0305 -0.1314 -0.1849
 2538W        W 3509   3.923  10.012  12.018 -0.0726  0.1575  0.3265
 2539W        W 3510  11.633  13.424   6.773 -0.0197 -0.0130 -0.0609
 2540W        W 3511   1.195   6.410   9.161 -0.0047 -0.1464 -0.0382
 2541W        W 3512   9.164   8.506   4.580 -0.2294  0.5433 -0.0362
 2542W        W 3513  11.370  10.074   5.207 -0.0688 -0.1133 -0.0538
 2543W        W 3514   4.585   4.444   8.473  0.0198 -0.1902 -0.2539
 2544W        W 3515   4.279   7.827  12.134 -0.0874  0.0860 -0.1598
 2545W        W 3516   3.575   5.956  12.106  0.2599 -0.1215 -0.1699
 2546W        W 3517   6.555  13.240   0.235  0.0561 -0.3247 -0.1706
 2547W        W 3518   4.923   7.759   8.351 -0.0796  0.0446 -0.1828
 2548W        W 3519  13.833   7.207  13.261 -0.0923  0.2311  0.0532
 2549W        W 3520  12.875   4.714   6.128  0.1925  0.1134 -0.0940
 2550W        W 3521   5.319  12.653  11.977 -0.4459  0.0626 -0.3922
 2551W        W 3522   8.882   0.766   9.836  0.2946 -0.0111 -0.0366
 2552W        W 3523   5.549   8.173   9.795  0.1588 -0.3917 -0.1880
 2553W        W 3524   2.098  13.447  13.412 -0.0218  0.0479  0.0548
 2554W        W 3525   7.412   5.520   4.765 -0.4408  0.3621 -0.0784
 2555W        W 3526  11.861  11.509  13.686 -0.1586  0.1902 -0.1139
 2556W        W 3527   3.392   2.241   2.985  0.0523  0.1941  0.0478
 2557W        W 3528   1.292   1.877   9.303  0.2101  0.0309  0.1901
 2558W        W 3529   5.389  13.030   4.193  0.0950 -0.0248 -0.0087
 2559W        W 3530   8.562   2.373  11.943 -0.1810  0.0247 -0.2106
 2560W        W 3531   3.895   9.214  10.459 -0.1616  0.1304  0.1217
 2561W        W 3532   9.546   7.964   4.031  0.0177 -0.1297 -0.2923
 2562W        W 3533   2.959   9.062   3.030  0.0281  0.1605  0.1462
 2563W        W 3534  12.424  10.063   0.186  0.0441 -0.2061  0.1650
 2564W        W 3535  10.742   7.949  12.069 -0.2909  0.1347  0.0800
 2565W        W 3536   1.370   0.459  13.016  0.0926  0.2135 -0.0852
 2566W        W 3537   9.947   8.770   2.453  0.1739 -0.1435 -0.2111
 2567W        W 3538   3.216  11.727  11.826  0.1912 -0.1152 -0.3782
 2568W        W 3539   6.667   8.697   9.901  0.1055 -0.0256  0.0035
 2569W        W 3540   8.081   5.414   9.754  0.1618 -0.1456 -0.0032
 2570W        W 3541   2.191  13.422   4.157 -0.0537  0.0530  0.2149
 2571W        W 3542   2.485   1.440   2.473 -0.2121 -0.0516 -0.0993
 2572W        W 3543   9.617   7.181  10.528 -0.0520 -0.1162 -0.2178
 2573W        W 3544  10.377   1.117   2.430  0.4071  0.3651 -0.2177
 2574W        W 3545  10.302  12.628   2.615  0.1441 -0.0526 -0.1472
 2575W        W 3546   7.928  10.500   4.800 -0.0508 -0.1116  0.0955
 2576W        W 3547   9.005   4.177   1.071 -0.0701  0.2253  0.1706
 2577W        W 3548   1.189  10.699   8.000 -0.0917  0.1978  0.0472
 2578W        W 3549   4.143   9.393   8.443  0.0360  0.0494  0.2498
 2579W        W 3550   7.089   6.576   0.444  0.3919 -0.2693 -0.0501
 2580W        W 3551  10.907   4.160   2.637  0.3333  0.0533  0.0390
 2581W        W 3552   6.917   1.257   8.880 -0.0875 -0.0505 -0.0743
 2582W        W 3553   5.281  12.929   6.324  0.0847 -0.1364  0.3865
 2583W        W 3554   4.987   6.764   4.835  0.0381  0.1050  0.1547
 2584W        W 3555  11.387   5.261  11.009 -0.0496  0.0439  0.1028
 2585W        W 3556  13.531   3.526   8.538  0.1293  0.1360 -0.0533
 2586W        W 3557   1.594   0.675   1.354  0.2342  0.3548 -0.1028
 2587W        W 3558   3.922   9.744  11.589  0.2456  0.0265  0.0612
 2588W        W 3559  12.077   4.228  10.697 -0.0994  0.0805 -0.0872
 2589W        W 3560   8.460   1.291   8.721  0.1646  0.0794  0.0520
 2590W        W 3561   7.280   6.969   8.849 -0.2064  0.0494 -0.0731
 2591W        W 3562  10.134  11.106  12.214 -0.0174 -0.2335  0.3305
 2592W        W 3563   5.517   1.352   6.908 -0.2837  0.1078  0.2838
 2593W        W 3564  10.032   6.120  13.648 -0.3414  0.1591  0.1500
 2594W        W 3565   2.683   7.627   5.140 -0.0334  0.1063 -0.0414
 2595W        W 3566   2.472  11.121   0.727 -0.1332 -0.4016 -0.0630
 2596W        W 3567  12.942   0.817   4.522 -0.1840  0.0100  0.1764
 2597W        W 3568   6.829   5.419   5.406 -0.0654 -0.2280  0.2757
 2598W        W 3569   2.070  12.458   2.907  0.0504 -0.0909 -0.3102
 2599W        W 3570   0.549   1.557   8.566  0.1600 -0.4089 -0.1082
 2600W        W 3571   3.297  13.638  11.844 -0.0791 -0.0286  0.0860
 2601W        W 3572   7.304   3.579   1.878 -0.0936 -0.0186 -0.0367
 2602W        W 3573   1.794   4.967   1.055 -0.1785 -0.0895  0.0231
 2603W        W 3574  13.439   1.607   1.586 -0.0899  0.3550  0.0358
 2604W        W 3575   1.358  10.056   5.298  0.1518 -0.0627  0.0403
 2605W        W 3576   7.955   1.255  13.709 -0.1447 -0.3229 -0.0568
 2606W        W 3577   5.727   7.734  12.028  0.3823  0.0297  0.3000
 2607W        W 3578   2.170  13.696   9.426 -0.2303  0.1087  0.1869
 2608W        W 3579   8.169  13.261  12.260  0.2438 -0.0393  0.1172
 2609W        W 3580   9.316  10.030   3.120  0.0616  0.4754 -0.0937
 2610W        W 3581  12.256   8.084   7.167  0.2135 -0.1853  0.0875
 2611W        W 3582   9.739   1.481   4.694 -0.0619  0.1051 -0.0270
 2612W        W 3583   9.826  10.127  11.142 -0.2191  0.1554 -0.0518
 2613W        W 3584   0.979   1.909   2.748 -0.2256 -0.2143  0.4735
 2614W        W 3585   0.855  11.898   1.219 -0.0314 -0.0850  0.1363
 2615W        W 3586   6.691   5.008   2.080 -0.2799  0.0438  0.0665
 2616W        W 3587  11.477   6.131   8.568  0.2253 -0.1375  0.1662
 2617W        W 3588   6.985   4.685   8.015 -0.0493  0.1844 -0.0599
 2618W        W 3589   0.805   0.469  12.820  0.0446 -0.2754 -0.0098
 2619W        W 3590   7.489   2.072  10.266 -0.0838  0.1065 -0.1908
 2620W        W 3591   8.713   2.143   8.836 -0.2410 -0.0552 -0.2354
 2621W        W 3592  12.065  12.163  12.887 -0.0178 -0.0289 -0.0079
 2622W        W 3593   5.648   0.431   4.325 -0.6540 -0.1900  0.2824
 2623W        W 3594  10.901   8.533   4.333 -0.4218 -0.2524  0.0448
 2624W        W 3595   3.336   1.476  11.141 -0.2105 -0.4046  0.0682
 2625W        W 3596  10.525   0.167   1.218  0.0597  0.1987  0.0339
 2626W        W 3597   5.446  12.105  10.826  0.1612 -0.0819  0.1005
 2627W        W 3598  10.590   4.025   3.344  0.0116  0.1904  0.1575
 2628W        W 3599   3.781   0.430   9.364  0.1608  0.1419 -0.0719
 2629W        W 3600   9.665   8.391   7.910  0.0632 -0.0811  0.1727
 2630W        W 3601   0.110  11.220   8.072 -0.2290 -0.1433  0.1308
 2631W        W 3602  11.715   7.537   6.226 -0.2184 -0.0040 -0.0920
 2632W        W 3603   4.536   6.226   9.480  0.3091 -0.1291 -0.0003
 2633W        W 3604   6.964   6.563   7.491 -0.0397  0.2719 -0.0413
 2634W        W 3605  12.642   8.524   4.369  0.0470  0.1106  0.0246
 2635W        W 3606   2.539   9.965  13.856 -0.2038  0.1179 -0.1336
 2636W        W 3607   8.907   6.186  13.396  0.4788 -0.2630 -0.1161
 2637W        W 3608  12.654   8.746   6.213  0.2180 -0.1238 -0.0881
 2638W        W 3609  12.525   4.627  13.003 -0.0034 -0.0113 -0.1613
 2639W        W 3610   6.440   8.627   4.652 -0.1075 -0.3127  0.0488
 2640W        W 3611   4.716   9.569   9.009  0.0146  0.0662 -0.2848
 2641W        W 3612   9.984   9.662   4.031 -0.4391  0.1146 -0.2445
 2642W        W 3613   9.700   5.000   4.676  0.0579 -0.3010  0.3832
 2643W        W 3614  13.446  13.808  13.136  0.0049  0.3195 -0.0310
 2644W        W 3615   5.392  10.308  11.422 -0.0118  0.1339  0.1093
 2645W        W 3616   7.663   0.166   0.122 -0.0032 -0.1202  0.3831
 2646W        W 3617   1.119   5.424  13.287 -0.0330  0.1675  0.1384
 2647W        W 3618   5.666   7.163   9.929  0.2242  0.0567 -0.0333
 2648W        W 3619   9.790   7.627  13.429  0.1710  0.2986 -0.1844
 2649W        W 3620   8.422   7.251   3.933 -0.1470 -0.1195 -0.0274
 2650W        W 3621   8.412   3.073  10.650  0.0881  0.1217  0.0461
 2651W        W 3622   9.283  11.144   0.807  0.0530  0.2283 -0.1529
 2652W        W 3623   1.809  12.517   8.960 -0.0919 -0.1936  0.0918
 2653W        W 3624   5.055   1.971  12.552  0.0579  0.1673 -0.0760
 2654W        W 3625   1.205   0.238   4.222 -0.0302  0.1599 -0.1394
 2655W        W 3626   0.479   1.023  12.836 -0.1164 -0.2659 -0.0507
 2656W        W 3627  11.397  13.231   2.164 -0.0823 -0.6429 -0.1838
 2657W        W 3628   6.566   6.307  12.092  0.0648  0.0761  0.2491
 2658W        W 3629   3.696   2.563  13.493 -0.0754  0.2885  0.1564
 2659W        W 3630   4.780  13.341   7.222  0.1713  0.2966  0.2402
 2660W        W 3631  10.793   6.546  13.595  0.2565  0.0158 -0.0473
 2661W        W 3632  13.397   3.038   2.658  0.3688  0.1257  0.0189
 2662W        W 3633   4.324  10.392  10.145 -0.3945 -0.2080  0.0289
 2663W        W 3634   6.754   0.634   5.211  0.0980 -0.2366  0.0899
 2664W        W 3635   6.651   8.645   7.739  0.1916  0.1261  0.4868
 2665W        W 3636  11.510   6.533   0.193 -0.0624 -0.0848 -0.2136
 2666W        W 3637   1.053  12.973   8.688  0.1786  0.2037 -0.0040
 2667W        W 3638   2.707  12.322   7.300 -0.0742 -0.3608 -0.2220
 2668W        W 3639  10.365  12.187  10.054  0.0659 -0.3829 -0.1547
 2669W        W 3640  11.565  13.202  11.584 -0.1360  0.0499  0.1171
 2670W        W 3641  12.887   3.459   6.475  0.2079  0.3048  0.1639
 2671W        W 3642   9.535   5.704   7.362  0.1869  0.2418 -0.3995
 2672W        W 3643   3.156  12.775   3.657  0.2697 -0.4437 -0.3829
 2673W        W 3644   9.898   0.311   9.741  0.0529  0.0418 -0.2182
 2674W        W 3645  10.219   7.861   8.319  0.0949 -0.1427  0.1943
 2675W        W 3646   5.986   0.111  12.965  0.2256  0.0788  0.4101
 2676W        W 3647  10.045   2.021  10.776  0.1604 -0.0023  0.1439
 2677W        W 3648   5.255   9.063   0.763 -0.2165  0.0059  0.1643
 2678W        W 3649   4.650  13.890   0.835  0.1038 -0.0148 -0.1418
 2679W        W 3650   8.638  10.716   9.368  0.1442  0.0418  0.1774
 2680W        W 3651   6.965   3.165   9.439  0.0896  0.1724 -0.3772
 2681W        W 3652   0.719   2.151   3.123  0.2363  0.1852 -0.2342
 2682W        W 3653   7.855   4.852   8.226  0.1168  0.0935  0.0407
 2683W        W 3654   9.006   8.830   9.421  0.2659  0.3263  0.1686
 2684W        W 3655   4.857  12.343   7.969 -0.0209 -0.0961  0.1848
 2685W        W 3656  10.031   0.193   2.085  0.0930  0.1835  0.0753
 2686W        W 3657   7.748   5.437  13.179 -0.1381  0.2035 -0.1025
 2687W        W 3658   3.341   3.114   1.452 -0.1053 -0.2960  0.2538
 2688W        W 3659   7.290   6.479   3.892  0.0754  0.1632 -0.2310
 2689W        W 3660  13.536   7.074   0.590 -0.0496 -0.0690 -0.1821
 2690W        W 3661   2.552  12.690  10.843  0.0051 -0.0150 -0.2210
 2691W        W 3662  10.964   0.190   5.748 -0.0424 -0.2385 -0.2547
 2692W        W 3663  13.584   6.302  12.699 -0.0631 -0.0154  0.2239
 2693W        W 3664  10.209  12.706   7.845  0.0984  0.0758  0.1787
 2694W        W 3665   9.248   3.567   7.113  0.1868 -0.0838 -0.2125
 2695W        W 3666   8.940   0.640   4.997  0.2138  0.1722 -0.0219
 2696W        W 3667   2.594  10.953   4.937  0.2985 -0.0807 -0.1437
 2697W        W 3668   0.128   0.568  13.579  0.3805  0.1715 -0.0941
 2698W        W 3669   8.745  11.402   7.664  0.3448 -0.1029 -0.1931
 2699W        W 3670  13.691  12.819   5.090  0.2726  0.4394 -0.0662
 2700W        W 3671   8.852   1.839   9.811 -0.5423  0.0259 -0.0596
 2701W        W 3672   4.099   5.064   3.817 -0.2392  0.2571  0.2782
 2702W        W 3673  11.152   6.459   8.679  0.0764 -0.2769 -0.0079
 2703W        W 3674   9.929   2.349   7.020 -0.1752  0.0311 -0.1318
 2704W        W 3675   1.421   6.331   6.035  0.1492  0.0922 -0.0874
 2705W        W 3676  12.001   6.440   3.006 -0.3456  0.5752  0.1598
 2706W        W 3677  10.798  12.652   8.475 -0.0955 -0.0052  0.0757
 2707W        W 3678   5.535  10.572   1.584 -0.0868 -0.1890  0.0382
 2708W        W 3679   4.129   2.204   7.291  0.5015  0.1289  0.2261
 2709W        W 3680   3.102  12.630  10.055 -0.0082 -0.0934 -0.2162
 2710W        W 3681   9.303   4.935   8.372  0.0344  0.0370 -0.0538
 2711W        W 3682   1.690   1.644  10.120 -0.0309  0.0103  0.0142
 2712W        W 3683   2.948  12.608   1.139 -0.0731  0.0901  0.0426
 2713W        W 3684   3.459  12.618  13.246 -0.2796 -0.0082 -0.2723
 2714W        W 3685   0.764   8.165  11.151 -0.0062  0.2528 -0.3053
 2715W        W 3686   5.471   0.360   7.319 -0.2156 -0.0427  0.3355
 2716W        W 3687   8.556   7.251  11.241 -0.4241  0.2256 -0.1098
 2717W        W 3688   8.877   4.723   1.773 -0.0895 -0.2268 -0.1465
 2718W        W 3689   2.229   8.274   0.307 -0.1063 -0.1250  0.0214
 2719W        W 3690   2.967  12.692   7.496  0.1760  0.1206  0.1795
 2720W        W 3691  13.719   3.109  12.758  0.1557 -0.0345 -0.1944
 2721W        W 3692  11.979   0.064  10.750  0.0717  0.0321  0.0873
 2722W        W 3693   3.719   2.502   4.718  0.1487 -0.2375 -0.2429
 2723W        W 3694   2.721   1.460   5.881 -0.0417  0.1183  0.1248
 2724W        W 3695  13.612  10.337   0.402  0.1356 -0.1606  0.0288
 2725W        W 3696   9.214  11.712   4.386 -0.2220  0.4950 -0.2407
 2726W        W 3697  13.044   8.115   7.741 -0.1867  0.0721 -0.1957
 2727W        W 3698   9.223   0.663   6.017  0.1926  0.0389 -0.1331
 2728W        W 3699   9.827   0.757   1.141 -0.0005 -0.2069  0.1761
 2729W        W 3700   8.576   3.508   4.239  0.4743  0.3071 -0.3454
 2730W        W 3701   1.579   3.646  11.353  0.3364 -0.0790 -0.0796
 2731W        W 3702  13.311   5.317   9.321 -0.1347  0.0478  0.0766
 2732W        W 3703   9.423   7.801   4.900  0.0685  0.0337  0.2385
 2733W        W 3704   2.727  11.007  11.379 -0.1534  0.2553  0.1066
 2734W        W 3705  11.240  13.566   6.485  0.0103  0.0737  0.1601
 2735W        W 3706   0.232   6.360   1.954  0.1595  0.1222 -0.0921
 2736W        W 3707   0.742   0.673   8.021 -0.2196 -0.0085  0.1589
 2737W        W 3708   8.293   8.707   6.801 -0.3663  0.2022 -0.0580
 2738W        W 3709   1.107   4.046  12.521 -0.0238 -0.0940  0.4297
 2739W        W 3710   3.662   6.654   5.819 -0.1484 -0.2268  0.2036
 2740W        W 3711  12.807   8.613   6.948 -0.1354  0.2011  0.1263
 2741W        W 3712  10.712   5.577   0.857  0.0253  0.0188 -0.1911
 2742W        W 3713   1.799   5.517  12.182  0.0840  0.2472 -0.2881
 2743W        W 3714   2.808   8.438   9.258 -0.0850  0.3334  0.0032
 2744W        W 3715  12.608   2.406   9.197  0.1921  0.1157 -0.0572
 2745W        W 3716   6.297   2.537   8.995  0.0514  0.2845  0.0829
 2746W        W 3717   8.086   7.631   7.602 -0.1119 -0.3653 -0.2452
 2747W        W 3718  13.698   0.568   5.590 -0.0564 -0.1813  0.2166
 2748W        W 3719   6.081   6.737   5.990  0.0770  0.0184 -0.2652
 2749W        W 3720   0.104   7.835  12.524 -0.2479 -0.3290  0.0052
 2750W        W 3721   4.755   1.809   6.979  0.1433  0.2780  0.0980
 2751W        W 3722   3.075   4.261   5.938 -0.0417 -0.0013  0.1630
 2752W        W 3723   2.483   7.708   0.378 -0.1819 -0.1123  0.0281
 2753W        W 3724   7.900   4.341   1.734  0.1927 -0.2872  0.0986
 2754W        W 3725   9.199   3.907   6.678  0.1493  0.0927  0.1855
 2755W        W 3726   6.636  12.866  12.105 -0.2714 -0.0527  0.1143
 2756W        W 3727   5.729   9.817  12.155 -0.0261 -0.1503 -0.2760
 2757W        W 3728  13.567   0.499  11.377 -0.2298 -0.1014  0.1510
 2758W        W 3729   5.314   1.869  13.750 -0.2047  0.1564  0.3042
 2759W        W 3730  11.097   9.982   4.814  0.1458 -0.0323  0.0236
 2760W        W 3731   7.919  10.981  12.001 -0.1315  0.0478 -0.2290
 2761W        W 3732   6.052  12.078   4.216 -0.0662  0.0517  0.1767
 2762W        W 3733   4.941   7.758  13.269 -0.0049  0.0995  0.2834
 2763W        W 3734   7.899   8.628   0.086 -0.4260 -0.2367 -0.0039
 2764W        W 3735   2.010   6.679   6.624 -0.3099  0.1974  0.2629
 2765W        W 3736   6.507   1.481  11.799  0.0663 -0.0643  0.0395
 2766W        W 3737   9.468   4.219   4.810 -0.4592  0.3997 -0.2146
 2767W        W 3738  13.401  13.157  13.892 -0.0792 -0.0545  0.4032
 2768W        W 3739   8.133   1.693   4.473 -0.0309  0.1952 -0.2169
 2769W        W 3740   6.010   8.886   1.851 -0.2235 -0.1196  0.0626
 2770W        W 3741  12.610  10.710   6.866 -0.0064 -0.0189 -0.1860
 2771W        W 3742  12.761   2.392   0.719  0.0439 -0.3299 -0.0050
 2772W        W 3743  13.041   7.503  12.745 -0.1446 -0.1566 -0.1481
 2773W        W 3744   8.960  11.319  11.174 -0.1894  0.1739 -0.0122
 2774W        W 3745  13.394   1.450   8.383 -0.1726 -0.2154  0.1897
 2775W        W 3746   2.833   3.982   0.858 -0.0642 -0.0089 -0.2244
 2776W        W 3747   6.609   3.200   1.496  0.0316  0.0344 -0.3708
 2777W        W 3748   6.086   5.949   9.959 -0.0082 -0.1781 -0.0148
 2778W        W 3749   7.790   3.009  12.862 -0.2549 -0.1217 -0.1216
 2779W        W 3750   6.885  11.284  12.816  0.0266 -0.3390  0.0160
 2780W        W 3751   4.845  12.740  10.832  0.1120 -0.0304  0.1914
 2781W        W 3752   9.162  12.210  13.835 -0.4191  0.1457 -0.1889
 2782W        W 3753   0.825  10.844   5.565 -0.0959 -0.1499  0.1249
 2783W        W 3754  11.689  11.269  10.214  0.0334 -0.3979 -0.1129
 2784W        W 3755  10.923   1.494   5.239 -0.2805  0.0829  0.0046
 2785W        W 3756   4.089  13.013   6.188 -0.1467 -0.0884 -0.2251
 2786W        W 3757   1.619   1.840   6.662 -0.2496  0.0717  0.1913
 2787W        W 3758   1.662   1.045   5.341  0.3782  0.2311 -0.2504
 2788W        W 3759   4.224   9.722  12.999  0.1439 -0.1920  0.1684
 2789W        W 3760   5.340  12.285  13.780 -0.1883 -0.2993  0.0690
 2790W        W 3761   7.779  12.908  11.662 -0.2288  0.1376 -0.0784
 2791W        W 3762   6.518  12.854  10.864  0.0306  0.0088  0.1030
 2792W        W 3763   0.239   4.408   0.020  0.3601 -0.1518  0.0928
 2793W        W 3764   8.332   2.471   6.819 -0.1912 -0.2230 -0.1367
 2794W        W 3765   0.137   6.207  11.815 -0.2308  0.2670  0.1708
 2795W        W 3766  10.954   5.539  10.719 -0.1692  0.2997 -0.2998
 2796W        W 3767   5.190   3.128   6.317 -0.1538 -0.1638 -0.1723
 2797W        W 3768   5.449   0.109  13.531 -0.1484  0.0529 -0.0360
 2798W        W 3769  12.442   3.320   5.023 -0.0710  0.0816 -0.0307
 2799W        W 3770   8.487   2.469   1.707 -0.1625  0.2370  0.2498
 2800W        W 3771   5.226  11.454   0.850  0.2016 -0.0977  0.0576
 2801W        W 3772   4.254  13.380   4.252 -0.0746 -0.1419  0.2003
 2802W        W 3773   0.833   7.956   7.292  0.2066 -0.1012  0.1845
 2803W        W 3774   6.304   8.919  10.760  0.2797  0.1076 -0.0692
 2804W        W 3775   3.937   0.333   9.795  0.1631  0.0571  0.0364
 2805W        W 3776   1.474   5.053  12.298 -0.0892 -0.4985  0.1804
 2806W        W 3777   6.131   9.466   7.165  0.1341  0.2928  0.1304
 2807W        W 3778   4.651   8.394   1.910  0.3789  0.0570  0.1105
 2808W        W 3779  13.329  10.657   9.764  0.0882  0.0239 -0.1335
 2809W        W 3780   2.389   9.687   9.960 -0.2283  0.1161 -0.0277
 2810W        W 3781  10.004   2.393  12.742  0.4756 -0.1082  0.0359
 2811W        W 3782   0.201   4.309   7.456  0.0481 -0.1228 -0.2139
 2812W        W 3783  11.762  13.023   1.146  0.1716 -0.0689  0.0972
 2813W        W 3784   0.637   1.695   3.151 -0.0120 -0.1626  0.0428
 2814W        W 3785  12.131   4.747   2.138 -0.4224  0.2777  0.1846
 2815W        W 3786  10.706   7.252   3.087 -0.0160 -0.2537  0.0394
 2816W        W 3787   3.358  12.148  12.501 -0.3990 -0.0293 -0.2489
 2817W        W 3788   4.473   4.557   7.569  0.3182  0.0833 -0.1822
 2818W        W 3789   5.456   0.453   3.827 -0.2275 -0.0430 -0.1895
 2819W        W 3790  11.560   5.325   5.964 -0.0915  0.1711 -0.2661
 2820W        W 3791   6.763   8.880   1.345  0.1025  0.1870  0.0399
 2821W        W 3792   5.641   5.981   2.542  0.0297 -0.1342  0.1244
 2822W        W 3793   1.458   6.457   9.890 -0.1338 -0.1222 -0.1688
 2823W        W 3794  12.222   8.996   8.029 -0.0322 -0.2821 -0.3386
 2824W        W 3795   0.422   7.392  13.336 -0.2768 -0.1403  0.0435
 2825W        W 3796   2.039   9.019   3.290 -0.2534 -0.0779  0.1125
 2826W        W 3797   9.300   1.985   6.380 -0.2570 -0.2315 -0.1868
 2827W        W 3798   6.741   9.075   7.996 -0.1754 -0.1112  0.2507
 2828W        W 3799   6.532   1.759   6.135  0.0951  0.0944  0.0187
 2829W        W 3800  11.647   8.147  12.953 -0.1520  0.0659  0.1084
 2830W        W 3801  10.939   6.896   8.416 -0.1259  0.2381 -0.1677
 2831W        W 3802  13.313   9.847   8.197 -0.3323  0.0534 -0.0552
 2832W        W 3803   1.826   9.949  11.211 -0.1581  0.0755 -0.4235
 2833W        W 3804   0.632   7.951   3.724 -0.2789  0.2871  0.1440
 2834W        W 3805  10.495   5.969  12.944  0.3105  0.2705  0.1884
 2835W        W 3806  13.487  12.094   7.811  0.2384 -0.0689 -0.0189
 2836W        W 3807   8.835  13.176   8.835  0.3603 -0.1289  0.0119
 2837W        W 3808   5.566   7.340   0.378  0.0078 -0.0931  0.2444
 2838W        W 3809  11.096  10.700  12.760  0.1536  0.0004 -0.2188
 2839W        W 3810  13.519  11.309   5.574  0.2022 -0.0405  0.0622
 2840W        W 3811   5.926   0.331   2.106  0.0032  0.1866  0.4375
 2841W        W 3812   2.955   6.338  12.647 -0.0962 -0.1118 -0.0933
 2842W        W 3813   6.601  11.277   6.798 -0.0407 -0.1140  0.2413
 2843W        W 3814   3.545   0.465   8.569  0.4409 -0.0555 -0.0427
 2844W        W 3815   4.573   4.477   4.441 -0.1116 -0.1067 -0.1846
 2845W        W 3816   0.602   7.530   7.468  0.0931  0.0695  0.1013
 2846W        W 3817   3.526   7.911   5.804 -0.0734  0.2744  0.0330
 2847W        W 3818  10.826   3.436   5.762  0.2877 -0.0080  0.0279
 2848W        W 3819   0.063  12.270   0.139  0.2261 -0.1708  0.2162
 2849W        W 3820   4.166  12.199   8.321  0.2069 -0.1922  0.3224
 2850W        W 3821  10.105  13.166   7.952  0.0256  0.0014 -0.2571
 2851W        W 3822  10.661  10.269   9.532  0.1479  0.1196 -0.2462
 2852W        W 3823   8.814   0.168  11.259 -0.2799 -0.0479  0.0215
 2853W        W 3824   1.933   1.398   5.097 -0.0202  0.0104  0.0399
 2854W        W 3825  10.147  11.579   2.519 -0.2759  0.0484 -0.0280
 2855W        W 3826   8.810   8.828  10.577  0.1164  0.1172 -0.1732
 2856W        W 3827   8.425   7.784   9.110 -0.1893  0.0290  0.0930
 2857W        W 3828  11.551   5.167  10.032 -0.3183  0.0963  0.0961
 2858W        W 3829   5.934   0.853  10.733 -0.3063  0.1364  0.0952
 2859W        W 3830   0.223   8.503   0.430 -0.5406 -0.0393  0.0660
 2860W        W 3831  13.164  11.968   3.173  0.0129  0.0506  0.3011
 2861W        W 3832  11.844   5.948   7.427 -0.0629 -0.0962 -0.0628
 2862W        W 3833  12.812  10.485   6.470 -0.0554 -0.0430 -0.0353
 2863W        W 3834   9.701   2.644   0.707  0.2169  0.3063  0.0054
 2864W        W 3835  10.470   2.232  10.118 -0.1840  0.1008  0.0141
 2865W        W 3836   8.443   3.399  12.754  0.0689 -0.2115  0.0265
 2866W        W 3837   1.158   6.217   5.591  0.1129  0.0674 -0.0187
 2867W        W 3838  10.172   9.774  10.302 -0.2333 -0.0163 -0.0751
 2868W        W 3839   8.963  10.322   7.956  0.1592 -0.0590  0.0969
 2869W        W 3840  12.020  12.848  11.623 -0.1344  0.1473  0.1071
 2870W        W 3841   9.246   6.630   7.771 -0.2210 -0.1377 -0.3359
 2871W        W 3842  11.042  13.015   8.775  0.0872 -0.3937 -0.0406
 2872W        W 3843  12.620   7.741   6.417  0.2313 -0.1102 -0.5396
 2873W        W 3844   6.279  11.081   3.976  0.0263 -0.0819 -0.1131
 2874W        W 3845   9.056   6.767   6.869  0.0277 -0.0925 -0.1952
 2875W        W 3846   6.694   0.731   0.835 -0.2053  0.7419  0.0633
 2876W        W 3847   4.060   8.459   6.207  0.1033 -0.0914 -0.1985
 2877W        W 3848   1.324   7.927   6.251 -0.1734  0.1864 -0.0751
 2878W        W 3849  12.393  13.765  13.791 -0.0020  0.1760 -0.1068
 2879W        W 3850   2.509  12.686   3.012 -0.2537 -0.0275 -0.0126
 2880W        W 3851   5.593   0.552   0.993 -0.1932  0.0212  0.2959
 2881W        W 3852   0.575   0.352  10.230 -0.0791  0.0186  0.2707
 2882W        W 3853   8.705  13.367  13.408 -0.1703  0.3404  0.3119
 2883W        W 3854   1.941  12.341   4.843  0.0601 -0.0636 -0.0294
 2884W        W 3855   7.742   0.406   1.344  0.2386  0.0776  0.1804
 2885W        W 3856   4.726   0.398   5.716  0.2269  0.1919  0.2934
 2886W        W 3857   6.512  10.200   2.259 -0.1515  0.2877  0.4384
 2887W        W 3858   7.167   3.927   7.115 -0.2328  0.0840 -0.0333
 2888W        W 3859   5.701  12.490   0.283 -0.2570  0.0847 -0.0287
 2889W        W 3860   1.275   7.110   0.988 -0.3214 -0.1377  0.3761
 2890W        W 3861   5.592   6.478   0.295 -0.2345 -0.0488  0.1123
 2891W        W 3862   0.940   8.275   3.474  0.1453 -0.0206  0.0678
 2892W        W 3863   4.401   8.389   1.499 -0.0682 -0.0202 -0.1736
 2893W        W 3864   4.828  10.450   5.943  0.1483  0.1052 -0.0325
 2894W        W 3865   9.163  12.015  11.950 -0.1149  0.0866  0.0136
 2895W        W 3866   9.750   8.360  12.680 -0.0948 -0.1645 -0.2291
 2896W        W 3867  10.021   5.362   2.783 -0.1862  0.0325  0.1027
 2897W        W 3868   6.948   3.344   2.175 -0.0628  0.1699 -0.0382
 2898W        W 3869   4.720   8.824   2.176  0.4558 -0.1895  0.1736
 2899W        W 3870   4.111   2.725  13.686  0.2905 -0.0537  0.1263
 2900W        W 3871   6.295   4.462   2.738 -0.1402  0.2855  0.1608
 2901W        W 3872   1.550   5.939  11.377  0.0255 -0.3489 -0.1038
 2902W        W 3873   9.529   7.077   7.639 -0.0093 -0.2154  0.1521
 2903W        W 3874   9.655   7.949   5.944  0.0359  0.1106 -0.0822
 2904W        W 3875   8.698   6.853   8.351  0.1453 -0.0801  0.1091
 2905W        W 3876   1.824   6.888   1.757  0.0364 -0.0647 -0.1289
 2906W        W 3877   3.257  12.360  13.622  0.2155 -0.0713 -0.0811
 2907W        W 3878   5.924   0.780   0.388 -0.1896  0.2124  0.0342
 2908W        W 3879   6.014  11.317  12.676  0.3147 -0.1592  0.0060
 2909W        W 3880  12.255   4.515   1.061 -0.1515 -0.0429 -0.1118
 2910W        W 3881  13.323   7.847  13.915 -0.3457 -0.1304 -0.2392
 2911W        W 3882   9.404   0.133   1.848 -0.1627  0.1398  0.2078
 2912W        W 3883   0.157  13.005  13.105 -0.0766 -0.0450  0.2911
 2913W        W 3884   5.320   7.191  10.261  0.1182 -0.1606 -0.2766
 2914W        W 3885   4.590   2.801   3.683  0.0042 -0.1458 -0.0090
 2915W        W 3886   4.351   0.075   8.386  0.0522  0.0644  0.2356
 2916W        W 3887   4.521  13.476  11.463  0.3557 -0.0535 -0.0318
 2917W        W 3888   8.665  12.434   6.281 -0.1590 -0.0923  0.0304
 2918W        W 3889  11.869  13.054   7.100  0.0856  0.1325  0.2497
 2919W        W 3890   7.513   6.781   1.692  0.2314  0.0284 -0.0875
 2920W        W 3891   9.892  12.820   1.851 -0.4055 -0.2874 -0.2153
 2921W        W 3892   3.343   6.859   2.516  0.2290 -0.0860 -0.4201
 2922W        W 3893   8.697  10.535   2.601 -0.1605  0.2149  0.0442
 2923W        W 3894   7.415   1.192   3.679 -0.0685 -0.0775 -0.1103
 2924W        W 3895   1.281  11.914   7.978  0.1733 -0.0571  0.1327
 2925W        W 3896  12.156   2.854   6.819 -0.0567 -0.0236  0.0487
 2926W        W 3897   9.624   4.684   0.002 -0.0592  0.0553  0.0154
 2927W        W 3898  11.520   7.261   2.715 -0.1643 -0.2064  0.0557
 2928W        W 3899  13.084   2.410   1.983 -0.0007  0.0237 -0.0914
 2929W        W 3900   2.852   3.763  13.737  0.1440  0.1573  0.0645
 2930W        W 3901   2.555   5.788   7.564 -0.1348  0.2107  0.0370
 2931W        W 3902   6.571  12.578   1.406 -0.0024 -0.1361  0.4482
 2932W        W 3903  13.326   9.011  11.948  0.1931 -0.0673  0.0771
 2933W        W 3904   6.065   6.516  10.889  0.0997  0.1398 -0.0239
 2934W        W 3905   7.045  10.674  11.163 -0.2280 -0.1056  0.0867
 2935W        W 3906  13.458  12.989   9.485 -0.4431  0.0369  0.0001
 2936W        W 3907   5.311   7.344   5.836 -0.1107  0.0691  0.1226
 2937W        W 3908   8.472   3.570  10.608 -0.1137  0.2307 -0.0110
 2938W        W 3909   0.133   7.441   7.111  0.0223  0.1152  0.1595
 2939W        W 3910   6.608   9.837   6.415 -0.0858  0.0762  0.0960
 2940W        W 3911   1.849   2.333   1.657 -0.2169  0.0212 -0.1134
 2941W        W 3912   3.338  12.099   7.714 -0.2206 -0.0584  0.0103
 2942W        W 3913   7.766  10.701   6.823  0.0718  0.0360 -0.3701
 2943W        W 3914  12.027   9.569   3.919  0.1696 -0.0200 -0.0628
 2944W        W 3915  10.229   4.185  13.498 -0.0688  0.0479  0.1502
 2945W        W 3916  12.758   4.110   1.599  0.2420 -0.0653  0.1362
 2946W        W 3917   3.479  13.816   1.924  0.3054 -0.1848  0.0954
 2947W        W 3918   6.696   0.176   9.197 -0.5125  0.2328  0.1851
 2948W        W 3919   1.681   0.743  11.626 -0.2013 -0.1944 -0.1990
 2949W        W 3920  12.359  10.954   3.273 -0.1260 -0.0222  0.0762
 2950W        W 3921  13.609   0.369   8.956  0.1173  0.2448  0.0066
 2951W        W 3922  11.446  10.113   8.350  0.2636 -0.1024  0.0692
 2952W        W 3923   6.471   8.250   7.258 -0.1881 -0.2317  0.2046
 2953W        W 3924   4.280   0.188   6.023  0.0357  0.0519 -0.0467
 2954W        W 3925  13.625   1.662   7.948 -0.2993  0.1260 -0.1271
 2955W        W 3926  13.011   8.726   6.534  0.1523  0.0087  0.0449
 2956W        W 3927  11.293   4.084   9.180 -0.0562  0.0309 -0.2606
 2957W        W 3928   0.476   7.273   8.059  0.3102  0.4420  0.1404
 2958W        W 3929  12.449   1.300  12.507 -0.1436  0.1293 -0.1258
 2959W        W 3930  11.269   7.603   8.017  0.2152 -0.2123  0.2522
 2960W        W 3931   1.095  13.208  10.582 -0.2644  0.4373  0.3627
 2961W        W 3932   7.865  12.342  13.486  0.0653 -0.2082 -0.4392
 2962W        W 3933   7.623   2.299   6.273 -0.3157 -0.1810 -0.1762
 2963W        W 3934   3.106   3.614   6.793 -0.1901 -0.1795 -0.4932
 2964W        W 3935   9.503   7.295  12.292  0.1183 -0.0687 -0.0479
 2965W        W 3936  11.590   2.550   3.839  0.4211  0.0885 -0.2392
 2966W        W 3937   7.042   2.657  13.654  0.0455 -0.1653 -0.3806
 2967W        W 3938  11.515   3.535  12.736 -0.0603  0.3122 -0.0767
 2968W        W 3939  12.575   7.433   5.557 -0.2702  0.0740  0.2818
 2969W        W 3940   3.204   8.782   5.806 -0.0514  0.0191  0.2419
 2970W        W 3941   8.778   8.615  13.029 -0.0064 -0.0192 -0.3495
 2971W        W 3942   9.742   4.430   1.796  0.0357 -0.0056 -0.5099
 2972W        W 3943   7.564   0.688   8.345  0.2609 -0.2352  0.0994
 2973W        W 3944   5.418   6.960  13.271 -0.1916 -0.1108 -0.0383
 2974W        W 3945   0.155   6.116   4.273 -0.1141  0.0505  0.1074
 2975W        W 3946   8.552   0.441   2.770  0.1288 -0.1596  0.0059
 2976W        W 3947   2.231   2.368   7.758  0.0340  0.0795  0.0421
 2977W        W 3948  10.862   4.667  12.214  0.1650 -0.0190  0.0092
 2978W        W 3949   0.852   9.469   8.780 -0.1008  0.0657 -0.1735
 2979W        W 3950   0.615   8.568   8.548 -0.1936 -0.1178  0.3682
 2980W        W 3951   0.384   7.633  13.788  0.2100 -0.2321 -0.0235
 2981W        W 3952  12.870   1.066   4.064 -0.0100  0.1496 -0.2983
 2982W        W 3953   3.273   8.409   9.050 -0.0493 -0.1329  0.2294
 2983W        W 3954  11.897   8.007   1.778  0.1560 -0.2434  0.1696
 2984W        W 3955  11.606   0.767   8.669 -0.2157 -0.0635 -0.1617
 2985W        W 3956   6.626   9.570   2.951  0.0664 -0.1677 -0.1421
 2986W        W 3957   6.213  13.592  13.273  0.3642  0.0776 -0.0845
 2987W        W 3958   1.875   3.163   2.434 -0.0753 -0.0236 -0.0276
 2988W        W 3959  11.206   9.688   8.231 -0.1099  0.1330 -0.1243
 2989W        W 3960   5.818  10.356   6.082 -0.1541  0.1680 -0.0829
 2990W        W 3961   0.713   0.353   4.438  0.2978  0.1922  0.3122
 2991W        W 3962   0.162   9.359   1.853 -0.0595  0.2717 -0.1512
 2992W        W 3963  13.888   2.700   1.002 -0.0474 -0.0885  0.1524
 2993W        W 3964   5.681   7.954   7.808 -0.2934  0.1938 -0.1490
 2994W        W 3965   8.972  12.243   7.327  0.0842 -0.1395 -0.3510
 2995W        W 3966   3.789   2.532   6.893  0.0324  0.1680 -0.1621
 2996W        W 3967   2.674  13.512  11.313  0.1609 -0.2840  0.0685
 2997W        W 3968   2.310  12.346  13.721 -0.1319 -0.1661 -0.2211
 2998W        W 3969   9.064   3.266   3.579 -0.1059  0.0678  0.0353
 2999W        W 3970   6.344   9.158   0.933  0.1527  0.0368  0.0257
 3000W        W 3971   4.825   5.880   3.830 -0.4911 -0.1897  0.2463
 3001W        W 3972   0.336   9.922   9.640 -0.2379 -0.4720  0.0896
 3002W        W 3973  10.562  13.246  13.699  0.2879  0.0161 -0.0891
 3003W        W 3974   4.556  12.478  13.247  0.2588  0.2124  0.3954
 3004W        W 3975   2.916   3.358   2.405  0.1204  0.0020 -0.0217
 3005W        W 3976   2.686  12.459  10.221 -0.0724 -0.0012  0.0247
 3006W        W 3977  11.328   2.226  12.354 -0.0065  0.0551  0.0982
 3007W        W 3978   5.349  10.559   5.602 -0.1213 -0.1640  0.1855
 3008W        W 3979   0.691   6.968  13.396 -0.0657 -0.0854 -0.1913
 3009W        W 3980   3.885  13.780   8.171  0.1851  0.2695  0.3861
 3010W        W 3981   4.583   7.396   4.693  0.1325 -0.2022 -0.1111
 3011W        W 3982   7.863  12.874   7.478 -0.1347  0.0661  0.0985
 3012W        W 3983  10.091   5.411   9.805 -0.3467 -0.1573  0.0957
 3013W        W 3984   1.487   1.483   7.071 -0.0798 -0.2402 -0.2444
 3014W        W 3985   4.181  13.508   9.152  0.1815  0.0372  0.0800
 3015W        W 3986  13.254   5.459  12.852 -0.3646 -0.0180  0.0910
 3016W        W 3987  12.552  12.730   1.000 -0.1514  0.1036  0.3118
 3017W        W 3988   7.935   7.173   0.301  0.0870  0.0315  0.2170
 3018W        W 3989   1.839   3.452   5.859 -0.1205  0.1558  0.3129
 3019W        W 3990  10.928  10.448   4.618 -0.1397 -0.1466  0.1598
 3020W        W 3991  10.589   6.394   0.428  0.1320  0.0468  0.3023
 3021W        W 3992  13.204   5.373   1.334  0.0347  0.2402 -0.2506
 3022W        W 3993   5.759  11.954  12.278  0.1244 -0.0175 -0.1079
 3023W        W 3994  12.222   3.393   4.473  0.0356  0.2826 -0.1665
 3024W        W 3995   1.248  12.112   4.029 -0.1296 -0.0775  0.0019
 3025W        W 3996   4.840  10.208   8.609 -0.2952  0.1110  0.3545
 3026W        W 3997   2.031   8.885   7.942  0.1623 -0.3620  0.2573
 3027W        W 3998  13.063   6.057   6.264 -0.2725  0.1523 -0.1829
 3028W        W 3999   1.779   6.264  12.904  0.1230 -0.0037 -0.1730
 3029W        W 4000  12.630   4.544   0.714 -0.2441 -0.0747  0.0866
 3030W        W 4001   1.737   0.144  12.693  0.0227  0.0684 -0.1057
 3031W        W 4002  13.096   6.873   4.412 -0.0856  0.1112 -0.0478
 3032W        W 4003   7.428   0.292  13.361  0.0969 -0.0237 -0.0414
 3033W        W 4004   9.458   4.546  12.834  0.0352  0.0229  0.3129
 3034W        W 4005   4.323  11.138  10.679  0.0262 -0.0248  0.0249
 3035W        W 4006   6.213  11.111   6.405  0.1078  0.1908  0.1292
 3036W        W 4007   9.412   5.441   4.687  0.0048  0.0764 -0.2679
 3037W        W 4008  11.506   6.578  11.390 -0.0074 -0.1637 -0.1308
 3038W        W 4009   2.442   4.568   4.366 -0.2234 -0.1466 -0.2311
 3039W        W 4010   5.330  10.973   4.781  0.2201 -0.0859  0.0449
 3040W        W 4011  10.549  11.700  13.429 -0.0524 -0.4512  0.1591
 3041W        W 4012   2.957   2.465   0.759  0.0141  0.0113 -0.3059
 3042W        W 4013  13.785   9.125  11.863 -0.0608  0.0759 -0.4992
 3043W        W 4014   5.513   8.449   6.759  0.0518  0.3383  0.4348
 3044W        W 4015   8.374   6.487   5.598 -0.1011  0.0148 -0.0880
 3045W        W 4016  10.918  10.929   8.688  0.3875  0.0356  0.1593
 3046W        W 4017   7.367   1.674   3.273  0.2639 -0.3543  0.0800
 3047W        W 4018   1.628   9.820  10.026 -0.1180 -0.0300 -0.0844
 3048W        W 4019   4.474   9.274   2.822  0.0560  0.2094 -0.0723
 3049W        W 4020   5.733   1.830   4.533 -0.0786 -0.0881  0.4052
 3050W        W 4021  10.299   9.054   2.224 -0.2337 -0.0701 -0.2636
 3051W        W 4022   6.455   3.296   2.035 -0.1805 -0.1317 -0.3134
 3052W        W 4023   5.628   0.756   9.544 -0.0791  0.0626  0.0214
 3053W        W 4024   3.752  12.214   9.987 -0.0282 -0.0781 -0.1056
 3054W        W 4025   3.137   1.933  12.979  0.0413  0.1127 -0.1862
 3055W        W 4026   9.487  12.560   2.070  0.2683  0.3078 -0.2832
 3056W        W 4027  11.764  12.947   4.298 -0.2152  0.1918 -0.1881
 3057W        W 4028   1.703   7.241   3.209  0.0759 -0.0209 -0.0782
 3058W        W 4029  12.353   1.285   8.964 -0.0859  0.1473 -0.5505
 3059W        W 4030  13.319   0.513  11.896  0.1104 -0.1229  0.0809
 3060W        W 4031  10.064   8.838   8.109 -0.0444  0.2774  0.1241
 3061W        W 4032  13.060  11.507   9.252 -0.0087 -0.2850 -0.0350
 3062W        W 4033  11.909  12.154   4.387 -0.1757 -0.0532 -0.1050
 3063W        W 4034  10.365   3.667   1.625 -0.2225  0.3958  0.0988
 3064W        W 4035  13.657   0.488  10.018 -0.1080  0.2419  0.0065
 3065W        W 4036  11.561   4.151   3.153  0.1493  0.0854 -0.0000
 3066W        W 4037  10.542   9.712  12.695  0.0841  0.2041  0.5500
 3067W        W 4038   5.045  13.001   5.896  0.0990  0.0632 -0.1838
 3068W        W 4039   9.558   0.561   6.917  0.0007  0.0102  0.0233
 3069W        W 4040   4.297  12.620  10.086  0.0041  0.0637 -0.1187
 3070W        W 4041  13.847   5.448   5.668  0.0914 -0.1183  0.2123
 3071W        W 4042   3.221   8.801   3.383 -0.2473 -0.2261  0.1921
 3072W        W 4043   3.077   5.997  12.208 -0.1253 -0.0333 -0.1711
 3073W        W 4044   4.223   4.324   5.650 -0.0660  0.3666 -0.0074
 3074W        W 4045   5.974   6.526   5.576  0.3156 -0.1504 -0.0323
 3075W        W 4046   2.961   3.821   5.792 -0.1213  0.1963  0.2863
 3076W        W 4047  10.285  12.767   5.162  0.0079  0.2163  0.3314
 3077W        W 4048   2.706   8.957   5.727  0.1521  0.0209 -0.0702
 3078W        W 4049  13.033   2.624  13.909  0.0827  0.0522 -0.0509
 3079W        W 4050  11.179   5.709   9.471  0.2544  0.0576 -0.3403
 3080W        W 4051  10.976  12.861   5.477 -0.0582 -0.0799 -0.2109
 3081W        W 4052   4.074  13.689  10.612  0.1490  0.0362 -0.1573
 3082W        W 4053   0.766   6.647   5.672 -0.0898 -0.1570 -0.0622
 3083W        W 4054   9.465   0.547   0.380  0.0048 -0.1103  0.0544
 3084W        W 4055   4.572  10.738   5.230 -0.1961  0.1199 -0.1081
 3085W        W 4056  10.368   7.384   9.475  0.0506  0.2518 -0.3658
 3086W        W 4057   4.572   1.324   8.844 -0.0969  0.0891 -0.1689
 3087W        W 4058   5.492  12.847  10.162 -0.0553 -0.0461 -0.0084
 3088W        W 4059   7.576  12.372   7.331  0.2752  0.0476 -0.1683
 3089W        W 4060   9.992   6.019   8.929  0.3439 -0.0034  0.5542
 3090W        W 4061   7.326   5.098  13.325  0.0652  0.0182  0.0255
 3091W        W 4062   3.564   6.655  11.647 -0.0510 -0.0256 -0.2878
 3092W        W 4063   6.190  11.539   2.305 -0.0220 -0.2107 -0.1712
 3093W        W 4064   4.049  11.070   3.235  0.1362 -0.2705  0.3976
 3094W        W 4065   2.040   9.380   8.663 -0.1220 -0.0372  0.2675
 3095W        W 4066   8.704   3.866   2.923  0.0250 -0.2801 -0.2182
 3096W        W 4067  12.464  11.932   2.877 -0.0717 -0.0281  0.0551
 3097W        W 4068   6.033   6.981  12.228  0.3002 -0.1663  0.0235
 3098W        W 4069   6.334   4.994   1.080 -0.2439 -0.2875 -0.0187
 3099W        W 4070   4.128   0.662  11.090  0.3182 -0.2069  0.0285
 3100W        W 4071  13.260   2.077   1.631  0.0316 -0.0627 -0.0976
 3101W        W 4072  10.249   8.026   2.165  0.0506 -0.1029 -0.0193
 3102W        W 4073   8.960  10.105   3.953 -0.2152 -0.2957 -0.1972
 3103W        W 4074   4.870   9.886   0.531  0.1060 -0.2402 -0.2390
 3104W        W 4075   4.809   7.861   7.885  0.0359 -0.1935  0.0036
 3105W        W 4076   0.108   9.705  13.712 -0.1089 -0.0421 -0.0632
 3106W        W 4077   1.030   5.823   3.776 -0.2400 -0.3778  0.0008
 3107W        W 4078   2.058   8.178   5.398 -0.0673  0.0867  0.3262
 3108W        W 4079   5.032   5.555   1.830  0.0833 -0.3426 -0.2428
 3109W        W 4080   0.777   2.376   6.713 -0.1781 -0.1307  0.1121
 3110W        W 4081   5.826   7.667   3.053  0.0157  0.1150 -0.2107
 3111W        W 4082   7.811   1.161   1.066 -0.1450  0.0825 -0.0366
 3112W        W 4083  10.704   2.878   2.140  0.0323 -0.3293 -0.0236
 3113W        W 4084   5.582   4.199   9.634  0.1244  0.3125  0.1372
 3114W        W 4085  11.413   5.180  13.704 -0.3387  0.1243 -0.0041
 3115W        W 4086   3.199   7.929   1.730 -0.2446  0.0300  0.0874
 3116W        W 4087   8.918   1.731   0.405 -0.0558  0.2396  0.0526
 3117W        W 4088   6.658  12.107   9.420  0.2012  0.0102  0.1916
 3118W        W 4089   6.928  12.221   4.272 -0.1398 -0.2993 -0.0717
 3119W        W 4090   6.433  11.491   2.802  0.0120 -0.2141  0.0025
 3120W        W 4091  12.607   3.482  11.824  0.1898 -0.1558 -0.1760
 3121W        W 4092   5.929   5.754   3.022 -0.4348  0.0948 -0.1093
 3122W        W 4093  10.489  13.714   0.577 -0.1058  0.1739  0.2105
 3123W        W 4094   0.458   2.454  11.631  0.0211 -0.2316  0.1668
 3124W        W 4095   4.874   9.122   9.645  0.0489 -0.0578  0.0365
 3125W        W 4096   4.508  10.130  11.085 -0.2408  0.0466  0.1933
 3126W        W 4097   3.153  10.752   9.152 -0.4358  0.0422  0.3191
 3127W        W 4098  10.222  10.093   5.842  0.0321 -0.1914  0.3720
 3128W        W 4099   6.147  10.689   3.518  0.2333 -0.0725 -0.0001
 3129W        W 4100   9.856  10.418   5.440  0.0290 -0.1170  0.0383
 3130W        W 4101  12.319  11.521   7.092  0.0147 -0.0379  0.2702
 3131W        W 4102   5.003  10.869   9.034 -0.2833  0.2280  0.1519
 3132W        W 4103  11.896  13.557  13.046 -0.2769 -0.1703  0.0569
 3133W        W 4104   2.220  11.696   8.563  0.0263 -0.0949  0.1513
 3134W        W 4105   4.926   6.300   4.129  0.0498  0.1061  0.4283
 3135W        W 4106   9.888  11.157  13.117 -0.3350 -0.0324 -0.2428
 3136W        W 4107  10.812   0.585  12.949  0.0390  0.2812  0.0283
 3137W        W 4108   1.241  11.156   5.712  0.1665  0.2405  0.1205
 3138W        W 4109   6.081   6.121  13.619  0.2383  0.2632  0.3331
 3139W        W 4110  12.860   7.269  12.308  0.0076  0.0679  0.0345
 3140W        W 4111   9.066   6.011  13.876  0.3206  0.3342  0.3438
 3141W        W 4112  13.627   8.298  12.496 -0.0734  0.0632 -0.1688
 3142W        W 4113   8.333   6.257   0.474 -0.2893 -0.4705  0.1182
 3143W        W 4114   7.183   3.562   9.709  0.1567 -0.1817 -0.0852
 3144W        W 4115  11.676   6.621  12.733 -0.1387  0.2888  0.2801
 3145W        W 4116   6.471   0.036  11.501 -0.0194  0.2323  0.1363
 3146W        W 4117  12.433   5.912   3.619  0.1827  0.0091 -0.1900
 3147W        W 4118  12.757  12.095   0.153 -0.1121 -0.1999  0.1781
 3148W        W 4119   7.248   0.061   7.023 -0.4459 -0.0002  0.1992
 3149W        W 4120   7.128   9.565   5.552  0.1949 -0.3292 -0.3048
 3150W        W 4121  10.204  13.560   3.154  0.0598 -0.0414 -0.1965
 3151W        W 4122  13.087  12.295   0.458 -0.2206 -0.2764  0.2592
 3152W        W 4123  12.688   1.273   0.751  0.3192 -0.3540  0.0062
 3153W        W 4124   7.041   5.912   2.875  0.0471 -0.0708 -0.0195
 3154W        W 4125   1.336   3.654  10.185  0.0713  0.2819  0.2196
 3155W        W 4126   4.531   1.370   5.672  0.2057  0.0598  0.0367
 3156W        W 4127   5.515  11.008   0.555  0.2235 -0.1053  0.1353
 3157W        W 4128  10.077  10.386  13.361 -0.0389 -0.0435 -0.0328
 3158W        W 4129  12.015   1.752   1.795 -0.1786 -0.0676  0.0852
 3159W        W 4130   6.204   1.343   1.201 -0.2131  0.1586  0.5420
 3160W        W 4131  13.735  11.711  12.966 -0.1110 -0.1195 -0.1507
 3161W        W 4132  13.882   1.941   0.904  0.0514  0.3342 -0.4209
 3162W        W 4133   7.936   2.526   9.615 -0.0500  0.0967 -0.0788
 3163W        W 4134   3.250   4.684   8.382 -0.1779 -0.0464  0.2884
 3164W        W 4135   6.072  11.654   0.568 -0.0397  0.2741  0.1226
 3165W        W 4136   4.649   8.315   0.725  0.0869  0.3826  0.1051
 3166W        W 4137  11.466  11.427   8.253 -0.1966 -0.1209 -0.0168
 3167W        W 4138   2.881   1.111   2.496 -0.1436 -0.0231  0.3112
 3168W        W 4139   4.885   4.086   3.643  0.1160 -0.1019  0.2498
 3169W        W 4140   9.861   2.352   4.497 -0.0344 -0.2026 -0.0623
 3170W        W 4141   7.737   9.524   8.176  0.0036 -0.2300  0.3801
 3171W        W 4142   2.892   9.731   1.644  0.1876  0.2002 -0.3800
 3172W        W 4143  11.559   0.131   8.093 -0.0446 -0.4118  0.0518
 3173W        W 4144  10.747  13.841   9.062  0.0024  0.1645 -0.1314
 3174W        W 4145   1.538  13.446   8.078 -0.2579  0.3083  0.0486
 3175W        W 4146  12.099   9.946   9.947  0.2611  0.0578 -0.0681
 3176W        W 4147   9.672  11.093   3.169  0.3352 -0.2977  0.1667
 3177W        W 4148  11.648   5.181   8.706  0.0938  0.3362 -0.1798
 3178W        W 4149   6.387  13.681   8.398  0.2778  0.3089  0.0274
 3179W        W 4150   5.494  12.379  11.568 -0.4336 -0.0046  0.1190
 3180W        W 4151   6.121  12.326   8.513 -0.5461 -0.1134 -0.0944
 3181W        W 4152   1.300   9.479   0.429 -0.1182  0.0724  0.1715
 3182W        W 4153   0.222   0.482   5.282  0.2651  0.1802 -0.2726
 3183W        W 4154   5.550  13.182   6.707 -0.1553 -0.0501  0.0007
 3184W        W 4155  12.980  13.454   0.076 -0.2279 -0.1372  0.0750
 3185W        W 4156   9.434   2.274   0.463 -0.2134  0.3725 -0.0221
 3186W        W 4157   0.152  11.536   8.460  0.1017 -0.1894 -0.1392
 3187W        W 4158   4.069   3.722   1.520 -0.1035  0.2333 -0.0710
 3188W        W 4159  12.070   7.763   8.868  0.1317  0.3427 -0.0011
 3189W        W 4160  12.145   0.134   7.497 -0.2952  0.0618  0.1610
 3190W        W 4161   6.774   6.078   0.417 -0.1085  0.0369  0.1423
 3191W        W 4162   6.619   6.084   7.721  0.3217 -0.2193  0.1542
 3192W        W 4163   8.239  12.603   9.890 -0.3596 -0.2753  0.3308
 3193W        W 4164   5.521   8.974   1.966 -0.2111 -0.1582  0.0979
 3194W        W 4165   1.663   7.319   8.943  0.0525  0.0318 -0.0397
 3195W        W 4166  11.742   6.151  11.036  0.1240 -0.0722  0.2822
 3196W        W 4167  11.400   9.720   5.637 -0.2588  0.1138 -0.1383
 3197W        W 4168  13.840   9.332  11.279 -0.1578 -0.1860 -0.0061
 3198W        W 4169   2.453   3.515  11.327 -0.2654 -0.0129  0.0966
 3199W        W 4170   5.354  10.088   8.605  0.1583 -0.0195  0.0977
 3200W        W 4171   9.973   2.745   8.405 -0.2517 -0.1501  0.0014
 3201W        W 4172   9.573   5.954  11.299  0.0417  0.1622  0.3276
 3202W        W 4173  11.334  12.782   8.499 -0.4767  0.1245  0.1647
 3203W        W 4174   9.600   8.032   5.437 -0.1482 -0.0060  0.2896
 3204W        W 4175   9.841   5.441   1.332  0.0833 -0.2111  0.2092
 3205W        W 4176   6.116  10.887  10.227  0.2474  0.0490 -0.1139
 3206W        W 4177   6.961   6.063   1.784 -0.2417  0.0279 -0.1178
 3207W        W 4178   9.770   0.028   3.608 -0.2983 -0.3121  0.3494
 3208W        W 4179   4.769   8.322   7.440  0.3400 -0.1186 -0.1291
 3209W        W 4180   2.645   2.159   4.707  0.1022 -0.0995 -0.1114
 3210W        W 4181   3.243  11.730   2.193  0.1728  0.0700  0.2565
 3211W        W 4182   6.963   9.846  13.170  0.1713 -0.2446 -0.2817
 3212W        W 4183   1.105   4.599   2.241  0.0137  0.0440  0.0583
 3213W        W 4184   5.404   5.447   6.163  0.2050 -0.1820 -0.0232
 3214W        W 4185  13.327   9.089  10.317  0.1543  0.0110 -0.2739
 3215W        W 4186   6.755   9.021  10.611 -0.1287  0.3867 -0.0497
 3216W        W 4187   7.168   9.173   1.179 -0.2163  0.1903 -0.0392
 3217W        W 4188   9.893   4.699  11.192  0.0903 -0.1635  0.2814
 3218W        W 4189   7.987  12.666   3.267 -0.0626 -0.1545 -0.0055
 3219W        W 4190   1.851   7.117   3.997  0.1571  0.0872 -0.1035
 3220W        W 4191   3.460   9.888   2.427 -0.0262  0.1510  0.2104
 3221W        W 4192   5.957   6.796   5.181 -0.0848  0.0825  0.1222
 3222W        W 4193   3.451  10.166  11.846 -0.1256 -0.0277  0.1459
 3223W        W 4194   1.958   0.547   0.447  0.5001  0.1631  0.0578
 3224W        W 4195   2.401  12.757  13.192 -0.1077  0.2195  0.1692
 3225W        W 4196  11.897   1.229   7.442 -0.1299 -0.0494  0.2836
 3226W        W 4197   7.563  10.629  13.089  0.4278  0.0901  0.0238
 3227W        W 4198   2.086   7.162   7.362 -0.0783  0.1212 -0.1575
 3228W        W 4199   8.634   0.673  11.150  0.0150 -0.1258  0.0439
 3229W        W 4200  10.444  12.747  10.608 -0.0010 -0.0464  0.0960
 3230W        W 4201  12.379   9.907   8.786 -0.0473  0.1187 -0.0830
 3231W        W 4202   0.955   0.033   4.905  0.0216 -0.1446 -0.0009
 3232W        W 4203  10.726   6.502   4.778  0.0027  0.1604 -0.0646
 3233W        W 4204   4.998   3.617   1.879  0.0548 -0.1299  0.0133
 3234W        W 4205   7.709   6.876   3.470 -0.3236 -0.3132 -0.2764
 3235W        W 4206   4.864   3.201   3.829 -0.2512  0.1899  0.1469
 3236W        W 4207  11.920   0.367   8.344 -0.0416 -0.3780 -0.1209
 3237W        W 4208  13.035   9.486  13.857  0.0017  0.1306  0.1586
 3238W        W 4209   1.606  12.870  13.761  0.1156 -0.1140  0.1236
 3239W        W 4210   6.612   8.024  12.998 -0.1773 -0.4700 -0.2246
 3240W        W 4211  10.233  11.876   4.968  0.1377  0.3297 -0.0225
 3241W        W 4212   0.714   0.504   9.749  0.0310 -0.1837  0.2224
 3242W        W 4213   0.311   8.251  12.733  0.2422  0.3150 -0.1898
 3243W        W 4214   5.983   8.458   2.309  0.0580 -0.2608 -0.0241
 3244W        W 4215  12.824   6.803   4.828  0.1281  0.1574  0.2674
 3245W        W 4216   5.295   2.904   5.781 -0.2068 -0.3062 -0.2989
 3246W        W 4217   2.120   2.391   2.928  0.0308  0.0437 -0.1120
 3247W        W 4218  11.645  12.880   6.148 -0.0215 -0.0125 -0.2202
 3248W        W 4219   2.049  10.981   2.163  0.0421  0.0915 -0.1296
 3249W        W 4220  13.080   5.430   8.915  0.1552  0.0027 -0.1050
 3250W        W 4221   2.189  10.162   7.345 -0.0637  0.0916  0.1621
 3251W        W 4222   3.639   8.938   7.924  0.0608  0.0090 -0.1934
 3252W        W 4223   1.491  10.731   5.764  0.2512  0.0818  0.0162
 3253W        W 4224   3.947   9.293   0.774  0.0020  0.3055 -0.0540
 3254W        W 4225   3.636   2.914   5.739 -0.1148  0.0945  0.2864
 3255W        W 4226   7.785   6.502   5.306  0.0699 -0.2154  0.2529
 3256W        W 4227   8.689   6.620   2.644 -0.1039 -0.0875 -0.1258
 3257W        W 4228  12.662  10.644  12.903  0.2492 -0.1413 -0.0647
 3258W        W 4229   5.770   4.987   5.509 -0.0537 -0.0530  0.1595
 3259W        W 4230   6.558  10.697   9.173  0.3177  0.0325  0.2066
 3260W        W 4231   4.181   7.785  13.374 -0.2232 -0.0353 -0.1164
 3261W        W 4232  12.790   6.417   5.683 -0.3995 -0.1546  0.1876
 3262W        W 4233   6.125   9.334   3.374  0.3459 -0.0084 -0.3782
 3263W        W 4234   4.288   4.904   8.376  0.0264 -0.1608 -0.1201
 3264W        W 4235   9.694   6.561  11.540 -0.2611 -0.0867  0.0948
 3265W        W 4236   3.630   5.737  13.892 -0.0617 -0.2903  0.0298
 3266W        W 4237   6.916  12.356   0.505  0.2554 -0.0404  0.0237
 3267W        W 4238   9.410   3.850  12.773 -0.0460 -0.1486  0.1110
 3268W        W 4239   1.162   1.075   1.136  0.0768  0.0454 -0.4630
 3269W        W 4240   7.301   7.356   0.847  0.0187  0.0027  0.2312
 3270W        W 4241   1.835   0.099   6.905 -0.0511 -0.0020  0.0547
 3271W        W 4242   6.211   9.208   5.928 -0.0027 -0.1781 -0.2632
 3272W        W 4243  11.590   9.198  10.159 -0.2697 -0.0139 -0.1812
 3273W        W 4244  12.497   0.756   0.824 -0.0477  0.3557  0.1237
 3274W        W 4245   2.272   6.482   8.659  0.0991 -0.0246  0.2024
 3275W        W 4246   4.905   5.151   5.932  0.1067  0.0625 -0.0939
 3276W        W 4247   6.215   5.749  13.359  0.1267 -0.1113  0.0558
 3277W        W 4248   3.806   2.228   1.517  0.2318  0.0002  0.1169
 3278W        W 4249   6.805   3.619   1.710 -0.1969 -0.0611 -0.3234
 3279W        W 4250   2.454   1.741  10.449 -0.1440  0.0642  0.0884
 3280W        W 4251   8.578   9.207   8.500 -0.1294  0.1082 -0.0166
 3281W        W 4252   0.536   0.791  13.325  0.1239  0.0338  0.1634
 3282W        W 4253   8.365  10.060   6.276  0.0149 -0.1478  0.2435
 3283W        W 4254   1.981   3.145   6.685  0.3713  0.5483 -0.0428
 3284W        W 4255  10.835   7.254  10.891  0.1507 -0.0092 -0.2468
 3285W        W 4256  10.269  12.492   2.148  0.5480 -0.1126  0.1798
 3286W        W 4257   8.069  11.038  10.955  0.1005  0.0541 -0.1491
 3287W        W 4258  10.593   7.470  12.759  0.3316  0.2997 -0.2939
 3288W        W 4259   3.745  10.129   7.373  0.1435 -0.0052 -0.1569
 3289W        W 4260   8.801   4.253   6.813  0.0026 -0.0396 -0.0045
 3290W        W 4261   6.837   3.327   5.586 -0.0553 -0.0520  0.1805
 3291W        W 4262   5.492   5.766  10.037 -0.3828 -0.1948 -0.1157
 3292W        W 4263   4.988   3.099   7.259 -0.0286  0.0963  0.1494
 3293W        W 4264   0.197   8.966   4.111 -0.2178 -0.1487 -0.2295
 3294W        W 4265   9.653   3.383   9.283  0.0013  0.1479  0.0818
 3295W        W 4266  11.717  13.248  12.629  0.1089 -0.2679 -0.0893
 3296W        W 4267  11.169  13.295  12.418 -0.1058 -0.2814  0.2130
 3297W        W 4268   5.150   4.684   8.069  0.1691  0.5751 -0.3870
 3298W        W 4269   9.179   2.696   3.161  0.0529  0.0523 -0.0736
 3299W        W 4270   2.298   7.483   8.033  0.3915 -0.3801  0.2097
 3300W        W 4271   1.952   9.103   1.998 -0.5306  0.2898 -0.4199
 3301W        W 4272  12.612   0.207   7.352  0.0999 -0.0576  0.0201
 3302W        W 4273   8.556  10.333  10.520 -0.0645  0.1654  0.2816
 3303W        W 4274   9.186   8.521   8.144  0.1504  0.0122 -0.0135
 3304W        W 4275  13.103   7.880   6.072  0.1476 -0.0002 -0.3824
 3305W        W 4276   8.550   1.175  11.067 -0.1542  0.1265  0.1894
 3306W        W 4277   8.218   9.420   6.018  0.0810  0.1625  0.1169
 3307W        W 4278  10.407   7.877   0.907 -0.1952 -0.1623 -0.2089
 3308W        W 4279   3.154  12.093  11.456 -0.1081 -0.2596 -0.2606
 3309W        W 4280   0.069  12.625   2.286  0.0577 -0.1307 -0.3230
 3310W        W 4281   5.530  11.836   6.591  0.1261 -0.1180  0.4984
 3311W        W 4282   3.424   4.863   0.208  0.2027 -0.0368 -0.0889
 3312W        W 4283   3.380  12.538   9.051  0.0150  0.1515  0.2042
 3313W        W 4284   6.755  10.322   4.231 -0.0202  0.2005  0.1690
 3314W        W 4285   0.663  12.805   7.825  0.1000  0.0015 -0.3377
 3315W        W 4286   8.649   2.233   0.120 -0.1187 -0.1463  0.4218
 3316W        W 4287   7.322  11.318  10.358  0.1339 -0.1000  0.3332
 3317W        W 4288   9.397  13.184  10.106 -0.0173  0.0241 -0.2050
 3318W        W 4289   2.640   8.950   6.302  0.0774 -0.0359  0.1930
 3319W        W 4290   0.069   3.502   2.589  0.1643  0.0503  0.0217
 3320W        W 4291   3.509   4.407   7.567  0.1629 -0.0987 -0.0125
 3321W        W 4292   9.025  13.201   1.493 -0.2085 -0.0552 -0.1239
 3322W        W 4293   7.436  10.762   3.992  0.0028 -0.0716 -0.0070
 3323W        W 4294  13.158  13.805   1.304 -0.0667  0.1038  0.0387
 3324W        W 4295   7.436  12.078   6.997 -0.1786  0.2288 -0.2563
 3325W        W 4296   8.708   0.532  10.254  0.2069  0.3616  0.1981
 3326W        W 4297  12.408   0.814   2.878 -0.3477 -0.0394 -0.3649
 3327W        W 4298   8.212   4.197   3.013 -0.2060 -0.1256  0.1822
 3328W        W 4299   0.265  10.100  10.549 -0.2370  0.0187  0.1417
 3329W        W 4300   7.929   5.843   4.445 -0.0422  0.0061  0.2401
 3330W        W 4301   9.536   9.862  12.268 -0.3436  0.3292 -0.0979
 3331W        W 4302   9.699  13.766   9.572  0.0855  0.2632  0.0665
 3332W        W 4303   9.484   9.176   4.759  0.3676 -0.0266 -0.1255
 3333W        W 4304  10.474  13.804   5.534 -0.3491  0.1763  0.0244
 3334W        W 4305  11.208  12.439   8.138  0.2739 -0.1735  0.2168
 3335W        W 4306   2.261   1.702   8.855 -0.0776  0.2284 -0.0721
 3336W        W 4307  12.950   5.763  10.453 -0.0016  0.1494 -0.0156
 3337W        W 4308  11.294   3.929  12.497  0.0706  0.6061  0.0266
 3338W        W 4309   7.882  11.937   5.853 -0.0695 -0.0045 -0.1054
 3339W        W 4310  12.979  12.909   9.725 -0.1016 -0.0093  0.0562
 3340W        W 4311   6.465   8.533   3.162 -0.3540  0.1159  0.1119
 3341W        W 4312   1.417   7.264   1.722  0.2764  0.1380  0.0196
 3342W        W 4313   9.201   2.212   3.171 -0.0561  0.2508  0.1699
 3343W        W 4314   1.387  13.412  11.285  0.1624 -0.2256  0.1643
 3344W        W 4315  11.735  10.549   3.913  0.4128  0.1116 -0.0249
 3345W        W 4316   7.554   0.958  13.053  0.2504  0.0696 -0.0416
 3346W        W 4317   9.627   2.950   6.482 -0.0484 -0.0893 -0.3450
 3347W        W 4318   1.280   3.888   6.898  0.3138  0.0285  0.2489
 3348W        W 4319  11.856   3.008   8.633 -0.2340  0.4175 -0.2460
 3349W        W 4320   7.830   6.866   4.939 -0.0080  0.2218 -0.0026
 3350W        W 4321   8.607   9.332  11.308  0.0323 -0.4555  0.1054
 3351W        W 4322  10.582   3.500   9.117 -0.2232 -0.0965 -0.0423
 3352W        W 4323   8.034   5.491  13.880  0.0521  0.2265 -0.0526
 3353W        W 4324   0.872  10.390   0.582  0.0604 -0.2638 -0.1447
 3354W        W 4325   4.777   6.623   2.156  0.2222 -0.2215 -0.0433
 3355W        W 4326   3.853   5.312   1.208  0.4271  0.4661 -0.1265
 3356W        W 4327   9.067   4.075   8.823 -0.1262  0.0968 -0.0730
 3357W        W 4328   4.212   2.655   7.614 -0.0190 -0.0615 -0.0624
 3358W        W 4329   3.692  12.812   2.858 -0.0465  0.5588 -0.1174
 3359W        W 4330   5.359   8.003  11.724  0.1866  0.1754  0.1739
 3360W        W 4331  10.082   7.136   2.774  0.2335 -0.0892 -0.3785
 3361W        W 4332   6.164  13.173   2.926  0.1639 -0.2920 -0.1102
 3362W        W 4333   5.689   0.272   9.365 -0.0562  0.1981 -0.1533
 3363W        W 4334   0.954  13.779   3.293  0.2155 -0.0762 -0.3660
 3364W        W 4335  10.440   4.108   0.079 -0.3404 -0.0845 -0.0935
 3365W        W 4336   3.666   5.596   6.897 -0.0661  0.2390  0.0217
 3366W        W 4337   6.808   8.118  10.272 -0.3040  0.0993  0.3013
 3367W        W 4338  10.456   1.422   7.440  0.2808 -0.0008 -0.3101
 3368W        W 4339   0.230   5.673  13.072 -0.0759  0.1917  0.1379
 3369W        W 4340   5.197   5.027   7.170 -0.2504 -0.1793  0.1009
 3370W        W 4341   9.242   4.042   5.590 -0.0485 -0.0558 -0.0455
 3371W        W 4342   2.174   7.547   3.456 -0.0211  0.1866 -0.1307
 3372W        W 4343   5.232   1.037  12.101 -0.0539  0.1416  0.3783
 3373W        W 4344   6.338   9.497   5.060  0.2295  0.3659 -0.0293
 3374W        W 4345  10.752  13.439   5.223  0.0697  0.4299 -0.1749
 3375W        W 4346   0.701   0.049   7.156  0.0769  0.2620 -0.1225
 3376W        W 4347   5.669   3.970   2.512 -0.0718  0.1056 -0.2577
 3377W        W 4348   3.171   5.547   6.917 -0.3024 -0.0241 -0.0560
 3378W        W 4349   1.996  11.426  12.790  0.2363  0.0913 -0.1324
 3379W        W 4350   5.783   7.518   8.008  0.1389  0.1112 -0.0920
 3380W        W 4351  13.379   9.670   6.903  0.4157  0.2051 -0.0629
 3381W        W 4352   5.871   1.413   5.410 -0.0025  0.0774 -0.1739
 3382W        W 4353   4.686   3.020   7.620 -0.0484 -0.0784  0.0565
 3383W        W 4354   0.621   5.032   8.422  0.1575  0.3199  0.0760
 3384W        W 4355   2.731   9.635   0.659  0.2201  0.1973  0.1106
 3385W        W 4356  12.756   5.384   1.926  0.1302  0.0892  0.2478
 3386W        W 4357  10.619   1.064  10.038  0.2141  0.0128  0.1432
 3387W        W 4358   2.685   5.156   7.885 -0.1715  0.0169  0.0369
 3388W        W 4359   4.435  10.195   5.032 -0.1493  0.0992  0.4048
 3389W        W 4360   4.743   0.447   3.210  0.3871  0.2402  0.0008
 3390W        W 4361  10.858   0.204   3.291  0.2897 -0.1804  0.3648
 3391W        W 4362  11.204  12.959  11.847 -0.1285 -0.2489 -0.0955
 3392W        W 4363   2.030  12.435  10.687 -0.2955  0.0569  0.2276
 3393W        W 4364  12.551   9.815   3.970  0.0464  0.0020 -0.2046
 3394W        W 4365   9.667   5.064  11.460  0.1001 -0.0329  0.1058
 3395W        W 4366   7.466   6.411  10.296  0.0758 -0.1681 -0.1172
 3396W        W 4367   7.139   7.405   7.524  0.0611  0.1515  0.2779
 3397W        W 4368   9.680   1.525  12.543  0.1883  0.0866 -0.3427
 3398W        W 4369   8.741   3.946   5.324  0.0163  0.0385  0.1461
 3399W        W 4370  10.782   8.239   4.745  0.0304 -0.1631  0.1122
 3400W        W 4371   1.967   2.438   8.837 -0.3864  0.1284  0.4294
 3401W        W 4372  12.443   9.185   3.035 -0.0012  0.3046  0.0607
 3402W        W 4373   8.641   6.957  10.256  0.0594  0.0814  0.0692
 3403W        W 4374  13.425   2.197   2.180 -0.3621  0.2537  0.1022
 3404W        W 4375   3.785  11.764  12.685 -0.2055  0.2867  0.1470
 3405W        W 4376   4.463   4.301   3.311  0.3986  0.0619  0.1465
 3406W        W 4377   8.598   7.109   2.345  0.1490  0.1165 -0.1463
 3407W        W 4378   8.709  13.425   8.289 -0.1022 -0.1962 -0.3841
 3408W        W 4379   3.280  11.639   8.434 -0.1619  0.0667  0.0918
 3409W        W 4380   2.060   7.981   6.933  0.2624  0.1177  0.0203
 3410W        W 4381   0.948  13.730   2.821 -0.1690 -0.0026  0.0143
 3411W        W 4382   4.615   5.069   3.797  0.2051 -0.2687  0.1561
 3412W        W 4383   7.265   3.936   3.773 -0.0617  0.2333  0.1416
 3413W        W 4384   3.608  10.166   9.686 -0.1861  0.2154  0.2037
 3414W        W 4385   6.878   1.707  12.707 -0.1475 -0.0003 -0.0399
 3415W        W 4386  13.290   8.777   2.635  0.0289  0.0113  0.0886
 3416W        W 4387   8.640   4.935   4.778 -0.2215  0.2280 -0.0591
 3417W        W 4388   8.256   6.716  11.106 -0.3146 -0.1678  0.0017
 3418W        W 4389   6.493  12.317   3.930 -0.1499 -0.1924 -0.0458
 3419W        W 4390   9.602   2.554   7.878 -0.1461  0.0017  0.0781
 3420W        W 4391   7.607   0.899   1.891 -0.1493 -0.1328 -0.0218
 3421W        W 4392   7.536   2.204   4.980  0.1936 -0.0461 -0.0899
 3422W        W 4393   7.310   7.739  11.344  0.2539 -0.1392 -0.1063
 3423W        W 4394   0.098   4.452  11.487  0.0737  0.0067  0.1724
 3424W        W 4395   7.825   1.468   1.637 -0.2970 -0.3445  0.0016
 3425W        W 4396   8.066  10.220   6.729  0.1258  0.0370 -0.1486
 3426W        W 4397   8.788   0.332   1.729  0.0634  0.1403 -0.2261
 3427W        W 4398   0.658   2.792   4.288  0.2106 -0.1613  0.1929
 3428W        W 4399   8.327   7.831   2.843  0.0982  0.0477  0.1338
 3429W        W 4400   5.064  12.221   6.543  0.3268  0.0959  0.0322
 3430W        W 4401   7.926   3.870  13.153 -0.1948 -0.0337 -0.1146
 3431W        W 4402   2.109   4.696  12.775  0.0072  0.1548 -0.0023
 3432W        W 4403   9.834   7.939   6.418 -0.1572 -0.0587  0.2657
 3433W        W 4404   1.004  11.119   8.238 -0.3814 -0.3396 -0.1136
 3434W        W 4405   5.714   9.944   2.159  0.1378  0.2396  0.1236
 3435W        W 4406   3.817   5.624   6.171  0.1417  0.2354 -0.0462
 3436W        W 4407  11.050   4.670   7.411 -0.3334 -0.0140  0.0208
 3437W        W 4408   7.424  13.322  11.661 -0.1075  0.0742 -0.1069
 3438W        W 4409   4.908  11.749   0.595 -0.1426  0.1189 -0.1704
 3439W        W 4410  11.567  13.159   2.663  0.3230 -0.3313  0.1038
 3440W        W 4411   1.497   8.406   4.660  0.0531  0.4915 -0.0164
 3441W        W 4412   2.198   3.043  13.169 -0.3123  0.1017 -0.0808
 3442W        W 4413   6.664   7.472  12.079 -0.1153  0.0385 -0.0018
 3443W        W 4414  10.391  10.634   1.052 -0.1388  0.0759 -0.0997
 3444W        W 4415   4.929  11.227  11.672  0.0291  0.0516  0.1355
 3445W        W 4416   8.693  11.892   8.006  0.1004 -0.1374  0.2393
 3446W        W 4417  10.262   9.497  13.874 -0.0084 -0.0068  0.0299
 3447W        W 4418   7.475   8.763   7.083  0.0687  0.1788 -0.0749
 3448W        W 4419   8.738  11.764  12.640 -0.1802 -0.0377  0.1187
 3449W        W 4420   2.641   1.940  13.646  0.2449  0.0161 -0.0894
 3450W        W 4421   5.175  12.919   7.260  0.1634 -0.4501  0.1376
 3451W        W 4422  11.274   1.012   5.028 -0.0135 -0.0952 -0.0610
 3452W        W 4423   1.001   7.069   5.704  0.0222  0.1200  0.2572
 3453W        W 4424   6.983   2.319  10.180  0.0922  0.0484  0.2623
 3454W        W 4425   9.483  12.352  11.879  0.1710 -0.4268 -0.2048
 3455W        W 4426   9.052   2.722   4.694 -0.0340  0.0984  0.0443
 3456W        W 4427   3.815   7.885  10.819  0.1760 -0.3900  0.2066
 3457W        W 4428   9.224   8.000  11.634  0.4292  0.0815 -0.3220
 3458W        W 4429  12.086   4.697   6.644 -0.0935 -0.0140  0.0031
 3459W        W 4430   0.512  11.819  13.448 -0.2514  0.1081 -0.0696
 3460W        W 4431   7.583   1.280  13.410 -0.1275  0.0011 -0.1832
 3461W        W 4432   7.782   6.600   4.066 -0.0109 -0.4458 -0.2062
 3462W        W 4433  11.347  12.666  10.415  0.2896  0.2032 -0.0481
 3463W        W 4434   7.126   6.001   5.468  0.0408  0.4766  0.1029
 3464W        W 4435  11.237  11.942   6.225 -0.1612  0.0806 -0.2100
 3465W        W 4436  11.744   0.858   4.923 -0.1742 -0.4037  0.1965
 3466W        W 4437   1.479   3.686   3.501 -0.1173  0.0354  0.2502
 3467W        W 4438   7.016   7.970   9.814 -0.0440 -0.1929 -0.0240
 3468W        W 4439  12.526  10.506   0.505  0.0325 -0.0104 -0.0738
 3469W        W 4440   7.693  13.037  10.398 -0.0032  0.1909  0.1774
 3470W        W 4441   7.814   2.884   6.001 -0.0016 -0.1889  0.0143
 3471W        W 4442   8.337   0.873   0.377  0.1845 -0.2221  0.0210
 3472W        W 4443   3.901   2.180  13.767  0.3051  0.0701  0.0107
 3473W        W 4444   5.092  10.818   1.775  0.0904 -0.4102 -0.0934
 3474W        W 4445  10.992   3.472   3.745  0.1102  0.0667 -0.0824
 3475W        W 4446   4.396   3.531   5.921  0.0243  0.0450 -0.4033
 3476W        W 4447   0.250   9.522   2.377 -0.0540  0.0273 -0.0786
 3477W        W 4448   4.556   6.214   0.393  0.1261  0.1535 -0.0038
 3478W        W 4449   2.973   3.529   6.233  0.0010 -0.1426  0.0248
 3479W        W 4450   9.913   1.579  12.125 -0.1569  0.2795 -0.0487
 3480W        W 4451  10.354  13.053   9.227  0.1774  0.1216 -0.1000
 3481W        W 4452   1.150   0.766   1.541 -0.2757  0.2563 -0.0955
 3482W        W 4453   7.396   9.728   5.914 -0.0612 -0.0019 -0.1925
 3483W        W 4454   6.301   5.570   0.805 -0.4148  0.1300 -0.1195
 3484W        W 4455   6.376   3.163   5.764 -0.1823 -0.0822 -0.0733
 3485W        W 4456   9.764   4.276   4.369 -0.2567  0.0746  0.0224
 3486W        W 4457   5.004  13.157   0.536  0.2150  0.0341 -0.3303
 3487W        W 4458   2.669   0.002  10.381  0.1770  0.0098  0.0520
 3488W        W 4459   1.662   2.270   8.466 -0.0139 -0.0113 -0.2038
 3489W        W 4460  12.313   3.982  10.133 -0.4827  0.2475  0.2388
 3490W        W 4461  12.360   2.887   4.310  0.1454 -0.0538 -0.1233
 3491W        W 4462   6.246  12.879   7.918 -0.1296 -0.1436 -0.1487
 3492W        W 4463   3.263   3.091   5.418  0.0727 -0.0021  0.0215
 3493W        W 4464   5.155   4.128   8.293  0.1629  0.1338  0.0944
 3494W        W 4465   7.481   4.837   7.808  0.3179 -0.1657  0.1635
 3495W        W 4466  13.684   3.702   5.053 -0.3248 -0.0177 -0.0910
 3496W        W 4467   5.374   2.561   6.125  0.1975  0.1094  0.2531
 3497W        W 4468  10.704  10.185  13.392 -0.2198 -0.1087 -0.0480
 3498W        W 4469   7.932   9.496   8.668  0.1376  0.0315 -0.2198
 3499W        W 4470  10.425  11.344  13.006  0.1634 -0.1407  0.0362
 3500W        W 4471   5.949   3.789   8.795 -0.1308  0.3900  0.1654
 3501W        W 4472   0.003   7.922   2.429 -0.2742  0.2726 -0.1252
 3502W        W 4473  10.216   9.035   1.657  0.0192 -0.0146  0.0885
 3503W        W 4474  11.863   5.045  13.478  0.1351  0.3091  0.0159
 3504W        W 4475   1.190  13.511   9.533  0.1805 -0.2029 -0.0932
 3505W        W 4476   7.994  12.336  12.324  0.3942  0.2287 -0.2378
 3506W        W 4477   1.830   5.894   4.907 -0.0222 -0.0354 -0.1081
 3507W        W 4478   5.055  12.901   3.807  0.0257 -0.2414  0.2479
 3508W        W 4479  11.822   8.443   2.724  0.1886 -0.1076 -0.1510
 3509W        W 4480   1.022  11.749   6.182 -0.3615  0.0046 -0.5870
 3510W        W 4481  10.088   3.548   8.011 -0.4566 -0.1878  0.1144
 3511W        W 4482  10.820   2.014  11.316  0.1659 -0.0693 -0.4556
 3512W        W 4483  10.223  11.346   8.932  0.1064  0.1960  0.0513
 3513W        W 4484   5.322  13.108  12.169 -0.0659  0.1345 -0.1762
 3514W        W 4485   9.315   7.783   6.220  0.2353  0.0354  0.1720
 3515W        W 4486   5.608   1.580   3.564  0.0658 -0.5403  0.0258
 3516W        W 4487   0.568   8.659   3.706 -0.0512 -0.2583  0.0270
 3517W        W 4488  12.548   7.779   2.927  0.1107 -0.3062  0.2162
 3518W        W 4489   6.786   2.113  10.640 -0.2073  0.0641 -0.0152
 3519W        W 4490   3.035  11.368   6.965 -0.2705 -0.3790  0.1615
 3520W        W 4491   0.677   1.261   1.834 -0.1276 -0.2765 -0.2585
 3521W        W 4492  10.499  12.739   0.574  0.1610 -0.0883  0.1852
 3522W        W 4493   0.360   1.364   4.657  0.1159 -0.0765 -0.1381
 3523W        W 4494   5.897   2.738   0.576  0.0922 -0.1842 -0.3247
 3524W        W 4495   9.837  12.179   9.326  0.0472 -0.0976 -0.3223
 3525W        W 4496   7.227  11.724   7.894  0.0634 -0.2810  0.0546
 3526W        W 4497   1.405   0.309   6.901  0.0700 -0.0594 -0.1603
 3527W        W 4498   6.429   6.976   9.976 -0.0038 -0.1125 -0.1908
 3528W        W 4499   8.178   4.927   9.594  0.0944  0.0197 -0.0294
 3529W        W 4500   6.371  13.803   9.485 -0.2606  0.0729  0.0843
 3530W        W 4501  13.481   7.763   5.632  0.2089 -0.0911 -0.2336
 3531W        W 4502  12.667   3.896   8.801  0.4762  0.4484 -0.0417
 3532W        W 4503   0.321   6.855   9.397 -0.0958  0.1650 -0.2572
 3533W        W 4504   3.261   3.494  13.591 -0.0151 -0.1809 -0.0558
 3534W        W 4505   0.757  10.063  10.018  0.0893 -0.0174  0.1219
 3535W        W 4506   0.976  12.126   2.906  0.2530  0.4032  0.2430
 3536W        W 4507   9.548   7.400   3.981 -0.0013 -0.2389  0.3350
 3537W        W 4508   8.394   6.796   0.385 -0.1342 -0.0857 -0.0792
 3538W        W 4509   3.129  11.573  13.585 -0.2171 -0.1515  0.0654
 3539W        W 4510  13.565   6.112   6.734  0.0395  0.2124  0.0501
 3540W        W 4511  10.638   5.883   1.438  0.0316  0.0668  0.1118
 3541W        W 4512   7.009   4.864   0.353 -0.0209  0.0623 -0.1012
 3542W        W 4513  11.965  10.537   4.635  0.2289  0.2726 -0.0603
 3543W        W 4514  12.392   7.902   2.026  0.0168  0.1173  0.0262
 3544W        W 4515   4.897   0.572   7.843 -0.0740 -0.0665 -0.0887
 3545W        W 4516   3.783   7.583   8.162 -0.1154  0.1057  0.0871
 3546W        W 4517   6.173   6.908   8.021 -0.1372 -0.1576  0.0257
 3547W        W 4518  12.871   1.779   1.476  0.0143 -0.2020 -0.2051
 3548W        W 4519  11.624   7.717   5.391  0.0522 -0.0649 -0.0563
 3549W        W 4520   2.171   5.797   4.486 -0.0247 -0.0893  0.3017
 3550W        W 4521   7.319   4.562   6.290  0.1252 -0.0846 -0.1387
 3551W        W 4522   6.009  11.231  10.567 -0.2789  0.0374  0.2590
 3552W        W 4523   7.428  13.577   7.432 -0.1104 -0.2478 -0.0520
 3553W        W 4524   3.260  13.319   8.696 -0.0906 -0.0899 -0.0628
 3554W        W 4525  13.645   2.643   3.303  0.0151  0.0126 -0.1052
 3555W        W 4526   1.915   5.164  12.560 -0.0743  0.2456 -0.0226
 3556W        W 4527   7.008  10.672   3.348 -0.1995  0.0278 -0.2659
 3557W        W 4528   5.492   7.616   9.725 -0.0660 -0.1303 -0.1331
 3558W        W 4529   3.872   4.579   0.180  0.2922  0.1635  0.2242
 3559W        W 4530  11.113  10.482  11.683 -0.3313  0.0769  0.1539
 3560W        W 4531   8.785  11.379   4.320  0.4442 -0.3666  0.2243
 3561W        W 4532   3.200   0.990  10.770  0.1975 -0.0376 -0.0130
 3562W        W 4533   8.846  13.723   5.781  0.0924 -0.4233 -0.4778
 3563W        W 4534   2.346   6.268   4.616 -0.0971 -0.0654  0.0345
 3564W        W 4535   8.391  10.075   1.159 -0.3980  0.1205 -0.0560
 3565W        W 4536   6.574  12.566  12.777  0.3279 -0.4128 -0.0801
 3566W        W 4537  12.645   2.555   2.866 -0.1959  0.3123 -0.0682
 3567W        W 4538   4.641   6.305   3.019  0.2209  0.3799  0.1771
 3568W        W 4539   7.181   1.261  12.441 -0.5422  0.0375  0.0568
 3569W        W 4540   8.912  13.502  12.754 -0.2119 -0.0120  0.0910
 3570W        W 4541   2.005   4.129   5.618 -0.1161 -0.1661  0.0194
 3571W        W 4542  11.943   7.223  10.038  0.0980 -0.3454 -0.0604
 3572W        W 4543   4.734   9.119  10.165 -0.0303  0.1436 -0.3100
 3573W        W 4544  11.623   8.829   9.702  0.0137  0.2645  0.1578
 3574W        W 4545   8.626   6.281   3.006 -0.0896 -0.0151  0.1384
 3575W        W 4546   8.274   2.620   3.164 -0.0495  0.2567 -0.1941
 3576W        W 4547   3.027   5.877   5.703 -0.1229 -0.0377 -0.1111
 3577W        W 4548   1.179  11.287  13.224 -0.0003  0.0998  0.1520
 3578W        W 4549   6.463  11.804   6.002 -0.0469 -0.1486 -0.0000
 3579W        W 4550   5.882   8.736   1.025 -0.1752  0.1414 -0.1296
 3580W        W 4551   9.688   1.039  12.728  0.1011 -0.0834  0.0079
 3581W        W 4552   3.146   8.054  10.327  0.0448 -0.1623  0.4085
 3582W        W 4553   6.887   5.463   7.405 -0.0880 -0.0402  0.0178
 3583W        W 4554   3.624  10.377  12.816  0.2528  0.0293 -0.1915
 3584W        W 4555   8.583   0.280   4.951  0.0827  0.0612  0.1876
 3585W        W 4556   8.709   7.002  13.877  0.0056 -0.1656  0.4139
 3586W        W 4557  10.593   8.222   1.779  0.2699 -0.2931 -0.2961
 3587W        W 4558   1.478   4.751  11.907 -0.2524 -0.1792 -0.3252
 3588W        W 4559   4.316  11.468   2.516  0.0605 -0.0989  0.0599
 3589W        W 4560   3.487  12.140   4.076  0.1213 -0.0167 -0.1979
 3590W        W 4561   8.799  13.040   7.332 -0.0628  0.0903 -0.3260
 3591W        W 4562   6.944   7.891   6.162  0.1623 -0.3249 -0.3416
 3592W        W 4563   2.188   7.519   0.739  0.0808 -0.3724 -0.1626
 3593W        W 4564   1.248   3.097  12.219  0.0731  0.1077 -0.1932
 3594W        W 4565   7.025   2.435   1.840 -0.1092 -0.0062  0.1489
 3595W        W 4566   2.768   9.221   2.484  0.0870  0.3006 -0.0554
 3596W        W 4567   1.155   2.765  11.746 -0.0721 -0.0310 -0.2820
 3597W        W 4568   3.208   8.110   9.430  0.1793  0.1904  0.2284
 3598W        W 4569  11.661   7.918  11.223  0.0385  0.4861  0.3655
 3599W        W 4570   6.438   9.851  13.038  0.0173  0.0943 -0.1390
 3600W        W 4571   0.383   0.707   9.328  0.0980  0.0832 -0.4233
 3601W        W 4572   3.256   4.312   8.000  0.1398 -0.1853 -0.0229
 3602W        W 4573  11.177   6.174   0.030  0.2945 -0.1533  0.1533
 3603W        W 4574   1.505   8.477   3.809 -0.1622 -0.1308 -0.2346
 3604W        W 4575  13.630   2.604  12.755  0.1609 -0.1325 -0.0178
 3605W        W 4576   5.177   2.602   7.574  0.0318 -0.3029 -0.1547
 3606W        W 4577  13.744  11.656   2.505 -0.2109  0.0101  0.0511
 3607W        W 4578   0.794   0.518   3.940 -0.1833  0.2020  0.0090
 3608W        W 4579   2.417   2.893   7.679 -0.2542  0.0455  0.0384
 3609W        W 4580  11.054   4.839   8.488  0.0203 -0.3640  0.1660
 3610W        W 4581  10.818   7.124   5.324 -0.0550 -0.2872 -0.0981
 3611W        W 4582   5.297  10.903   7.790 -0.0562 -0.1561  0.0970
 3612W        W 4583   1.176   1.930   7.010 -0.0428 -0.3370  0.4286
 3613W        W 4584   1.817   7.190   0.873 -0.1088 -0.0076  0.1228
 3614W        W 4585   9.592  10.396   9.209 -0.0674  0.2814  0.0806
 3615W        W 4586   4.701  13.704   8.473 -0.0370  0.2673  0.1017
 3616W        W 4587   5.705   5.597   1.135  0.2062 -0.0039  0.2269
 3617W        W 4588   2.267   8.020   0.740 -0.1398 -0.0969 -0.0322
 3618W        W 4589   5.315   4.254   1.864 -0.0830 -0.3334  0.1859
 3619W        W 4590  10.037   6.726   3.540 -0.0335  0.0506 -0.1229
 3620W        W 4591   1.280   7.408   5.950 -0.2412 -0.1542  0.1220
 3621W        W 4592   6.043  13.219   4.932 -0.1544 -0.0967  0.0468
 3622W        W 4593   5.505   5.702   6.721  0.0791  0.2479  0.0098
 3623W        W 4594   8.133   5.611   2.367 -0.0348 -0.4242  0.1655
 3624W        W 4595  11.525   2.192   3.460  0.0733 -0.0303 -0.3084
 3625W        W 4596  10.594   1.469   1.528  0.0973  0.2353  0.0531
 3626W        W 4597   5.110   0.516   1.713  0.1427  0.1135 -0.2297
 3627W        W 4598   9.007   4.268   3.601 -0.1454  0.1376 -0.1408
 3628W        W 4599   1.839   0.048   0.005 -0.0593 -0.2754 -0.0295
 3629W        W 4600  10.882   9.878   1.393  0.0614  0.0959 -0.3240
 3630W        W 4601  12.598  13.107   8.373 -0.0158  0.1681 -0.0308
 3631W        W 4602   2.712   6.792  12.898 -0.0403  0.0116 -0.0197
 3632W        W 4603  11.961   6.779   3.407 -0.0597 -0.0468  0.1469
 3633W        W 4604   7.087   7.708  10.799 -0.0828  0.2485  0.1007
 3634W        W 4605   9.565   2.171  10.509 -0.1414 -0.2507 -0.2740
 3635W        W 4606   8.645   0.810   8.777  0.3667  0.1209  0.2898
 3636W        W 4607   2.895   2.354   1.733 -0.2612 -0.1780 -0.1650
 3637W        W 4608   2.821   0.790  10.307  0.1263 -0.0311  0.1185
 3638W        W 4609  12.585   0.546   3.294 -0.3240 -0.2035  0.1119
 3639W        W 4610   5.790  11.621   8.063  0.0493  0.0410 -0.1943
 3640W        W 4611   3.097   9.916   7.240  0.0304  0.2068 -0.2037
 3641W        W 4612   5.457   2.972   8.591 -0.2089  0.1333  0.4585
 3642W        W 4613  12.295   7.865   7.989 -0.3564 -0.2445  0.1469
 3643W        W 4614   1.944  11.501  13.335 -0.3515 -0.0028 -0.0249
 3644W        W 4615   0.048   8.263   7.457 -0.2400 -0.2021 -0.0899
 3645W        W 4616   0.778   7.668   7.888  0.0490 -0.2504 -0.0777
 3646W        W 4617   1.951   6.937   8.741  0.0069 -0.0683 -0.1373
 3647W        W 4618   3.662   8.777   5.973 -0.0307  0.1220  0.1877
 3648W        W 4619   0.985   1.495   9.428  0.0214 -0.2368 -0.0535
 3649W        W 4620   7.591   1.118   5.496  0.0476 -0.2705  0.4294
 3650W        W 4621  11.491   4.516  12.829 -0.1771  0.0126 -0.2562
 3651W        W 4622   1.497  13.098   7.565 -0.1877 -0.0430  0.3171
 3652W        W 4623  10.125   0.904   4.141 -0.0145  0.1621 -0.0642
 3653W        W 4624  12.613  11.918   3.637  0.0876  0.0802 -0.1162
 3654W        W 4625   9.562   5.587  13.268  0.1057  0.0853  0.1470
 3655W        W 4626   9.967   1.800   1.497  0.1153  0.0370 -0.3769
 3656W        W 4627   5.744   6.976   1.164  0.1220  0.0502 -0.3492
 3657W        W 4628   9.354  12.900   3.160 -0.0298 -0.1225  0.1068
 3658W        W 4629   9.443   9.877   3.909  0.1148 -0.1710 -0.0763
 3659W        W 4630   1.826   0.579   9.244 -0.2388 -0.2485  0.1518
 3660W        W 4631   2.830   6.603   4.917 -0.1619  0.1098  0.2109
 3661W        W 4632  11.269  10.012   0.131 -0.2698 -0.1603  0.1023
 3662W        W 4633   2.047   1.715   6.416 -0.0886  0.0273 -0.0561
 3663W        W 4634   4.077   1.829  11.696  0.0341 -0.0148 -0.0716
 3664W        W 4635  12.247   1.598   5.680 -0.1518  0.3141 -0.0423
 3665W        W 4636  12.092   0.942  12.384 -0.0306 -0.0323  0.0370
 3666W        W 4637   4.323   9.946   0.854 -0.2516 -0.0640 -0.0297
 3667W        W 4638  12.931   4.719  12.710 -0.0531 -0.4147 -0.3596
 3668W        W 4639   6.707  13.471   9.574  0.2465 -0.0675 -0.0711
 3669W        W 4640   0.325  12.430  11.329  0.0843  0.1039  0.0288
 3670W        W 4641   0.039   6.167  13.102 -0.1350  0.3575  0.0993
 3671W        W 4642  11.831  10.763   2.105 -0.3408  0.0894 -0.3332
 3672W        W 4643   6.581   3.839   8.309  0.1216 -0.0523  0.1038
 3673W        W 4644   6.054   0.070   6.743  0.0392 -0.2392 -0.0339
 3674W        W 4645   8.761   2.476   9.207 -0.3526  0.0999  0.1754
 3675W        W 4646   5.978  13.661  10.002 -0.1149  0.1438 -0.1758
 3676W        W 4647   9.891  11.258   0.039 -0.0294  0.3503  0.1266
 3677W        W 4648   0.991  13.149   7.531  0.0233  0.1154 -0.0091
 3678W        W 4649   9.508   9.969   4.822 -0.1724  0.1219  0.1023
 3679W        W 4650  12.705  10.535  11.605 -0.0601  0.1495 -0.0375
 3680W        W 4651   7.784   6.806  13.304 -0.1576 -0.0680  0.1142
 3681W        W 4652   1.768  10.464   5.405  0.0185 -0.0105  0.0271
 3682W        W 4653  12.825  11.502   4.524  0.0823  0.0547  0.0473
 3683W        W 4654   3.912   6.945  11.200  0.2088 -0.2508 -0.0905
 3684W        W 4655   1.107  13.769   8.751  0.1566 -0.0386 -0.1624
 3685W        W 4656   0.866  11.776   4.222  0.1133 -0.1762 -0.0077
 3686W        W 4657  12.814  11.388   6.276 -0.0158 -0.0441 -0.2210
 3687W        W 4658  11.620  10.827  12.344  0.4599  0.0550  0.1793
 3688W        W 4659   2.723   6.903   6.296 -0.5982 -0.1417  0.0459
 3689W        W 4660   8.347   2.164   2.080  0.1040 -0.2609  0.0016
 3690W        W 4661   6.520  13.213  10.051  0.0709  0.1390 -0.0334
 3691W        W 4662  12.981   1.683   8.512  0.0475 -0.0503  0.1391
 3692W        W 4663   0.278   1.606   1.650  0.1769 -0.1679 -0.0309
 3693W        W 4664   3.128   8.836   5.288  0.0995 -0.2059 -0.1073
 3694W        W 4665   6.634  11.379   6.253  0.0070 -0.3309 -0.1699
 3695W        W 4666   5.449   6.572   4.579 -0.1198 -0.1296  0.1736
 3696W        W 4667   5.248   8.061   8.190  0.0101  0.0947  0.0033
 3697W        W 4668  13.467   3.171   9.526 -0.1189  0.0189  0.2277
 3698W        W 4669   4.814   2.004  13.719 -0.1135 -0.0490 -0.0961
 3699W        W 4670   0.706   1.508   1.427 -0.2574  0.0375  0.1022
 3700W        W 4671  11.828   4.490   3.709 -0.4674  0.1985 -0.0486
 3701W        W 4672  11.529   6.730   8.398  0.3139  0.0761 -0.0036
 3702W        W 4673   1.456  13.832   9.774 -0.0523  0.3040  0.1669
 3703W        W 4674   4.600   8.092   8.496 -0.0909 -0.1491 -0.1800
 3704W        W 4675   6.357   2.213   1.256 -0.0429 -0.4133 -0.4818
 3705W        W 4676   5.674   7.174   9.393  0.3573 -0.2968 -0.3697
 3706W        W 4677  13.155  13.612   6.525 -0.6825 -0.4083 -0.0311
 3707W        W 4678   0.010   0.077  12.348 -0.2785  0.0255  0.2343
 3708W        W 4679   6.466   4.623   7.965 -0.0008 -0.0120  0.0906
 3709W        W 4680  12.594   1.494   6.117 -0.2252 -0.1178  0.2260
 3710W        W 4681   5.337  11.568   2.217  0.1659  0.2334  0.0301
 3711W        W 4682   4.015   4.265   1.524  0.0735 -0.0085  0.1986
 3712W        W 4683  12.515   7.745  13.452 -0.2078  0.2542 -0.0119
 3713W        W 4684   8.278   3.833   1.515  0.1283 -0.3605  0.1939
 3714W        W 4685  10.770   8.981   2.230 -0.1611 -0.1155 -0.2752
 3715W        W 4686   7.083   4.338   5.087  0.2764  0.2090 -0.2848
 3716W        W 4687   8.454   9.005  10.135 -0.1797 -0.0444 -0.0947
 3717W        W 4688   7.822   4.449   9.978 -0.1079  0.0134 -0.2484
 3718W        W 4689   4.318   5.886   2.540  0.6600  0.2777 -0.1456
 3719W        W 4690   7.909   7.115   3.920 -0.1822  0.0093  0.3100
 3720W        W 4691   3.408   5.028  12.241 -0.0432 -0.0312 -0.2613
 3721W        W 4692  13.374   4.258   8.231 -0.0039 -0.1168 -0.0779
 3722W        W 4693  10.434  12.013  11.786 -0.0699  0.2221 -0.0871
 3723W        W 4694   8.823  10.344   1.019 -0.0930 -0.0131 -0.0756
 3724W        W 4695   7.604   6.316  11.990  0.0582  0.0527  0.3393
 3725W        W 4696  12.220   7.612   5.256  0.1993 -0.3785  0.0821
 3726W        W 4697  10.086   3.942   6.146  0.0274  0.2596  0.1275
 3727W        W 4698  11.725   2.608   5.589 -0.0105  0.0906 -0.1592
 3728W        W 4699   2.441  11.927   0.248  0.0160 -0.0176  0.0307
 3729W        W 4700   8.515   5.435  12.476  0.0228 -0.0665 -0.0563
 3730W        W 4701   3.275  11.493   6.476 -0.3780 -0.0184  0.0077
 3731W        W 4702   8.585   1.337   6.188  0.3847 -0.0458  0.0131
 3732W        W 4703   8.676   7.515   2.031 -0.0233 -0.1142  0.2127
 3733W        W 4704   8.129   3.686   0.281  0.2080 -0.2133 -0.0731
 3734W        W 4705   9.737   9.775   2.100  0.0472  0.1672 -0.1517
 3735W        W 4706   2.019  10.638  11.820 -0.0817  0.0846  0.4018
 3736W        W 4707   6.915   3.682  13.410  0.0174 -0.1844 -0.1973
 3737W        W 4708   2.481   0.667   7.821 -0.1210 -0.0585 -0.0383
 3738W        W 4709  13.593   5.941   9.687  0.0194 -0.0540 -0.0851
 3739W        W 4710   5.936   1.166   9.651  0.0013 -0.1281  0.0315
 3740W        W 4711   2.902   4.066   0.327 -0.0780 -0.2286 -0.1612
 3741W        W 4712   1.823   3.769  12.576  0.3847 -0.0073 -0.0337
 3742W        W 4713   7.098   6.946   1.218 -0.0214 -0.1510  0.1333
 3743W        W 4714  11.532   5.149  10.519  0.1199 -0.2056  0.2433
 3744W        W 4715   7.867   7.098   0.833  0.1129  0.0744 -0.3084
 3745W        W 4716   4.916   8.614   4.627  0.3424  0.0405  0.0282
 3746W        W 4717   7.656  10.017   8.070  0.1301 -0.2194 -0.2025
 3747W        W 4718  12.147   7.735   6.419 -0.1335 -0.1417  0.0498
 3748W        W 4719   0.302   4.841  13.742  0.0846  0.0207 -0.0917
 3749W        W 4720   9.877   9.254   1.976 -0.0729  0.0888  0.1470
 3750W        W 4721   3.961   4.182   5.157  0.2341  0.2043  0.0553
 3751W        W 4722  11.516   9.621   8.743 -0.0214 -0.2567 -0.0476
 3752W        W 4723   1.744   4.302   1.696  0.2142 -0.0045  0.2760
 3753W        W 4724   9.645  12.839   7.633 -0.0315 -0.1870 -0.0965
 3754W        W 4725   0.067   5.779   6.068  0.1799 -0.1086 -0.1994
 3755W        W 4726  12.176  11.550   0.432  0.0246  0.1993  0.1190
 3756W        W 4727   3.871   2.050   6.876  0.0305 -0.0435 -0.1449
 3757W        W 4728   4.639  13.010   4.632  0.1101 -0.3179  0.0467
 3758W        W 4729   7.140   0.758   6.286  0.1911 -0.2216 -0.1719
 3759W        W 4730  12.960   7.688  13.214  0.1747  0.0796 -0.0470
 3760W        W 4731   1.194   4.437   1.759  0.0368  0.1072 -0.0906
 3761W        W 4732   8.971   3.580  13.124  0.1466 -0.0349 -0.2687
 3762W        W 4733   6.003   3.761   3.391  0.2678 -0.1478 -0.0518
 3763W        W 4734   0.289   3.597  13.662  0.2333 -0.0010  0.2453
 3764W        W 4735  12.509  13.059  12.553  0.2220  0.1181 -0.0954
 3765W        W 4736   5.107  13.880   0.118 -0.0125 -0.3399  0.2080
 3766W        W 4737  12.618   9.396  13.533 -0.1591  0.1536 -0.6439
 3767W        W 4738   7.068   7.706   4.402  0.0089 -0.0108 -0.1784
 3768W        W 4739  12.097   7.693   4.340 -0.0254 -0.2691  0.2551
 3769W        W 4740   3.584   8.586   3.187 -0.0766  0.1671  0.0804
 3770W        W 4741  11.496   5.651   6.416 -0.1205 -0.0917  0.3360
 3771W        W 4742   5.427   2.445  12.049  0.2146  0.1298 -0.0453
 3772W        W 4743   7.005  12.373   3.700 -0.1647  0.0025  0.0770
 3773W        W 4744   7.040   7.674  12.759  0.0148 -0.3361  0.0979
 3774W        W 4745   5.198   7.342  11.170 -0.3185 -0.1795  0.0350
 3775W        W 4746   7.397   6.772   5.542 -0.0660 -0.0676  0.1575
 3776W        W 4747   5.686   9.537   5.479  0.0693  0.0085 -0.1124
 3777W        W 4748   1.609   3.110   9.026  0.0452 -0.3285 -0.1135
 3778W        W 4749   9.809   4.501  10.710 -0.1148  0.0776  0.1188
 3779W        W 4750   3.291   1.117   2.229 -0.2414 -0.2117 -0.1956
 3780W        W 4751   6.459   0.294  10.070  0.0247  0.0836 -0.1004
 3781W        W 4752  12.477   1.364  10.082  0.3110  0.0472 -0.0297
 3782W        W 4753   2.809   2.990   0.723 -0.2445  0.2468  0.0174
 3783W        W 4754   6.192   3.503   9.153  0.1366 -0.0513 -0.4871
 3784W        W 4755   6.271   8.834   8.024 -0.0389 -0.0139  0.3255
 3785W        W 4756   2.446   0.636  13.456 -0.0045  0.1786 -0.3269
 3786W        W 4757   3.574   3.783   6.502  0.2087  0.1847  0.2436
 3787W        W 4758  10.297  10.843  13.166 -0.3240 -0.0727  0.0081
 3788W        W 4759  11.713  13.672  11.657  0.0180  0.1761 -0.0417
 3789W        W 4760   2.754  12.487  13.553 -0.1691  0.2008  0.3128
 3790W        W 4761   2.101  13.908   6.395  0.0059  0.1192  0.2312
 3791W        W 4762   8.175   0.761  12.586  0.2375 -0.0555 -0.1606
 3792W        W 4763   3.354   0.134   9.499  0.2105 -0.0480  0.2488
 3793W        W 4764   6.189   7.040   0.924  0.1519 -0.0563  0.2274
 3794W        W 4765  12.072  11.970  13.906  0.1205  0.0420  0.1180
 3795W        W 4766   4.472   1.033  10.220  0.0307 -0.1000 -0.1214
 3796W        W 4767  12.233   7.790   4.809 -0.0653  0.0127 -0.0893
 3797W        W 4768   1.535   3.898   3.040 -0.1564  0.2018 -0.2562
 3798W        W 4769   5.896   2.359  10.404  0.0260 -0.2381  0.0700
 3799W        W 4770  11.899   1.402   4.459 -0.0413  0.1775 -0.0993
 3800W        W 4771  12.799   4.257  12.723  0.0425  0.2125  0.2174
 3801W        W 4772   9.980   9.725  11.996  0.0591  0.2003 -0.0699
 3802W        W 4773   8.442   2.730  12.418  0.1430 -0.2673 -0.0307
 3803W        W 4774   8.183   1.027   1.820  0.0524 -0.0396  0.1011
 3804W        W 4775   1.439   0.559  12.512  0.0807 -0.1971  0.1261
 3805W        W 4776   4.461   1.288   4.251  0.1500 -0.1839  0.2374
 3806W        W 4777   1.449   8.173   8.471  0.4718 -0.1025 -0.4096
 3807W        W 4778   6.360   7.471   1.127  0.4423  0.0109 -0.0641
 3808W        W 4779   3.332   2.607  12.518 -0.1338  0.3875 -0.1182
 3809W        W 4780   4.182  12.438   2.617 -0.1725  0.0999  0.0332
 3810W        W 4781   7.955  12.997   1.586  0.0440  0.1040 -0.3599
 3811W        W 4782   7.886   2.583   1.836  0.0422 -0.2046 -0.0922
 3812W        W 4783   3.710  12.439   9.514 -0.0082 -0.3307 -0.1520
 3813W        W 4784   0.125   3.302   4.973 -0.0448 -0.0788  0.2008
 3814W        W 4785  10.806   0.174  12.663  0.2164 -0.3630 -0.1084
 3815W        W 4786   0.299   1.268   1.206  0.0494  0.2070  0.0417
 3816W        W 4787   8.590   8.837   8.175  0.2682  0.0653  0.0531
 3817W        W 4788   6.608  10.194   9.006  0.0339  0.0967 -0.1569
 3818W        W 4789  11.677  10.677   0.499 -0.2999 -0.0169 -0.1860
 3819W        W 4790  12.996   1.993  12.467 -0.0930 -0.2667  0.1771
 3820W        W 4791   8.889  10.253   8.439 -0.2365 -0.2093  0.2697
 3821W        W 4792  10.537   1.098  13.239  0.2441 -0.0416  0.0079
 3822W        W 4793   8.238   5.161   9.137 -0.3314  0.5070  0.0737
 3823W        W 4794   4.112  13.080   1.834 -0.1784 -0.2835 -0.2692
 3824W        W 4795   8.125   1.461  12.014  0.1265 -0.0157 -0.0139
 3825W        W 4796   0.472  10.992   1.443 -0.0537  0.0227  0.4051
 3826W        W 4797   5.583   1.074   0.116 -0.0323  0.5115 -0.2180
 3827W        W 4798  11.258   0.427  12.630 -0.0186  0.2316  0.0185
 3828W        W 4799   7.180  11.991  10.492  0.3617  0.2411  0.4052
 3829W        W 4800  11.144   4.885   9.939  0.3714  0.1152 -0.0350
 3830W        W 4801   6.616   5.501  13.630  0.2030  0.2103  0.0601
 3831W        W 4802   0.751  10.891   2.268 -0.0145 -0.3065 -0.1730
 3832W        W 4803   3.535  12.090  11.979 -0.0858 -0.1889 -0.1701
 3833W        W 4804  10.793   5.411  11.825 -0.1538  0.0886 -0.1321
 3834W        W 4805   5.686   6.943   0.073 -0.2854  0.0870 -0.2300
 3835W        W 4806   9.633  12.155   1.360  0.0910 -0.1928  0.1662
 3836W        W 4807   3.721  11.607   5.800 -0.1118 -0.3468 -0.1327
 3837W        W 4808  10.900   8.777  13.680  0.1098 -0.0332 -0.0263
 3838W        W 4809   2.908  11.832   8.796 -0.1354 -0.3206 -0.0911
 3839W        W 4810   8.676   9.236   6.127 -0.1156  0.0995  0.2018
 3840W        W 4811  13.714   9.962  10.366  0.0359  0.0883 -0.1131
 3841W        W 4812   7.848   3.182   8.945  0.2168  0.0775 -0.3228
 3842W        W 4813   8.799   7.567   3.546 -0.0167  0.0828 -0.0793
 3843W        W 4814   4.604   6.820   3.052 -0.0744 -0.2924  0.2073
 3844W        W 4815  11.315  12.574   5.751  0.1296 -0.3690  0.0815
 3845W        W 4816   0.802   5.748  12.114  0.2800  0.1928  0.1882
 3846W        W 4817   7.145  13.176   8.344  0.0220  0.0264  0.1782
 3847W        W 4818   5.348   0.840   8.523 -0.0087 -0.2610  0.0311
 3848W        W 4819   6.149   1.216   4.939 -0.2602 -0.2940 -0.0691
 3849W        W 4820   4.898  12.184  10.995  0.1344 -0.1272  0.2819
 3850W        W 4821  10.285   9.085   5.696  0.2235 -0.1223 -0.0864
 3851W        W 4822   9.274   1.311   2.791 -0.1352  0.0532 -0.2312
 3852W        W 4823  13.305   8.905   3.140  0.0129  0.1847 -0.2680
 3853W        W 4824   4.224  13.916   0.531  0.0109  0.1634  0.0859
 3854W        W 4825  10.044   6.531   5.864 -0.4697 -0.1702  0.3280
 3855W        W 4826   0.265   5.766   7.470 -0.0330 -0.0852 -0.6060
 3856W        W 4827  10.782  12.921  11.003 -0.1327 -0.1211  0.0003
 3857W        W 4828   5.801   7.542   3.959 -0.1856 -0.0995  0.0028
 3858W        W 4829   9.111   2.731   8.848 -0.0435 -0.5964  0.2495
 3859W        W 4830   8.613   0.471  11.614 -0.0115 -0.0130 -0.2440
 3860W        W 4831   6.782   7.312   6.113  0.0258  0.2210  0.1141
 3861W        W 4832  11.575   8.397  12.196  0.2502  0.2095  0.0937
 3862W        W 4833   2.233   0.319  12.661 -0.0631  0.0532 -0.2710
 3863W        W 4834  11.199   7.407  11.334  0.2672 -0.0024 -0.3077
 3864W        W 4835   6.635   6.340   2.050 -0.1296  0.0784  0.2387
 3865W        W 4836   9.588   1.071   2.123 -0.0483  0.0636 -0.2006
 3866W        W 4837   8.679  12.472   2.494  0.0911 -0.1001 -0.2860
 3867W        W 4838   9.517   8.910   2.183  0.0789 -0.2090  0.0174
 3868W        W 4839   9.776  13.640  13.057  0.3536 -0.1923 -0.0641
 3869W        W 4840   2.011   7.490  11.782 -0.0082 -0.1345  0.1378
 3870W        W 4841   2.424   0.291   7.510  0.1500  0.0220 -0.2185
 3871W        W 4842   5.902   1.547   1.586 -0.0613  0.0571  0.0459
 3872W        W 4843   2.852   9.173   7.817  0.0969  0.2830 -0.1705
 3873W        W 4844   3.275  10.237  13.174 -0.0180  0.0012  0.1860
 3874W        W 4845   5.283   9.449   5.165 -0.0246 -0.2417 -0.1506
 3875W        W 4846  10.029   6.669   9.391  0.0161  0.1401  0.0362
 3876W        W 4847   1.078  10.745   3.513 -0.2965  0.0935 -0.1192
 3877W        W 4848   3.548  13.088   5.363 -0.1739 -0.0947 -0.1723
 3878W        W 4849   8.401   9.130   3.001 -0.1803  0.2214  0.2448
 3879W        W 4850   9.553   4.774   2.089  0.1792 -0.2188  0.3398
 3880W        W 4851  13.446   5.389   9.921  0.1847 -0.1650  0.0515
 3881W        W 4852   3.768   4.925   4.741 -0.0904 -0.1000  0.0836
 3882W        W 4853  11.086  12.262   0.565  0.1314 -0.3217 -0.1402
 3883W        W 4854   3.170   7.492   5.723 -0.3325 -0.0346  0.1807
 3884W        W 4855   0.290   2.014  11.852 -0.1446  0.1689  0.1807
 3885W        W 4856   2.785   0.027   2.713 -0.0554  0.1507 -0.0154
 3886W        W 4857   8.977   0.896   2.721 -0.0031  0.1185  0.0087
 3887W        W 4858  10.796   3.718   6.184 -0.1965 -0.0017  0.0083
 3888W        W 4859   3.644  10.853   8.900 -0.3018  0.3541  0.2917
 3889W        W 4860   7.349   0.591   1.585  0.0669  0.0535 -0.0031
 3890W        W 4861   0.362   2.735   5.969 -0.2001 -0.0622 -0.0593
 3891W        W 4862   5.190  11.361  13.586 -0.0413 -0.0443  0.1813
 3892W        W 4863   0.272   8.715   4.918 -0.0280  0.1245 -0.2068
 3893W        W 4864   9.288   8.510   7.127 -0.0097  0.1678  0.1211
 3894W        W 4865   9.505  12.946   0.716 -0.0011 -0.1635  0.1861
 3895W        W 4866  10.649   4.679   8.704 -0.1096  0.0661  0.0902
 3896W        W 4867   3.861  10.290  11.592 -0.0651  0.2668 -0.2444
 3897W        W 4868   6.917   6.449   7.986  0.2282 -0.1310  0.2000
 3898W        W 4869   7.611   3.349   6.001  0.0013 -0.1755 -0.6366
 3899W        W 4870   8.294   4.195  11.003  0.1300 -0.1021 -0.2782
 3900W        W 4871   4.150   1.299   6.397  0.1453 -0.2596  0.0090
 3901W        W 4872   2.123  11.779   4.412 -0.0558  0.2249 -0.1312
 3902W        W 4873   4.677  13.029   8.407 -0.0320  0.2532 -0.3059
 3903W        W 4874   6.594   8.037   9.268 -0.2953 -0.0016 -0.3377
 3904W        W 4875   2.195   5.822   8.502 -0.0830  0.4500  0.3963
 3905W        W 4876   4.117  12.637   8.481  0.2107 -0.0562 -0.2904
 3906W        W 4877   9.814   4.208  10.213 -0.0835  0.0704 -0.0857
 3907W        W 4878   7.617   4.975  11.569 -0.0750 -0.1245 -0.2127
 3908W        W 4879  13.219   0.605   5.390  0.3338 -0.4145 -0.0011
 3909W        W 4880   8.209  12.782   1.201 -0.0837 -0.0448 -0.1137
 3910W        W 4881   2.973   4.861   0.067  0.2463  0.1250 -0.1825
 3911W        W 4882  12.301   3.772   9.090 -0.1322 -0.1930  0.1986
 3912W        W 4883   7.212  13.304  11.036 -0.1391 -0.1606  0.1075
 3913W        W 4884  13.274   9.994   7.234 -0.1643 -0.0207 -0.0770
 3914W        W 4885  12.903   1.898  10.790  0.1439  0.0280 -0.2388
 3915W        W 4886  11.806   3.328  11.234  0.1215 -0.2718 -0.0311
 3916W        W 4887  13.035  13.300   2.035 -0.1426 -0.2684  0.1687
 3917W        W 4888   3.872   6.306  11.809  0.0693  0.2550  0.1240
 3918W        W 4889   0.149   5.989   4.771 -0.0252 -0.4084  0.0947
 3919W        W 4890   4.795  11.436  10.548  0.4580 -0.1513  0.2395
 3920W        W 4891   8.605  10.232   6.831  0.1058  0.1482 -0.0834
 3921W        W 4892   6.737  11.576   9.542  0.2155 -0.0552  0.1628
 3922W        W 4893  11.838   2.384   3.047 -0.1239 -0.0656  0.0931
 3923W        W 4894  12.229   4.069   2.834 -0.2926 -0.0183 -0.0295
 3924W        W 4895   7.313   3.055   2.509  0.3771 -0.1617 -0.2142
 3925W        W 4896   7.875  10.686   8.790  0.1969  0.0076  0.2345
 3926W        W 4897   7.202  12.625   4.498 -0.1982  0.0283  0.3226
 3927W        W 4898   6.137   6.277   2.802 -0.1501  0.0541  0.0750
 3928W        W 4899   7.900  12.593  10.660 -0.1752 -0.0547  0.0864
 3929W        W 4900   1.605   4.297  10.071  0.4820 -0.3066 -0.1770
 3930W        W 4901  12.304   3.411  10.864  0.2278 -0.0987 -0.1741
 3931W        W 4902   0.150   2.807   3.561 -0.0026  0.0937  0.1654
 3932W        W 4903   0.404   0.957   2.210  0.1654 -0.2247 -0.0408
 3933W        W 4904   7.559   6.612   8.581  0.1823 -0.2998 -0.1997
 3934W        W 4905   5.045   5.244   2.252  0.3379 -0.0362 -0.1365
 3935W        W 4906  13.358   3.450   1.939 -0.0943 -0.0548  0.1401
 3936W        W 4907   5.801  11.151   4.695  0.1307  0.3020  0.3211
 3937W        W 4908   5.746  10.691  12.174  0.1922  0.0331  0.2006
 3938W        W 4909   3.863  12.441   1.408  0.1485  0.1178  0.0873
 3939W        W 4910  13.278  11.324   6.554 -0.0628 -0.1537  0.1202
 3940W        W 4911   2.413  12.225  10.951  0.0286  0.3720 -0.3099
 3941W        W 4912   8.601  12.764   5.186  0.2181  0.3003  0.0070
 3942W        W 4913   7.515   3.169   1.981 -0.6015  0.2470  0.0056
 3943W        W 4914   2.788   6.259   9.391 -0.2875 -0.2708 -0.2238
 3944W        W 4915   4.181   1.733   3.054  0.3076  0.0263 -0.1711
 3945W        W 4916   2.357   9.503   6.167  0.0757 -0.1842 -0.0608
 3946W        W 4917   7.645   5.797   0.081 -0.1992 -0.2232 -0.3030
 3947W        W 4918   4.291   7.808   8.198 -0.0991 -0.1753  0.1812
 3948W        W 4919  11.267   8.214  10.856  0.4117 -0.0772  0.2385
 3949W        W 4920   3.076  10.735  11.692  0.2076 -0.0633  0.3303
 3950W        W 4921   8.786  12.273  13.165 -0.0373 -0.0125 -0.0157
 3951W        W 4922   4.526   0.616   5.344  0.2493 -0.4111  0.0500
 3952W        W 4923  10.389   5.051   2.842  0.0180  0.4809  0.0713
 3953W        W 4924   9.499  10.795   1.094  0.4379  0.1082 -0.0687
 3954W        W 4925   6.186   2.791   5.406 -0.2598 -0.3164 -0.0065
 3955W        W 4926  10.504   0.587   3.308 -0.0477  0.0367 -0.0371
 3956W        W 4927   6.923  11.875   3.542 -0.1687  0.0833  0.1654
 3957W        W 4928  11.898   8.495   5.811 -0.0253  0.0251 -0.1100
 3958W        W 4929   1.383   6.032   6.797 -0.1184  0.0848  0.0553
 3959W        W 4930   7.564   2.951   3.617  0.0294  0.0747  0.0375
 3960W        W 4931   5.702  12.076   4.819  0.1052 -0.0106  0.2066
 3961W        W 4932   6.749   4.393   2.907  0.1686  0.0592 -0.1468
 3962W        W 4933  12.036  13.552  13.525  0.0076 -0.0476 -0.3181
 3963W        W 4934   1.605   1.791   8.558 -0.2326  0.2922 -0.0000
 3964W        W 4935  11.525   8.167   5.701 -0.1470 -0.1102 -0.1356
 3965W        W 4936   5.389  13.531   8.979  0.3366 -0.1593 -0.1248
 3966W        W 4937   8.717  13.016  13.820 -0.2053 -0.0308  0.5366
 3967W        W 4938   2.795   0.029   0.267  0.2295  0.0059  0.3132
 3968W        W 4939   0.152   5.016   8.481  0.1147 -0.0355 -0.0006
 3969W        W 4940   0.731   8.479  12.531  0.1517  0.2777 -0.1476
 3970W        W 4941   0.921   8.805  10.517 -0.1224 -0.0235  0.1642
 3971W        W 4942  12.816   0.362   4.220  0.2034  0.2717 -0.1554
 3972W        W 4943  11.249   7.605   6.352  0.0566  0.0817 -0.0099
 3973W        W 4944   1.377   6.159  13.275  0.0618 -0.2111  0.0931
 3974W        W 4945   8.032  12.986   9.144  0.4668 -0.3150  0.0308
 3975W        W 4946   3.842  11.629   3.997  0.0748  0.1811  0.1919
 3976W        W 4947   9.480  11.602   3.047  0.0168  0.0305  0.0921
 3977W        W 4948   0.763   3.056  12.425  0.1187 -0.2699  0.0640
 3978W        W 4949   3.836  11.947   9.566 -0.2414 -0.2344 -0.1983
 3979W        W 4950   5.200   0.294   6.874  0.0358 -0.3793  0.1758
 3980W        W 4951   5.468   2.175   6.965  0.4378  0.3873 -0.3448
 3981W        W 4952   9.004   9.414   7.683 -0.4641  0.1048  0.0998
 3982W        W 4953   5.111  11.967  10.470 -0.1284  0.0385  0.1515
 3983W        W 4954   7.851   5.041   4.028  0.2967  0.2856  0.0004
 3984W        W 4955   1.425  11.983   5.798  0.0499 -0.0299  0.0180
 3985W        W 4956   6.579  13.671   7.843 -0.1397  0.0266 -0.2438
 3986W        W 4957   8.506   7.224   7.975  0.0248 -0.0208  0.1721
 3987W        W 4958  11.533  12.837   5.347 -0.2276  0.0002 -0.1703
 3988W        W 4959  11.575  12.377   6.181  0.0565 -0.1325 -0.0542
 3989W        W 4960   5.431   8.785   7.565 -0.1509 -0.0555 -0.3077
 3990W        W 4961  12.786  11.143   5.799 -0.1898  0.0687 -0.1416
 3991W        W 4962   4.367  13.274   6.929 -0.1362 -0.0439  0.2489
 3992W        W 4963  13.038   2.367   2.580 -0.0525 -0.0280 -0.1292
 3993W        W 4964   0.633   3.730   1.349 -0.1667 -0.1559 -0.0541
 3994W        W 4965   0.910   9.788   4.331 -0.0332 -0.1407  0.1143
 3995W        W 4966   5.192   0.487   9.341 -0.1474  0.0251  0.0702
 3996W        W 4967   8.079   3.688   4.906  0.0300  0.0943 -0.3428
 3997W        W 4968   9.629   9.478   5.506  0.0315 -0.0275 -0.0953
 3998W        W 4969   5.455   7.315   2.293 -0.2559 -0.2904 -0.1793
 3999W        W 4970   1.402  11.843  10.710  0.0162  0.2449  0.0604
 4000W        W 4971   9.634   6.059  12.423  0.2972 -0.1958  0.1419
 4001W        W 4972   2.796   3.335   0.024  0.1367 -0.0117  0.4756
 4002W        W 4973   8.230   5.551  13.345 -0.0435 -0.2069  0.2568
 4003W        W 4974   2.959   5.009   9.861  0.1145 -0.1084  0.0881
 4004W        W 4975   3.645  11.743   1.794 -0.0341  0.2074  0.0951
 4005W        W 4976   6.132   7.072   7.432 -0.3736  0.0989 -0.0274
 4006W        W 4977   2.507  10.750  10.554 -0.0662 -0.1915  0.4120
 4007W        W 4978  13.629  13.416   9.049  0.2295 -0.2561  0.0973
 4008W        W 4979  12.636   3.341   2.400 -0.1987 -0.1020 -0.2157
 4009W        W 4980   7.922   8.231   0.384 -0.1117 -0.0866  0.2813
 4010W        W 4981   1.953  12.972  11.785  0.2159 -0.0092 -0.3779
 4011W        W 4982  10.908   6.049  12.657 -0.1739 -0.0687 -0.2820
 4012W        W 4983   0.849   7.830   1.324  0.0293 -0.1415  0.0455
 4013W        W 4984  11.239  13.154   5.780 -0.4349 -0.0633 -0.4756
 4014W        W 4985   0.726  10.861   6.989  0.2063 -0.0927  0.0576
 4015W        W 4986  12.926  10.181   3.129 -0.0320 -0.0201  0.2676
 4016W        W 4987   5.297  10.565   0.480 -0.0055 -0.1566  0.2370
 4017W        W 4988   4.355   6.962   4.411 -0.2088 -0.0167 -0.0289
 4018W        W 4989   3.623   8.664   3.725 -0.5031  0.0367 -0.0639
 4019W        W 4990   8.918   1.027  10.394  0.2850 -0.2673 -0.4253
 4020W        W 4991  13.700  12.984   2.473  0.0391  0.0371 -0.3595
 4021W        W 4992   1.214   2.901   6.103  0.1864 -0.3215 -0.2155
 4022W        W 4993   0.154   4.244   4.361  0.3910  0.0622  0.2297
 4023W        W 4994  10.279   0.176   0.257  0.2685 -0.0816  0.1489
 4024W        W 4995   1.870   1.943   8.973  0.0628  0.2413 -0.1134
 4025W        W 4996   0.407   2.433   0.709 -0.2894 -0.1561 -0.1791
 4026W        W 4997   0.099  13.333   3.400 -0.2910 -0.0244  0.1445
 4027W        W 4998   4.247   0.326  12.911  0.0639 -0.0081 -0.0370
 4028W        W 4999   6.923   3.377   4.331 -0.4400 -0.0365  0.0289
 4029W        W 5000  12.506  13.732  10.060  0.2083 -0.1338 -0.1089
 4030W        W 5001  13.719   0.182  11.734  0.0793  0.0759 -0.1712
 4031W        W 5002  12.031   9.107   4.451  0.1616 -0.2270  0.0181
 4032W        W 5003   2.879   9.211   8.905 -0.1537  0.4391  0.3419
 4033W        W 5004   6.444  11.567   5.369  0.1005 -0.2584  0.0389
 4034W        W 5005   1.449   7.558  13.008  0.0342  0.1015  0.0642
 4035W        W 5006   4.616  11.484  12.537  0.0769 -0.1436  0.0789
 4036W        W 5007  10.651   5.559   9.862  0.1310 -0.2600  0.1775
 4037W        W 5008  12.160  13.821  11.525  0.1115 -0.2062 -0.2288
 4038W        W 5009  11.437  10.034  13.055 -0.1045  0.0695  0.0777
 4039W        W 5010   0.340  10.396  10.995 -0.1000  0.0868  0.0982
 4040W        W 5011  11.670  11.758   0.148  0.1239  0.1488 -0.0283
 4041W        W 5012  11.813   2.615  12.961 -0.3172 -0.2295 -0.2190
 4042W        W 5013   5.837   5.322   7.718  0.1530  0.1127  0.0549
 4043W        W 5014  12.724   9.151   7.641  0.1670  0.3233  0.0360
 4044W        W 5015   9.168   7.043   5.138  0.0099 -0.2923  0.0497
 4045W        W 5016  11.974   6.711   0.032  0.0825  0.1093  0.2414
 4046W        W 5017   6.239  13.845   1.325 -0.4793  0.1206  0.0194
 4047W        W 5018   0.619   8.804   0.374 -0.1226 -0.0869 -0.1609
 4048W        W 5019  10.256   8.271  12.653 -0.1313 -0.0656  0.1772
 4049W        W 5020   9.999  10.700   5.023 -0.1531  0.0722 -0.0030
 4050W        W 5021   8.506   6.968   1.872  0.0201  0.1079  0.3053
 4051W        W 5022   6.928   3.887   6.342 -0.2250  0.1666 -0.0488
 4052W        W 5023  12.747  13.358  10.391  0.2238 -0.1935  0.0091
 4053W        W 5024  11.784  11.109  11.085  0.0858 -0.0029 -0.1132
 4054W        W 5025   9.297  11.317   1.843  0.1571 -0.3422  0.2180
 4055W        W 5026   9.277   6.608   0.125 -0.0000 -0.1153 -0.2831
 4056W        W 5027  12.406   1.751   3.100  0.0174 -0.1321  0.0220
 4057W        W 5028   7.541  12.541  11.981  0.3019 -0.1654  0.2314
 4058W        W 5029   9.391  13.485   4.834  0.2482  0.3424 -0.2924
 4059W        W 5030   8.602   3.369   0.958 -0.2624 -0.0882  0.0184
 4060W        W 5031   2.009   1.337   7.959 -0.0624  0.0555 -0.1116
 4061W        W 5032   8.463   8.250   0.652  0.2699 -0.1107 -0.0413
 4062W        W 5033  13.633  11.355   9.005  0.0403  0.0011 -0.2677
 4063W        W 5034   3.741  13.461   8.859 -0.0205  0.0691  0.1924
 4064W        W 5035  13.628   8.665  10.900  0.1417  0.2170 -0.3362
 4065W        W 5036  12.992  10.909   7.134  0.1758 -0.1877 -0.0795
 4066W        W 5037   1.608  13.273  13.497 -0.1127  0.0301  0.1622
 4067W        W 5038  12.543  11.671   4.950  0.1521 -0.1094 -0.1181
 4068W        W 5039  13.301  13.234   2.753  0.0083 -0.1141 -0.0794
 4069W        W 5040   8.681   9.190  13.735 -0.0903  0.1032 -0.0004
 4070W        W 5041   6.193  11.605   4.032  0.0715 -0.3247 -0.2508
 4071W        W 5042   7.038   5.742   6.550 -0.0681 -0.4032 -0.1577
 4072W        W 5043  11.608   3.279   0.202 -0.0737 -0.0067  0.1133
 4073W        W 5044   6.043   1.654   7.507  0.1423  0.2556 -0.1269
 4074W        W 5045   6.585   2.451   6.215 -0.2054  0.3523  0.0733
 4075W        W 5046  13.188   5.687  11.286 -0.1320 -0.1282 -0.0607
 4076W        W 5047   7.393   2.784   6.388 -0.0959  0.2911 -0.1741
 4077W        W 5048   3.904   5.585   2.682  0.1230  0.2654 -0.1785
 4078W        W 5049  10.591   3.708   5.411 -0.2386  0.0237 -0.0778
 4079W        W 5050   3.215  11.429  12.200 -0.1322 -0.2040 -0.1790
 4080W        W 5051   9.569   1.978  11.507 -0.0848 -0.0392 -0.1851
 4081W        W 5052  12.184  11.290   9.751  0.3718 -0.2375  0.0502
 4082W        W 5053   5.554   4.420   7.988  0.2533 -0.1076  0.1026
 4083W        W 5054   7.303   0.993   2.232 -0.1208 -0.3629  0.0028
 4084W        W 5055   7.093   4.908   1.762 -0.2480 -0.0186  0.2181
 4085W        W 5056   7.030   6.721   4.366 -0.0869  0.0858  0.0947
 4086W        W 5057  12.454   7.549  11.981 -0.1689  0.2797 -0.0419
 4087W        W 5058  13.305   8.567  12.245  0.2747 -0.2172  0.1867
 4088W        W 5059   1.741   2.703   7.008 -0.1106 -0.1333  0.0015
 4089W        W 5060  11.880   4.682  12.550 -0.0228  0.3499 -0.3081
 4090W        W 5061   6.295  10.346   8.663 -0.1672  0.1567  0.1314
 4091W        W 5062  10.828   0.223  13.295  0.1827  0.0418 -0.2026
 4092W        W 5063  12.282   0.592   1.990 -0.0086  0.0573  0.2788
 4093W        W 5064   8.435  10.647   1.137 -0.4096  0.0844 -0.0657
 4094W        W 5065   8.599   7.401   0.184 -0.2975  0.3095  0.3106
 4095W        W 5066  12.826   2.109   6.883 -0.1940 -0.0511  0.1650
 4096W        W 5067   1.945  12.426   6.647 -0.0917  0.2282 -0.2225
 4097W        W 5068  11.238  10.948   6.858 -0.1213 -0.2921  0.2152
 4098W        W 5069   7.107   9.415   0.714  0.0649 -0.0969 -0.0125
 4099W        W 5070   9.571   1.036   0.227 -0.1980 -0.1048  0.2111
 4100W        W 5071   1.545  11.721   1.162  0.0301 -0.2265  0.2978
 4101W        W 5072  12.120   0.507   7.851  0.3363 -0.1538  0.0788
 4102W        W 5073  13.249  12.926   4.604 -0.2214 -0.1499 -0.2230
 4103W        W 5074   8.922  10.308  12.837 -0.3999 -0.2243 -0.1825
 4104W        W 5075   5.354   0.575  11.982 -0.0996 -0.3527  0.0941
 4105W        W 5076  10.042   5.638   8.503  0.1110 -0.0105  0.2091
 4106W        W 5077   8.776  10.466   1.525  0.0812  0.1130  0.2427
 4107W        W 5078   0.469   9.632   3.339  0.0909 -0.0865  0.0805
 4108W        W 5079  12.755   6.227   7.641 -0.1255 -0.2008  0.1123
 4109W        W 5080   8.284  13.269   3.128  0.2308 -0.2561  0.0143
 4110W        W 5081   1.222   8.529   9.647  0.0237  0.1006 -0.2465
 4111W        W 5082  10.999   1.863   0.780 -0.2338 -0.3218  0.1749
 4112W        W 5083  13.473  10.472   8.023 -0.2851  0.1794  0.0534
 4113W        W 5084   2.777  13.015   7.964 -0.1436 -0.3519  0.3319
 4114W        W 5085   0.450  12.317   4.647  0.1594 -0.0570 -0.3040
 4115W        W 5086   5.785   5.802   5.009  0.0551 -0.3087 -0.2757
 4116W        W 5087   2.883  12.930   1.551 -0.2620 -0.2033  0.2361
 4117W        W 5088   0.942   5.425  10.706 -0.0394 -0.0698 -0.2108
 4118W        W 5089   1.062   0.136   9.648  0.0914  0.0284 -0.2120
 4119W        W 5090  10.463   2.959   3.590  0.1884 -0.3569 -0.0454
 4120W        W 5091   6.735   0.090   9.727  0.3085 -0.0225 -0.1023
 4121W        W 5092   9.521  10.927  13.741  0.1454  0.2175  0.0004
 4122W        W 5093   9.342   8.963   5.537 -0.6865 -0.0012  0.0638
 4123W        W 5094   9.479   4.674   4.432  0.4344  0.0838  0.1999
 4124W        W 5095   7.246  12.096  11.247 -0.4380  0.2509 -0.1600
 4125W        W 5096   1.950   9.936   8.442  0.1099 -0.2419 -0.1507
 4126W        W 5097   6.759  12.869   8.024  0.1550  0.1568  0.1727
 4127W        W 5098  11.935  13.632   0.100  0.1630  0.3127  0.1974
 4128W        W 5099   8.854  10.081   2.657 -0.2898 -0.2006 -0.2032
 4129W        W 5100   9.661  11.878   2.512 -0.0639 -0.0916 -0.1668
 4130W        W 5101   5.448  13.315   2.248  0.1023  0.2522 -0.0098
 4131W        W 5102   7.156   5.898   5.979 -0.1838  0.1578  0.1826
 4132W        W 5103   7.257  10.999   2.542  0.2802 -0.1449 -0.0723
 4133W        W 5104   8.302   2.655   9.253 -0.0306  0.1018 -0.1772
 4134W        W 5105   7.074   9.812   9.369  0.1844 -0.1221 -0.0856
 4135W        W 5106   4.619   1.867  11.292 -0.0683 -0.4812 -0.2451
 4136W        W 5107   3.685  12.468   2.275 -0.3984  0.0018  0.2220
 4137W        W 5108   6.420   5.023   3.913 -0.0253 -0.1564  0.0193
 4138W        W 5109   3.325   1.324   2.680  0.1450  0.0283 -0.0936
 4139W        W 5110  13.766  10.733   7.680 -0.0994  0.3145  0.5080
 4140W        W 5111  13.160  11.326   8.797  0.0614  0.0152 -0.1964
 4141W        W 5112  11.675  12.672  11.985 -0.0651 -0.0268  0.2552
 4142W        W 5113   6.889   2.681   1.433 -0.1225 -0.0972 -0.4134
 4143W        W 5114  10.635   8.850  11.583 -0.0249  0.0459 -0.1974
 4144W        W 5115   5.080   0.666   1.165  0.3090  0.0547 -0.1801
 4145W        W 5116   5.830   1.037   1.329  0.2002  0.3259 -0.0297
 4146W        W 5117  11.014   2.859  11.345  0.1565 -0.0611  0.1968
 4147W        W 5118   9.782  13.756  11.822  0.0136  0.0018  0.0997
 4148W        W 5119   4.721  11.315   6.588 -0.0072 -0.0451 -0.0163
 4149W        W 5120   6.911   5.061  10.544 -0.2306 -0.1028  0.1813
 4150W        W 5121   7.733   7.800   6.726  0.2491 -0.0095  0.0727
 4151W        W 5122   9.428   7.016  12.854 -0.0045  0.3881 -0.1866
 4152W        W 5123   0.119  13.909   4.346 -0.2420  0.1999  0.0478
 4153W        W 5124   2.164   0.905   9.025  0.0435  0.0670 -0.2739
 4154W        W 5125  13.665  11.603   8.170 -0.0489  0.0952 -0.0721
 4155W        W 5126   1.581   0.905   6.240  0.2386  0.1754  0.1475
 4156W        W 5127   2.665   3.946   6.182  0.1542 -0.1574  0.0147
 4157W        W 5128   5.955   4.507   4.590 -0.0852 -0.0861  0.1451
 4158W        W 5129   1.102   9.587   9.991 -0.1256  0.2590  0.0809
 4159W        W 5130   9.462  13.405   7.110 -0.0621 -0.0632 -0.0779
 4160W        W 5131   9.239   1.821   7.223  0.0397  0.0377  0.0535
 4161W        W 5132  13.852   9.271  13.537  0.2813  0.0434  0.1165
 4162W        W 5133   3.024   5.657   1.577 -0.1197  0.0874  0.3457
 4163W        W 5134  10.128   4.962   4.873  0.3280 -0.0414 -0.2625
 4164W        W 5135  13.661   5.257   1.392  0.0710  0.3993 -0.3352
 4165W        W 5136  12.620   8.015   6.810 -0.1042 -0.0925  0.1793
 4166W        W 5137   6.733  12.236   2.452 -0.1220 -0.0194 -0.0910
 4167W        W 5138  10.269   7.985   8.801  0.0358 -0.0518 -0.0960
 4168W        W 5139  12.173  13.359  11.680  0.0064 -0.3956  0.2822
 4169W        W 5140   8.241   6.616   5.106  0.1244 -0.0730  0.1225
 4170W        W 5141   0.766   6.232   1.027 -0.0609 -0.0712  0.1491
 4171W        W 5142   8.506   7.867   1.526 -0.3792 -0.2400  0.1352
 4172W        W 5143   6.975  10.469   2.274  0.1386 -0.0349  0.1533
 4173W        W 5144   5.288   6.445   8.969  0.2070  0.1176  0.0903
 4174W        W 5145   7.235   9.236   2.551 -0.0293 -0.0697  0.1978
 4175W        W 5146   7.313   6.868  13.325 -0.0959 -0.3547 -0.3059
 4176W        W 5147   5.246   8.676   5.272 -0.0162  0.4234 -0.0311
 4177W        W 5148   6.370  13.461   2.286  0.0577 -0.0888  0.1300
 4178W        W 5149   6.217   1.638   5.747  0.1021  0.1384 -0.2623
 4179W        W 5150   4.343   9.831   0.397 -0.2867  0.2061 -0.0544
 4180W        W 5151  10.006  12.926  12.586  0.1553 -0.2392 -0.2330
 4181W        W 5152  12.884   7.198  11.818 -0.0247 -0.1426  0.0990
 4182W        W 5153   8.705   7.096   4.287 -0.1390  0.0023 -0.0511
 4183W        W 5154   6.006  11.750  11.862  0.1192 -0.1623 -0.0476
 4184W        W 5155  12.311  11.971   1.983 -0.1794  0.2064  0.1120
 4185W        W 5156   7.542  11.125   9.075 -0.0856  0.0037  0.0617
 4186W        W 5157  12.816  10.953   9.004 -0.3871 -0.1434  0.2813
 4187W        W 5158   8.782   7.697   9.905  0.0096  0.0783  0.1893
 4188W        W 5159   8.369   3.222   9.003  0.2755 -0.1738 -0.0009
 4189W        W 5160   5.728  11.927   9.460 -0.1517 -0.1838 -0.3722
 4190W        W 5161  11.927  13.673   4.562  0.1289  0.0027 -0.2725
 4191W        W 5162  10.289   3.040   1.842  0.1843  0.0934  0.1579
 4192W        W 5163  11.259   2.296   2.906 -0.1338 -0.2098  0.0225
 4193W        W 5164   5.117  11.411   5.138 -0.2872  0.0072 -0.0196
 4194W        W 5165   4.003   2.707   6.150 -0.1342 -0.3212 -0.2043
 4195W        W 5166   5.162  12.179   3.051  0.0450  0.0157  0.2792
 4196W        W 5167  13.610   9.589   4.830  0.0767  0.0136  0.2169
 4197W        W 5168   9.758   7.486  12.942 -0.1433 -0.0797  0.1628
 4198W        W 5169  13.811  11.565   4.810 -0.3613  0.1151  0.0319
 4199W        W 5170  12.190   5.202   6.583  0.2185  0.1878  0.4471
 4200W        W 5171   9.516   9.173   8.547  0.1349  0.2259  0.0125
 4201W        W 5172   5.034  13.011   2.412 -0.0647  0.1533 -0.1702
 4202W        W 5173   8.017  13.476   9.157  0.3604  0.1845  0.1038
 4203W        W 5174   2.502  12.590   4.037  0.2037  0.1584  0.1440
 4204W        W 5175   8.543  10.722   3.985  0.4206  0.1226  0.0751
 4205W        W 5176   3.883   8.541   5.143  0.0194  0.3516  0.2093
 4206W        W 5177   2.764   2.294  12.738  0.3965 -0.3308  0.2122
 4207W        W 5178  11.733  11.234   1.877 -0.0918  0.3948 -0.0991
 4208W        W 5179   1.980   8.458   3.353 -0.1288 -0.0707 -0.1390
 4209W        W 5180   8.472  12.495  10.679 -0.1695  0.2521 -0.0944
 4210W        W 5181   1.294   4.146  12.068  0.0451 -0.1076 -0.1474
 4211W        W 5182   9.289   9.297   5.186  0.2174  0.0315 -0.3411
 4212W        W 5183  13.856  10.384   4.601  0.1027 -0.0944  0.0367
 4213W        W 5184   8.329   4.089   4.605 -0.1098  0.2540  0.1109
 4214W        W 5185  12.409   4.408   0.133  0.1998  0.3489 -0.1429
 4215W        W 5186   0.080   5.173   3.411  0.2163 -0.1977  0.1640
 4216W        W 5187   1.495   8.674   1.901  0.0971  0.1163  0.1283
 4217W        W 5188   1.947  10.520   7.554 -0.0024 -0.0547 -0.0401
 4218W        W 5189   7.451   1.305  11.476  0.0966 -0.0442 -0.1714
 4219W        W 5190   7.601   8.478  11.708 -0.1538  0.0166  0.0619
 4220W        W 5191   2.880   1.423   8.039 -0.0769 -0.0510 -0.0376
 4221W        W 5192  10.103   7.881  10.206 -0.0181 -0.3274  0.1081
 4222W        W 5193   7.986  10.386   1.068 -0.0981 -0.0010 -0.0927
 4223W        W 5194   7.865   1.058   0.259 -0.4061 -0.2863  0.0731
 4224W        W 5195   3.131   1.737   6.963 -0.4733  0.2084  0.3370
 4225W        W 5196   1.501  13.136   1.464  0.0482  0.1969  0.0075
 4226W        W 5197   5.043   8.045   9.900 -0.0577  0.0161  0.4332
 4227W        W 5198  13.153   4.102   0.799 -0.0134 -0.0586  0.0669
 4228W        W 5199   7.472   9.130   6.417 -0.1004  0.2162  0.2575
 4229W        W 5200  12.938  12.234   7.788  0.1282  0.0949  0.1078
 4230W        W 5201   4.787   6.269  10.590  0.1270 -0.1629 -0.0257
 4231W        W 5202  12.395   2.351  11.718 -0.3017  0.0914 -0.2369
 4232W        W 5203  12.174   3.125   5.839  0.1464  0.2335  0.0138
 4233W        W 5204   9.836   2.998   4.935  0.2322 -0.1623 -0.0983
 4234W        W 5205   8.553   4.243   0.540  0.0729  0.0371 -0.1753
 4235W        W 5206   4.961   2.215   8.728  0.1744 -0.2029  0.1568
 4236W        W 5207   1.258   6.040   1.153 -0.0562  0.1478 -0.3226
 4237W        W 5208  12.861  12.221   8.328 -0.2680 -0.1967 -0.0290
 4238W        W 5209   2.050   2.332   2.227  0.0081 -0.0572 -0.2108
 4239W        W 5210   3.616   4.128   1.809  0.0365 -0.1688 -0.0228
 4240W        W 5211   2.435   1.677  11.051 -0.2354 -0.5636  0.2550
 4241W        W 5212   2.135  11.944   9.499 -0.4070  0.2315  0.1446
 4242W        W 5213   4.262   6.570   1.518 -0.2853 -0.1030  0.0477
 4243W        W 5214   8.970  10.978   0.197 -0.0651 -0.1976 -0.1130
 4244W        W 5215   9.822   1.969  12.874 -0.2731  0.1623  0.2205
 4245W        W 5216  13.383   0.571   4.808  0.4299  0.1206 -0.0711
 4246W        W 5217   8.402  11.511  10.443 -0.3098 -0.0064  0.2216
 4247W        W 5218   6.234  11.655  11.438  0.3847  0.1092 -0.1721
 4248W        W 5219   0.643  10.897   8.805 -0.0776 -0.3337  0.0582
 4249W        W 5220  12.741   2.186   1.710  0.0072 -0.0646 -0.0859
 4250W        W 5221  13.022  13.386   9.940 -0.3291 -0.0359  0.2678
 4251W        W 5222   1.576   6.527   7.020 -0.1112 -0.0439 -0.1773
 4252W        W 5223   6.881  10.665   7.838 -0.1326  0.1381  0.0193
 4253W        W 5224   5.888   6.440   6.328  0.0038 -0.2077 -0.1581
 4254W        W 5225  12.320   6.573   7.346 -0.2022 -0.0000  0.1813
 4255W        W 5226   0.770   5.920   0.631  0.1213  0.2922 -0.1336
 4256W        W 5227   2.250   7.213   4.915  0.0306  0.0736 -0.0141
 4257W        W 5228  11.065   6.867   1.503  0.0328  0.0591  0.0629
 4258W        W 5229   0.241  12.943  13.626  0.0725  0.0809 -0.1863
 4259W        W 5230   1.182  12.925   0.189 -0.1551  0.0311 -0.0126
 4260W        W 5231   1.951   5.327   6.191 -0.0745 -0.0062  0.0854
 4261W        W 5232   8.487  13.791  10.995 -0.3489 -0.2075 -0.3321
 4262W        W 5233  13.534   9.151  10.936  0.0680  0.0504 -0.2017
 4263W        W 5234   4.919   8.123  10.364  0.0876  0.0633 -0.0631
 4264W        W 5235   7.347   7.814   1.040  0.3365  0.1040  0.2279
 4265W        W 5236  10.347   7.808  12.281  0.2430  0.1380 -0.0254
 4266W        W 5237   5.155   8.899   6.226  0.2484  0.0121  0.0148
 4267W        W 5238   5.358  11.310   2.662 -0.1298  0.2503  0.0621
 4268W        W 5239   1.485   9.979   8.070 -0.2018 -0.0073 -0.1483
 4269W        W 5240  12.649   2.220  10.160  0.1543 -0.1511  0.1635
 4270W        W 5241   0.778  10.082   3.109  0.3456  0.0428  0.1541
 4271W        W 5242   7.032  13.150   4.490 -0.1509 -0.1893  0.0854
 4272W        W 5243   2.928   7.205   1.096  0.1476  0.0661  0.1116
 4273W        W 5244  12.929  13.024  12.148 -0.3732 -0.1543  0.0999
 4274W        W 5245  12.671   1.685  13.878  0.0314 -0.0369 -0.2059
 4275W        W 5246   2.816   6.704   5.385  0.2056  0.1529  0.0897
 4276W        W 5247  13.623   4.346   0.936  0.0269  0.0386 -0.0421
 4277W        W 5248  10.658   4.930   6.742 -0.1339  0.2559 -0.2356
 4278W        W 5249   8.116   6.241  11.244 -0.0402  0.0479 -0.0267
 4279W        W 5250   1.344   8.638   0.091 -0.2308 -0.1870  0.0621
 4280W        W 5251   8.731  12.428   0.210  0.0537 -0.2432 -0.1693
 4281W        W 5252   1.848   4.303   6.453  0.2703 -0.0007 -0.1632
 4282W        W 5253   0.369   3.693   2.250  0.1877 -0.2004 -0.0937
 4283W        W 5254   5.321   5.190   5.702  0.4216 -0.2115 -0.1337
 4284W        W 5255   1.007  10.687   7.398 -0.0722  0.0803  0.0016
 4285W        W 5256   5.405  13.262  11.696 -0.1035 -0.0773 -0.1837
 4286W        W 5257   6.976  13.130   2.475 -0.0489 -0.1592  0.3120
 4287W        W 5258   0.276   8.536  12.231 -0.3441 -0.0855  0.1158
 4288W        W 5259  10.336   5.605   6.449 -0.1171  0.0760  0.2051
 4289W        W 5260   3.227   9.248   3.550 -0.2116 -0.2638 -0.1700
 4290W        W 5261   4.236  10.414   1.067  0.0822  0.1593  0.1235
 4291W        W 5262  13.120  10.571   9.029  0.3642 -0.1597 -0.2050
 4292W        W 5263   0.114   3.617   6.375 -0.1014 -0.2545 -0.3239
 4293W        W 5264   7.005   1.979  11.074 -0.0111  0.2854  0.1050
 4294W        W 5265  13.771   6.824   5.593 -0.0574 -0.4010  0.1707
 4295W        W 5266  12.297   3.934   9.623  0.4197 -0.3490  0.1902
 4296W        W 5267  10.927   6.681   0.123  0.0625 -0.0374  0.0233
 4297W        W 5268   0.291   8.522  13.129 -0.1242  0.1453  0.0722
 4298W        W 5269   5.632   9.471  11.237  0.2624 -0.3033  0.5387
 4299W        W 5270  11.375   2.389  13.731 -0.1581 -0.3314  0.2314
 4300W        W 5271   1.258  12.775   4.831  0.0562  0.1271  0.1296
 4301W        W 5272  13.194  12.060  11.735 -0.0396 -0.0308  0.0323
 4302W        W 5273   7.918   3.011   1.635 -0.3012 -0.0542 -0.1349
 4303W        W 5274  13.202  10.196   0.703 -0.0440  0.0543  0.1888
 4304W        W 5275   4.590  11.701   1.718 -0.0099 -0.0167 -0.2605
 4305W        W 5276   4.095   8.857   3.899 -0.1523 -0.2862  0.0759
 4306W        W 5277   0.688   4.662   0.181 -0.1992 -0.0865  0.1443
 4307W        W 5278   7.393   0.494  10.814  0.1460  0.1159  0.1781
 4308W        W 5279   0.332  11.191   5.562 -0.0129 -0.1963  0.3665
 4309W        W 5280   3.257   2.579   5.862 -0.4385 -0.0260 -0.4380
 4310W        W 5281   2.239  11.032  11.539  0.0480 -0.2387  0.0240
 4311W        W 5282  11.784  11.398   0.924  0.0655  0.0660  0.1008
 4312W        W 5283   0.419   2.046   8.808 -0.0810  0.0447  0.0804
 4313W        W 5284  11.953   6.071   4.042 -0.1123 -0.4562 -0.0317
 4314W        W 5285   9.878   6.736   3.046  0.3375 -0.1975  0.1572
 4315W        W 5286   6.222   1.660   6.546 -0.1866 -0.0286 -0.1987
 4316W        W 5287  12.876  12.237   8.815 -0.1592 -0.2659 -0.1691
 4317W        W 5288   7.676   0.716  12.630 -0.0677 -0.2249 -0.3119
 4318W        W 5289   1.764  10.894   1.313 -0.1655 -0.1166  0.2311
 4319W        W 5290   2.660   9.893  11.545  0.0651 -0.3434 -0.0626
 4320W        W 5291  10.439   5.657   7.197  0.2623 -0.0173  0.1568
 4321W        W 5292  10.826   1.658  11.779 -0.2176 -0.1185  0.3811
 4322W        W 5293   7.002   1.629  13.917  0.0419  0.1269  0.2338
 4323W        W 5294   1.155   0.512  10.993 -0.2675 -0.1273 -0.2517
 4324W        W 5295   4.902   7.624   5.981  0.1130 -0.0001 -0.2548
 4325W        W 5296   8.640   6.579   7.038  0.0026 -0.0405  0.0030
 4326W        W 5297   8.627   6.090   0.873 -0.0070  0.0335  0.1709
 4327W        W 5298   0.182   1.549   8.889  0.5359 -0.2289 -0.2564
 4328W        W 5299  12.721   9.951  10.111  0.0961 -0.1044  0.0932
 4329W        W 5300   5.400   9.018   8.135 -0.1073  0.1648  0.0070
 4330W        W 5301   9.844   5.478   4.463 -0.2679  0.0957 -0.1850
 4331W        W 5302   5.777   9.454   7.888 -0.4020  0.1186 -0.1617
 4332W        W 5303  11.801  11.771   1.865  0.0579 -0.0256  0.2372
 4333W        W 5304   9.203   1.046  11.654 -0.1347 -0.3300  0.2865
 4334W        W 5305   6.916   7.094   9.195  0.1107  0.0412  0.3824
 4335W        W 5306  11.102   5.232   9.578 -0.0829 -0.1339  0.1567
 4336W        W 5307   1.497  12.811   8.542  0.0895  0.2299 -0.1378
 4337W        W 5308  11.846   0.609   0.007 -0.3782 -0.0801 -0.0237
 4338W        W 5309  13.548   6.424   9.996  0.0145 -0.0855  0.0529
 4339W        W 5310   0.352   7.292   1.960  0.0382 -0.0790 -0.1118
 4340W        W 5311   7.451   6.413   9.069 -0.2210 -0.1541 -0.1229
 4341W        W 5312  11.924   5.507  10.355 -0.1336  0.0943 -0.2293
 4342W        W 5313  13.212   2.844  13.543 -0.0090  0.1379  0.1257
 4343W        W 5314  13.292   3.090   5.142 -0.1851  0.0846 -0.0074
 4344W        W 5315  13.153   5.109  12.510  0.2172  0.3649  0.0764
 4345W        W 5316   0.679  10.748  11.625 -0.0173  0.0616  0.0224
 4346W        W 5317   5.500  10.214   9.609 -0.0916 -0.0169 -0.0034
 4347W        W 5318  12.070   1.042  10.820  0.0668  0.2003 -0.1720
 4348W        W 5319   8.674  12.870   6.800  0.0591  0.1120 -0.2132
 4349W        W 5320   7.074   7.054   1.753 -0.0401 -0.1143 -0.2229
 4350W        W 5321  11.420  10.933   2.307 -0.1342 -0.0136  0.2337
 4351W        W 5322   4.438  13.064   3.238 -0.0160 -0.0498  0.1253
 4352W        W 5323   9.010   5.196   1.451 -0.5499 -0.0140 -0.0398
 4353W        W 5324   4.050   3.167   5.817 -0.2149  0.0535 -0.2967
 4354W        W 5325   2.435   9.873   2.923 -0.1503 -0.0788  0.1781
 4355W        W 5326   1.324   2.964  13.602 -0.2346  0.0318  0.0873
 4356W        W 5327   2.146  13.488  11.512  0.0422  0.0082  0.0078
 4357W        W 5328  11.470   8.513   1.887  0.1065  0.0218  0.0774
 4358W        W 5329   6.066   6.760  11.812 -0.0645 -0.1407  0.0493
 4359W        W 5330  10.579   9.466   3.720 -0.3285  0.0325  0.0408
 4360W        W 5331   3.781  13.615   0.699 -0.0536 -0.0354  0.0108
 4361W        W 5332  11.620   9.381   9.230 -0.0555 -0.3579  0.2066
 4362W        W 5333   1.508   0.169  12.164 -0.5852 -0.0182 -0.1033
 4363W        W 5334   8.625   3.158   3.832 -0.1591 -0.1745 -0.1085
 4364W        W 5335   0.297   5.847   1.679  0.1084 -0.2042  0.1842
 4365W        W 5336  12.574   1.710   6.539  0.0174 -0.1308 -0.1360
 4366W        W 5337   7.986  13.003  10.002 -0.0580 -0.0376  0.0168
 4367W        W 5338   2.442   9.147   8.174 -0.1218  0.2065  0.3054
 4368W        W 5339  10.213  10.150   9.421 -0.2196 -0.0931 -0.0573
 4369W        W 5340   5.236   6.022   7.307 -0.2504  0.2395  0.0244
 4370W        W 5341   3.607   0.839   9.105 -0.2963 -0.0158 -0.0297
 4371W        W 5342  12.125   2.001   2.766  0.1361  0.2651  0.4141
 4372W        W 5343  12.322   7.568   6.833  0.2607 -0.1386 -0.2599
 4373W        W 5344   1.296   5.556  12.332 -0.0849 -0.2336 -0.1014
 4374W        W 5345  12.793   2.015  11.708 -0.1109  0.3558 -0.2906
 4375W        W 5346   9.965   6.387   7.172  0.1873  0.0878  0.1946
 4376W        W 5347   2.911  11.482   1.939 -0.2004  0.0599  0.0129
 4377W        W 5348   9.918  12.579   6.877 -0.0662  0.2447  0.1782
 4378W        W 5349  10.190   7.928   5.362 -0.0474  0.0386 -0.0972
 4379W        W 5350   8.320   1.336   0.169  0.0100  0.2501  0.0279
 4380W        W 5351  10.349   6.288   4.948  0.2715 -0.0902  0.0941
 4381W        W 5352   0.291   1.412   5.633  0.1527  0.0832  0.2039
 4382W        W 5353   7.516   5.755   8.200 -0.1486 -0.1508  0.1575
 4383W        W 5354   8.945   3.795   4.402  0.0705 -0.1080 -0.0539
 4384W        W 5355   4.115   0.433  11.784 -0.1924 -0.0152 -0.3342
 4385W        W 5356   0.922   8.395   6.573  0.2576 -0.3235 -0.2761
 4386W        W 5357   8.128   6.256   8.324  0.0591 -0.1270 -0.0103
 4387W        W 5358   1.549   2.093   2.105  0.4720 -0.1473  0.2233
 4388W        W 5359   8.638   7.118   6.723 -0.1991 -0.0437  0.1383
 4389W        W 5360   2.229   7.642   6.542  0.3046  0.1185 -0.2060
 4390W        W 5361   1.374   1.136   5.751 -0.0201  0.3105  0.2111
 4391W        W 5362   0.139   7.882   2.971 -0.3132 -0.2776  0.3157
 4392W        W 5363  13.159  12.939   4.124  0.3811 -0.3267  0.1145
 4393W        W 5364   6.263   8.141  11.405 -0.0444 -0.1085  0.1025
 4394W        W 5365   9.472  13.711   8.276  0.0320  0.1357 -0.1035
 4395W        W 5366   3.495   4.529  13.718 -0.1952  0.1396 -0.3000
 4396W        W 5367   2.401   7.595   9.591 -0.0303  0.0355  0.2657
 4397W        W 5368   5.017   7.315   0.587  0.0221  0.3256  0.0001
 4398W        W 5369   4.223   7.638   1.198  0.1319 -0.0405  0.1952
 4399W        W 5370  13.356   4.673   3.774  0.1962 -0.2431  0.0725
 4400W        W 5371   0.125  12.387  10.105  0.0290  0.0995 -0.1152
 4401W        W 5372   9.552   2.771   0.283  0.0715  0.2350 -0.0248
 4402W        W 5373  13.388   4.937   5.736  0.2872 -0.1427 -0.0919
 4403W        W 5374  13.190   5.953   4.285  0.0973 -0.0535 -0.1454
 4404W        W 5375  10.785  10.023  11.582  0.0505  0.1131  0.1375
 4405W        W 5376   4.082   6.490  11.031 -0.1347 -0.2643  0.2931
 4406W        W 5377   2.744   8.979   1.866  0.1986  0.1129 -0.1379
 4407W        W 5378   9.136   3.167  13.406 -0.5812  0.1371  0.0964
 4408W        W 5379   8.579  10.226   9.588  0.4531 -0.4131 -0.0701
 4409W        W 5380   9.244   5.746  10.984 -0.3023  0.1806  0.1979
 4410W        W 5381   8.935  11.407   5.229 -0.4547  0.0761 -0.1038
 4411W        W 5382   1.290   7.883   2.609  0.0933  0.1542  0.1529
 4412W        W 5383  10.618   8.988  12.061  0.0928 -0.2179 -0.0190
 4413W        W 5384   0.484   6.137  12.420 -0.2021 -0.1931  0.0134
 4414W        W 5385   4.945  11.690   6.803 -0.0235  0.0432 -0.1768
 4415W        W 5386   1.444  13.877   2.590 -0.0901  0.0702  0.2564
 4416W        W 5387   6.438  12.887  11.591  0.1095 -0.2583  0.0195
 4417W        W 5388   6.504  11.262  12.490 -0.1510  0.1360  0.2361
 4418W        W 5389   4.133   0.886   2.310  0.3973 -0.0523 -0.1171
 4419W        W 5390   7.374   5.839  11.868  0.1235 -0.0974  0.4757
 4420W        W 5391   5.001   5.243   5.367  0.0360  0.0774 -0.3483
 4421W        W 5392  11.090   9.342   2.578 -0.1196 -0.0103  0.2710
 4422W        W 5393  12.013   9.242   8.401 -0.0190 -0.0466 -0.3222
 4423W        W 5394   1.097   4.058   3.060  0.1957  0.0459  0.1306
 4424W        W 5395  13.332   2.644  11.160  0.0518 -0.1987  0.0945
 4425W        W 5396  12.020   9.588   6.064 -0.2069 -0.1182 -0.0586
 4426W        W 5397   6.402   9.948   1.465  0.3689 -0.1301  0.4699
 4427W        W 5398  13.212   0.253  10.672  0.0229  0.0425 -0.0526
 4428W        W 5399  11.258   5.381   4.309 -0.2169 -0.1887 -0.0300
 4429W        W 5400   8.481   5.343  13.695  0.1363  0.0157 -0.0613
 4430W        W 5401   8.013   7.968   2.442  0.1971 -0.1932  0.0545
 4431W        W 5402  11.275  10.353   5.707  0.1012 -0.0370  0.1542
 4432W        W 5403   6.156   4.369   5.081  0.1636 -0.1903  0.3539
 4433W        W 5404   3.400  13.774   4.092  0.3598 -0.0598 -0.0157
 4434W        W 5405   0.782   0.775  11.958  0.0319  0.1010  0.0014
 4435W        W 5406   6.598  13.641   5.064  0.1236  0.2003  0.1594
 4436W        W 5407   1.277   6.612   4.351 -0.0438 -0.1157  0.3066
 4437W        W 5408   2.553   5.623   8.898  0.0361 -0.0827 -0.1753
 4438W        W 5409   1.474  13.185   9.768 -0.0939  0.4999  0.2388
 4439W        W 5410   5.081   4.820  13.772  0.0002 -0.0062  0.0636
 4440W        W 5411  12.213   0.986  11.334  0.1645  0.0917  0.0666
 4441W        W 5412   7.051  12.107   3.090 -0.0919 -0.3377  0.0602
 4442W        W 5413   1.714   6.217   5.536  0.1486 -0.0152 -0.1721
 4443W        W 5414   9.927  11.034  11.411 -0.0558 -0.0364  0.1588
 4444W        W 5415   0.674  11.263  13.316 -0.2888 -0.2025 -0.4094
 4445W        W 5416   8.050  10.502  11.664 -0.3225 -0.2801  0.2316
 4446W        W 5417  11.498   4.079  12.064 -0.4244  0.0853  0.2976
 4447W        W 5418  10.921   2.590  12.383 -0.0312  0.1705 -0.1508
 4448W        W 5419   4.750  13.605   6.781 -0.0326 -0.0793  0.2410
 4449W        W 5420   9.303  10.630  12.917 -0.1275  0.0144 -0.1673
 4450W        W 5421   9.347   7.633   7.761 -0.0998  0.1139 -0.3698
 4451W        W 5422   1.118   7.290   2.447  0.1139 -0.1782  0.4409
 4452W        W 5423   3.654   8.176   6.239 -0.2097 -0.0568  0.1526
 4453W        W 5424   7.320   4.962  11.191 -0.0171  0.2557 -0.1912
 4454W        W 5425  10.484   0.243   5.953 -0.0792  0.1016  0.4340
 4455W        W 5426   8.930   6.698   4.812 -0.1768  0.1399 -0.3507
 4456W        W 5427   7.691  12.566   5.471 -0.1701 -0.4289 -0.0429
 4457W        W 5428  13.071   7.749  11.064 -0.3919 -0.1635 -0.2692
 4458W        W 5429  12.163   0.996   4.619  0.2584 -0.1271 -0.3285
 4459W        W 5430   7.783   4.358   8.083 -0.1575 -0.0069  0.4014
 4460W        W 5431   4.976  11.253   7.033  0.0135 -0.2618  0.0747
 4461W        W 5432  13.474   8.849   4.166 -0.0628  0.0845  0.1699
 4462W        W 5433   6.208   5.040   6.439  0.0430 -0.1644 -0.0145
 4463W        W 5434  11.386   0.135   1.293  0.0182 -0.0670 -0.2863
 4464W        W 5435   9.287   7.589  10.158 -0.1933  0.1456 -0.0157
 4465W        W 5436   7.976   5.117   7.777 -0.2164 -0.1059  0.0825
 4466W        W 5437   0.243   0.488   4.243  0.2231 -0.0853 -0.1107
 4467W        W 5438   8.212  12.302   0.213  0.0993  0.0096 -0.2770
 4468W        W 5439   5.445   4.487   6.322  0.1538  0.0177 -0.2276
 4469W        W 5440   3.007   6.555   1.174  0.1939  0.0810  0.1754
 4470W        W 5441  12.624   0.003   4.633  0.2969 -0.1788  0.1975
 4471W        W 5442   6.877  13.834  12.825  0.1536  0.0803 -0.2153
 4472W        W 5443  12.533   2.637   0.367 -0.0862  0.0283 -0.0505
 4473W        W 5444   7.135   5.920  11.404  0.1708 -0.1077 -0.2989
 4474W        W 5445  10.688   0.487   9.049 -0.1599 -0.2323  0.3029
 4475W        W 5446   7.476  10.636   4.660  0.2599 -0.0528  0.3391
 4476W        W 5447  11.069   5.450   6.102 -0.0028 -0.1542 -0.1506
 4477W        W 5448  11.461   0.426   6.599 -0.3724 -0.0706 -0.1571
 4478W        W 5449   2.635   0.922   9.797 -0.0216  0.0239  0.2056
 4479W        W 5450   0.825   6.341   3.987  0.1381 -0.4553 -0.1912
 4480W        W 5451  10.694   8.124   8.465  0.2804 -0.0102  0.1180
 4481W        W 5452  11.032  11.400   4.213  0.0343 -0.0719  0.2902
 4482W        W 5453   3.250   7.593   9.073 -0.1535  0.0517 -0.2045
 4483W        W 5454   9.639   9.646   8.453  0.0711  0.1961 -0.0587
 4484W        W 5455   7.739   8.196   1.078 -0.0662  0.1595 -0.1838
 4485W        W 5456   5.291   6.046   0.485 -0.0658  0.0823 -0.2205
 4486W        W 5457   9.764  12.605   5.018  0.2291  0.1980  0.0318
 4487W        W 5458  12.305   5.075   7.931  0.1015  0.0334 -0.1697
 4488W        W 5459   9.707   6.066   7.704  0.2474  0.0120  0.0575
 4489W        W 5460   1.614   3.948  13.275 -0.0342 -0.0552  0.1221
 4490W        W 5461   7.193   5.318   9.576 -0.2276 -0.1559 -0.0135
 4491W        W 5462  10.605   0.636  12.462  0.0447  0.0810 -0.2220
 4492W        W 5463   6.067  13.783   4.980  0.3327  0.1759 -0.2232
 4493W        W 5464   2.791  12.301   8.590 -0.3102  0.1633 -0.3564
 4494W        W 5465   2.990   0.157   4.137  0.0749 -0.0728  0.2174
 4495W        W 5466   2.961   5.848  12.767 -0.1410 -0.0196 -0.5152
 4496W        W 5467  12.389   1.814  10.948  0.0264  0.1021  0.1967
 4497W        W 5468   0.499   3.840   3.524  0.2005  0.1339  0.1851
 4498W        W 5469  10.889   1.986  10.308 -0.0133 -0.0161 -0.1551
 4499W        W 5470  10.575   9.273   2.891  0.4649  0.1040  0.1960
 4500W        W 5471   1.885  13.710   2.414  0.0008 -0.0992 -0.1327
 4501W        W 5472   9.478   3.324   8.156  0.0813 -0.3495 -0.1985
 4502W        W 5473   4.845   3.661   1.380 -0.1079  0.0258  0.2638
 4503W        W 5474   4.504  13.257   8.839  0.2077  0.0811  0.0388
 4504W        W 5475   3.070   3.810   4.857 -0.1782  0.0743  0.4641
 4505W        W 5476   5.873   0.369   7.798  0.1781 -0.1264  0.2614
 4506W        W 5477   8.245   6.975   2.658  0.2880 -0.3206 -0.0800
 4507W        W 5478   2.895  12.857  12.563  0.4472 -0.1934  0.1922
 4508W        W 5479   9.414   2.776  13.684  0.1232  0.1997 -0.1775
 4509W        W 5480  10.276   6.316   0.805 -0.3890 -0.1377 -0.1882
 4510W        W 5481   8.796   6.610   5.847  0.1778 -0.0082 -0.0261
 4511W        W 5482   8.207  12.058   7.940  0.0763  0.1372  0.2371
 4512W        W 5483  11.435   5.381  12.013 -0.0897 -0.1265 -0.1706
 4513W        W 5484  12.353   9.229  11.643  0.1569  0.1451 -0.0915
 4514W        W 5485   2.886  11.968  12.439  0.0905 -0.2775  0.1653
 4515W        W 5486  12.186   3.831  11.688  0.3332 -0.2125 -0.1719
 4516W        W 5487   0.139  12.063   4.943 -0.2177 -0.2744  0.0431
 4517W        W 5488   0.884   0.898   0.523 -0.3352 -0.0721 -0.0863
 4518W        W 5489   1.047   2.250  10.011  0.2825  0.1658  0.5010
 4519W        W 5490   9.505   8.902   4.303  0.1635  0.0270  0.0394
 4520W        W 5491   7.996   4.844   0.810 -0.2676  0.1279 -0.3469
 4521W        W 5492   4.392  11.172   7.005 -0.1589  0.0586  0.0991
 4522W        W 5493   4.846   6.388  12.883  0.3120  0.0453  0.0266
 4523W        W 5494   4.309   0.250  11.246  0.2169  0.1493  0.2228
 4524W        W 5495  10.385  13.341  10.656  0.2467  0.2380  0.1186
 4525W        W 5496  11.410   6.023   1.758  0.0352  0.2662 -0.2049
 4526W        W 5497   1.046   9.111   2.094  0.4228 -0.0115  0.1132
 4527W        W 5498   7.683   0.657   4.417 -0.2462 -0.0703 -0.0010
 4528W        W 5499   0.151  13.865   7.040 -0.2411 -0.0609 -0.1677
 4529W        W 5500  11.242   4.987   2.814 -0.0312  0.4403 -0.1609
 4530W        W 5501   5.903   2.157   7.209 -0.1407  0.2107  0.0506
 4531W        W 5502  11.092   9.544  10.045 -0.1106  0.0345 -0.0442
 4532W        W 5503   7.225  12.129   2.598 -0.3885 -0.2479  0.1884
 4533W        W 5504   5.193   9.196   3.999 -0.0142 -0.2398 -0.1293
 4534W        W 5505   2.117   7.300   5.870 -0.2096 -0.1861  0.0874
 4535W        W 5506   6.744   2.965   2.480  0.2657 -0.2903 -0.3547
 4536W        W 5507   3.906  10.567   3.502 -0.0679  0.0141 -0.1828
 4537W        W 5508   5.196   6.284   2.249  0.0533  0.1264  0.0273
 4538W        W 5509   0.157   2.533   5.337  0.0572 -0.2539 -0.1759
 4539W        W 5510  10.739  13.350   3.042  0.2017  0.2690  0.1911
 4540W        W 5511   3.484  11.253   1.985  0.1623 -0.1927 -0.0144
 4541W        W 5512   9.328   1.844   8.937 -0.3961  0.0873  0.0170
 4542W        W 5513   2.053   8.867   5.279 -0.0031  0.1965  0.2135
 4543W        W 5514  10.902   4.794  13.690 -0.2697 -0.2964 -0.0962
 4544W        W 5515   2.061   1.666   3.895  0.0596 -0.3602 -0.1980
 4545W        W 5516  13.388   0.877   2.812 -0.1684 -0.2073 -0.0226
 4546W        W 5517   8.006   6.182   5.706 -0.0853  0.0722  0.3335
 4547W        W 5518   4.427   7.055   6.178  0.0651  0.1155 -0.3448
 4548W        W 5519   3.508   9.494  11.352  0.2010  0.1347  0.0475
 4549W        W 5520   3.980  12.232  12.351  0.3121 -0.1689 -0.0176
 4550W        W 5521  12.678  13.498   9.029  0.0479  0.3777 -0.0087
 4551W        W 5522   9.097   1.109   2.267 -0.0767 -0.0524 -0.2687
 4552W        W 5523   9.308   4.574   8.831 -0.0640  0.1343 -0.2530
 4553W        W 5524   7.717  12.268   0.066 -0.1413 -0.1558  0.0273
 4554W        W 5525   0.432  13.491   6.818 -0.0804 -0.0282  0.1210
 4555W        W 5526   1.422   0.748   0.399 -0.2166  0.1055  0.1060
 4556W        W 5527   2.729   4.514   2.317 -0.2874  0.1289 -0.0448
 4557W        W 5528   4.230   8.942  13.402  0.3356  0.1048 -0.2704
 4558W        W 5529   4.635  13.772   5.752  0.2614  0.0525  0.1316
 4559W        W 5530   6.616   2.247  11.310 -0.0150 -0.1013 -0.2776
 4560W        W 5531   3.797  11.667  13.213 -0.0460  0.3280  0.0660
 4561W        W 5532   9.999   8.982   8.728 -0.1307 -0.1598  0.0234
 4562W        W 5533  13.656  10.259  12.958 -0.0613 -0.0645  0.0022
 4563W        W 5534   3.434   3.861   6.043  0.1078 -0.1434 -0.1372
 4564W        W 5535  11.119   4.148   6.228  0.0470 -0.2703 -0.0029
 4565W        W 5536   1.742   0.473   0.949 -0.1215  0.1459 -0.1459
 4566W        W 5537   4.218   6.446   2.521 -0.0289 -0.0468  0.3739
 4567W        W 5538   8.726  13.323   2.885 -0.2808 -0.1620  0.0446
 4568W        W 5539   2.672   4.114   6.821 -0.0395 -0.3773 -0.5497
 4569W        W 5540   9.853  10.639  12.996 -0.1890 -0.3061  0.0983
 4570W        W 5541   2.842   9.363   9.352  0.3693  0.1952 -0.2782
 4571W        W 5542  10.222   3.052   4.195  0.0909  0.0294  0.0792
 4572W        W 5543  13.655   8.030   9.751  0.1124  0.1219 -0.0971
 4573W        W 5544   3.775   8.820   0.753  0.3744  0.0571 -0.0764
 4574W        W 5545   8.366   2.071   9.463  0.0207 -0.2486 -0.0136
 4575W        W 5546   8.009   0.332   4.038  0.1381  0.1022 -0.1813
 4576W        W 5547  12.982  13.133   8.713  0.1176  0.0627  0.1663
 4577W        W 5548   1.293  10.382   8.875  0.1241  0.0722 -0.1474
 4578W        W 5549  11.388   0.617  10.324 -0.0482 -0.0312 -0.2437
 4579W        W 5550   6.445   6.412   4.539 -0.1887  0.3739  0.1720
 4580W        W 5551   8.988   5.369  12.649  0.2120  0.0330  0.2263
 4581W        W 5552   6.207   2.764   4.421  0.1330  0.4984  0.0185
 4582W        W 5553   0.405  12.893  12.625 -0.0487  0.1783  0.0014
 4583W        W 5554   8.137   9.099   8.209  0.2064  0.0809 -0.1289
 4584W        W 5555  11.958   5.293  10.802 -0.2948  0.0185  0.1776
 4585W        W 5556   8.177   8.033  12.528  0.0440 -0.0986 -0.1415
 4586W        W 5557   7.591   4.816  12.084 -0.0245 -0.0690  0.1190
 4587W        W 5558   1.315   6.146  10.264 -0.0365 -0.2386 -0.0736
 4588W        W 5559   4.896   6.749   4.312 -0.0159  0.1014 -0.2347
 4589W        W 5560   8.265   6.352   7.265  0.1385 -0.2782 -0.1605
 4590W        W 5561   0.377   9.101   1.103  0.0158 -0.0511 -0.0532
 4591W        W 5562   7.450   2.766   1.584  0.2117 -0.1566 -0.2129
 4592W        W 5563   9.066   7.276   6.918  0.0711  0.2997 -0.2531
 4593W        W 5564  12.878   7.638   8.530  0.0730 -0.0156 -0.2347
 4594W        W 5565   6.765   2.041   5.792 -0.0554 -0.0112 -0.3969
 4595W        W 5566  13.729  11.533   6.106  0.1357 -0.1630  0.2509
 4596W        W 5567   2.900   8.400   5.526 -0.3432  0.2460 -0.1270
 4597W        W 5568   8.985  11.348   1.423 -0.1809 -0.0954 -0.0206
 4598W        W 5569  10.781   3.386  10.580  0.3120  0.0536  0.5550
 4599W        W 5570   9.587   3.663  10.258 -0.0856 -0.2454 -0.0940
 4600W        W 5571   9.929   1.215   9.161 -0.2052  0.1839  0.0759
 4601W        W 5572   7.011   7.007   9.683 -0.0225 -0.1815  0.0143
 4602W        W 5573  12.403  13.734   2.969 -0.0657 -0.3171  0.1426
 4603W        W 5574   0.758  12.556   8.712 -0.0734  0.0676  0.0423
 4604W        W 5575  10.399   1.435   5.305 -0.0160  0.3401 -0.0255
 4605W        W 5576  10.917   9.479  13.787  0.3637  0.1636  0.2640
 4606W        W 5577   2.389   2.598   0.506 -0.0172 -0.1985  0.0391
 4607W        W 5578   6.306  11.931   8.035 -0.0292  0.1993 -0.0074
 4608W        W 5579   3.245   9.532   6.957  0.1020 -0.2406 -0.1237
 4609W        W 5580   1.455   6.437  12.561  0.2405  0.2932  0.2128
 4610W        W 5581   0.050   5.662   4.247 -0.2227  0.0769  0.0001
 4611W        W 5582   9.125   0.312  13.416  0.0942  0.1163  0.0049
 4612W        W 5583  10.450   5.784   9.011  0.3915 -0.0044 -0.0352
 4613W        W 5584   2.187   7.879   7.797 -0.0154  0.0849 -0.1277
 4614W        W 5585   3.492  11.987  10.950 -0.0412 -0.0882  0.0536
 4615W        W 5586   8.431   8.171   5.127 -0.1908  0.1384  0.0577
 4616W        W 5587   5.619   6.130   1.446  0.2833  0.0176 -0.0987
 4617W        W 5588   8.762  13.659   4.847  0.0501  0.1640  0.3786
 4618W        W 5589   9.001   7.554   4.931  0.0183 -0.0391 -0.0939
 4619W        W 5590  12.318   3.615   6.409  0.1925 -0.1528  0.2864
 4620W        W 5591   0.948   2.486   5.901  0.0776  0.1206  0.2759
 4621W        W 5592   1.137   1.252   1.637 -0.0071  0.1046 -0.1179
 4622W        W 5593   7.871   2.852  11.529  0.3579 -0.1450 -0.1345
 4623W        W 5594   9.026   0.055   8.294 -0.2092  0.1796 -0.1164
 4624W        W 5595  11.185   2.405  10.907  0.1279 -0.7483 -0.1177
 4625W        W 5596   4.836   3.908   3.110  0.2455 -0.2958 -0.2897
 4626W        W 5597   5.993   3.997   4.270  0.0374 -0.3748 -0.1920
 4627W        W 5598  13.540  13.867   9.233 -0.0617  0.0602  0.1063
 4628W        W 5599   3.770   2.480   7.544 -0.2624 -0.0584  0.0379
 4629W        W 5600   4.264  10.774   4.844  0.0288  0.1105 -0.1842
 4630W        W 5601   0.084   9.999   2.493 -0.3431 -0.1722 -0.1770
 4631W        W 5602   9.566   1.468  11.684 -0.1164 -0.1734  0.2087
 4632W        W 5603  13.587   0.988  12.244  0.2375 -0.0771  0.0110
 4633W        W 5604   8.864  10.770  13.243 -0.1703  0.2153  0.1630
 4634W        W 5605  13.067   2.973   7.170 -0.0452  0.3922 -0.0912
 4635W        W 5606  13.205   3.967   0.347  0.0028  0.1352  0.2750
 4636W        W 5607  13.241  11.035   9.257 -0.1123  0.0400  0.1554
 4637W        W 5608   2.824   2.519   7.683 -0.5714 -0.0631  0.4097
 4638W        W 5609   1.286   2.784  12.611 -0.2993 -0.1233  0.1661
 4639W        W 5610   3.819   3.861   6.978 -0.2840 -0.0697 -0.0717
 4640W        W 5611   4.704   1.569   4.636 -0.1253 -0.2742  0.3629
 4641W        W 5612   0.490  11.165   1.916  0.2792  0.0098 -0.3363
 4642W        W 5613  11.124  11.237  10.378  0.1286  0.2819  0.4139
 4643W        W 5614   8.117   7.574  13.897 -0.3430 -0.0517 -0.1831
 4644W        W 5615   2.153   3.160   2.926  0.2852 -0.3932 -0.1821
 4645W        W 5616   2.392   0.460  11.655 -0.2241  0.1918 -0.1178
 4646W        W 5617   7.207  12.928  13.594  0.1191 -0.1765  0.0251
 4647W        W 5618  10.548   2.537  12.702  0.2574  0.0784  0.2577
 4648W        W 5619   5.548   8.322   0.511 -0.2634 -0.2065 -0.0797
 4649W        W 5620   4.310   4.915   4.726  0.0926 -0.0797 -0.0038
 4650W        W 5621  12.984  10.236   4.957 -0.0969  0.0741  0.1038
 4651W        W 5622  12.493  12.256   1.249 -0.0708  0.3131  0.0784
 4652W        W 5623   2.229  11.477   6.657 -0.1014  0.1439 -0.0605
 4653W        W 5624   1.972   9.485   9.907  0.0114 -0.0643  0.0674
 4654W        W 5625   7.312  10.539   7.521 -0.0231  0.2055  0.1834
 4655W        W 5626   6.509  13.825  10.523 -0.1018 -0.2081 -0.3288
 4656W        W 5627  12.832   6.454  13.851  0.1083  0.3278 -0.3002
 4657W        W 5628   3.369   5.470   5.832  0.1189  0.0226  0.0462
 4658W        W 5629   5.706  12.699   5.876 -0.2654  0.0563  0.0304
 4659W        W 5630   0.501   3.003   8.965 -0.2112  0.2198 -0.4889
 4660W        W 5631   1.992   9.049   2.527  0.1184 -0.2072  0.3766
 4661W        W 5632   1.754   4.471   9.477 -0.1250 -0.0874 -0.1488
 4662W        W 5633   8.931   3.667  10.378 -0.1048 -0.0293 -0.1818
 4663W        W 5634   8.175   8.696   5.572  0.0669  0.1290  0.1765
 4664W        W 5635   7.840  11.815   6.330 -0.1190 -0.1800 -0.2268
 4665W        W 5636  11.922  10.923  10.605  0.1245  0.0303 -0.1301
 4666W        W 5637   7.045  10.916  10.307 -0.0037  0.1782  0.1329
 4667W        W 5638  13.509  13.893   2.240 -0.3188 -0.2223  0.1654
 4668W        W 5639   8.617   1.460   3.664 -0.0294 -0.0967 -0.0093
 4669W        W 5640   4.092  11.616   8.331  0.2205 -0.0268 -0.1979
 4670W        W 5641   5.363   4.907   3.023 -0.1348  0.0135  0.3222
 4671W        W 5642   7.166  11.365   1.040  0.1810 -0.0192 -0.3811
 4672W        W 5643   2.127   4.639   9.863  0.1656 -0.2781 -0.0190
 4673W        W 5644   2.489   5.009   9.713  0.0584 -0.2058 -0.2212
 4674W        W 5645   9.264   8.530  12.728  0.1422  0.1044  0.3255
 4675W        W 5646   4.145   7.590   7.793  0.1647 -0.0701 -0.3973
 4676W        W 5647   5.896  12.519   4.768 -0.0399 -0.3121  0.1797
 4677W        W 5648  13.812   5.150   4.939 -0.3064  0.0737 -0.0728
 4678W        W 5649  11.672  10.451  11.744  0.0848  0.1656  0.1103
 4679W        W 5650   5.412  11.004   1.347 -0.3109  0.3467 -0.0806
 4680W        W 5651   6.286   5.615   9.570  0.2748 -0.1469  0.2124
 4681W        W 5652  13.044  13.780   2.160  0.2274  0.2829 -0.1791
 4682W        W 5653   1.070   4.425   2.719  0.1210 -0.2329  0.1279
 4683W        W 5654   6.326  13.303  10.954 -0.2093 -0.5351 -0.1160
 4684W        W 5655   2.124   1.276  13.504 -0.1862 -0.1415 -0.0053
 4685W        W 5656   4.891   1.248  11.777 -0.1814  0.2213  0.1380
 4686W        W 5657   3.913   9.181  11.397  0.2029 -0.0828  0.0521
 4687W        W 5658   6.565   3.231   0.236  0.0796 -0.2249 -0.1552
 4688W        W 5659   0.068   9.479   1.386  0.1033  0.0603  0.1263
 4689W        W 5660  12.067   2.999  11.988 -0.4462  0.1272  0.0833
 4690W        W 5661   8.253   7.121   1.098 -0.0072 -0.2668 -0.0784
 4691W        W 5662   1.052   3.105   0.597 -0.0274  0.0230 -0.2523
 4692W        W 5663   0.992  11.158   1.849  0.2691  0.1902  0.0639
 4693W        W 5664   3.084  12.019   6.412  0.0321  0.0357  0.3344
 4694W        W 5665  10.422   4.576  13.732 -0.4325  0.0386  0.0379
 4695W        W 5666   1.082  11.590   0.870  0.4124  0.1320  0.0405
 4696W        W 5667  13.915   8.133  10.185 -0.0406 -0.4004 -0.1895
 4697W        W 5668   6.006  13.084   5.638  0.0619 -0.0295 -0.1411
 4698W        W 5669   1.959   7.252   8.279  0.1480  0.3696 -0.2437
 4699W        W 5670  10.175   9.851   4.529 -0.2709 -0.1014 -0.3444
 4700W        W 5671  10.500   5.139  12.125 -0.0572  0.0123 -0.1482
 4701W        W 5672   1.367   2.268  11.744 -0.2657 -0.0442  0.1282
 4702W        W 5673   9.343   2.977   2.668 -0.1154  0.1288 -0.2930
 4703W        W 5674   0.953   5.867  10.513 -0.1502  0.1875  0.0651
 4704W        W 5675  10.108   3.458   4.575  0.2667  0.0076 -0.1028
 4705W        W 5676   4.445   5.416   4.522 -0.2352 -0.0487  0.0388
 4706W        W 5677  13.280  13.334   8.288  0.0942 -0.2311  0.0136
 4707W        W 5678  10.805  11.490  10.085  0.0058 -0.2296  0.0673
 4708W        W 5679   3.724   6.811   5.141  0.1976 -0.2334 -0.1665
 4709W        W 5680   7.749   6.106   8.558 -0.0126 -0.0192  0.0723
 4710W        W 5681   8.048  10.971  11.461  0.2256  0.4000 -0.2637
 4711W        W 5682   4.308   8.309  11.851  0.0399 -0.1649 -0.1280
 4712W        W 5683  13.562   5.926   5.764  0.0314 -0.0222  0.2758
 4713W        W 5684   4.056  13.647   2.041  0.0099  0.2003 -0.0298
 4714W        W 5685   4.498   1.942  12.815  0.2178 -0.1566  0.0830
 4715W        W 5686   5.398  11.954   7.980  0.0611  0.1365 -0.1192
 4716W        W 5687   9.096   2.673   5.495  0.1976  0.2005  0.0858
 4717W        W 5688   3.645  12.222   0.033  0.2403 -0.0777 -0.0622
 4718W        W 5689   9.112   7.310  11.100  0.0685  0.0679 -0.0876
 4719W        W 5690  12.013  10.267   0.552  0.1100  0.0338  0.1679
 4720W        W 5691  12.458   0.686   4.289 -0.1149  0.1367 -0.2531
 4721W        W 5692   3.947   7.048   5.938  0.2116  0.1602 -0.1679
 4722W        W 5693  10.352   9.904  10.760  0.0409 -0.1421 -0.2394
 4723W        W 5694  11.438   5.164   7.370  0.3016  0.1112 -0.5334
 4724W        W 5695   0.472   6.343   5.943 -0.0025 -0.0552  0.3242
 4725W        W 5696   5.083   9.128  10.588  0.0041  0.0684  0.0054
 4726W        W 5697   9.121   4.408  13.667  0.2308 -0.1856  0.2288
 4727W        W 5698   2.541  10.779   1.173  0.0939 -0.1129 -0.2153
 4728W        W 5699   3.291   9.155   9.508 -0.0307 -0.2450  0.1554
 4729W        W 5700   0.148  13.475   7.651 -0.0791  0.0578  0.1343
 4730W        W 5701   0.347   7.731   1.130  0.0793 -0.0171 -0.3409
 4731W        W 5702   5.126   4.782   1.955  0.1704 -0.0033  0.1265
 4732W        W 5703   7.641   0.799  13.552 -0.3006 -0.0056 -0.2216
 4733W        W 5704  10.299  12.566   0.993 -0.0897  0.1631 -0.0512
 4734W        W 5705   6.289   0.361   5.731  0.1036 -0.0416  0.0750
 4735W        W 5706  13.033   9.643   5.997 -0.3148 -0.2596  0.3491
 4736W        W 5707   7.645   1.897   8.844  0.2200 -0.1473 -0.2120
 4737W        W 5708  10.419  11.580   1.629 -0.2990 -0.2636 -0.1525
 4738W        W 5709   7.330   8.892   5.079 -0.1249  0.2259 -0.0954
 4739W        W 5710  11.005   6.584  11.306  0.1284  0.2283 -0.1287
 4740W        W 5711  13.605  13.317   3.700  0.1765 -0.0595 -0.0862
 4741W        W 5712   8.337  10.557   6.531  0.0875 -0.0553  0.1566
 4742W        W 5713   6.317  10.297   4.376  0.1157  0.1281 -0.0521
 4743W        W 5714  13.102   1.254   1.613 -0.0972 -0.0939  0.2944
 4744W        W 5715   6.217   1.982   0.805 -0.1440 -0.2855  0.0758
 4745W        W 5716   1.483   5.983   3.501  0.0144 -0.2384  0.1847
 4746W        W 5717   9.541  12.323  12.807 -0.1709 -0.1220  0.0412
 4747W        W 5718  12.017   3.729   3.501  0.3838 -0.2659  0.1518
 4748W        W 5719   3.924   5.664   3.214  0.2330  0.0786  0.2726
 4749W        W 5720  11.587   0.938   9.674  0.2788 -0.1214  0.2679
 4750W        W 5721   7.354   0.265   8.109  0.2318 -0.1236 -0.0873
 4751W        W 5722   4.016   7.806  11.706  0.1088 -0.1262 -0.0948
 4752W        W 5723  10.731  12.491   2.389  0.2112  0.0043 -0.0002
 4753W        W 5724   1.233  11.447  12.236  0.0262 -0.1306 -0.1448
 4754W        W 5725   6.131   6.192   2.161  0.0019  0.0374  0.0847
 4755W        W 5726  11.345  13.152  10.301  0.0680 -0.0262 -0.0384
 4756W        W 5727  10.096   0.528   7.379  0.1058 -0.2468 -0.2778
 4757W        W 5728   7.687   5.582  11.270 -0.0141 -0.3612 -0.1439
 4758W        W 5729  13.414   8.123   6.464 -0.0793 -0.0858 -0.1483
 4759W        W 5730   2.558   6.248  10.313 -0.2321  0.0895  0.1081
 4760W        W 5731   7.642  11.365   0.931 -0.0148  0.3684  0.1426
 4761W        W 5732   0.018   7.711   6.158 -0.2876 -0.0271 -0.1362
 4762W        W 5733  10.785   0.797   8.590 -0.3359 -0.5467  0.0805
 4763W        W 5734   6.662   8.430   5.399 -0.0874 -0.2661 -0.1235
 4764W        W 5735   5.097  13.242   7.720 -0.4431  0.0125 -0.0190
 4765W        W 5736   7.646  13.267   6.012 -0.2093  0.1434  0.0633
 4766W        W 5737   4.266   6.908  10.754  0.0735  0.0017 -0.0681
 4767W        W 5738  12.388   9.387   5.225  0.3641 -0.0755 -0.0168
 4768W        W 5739  11.286  10.369   4.224  0.0440  0.2202 -0.0611
 4769W        W 5740   0.516   7.216   5.619  0.0807 -0.0894 -0.4006
 4770W        W 5741   4.426   7.948   4.972 -0.0622  0.2213 -0.1311
 4771W        W 5742   4.373   1.331   2.519  0.0697 -0.3778  0.2607
 4772W        W 5743   6.100   9.368  10.560 -0.0889 -0.2427  0.2664
 4773W        W 5744   1.505   7.625  10.154  0.2845 -0.2826 -0.0806
 4774W        W 5745   1.738  12.145   1.387  0.3004 -0.0039 -0.0134
 4775W        W 5746   7.035   0.846   2.632  0.0142  0.3724  0.0851
 4776W        W 5747  12.889   0.197   6.891 -0.5380 -0.0494  0.2431
 4777W        W 5748   0.416   8.723   9.936  0.1968 -0.0001 -0.0149
 4778W        W 5749  12.728   6.004   9.530 -0.3389 -0.1396  0.3160
 4779W        W 5750   1.218   5.510  10.256 -0.0425  0.1337 -0.2014
 4780W        W 5751  13.684   4.013   3.752  0.0033  0.1480  0.0286
 4781W        W 5752   9.955   8.303   8.315  0.0113 -0.4298 -0.1568
 4782W        W 5753   9.600   8.764  11.311  0.0655  0.0578 -0.1695
 4783W        W 5754  13.152  12.886   2.303  0.1967  0.2314 -0.0254
 4784W        W 5755   5.546   3.615   9.073 -0.0565 -0.1617  0.0508
 4785W        W 5756   2.803  12.680   0.498 -0.0270 -0.1685  0.0429
 4786W        W 5757   4.929   9.825   3.447  0.3084  0.1856 -0.1793
 4787W        W 5758   4.023   4.656   6.821  0.0050 -0.0096  0.0306
 4788W        W 5759   0.817   0.499   1.315  0.4993  0.3603  0.0784
 4789W        W 5760  13.473   9.668  13.724 -0.3149  0.0979 -0.0837
 4790W        W 5761   6.260   0.328  12.070 -0.0837 -0.2666 -0.1516
 4791W        W 5762   1.360   3.107   8.632 -0.1318  0.1331  0.0371
 4792W        W 5763   4.353   8.797  13.866 -0.2984  0.1459 -0.1036
 4793W        W 5764   0.964  10.971  12.952  0.0925 -0.1514  0.3316
 4794W        W 5765   4.473   3.266   4.136 -0.1678 -0.0427 -0.2062
 4795W        W 5766  10.646   4.551  10.849 -0.0387  0.0910 -0.0808
 4796W        W 5767   3.166  10.937  12.130  0.0746 -0.1194 -0.0838
 4797W        W 5768   5.452   1.778  12.749  0.1327 -0.0654 -0.0080
 4798W        W 5769   8.773   3.292   6.857  0.3497 -0.0750  0.0937
 4799W        W 5770   0.456   1.869   0.792 -0.0477 -0.1302  0.0511
 4800W        W 5771  11.079   2.718  13.470  0.0464  0.2068 -0.1570
 4801W        W 5772  13.522   0.726  12.726 -0.1791  0.0875 -0.0792
 4802W        W 5773   3.104  12.161   8.192 -0.2230 -0.0557  0.1944
 4803W        W 5774  10.617   2.437   2.349  0.0706 -0.0738 -0.1064
 4804W        W 5775   3.152   3.609   0.936  0.1590 -0.1153 -0.0076
 4805W        W 5776   1.360  11.555   8.292  0.1279 -0.2275  0.2580
 4806W        W 5777   9.199   9.872   4.349  0.0117  0.2353 -0.0318
 4807W        W 5778   7.011  11.798   1.800 -0.0903 -0.0969  0.1109
 4808W        W 5779  12.123   9.411  12.040  0.1927  0.1636  0.0611
 4809W        W 5780   7.873   1.835   0.663  0.1474  0.1003  0.0280
 4810W        W 5781   4.212   1.340  10.647 -0.0845 -0.0013  0.1238
 4811W        W 5782   4.461   1.054  10.942 -0.0317  0.3705  0.3641
 4812W        W 5783   2.870   6.868  12.463 -0.0743 -0.0646  0.2985
 4813W        W 5784   4.220   5.287   1.580  0.1001 -0.1698 -0.0668
 4814W        W 5785   0.823   7.537   6.981 -0.0623  0.0530 -0.3129
 4815W        W 5786   0.334   4.111   1.474  0.2465 -0.2556  0.0350
 4816W        W 5787   8.156   3.133  12.396  0.0668  0.0259  0.2297
 4817W        W 5788   8.641   3.446   9.367  0.2824 -0.1432  0.0318
 4818W        W 5789   2.948   9.281   5.471 -0.0554 -0.0321  0.3390
 4819W        W 5790   3.908  13.851  13.065  0.0904 -0.0756 -0.0646
 4820W        W 5791   7.579  13.271   9.104 -0.0945  0.3981  0.1835
 4821W        W 5792   8.218   4.597   2.047 -0.0302 -0.0808 -0.3479
 4822W        W 5793  10.352   5.624   2.511 -0.2227  0.1126 -0.4866
 4823W        W 5794   5.516   0.449  11.487  0.0016  0.0670  0.2537
 4824W        W 5795   2.822  13.445   0.701 -0.0323  0.1126 -0.0633
 4825W        W 5796  11.745   2.246   1.914 -0.0292  0.0714 -0.0614
[truncated: 1,156,127 more chars]
