# Supplementary material for: Cryptochrome magnetoreception: Time course of photoactivation from non-equilibrium coarse-grained molecular dynamics
Source: Comput Struct Biotechnol J. 2024 Nov 10;26:58–69. doi: 10.1016/j.csbj.2024.11.001 (PMC11725172; doi:10.1016/j.csbj.2024.11.001)
Supplement: Supplementary file 2 — Analysis codes and cg-MD simulation inputs (including initial molecular structures, parameters and topology files) and outputs (final molecular structures) of the 20 replicas. [file mmc2.zip › cg-md/11/mus_11.gro]

Title of the system in water t= 12000000.00000 step= 600000000
22551
    1MET     BB    1  10.890  11.350   7.560
    1MET    SC1    2  10.690  11.620   7.770
    2PRO     BB    3  10.650  11.340   7.370
    2PRO    SC1    4  10.450  11.140   7.420
    3HIS     BB    5  10.550  11.670   7.240
    3HIS    SC1    6  10.520  11.940   7.360
    3HIS    SC2    7  10.460  12.010   7.610
    3HIS    SC3    8  10.710  12.060   7.500
    4ARG     BB    9  10.300  11.650   6.990
    4ARG    SC1   10  10.340  11.370   6.840
    4ARG    SC2   11  10.550  11.170   6.890
    4ARG    SCP   12  10.550  11.110   6.790
    5THR     BB   13  10.240  11.830   6.740
    5THR    SC1   14  10.260  12.070   6.820
    5THR    SCP   15  10.280  12.210   6.840
    5THR    SCN   16  10.230  11.940   6.800
    6ILE     BB   17   9.990  11.840   6.440
    6ILE    SC1   18  10.000  11.540   6.460
    7HIS     BB   19   9.980  11.890   6.120
    7HIS    SC1   20   9.900  12.200   5.980
    7HIS    SC2   21   9.760  12.270   5.760
    7HIS    SC3   22   9.800  12.450   5.950
    8LEU     BB   23   9.720  11.770   5.910
    8LEU    SC1   24   9.660  11.550   6.100
    9PHE     BB   25   9.770  11.810   5.540
    9PHE    SC1   26  10.060  11.950   5.520
    9PHE    SC2   27  10.200  12.140   5.660
    9PHE    SC3   28  10.300  12.040   5.430
   10ARG     BB   29   9.580  11.910   5.400
   10ARG    SC1   30   9.330  11.870   5.290
   10ARG    SC2   31   9.030  11.900   5.300
   10ARG    SCP   32   9.000  11.970   5.230
   11LYS     BB   33   9.660  12.290   5.290
   11LYS    SC1   34   9.380  12.350   5.220
   11LYS    SC2   35   9.180  12.500   5.120
   11LYS    SCP   36   9.120  12.500   5.210
   12GLY     BB   37   9.880  12.330   5.220
   13LEU     BB   38  10.190  12.350   5.030
   13LEU    SC1   39  10.060  12.180   4.790
   14ARG     BB   40  10.460  12.540   5.070
   14ARG    SC1   41  10.640  12.500   4.880
   14ARG    SC2   42  10.920  12.450   4.660
   14ARG    SCP   43  10.900  12.530   4.580
   15LEU     BB   44  10.500  12.700   5.320
   15LEU    SC1   45  10.650  12.420   5.470
   16HIS     BB   46  10.430  12.950   5.410
   16HIS    SC1   47  10.650  13.180   5.330
   16HIS    SC2   48  10.660  13.450   5.370
   16HIS    SC3   49  10.810  13.330   5.180
   17ASP     BB   50  10.220  13.120   5.610
   17ASP    SC1   51  10.130  13.380   5.420
   17ASP    SCN   52  10.080  13.330   5.340
   18ASN     BB   53  10.020  12.910   5.730
   18ASN    SC1   54  10.100  12.620   5.630
   18ASN    SCP   55  10.100  12.720   5.730
   18ASN    SCN   56  10.100  12.530   5.520
   19PRO     BB   57   9.820  12.950   5.980
   19PRO    SC1   58   9.870  13.270   5.990
   20THR     BB   59   9.980  12.800   6.220
   20THR    SC1   60   9.950  12.840   6.470
   20THR    SCP   61   9.900  12.870   6.600
   20THR    SCN   62   9.990  12.800   6.340
   21LEU     BB   63  10.220  12.650   6.120
   21LEU    SC1   64  10.460  12.800   5.960
   22LEU     BB   65  10.330  12.350   6.130
   22LEU    SC1   66  10.560  12.300   5.900
   23ALA     BB   67  10.420  12.280   6.420
   24ALA     BB   68  10.430  12.480   6.580
   25LEU     BB   69  10.760  12.600   6.590
   25LEU    SC1   70  10.800  12.530   6.270
   26GLU     BB   71  10.790  12.700   6.860
   26GLU    SC1   72  10.620  13.040   6.880
   26GLU    SCN   73  10.630  13.040   6.770
   27SER     BB   74  10.610  12.490   7.080
   27SER    SC1   75  10.370  12.440   7.180
   27SER    SCP   76  10.230  12.460   7.190
   27SER    SCN   77  10.500  12.410   7.170
   28SER     BB   78  10.840  12.270   7.090
   28SER    SC1   79  11.090  12.340   7.130
   28SER    SCP   80  11.010  12.340   7.240
   28SER    SCN   81  11.180  12.330   7.020
   29GLU     BB   82  10.790  12.010   6.960
   29GLU    SC1   83  11.020  11.760   7.200
   29GLU    SCN   84  11.010  11.800   7.310
   30THR     BB   85  10.730  11.790   6.720
   30THR    SC1   86  10.780  11.560   6.800
   30THR    SCP   87  10.750  11.690   6.740
   30THR    SCN   88  10.810  11.440   6.860
   31ILE     BB   89  10.670  11.860   6.420
   31ILE    SC1   90  10.870  11.970   6.210
   32TYR     BB   91  10.410  11.720   6.190
   32TYR    SC1   92  10.420  11.430   6.300
   32TYR    SC2   93  10.360  11.170   6.330
   32TYR    SC3   94  10.600  11.260   6.400
   33PRO     BB   95  10.440  11.710   5.850
   33PRO    SC1   96  10.630  11.870   5.760
   34VAL     BB   97  10.110  11.530   5.710
   34VAL    SC1   98  10.080  11.390   5.930
   35TYR     BB   99  10.040  11.360   5.400
   35TYR    SC1  100  10.060  11.610   5.210
   35TYR    SC2  101   9.870  11.680   5.020
   35TYR    SC3  102  10.040  11.860   5.110
   36VAL     BB  103   9.720  11.240   5.270
   36VAL    SC1  104   9.530  11.430   5.280
   37LEU     BB  105   9.700  11.110   5.000
   37LEU    SC1  106   9.900  11.190   4.750
   38ASP     BB  107   9.420  11.040   4.880
   38ASP    SC1  108   9.330  10.750   4.970
   38ASP    SCN  109   9.270  10.720   5.060
   39ARG     BB  110   9.090  11.120   4.690
   39ARG    SC1  111   9.000  10.830   4.580
   39ARG    SC2  112   9.240  10.620   4.470
   39ARG    SCP  113   9.310  10.660   4.400
   40ARG     BB  114   8.940  11.170   4.900
   40ARG    SC1  115   8.900  10.890   5.090
   40ARG    SC2  116   8.930  10.720   5.370
   40ARG    SCP  117   9.010  10.730   5.300
   41PHE     BB  118   9.050  11.410   5.080
   41PHE    SC1  119   8.930  11.430   5.350
   41PHE    SC2  120   8.900  11.240   5.540
   41PHE    SC3  121   8.750  11.460   5.550
   42LEU     BB  122   9.130  11.610   4.820
   42LEU    SC1  123   9.440  11.560   4.790
   43ALA     BB  124   8.840  11.720   4.690
   44SER     BB  125   8.580  11.660   4.890
   44SER    SC1  126   8.600  11.760   5.100
   44SER    SCP  127   8.560  11.900   5.120
   44SER    SCN  128   8.630  11.630   5.090
   45ALA     BB  129   8.500  11.360   4.740
   46MET     BB  130   8.640  11.290   4.500
   46MET    SC1  131   8.570  10.950   4.340
   47HIS     BB  132   8.620  11.540   4.240
   47HIS    SC1  133   8.310  11.570   4.250
   47HIS    SC2  134   8.090  11.620   4.390
   47HIS    SC3  135   8.070  11.580   4.120
   48ILE     BB  136   8.720  11.430   3.860
   48ILE    SC1  137   8.690  11.140   3.770
   49GLY     BB  138   8.960  11.550   3.800
   50ALA     BB  139   9.050  11.620   3.540
   51LEU     BB  140   9.290  11.970   3.610
   51LEU    SC1  141   9.260  12.260   3.510
   52ARG     BB  142   9.320  11.870   3.930
   52ARG    SC1  143   9.120  12.070   4.070
   52ARG    SC2  144   8.940  12.030   4.310
   52ARG    SCP  145   8.840  12.070   4.340
   53TRP     BB  146   9.470  11.610   3.920
   53TRP    SC1  147   9.560  11.480   4.140
   53TRP    SC2  148   9.590  11.360   4.380
   53TRP    SC3  149   9.450  11.230   4.180
   53TRP    SC4  150   9.500  11.110   4.420
   54HIS     BB  151   9.740  11.700   3.780
   54HIS    SC1  152   9.910  11.450   3.790
   54HIS    SC2  153  10.070  11.240   3.800
   54HIS    SC3  154   9.820  11.220   3.900
   55PHE     BB  155   9.800  11.970   4.000
   55PHE    SC1  156   9.720  12.200   3.970
   55PHE    SC2  157   9.730  12.470   3.910
   55PHE    SC3  158   9.490  12.340   3.910
   56LEU     BB  159   9.880  11.790   4.250
   56LEU    SC1  160   9.840  11.760   4.570
   57LEU     BB  161  10.150  11.680   4.130
   57LEU    SC1  162  10.120  11.390   4.270
   58GLN     BB  163  10.330  11.980   4.130
   58GLN    SC1  164  10.610  11.780   3.910
   58GLN    SCP  165  10.480  11.740   3.890
   58GLN    SCN  166  10.740  11.830   3.940
   59SER     BB  167  10.370  12.010   4.410
   59SER    SC1  168  10.480  12.180   4.560
   59SER    SCP  169  10.400  12.200   4.450
   59SER    SCN  170  10.550  12.170   4.680
   60LEU     BB  171  10.460  11.720   4.550
   60LEU    SC1  172  10.220  11.610   4.750
   61GLU     BB  173  10.770  11.720   4.430
   61GLU    SC1  174  10.900  11.380   4.510
   61GLU    SCN  175  10.930  11.420   4.610
   62ASPP    BB  176  10.910  11.910   4.670
   62ASPP   SC1  177  11.190  11.930   4.770
   63LEU     BB  178  10.740  11.800   4.910
   63LEU    SC1  179  10.510  11.990   4.990
   64HIS     BB  180  10.860  11.520   5.010
   64HIS    SC1  181  10.660  11.300   4.950
   64HIS    SC2  182  10.410  11.220   4.980
   64HIS    SC3  183  10.610  11.050   5.030
   65LYS     BB  184  11.100  11.480   5.000
   65LYS    SC1  185  11.190  11.220   4.850
   65LYS    SC2  186  11.280  11.090   4.700
   65LYS    SCP  187  11.360  11.170   4.690
   66ASN     BB  188  11.370  11.650   5.100
   66ASN    SC1  189  11.590  11.600   5.340
   66ASN    SCP  190  11.520  11.490   5.380
   66ASN    SCN  191  11.660  11.710   5.290
   67LEU     BB  192  11.190  11.890   5.350
   67LEU    SC1  193  10.870  11.950   5.360
   68SER     BB  194  11.230  12.210   5.170
   68SER    SC1  195  11.030  12.350   5.150
   68SER    SCP  196  11.060  12.370   5.020
   68SER    SCN  197  11.000  12.330   5.290
   69ARG     BB  198  11.540  12.230   5.260
   69ARG    SC1  199  11.680  12.070   4.990
   69ARG    SC2  200  11.720  11.840   4.820
   69ARG    SCP  201  11.790  11.920   4.830
   70LEU     BB  202  11.660  12.080   5.560
   70LEU    SC1  203  11.930  12.270   5.550
   71GLY     BB  204  11.520  11.860   5.730
   72ALA     BB  205  11.300  11.760   5.740
   73ARG     BB  206  11.130  11.450   5.560
   73ARG    SC1  207  11.360  11.210   5.400
   73ARG    SC2  208  11.540  10.970   5.330
   73ARG    SCP  209  11.520  11.030   5.410
   74LEU     BB  210  10.670  11.420   5.590
   74LEU    SC1  211  10.500  11.570   5.350
   75LEU     BB  212  10.460  11.200   5.630
   75LEU    SC1  213  10.520  11.110   5.920
   76VAL     BB  214  10.340  10.940   5.430
   76VAL    SC1  215  10.290  10.760   5.610
   77ILE     BB  216  10.060  10.920   5.190
   77ILE    SC1  217  10.170  10.810   4.920
   78GLN     BB  218   9.880  10.750   5.330
   78GLN    SC1  219  10.120  10.430   5.340
   78GLN    SCP  220  10.000  10.470   5.280
   78GLN    SCN  221  10.240  10.400   5.390
   79GLY     BB  222   9.670  10.570   5.250
   80GLU     BB  223   9.420  10.510   5.440
   80GLU    SC1  224   9.510  10.110   5.390
   80GLU    SCN  225   9.510  10.190   5.470
   81TYR     BB  226   9.430  10.670   5.730
   81TYR    SC1  227   9.670  10.880   5.750
   81TYR    SC2  228   9.700  11.140   5.720
   81TYR    SC3  229   9.920  10.990   5.750
   82GLU     BB  230   9.250  10.690   5.950
   82GLU    SC1  231   8.900  10.880   5.880
   82GLU    SCN  232   8.800  10.840   5.930
   83SER     BB  233   9.330  10.990   6.150
   83SER    SC1  234   9.300  11.170   6.010
   83SER    SCP  235   9.270  11.310   5.990
   83SER    SCN  236   9.340  11.040   6.040
   84VAL     BB  237   9.660  10.900   6.270
   84VAL    SC1  238   9.820  11.100   6.220
   85LEU     BB  239   9.910  10.660   6.240
   85LEU    SC1  240  10.170  10.800   6.110
   86ARG     BB  241   9.810  10.380   6.320
   86ARG    SC1  242   9.570  10.350   6.110
   86ARG    SC2  243   9.480  10.210   5.880
   86ARG    SCP  244   9.460  10.120   5.810
   87ASP     BB  245   9.590  10.460   6.610
   87ASP    SC1  246   9.310  10.580   6.500
   87ASP    SCN  247   9.240  10.660   6.530
   88HIS     BB  248   9.730  10.620   6.880
   88HIS    SC1  249   9.920  10.810   6.730
   88HIS    SC2  250   9.970  11.060   6.650
   88HIS    SC3  251  10.170  10.890   6.700
   89VAL     BB  252   9.720  10.560   7.150
   89VAL    SC1  253   9.580  10.350   7.230
   90GLN     BB  254   9.990  10.570   7.330
   90GLN    SC1  255   9.860  10.510   7.670
   90GLN    SCP  256   9.750  10.430   7.640
   90GLN    SCN  257   9.970  10.590   7.700
   91LYS     BB  258  10.180  10.700   7.160
   91LYS    SC1  259  10.490  10.660   7.130
   91LYS    SC2  260  10.730  10.740   7.180
   91LYS    SCP  261  10.740  10.830   7.250
   92TRP     BB  262  10.020  11.070   7.170
   92TRP    SC1  263   9.860  11.030   7.430
   92TRP    SC2  264   9.740  11.000   7.680
   92TRP    SC3  265   9.980  11.130   7.650
   92TRP    SC4  266   9.840  11.140   7.890
   93ASN     BB  267   9.940  11.390   7.170
   93ASN    SC1  268   9.830  11.450   6.890
   93ASN    SCP  269   9.720  11.540   6.910
   93ASN    SCN  270   9.940  11.360   6.880
   94ILE     BB  271  10.040  11.610   7.340
   94ILE    SC1  272  10.220  11.560   7.590
   95THR     BB  273   9.890  11.910   7.290
   95THR    SC1  274  10.060  12.100   7.370
   95THR    SCP  275  10.190  12.070   7.410
   95THR    SCN  276   9.930  12.140   7.330
   96GLN     BB  277   9.790  11.950   6.940
   96GLN    SC1  278   9.890  12.330   6.980
   96GLN    SCP  279   9.850  12.230   7.070
   96GLN    SCN  280   9.930  12.430   6.890
   97VAL     BB  281   9.630  11.990   6.710
   97VAL    SC1  282   9.510  11.790   6.590
   98THR     BB  283   9.700  12.240   6.430
   98THR    SC1  284   9.930  12.350   6.470
   98THR    SCP  285   9.840  12.450   6.460
   98THR    SCN  286  10.020  12.240   6.480
   99LEU     BB  287   9.460  12.230   6.250
   99LEU    SC1  288   9.370  11.980   6.090
  100ASP     BB  289   9.280  12.490   6.160
  100ASP    SC1  290   9.500  12.690   6.290
  100ASP    SCN  291   9.590  12.700   6.240
  101ALA     BB  292   8.970  12.440   6.000
  102GLU     BB  293   8.780  12.360   5.850
  102GLU    SC1  294   8.880  12.450   5.500
  102GLU    SCN  295   8.950  12.460   5.420
  103MET     BB  296   8.510  12.210   5.860
  103MET    SC1  297   8.590  12.000   5.540
  104GLU     BB  298   8.260  12.180   5.890
  104GLU    SC1  299   7.930  12.280   6.180
  104GLU    SCN  300   8.040  12.280   6.190
  105PRO     BB  301   8.020  12.060   5.690
  105PRO    SC1  302   7.760  12.100   5.760
  106PHE     BB  303   8.140  11.750   5.450
  106PHE    SC1  304   7.840  11.780   5.310
  106PHE    SC2  305   7.580  11.790   5.390
  106PHE    SC3  306   7.650  11.620   5.200
  107TYR     BB  307   8.260  11.560   5.520
  107TYR    SC1  308   8.350  11.330   5.320
  107TYR    SC2  309   8.290  11.180   5.110
  107TYR    SC3  310   8.540  11.180   5.200
  108LYS     BB  311   8.330  11.520   5.850
  108LYS    SC1  312   8.280  11.280   6.000
  108LYS    SC2  313   8.080  11.260   6.210
  108LYS    SCP  314   8.030  11.350   6.180
  109GLU     BB  315   8.380  11.720   6.030
  109GLU    SC1  316   8.070  11.780   6.270
  109GLU    SCN  317   8.100  11.680   6.230
  110MET     BB  318   8.590  11.830   6.190
  110MET    SC1  319   8.860  11.830   5.910
  111GLU     BB  320   8.620  11.710   6.480
  111GLU    SC1  321   8.350  11.810   6.740
  111GLU    SCN  322   8.260  11.880   6.710
  112ALA     BB  323   8.530  11.390   6.440
  113ASN     BB  324   8.720  11.230   6.290
  113ASN    SC1  325   8.790  11.370   6.010
  113ASN    SCP  326   8.670  11.290   6.030
  113ASN    SCN  327   8.900  11.450   5.990
  114ILE     BB  328   9.000  11.360   6.470
  114ILE    SC1  329   9.090  11.620   6.340
  115ARG     BB  330   8.980  11.380   6.790
  115ARG    SC1  331   8.690  11.440   6.880
  115ARG    SC2  332   8.530  11.570   7.140
  115ARG    SCP  333   8.570  11.510   7.220
  116ARG     BB  334   9.040  11.080   6.880
  116ARG    SC1  335   8.890  10.900   6.690
  116ARG    SC2  336   8.890  10.770   6.390
  116ARG    SCP  337   8.980  10.830   6.410
  117LEU     BB  338   9.440  11.060   6.740
  117LEU    SC1  339   9.470  11.270   6.520
  118GLY     BB  340   9.570  11.070   7.060
  119ALA     BB  341   9.390  11.050   7.240
  120GLU     BB  342   9.280  11.190   7.490
  120GLU    SC1  343   8.880  11.250   7.400
  120GLU    SCN  344   8.810  11.330   7.410
  121LEU     BB  345   9.540  11.450   7.540
  121LEU    SC1  346   9.580  11.500   7.860
  122GLY     BB  347   9.470  11.690   7.450
  123PHE     BB  348   9.380  11.950   7.410
  123PHE    SC1  349   9.290  12.140   7.630
  123PHE    SC2  350   9.150  12.360   7.720
  123PHE    SC3  351   9.130  12.120   7.850
  124GLU     BB  352   9.410  12.090   7.140
  124GLU    SC1  353   9.360  12.450   7.220
  124GLU    SCN  354   9.380  12.520   7.140
  125VAL     BB  355   9.180  12.060   6.910
  125VAL    SC1  356   9.060  11.830   6.840
  126LEU     BB  357   9.230  12.240   6.660
  126LEU    SC1  358   9.010  12.070   6.410
  127SER     BB  359   9.070  12.510   6.630
  127SER    SC1  360   9.000  12.580   6.870
  127SER    SCP  361   9.010  12.530   7.000
  127SER    SCN  362   8.980  12.630   6.740
  128ARG     BB  363   8.850  12.530   6.390
  128ARG    SC1  364   8.650  12.350   6.320
  128ARG    SC2  365   8.340  12.220   6.430
  128ARG    SCP  366   8.230  12.230   6.460
  129VAL     BB  367   8.880  12.870   6.250
  129VAL    SC1  368   8.620  12.930   6.290
  130GLY     BB  369   9.100  12.990   6.160
  131HIS     BB  370   9.360  13.090   5.910
  131HIS    SC1  371   9.400  12.810   5.770
  131HIS    SC2  372   9.590  12.700   5.620
  131HIS    SC3  373   9.360  12.570   5.660
  132SER     BB  374   9.520  13.290   5.660
  132SER    SC1  375   9.690  13.200   5.550
  132SER    SCP  376   9.760  13.320   5.560
  132SER    SCN  377   9.620  13.080   5.530
  133LEU     BB  378   9.400  13.600   5.640
  133LEU    SC1  379   9.470  13.600   5.350
  134TYR     BB  380   9.270  13.690   5.870
  134TYR    SC1  381   8.950  13.730   5.900
  134TYR    SC2  382   8.750  13.890   5.990
  134TYR    SC3  383   8.710  13.720   5.780
  135ASP     BB  384   9.320  13.530   6.150
  135ASP    SC1  385   9.590  13.620   6.280
  135ASP    SCN  386   9.570  13.710   6.220
  136THR     BB  387   9.040  13.540   6.350
  136THR    SC1  388   8.880  13.380   6.250
  136THR    SCP  389   8.940  13.260   6.280
  136THR    SCN  390   8.820  13.500   6.220
  137LYS     BB  391   8.980  13.810   6.580
  137LYS    SC1  392   9.130   0.080   6.350
  137LYS    SC2  393   9.330   0.130   6.210
  137LYS    SCP  394   9.290   0.030   6.240
  138ARG     BB  395   8.680  13.840   6.630
  138ARG    SC1  396   8.550  13.770   6.930
  138ARG    SC2  397   8.280  13.860   7.040
  138ARG    SCP  398   8.250  13.760   7.070
  139ILE     BB  399   8.510  13.830   6.440
  139ILE    SC1  400   8.420  13.580   6.270
  140LEU     BB  401   8.220   0.080   6.510
  140LEU    SC1  402   8.010  13.870   6.290
  141ASP     BB  403   8.260   0.330   6.610
  141ASP    SC1  404   8.520   0.360   6.780
  141ASP    SCN  405   8.470   0.360   6.880
  142LEU     BB  406   8.100   0.550   6.510
  142LEU    SC1  407   8.070   0.830   6.590
  143ASN     BB  408   7.840   0.430   6.350
  143ASN    SC1  409   7.900   0.360   6.060
  143ASN    SCP  410   7.880   0.390   6.200
  143ASN    SCN  411   7.920   0.330   5.930
  144GLY     BB  412   7.640   0.330   6.510
  145GLY     BB  413   7.450   0.140   6.360
  146SER     BB  414   7.450   0.120   6.070
  146SER    SC1  415   7.260   0.250   5.960
  146SER    SCP  416   7.310   0.120   5.960
  146SER    SCN  417   7.210   0.380   5.970
  147PRO     BB  418   7.670  13.800   5.910
  147PRO    SC1  419   7.460  13.730   5.700
  148PRO     BB  420   7.960  13.850   5.710
  148PRO    SC1  421   8.160  13.630   5.780
  149LEU     BB  422   7.880   0.150   5.520
  149LEU    SC1  423   7.610   0.290   5.630
  150THR     BB  424   7.980   0.370   5.310
  150THR    SC1  425   7.780   0.510   5.240
  150THR    SCP  426   7.700   0.400   5.280
  150THR    SCN  427   7.850   0.630   5.200
  151TYR     BB  428   8.330   0.380   5.100
  151TYR    SC1  429   8.160   0.430   4.860
  151TYR    SC2  430   8.050   0.660   4.780
  151TYR    SC3  431   8.080   0.460   4.600
  152LYS     BB  432   8.570   0.570   5.170
  152LYS    SC1  433   8.590   0.730   4.920
  152LYS    SC2  434   8.500   0.980   4.910
  152LYS    SCP  435   8.420   0.950   4.970
  153ARG     BB  436   8.760   0.540   5.420
  153ARG    SC1  437   9.030   0.630   5.320
  153ARG    SC2  438   9.310   0.490   5.440
  153ARG    SCP  439   9.390   0.510   5.510
  154PHE     BB  440   8.610   0.260   5.570
  154PHE    SC1  441   8.850   0.070   5.440
  154PHE    SC2  442   9.090   0.030   5.310
  154PHE    SC3  443   8.950  13.730   5.410
  155LEU     BB  444   8.330   0.330   5.690
  155LEU    SC1  445   8.320   0.150   5.960
  156HIS     BB  446   8.310   0.640   5.690
  156HIS    SC1  447   8.210   0.830   5.430
  156HIS    SC2  448   8.110   0.840   5.180
  156HIS    SC3  449   8.160   1.070   5.320
  157ILE     BB  450   8.470   0.760   5.890
  157ILE    SC1  451   8.290   0.830   6.130
  158LEU     BB  452   8.790   0.750   5.860
  158LEU    SC1  453   8.820   1.010   6.080
  159SER     BB  454   9.070   0.560   5.930
  159SER    SC1  455   9.040   0.320   5.820
  159SER    SCP  456   9.060   0.450   5.760
  159SER    SCN  457   9.030   0.200   5.880
  160GLN     BB  458   9.010   0.560   6.240
  160GLN    SC1  459   8.660   0.360   6.240
  160GLN    SCP  460   8.720   0.340   6.370
  160GLN    SCN  461   8.600   0.370   6.110
  161LEU     BB  462   9.250   0.560   6.420
  161LEU    SC1  463   9.120   0.810   6.620
  162GLY     BB  464   9.520   0.600   6.330
  163ASP     BB  465   9.580   0.500   5.970
  163ASP    SC1  466   9.550   0.720   5.790
  163ASP    SCN  467   9.500   0.720   5.690
  164PRO     BB  468   9.730   0.270   5.760
  164PRO    SC1  469   9.480   0.130   5.680
  165GLU     BB  470   9.990   0.290   5.630
  165GLU    SC1  471   9.860   0.430   5.280
  165GLU    SCN  472   9.780   0.500   5.260
  166VAL     BB  473  10.230   0.220   5.770
  166VAL    SC1  474  10.370   0.420   5.850
  167PRO     BB  475  10.370  13.700   5.730
  167PRO    SC1  476  10.630  13.840   5.770
  168VAL     BB  477  10.540  13.330   5.880
  168VAL    SC1  478  10.350  13.300   6.060
  169ARG     BB  479  10.750  13.180   5.850
  169ARG    SC1  480  10.850  13.060   6.170
  169ARG    SC2  481  10.930  13.090   6.480
  169ARG    SCP  482  11.010  13.050   6.430
  170ASN     BB  483  10.990  13.110   5.650
  170ASN    SC1  484  11.250  13.130   5.800
  170ASN    SCP  485  11.330  13.030   5.830
  170ASN    SCN  486  11.160  13.240   5.770
  171LEU     BB  487  10.980  12.760   5.510
  171LEU    SC1  488  10.920  12.710   5.830
  172THR     BB  489  11.350  12.690   5.440
  172THR    SC1  490  11.470  12.880   5.380
  172THR    SCP  491  11.590  12.900   5.440
  172THR    SCN  492  11.350  12.860   5.320
  173ALA     BB  493  11.590  12.530   5.720
  174GLU     BB  494  11.560  12.720   5.900
  174GLU    SC1  495  11.780  13.040   5.950
  174GLU    SCN  496  11.760  13.080   5.850
  175ASP     BB  497  11.320  12.700   6.170
  175ASP    SC1  498  11.390  12.980   6.270
  175ASP    SCN  499  11.280  12.990   6.310
  176PHE     BB  500  11.290  12.390   6.200
  176PHE    SC1  501  11.220  12.260   5.910
  176PHE    SC2  502  10.990  12.190   5.810
  176PHE    SC3  503  11.180  12.280   5.650
  177GLN     BB  504  11.530  12.310   6.370
  177GLN    SC1  505  11.700  12.190   6.060
  177GLN    SCP  506  11.800  12.250   6.140
  177GLN    SCN  507  11.610  12.120   5.990
  178ARG     BB  508  11.490  12.190   6.610
  178ARG    SC1  509  11.700  11.920   6.650
  178ARG    SC2  510  11.950  11.900   6.850
  178ARG    SCP  511  11.880  11.950   6.920
  179CYS     BB  512  11.200  12.030   6.700
  179CYS    SC1  513  11.010  12.190   6.580
  180MET     BB  514  11.230  11.760   6.670
  180MET    SC1  515  11.360  11.530   6.940
  181SER     BB  516  11.260  11.710   6.330
  181SER    SC1  517  11.340  11.870   6.210
  181SER    SCP  518  11.390  11.910   6.080
  181SER    SCN  519  11.290  11.840   6.330
  182PRO     BB  520  11.180  11.390   6.130
  182PRO    SC1  521  10.910  11.480   6.070
  183GLU     BB  522  11.400  11.320   6.020
  183GLU    SC1  523  11.620  11.380   5.770
  183GLU    SCN  524  11.560  11.290   5.790
  184PRO     BB  525  11.480  10.990   6.080
  184PRO    SC1  526  11.540  10.940   6.340
  185GLY     BB  527  11.470  10.850   5.850
  186LEU     BB  528  11.210  10.750   5.710
  186LEU    SC1  529  11.030  11.000   5.790
  187ALA     BB  530  11.120  10.480   5.650
  188GLU     BB  531  10.840  10.220   5.550
  188GLU    SC1  532  10.960  10.250   5.150
  188GLU    SCN  533  10.880  10.210   5.210
  189ARG     BB  534  10.620  10.390   5.540
  189ARG    SC1  535  10.420  10.320   5.750
  189ARG    SC2  536  10.490  10.100   5.940
  189ARG    SCP  537  10.590  10.130   5.950
  190TYR     BB  538  10.600  10.600   5.320
  190TYR    SC1  539  10.850  10.780   5.350
  190TYR    SC2  540  11.060  10.860   5.210
  190TYR    SC3  541  10.900  11.040   5.330
  191ARG     BB  542  10.530  10.510   5.010
  191ARG    SC1  543  10.460  10.230   5.050
  191ARG    SC2  544  10.440   9.970   5.200
  191ARG    SCP  545  10.480   9.890   5.130
  192VAL     BB  546  10.480  10.570   4.660
  192VAL    SC1  547  10.410  10.320   4.580
  193PRO     BB  548  10.330  10.780   4.460
  193PRO    SC1  549  10.360  11.030   4.520
  194VAL     BB  550  10.450  10.700   4.160
  194VAL    SC1  551  10.420  10.920   4.010
  195PRO     BB  552  10.250  10.470   4.010
  195PRO    SC1  553  10.280  10.350   3.750
  196ALA     BB  554  10.070  10.390   4.200
  197ASP     BB  555   9.770  10.440   4.280
  197ASP    SC1  556   9.670  10.220   4.440
  197ASP    SCN  557   9.770  10.250   4.460
  198LEU     BB  558   9.690  10.690   4.200
  198LEU    SC1  559   9.890  10.910   4.270
  199GLU     BB  560   9.530  10.820   3.910
  199GLU    SC1  561   9.310  10.520   3.990
  199GLU    SCN  562   9.240  10.430   3.980
  200ILE     BB  563   9.680  10.800   3.680
  200ILE    SC1  564   9.970  10.730   3.780
  201PRO     BB  565   9.640  11.000   3.440
  201PRO    SC1  566   9.910  11.090   3.360
  202PRO     BB  567   9.470  11.250   3.480
  202PRO    SC1  568   9.260  11.220   3.740
  203GLN     BB  569   9.500  11.550   3.350
  203GLN    SC1  570   9.250  11.570   3.040
  203GLN    SCP  571   9.370  11.560   3.120
  203GLN    SCN  572   9.140  11.580   2.970
  204SER     BB  573   9.740  11.700   3.240
  204SER    SC1  574   9.950  11.740   3.360
  204SER    SCP  575   9.880  11.850   3.400
  204SER    SCN  576  10.030  11.630   3.320
  205LEU     BB  577   9.760  11.860   2.910
  205LEU    SC1  578   9.560  11.690   2.700
  206SER     BB  579   9.850  12.160   3.010
  206SER    SC1  580   9.970  12.280   2.830
  206SER    SCP  581  10.000  12.330   2.700
  206SER    SCN  582   9.950  12.230   2.960
  207PRO     BB  583   9.800  12.350   3.350
  207PRO    SC1  584   9.730  12.140   3.460
  208TRP     BB  585   9.910  12.560   3.460
  208TRP    SC1  586  10.070  12.710   3.190
  208TRP    SC2  587  10.230  12.790   3.000
  208TRP    SC3  588   9.970  12.770   2.950
  208TRP    SC4  589  10.130  12.860   2.760
  209THR     BB  590  10.200  12.570   3.680
  209THR    SC1  591  10.420  12.740   3.590
  209THR    SCP  592  10.400  12.720   3.730
  209THR    SCN  593  10.440  12.770   3.450
  210GLY     BB  594  10.300  12.410   3.990
  211GLY     BB  595  10.440  12.570   4.240
  212GLU     BB  596  10.490  12.810   4.260
  212GLU    SC1  597  10.890  12.840   4.410
  212GLU    SCN  598  10.950  12.750   4.410
  213THR     BB  599  10.470  13.060   3.980
  213THR    SC1  600  10.700  13.080   3.860
  213THR    SCP  601  10.790  13.000   3.930
  213THR    SCN  602  10.610  13.160   3.790
  214GLU     BB  603  10.270  13.160   3.860
  214GLU    SC1  604   9.980  13.000   3.630
  214GLU    SCN  605   9.940  12.990   3.530
  215GLY     BB  606  10.100  13.420   4.020
  216LEU     BB  607   9.800  13.400   4.010
  216LEU    SC1  608   9.770  13.310   4.320
  217ARG     BB  609   9.660  13.520   3.780
  217ARG    SC1  610   9.720  13.350   3.490
  217ARG    SC2  611   9.720  13.130   3.270
  217ARG    SCP  612   9.720  13.020   3.300
  218ARG     BB  613   9.720  13.840   3.830
  218ARG    SC1  614   9.800   0.030   3.550
  218ARG    SC2  615  10.030   0.150   3.330
  218ARG    SCP  616  10.020   0.230   3.400
  219LEU     BB  617   9.800   0.030   4.100
  219LEU    SC1  618   9.770  13.790   4.370
  220GLU     BB  619  10.060   0.120   4.150
  220GLU    SC1  620  10.130   0.290   3.810
  220GLU    SCN  621  10.080   0.240   3.730
  221GLN     BB  622  10.150   0.330   4.340
  221GLN    SC1  623  10.530   0.290   4.520
  221GLN    SCP  624  10.440   0.360   4.590
  221GLN    SCN  625  10.620   0.210   4.440
  222HIS     BB  626   9.960   0.600   4.290
  222HIS    SC1  627   9.700   0.510   4.350
  222HIS    SC2  628   9.480   0.580   4.490
  222HIS    SC3  629   9.500   0.340   4.360
  223LEU     BB  630  10.020   0.790   4.060
  223LEU    SC1  631  10.030   1.120   4.090
  224THR     BB  632  10.030   0.820   3.690
  224THR    SC1  633  10.080   0.990   3.530
  224THR    SCP  634  10.130   0.860   3.520
  224THR    SCN  635  10.040   1.120   3.530
  225ASP     BB  636   9.780   0.610   3.630
  225ASP    SC1  637   9.650   0.450   3.830
  225ASP    SCN  638   9.620   0.340   3.830
  226GLN     BB  639   9.530   0.740   3.490
  226GLN    SC1  640   9.650   1.040   3.320
  226GLN    SCP  641   9.650   0.900   3.280
  226GLN    SCN  642   9.640   1.180   3.350
  227GLY     BB  643   9.280   0.730   3.650
  228TRP     BB  644   8.980   0.810   3.500
  228TRP    SC1  645   9.080   0.820   3.230
  228TRP    SC2  646   9.300   0.820   3.060
  228TRP    SC3  647   9.160   0.600   3.110
  228TRP    SC4  648   9.390   0.590   2.960
  229VAL     BB  649   8.820   1.180   3.430
  229VAL    SC1  650   8.780   1.170   3.170
  230ALA     BB  651   8.720   1.330   3.650
  231ASN     BB  652   8.420   1.340   3.720
  231ASN    SC1  653   8.360   1.600   3.850
  231ASN    SCP  654   8.360   1.470   3.810
  231ASN    SCN  655   8.350   1.730   3.900
  232PHE     BB  656   8.180   1.230   3.610
  232PHE    SC1  657   7.960   1.400   3.660
  232PHE    SC2  658   7.870   1.600   3.820
  232PHE    SC3  659   7.700   1.440   3.690
  233THR     BB  660   8.150   1.050   3.360
  233THR    SC1  661   7.960   0.860   3.370
  233THR    SCP  662   7.970   1.000   3.330
  233THR    SCN  663   7.950   0.730   3.410
  234LYS     BB  664   8.330   1.030   3.130
  234LYS    SC1  665   8.270   1.220   2.900
  234LYS    SC2  666   8.090   1.420   2.760
  234LYS    SCP  667   8.170   1.350   2.710
  235PRO     BB  668   8.580   0.760   3.150
  235PRO    SC1  669   8.720   0.800   2.900
  236ARG     BB  670   8.570   0.510   3.280
  236ARG    SC1  671   8.760   0.350   3.410
  236ARG    SC2  672   8.980   0.280   3.630
  236ARG    SCP  673   8.890   0.270   3.690
  237THR     BB  674   8.230   0.440   3.350
  237THR    SC1  675   8.120   0.440   3.590
  237THR    SCP  676   8.020   0.410   3.680
  237THR    SCN  677   8.220   0.470   3.490
  238ILE     BB  678   8.080   0.380   3.080
  238ILE    SC1  679   7.810   0.510   3.030
  239PRO     BB  680   8.310   0.460   2.850
  239PRO    SC1  681   8.240   0.720   2.760
  240ASN     BB  682   8.610   0.300   2.840
  240ASN    SC1  683   8.920   0.330   2.690
  240ASN    SCP  684   8.880   0.240   2.590
  240ASN    SCN  685   8.970   0.410   2.800
  241SER     BB  686   8.570   0.020   3.120
  241SER    SC1  687   8.350  13.900   3.130
  241SER    SCP  688   8.280   0.030   3.020
  241SER    SCN  689   8.430  13.850   3.240
  242LEU     BB  690   8.840  13.840   3.150
  242LEU    SC1  691   8.870  13.520   3.170
  243LEU     BB  692   9.080   0.110   3.090
  243LEU    SC1  693   9.170  13.880   2.830
  244PRO     BB  694   9.340   0.080   3.290
  244PRO    SC1  695   9.420   0.300   3.450
  245SER     BB  696   9.370  13.690   3.360
  245SER    SC1  697   9.390  13.530   3.150
  245SER    SCP  698   9.280  13.450   3.100
  245SER    SCN  699   9.500  13.600   3.210
  246THR     BB  700   9.200  13.710   3.660
  246THR    SC1  701   8.950  13.730   3.650
  246THR    SCP  702   9.070  13.740   3.720
  246THR    SCN  703   8.830  13.710   3.580
  247THR     BB  704   9.270  13.730   4.040
  247THR    SC1  705   9.270   0.060   4.040
  247THR    SCP  706   9.390   0.110   4.020
  247THR    SCN  707   9.140  13.920   4.070
  248GLY     BB  708   9.310  13.490   4.150
  249LEU     BB  709   9.270  13.320   4.320
  249LEU    SC1  710   9.410  13.310   4.580
  250SER     BB  711   9.180  13.020   4.240
  250SER    SC1  712   8.960  12.900   4.270
  250SER    SCP  713   9.010  13.020   4.330
  250SER    SCN  714   8.920  12.790   4.200
  251PRO     BB  715   9.450  12.820   4.160
  251PRO    SC1  716   9.560  12.980   3.930
  252TYR     BB  717   9.620  12.800   4.430
  252TYR    SC1  718   9.730  12.470   4.330
  252TYR    SC2  719   9.780  12.220   4.430
  252TYR    SC3  720   9.980  12.360   4.310
  253PHE     BB  721   9.460  12.840   4.640
  253PHE    SC1  722   9.560  12.980   4.880
  253PHE    SC2  723   9.510  12.880   5.130
  253PHE    SC3  724   9.550  13.150   5.100
  254SER     BB  725   9.330  12.520   4.650
  254SER    SC1  726   9.230  12.470   4.450
  254SER    SCP  727   9.220  12.500   4.320
  254SER    SCN  728   9.240  12.430   4.590
  255MET     BB  729   9.560  12.370   4.790
  255MET    SC1  730   9.600  12.030   4.850
  256GLY     BB  731   9.820  12.570   4.890
  257CYS     BB  732  10.000  12.720   4.800
  257CYS    SC1  733  10.220  12.630   4.630
  258LEU     BB  734  10.020  13.100   4.780
  258LEU    SC1  735  10.180  13.110   4.460
  259SER     BB  736  10.050  13.320   4.950
  259SER    SC1  737  10.310  13.400   4.980
  259SER    SCP  738  10.300  13.320   5.100
  259SER    SCN  739  10.330  13.480   4.870
  260VAL     BB  740   9.820  13.650   5.100
  260VAL    SC1  741   9.680  13.590   4.880
  261ARG     BB  742   9.890  13.840   5.260
  261ARG    SC1  743   9.870  13.770   5.570
  261ARG    SC2  744   9.850  13.710   5.870
  261ARG    SCP  745   9.830  13.660   5.960
  262THR     BB  746  10.230   0.040   5.090
  262THR    SC1  747  10.370  13.880   5.320
  262THR    SCP  748  10.230  13.880   5.330
  262THR    SCN  749  10.510  13.870   5.300
  263PHE     BB  750  10.160   0.080   4.810
  263PHE    SC1  751  10.250  13.790   4.650
  263PHE    SC2  752  10.220  13.600   4.460
  263PHE    SC3  753  10.430  13.770   4.450
  264PHE     BB  754   9.870   0.220   4.750
  264PHE    SC1  755   9.610   0.180   4.870
  264PHE    SC2  756   9.410   0.220   5.040
  264PHE    SC3  757   9.370   0.260   4.780
  265GLN     BB  758   9.900   0.560   4.820
  265GLN    SC1  759  10.270   0.590   4.890
  265GLN    SCP  760  10.250   0.450   4.930
  265GLN    SCN  761  10.300   0.720   4.860
  266ARG     BB  762   9.690   0.750   4.900
  266ARG    SC1  763   9.810   0.950   5.100
  266ARG    SC2  764   9.610   0.990   5.330
  266ARG    SCP  765   9.680   1.070   5.380
  267LEU     BB  766   9.380   0.700   5.000
  267LEU    SC1  767   9.130   0.670   4.850
  268SER     BB  768   9.240   1.110   5.020
  268SER    SC1  769   9.000   1.110   5.030
  268SER    SCP  770   9.110   1.040   5.070
  268SER    SCN  771   8.880   1.190   5.000
  269ASN     BB  772   9.480   1.270   4.850
  269ASN    SC1  773   9.760   1.430   4.880
  269ASN    SCP  774   9.830   1.350   4.790
  269ASN    SCN  775   9.690   1.510   4.970
  270ILE     BB  776   9.360   1.110   4.530
  270ILE    SC1  777   9.640   1.180   4.410
  271TYR     BB  778   9.120   0.930   4.460
  271TYR    SC1  779   9.080   0.710   4.270
  271TYR    SC2  780   9.210   0.540   4.100
  271TYR    SC3  781   8.950   0.610   4.050
  272ALA     BB  782   8.810   1.060   4.570
  273GLN     BB  783   8.930   1.350   4.590
  273GLN    SC1  784   8.580   1.440   4.830
  273GLN    SCP  785   8.720   1.470   4.800
  273GLN    SCN  786   8.450   1.410   4.870
  274ALA     BB  787   8.990   1.500   4.390
  275LYS     BB  788   9.100   1.410   4.120
  275LYS    SC1  789   9.380   1.550   4.000
  275LYS    SC2  790   9.560   1.690   3.950
  275LYS    SCP  791   9.620   1.650   4.030
  276HIS     BB  792   9.030   1.140   3.970
  276HIS    SC1  793   9.340   1.040   4.000
  276HIS    SC2  794   9.590   1.010   3.900
  276HIS    SC3  795   9.520   0.880   4.120
  277HIS     BB  796   8.710   1.060   4.060
  277HIS    SC1  797   8.600   0.850   3.880
  277HIS    SC2  798   8.580   0.590   3.790
  277HIS    SC3  799   8.480   0.800   3.640
  278SER     BB  800   8.540   1.190   4.180
  278SER    SC1  801   8.540   1.460   4.300
  278SER    SCP  802   8.460   1.470   4.190
  278SER    SCN  803   8.620   1.450   4.420
  279LEU     BB  804   8.190   1.150   4.110
  279LEU    SC1  805   7.990   1.330   4.250
  280PRO     BB  806   8.080   0.880   3.900
  280PRO    SC1  807   7.820   0.990   3.850
  281PRO     BB  808   8.130   0.630   4.030
  281PRO    SC1  809   7.840   0.520   4.160
  282VAL     BB  810   8.350   0.460   4.190
  282VAL    SC1  811   8.250   0.220   4.220
  283SER     BB  812   8.550   0.680   4.330
  283SER    SC1  813   8.410   0.830   4.450
  283SER    SCP  814   8.490   0.850   4.330
  283SER    SCN  815   8.340   0.800   4.560
  284LEU     BB  816   8.750   0.480   4.520
  284LEU    SC1  817   9.020   0.320   4.490
  285GLN     BB  818   8.590   0.260   4.640
  285GLN    SC1  819   8.850   0.240   4.940
  285GLN    SCP  820   8.820   0.160   4.830
  285GLN    SCN  821   8.880   0.310   5.060
  286GLY     BB  822   8.540   0.050   4.560
  287GLN     BB  823   8.830  13.800   4.390
  287GLN    SC1  824   8.800   0.080   4.040
  287GLN    SCP  825   8.810  13.860   4.060
  287GLN    SCN  826   8.790   0.220   4.020
  288LEU     BB  827   9.000  13.730   4.570
  288LEU    SC1  828   9.330  13.790   4.500
  289LEU     BB  829   8.900  13.670   4.880
  289LEU    SC1  830   9.210  13.600   4.960
  290TRP     BB  831   8.710  13.460   5.000
  290TRP    SC1  832   8.390  13.460   4.980
  290TRP    SC2  833   8.130  13.420   4.910
  290TRP    SC3  834   8.320  13.490   4.720
  290TRP    SC4  835   8.080  13.400   4.640
  291ARG     BB  836   8.860  13.310   5.210
  291ARG    SC1  837   9.160  13.280   5.300
  291ARG    SC2  838   9.140  12.960   5.410
  291ARG    SCP  839   9.220  13.000   5.340
  292GLU     BB  840   8.710  13.260   5.480
  292GLU    SC1  841   8.950  13.290   5.730
  292GLU    SCN  842   8.870  13.290   5.810
  293PHE     BB  843   8.430  13.440   5.490
  293PHE    SC1  844   8.460  13.710   5.400
  293PHE    SC2  845   8.520  13.850   5.170
  293PHE    SC3  846   8.290  13.890   5.310
  294PHE     BB  847   8.210  13.200   5.430
  294PHE    SC1  848   7.980  13.360   5.360
  294PHE    SC2  849   7.750  13.460   5.450
  294PHE    SC3  850   7.920  13.610   5.310
  295TYR     BB  851   8.240  12.980   5.640
  295TYR    SC1  852   8.280  12.740   5.500
  295TYR    SC2  853   8.180  12.560   5.330
  295TYR    SC3  854   8.390  12.490   5.480
  296THR     BB  855   8.270  13.170   5.910
  296THR    SC1  856   8.520  13.250   5.940
  296THR    SCP  857   8.630  13.260   5.850
  296THR    SCN  858   8.410  13.250   6.030
  297VAL     BB  859   7.960  13.270   5.970
  297VAL    SC1  860   7.920  13.430   6.170
  298ALA     BB  861   7.780  13.100   5.770
  299SER     BB  862   7.810  12.740   5.910
  299SER    SC1  863   7.930  12.580   5.760
  299SER    SCP  864   8.020  12.550   5.870
  299SER    SCN  865   7.840  12.610   5.660
  300ALA     BB  866   7.820  12.770   6.190
  301THR     BB  867   7.580  12.970   6.310
  301THR    SC1  868   7.620  13.090   6.540
  301THR    SCP  869   7.610  12.970   6.460
  301THR    SCN  870   7.630  13.200   6.630
  302GLN     BB  871   7.340  12.850   6.100
  302GLN    SC1  872   7.100  13.100   6.260
  302GLN    SCP  873   6.970  13.160   6.240
  302GLN    SCN  874   7.220  13.030   6.270
  303ASN     BB  875   7.280  12.630   5.920
  303ASN    SC1  876   7.370  12.340   5.910
  303ASN    SCP  877   7.400  12.380   5.770
  303ASN    SCN  878   7.350  12.310   6.040
  304PHE     BB  879   7.340  12.670   5.550
  304PHE    SC1  880   7.590  12.780   5.440
  304PHE    SC2  881   7.840  12.840   5.380
  304PHE    SC3  882   7.640  13.020   5.320
  305THR     BB  883   7.210  12.450   5.330
  305THR    SC1  884   7.270  12.180   5.350
  305THR    SCP  885   7.330  12.070   5.290
  305THR    SCN  886   7.220  12.290   5.420
  306GLN     BB  887   6.820  12.470   5.290
  306GLN    SC1  888   6.960  12.680   4.940
  306GLN    SCP  889   7.070  12.730   4.890
  306GLN    SCN  890   6.840  12.640   5.000
  307MET     BB  891   6.650  12.680   5.480
  307MET    SC1  892   6.370  12.620   5.210
  308ALA     BB  893   6.880  12.760   5.710
  309GLY     BB  894   6.870  12.920   5.830
  310ASN     BB  895   7.040  13.220   5.780
  310ASN    SC1  896   7.330  13.130   5.690
  310ASN    SCP  897   7.300  12.990   5.720
  310ASN    SCN  898   7.360  13.260   5.650
  311PRO     BB  899   6.970  13.580   5.720
  311PRO    SC1  900   7.030  13.720   5.970
  312ILE     BB  901   6.910  13.450   5.380
  312ILE    SC1  902   7.210  13.490   5.310
  313CYS     BB  903   6.820  13.190   5.300
  313CYS    SC1  904   7.060  12.990   5.350
  314LEU     BB  905   6.530  13.070   5.180
  314LEU    SC1  906   6.270  13.110   5.300
  315GLN     BB  907   6.620  13.070   4.850
  315GLN    SC1  908   6.440  13.310   4.630
  315GLN    SCP  909   6.560  13.260   4.670
  315GLN    SCN  910   6.310  13.350   4.590
  316ILE     BB  911   6.460  12.810   4.780
  316ILE    SC1  912   6.180  12.900   4.870
  317HIS     BB  913   6.510  12.540   4.700
  317HIS    SC1  914   6.550  12.280   4.850
  317HIS    SC2  915   6.410  12.150   5.040
  317HIS    SC3  916   6.450  12.040   4.790
  318TRP     BB  917   6.270  12.410   4.450
  318TRP    SC1  918   6.240  12.690   4.350
  318TRP    SC2  919   6.210  12.940   4.270
  318TRP    SC3  920   6.450  12.830   4.240
  318TRP    SC4  921   6.410  13.080   4.160
  319TYR     BB  922   6.420  12.140   4.280
  319TYR    SC1  923   6.230  12.090   4.050
  319TYR    SC2  924   6.140  11.880   3.900
  319TYR    SC3  925   6.210  12.110   3.790
  320GLU     BB  926   6.500  11.800   4.330
  320GLU    SC1  927   6.330  11.590   4.630
  320GLU    SCN  928   6.290  11.640   4.720
  321ASP     BB  929   6.540  11.600   4.110
  321ASP    SC1  930   6.430  11.270   4.210
  321ASP    SCN  931   6.520  11.270   4.150
  322ALA     BB  932   6.720  11.520   3.820
  323GLU     BB  933   6.900  11.490   3.650
  323GLU    SC1  934   7.010  11.130   3.520
  323GLU    SCN  935   7.010  11.130   3.410
  324ARG     BB  936   7.150  11.730   3.710
  324ARG    SC1  937   7.170  11.700   4.020
  324ARG    SC2  938   7.010  11.680   4.220
  324ARG    SCP  939   7.070  11.590   4.230
  325LEU     BB  940   7.160  11.890   3.520
  325LEU    SC1  941   7.370  12.140   3.670
  326HIS     BB  942   7.150  11.910   3.230
  326HIS    SC1  943   6.870  11.990   3.080
  326HIS    SC2  944   6.620  11.940   2.990
  326HIS    SC3  945   6.690  12.190   3.070
  327LYS     BB  946   7.250  12.240   3.170
  327LYS    SC1  947   7.080  12.460   3.080
  327LYS    SC2  948   6.960  12.670   2.990
  327LYS    SCP  949   6.920  12.570   3.010
  328TRP     BB  950   7.520  12.250   3.170
  328TRP    SC1  951   7.630  12.520   3.250
  328TRP    SC2  952   7.850  12.650   3.310
  328TRP    SC3  953   7.740  12.500   3.490
  328TRP    SC4  954   7.990  12.590   3.530
  329LYS     BB  955   7.650  11.990   3.140
  329LYS    SC1  956   7.870  11.940   3.370
  329LYS    SC2  957   8.020  11.700   3.370
  329LYS    SCP  958   8.070  11.700   3.470
  330THR     BB  959   7.670  11.810   2.880
  330THR    SC1  960   7.780  11.540   2.870
  330THR    SCP  961   7.850  11.430   2.880
  330THR    SCN  962   7.700  11.660   2.860
  331ALA     BB  963   7.510  11.990   2.680
  332GLN     BB  964   7.220  12.060   2.750
  332GLN    SC1  965   7.150  11.730   2.770
  332GLN    SCP  966   7.120  11.730   2.910
  332GLN    SCN  967   7.180  11.730   2.640
  333THR     BB  968   6.980  12.290   2.630
  333THR    SC1  969   6.820  12.150   2.500
  333THR    SCP  970   6.880  12.070   2.600
  333THR    SCN  971   6.760  12.230   2.400
  334GLY     BB  972   6.970  12.600   2.480
  335PHE     BB  973   7.230  12.820   2.500
  335PHE    SC1  974   7.130  13.030   2.670
  335PHE    SC2  975   6.950  13.210   2.590
  335PHE    SC3  976   6.960  13.140   2.850
  336PRO     BB  977   7.530  12.840   2.370
  336PRO    SC1  978   7.560  12.830   2.060
  337TRP     BB  979   7.730  13.060   2.580
  337TRP    SC1  980   7.830  13.240   2.400
  337TRP    SC2  981   7.940  13.480   2.340
  337TRP    SC3  982   8.100  13.270   2.390
  337TRP    SC4  983   8.210  13.510   2.350
  338ILE     BB  984   7.760  12.940   2.810
  338ILE    SC1  985   7.850  13.040   3.090
  339ASP     BB  986   7.740  12.560   2.760
  339ASP    SC1  987   7.450  12.510   2.790
  339ASP    SCN  988   7.420  12.550   2.690
  340ALA     BB  989   7.850  12.390   2.530
  341ILE     BB  990   7.940  12.160   2.490
  341ILE    SC1  991   7.740  12.020   2.300
  342MET     BB  992   8.110  11.960   2.680
  342MET    SC1  993   8.480  11.840   2.570
  343THR     BB  994   8.180  12.070   2.980
  343THR    SC1  995   7.980  12.270   3.010
  343THR    SCP  996   8.050  12.390   3.010
  343THR    SCN  997   7.910  12.150   3.010
  344GLN     BB  998   8.450  12.070   3.100
  344GLN    SC1  999   8.300  12.170   3.430
  344GLN    SCP 1000   8.360  12.090   3.530
  344GLN    SCN 1001   8.250  12.260   3.330
  345LEU     BB 1002   8.650  12.300   3.040
  345LEU    SC1 1003   8.410  12.530   3.040
  346ARG     BB 1004   8.860  12.170   2.770
  346ARG    SC1 1005   8.900  11.860   2.930
  346ARG    SC2 1006   8.800  11.550   2.850
  346ARG    SCP 1007   8.890  11.500   2.830
  347GLN     BB 1008   9.050  12.460   2.760
  347GLN    SC1 1009   9.240  12.330   2.520
  347GLN    SCP 1010   9.330  12.230   2.480
  347GLN    SCN 1011   9.150  12.440   2.550
  348GLU     BB 1012   9.120  12.510   3.020
  348GLU    SC1 1013   9.530  12.590   2.970
  348GLU    SCN 1014   9.540  12.680   2.910
  349GLY     BB 1015   9.020  12.560   3.290
  350TRP     BB 1016   8.810  12.850   3.260
  350TRP    SC1 1017   8.780  12.840   2.950
  350TRP    SC2 1018   8.810  12.940   2.700
  350TRP    SC3 1019   8.690  13.090   2.890
  350TRP    SC4 1020   8.740  13.190   2.640
  351ILE     BB 1021   8.580  13.040   3.400
  351ILE    SC1 1022   8.310  12.950   3.280
  352HIS     BB 1023   8.650  13.290   3.530
  352HIS    SC1 1024   8.950  13.230   3.610
  352HIS    SC2 1025   9.170  13.190   3.770
  352HIS    SC3 1026   9.190  13.200   3.500
  353HIS     BB 1027   8.500  13.520   3.460
  353HIS    SC1 1028   8.440  13.790   3.600
  353HIS    SC2 1029   8.260  13.860   3.790
  353HIS    SC3 1030   8.440   0.120   3.700
  354LEU     BB 1031   8.270  13.480   3.180
  354LEU    SC1 1032   8.400  13.510   2.870
  355ALA     BB 1033   8.070  13.360   3.330
  356ARG     BB 1034   8.000  13.450   3.620
  356ARG    SC1 1035   8.190  13.270   3.830
  356ARG    SC2 1036   8.330  13.140   4.080
  356ARG    SCP 1037   8.430  13.150   4.040
  357HIS     BB 1038   7.650  13.490   3.480
  357HIS    SC1 1039   7.700  13.810   3.430
  357HIS    SC2 1040   7.730   0.150   3.380
  357HIS    SC3 1041   7.940  13.910   3.370
  358ALA     BB 1042   7.600  13.340   3.320
  359VAL     BB 1043   7.560  13.040   3.580
  359VAL    SC1 1044   7.820  13.030   3.620
  360ALA     BB 1045   7.300  13.100   3.660
  361CYS     BB 1046   7.090  13.180   3.510
  361CYS    SC1 1047   7.140  13.390   3.290
  362PHE     BB 1048   6.900  12.970   3.390
  362PHE    SC1 1049   6.710  13.120   3.210
  362PHE    SC2 1050   6.510  13.140   3.030
  362PHE    SC3 1051   6.530  13.320   3.240
  363LEU     BB 1052   6.950  12.720   3.560
  363LEU    SC1 1053   7.240  12.630   3.560
  364THR     BB 1054   6.810  12.790   3.900
  364THR    SC1 1055   6.980  12.900   3.980
  364THR    SCP 1056   6.970  12.890   3.840
  364THR    SCN 1057   6.990  12.910   4.120
  365ARG     BB 1058   6.590  13.080   3.750
  365ARG    SC1 1059   6.670  13.340   3.800
  365ARG    SC2 1060   6.790  13.570   3.600
  365ARG    SCP 1061   6.750  13.490   3.550
  366GLY     BB 1062   6.450  12.930   3.570
  367ASP     BB 1063   6.470  12.670   3.470
  367ASP    SC1 1064   6.480  12.660   3.160
  367ASP    SCN 1065   6.580  12.640   3.150
  368LEU     BB 1066   6.590  12.390   3.590
  368LEU    SC1 1067   6.880  12.250   3.520
  369TRP     BB 1068   6.570  12.450   3.920
  369TRP    SC1 1069   6.290  12.590   3.900
  369TRP    SC2 1070   6.080  12.760   3.860
  369TRP    SC3 1071   6.040  12.510   3.960
  369TRP    SC4 1072   5.830  12.660   3.880
  370ILE     BB 1073   6.770  12.420   4.120
  370ILE    SC1 1074   7.040  12.370   3.970
  371SER     BB 1075   6.900  12.320   4.450
  371SER    SC1 1076   6.880  12.080   4.470
  371SER    SCP 1077   6.760  12.120   4.520
  371SER    SCN 1078   7.010  12.030   4.420
  372TRP     BB 1079   7.200  12.470   4.480
  372TRP    SC1 1080   7.130  12.780   4.510
  372TRP    SC2 1081   7.040  13.040   4.470
  372TRP    SC3 1082   6.880  12.830   4.440
  372TRP    SC4 1083   6.790  13.080   4.410
  373GLU     BB 1084   7.380  12.200   4.560
  373GLU    SC1 1085   7.500  12.320   4.920
  373GLU    SCN 1086   7.480  12.320   4.810
  374GLU     BB 1087   7.420  12.030   4.290
  374GLU    SC1 1088   7.590  11.700   4.300
  374GLU    SCN 1089   7.680  11.740   4.360
  375GLY     BB 1090   7.520  12.210   4.110
  376MET     BB 1091   7.780  12.380   4.260
  376MET    SC1 1092   7.680  12.560   4.490
  377LYS     BB 1093   7.960  12.060   4.260
  377LYS    SC1 1094   7.880  12.020   4.580
  377LYS    SC2 1095   7.740  11.890   4.760
  377LYS    SCP 1096   7.740  11.870   4.650
  378VAL     BB 1097   8.010  12.050   3.970
  378VAL    SC1 1098   7.860  12.200   3.810
  379PHE     BB 1099   8.280  12.280   4.000
  379PHE    SC1 1100   8.210  12.550   3.960
  379PHE    SC2 1101   8.050  12.770   3.950
  379PHE    SC3 1102   8.260  12.760   3.790
  380GLU     BB 1103   8.470  12.100   4.100
  380GLU    SC1 1104   8.500  12.000   4.490
  380GLU    SCN 1105   8.520  12.080   4.420
  381GLU     BB 1106   8.590  11.890   3.970
  381GLU    SC1 1107   8.320  11.730   3.740
  381GLU    SCN 1108   8.270  11.820   3.730
  382LEU     BB 1109   8.790  12.030   3.670
  382LEU    SC1 1110   8.870  12.040   3.360
  383LEU     BB 1111   8.770  12.300   3.770
  383LEU    SC1 1112   8.610  12.510   3.580
  384LEU     BB 1113   8.910  12.470   4.030
  384LEU    SC1 1114   9.120  12.680   3.850
  385ASP     BB 1115   8.700  12.440   4.300
  385ASP    SC1 1116   8.540  12.700   4.320
  385ASP    SCN 1117   8.480  12.740   4.240
  386ALA     BB 1118   8.790  12.410   4.620
  387ASP     BB 1119   8.820  12.240   4.830
  387ASP    SC1 1120   9.110  12.090   4.840
  387ASP    SCN 1121   9.160  12.030   4.920
  388TYR     BB 1122   8.680  12.270   5.090
  388TYR    SC1 1123   8.390  12.200   5.100
  388TYR    SC2 1124   8.130  12.150   5.110
  388TYR    SC3 1125   8.280  12.040   4.910
  389SER     BB 1126   8.650  12.660   5.110
  389SER    SC1 1127   8.720  12.850   5.210
  389SER    SCP 1128   8.630  12.900   5.120
  389SER    SCN 1129   8.810  12.790   5.300
  390ILE     BB 1130   8.430  12.700   4.840
  390ILE    SC1 1131   8.350  12.980   4.950
  391ASN     BB 1132   8.110  12.540   4.810
  391ASN    SC1 1133   8.190  12.390   4.570
  391ASN    SCP 1134   8.180  12.250   4.600
  391ASN    SCN 1135   8.200  12.520   4.540
  392ALA     BB 1136   7.900  12.700   4.940
  393GLY     BB 1137   7.870  12.980   4.850
  394ASN     BB 1138   7.810  13.010   4.560
  394ASN    SC1 1139   8.050  12.900   4.400
  394ASN    SCP 1140   8.090  12.770   4.360
  394ASN    SCN 1141   8.010  13.020   4.450
  395TRP     BB 1142   7.530  13.110   4.500
  395TRP    SC1 1143   7.430  12.930   4.250
  395TRP    SC2 1144   7.420  12.720   4.080
  395TRP    SC3 1145   7.640  12.870   4.100
  395TRP    SC4 1146   7.620  12.670   3.910
  396MET     BB 1147   7.500  13.370   4.620
  396MET    SC1 1148   7.630  13.380   4.950
  397TRP     BB 1149   7.550  13.610   4.470
  397TRP    SC1 1150   7.790  13.770   4.550
  397TRP    SC2 1151   8.010  13.910   4.600
  397TRP    SC3 1152   7.890  13.780   4.800
  397TRP    SC4 1153   8.100   0.020   4.850
  398LEU     BB 1154   7.340  13.710   4.260
  398LEU    SC1 1155   7.430   0.110   4.200
  399SER     BB 1156   7.110  13.500   4.210
  399SER    SC1 1157   7.110  13.350   4.020
  399SER    SCP 1158   7.110  13.280   3.900
  399SER    SCN 1159   7.120  13.420   4.140
  400ALA     BB 1160   6.960  13.520   4.510
  401SER     BB 1161   7.050  13.450   4.830
  401SER    SC1 1162   7.070  13.220   4.890
  401SER    SCP 1163   7.080  13.350   4.830
  401SER    SCN 1164   7.060  13.090   4.950
  402ALA     BB 1165   7.230  13.680   4.880
  403PHE     BB 1166   7.220   0.040   4.700
  403PHE    SC1 1167   7.490   0.150   4.720
  403PHE    SC2 1168   7.660   0.310   4.590
  403PHE    SC3 1169   7.700   0.260   4.850
  404PHE     BB 1170   7.010   0.100   4.550
  404PHE    SC1 1171   6.850   0.340   4.700
  404PHE    SC2 1172   6.790   0.610   4.680
  404PHE    SC3 1173   6.600   0.430   4.740
  405HIS     BB 1174   6.960   0.140   4.280
  405HIS    SC1 1175   6.830   0.380   4.210
  405HIS    SC2 1176   6.730   0.490   3.990
  405HIS    SC3 1177   6.690   0.610   4.230
  406HIS     BB 1178   6.840  13.860   3.970
  406HIS    SC1 1179   7.070  13.890   3.780
  406HIS    SC2 1180   7.340   0.030   3.760
  406HIS    SC3 1181   7.250  13.710   3.690
  407TYR     BB 1182   6.570  13.890   3.910
  407TYR    SC1 1183   6.410   0.090   4.140
  407TYR    SC2 1184   6.190   0.120   4.300
  407TYR    SC3 1185   6.410   0.290   4.320
  408THR     BB 1186   6.530   0.120   3.620
  408THR    SC1 1187   6.380   0.320   3.570
  408THR    SCP 1188   6.280   0.270   3.490
  408THR    SCN 1189   6.480   0.370   3.650
  409ARG     BB 1190   6.460  13.800   3.330
  409ARG    SC1 1191   6.150  13.800   3.250
  409ARG    SC2 1192   5.880  13.820   3.030
  409ARG    SCP 1193   5.970  13.760   3.020
  410ILE     BB 1194   6.760  13.750   3.130
  410ILE    SC1 1195   6.780  13.570   2.880
  411PHE     BB 1196   7.070  13.900   3.250
  411PHE    SC1 1197   7.070   0.220   3.400
  411PHE    SC2 1198   7.000   0.370   3.620
  411PHE    SC3 1199   7.190   0.450   3.450
  412CYS     BB 1200   7.330  13.820   3.130
  412CYS    SC1 1201   7.450   0.150   3.020
  413PRO     BB 1202   7.260  13.620   2.820
  413PRO    SC1 1203   7.410  13.360   2.870
  414VAL     BB 1204   7.240  13.750   2.570
  414VAL    SC1 1205   7.020  13.710   2.430
  415ARG     BB 1206   7.520  13.800   2.350
  415ARG    SC1 1207   7.280  13.880   2.050
  415ARG    SC2 1208   7.100   0.240   1.940
  415ARG    SCP 1209   7.090   0.140   1.990
  416PHE     BB 1210   7.730  13.910   2.610
  416PHE    SC1 1211   7.830  13.690   2.750
  416PHE    SC2 1212   7.830  13.650   3.010
  416PHE    SC3 1213   7.920  13.460   2.840
  417GLY     BB 1214   7.800   0.220   2.680
  418LYS     BB 1215   7.900   0.450   2.510
  418LYS    SC1 1216   7.740   0.690   2.450
  418LYS    SC2 1217   7.560   0.820   2.540
  418LYS    SCP 1218   7.520   0.750   2.610
  419ARG     BB 1219   8.120   0.420   2.280
  419ARG    SC1 1220   8.310   0.630   2.300
  419ARG    SC2 1221   8.590   0.660   2.410
  419ARG    SCP 1222   8.600   0.760   2.450
  420THR     BB 1223   8.120   0.130   2.150
  420THR    SC1 1224   7.920  13.900   2.080
  420THR    SCP 1225   7.800   0.060   2.050
  420THR    SCN 1226   8.030  13.820   2.100
  421ASP     BB 1227   8.440   0.000   2.190
  421ASP    SC1 1228   8.640   0.170   2.320
  421ASP    SCN 1229   8.630   0.120   2.420
  422PRO     BB 1230   8.540  13.830   1.820
  422PRO    SC1 1231   8.280   0.020   1.670
  423GLU     BB 1232   8.530  13.560   1.750
  423GLU    SC1 1233   8.770  13.570   1.450
  423GLU    SCN 1234   8.760  13.490   1.520
  424GLY     BB 1235   8.400  13.310   1.900
  425GLN     BB 1236   8.590  13.170   2.110
  425GLN    SC1 1237   8.740  13.520   2.210
  425GLN    SCP 1238   8.740  13.640   2.130
  425GLN    SCN 1239   8.740  13.410   2.290
  426TYR     BB 1240   8.490  12.940   2.290
  426TYR    SC1 1241   8.390  12.950   2.540
  426TYR    SC2 1242   8.260  13.040   2.760
  426TYR    SC3 1243   8.230  12.780   2.680
  427ILE     BB 1244   8.240  12.810   2.100
  427ILE    SC1 1245   7.970  12.800   2.250
  428ARG     BB 1246   8.420  12.640   1.810
  428ARG    SC1 1247   8.540  12.900   1.710
  428ARG    SC2 1248   8.790  13.100   1.640
  428ARG    SCP 1249   8.820  13.210   1.620
  429LYS     BB 1250   8.530  12.370   1.910
  429LYS    SC1 1251   8.790  12.560   2.080
  429LYS    SC2 1252   8.950  12.650   2.220
  429LYS    SCP 1253   9.030  12.670   2.150
  430TYR     BB 1254   8.300  12.300   2.140
  430TYR    SC1 1255   8.390  12.430   2.370
  430TYR    SC2 1256   8.370  12.340   2.630
  430TYR    SC3 1257   8.570  12.500   2.560
  431LEU     BB 1258   8.160  12.070   1.990
  431LEU    SC1 1259   8.240  11.820   2.130
  432PRO     BB 1260   8.080  12.180   1.690
  432PRO    SC1 1261   8.270  12.300   1.530
  433VAL     BB 1262   7.750  12.310   1.490
  433VAL    SC1 1263   7.750  12.220   1.240
  434LEU     BB 1264   7.870  12.630   1.460
  434LEU    SC1 1265   7.960  12.740   1.760
  435LYS     BB 1266   8.030  12.630   1.240
  435LYS    SC1 1267   8.330  12.700   1.300
  435LYS    SC2 1268   8.570  12.830   1.250
  435LYS    SCP 1269   8.510  12.740   1.230
  436ASN     BB 1270   8.060  12.780   0.940
  436ASN    SC1 1271   8.290  12.820   0.820
  436ASN    SCP 1272   8.160  12.860   0.860
  436ASN    SCN 1273   8.410  12.770   0.780
  437PHE     BB 1274   7.860  13.050   1.010
  437PHE    SC1 1275   7.720  13.030   1.250
  437PHE    SC2 1276   7.700  13.080   1.510
  437PHE    SC3 1277   7.490  12.980   1.380
  438PRO     BB 1278   8.020  13.340   1.000
  438PRO    SC1 1279   8.260  13.310   0.890
  439THR     BB 1280   7.880  13.650   1.060
  439THR    SC1 1281   7.900  13.850   0.900
  439THR    SCP 1282   7.840  13.910   1.010
  439THR    SCN 1283   7.970  13.790   0.790
  440LYS     BB 1284   7.700  13.560   1.290
  440LYS    SC1 1285   7.450  13.430   1.150
  440LYS    SC2 1286   7.220  13.450   1.170
  440LYS    SCP 1287   7.180  13.390   1.090
  441TYR     BB 1288   7.900  13.560   1.540
  441TYR    SC1 1289   8.160  13.390   1.480
  441TYR    SC2 1290   8.370  13.260   1.370
  441TYR    SC3 1291   8.150  13.120   1.420
  442ILE     BB 1292   7.820  13.450   1.820
  442ILE    SC1 1293   7.980  13.200   1.910
  443TYR     BB 1294   7.580  13.470   1.920
  443TYR    SC1 1295   7.400  13.330   2.120
  443TYR    SC2 1296   7.180  13.210   2.210
  443TYR    SC3 1297   7.360  13.300   2.380
  444GLU     BB 1298   7.320  13.460   1.640
  444GLU    SC1 1299   7.130  13.770   1.600
  444GLU    SCN 1300   7.100  13.800   1.490
  445PRO     BB 1301   7.140  13.240   1.630
  445PRO    SC1 1302   7.200  12.970   1.770
  446TRP     BB 1303   6.810  13.190   1.590
  446TRP    SC1 1304   6.650  13.060   1.790
  446TRP    SC2 1305   6.690  12.880   1.980
  446TRP    SC3 1306   6.670  13.140   2.050
  446TRP    SC4 1307   6.750  12.960   2.230
  447THR     BB 1308   6.760  13.470   1.390
  447THR    SC1 1309   6.640  13.670   1.500
  447THR    SCP 1310   6.710  13.590   1.580
  447THR    SCN 1311   6.570  13.760   1.410
  448ALA     BB 1312   6.720  13.350   1.060
  449SER     BB 1313   6.940  13.450   0.750
  449SER    SC1 1314   6.830  13.590   0.620
  449SER    SCP 1315   6.920  13.660   0.700
  449SER    SCN 1316   6.740  13.520   0.540
  450GLU     BB 1317   7.260  13.310   0.610
  450GLU    SC1 1318   7.030  13.310   0.290
  450GLU    SCN 1319   7.080  13.270   0.210
  451GLU     BB 1320   7.400  13.130   0.780
  451GLU    SC1 1321   7.690  13.010   0.530
  451GLU    SCN 1322   7.600  12.980   0.590
  452GLU     BB 1323   7.300  12.920   0.900
  452GLU    SC1 1324   7.070  12.990   1.180
  452GLU    SCN 1325   7.030  12.950   1.280
  453GLN     BB 1326   7.120  12.730   0.730
  453GLN    SC1 1327   6.810  12.980   0.720
  453GLN    SCP 1328   6.910  12.900   0.650
  453GLN    SCN 1329   6.710  13.050   0.780
  454ARG     BB 1330   7.310  12.660   0.510
  454ARG    SC1 1331   7.290  12.840   0.230
  454ARG    SC2 1332   7.150  12.990  13.860
  454ARG    SCP 1333   7.170  13.050   0.030
  455GLN     BB 1334   7.590  12.530   0.460
  455GLN    SC1 1335   7.660  12.170   0.440
  455GLN    SCP 1336   7.730  12.160   0.560
  455GLN    SCN 1337   7.600  12.190   0.320
  456ALA     BB 1338   7.750  12.520   0.770
  457GLY     BB 1339   7.580  12.560   0.970
  458CYS     BB 1340   7.300  12.340   1.000
  458CYS    SC1 1341   7.220  12.230   0.730
  459ILE     BB 1342   7.210  12.270   1.280
  459ILE    SC1 1343   7.270  11.980   1.380
  460ILE     BB 1344   7.210  12.580   1.470
  460ILE    SC1 1345   7.450  12.590   1.670
  461GLY     BB 1346   6.870  12.700   1.560
  462ARG     BB 1347   6.700  12.530   1.520
  462ARG    SC1 1348   6.400  12.630   1.660
  462ARG    SC2 1349   6.250  12.300   1.720
  462ARG    SCP 1350   6.250  12.350   1.630
  463ASP     BB 1351   6.790  12.210   1.470
  463ASP    SC1 1352   6.550  12.030   1.410
  463ASP    SCN 1353   6.460  12.060   1.470
  464TYR     BB 1354   7.000  12.180   1.760
  464TYR    SC1 1355   7.040  11.980   2.000
  464TYR    SC2 1356   6.930  11.770   2.110
  464TYR    SC3 1357   7.130  11.890   2.230
  465PRO     BB 1358   6.880  12.420   1.960
  465PRO    SC1 1359   7.080  12.600   2.020
  466PHE     BB 1360   6.570  12.380   2.060
  466PHE    SC1 1361   6.510  12.090   2.110
  466PHE    SC2 1362   6.550  11.930   1.890
  466PHE    SC3 1363   6.460  11.820   2.110
  467PRO     BB 1364   6.470  12.560   2.310
  467PRO    SC1 1365   6.250  12.710   2.160
  468MET     BB 1366   6.480  12.520   2.640
  468MET    SC1 1367   6.630  12.810   2.680
  469VAL     BB 1368   6.340  12.240   2.710
  469VAL    SC1 1369   6.330  12.010   2.570
  470ASN     BB 1370   6.190  12.270   2.980
  470ASN    SC1 1371   5.980  12.490   2.930
  470ASN    SCP 1372   5.970  12.550   3.060
  470ASN    SCN 1373   5.990  12.440   2.800
  471HIS     BB 1374   6.230  12.240   3.280
  471HIS    SC1 1375   6.340  11.970   3.390
  471HIS    SC2 1376   6.390  11.720   3.470
  471HIS    SC3 1377   6.600  11.880   3.420
  472LYS     BB 1378   6.040  12.440   3.450
  472LYS    SC1 1379   5.790  12.280   3.590
  472LYS    SC2 1380   5.540  12.310   3.590
  472LYS    SCP 1381   5.560  12.370   3.500
  473GLU     BB 1382   5.920  12.720   3.360
  473GLU    SC1 1383   5.570  12.620   3.200
  473GLU    SCN 1384   5.570  12.520   3.230
  474ALA     BB 1385   6.040  12.960   3.260
  475SER     BB 1386   5.830  13.190   3.180
  475SER    SC1 1387   5.890  13.330   2.960
  475SER    SCP 1388   5.820  13.240   2.870
  475SER    SCN 1389   5.950  13.410   3.050
  476ASP     BB 1390   5.550  13.140   3.400
  476ASP    SC1 1391   5.310  13.040   3.230
  476ASP    SCN 1392   5.210  13.030   3.280
  477ARG     BB 1393   5.570  13.010   3.670
  477ARG    SC1 1394   5.380  12.760   3.660
  477ARG    SC2 1395   5.120  12.660   3.480
  477ARG    SCP 1396   5.170  12.660   3.380
  478ASN     BB 1397   5.830  13.200   3.830
  478ASN    SC1 1398   5.720  13.450   4.010
  478ASN    SCP 1399   5.700  13.310   4.030
  478ASN    SCN 1400   5.740  13.580   3.990
  479LEU     BB 1401   6.130  13.290   3.780
  479LEU    SC1 1402   6.130  13.410   3.480
  480GLN     BB 1403   6.250  13.540   3.910
  480GLN    SC1 1404   6.090  13.830   3.780
  480GLN    SCP 1405   6.080  13.850   3.910
  480GLN    SCN 1406   6.110  13.810   3.640
  481LEU     BB 1407   6.250  13.550   4.190
  481LEU    SC1 1408   6.560  13.540   4.260
  482MET     BB 1409   6.080  13.610   4.360
  482MET    SC1 1410   5.910  13.280   4.410
  483ARG     BB 1411   5.800  13.770   4.410
  483ARG    SC1 1412   5.710  13.910   4.160
  483ARG    SC2 1413   5.570   0.010   3.850
  483ARG    SCP 1414   5.600   0.120   3.850
  484ARG     BB 1415   5.730  13.760   4.790
  484ARG    SC1 1416   5.590  13.440   4.740
  484ARG    SC2 1417   5.410  13.360   4.450
  484ARG    SCP 1418   5.360  13.450   4.480
  485VAL     BB 1419   6.050  13.670   4.900
  485VAL    SC1 1420   6.030  13.400   4.900
  486ARG     BB 1421   6.170   0.070   4.980
  486ARG    SC1 1422   6.140   0.320   4.790
  486ARG    SC2 1423   5.980   0.510   4.570
  486ARG    SCP 1424   5.930   0.420   4.590
  487GLU     BB 1425   6.330   0.170   5.180
  487GLU    SC1 1426   6.390   0.580   5.140
  487GLU    SCN 1427   6.290   0.550   5.180
  488GLU     BB 1428   6.420   0.130   5.420
  488GLU    SC1 1429   6.170   0.190   5.720
  488GLU    SCN 1430   6.090   0.120   5.730
  489GLN     BB 1431   6.540  13.780   5.550
  489GLN    SC1 1432   6.490  13.680   5.910
  489GLN    SCP 1433   6.430  13.580   5.830
  489GLN    SCN 1434   6.550  13.780   5.980
  490ARG     BB 1435   6.450  13.560   5.270
  490ARG    SC1 1436   6.180  13.540   5.360
  490ARG    SC2 1437   6.050  13.640   5.630
  490ARG    SCP 1438   6.060  13.660   5.730
  491GLY     BB 1439   6.560  13.540   5.010
  492THR     BB 1440   6.650  13.790   4.880
  492THR    SC1 1441   6.530  13.840   4.630
  492THR    SCP 1442   6.420  13.770   4.700
  492THR    SCN 1443   6.630  13.900   4.560
  493ALA     BB 1444   6.820   0.030   5.090
  494GLN     BB 1445   6.980  13.890   5.240
  494GLN    SC1 1446   6.910   0.210   5.550
  494GLN    SCP 1447   6.990   0.320   5.580
  494GLN    SCN 1448   6.840   0.090   5.510
  495LEU     BB 1449   7.320   0.200   5.220
  495LEU    SC1 1450   7.540  13.870   5.240
  496THR     BB 1451   7.260   0.430   5.110
  496THR    SC1 1452   7.380   0.600   4.960
  496THR    SCP 1453   7.310   0.550   5.070
  496THR    SCN 1454   7.460   0.650   4.850
  497ARG     BB 1455   6.920   0.510   5.170
  497ARG    SC1 1456   6.800   0.690   5.400
  497ARG    SC2 1457   6.530   0.620   5.600
  497ARG    SCP 1458   6.630   0.570   5.570
  998FAD   FLA1 1459   7.800   0.140   3.870
  998FAD   FLA2 1460   7.680  13.700   3.930
  998FAD   FLA3 1461   7.860  13.720   4.050
  998FAD   FLA4 1462   7.610  13.370   4.010
  998FAD   FLA5 1463   7.830  13.320   4.180
  998FAD   RIB1 1464   8.170  13.650   4.200
  998FAD   RIB2 1465   8.360  13.620   4.260
  998FAD   PO4B 1466   8.600  13.540   3.960
  998FAD   PO4A 1467   8.830  13.410   4.080
  998FAD   RBS1 1468   8.770  13.310   4.450
  998FAD   RBS2 1469   8.600  13.170   4.530
  998FAD   ADN3 1470   8.980  13.150   4.730
  998FAD   ADN2 1471   8.950  12.870   4.750
  998FAD   ADN1 1472   9.100  12.940   4.920
    1MET     CA 1473  10.890  11.350   7.560
    2PRO     CA 1474  10.650  11.340   7.370
    3HIS     CA 1475  10.550  11.670   7.240
    4ARG     CA 1476  10.300  11.650   6.990
    5THR     CA 1477  10.240  11.830   6.740
    6ILE     CA 1478   9.990  11.840   6.440
    7HIS     CA 1479   9.980  11.890   6.120
    8LEU     CA 1480   9.720  11.770   5.910
    9PHE     CA 1481   9.770  11.810   5.540
   10ARG     CA 1482   9.580  11.910   5.400
   11LYS     CA 1483   9.660  12.290   5.290
   12GLY     CA 1484   9.880  12.330   5.220
   13LEU     CA 1485  10.190  12.350   5.030
   14ARG     CA 1486  10.460  12.540   5.070
   15LEU     CA 1487  10.500  12.700   5.320
   16HIS     CA 1488  10.430  12.950   5.410
   17ASP     CA 1489  10.220  13.120   5.610
   18ASN     CA 1490  10.020  12.910   5.730
   19PRO     CA 1491   9.820  12.950   5.980
   20THR     CA 1492   9.980  12.800   6.220
   21LEU     CA 1493  10.220  12.650   6.120
   22LEU     CA 1494  10.330  12.350   6.130
   23ALA     CA 1495  10.420  12.280   6.420
   24ALA     CA 1496  10.430  12.480   6.580
   25LEU     CA 1497  10.760  12.600   6.590
   26GLU     CA 1498  10.790  12.700   6.860
   27SER     CA 1499  10.610  12.490   7.080
   28SER     CA 1500  10.840  12.270   7.090
   29GLU     CA 1501  10.790  12.010   6.960
   30THR     CA 1502  10.730  11.790   6.720
   31ILE     CA 1503  10.670  11.860   6.420
   32TYR     CA 1504  10.410  11.720   6.190
   33PRO     CA 1505  10.440  11.710   5.850
   34VAL     CA 1506  10.110  11.530   5.710
   35TYR     CA 1507  10.040  11.360   5.400
   36VAL     CA 1508   9.720  11.240   5.270
   37LEU     CA 1509   9.700  11.110   5.000
   38ASP     CA 1510   9.420  11.040   4.880
   39ARG     CA 1511   9.090  11.120   4.690
   40ARG     CA 1512   8.940  11.170   4.900
   41PHE     CA 1513   9.050  11.410   5.080
   42LEU     CA 1514   9.130  11.610   4.820
   43ALA     CA 1515   8.840  11.720   4.690
   44SER     CA 1516   8.580  11.660   4.890
   45ALA     CA 1517   8.500  11.360   4.740
   46MET     CA 1518   8.640  11.290   4.500
   47HIS     CA 1519   8.620  11.540   4.240
   48ILE     CA 1520   8.720  11.430   3.860
   49GLY     CA 1521   8.960  11.550   3.800
   50ALA     CA 1522   9.050  11.620   3.540
   51LEU     CA 1523   9.290  11.970   3.610
   52ARG     CA 1524   9.320  11.870   3.930
   53TRP     CA 1525   9.470  11.610   3.920
   54HIS     CA 1526   9.740  11.700   3.780
   55PHE     CA 1527   9.800  11.970   4.000
   56LEU     CA 1528   9.880  11.790   4.250
   57LEU     CA 1529  10.150  11.680   4.130
   58GLN     CA 1530  10.330  11.980   4.130
   59SER     CA 1531  10.370  12.010   4.410
   60LEU     CA 1532  10.460  11.720   4.550
   61GLU     CA 1533  10.770  11.720   4.430
   62ASPP    CA 1534  10.910  11.910   4.670
   63LEU     CA 1535  10.740  11.800   4.910
   64HIS     CA 1536  10.860  11.520   5.010
   65LYS     CA 1537  11.100  11.480   5.000
   66ASN     CA 1538  11.370  11.650   5.100
   67LEU     CA 1539  11.190  11.890   5.350
   68SER     CA 1540  11.230  12.210   5.170
   69ARG     CA 1541  11.540  12.230   5.260
   70LEU     CA 1542  11.660  12.080   5.560
   71GLY     CA 1543  11.520  11.860   5.730
   72ALA     CA 1544  11.300  11.760   5.740
   73ARG     CA 1545  11.130  11.450   5.560
   74LEU     CA 1546  10.670  11.420   5.590
   75LEU     CA 1547  10.460  11.200   5.630
   76VAL     CA 1548  10.340  10.940   5.430
   77ILE     CA 1549  10.060  10.920   5.190
   78GLN     CA 1550   9.880  10.750   5.330
   79GLY     CA 1551   9.670  10.570   5.250
   80GLU     CA 1552   9.420  10.510   5.440
   81TYR     CA 1553   9.430  10.670   5.730
   82GLU     CA 1554   9.250  10.690   5.950
   83SER     CA 1555   9.330  10.990   6.150
   84VAL     CA 1556   9.660  10.900   6.270
   85LEU     CA 1557   9.910  10.660   6.240
   86ARG     CA 1558   9.810  10.380   6.320
   87ASP     CA 1559   9.590  10.460   6.610
   88HIS     CA 1560   9.730  10.620   6.880
   89VAL     CA 1561   9.720  10.560   7.150
   90GLN     CA 1562   9.990  10.570   7.330
   91LYS     CA 1563  10.180  10.700   7.160
   92TRP     CA 1564  10.020  11.070   7.170
   93ASN     CA 1565   9.940  11.390   7.170
   94ILE     CA 1566  10.040  11.610   7.340
   95THR     CA 1567   9.890  11.910   7.290
   96GLN     CA 1568   9.790  11.950   6.940
   97VAL     CA 1569   9.630  11.990   6.710
   98THR     CA 1570   9.700  12.240   6.430
   99LEU     CA 1571   9.460  12.230   6.250
  100ASP     CA 1572   9.280  12.490   6.160
  101ALA     CA 1573   8.970  12.440   6.000
  102GLU     CA 1574   8.780  12.360   5.850
  103MET     CA 1575   8.510  12.210   5.860
  104GLU     CA 1576   8.260  12.180   5.890
  105PRO     CA 1577   8.020  12.060   5.690
  106PHE     CA 1578   8.140  11.750   5.450
  107TYR     CA 1579   8.260  11.560   5.520
  108LYS     CA 1580   8.330  11.520   5.850
  109GLU     CA 1581   8.380  11.720   6.030
  110MET     CA 1582   8.590  11.830   6.190
  111GLU     CA 1583   8.620  11.710   6.480
  112ALA     CA 1584   8.530  11.390   6.440
  113ASN     CA 1585   8.720  11.230   6.290
  114ILE     CA 1586   9.000  11.360   6.470
  115ARG     CA 1587   8.980  11.380   6.790
  116ARG     CA 1588   9.040  11.080   6.880
  117LEU     CA 1589   9.440  11.060   6.740
  118GLY     CA 1590   9.570  11.070   7.060
  119ALA     CA 1591   9.390  11.050   7.240
  120GLU     CA 1592   9.280  11.190   7.490
  121LEU     CA 1593   9.540  11.450   7.540
  122GLY     CA 1594   9.470  11.690   7.450
  123PHE     CA 1595   9.380  11.950   7.410
  124GLU     CA 1596   9.410  12.090   7.140
  125VAL     CA 1597   9.180  12.060   6.910
  126LEU     CA 1598   9.230  12.240   6.660
  127SER     CA 1599   9.070  12.510   6.630
  128ARG     CA 1600   8.850  12.530   6.390
  129VAL     CA 1601   8.880  12.870   6.250
  130GLY     CA 1602   9.100  12.990   6.160
  131HIS     CA 1603   9.360  13.090   5.910
  132SER     CA 1604   9.520  13.290   5.660
  133LEU     CA 1605   9.400  13.600   5.640
  134TYR     CA 1606   9.270  13.690   5.870
  135ASP     CA 1607   9.320  13.530   6.150
  136THR     CA 1608   9.040  13.540   6.350
  137LYS     CA 1609   8.980  13.810   6.580
  138ARG     CA 1610   8.680  13.840   6.630
  139ILE     CA 1611   8.510  13.830   6.440
  140LEU     CA 1612   8.220   0.080   6.510
  141ASP     CA 1613   8.260   0.330   6.610
  142LEU     CA 1614   8.100   0.550   6.510
  143ASN     CA 1615   7.840   0.430   6.350
  144GLY     CA 1616   7.640   0.330   6.510
  145GLY     CA 1617   7.450   0.140   6.360
  146SER     CA 1618   7.450   0.120   6.070
  147PRO     CA 1619   7.670  13.800   5.910
  148PRO     CA 1620   7.960  13.850   5.710
  149LEU     CA 1621   7.880   0.150   5.520
  150THR     CA 1622   7.980   0.370   5.310
  151TYR     CA 1623   8.330   0.380   5.100
  152LYS     CA 1624   8.570   0.570   5.170
  153ARG     CA 1625   8.760   0.540   5.420
  154PHE     CA 1626   8.610   0.260   5.570
  155LEU     CA 1627   8.330   0.330   5.690
  156HIS     CA 1628   8.310   0.640   5.690
  157ILE     CA 1629   8.470   0.760   5.890
  158LEU     CA 1630   8.790   0.750   5.860
  159SER     CA 1631   9.070   0.560   5.930
  160GLN     CA 1632   9.010   0.560   6.240
  161LEU     CA 1633   9.250   0.560   6.420
  162GLY     CA 1634   9.520   0.600   6.330
  163ASP     CA 1635   9.580   0.500   5.970
  164PRO     CA 1636   9.730   0.270   5.760
  165GLU     CA 1637   9.990   0.290   5.630
  166VAL     CA 1638  10.230   0.220   5.770
  167PRO     CA 1639  10.370  13.700   5.730
  168VAL     CA 1640  10.540  13.330   5.880
  169ARG     CA 1641  10.750  13.180   5.850
  170ASN     CA 1642  10.990  13.110   5.650
  171LEU     CA 1643  10.980  12.760   5.510
  172THR     CA 1644  11.350  12.690   5.440
  173ALA     CA 1645  11.590  12.530   5.720
  174GLU     CA 1646  11.560  12.720   5.900
  175ASP     CA 1647  11.320  12.700   6.170
  176PHE     CA 1648  11.290  12.390   6.200
  177GLN     CA 1649  11.530  12.310   6.370
  178ARG     CA 1650  11.490  12.190   6.610
  179CYS     CA 1651  11.200  12.030   6.700
  180MET     CA 1652  11.230  11.760   6.670
  181SER     CA 1653  11.260  11.710   6.330
  182PRO     CA 1654  11.180  11.390   6.130
  183GLU     CA 1655  11.400  11.320   6.020
  184PRO     CA 1656  11.480  10.990   6.080
  185GLY     CA 1657  11.470  10.850   5.850
  186LEU     CA 1658  11.210  10.750   5.710
  187ALA     CA 1659  11.120  10.480   5.650
  188GLU     CA 1660  10.840  10.220   5.550
  189ARG     CA 1661  10.620  10.390   5.540
  190TYR     CA 1662  10.600  10.600   5.320
  191ARG     CA 1663  10.530  10.510   5.010
  192VAL     CA 1664  10.480  10.570   4.660
  193PRO     CA 1665  10.330  10.780   4.460
  194VAL     CA 1666  10.450  10.700   4.160
  195PRO     CA 1667  10.250  10.470   4.010
  196ALA     CA 1668  10.070  10.390   4.200
  197ASP     CA 1669   9.770  10.440   4.280
  198LEU     CA 1670   9.690  10.690   4.200
  199GLU     CA 1671   9.530  10.820   3.910
  200ILE     CA 1672   9.680  10.800   3.680
  201PRO     CA 1673   9.640  11.000   3.440
  202PRO     CA 1674   9.470  11.250   3.480
  203GLN     CA 1675   9.500  11.550   3.350
  204SER     CA 1676   9.740  11.700   3.240
  205LEU     CA 1677   9.760  11.860   2.910
  206SER     CA 1678   9.850  12.160   3.010
  207PRO     CA 1679   9.800  12.350   3.350
  208TRP     CA 1680   9.910  12.560   3.460
  209THR     CA 1681  10.200  12.570   3.680
  210GLY     CA 1682  10.300  12.410   3.990
  211GLY     CA 1683  10.440  12.570   4.240
  212GLU     CA 1684  10.490  12.810   4.260
  213THR     CA 1685  10.470  13.060   3.980
  214GLU     CA 1686  10.270  13.160   3.860
  215GLY     CA 1687  10.100  13.420   4.020
  216LEU     CA 1688   9.800  13.400   4.010
  217ARG     CA 1689   9.660  13.520   3.780
  218ARG     CA 1690   9.720  13.840   3.830
  219LEU     CA 1691   9.800   0.030   4.100
  220GLU     CA 1692  10.060   0.120   4.150
  221GLN     CA 1693  10.150   0.330   4.340
  222HIS     CA 1694   9.960   0.600   4.290
  223LEU     CA 1695  10.020   0.790   4.060
  224THR     CA 1696  10.030   0.820   3.690
  225ASP     CA 1697   9.780   0.610   3.630
  226GLN     CA 1698   9.530   0.740   3.490
  227GLY     CA 1699   9.280   0.730   3.650
  228TRP     CA 1700   8.980   0.810   3.500
  229VAL     CA 1701   8.820   1.180   3.430
  230ALA     CA 1702   8.720   1.330   3.650
  231ASN     CA 1703   8.420   1.340   3.720
  232PHE     CA 1704   8.180   1.230   3.610
  233THR     CA 1705   8.150   1.050   3.360
  234LYS     CA 1706   8.330   1.030   3.130
  235PRO     CA 1707   8.580   0.760   3.150
  236ARG     CA 1708   8.570   0.510   3.280
  237THR     CA 1709   8.230   0.440   3.350
  238ILE     CA 1710   8.080   0.380   3.080
  239PRO     CA 1711   8.310   0.460   2.850
  240ASN     CA 1712   8.610   0.300   2.840
  241SER     CA 1713   8.570   0.020   3.120
  242LEU     CA 1714   8.840  13.840   3.150
  243LEU     CA 1715   9.080   0.110   3.090
  244PRO     CA 1716   9.340   0.080   3.290
  245SER     CA 1717   9.370  13.690   3.360
  246THR     CA 1718   9.200  13.710   3.660
  247THR     CA 1719   9.270  13.730   4.040
  248GLY     CA 1720   9.310  13.490   4.150
  249LEU     CA 1721   9.270  13.320   4.320
  250SER     CA 1722   9.180  13.020   4.240
  251PRO     CA 1723   9.450  12.820   4.160
  252TYR     CA 1724   9.620  12.800   4.430
  253PHE     CA 1725   9.460  12.840   4.640
  254SER     CA 1726   9.330  12.520   4.650
  255MET     CA 1727   9.560  12.370   4.790
  256GLY     CA 1728   9.820  12.570   4.890
  257CYS     CA 1729  10.000  12.720   4.800
  258LEU     CA 1730  10.020  13.100   4.780
  259SER     CA 1731  10.050  13.320   4.950
  260VAL     CA 1732   9.820  13.650   5.100
  261ARG     CA 1733   9.890  13.840   5.260
  262THR     CA 1734  10.230   0.040   5.090
  263PHE     CA 1735  10.160   0.080   4.810
  264PHE     CA 1736   9.870   0.220   4.750
  265GLN     CA 1737   9.900   0.560   4.820
  266ARG     CA 1738   9.690   0.750   4.900
  267LEU     CA 1739   9.380   0.700   5.000
  268SER     CA 1740   9.240   1.110   5.020
  269ASN     CA 1741   9.480   1.270   4.850
  270ILE     CA 1742   9.360   1.110   4.530
  271TYR     CA 1743   9.120   0.930   4.460
  272ALA     CA 1744   8.810   1.060   4.570
  273GLN     CA 1745   8.930   1.350   4.590
  274ALA     CA 1746   8.990   1.500   4.390
  275LYS     CA 1747   9.100   1.410   4.120
  276HIS     CA 1748   9.030   1.140   3.970
  277HIS     CA 1749   8.710   1.060   4.060
  278SER     CA 1750   8.540   1.190   4.180
  279LEU     CA 1751   8.190   1.150   4.110
  280PRO     CA 1752   8.080   0.880   3.900
  281PRO     CA 1753   8.130   0.630   4.030
  282VAL     CA 1754   8.350   0.460   4.190
  283SER     CA 1755   8.550   0.680   4.330
  284LEU     CA 1756   8.750   0.480   4.520
  285GLN     CA 1757   8.590   0.260   4.640
  286GLY     CA 1758   8.540   0.050   4.560
  287GLN     CA 1759   8.830  13.800   4.390
  288LEU     CA 1760   9.000  13.730   4.570
  289LEU     CA 1761   8.900  13.670   4.880
  290TRP     CA 1762   8.710  13.460   5.000
  291ARG     CA 1763   8.860  13.310   5.210
  292GLU     CA 1764   8.710  13.260   5.480
  293PHE     CA 1765   8.430  13.440   5.490
  294PHE     CA 1766   8.210  13.200   5.430
  295TYR     CA 1767   8.240  12.980   5.640
  296THR     CA 1768   8.270  13.170   5.910
  297VAL     CA 1769   7.960  13.270   5.970
  298ALA     CA 1770   7.780  13.100   5.770
  299SER     CA 1771   7.810  12.740   5.910
  300ALA     CA 1772   7.820  12.770   6.190
  301THR     CA 1773   7.580  12.970   6.310
  302GLN     CA 1774   7.340  12.850   6.100
  303ASN     CA 1775   7.280  12.630   5.920
  304PHE     CA 1776   7.340  12.670   5.550
  305THR     CA 1777   7.210  12.450   5.330
  306GLN     CA 1778   6.820  12.470   5.290
  307MET     CA 1779   6.650  12.680   5.480
  308ALA     CA 1780   6.880  12.760   5.710
  309GLY     CA 1781   6.870  12.920   5.830
  310ASN     CA 1782   7.040  13.220   5.780
  311PRO     CA 1783   6.970  13.580   5.720
  312ILE     CA 1784   6.910  13.450   5.380
  313CYS     CA 1785   6.820  13.190   5.300
  314LEU     CA 1786   6.530  13.070   5.180
  315GLN     CA 1787   6.620  13.070   4.850
  316ILE     CA 1788   6.460  12.810   4.780
  317HIS     CA 1789   6.510  12.540   4.700
  318TRP     CA 1790   6.270  12.410   4.450
  319TYR     CA 1791   6.420  12.140   4.280
  320GLU     CA 1792   6.500  11.800   4.330
  321ASP     CA 1793   6.540  11.600   4.110
  322ALA     CA 1794   6.720  11.520   3.820
  323GLU     CA 1795   6.900  11.490   3.650
  324ARG     CA 1796   7.150  11.730   3.710
  325LEU     CA 1797   7.160  11.890   3.520
  326HIS     CA 1798   7.150  11.910   3.230
  327LYS     CA 1799   7.250  12.240   3.170
  328TRP     CA 1800   7.520  12.250   3.170
  329LYS     CA 1801   7.650  11.990   3.140
  330THR     CA 1802   7.670  11.810   2.880
  331ALA     CA 1803   7.510  11.990   2.680
  332GLN     CA 1804   7.220  12.060   2.750
  333THR     CA 1805   6.980  12.290   2.630
  334GLY     CA 1806   6.970  12.600   2.480
  335PHE     CA 1807   7.230  12.820   2.500
  336PRO     CA 1808   7.530  12.840   2.370
  337TRP     CA 1809   7.730  13.060   2.580
  338ILE     CA 1810   7.760  12.940   2.810
  339ASP     CA 1811   7.740  12.560   2.760
  340ALA     CA 1812   7.850  12.390   2.530
  341ILE     CA 1813   7.940  12.160   2.490
  342MET     CA 1814   8.110  11.960   2.680
  343THR     CA 1815   8.180  12.070   2.980
  344GLN     CA 1816   8.450  12.070   3.100
  345LEU     CA 1817   8.650  12.300   3.040
  346ARG     CA 1818   8.860  12.170   2.770
  347GLN     CA 1819   9.050  12.460   2.760
  348GLU     CA 1820   9.120  12.510   3.020
  349GLY     CA 1821   9.020  12.560   3.290
  350TRP     CA 1822   8.810  12.850   3.260
  351ILE     CA 1823   8.580  13.040   3.400
  352HIS     CA 1824   8.650  13.290   3.530
  353HIS     CA 1825   8.500  13.520   3.460
  354LEU     CA 1826   8.270  13.480   3.180
  355ALA     CA 1827   8.070  13.360   3.330
  356ARG     CA 1828   8.000  13.450   3.620
  357HIS     CA 1829   7.650  13.490   3.480
  358ALA     CA 1830   7.600  13.340   3.320
  359VAL     CA 1831   7.560  13.040   3.580
  360ALA     CA 1832   7.300  13.100   3.660
  361CYS     CA 1833   7.090  13.180   3.510
  362PHE     CA 1834   6.900  12.970   3.390
  363LEU     CA 1835   6.950  12.720   3.560
  364THR     CA 1836   6.810  12.790   3.900
  365ARG     CA 1837   6.590  13.080   3.750
  366GLY     CA 1838   6.450  12.930   3.570
  367ASP     CA 1839   6.470  12.670   3.470
  368LEU     CA 1840   6.590  12.390   3.590
  369TRP     CA 1841   6.570  12.450   3.920
  370ILE     CA 1842   6.770  12.420   4.120
  371SER     CA 1843   6.900  12.320   4.450
  372TRP     CA 1844   7.200  12.470   4.480
  373GLU     CA 1845   7.380  12.200   4.560
  374GLU     CA 1846   7.420  12.030   4.290
  375GLY     CA 1847   7.520  12.210   4.110
  376MET     CA 1848   7.780  12.380   4.260
  377LYS     CA 1849   7.960  12.060   4.260
  378VAL     CA 1850   8.010  12.050   3.970
  379PHE     CA 1851   8.280  12.280   4.000
  380GLU     CA 1852   8.470  12.100   4.100
  381GLU     CA 1853   8.590  11.890   3.970
  382LEU     CA 1854   8.790  12.030   3.670
  383LEU     CA 1855   8.770  12.300   3.770
  384LEU     CA 1856   8.910  12.470   4.030
  385ASP     CA 1857   8.700  12.440   4.300
  386ALA     CA 1858   8.790  12.410   4.620
  387ASP     CA 1859   8.820  12.240   4.830
  388TYR     CA 1860   8.680  12.270   5.090
  389SER     CA 1861   8.650  12.660   5.110
  390ILE     CA 1862   8.430  12.700   4.840
  391ASN     CA 1863   8.110  12.540   4.810
  392ALA     CA 1864   7.900  12.700   4.940
  393GLY     CA 1865   7.870  12.980   4.850
  394ASN     CA 1866   7.810  13.010   4.560
  395TRP     CA 1867   7.530  13.110   4.500
  396MET     CA 1868   7.500  13.370   4.620
  397TRP     CA 1869   7.550  13.610   4.470
  398LEU     CA 1870   7.340  13.710   4.260
  399SER     CA 1871   7.110  13.500   4.210
  400ALA     CA 1872   6.960  13.520   4.510
  401SER     CA 1873   7.050  13.450   4.830
  402ALA     CA 1874   7.230  13.680   4.880
  403PHE     CA 1875   7.220   0.040   4.700
  404PHE     CA 1876   7.010   0.100   4.550
  405HIS     CA 1877   6.960   0.140   4.280
  406HIS     CA 1878   6.840  13.860   3.970
  407TYR     CA 1879   6.570  13.890   3.910
  408THR     CA 1880   6.530   0.120   3.620
  409ARG     CA 1881   6.460  13.800   3.330
  410ILE     CA 1882   6.760  13.750   3.130
  411PHE     CA 1883   7.070  13.900   3.250
  412CYS     CA 1884   7.330  13.820   3.130
  413PRO     CA 1885   7.260  13.620   2.820
  414VAL     CA 1886   7.240  13.750   2.570
  415ARG     CA 1887   7.520  13.800   2.350
  416PHE     CA 1888   7.730  13.910   2.610
  417GLY     CA 1889   7.800   0.220   2.680
  418LYS     CA 1890   7.900   0.450   2.510
  419ARG     CA 1891   8.120   0.420   2.280
  420THR     CA 1892   8.120   0.130   2.150
  421ASP     CA 1893   8.440   0.000   2.190
  422PRO     CA 1894   8.540  13.830   1.820
  423GLU     CA 1895   8.530  13.560   1.750
  424GLY     CA 1896   8.400  13.310   1.900
  425GLN     CA 1897   8.590  13.170   2.110
  426TYR     CA 1898   8.490  12.940   2.290
  427ILE     CA 1899   8.240  12.810   2.100
  428ARG     CA 1900   8.420  12.640   1.810
  429LYS     CA 1901   8.530  12.370   1.910
  430TYR     CA 1902   8.300  12.300   2.140
  431LEU     CA 1903   8.160  12.070   1.990
  432PRO     CA 1904   8.080  12.180   1.690
  433VAL     CA 1905   7.750  12.310   1.490
  434LEU     CA 1906   7.870  12.630   1.460
  435LYS     CA 1907   8.030  12.630   1.240
  436ASN     CA 1908   8.060  12.780   0.940
  437PHE     CA 1909   7.860  13.050   1.010
  438PRO     CA 1910   8.020  13.340   1.000
  439THR     CA 1911   7.880  13.650   1.060
  440LYS     CA 1912   7.700  13.560   1.290
  441TYR     CA 1913   7.900  13.560   1.540
  442ILE     CA 1914   7.820  13.450   1.820
  443TYR     CA 1915   7.580  13.470   1.920
  444GLU     CA 1916   7.320  13.460   1.640
  445PRO     CA 1917   7.140  13.240   1.630
  446TRP     CA 1918   6.810  13.190   1.590
  447THR     CA 1919   6.760  13.470   1.390
  448ALA     CA 1920   6.720  13.350   1.060
  449SER     CA 1921   6.940  13.450   0.750
  450GLU     CA 1922   7.260  13.310   0.610
  451GLU     CA 1923   7.400  13.130   0.780
  452GLU     CA 1924   7.300  12.920   0.900
  453GLN     CA 1925   7.120  12.730   0.730
  454ARG     CA 1926   7.310  12.660   0.510
  455GLN     CA 1927   7.590  12.530   0.460
  456ALA     CA 1928   7.750  12.520   0.770
  457GLY     CA 1929   7.580  12.560   0.970
  458CYS     CA 1930   7.300  12.340   1.000
  459ILE     CA 1931   7.210  12.270   1.280
  460ILE     CA 1932   7.210  12.580   1.470
  461GLY     CA 1933   6.870  12.700   1.560
  462ARG     CA 1934   6.700  12.530   1.520
  463ASP     CA 1935   6.790  12.210   1.470
  464TYR     CA 1936   7.000  12.180   1.760
  465PRO     CA 1937   6.880  12.420   1.960
  466PHE     CA 1938   6.570  12.380   2.060
  467PRO     CA 1939   6.470  12.560   2.310
  468MET     CA 1940   6.480  12.520   2.640
  469VAL     CA 1941   6.340  12.240   2.710
  470ASN     CA 1942   6.190  12.270   2.980
  471HIS     CA 1943   6.230  12.240   3.280
  472LYS     CA 1944   6.040  12.440   3.450
  473GLU     CA 1945   5.920  12.720   3.360
  474ALA     CA 1946   6.040  12.960   3.260
  475SER     CA 1947   5.830  13.190   3.180
  476ASP     CA 1948   5.550  13.140   3.400
  477ARG     CA 1949   5.570  13.010   3.670
  478ASN     CA 1950   5.830  13.200   3.830
  479LEU     CA 1951   6.130  13.290   3.780
  480GLN     CA 1952   6.250  13.540   3.910
  481LEU     CA 1953   6.250  13.550   4.190
  482MET     CA 1954   6.080  13.610   4.360
  483ARG     CA 1955   5.800  13.770   4.410
  484ARG     CA 1956   5.730  13.760   4.790
  485VAL     CA 1957   6.050  13.670   4.900
  486ARG     CA 1958   6.170   0.070   4.980
  487GLU     CA 1959   6.330   0.170   5.180
  488GLU     CA 1960   6.420   0.130   5.420
  489GLN     CA 1961   6.540  13.780   5.550
  490ARG     CA 1962   6.450  13.560   5.270
  491GLY     CA 1963   6.560  13.540   5.010
  492THR     CA 1964   6.650  13.790   4.880
  493ALA     CA 1965   6.820   0.030   5.090
  494GLN     CA 1966   6.980  13.890   5.240
  495LEU     CA 1967   7.320   0.200   5.220
  496THR     CA 1968   7.260   0.430   5.110
  497ARG     CA 1969   6.920   0.510   5.170
  999W        W 1970   7.640  10.710   8.590
 1000W        W 1971   1.890   3.080   6.620
 1001W        W 1972   9.440   1.160   6.550
 1002W        W 1973   0.340   5.920  13.750
 1003W        W 1974   4.820   2.510   6.950
 1004W        W 1975   2.650   6.920   1.790
 1005W        W 1976   0.660   9.990  11.750
 1006W        W 1977   1.810  13.850  12.040
 1007W        W 1978  11.160   8.300  11.810
 1008W        W 1979  12.200   9.300  13.340
 1009W        W 1980  10.970  10.890   6.250
 1010W        W 1981   3.910   5.100   5.000
 1011W        W 1982  12.710   5.070   8.130
 1012W        W 1983  12.000   0.260  12.190
 1013W        W 1984   7.940   6.610   7.370
 1014W        W 1985   3.790   7.000  10.640
 1015W        W 1986   7.390   9.030   7.610
 1016W        W 1987   3.040   6.070   0.700
 1017W        W 1988   6.840   7.970  11.030
 1018W        W 1989  11.830   2.560   0.690
 1019W        W 1990  12.860  11.350  10.760
 1020W        W 1991  13.120   2.030  11.970
 1021W        W 1992  11.030   9.890   6.590
 1022W        W 1993   1.800   0.170   6.290
 1023W        W 1994  12.200  10.050   2.710
 1024W        W 1995  11.040   1.340   2.420
 1025W        W 1996   3.550  12.300  13.830
 1026W        W 1997   0.130  11.410   6.020
 1027W        W 1998   7.750   3.580  13.300
 1028W        W 1999  13.010   0.300   7.000
 1029W        W 2000   3.430   8.730   8.660
 1030W        W 2001  12.230   1.810  11.030
 1031W        W 2002   2.760   0.260   7.480
 1032W        W 2003  10.260   9.410  10.800
 1033W        W 2004   8.770   5.820   7.700
 1034W        W 2005  10.170   1.930   4.420
 1035W        W 2006   0.620   7.740  10.940
 1036W        W 2007   1.350   1.090   7.350
 1037W        W 2008  12.570   9.680   2.020
 1038W        W 2009   6.820  10.790   8.680
 1039W        W 2010   3.170   3.440   6.630
 1040W        W 2011  11.460  11.670   3.790
 1041W        W 2012  13.020   8.930  12.060
 1042W        W 2013   5.530   8.400  12.450
 1043W        W 2014   5.550  11.060   3.050
 1044W        W 2015   5.600   2.010   0.500
 1045W        W 2016   0.850   0.500  13.070
 1046W        W 2017  11.720  11.610   9.960
 1047W        W 2018  13.550  12.100   7.360
 1048W        W 2019  13.070   2.160   5.210
 1049W        W 2020   6.400  12.310   6.470
 1050W        W 2021   6.160  11.820  10.250
 1051W        W 2022   1.900   6.400   9.880
 1052W        W 2023   4.410   1.330   9.560
 1053W        W 2024   7.290   7.680   6.030
 1054W        W 2025   6.920   7.140   0.280
 1055W        W 2026   2.280   1.950   3.090
 1056W        W 2027   4.260   8.660   1.180
 1057W        W 2028   0.660   6.320  10.460
 1058W        W 2029   5.520  10.070   8.260
 1059W        W 2030   1.960  13.100   6.290
 1060W        W 2031   5.090   6.010   1.690
 1061W        W 2032   0.420   1.170   7.530
 1062W        W 2033   7.540   2.030   9.730
 1063W        W 2034   3.860   8.290   1.230
 1064W        W 2035   4.030   7.290   7.630
 1065W        W 2036  11.510  13.310  10.760
 1066W        W 2037   2.800   8.540  12.420
 1067W        W 2038  11.440   7.250  10.780
 1068W        W 2039   8.400   7.040  10.280
 1069W        W 2040   7.210   5.320   5.810
 1070W        W 2041  12.580  11.980   5.640
 1071W        W 2042   5.120   1.130   7.420
 1072W        W 2043   4.770   3.370  10.030
 1073W        W 2044  10.760   6.520   0.680
 1074W        W 2045   5.850   8.660  12.190
 1075W        W 2046  13.550   3.390  12.790
 1076W        W 2047   5.690  11.150  11.600
 1077W        W 2048  12.180   7.000   6.140
 1078W        W 2049   3.330  11.550   5.200
 1079W        W 2050   4.330   6.020  10.820
 1080W        W 2051   6.210   9.220   0.330
 1081W        W 2052   4.670   7.330  13.680
 1082W        W 2053   6.740   0.590   1.850
 1083W        W 2054   8.460   9.470   7.850
 1084W        W 2055   1.450   6.560   9.650
 1085W        W 2056   4.550  10.750   1.830
 1086W        W 2057   3.780   3.650   2.780
 1087W        W 2058  12.280   4.690   8.940
 1088W        W 2059   2.650   8.220   8.640
 1089W        W 2060   1.130  10.700  10.760
 1090W        W 2061   9.960  13.030   2.280
 1091W        W 2062   6.900   4.470   5.350
 1092W        W 2063  13.130   7.790   5.910
 1093W        W 2064   1.180  11.660   4.060
 1094W        W 2065  13.650  13.400  11.480
 1095W        W 2066   3.870  12.980   6.480
 1096W        W 2067  11.680   1.820  12.780
 1097W        W 2068   5.660   4.320   2.060
 1098W        W 2069   2.370   8.310   2.590
 1099W        W 2070   6.570   4.290  12.590
 1100W        W 2071   7.610  12.170  12.690
 1101W        W 2072   9.940   9.550   9.450
 1102W        W 2073   5.720  11.490   3.830
 1103W        W 2074  13.370   0.200   7.890
 1104W        W 2075   9.510   4.970  12.890
 1105W        W 2076   1.660   4.380  11.300
 1106W        W 2077  12.930   9.400   2.230
 1107W        W 2078   6.030   6.510   7.550
 1108W        W 2079   9.210  12.110   5.690
 1109W        W 2080   6.870   3.380   1.990
 1110W        W 2081  11.050   7.840   0.390
 1111W        W 2082   6.320   6.960   0.270
 1112W        W 2083   3.020   4.630   5.190
 1113W        W 2084   5.390  11.810  12.300
 1114W        W 2085   7.970   0.470   0.490
 1115W        W 2086   7.840   0.630   1.320
 1116W        W 2087   0.850   0.070   2.950
 1117W        W 2088   4.780  10.990   6.960
 1118W        W 2089   1.960   7.180   0.120
 1119W        W 2090   9.250  13.650   8.060
 1120W        W 2091   5.510  11.570  13.250
 1121W        W 2092   5.790   9.640  12.140
 1122W        W 2093  13.530   4.340   1.680
 1123W        W 2094   9.000   2.830   2.000
 1124W        W 2095  11.890   0.980  11.610
 1125W        W 2096   5.770   4.290   8.960
 1126W        W 2097   6.270   1.050   9.380
 1127W        W 2098  12.770  12.130   9.460
 1128W        W 2099   3.970   5.020   1.340
 1129W        W 2100   1.610   0.960  12.830
 1130W        W 2101   6.730   5.990   5.900
 1131W        W 2102   7.460   4.000  10.480
 1132W        W 2103   3.900  12.020   1.090
 1133W        W 2104   5.190   2.620   8.730
 1134W        W 2105   6.800   2.090  13.750
 1135W        W 2106   0.600   3.710   6.820
 1136W        W 2107   4.550  12.210   7.530
 1137W        W 2108   4.910   1.970  10.010
 1138W        W 2109   1.490  10.850   8.090
 1139W        W 2110   5.590   4.160   3.980
 1140W        W 2111   4.050  12.780  11.730
 1141W        W 2112   3.780   1.600  13.590
 1142W        W 2113   7.320   7.140  10.630
 1143W        W 2114   5.540   4.760   0.060
 1144W        W 2115   8.040  10.670   8.250
 1145W        W 2116   4.660   9.780   2.330
 1146W        W 2117   6.080   2.690   0.920
 1147W        W 2118   7.790   1.540   5.510
 1148W        W 2119   9.040   7.480   2.590
 1149W        W 2120   5.180  11.000   5.430
 1150W        W 2121   2.160   8.640   6.620
 1151W        W 2122  10.470   5.340  11.370
 1152W        W 2123   1.700   7.780   2.830
 1153W        W 2124   9.630   3.150   4.410
 1154W        W 2125   6.120  10.360   4.340
 1155W        W 2126   2.590   3.920   3.850
 1156W        W 2127   8.470  11.100   7.630
 1157W        W 2128   8.240   5.950  11.030
 1158W        W 2129  10.270   5.150   5.260
 1159W        W 2130  13.390   1.200   5.320
 1160W        W 2131   5.160   9.210  11.550
 1161W        W 2132  13.900   5.780   3.760
 1162W        W 2133  13.840   9.070   5.650
 1163W        W 2134   6.630  10.350   9.400
 1164W        W 2135   8.330   6.600  13.190
 1165W        W 2136   8.990  10.710   0.740
 1166W        W 2137   4.570   8.440   2.310
 1167W        W 2138   7.070  10.030   5.090
 1168W        W 2139   0.300   7.880   1.900
 1169W        W 2140  12.640   7.930   2.530
 1170W        W 2141   2.080   0.720   9.170
 1171W        W 2142   5.890   8.670   5.200
 1172W        W 2143   3.170   2.260  12.810
 1173W        W 2144   6.810  12.180   9.200
 1174W        W 2145   1.330  13.720  10.370
 1175W        W 2146   2.130   9.440   9.970
 1176W        W 2147  11.140   1.860   3.790
 1177W        W 2148  11.080   4.630   3.220
 1178W        W 2149   2.610   9.620  10.170
 1179W        W 2150   7.090   9.680   4.590
 1180W        W 2151   2.160   6.510  13.850
 1181W        W 2152  11.830   0.900   3.300
 1182W        W 2153   0.100   4.560   0.320
 1183W        W 2154   7.720   9.740   6.940
 1184W        W 2155   3.290   7.920   9.990
 1185W        W 2156   5.440   1.050   3.650
 1186W        W 2157  11.660  11.630  12.900
 1187W        W 2158   8.860   4.480   3.510
 1188W        W 2159   8.880   7.940   2.800
 1189W        W 2160   9.280   5.530   2.500
 1190W        W 2161   1.080   9.440   7.190
 1191W        W 2162   3.610  12.880  10.930
 1192W        W 2163   1.150  10.350   8.370
 1193W        W 2164  13.790   9.640   5.760
 1194W        W 2165   2.760   1.280   0.660
 1195W        W 2166   0.140  12.090   7.160
 1196W        W 2167   8.020   1.300   1.820
 1197W        W 2168   6.740   8.320   2.780
 1198W        W 2169   8.580   2.000  11.440
 1199W        W 2170  12.140   6.930   1.770
 1200W        W 2171   5.280   9.310   4.510
 1201W        W 2172   3.740   4.430  12.170
 1202W        W 2173   6.540   8.750   7.170
 1203W        W 2174   1.700   9.700   5.200
 1204W        W 2175   5.110  12.510  11.780
 1205W        W 2176   1.070  11.230  10.450
 1206W        W 2177   8.760  12.350  12.550
 1207W        W 2178   1.490   9.140   1.330
 1208W        W 2179   1.450   3.990  10.130
 1209W        W 2180   9.880  11.910  13.320
 1210W        W 2181   6.010   2.530   4.930
 1211W        W 2182   1.750   6.880  10.050
 1212W        W 2183   3.410   4.590  10.320
 1213W        W 2184   3.210  11.310   7.640
 1214W        W 2185   6.540   6.700   4.610
 1215W        W 2186   0.030   9.280   3.130
 1216W        W 2187   3.840   0.090  11.970
 1217W        W 2188  11.340   4.290   0.770
 1218W        W 2189   9.300  10.590   1.080
 1219W        W 2190   3.360   4.340   6.150
 1220W        W 2191  11.350  11.600   8.870
 1221W        W 2192   5.090   6.820   8.510
 1222W        W 2193  12.450   4.990  12.050
 1223W        W 2194   5.050   9.090  13.160
 1224W        W 2195   4.080   6.900  11.400
 1225W        W 2196   2.510   1.010   5.250
 1226W        W 2197  13.610  10.500  12.200
 1227W        W 2198  11.510   5.030   5.000
 1228W        W 2199   4.940   5.460  10.180
 1229W        W 2200   6.370   3.850   1.210
 1230W        W 2201  12.480   7.740  11.260
 1231W        W 2202  10.770   4.540   4.120
 1232W        W 2203   3.400   3.660   9.740
 1233W        W 2204   8.680  12.600  12.110
 1234W        W 2205   0.860  13.180   9.440
 1235W        W 2206  10.030  11.620  12.900
 1236W        W 2207   9.400   5.510   3.460
 1237W        W 2208   7.450  12.530  12.360
 1238W        W 2209   9.060   8.790  10.680
 1239W        W 2210   3.320  11.040   4.000
 1240W        W 2211  11.480   8.700  11.830
 1241W        W 2212   5.210   4.880   2.220
 1242W        W 2213  10.960  12.600   1.750
 1243W        W 2214   5.620   0.010   7.980
 1244W        W 2215   8.910   5.000  13.600
 1245W        W 2216  11.940   8.720   7.740
 1246W        W 2217   2.780   1.170  13.490
 1247W        W 2218   3.640   4.380  13.190
 1248W        W 2219   3.280   8.480  12.590
 1249W        W 2220   8.280   5.730  10.440
 1250W        W 2221   0.120   5.200   9.290
 1251W        W 2222   9.510   8.380   8.460
 1252W        W 2223   1.290   6.670  11.570
 1253W        W 2224   6.650   5.220   9.450
 1254W        W 2225   7.250  11.120   6.560
 1255W        W 2226   4.180   7.210  11.920
 1256W        W 2227   7.500   7.350   2.310
 1257W        W 2228   3.310   5.190   8.190
 1258W        W 2229  11.870   9.060  10.400
 1259W        W 2230  13.840  12.670   4.980
 1260W        W 2231   7.860  11.320  12.140
 1261W        W 2232   0.550  13.410   6.320
 1262W        W 2233   4.700   2.840  10.040
 1263W        W 2234  10.860   6.590   7.170
 1264W        W 2235   9.600  12.280   8.040
 1265W        W 2236   3.860   5.140  13.420
 1266W        W 2237   8.550  11.090  11.370
 1267W        W 2238   8.640  12.150   8.170
 1268W        W 2239  10.090   3.430   3.090
 1269W        W 2240   8.750   9.770   5.280
 1270W        W 2241   4.500   0.890   6.310
 1271W        W 2242   4.810   4.340   6.700
 1272W        W 2243  11.390   2.230   2.200
 1273W        W 2244   8.860   4.160   6.900
 1274W        W 2245  13.600   2.610   2.770
 1275W        W 2246   9.410   6.250   8.250
 1276W        W 2247   8.250   5.540   6.380
 1277W        W 2248   9.600   7.530   2.180
 1278W        W 2249  10.930  10.880   4.020
 1279W        W 2250   2.150   2.670   0.390
 1280W        W 2251   3.040  12.300   2.290
 1281W        W 2252   7.960   6.500   2.520
 1282W        W 2253   7.250  11.960  12.340
 1283W        W 2254   3.670   9.600   6.880
 1284W        W 2255  11.240   4.800   7.530
 1285W        W 2256   8.570   8.190   5.810
 1286W        W 2257   3.880   9.010   0.390
 1287W        W 2258  13.820   9.480   4.150
 1288W        W 2259  11.490  11.290  13.310
 1289W        W 2260   3.230   1.600   8.400
 1290W        W 2261   7.390   3.400   8.570
 1291W        W 2262  11.960   0.710   6.280
 1292W        W 2263   3.490   7.470  11.440
 1293W        W 2264   1.060  11.250   5.950
 1294W        W 2265  12.340   6.740   0.200
 1295W        W 2266   1.950   9.570   6.980
 1296W        W 2267  13.910   2.100  10.600
 1297W        W 2268   5.150   2.620  11.480
 1298W        W 2269   2.960   7.990   5.740
 1299W        W 2270   7.540   4.440  13.100
 1300W        W 2271  12.770   5.720   3.010
 1301W        W 2272   2.370   8.170   3.970
 1302W        W 2273  13.550   4.520  12.970
 1303W        W 2274  13.670   0.020   0.190
 1304W        W 2275   2.910   5.300   6.270
 1305W        W 2276   9.770   1.730  12.520
 1306W        W 2277  12.770   9.670   0.170
 1307W        W 2278   5.990   7.760   1.690
 1308W        W 2279  11.740  13.800  13.140
 1309W        W 2280   7.900  10.030   0.370
 1310W        W 2281  11.080  10.130   7.440
 1311W        W 2282   9.020  12.610   0.340
 1312W        W 2283   4.230   3.720  13.780
 1313W        W 2284   1.130   0.810   5.950
 1314W        W 2285   2.950  10.930   1.400
 1315W        W 2286   2.440  13.390   8.790
 1316W        W 2287   3.350   6.810   9.350
 1317W        W 2288  12.270  12.040  13.850
 1318W        W 2289   5.920   2.000   5.580
 1319W        W 2290  11.620   6.450   8.470
 1320W        W 2291   0.670   8.840   3.850
 1321W        W 2292  10.740  13.040   3.360
 1322W        W 2293   1.470   1.830   8.420
 1323W        W 2294  10.880   9.640   9.470
 1324W        W 2295   6.000   9.040   0.790
 1325W        W 2296  11.840   7.990   7.100
 1326W        W 2297   8.880   1.840   9.430
 1327W        W 2298   7.940   7.430   8.530
 1328W        W 2299   9.720  13.100   6.820
 1329W        W 2300  10.690   5.310   6.420
 1330W        W 2301   0.950  10.280  12.140
 1331W        W 2302   8.270   7.740   0.590
 1332W        W 2303   8.570   2.370   4.910
 1333W        W 2304   5.710  11.330   8.660
 1334W        W 2305   1.300   0.140   4.800
 1335W        W 2306   7.380  11.150   2.070
 1336W        W 2307   0.020   6.490   6.530
 1337W        W 2308   9.880  12.130  10.440
 1338W        W 2309  11.100  12.150   2.290
 1339W        W 2310   5.430   6.510  12.330
 1340W        W 2311   5.750  12.120   4.120
 1341W        W 2312  13.590   8.580   3.770
 1342W        W 2313   0.960  12.990   6.340
 1343W        W 2314   1.270  12.880   1.460
 1344W        W 2315  11.490   9.010   5.670
 1345W        W 2316   0.370   2.790   4.450
 1346W        W 2317  10.890   6.660  12.780
 1347W        W 2318  13.550  13.740   7.490
 1348W        W 2319   1.590   8.020  10.060
 1349W        W 2320   7.150   9.300  11.280
 1350W        W 2321   4.180   8.270  13.670
 1351W        W 2322   1.530  13.330   2.890
 1352W        W 2323   5.210   8.410   7.360
 1353W        W 2324   5.190   4.770   9.920
 1354W        W 2325   2.700  12.880   5.330
 1355W        W 2326  12.020  10.260   6.060
 1356W        W 2327  10.180   1.640   3.010
 1357W        W 2328  11.960   3.130   1.300
 1358W        W 2329   3.440  13.830   6.700
 1359W        W 2330   1.970   8.960   9.710
 1360W        W 2331  11.450   5.760  10.550
 1361W        W 2332  11.820   6.700   0.250
 1362W        W 2333  11.300   6.640  12.410
 1363W        W 2334   6.200  10.210   4.840
 1364W        W 2335   4.070   2.210   1.780
 1365W        W 2336   4.290   8.630   4.920
 1366W        W 2337  10.840  13.620   7.800
 1367W        W 2338   8.560   9.400   0.140
 1368W        W 2339   4.240  11.010  13.820
 1369W        W 2340  10.400   1.050   0.440
 1370W        W 2341  10.100   1.060   4.750
 1371W        W 2342   5.360   4.480   3.680
 1372W        W 2343   8.080  11.580   4.900
 1373W        W 2344  11.550   0.180  10.250
 1374W        W 2345  12.950   2.200   8.410
 1375W        W 2346   7.270  12.000   6.600
 1376W        W 2347   1.010  12.880   5.850
 1377W        W 2348   6.640   7.110   8.280
 1378W        W 2349  12.140   5.680   0.450
 1379W        W 2350   9.390  11.820   0.110
 1380W        W 2351   0.030  12.670  12.860
 1381W        W 2352  10.300   6.370   4.080
 1382W        W 2353  12.630   6.690  12.750
 1383W        W 2354   4.180  12.100   6.750
 1384W        W 2355   5.460   5.530   5.190
 1385W        W 2356   8.700   1.660   6.680
 1386W        W 2357   2.170  11.560  10.260
 1387W        W 2358   0.100  13.620   7.750
 1388W        W 2359  12.250  11.470  12.310
 1389W        W 2360   7.120   5.840   8.860
 1390W        W 2361   3.550   0.430   9.940
 1391W        W 2362  13.900   0.220  10.720
 1392W        W 2363   2.480  10.230  10.230
 1393W        W 2364   6.640   8.820   2.590
 1394W        W 2365   1.350  10.940  13.530
 1395W        W 2366   8.120   5.030   0.410
 1396W        W 2367  11.560   4.050  12.090
 1397W        W 2368  10.560   0.890   7.150
 1398W        W 2369  11.480   8.600   8.580
 1399W        W 2370   2.730   9.610  13.640
 1400W        W 2371   2.230  11.400   9.780
 1401W        W 2372  12.050   1.560   4.960
 1402W        W 2373   0.840  11.030   4.390
 1403W        W 2374   5.240   2.870  13.140
 1404W        W 2375   7.500  10.430  11.080
 1405W        W 2376   9.890   6.140   5.110
 1406W        W 2377   6.980   2.920   3.610
 1407W        W 2378   6.820  13.780   7.510
 1408W        W 2379   8.380  11.480   1.130
 1409W        W 2380   5.970   5.880  13.360
 1410W        W 2381   7.670   5.440  11.070
 1411W        W 2382   6.050   7.970  11.450
 1412W        W 2383  12.120   3.570   4.830
 1413W        W 2384   1.780  13.440   9.390
 1414W        W 2385   9.840   9.990   7.540
 1415W        W 2386   6.280   4.060  12.250
 1416W        W 2387  12.240  13.580  10.150
 1417W        W 2388   1.820   5.090   0.130
 1418W        W 2389  13.100  10.780   0.510
 1419W        W 2390   8.430   7.920   1.440
 1420W        W 2391   4.800   8.960   3.760
 1421W        W 2392   8.790   7.610   4.570
 1422W        W 2393   0.160   5.350   5.210
 1423W        W 2394  10.450   9.420   3.050
 1424W        W 2395   5.880   5.640   6.690
 1425W        W 2396   2.320  10.450   8.160
 1426W        W 2397   9.540   7.520   6.970
 1427W        W 2398   0.220   2.660   1.410
 1428W        W 2399   2.580   8.420  11.570
 1429W        W 2400  10.300   8.910   8.660
 1430W        W 2401   6.840  11.490  12.780
 1431W        W 2402  13.650   2.930   4.810
 1432W        W 2403   3.280  12.920   8.480
 1433W        W 2404  10.390   1.190   2.090
 1434W        W 2405  13.610  10.050   6.960
 1435W        W 2406   9.200   8.640   8.880
 1436W        W 2407  10.140   7.450   3.200
 1437W        W 2408   5.410   9.100   2.450
 1438W        W 2409   7.280   6.540   8.500
 1439W        W 2410  12.750   8.790   6.950
 1440W        W 2411  10.310   4.630   5.290
 1441W        W 2412  10.660  12.190  10.470
 1442W        W 2413   9.260  13.890   7.120
 1443W        W 2414  10.110   0.650   0.350
 1444W        W 2415  12.580   4.690  10.270
 1445W        W 2416   1.810  10.670   4.740
 1446W        W 2417  10.270  12.080  10.740
 1447W        W 2418   0.350   7.460   2.210
 1448W        W 2419   5.770   1.580  10.480
 1449W        W 2420   9.800  13.910  13.120
 1450W        W 2421   5.410   6.220  10.010
 1451W        W 2422   7.300   1.090  12.320
 1452W        W 2423   1.980  13.550   6.530
 1453W        W 2424   5.940   1.980   0.940
 1454W        W 2425  10.980   1.620  13.780
 1455W        W 2426   8.290  10.110   1.090
 1456W        W 2427   6.590   9.710   9.520
 1457W        W 2428   3.140   8.240   8.550
 1458W        W 2429   3.970   8.700  13.420
 1459W        W 2430   7.060   3.660  11.060
 1460W        W 2431   6.070  13.900   9.660
 1461W        W 2432   2.720   8.870  11.310
 1462W        W 2433   5.680  12.640   6.440
 1463W        W 2434  12.250   4.080   3.440
 1464W        W 2435   8.990   7.510  10.630
 1465W        W 2436   8.250   3.330   7.010
 1466W        W 2437   0.050  13.320  12.420
 1467W        W 2438   5.190  11.420   4.570
 1468W        W 2439   7.950   1.330  11.190
 1469W        W 2440   6.390  12.100   0.920
 1470W        W 2441   3.000   3.840   1.920
 1471W        W 2442   6.510   8.980   9.160
 1472W        W 2443   8.940   2.910   4.120
 1473W        W 2444   3.400   9.220   0.250
 1474W        W 2445   5.150  13.770   1.860
 1475W        W 2446  12.630  13.030  12.480
 1476W        W 2447   9.580   4.230   3.250
 1477W        W 2448   1.650   4.220  13.040
 1478W        W 2449   0.710   1.640   7.410
 1479W        W 2450  13.120   2.010   7.480
 1480W        W 2451   1.710   4.430   7.300
 1481W        W 2452   3.820   2.120   3.900
 1482W        W 2453  12.690  10.300   7.650
 1483W        W 2454   4.350  10.570  11.590
 1484W        W 2455   7.440  12.180   9.810
 1485W        W 2456   7.350   4.220   7.660
 1486W        W 2457  12.800  11.890   8.130
 1487W        W 2458   9.820   3.730   6.480
 1488W        W 2459   7.800  11.200   4.190
 1489W        W 2460  10.720   2.270   1.050
 1490W        W 2461   1.690   0.760   7.400
 1491W        W 2462   3.130   6.150  10.520
 1492W        W 2463   3.050   3.900   4.140
 1493W        W 2464  11.640   9.770   8.980
 1494W        W 2465  11.780   3.110  12.960
 1495W        W 2466   9.450  10.570  11.000
 1496W        W 2467   8.470   0.060   8.330
 1497W        W 2468   5.960   6.500   0.130
 1498W        W 2469   7.630   2.840   2.010
 1499W        W 2470   5.240  12.700   4.460
 1500W        W 2471  12.370   6.440  13.390
 1501W        W 2472   2.830   6.130  13.140
 1502W        W 2473  13.150   8.840   0.370
 1503W        W 2474  12.730   5.890   5.290
 1504W        W 2475   9.630   7.420   4.200
 1505W        W 2476  12.310   4.030   1.680
 1506W        W 2477  11.360   3.670   5.970
 1507W        W 2478   2.640   0.940   1.680
 1508W        W 2479   7.040   6.190   3.330
 1509W        W 2480   8.220   1.640   5.850
 1510W        W 2481   7.300  12.590  11.790
 1511W        W 2482   8.430   9.990  12.910
 1512W        W 2483   3.990  11.380  13.040
 1513W        W 2484   5.690   0.790  13.730
 1514W        W 2485   6.940   0.320   1.460
 1515W        W 2486   2.000   9.270   3.070
 1516W        W 2487   0.140   2.200  12.270
 1517W        W 2488   2.180  13.600   8.360
 1518W        W 2489   9.900   4.810   3.970
 1519W        W 2490   9.080   9.420   1.980
 1520W        W 2491   2.120   0.970   7.800
 1521W        W 2492  13.190   3.320   8.910
 1522W        W 2493   7.270  10.510   0.010
 1523W        W 2494   1.410   4.030  11.920
 1524W        W 2495  13.660   6.020  12.340
 1525W        W 2496   4.050  12.830   9.210
 1526W        W 2497   0.360   3.830   7.270
 1527W        W 2498   1.830   4.530   2.830
 1528W        W 2499   9.720  12.010  12.010
 1529W        W 2500   6.090   3.660   0.710
 1530W        W 2501  11.910   6.630  10.630
 1531W        W 2502   8.430  13.540   7.970
 1532W        W 2503   6.430   2.420  11.040
 1533W        W 2504   3.180   9.280   4.430
 1534W        W 2505   1.030   2.400   0.340
 1535W        W 2506   0.300   4.770   9.190
 1536W        W 2507   4.600   6.260  10.480
 1537W        W 2508   7.600   3.510  12.030
 1538W        W 2509   6.870   8.520  10.150
 1539W        W 2510   2.150   4.530  12.390
 1540W        W 2511  10.650   1.530   3.040
 1541W        W 2512   4.560   1.120  11.560
 1542W        W 2513  10.890   3.180   5.850
 1543W        W 2514   0.080  12.980   0.330
 1544W        W 2515   9.880   2.390   5.020
 1545W        W 2516  13.200  11.850   0.710
 1546W        W 2517  10.880   3.680   6.220
 1547W        W 2518  11.200   9.790   0.980
 1548W        W 2519   0.160   6.570   2.300
 1549W        W 2520  10.790   5.720   9.060
 1550W        W 2521   4.820   0.990   1.080
 1551W        W 2522  12.130   6.540   2.130
 1552W        W 2523   0.110   8.770   7.580
 1553W        W 2524   5.510   3.960  12.810
 1554W        W 2525   1.520   7.590  11.660
 1555W        W 2526   2.480   9.740   3.090
 1556W        W 2527  13.750  12.620   5.490
 1557W        W 2528   8.700   6.150  10.080
 1558W        W 2529   5.590  11.540   3.080
 1559W        W 2530   1.980   5.510   9.760
 1560W        W 2531   7.150  13.400   9.110
 1561W        W 2532   9.390   3.960   2.220
 1562W        W 2533   5.290   5.530   1.760
 1563W        W 2534   0.380   9.020   2.790
 1564W        W 2535  10.640   1.670   4.600
 1565W        W 2536   0.590  11.700   8.450
 1566W        W 2537  10.390  10.440   6.280
 1567W        W 2538   3.940  11.580   2.990
 1568W        W 2539   5.870   7.340  10.770
 1569W        W 2540   2.170   5.720  11.170
 1570W        W 2541   6.850   3.050   0.720
 1571W        W 2542   0.880   3.660   5.910
 1572W        W 2543   4.570   1.960   8.410
 1573W        W 2544  10.460  11.910   8.620
 1574W        W 2545  12.530  12.380  13.000
 1575W        W 2546   4.000  10.770   4.520
 1576W        W 2547   9.310  11.030   5.400
 1577W        W 2548   1.040  12.450   7.810
 1578W        W 2549   1.900   8.540   7.530
 1579W        W 2550   6.550   7.370   7.840
 1580W        W 2551   6.160   2.090   6.840
 1581W        W 2552   5.430  12.090   9.730
 1582W        W 2553  13.130   0.320   4.840
 1583W        W 2554  12.080  13.230   2.980
 1584W        W 2555   6.400  12.260   5.490
 1585W        W 2556   4.620   7.880  10.690
 1586W        W 2557   3.030   3.260   0.680
 1587W        W 2558   5.340   5.160   5.610
 1588W        W 2559   4.010   9.970   9.030
 1589W        W 2560   5.190   5.770   1.230
 1590W        W 2561   0.050   2.520   4.860
 1591W        W 2562   9.570   3.910   1.350
 1592W        W 2563   6.470   3.370  10.740
 1593W        W 2564  10.190  11.880  12.010
 1594W        W 2565   7.670   9.580   8.270
 1595W        W 2566   1.300   8.860  12.240
 1596W        W 2567   8.570   9.790  11.470
 1597W        W 2568   4.020   2.670  11.120
 1598W        W 2569   0.770   6.660  11.820
 1599W        W 2570   3.210  11.140   4.520
 1600W        W 2571   5.520   4.560   8.610
 1601W        W 2572   0.210  11.020   5.710
 1602W        W 2573   5.810   5.970   4.920
 1603W        W 2574  13.240   9.410  11.280
 1604W        W 2575   9.230  12.550  10.360
 1605W        W 2576   2.070  12.400  10.600
 1606W        W 2577   3.960   2.190   0.520
 1607W        W 2578  12.840  11.450   1.530
 1608W        W 2579  12.900   4.040   9.060
 1609W        W 2580   6.510  11.440   6.090
 1610W        W 2581   1.200   1.670   7.320
 1611W        W 2582   1.650   5.000   6.660
 1612W        W 2583  10.970   8.740  11.850
 1613W        W 2584   5.070   7.750   1.380
 1614W        W 2585   8.910  13.020  13.450
 1615W        W 2586  13.890   9.620  13.340
 1616W        W 2587   5.960   5.740   6.150
 1617W        W 2588   6.450   8.450   6.750
 1618W        W 2589   3.550   6.170  11.900
 1619W        W 2590  13.100   1.540   5.030
 1620W        W 2591   1.340  10.300   2.900
 1621W        W 2592   4.670   1.740   9.500
 1622W        W 2593   1.150  10.490  13.660
 1623W        W 2594   8.170   2.650  11.350
 1624W        W 2595  13.800  11.270   3.860
 1625W        W 2596  11.920   1.120   0.670
 1626W        W 2597   4.190   3.050   8.960
 1627W        W 2598   6.950   4.440   7.140
 1628W        W 2599  13.910  12.380   7.590
 1629W        W 2600  10.090   8.410  12.140
 1630W        W 2601   1.180   5.540   0.620
 1631W        W 2602  11.360   1.960  13.620
 1632W        W 2603  12.010   6.820   4.340
 1633W        W 2604  13.580   2.940   3.850
 1634W        W 2605   4.940   6.160   0.890
 1635W        W 2606   8.490   4.050   9.580
 1636W        W 2607   0.910  12.190  13.020
 1637W        W 2608   5.900   2.020   3.850
 1638W        W 2609   2.730   4.240  10.070
 1639W        W 2610  13.450   9.300   5.360
 1640W        W 2611  11.120   5.820   3.950
 1641W        W 2612   6.690   0.420   1.060
 1642W        W 2613   5.780  11.850  12.040
 1643W        W 2614   0.930  12.510   9.660
 1644W        W 2615   1.520  10.080   8.620
 1645W        W 2616  11.050   1.680   4.290
 1646W        W 2617   9.270   2.220   7.960
 1647W        W 2618  11.990   9.410   4.370
 1648W        W 2619   3.780   7.210  11.120
 1649W        W 2620   5.800   3.120  12.560
 1650W        W 2621   9.300   4.610   3.270
 1651W        W 2622   4.630   2.580  12.490
 1652W        W 2623   6.970  11.010  12.560
 1653W        W 2624   6.950  12.270   5.730
 1654W        W 2625  12.660   2.120   0.500
 1655W        W 2626   7.920   1.610   2.310
 1656W        W 2627   0.420  10.550   5.480
 1657W        W 2628   3.130  12.870   5.550
 1658W        W 2629   2.520   3.770   1.890
 1659W        W 2630  10.100   9.670   0.130
 1660W        W 2631   4.400   3.810   6.040
 1661W        W 2632   6.480   1.300  13.310
 1662W        W 2633  10.440   2.080   3.160
 1663W        W 2634  10.190  10.030   1.380
 1664W        W 2635   5.190  10.450   0.560
 1665W        W 2636  13.570  10.280   9.310
 1666W        W 2637   2.960   8.040   7.130
 1667W        W 2638   1.740   5.140   8.350
 1668W        W 2639   0.840   2.570  11.110
 1669W        W 2640  13.000   6.200   2.880
 1670W        W 2641   7.000   6.040  11.780
 1671W        W 2642  10.180   5.870   5.990
 1672W        W 2643  12.650  12.110   0.820
 1673W        W 2644   2.560  11.290   8.340
 1674W        W 2645   7.840  10.520  10.090
 1675W        W 2646   1.770   6.620   6.580
 1676W        W 2647   8.690   8.120   7.230
 1677W        W 2648  13.130   1.220  10.140
 1678W        W 2649   0.020  10.810   9.260
 1679W        W 2650   8.170  11.000  12.450
 1680W        W 2651  10.590   9.250   7.160
 1681W        W 2652   6.620   0.350  11.920
 1682W        W 2653   5.180   2.970   5.560
 1683W        W 2654   9.700  12.550  10.580
 1684W        W 2655   0.390   8.690   1.490
 1685W        W 2656   6.410  10.960   8.920
 1686W        W 2657   1.300   0.560   8.220
 1687W        W 2658  10.770  12.020  13.170
 1688W        W 2659   1.090   7.770  11.480
 1689W        W 2660  12.290   0.600  12.340
 1690W        W 2661  10.500   4.430   1.910
 1691W        W 2662  11.840  12.750   6.310
 1692W        W 2663   8.320   1.130   6.890
 1693W        W 2664  13.280   3.330   3.910
 1694W        W 2665   7.730   4.790  11.980
 1695W        W 2666   7.690   3.830   0.960
 1696W        W 2667   8.810   1.230   7.310
 1697W        W 2668   8.150   5.480   4.660
 1698W        W 2669  10.400   9.760   2.670
 1699W        W 2670   5.570  12.660   7.030
 1700W        W 2671   1.170   0.460   2.040
 1701W        W 2672  12.250   8.870   4.420
 1702W        W 2673   5.540   2.950   1.030
 1703W        W 2674   4.410   7.940  10.250
 1704W        W 2675   2.360   3.010   6.390
 1705W        W 2676  13.370  11.160  13.630
 1706W        W 2677  10.200   6.440   4.560
 1707W        W 2678   6.620  10.180  10.490
 1708W        W 2679   6.040  10.150   1.550
 1709W        W 2680  10.980  11.970  12.730
 1710W        W 2681   0.880  12.980  12.800
 1711W        W 2682   7.740  10.330   4.550
 1712W        W 2683  12.010   4.230   2.640
 1713W        W 2684   3.730   3.080  13.590
 1714W        W 2685   9.940   4.220  11.000
 1715W        W 2686   2.240   4.910   4.270
 1716W        W 2687   4.820   8.680  13.030
 1717W        W 2688   7.840  10.560  12.400
 1718W        W 2689   4.530  13.480  13.080
 1719W        W 2690   3.000   7.390  13.280
 1720W        W 2691   5.950   1.190   9.830
 1721W        W 2692   2.170   3.820   3.560
 1722W        W 2693   5.700   9.100   3.550
 1723W        W 2694  11.050   9.850  10.380
 1724W        W 2695   1.900   2.210   7.300
 1725W        W 2696   5.550  12.520   4.920
 1726W        W 2697   6.510   9.010   6.160
 1727W        W 2698  12.970   5.920   0.460
 1728W        W 2699   5.130  11.930   6.060
 1729W        W 2700   2.920   3.970  10.460
 1730W        W 2701   8.890   7.500  11.570
 1731W        W 2702   0.180   4.970   3.890
 1732W        W 2703   7.200   2.930   4.450
 1733W        W 2704   1.130   9.280  10.470
 1734W        W 2705  12.930   3.100   1.960
 1735W        W 2706   2.910  12.280  11.200
 1736W        W 2707   4.000   1.950   2.210
 1737W        W 2708   6.340   1.740  13.040
 1738W        W 2709   9.950   8.730   2.660
 1739W        W 2710   4.290   2.630   8.500
 1740W        W 2711  13.330   9.540   4.940
 1741W        W 2712  13.690  11.040   5.900
 1742W        W 2713   4.220   9.020   8.800
 1743W        W 2714   7.240   5.360   9.190
 1744W        W 2715   2.500   0.990  13.130
 1745W        W 2716  10.800  12.270  11.980
 1746W        W 2717  13.150   3.460   5.750
 1747W        W 2718   7.530  13.790   9.200
 1748W        W 2719  10.060   4.820   7.380
 1749W        W 2720   2.500   5.400  13.040
 1750W        W 2721   3.250   2.160   1.440
 1751W        W 2722  13.840   6.860  12.280
 1752W        W 2723  12.460  13.700   5.720
 1753W        W 2724   3.630   3.100   5.190
 1754W        W 2725   3.990  11.120   2.670
 1755W        W 2726   1.620  10.570   1.180
 1756W        W 2727   0.530  11.950   6.850
 1757W        W 2728   1.370   5.540   2.790
 1758W        W 2729   5.320   9.640  11.630
 1759W        W 2730   2.230   0.680   7.300
 1760W        W 2731  11.600   3.680   9.630
 1761W        W 2732   4.260  12.750  12.910
 1762W        W 2733   7.050   0.560  10.070
 1763W        W 2734   4.070   8.060   2.370
 1764W        W 2735   8.480   0.560  10.150
 1765W        W 2736  10.090   1.130   7.390
 1766W        W 2737   5.170   7.650   8.340
 1767W        W 2738   1.620  11.970  13.530
 1768W        W 2739   2.700   3.000   2.060
 1769W        W 2740   7.800  11.620  13.000
 1770W        W 2741   1.590   9.510  11.570
 1771W        W 2742  10.030   5.430   9.590
 1772W        W 2743  11.750   7.990   4.100
 1773W        W 2744  10.110  11.110   8.320
 1774W        W 2745   1.250   5.220  10.290
 1775W        W 2746   3.680   2.400  11.940
 1776W        W 2747   7.010   9.390   1.920
 1777W        W 2748   6.490   4.970  12.940
 1778W        W 2749   6.860   9.250   2.820
 1779W        W 2750  13.740   4.590   9.040
 1780W        W 2751   2.480   3.240  12.400
 1781W        W 2752   0.820  10.850  13.630
 1782W        W 2753   4.740   6.740   5.790
 1783W        W 2754   0.100   0.590   0.700
 1784W        W 2755   0.570   8.860   4.410
 1785W        W 2756  13.370   4.960   7.480
 1786W        W 2757   9.450   5.670   1.060
 1787W        W 2758  13.760   1.090   0.050
 1788W        W 2759   8.360  13.790   1.200
 1789W        W 2760   0.110   3.990   1.640
 1790W        W 2761   2.060  12.540  11.060
 1791W        W 2762   4.680   1.990   4.440
 1792W        W 2763  12.560   2.510  13.110
 1793W        W 2764   0.410   5.750   6.500
 1794W        W 2765   9.870   2.750  10.300
 1795W        W 2766  13.670  12.160   6.310
 1796W        W 2767   8.590   4.120   4.540
 1797W        W 2768   2.810  10.160   9.840
 1798W        W 2769   1.160   2.280   4.660
 1799W        W 2770   3.770  13.180   5.010
 1800W        W 2771   0.240   8.760   6.910
 1801W        W 2772   8.450   2.850   7.150
 1802W        W 2773   4.260  11.740   0.260
 1803W        W 2774   7.520   3.700   6.100
 1804W        W 2775  10.060  10.000   6.480
 1805W        W 2776   8.490   7.450   2.630
 1806W        W 2777   7.260  12.300  10.910
 1807W        W 2778   8.990   6.360   1.820
 1808W        W 2779   3.750  13.740  11.100
 1809W        W 2780  11.730   3.360   2.530
 1810W        W 2781   3.980   9.460   1.810
 1811W        W 2782   3.350   3.160   9.980
 1812W        W 2783  12.200  12.500   1.750
 1813W        W 2784   3.790  10.480   3.410
 1814W        W 2785   9.650   5.160   2.640
 1815W        W 2786   9.550   2.660  10.750
 1816W        W 2787   7.490   0.970  10.100
 1817W        W 2788   8.880   3.630   1.650
 1818W        W 2789  13.030   2.320   7.870
 1819W        W 2790  11.060   4.020  12.860
 1820W        W 2791   0.810   7.910  13.910
 1821W        W 2792  10.090   5.220  12.160
 1822W        W 2793   1.070  10.640   0.220
 1823W        W 2794   1.920   7.990   7.380
 1824W        W 2795   1.320  13.310   8.490
 1825W        W 2796   0.990   8.690   9.570
 1826W        W 2797   1.050   7.180   5.400
 1827W        W 2798   3.190   2.900   2.740
 1828W        W 2799   1.160  12.000   3.620
 1829W        W 2800   6.860   8.230   9.760
 1830W        W 2801  12.230   7.790  10.410
 1831W        W 2802  11.720   9.550   1.680
 1832W        W 2803   2.230   2.890   2.300
 1833W        W 2804   7.640   9.990   7.440
 1834W        W 2805   1.380   1.740   1.780
 1835W        W 2806   0.040  10.530  13.770
 1836W        W 2807  11.890  10.430   9.880
 1837W        W 2808   8.820   2.190  12.170
 1838W        W 2809   0.030   6.170   8.630
 1839W        W 2810   9.500   8.620   9.300
 1840W        W 2811   7.800   6.040   8.070
 1841W        W 2812   4.150   4.130  13.550
 1842W        W 2813   2.920   8.540   8.870
 1843W        W 2814  11.260  12.080   9.020
 1844W        W 2815   3.450  13.830   3.070
 1845W        W 2816  10.110   3.030   4.420
 1846W        W 2817   4.190   6.380  13.320
 1847W        W 2818  10.870   7.770  12.720
 1848W        W 2819  11.600   6.080  10.180
 1849W        W 2820  13.100   3.570   0.000
 1850W        W 2821   6.870   2.350   3.290
 1851W        W 2822   6.100   7.980   7.600
 1852W        W 2823   2.870   4.230   2.910
 1853W        W 2824   5.000   3.320   8.410
 1854W        W 2825   8.410   5.350  11.640
 1855W        W 2826   2.900   5.590   0.620
 1856W        W 2827   2.860   3.020   6.580
 1857W        W 2828   9.550   6.950   7.780
 1858W        W 2829   8.680   8.360  11.910
 1859W        W 2830  12.590   8.170   9.720
 1860W        W 2831   5.820   9.530  11.540
 1861W        W 2832  12.410   9.670   3.480
 1862W        W 2833  11.980   0.780   9.420
 1863W        W 2834  10.030   2.470   0.750
 1864W        W 2835   5.060   4.420   8.410
 1865W        W 2836   8.290   3.680   0.220
 1866W        W 2837   7.700  11.100   1.670
 1867W        W 2838   4.800   3.500   7.920
 1868W        W 2839  12.900  11.980  12.450
 1869W        W 2840  11.580  11.250  10.280
 1870W        W 2841  10.960   0.510   0.040
 1871W        W 2842   8.210   8.750   6.510
 1872W        W 2843   0.620  12.910   9.790
 1873W        W 2844   6.050  12.900   1.310
 1874W        W 2845  10.140  11.120   2.650
 1875W        W 2846   4.110   5.370   8.210
 1876W        W 2847   2.020   6.940   4.220
 1877W        W 2848  12.190  12.400   4.490
 1878W        W 2849  13.130   2.940   6.910
 1879W        W 2850  13.280  10.690  11.850
 1880W        W 2851   1.070  11.850  11.360
 1881W        W 2852   6.290  10.280  11.230
 1882W        W 2853   1.830  12.410   7.480
 1883W        W 2854   8.010   3.150   8.360
 1884W        W 2855   1.210  13.280  13.100
 1885W        W 2856   5.940  11.330   6.910
 1886W        W 2857   0.480   1.590   5.430
 1887W        W 2858   0.280   2.620   9.820
 1888W        W 2859   9.370  12.750   8.960
 1889W        W 2860   0.250   5.710   6.960
 1890W        W 2861   9.180   7.120  12.440
 1891W        W 2862   4.470   8.850  11.380
 1892W        W 2863  11.080   5.940   5.860
 1893W        W 2864   7.380   6.700   3.270
 1894W        W 2865   4.530  12.060   4.710
 1895W        W 2866  11.620   1.740   2.330
 1896W        W 2867   7.280   7.730   0.780
 1897W        W 2868   8.160  12.190  12.540
 1898W        W 2869   1.960  10.440   2.140
 1899W        W 2870  13.160  13.180   9.190
 1900W        W 2871   2.840  13.790   5.080
 1901W        W 2872  12.090   3.260  11.720
 1902W        W 2873   7.890   2.000   5.830
 1903W        W 2874   2.970  12.860  13.350
 1904W        W 2875  13.160  10.680   2.210
 1905W        W 2876   8.810   6.190  11.010
 1906W        W 2877   6.910  10.800   4.770
 1907W        W 2878   9.550   1.550   6.120
 1908W        W 2879   3.780  11.380  12.000
 1909W        W 2880   7.500   4.960   8.490
 1910W        W 2881  10.970   4.050   8.030
 1911W        W 2882   2.480  12.910  13.350
 1912W        W 2883   6.190  10.840   2.640
 1913W        W 2884   3.330   6.840  12.090
 1914W        W 2885   3.380   0.020   3.960
 1915W        W 2886  10.040   8.230   2.870
 1916W        W 2887   0.650   6.900   6.630
 1917W        W 2888   3.780   4.120   2.970
 1918W        W 2889   2.810   7.460   4.320
 1919W        W 2890   6.960   4.380   3.320
 1920W        W 2891   9.170   5.020   8.920
 1921W        W 2892   1.670   5.940   2.920
 1922W        W 2893  10.370   1.810  11.720
 1923W        W 2894  11.920   9.370  13.780
 1924W        W 2895   2.950  11.500   1.950
 1925W        W 2896  10.730   7.510  12.220
 1926W        W 2897  10.510   7.340   3.560
 1927W        W 2898   8.270   6.880   9.810
 1928W        W 2899   7.100   3.740   8.930
 1929W        W 2900   6.540   1.960  12.690
 1930W        W 2901   0.020  13.690   2.440
 1931W        W 2902   2.160   5.130   7.450
 1932W        W 2903  12.050   0.120   3.450
 1933W        W 2904  12.540  12.400  13.500
 1934W        W 2905   1.840   0.250   2.610
 1935W        W 2906  12.940   9.630   5.240
 1936W        W 2907   4.120   5.210   9.530
 1937W        W 2908   1.070   2.850   0.170
 1938W        W 2909   0.380   9.210   5.840
 1939W        W 2910   8.020   9.000   5.970
 1940W        W 2911   4.280   2.430   0.210
 1941W        W 2912  10.630   2.050   9.680
 1942W        W 2913  12.960   0.930   0.610
 1943W        W 2914  13.530   0.330  11.660
 1944W        W 2915   0.570   9.400  10.100
 1945W        W 2916   5.470   1.660  11.620
 1946W        W 2917   9.000   0.200   8.260
 1947W        W 2918   8.600   1.260   7.760
 1948W        W 2919   4.960   4.810  11.040
 1949W        W 2920   8.920   4.750   5.200
 1950W        W 2921   0.130   3.270   0.100
 1951W        W 2922  11.210  12.920   9.500
 1952W        W 2923   0.620  11.140  11.870
 1953W        W 2924   2.160   1.200  11.670
 1954W        W 2925   8.250  13.680  11.270
 1955W        W 2926   2.810   6.230   5.860
 1956W        W 2927  12.710  12.200   8.530
 1957W        W 2928   5.940  12.430  13.540
 1958W        W 2929   2.430   0.520   3.130
 1959W        W 2930   3.100   1.180   4.470
 1960W        W 2931  13.240   5.010  13.330
 1961W        W 2932   9.570   1.260   5.750
 1962W        W 2933   9.680   2.610   0.210
 1963W        W 2934   6.910  13.560   1.960
 1964W        W 2935   1.140  13.020   9.870
 1965W        W 2936   6.840  11.900   1.060
 1966W        W 2937   7.060   4.150  12.740
 1967W        W 2938   4.410  10.460   6.170
 1968W        W 2939   9.100   6.920  13.820
 1969W        W 2940  11.110   4.540  10.410
 1970W        W 2941   4.730  11.320   5.500
 1971W        W 2942   4.190   7.240  13.740
 1972W        W 2943   2.620  12.940  12.730
 1973W        W 2944   2.050   5.940  12.470
 1974W        W 2945   4.610   9.590  13.170
 1975W        W 2946   5.640   6.880  12.670
 1976W        W 2947   3.210  13.120   5.130
 1977W        W 2948   8.880   1.330  10.730
 1978W        W 2949   3.330   2.580   4.490
 1979W        W 2950  10.690   3.920  12.560
 1980W        W 2951  10.330   3.460  10.580
 1981W        W 2952  10.240   5.040  10.420
 1982W        W 2953  11.940   7.920   5.030
 1983W        W 2954  13.890   7.160  11.230
 1984W        W 2955   9.180  13.140   9.250
 1985W        W 2956  13.420   0.170   1.580
 1986W        W 2957   4.710  12.390   3.350
 1987W        W 2958   9.920   8.650  11.130
 1988W        W 2959  11.430  13.700   8.650
 1989W        W 2960   7.670  10.680   9.440
 1990W        W 2961   2.910  10.470   8.450
 1991W        W 2962  12.990   6.500   9.060
 1992W        W 2963  13.720   5.460   6.120
 1993W        W 2964   2.660   6.790   8.980
 1994W        W 2965   5.710  11.140  13.480
 1995W        W 2966   3.350   0.750   5.850
 1996W        W 2967  10.700  13.550   0.270
 1997W        W 2968   5.950   9.640   2.890
 1998W        W 2969   4.480   8.680  10.250
 1999W        W 2970  12.620   1.270   7.070
 2000W        W 2971   0.140  10.330  10.900
 2001W        W 2972   1.810  13.170   1.650
 2002W        W 2973   0.120  13.390   1.650
 2003W        W 2974   7.250  10.090   5.930
 2004W        W 2975   5.180   8.720   4.850
 2005W        W 2976   6.620   3.780  13.900
 2006W        W 2977  10.950   6.990   0.340
 2007W        W 2978   0.650  12.720   5.540
 2008W        W 2979  10.770   0.830   0.900
 2009W        W 2980   7.710   7.300  11.950
 2010W        W 2981   4.670  11.170  10.230
 2011W        W 2982   6.760   7.850   4.400
 2012W        W 2983   6.840   8.140   3.650
 2013W        W 2984   6.050   0.270   0.250
 2014W        W 2985   1.420  13.620  12.320
 2015W        W 2986   4.020   8.540   1.610
 2016W        W 2987  13.320   6.830   6.680
 2017W        W 2988  13.900  10.070   3.060
 2018W        W 2989   2.230   0.260   4.960
 2019W        W 2990  13.360  11.070   1.910
 2020W        W 2991  12.940   1.640   8.400
 2021W        W 2992   8.490   6.580  10.140
 2022W        W 2993   0.490  13.830   9.910
 2023W        W 2994   2.710   9.890   5.380
 2024W        W 2995   3.270   8.340   5.570
 2025W        W 2996   9.040   6.060   9.320
 2026W        W 2997  13.670  12.770  10.810
 2027W        W 2998   8.030   5.800   6.010
 2028W        W 2999   4.040   0.170  10.850
 2029W        W 3000  10.250   5.060   4.170
 2030W        W 3001   2.570  13.520   8.090
 2031W        W 3002   3.080  12.960  12.900
 2032W        W 3003  11.960  13.190  10.030
 2033W        W 3004   3.760  13.180   0.110
 2034W        W 3005   7.550   3.570  13.780
 2035W        W 3006   7.500   3.850  12.960
 2036W        W 3007  11.800   0.260   6.860
 2037W        W 3008  11.400   0.410  12.800
 2038W        W 3009   8.200   6.970   0.760
 2039W        W 3010   2.640   0.410   8.410
 2040W        W 3011   1.110   9.350  12.530
 2041W        W 3012   7.380  12.340   2.290
 2042W        W 3013   7.910   5.860   3.320
 2043W        W 3014  10.680   6.090  10.850
 2044W        W 3015   6.850   1.520   9.840
 2045W        W 3016  10.650  12.670  10.330
 2046W        W 3017   0.200   1.360   8.730
 2047W        W 3018   1.810   3.020   1.090
 2048W        W 3019   8.810  11.570  12.200
 2049W        W 3020   3.290   4.620  11.420
 2050W        W 3021   6.300   7.670  10.620
 2051W        W 3022   0.130   3.930   6.870
 2052W        W 3023   4.570   7.520   1.410
 2053W        W 3024  11.410  11.740   2.090
 2054W        W 3025  11.570   0.450   1.020
 2055W        W 3026   8.990   8.950   3.630
 2056W        W 3027   1.470   1.160   2.620
 2057W        W 3028  11.990  12.460  13.670
 2058W        W 3029   3.010   5.990   6.890
 2059W        W 3030   4.590  10.130   0.140
 2060W        W 3031  10.440   8.650   8.100
 2061W        W 3032   5.770  12.640   8.810
 2062W        W 3033   8.970   3.160  13.020
 2063W        W 3034   4.070   4.430   8.860
 2064W        W 3035   6.380   6.190   9.450
 2065W        W 3036   4.940   3.670   1.100
 2066W        W 3037   9.890  13.170   7.390
 2067W        W 3038  10.900  10.520   1.050
 2068W        W 3039   5.660  12.960   1.580
 2069W        W 3040   4.850   2.430   5.610
 2070W        W 3041   7.920  13.810  13.620
 2071W        W 3042   2.990  12.810   7.650
 2072W        W 3043  11.260  12.860  11.010
 2073W        W 3044   0.100   6.540   8.360
 2074W        W 3045   3.810   0.430   4.480
 2075W        W 3046   2.410   8.070  13.130
 2076W        W 3047  10.750  12.310   8.960
 2077W        W 3048   9.220   6.020   7.720
 2078W        W 3049  10.160  11.050  10.580
 2079W        W 3050  11.930  11.020   5.670
 2080W        W 3051  13.780   1.970   7.440
 2081W        W 3052   1.600   6.450   8.580
 2082W        W 3053   6.160   2.710   9.830
 2083W        W 3054   7.960   5.360   3.400
 2084W        W 3055   8.190  10.570   0.910
 2085W        W 3056   4.600   0.210   5.940
 2086W        W 3057  11.860   8.150   9.230
 2087W        W 3058   4.380   1.880   3.100
 2088W        W 3059  12.660  10.850   0.890
 2089W        W 3060  10.800   6.730  10.990
 2090W        W 3061   6.480   3.550   8.890
 2091W        W 3062   7.420  10.820   4.900
 2092W        W 3063   8.840   2.260   3.920
 2093W        W 3064   7.730   4.720   3.300
 2094W        W 3065   5.730   0.800   9.500
 2095W        W 3066   9.950   4.830  12.940
 2096W        W 3067  11.390  13.870   4.130
 2097W        W 3068  12.590   7.940   4.190
 2098W        W 3069   7.590   3.580  11.160
 2099W        W 3070  13.840   9.090  10.660
 2100W        W 3071  11.400   7.520  10.010
 2101W        W 3072   3.520   6.400   9.630
 2102W        W 3073  13.620   2.960   8.240
 2103W        W 3074   2.110   4.040   4.030
 2104W        W 3075   8.860   5.270   4.730
 2105W        W 3076   1.300  10.710   4.270
 2106W        W 3077  11.370  13.680   7.740
 2107W        W 3078  10.020   9.670   3.010
 2108W        W 3079  11.130  12.150   3.790
 2109W        W 3080  11.310  10.680   7.110
 2110W        W 3081   4.050   0.620  10.070
 2111W        W 3082   1.430   1.760   5.960
 2112W        W 3083  12.740   1.310   4.530
 2113W        W 3084   5.740  11.690   7.240
 2114W        W 3085   7.250   8.000   8.890
 2115W        W 3086   1.010   2.460   9.560
 2116W        W 3087   7.790   1.520   7.870
 2117W        W 3088   0.820  10.690   1.690
 2118W        W 3089   5.520   1.840   6.880
 2119W        W 3090  13.770   7.760   5.810
 2120W        W 3091   8.430   3.700   3.230
 2121W        W 3092   2.680   8.940  13.240
 2122W        W 3093   7.470   6.610   9.350
 2123W        W 3094  13.550   4.750  11.630
 2124W        W 3095   2.490   6.500  12.520
 2125W        W 3096   2.290  12.040  10.940
 2126W        W 3097  12.480   4.390   0.880
 2127W        W 3098   8.690  13.080   8.470
 2128W        W 3099   7.310   2.420  11.620
 2129W        W 3100   2.980  13.810   1.110
 2130W        W 3101   3.140  13.350   6.470
 2131W        W 3102   8.160   6.890  10.690
 2132W        W 3103   8.820   6.630   7.110
 2133W        W 3104   8.300   4.510  13.740
 2134W        W 3105  13.760   2.640   0.610
 2135W        W 3106   5.390   0.930   8.280
 2136W        W 3107   7.440   5.280   7.710
 2137W        W 3108  12.790   0.100   7.860
 2138W        W 3109   9.800   8.520   4.050
 2139W        W 3110   6.510   8.280  13.510
 2140W        W 3111  11.730   9.680   0.150
 2141W        W 3112  10.330   7.990   7.260
 2142W        W 3113   9.470   7.240   0.900
 2143W        W 3114   0.420  10.380   0.600
 2144W        W 3115   5.690   6.850  10.790
 2145W        W 3116   7.650   7.830   8.520
 2146W        W 3117   9.930  13.020  10.850
 2147W        W 3118  13.060   7.020   8.590
 2148W        W 3119   6.050   6.650  11.040
 2149W        W 3120   2.050   6.180   8.470
 2150W        W 3121  10.350   5.970   8.760
 2151W        W 3122   2.850  12.690   2.630
 2152W        W 3123  10.820   0.610  12.280
 2153W        W 3124   3.790  10.020   6.560
 2154W        W 3125   8.270  11.150   4.000
 2155W        W 3126   4.680   9.230   5.440
 2156W        W 3127   5.760   6.000   5.810
 2157W        W 3128   4.880   2.590   7.870
 2158W        W 3129   0.260  11.940  13.550
 2159W        W 3130   3.340   9.540  11.610
 2160W        W 3131   8.380   8.310   9.430
 2161W        W 3132  10.270  13.390  12.980
 2162W        W 3133  13.580   3.170  10.720
 2163W        W 3134   1.730  10.670   2.540
 2164W        W 3135  13.280   2.810  10.900
 2165W        W 3136  10.400   5.920  13.850
 2166W        W 3137   7.190   6.750   9.820
 2167W        W 3138   8.670   7.660   7.410
 2168W        W 3139   2.560  13.610   3.000
 2169W        W 3140   0.540   7.790   8.790
 2170W        W 3141   0.120   8.950  11.870
 2171W        W 3142   4.190  13.700   2.530
 2172W        W 3143   9.990  10.640   8.130
 2173W        W 3144   5.290   8.830   3.460
 2174W        W 3145   2.280   2.900   3.690
 2175W        W 3146  10.540  10.010   6.510
 2176W        W 3147   9.460   8.290   1.240
 2177W        W 3148  12.530   6.200   8.980
 2178W        W 3149   4.700   3.020   6.700
 2179W        W 3150  10.350   3.390  13.750
 2180W        W 3151   9.060  11.180  13.070
 2181W        W 3152  11.630   6.580   7.890
 2182W        W 3153   7.090   3.390  12.340
 2183W        W 3154   6.950   1.460   6.020
 2184W        W 3155   8.220   5.770  10.010
 2185W        W 3156  12.250   8.920   8.580
 2186W        W 3157  11.280  10.520   3.870
 2187W        W 3158   4.940  12.770   7.390
 2188W        W 3159   8.950   1.580   8.540
 2189W        W 3160   0.730   6.790  10.720
 2190W        W 3161   9.560   0.670   6.850
 2191W        W 3162  12.300   6.940   2.360
 2192W        W 3163  13.730   9.240  12.970
 2193W        W 3164   6.670   0.340   3.190
 2194W        W 3165   0.200   0.700   1.400
 2195W        W 3166  10.540   1.580   5.180
 2196W        W 3167  11.920   4.580   8.140
 2197W        W 3168   7.580   3.800   1.570
 2198W        W 3169   5.890   6.510   3.060
 2199W        W 3170  10.610   5.910   1.680
 2200W        W 3171   0.660  12.260   7.350
 2201W        W 3172  11.850   5.150   8.450
 2202W        W 3173   8.480   4.370   3.860
 2203W        W 3174   6.270   4.430   4.090
 2204W        W 3175   0.550   3.550   8.430
 2205W        W 3176   1.660  12.420   1.060
 2206W        W 3177   6.130  10.930  13.380
 2207W        W 3178   8.620   0.110  10.110
 2208W        W 3179   0.040  13.220   5.020
 2209W        W 3180  10.840   4.570   2.330
 2210W        W 3181   9.330   4.610   1.410
 2211W        W 3182   0.750   1.840   6.620
 2212W        W 3183   2.820   4.490   1.900
 2213W        W 3184   4.380  11.690   2.730
 2214W        W 3185   2.870   8.610   0.800
 2215W        W 3186  13.010   4.000  13.200
 2216W        W 3187  13.870  12.260   5.850
 2217W        W 3188   3.950  12.680   0.280
 2218W        W 3189   7.710   2.850  13.640
 2219W        W 3190   3.720   6.720  12.480
 2220W        W 3191   0.300   4.130  12.890
 2221W        W 3192   5.010   3.590   2.160
 2222W        W 3193   9.600   9.550  12.320
 2223W        W 3194   2.750   7.980  13.710
 2224W        W 3195   2.230   5.460   3.690
 2225W        W 3196   4.530   7.300  11.480
 2226W        W 3197   1.570  12.740   7.100
 2227W        W 3198  13.550   4.050   4.470
 2228W        W 3199   2.180   1.050   1.420
 2229W        W 3200   4.700  10.340   1.510
 2230W        W 3201  11.210   0.790  12.000
 2231W        W 3202   9.120   2.610   3.730
 2232W        W 3203   5.880  10.200   6.940
 2233W        W 3204  11.590  12.940  10.260
 2234W        W 3205   6.460   7.500   8.850
 2235W        W 3206   9.430   3.080  13.240
 2236W        W 3207   2.200   3.840   0.530
 2237W        W 3208   5.710   6.970   2.750
 2238W        W 3209   3.860  10.300  11.650
 2239W        W 3210   2.370   2.700  11.770
 2240W        W 3211  10.080   1.080  11.310
 2241W        W 3212  11.070   8.290   1.640
 2242W        W 3213  11.270   6.800   8.270
 2243W        W 3214  12.620  10.860  12.690
 2244W        W 3215   8.970   5.090  11.620
 2245W        W 3216   9.860   1.570   4.400
 2246W        W 3217   7.450   2.980   9.690
 2247W        W 3218   7.760  13.700  12.660
 2248W        W 3219  13.620   3.560   0.160
 2249W        W 3220   6.420   4.110   7.750
 2250W        W 3221   9.540   5.960   2.310
 2251W        W 3222   0.480   1.700   1.010
 2252W        W 3223  11.740   3.170   5.330
 2253W        W 3224  13.770  12.350  11.640
 2254W        W 3225   2.550   0.920   9.100
 2255W        W 3226   7.510   9.060  12.330
 2256W        W 3227   1.360   4.430  10.880
 2257W        W 3228   2.780   5.600   3.010
 2258W        W 3229   8.330  12.320  11.150
 2259W        W 3230   1.320   2.380  10.980
 2260W        W 3231   9.040   5.480   0.160
 2261W        W 3232  11.520   4.580   3.450
 2262W        W 3233  13.150  11.330   9.510
 2263W        W 3234   8.290   7.030  11.150
 2264W        W 3235   1.400   5.720   7.820
 2265W        W 3236   7.110  10.570   6.860
 2266W        W 3237  13.510   8.430  12.620
 2267W        W 3238   1.090   4.140   1.220
 2268W        W 3239   6.450   2.330   8.860
 2269W        W 3240   3.100   8.920   9.660
 2270W        W 3241   4.640   1.160   7.540
 2271W        W 3242   6.590   9.190   9.610
 2272W        W 3243  10.270   4.260   2.350
 2273W        W 3244   0.640   8.260  11.110
 2274W        W 3245   7.160  10.090  10.940
 2275W        W 3246  12.090   8.870   1.080
 2276W        W 3247   2.300   1.150   4.700
 2277W        W 3248   0.850   0.260   0.410
 2278W        W 3249   2.950  11.730   3.650
 2279W        W 3250   8.850   5.800   0.500
 2280W        W 3251   4.620  11.260   1.990
 2281W        W 3252   2.300   9.450   2.690
 2282W        W 3253   8.650  13.280   7.540
 2283W        W 3254   1.410   3.150   4.970
 2284W        W 3255  10.890  10.120   4.710
 2285W        W 3256   4.860   3.080  12.740
 2286W        W 3257   0.250   5.930  12.760
 2287W        W 3258   4.090   2.310   7.660
 2288W        W 3259   9.530   6.750  13.040
 2289W        W 3260  12.950   0.630   5.140
 2290W        W 3261   3.580   8.770  11.310
 2291W        W 3262   0.620   3.330  12.930
 2292W        W 3263   2.290  13.710  10.210
 2293W        W 3264  11.470   0.530   1.580
 2294W        W 3265   2.450  11.710  13.560
 2295W        W 3266   5.270   5.620   9.510
 2296W        W 3267  10.760   9.180   2.570
 2297W        W 3268   3.960   5.440   1.020
 2298W        W 3269   7.690   3.700   2.490
 2299W        W 3270  10.290   3.180  13.190
 2300W        W 3271   9.460   5.800  12.980
 2301W        W 3272  11.110   1.710   4.770
 2302W        W 3273   8.220   8.100   9.020
 2303W        W 3274   6.200   1.080   5.060
 2304W        W 3275   4.610   9.520   9.750
 2305W        W 3276  10.690   6.680   4.310
 2306W        W 3277  12.120  10.690   4.580
 2307W        W 3278   6.990  12.150   4.930
 2308W        W 3279  12.450  12.520   4.120
 2309W        W 3280   6.830   7.150  10.760
 2310W        W 3281   0.360   1.810   9.930
 2311W        W 3282   2.780   9.000   3.480
 2312W        W 3283   3.550   4.080   4.870
 2313W        W 3284   1.500  10.900  10.440
 2314W        W 3285   5.000   4.330  11.800
 2315W        W 3286  11.120   0.630   9.070
 2316W        W 3287   2.120  13.090   8.990
 2317W        W 3288   0.550   0.850  10.840
 2318W        W 3289   7.020   0.840  10.990
 2319W        W 3290   3.460  12.160  11.470
 2320W        W 3291   5.040   3.740  13.650
 2321W        W 3292   1.280  13.790   3.160
 2322W        W 3293   0.830  12.720  10.260
 2323W        W 3294   5.180   0.080   0.240
 2324W        W 3295   3.290   1.430   9.740
 2325W        W 3296  13.920   8.260   1.780
 2326W        W 3297   2.270  10.330  12.070
 2327W        W 3298   7.270   1.300  12.840
 2328W        W 3299  12.020   6.560   6.300
 2329W        W 3300  10.690  10.440   7.620
 2330W        W 3301  10.020   1.350   5.870
 2331W        W 3302   5.660   6.960   9.010
 2332W        W 3303  10.240   5.420   5.700
 2333W        W 3304   9.850  13.680   3.070
 2334W        W 3305   0.020   7.180   8.210
 2335W        W 3306   7.450  12.630   7.520
 2336W        W 3307  13.000   5.310  10.040
 2337W        W 3308   2.810  10.970   5.980
 2338W        W 3309   6.530   8.220  11.380
 2339W        W 3310  11.280   5.050   1.990
 2340W        W 3311   0.170  13.680  12.980
 2341W        W 3312   9.410   3.760   2.720
 2342W        W 3313   6.320   0.330   1.570
 2343W        W 3314   1.230  13.740   7.540
 2344W        W 3315   3.950   5.500   2.380
 2345W        W 3316   1.260  11.820   1.670
 2346W        W 3317  13.310   6.330  10.920
 2347W        W 3318   7.420   9.620  12.340
 2348W        W 3319  11.530   7.320   2.410
 2349W        W 3320   1.290   3.210   3.970
 2350W        W 3321   2.860   7.300   3.250
 2351W        W 3322   3.630   7.740   7.640
 2352W        W 3323   5.330   7.530   7.890
 2353W        W 3324   6.380   1.090  13.770
 2354W        W 3325  10.690  10.440   9.180
 2355W        W 3326   6.560   3.740  11.880
 2356W        W 3327   1.950  12.180   6.580
 2357W        W 3328   3.410   5.310   6.210
 2358W        W 3329   9.630   6.230  13.620
 2359W        W 3330  13.240  13.010   6.580
 2360W        W 3331   5.140   2.820  10.250
 2361W        W 3332   8.440   7.310   8.060
 2362W        W 3333  11.800   1.790   9.430
 2363W        W 3334   3.680  13.160   3.690
 2364W        W 3335  11.270   8.930  10.510
 2365W        W 3336  13.060  12.530   9.750
 2366W        W 3337   1.830  12.610   5.160
 2367W        W 3338  13.750   8.100   7.310
 2368W        W 3339  13.570  11.380   3.080
 2369W        W 3340   8.120   7.060   1.270
 2370W        W 3341   8.890   0.810  10.120
 2371W        W 3342   4.140   2.130  10.250
 2372W        W 3343   1.360  12.870  11.150
 2373W        W 3344   9.590  11.590  11.180
 2374W        W 3345   4.470   4.080   7.340
 2375W        W 3346   9.990   5.650   8.610
 2376W        W 3347   3.070  13.840  11.700
 2377W        W 3348  11.170  11.290  11.460
 2378W        W 3349   4.800   5.680   9.750
 2379W        W 3350   4.130   6.920   5.100
 2380W        W 3351  13.880  10.510   3.540
 2381W        W 3352   7.720  12.730  12.020
 2382W        W 3353   3.520  11.340  13.870
 2383W        W 3354   3.150   3.940   5.790
 2384W        W 3355   2.080   9.080   4.330
 2385W        W 3356  12.970  13.210   6.180
 2386W        W 3357   2.140  12.570   1.140
 2387W        W 3358   7.210   8.830   4.990
 2388W        W 3359   7.520  10.820   6.960
 2389W        W 3360   9.180   2.960   5.400
 2390W        W 3361  12.160   9.290   0.870
 2391W        W 3362  10.470   5.110  10.920
 2392W        W 3363   1.160   3.330   4.450
 2393W        W 3364   2.710  12.120   2.660
 2394W        W 3365   9.610   2.600   7.830
 2395W        W 3366   3.040   8.690   8.340
 2396W        W 3367   0.590  13.200   9.010
 2397W        W 3368  13.190   6.640  13.780
 2398W        W 3369  13.790   8.780  11.330
 2399W        W 3370   8.680   7.040  13.100
 2400W        W 3371   1.000  12.020   3.050
 2401W        W 3372   6.940   8.130  12.080
 2402W        W 3373   0.420   8.060   9.200
 2403W        W 3374   3.470  11.030   6.590
 2404W        W 3375  13.730   3.480  13.590
 2405W        W 3376   9.810  12.930   9.780
 2406W        W 3377   8.240   7.210   6.800
 2407W        W 3378   6.140   9.250   9.400
 2408W        W 3379  11.030  10.690   1.520
 2409W        W 3380   5.470   2.480  13.730
 2410W        W 3381   4.240  10.460  10.950
 2411W        W 3382  13.770  13.200   9.920
 2412W        W 3383  10.620   0.450   7.400
 2413W        W 3384   9.660   0.410   0.540
 2414W        W 3385   0.130  12.980   6.450
 2415W        W 3386  10.760   5.530   9.960
 2416W        W 3387  10.830   3.420   0.210
 2417W        W 3388   0.360  12.280  11.340
 2418W        W 3389  12.890   0.680   3.260
 2419W        W 3390  13.680   5.390   7.010
 2420W        W 3391  11.970   7.040   0.540
 2421W        W 3392  13.050  11.190  13.240
 2422W        W 3393  12.510   3.650   3.810
 2423W        W 3394   6.600  10.690  12.520
 2424W        W 3395   3.330   3.810   0.600
 2425W        W 3396   2.060   0.770  11.900
 2426W        W 3397   8.830   8.430   5.150
 2427W        W 3398   7.120  10.700  11.690
 2428W        W 3399   1.030   2.900  13.510
 2429W        W 3400  11.280  12.900   7.060
 2430W        W 3401   2.060   0.190   9.890
 2431W        W 3402  11.280   3.490  13.720
 2432W        W 3403   7.950   7.400   0.770
 2433W        W 3404   5.580   1.580   0.220
 2434W        W 3405   8.350   4.010   6.150
 2435W        W 3406  11.470   8.030  12.080
 2436W        W 3407   6.600   1.790   6.720
 2437W        W 3408  12.160   0.350   2.260
 2438W        W 3409   2.200   9.090   2.230
 2439W        W 3410  11.850   8.950   8.280
 2440W        W 3411   5.250   6.300   2.270
 2441W        W 3412   2.500   6.540   1.460
 2442W        W 3413   9.550   8.460   1.860
 2443W        W 3414   2.780   7.610   6.010
 2444W        W 3415   7.290   1.820   0.170
 2445W        W 3416   9.210   7.990  10.440
 2446W        W 3417   0.970  11.480  10.980
 2447W        W 3418   7.850   2.930   5.610
 2448W        W 3419   7.770   7.850   0.640
 2449W        W 3420  13.100   9.280   3.060
 2450W        W 3421  11.250   5.400   4.550
 2451W        W 3422  11.620  13.010   6.750
 2452W        W 3423   6.490   7.600   7.210
 2453W        W 3424   3.740   2.910   4.230
 2454W        W 3425   9.440   1.720   4.550
 2455W        W 3426  10.920   5.210  13.130
 2456W        W 3427   3.840   6.070   4.860
 2457W        W 3428   6.520   9.620   2.710
 2458W        W 3429   3.350   0.970   8.890
 2459W        W 3430   7.540   9.080   3.560
 2460W        W 3431   5.530   3.020   8.330
 2461W        W 3432  13.330   0.680  10.190
 2462W        W 3433  13.570   2.610   7.060
 2463W        W 3434   6.820   3.710  10.570
 2464W        W 3435  11.670  13.380   8.880
 2465W        W 3436  10.540  13.600  10.580
 2466W        W 3437   6.470  10.020   4.470
 2467W        W 3438  12.830   8.450   3.550
 2468W        W 3439   7.610   7.520  10.760
 2469W        W 3440  12.230  13.800  10.950
 2470W        W 3441   1.330   6.950   2.960
 2471W        W 3442   6.430   4.520   4.980
 2472W        W 3443   9.280   1.650   9.200
 2473W        W 3444  11.480   4.840  10.650
 2474W        W 3445   4.400   1.980   7.880
 2475W        W 3446   9.070   0.780  11.350
 2476W        W 3447   0.190   6.340   3.360
 2477W        W 3448  10.040   4.950   2.020
 2478W        W 3449   8.920   1.850  10.910
 2479W        W 3450   5.030   9.970   8.170
 2480W        W 3451   1.320   4.690   7.680
 2481W        W 3452   8.330   9.650   3.140
 2482W        W 3453   3.680   6.700  11.050
 2483W        W 3454  12.930  11.600   3.290
 2484W        W 3455   5.200   2.510   3.380
 2485W        W 3456   2.470   7.460  12.050
 2486W        W 3457   6.270   4.930   5.370
 2487W        W 3458   5.040   1.290   4.860
 2488W        W 3459   1.660  11.180   7.160
 2489W        W 3460   6.520  11.130   4.910
 2490W        W 3461  13.270   8.220   5.050
 2491W        W 3462  10.790  10.910   7.870
 2492W        W 3463   0.970   9.010   8.100
 2493W        W 3464   3.890   8.590   6.500
 2494W        W 3465   2.440   0.140   7.970
 2495W        W 3466   6.500   9.070   0.710
 2496W        W 3467   2.600   4.640   3.730
 2497W        W 3468  13.730   1.980   5.770
 2498W        W 3469  12.690  12.800   8.210
 2499W        W 3470   3.420   7.750   8.550
 2500W        W 3471   5.730  13.540   6.310
 2501W        W 3472   3.110   5.540   3.920
 2502W        W 3473  13.890   0.120   7.970
 2503W        W 3474   4.660  11.480  12.040
 2504W        W 3475  11.390   9.520   5.200
 2505W        W 3476   2.400   9.460   5.450
 2506W        W 3477   5.610   5.260   8.000
 2507W        W 3478   0.530   2.500   9.400
 2508W        W 3479   8.410   0.310   0.270
 2509W        W 3480   2.950  12.100  13.020
 2510W        W 3481   7.630   9.200   7.220
 2511W        W 3482  11.560   1.250  10.150
 2512W        W 3483  13.260   8.830   6.160
 2513W        W 3484   1.560   5.550   1.440
 2514W        W 3485  11.410  13.470   4.460
 2515W        W 3486   9.700   0.890   8.990
 2516W        W 3487  11.880   4.750  13.610
 2517W        W 3488   0.410   0.790   4.140
 2518W        W 3489   5.450  10.930  12.020
 2519W        W 3490   7.220   9.150  11.910
 2520W        W 3491  10.460   2.680   4.130
 2521W        W 3492   9.690   1.750   0.430
 2522W        W 3493  12.240   5.230   8.850
 2523W        W 3494   7.260  12.080  11.810
 2524W        W 3495  13.470   3.740   3.610
 2525W        W 3496   6.100   5.420  13.480
 2526W        W 3497   1.540   8.220   7.700
 2527W        W 3498   6.030   2.760  12.850
 2528W        W 3499   1.480  13.190   6.440
 2529W        W 3500   8.120   3.770   7.820
 2530W        W 3501   1.280  13.130   1.920
 2531W        W 3502  11.480   8.440  11.320
 2532W        W 3503   2.890   7.820   3.440
 2533W        W 3504   8.640   6.890   0.210
 2534W        W 3505   7.130  13.650  13.270
 2535W        W 3506   4.370  11.350  10.880
 2536W        W 3507  11.770   7.060   7.020
 2537W        W 3508   7.280   0.050   6.840
 2538W        W 3509  12.420   8.710   4.970
 2539W        W 3510   5.610   6.230   2.660
 2540W        W 3511   9.020   3.560   6.170
 2541W        W 3512  10.080   7.790   0.660
 2542W        W 3513  11.320   4.160   3.170
 2543W        W 3514   0.660  10.310  13.560
 2544W        W 3515   5.950   1.220   1.810
 2545W        W 3516   3.600   9.250   5.520
 2546W        W 3517   6.090   3.660   3.660
 2547W        W 3518   4.010   6.070   5.450
 2548W        W 3519   5.090   2.580   9.360
 2549W        W 3520  10.170  12.810   6.940
 2550W        W 3521   3.260  13.560   2.420
 2551W        W 3522  13.070   2.020  10.050
 2552W        W 3523   1.650   9.600   8.480
 2553W        W 3524   9.280   9.810   5.060
 2554W        W 3525   8.950  12.680  10.830
 2555W        W 3526  12.360   0.510   1.790
 2556W        W 3527  13.920   9.960   4.220
 2557W        W 3528   2.750   3.730  12.550
 2558W        W 3529   7.120   6.700  10.810
 2559W        W 3530  13.320   2.980  10.250
 2560W        W 3531   6.950  12.660  13.270
 2561W        W 3532   5.420   5.310   6.100
 2562W        W 3533   9.570  13.520   9.910
 2563W        W 3534   3.750  13.050  10.440
 2564W        W 3535   9.220   5.360  13.280
 2565W        W 3536   6.800   2.190   4.590
 2566W        W 3537  12.120   4.130   8.190
 2567W        W 3538   7.270   4.870  12.230
 2568W        W 3539   0.050   1.800   5.360
 2569W        W 3540  10.650  11.810  11.800
 2570W        W 3541  13.790   3.140   2.780
 2571W        W 3542   2.590  12.180  12.690
 2572W        W 3543   7.730   1.960  10.810
 2573W        W 3544   4.180   7.700   7.440
 2574W        W 3545  12.620   9.800   2.500
 2575W        W 3546  11.300   9.640  13.280
 2576W        W 3547  13.920   0.530   4.310
 2577W        W 3548  10.560  11.930  11.230
 2578W        W 3549   4.760   4.260   2.950
 2579W        W 3550   8.230   5.490  11.160
 2580W        W 3551   1.680   1.090  11.930
 2581W        W 3552   9.940   7.110   3.520
 2582W        W 3553  12.180   4.180   2.170
 2583W        W 3554   4.940   0.850  11.680
 2584W        W 3555  10.740  11.070   1.730
 2585W        W 3556   3.140   0.680  12.800
 2586W        W 3557   4.880   9.000   9.860
 2587W        W 3558  13.100   8.030  10.670
 2588W        W 3559   8.590  11.320   0.620
 2589W        W 3560   1.760   1.420  10.420
 2590W        W 3561   2.450   7.510  11.450
 2591W        W 3562   8.420   4.410   9.960
 2592W        W 3563   2.290   3.530  11.570
 2593W        W 3564   5.880   3.640  11.450
 2594W        W 3565  11.300   7.130   5.470
 2595W        W 3566   8.250   2.790   7.750
 2596W        W 3567   1.660   7.310   3.180
 2597W        W 3568   5.010   5.870   8.700
 2598W        W 3569   6.670   2.660   8.560
 2599W        W 3570   9.780   2.960  12.920
 2600W        W 3571  13.850  12.650   1.090
 2601W        W 3572  11.520  10.190  12.560
 2602W        W 3573  11.050   8.060   6.420
 2603W        W 3574   2.550   9.960   1.590
 2604W        W 3575   9.330  11.760   8.630
 2605W        W 3576   0.330   0.450   9.130
 2606W        W 3577  13.110   5.880   4.900
 2607W        W 3578   6.750   3.210   9.870
 2608W        W 3579   0.070   0.790   6.160
 2609W        W 3580   1.020  13.210   5.490
 2610W        W 3581  12.870  13.460  13.840
 2611W        W 3582  12.280   8.840   2.020
 2612W        W 3583  11.220   6.610   3.190
 2613W        W 3584  13.050  13.520   0.900
 2614W        W 3585  11.420   0.860   8.620
 2615W        W 3586   5.500   5.350   6.570
 2616W        W 3587   8.060  11.660   0.700
 2617W        W 3588   3.510  11.150   8.620
 2618W        W 3589   6.920   6.740   9.360
 2619W        W 3590  12.080  12.900   2.620
 2620W        W 3591   0.490   4.030   5.060
 2621W        W 3592   3.540   4.740   7.260
 2622W        W 3593   7.510   2.880   7.700
 2623W        W 3594   4.120  10.910   9.410
 2624W        W 3595   5.600   3.400   9.080
 2625W        W 3596   5.270  11.470   0.700
 2626W        W 3597   7.930   5.430  12.410
 2627W        W 3598   4.090   1.870   4.340
 2628W        W 3599   8.460   7.930   7.770
 2629W        W 3600  10.850   0.060  12.470
 2630W        W 3601   9.740   3.830   7.520
 2631W        W 3602   4.120  10.900   6.310
 2632W        W 3603   8.260   9.230   4.150
 2633W        W 3604   1.210   4.970   6.260
 2634W        W 3605   3.800  10.380  13.740
 2635W        W 3606   6.080   9.060   5.530
 2636W        W 3607   3.210   3.270   5.290
 2637W        W 3608  10.270   4.780   6.860
 2638W        W 3609  10.510   0.570   1.330
 2639W        W 3610   6.340   0.520   8.590
 2640W        W 3611  12.880   1.550   9.800
 2641W        W 3612   2.230   9.110   0.220
 2642W        W 3613  10.310   0.070   8.900
 2643W        W 3614  12.890   2.160  13.110
 2644W        W 3615   9.600   8.440   6.020
 2645W        W 3616   7.500   0.220   8.760
 2646W        W 3617  10.360  13.400   7.490
 2647W        W 3618   7.610   8.910   4.080
 2648W        W 3619  13.240  11.770  10.710
 2649W        W 3620  11.080   6.670   9.600
 2650W        W 3621  13.780  10.380  10.500
 2651W        W 3622  13.560   6.480   6.950
 2652W        W 3623   7.970  12.630   7.230
 2653W        W 3624   8.760   5.870   6.340
 2654W        W 3625  12.670  13.780   4.760
 2655W        W 3626   0.510   0.960   0.050
 2656W        W 3627   5.940   5.750   5.300
 2657W        W 3628   1.280  11.960   5.780
 2658W        W 3629   4.520   0.990   4.060
 2659W        W 3630  13.600   4.800   4.000
 2660W        W 3631   4.790   6.690  12.160
 2661W        W 3632   7.480   4.210   9.980
 2662W        W 3633   3.740  13.700   2.310
 2663W        W 3634   1.800  12.850  11.520
 2664W        W 3635   7.740  10.520   7.330
 2665W        W 3636   8.750  11.570   2.220
 2666W        W 3637   5.590   2.990   4.870
 2667W        W 3638   0.520  11.360   2.860
 2668W        W 3639   6.720   2.230   2.360
 2669W        W 3640  11.070  12.770   7.820
 2670W        W 3641   1.790   0.350   4.010
 2671W        W 3642   3.100   8.790  11.000
 2672W        W 3643   2.690  12.660   8.640
 2673W        W 3644   8.490   2.680  10.020
 2674W        W 3645   5.980   2.020  10.890
 2675W        W 3646   4.430   7.940   9.210
 2676W        W 3647   8.020   9.900   4.550
 2677W        W 3648   6.820   5.110  12.170
 2678W        W 3649  13.160   0.940   9.080
 2679W        W 3650   2.280   4.090   9.830
 2680W        W 3651   9.070  12.200  13.720
 2681W        W 3652   5.700   8.500   9.760
 2682W        W 3653   7.360   9.840   9.090
 2683W        W 3654   2.740   6.320   1.860
 2684W        W 3655  11.230   3.310   9.030
 2685W        W 3656   7.250  11.770  12.860
 2686W        W 3657  10.420   0.550   6.830
 2687W        W 3658   6.560   0.800   2.290
 2688W        W 3659   9.990   1.350   6.470
 2689W        W 3660   8.950   8.480  11.140
 2690W        W 3661  12.460   2.240   9.170
 2691W        W 3662   6.250  10.410  11.820
 2692W        W 3663   1.390  10.980   6.530
 2693W        W 3664   3.580   2.590  12.890
 2694W        W 3665   8.530   8.860   3.810
 2695W        W 3666  12.580   2.020   7.680
 2696W        W 3667   1.480   4.820  11.210
 2697W        W 3668  10.770   2.680  11.650
 2698W        W 3669   0.960   2.330  12.480
 2699W        W 3670   4.110   6.530   5.620
 2700W        W 3671   4.380  13.190  12.640
 2701W        W 3672  11.680   7.120  13.890
 2702W        W 3673   2.170   7.660   1.430
 2703W        W 3674   1.850   7.720   8.220
 2704W        W 3675   5.600   9.870   7.260
 2705W        W 3676   6.020  12.680  11.550
 2706W        W 3677  10.910   2.780   3.910
 2707W        W 3678  12.410  12.060   2.370
 2708W        W 3679   7.820   0.330  12.500
 2709W        W 3680   9.210   4.990   2.210
 2710W        W 3681   5.740   1.180  11.300
 2711W        W 3682   2.270   8.630   8.080
 2712W        W 3683   9.230   6.420  11.000
 2713W        W 3684   7.980   8.180   1.410
 2714W        W 3685  13.880   7.450   4.460
 2715W        W 3686  13.090   9.400   1.750
 2716W        W 3687   4.170   2.870   4.930
 2717W        W 3688   2.550   4.260   8.200
 2718W        W 3689   0.000  12.400   8.120
 2719W        W 3690   9.530  11.930  12.930
 2720W        W 3691   7.220   4.140   1.420
 2721W        W 3692   9.300  11.230  10.320
 2722W        W 3693  10.420  10.110  13.440
 2723W        W 3694  10.970   8.740  13.290
 2724W        W 3695   1.270   4.380   4.970
 2725W        W 3696   9.110   7.110   5.280
 2726W        W 3697  10.290  12.840   9.970
 2727W        W 3698  10.750  10.200   8.050
 2728W        W 3699   3.170   5.900   5.710
 2729W        W 3700   5.750  12.550   4.400
 2730W        W 3701   3.420   0.140   4.610
 2731W        W 3702  13.290   5.570   6.710
 2732W        W 3703   4.540  13.820  13.430
 2733W        W 3704  11.610   2.610   3.880
 2734W        W 3705   3.240   6.440  12.320
 2735W        W 3706   4.910  10.680  10.110
 2736W        W 3707   9.510   3.410   5.620
 2737W        W 3708   3.960   1.810   0.910
 2738W        W 3709   7.040   9.040   3.350
 2739W        W 3710   7.510   6.470  12.490
 2740W        W 3711   8.630   8.390   4.680
 2741W        W 3712  12.140  12.100   4.110
 2742W        W 3713   5.430   5.840   4.150
 2743W        W 3714  11.190   9.370   6.900
 2744W        W 3715  12.300   6.480   3.190
 2745W        W 3716   0.720  11.790   3.490
 2746W        W 3717   3.170   9.520   2.450
 2747W        W 3718   6.730   0.820   1.360
 2748W        W 3719   5.210   9.130   1.970
 2749W        W 3720   1.550  12.190   3.920
 2750W        W 3721   9.950   5.030   9.950
 2751W        W 3722   8.090   8.730   4.060
 2752W        W 3723   7.450   7.080   4.090
 2753W        W 3724  13.330   3.760  11.550
 2754W        W 3725   6.680   2.640   6.170
 2755W        W 3726   5.640   6.420   8.950
 2756W        W 3727  13.250  12.620   7.020
 2757W        W 3728   5.460   9.450   2.850
 2758W        W 3729  10.290   7.210   1.040
 2759W        W 3730   9.980   5.570   2.420
 2760W        W 3731   3.960   9.400   6.490
 2761W        W 3732   8.170   3.650   2.440
 2762W        W 3733  12.860  10.420   1.600
 2763W        W 3734  11.490   8.790   6.230
 2764W        W 3735  10.940   3.190  11.780
 2765W        W 3736   8.420  10.150   0.530
 2766W        W 3737   0.540   5.520   1.820
 2767W        W 3738   5.210  10.940   4.340
 2768W        W 3739  13.250   5.550   6.190
 2769W        W 3740   1.450   0.850  11.070
 2770W        W 3741   1.660   5.750  11.260
 2771W        W 3742   0.530   2.580   3.960
 2772W        W 3743   6.030   1.820  12.610
 2773W        W 3744  10.830   3.090   2.970
 2774W        W 3745   4.270  13.210   6.240
 2775W        W 3746   0.290   9.040  12.930
 2776W        W 3747   1.340   4.840   4.750
 2777W        W 3748  10.620   7.730   1.450
 2778W        W 3749   2.630   2.560   7.620
 2779W        W 3750   0.920  13.560   7.200
 2780W        W 3751   0.530   8.730   4.890
 2781W        W 3752  13.410   5.490   8.200
 2782W        W 3753   2.240   4.310   3.520
 2783W        W 3754   3.770   6.650  13.070
 2784W        W 3755   2.400   1.780   6.040
 2785W        W 3756   8.850   5.540   2.330
 2786W        W 3757   5.130   0.340   9.190
 2787W        W 3758   8.170   2.310   3.200
 2788W        W 3759   7.680   2.070   6.250
 2789W        W 3760   2.770   1.420  10.260
 2790W        W 3761   5.820   0.980   5.850
 2791W        W 3762   0.630   2.710   8.950
 2792W        W 3763  13.840   5.260  10.080
 2793W        W 3764   2.320   8.720  12.490
 2794W        W 3765  12.500   0.850   2.130
 2795W        W 3766   5.350   8.460  13.260
 2796W        W 3767   4.930   6.180  10.030
 2797W        W 3768   9.150  10.200   3.000
 2798W        W 3769   8.990   1.190   2.730
 2799W        W 3770   8.070  10.420   3.690
 2800W        W 3771   2.270  13.850  12.130
 2801W        W 3772   9.020   2.650   0.680
 2802W        W 3773   7.730   4.550   4.250
 2803W        W 3774   1.650  11.440  12.240
 2804W        W 3775   9.130  10.000   4.540
 2805W        W 3776   5.200   6.730   8.980
 2806W        W 3777  11.300  10.540  12.110
 2807W        W 3778  12.350   0.580   8.480
 2808W        W 3779   2.630   4.990   9.740
 2809W        W 3780   7.420   8.220   7.200
 2810W        W 3781   3.080   5.770   2.550
 2811W        W 3782   4.120   8.000   0.280
 2812W        W 3783  13.730   3.090   1.680
 2813W        W 3784   5.150   9.570   2.410
 2814W        W 3785   2.870   8.210  10.220
 2815W        W 3786  11.510  12.700   7.540
 2816W        W 3787  12.350  10.550   6.370
 2817W        W 3788   4.880   8.870   2.490
 2818W        W 3789   3.100   4.170   1.450
 2819W        W 3790  11.460   2.620   7.730
 2820W        W 3791   2.440  10.950   7.440
 2821W        W 3792   2.860   2.260   6.150
 2822W        W 3793  13.800  11.390   1.150
 2823W        W 3794  13.520   7.080   9.600
 2824W        W 3795   6.540  11.210   3.380
 2825W        W 3796   1.640  13.310  12.740
 2826W        W 3797   5.820  12.970   7.810
 2827W        W 3798   5.060  12.540   6.860
 2828W        W 3799   0.050   1.290  12.040
 2829W        W 3800   9.640   5.530   9.950
 2830W        W 3801   4.950  11.940   6.620
 2831W        W 3802   1.290   3.760   3.870
 2832W        W 3803   5.320  12.640  10.520
 2833W        W 3804   0.690   1.000   3.230
 2834W        W 3805   3.960   3.170   3.310
 2835W        W 3806   0.330   7.620  10.440
 2836W        W 3807   3.350  11.530   3.850
 2837W        W 3808  12.050  11.240   0.920
 2838W        W 3809   6.100   5.420  10.790
 2839W        W 3810   5.590  12.140  11.390
 2840W        W 3811   2.770  12.070  12.230
 2841W        W 3812   5.190   6.760  10.910
 2842W        W 3813  12.150  13.300  12.610
 2843W        W 3814   7.330   7.820   8.060
 2844W        W 3815   9.260   9.420   3.820
 2845W        W 3816  10.450   0.160   0.380
 2846W        W 3817  12.460   0.250   1.310
 2847W        W 3818   6.170   3.990   2.800
 2848W        W 3819   2.570   8.420  13.530
 2849W        W 3820  12.620   3.930   2.380
 2850W        W 3821   6.810   2.150  10.340
 2851W        W 3822   3.650  10.390   7.380
 2852W        W 3823   0.940   6.450   1.690
 2853W        W 3824   3.160   1.350   0.410
 2854W        W 3825   0.570   2.740   8.450
 2855W        W 3826  12.530   2.490   7.570
 2856W        W 3827   2.280   6.550  11.420
 2857W        W 3828  11.910  13.830   8.980
 2858W        W 3829   1.310   7.120   9.450
 2859W        W 3830  12.360   9.140  12.420
 2860W        W 3831   5.500   9.840  13.040
 2861W        W 3832  13.860   5.220   2.370
 2862W        W 3833   3.700  10.950  12.420
 2863W        W 3834   5.890   1.270  13.800
 2864W        W 3835  12.680   5.690   8.190
 2865W        W 3836  11.130   4.680   9.340
 2866W        W 3837   4.430  10.940  11.210
 2867W        W 3838  10.560   1.700  10.470
 2868W        W 3839   7.270   4.300   6.210
 2869W        W 3840  13.090   1.400   9.310
 2870W        W 3841   2.730  13.140   6.300
 2871W        W 3842   6.880   5.390   5.440
 2872W        W 3843   4.760   4.580   8.790
 2873W        W 3844   6.080   7.420   0.070
 2874W        W 3845  11.290  13.250   8.510
 2875W        W 3846  11.950   2.980   8.960
 2876W        W 3847  13.200   6.250   2.400
 2877W        W 3848  10.350   4.260   1.490
 2878W        W 3849  11.080   5.250   3.030
 2879W        W 3850   6.050  11.050   5.170
 2880W        W 3851   1.330   2.920   7.900
 2881W        W 3852  10.430  12.120  12.370
 2882W        W 3853   4.150   1.740   1.660
 2883W        W 3854   4.780  10.850   2.260
 2884W        W 3855   5.370  12.260   0.650
 2885W        W 3856   6.380   3.110   9.600
 2886W        W 3857   4.760   2.440   8.350
 2887W        W 3858  12.370   8.700   5.740
 2888W        W 3859   6.410  12.460  11.980
 2889W        W 3860  10.480   5.670  11.000
 2890W        W 3861   8.240   3.690  10.440
 2891W        W 3862   4.240  12.850  11.210
 2892W        W 3863   4.720   4.830   0.160
 2893W        W 3864  10.820   4.020   1.990
 2894W        W 3865   4.230  13.770   0.350
 2895W        W 3866   7.860   9.820  13.330
 2896W        W 3867   8.940   6.220   4.530
 2897W        W 3868   5.530   7.930   5.260
 2898W        W 3869   1.400   8.070   6.550
 2899W        W 3870   9.000   1.980   8.910
 2900W        W 3871   5.060  11.190   1.600
 2901W        W 3872  11.280   3.390   4.570
 2902W        W 3873   1.290  12.140  11.010
 2903W        W 3874  11.710   3.770   2.860
 2904W        W 3875  13.870   6.370   7.320
 2905W        W 3876  12.510   4.930   4.750
 2906W        W 3877   6.590   3.780   7.440
 2907W        W 3878   4.270   5.730   9.790
 2908W        W 3879  13.310   6.280   0.610
 2909W        W 3880  11.120  13.360  11.230
 2910W        W 3881   1.360   6.340   0.980
 2911W        W 3882  13.430   9.630   6.830
 2912W        W 3883  10.310  13.760   6.220
 2913W        W 3884   1.600  12.470  10.820
 2914W        W 3885   3.780   3.680   7.900
 2915W        W 3886   3.310   0.080   2.160
 2916W        W 3887  13.470   7.450   2.200
 2917W        W 3888   6.070   7.160   6.900
 2918W        W 3889   6.730   3.210  12.720
 2919W        W 3890  10.910   1.840  13.320
 2920W        W 3891   2.150   9.520   9.500
 2921W        W 3892   2.780  12.380   3.720
 2922W        W 3893   8.780   2.110   7.800
 2923W        W 3894  10.410  13.070  10.630
 2924W        W 3895  10.330   3.700   9.260
 2925W        W 3896   0.130   1.460   0.250
 2926W        W 3897   1.470   1.690  13.700
 2927W        W 3898   1.770  13.570   2.450
 2928W        W 3899  10.000  10.290  12.140
 2929W        W 3900   1.290   0.250  11.940
 2930W        W 3901   7.790   0.900   4.480
 2931W        W 3902   2.270  13.010   8.530
 2932W        W 3903   0.040   0.830   6.660
 2933W        W 3904   6.220   4.440   2.630
 2934W        W 3905   5.680   2.370   0.830
 2935W        W 3906   4.290   4.470   4.210
 2936W        W 3907   9.380   6.650   6.740
 2937W        W 3908   0.020   1.410   6.730
 2938W        W 3909   6.530  12.450   8.810
 2939W        W 3910  12.050  13.520   8.520
 2940W        W 3911   2.050   5.760   1.610
 2941W        W 3912   5.980   2.820   9.360
 2942W        W 3913   1.570   5.970   1.800
 2943W        W 3914   5.370   6.680  13.320
 2944W        W 3915   4.180  13.600  13.750
 2945W        W 3916  13.100   9.050   5.110
 2946W        W 3917   7.830  11.440  10.370
 2947W        W 3918   4.180   6.950  12.450
 2948W        W 3919   2.440   7.770   8.930
 2949W        W 3920   9.820   5.420   7.500
 2950W        W 3921   8.320  10.370   1.900
 2951W        W 3922  13.700   2.350   8.070
 2952W        W 3923  10.670  12.600   3.140
 2953W        W 3924   2.740   2.970   3.840
 2954W        W 3925  13.380   1.070  11.360
 2955W        W 3926   1.740   4.490   0.080
 2956W        W 3927   9.190   8.190   7.370
 2957W        W 3928   4.520   4.930  11.940
 2958W        W 3929   8.080   2.660   8.710
 2959W        W 3930   3.310  11.290  12.180
 2960W        W 3931  11.310  12.370   4.320
 2961W        W 3932   4.930   5.750   3.880
 2962W        W 3933   2.240   1.920   1.170
 2963W        W 3934   1.760   8.610   8.010
 2964W        W 3935   4.420   2.960   3.630
 2965W        W 3936   6.790   9.770  10.700
 2966W        W 3937   0.410   5.370   3.640
 2967W        W 3938   3.150   8.640  12.000
 2968W        W 3939   8.780   3.730   4.800
 2969W        W 3940  13.450  13.220  12.460
 2970W        W 3941   9.440   2.930   9.420
 2971W        W 3942  11.180   1.990   0.190
 2972W        W 3943   5.230   4.900  12.520
 2973W        W 3944  10.230   8.260  13.780
 2974W        W 3945   9.580   6.110   6.090
 2975W        W 3946   3.500   6.810   8.580
 2976W        W 3947   6.890   4.450   4.250
 2977W        W 3948  13.060  13.570  10.710
 2978W        W 3949   7.440  12.280  10.350
 2979W        W 3950   1.890  12.130  10.180
 2980W        W 3951   1.530   3.400   1.880
 2981W        W 3952   2.660   2.960   0.380
 2982W        W 3953   0.110  13.860   9.010
 2983W        W 3954   6.690   7.700  11.910
 2984W        W 3955   8.390   8.470  10.240
 2985W        W 3956   1.530   1.550   2.230
 2986W        W 3957   2.810   9.700   7.180
 2987W        W 3958   3.430  12.760   0.280
 2988W        W 3959   7.580   8.870   5.770
 2989W        W 3960  11.160   4.200   7.570
 2990W        W 3961  11.670   1.390   1.620
 2991W        W 3962   1.140   5.670   4.240
 2992W        W 3963   7.600   0.220  11.680
 2993W        W 3964   3.630   2.800   2.940
 2994W        W 3965   9.280  13.750   9.550
 2995W        W 3966   7.540   2.140  12.480
 2996W        W 3967  11.230   1.130   0.740
 2997W        W 3968   6.910   8.960   4.300
 2998W        W 3969   5.300   8.070   9.070
 2999W        W 3970  10.630   8.380   7.250
 3000W        W 3971  12.870  12.740  10.170
 3001W        W 3972  11.860   0.850   1.560
 3002W        W 3973  11.300   9.810   7.100
 3003W        W 3974  12.640   7.310  12.700
 3004W        W 3975   1.860  10.940  12.280
 3005W        W 3976   7.320  12.410  13.560
 3006W        W 3977   4.630   9.540   7.180
 3007W        W 3978   4.020  12.230   3.420
 3008W        W 3979   3.410  11.520   5.680
 3009W        W 3980   3.790   2.580   2.050
 3010W        W 3981   3.090   7.050   8.990
 3011W        W 3982   1.020   9.800   5.780
 3012W        W 3983   0.390   3.440   1.490
 3013W        W 3984   8.680   9.310   8.430
 3014W        W 3985   3.410  12.420   6.340
 3015W        W 3986  11.710  11.260   0.550
 3016W        W 3987   3.760   9.990   3.400
 3017W        W 3988   6.250   0.380  13.360
 3018W        W 3989   9.780   0.160   0.110
 3019W        W 3990  11.820  11.640  10.480
 3020W        W 3991   3.230   1.250   6.270
 3021W        W 3992  13.880   5.400   0.230
 3022W        W 3993   1.870  12.630   3.720
 3023W        W 3994  11.550  11.060   8.400
 3024W        W 3995  13.350   2.680   5.410
 3025W        W 3996   8.000   7.640   1.620
 3026W        W 3997   7.470  10.280   5.020
 3027W        W 3998   2.940   6.310   8.380
 3028W        W 3999   1.000   1.830   9.890
 3029W        W 4000   2.170  12.020   2.440
 3030W        W 4001  10.940   3.130   1.450
 3031W        W 4002   6.110  10.490   3.380
 3032W        W 4003  13.550  12.340   2.760
 3033W        W 4004  12.380   0.140   8.190
 3034W        W 4005   7.580   0.400  13.540
 3035W        W 4006   4.810   7.620   6.520
 3036W        W 4007  13.670  12.400  13.100
 3037W        W 4008   0.990   0.440  13.520
 3038W        W 4009   8.390  10.470   1.400
 3039W        W 4010   4.090   8.590   2.160
 3040W        W 4011   0.140  10.770   0.290
 3041W        W 4012   7.170   3.550   5.840
 3042W        W 4013  12.990   0.450   6.090
 3043W        W 4014   0.740   2.020   0.210
 3044W        W 4015   1.460   0.970   9.610
 3045W        W 4016   7.250   9.360   4.250
 3046W        W 4017   5.140   6.340  13.720
 3047W        W 4018  13.780   0.490  12.150
 3048W        W 4019   8.240   1.040  10.880
 3049W        W 4020  11.770   8.240  10.960
 3050W        W 4021   8.960   6.920   6.250
 3051W        W 4022   9.030   3.940  11.640
 3052W        W 4023   5.710  12.160   3.140
 3053W        W 4024   8.580  12.740   0.330
 3054W        W 4025   9.770   9.470  11.670
 3055W        W 4026   8.480   3.310  12.840
 3056W        W 4027   5.270  12.650   6.000
 3057W        W 4028   2.430  12.220   1.520
 3058W        W 4029   6.300  10.550   7.830
 3059W        W 4030  13.580   1.270  10.940
 3060W        W 4031  10.510  12.440   0.420
 3061W        W 4032   4.610  13.070   0.520
 3062W        W 4033   4.660  12.380   6.610
 3063W        W 4034  12.310   2.430   5.700
 3064W        W 4035   9.630   9.680   5.580
 3065W        W 4036   6.470  13.320   0.610
 3066W        W 4037   0.880  12.050   8.540
 3067W        W 4038  11.730   2.890   5.730
 3068W        W 4039  11.270   6.730   5.750
 3069W        W 4040  10.430   4.540  11.790
 3070W        W 4041   1.490  10.540   5.410
 3071W        W 4042   2.250  13.870   0.420
 3072W        W 4043  13.880   3.790  12.810
 3073W        W 4044   6.370   8.590   1.900
 3074W        W 4045   4.990  12.140  12.580
 3075W        W 4046   9.400   7.610   1.160
 3076W        W 4047   9.930  13.760  13.630
 3077W        W 4048   2.380   4.050  11.750
 3078W        W 4049   8.450   4.890  13.390
 3079W        W 4050  12.840   9.690   2.950
 3080W        W 4051   0.250   0.960   9.130
 3081W        W 4052   0.940  11.120   1.560
 3082W        W 4053   3.140   7.910   7.580
 3083W        W 4054   6.320  13.340   1.420
 3084W        W 4055  13.640  12.980   2.350
 3085W        W 4056   7.330  13.350  11.420
 3086W        W 4057  10.160   2.810   8.970
 3087W        W 4058   6.070   7.670   3.930
 3088W        W 4059   9.270   5.970  11.870
 3089W        W 4060  13.490   4.330   2.490
 3090W        W 4061  13.510  10.720   2.610
 3091W        W 4062   3.880   0.900  12.720
 3092W        W 4063   1.200   4.370   9.000
 3093W        W 4064   8.890  10.730   7.280
 3094W        W 4065   0.360  12.270   1.170
 3095W        W 4066  12.560   6.450   7.560
 3096W        W 4067   1.220   2.840  10.990
 3097W        W 4068   5.140  12.990   0.590
 3098W        W 4069  12.030   1.200  13.280
 3099W        W 4070   4.680   0.310   0.390
 3100W        W 4071  10.260  11.600   2.130
 3101W        W 4072  10.530  12.630  12.230
 3102W        W 4073   4.250  11.210   4.260
 3103W        W 4074  13.340  11.850   3.470
 3104W        W 4075   6.270   2.250  13.030
 3105W        W 4076   2.020   8.060   2.280
 3106W        W 4077   1.140   0.530  10.150
 3107W        W 4078   7.540  12.940   7.070
 3108W        W 4079  11.800  13.310   6.410
 3109W        W 4080   0.960  13.340   7.640
 3110W        W 4081  13.660  13.010   4.660
 3111W        W 4082   8.630   3.920   8.220
 3112W        W 4083   9.190   6.940   4.840
 3113W        W 4084   8.630  10.050   7.090
 3114W        W 4085  12.490   0.530   9.430
 3115W        W 4086   4.220   7.470   5.800
 3116W        W 4087   5.110  10.040   3.960
 3117W        W 4088   2.720  10.490   6.160
 3118W        W 4089   6.130   0.760   2.040
 3119W        W 4090   1.650   7.190   2.150
 3120W        W 4091   1.010   5.820   3.210
 3121W        W 4092  12.740   4.650   3.050
 3122W        W 4093   5.680  11.620   0.960
 3123W        W 4094  12.240  11.210  12.810
 3124W        W 4095   2.740   8.190   2.260
 3125W        W 4096   3.160   4.510   0.660
 3126W        W 4097   5.260   8.230  11.780
 3127W        W 4098   0.270   9.780  12.180
 3128W        W 4099   4.690  10.940   4.630
 3129W        W 4100   1.410  12.170   7.540
 3130W        W 4101   9.800   7.810  11.850
 3131W        W 4102   3.420   0.950   0.340
 3132W        W 4103   0.380   3.080   1.020
 3133W        W 4104   5.220   1.500   9.040
 3134W        W 4105   1.060   9.480   9.350
 3135W        W 4106  13.860   8.040   3.340
 3136W        W 4107   5.720   8.070   4.830
 3137W        W 4108  13.840   8.940   3.940
 3138W        W 4109   0.580   8.180   0.470
 3139W        W 4110   9.880   3.900   6.990
 3140W        W 4111   5.050   2.030   1.700
 3141W        W 4112   0.030   3.930   4.220
 3142W        W 4113  13.370   9.690   8.680
 3143W        W 4114   4.020   6.910   8.640
 3144W        W 4115  10.950  12.210   7.970
 3145W        W 4116  11.590   4.400   7.440
 3146W        W 4117   6.440  13.260   2.460
 3147W        W 4118   2.780   5.380   4.330
 3148W        W 4119   5.580   3.570  13.790
 3149W        W 4120   2.410   5.440  10.750
 3150W        W 4121  10.380   3.700   5.550
 3151W        W 4122   3.130   9.380   9.420
 3152W        W 4123   8.950   1.760   3.770
 3153W        W 4124   5.770   6.080   6.860
 3154W        W 4125   5.730   6.590   6.940
 3155W        W 4126  13.690   4.580   7.390
 3156W        W 4127  13.390   1.410   3.050
 3157W        W 4128   4.860  11.020  13.790
 3158W        W 4129   5.420  12.120   4.530
 3159W        W 4130   7.240  12.600  10.060
 3160W        W 4131   8.230   7.060   3.640
 3161W        W 4132   9.040   6.290   5.080
 3162W        W 4133   8.890  13.300   8.020
 3163W        W 4134  13.160   0.520   0.790
 3164W        W 4135   1.710   4.050   8.870
 3165W        W 4136  12.620   9.300  13.700
 3166W        W 4137  12.560   4.360   8.650
 3167W        W 4138  11.570   8.820   7.440
 3168W        W 4139   4.330  12.870   4.060
 3169W        W 4140   2.450  13.290  12.990
 3170W        W 4141   9.070   6.610   8.460
 3171W        W 4142  11.550  13.920   3.550
 3172W        W 4143   3.100   6.330   9.370
 3173W        W 4144   2.610   0.990   5.710
 3174W        W 4145   4.090   3.840   1.390
 3175W        W 4146   9.700   7.050   3.010
 3176W        W 4147   2.820   3.260   6.990
 3177W        W 4148  13.100   9.430  13.790
 3178W        W 4149  10.400   5.940   7.680
 3179W        W 4150   6.010   4.300   6.990
 3180W        W 4151   4.470   9.720  12.120
 3181W        W 4152   0.520   7.920  11.450
 3182W        W 4153   6.810   5.820   0.860
 3183W        W 4154   8.600   2.250   0.720
 3184W        W 4155  12.300   6.830  10.310
 3185W        W 4156   0.370   7.730   0.540
 3186W        W 4157  11.830  11.310   7.550
 3187W        W 4158   3.950   0.200  12.700
 3188W        W 4159   2.180  13.090   0.960
 3189W        W 4160  12.440   8.930   0.620
 3190W        W 4161   9.550  13.520  13.380
 3191W        W 4162   3.260   5.310   4.470
 3192W        W 4163   1.930   2.570  13.780
 3193W        W 4164   8.280   4.650   0.800
 3194W        W 4165   7.290   0.950   4.110
 3195W        W 4166   7.750   7.130  10.960
 3196W        W 4167  13.050   3.190  10.630
 3197W        W 4168   0.660  10.210   6.740
 3198W        W 4169   2.020   9.950   8.860
 3199W        W 4170  11.560  12.350   0.040
 3200W        W 4171   2.600   1.530  10.910
 3201W        W 4172   9.190   5.520   9.860
 3202W        W 4173   8.080   6.260  11.410
 3203W        W 4174  12.700   5.020   3.560
 3204W        W 4175  12.140   9.620  12.970
 3205W        W 4176   7.320   2.300  12.910
 3206W        W 4177   6.810   2.210   9.240
 3207W        W 4178   7.700  11.840  10.100
 3208W        W 4179   0.140   9.880  11.180
 3209W        W 4180  10.380   5.760   2.800
 3210W        W 4181  12.230   5.470  11.190
 3211W        W 4182   9.920   8.020  12.370
 3212W        W 4183   3.530   2.080   8.240
 3213W        W 4184   5.950   0.260  12.360
 3214W        W 4185   9.120  10.110  12.950
 3215W        W 4186   0.390  12.750   7.360
 3216W        W 4187  13.780  11.520  13.610
 3217W        W 4188   3.240   7.640   8.020
 3218W        W 4189   7.850   7.500  12.840
 3219W        W 4190  11.960   9.380   6.960
 3220W        W 4191   8.660   2.540   5.620
 3221W        W 4192   1.010  12.780   9.190
 3222W        W 4193   6.700   2.560  11.550
 3223W        W 4194   8.600  13.250   6.680
 3224W        W 4195   5.430   3.400   1.890
 3225W        W 4196  11.540  13.750  10.600
 3226W        W 4197  13.160  11.840   9.320
 3227W        W 4198   8.390   0.540   7.580
 3228W        W 4199   6.600   5.160  11.660
 3229W        W 4200   9.170   0.700  12.930
 3230W        W 4201   0.160   5.920   0.610
 3231W        W 4202   3.800   2.480   6.150
 3232W        W 4203   0.320   9.600   4.960
 3233W        W 4204   3.940   1.190   8.010
 3234W        W 4205  11.910   3.200   9.790
 3235W        W 4206   6.110   7.140   9.290
 3236W        W 4207   5.420   8.940   0.370
 3237W        W 4208  10.550   4.370  13.520
 3238W        W 4209   0.360   1.620  10.450
 3239W        W 4210   8.110   3.470   9.950
 3240W        W 4211   5.170   9.030   9.150
 3241W        W 4212   0.310  13.680   2.020
 3242W        W 4213   7.310   2.460   4.540
 3243W        W 4214  13.500   1.040   8.260
 3244W        W 4215  13.110   8.430   2.260
 3245W        W 4216   5.470   3.180   4.170
 3246W        W 4217   4.020  10.720   7.290
 3247W        W 4218   5.110   2.220   7.570
 3248W        W 4219  13.370   0.720   8.660
 3249W        W 4220   8.270   0.790   0.280
 3250W        W 4221  10.930   5.720   8.520
 3251W        W 4222   3.950   6.650  10.180
 3252W        W 4223   1.340   7.000   0.850
 3253W        W 4224   6.590   2.130  12.200
 3254W        W 4225  13.030   3.010  12.160
 3255W        W 4226   5.460   3.480   8.500
 3256W        W 4227   2.830   1.590   7.520
 3257W        W 4228   6.800   2.810  10.800
 3258W        W 4229  12.010   8.800  13.530
 3259W        W 4230   1.340  10.800   1.520
 3260W        W 4231   2.010   0.320   4.460
 3261W        W 4232  10.090   9.010   0.820
 3262W        W 4233   1.690  13.820  12.680
 3263W        W 4234  13.250   6.810   4.780
 3264W        W 4235   1.480   3.430   3.570
 3265W        W 4236   1.170  13.140  13.690
 3266W        W 4237   0.780  11.960   0.840
 3267W        W 4238   7.330   2.290   0.580
 3268W        W 4239   1.930   4.080  12.170
 3269W        W 4240   9.610   2.260   1.720
 3270W        W 4241   8.810  12.380  11.650
 3271W        W 4242   3.850   3.060  10.260
 3272W        W 4243  13.080   4.270  13.770
 3273W        W 4244   3.040   3.310   1.820
 3274W        W 4245   7.010   6.400   5.780
 3275W        W 4246   8.840  12.820   8.920
 3276W        W 4247  10.490   2.350  11.860
 3277W        W 4248  12.910   5.320   2.540
 3278W        W 4249   3.210   6.780   6.250
 3279W        W 4250   7.250   5.340   6.830
 3280W        W 4251   8.820  10.220   8.430
 3281W        W 4252   1.760   7.270   0.770
 3282W        W 4253  12.040   9.720   0.660
 3283W        W 4254   1.110   8.970   7.050
 3284W        W 4255  13.110   8.280   9.680
 3285W        W 4256   7.870   5.870   9.580
 3286W        W 4257  11.780   1.080  10.610
 3287W        W 4258   4.980   5.080   1.680
 3288W        W 4259   8.930  12.680   7.420
 3289W        W 4260   6.020   6.670   3.890
 3290W        W 4261   3.940   1.610   3.850
 3291W        W 4262   2.720  10.890   4.470
 3292W        W 4263   1.750   1.500  11.610
 3293W        W 4264  12.350   7.760   9.880
 3294W        W 4265  11.420   8.620   4.650
 3295W        W 4266  13.090  12.460   4.290
 3296W        W 4267   7.870   0.490  12.050
 3297W        W 4268   2.900   6.820  12.500
 3298W        W 4269   0.960   4.650   3.370
 3299W        W 4270   8.290   0.960  10.370
 3300W        W 4271  10.310   1.240  12.050
 3301W        W 4272   2.450  10.140  11.650
 3302W        W 4273   2.750   3.960   7.050
 3303W        W 4274   2.660   4.120   7.610
 3304W        W 4275   0.170   2.300   7.680
 3305W        W 4276   6.720   3.570   2.460
 3306W        W 4277  11.540   9.840  10.060
 3307W        W 4278   4.170  12.930   0.970
 3308W        W 4279  11.820   6.130   8.090
 3309W        W 4280   7.790   7.180  13.280
 3310W        W 4281   5.810   3.700   2.140
 3311W        W 4282   5.370  11.510  11.800
 3312W        W 4283   1.410   1.130  10.710
 3313W        W 4284   6.370   3.280   0.890
 3314W        W 4285   1.940   7.690   0.970
 3315W        W 4286  10.660   9.290   9.830
 3316W        W 4287   6.480   9.270  13.320
 3317W        W 4288   9.490   5.230   8.450
 3318W        W 4289   2.320   0.590   2.610
 3319W        W 4290   7.320  11.570   1.860
 3320W        W 4291   7.890   1.760  12.510
 3321W        W 4292   0.660   0.480   3.310
 3322W        W 4293  11.730   1.200   6.610
 3323W        W 4294  11.760   1.990   0.960
 3324W        W 4295   2.770   4.320   0.980
 3325W        W 4296  10.210   9.980  11.450
 3326W        W 4297  11.590   0.130  11.410
 3327W        W 4298   3.460   8.130   5.980
 3328W        W 4299  12.900   4.160   1.060
 3329W        W 4300  13.750   4.320   0.750
 3330W        W 4301   9.730   8.690   1.480
 3331W        W 4302   3.650   7.800   0.120
 3332W        W 4303  10.660  10.360  10.570
 3333W        W 4304   2.530   7.670   6.490
 3334W        W 4305  10.400   2.980   5.930
 3335W        W 4306   2.410   5.290   6.700
 3336W        W 4307   1.200  12.600  12.730
 3337W        W 4308   9.920   0.890  11.750
 3338W        W 4309  13.460  11.500  12.800
 3339W        W 4310   9.300   1.140  10.190
 3340W        W 4311   3.760  12.510  10.180
 3341W        W 4312   6.890   2.670   4.800
 3342W        W 4313   4.060   3.730   3.280
 3343W        W 4314   8.920   6.550   6.620
 3344W        W 4315   1.590   7.030  11.710
 3345W        W 4316  13.610  11.580   8.450
 3346W        W 4317   3.880   1.090  12.240
 3347W        W 4318  10.680   7.960   4.430
 3348W        W 4319   3.100   7.630   6.540
 3349W        W 4320  11.990   1.150   1.170
 3350W        W 4321   4.290  12.960   8.780
 3351W        W 4322   2.000   3.290   1.610
 3352W        W 4323   1.950   0.470   3.080
 3353W        W 4324  13.730   7.880   4.290
 3354W        W 4325  10.960   5.030   2.370
 3355W        W 4326   0.710  11.710   3.980
 3356W        W 4327   9.130   6.800   0.910
 3357W        W 4328   1.500   9.610   5.680
 3358W        W 4329  12.490  13.360  10.570
 3359W        W 4330   3.400   5.370   0.400
 3360W        W 4331   5.870   8.290   6.760
 3361W        W 4332  11.630  10.060   0.960
 3362W        W 4333   9.460  12.350   0.290
 3363W        W 4334   5.500   1.270   1.480
 3364W        W 4335   4.890   5.040   4.710
 3365W        W 4336   4.410   3.070  12.420
 3366W        W 4337   6.370  10.990   6.690
 3367W        W 4338   8.000   5.560   2.210
 3368W        W 4339   7.790   0.160   9.470
 3369W        W 4340  12.560   7.500  12.240
 3370W        W 4341   5.070   1.420  13.440
 3371W        W 4342  11.830   5.620  13.120
 3372W        W 4343   0.260  11.790   0.090
 3373W        W 4344  13.550  11.600   5.200
 3374W        W 4345  10.350   9.060   3.510
 3375W        W 4346   5.490  13.540  12.910
 3376W        W 4347  11.620  10.900   7.400
 3377W        W 4348   0.660   4.550  10.100
 3378W        W 4349  12.400  13.690   7.830
 3379W        W 4350   8.130  12.160   0.700
 3380W        W 4351   2.850   9.850   4.380
 3381W        W 4352   3.570   1.580   7.800
 3382W        W 4353  13.390   4.040   0.180
 3383W        W 4354   6.880   9.880   9.170
 3384W        W 4355   0.990   9.000   1.040
 3385W        W 4356   1.070   0.120  13.870
 3386W        W 4357  13.040  11.140   6.600
 3387W        W 4358   8.280  11.800  13.000
 3388W        W 4359  13.920   9.730   6.690
 3389W        W 4360   9.920   9.130   6.610
 3390W        W 4361   0.100   5.700   9.050
 3391W        W 4362  12.440  12.850   1.470
 3392W        W 4363  10.780   1.300   0.640
 3393W        W 4364   4.080  10.550  12.030
 3394W        W 4365   6.820  12.370   6.780
 3395W        W 4366   4.680  12.990  12.990
 3396W        W 4367   1.030   0.830   2.480
 3397W        W 4368   6.260   9.760   1.240
 3398W        W 4369   6.200   4.620  12.770
 3399W        W 4370  12.160   0.010   9.840
 3400W        W 4371   5.520   1.700  12.590
 3401W        W 4372   3.250   5.480   5.360
 3402W        W 4373   2.390   3.810  13.590
 3403W        W 4374   3.000  12.410  10.660
 3404W        W 4375  11.930  12.980   1.770
 3405W        W 4376   1.670   2.810   4.700
 3406W        W 4377  10.540   0.890  12.990
 3407W        W 4378   2.780  13.370   5.300
 3408W        W 4379   1.750   2.880   8.170
 3409W        W 4380   4.610   3.890  10.880
 3410W        W 4381   3.630   9.900   4.800
 3411W        W 4382   9.500   0.190   9.890
 3412W        W 4383  12.730   6.330   6.470
 3413W        W 4384   6.490  12.350  10.660
 3414W        W 4385   9.240   7.480  12.070
 3415W        W 4386   2.440   8.730  13.900
 3416W        W 4387  11.470   3.650   7.420
 3417W        W 4388   0.400   5.080   0.280
 3418W        W 4389   1.300   7.500   5.660
 3419W        W 4390   2.040  10.770   1.440
 3420W        W 4391   9.390   4.750   2.690
 3421W        W 4392  10.580   5.140  13.870
 3422W        W 4393  12.590  12.740  11.280
 3423W        W 4394  11.030   4.780   4.650
 3424W        W 4395  10.780   2.820   1.030
 3425W        W 4396   0.620   9.400   3.070
 3426W        W 4397   0.160  13.090  11.580
 3427W        W 4398   7.620   4.770   7.620
 3428W        W 4399   5.570  11.130   1.140
 3429W        W 4400   7.110   9.060   7.130
 3430W        W 4401  12.810  11.320   9.890
 3431W        W 4402   0.150   0.040   6.800
 3432W        W 4403   3.870   4.820  10.550
 3433W        W 4404   7.640  12.890   8.460
 3434W        W 4405   9.880   6.940   0.820
 3435W        W 4406  11.620   2.020   8.120
 3436W        W 4407  12.050  11.610  11.860
 3437W        W 4408   7.960   7.160   8.090
 3438W        W 4409  11.940   6.300   7.630
 3439W        W 4410   9.180   1.010   5.580
 3440W        W 4411   8.290  11.340  10.280
 3441W        W 4412  10.480  11.360   8.870
 3442W        W 4413  11.420   0.250   0.240
 3443W        W 4414  10.360  13.810   9.870
 3444W        W 4415   0.970  11.170   2.490
 3445W        W 4416   8.310   1.310   6.280
 3446W        W 4417   0.930   9.150   0.480
 3447W        W 4418   6.630   5.960   8.970
 3448W        W 4419  12.990   4.260   6.660
 3449W        W 4420   2.540   8.720   2.340
 3450W        W 4421   5.330   5.040  12.000
 3451W        W 4422   5.590   9.010   4.880
 3452W        W 4423   9.040   3.230   9.660
 3453W        W 4424   3.460   1.170  11.960
 3454W        W 4425  12.950  10.150   3.620
 3455W        W 4426  13.480  12.490   2.210
 3456W        W 4427  10.730   7.320  12.950
 3457W        W 4428   2.840  10.530   0.110
 3458W        W 4429   3.450  13.590   1.920
 3459W        W 4430   7.880   2.970   7.350
 3460W        W 4431   4.520   4.450   9.310
 3461W        W 4432   4.140   4.750   9.350
 3462W        W 4433  10.490   7.160  11.880
 3463W        W 4434   8.340   8.520   0.700
 3464W        W 4435   2.390   0.570   5.530
 3465W        W 4436   1.980   3.380   6.200
 3466W        W 4437   7.600   6.140   2.650
 3467W        W 4438   8.110   6.740   9.360
 3468W        W 4439   9.070  11.580   7.760
 3469W        W 4440   1.650   9.090   2.130
 3470W        W 4441  13.170  11.900  12.020
 3471W        W 4442   7.400   1.880   0.810
 3472W        W 4443   1.060  11.380   3.070
 3473W        W 4444  13.700  12.750   0.640
 3474W        W 4445  12.600   9.520  10.290
 3475W        W 4446  10.720  10.690   5.900
 3476W        W 4447  12.110   3.740   2.460
 3477W        W 4448  12.990   0.660   6.550
 3478W        W 4449   5.540   5.440   8.630
 3479W        W 4450   2.930  11.920   3.050
 3480W        W 4451   2.570   1.260   7.760
 3481W        W 4452   8.840   6.380  13.800
 3482W        W 4453   7.920   7.760   8.000
 3483W        W 4454   5.700   8.880   1.240
 3484W        W 4455  12.710   4.230   5.020
 3485W        W 4456   6.390   3.250   1.910
 3486W        W 4457   5.590   5.730  13.110
 3487W        W 4458  10.280   9.060   4.360
 3488W        W 4459   8.590   8.790   7.730
 3489W        W 4460   0.270   2.980  13.420
 3490W        W 4461  13.190   2.850   3.510
 3491W        W 4462   2.070   6.250  10.430
 3492W        W 4463   2.590   2.830   5.680
 3493W        W 4464   4.210   7.960  12.650
 3494W        W 4465   8.010  13.460  10.090
 3495W        W 4466  12.280   4.070  13.870
 3496W        W 4467   8.110   4.930   3.540
 3497W        W 4468   9.330   8.250   4.160
 3498W        W 4469  10.560  11.350   4.180
 3499W        W 4470   9.800   9.210   2.590
 3500W        W 4471   2.350   6.970  13.840
 3501W        W 4472   0.400   0.100   3.600
 3502W        W 4473   9.360   8.470  10.360
 3503W        W 4474   2.010   6.700   4.690
 3504W        W 4475   1.880   7.940  13.140
 3505W        W 4476   0.840  11.550   4.490
 3506W        W 4477   9.840  11.330   0.650
 3507W        W 4478   5.090   9.670   3.330
 3508W        W 4479   2.830   9.330   6.880
 3509W        W 4480   0.830   2.170   5.940
 3510W        W 4481   4.180  10.410  12.950
 3511W        W 4482  13.400   9.020   0.790
 3512W        W 4483   2.550   6.500   9.390
 3513W        W 4484   6.150   4.080   5.000
 3514W        W 4485   6.490   9.330   5.090
 3515W        W 4486  13.490  12.550   4.530
 3516W        W 4487  11.370   3.980  13.730
 3517W        W 4488  12.050   0.500   3.070
 3518W        W 4489   8.810   7.100  11.300
 3519W        W 4490   5.910   2.220   0.120
 3520W        W 4491   6.300  10.590   1.360
 3521W        W 4492   8.340   7.380  11.510
 3522W        W 4493  11.720   3.290  13.910
 3523W        W 4494  13.230  13.480  11.170
 3524W        W 4495   0.240   0.610  10.550
 3525W        W 4496  11.330  11.730  10.210
 3526W        W 4497  12.800   5.960   4.100
 3527W        W 4498   8.850  11.080   2.200
 3528W        W 4499   0.970   4.460  13.740
 3529W        W 4500  11.380   5.690   9.920
 3530W        W 4501  12.340   7.160   1.370
 3531W        W 4502  10.240   6.110   1.400
 3532W        W 4503   0.550   1.100   5.260
 3533W        W 4504   5.810   7.880   9.120
 3534W        W 4505   6.210   8.580   5.630
 3535W        W 4506   2.680  10.030   1.060
 3536W        W 4507   3.630   0.920   4.520
 3537W        W 4508  11.970   7.010   4.820
 3538W        W 4509   2.100  13.500   9.770
 3539W        W 4510   7.460   3.150   0.060
 3540W        W 4511   6.700  10.270   8.850
 3541W        W 4512  11.420   2.630   0.410
 3542W        W 4513   3.360   7.520   2.170
 3543W        W 4514  11.130   8.930   2.760
 3544W        W 4515  11.200   7.960  10.210
 3545W        W 4516   4.970   0.440  13.250
 3546W        W 4517   6.500   9.880   2.180
 3547W        W 4518   0.740   7.410  11.710
 3548W        W 4519  11.890   5.230  13.370
 3549W        W 4520   8.750   8.320   2.320
 3550W        W 4521  10.180   0.220   9.380
 3551W        W 4522  10.200   8.240   9.840
 3552W        W 4523   8.600   4.230   3.180
 3553W        W 4524  13.350  11.400   1.530
 3554W        W 4525  12.460   2.320   3.870
 3555W        W 4526  12.980   9.270   0.720
 3556W        W 4527   1.720   1.960  10.320
 3557W        W 4528   6.610   4.730   7.330
 3558W        W 4529   6.460   4.260   7.260
 3559W        W 4530  10.420   6.890   1.510
 3560W        W 4531   4.830   9.070   1.680
 3561W        W 4532  12.810   1.270   5.520
 3562W        W 4533  13.910   0.190  11.310
 3563W        W 4534   1.300  11.500   6.710
 3564W        W 4535  12.800   4.600  12.630
 3565W        W 4536  11.510   0.360   8.580
 3566W        W 4537   0.150   2.120   3.470
 3567W        W 4538   3.120   3.830   4.860
 3568W        W 4539   6.500   7.480   5.210
 3569W        W 4540   4.100   5.800  10.330
 3570W        W 4541   9.690   7.060  12.630
 3571W        W 4542  11.240   5.790   9.340
 3572W        W 4543   5.100   0.130  12.700
 3573W        W 4544   3.980   1.220   6.790
 3574W        W 4545  10.920  13.680  13.360
 3575W        W 4546   3.890   5.100   7.410
 3576W        W 4547   2.900  10.990   7.410
 3577W        W 4548   9.820   5.270   4.920
 3578W        W 4549   6.040   4.460   9.620
 3579W        W 4550   3.380   7.020   2.150
 3580W        W 4551   6.420  11.580   1.170
 3581W        W 4552   4.990   8.540  12.180
 3582W        W 4553  13.210   7.240   1.360
 3583W        W 4554  12.070   7.540   6.050
 3584W        W 4555  12.970   1.030  12.200
 3585W        W 4556   9.630   8.940   9.720
 3586W        W 4557  10.020   1.870   5.170
 3587W        W 4558   1.380   5.930   7.350
 3588W        W 4559  10.850   9.580   1.320
 3589W        W 4560  11.040  10.680  10.710
 3590W        W 4561   7.330   7.590   9.240
 3591W        W 4562  10.420   9.220   0.020
 3592W        W 4563   8.970  12.110   1.020
 3593W        W 4564   9.450   4.860  13.460
 3594W        W 4565   2.040  10.850   2.970
 3595W        W 4566   2.360   0.870  10.530
 3596W        W 4567   0.170   4.450   6.730
 3597W        W 4568   6.160   2.640   7.140
 3598W        W 4569   5.020   8.650   5.360
 3599W        W 4570   7.820   8.600  13.040
 3600W        W 4571   8.130  12.120   0.160
 3601W        W 4572   4.070   4.330   7.330
 3602W        W 4573  12.310   9.400   3.960
 3603W        W 4574  13.230   5.650  11.970
 3604W        W 4575   5.500   9.990   2.940
 3605W        W 4576   5.670   9.490  10.780
 3606W        W 4577   0.910  10.790   3.840
 3607W        W 4578   4.370  10.860  13.050
 3608W        W 4579   9.580   3.420  12.170
 3609W        W 4580   5.730   0.730   9.980
 3610W        W 4581   5.280   7.970  13.130
 3611W        W 4582   3.820  10.470   8.970
 3612W        W 4583   8.150   9.260   6.970
 3613W        W 4584   6.470  12.060   6.960
 3614W        W 4585   4.300   8.180   7.260
 3615W        W 4586   0.930   4.960  13.870
 3616W        W 4587  12.570   7.540   4.460
 3617W        W 4588  13.720   2.250   6.210
 3618W        W 4589   1.340   2.830  13.080
 3619W        W 4590   9.470  10.220   9.230
 3620W        W 4591   4.870   2.870   3.470
 3621W        W 4592  10.470   2.700   7.950
 3622W        W 4593  13.170   9.790   1.480
 3623W        W 4594  12.360  12.710   9.260
 3624W        W 4595  13.250   5.410   7.240
 3625W        W 4596   5.360   2.960   3.320
 3626W        W 4597  11.200   6.770   0.780
 3627W        W 4598   2.900  11.150   0.900
 3628W        W 4599  13.700   3.540   5.550
 3629W        W 4600   1.780   0.020   3.160
 3630W        W 4601  11.290   6.880   2.330
 3631W        W 4602   7.400   3.830   0.520
 3632W        W 4603   6.340   1.710   1.200
 3633W        W 4604   9.550   7.340   4.710
 3634W        W 4605   5.740  13.900   5.980
 3635W        W 4606   3.180   1.030   1.820
 3636W        W 4607  13.100  10.040   7.620
 3637W        W 4608   9.370   6.560   7.350
 3638W        W 4609   1.810   8.830   6.320
 3639W        W 4610   9.360   7.110   1.400
 3640W        W 4611   4.700   7.430   9.190
 3641W        W 4612   3.140  10.220   4.520
 3642W        W 4613   5.800   5.120   0.460
 3643W        W 4614  13.740   4.460  13.780
 3644W        W 4615  11.560   2.000   3.630
 3645W        W 4616   0.350   2.300   4.410
 3646W        W 4617   4.560   0.570   0.910
 3647W        W 4618  12.960   7.900   1.380
 3648W        W 4619  13.870   2.070   3.930
 3649W        W 4620   1.100  10.360   1.950
 3650W        W 4621  13.850   9.480   3.630
 3651W        W 4622   5.770   2.490   6.870
 3652W        W 4623   6.760   9.890  11.210
 3653W        W 4624   1.190   5.320  13.630
 3654W        W 4625   5.090  10.050   2.320
 3655W        W 4626  12.470   6.260   0.350
 3656W        W 4627   0.490   9.860   1.320
 3657W        W 4628   5.990   4.580   5.210
 3658W        W 4629   9.090   7.470   4.920
 3659W        W 4630  11.070   7.430   8.990
 3660W        W 4631   7.270   8.310   3.170
 3661W        W 4632  11.850   2.430   2.900
 3662W        W 4633   0.210   1.690  13.310
 3663W        W 4634   2.510   6.600   5.630
 3664W        W 4635  12.590   8.330   2.200
 3665W        W 4636  10.190  13.540   0.920
 3666W        W 4637   8.830   7.320   0.130
 3667W        W 4638   8.900   7.930   0.120
 3668W        W 4639   2.510   8.330   7.200
 3669W        W 4640   1.650   9.920   9.260
 3670W        W 4641  10.400   1.990   7.880
 3671W        W 4642   3.330   1.930   9.820
 3672W        W 4643  12.030   0.000  10.500
 3673W        W 4644  13.450   5.440   3.450
 3674W        W 4645  11.220   3.530   4.030
 3675W        W 4646   1.050   1.460   6.420
 3676W        W 4647   3.510  11.600  11.460
 3677W        W 4648  11.320   1.810   1.880
 3678W        W 4649  10.030   9.190   0.340
 3679W        W 4650   7.200   8.740   6.250
 3680W        W 4651   8.920  10.690   3.120
 3681W        W 4652  11.380   7.910   7.270
 3682W        W 4653   7.180  10.650   6.120
 3683W        W 4654   9.850   0.430  11.990
 3684W        W 4655  10.880   5.540   1.430
 3685W        W 4656   1.460  11.220   3.950
 3686W        W 4657   3.090  12.780   7.090
 3687W        W 4658   7.740  10.680   3.950
 3688W        W 4659   9.990   6.360  12.900
 3689W        W 4660   2.450   2.100   0.440
 3690W        W 4661  11.930   8.390   4.330
 3691W        W 4662  12.920   7.860  12.820
 3692W        W 4663   8.570   5.100   2.930
 3693W        W 4664  12.650  11.940  10.680
 3694W        W 4665  13.810  13.720   2.950
 3695W        W 4666   7.290   3.820  12.440
 3696W        W 4667   6.880   9.370   9.200
 3697W        W 4668   3.060   5.400  12.870
 3698W        W 4669  13.200  12.450   9.280
 3699W        W 4670   0.660   0.610   7.350
 3700W        W 4671  11.390  12.680   0.480
 3701W        W 4672   9.080   1.060   0.530
 3702W        W 4673  12.210   8.640   3.470
 3703W        W 4674   5.780  12.800  10.290
 3704W        W 4675  13.660   8.430   5.490
 3705W        W 4676   4.060   8.590   3.700
 3706W        W 4677   0.820   0.100   4.640
 3707W        W 4678   2.220   2.760   6.890
 3708W        W 4679   1.510   8.640   2.340
 3709W        W 4680   3.100   3.430   5.810
 3710W        W 4681  11.920   5.810   5.630
 3711W        W 4682  11.400   2.520  12.310
 3712W        W 4683  10.980   7.680   9.750
 3713W        W 4684  10.630  13.910   8.190
 3714W        W 4685  12.830   4.580   9.100
 3715W        W 4686   3.370   8.710   4.800
 3716W        W 4687  10.250  12.300  10.050
 3717W        W 4688   4.620   0.610   6.780
 3718W        W 4689  11.120   9.750  12.780
 3719W        W 4690   5.620   7.330   4.420
 3720W        W 4691   8.830   5.770   4.740
 3721W        W 4692  12.240  10.650   5.770
 3722W        W 4693   8.670   8.680  11.510
 3723W        W 4694  13.110  13.450   5.450
 3724W        W 4695   3.770   1.300   7.430
 3725W        W 4696   7.970  12.460   8.460
 3726W        W 4697   0.010  13.620  10.210
 3727W        W 4698  11.880  10.840   2.690
 3728W        W 4699   6.000  11.030   0.070
 3729W        W 4700   4.020   6.550   9.720
 3730W        W 4701   1.710   6.030   1.300
 3731W        W 4702  10.860   6.630   7.690
 3732W        W 4703   6.480   4.250   4.530
 3733W        W 4704   1.020   9.790  11.430
 3734W        W 4705   7.670   1.850   8.860
 3735W        W 4706   3.560   5.620   8.820
 3736W        W 4707  10.300  12.010   9.640
 3737W        W 4708  11.450   3.730   9.160
 3738W        W 4709  13.000   8.110   0.950
 3739W        W 4710  13.060   4.050  11.160
 3740W        W 4711   0.250  11.780   1.100
 3741W        W 4712   5.160   1.240   5.340
 3742W        W 4713   5.880   3.140   9.860
 3743W        W 4714   5.220   7.870   3.630
 3744W        W 4715  12.640   5.670  11.920
 3745W        W 4716  12.020  13.270   0.070
 3746W        W 4717   6.180  12.150  12.870
 3747W        W 4718   5.370   7.810   3.180
 3748W        W 4719   6.640   5.620   3.020
 3749W        W 4720   7.950  12.280  10.340
 3750W        W 4721  11.530   8.000  11.570
 3751W        W 4722   8.000  11.850   8.870
 3752W        W 4723   9.370   7.240   6.580
 3753W        W 4724   3.600  13.570   0.360
 3754W        W 4725  12.000  13.040   3.490
 3755W        W 4726  12.340   1.460   8.780
 3756W        W 4727   0.960  12.490   2.630
 3757W        W 4728  13.680  13.100   8.510
 3758W        W 4729   1.280  12.270   1.980
 3759W        W 4730   3.580  11.380   4.820
 3760W        W 4731   2.290  12.510  10.080
 3761W        W 4732  11.280   7.440   8.000
 3762W        W 4733   3.910   4.690   7.650
 3763W        W 4734  10.900  12.360   8.460
 3764W        W 4735  12.440  13.110   3.730
 3765W        W 4736  10.460   5.740   6.590
 3766W        W 4737   4.360  12.730   6.460
 3767W        W 4738   8.990   2.150  13.510
 3768W        W 4739  10.030   6.880   7.590
 3769W        W 4740  13.860   5.180   7.430
 3770W        W 4741  13.530   1.520   0.170
 3771W        W 4742   0.170   7.820   4.680
 3772W        W 4743   9.430   1.390  13.490
 3773W        W 4744   4.090  10.680  13.430
 3774W        W 4745  12.790   1.610  10.870
 3775W        W 4746   4.070  13.580   1.850
 3776W        W 4747   4.820   6.940  11.730
 3777W        W 4748  11.080  10.550   4.790
 3778W        W 4749  12.450   4.610   1.760
 3779W        W 4750   8.660   3.930   1.280
 3780W        W 4751   7.160   1.300   9.550
 3781W        W 4752   5.670   9.400  12.730
 3782W        W 4753   9.460   7.790  10.830
 3783W        W 4754   1.190   6.940   9.980
 3784W        W 4755  13.210  12.980  10.550
 3785W        W 4756   8.720  13.910  11.280
 3786W        W 4757   3.490   9.850   3.780
 3787W        W 4758  12.520   9.890   8.840
 3788W        W 4759  11.630  10.720   3.570
 3789W        W 4760  11.480   8.650   7.980
 3790W        W 4761   2.060   7.080   2.430
 3791W        W 4762   1.640   9.390   9.980
 3792W        W 4763   0.540  12.660   8.790
 3793W        W 4764  11.030   0.700   9.600
 3794W        W 4765  10.310   4.330  10.490
 3795W        W 4766   0.430   4.120   6.300
 3796W        W 4767   2.190   0.800   0.540
 3797W        W 4768   0.440   4.350   4.030
 3798W        W 4769  12.920   2.720   2.220
 3799W        W 4770  12.110   5.090  10.900
 3800W        W 4771   9.000   4.920  12.960
 3801W        W 4772   2.650   4.770   0.050
 3802W        W 4773   6.020   7.060   1.180
 3803W        W 4774   0.820   6.980   2.750
 3804W        W 4775  11.050  10.240  12.430
 3805W        W 4776   5.650   8.880   9.110
 3806W        W 4777   0.380   5.420   7.360
 3807W        W 4778   2.530   0.870   8.560
 3808W        W 4779   0.390   0.550   4.590
 3809W        W 4780  11.280   7.400   0.140
 3810W        W 4781   9.960   7.740   2.480
 3811W        W 4782  10.150   0.960  13.420
 3812W        W 4783  13.010   9.300   8.530
 3813W        W 4784  13.530  11.480  12.080
 3814W        W 4785  12.490   1.860   4.270
 3815W        W 4786   3.300   5.950   8.380
 3816W        W 4787  11.100   3.360  10.470
 3817W        W 4788  13.140   2.520  10.460
 3818W        W 4789  12.380  10.280   8.040
 3819W        W 4790   3.720  11.990  10.990
 3820W        W 4791   8.970   2.230  11.280
 3821W        W 4792   8.300   2.650   5.230
 3822W        W 4793   0.820  13.300   0.070
 3823W        W 4794  11.300   5.710  13.840
 3824W        W 4795   1.720  12.860   1.270
 3825W        W 4796  11.850  13.150   1.200
 3826W        W 4797   8.190   6.100   7.730
 3827W        W 4798   0.650   7.440  13.800
 3828W        W 4799   9.730   2.840   4.840
 3829W        W 4800   7.830   9.720   9.150
 3830W        W 4801  11.050   4.660  11.040
 3831W        W 4802  10.720   2.280  10.720
 3832W        W 4803   4.450  10.500   4.760
 3833W        W 4804   6.240  12.800   5.790
 3834W        W 4805  12.790   7.350   9.870
 3835W        W 4806   1.820   2.700  12.080
 3836W        W 4807   8.410   8.740   3.210
 3837W        W 4808  12.790   0.450   2.350
 3838W        W 4809   6.270   1.680  10.590
 3839W        W 4810   9.140   1.610   4.940
 3840W        W 4811   7.540  11.740   8.770
 3841W        W 4812   0.710   5.280  10.510
 3842W        W 4813  13.450   4.130   9.510
 3843W        W 4814   4.410  12.460   3.740
 3844W        W 4815  12.550   9.900   0.790
 3845W        W 4816  11.840   6.800  12.300
 3846W        W 4817   0.780   9.840  13.700
 3847W        W 4818   8.660   2.270   9.650
 3848W        W 4819   6.760  13.250   7.430
 3849W        W 4820   0.930   1.470   6.970
 3850W        W 4821   0.420   1.140   7.030
 3851W        W 4822  13.480   0.600   4.660
 3852W        W 4823   1.240   7.180   6.590
 3853W        W 4824   2.790  11.760   8.020
 3854W        W 4825   9.720  12.380  12.870
 3855W        W 4826   6.240   0.040   7.400
 3856W        W 4827   5.700   0.340   9.700
 3857W        W 4828   1.750   2.080   2.560
 3858W        W 4829  10.060   2.450   2.870
 3859W        W 4830  12.290  10.940   4.170
 3860W        W 4831   2.540  12.950  10.240
 3861W        W 4832   9.030   8.590   8.020
 3862W        W 4833   2.850  13.000   0.340
 3863W        W 4834   9.850   4.830   5.280
 3864W        W 4835   5.070   7.910   6.180
 3865W        W 4836   0.800  11.540   1.150
 3866W        W 4837   8.470   1.030   8.620
 3867W        W 4838  13.550  12.990   0.040
 3868W        W 4839   4.780   7.670   2.930
 3869W        W 4840   1.270   0.170   7.030
 3870W        W 4841   6.620  10.310  12.200
 3871W        W 4842  13.110   4.290   6.160
 3872W        W 4843   0.600   2.890   2.260
 3873W        W 4844  10.270   7.440  10.300
 3874W        W 4845   2.940   3.640   7.630
 3875W        W 4846   9.020   5.080   2.690
 3876W        W 4847   3.750   8.940   1.790
 3877W        W 4848  12.170  10.260  11.650
 3878W        W 4849  12.470  11.800   9.690
 3879W        W 4850   1.100   0.020  12.350
 3880W        W 4851   3.480  13.350   9.870
 3881W        W 4852   5.830   1.420   7.640
 3882W        W 4853   1.060   4.110   8.200
 3883W        W 4854  12.910  10.440  10.320
 3884W        W 4855   2.790   0.530  10.400
 3885W        W 4856  11.970  11.840   9.480
 3886W        W 4857   2.770   2.090   5.270
 3887W        W 4858   3.230  12.700   3.010
 3888W        W 4859  10.500  11.160   2.180
 3889W        W 4860   4.610   3.480  13.560
 3890W        W 4861   7.330  11.470   1.380
 3891W        W 4862  10.680   7.680   9.290
 3892W        W 4863   3.970   6.060   9.540
 3893W        W 4864  13.790   5.620  12.690
 3894W        W 4865   4.560   0.960   3.580
 3895W        W 4866   4.170   6.950   3.500
 3896W        W 4867   0.660   3.570   5.300
 3897W        W 4868   7.980   9.720   4.060
 3898W        W 4869   6.990   7.430   8.210
 3899W        W 4870   9.230   8.180   2.150
 3900W        W 4871  11.260   7.080  11.710
 3901W        W 4872   1.420   1.020   0.140
 3902W        W 4873   1.290   3.440   8.780
 3903W        W 4874   6.500   5.330   8.400
 3904W        W 4875   6.690   2.120  11.350
 3905W        W 4876   6.340   9.970   7.930
 3906W        W 4877  11.670   6.550  13.210
 3907W        W 4878   9.690   9.010   3.770
 3908W        W 4879   2.930   7.370   1.340
 3909W        W 4880   8.520  10.770   0.570
 3910W        W 4881  10.260   6.670   3.690
 3911W        W 4882   6.900  11.020   5.250
 3912W        W 4883   6.630   0.080   1.880
 3913W        W 4884  12.130  10.860  12.420
 3914W        W 4885   2.560  12.220   8.310
 3915W        W 4886   8.220   7.210   5.000
 3916W        W 4887   3.180  10.030   7.380
 3917W        W 4888   1.520   8.820   4.290
 3918W        W 4889   2.230  10.830   4.450
 3919W        W 4890  11.230   1.550   0.340
 3920W        W 4891   5.760   8.010   0.820
 3921W        W 4892   2.290   2.220   9.400
 3922W        W 4893  13.390   9.340   3.510
 3923W        W 4894   3.580   3.330   5.650
 3924W        W 4895   5.510   6.710   2.400
 3925W        W 4896   3.330   7.240   3.110
 3926W        W 4897   3.520  13.660   0.910
 3927W        W 4898  11.420  13.510   2.490
 3928W        W 4899  12.880   8.780   5.780
 3929W        W 4900   3.000   3.150  12.320
 3930W        W 4901  13.110   8.580   4.550
 3931W        W 4902  11.960  12.440   5.030
 3932W        W 4903  12.760   4.940   9.720
 3933W        W 4904   3.530   4.810   6.090
 3934W        W 4905  13.920   2.490  12.770
 3935W        W 4906   2.260  12.970  10.790
 3936W        W 4907  12.690   3.420   9.620
 3937W        W 4908   2.270   4.370   8.580
 3938W        W 4909  11.590   8.410   5.070
 3939W        W 4910  10.450   1.820  13.770
 3940W        W 4911   2.900   2.460   5.600
 3941W        W 4912  10.700   5.390   2.590
 3942W        W 4913   7.820  10.240   0.790
 3943W        W 4914   4.930   5.360   3.580
 3944W        W 4915   7.700   2.380  13.290
 3945W        W 4916   0.530   9.610   6.590
 3946W        W 4917  13.620   9.900  12.090
 3947W        W 4918   7.680  11.310   7.020
 3948W        W 4919  11.800  11.240  10.770
 3949W        W 4920   7.160  10.610   3.330
 3950W        W 4921   4.640   1.530  13.060
 3951W        W 4922   8.130   7.350   2.100
 3952W        W 4923   3.860   5.800   6.940
 3953W        W 4924   5.770   9.550   9.110
 3954W        W 4925   5.240  11.750  12.850
 3955W        W 4926   5.360  10.730  11.420
 3956W        W 4927  13.540   7.550   0.790
 3957W        W 4928   9.090  11.150   9.860
 3958W        W 4929  10.240   6.880   4.740
 3959W        W 4930  11.230  13.210  11.730
 3960W        W 4931  11.620   7.530   7.030
 3961W        W 4932  10.240   5.430   6.210
 3962W        W 4933   6.680   5.840  10.360
 3963W        W 4934   7.390   3.170  13.500
 3964W        W 4935   7.030   1.010   7.260
 3965W        W 4936   8.240   5.780  11.580
 3966W        W 4937   1.990   7.750  11.460
 3967W        W 4938   9.580   1.690  13.870
 3968W        W 4939  10.270  13.210   1.270
 3969W        W 4940   9.540   4.990   7.340
 3970W        W 4941   3.770   0.110   0.550
 3971W        W 4942   6.890   3.050   5.950
 3972W        W 4943   1.210   9.820   2.880
 3973W        W 4944  10.780   6.170   4.070
 3974W        W 4945  12.250  11.850   8.700
 3975W        W 4946   8.120   4.510  11.310
 3976W        W 4947   0.650   0.540   2.220
 3977W        W 4948   0.040   7.990   6.200
 3978W        W 4949  12.640   6.450   9.470
 3979W        W 4950  11.720   9.700   7.450
 3980W        W 4951  10.670   5.370   6.930
 3981W        W 4952   3.090  13.700   0.050
 3982W        W 4953  13.520   4.770   5.550
 3983W        W 4954  10.420  12.640  11.650
 3984W        W 4955   1.750  10.090   2.530
 3985W        W 4956  12.870  12.460   2.850
 3986W        W 4957   0.350   7.840   2.520
 3987W        W 4958   9.840   4.730  11.640
 3988W        W 4959   4.170   1.540   8.690
 3989W        W 4960   4.210   3.500  11.660
 3990W        W 4961  13.260   7.530  11.600
 3991W        W 4962  10.260   6.850   5.630
 3992W        W 4963   5.130   1.460   2.540
 3993W        W 4964   3.320  10.750   5.210
 3994W        W 4965   2.040   2.650   6.390
 3995W        W 4966   6.580   1.010   3.960
 3996W        W 4967  10.250   4.950  12.570
 3997W        W 4968   4.000  13.530   0.780
 3998W        W 4969   7.260   8.630   0.660
 3999W        W 4970   4.220  11.290   9.930
 4000W        W 4971   7.560   4.560   9.490
 4001W        W 4972   8.440   5.900   0.690
 4002W        W 4973   3.530  11.060  10.960
 4003W        W 4974   0.770  11.230   8.380
 4004W        W 4975  10.520   3.830   0.290
 4005W        W 4976   6.100   3.520  13.900
 4006W        W 4977  12.580   1.780   3.080
 4007W        W 4978  13.140   8.100   2.620
 4008W        W 4979   6.620   7.530  11.000
 4009W        W 4980   2.950   0.470   5.520
 4010W        W 4981  10.150   9.350   7.000
 4011W        W 4982   8.740   1.750   9.920
 4012W        W 4983   8.140  12.970   8.410
 4013W        W 4984   6.140   5.200   1.330
 4014W        W 4985   5.700  10.530   3.130
 4015W        W 4986   1.500  10.580   2.080
 4016W        W 4987   2.560  12.620   4.930
 4017W        W 4988   2.220   4.590  10.220
 4018W        W 4989   9.530   3.900   6.130
 4019W        W 4990   6.520   2.250   8.330
 4020W        W 4991   5.300   8.640   2.500
 4021W        W 4992   1.360   3.850   6.360
 4022W        W 4993   4.200   1.470   0.080
 4023W        W 4994   8.950   7.610   1.540
 4024W        W 4995   1.480  11.090  12.550
 4025W        W 4996  10.160  12.530  10.450
 4026W        W 4997   7.070   5.110   1.910
 4027W        W 4998   9.250   8.750   1.360
 4028W        W 4999   2.790   5.750  10.680
 4029W        W 5000  12.380  10.410   0.650
 4030W        W 5001   1.030   4.920  11.440
 4031W        W 5002   5.040   8.820   7.650
 4032W        W 5003   7.590   0.000   1.690
 4033W        W 5004   7.760   8.460  11.520
 4034W        W 5005   7.660   3.050   8.750
 4035W        W 5006   7.980  10.960   9.990
 4036W        W 5007   3.810   5.530   9.900
 4037W        W 5008   9.530   7.800   5.020
 4038W        W 5009   7.220   5.700   0.580
 4039W        W 5010   1.490  12.830  13.290
 4040W        W 5011  12.880   0.410   1.710
 4041W        W 5012   0.430   5.550  10.980
 4042W        W 5013   6.580   4.100   2.550
 4043W        W 5014   6.360  10.900   3.680
 4044W        W 5015   3.730  10.400   5.410
 4045W        W 5016  11.060   8.960   5.990
 4046W        W 5017   4.680   4.750   7.920
 4047W        W 5018   3.520  13.160   2.270
 4048W        W 5019  12.300   3.550   5.510
 4049W        W 5020   3.010  13.520   0.630
 4050W        W 5021  12.330   4.290   7.120
 4051W        W 5022  11.260   6.600   0.310
 4052W        W 5023   9.110   3.820   1.110
 4053W        W 5024   3.280   8.910   9.150
 4054W        W 5025   0.750  13.650   2.370
 4055W        W 5026   4.000   6.550   3.210
 4056W        W 5027   1.340   8.320  10.500
 4057W        W 5028   1.340   5.760   4.680
 4058W        W 5029   9.710  12.150  10.900
 4059W        W 5030   1.620   2.670   0.280
 4060W        W 5031   3.060   0.480   0.390
 4061W        W 5032   0.710   5.060   4.710
 4062W        W 5033  12.080   1.950   8.760
 4063W        W 5034   2.730   7.780   9.920
 4064W        W 5035   5.090   9.670  11.150
 4065W        W 5036   9.100  13.550  11.200
 4066W        W 5037   7.740   6.080   1.120
 4067W        W 5038  10.620   1.220   4.840
 4068W        W 5039   1.980   2.630   4.270
 4069W        W 5040   3.700  12.230   6.960
 4070W        W 5041   2.820   2.080  13.120
 4071W        W 5042   5.270  10.950  13.450
 4072W        W 5043  11.670  11.400   6.590
 4073W        W 5044   0.200   0.220   5.920
 4074W        W 5045   0.390  11.510   6.460
 4075W        W 5046  10.920   6.960   1.840
 4076W        W 5047   2.700   2.490  10.910
 4077W        W 5048   5.160   7.970   2.720
 4078W        W 5049   5.320   7.770   6.630
 4079W        W 5050  10.800   5.550  13.880
 4080W        W 5051   5.980  12.740  13.120
 4081W        W 5052   7.970  12.220  12.980
 4082W        W 5053   2.180   0.590   8.220
 4083W        W 5054  10.160  12.070   2.410
 4084W        W 5055   9.700   0.840   1.630
 4085W        W 5056  11.970   5.010   4.770
 4086W        W 5057   9.120   1.190  13.160
 4087W        W 5058  11.830  11.600   1.830
 4088W        W 5059   1.890   4.000  11.540
 4089W        W 5060   3.020   2.250   6.690
 4090W        W 5061   9.730   7.250   8.940
 4091W        W 5062  12.870   0.820   7.030
 4092W        W 5063   8.930   1.310   6.390
 4093W        W 5064   8.980   8.100   5.500
 4094W        W 5065  10.540   0.110   4.040
 4095W        W 5066  12.030   0.990   9.880
 4096W        W 5067  11.090   8.170  13.110
 4097W        W 5068   1.640   5.060   9.850
 4098W        W 5069   0.810   5.270   6.470
 4099W        W 5070   6.900   2.280  10.860
 4100W        W 5071   2.760   4.290   8.950
 4101W        W 5072   4.220   9.660  11.530
 4102W        W 5073   8.390  11.200   9.820
 4103W        W 5074   7.970   5.300   8.600
 4104W        W 5075   8.140   7.430  10.530
 4105W        W 5076   7.220   6.370   2.880
 4106W        W 5077   9.630   5.790   8.270
 4107W        W 5078  12.590  13.490   6.150
 4108W        W 5079   0.170   6.610   4.290
 4109W        W 5080   8.060  11.050   2.590
 4110W        W 5081   4.510   2.800   4.130
 4111W        W 5082   6.030   7.260   1.720
 4112W        W 5083  11.970  10.920   6.640
 4113W        W 5084   4.730   1.020   9.830
 4114W        W 5085   6.580   7.800   7.650
 4115W        W 5086  11.320   1.880   7.270
 4116W        W 5087   0.840  13.840   3.420
 4117W        W 5088  13.210  13.050   9.820
 4118W        W 5089   2.750  10.350   2.550
 4119W        W 5090  12.730  11.020   2.870
 4120W        W 5091  11.930   4.550   5.510
 4121W        W 5092  12.570   9.320   7.600
 4122W        W 5093  12.280   3.870  13.350
 4123W        W 5094   6.100  13.070   6.510
 4124W        W 5095   3.330   9.240  10.960
 4125W        W 5096   4.640  12.320  11.190
 4126W        W 5097   1.750  11.570   1.710
 4127W        W 5098  12.260   6.300  13.870
 4128W        W 5099   1.370   5.100   1.530
 4129W        W 5100  13.120  11.320   2.880
 4130W        W 5101   6.310   0.510   7.270
 4131W        W 5102   7.120   2.520   6.730
 4132W        W 5103  11.610  11.510   1.070
 4133W        W 5104   2.690   0.040  10.300
 4134W        W 5105   0.630  10.130   7.240
 4135W        W 5106   1.090   5.380  11.860
 4136W        W 5107  13.780  11.670   6.510
 4137W        W 5108   0.970   2.070   1.860
 4138W        W 5109   3.360  11.960   6.630
 4139W        W 5110  10.200   1.590   4.040
 4140W        W 5111   6.650   5.810   8.510
 4141W        W 5112   4.150   4.600  10.200
 4142W        W 5113  13.810   5.980   6.410
 4143W        W 5114   2.810  13.150   6.810
 4144W        W 5115   3.660   8.290   9.880
 4145W        W 5116  13.470   3.550  11.130
 4146W        W 5117   3.010   0.850   5.210
 4147W        W 5118   4.590   5.300   6.040
 4148W        W 5119   6.950  11.180   1.560
 4149W        W 5120  11.000   3.740   3.570
 4150W        W 5121  13.330   3.620  12.440
 4151W        W 5122   5.780   9.000   9.850
 4152W        W 5123   0.640   8.510   0.060
 4153W        W 5124   4.760   2.780   2.270
 4154W        W 5125   8.910   6.230   7.400
 4155W        W 5126   9.820   9.480   7.390
 4156W        W 5127   6.940   9.500  12.240
 4157W        W 5128  12.000   7.370  10.150
 4158W        W 5129   5.050  11.430   0.230
 4159W        W 5130   1.730   2.980  10.520
 4160W        W 5131   1.720   7.750   1.920
 4161W        W 5132   4.930   9.180   8.720
 4162W        W 5133   5.600   2.510   9.470
 4163W        W 5134   9.790   6.440   3.230
 4164W        W 5135   6.970   5.870   2.490
 4165W        W 5136   5.210  11.400  13.640
 4166W        W 5137   8.380  12.570  11.700
 4167W        W 5138   5.520  10.100   2.050
 4168W        W 5139   6.150   8.030   1.140
 4169W        W 5140  12.140   8.260   4.750
 4170W        W 5141  13.660   5.060  12.030
 4171W        W 5142  12.770  13.170   1.240
 4172W        W 5143  12.010   8.060   0.030
 4173W        W 5144   5.640   2.540   4.080
 4174W        W 5145   8.630  12.420   9.250
 4175W        W 5146   2.610  12.620   1.190
 4176W        W 5147  12.820  12.500   0.060
 4177W        W 5148  11.920  11.270   6.190
 4178W        W 5149  10.100   9.110  11.440
 4179W        W 5150   8.980   3.130  10.650
 4180W        W 5151   9.160   7.620   7.260
 4181W        W 5152  12.350   8.140   8.300
 4182W        W 5153  12.240   9.110   7.990
 4183W        W 5154   7.320   1.840   8.480
 4184W        W 5155   0.910  11.290   3.950
 4185W        W 5156   6.540   6.360   5.590
 4186W        W 5157  11.090   4.540   1.920
 4187W        W 5158   0.890   8.470   1.260
 4188W        W 5159   5.140   1.650  13.010
 4189W        W 5160   3.240   4.610  12.130
 4190W        W 5161  10.580  13.580   8.960
 4191W        W 5162  13.140  13.650   7.860
 4192W        W 5163   6.060  10.760   7.370
 4193W        W 5164   6.400  10.870   9.890
 4194W        W 5165   5.670   6.770   8.530
 4195W        W 5166   9.580   4.300   5.650
 4196W        W 5167   0.930   7.600   4.300
 4197W        W 5168  10.890   5.410   2.040
 4198W        W 5169   6.230   9.730   7.460
 4199W        W 5170   2.720   9.420  13.130
 4200W        W 5171   7.230   2.370   6.270
 4201W        W 5172   2.260   2.230   6.310
 4202W        W 5173   1.540   9.670  12.310
 4203W        W 5174   9.580   2.070   4.250
 4204W        W 5175   8.880  10.720   1.340
 4205W        W 5176   6.290  11.210   0.470
 4206W        W 5177   3.270   1.220  13.350
 4207W        W 5178  12.890  13.030   5.260
 4208W        W 5179   5.000   3.320   6.350
 4209W        W 5180   1.040   3.360  13.230
 4210W        W 5181   5.810   0.130  13.760
 4211W        W 5182   2.590   7.350   9.660
 4212W        W 5183   6.020  10.110   2.100
 4213W        W 5184  13.760   7.430   5.400
 4214W        W 5185   3.430   1.290  13.860
 4215W        W 5186   4.450  11.940  11.940
 4216W        W 5187   3.950  13.730  11.600
 4217W        W 5188   7.000   1.940   2.070
 4218W        W 5189   7.340  10.510  12.550
 4219W        W 5190  12.810   6.890   0.130
 4220W        W 5191   2.250   0.610   6.810
 4221W        W 5192   1.530   5.020   2.840
 4222W        W 5193  12.240   5.570   9.500
 4223W        W 5194   4.050  10.650   5.740
 4224W        W 5195   1.870  12.550   6.150
 4225W        W 5196   5.440   9.700   0.110
 4226W        W 5197  11.570   6.360   0.660
 4227W        W 5198   1.340   5.140   3.250
 4228W        W 5199   7.060   4.270  11.400
 4229W        W 5200   0.370   0.950  11.720
 4230W        W 5201  13.610   1.410  12.370
 4231W        W 5202   5.560   0.240  12.690
 4232W        W 5203   0.230  11.290   0.220
 4233W        W 5204  13.900   5.500   6.590
 4234W        W 5205   7.880   2.630   2.380
 4235W        W 5206  13.240   1.860  12.900
 4236W        W 5207   9.970   4.310   4.050
 4237W        W 5208  12.310   5.720   6.440
 4238W        W 5209   1.870   9.170   2.590
 4239W        W 5210   0.690  12.030   0.140
 4240W        W 5211   5.760  11.650  10.430
 4241W        W 5212   7.960   5.690   5.060
 4242W        W 5213  12.010   4.300   7.750
 4243W        W 5214   5.980   9.160  12.400
 4244W        W 5215   5.890  13.870   7.110
 4245W        W 5216   4.100   9.920  12.570
 4246W        W 5217   0.770  12.880   3.160
 4247W        W 5218   1.240   6.220  11.860
 4248W        W 5219   5.560   4.440   7.360
 4249W        W 5220   2.330   3.220   6.910
 4250W        W 5221   5.320  13.900   5.590
 4251W        W 5222   7.310   5.400   1.550
 4252W        W 5223  13.470   7.970   9.740
 4253W        W 5224  12.230   9.790   1.640
 4254W        W 5225   3.500   9.620  13.140
 4255W        W 5226   2.190   3.900   8.800
 4256W        W 5227   3.290   7.060   3.660
 4257W        W 5228   3.250  13.220   0.160
 4258W        W 5229   1.500   4.760   8.950
 4259W        W 5230   3.220   4.200  11.750
 4260W        W 5231  13.380   7.180  12.020
 4261W        W 5232  11.920  12.050   2.910
 4262W        W 5233   5.720   5.100   5.190
 4263W        W 5234   5.110   7.670  13.920
 4264W        W 5235   0.670  10.610   7.070
 4265W        W 5236   7.540   8.370   1.420
 4266W        W 5237   7.400   4.620   1.320
 4267W        W 5238  11.720  12.740   2.150
 4268W        W 5239   5.190   5.900  10.380
 4269W        W 5240   3.580   5.660   2.690
 4270W        W 5241   2.920   7.160  10.470
 4271W        W 5242   7.700   9.350  13.210
 4272W        W 5243   1.850   1.550   9.090
 4273W        W 5244  10.470  12.070   8.090
 4274W        W 5245   4.330   0.060  12.980
 4275W        W 5246   9.160   9.580   2.540
 4276W        W 5247   9.970  11.550   9.680
 4277W        W 5248   2.750   2.300   3.310
 4278W        W 5249   5.770   5.190   3.120
 4279W        W 5250   0.870   7.270   6.870
 4280W        W 5251   7.300  10.790   3.830
 4281W        W 5252   0.740   2.210   8.180
 4282W        W 5253   4.120   8.860   8.120
 4283W        W 5254  10.740  11.150  10.710
 4284W        W 5255   3.430   1.530  11.080
 4285W        W 5256  13.810   9.600  12.460
 4286W        W 5257   9.980   5.970   3.070
 4287W        W 5258   6.600   7.230   4.540
 4288W        W 5259   9.660   4.170  12.130
 4289W        W 5260  13.490   1.400   9.770
 4290W        W 5261   9.660   7.020   6.920
 4291W        W 5262   1.190   2.660  10.500
 4292W        W 5263   6.110   0.390   3.060
 4293W        W 5264   3.690   2.770   5.680
 4294W        W 5265   9.260   0.240   0.030
 4295W        W 5266   5.670  13.720  12.490
 4296W        W 5267   8.520  11.050   7.120
 4297W        W 5268   2.780   3.450   4.040
 4298W        W 5269  10.510  13.290   9.640
 4299W        W 5270   8.370   4.710   3.160
 4300W        W 5271   9.460   8.130  12.740
 4301W        W 5272   9.970   0.910   6.650
 4302W        W 5273  11.700   8.190  13.090
 4303W        W 5274   7.370   0.360   9.230
 4304W        W 5275   3.550   9.780  11.200
 4305W        W 5276   1.670   5.430   7.040
 4306W        W 5277   0.910   4.160   9.920
 4307W        W 5278   4.550   1.130   1.440
 4308W        W 5279   2.930   2.620  13.060
 4309W        W 5280  13.670   9.240  11.550
 4310W        W 5281   0.720   8.040  11.960
 4311W        W 5282   2.030   8.730  10.560
 4312W        W 5283   7.330   7.510   8.730
 4313W        W 5284  12.030   9.540   6.490
 4314W        W 5285   2.790   6.880   1.230
 4315W        W 5286   7.510   9.390   0.890
 4316W        W 5287   2.540  12.520  11.050
 4317W        W 5288   4.920   7.570   0.530
 4318W        W 5289   1.880   7.380   7.150
 4319W        W 5290   7.680   8.430   6.810
 4320W        W 5291   0.010   7.400   1.750
 4321W        W 5292   6.660  11.990  12.850
 4322W        W 5293   0.670  10.470  13.020
 4323W        W 5294   6.410   7.250   0.920
 4324W        W 5295   9.550  11.250  10.730
 4325W        W 5296   8.040   3.260   0.380
 4326W        W 5297   3.390   1.930  11.390
 4327W        W 5298   9.560   2.080   6.240
 4328W        W 5299   3.290   6.890  10.870
 4329W        W 5300   9.500  10.830  10.150
 4330W        W 5301   8.070   8.750   7.070
 4331W        W 5302  11.820   2.740   4.940
 4332W        W 5303   0.150  13.450   6.640
 4333W        W 5304   4.870   7.050  11.190
 4334W        W 5305  11.050  10.570   9.870
 4335W        W 5306   0.310  10.870   9.670
 4336W        W 5307   5.650   5.840   1.530
 4337W        W 5308   0.160   1.620   3.660
 4338W        W 5309   9.560   6.810   3.460
 4339W        W 5310   9.950   3.160   5.880
 4340W        W 5311   6.530  13.220   7.010
 4341W        W 5312   2.960   4.550   6.490
 4342W        W 5313   6.850  12.600  10.990
 4343W        W 5314   9.810   4.760  10.400
 4344W        W 5315   6.330   7.170  11.140
 4345W        W 5316  10.420   0.780   4.480
 4346W        W 5317   3.610  13.860  13.170
 4347W        W 5318   8.770   8.380   3.040
 4348W        W 5319   1.120   6.460  12.590
 4349W        W 5320   0.530   2.790  11.920
 4350W        W 5321   8.120   0.840   8.880
 4351W        W 5322   4.940  10.140  11.010
 4352W        W 5323   9.900   1.200   0.390
 4353W        W 5324  13.440  12.830   8.960
 4354W        W 5325   0.470   2.860  10.290
 4355W        W 5326  11.430   0.840  12.410
 4356W        W 5327   9.160  10.090   0.080
 4357W        W 5328   4.470   2.590   8.950
 4358W        W 5329   8.870   2.700   2.490
 4359W        W 5330   5.980   1.080   7.120
 4360W        W 5331  10.410   7.960  12.250
 4361W        W 5332   3.510   3.220   1.440
 4362W        W 5333  11.960  13.350   7.100
 4363W        W 5334   6.010   9.080  11.900
 4364W        W 5335   3.700   0.650  10.780
 4365W        W 5336   8.650   6.820  13.570
 4366W        W 5337   2.710   6.420   6.960
 4367W        W 5338   6.980   0.450  12.590
 4368W        W 5339   9.260  13.020   3.060
 4369W        W 5340  12.000  11.390   9.580
 4370W        W 5341   3.170   7.690  12.760
 4371W        W 5342  12.600   3.160   8.120
 4372W        W 5343   9.890   9.520  12.670
 4373W        W 5344   5.000  11.430   6.210
 4374W        W 5345   8.060   0.000  10.840
 4375W        W 5346   6.590   4.300  11.550
 4376W        W 5347   5.420   5.310  12.830
 4377W        W 5348   3.280   9.730  12.040
 4378W        W 5349   9.600  10.050  10.870
 4379W        W 5350  11.140  13.640   5.720
 4380W        W 5351  11.940   9.810   4.870
 4381W        W 5352   5.300   3.070   2.860
 4382W        W 5353   7.010   0.270   2.840
 4383W        W 5354   0.160   7.250   4.930
 4384W        W 5355   7.210  11.070   8.430
 4385W        W 5356   9.600   6.930   8.590
 4386W        W 5357   0.100  10.070  11.830
 4387W        W 5358   8.790   0.150   0.770
 4388W        W 5359  10.380   8.220   3.210
 4389W        W 5360   5.120   2.480  11.980
 4390W        W 5361   6.170   8.940   7.410
 4391W        W 5362   2.640  11.220   5.320
 4392W        W 5363  11.000  10.840   3.470
 4393W        W 5364  10.950  11.510   1.470
 4394W        W 5365   1.660   4.440  12.600
 4395W        W 5366   8.300   9.730   9.280
 4396W        W 5367   4.370   2.880   7.670
 4397W        W 5368   2.770  13.170   8.450
 4398W        W 5369   6.990   5.440   1.150
 4399W        W 5370  11.090   2.200   9.960
 4400W        W 5371   7.070   0.870   8.000
 4401W        W 5372   1.490   1.570  12.050
 4402W        W 5373   3.130   1.130  10.130
 4403W        W 5374  12.650   8.840   3.380
 4404W        W 5375   8.800   9.810   0.380
 4405W        W 5376   2.170  11.210   1.630
 4406W        W 5377   6.900   8.250   4.710
 4407W        W 5378   2.180   7.560  13.890
 4408W        W 5379  12.460   5.450   3.340
 4409W        W 5380   0.920   4.060   4.770
 4410W        W 5381   1.160   0.560   7.410
 4411W        W 5382  11.000   6.060  12.920
 4412W        W 5383   6.230   1.460   8.010
 4413W        W 5384  12.770  11.160   0.470
 4414W        W 5385  13.310   2.040  13.520
 4415W        W 5386  11.460   6.510  10.390
 4416W        W 5387  13.830   3.830  11.330
 4417W        W 5388  12.920  13.540   9.540
 4418W        W 5389   7.920   4.620   1.750
 4419W        W 5390  11.520  12.080   3.450
 4420W        W 5391   2.050   4.980   5.960
 4421W        W 5392   9.740   8.000   0.880
 4422W        W 5393   3.680   2.240   3.090
 4423W        W 5394  11.540  11.000  11.320
 4424W        W 5395   7.460   4.410   2.950
 4425W        W 5396  11.950   8.780   3.870
 4426W        W 5397  12.440   8.290  13.480
 4427W        W 5398   3.040   9.630   3.980
 4428W        W 5399   5.580   6.710  11.250
 4429W        W 5400   1.830   5.420   2.940
 4430W        W 5401   3.850   1.950  11.630
 4431W        W 5402   5.410  12.520   4.050
 4432W        W 5403   8.500   2.710   4.200
 4433W        W 5404   4.760   5.830   0.490
 4434W        W 5405   5.510   9.980   0.510
 4435W        W 5406   8.620   7.170   5.280
 4436W        W 5407  11.260   8.050  11.100
 4437W        W 5408   3.560   6.340  12.800
 4438W        W 5409  10.150   3.530   7.810
 4439W        W 5410   1.740   6.290   0.680
 4440W        W 5411   1.400   5.320  11.410
 4441W        W 5412  11.610   6.670   1.970
 4442W        W 5413  11.280   0.230  10.760
 4443W        W 5414   6.460   1.840   5.420
 4444W        W 5415   0.160  10.720   2.580
 4445W        W 5416   6.810  12.450   1.020
 4446W        W 5417  13.050   1.120   6.650
 4447W        W 5418  10.590   8.880   7.530
 4448W        W 5419   1.800   7.180   8.980
 4449W        W 5420   6.650   5.870  13.850
 4450W        W 5421   9.930   7.920   7.730
 4451W        W 5422  11.630   9.890   2.440
 4452W        W 5423  13.220  10.660   1.050
 4453W        W 5424   4.030  13.590  13.300
 4454W        W 5425   8.850   9.920   6.020
 4455W        W 5426   8.220   8.940  10.120
 4456W        W 5427   9.850  11.890   7.780
 4457W        W 5428   2.430   6.880   6.070
 4458W        W 5429   2.090   1.180  12.930
 4459W        W 5430  12.030  12.360   2.280
 4460W        W 5431   0.750   0.050   2.000
 4461W        W 5432  10.270  12.300   0.860
 4462W        W 5433   7.010   7.470   3.070
 4463W        W 5434   4.350  11.690  13.270
 4464W        W 5435   0.280   7.180   0.840
 4465W        W 5436   8.920   7.900  11.980
 4466W        W 5437   7.710   6.850   4.870
 4467W        W 5438   2.050   7.590   3.270
 4468W        W 5439   1.080  12.180   4.150
 4469W        W 5440   3.770   9.350  10.810
 4470W        W 5441   0.550   0.130  13.460
 4471W        W 5442  10.820   1.780   7.570
 4472W        W 5443   5.310   9.940   6.800
 4473W        W 5444   0.880   3.060   7.130
 4474W        W 5445  10.660   3.480  13.280
 4475W        W 5446   6.990   9.000   0.910
 4476W        W 5447   1.250   7.220  11.370
 4477W        W 5448   7.670   5.540   4.250
 4478W        W 5449   3.890   7.580   4.270
 4479W        W 5450   2.060   5.040   6.930
 4480W        W 5451   8.600  13.220   8.960
 4481W        W 5452   4.370   9.380   2.730
 4482W        W 5453   5.720   6.560   3.520
 4483W        W 5454  11.790   4.800  11.620
 4484W        W 5455   6.810   1.130   1.930
 4485W        W 5456   2.790  10.070   1.980
 4486W        W 5457  13.220   8.170  13.580
 4487W        W 5458   2.810   2.450   4.570
 4488W        W 5459  10.370  12.530  13.900
 4489W        W 5460  11.130   0.930  10.130
 4490W        W 5461   7.080   4.000  11.880
 4491W        W 5462   9.970   2.230   5.500
 4492W        W 5463   2.530  11.650  11.200
 4493W        W 5464   0.720   5.100   9.310
 4494W        W 5465   6.610   0.800   7.790
 4495W        W 5466   4.050   8.000   7.870
 4496W        W 5467   9.110  11.740  11.050
 4497W        W 5468   1.070   1.560  10.850
 4498W        W 5469   8.660   8.920  13.920
 4499W        W 5470  11.100   7.490   1.740
 4500W        W 5471   5.230  12.340   6.380
 4501W        W 5472  13.520  11.120  13.130
 4502W        W 5473  10.330  11.190  12.830
 4503W        W 5474   1.940   9.050  10.160
 4504W        W 5475   7.820   4.390  13.540
 4505W        W 5476   6.800   7.870   1.970
 4506W        W 5477  13.280   2.480   6.200
 4507W        W 5478   7.420   3.380  12.780
 4508W        W 5479   5.120   6.080   9.570
 4509W        W 5480   4.050  11.380   8.030
 4510W        W 5481   4.380   8.970  13.090
 4511W        W 5482  13.370   6.730  13.310
 4512W        W 5483   3.800   6.230  12.320
 4513W        W 5484   1.860   2.270   3.470
 4514W        W 5485  11.880   4.050  10.470
 4515W        W 5486  13.130  12.810  12.540
 4516W        W 5487   9.980   0.190   7.600
 4517W        W 5488  11.260  12.270  11.770
 4518W        W 5489   3.830  11.490  10.190
 4519W        W 5490  10.780   2.280   7.780
 4520W        W 5491   8.480   3.130   8.560
 4521W        W 5492  12.260   7.950   2.920
 4522W        W 5493   6.840  13.860   9.800
 4523W        W 5494  11.420   8.770   0.300
 4524W        W 5495  12.940  10.760   5.230
 4525W        W 5496   0.110   7.340  12.100
 4526W        W 5497   5.660   5.150  10.830
 4527W        W 5498  10.910   8.930   8.770
 4528W        W 5499  10.580   1.020  12.420
 4529W        W 5500  11.660   1.740   8.880
 4530W        W 5501   4.050   1.540   9.170
 4531W        W 5502   3.980   3.940   8.980
 4532W        W 5503   2.610   8.770   5.860
 4533W        W 5504   2.940   0.690  13.320
 4534W        W 5505   1.920   6.840   7.320
 4535W        W 5506   9.830   9.480   6.180
 4536W        W 5507   9.300   5.470   5.580
 4537W        W 5508   1.340  11.860   8.790
 4538W        W 5509   1.380  13.230   9.400
 4539W        W 5510   8.980   8.490   9.340
 4540W        W 5511   5.590   5.460   4.390
 4541W        W 5512   6.660   4.730  10.350
 4542W        W 5513   6.980   9.370   0.020
 4543W        W 5514  12.350  13.790   4.380
 4544W        W 5515  12.230   3.460   8.560
 4545W        W 5516   4.510   9.690  10.240
 4546W        W 5517   6.900   6.240   8.650
 4547W        W 5518  12.910  13.090  11.060
 4548W        W 5519  13.420   4.990  11.160
 4549W        W 5520  10.660   5.710   6.020
 4550W        W 5521  12.120   2.800   6.090
 4551W        W 5522  10.780   0.350   5.510
 4552W        W 5523   9.080  11.910  12.500
 4553W        W 5524   3.300  11.140   6.030
 4554W        W 5525   3.730  12.930   2.830
 4555W        W 5526   3.420  11.190  10.040
 4556W        W 5527   9.240   3.780   5.580
 4557W        W 5528  13.460  10.690   4.970
 4558W        W 5529   4.280   4.060   9.480
 4559W        W 5530  11.320   4.380   0.190
 4560W        W 5531   1.470   5.880   2.410
 4561W        W 5532   7.850   8.900   1.590
 4562W        W 5533   8.140  11.210  11.740
 4563W        W 5534   4.230   1.690   6.420
 4564W        W 5535   0.190   2.810   3.000
 4565W        W 5536   0.870   7.240   9.240
 4566W        W 5537   9.770  10.710   4.730
 4567W        W 5538  11.100   8.170   5.280
 4568W        W 5539   9.340   3.010   2.450
 4569W        W 5540   8.260  11.630   1.610
 4570W        W 5541  13.900  10.840   4.830
 4571W        W 5542   9.280   6.570  13.490
 4572W        W 5543   2.350   3.050   1.310
 4573W        W 5544   2.230   8.760  13.470
 4574W        W 5545  10.870  11.550  10.980
 4575W        W 5546   3.350   1.170  12.750
 4576W        W 5547  12.600   5.600   3.800
 4577W        W 5548   1.060  10.840   6.190
 4578W        W 5549  10.970   8.800  12.470
 4579W        W 5550   2.530   3.610  13.080
 4580W        W 5551   5.410   3.940   1.050
 4581W        W 5552   3.500   8.620   0.390
 4582W        W 5553   3.880   4.780  12.500
 4583W        W 5554   7.720   1.650   1.850
 4584W        W 5555   3.340   5.680  10.140
 4585W        W 5556   5.030  13.770   2.880
 4586W        W 5557   2.750   2.250   1.870
 4587W        W 5558   2.630   2.550   6.560
 4588W        W 5559   9.740  13.650   6.800
 4589W        W 5560   0.530   6.600   3.060
 4590W        W 5561  12.210   8.440   9.520
 4591W        W 5562   7.590   6.240   9.710
 4592W        W 5563   0.060   6.210   5.970
 4593W        W 5564   2.930  11.030  10.210
 4594W        W 5565  11.130   2.780   2.680
 4595W        W 5566   8.900   4.140   7.780
 4596W        W 5567   6.280   6.160   6.070
 4597W        W 5568   6.820  10.710   5.700
 4598W        W 5569   5.740   4.110   5.260
 4599W        W 5570   8.640   1.890  10.380
 4600W        W 5571   1.490   1.870   9.850
 4601W        W 5572   6.530   2.120   7.830
 4602W        W 5573   6.200   0.770   4.120
 4603W        W 5574   6.870   5.150   3.660
 4604W        W 5575  10.620   3.950  13.230
 4605W        W 5576  13.720   7.170   6.860
 4606W        W 5577  13.570   0.090   4.710
 4607W        W 5578   1.650   4.250   5.890
 4608W        W 5579   1.140   9.280   5.830
 4609W        W 5580   9.660   3.900  13.540
 4610W        W 5581   9.180  11.830   2.470
 4611W        W 5582   4.010   8.740  12.930
 4612W        W 5583  10.010   7.230   7.170
 4613W        W 5584   7.670   9.320   1.380
 4614W        W 5585   9.030   3.350   2.660
 4615W        W 5586  10.210   6.810   4.220
 4616W        W 5587   7.110   8.350  10.730
 4617W        W 5588   1.380  12.470   8.150
 4618W        W 5589   6.200   4.670   4.530
 4619W        W 5590  11.000   2.290  12.150
 4620W        W 5591  11.790  12.700   4.640
 4621W        W 5592   6.090   4.100   3.820
 4622W        W 5593   4.640   2.440   7.490
 4623W        W 5594   9.330   4.910  10.400
 4624W        W 5595  10.050   8.820   7.840
 4625W        W 5596   6.350  11.830  13.350
 4626W        W 5597   1.570  11.830   8.370
 4627W        W 5598   5.160   8.900   6.920
 4628W        W 5599   6.150   3.220   9.090
 4629W        W 5600  12.210   4.590  11.900
 4630W        W 5601   7.030  12.530  10.530
 4631W        W 5602  12.210  13.120   6.220
 4632W        W 5603   5.960   1.460  11.750
 4633W        W 5604  13.370   8.040   3.050
 4634W        W 5605   1.800   4.620   8.560
 4635W        W 5606   8.050   6.330   9.820
 4636W        W 5607   3.900  11.570   4.010
 4637W        W 5608   4.640   1.870   1.440
 4638W        W 5609   3.570   5.500   1.380
 4639W        W 5610   8.130   1.200   4.680
 4640W        W 5611  10.760   8.130   2.910
 4641W        W 5612   2.150  11.700   3.360
 4642W        W 5613   2.430  11.430   0.050
 4643W        W 5614  10.800  13.220  10.340
 4644W        W 5615   6.460   1.500   7.530
 4645W        W 5616   9.290   5.430  10.320
 4646W        W 5617  11.080  13.630  10.690
 4647W        W 5618   1.900   4.800  11.600
 4648W        W 5619  10.860   7.320   5.150
 4649W        W 5620   6.570   2.680  10.260
 4650W        W 5621  10.630  12.200   3.630
 4651W        W 5622   4.550  12.430   4.360
 4652W        W 5623  11.800  11.090   3.310
 4653W        W 5624   7.430   1.200   7.850
 4654W        W 5625   3.830  13.630   3.750
 4655W        W 5626  10.280   7.550   6.850
 4656W        W 5627   2.830  11.650   5.250
 4657W        W 5628  12.650   2.310   4.430
 4658W        W 5629   0.760  12.840  13.710
 4659W        W 5630   4.210   6.820  12.990
 4660W        W 5631   4.670  11.880   8.740
 4661W        W 5632   5.300   4.810   1.350
 4662W        W 5633  12.680  11.590  12.000
 4663W        W 5634  13.640   9.800   9.790
 4664W        W 5635   6.290  10.640  13.730
 4665W        W 5636   6.820   3.790  11.490
 4666W        W 5637   4.060   3.160   0.780
 4667W        W 5638   4.430   3.050  10.400
 4668W        W 5639   4.340   6.090  11.310
 4669W        W 5640   5.980   7.760   6.130
 4670W        W 5641  11.370   5.940  11.070
 4671W        W 5642   5.750   8.300   8.820
 4672W        W 5643  10.970  12.820   5.020
 4673W        W 5644   8.380   5.770  13.270
 4674W        W 5645  12.980  10.710  13.420
 4675W        W 5646   1.460   5.410  12.810
 4676W        W 5647  13.820   7.990   3.850
 4677W        W 5648   3.060   2.300   2.660
 4678W        W 5649   6.990   9.600   5.930
 4679W        W 5650   9.090  10.080   8.910
 4680W        W 5651  11.240   2.330   7.390
 4681W        W 5652   1.700   2.620  10.870
 4682W        W 5653  13.750   6.140   2.330
 4683W        W 5654   4.990   2.630   0.140
 4684W        W 5655   2.410   9.030   9.890
 4685W        W 5656   2.960   2.470   5.060
 4686W        W 5657   9.470   2.910   9.950
 4687W        W 5658   4.170  11.520   1.140
 4688W        W 5659  12.340   3.950   1.170
 4689W        W 5660   1.720   2.070   1.900
 4690W        W 5661   8.470  12.360   1.010
 4691W        W 5662   7.210   0.990   5.210
 4692W        W 5663  12.260  10.060  12.140
 4693W        W 5664   0.860   6.930  11.400
 4694W        W 5665   6.210   6.770   7.200
 4695W        W 5666   1.340  10.670   0.700
 4696W        W 5667   3.730   3.910  10.970
 4697W        W 5668   2.880  10.860  13.170
 4698W        W 5669   0.390   9.190   3.500
 4699W        W 5670  10.400   1.570   8.320
 4700W        W 5671   1.300   7.910   0.280
 4701W        W 5672   9.500   2.020   2.910
 4702W        W 5673   9.800   5.480   0.540
 4703W        W 5674   8.600   7.640  11.180
 4704W        W 5675   3.680   8.300  13.900
 4705W        W 5676   3.730  10.150   4.380
 4706W        W 5677  10.540   3.110   0.690
 4707W        W 5678   8.140   2.740  13.450
 4708W        W 5679  10.320   2.910   2.290
 4709W        W 5680   6.680   4.280  12.050
 4710W        W 5681   7.960   1.800   8.490
 4711W        W 5682   8.870  10.820  11.100
 4712W        W 5683   5.200   7.290   6.480
 4713W        W 5684   5.600   2.310   5.800
 4714W        W 5685   7.500  12.060   1.850
 4715W        W 5686   1.550   0.160  10.090
 4716W        W 5687  12.630  13.840  10.700
 4717W        W 5688   7.960   6.900   5.350
 4718W        W 5689  11.270   8.810   3.180
 4719W        W 5690   0.000   4.440   9.510
 4720W        W 5691   8.760   2.040   2.650
 4721W        W 5692   0.970  11.500   8.820
 4722W        W 5693   9.700   1.410   7.510
 4723W        W 5694   4.700   6.540   3.980
 4724W        W 5695  13.010   3.250   7.660
 4725W        W 5696  10.330   5.130   9.350
 4726W        W 5697   6.500  12.880   9.590
 4727W        W 5698  10.760   4.930   3.450
 4728W        W 5699   3.180   8.920  12.410
 4729W        W 5700   8.370   9.070   8.090
 4730W        W 5701   2.560  11.150   2.160
 4731W        W 5702   1.650   9.530  10.490
 4732W        W 5703  13.900   1.890   6.930
 4733W        W 5704   2.730  11.890   2.200
 4734W        W 5705   6.320   6.450   8.000
 4735W        W 5706  13.820  10.540   3.010
 4736W        W 5707  11.510   4.500   9.070
 4737W        W 5708   6.800   6.110   2.910
 4738W        W 5709   3.370   0.350   7.890
 4739W        W 5710   3.060  12.460   9.030
 4740W        W 5711   0.970   4.740   0.670
 4741W        W 5712  13.910   3.930   3.700
 4742W        W 5713  13.460   7.980   1.890
 4743W        W 5714  12.860   1.860  13.890
 4744W        W 5715   5.150  13.790   8.320
 4745W        W 5716  10.260  12.310   9.110
 4746W        W 5717   8.350   1.110  11.390
 4747W        W 5718   3.290   5.930  12.790
 4748W        W 5719   0.920   6.230  10.890
 4749W        W 5720   9.910   0.390   8.880
 4750W        W 5721   4.490   1.560   4.370
 4751W        W 5722   4.140   2.990  11.700
 4752W        W 5723   6.180   3.560   5.780
 4753W        W 5724   6.030  11.390   3.300
 4754W        W 5725   1.370  12.670   9.540
 4755W        W 5726   1.720   9.440   4.330
 4756W        W 5727   0.860   2.600   4.350
 4757W        W 5728  13.540  12.800   9.480
 4758W        W 5729   4.520   9.130   8.390
 4759W        W 5730   2.630   3.160   9.470
 4760W        W 5731   7.770   9.570   9.990
 4761W        W 5732   3.340   5.180  13.510
 4762W        W 5733   7.730   2.960  13.170
 4763W        W 5734   1.470  12.690   7.720
 4764W        W 5735  10.570   3.690   1.210
 4765W        W 5736   3.370   1.220   3.110
 4766W        W 5737   1.490   7.150   0.360
 4767W        W 5738  12.380  12.170   3.700
 4768W        W 5739  11.180   1.570   2.890
 4769W        W 5740   0.120   0.140   5.400
 4770W        W 5741  11.460  10.040  13.500
 4771W        W 5742   6.320   6.040   3.850
 4772W        W 5743   4.140  11.520  13.720
 4773W        W 5744   1.690   1.350   8.360
 4774W        W 5745   8.000   1.730   7.110
 4775W        W 5746   1.530   1.320   3.080
 4776W        W 5747  10.190  13.550   3.560
 4777W        W 5748   0.090  13.180  10.610
 4778W        W 5749   4.620   6.100   9.600
 4779W        W 5750  13.100  11.130  12.040
 4780W        W 5751   0.600   9.540  13.290
 4781W        W 5752   1.040   3.880   4.300
 4782W        W 5753  12.970   1.720   4.180
 4783W        W 5754   5.020   6.630   0.180
 4784W        W 5755   0.390   0.170   7.600
 4785W        W 5756   8.230   9.650   9.790
 4786W        W 5757   7.260   2.240   1.160
 4787W        W 5758   9.200  12.620  12.460
 4788W        W 5759  10.670   1.460   0.160
 4789W        W 5760   4.340   5.460   0.590
 4790W        W 5761   7.630   7.890   1.250
 4791W        W 5762   5.400  13.310   7.600
 4792W        W 5763   4.290  11.730   6.470
 4793W        W 5764   5.340  12.360  12.240
 4794W        W 5765   7.110   6.510   0.500
 4795W        W 5766   1.040   8.480  10.910
 4796W        W 5767   7.320   0.200  10.250
 4797W        W 5768   3.010   6.580   1.530
 4798W        W 5769   4.480  13.740   9.940
 4799W        W 5770   9.860   5.800  10.330
 4800W        W 5771  11.670   2.950   2.800
 4801W        W 5772  13.310   8.410   8.260
 4802W        W 5773   3.720   1.570  10.660
 4803W        W 5774   4.320   4.380   6.040
 4804W        W 5775   3.250   2.060   4.560
 4805W        W 5776   0.250   7.690   3.490
 4806W        W 5777   1.680   9.840   0.740
 4807W        W 5778  13.380  10.160   4.960
 4808W        W 5779  13.340  10.400   3.010
 4809W        W 5780   1.340   0.730   6.960
 4810W        W 5781  11.090   3.920   9.530
 4811W        W 5782  13.520   6.640   2.170
 4812W        W 5783  13.820  13.180  12.860
 4813W        W 5784  12.520   6.500   6.970
 4814W        W 5785   7.760   5.860  11.430
 4815W        W 5786   6.930   7.380   0.790
 4816W        W 5787   3.650  10.460  13.190
 4817W        W 5788   4.330   5.480  10.620
 4818W        W 5789  11.560  13.300  13.850
 4819W        W 5790   6.600   9.270  10.470
 4820W        W 5791   2.600   3.710  10.140
 4821W        W 5792  13.330  12.560  10.220
 4822W        W 5793  12.690   6.440   5.210
 4823W        W 5794  11.410  11.090   2.480
 4824W        W 5795   2.640   4.110   3.360
 4825W        W 5796   4.020   5.750   5.960
 4826W        W 5797   0.700  13.010  10.660
 4827W        W 5798   6.370   7.480   2.290
 4828W        W 5799   4.110   9.640   0.970
 4829W        W 5800   2.940   0.120   9.290
 4830W        W 5801   5.570   2.160   1.760
 4831W        W 5802  12.130   4.400   4.600
 4832W        W 5803   9.160   1.440   9.810
 4833W        W 5804   2.060   0.970   5.620
 4834W        W 5805   0.910   4.260   2.630
 4835W        W 5806  11.030   4.010   4.090
 4836W        W 5807  13.400   5.330  12.590
 4837W        W 5808  12.590   0.220   5.850
 4838W        W 5809   4.110   4.060   5.630
 4839W        W 5810  11.960   4.250  13.460
 4840W        W 5811   2.260   1.380  10.300
 4841W        W 5812   0.660   9.070  10.550
 4842W        W 5813  10.440   5.410   8.510
 4843W        W 5814   1.670  12.290   6.970
 4844W        W 5815   8.540   1.330   5.830
 4845W        W 5816   8.480   5.960   7.280
 4846W        W 5817   7.200  13.120   7.630
 4847W        W 5818   3.560   5.320   4.030
 4848W        W 5819   8.060   1.130   5.770
 4849W        W 5820   3.320  11.630   3.260
 4850W        W 5821   2.820  12.760   4.140
 4851W        W 5822   9.060   3.650   9.370
 4852W        W 5823   8.040  10.760   5.690
 4853W        W 5824   8.310  10.710   5.250
 4854W        W 5825   2.360   9.650   7.980
 4855W        W 5826   7.040  11.480   9.810
 4856W        W 5827  12.540   2.560   6.310
 4857W        W 5828   4.790   4.750   0.680
 4858W        W 5829  10.980   5.090   1.640
 4859W        W 5830   2.310   5.040  10.500
 4860W        W 5831   7.530   6.510   1.870
 4861W        W 5832   9.700   7.960   2.060
 4862W        W 5833   1.620  12.360  12.400
 4863W        W 5834   6.460   1.120   3.150
 4864W        W 5835  10.290  11.530  11.530
 4865W        W 5836   7.640   1.960   8.140
 4866W        W 5837  13.200   8.230  12.990
 4867W        W 5838   2.190   7.370  12.550
 4868W        W 5839   8.790   9.950   6.530
 4869W        W 5840  12.620   8.850   7.770
 4870W        W 5841   6.940   1.940   5.550
 4871W        W 5842  10.580   8.130  12.960
 4872W        W 5843   0.420   6.050   9.110
 4873W        W 5844   2.830   2.860   9.030
 4874W        W 5845  10.780   0.990   0.050
 4875W        W 5846   5.640   8.050   3.950
 4876W        W 5847   0.560  10.690   5.950
 4877W        W 5848   6.650   5.230   1.540
 4878W        W 5849  10.770   9.830   3.090
 4879W        W 5850  12.050   2.280  11.150
 4880W        W 5851  11.100   2.250   9.380
 4881W        W 5852   7.890   4.510   3.790
 4882W        W 5853   2.870   6.940   2.430
 4883W        W 5854  13.510   0.800   2.230
 4884W        W 5855  10.480   5.410   1.700
 4885W        W 5856   9.870   9.230   8.720
 4886W        W 5857  11.550   3.220  11.680
 4887W        W 5858   7.850   5.730   7.670
 4888W        W 5859   8.860   1.430   1.390
 4889W        W 5860   3.170   0.680   4.650
 4890W        W 5861   8.730  10.300  12.730
 4891W        W 5862   9.820   4.280   4.630
 4892W        W 5863   4.830  11.100  10.850
 4893W        W 5864   2.550  13.840   0.820
 4894W        W 5865  10.510   2.670   1.450
 4895W        W 5866   2.130  11.270   5.290
 4896W        W 5867  13.710   8.430   9.620
 4897W        W 5868  11.640   6.240  10.770
 4898W        W 5869   1.170   5.860   5.160
 4899W        W 5870  11.290  10.790  13.170
 4900W        W 5871   6.530   8.700  11.280
 4901W        W 5872  11.510  10.270   9.110
 4902W        W 5873   9.180  10.780   2.340
 4903W        W 5874   1.590   8.150   8.190
 4904W        W 5875  13.550   0.240   0.750
 4905W        W 5876  13.780  13.770   4.330
 4906W        W 5877   6.770   6.300  13.560
 4907W        W 5878   8.230   6.540  12.690
 4908W        W 5879   8.540   0.960   9.780
 4909W        W 5880  10.170   3.960   8.860
 4910W        W 5881   9.830   2.110  12.960
 4911W        W 5882   2.560   9.850   3.800
 4912W        W 5883   0.220  13.360   9.330
 4913W        W 5884   7.970   3.630   8.680
 4914W        W 5885   3.470  11.560   4.330
 4915W        W 5886  10.510   4.510  12.340
 4916W        W 5887  12.540  13.280   0.250
 4917W        W 5888   7.780   3.620  12.470
 4918W        W 5889   2.300   0.270   6.390
 4919W        W 5890  11.060   9.110   7.340
 4920W        W 5891   6.770   5.590  11.430
 4921W        W 5892  12.590   8.420   5.400
 4922W        W 5893   4.410  13.770   6.530
 4923W        W 5894  10.030  11.820   0.840
 4924W        W 5895   7.270   0.650   7.020
 4925W        W 5896   0.830   8.970   6.060
 4926W        W 5897   5.130  12.390  10.020
 4927W        W 5898  11.410   5.430  13.290
 4928W        W 5899  10.980   6.710   2.800
 4929W        W 5900   6.240   5.330   4.460
 4930W        W 5901   0.160   1.630  11.350
 4931W        W 5902  11.210  13.720   4.830
 4932W        W 5903   4.680   1.470  11.180
 4933W        W 5904   8.790  12.310  10.530
 4934W        W 5905   0.820   9.700   2.660
 4935W        W 5906   4.620   6.760  12.630
 4936W        W 5907   3.300   2.090   4.040
 4937W        W 5908   3.100   4.910   0.380
 4938W        W 5909   8.700   2.980   0.860
 4939W        W 5910  10.880  12.790  11.900
 4940W        W 5911   9.860   2.710   2.070
 4941W        W 5912   8.080   2.160   8.820
 4942W        W 5913   9.410   4.610   5.270
 4943W        W 5914   2.520   5.920   4.420
 4944W        W 5915  10.440   8.980   0.420
 4945W        W 5916   1.520   5.530   9.540
 4946W        W 5917   0.610  12.370   2.940
 4947W        W 5918   0.380   3.040  11.060
 4948W        W 5919  12.480   7.330  10.300
 4949W        W 5920  12.680   6.930   8.930
 4950W        W 5921   1.140   9.030   8.600
 4951W        W 5922   9.890   9.790   1.910
 4952W        W 5923  11.650  10.230   3.310
 4953W        W 5924  11.610  10.000   5.180
 4954W        W 5925   6.370  12.120   0.440
 4955W        W 5926   2.960   1.460  13.830
 4956W        W 5927  12.950   2.400   1.330
 4957W        W 5928  12.290   0.390  10.790
 4958W        W 5929   5.920  11.770   9.800
 4959W        W 5930  11.770   0.090  12.660
 4960W        W 5931   1.110   1.550   5.550
 4961W        W 5932   0.320   9.270   7.600
 4962W        W 5933   1.090  10.330  12.660
 4963W        W 5934   1.570   6.920   8.470
 4964W        W 5935   2.770   1.960   2.870
 4965W        W 5936   2.130   9.950  13.650
 4966W        W 5937   7.140   5.770   8.330
 4967W        W 5938   3.110   4.240  13.690
 4968W        W 5939   1.590  10.330   7.280
 4969W        W 5940   5.710   8.110  13.350
 4970W        W 5941   1.760   1.380  12.640
 4971W        W 5942   8.740   2.410   3.410
 4972W        W 5943   8.940   4.970   1.450
 4973W        W 5944  10.050   8.400   8.580
 4974W        W 5945   5.660  13.330  11.300
 4975W        W 5946   6.290   3.570   7.770
 4976W        W 5947   0.820  13.270   1.460
 4977W        W 5948   2.320  10.100   2.130
 4978W        W 5949   0.810  13.360   3.180
 4979W        W 5950   1.410   2.300  12.720
 4980W        W 5951   2.450  10.770   3.170
 4981W        W 5952  12.090   6.510   0.640
 4982W        W 5953   0.550   4.060   8.370
 4983W        W 5954   8.240   4.860   9.800
 4984W        W 5955   6.200   0.930  11.170
 4985W        W 5956   5.320  13.790   6.670
 4986W        W 5957   1.910   1.320   6.640
 4987W        W 5958   1.500   0.740   0.940
 4988W        W 5959   5.510   1.620  13.620
 4989W        W 5960   1.870   9.480   9.000
 4990W        W 5961  12.080   7.770  13.430
 4991W        W 5962   7.430   4.010  13.440
 4992W        W 5963  10.510   0.230   1.770
 4993W        W 5964   7.690   8.790  10.270
 4994W        W 5965   9.570  13.730   2.670
 4995W        W 5966   3.220   2.650  12.520
 4996W        W 5967   0.300   6.260  12.320
 4997W        W 5968   0.830  12.440   1.060
 4998W        W 5969   8.670   0.600  12.610
 4999W        W 5970   6.170   1.360   0.870
 5000W        W 5971   1.830   8.170  11.010
 5001W        W 5972   4.350   6.780  11.800
 5002W        W 5973   9.290   7.900   8.310
 5003W        W 5974   5.630   4.800   7.660
 5004W        W 5975  12.240   6.500   9.780
 5005W        W 5976  10.880   7.130   3.180
 5006W        W 5977   5.740   4.790   8.160
 5007W        W 5978  13.620   4.720   6.570
 5008W        W 5979  10.720   4.780   6.850
 5009W        W 5980   9.580   3.350   6.140
 5010W        W 5981   0.860   0.690   8.430
 5011W        W 5982   6.750  12.060   0.080
 5012W        W 5983   1.560   2.110   3.140
 5013W        W 5984   0.450   4.130   0.460
 5014W        W 5985   6.460   1.810   3.310
 5015W        W 5986   6.110  12.150   7.300
 5016W        W 5987  13.330   2.810   7.840
 5017W        W 5988   2.400   5.680  13.440
 5018W        W 5989   1.980   1.200   0.350
 5019W        W 5990   6.800  11.290   6.440
 5020W        W 5991   6.830   4.620   3.780
 5021W        W 5992   5.660   6.270  13.700
 5022W        W 5993   0.290   0.700   5.190
 5023W        W 5994   6.940   5.210   3.160
 5024W        W 5995   3.620   1.230   4.040
 5025W        W 5996   5.200   0.400   9.720
 5026W        W 5997   1.520   4.490  13.470
 5027W        W 5998  13.450   9.700   3.850
 5028W        W 5999  13.600   1.690  10.580
 5029W        W 6000  12.980   0.050   5.370
 5030W        W 6001   6.850   4.600  12.870
 5031W        W 6002   6.820   2.030   0.330
 5032W        W 6003   0.850   7.340  11.090
 5033W        W 6004  13.610  10.120   5.920
 5034W        W 6005   8.490   4.810   9.240
 5035W        W 6006   7.120   9.250   6.350
 5036W        W 6007   5.860   3.870   0.250
 5037W        W 6008   9.190   6.260  12.810
 5038W        W 6009  13.750   8.970   9.430
 5039W        W 6010   1.430   5.820   0.980
 5040W        W 6011   3.430   5.010  12.680
 5041W        W 6012   4.670   1.490   0.190
 5042W        W 6013   0.480   2.200  10.350
 5043W        W 6014   4.050   5.240   0.190
 5044W        W 6015   1.260   8.620   8.090
 5045W        W 6016   7.810  13.160  12.650
 5046W        W 6017   9.860   7.460   1.140
 5047W        W 6018   0.100  10.290   1.410
 5048W        W 6019  10.110   3.040  11.550
 5049W        W 6020  10.410   9.450   9.450
 5050W        W 6021   0.910  13.900   7.970
 5051W        W 6022   6.970   6.400  12.630
 5052W        W 6023   9.110   9.840   5.600
 5053W        W 6024  10.300   1.370  10.890
 5054W        W 6025   3.180   5.650   6.560
 5055W        W 6026   9.210   3.600  13.250
 5056W        W 6027   8.630   4.550   4.290
 5057W        W 6028  12.810   3.970   0.130
 5058W        W 6029  10.740  13.410   1.080
 5059W        W 6030   5.160   5.980  11.580
 5060W        W 6031   8.390   4.770   8.170
 5061W        W 6032   9.700   8.630   6.690
 5062W        W 6033   1.320   5.220   0.250
 5063W        W 6034   3.220   0.010   0.630
 5064W        W 6035   7.970   1.200  11.680
 5065W        W 6036   2.020   5.850  11.640
 5066W        W 6037  13.890   9.230   2.650
 5067W        W 6038   1.320   0.820   7.800
 5068W        W 6039   9.840   2.070   0.970
 5069W        W 6040   7.980   2.050   3.580
 5070W        W 6041  11.960   1.410   9.120
 5071W        W 6042   1.570  13.020   8.150
 5072W        W 6043   2.500  11.350   6.170
 5073W        W 6044   4.320  10.240  13.620
 5074W        W 6045   3.800   3.180   6.190
 5075W        W 6046   7.710   8.890  13.450
 5076W        W 6047   9.850  10.800  13.770
 5077W        W 6048   7.980   6.640   5.800
 5078W        W 6049  13.910  10.900   8.090
 5079W        W 6050  10.200  10.770  11.490
 5080W        W 6051   4.040   3.160   9.500
 5081W        W 6052   7.100   4.360  10.260
 5082W        W 6053   6.930  12.150   6.230
 5083W        W 6054  10.210   7.840   0.140
 5084W        W 6055   9.530  13.770   7.580
 5085W        W 6056   6.590   5.090   2.830
 5086W        W 6057   6.300  12.790  13.670
 5087W        W 6058   1.910   3.700  13.490
 5088W        W 6059  12.500  11.430   5.680
 5089W        W 6060   1.870   0.550   2.220
 5090W        W 6061   9.250  10.610   6.990
 5091W        W 6062  10.340   9.710  12.750
 5092W        W 6063  11.320   2.830   3.160
 5093W        W 6064   3.640  11.590   8.820
 5094W        W 6065   9.460   3.070  10.450
 5095W        W 6066  12.490   8.840  13.590
 5096W        W 6067   1.950   6.520   1.290
 5097W        W 6068   1.730   2.530  10.330
 5098W        W 6069   9.030   7.580   5.430
 5099W        W 6070   1.040  13.490   2.740
 5100W        W 6071   7.300   2.770  13.200
 5101W        W 6072   9.230   2.610  12.140
 5102W        W 6073  11.300   4.660   2.370
 5103W        W 6074   2.530  10.350  12.550
 5104W        W 6075   6.380   0.510   0.690
 5105W        W 6076   2.430   5.540  12.450
 5106W        W 6077   1.180   8.430   2.000
 5107W        W 6078   6.030   5.020   3.540
 5108W        W 6079   2.900   1.110  11.830
 5109W        W 6080  11.150   3.610  10.060
 5110W        W 6081   8.390  13.450   9.700
 5111W        W 6082   0.300   7.780   5.250
 5112W        W 6083  11.040   2.960  10.850
 5113W        W 6084   2.220   2.340  12.420
 5114W        W 6085   8.670   1.860   5.640
 5115W        W 6086   4.730   7.460  11.890
 5116W        W 6087   2.420  10.810   8.570
 5117W        W 6088   0.080   3.990   4.740
 5118W        W 6089   7.530   0.930  13.230
 5119W        W 6090   8.790  13.880   7.890
 5120W        W 6091   9.590   5.170   0.930
 5121W        W 6092   4.780   0.850  10.600
 5122W        W 6093  12.420   0.100  12.060
 5123W        W 6094   0.890   4.180   9.450
 5124W        W 6095   5.870  10.360   2.700
 5125W        W 6096   5.540   7.700  12.220
 5126W        W 6097  11.870   7.860  10.010
 5127W        W 6098   4.770   5.770  11.750
 5128W        W 6099   8.310   5.220   3.870
 5129W        W 6100   9.820   0.130   2.360
 5130W        W 6101   0.440   7.620   6.840
 5131W        W 6102   2.520   5.570   4.880
 5132W        W 6103   2.860   9.820  11.650
 5133W        W 6104   8.670   2.730   0.190
 5134W        W 6105   2.180   2.660   7.380
 5135W        W 6106  11.410  13.050   4.880
 5136W        W 6107   7.980  10.280  11.060
 5137W        W 6108   2.080   5.740   2.660
 5138W        W 6109   3.650   5.660  13.510
 5139W        W 6110   4.400   6.390   2.760
 5140W        W 6111  12.790   6.950   6.920
 5141W        W 6112   0.720   9.330   4.350
 5142W        W 6113  10.140   2.710  13.220
 5143W        W 6114   5.140   9.140   5.230
 5144W        W 6115   7.220   4.820   3.430
 5145W        W 6116   2.710   5.570   8.700
 5146W        W 6117   8.730   0.930   9.160
 5147W        W 6118  10.990   9.390   2.970
 5148W        W 6119   6.690  13.100  13.620
 5149W        W 6120   9.360   7.270  11.630
 5150W        W 6121   5.220   5.880   3.010
 5151W        W 6122   9.930   9.630   1.340
 5152W        W 6123   3.010   4.800  11.770
 5153W        W 6124   1.980   9.140   7.900
 5154W        W 6125   1.440   5.600  13.320
 5155W        W 6126   8.390  13.140  11.050
 5156W        W 6127   7.330   6.120   1.640
 5157W        W 6128   7.850   4.540   9.980
 5158W        W 6129   7.550   5.080   1.210
 5159W        W 6130   8.810   8.280   7.700
 5160W        W 6131  10.060   3.030   0.050
 5161W        W 6132   2.500  12.950   4.490
 5162W        W 6133   9.490   2.800  13.660
 5163W        W 6134   0.270   2.130   9.100
 5164W        W 6135  12.730   2.370   4.900
 5165W        W 6136   3.610  10.410   9.940
 5166W        W 6137   1.810   5.150   5.410
 5167W        W 6138   8.700   2.460   2.880
 5168W        W 6139   0.480   3.920   9.930
 5169W        W 6140  12.590   3.550   6.380
 5170W        W 6141   4.860   1.890   3.210
 5171W        W 6142  13.700  13.310   4.180
 5172W        W 6143   2.830  12.560  10.150
 5173W        W 6144  12.720   4.120  12.810
 5174W        W 6145   5.670   6.140   7.400
 5175W        W 6146   0.850  13.630   5.170
 5176W        W 6147   5.540  12.170   1.120
 5177W        W 6148   3.770  12.740  12.140
 5178W        W 6149   0.560   2.180   0.810
 5179W        W 6150  10.590   7.140  10.530
 5180W        W 6151   4.590   2.550  11.870
 5181W        W 6152   5.090   9.850  10.040
 5182W        W 6153   3.840  12.070   6.340
 5183W        W 6154   1.210   4.780   1.100
 5184W        W 6155   4.100  13.440   9.160
 5185W        W 6156   7.540   9.210  10.910
 5186W        W 6157   5.200   3.450   0.150
 5187W        W 6158  10.400   5.170   9.860
 5188W        W 6159  10.530   9.850   3.500
 5189W        W 6160   1.590   3.480   7.530
 5190W        W 6161   4.690  11.580   4.620
 5191W        W 6162   2.470   1.550   2.840
 5192W        W 6163  12.400   3.730   8.980
 5193W        W 6164   0.230   1.960   2.930
 5194W        W 6165  13.620   1.510  11.500
 5195W        W 6166   4.390  11.830  11.390
 5196W        W 6167  11.570   4.000   7.780
 5197W        W 6168   0.410   0.390   8.580
 5198W        W 6169   9.100   3.170   5.840
 5199W        W 6170   5.420   1.200  11.790
 5200W        W 6171   7.110   3.930   8.420
 5201W        W 6172  11.930   6.540  12.750
 5202W        W 6173  12.690  11.640   0.680
 5203W        W 6174   8.700   1.180  12.820
 5204W        W 6175   5.430   9.710   3.770
 5205W        W 6176  10.530  13.150  11.700
 5206W        W 6177   4.500  11.460   7.810
 5207W        W 6178   4.700   0.310   5.070
 5208W        W 6179   2.670  11.720   9.560
 5209W        W 6180   1.900   7.570   8.700
 5210W        W 6181   8.310   2.740   8.260
 5211W        W 6182  12.690   5.390   9.540
 5212W        W 6183  11.320   2.170   6.220
 5213W        W 6184   6.660  12.910  10.490
 5214W        W 6185   2.990   0.660   3.820
 5215W        W 6186   2.420   8.150   9.720
 5216W        W 6187   5.770  13.320  10.830
 5217W        W 6188  11.040  13.820   1.000
 5218W        W 6189   0.050  13.260   3.690
 5219W        W 6190  11.640  10.530  13.850
 5220W        W 6191   4.330   9.310   7.970
 5221W        W 6192   2.000   2.910   5.960
 5222W        W 6193   9.140  12.070   0.530
 5223W        W 6194  12.810   4.730   5.150
 5224W        W 6195   3.860   3.280   7.610
 5225W        W 6196   3.190   8.290   0.050
 5226W        W 6197  12.320   8.900   7.320
 5227W        W 6198  13.820  10.660   1.680
 5228W        W 6199  10.050   7.580   8.070
 5229W        W 6200   9.560   0.450   2.010
 5230W        W 6201   5.650   1.220   3.200
 5231W        W 6202   6.000   4.520   6.550
 5232W        W 6203   3.890   5.820   7.900
 5233W        W 6204   8.240   6.910   4.150
 5234W        W 6205  12.870  11.230   5.440
 5235W        W 6206  11.500   4.060  13.200
 5236W        W 6207  10.540   5.540   4.780
 5237W        W 6208   1.150   1.010   1.220
 5238W        W 6209   9.950   2.900   8.030
 5239W        W 6210  10.720   9.750  12.390
 5240W        W 6211  13.110  13.800  12.530
 5241W        W 6212   5.810   4.980   4.590
 5242W        W 6213   1.800  12.850   0.780
 5243W        W 6214   2.170   3.030  11.500
 5244W        W 6215   8.220   7.050   8.530
 5245W        W 6216  12.710  13.810   1.050
 5246W        W 6217   1.510   3.860   7.150
 5247W        W 6218   1.600   9.380   6.540
 5248W        W 6219  11.490   9.040   1.710
 5249W        W 6220   2.050   5.970   7.840
 5250W        W 6221   0.350  10.990  13.780
 5251W        W 6222  13.310   5.060   6.950
 5252W        W 6223   5.250   8.080  13.610
 5253W        W 6224   2.040   7.570   2.430
 5254W        W 6225   3.740  11.150  11.440
 5255W        W 6226   3.330   5.600  13.880
 5256W        W 6227   3.650  11.550   1.890
 5257W        W 6228  10.910   4.560   0.970
 5258W        W 6229   1.750  12.970   2.190
 5259W        W 6230   6.340   1.830   4.870
 5260W        W 6231  10.250  10.220   7.840
 5261W        W 6232  10.480   7.460   7.310
 5262W        W 6233  13.910   3.510   9.910
 5263W        W 6234  12.960   8.680  11.190
 5264W        W 6235   4.120  12.720   4.480
 5265W        W 6236   6.750   5.150   6.990
 5266W        W 6237   7.550   1.640   9.430
 5267W        W 6238   0.990   0.670  10.900
 5268W        W 6239   8.030   9.800  10.600
 5269W        W 6240   1.400   5.160   5.720
 5270W        W 6241   6.720  13.190   8.760
 5271W        W 6242   5.770   4.850   7.190
 5272W        W 6243   9.840  13.420   1.840
 5273W        W 6244   0.130  11.030   2.990
 5274W        W 6245   5.130  12.590   8.800
 5275W        W 6246  12.400  11.350  13.610
 5276W        W 6247  12.620   7.570   1.430
 5277W        W 6248   6.220   8.030   8.800
 5278W        W 6249   9.500   6.570   0.570
 5279W        W 6250  13.860   1.080   9.750
 5280W        W 6251  13.260   1.200   7.160
 5281W        W 6252   9.520   9.930  11.340
 5282W        W 6253   6.770   7.300   2.640
 5283W        W 6254   3.750   3.400   4.150
 5284W        W 6255   0.430   9.960   0.170
 5285W        W 6256  13.780   0.510   5.620
 5286W        W 6257   6.880   9.060   8.700
 5287W        W 6258   3.830  10.430  12.470
 5288W        W 6259  13.430   1.270  11.880
 5289W        W 6260   4.750   5.800  10.660
 5290W        W 6261   3.130   7.020   1.690
 5291W        W 6262  12.750   3.120   7.220
 5292W        W 6263   8.270   5.530   3.040
 5293W        W 6264  10.650   2.670   5.650
 5294W        W 6265   8.710   6.280   0.350
 5295W        W 6266  13.570   9.450   1.520
 5296W        W 6267  10.900   5.280  11.130
 5297W        W 6268  13.620   1.150   6.310
 5298W        W 6269  11.030   8.740   8.310
 5299W        W 6270  13.000   9.260   5.580
 5300W        W 6271  13.690   1.100   9.260
 5301W        W 6272   7.310   9.590   5.050
 5302W        W 6273  13.620   4.460  10.000
 5303W        W 6274  11.680  11.760   7.500
 5304W        W 6275  13.410  13.740   0.520
 5305W        W 6276   2.790   2.370   8.620
 5306W        W 6277   5.110   6.620  11.420
 5307W        W 6278   1.850   0.910  10.400
 5308W        W 6279  10.630  13.270   2.930
 5309W        W 6280  10.500   8.240   6.240
 5310W        W 6281  13.090   9.730   3.400
 5311W        W 6282  13.650   2.840   3.260
 5312W        W 6283   8.380   1.270   9.080
 5313W        W 6284   0.120   5.300   0.720
 5314W        W 6285  10.700  10.330   3.240
 5315W        W 6286  11.940   0.330   1.390
 5316W        W 6287  12.470   9.220   5.780
 5317W        W 6288   4.570   2.850   7.190
 5318W        W 6289   7.630   6.800  12.140
 5319W        W 6290  10.310  10.120  13.900
 5320W        W 6291   0.960   4.450  11.220
 5321W        W 6292   2.280  13.720   5.080
 5322W        W 6293   4.320  11.790   4.300
 5323W        W 6294   9.730   9.590  10.730
 5324W        W 6295   4.960   0.720   3.830
 5325W        W 6296   0.400  12.190   8.470
 5326W        W 6297  10.260   7.720   4.180
 5327W        W 6298  12.310   6.680   5.650
 5328W        W 6299   2.590   7.520  12.910
 5329W        W 6300   4.080  10.580   9.780
 5330W        W 6301  11.670   3.450   4.290
 5331W        W 6302   6.930   3.390   2.910
 5332W        W 6303   2.420  10.290   3.010
 5333W        W 6304  13.660   9.900   2.670
 5334W        W 6305   8.390  13.170  12.940
 5335W        W 6306  13.110   5.570   9.270
 5336W        W 6307  13.000  12.860  13.530
 5337W        W 6308  13.490   8.520   1.860
 5338W        W 6309   4.110   3.020   2.810
 5339W        W 6310   7.810   8.020  12.990
 5340W        W 6311  12.160   7.250   4.430
 5341W        W 6312   0.490  11.760  11.440
 5342W        W 6313   9.150   9.550  11.470
 5343W        W 6314   8.470  12.390  13.500
 5344W        W 6315  11.650   6.350   4.350
 5345W        W 6316  12.950   8.090  12.340
 5346W        W 6317   3.330   1.830   2.780
 5347W        W 6318   1.970   0.990   9.570
 5348W        W 6319  12.540  12.300   3.160
 5349W        W 6320   1.370   4.250   6.950
 5350W        W 6321  12.800   6.730  13.300
 5351W        W 6322   1.880  12.480   5.630
 5352W        W 6323   1.380   8.630   9.270
 5353W        W 6324  12.010   3.930   4.490
 5354W        W 6325   6.270   0.760   1.190
 5355W        W 6326   6.300   5.510  10.310
 5356W        W 6327   7.980   3.610   1.930
 5357W        W 6328   0.530   5.810   7.770
 5358W        W 6329   7.270   2.160   9.050
 5359W        W 6330   6.040   4.660   0.870
 5360W        W 6331   1.120   3.360   6.530
 5361W        W 6332   1.340  13.190   1.020
 5362W        W 6333   0.260   2.850   5.720
 5363W        W 6334  13.530  12.880  13.470
 5364W        W 6335   0.560   8.930   7.270
 5365W        W 6336   2.870   3.160  10.360
 5366W        W 6337  12.420  13.340  13.570
 5367W        W 6338   6.060   4.490  13.590
 5368W        W 6339   0.290   1.240   3.940
 5369W        W 6340   1.390   0.030   8.240
 5370W        W 6341   9.250   2.850   1.150
 5371W        W 6342  11.110   8.560   2.170
 5372W        W 6343  13.640   1.450   7.690
 5373W        W 6344   9.480   7.540  10.420
 5374W        W 6345   7.390   6.090   0.300
 5375W        W 6346   8.350   9.580  13.190
 5376W        W 6347  10.500  10.750   2.480
 5377W        W 6348   6.440   7.800   4.800
 5378W        W 6349   6.220   0.920  10.120
 5379W        W 6350  10.230  11.460   3.060
 5380W        W 6351   0.620   1.600   4.040
 5381W        W 6352   8.860  10.410  10.740
 5382W        W 6353   2.940   3.230   1.220
 5383W        W 6354   8.640   5.490   0.870
 5384W        W 6355   1.730   8.420   6.600
 5385W        W 6356   1.000  10.640   1.200
 5386W        W 6357   0.980   3.050  12.690
 5387W        W 6358   6.050   3.640  12.460
 5388W        W 6359   2.630   5.100   7.160
 5389W        W 6360  12.680   1.670   5.230
 5390W        W 6361   8.670   5.710  11.260
 5391W        W 6362   0.300   3.710   0.250
 5392W        W 6363  13.770   7.850   0.450
 5393W        W 6364   3.300   2.360  11.590
 5394W        W 6365   8.440   8.590  13.490
 5395W        W 6366   7.960   2.100   2.280
 5396W        W 6367  12.030   9.290   1.360
 5397W        W 6368   9.520  12.830   7.620
 5398W        W 6369   4.530   7.880   6.940
 5399W        W 6370   4.030   8.310   8.310
 5400W        W 6371   4.350   6.900   9.940
 5401W        W 6372   8.940   7.990  10.970
 5402W        W 6373   7.200   4.760   4.610
 5403W        W 6374   5.290   1.990   3.400
 5404W        W 6375   0.620   4.620  10.930
 5405W        W 6376  13.140   3.200  12.630
 5406W        W 6377   2.600   1.270  11.430
 5407W        W 6378   1.730  13.520   8.140
 5408W        W 6379   4.140  11.970   3.820
 5409W        W 6380  12.600  12.840   7.690
 5410W        W 6381   5.100   5.390   2.580
 5411W        W 6382  11.380   7.420   7.530
 5412W        W 6383   5.770   0.300  13.200
 5413W        W 6384   5.640   1.830   6.000
 5414W        W 6385   8.990   6.450  12.350
 5415W        W 6386   5.040  10.730   1.690
 5416W        W 6387   5.930   7.710   6.660
 5417W        W 6388   2.890   3.380   2.790
 5418W        W 6389   0.050   0.070  13.340
 5419W        W 6390  12.850   1.740  13.390
 5420W        W 6391   4.500   7.030   3.950
 5421W        W 6392   6.300  12.100  13.790
 5422W        W 6393  13.500  12.440  12.660
 5423W        W 6394  13.240   1.590   1.510
 5424W        W 6395   8.230  12.630  12.980
 5425W        W 6396  13.870   2.360  11.110
 5426W        W 6397  13.090   8.540   6.580
 5427W        W 6398   7.980  12.530  13.390
 5428W        W 6399   4.990  11.050   0.590
 5429W        W 6400   5.020  13.340  12.990
 5430W        W 6401   4.110   2.950   2.210
 5431W        W 6402  13.100  10.640   0.010
 5432W        W 6403   2.970  13.620   6.870
 5433W        W 6404   1.510  13.690   0.900
 5434W        W 6405  11.120   5.180   0.170
 5435W        W 6406   7.020   2.970   7.850
 5436W        W 6407  10.530   5.830  11.630
 5437W        W 6408  12.480   8.680  11.370
 5438W        W 6409   7.900   4.210   7.690
 5439W        W 6410   5.250   4.800   0.860
 5440W        W 6411  12.560   1.860   2.000
 5441W        W 6412   8.600   6.210  13.340
 5442W        W 6413   7.460   0.700  12.710
 5443W        W 6414   2.040  12.370  11.610
 5444W        W 6415   0.330   9.580  13.710
 5445W        W 6416   2.690   8.080   6.740
 5446W        W 6417   4.210  10.210   6.520
 5447W        W 6418   4.140  11.450   7.490
 5448W        W 6419  12.500   2.340   1.390
 5449W        W 6420   1.790   6.480   4.160
 5450W        W 6421   7.820   2.270   4.470
 5451W        W 6422  11.380   9.590  11.540
 5452W        W 6423   0.380   9.080  10.960
 5453W        W 6424   5.290   6.740  11.880
 5454W        W 6425   1.150  12.380   1.510
 5455W        W 6426   9.470  10.740   8.040
 5456W        W 6427   3.030   3.510   4.460
 5457W        W 6428   5.500   0.130  10.570
 5458W        W 6429   8.040  10.750   4.860
 5459W        W 6430   6.710   1.340   3.560
 5460W        W 6431   7.510   5.540   8.650
 5461W        W 6432   3.470   9.310   2.110
 5462W        W 6433   0.040  10.080   7.900
 5463W        W 6434  10.640   4.730   9.080
 5464W        W 6435   5.830   1.620   4.160
 5465W        W 6436  13.590   3.630   9.580
 5466W        W 6437  10.910   2.230   5.920
 5467W        W 6438   8.730   3.830   0.810
 5468W        W 6439   5.610   7.730  10.420
 5469W        W 6440   6.000   4.890  13.290
 5470W        W 6441   6.810  10.400   5.310
 5471W        W 6442  11.820   9.700  13.340
 5472W        W 6443   5.020   6.560   0.680
 5473W        W 6444  12.010  13.620   6.100
 5474W        W 6445   0.700   3.260  12.310
 5475W        W 6446   3.720   1.290   8.720
 5476W        W 6447   0.100   9.240  10.220
 5477W        W 6448   5.020  11.300  12.670
 5478W        W 6449   4.030  11.240   8.470
 5479W        W 6450   6.210   4.950  10.550
 5480W        W 6451   0.230   1.490   4.930
 5481W        W 6452   3.950   1.460  12.610
 5482W        W 6453   4.500  12.920   1.350
 5483W        W 6454   7.950   9.790   0.940
 5484W        W 6455  10.570   1.080   3.160
 5485W        W 6456   8.250   4.550   4.600
 5486W        W 6457  10.580   5.670  13.020
 5487W        W 6458   9.440   2.670  12.780
 5488W        W 6459   2.860   6.960  11.110
 5489W        W 6460  10.210   6.430   7.610
 5490W        W 6461  13.250   4.730   8.950
 5491W        W 6462   1.350   0.850   2.980
 5492W        W 6463   0.520   9.810   0.660
 5493W        W 6464   5.120   6.290   2.770
 5494W        W 6465   4.520  13.760   2.000
 5495W        W 6466   3.080   8.430   5.070
 5496W        W 6467   4.310  12.040   1.360
 5497W        W 6468  10.120   8.680  10.690
 5498W        W 6469   8.350  10.930   6.640
 5499W        W 6470   6.570   7.120  13.830
 5500W        W 6471   7.890  12.990   0.080
 5501W        W 6472   1.580  13.390  11.330
 5502W        W 6473   7.540   1.350   2.540
 5503W        W 6474   6.970  11.670   7.600
 5504W        W 6475   0.910   9.920   6.380
 5505W        W 6476  13.120   3.030   8.300
 5506W        W 6477   0.640   3.360   6.350
 5507W        W 6478   0.150   4.920  11.580
 5508W        W 6479   2.080   4.080   3.100
 5509W        W 6480   2.950   3.520   8.440
 5510W        W 6481   2.330   0.890   2.180
 5511W        W 6482   3.600   9.100   9.470
 5512W        W 6483  13.820  10.110  12.490
 5513W        W 6484   1.670   8.200  13.730
 5514W        W 6485  11.680   2.180   8.590
 5515W        W 6486   3.610   8.950   6.230
 5516W        W 6487   1.790  13.660  10.230
 5517W        W 6488   4.570   3.270  11.330
 5518W        W 6489  10.910   4.790   9.830
 5519W        W 6490   3.880   5.860  11.310
 5520W        W 6491  11.290  13.710  11.660
 5521W        W 6492   1.940   9.090   6.830
 5522W        W 6493  13.520   0.910  12.260
 5523W        W 6494  11.350   8.430   3.550
 5524W        W 6495   0.050  11.250   6.700
 5525W        W 6496  10.820   1.140   4.240
 5526W        W 6497   1.540  10.600   8.530
 5527W        W 6498   7.080   8.600   2.510
 5528W        W 6499   1.020   1.660   3.710
 5529W        W 6500   5.640   4.620   0.530
 5530W        W 6501   6.310   0.340   6.470
 5531W        W 6502   3.920   1.070   0.190
 5532W        W 6503   7.050   4.180   1.890
 5533W        W 6504   9.630  13.410  10.610
 5534W        W 6505   4.260   3.520   3.680
 5535W        W 6506   1.000   6.000   7.700
 5536W        W 6507   2.820   1.420   1.640
 5537W        W 6508   0.290   6.060  10.690
 5538W        W 6509   3.980   7.450   0.210
 5539W        W 6510   4.700   8.270   5.480
 5540W        W 6511  13.100   3.810   9.660
 5541W        W 6512   2.900   7.400   3.770
 5542W        W 6513   8.680   8.410   8.980
 5543W        W 6514   6.390   6.660  13.750
 5544W        W 6515   4.850  11.810  11.130
 5545W        W 6516   2.690  10.000   6.260
 5546W        W 6517   3.650   0.720   8.000
 5547W        W 6518   5.780   0.020   6.630
 5548W        W 6519   0.310  11.920  10.980
 5549W        W 6520   8.500  10.250   8.060
 5550W        W 6521   2.330   7.620   8.420
 5551W        W 6522   5.040  11.290  13.190
 5552W        W 6523   8.200  13.030   7.470
 5553W        W 6524   3.230  13.660  11.260
 5554W        W 6525   1.610   2.320   4.950
 5555W        W 6526   8.070   8.130   8.500
 5556W        W 6527   2.800  13.410   4.800
 5557W        W 6528   9.110  13.410  10.710
 5558W        W 6529  10.470   0.660   9.560
 5559W        W 6530   3.220  10.680   6.210
 5560W        W 6531   0.900   3.500   2.770
 5561W        W 6532  10.910  12.020   0.780
 5562W        W 6533   6.030   2.860   1.890
 5563W        W 6534   0.460   2.040   7.300
 5564W        W 6535   6.570   7.800  13.460
 5565W        W 6536   4.280   3.560   9.270
 5566W        W 6537   7.690  12.570  13.910
 5567W        W 6538   3.340   9.860   2.100
 5568W        W 6539  13.040   8.630  12.480
 5569W        W 6540  12.460  13.350   6.920
 5570W        W 6541  13.860  11.790   4.690
 5571W        W 6542   3.610   0.300   6.130
 5572W        W 6543   5.390   2.260   7.170
 5573W        W 6544   4.890   7.460   3.910
 5574W        W 6545   5.360   1.000   2.420
 5575W        W 6546   3.920   6.060   3.870
 5576W        W 6547   6.710   6.130   7.250
 5577W        W 6548  12.610   5.960   6.860
 5578W        W 6549   6.750   5.690   4.960
 5579W        W 6550  10.520   3.210   1.200
 5580W        W 6551   7.220   8.150   2.690
 5581W        W 6552   6.390   4.580  10.010
 5582W        W 6553  11.700   0.780  10.170
 5583W        W 6554  13.170  11.050   5.990
 5584W        W 6555   0.180  11.880   5.610
 5585W        W 6556   2.870   1.820   6.970
 5586W        W 6557   0.460  13.410  11.820
 5587W        W 6558   5.560   8.850   5.530
 5588W        W 6559   0.920   4.190   0.320
 5589W        W 6560  12.440   0.610   4.030
 5590W        W 6561  11.680   8.270   7.570
 5591W        W 6562  12.060   7.280  13.510
 5592W        W 6563   1.670   0.300   7.400
 5593W        W 6564  10.280   7.960   8.980
 5594W        W 6565   0.040   4.890   5.300
 5595W        W 6566  13.440  10.120   3.420
 5596W        W 6567   0.900  13.280  11.040
 5597W        W 6568   0.540  11.810   9.560
 5598W        W 6569   4.260   3.480   2.860
 5599W        W 6570   7.340  10.730   1.510
 5600W        W 6571   2.460  13.450   1.200
 5601W        W 6572   2.730   5.090   8.480
 5602W        W 6573   9.930   2.940   5.350
 5603W        W 6574   1.330   4.430   2.720
 5604W        W 6575   4.850   4.130   1.790
 5605W        W 6576   5.750  13.310   1.210
 5606W        W 6577  11.900  10.140   0.470
 5607W        W 6578   0.040   3.520   1.810
 5608W        W 6579   7.180   5.060   7.230
 5609W        W 6580   6.150  12.180  11.610
 5610W        W 6581   4.940   8.070   3.200
 5611W        W 6582   3.320   1.990   7.630
 5612W        W 6583  13.100   6.790   9.560
 5613W        W 6584  10.540   2.270   2.710
 5614W        W 6585   5.810  13.850   0.900
 5615W        W 6586   4.990   0.320   8.380
 5616W        W 6587   7.940  13.000  13.100
 5617W        W 6588   4.970   9.380  10.120
 5618W        W 6589   3.660   6.480   2.140
 5619W        W 6590   8.670  13.150   0.580
 5620W        W 6591  11.710   3.480   6.300
 5621W        W 6592   9.470   3.470   2.290
 5622W        W 6593   2.100   7.420   1.910
 5623W        W 6594   9.830   8.640   0.510
 5624W        W 6595   8.640  11.640   3.310
 5625W        W 6596   0.550   1.060   4.750
 5626W        W 6597   8.520  10.810   4.780
 5627W        W 6598  12.260  13.050   9.660
 5628W        W 6599   4.090  10.110   2.370
 5629W        W 6600   3.110  13.500   3.110
 5630W        W 6601   7.890   7.530   0.240
 5631W        W 6602   7.740   2.020  11.940
 5632W        W 6603   3.760  10.990   9.040
 5633W        W 6604  10.130   7.040   1.970
 5634W        W 6605   7.910   8.780   7.540
 5635W        W 6606   8.510   5.760   5.950
 5636W        W 6607   1.040   5.530   9.380
 5637W        W 6608   8.260   3.980   2.830
 5638W        W 6609  10.970   1.820   6.290
 5639W        W 6610   0.820   8.200   2.640
 5640W        W 6611   7.530   5.670   2.410
 5641W        W 6612   8.350  13.150  10.490
 5642W        W 6613  11.350   2.820   9.270
 5643W        W 6614   3.040  13.250   7.230
 5644W        W 6615   3.940  10.360   6.150
 5645W        W 6616   6.720   4.030   1.490
 5646W        W 6617  11.950   5.200   7.900
 5647W        W 6618   6.430   2.640  12.090
 5648W        W 6619   1.760   1.130   9.990
 5649W        W 6620   1.010  10.880   2.910
 5650W        W 6621   4.640   3.530   0.230
 5651W        W 6622   6.970   7.800   8.560
 5652W        W 6623   0.550  12.750   2.520
 5653W        W 6624   6.640   3.300   8.050
 5654W        W 6625   0.570   3.230   1.890
 5655W        W 6626   6.690   4.080  10.190
 5656W        W 6627  11.940  10.140  13.810
 5657W        W 6628   1.740   7.120  12.610
 5658W        W 6629   0.270   3.130   9.920
 5659W        W 6630  10.320   3.620  12.940
 5660W        W 6631   8.720   7.970   9.340
 5661W        W 6632   8.830   9.080   4.910
 5662W        W 6633  12.340  10.450  10.050
 5663W        W 6634  13.490   9.110   4.740
 5664W        W 6635  12.290  10.690   6.910
 5665W        W 6636   7.120   6.680   1.500
 5666W        W 6637   0.760  11.520   6.890
 5667W        W 6638  12.710  13.260   5.670
 5668W        W 6639   9.250   8.510   3.180
 5669W        W 6640   9.600   6.310   7.720
 5670W        W 6641   0.560  12.200   6.420
 5671W        W 6642   9.550   9.940  12.800
 5672W        W 6643   9.320   8.470   6.990
 5673W        W 6644  11.120   0.650  13.160
 5674W        W 6645   6.190   8.020  13.240
 5675W        W 6646   5.820   7.840   3.510
 5676W        W 6647  13.760   9.660  10.280
 5677W        W 6648  12.680   7.060   9.410
 5678W        W 6649   4.020  12.760  10.730
 5679W        W 6650   7.340   7.620   9.910
 5680W        W 6651  11.050  13.340   4.130
 5681W        W 6652  13.580  10.720   9.620
 5682W        W 6653  13.850   4.010   9.190
 5683W        W 6654   4.300  11.010   5.410
 5684W        W 6655   3.360   9.690  10.730
 5685W        W 6656  12.820  13.420  13.340
 5686W        W 6657   4.510   1.350  10.500
 5687W        W 6658   2.070  10.420   8.620
 5688W        W 6659  10.940   3.890   5.780
 5689W        W 6660  11.100  10.410   8.890
 5690W        W 6661   4.750   1.040   7.050
 5691W        W 6662  10.210   9.580   9.880
 5692W        W 6663  12.640   6.840   9.880
 5693W        W 6664   9.680   9.180   9.310
 5694W        W 6665   5.650   7.900   7.830
 5695W        W 6666   1.190  13.800   8.710
 5696W        W 6667   2.380   8.830   7.580
 5697W        W 6668  10.330   4.630   4.370
 5698W        W 6669   9.950   6.450   0.510
 5699W        W 6670  10.440   9.220   5.290
 5700W        W 6671   7.990   5.080  11.040
 5701W        W 6672  12.110   1.860   7.900
 5702W        W 6673   7.180   8.990  10.170
 5703W        W 6674  12.980   7.080  13.600
 5704W        W 6675   0.080   1.010   0.500
 5705W        W 6676   4.600   5.940   8.400
 5706W        W 6677   5.870   5.200   8.380
 5707W        W 6678  13.560  13.570   5.220
 5708W        W 6679   5.140   8.060   8.580
 5709W        W 6680   9.650   6.180  12.570
 5710W        W 6681  10.880   3.680   4.450
 5711W        W 6682   9.150   8.360  11.820
 5712W        W 6683   1.990   9.520  13.430
 5713W        W 6684   2.440  12.300   1.990
 5714W        W 6685   8.810   7.410  13.470
 5715W        W 6686   3.360   4.620   0.060
 5716W        W 6687   6.500   6.810   3.860
 5717W        W 6688  10.990   3.270   0.720
 5718W        W 6689   3.130  12.020   5.180
 5719W        W 6690   7.530   3.380   2.840
 5720W        W 6691   3.820   0.310   3.910
 5721W        W 6692   8.820   5.900   1.890
 5722W        W 6693   0.230   3.220  12.590
 5723W        W 6694  10.100  12.640   7.570
 5724W        W 6695   7.370   9.590   3.150
 5725W        W 6696   0.920   1.040   7.580
 5726W        W 6697   6.620  11.040  12.920
 5727W        W 6698   5.910  10.870   9.320
 5728W        W 6699   9.330   6.980  11.240
 5729W        W 6700   1.470   5.180   9.210
 5730W        W 6701   0.710   8.710   0.540
 5731W        W 6702  13.810   6.050   3.160
 5732W        W 6703   4.070   7.760   4.950
 5733W        W 6704  13.020   6.940  12.940
 5734W        W 6705   3.740   5.600   6.460
 5735W        W 6706   6.270  11.680   7.240
 5736W        W 6707   7.820  11.290  12.640
 5737W        W 6708  11.700  12.590   2.650
 5738W        W 6709  11.130   5.320   3.990
 5739W        W 6710   3.840   5.660  10.830
 5740W        W 6711   7.140   3.850  10.130
 5741W        W 6712   1.640   7.290   2.700
 5742W        W 6713  11.460  10.990   7.850
 5743W        W 6714   2.780  13.060   0.880
 5744W        W 6715   7.570   3.270   4.750
 5745W        W 6716   2.670   8.400   5.540
 5746W        W 6717   1.910   1.400   2.740
 5747W        W 6718   4.860  13.190  12.550
 5748W        W 6719   5.680   3.050  13.060
 5749W        W 6720   8.810   3.990   6.330
 5750W        W 6721   9.850   1.240  12.280
 5751W        W 6722   1.210   6.110   0.050
 5752W        W 6723   9.100   0.420   0.470
 5753W        W 6724   9.040  13.660   7.510
 5754W        W 6725   3.480   1.720   3.760
 5755W        W 6726   0.110   7.480   6.260
 5756W        W 6727   3.300   1.150   7.540
 5757W        W 6728   4.650   4.310   0.920
 5758W        W 6729   5.050   9.380   9.600
 5759W        W 6730   4.540   8.230  12.400
 5760W        W 6731  11.790   2.600   1.200
 5761W        W 6732   7.310   9.060   1.660
 5762W        W 6733  13.850   2.220   1.620
 5763W        W 6734   6.630   3.070   8.960
 5764W        W 6735   5.150   4.140   7.450
 5765W        W 6736   7.680   4.430   5.860
 5766W        W 6737  13.340  10.720  10.500
 5767W        W 6738  10.660  13.130   8.790
 5768W        W 6739   6.410   6.250   0.220
 5769W        W 6740   5.270   7.970  10.900
 5770W        W 6741  10.900   9.000   5.040
 5771W        W 6742   5.640   7.410   3.130
 5772W        W 6743   2.540   8.860  10.840
 5773W        W 6744   8.570   6.420   4.810
 5774W        W 6745   1.380   6.980   5.730
 5775W        W 6746  13.420   3.430   9.990
 5776W        W 6747   3.800   2.320   5.670
 5777W        W 6748   3.760   5.720   0.100
 5778W        W 6749   4.860  12.590   3.960
 5779W        W 6750   0.680   9.870   4.730
 5780W        W 6751   3.320   6.660   8.140
 5781W        W 6752   6.290   4.890   8.180
 5782W        W 6753   2.070   5.890   5.970
 5783W        W 6754   7.350   2.880  10.880
 5784W        W 6755   5.230   4.460   0.330
 5785W        W 6756   8.420  12.870  13.400
 5786W        W 6757   4.410  10.680   6.720
 5787W        W 6758   7.260   8.640   9.820
 5788W        W 6759   6.720   1.650   7.920
 5789W        W 6760   4.950   3.970   5.860
 5790W        W 6761   8.620   1.910   4.130
 5791W        W 6762   0.310   0.270  13.000
 5792W        W 6763  11.040   7.500   7.160
 5793W        W 6764   4.680  11.710   5.130
 5794W        W 6765   8.800   0.060   0.270
 5795W        W 6766   4.490   7.090   6.070
 5796W        W 6767  12.640   3.050  12.960
 5797W        W 6768  11.460   3.990  10.080
 5798W        W 6769   3.460  13.820  10.660
 5799W        W 6770   1.820   5.630   8.600
 5800W        W 6771   5.250   0.450   1.650
 5801W        W 6772   2.680   2.720  10.390
 5802W        W 6773  10.320   1.440   3.500
 5803W        W 6774   2.380   8.870   6.250
 5804W        W 6775   7.630  11.300   0.680
 5805W        W 6776   3.160  11.620   6.230
 5806W        W 6777   0.900   9.170   2.380
 5807W        W 6778   5.280   8.240   1.460
 5808W        W 6779   8.620   2.610   6.200
 5809W        W 6780   7.740   9.810  11.930
 5810W        W 6781   4.500   7.380   0.250
 5811W        W 6782   6.860   1.440   4.030
 5812W        W 6783  13.560   6.980   5.620
 5813W        W 6784   5.540   4.020   0.620
 5814W        W 6785   0.200   6.730   6.940
 5815W        W 6786  10.970   8.760   1.520
 5816W        W 6787   8.390   7.900   4.660
 5817W        W 6788   6.550   2.650   2.610
 5818W        W 6789  13.270  11.170   2.380
 5819W        W 6790   3.210   9.060   8.080
 5820W        W 6791   7.690   1.460  12.080
 5821W        W 6792   2.150   0.640   3.560
 5822W        W 6793   6.840   7.410   5.960
 5823W        W 6794   0.420   7.000   3.890
 5824W        W 6795  12.600  10.990   5.880
 5825W        W 6796  10.760   2.470   0.190
 5826W        W 6797   0.430   2.380   2.200
 5827W        W 6798  10.690  12.980   8.250
 5828W        W 6799   1.150   8.020   4.370
 5829W        W 6800   9.890   6.700  11.880
 5830W        W 6801   6.590   8.750  12.830
 5831W        W 6802   2.410  12.850   0.580
 5832W        W 6803   9.080   1.850   6.360
 5833W        W 6804  13.890   9.400  11.070
 5834W        W 6805   9.780   1.010   6.140
 5835W        W 6806  13.460   7.070   5.130
 5836W        W 6807  11.470   1.510   6.940
 5837W        W 6808   2.070   9.280   6.330
 5838W        W 6809   6.330   5.380   6.700
 5839W        W 6810   8.770  13.340   1.020
 5840W        W 6811   2.570   4.990   2.340
 5841W        W 6812  11.300  10.130   4.280
 5842W        W 6813   0.590   3.520   2.370
 5843W        W 6814   0.500   5.000   5.210
 5844W        W 6815   5.970   5.370  12.990
 5845W        W 6816   2.330   8.360   2.030
 5846W        W 6817   1.230   7.480   0.660
 5847W        W 6818   7.070   0.740  13.000
 5848W        W 6819  11.560   3.650  10.620
 5849W        W 6820  10.620   7.360   1.880
 5850W        W 6821   3.570   1.720   2.340
 5851W        W 6822   4.550  11.880   3.420
 5852W        W 6823   6.630   4.070  13.110
 5853W        W 6824   2.670  10.720   6.960
 5854W        W 6825  12.820   9.230   6.130
 5855W        W 6826   4.200  11.570   1.810
 5856W        W 6827   9.050   4.630   1.800
 5857W        W 6828   9.620   0.840  11.250
 5858W        W 6829   2.520   7.470  10.250
 5859W        W 6830  10.200   9.280  13.030
 5860W        W 6831   0.410   5.610   0.310
 5861W        W 6832   3.730   4.420  10.000
 5862W        W 6833   6.160   0.390   9.290
 5863W        W 6834   4.480  11.570   3.840
 5864W        W 6835   7.060   7.700   2.600
 5865W        W 6836   4.800   2.030   7.190
 5866W        W 6837  11.990   0.070   7.710
 5867W        W 6838   6.070   6.660   9.270
 5868W        W 6839   5.420  13.150  10.480
 5869W        W 6840  13.660   5.410  11.520
 5870W        W 6841   3.750   7.010   0.160
 5871W        W 6842   5.940   0.870  12.360
 5872W        W 6843  11.950   5.630   8.530
 5873W        W 6844   8.930  10.500   2.650
 5874W        W 6845  11.530   4.910   6.630
 5875W        W 6846   7.730   5.150   2.560
 5876W        W 6847  13.580  12.710   7.940
 5877W        W 6848   6.330   9.980   8.480
 5878W        W 6849   0.370   6.710   7.970
 5879W        W 6850  13.030   5.600   8.510
 5880W        W 6851   7.360   8.590   8.890
 5881W        W 6852   5.400   7.610  13.450
 5882W        W 6853   2.930   4.410   0.220
 5883W        W 6854   2.450   4.140  12.320
 5884W        W 6855  11.040  13.740   7.360
 5885W        W 6856   3.820   1.110  11.000
 5886W        W 6857   9.590  12.770   1.130
 5887W        W 6858   0.830   5.440  11.330
 5888W        W 6859  11.730   8.940   4.270
 5889W        W 6860  12.920   1.200  13.520
 5890W        W 6861   2.860   2.250  11.310
 5891W        W 6862  13.610   7.530   8.230
 5892W        W 6863   1.090   7.760   6.930
 5893W        W 6864  11.560   0.730   6.520
 5894W        W 6865  13.470  13.250   3.590
 5895W        W 6866  10.230   2.790   1.030
 5896W        W 6867  12.240  11.410   3.440
 5897W        W 6868   6.880   6.060   0.340
 5898W        W 6869   4.880  13.920   9.480
 5899W        W 6870   6.230   5.150   1.870
 5900W        W 6871   6.270   0.620   6.020
 5901W        W 6872  10.920   9.210   8.260
 5902W        W 6873  13.110  11.490  12.370
 5903W        W 6874   3.220   0.650   8.390
 5904W        W 6875   5.280   4.960   7.340
 5905W        W 6876   8.910   8.560  10.090
 5906W        W 6877   0.070  10.940   4.250
 5907W        W 6878  12.760   7.120   2.670
 5908W        W 6879  13.160   5.110   8.470
 5909W        W 6880  11.700   2.190   7.530
 5910W        W 6881  12.880  11.270   2.010
 5911W        W 6882  10.910   1.880   8.130
 5912W        W 6883   3.940   7.870   7.020
 5913W        W 6884   5.680   8.800   8.600
 5914W        W 6885   5.940  11.270   2.820
 5915W        W 6886  11.230  13.150   7.570
 5916W        W 6887  11.700   5.810   9.460
 5917W        W 6888   4.990   3.300   3.160
 5918W        W 6889  13.270   2.490   3.120
 5919W        W 6890   3.550   3.230   9.530
 5920W        W 6891   2.280   4.920  12.830
 5921W        W 6892  10.400   5.680   1.230
 5922W        W 6893  12.090   9.810   2.130
 5923W        W 6894  13.790   5.660  10.990
 5924W        W 6895   1.270   9.690  12.990
 5925W        W 6896   3.330  11.500   6.730
 5926W        W 6897  13.220   8.750   3.320
 5927W        W 6898   0.560   1.900  12.230
 5928W        W 6899   6.270   5.880   8.130
 5929W        W 6900   4.550  10.160  12.790
 5930W        W 6901   4.350   8.040   4.650
 5931W        W 6902   5.340  10.480  13.130
 5932W        W 6903  10.160   6.260  13.560
 5933W        W 6904   0.920   7.970   3.970
 5934W        W 6905   1.200   4.270  12.660
 5935W        W 6906  10.580   0.240  12.060
 5936W        W 6907   4.930  10.480   6.090
 5937W        W 6908   0.640  12.660   4.040
 5938W        W 6909  13.460   0.070   7.060
 5939W        W 6910  12.040   4.040   9.450
 5940W        W 6911   6.610   1.160   8.130
 5941W        W 6912   9.870   9.980   0.420
 5942W        W 6913   0.050   2.110   0.750
 5943W        W 6914  12.270   5.030  11.550
 5944W        W 6915  13.470   9.820   9.180
 5945W        W 6916   2.590   8.340   6.280
 5946W        W 6917   1.800  10.270   8.180
 5947W        W 6918   0.930  13.510   0.740
 5948W        W 6919   3.760   3.300   9.060
 5949W        W 6920  12.450   7.090   8.500
 5950W        W 6921   5.540  10.300   0.870
 5951W        W 6922   6.460   1.470   5.800
 5952W        W 6923   2.980  13.860   6.450
 5953W        W 6924   8.570  11.000  11.870
 5954W        W 6925   6.780   4.080   0.960
 5955W        W 6926  13.330   4.720  13.760
 5956W        W 6927   5.800   1.710   9.830
 5957W        W 6928  11.000   8.270   0.700
 5958W        W 6929   2.870  13.310   7.720
 5959W        W 6930   1.030   0.120  11.550
 5960W        W 6931   0.780  12.010   1.380
 5961W        W 6932   7.520  11.040  11.770
 5962W        W 6933  10.100   1.710   7.090
 5963W        W 6934   6.040   9.780   5.080
 5964W        W 6935   7.630   0.320   2.100
 5965W        W 6936   1.520   0.130   2.230
 5966W        W 6937  13.230   2.830   9.360
 5967W        W 6938   5.910   3.990   9.640
 5968W        W 6939  11.780  11.400   9.090
 5969W        W 6940  11.200  12.870  13.750
 5970W        W 6941   5.950   8.780   4.650
 5971W        W 6942  11.890   9.810  11.790
 5972W        W 6943  10.290  13.320  10.190
 5973W        W 6944   5.680   0.880   2.780
 5974W        W 6945  11.810   1.150   4.560
 5975W        W 6946   0.330   2.630   6.500
 5976W        W 6947  12.990   3.980  12.380
 5977W        W 6948   3.260   8.620   1.150
 5978W        W 6949   6.100   0.740   8.990
 5979W        W 6950   0.730   0.410   9.420
 5980W        W 6951   8.430   7.450   3.880
 5981W        W 6952   2.280   8.540  11.110
 5982W        W 6953   8.030  13.150  12.180
 5983W        W 6954  13.890  11.430   5.570
 5984W        W 6955   9.610   5.640   5.930
 5985W        W 6956   4.280   3.250  13.850
 5986W        W 6957   2.390  11.510   2.490
 5987W        W 6958   3.220  10.760  12.250
 5988W        W 6959  10.660  13.700   2.670
 5989W        W 6960   7.590  10.240   5.530
 5990W        W 6961  12.510  12.940  13.310
 5991W        W 6962  13.070   3.570  11.970
 5992W        W 6963  12.630   4.440   2.230
 5993W        W 6964   5.850   5.730   7.760
 5994W        W 6965   7.550   5.550   7.280
 5995W        W 6966   4.160   3.660   0.850
 5996W        W 6967   1.130   6.660  12.120
 5997W        W 6968   1.160   7.560  12.010
 5998W        W 6969   8.180   4.140  11.660
 5999W        W 6970   9.020   9.580   4.280
 6000W        W 6971  10.220   6.770   2.490
 6001W        W 6972   4.380  13.210   1.730
 6002W        W 6973  10.420  11.370  12.020
 6003W        W 6974  10.560   8.230   5.310
 6004W        W 6975   9.600  11.250  13.630
 6005W        W 6976   0.590  13.670   7.620
 6006W        W 6977   6.590   7.950  12.370
 6007W        W 6978   3.910   3.720   9.570
 6008W        W 6979   5.300  13.110   9.210
 6009W        W 6980  13.400   1.920  12.370
 6010W        W 6981   6.330   7.610   4.360
 6011W        W 6982   9.010  10.890   7.770
 6012W        W 6983   7.980   4.760  13.310
 6013W        W 6984   0.120  11.990  10.510
 6014W        W 6985   3.370   6.020  13.320
 6015W        W 6986   4.330   1.940   7.370
 6016W        W 6987   3.780   9.790  11.670
 6017W        W 6988  10.920   7.370   6.340
 6018W        W 6989  13.210  12.960   4.370
 6019W        W 6990  11.240   1.190   6.620
 6020W        W 6991  10.430   3.120   3.220
 6021W        W 6992  13.840  12.120   3.560
 6022W        W 6993  10.340   4.220   9.240
 6023W        W 6994   4.290   5.950   0.740
 6024W        W 6995  12.050  10.070   7.680
 6025W        W 6996   5.060  11.780  13.350
 6026W        W 6997   2.310   0.620   4.060
 6027W        W 6998   4.790   8.210   8.940
 6028W        W 6999   6.550   1.750  10.160
 6029W        W 7000   0.350   8.290  12.700
 6030W        W 7001   2.850  13.190   1.380
 6031W        W 7002   7.510  13.320   0.130
 6032W        W 7003   5.060   5.090   6.500
 6033W        W 7004   7.260   7.810   2.120
 6034W        W 7005   3.490  10.690   6.980
 6035W        W 7006   4.730  13.910   3.290
 6036W        W 7007   4.360   7.550   7.890
 6037W        W 7008  10.470  10.890  11.880
 6038W        W 7009   5.700  12.900   2.760
 6039W        W 7010   0.220   6.970   8.690
 6040W        W 7011   6.080   6.480  10.560
 6041W        W 7012   0.980   5.390  12.480
 6042W        W 7013   8.690   9.180  13.040
 6043W        W 7014   9.810   4.230   6.570
 6044W        W 7015  12.760  10.440   8.690
 6045W        W 7016   6.460   3.960   5.870
 6046W        W 7017   0.880  13.800   6.070
 6047W        W 7018  12.590   6.730   8.140
 6048W        W 7019   8.060   3.620   0.740
 6049W        W 7020   9.680   8.950   0.090
 6050W        W 7021   7.560  13.270   8.010
 6051W        W 7022   5.470  10.440   6.860
 6052W        W 7023   8.090  13.160   7.930
 6053W        W 7024   6.320   2.030  13.490
 6054W        W 7025  13.530   1.290   0.620
 6055W        W 7026   4.270   7.520   9.430
 6056W        W 7027   4.260   8.690   7.650
 6057W        W 7028  10.470   8.560  13.440
 6058W        W 7029   6.120   8.220  10.660
 6059W        W 7030   6.100   4.610  12.270
 6060W        W 7031   3.150   4.340   7.000
 6061W        W 7032  12.340   9.770   6.830
 6062W        W 7033  13.120   8.620   7.850
 6063W        W 7034   5.320   7.060  13.000
 6064W        W 7035  12.690   7.400   0.080
 6065W        W 7036   7.060   0.890   3.710
 6066W        W 7037   1.470   0.560  13.120
 6067W        W 7038   4.680   0.280   2.280
 6068W        W 7039   2.230   3.840   8.260
 6069W        W 7040   3.370   7.470  12.330
 6070W        W 7041   1.140   0.690  12.610
 6071W        W 7042   5.740   4.940  12.850
 6072W        W 7043   6.940   3.560   4.050
 6073W        W 7044   0.620   6.470   7.010
 6074W        W 7045   4.890   3.730  13.210
 6075W        W 7046   3.450   8.780   5.750
 6076W        W 7047   0.760   7.290   3.560
 6077W        W 7048   1.350   8.090   9.050
 6078W        W 7049   5.600  12.970  11.840
 6079W        W 7050   7.930   2.640   3.660
 6080W        W 7051   5.150   1.750  11.160
 6081W        W 7052   4.150   9.840   4.540
 6082W        W 7053  12.210  13.720  13.040
 6083W        W 7054  10.680   6.230   2.180
 6084W        W 7055   6.580  10.100   7.470
 6085W        W 7056  13.090   2.590   2.660
 6086W        W 7057  11.520  12.060   7.110
 6087W        W 7058   6.220   6.780   1.560
 6088W        W 7059   4.650   8.960   2.910
 6089W        W 7060   2.410   8.350   7.700
 6090W        W 7061   7.830   4.320  10.830
 6091W        W 7062   4.940   6.380   5.460
 6092W        W 7063  11.170   2.620   7.030
 6093W        W 7064   4.360  13.090   8.100
 6094W        W 7065   7.860   1.270  10.270
 6095W        W 7066   1.160   3.710   0.790
 6096W        W 7067   3.880  13.370   7.860
 6097W        W 7068   4.210  10.940   7.680
 6098W        W 7069  10.270   0.170  11.620
 6099W        W 7070  10.660   7.640  10.490
 6100W        W 7071  13.190   7.810  12.040
 6101W        W 7072   8.110  10.940  10.490
 6102W        W 7073  10.390   3.770   6.320
 6103W        W 7074   1.940   7.350  11.190
 6104W        W 7075   6.850   4.880   8.280
 6105W        W 7076   0.920   2.460   8.600
 6106W        W 7077  13.010  11.150  11.510
 6107W        W 7078   3.560   2.530  13.620
 6108W        W 7079   0.470  12.440   7.810
 6109W        W 7080  13.690   2.180   4.470
 6110W        W 7081   0.600   1.360   6.570
 6111W        W 7082   5.140  11.380  12.220
 6112W        W 7083   8.050   1.620  13.300
 6113W        W 7084  11.260   8.260   1.130
 6114W        W 7085   4.370   7.630   8.800
 6115W        W 7086   6.180   5.340   2.920
 6116W        W 7087   4.130   8.580  10.570
 6117W        W 7088   0.990  13.330  10.440
 6118W        W 7089   0.260   9.660   2.840
 6119W        W 7090   1.540  10.050  12.750
 6120W        W 7091   4.360   6.390   3.510
 6121W        W 7092   2.230   2.150   4.320
 6122W        W 7093   2.300  10.870   7.900
 6123W        W 7094   1.100  10.550   7.390
 6124W        W 7095  12.650  10.380   6.050
 6125W        W 7096  12.630  12.830  10.630
 6126W        W 7097   4.200   5.560  13.640
 6127W        W 7098   6.410  10.840   5.410
 6128W        W 7099   3.370  13.860   9.050
 6129W        W 7100   9.060  13.150   2.210
 6130W        W 7101   7.220   3.980   7.120
 6131W        W 7102   7.520   6.490   1.250
 6132W        W 7103  13.750  10.530   7.750
 6133W        W 7104   5.640   4.550   4.340
 6134W        W 7105   9.220   6.220   6.980
 6135W        W 7106   7.990  12.440  10.810
 6136W        W 7107   0.610  11.510   5.180
 6137W        W 7108   3.790  12.320  11.800
 6138W        W 7109   5.470   7.780   1.740
 6139W        W 7110  12.020   1.590   2.810
 6140W        W 7111   9.080   4.140   3.020
 6141W        W 7112  11.390   9.050   8.430
 6142W        W 7113   4.620   9.090   7.650
 6143W        W 7114   8.660   8.720   8.290
 6144W        W 7115   0.220   1.210  13.660
 6145W        W 7116   6.260   9.540   4.620
 6146W        W 7117  11.470   9.760   0.590
 6147W        W 7118   6.790   1.890   3.800
 6148W        W 7119  13.710  12.800   2.830
 6149W        W 7120   0.860  12.850   1.730
 6150W        W 7121   6.970   2.610   9.000
 6151W        W 7122  10.130   8.190  13.280
 6152W        W 7123  12.670   8.930  12.780
 6153W        W 7124   7.800   9.810  13.810
 6154W        W 7125   0.240  11.850   3.270
 6155W        W 7126  12.620   5.890  10.630
 6156W        W 7127   4.640   4.710   5.820
 6157W        W 7128   6.160   4.610   2.200
 6158W        W 7129   9.510   5.970   7.310
 6159W        W 7130   5.060  12.320   2.550
 6160W        W 7131   5.690   0.590   2.350
 6161W        W 7132   4.390   8.630   8.460
 6162W        W 7133   9.780   1.470  10.970
 6163W        W 7134   4.500  13.580   7.670
 6164W        W 7135  11.820  12.010   8.370
 6165W        W 7136  10.220   1.780   5.670
 6166W        W 7137   5.800  13.700   7.580
 6167W        W 7138   5.530  11.750   8.490
 6168W        W 7139  13.370   7.000  11.550
 6169W        W 7140   2.950  10.450   1.610
 6170W        W 7141   5.350   1.410   8.370
 6171W        W 7142   8.930  11.340  11.190
 6172W        W 7143   7.760  12.340   5.370
 6173W        W 7144   4.480   8.140   3.240
 6174W        W 7145   1.100  11.760   9.260
 6175W        W 7146  13.120   6.710   2.610
 6176W        W 7147   7.390   9.280   9.040
 6177W        W 7148   9.440  12.920  10.140
 6178W        W 7149   8.340   7.430   4.480
 6179W        W 7150   5.330   0.050   0.810
 6180W        W 7151   0.610   7.580   8.270
 6181W        W 7152   5.880   3.450   9.460
 6182W        W 7153  11.090   6.550  10.050
 6183W        W 7154  10.880  12.920  11.380
 6184W        W 7155  11.660  10.330  10.390
 6185W        W 7156   1.430   6.870   6.190
 6186W        W 7157  10.970   0.560   1.740
 6187W        W 7158   7.570  13.770   0.050
 6188W        W 7159   3.090   1.870   1.800
 6189W        W 7160  11.710   6.300  12.380
 6190W        W 7161   3.010   4.780   8.140
 6191W        W 7162   3.920   9.520   4.980
 6192W        W 7163  12.370  10.710   8.830
 6193W        W 7164  11.010  10.610   8.340
 6194W        W 7165   2.900  10.120   6.910
 6195W        W 7166   4.950   3.180   7.390
 6196W        W 7167  12.300   6.950   5.190
 6197W        W 7168   2.810   0.820  11.290
 6198W        W 7169   4.070  13.500   5.190
 6199W        W 7170   7.210  10.330   3.730
 6200W        W 7171   3.180   3.550  12.530
 6201W        W 7172   7.700   1.040   4.990
 6202W        W 7173  11.500  12.070  11.150
 6203W        W 7174   7.130  11.910  13.680
 6204W        W 7175  11.960  12.300   3.480
 6205W        W 7176   8.530   3.050   6.680
 6206W        W 7177   1.780   7.720  13.540
 6207W        W 7178   9.910   3.130  13.510
 6208W        W 7179   6.970   7.220   9.810
 6209W        W 7180  11.990   0.050  11.760
 6210W        W 7181   0.740   5.410   0.020
 6211W        W 7182  12.880  10.210   2.790
 6212W        W 7183   8.510   6.540  12.290
 6213W        W 7184   8.410  10.810   6.160
 6214W        W 7185   4.920   1.060   5.930
 6215W        W 7186   5.680   3.860   5.670
 6216W        W 7187   6.730   8.010  10.530
 6217W        W 7188   3.640   2.800   9.140
 6218W        W 7189  13.870  10.670   5.310
 6219W        W 7190  11.540   0.820  10.930
 6220W        W 7191   1.860   4.120   2.560
 6221W        W 7192  12.260   9.200  10.110
 6222W        W 7193   5.640  13.560   2.580
 6223W        W 7194  10.650   9.960   7.650
 6224W        W 7195  11.520   0.490   9.450
 6225W        W 7196  12.400  10.550   2.850
 6226W        W 7197   4.300  13.870  12.180
 6227W        W 7198  11.310   7.140   6.790
 6228W        W 7199   1.850  12.820   8.550
 6229W        W 7200   6.960   7.670   6.410
 6230W        W 7201   2.390   9.250  13.610
 6231W        W 7202   9.690  13.750  12.310
 6232W        W 7203  12.890  11.660  11.600
 6233W        W 7204   3.070   5.460   9.130
 6234W        W 7205  12.180  12.010   1.870
 6235W        W 7206  10.480   4.320   2.850
 6236W        W 7207   2.820   9.490   3.530
 6237W        W 7208   1.940  12.670   2.560
 6238W        W 7209   2.560  10.470   1.300
 6239W        W 7210   7.800   6.920   2.200
 6240W        W 7211  11.970   9.170   7.450
 6241W        W 7212   6.300   3.100  10.110
 6242W        W 7213  13.470   7.760   3.410
 6243W        W 7214   4.120  13.500  10.160
 6244W        W 7215   7.840  10.140   2.630
 6245W        W 7216   0.900   0.190   2.460
 6246W        W 7217   4.810  12.740   5.740
 6247W        W 7218   3.890   0.940   1.260
 6248W        W 7219  10.000  10.480   3.350
 6249W        W 7220   3.050   1.760   1.160
 6250W        W 7221   7.980   9.330  10.350
 6251W        W 7222  13.060   6.550   6.120
 6252W        W 7223   2.050  12.560   1.600
 6253W        W 7224  10.900  10.370   6.320
 6254W        W 7225   5.310   3.840   5.130
 6255W        W 7226  13.900   4.980   4.350
 6256W        W 7227   5.160   4.390   4.220
 6257W        W 7228   5.270   9.290   3.680
 6258W        W 7229   1.260   3.790   7.830
 6259W        W 7230   9.950   9.100   5.230
 6260W        W 7231   3.900  13.050  12.620
 6261W        W 7232   1.120   8.090   8.100
 6262W        W 7233   3.380   7.310   0.280
 6263W        W 7234   3.990   8.520   0.320
 6264W        W 7235  11.780   5.830   6.590
 6265W        W 7236  13.360   5.010   6.080
 6266W        W 7237  11.490   1.710   6.480
 6267W        W 7238  13.900  12.110   4.050
 6268W        W 7239   1.090   0.630   0.110
 6269W        W 7240  11.630   2.490   3.320
 6270W        W 7241   3.610   5.170   8.680
 6271W        W 7242   4.300  10.790   8.450
 6272W        W 7243   6.940   7.030   4.920
 6273W        W 7244  10.500   7.110   0.060
 6274W        W 7245   5.750  12.720   5.850
 6275W        W 7246   8.840   7.460  12.770
 6276W        W 7247   5.810   3.680   4.950
 6277W        W 7248   6.460   5.480  13.100
 6278W        W 7249  10.360  10.510   9.980
 6279W        W 7250  12.460   7.170   0.480
 6280W        W 7251   5.660   9.160  13.800
 6281W        W 7252   4.120  12.360   2.220
 6282W        W 7253   7.120   4.810   8.790
 6283W        W 7254   0.840   9.890   2.200
 6284W        W 7255  13.190  12.380  12.220
 6285W        W 7256   8.460  11.720   0.300
 6286W        W 7257   6.970   6.720   5.440
 6287W        W 7258   3.590   4.810  11.820
 6288W        W 7259   8.430   0.910   8.040
 6289W        W 7260   7.870  11.220   5.520
 6290W        W 7261   4.980   3.070   4.080
 6291W        W 7262  13.410   3.000   6.130
 6292W        W 7263   9.450   0.170   9.030
 6293W        W 7264  10.410   5.920   3.840
 6294W        W 7265   6.630   3.180   4.100
 6295W        W 7266   2.400   9.780   6.910
 6296W        W 7267  11.900  12.630   3.130
 6297W        W 7268   1.000   6.580   0.740
 6298W        W 7269   2.450   4.790   8.840
 6299W        W 7270   5.660  10.930  12.510
 6300W        W 7271   6.970  12.840   8.560
 6301W        W 7272   3.270  10.170   9.660
 6302W        W 7273   5.240  11.830   0.970
 6303W        W 7274   0.930   0.700   5.470
 6304W        W 7275   5.150   4.980  13.260
 6305W        W 7276   9.360  12.970  10.640
 6306W        W 7277   1.240   1.250   1.690
 6307W        W 7278   3.760  13.480   3.260
 6308W        W 7279  13.050  10.650   2.720
 6309W        W 7280  10.360   2.600   3.230
 6310W        W 7281   8.950  10.210  13.480
 6311W        W 7282   8.370   2.750   3.400
 6312W        W 7283  12.370   9.970   0.340
 6313W        W 7284   7.270  10.880   8.930
 6314W        W 7285   4.480   4.900   9.710
 6315W        W 7286   5.990   1.350  10.900
 6316W        W 7287   4.660   1.700  12.130
 6317W        W 7288  13.490   7.410   5.990
 6318W        W 7289   3.200   0.980   2.290
 6319W        W 7290   7.250  11.720   4.720
 6320W        W 7291   0.770  10.790  12.210
 6321W        W 7292   5.210  11.260  10.360
 6322W        W 7293   4.580   1.430  13.590
 6323W        W 7294   8.420  10.170   3.920
 6324W        W 7295   3.510  13.850   7.620
 6325W        W 7296   1.070  11.180  12.270
 6326W        W 7297   9.500  13.700  13.900
 6327W        W 7298  13.460   3.330   7.870
 6328W        W 7299   5.080   1.400   9.830
 6329W        W 7300   9.710  12.540   2.480
 6330W        W 7301  13.110   6.250   9.490
 6331W        W 7302   4.260   1.620   5.370
 6332W        W 7303   6.770   8.020   6.660
 6333W        W 7304   2.550  10.110   9.150
 6334W        W 7305  12.810   8.210  13.810
 6335W        W 7306   5.020  10.720  10.580
 6336W        W 7307  12.620  13.620  12.550
 6337W        W 7308  11.110   7.020  11.180
 6338W        W 7309   6.500   0.990   0.810
 6339W        W 7310  10.720   2.590   2.310
 6340W        W 7311   5.440  12.970   8.750
 6341W        W 7312   8.120   7.700   2.400
 6342W        W 7313   9.210   6.510   9.480
 6343W        W 7314  11.870   2.900   7.690
 6344W        W 7315  11.220   9.150  11.810
 6345W        W 7316  10.910  11.140  13.180
 6346W        W 7317   4.660   3.760  11.350
 6347W        W 7318   6.040   1.970   8.810
 6348W        W 7319   0.950   6.870   2.010
 6349W        W 7320  11.650   7.640  11.020
 6350W        W 7321  11.230   4.130   6.070
 6351W        W 7322   7.480   2.660   5.950
 6352W        W 7323   4.580   4.610   1.650
 6353W        W 7324  10.110   8.660   4.620
 6354W        W 7325   1.960   2.210  12.850
 6355W        W 7326   9.300   6.800   9.000
 6356W        W 7327  11.680   0.470   3.410
 6357W        W 7328   9.180   7.000  13.290
 6358W        W 7329   1.400   4.400   1.450
 6359W        W 7330  12.620   7.820   1.920
 6360W        W 7331   7.520   2.040   7.150
 6361W        W 7332  12.860   9.800   8.530
 6362W        W 7333   6.170  12.930   2.770
 6363W        W 7334  13.920   0.880   3.880
 6364W        W 7335  10.940   8.400   4.290
 6365W        W 7336  10.180   2.670  11.930
 6366W        W 7337  11.330   9.420   1.320
 6367W        W 7338   0.900   4.440   8.610
 6368W        W 7339  11.470   5.190  12.410
 6369W        W 7340   4.520  11.190  13.400
 6370W        W 7341   2.490  10.970   1.180
 6371W        W 7342   3.400  13.790   6.210
 6372W        W 7343  10.820   3.780  13.670
 6373W        W 7344   0.060   6.910   5.360
 6374W        W 7345  12.110   7.780  12.210
 6375W        W 7346  13.640   1.780  13.190
 6376W        W 7347  13.640   4.760  10.480
 6377W        W 7348   5.220   4.970   7.940
 6378W        W 7349   8.990  11.850  11.860
 6379W        W 7350  11.590  10.560   8.240
 6380W        W 7351   0.600   7.250  10.620
 6381W        W 7352   9.020   5.890   0.990
 6382W        W 7353   4.670   8.520   7.450
 6383W        W 7354   5.960   6.380  11.440
 6384W        W 7355   3.750  10.080   7.710
 6385W        W 7356   6.730   0.990   5.040
 6386W        W 7357  10.820   3.150   2.480
 6387W        W 7358   9.380  11.070   0.790
 6388W        W 7359   8.060   2.420  12.940
 6389W        W 7360   4.740   4.150   4.410
 6390W        W 7361   4.610   1.490   1.820
 6391W        W 7362  12.950   6.540  10.660
 6392W        W 7363   0.210  10.050   7.000
 6393W        W 7364   8.210  11.120   1.490
 6394W        W 7365   9.330   8.290  10.830
 6395W        W 7366   9.710   4.300  11.440
 6396W        W 7367  13.800   1.620   4.490
 6397W        W 7368   6.630   6.720   2.700
 6398W        W 7369   5.550  13.460   5.800
 6399W        W 7370  13.720   7.740   7.680
 6400W        W 7371   8.730   2.660  12.320
 6401W        W 7372  13.170  13.260   2.170
 6402W        W 7373   5.440  13.000   5.570
 6403W        W 7374   3.840   2.470   8.100
 6404W        W 7375   2.400  11.610  10.700
 6405W        W 7376   4.440   4.430  13.850
 6406W        W 7377  12.250  11.720   2.720
 6407W        W 7378   9.690   1.560   2.680
 6408W        W 7379  11.470   5.450   6.540
 6409W        W 7380   6.070   1.510   9.400
 6410W        W 7381   8.510   7.870  12.610
 6411W        W 7382   0.840  11.600  10.140
 6412W        W 7383   5.370   9.970  10.800
 6413W        W 7384   6.090   7.400  10.230
 6414W        W 7385  12.070   1.540  12.410
 6415W        W 7386   4.710   6.950   5.280
 6416W        W 7387   2.110  13.210   8.110
 6417W        W 7388   5.500   0.340   8.350
 6418W        W 7389   8.970  11.590   0.460
 6419W        W 7390   7.260  13.570  12.710
 6420W        W 7391  13.340   3.250   5.350
 6421W        W 7392   3.230  10.690  11.740
 6422W        W 7393  13.320   2.680   0.270
 6423W        W 7394   4.350   4.970   0.450
 6424W        W 7395   4.550   3.660   2.480
 6425W        W 7396   3.590   8.730   3.820
 6426W        W 7397   8.750   7.090   4.790
 6427W        W 7398  12.330  10.990   2.630
 6428W        W 7399   2.570   2.540   0.670
 6429W        W 7400  12.750   0.210  12.430
 6430W        W 7401   0.210   8.280   2.270
 6431W        W 7402   2.530  12.590  10.570
 6432W        W 7403   1.280   9.730   6.750
 6433W        W 7404  10.290   6.830   0.500
 6434W        W 7405   3.300   2.490   5.880
 6435W        W 7406   2.680   0.830   0.430
 6436W        W 7407  12.680   0.460   0.940
 6437W        W 7408   8.300   6.580   0.450
 6438W        W 7409   4.790  10.350  11.480
 6439W        W 7410   2.430   7.950  11.690
 6440W        W 7411  12.910   4.770  10.800
 6441W        W 7412   7.440   2.950   2.600
 6442W        W 7413   5.640   6.690   6.450
 6443W        W 7414   2.760   0.930   4.720
 6444W        W 7415   9.460  11.160  12.340
 6445W        W 7416   6.910   0.450   9.470
 6446W        W 7417  10.750   2.510   5.040
 6447W        W 7418   5.920  12.240  10.020
 6448W        W 7419   9.150   6.100  11.420
 6449W        W 7420   3.830   5.610   7.450
 6450W        W 7421  10.770  12.320  11.500
 6451W        W 7422   0.920  10.240   6.030
 6452W        W 7423  13.800   7.100   2.100
 6453W        W 7424   2.830   0.580   9.440
 6454W        W 7425  12.070   3.540   1.000
 6455W        W 7426  10.050   3.860  11.330
 6456W        W 7427  12.500   2.300   8.070
 6457W        W 7428   4.970  13.000   0.100
 6458W        W 7429   4.030   8.790   5.710
 6459W        W 7430   0.160   2.800   0.320
 6460W        W 7431   5.120   6.900  12.550
 6461W        W 7432   3.290   7.240   8.540
 6462W        W 7433  10.480   0.030   3.520
 6463W        W 7434   7.000   4.700   0.210
 6464W        W 7435   8.000  10.880   3.570
 6465W        W 7436   2.750   7.480   8.090
 6466W        W 7437  13.490  11.720   6.920
 6467W        W 7438   1.480   1.550   4.460
 6468W        W 7439   5.900  10.950   6.390
 6469W        W 7440  13.640  13.240   6.380
 6470W        W 7441   5.180   4.540   1.890
 6471W        W 7442   9.600   8.960  13.480
 6472W        W 7443  12.410  13.060  10.140
 6473W        W 7444   3.640   4.910  11.210
 6474W        W 7445  12.380   1.730  10.520
 6475W        W 7446  10.660   2.480  13.230
 6476W        W 7447   2.690  12.550  11.750
 6477W        W 7448   4.660   4.410  10.960
 6478W        W 7449  12.140   1.800   7.430
 6479W        W 7450   4.790   2.620  10.540
 6480W        W 7451  12.460   7.760  13.020
 6481W        W 7452   5.330   1.450   3.970
 6482W        W 7453  11.690  11.470  11.500
 6483W        W 7454  13.860   1.960   4.890
 6484W        W 7455   1.480   4.860  13.780
 6485W        W 7456   0.920  13.110   4.100
 6486W        W 7457  11.550   6.590  13.740
 6487W        W 7458  12.560   0.080   2.090
 6488W        W 7459  13.430  13.640   2.390
 6489W        W 7460   2.070  10.470  12.520
 6490W        W 7461  13.660   5.840  10.070
 6491W        W 7462   4.860   7.440  10.580
 6492W        W 7463   7.490   7.520   3.860
 6493W        W 7464   4.140   1.580   5.860
 6494W        W 7465   8.820   9.750  13.140
 6495W        W 7466   5.260   9.480   6.970
 6496W        W 7467   4.100   9.960   0.060
 6497W        W 7468   2.230   3.190  11.940
 6498W        W 7469  12.660   8.270  10.630
 6499W        W 7470   8.920   0.790   9.560
 6500W        W 7471   1.230  11.580  12.530
 6501W        W 7472  10.240   1.850  12.700
 6502W        W 7473   4.260   5.810   0.260
 6503W        W 7474   2.060   9.380   8.450
 6504W        W 7475  12.060   2.370   7.790
 6505W        W 7476   1.250   2.650   9.990
 6506W        W 7477   5.350   3.900   8.130
 6507W        W 7478   4.390  12.780   2.360
 6508W        W 7479  11.060  12.480  13.320
 6509W        W 7480  12.820   4.180   7.120
 6510W        W 7481  13.740   5.140  10.750
 6511W        W 7482   2.300   6.020   7.210
 6512W        W 7483   8.520   8.760  12.300
 6513W        W 7484  11.140   8.220   4.720
 6514W        W 7485   9.670   4.720   8.190
 6515W        W 7486   0.570   3.980   4.380
 6516W        W 7487  11.420   3.060   9.680
 6517W        W 7488   3.020  11.400   9.880
 6518W        W 7489   0.390   7.630   5.760
 6519W        W 7490   6.000  10.210   6.080
 6520W        W 7491   2.590   1.080   7.300
 6521W        W 7492   4.520   0.380  13.330
 6522W        W 7493  10.340   1.320   4.410
 6523W        W 7494   5.840   0.080   5.340
 6524W        W 7495   8.390  11.670   8.070
 6525W        W 7496   9.860   1.200  13.730
 6526W        W 7497   5.410   5.340   0.710
 6527W        W 7498   4.500   7.220  10.300
 6528W        W 7499   0.560   2.940  13.920
 6529W        W 7500   6.980   4.360   8.080
 6530W        W 7501  13.230   4.490  10.370
 6531W        W 7502   3.260   4.610  10.900
 6532W        W 7503   0.820  13.610  13.500
 6533W        W 7504   3.800   5.280   4.510
 6534W        W 7505   2.170   4.950   6.410
 6535W        W 7506  10.440   4.270  11.000
 6536W        W 7507   8.570   6.450   9.620
 6537W        W 7508  11.170  11.990  12.190
 6538W        W 7509   7.270   3.500  11.600
 6539W        W 7510   0.170   9.520  10.640
 6540W        W 7511   5.690   4.750   9.880
 6541W        W 7512   1.670   5.410   4.880
 6542W        W 7513  10.300  11.030  12.340
 6543W        W 7514   1.160  11.240   9.240
 6544W        W 7515   0.230  12.950  10.180
 6545W        W 7516   8.410  10.260   6.580
 6546W        W 7517   1.440  11.600   9.610
 6547W        W 7518   7.900   8.290   7.290
 6548W        W 7519  12.340   3.220   3.970
 6549W        W 7520  11.090   1.130   9.280
 6550W        W 7521  12.720  13.590  11.130
 6551W        W 7522  10.250   0.080  11.110
 6552W        W 7523   3.870  10.530   7.810
 6553W        W 7524   5.360   5.930   0.020
 6554W        W 7525   2.600   9.640   8.460
 6555W        W 7526   1.740  10.800   9.400
 6556W        W 7527   1.100   1.650   4.190
 6557W        W 7528   3.860   4.130   4.150
 6558W        W 7529  13.490   7.330   4.090
 6559W        W 7530  12.380  10.080   3.800
 6560W        W 7531   7.580   4.500   8.880
 6561W        W 7532   8.190   4.570   0.310
 6562W        W 7533   0.640  11.020  10.110
 6563W        W 7534  12.990  11.030  10.350
 6564W        W 7535   7.760   7.420   1.280
 6565W        W 7536   0.110   9.110   1.650
 6566W        W 7537  13.110   2.290   9.630
 6567W        W 7538   3.050   3.310  11.130
 6568W        W 7539   0.180   5.310  11.920
 6569W        W 7540   2.160   0.340  11.110
 6570W        W 7541  13.470   9.310  13.430
 6571W        W 7542   2.630   3.890   8.600
 6572W        W 7543  12.800   4.790   8.580
 6573W        W 7544   0.790   5.030  10.050
 6574W        W 7545   7.280  10.290  13.110
 6575W        W 7546  11.160  12.460  11.260
 6576W        W 7547   3.010  10.170  11.920
 6577W        W 7548   7.240   8.600   3.570
 6578W        W 7549  11.200   2.630   9.780
 6579W        W 7550  12.510   5.200   6.510
 6580W        W 7551   8.530   4.870   0.090
 6581W        W 7552  10.540  13.020   4.850
 6582W        W 7553   1.070   1.990  11.160
 6583W        W 7554  10.680   4.660  10.670
 6584W        W 7555  10.360   5.990   4.880
 6585W        W 7556  12.600  13.680   1.640
 6586W        W 7557   4.800   3.660   7.440
 6587W        W 7558  12.220  13.350   4.130
 6588W        W 7559   1.910   1.370   1.150
 6589W        W 7560  13.160   0.410   8.950
 6590W        W 7561   6.320   8.040   2.070
 6591W        W 7562   3.850   1.870   2.780
 6592W        W 7563   0.390   3.600   2.850
 6593W        W 7564   9.640   1.930  11.400
 6594W        W 7565  11.310   8.510  12.290
 6595W        W 7566   1.850   9.660   8.020
 6596W        W 7567   2.530   4.550   6.240
 6597W        W 7568   1.380  12.480   5.870
 6598W        W 7569   4.210   4.030  10.030
 6599W        W 7570   5.720  10.840   2.590
 6600W        W 7571  13.040  12.290  12.830
 6601W        W 7572   6.090   4.890  11.010
 6602W        W 7573   1.530  13.750  13.170
 6603W        W 7574   7.060   4.620   7.570
 6604W        W 7575  10.900   8.320  13.580
 6605W        W 7576   6.970   3.000   0.220
 6606W        W 7577  10.400   2.920  13.580
 6607W        W 7578   6.530  13.690   2.400
 6608W        W 7579   1.320   0.250   4.080
 6609W        W 7580   9.820   6.740   9.030
 6610W        W 7581   0.470   8.060   8.360
 6611W        W 7582  11.280  12.730   3.940
 6612W        W 7583   1.700   9.040   4.690
 6613W        W 7584  10.480   4.100   4.170
 6614W        W 7585   0.540   9.120   6.400
 6615W        W 7586   9.900   7.760   5.390
 6616W        W 7587   2.300   2.260   1.550
 6617W        W 7588   6.210   9.140   1.910
 6618W        W 7589   8.580   6.970   9.430
 6619W        W 7590   8.870   0.750   8.280
 6620W        W 7591  10.100   6.160  11.820
 6621W        W 7592   6.130   9.100  12.940
 6622W        W 7593  13.680  11.870  10.890
 6623W        W 7594  12.420  11.750   6.900
 6624W        W 7595   6.430   8.480   6.090
 6625W        W 7596   4.160  11.040  12.100
 6626W        W 7597   5.260   7.620   4.900
 6627W        W 7598   8.560   5.890   3.280
 6628W        W 7599   6.380   8.150  11.860
 6629W        W 7600   2.790   6.490   7.960
 6630W        W 7601   6.030  10.260   8.180
 6631W        W 7602   9.100   2.680   5.830
 6632W        W 7603   3.850   6.200   7.190
 6633W        W 7604   7.710   6.740   9.760
 6634W        W 7605   5.400   9.680   6.070
 6635W        W 7606   5.560   4.030   7.690
 6636W        W 7607   3.310   6.870   4.670
 6637W        W 7608   3.530   0.050  11.580
 6638W        W 7609  11.020   7.080  13.290
 6639W        W 7610   3.180   8.230   3.350
 6640W        W 7611   2.770   9.300  11.600
 6641W        W 7612   1.400   6.570   0.420
 6642W        W 7613   9.750   7.380  12.150
 6643W        W 7614   1.510   5.100   2.000
 6644W        W 7615  13.480   3.200  12.150
 6645W        W 7616  13.410   2.420   4.870
 6646W        W 7617   7.570   7.290  13.740
 6647W        W 7618   3.620   1.720   9.510
 6648W        W 7619   7.400   9.730   5.580
 6649W        W 7620   6.630  13.640  13.600
 6650W        W 7621   6.170   6.940   8.430
 6651W        W 7622   6.160  11.260  11.240
 6652W        W 7623  11.950   6.130   0.340
 6653W        W 7624   2.480   9.580   1.970
 6654W        W 7625   0.900   1.500   1.300
 6655W        W 7626   2.210   6.270   8.930
 6656W        W 7627   4.240   8.170  11.640
 6657W        W 7628   3.260  11.950   8.950
 6658W        W 7629  11.540   9.470  12.130
 6659W        W 7630  12.150   7.970   8.710
 6660W        W 7631   4.580   1.240   5.310
 6661W        W 7632   8.640   0.430   8.020
 6662W        W 7633   3.620  12.430   8.320
 6663W        W 7634  11.190  12.220   0.400
 6664W        W 7635   7.990   8.670   1.140
 6665W        W 7636   6.370   9.080   4.670
 6666W        W 7637   9.040   1.780   8.050
 6667W        W 7638   3.030  10.240  12.470
 6668W        W 7639  11.180  12.950  12.280
 6669W        W 7640   0.070   9.120   0.210
 6670W        W 7641  10.080  12.700   1.300
 6671W        W 7642   1.260   8.500   6.420
 6672W        W 7643   4.770   8.730   8.790
 6673W        W 7644  11.910   9.540  10.110
 6674W        W 7645   3.020  10.920   1.890
 6675W        W 7646   2.610   2.820   7.210
 6676W        W 7647   0.310   3.850   2.130
 6677W        W 7648   6.580   2.710   5.720
 6678W        W 7649   1.240   8.910   3.130
 6679W        W 7650   9.290   0.200   0.870
 6680W        W 7651   0.630   4.360  13.220
 6681W        W 7652   2.240   2.080   2.060
 6682W        W 7653  12.310   3.590  13.780
 6683W        W 7654   8.400   1.570   8.590
 6684W        W 7655   0.240   2.300   8.150
 6685W        W 7656   4.120   0.190   7.260
 6686W        W 7657   2.100   2.990  10.190
 6687W        W 7658  13.200   7.270  11.170
 6688W        W 7659   1.810   3.600   8.550
 6689W        W 7660  11.940  13.520   9.580
 6690W        W 7661   3.130  12.530  13.880
 6691W        W 7662   0.870   9.950   8.060
 6692W        W 7663   2.810   4.700  11.090
 6693W        W 7664  11.280  13.370   1.110
 6694W        W 7665   7.310   9.610  11.830
 6695W        W 7666   4.100   0.820   4.250
 6696W        W 7667   7.600   4.080   0.030
 6697W        W 7668  12.040   6.600   8.270
 6698W        W 7669  11.650  13.870   6.350
 6699W        W 7670   4.770  10.610   0.800
 6700W        W 7671   7.700   9.310   1.950
 6701W        W 7672   2.160   3.040   4.620
 6702W        W 7673   0.510  13.290   0.610
 6703W        W 7674   8.640   7.900   0.870
 6704W        W 7675   9.610   1.760   7.090
 6705W        W 7676   8.940   7.540   8.140
 6706W        W 7677   5.720   1.690   8.050
 6707W        W 7678  11.880   7.050   6.550
 6708W        W 7679   1.590   7.750  11.150
 6709W        W 7680   2.300   1.950  13.210
 6710W        W 7681   0.710   2.810   9.800
 6711W        W 7682  10.030  11.110   8.830
 6712W        W 7683   1.560   9.160   8.200
 6713W        W 7684   3.840   9.300   1.380
 6714W        W 7685   0.770   2.670   2.670
 6715W        W 7686  10.750   4.450   5.000
 6716W        W 7687   3.670   8.120   0.490
 6717W        W 7688   5.950  10.710   6.900
 6718W        W 7689  10.900   9.740   2.650
 6719W        W 7690  13.340   4.790   5.050
 6720W        W 7691   8.730   9.340   3.910
 6721W        W 7692   7.590  10.640   1.920
 6722W        W 7693   3.130   7.850   4.330
 6723W        W 7694   5.550   1.980  10.640
 6724W        W 7695   1.810   3.390  11.430
 6725W        W 7696   5.400  13.470   0.230
 6726W        W 7697   2.060  13.610   8.960
 6727W        W 7698   6.850  10.720   9.190
 6728W        W 7699   6.690   4.450   2.090
 6729W        W 7700   8.260   3.170   0.990
 6730W        W 7701   3.560   5.490  11.250
 6731W        W 7702  13.430   1.980   0.050
 6732W        W 7703   6.480   7.630   2.940
 6733W        W 7704   1.910   8.060  11.920
 6734W        W 7705   5.590   8.990   7.660
 6735W        W 7706   5.130   6.480  10.490
 6736W        W 7707   3.460  13.220   6.800
 6737W        W 7708   3.290   6.400  11.040
 6738W        W 7709   7.070  12.000   9.580
 6739W        W 7710   1.070   6.680   1.260
 6740W        W 7711   2.840   9.020   1.060
 6741W        W 7712   6.870   4.520   1.170
 6742W        W 7713  11.730  12.200   4.480
 6743W        W 7714   4.300   4.990   4.150
 6744W        W 7715   4.970   3.500   5.410
 6745W        W 7716   1.620  10.460  13.420
 6746W        W 7717   2.020   0.820   6.410
 6747W        W 7718   5.400   7.300  10.740
 6748W        W 7719   3.090  13.600   1.520
 6749W        W 7720   0.810  10.560   8.120
 6750W        W 7721   0.810   5.200   5.940
 6751W        W 7722   1.310   8.070   3.650
 6752W        W 7723  10.230   6.670   6.110
 6753W        W 7724   8.950   3.010  10.150
 6754W        W 7725   6.400   1.570   2.860
 6755W        W 7726   4.450   8.300   8.020
 6756W        W 7727  11.490   6.720   6.420
 6757W        W 7728  13.820  10.760  10.100
 6758W        W 7729  11.330   1.550  11.860
 6759W        W 7730   1.250   5.110   6.930
 6760W        W 7731   9.730   2.380   2.480
 6761W        W 7732   0.550   7.610   3.890
 6762W        W 7733   8.570   0.180  10.760
 6763W        W 7734  10.240   3.890  10.280
 6764W        W 7735   7.090   7.610  10.730
 6765W        W 7736  12.450   1.560   0.430
 6766W        W 7737   1.330  11.920   4.680
 6767W        W 7738   5.300   3.930   6.180
 6768W        W 7739  12.240   5.820   5.220
 6769W        W 7740   0.400   8.500   2.650
 6770W        W 7741   6.030  11.760   0.220
 6771W        W 7742   2.430   3.360   8.590
 6772W        W 7743   4.420   4.640  12.330
 6773W        W 7744  11.600   5.850   1.150
 6774W        W 7745  12.200   4.170  10.950
 6775W        W 7746   1.230   4.540  12.220
 6776W        W 7747  12.590  10.330   9.190
 6777W        W 7748  11.550   6.990   4.510
 6778W        W 7749   2.370   7.390   4.050
 6779W        W 7750   9.920   2.170   2.070
 6780W        W 7751  11.420   8.970  12.250
 6781W        W 7752   0.490   7.090   8.280
 6782W        W 7753   4.930  10.300   7.860
 6783W        W 7754   8.020  11.730   7.120
 6784W        W 7755   0.160   5.740  12.290
 6785W        W 7756   4.710   6.780   6.880
 6786W        W 7757   7.820   8.210  12.030
 6787W        W 7758   8.160   1.760   4.450
 6788W        W 7759   2.710   8.540   4.700
 6789W        W 7760   0.420   3.360  11.710
 6790W        W 7761   7.810   1.890   4.770
 6791W        W 7762   1.020   7.190   6.080
 6792W        W 7763   8.300   0.180   0.810
 6793W        W 7764   3.410   6.980  10.360
 6794W        W 7765   3.150   4.160   5.310
 6795W        W 7766   7.460   7.290   2.830
 6796W        W 7767  11.850   9.210   9.150
 6797W        W 7768  10.800   5.700   3.020
 6798W        W 7769   9.780   0.450   1.050
 6799W        W 7770   8.640   0.610   0.610
 6800W        W 7771  12.860   9.650   1.130
 6801W        W 7772   1.640   9.120   8.730
 6802W        W 7773   5.530  12.640  13.330
 6803W        W 7774   0.200  12.530   6.320
 6804W        W 7775   2.160  11.920   0.080
 6805W        W 7776  12.930   5.870   6.520
 6806W        W 7777  13.110   0.010  11.010
 6807W        W 7778   1.150   3.390  13.740
 6808W        W 7779   6.570  10.790   2.260
 6809W        W 7780   6.680   9.450   4.410
 6810W        W 7781  10.790   6.480   3.690
 6811W        W 7782   5.240  13.000  10.030
 6812W        W 7783   3.400   3.150   8.460
 6813W        W 7784   4.070   8.130  12.200
 6814W        W 7785   9.260  10.340   1.620
 6815W        W 7786  10.850   2.210   7.150
 6816W        W 7787   0.610   9.360  12.680
 6817W        W 7788  11.460   1.950   4.490
 6818W        W 7789   2.820   9.280  11.050
 6819W        W 7790  10.840  11.360   3.550
 6820W        W 7791  13.850   3.590  12.290
 6821W        W 7792   4.910   4.690  12.090
 6822W        W 7793   6.400   9.340   7.700
 6823W        W 7794   3.460  12.820  12.610
 6824W        W 7795  11.650   2.610  11.540
 6825W        W 7796   9.600  12.840   9.370
 6826W        W 7797  11.450   5.320  11.690
 6827W        W 7798   1.940   5.370   6.600
 6828W        W 7799   7.440   6.580   2.370
 6829W        W 7800   0.560   5.530   5.080
 6830W        W 7801   8.540   4.440   2.750
 6831W        W 7802  13.160   7.340   3.740
 6832W        W 7803  13.250   4.510   7.090
 6833W        W 7804  11.720   8.350   9.690
 6834W        W 7805   9.810  13.860   9.500
 6835W        W 7806   1.530  10.800  13.060
 6836W        W 7807  12.520   1.070   0.410
 6837W        W 7808   3.630   2.120   1.970
 6838W        W 7809  11.280   3.120   5.120
 6839W        W 7810   0.970   2.960   8.580
 6840W        W 7811  11.390  12.570   4.870
 6841W        W 7812  11.920  10.260   2.320
 6842W        W 7813  11.700   5.310   1.670
 6843W        W 7814   0.780   2.160   2.510
 6844W        W 7815   0.020   2.850   5.290
 6845W        W 7816   9.960  10.650   9.710
 6846W        W 7817  13.370   5.810  12.660
 6847W        W 7818   5.480   8.280   0.360
 6848W        W 7819   0.130  11.250   7.760
 6849W        W 7820   5.760   5.920  11.560
 6850W        W 7821   9.120   9.430   3.310
 6851W        W 7822   3.630   6.980   9.820
 6852W        W 7823  11.770  11.700   3.210
 6853W        W 7824   0.570  10.670  11.020
 6854W        W 7825   4.850   9.400   6.020
 6855W        W 7826  10.000   3.050   3.520
 6856W        W 7827   6.430   9.770   5.370
 6857W        W 7828   7.720   8.520   3.810
 6858W        W 7829   5.690   2.100   6.430
 6859W        W 7830   1.340   2.870   0.600
 6860W        W 7831   2.040   4.310   7.970
 6861W        W 7832   1.600  13.300   0.590
 6862W        W 7833   2.450   0.030   3.380
 6863W        W 7834   9.390   9.830   2.050
 6864W        W 7835  12.170   5.970  13.270
 6865W        W 7836   1.120   6.080   0.650
 6866W        W 7837   8.400   4.260   7.850
 6867W        W 7838  11.980   0.420   8.130
 6868W        W 7839   4.130  13.150  13.120
 6869W        W 7840  10.720  11.610  12.340
 6870W        W 7841   9.820   9.230   5.720
 6871W        W 7842   6.640  12.620  12.850
 6872W        W 7843   4.470   0.740   5.350
 6873W        W 7844   6.320   3.160   1.410
 6874W        W 7845  10.140   3.320   0.890
 6875W        W 7846  11.150   4.630   5.970
 6876W        W 7847   6.750   6.220   4.240
 6877W        W 7848  11.030   9.290   1.700
 6878W        W 7849   3.220   8.470   2.020
 6879W        W 7850   4.460   4.980   3.320
 6880W        W 7851   9.570   0.830  12.640
 6881W        W 7852   1.700  13.140   9.850
 6882W        W 7853   2.430   5.560  11.580
 6883W        W 7854   6.010  11.970   4.580
 6884W        W 7855   3.380   3.930  13.310
 6885W        W 7856  10.170  13.870   2.680
 6886W        W 7857  12.510   9.850   7.780
 6887W        W 7858   8.820   7.860   6.370
 6888W        W 7859   3.600   0.570   4.900
 6889W        W 7860  10.110  13.480  10.850
 6890W        W 7861  13.710  13.730   5.680
 6891W        W 7862   1.720   7.420   9.400
 6892W        W 7863   3.060  11.980   9.800
 6893W        W 7864   2.350   2.800   9.780
 6894W        W 7865   0.080   4.600   7.800
 6895W        W 7866   6.470   0.470  12.420
 6896W        W 7867   4.150   1.250   6.220
 6897W        W 7868   7.120   6.110   4.890
 6898W        W 7869   0.930  11.660   5.530
 6899W        W 7870   1.360   3.820   8.480
 6900W        W 7871   4.950   2.740   3.020
 6901W        W 7872   3.890   5.050   2.690
 6902W        W 7873   6.690   8.460  12.400
 6903W        W 7874  11.000   0.290   4.100
 6904W        W 7875  10.670   8.670   6.470
 6905W        W 7876   4.650  13.240   5.750
 6906W        W 7877   7.370   5.880   3.630
 6907W        W 7878  13.480   6.840  11.080
 6908W        W 7879   5.870   7.000   3.300
 6909W        W 7880   4.330   8.980   3.760
 6910W        W 7881   0.640  10.720   2.490
 6911W        W 7882   1.370   3.500  11.690
 6912W        W 7883  10.460   6.420   5.520
 6913W        W 7884   3.940   7.380   5.290
 6914W        W 7885   7.950   4.360   6.760
 6915W        W 7886   1.720   3.690   0.500
 6916W        W 7887  10.370   4.680  10.150
 6917W        W 7888  13.500   7.090   2.570
 6918W        W 7889  12.400   5.400  13.260
 6919W        W 7890  10.700   8.180   8.880
 6920W        W 7891   1.810   8.090   3.390
 6921W        W 7892   0.870  12.090   4.610
 6922W        W 7893   4.810  11.780   7.440
 6923W        W 7894   9.420   6.650  12.580
 6924W        W 7895   5.350   1.480   7.700
 6925W        W 7896   5.780   7.440   0.960
 6926W        W 7897   1.110   7.490   7.660
 6927W        W 7898   9.110   3.160   3.700
 6928W        W 7899   8.770   4.540  13.160
 6929W        W 7900   2.130   6.980   0.600
 6930W        W 7901   9.960   7.760  10.610
 6931W        W 7902   2.190   8.110   6.500
 6932W        W 7903   7.490  10.950   5.750
 6933W        W 7904   3.100   6.170   6.380
 6934W        W 7905   7.270   4.330   0.360
 6935W        W 7906   5.070   3.950  10.990
 6936W        W 7907   4.330  12.180   2.960
 6937W        W 7908   3.000   2.340   0.600
 6938W        W 7909   2.430   5.340   2.690
 6939W        W 7910   8.240   0.640   7.090
 6940W        W 7911   9.170   6.030   0.040
 6941W        W 7912  10.830   6.830  11.590
 6942W        W 7913  13.350   7.790  13.180
 6943W        W 7914  12.390   3.400   6.780
 6944W        W 7915   9.250   6.120   6.480
 6945W        W 7916   5.190   1.430   3.430
 6946W        W 7917   1.810   0.880   6.860
 6947W        W 7918   4.590   0.780   2.320
 6948W        W 7919   2.960   5.950   2.110
 6949W        W 7920   7.120   5.280   8.640
 6950W        W 7921  11.230   0.360   6.600
 6951W        W 7922  12.240   2.510   9.560
 6952W        W 7923   8.130  12.740  11.230
 6953W        W 7924   5.030   0.020   1.360
 6954W        W 7925  13.340   4.350   4.870
 6955W        W 7926   7.310   2.260  13.850
 6956W        W 7927   1.360   7.640  13.270
 6957W        W 7928   0.280  11.800   4.320
 6958W        W 7929   3.530  10.630   3.820
 6959W        W 7930   4.470  13.130   9.270
 6960W        W 7931   3.170   3.080   2.270
 6961W        W 7932   4.580   4.280   5.630
 6962W        W 7933  13.550   0.120   5.280
 6963W        W 7934  12.480   1.430  13.310
 6964W        W 7935  10.780   1.630   2.060
 6965W        W 7936   2.840   6.930   9.440
 6966W        W 7937   3.480   8.360  11.720
 6967W        W 7938  13.580   3.890   4.950
 6968W        W 7939   8.030   5.090   2.140
 6969W        W 7940   3.510  11.440   8.020
 6970W        W 7941  12.780   0.550  11.600
 6971W        W 7942  12.680  13.080   6.560
 6972W        W 7943  12.840   3.300   6.720
 6973W        W 7944  11.190   0.770  13.630
 6974W        W 7945   0.940   0.870   1.930
 6975W        W 7946   4.920   1.080  13.010
 6976W        W 7947   8.080  12.980  11.720
 6977W        W 7948   5.500   3.590  11.770
 6978W        W 7949   6.830   5.060  13.850
 6979W        W 7950  10.200   6.090   6.860
 6980W        W 7951  13.030   6.460   6.910
 6981W        W 7952   7.290   3.030  10.410
 6982W        W 7953  12.470   3.160   1.640
 6983W        W 7954   5.170   0.800   6.710
 6984W        W 7955  10.880   4.600   7.860
 6985W        W 7956  13.120   5.090   5.370
 6986W        W 7957  13.100  12.690  11.380
 6987W        W 7958   9.320   1.520  10.720
 6988W        W 7959   0.560   0.640  12.630
 6989W        W 7960  11.910   2.590   5.400
 6990W        W 7961   3.810  13.130   9.540
 6991W        W 7962   3.890  13.080   0.570
 6992W        W 7963   7.180   7.150   9.350
 6993W        W 7964   6.330   4.310   1.040
 6994W        W 7965   0.610   6.660  12.390
 6995W        W 7966   1.630  11.840   4.310
 6996W        W 7967   6.430   2.440  12.570
 6997W        W 7968   4.550  10.980   9.790
 6998W        W 7969   4.970   1.720   3.850
 6999W        W 7970   0.980   6.270   8.540
 7000W        W 7971  11.910   3.610   8.910
 7001W        W 7972   6.540   2.800   1.110
 7002W        W 7973   7.150   3.900   0.060
 7003W        W 7974   7.380   0.040   1.220
 7004W        W 7975   8.670  10.420   8.870
 7005W        W 7976   8.990   2.680  13.550
 7006W        W 7977   7.660   8.080   1.820
 7007W        W 7978  11.380  12.850   4.440
 7008W        W 7979   8.150  13.160   0.460
 7009W        W 7980  12.530  10.800  10.340
 7010W        W 7981  11.430   9.840   6.220
 7011W        W 7982   5.460  13.000   1.010
 7012W        W 7983  11.200  10.490  13.510
 7013W        W 7984   9.680   7.930   6.000
 7014W        W 7985   8.910   6.750   9.900
 7015W        W 7986  10.140   7.020  12.320
 7016W        W 7987   3.940  12.740   5.560
 7017W        W 7988  11.960  13.060  13.580
 7018W        W 7989   3.640   7.060   6.880
 7019W        W 7990   7.670   1.330  13.480
 7020W        W 7991   1.870   3.420   2.290
 7021W        W 7992   4.740  10.220   6.540
 7022W        W 7993   3.550  10.870   2.880
 7023W        W 7994   5.370   6.660   1.920
 7024W        W 7995   3.180  12.390   7.380
 7025W        W 7996   5.320   7.710   4.180
 7026W        W 7997  10.550   2.570   6.120
 7027W        W 7998   7.990   8.340  11.110
 7028W        W 7999  11.280  13.640   2.000
 7029W        W 8000   5.840   9.290   8.440
 7030W        W 8001   0.100   6.340   2.860
 7031W        W 8002  13.810   8.080  12.440
 7032W        W 8003  10.290   6.210   6.360
 7033W        W 8004   2.480   9.250   3.160
 7034W        W 8005  11.190   4.050   4.790
 7035W        W 8006  11.640   2.660   7.250
 7036W        W 8007   1.430  13.450  10.830
 7037W        W 8008   3.510   0.580   0.610
 7038W        W 8009  12.100   9.120   6.160
 7039W        W 8010  13.310   3.240   1.480
 7040W        W 8011   6.150  11.370   6.390
 7041W        W 8012  11.290   8.650   0.770
 7042W        W 8013   1.510   8.330  13.270
 7043W        W 8014  11.780   0.540   9.000
 7044W        W 8015   3.350   1.230   1.440
 7045W        W 8016  13.570   1.080   4.810
 7046W        W 8017  13.050   9.290   4.590
 7047W        W 8018   2.760   8.610   1.370
 7048W        W 8019   1.260   0.400   8.700
 7049W        W 8020   9.520  12.670  11.000
 7050W        W 8021  12.630  10.970  12.210
 7051W        W 8022  11.870   8.720   9.370
 7052W        W 8023  11.970   5.830   9.920
 7053W        W 8024   2.500   9.630  11.320
 7054W        W 8025   6.380  13.520   1.940
 7055W        W 8026  12.730   1.330   3.170
 7056W        W 8027   2.640   5.150   0.410
 7057W        W 8028   4.340   1.860   0.490
 7058W        W 8029  12.930   7.820   0.180
 7059W        W 8030   2.430  10.350   6.630
 7060W        W 8031   3.890   5.940   9.000
 7061W        W 8032   1.480   1.020   4.200
 7062W        W 8033   9.350   1.240   0.070
 7063W        W 8034  12.600   9.400   1.510
 7064W        W 8035   8.020   0.180  10.280
 7065W        W 8036   6.740   6.610   8.310
 7066W        W 8037   4.820   1.480   5.660
 7067W        W 8038  11.400  11.550  11.110
 7068W        W 8039   9.640   2.560  13.190
 7069W        W 8040   2.470   9.830   7.540
 7070W        W 8041   8.650   9.990   4.570
 7071W        W 8042   7.000  11.840  11.130
 7072W        W 8043   6.520  13.200   5.690
 7073W        W 8044   3.670   0.880   3.010
 7074W        W 8045  11.720   5.480   0.830
 7075W        W 8046   3.670   6.330   1.440
 7076W        W 8047   7.850   0.470   9.060
 7077W        W 8048   9.900   0.880   0.770
 7078W        W 8049  12.750   1.170   5.060
 7079W        W 8050   6.310   1.470   0.270
 7080W        W 8051  13.560  13.280   2.750
 7081W        W 8052   6.290  10.540   5.790
 7082W        W 8053  12.790  10.950   2.380
 7083W        W 8054   5.610   2.380  12.300
 7084W        W 8055   7.290  12.290   7.940
 7085W        W 8056  12.210   5.400   5.570
 7086W        W 8057   7.610   2.310   3.950
 7087W        W 8058   9.830   4.330   1.320
 7088W        W 8059   2.310   6.970   9.300
 7089W        W 8060   5.720  10.460   1.760
 7090W        W 8061   1.960  10.470   3.420
 7091W        W 8062   6.220   8.310  12.270
 7092W        W 8063   2.220   9.550   0.600
 7093W        W 8064   3.030   9.630   9.870
 7094W        W 8065   2.290   8.590   1.590
 7095W        W 8066   6.830  11.250   0.300
 7096W        W 8067  13.720   6.970   1.650
 7097W        W 8068  12.990   7.690  11.200
 7098W        W 8069  13.740   3.370   5.070
 7099W        W 8070   9.600  11.550   2.250
 7100W        W 8071  10.040   4.140   6.130
 7101W        W 8072   2.750   6.540   6.300
 7102W        W 8073  11.450   6.210   5.710
 7103W        W 8074   9.250   5.660   2.030
 7104W        W 8075  12.680  10.300   6.670
 7105W        W 8076   2.300  13.330  13.570
 7106W        W 8077   6.340   5.060   2.440
 7107W        W 8078   8.090   8.160   0.200
 7108W        W 8079   0.930   5.420   2.930
 7109W        W 8080  11.650   4.780   5.920
 7110W        W 8081   0.400  10.340   2.890
 7111W        W 8082   3.700   1.900   1.380
 7112W        W 8083  10.940   6.320   5.620
 7113W        W 8084   0.950   5.520   7.850
 7114W        W 8085   6.850  13.830   1.060
 7115W        W 8086   0.120  12.160   6.660
 7116W        W 8087   9.220   1.210   9.390
 7117W        W 8088   6.950   4.530  12.360
 7118W        W 8089   8.930   1.000   2.150
 7119W        W 8090  13.060  10.860   4.690
 7120W        W 8091   1.080  12.280  10.150
 7121W        W 8092  12.080   3.540   9.440
 7122W        W 8093  11.160  10.360  12.930
 7123W        W 8094   6.110  13.900   1.880
 7124W        W 8095   6.160   8.300   9.560
 7125W        W 8096   6.150   9.370  10.700
 7126W        W 8097  11.700  11.170   1.430
 7127W        W 8098  13.220   5.720  10.240
 7128W        W 8099   4.450   2.700   2.660
 7129W        W 8100   2.940   6.930  13.110
 7130W        W 8101   0.860   6.760  12.840
 7131W        W 8102  11.530   8.410   7.070
 7132W        W 8103   3.920   5.560   5.240
 7133W        W 8104   1.570  12.350   8.640
 7134W        W 8105   2.210   4.130   1.880
 7135W        W 8106  13.530  13.450   4.760
 7136W        W 8107   1.040   0.040   0.820
 7137W        W 8108   6.070  12.840  12.110
 7138W        W 8109   8.910  12.520  13.350
 7139W        W 8110  12.340   3.020   9.540
 7140W        W 8111   6.450   5.020  13.480
 7141W        W 8112  11.780   5.670  13.620
 7142W        W 8113   1.300   4.660   7.180
 7143W        W 8114   0.580   0.370   9.980
 7144W        W 8115   9.260   8.760  13.200
 7145W        W 8116   2.290   3.660  12.580
 7146W        W 8117   5.040  12.210   3.690
 7147W        W 8118   6.330  13.100  10.070
 7148W        W 8119  11.580  13.910  12.030
 7149W        W 8120   9.660   1.690   8.840
 7150W        W 8121   6.170   0.610  13.870
 7151W        W 8122   4.560   3.340   0.830
 7152W        W 8123   2.440   3.470   1.050
 7153W        W 8124  12.610   5.890  12.410
 7154W        W 8125  13.120   3.150   0.300
 7155W        W 8126  12.840   8.210  11.120
 7156W        W 8127  13.510   7.180   4.590
 7157W        W 8128  11.080  12.920   2.960
 7158W        W 8129   7.960   1.450   5.080
 7159W        W 8130   4.990   4.050   5.400
 7160W        W 8131   5.520   8.900   8.130
 7161W        W 8132   6.300   7.140   9.870
 7162W        W 8133   7.060   9.340  10.770
 7163W        W 8134   6.660   5.370  12.680
 7164W        W 8135   5.770   6.920   5.350
 7165W        W 8136   8.310   6.070   6.380
 7166W        W 8137   7.400   9.970   2.780
 7167W        W 8138   8.830   3.000   8.240
 7168W        W 8139   0.760   7.880   3.360
 7169W        W 8140   7.050   2.820   7.340
 7170W        W 8141  10.940   2.270   5.430
 7171W        W 8142   0.120   8.630   5.280
 7172W        W 8143   2.280   8.890   3.450
 7173W        W 8144   1.330   0.370   0.580
 7174W        W 8145   4.150   6.500  10.990
 7175W        W 8146   9.900   7.760   7.210
 7176W        W 8147   5.940  12.250  10.530
 7177W        W 8148   5.130   0.590  13.910
 7178W        W 8149  10.170   4.960   6.330
 7179W        W 8150   6.330  12.400  13.270
 7180W        W 8151  12.150   6.130   8.550
 7181W        W 8152   6.280   7.960  11.020
 7182W        W 8153   3.700   3.170   2.520
 7183W        W 8154  10.830   5.270   9.440
 7184W        W 8155   0.870   0.190   8.360
 7185W        W 8156   5.060   3.140   5.050
 7186W        W 8157   4.630  13.190   8.490
 7187W        W 8158  10.480   6.120  12.130
 7188W        W 8159   5.760   6.310   2.220
 7189W        W 8160   3.940   6.000   4.390
 7190W        W 8161   3.170   2.780   0.380
 7191W        W 8162  12.080  12.910  11.460
 7192W        W 8163   9.030   1.940  11.730
 7193W        W 8164   8.660  10.480   4.290
 7194W        W 8165   4.180   1.560   7.670
 7195W        W 8166   8.580  11.820  12.560
 7196W        W 8167   1.860   0.220  13.080
 7197W        W 8168   1.480  13.780  11.680
 7198W        W 8169   8.700  12.730  10.310
 7199W        W 8170   6.170   6.370   4.750
 7200W        W 8171  11.400   7.520  11.440
 7201W        W 8172   9.860   2.870   2.550
 7202W        W 8173  11.210   3.810   0.710
 7203W        W 8174   6.550   1.290  10.340
 7204W        W 8175   1.240  12.240  11.780
 7205W        W 8176  13.140   6.350   4.970
 7206W        W 8177   4.110   6.610   3.900
 7207W        W 8178   5.390  10.190   4.560
 7208W        W 8179  10.940   2.840   0.450
 7209W        W 8180   5.860   2.720   0.480
 7210W        W 8181   7.410   1.680   5.930
 7211W        W 8182   6.030  12.960   7.000
 7212W        W 8183   1.410   0.710   3.860
 7213W        W 8184   9.310   0.070  13.490
 7214W        W 8185   8.420   8.660   9.770
 7215W        W 8186   8.940   9.430  10.640
 7216W        W 8187   1.590  10.370   9.000
 7217W        W 8188   1.080   9.860   8.530
 7218W        W 8189  13.010   6.650   2.050
 7219W        W 8190  11.850   0.040   3.910
 7220W        W 8191   5.690   4.910  12.310
 7221W        W 8192   1.030   7.460   0.180
 7222W        W 8193   8.840   7.210   1.740
 7223W        W 8194  12.550  10.460   5.450
 7224W        W 8195   1.890   8.210  10.470
 7225W        W 8196   3.880   8.180   7.420
 7226W        W 8197   8.690   6.770   8.740
 7227W        W 8198  10.700   6.340  11.310
 7228W        W 8199   2.500   3.360  11.130
 7229W        W 8200   2.600   6.190   5.380
 7230W        W 8201   0.680   9.460   7.980
 7231W        W 8202   9.070   9.540   8.010
 7232W        W 8203   0.100   3.460   9.350
 7233W        W 8204  10.540  11.280  11.170
 7234W        W 8205   9.040  13.770  10.040
 7235W        W 8206   5.670  13.090   6.150
 7236W        W 8207   6.560   6.960   5.740
 7237W        W 8208   6.230  12.650  10.340
 7238W        W 8209  13.900   2.070  11.490
 7239W        W 8210  12.210   7.730  11.730
 7240W        W 8211   4.970   9.250   0.260
 7241W        W 8212  10.010  12.400  13.460
 7242W        W 8213  11.140   6.910   3.640
 7243W        W 8214   4.290  12.800   5.880
 7244W        W 8215   9.140  11.680  10.080
 7245W        W 8216   4.910   8.420   2.790
 7246W        W 8217   2.220   4.310   7.520
 7247W        W 8218  11.020   0.240   4.650
 7248W        W 8219   4.540  13.590   9.410
 7249W        W 8220   3.680   4.180  13.790
 7250W        W 8221   1.560   0.490   0.040
 7251W        W 8222   9.230   4.180  11.270
 7252W        W 8223   5.720   5.690  13.760
 7253W        W 8224   0.480   4.140  12.000
 7254W        W 8225  13.730  12.160   1.880
 7255W        W 8226  10.450   2.120   5.300
 7256W        W 8227   8.170   5.690   4.140
 7257W        W 8228  11.750   5.470   4.710
 7258W        W 8229   4.310   6.740  10.470
 7259W        W 8230  11.890   2.370   5.990
 7260W        W 8231   9.580   9.960   1.580
 7261W        W 8232   4.160   9.320   4.400
 7262W        W 8233   9.850  11.840   1.920
 7263W        W 8234  11.830   5.240  11.310
 7264W        W 8235  12.380  12.980   5.380
 7265W        W 8236   4.890   0.620   5.590
 7266W        W 8237   5.320  12.930   7.870
 7267W        W 8238   2.320   4.560   6.780
 7268W        W 8239   4.140   8.320  10.060
 7269W        W 8240   0.930   0.990  10.540
 7270W        W 8241   1.180   6.690   4.240
 7271W        W 8242   3.560   2.290   6.690
 7272W        W 8243   7.840   9.610   2.720
 7273W        W 8244   3.680   8.770  12.220
 7274W        W 8245   4.630   2.970   4.600
 7275W        W 8246   5.030  12.230   4.240
 7276W        W 8247   1.580   6.850   3.880
 7277W        W 8248   5.530  10.250   5.960
 7278W        W 8249   2.620  12.980   8.040
 7279W        W 8250   4.850   5.310  11.940
 7280W        W 8251  10.640   8.160  10.290
 7281W        W 8252   6.260  11.450   5.660
 7282W        W 8253  13.710  13.730  10.960
 7283W        W 8254   4.770   2.930   9.160
 7284W        W 8255   7.770   6.510   0.640
 7285W        W 8256   8.170   9.280   1.710
 7286W        W 8257  13.640   2.640   1.510
 7287W        W 8258   2.100   8.660   3.980
 7288W        W 8259   2.290   5.080  12.280
 7289W        W 8260  13.570   1.890   6.570
 7290W        W 8261  12.840   9.300  12.410
 7291W        W 8262   7.040   9.070   5.880
 7292W        W 8263   1.220   6.240   4.410
 7293W        W 8264   8.300   7.210   3.060
 7294W        W 8265  11.930   1.950  10.690
 7295W        W 8266   6.870  11.610  11.960
 7296W        W 8267  11.140   1.330   9.800
 7297W        W 8268   6.060   6.570   8.770
 7298W        W 8269   3.660  10.790   6.160
 7299W        W 8270   1.510   7.540   6.720
 7300W        W 8271   6.180  11.780  12.410
 7301W        W 8272   5.610   9.390   5.400
 7302W        W 8273   6.990   8.900  11.560
 7303W        W 8274   3.820   3.690   5.830
 7304W        W 8275   0.640   5.120  11.700
 7305W        W 8276   1.030   8.880   0.030
 7306W        W 8277   1.970   8.230   9.850
 7307W        W 8278   0.140   2.480  11.820
 7308W        W 8279  11.480   5.320   6.050
 7309W        W 8280  12.940   4.570   1.850
 7310W        W 8281   5.740  11.380   1.760
 7311W        W 8282   4.980   5.870   5.290
 7312W        W 8283   1.290   8.040   2.500
 7313W        W 8284  13.300   7.030   1.870
 7314W        W 8285  13.800  13.470   0.450
 7315W        W 8286  10.520   4.160   5.410
 7316W        W 8287   0.910   0.990   7.130
 7317W        W 8288  13.500   6.750   4.270
 7318W        W 8289   9.520   6.440   8.680
 7319W        W 8290  13.310  11.520   4.240
 7320W        W 8291   0.750   0.420   6.300
 7321W        W 8292   9.060   2.160   8.390
 7322W        W 8293  11.400   9.900   1.470
 7323W        W 8294   4.060   1.660   9.710
 7324W        W 8295   5.670  11.380  11.140
 7325W        W 8296   4.290   7.620   2.120
 7326W        W 8297   1.530   9.770   0.260
 7327W        W 8298  11.190   6.340   4.870
 7328W        W 8299   9.020   0.880  10.670
 7329W        W 8300   7.400  11.150   9.390
 7330W        W 8301   2.350  10.010   0.700
 7331W        W 8302   2.950  11.880   0.890
 7332W        W 8303  13.000   9.760   0.590
 7333W        W 8304   3.850  10.230   3.880
 7334W        W 8305  11.570  12.090   2.420
 7335W        W 8306   5.630   9.320   0.950
 7336W        W 8307   1.180   7.920   6.140
 7337W        W 8308   3.930   6.180   2.850
 7338W        W 8309   8.040   7.490   3.500
 7339W        W 8310   2.350   6.990   8.240
 7340W        W 8311  12.140   8.060   7.480
 7341W        W 8312   4.950   0.800   5.110
 7342W        W 8313   7.660   0.870   8.780
 7343W        W 8314  10.140  11.110   9.790
 7344W        W 8315   1.010   6.660   2.450
 7345W        W 8316  12.820  12.620   6.800
 7346W        W 8317  13.780   2.000  12.770
 7347W        W 8318  13.350   0.380   0.310
 7348W        W 8319  11.030  10.050   6.010
 7349W        W 8320   4.890   7.090  10.050
 7350W        W 8321   4.700   7.870   8.480
 7351W        W 8322  13.060   6.120   5.550
 7352W        W 8323   8.340   7.090   9.000
 7353W        W 8324   3.230   4.100   0.970
 7354W        W 8325   5.030   6.180   0.350
 7355W        W 8326   6.740   9.640   7.380
 7356W        W 8327   7.590  10.750  12.890
 7357W        W 8328   9.990   5.640   7.020
 7358W        W 8329  10.420   1.080   1.080
 7359W        W 8330   7.310  11.780   7.930
 7360W        W 8331  10.430   1.100   3.850
 7361W        W 8332   0.870   4.050   2.170
 7362W        W 8333   4.410   9.220   3.340
 7363W        W 8334   0.300   7.960   4.180
 7364W        W 8335   1.550   9.950  10.130
 7365W        W 8336   1.000  10.820  13.190
 7366W        W 8337   1.340  11.440  11.850
 7367W        W 8338   9.370   5.120   5.220
 7368W        W 8339  13.400   4.620   4.430
 7369W        W 8340   9.800  12.320   1.120
 7370W        W 8341   8.080   1.790  10.340
 7371W        W 8342   7.510   2.700  10.150
 7372W        W 8343   6.890  10.840  13.860
 7373W        W 8344   6.860   9.500  13.390
 7374W        W 8345   6.490  13.870  13.120
 7375W        W 8346  13.750   5.720   8.530
 7376W        W 8347   6.750   4.910   5.600
 7377W        W 8348  10.190   3.300   6.310
 7378W        W 8349  13.000   9.860   4.800
 7379W        W 8350   4.010  13.500  12.120
 7380W        W 8351   4.820   0.730   9.460
 7381W        W 8352  12.070  11.610   0.030
 7382W        W 8353   9.280  12.490   0.870
 7383W        W 8354  10.470   5.030   8.140
 7384W        W 8355   5.520   2.080  11.270
 7385W        W 8356   3.520   4.160   6.600
 7386W        W 8357  13.460   0.320  11.030
 7387W        W 8358  10.300   0.180   7.170
 7388W        W 8359   1.820  11.220   9.640
 7389W        W 8360  10.360   4.530   6.040
 7390W        W 8361   4.610   5.220  11.470
 7391W        W 8362  12.600  10.680   4.460
 7392W        W 8363   2.940   6.610  10.340
 7393W        W 8364  12.280   2.730   4.130
 7394W        W 8365   4.040   0.120  13.450
 7395W        W 8366   1.520  12.640   1.860
 7396W        W 8367   4.280  13.130  10.510
 7397W        W 8368   2.550  10.160   8.690
 7398W        W 8369   8.620   2.800   9.560
 7399W        W 8370  10.080  12.300   7.960
 7400W        W 8371   0.220  12.920   6.950
 7401W        W 8372  10.760  10.230  10.120
 7402W        W 8373   0.820   3.270  11.000
 7403W        W 8374  11.110   0.410   7.080
 7404W        W 8375   8.310   1.020   7.420
 7405W        W 8376   0.510   3.810  13.150
 7406W        W 8377   5.680   2.940  13.550
 7407W        W 8378  11.850   4.420  12.320
 7408W        W 8379   7.060  10.400  10.500
 7409W        W 8380   4.860   8.410   8.440
 7410W        W 8381   3.530   2.180   3.520
 7411W        W 8382  11.240   2.490  13.880
 7412W        W 8383   4.980   1.500   4.330
 7413W        W 8384   3.650   8.270   2.240
 7414W        W 8385   6.120  10.170   9.570
 7415W        W 8386   8.970  13.730  13.820
 7416W        W 8387   0.330  12.540  12.370
 7417W        W 8388   7.360   8.810  10.680
 7418W        W 8389  12.220   4.890   5.740
 7419W        W 8390   4.280  10.620  12.540
 7420W        W 8391   8.370   4.100   0.500
 7421W        W 8392  10.580  13.500   6.600
 7422W        W 8393   0.540  11.210   6.090
 7423W        W 8394   3.410  10.180   1.700
 7424W        W 8395   9.600   0.930   7.280
 7425W        W 8396   9.660   8.050  10.180
 7426W        W 8397   7.590  10.060  10.680
 7427W        W 8398   1.260  13.060   5.040
 7428W        W 8399   2.180  12.400   8.610
 7429W        W 8400   3.420   8.390   9.060
 7430W        W 8401  13.310  13.860   2.850
 7431W        W 8402   6.050  12.030   1.270
 7432W        W 8403   3.650   7.070   8.190
 7433W        W 8404   8.460  12.570   7.220
 7434W        W 8405   4.770   7.710   2.360
 7435W        W 8406   2.340   9.920   9.840
 7436W        W 8407  13.590  10.570  10.920
 7437W        W 8408   5.640  11.140   4.330
 7438W        W 8409   4.650   8.510   0.890
 7439W        W 8410  12.550   3.500   7.680
 7440W        W 8411   0.370  13.310   1.230
 7441W        W 8412   4.880   6.950   4.220
 7442W        W 8413   6.720  10.330   2.210
 7443W        W 8414   7.810  11.570   1.950
 7444W        W 8415   9.460   4.590   9.880
 7445W        W 8416   1.780  11.420  12.800
 7446W        W 8417   3.140   2.510   3.570
 7447W        W 8418   0.620  11.990   5.320
 7448W        W 8419   4.820   7.770   8.000
 7449W        W 8420   4.720   0.420  12.810
 7450W        W 8421  11.410   4.500   5.510
 7451W        W 8422   4.270  13.330  11.520
 7452W        W 8423   8.130   6.970   7.650
 7453W        W 8424  12.260  12.390   1.230
 7454W        W 8425  10.930   9.250   0.050
 7455W        W 8426  10.350   6.320   3.130
 7456W        W 8427   5.810   5.480   1.860
 7457W        W 8428   9.750   5.830   7.760
 7458W        W 8429  12.330   2.080   6.490
 7459W        W 8430   1.680   2.270   5.520
 7460W        W 8431   5.440   5.400   2.210
 7461W        W 8432   3.310   5.880  12.270
 7462W        W 8433   3.810   7.870   0.930
 7463W        W 8434   1.040   5.770   6.490
 7464W        W 8435  13.700   6.290   4.150
 7465W        W 8436   2.410   9.080  10.420
 7466W        W 8437   6.610   4.860   4.340
 7467W        W 8438   9.030  10.830   8.400
 7468W        W 8439   6.350   2.130   1.530
 7469W        W 8440   0.890   2.180   3.860
 7470W        W 8441   5.600  11.260   2.370
 7471W        W 8442   2.040  11.160   6.250
 7472W        W 8443   5.070   7.440   3.410
 7473W        W 8444   6.170   5.520   9.730
 7474W        W 8445   1.810   1.370   1.730
 7475W        W 8446   4.910   7.930   7.190
 7476W        W 8447   4.500   4.520   4.700
 7477W        W 8448   5.680   4.100  11.740
 7478W        W 8449   3.470  10.940   3.410
 7479W        W 8450  11.570   4.900  11.130
 7480W        W 8451   7.600  12.960  13.550
 7481W        W 8452   4.990  13.090   3.620
 7482W        W 8453  13.880  11.160   1.680
 7483W        W 8454   4.970   5.790  12.170
 7484W        W 8455   2.860   3.500   2.290
 7485W        W 8456  10.200   8.730   6.490
 7486W        W 8457   9.760   5.250   8.970
 7487W        W 8458   3.610  12.140   9.750
 7488W        W 8459  10.930   8.850   0.460
 7489W        W 8460   6.890   1.240   7.720
 7490W        W 8461   6.980   7.980  11.550
 7491W        W 8462   5.580   4.420   6.820
 7492W        W 8463   2.170   4.680   7.210
 7493W        W 8464  13.040   0.430  10.670
 7494W        W 8465   1.300   2.230   8.160
 7495W        W 8466   8.470  13.080  10.010
 7496W        W 8467   6.520   5.730   6.310
 7497W        W 8468   3.400   3.990   3.810
 7498W        W 8469   3.450   7.960   1.870
 7499W        W 8470   6.680   4.640   2.550
 7500W        W 8471   3.750   7.270   3.480
 7501W        W 8472   2.190   6.630  13.320
 7502W        W 8473   7.560  11.580   6.610
 7503W        W 8474   7.040   1.360   4.810
 7504W        W 8475   3.190   0.860   7.930
 7505W        W 8476   3.480   9.400   6.390
 7506W        W 8477  12.750   5.520   4.830
 7507W        W 8478  12.170  13.430   5.250
 7508W        W 8479  13.820   0.970   7.490
 7509W        W 8480   9.840  11.220  12.680
 7510W        W 8481   0.020   7.840  11.320
 7511W        W 8482   7.990   8.310  12.570
 7512W        W 8483   0.810   5.040   7.950
 7513W        W 8484  13.580  10.970   7.650
 7514W        W 8485   3.570   2.020  13.770
 7515W        W 8486   0.080   7.160  10.470
 7516W        W 8487   2.720   5.450   3.560
 7517W        W 8488   6.310   7.420   5.800
 7518W        W 8489  10.670   0.390  11.250
 7519W        W 8490  11.530   1.530  12.370
 7520W        W 8491   4.600  12.400   9.970
 7521W        W 8492  10.800   4.860   2.810
 7522W        W 8493  11.200   4.700   7.020
 7523W        W 8494  10.540   3.680   8.780
 7524W        W 8495   8.880  13.770  10.500
 7525W        W 8496   4.640   0.400   3.680
 7526W        W 8497   6.890   7.200   5.420
 7527W        W 8498   5.200  12.850   6.480
 7528W        W 8499   0.960   1.420   3.220
 7529W        W 8500   7.190   7.040   8.410
 7530W        W 8501  12.550  11.910  12.840
 7531W        W 8502   8.040   0.450   1.730
 7532W        W 8503   0.430   4.220  11.140
 7533W        W 8504   1.510   2.520   1.800
 7534W        W 8505   4.590   2.480   5.220
 7535W        W 8506  11.620   3.080   4.650
 7536W        W 8507  11.890   4.330   9.840
 7537W        W 8508  13.580   5.200   5.320
 7538W        W 8509   5.380  10.440  11.010
 7539W        W 8510   9.020   0.080   2.000
 7540W        W 8511   1.910   8.900  12.690
 7541W        W 8512   1.130   9.490   8.200
 7542W        W 8513  12.260   1.890   0.090
 7543W        W 8514   9.870   5.130   7.040
 7544W        W 8515   7.500   7.110  10.010
 7545W        W 8516  10.060   3.210   8.500
 7546W        W 8517   2.080   0.790   5.060
 7547W        W 8518  13.660   3.090   6.950
 7548W        W 8519   6.690   1.350   9.380
 7549W        W 8520   8.520   3.900  10.100
 7550W        W 8521  11.100   6.930  10.530
 7551W        W 8522   5.330   0.310   2.090
 7552W        W 8523  10.130   3.010   1.440
 7553W        W 8524   3.310   6.770  12.770
 7554W        W 8525   6.370   9.980  11.600
 7555W        W 8526   4.270   7.490   9.930
 7556W        W 8527  10.010  12.830   4.130
 7557W        W 8528  12.510  12.230   9.030
 7558W        W 8529   6.730   0.390   6.780
 7559W        W 8530  12.710   0.080   9.630
 7560W        W 8531   8.580   9.940   8.860
 7561W        W 8532  12.110   5.560  11.710
 7562W        W 8533   3.540   5.300  11.940
 7563W        W 8534   4.950   3.080   1.930
 7564W        W 8535   5.340   0.040  12.130
 7565W        W 8536   1.850   5.460   5.790
 7566W        W 8537   4.530  10.190   1.110
 7567W        W 8538   4.270   4.870   6.090
 7568W        W 8539  13.480   4.290  11.360
 7569W        W 8540   4.250  13.660   3.410
 7570W        W 8541   9.030   6.850   3.390
 7571W        W 8542  12.660   9.110   1.900
 7572W        W 8543   9.010   4.980   0.210
 7573W        W 8544  13.320   3.820   6.970
 7574W        W 8545  10.570  11.020   8.470
 7575W        W 8546   6.280   6.220  10.960
 7576W        W 8547  13.480  12.630   1.570
 7577W        W 8548   0.950   4.760  13.360
 7578W        W 8549  11.330   9.300  11.080
 7579W        W 8550   4.210  13.110   0.200
 7580W        W 8551   6.370   8.880   3.310
 7581W        W 8552   3.460   5.720  11.700
 7582W        W 8553   9.610  11.170   9.810
 7583W        W 8554   5.840  10.370   8.680
 7584W        W 8555   9.430  10.240  11.760
 7585W        W 8556   1.700   7.080   4.790
 7586W        W 8557   1.720   6.230   0.090
 7587W        W 8558   0.740   2.990   3.070
 7588W        W 8559   9.220   3.400   1.280
 7589W        W 8560   8.580   7.680   6.890
 7590W        W 8561   4.170   6.400   2.280
 7591W        W 8562   8.110   6.530   2.000
 7592W        W 8563   1.940  13.490  12.360
 7593W        W 8564  12.560   1.750  12.520
 7594W        W 8565   7.590  10.170  12.280
 7595W        W 8566   7.360   5.960  12.720
 7596W        W 8567   9.770   4.900   1.260
 7597W        W 8568   6.890   6.740   3.140
 7598W        W 8569   5.650   7.980  13.880
 7599W        W 8570  12.940   5.120   9.020
 7600W        W 8571   7.260  11.910   5.760
 7601W        W 8572  10.660   8.100   3.950
 7602W        W 8573  12.630   2.840   5.950
 7603W        W 8574  12.790   5.720   7.310
 7604W        W 8575  11.350   5.970  12.510
 7605W        W 8576   7.770   2.660  12.180
 7606W        W 8577   9.130  10.100   9.660
 7607W        W 8578  12.410   3.210   8.990
 7608W        W 8579   7.740   4.560   0.110
 7609W        W 8580   2.430   3.540   3.050
 7610W        W 8581   1.670   8.610  10.210
 7611W        W 8582  12.110  10.170  13.180
 7612W        W 8583   8.140  13.860   0.430
 7613W        W 8584  12.780  10.480  12.200
 7614W        W 8585  12.880   1.500   1.870
 7615W        W 8586   1.640   9.610  11.020
 7616W        W 8587  11.470  10.670   8.720
 7617W        W 8588   0.110   0.700   8.290
 7618W        W 8589   9.360   8.280  11.380
 7619W        W 8590   8.280   9.160   7.530
 7620W        W 8591  11.800   0.250  10.960
 7621W        W 8592   6.170   4.190   9.240
 7622W        W 8593  11.090   9.020   1.130
 7623W        W 8594   5.460   8.290   2.930
 7624W        W 8595  11.660   9.490   0.970
 7625W        W 8596   4.060   7.570   1.190
 7626W        W 8597  11.820   3.370   5.750
 7627W        W 8598   6.710   6.950   0.670
 7628W        W 8599   8.220   8.630   8.440
 7629W        W 8600   7.820   1.160   9.190
 7630W        W 8601  10.900   5.710  13.390
 7631W        W 8602   4.230  12.250  13.130
 7632W        W 8603   5.870   4.390   5.710
 7633W        W 8604   4.140   3.650  11.210
 7634W        W 8605   0.410   2.670   7.460
 7635W        W 8606  12.190  13.560   3.620
 7636W        W 8607   2.500  12.730   6.880
 7637W        W 8608   9.670   5.340   7.960
 7638W        W 8609   7.680   7.670  10.280
 7639W        W 8610   3.770   7.280   1.790
 7640W        W 8611  10.380   7.740   7.740
 7641W        W 8612   2.210   9.570   5.930
 7642W        W 8613   0.190  10.390  12.170
 7643W        W 8614   2.030   8.290   6.980
 7644W        W 8615   6.240   5.740   4.810
 7645W        W 8616   5.980   1.830   1.680
 7646W        W 8617   2.670  10.120  11.270
 7647W        W 8618   3.010   1.830   0.620
 7648W        W 8619   3.010   5.050   3.310
 7649W        W 8620   9.360   8.600   3.670
 7650W        W 8621   6.300   1.350  11.390
 7651W        W 8622   6.430   8.250  12.750
 7652W        W 8623   9.710   4.560   6.130
 7653W        W 8624   7.950   0.130   1.330
 7654W        W 8625   1.670  11.280  13.350
 7655W        W 8626   7.620  11.690  12.540
 7656W        W 8627   9.370   5.230   6.060
 7657W        W 8628  12.100   2.550   3.670
 7658W        W 8629  10.620   8.900  11.430
 7659W        W 8630   2.720   2.670   9.450
 7660W        W 8631  13.190  12.310   6.610
 7661W        W 8632   4.500   6.680   8.950
 7662W        W 8633  13.010  11.620  12.900
 7663W        W 8634  11.370  11.970   2.960
 7664W        W 8635  11.910   6.500  10.140
 7665W        W 8636   8.290   5.350   2.540
 7666W        W 8637   2.980   5.230  10.000
 7667W        W 8638  12.370   8.040   7.050
 7668W        W 8639   0.790   4.070  12.840
 7669W        W 8640   2.420  13.060   2.420
 7670W        W 8641   2.710  10.840   0.500
 7671W        W 8642  10.590   9.950   1.120
 7672W        W 8643   6.690   5.600   9.830
 7673W        W 8644   8.170  12.570  12.140
 7674W        W 8645   4.290   0.130   0.760
 7675W        W 8646   5.600   5.230  13.860
 7676W        W 8647   5.300   6.670   3.920
 7677W        W 8648   4.400   8.390  11.170
 7678W        W 8649  13.790   6.550  13.270
 7679W        W 8650  13.250   3.310   3.360
 7680W        W 8651   4.370   7.580   3.890
 7681W        W 8652   9.540   3.160   5.110
 7682W        W 8653   0.850  10.250   1.510
 7683W        W 8654   6.640   6.660   7.070
 7684W        W 8655   0.700   7.940   4.570
 7685W        W 8656   1.090   1.230   4.530
 7686W        W 8657   2.640   4.650   0.550
 7687W        W 8658   3.470   4.170   9.680
 7688W        W 8659  12.040   0.670   0.970
 7689W        W 8660   4.230   9.540   2.240
 7690W        W 8661   2.930   8.150   9.640
 7691W        W 8662   6.420  13.820   8.450
 7692W        W 8663  13.710   1.070   7.000
 7693W        W 8664   7.680  12.090  13.850
 7694W        W 8665   5.260   7.650   0.890
 7695W        W 8666   7.100   3.480   8.110
 7696W        W 8667  11.310   6.170   9.700
 7697W        W 8668   4.320  11.500  12.400
 7698W        W 8669  12.620  12.400   7.950
 7699W        W 8670  11.810   4.350   0.010
 7700W        W 8671   4.000  13.240   2.350
 7701W        W 8672   7.460  10.990  13.770
 7702W        W 8673   8.880   9.080   7.970
 7703W        W 8674   2.000   4.150  10.210
 7704W        W 8675   7.380   9.580   7.230
 7705W        W 8676  10.660  13.740   4.920
 7706W        W 8677   5.090   5.200   1.170
 7707W        W 8678   8.500   7.610   1.900
 7708W        W 8679   7.730   1.580   0.490
 7709W        W 8680   9.620   6.030   3.420
 7710W        W 8681   7.830  10.850   9.030
 7711W        W 8682   4.870   0.210   0.890
 7712W        W 8683   0.880   4.620   4.770
 7713W        W 8684   5.250   7.460  10.210
 7714W        W 8685  11.490  11.160   1.940
 7715W        W 8686   5.590   6.110   3.240
 7716W        W 8687   3.160   0.230  13.140
 7717W        W 8688   2.540   8.940   4.280
 7718W        W 8689   3.920   7.590   9.150
 7719W        W 8690   0.800  12.870   7.640
 7720W        W 8691   0.590   6.250   0.680
 7721W        W 8692   0.260   5.200   6.950
 7722W        W 8693   9.750   9.560   6.830
 7723W        W 8694   4.410   9.720  13.680
 7724W        W 8695   0.160  12.970   8.990
 7725W        W 8696   5.780  10.450   6.480
 7726W        W 8697   4.700   7.280  13.200
 7727W        W 8698   5.920  12.600   7.400
 7728W        W 8699   6.740   2.030   9.800
 7729W        W 8700   5.370  11.910   2.850
 7730W        W 8701  10.510   3.500   5.970
 7731W        W 8702   9.970   7.430   4.990
 7732W        W 8703   1.430   8.680   1.170
 7733W        W 8704   7.780   9.290  13.740
 7734W        W 8705   1.240   7.080   8.930
 7735W        W 8706  11.550   1.190   0.340
 7736W        W 8707   0.270   5.330   1.220
 7737W        W 8708   7.960   2.450   5.500
 7738W        W 8709   3.740  13.520  12.860
 7739W        W 8710   9.890   4.320   8.010
 7740W        W 8711  10.300   3.010  10.240
 7741W        W 8712  11.810   9.310   3.850
 7742W        W 8713   4.390   1.400   2.950
 7743W        W 8714   6.160  12.990   0.860
 7744W        W 8715   5.780   8.920   2.120
 7745W        W 8716   5.890   3.070   0.050
 7746W        W 8717  11.480   4.410  13.590
 7747W        W 8718  10.040   0.790   1.230
 7748W        W 8719   2.360   0.640   1.280
 7749W        W 8720   8.330   9.910   4.950
 7750W        W 8721   7.620  11.500  13.820
 7751W        W 8722   5.040   3.120   2.450
 7752W        W 8723   8.830   4.460   1.390
 7753W        W 8724  11.050   3.590   2.230
 7754W        W 8725  13.070  10.170   5.850
 7755W        W 8726   2.290   5.210   1.800
 7756W        W 8727   3.720   7.880   3.310
 7757W        W 8728   0.350   8.730   5.720
 7758W        W 8729   5.190   6.520   3.440
 7759W        W 8730   0.690  10.550   6.400
 7760W        W 8731   9.340  11.180   2.000
 7761W        W 8732  13.550   9.140   6.890
 7762W        W 8733   7.910   6.170   1.640
 7763W        W 8734  10.640   3.680   7.930
 7764W        W 8735   2.260   1.930   2.590
 7765W        W 8736   4.950   8.380   7.830
 7766W        W 8737   6.450   4.100   9.680
 7767W        W 8738  13.180   8.360   5.550
 7768W        W 8739   5.780   7.550   4.960
 7769W        W 8740   4.520   2.790  13.850
 7770W        W 8741  13.810  13.170   1.290
 7771W        W 8742   6.700   1.570   2.070
 7772W        W 8743   1.220  10.700   2.510
 7773W        W 8744   5.270   4.370   5.110
 7774W        W 8745   9.830   0.650   8.480
 7775W        W 8746  12.660   5.090  12.610
 7776W        W 8747   7.860   2.380   6.960
 7777W        W 8748   9.210  10.890  10.680
 7778W        W 8749  12.880   8.540   5.030
 7779W        W 8750   3.420  11.910   4.690
 7780W        W 8751   9.730   3.030   1.030
 7781W        W 8752   5.240  10.900  12.830
 7782W        W 8753   5.640   9.930   6.420
 7783W        W 8754  13.920  11.500  13.150
 7784W        W 8755   4.180   3.700   7.590
 7785W        W 8756   0.430  11.630   7.860
 7786W        W 8757  12.240   8.190  12.970
 7787W        W 8758   5.910   3.380   1.670
 7788W        W 8759   7.050   3.510  13.740
 7789W        W 8760   5.670   8.590   7.170
 7790W        W 8761   4.130  12.140   8.470
 7791W        W 8762   8.870  10.050   4.070
 7792W        W 8763  11.360  10.380   1.240
 7793W        W 8764   2.130   5.510   7.060
 7794W        W 8765  11.990   1.080  12.420
 7795W        W 8766   7.000   7.330   7.310
 7796W        W 8767   2.220   7.040  10.240
 7797W        W 8768   2.690  10.150   4.730
 7798W        W 8769   3.100   2.990   9.410
 7799W        W 8770   4.320   5.520  11.120
 7800W        W 8771   8.770  11.820  11.410
 7801W        W 8772   7.100   0.270  11.790
 7802W        W 8773   0.700  11.580   1.640
 7803W        W 8774  13.040   9.100   6.560
 7804W        W 8775  11.840   5.800  11.400
 7805W        W 8776  11.700  13.480   4.920
 7806W        W 8777   6.500   0.990   7.330
 7807W        W 8778   4.270   2.010  11.970
 7808W        W 8779  13.900   9.090   4.440
 7809W        W 8780  11.580   2.050   2.700
 7810W        W 8781  12.930  13.490   0.410
 7811W        W 8782  12.610   3.920   9.430
 7812W        W 8783   9.190   1.670   2.760
 7813W        W 8784  10.850   9.460   2.150
 7814W        W 8785   4.020   5.990  13.620
 7815W        W 8786   0.360  12.970  12.120
 7816W        W 8787   5.480   2.480   0.330
 7817W        W 8788   1.510  12.430  11.410
 7818W        W 8789   7.510   6.010  13.720
 7819W        W 8790   0.490   4.380   9.650
 7820W        W 8791  10.840   1.820   3.420
 7821W        W 8792   3.020   7.650   5.370
 7822W        W 8793  13.560  13.380   0.940
 7823W        W 8794   2.150   9.940   8.370
 7824W        W 8795  12.380   6.650   1.450
 7825W        W 8796   8.780   8.460   3.510
 7826W        W 8797   6.360   2.920   0.550
 7827W        W 8798  12.400   3.660  12.940
 7828W        W 8799   5.080   9.670  13.250
 7829W        W 8800  12.440  12.410   7.510
 7830W        W 8801   2.880   9.440   8.080
 7831W        W 8802  11.840   7.440   8.090
 7832W        W 8803  10.310  13.750  13.270
 7833W        W 8804  11.850   6.810   5.460
 7834W        W 8805  11.170   7.850   0.890
 7835W        W 8806  10.320   8.440  12.570
 7836W        W 8807   9.690  13.180   2.760
 7837W        W 8808   4.560  10.260   6.980
 7838W        W 8809  10.630  12.330  12.800
 7839W        W 8810  11.650   8.990  11.430
 7840W        W 8811  10.370   9.170   8.030
 7841W        W 8812   1.500   9.770   7.190
 7842W        W 8813   6.700   0.850   9.620
 7843W        W 8814  12.240   5.280   6.070
 7844W        W 8815   4.930   6.390  12.590
 7845W        W 8816   7.740   9.870   5.240
 7846W        W 8817  11.920   9.050   9.700
 7847W        W 8818  12.380  12.660   3.550
 7848W        W 8819  12.140   2.560  13.590
 7849W        W 8820   8.410   3.260   7.960
 7850W        W 8821  13.100   1.230   0.220
 7851W        W 8822   2.340   0.390   0.870
 7852W        W 8823   3.290   3.810   6.960
 7853W        W 8824   2.660  11.210   7.030
 7854W        W 8825  10.170   5.530  10.100
 7855W        W 8826   4.420   7.710   5.380
 7856W        W 8827   0.590  12.300  13.480
 7857W        W 8828  10.830   9.650  13.580
 7858W        W 8829   4.810   9.170  11.100
 7859W        W 8830   0.350   6.140   2.460
 7860W        W 8831   0.520   5.410  12.260
 7861W        W 8832   5.230   3.640   8.880
 7862W        W 8833   8.600   8.960   0.950
 7863W        W 8834  11.930  13.350  10.500
 7864W        W 8835  10.050  13.390   9.770
 7865W        W 8836   3.900   9.250   2.610
 7866W        W 8837  13.040  10.170   1.160
 7867W        W 8838   3.680  10.880   0.080
 7868W        W 8839   6.850   3.320   1.150
 7869W        W 8840  11.650  10.020   1.930
 7870W        W 8841   8.990   3.700   8.860
 7871W        W 8842  11.670   7.650  10.480
 7872W        W 8843   3.440   3.480   4.890
 7873W        W 8844  10.710   1.220  10.600
 7874W        W 8845   2.980   4.790   6.050
 7875W        W 8846   4.320   0.680   9.560
 7876W        W 8847  10.050   5.930  10.890
 7877W        W 8848   2.280  10.780   5.110
 7878W        W 8849  12.210   3.000   5.610
 7879W        W 8850  11.640   4.460   6.920
 7880W        W 8851   1.280   6.720   5.300
 7881W        W 8852   2.020   2.020   5.880
 7882W        W 8853  12.690   0.810  12.600
 7883W        W 8854  12.240  11.530  10.020
 7884W        W 8855   6.890   9.430   6.850
 7885W        W 8856  11.240   3.630  11.900
 7886W        W 8857   8.060   5.610   0.540
 7887W        W 8858   0.120  11.730   8.650
 7888W        W 8859   0.120   9.190   6.690
 7889W        W 8860  12.030   4.720   0.870
 7890W        W 8861   7.620   6.430   7.020
 7891W        W 8862   2.090   4.480  13.000
 7892W        W 8863   8.450  10.060  13.440
 7893W        W 8864   6.820   8.740   3.060
 7894W        W 8865   4.730  11.760   9.220
 7895W        W 8866   5.720   1.070   5.340
 7896W        W 8867   5.140   6.960  10.450
 7897W        W 8868   7.440   0.100  12.200
 7898W        W 8869  11.300   6.560   8.900
 7899W        W 8870  12.690  13.770   2.850
 7900W        W 8871   6.160  13.810   6.330
 7901W        W 8872   4.690   3.250   2.790
 7902W        W 8873  12.830   5.430   6.900
 7903W        W 8874   0.590   6.850   0.590
 7904W        W 8875   8.080   9.650  11.570
 7905W        W 8876  10.950   8.230  12.540
 7906W        W 8877   2.850  11.100  11.770
 7907W        W 8878   4.520   6.130   1.860
 7908W        W 8879   0.610   2.500   5.620
 7909W        W 8880   6.290  10.440   1.850
 7910W        W 8881   9.850  11.390  12.000
 7911W        W 8882   5.320  11.690  11.280
 7912W        W 8883   8.040   2.330   4.910
 7913W        W 8884   6.130   4.100   2.240
 7914W        W 8885   2.440   1.490  13.100
 7915W        W 8886   2.940   7.430   0.440
 7916W        W 8887   9.100   4.040   8.420
[truncated: 614,912 more chars]
