# Supplementary material for: Cryptochrome magnetoreception: Time course of photoactivation from non-equilibrium coarse-grained molecular dynamics
Source: Comput Struct Biotechnol J. 2024 Nov 10;26:58–69. doi: 10.1016/j.csbj.2024.11.001 (PMC11725172; doi:10.1016/j.csbj.2024.11.001)
Supplement: Supplementary file 2 — Analysis codes and cg-MD simulation inputs (including initial molecular structures, parameters and topology files) and outputs (final molecular structures) of the 20 replicas. [file mmc2.zip › cg-md/11/production.gro]

Title of the system in water
22551
    1MET     BB    1   6.108   9.682   2.979 -0.1516 -0.0495 -0.1217
    1MET    SC1    2   5.823   9.750   2.802  0.1767 -0.1013 -0.1085
    2PRO     BB    3   6.287   9.512   2.734  0.1019  0.1490 -0.4156
    2PRO    SC1    4   6.260   9.658   2.488 -0.3070  0.0794 -0.0659
    3HIS     BB    5   6.291   9.216   2.709 -0.2303  0.1709 -0.4390
    3HIS    SC1    6   6.496   9.115   2.534 -0.1528 -0.1230  0.0392
    3HIS    SC2    7   6.762   9.125   2.584 -0.1525  0.1753 -0.0016
    3HIS    SC3    8   6.656   8.914   2.452 -0.0233 -0.2144  0.4879
    4ARG     BB    9   6.008   9.109   2.567 -0.1736  0.1282 -0.0016
    4ARG    SC1   10   5.824   9.121   2.859  0.1742 -0.2514  0.0664
    4ARG    SC2   11   5.732   9.275   3.095 -0.0414 -0.2468 -0.1453
    4ARG    SCP   12   5.697   9.178   3.134  0.3399 -0.2773  0.1789
    5THR     BB   13   5.966   8.751   2.453 -0.1109  0.0967 -0.2370
    5THR    SC1   14   6.177   8.655   2.556  0.2252  0.1695 -0.0453
    5THR    SCP   15   6.170   8.734   2.440  0.3887 -0.2846 -0.1135
    5THR    SCN   16   6.183   8.576   2.671 -0.4396 -0.0490  0.1278
    6ILE     BB   17   5.876   8.456   2.224 -0.0467  0.2840 -0.0816
    6ILE    SC1   18   5.582   8.551   2.201 -0.0299  0.3857  0.1083
    7HIS     BB   19   5.790   8.146   2.269 -0.0507 -0.1874  0.1447
    7HIS    SC1   20   6.007   7.994   2.114 -0.0665 -0.0800  0.1791
    7HIS    SC2   21   5.978   7.776   1.957 -0.2065 -0.2605  0.4496
    7HIS    SC3   22   6.224   7.876   2.005 -0.1489 -0.3042  0.2534
    8LEU     BB   23   5.566   8.044   2.124 -0.0898 -0.3530 -0.0598
    8LEU    SC1   24   5.250   8.118   2.049  0.0313  0.1411 -0.0562
    9PHE     BB   25   5.507   7.753   2.079 -0.2026  0.0380 -0.0780
    9PHE    SC1   26   5.754   7.612   2.295  0.0975 -0.1061 -0.1744
    9PHE    SC2   27   5.987   7.672   2.418 -0.0053  0.0803 -0.0663
    9PHE    SC3   28   5.832   7.472   2.512  0.0863 -0.0111 -0.1084
   10ARG     BB   29   5.488   7.489   1.920 -0.0194 -0.2925  0.0873
   10ARG    SC1   30   5.268   7.414   1.756 -0.2846  0.2161  0.3360
   10ARG    SC2   31   5.316   7.394   1.422  0.1870 -0.0374 -0.2816
   10ARG    SCP   32   5.373   7.487   1.437 -0.2632  0.2683 -0.2603
   11LYS     BB   33   5.715   7.322   1.859 -0.3800 -0.0695  0.0959
   11LYS    SC1   34   5.750   7.156   1.549  0.3208 -0.0918  0.1937
   11LYS    SC2   35   5.796   7.040   1.375  0.0838  0.0490 -0.0075
   11LYS    SCP   36   5.700   6.988   1.363  0.0260  0.1592 -0.0435
   12GLY     BB   37   5.847   7.206   2.057 -0.3659  0.2579  0.0404
   13LEU     BB   38   5.830   6.988   2.324  0.1357 -0.0563 -0.0162
   13LEU    SC1   39   5.527   6.841   2.336  0.0515  0.2321 -0.1185
   14ARG     BB   40   6.057   7.013   2.493 -0.0549  0.2807 -0.1342
   14ARG    SC1   41   6.050   6.828   2.749 -0.0189  0.2192  0.2783
   14ARG    SC2   42   6.137   6.556   2.980 -0.0421 -0.2077  0.1124
   14ARG    SCP   43   6.086   6.458   2.978 -0.2129 -0.1223 -0.1228
   15LEU     BB   44   6.360   7.162   2.573  0.3072  0.0014  0.0581
   15LEU    SC1   45   6.216   7.344   2.808  0.1006 -0.2434  0.0109
   16HIS     BB   46   6.640   7.025   2.481  0.0707 -0.0921 -0.1728
   16HIS    SC1   47   6.571   6.734   2.485  0.1406  0.1957  0.0779
   16HIS    SC2   48   6.365   6.564   2.525  0.1240  0.1875 -0.0379
   16HIS    SC3   49   6.579   6.486   2.380  0.2798  0.1430  0.2102
   17ASP     BB   50   6.733   7.192   2.159  0.0028  0.0760  0.2597
   17ASP    SC1   51   7.025   7.165   2.005 -0.1221  0.0298 -0.0121
   17ASP    SCN   52   6.994   7.205   1.907  0.3811  0.2470 -0.1167
   18ASN     BB   53   6.569   7.415   2.064 -0.3539 -0.1119 -0.2328
   18ASN    SC1   54   6.279   7.420   2.193 -0.1042 -0.0682  0.1852
   18ASN    SCP   55   6.353   7.324   2.264  0.0737 -0.3038 -0.3310
   18ASN    SCN   56   6.205   7.515   2.122  0.4390  0.2770  0.0256
   19PRO     BB   57   6.729   7.607   1.900 -0.0302 -0.2798 -0.1085
   19PRO    SC1   58   6.965   7.570   1.755  0.4625 -0.2764 -0.0065
   20THR     BB   59   6.733   7.941   2.025  0.1725  0.2075 -0.0070
   20THR    SC1   60   6.809   8.124   1.930  0.1161  0.0940  0.3271
   20THR    SCP   61   6.695   8.168   1.998 -0.1670 -0.0981 -0.0930
   20THR    SCN   62   6.923   8.080   1.862  0.1525 -0.0274  0.3704
   21LEU     BB   63   6.602   7.927   2.374  0.3256 -0.0050 -0.1482
   21LEU    SC1   64   6.557   7.669   2.503 -0.2754 -0.0704 -0.1721
   22LEU     BB   65   6.393   8.181   2.379 -0.1344  0.0739  0.0093
   22LEU    SC1   66   6.212   8.113   2.613  0.1274  0.0841  0.1852
   23ALA     BB   67   6.523   8.403   2.285  0.1189 -0.0669 -0.0443
   24ALA     BB   68   6.795   8.478   2.266 -0.1806  0.0213 -0.1543
   25LEU     BB   69   7.027   8.426   2.428 -0.0412  0.0559 -0.2773
   25LEU    SC1   70   7.169   8.168   2.249  0.0211  0.3582 -0.2411
   26GLU     BB   71   7.166   8.538   2.618 -0.0765 -0.1029 -0.3625
   26GLU    SC1   72   7.151   8.866   2.383  0.0195 -0.3885  0.0263
   26GLU    SCN   73   7.223   8.928   2.327 -0.1633 -0.5070 -0.3739
   27SER     BB   74   6.971   8.738   2.885 -0.1145  0.1774 -0.0810
   27SER    SC1   75   7.082   8.921   2.880  0.2373  0.1433  0.1425
   27SER    SCP   76   7.105   8.893   3.015 -0.2692 -0.1185  0.2243
   27SER    SCN   77   7.058   8.949   2.745  0.2267 -0.0699  0.1381
   28SER     BB   78   6.627   8.591   2.830  0.2006 -0.0733 -0.1624
   28SER    SC1   79   6.616   8.349   2.799  0.0314  0.0811 -0.0196
   28SER    SCP   80   6.719   8.407   2.874  0.1289 -0.2487  0.1395
   28SER    SCN   81   6.512   8.291   2.725 -0.0054 -0.0288  0.1507
   29GLU     BB   82   6.450   8.817   2.938 -0.2256  0.0089 -0.0814
   29GLU    SC1   83   6.680   9.119   3.092 -0.2179 -0.0841  0.1563
   29GLU    SCN   84   6.788   9.111   3.078 -0.2248  0.1568 -0.1293
   30THR     BB   85   6.134   8.750   3.000  0.2477  0.0112  0.0329
   30THR    SC1   86   6.043   8.856   3.228  0.1680 -0.2341  0.0249
   30THR    SCP   87   6.079   8.966   3.149 -0.3719 -0.1232  0.1787
   30THR    SCN   88   6.007   8.746   3.307 -0.2763 -0.2907 -0.0068
   31ILE     BB   89   6.012   8.432   2.941 -0.2251  0.0183  0.2544
   31ILE    SC1   90   6.241   8.321   3.118 -0.1524  0.0213  0.1628
   32TYR     BB   91   5.790   8.362   2.735 -0.3927 -0.1133  0.1234
   32TYR    SC1   92   5.573   8.565   2.724 -0.0491 -0.0542 -0.0242
   32TYR    SC2   93   5.327   8.620   2.822  0.1041 -0.0231  0.3605
   32TYR    SC3   94   5.504   8.820   2.782 -0.0316 -0.0025 -0.2235
   33PRO     BB   95   5.722   8.014   2.741 -0.0177  0.0171  0.1885
   33PRO    SC1   96   5.918   7.848   2.877 -0.2650  0.1508  0.0082
   34VAL     BB   97   5.456   7.940   2.546 -0.2990 -0.0799 -0.2379
   34VAL    SC1   98   5.338   8.177   2.544  0.0462  0.0990 -0.1730
   35TYR     BB   99   5.116   7.726   2.535  0.0469 -0.1091 -0.2695
   35TYR    SC1  100   5.256   7.484   2.444 -0.0890  0.2869 -0.2723
   35TYR    SC2  101   5.192   7.294   2.264 -0.1987  0.0362  0.0231
   35TYR    SC3  102   5.433   7.289   2.384 -0.1048  0.2346 -0.1509
   36VAL     BB  103   4.847   7.658   2.297  0.0964 -0.0978  0.0053
   36VAL    SC1  104   5.009   7.707   2.093  0.0516  0.1210  0.0199
   37LEU     BB  105   4.624   7.532   2.366  0.0764  0.3972 -0.1313
   37LEU    SC1  106   4.733   7.234   2.478  0.2485  0.1798 -0.4350
   38ASP     BB  107   4.385   7.478   2.179  0.0534 -0.0195 -0.0889
   38ASP    SC1  108   4.094   7.542   2.378 -0.2457 -0.3513 -0.5604
   38ASP    SCN  109   4.016   7.527   2.303 -0.4395 -0.6558 -0.3215
   39ARG     BB  110   4.335   7.382   1.952 -0.0598 -0.0088 -0.0289
   39ARG    SC1  111   4.072   7.214   1.933 -0.1397 -0.2673 -0.1301
   39ARG    SC2  112   3.906   7.147   2.201  0.1183  0.6632  0.2249
   39ARG    SCP  113   3.889   7.084   2.289  0.1468  0.4225  0.0687
   40ARG     BB  114   4.357   7.474   1.634 -0.0555  0.1452 -0.0910
   40ARG    SC1  115   4.157   7.724   1.660 -0.2645  0.1143  0.1265
   40ARG    SC2  116   4.017   7.802   1.935  0.4760 -0.0734  0.0197
   40ARG    SCP  117   4.007   7.702   1.891 -0.0955 -0.1220  0.1790
   41PHE     BB  118   4.678   7.492   1.590 -0.0475 -0.0705  0.0255
   41PHE    SC1  119   4.910   7.690   1.610 -0.0614 -0.0683 -0.2110
   41PHE    SC2  120   5.096   7.825   1.467  0.3100 -0.3136  0.0233
   41PHE    SC3  121   4.987   7.937   1.687  0.2718 -0.2178 -0.0437
   42LEU     BB  122   4.811   7.206   1.624 -0.1863  0.0635  0.0823
   42LEU    SC1  123   4.815   7.245   1.938 -0.2631 -0.4142 -0.0460
   43ALA     BB  124   4.779   7.051   1.350 -0.1810  0.1688 -0.0642
   44SER     BB  125   4.726   7.298   1.124 -0.0397  0.4258  0.0871
   44SER    SC1  126   4.892   7.479   1.158 -0.4744 -0.2485  0.1583
   44SER    SCP  127   4.875   7.426   1.030 -0.2348  0.0711 -0.2371
   44SER    SCN  128   4.909   7.532   1.287 -0.5388 -0.3266 -0.0189
   45ALA     BB  129   4.396   7.350   1.112 -0.0267  0.3075 -0.1322
   46MET     BB  130   4.292   7.143   1.247  0.0336  0.2716 -0.3129
   46MET    SC1  131   3.924   7.180   1.123 -0.2322  0.2535  0.2181
   47HIS     BB  132   4.264   6.824   1.197 -0.2504  0.0799  0.0792
   47HIS    SC1  133   4.217   6.850   0.903  0.1654 -0.0394 -0.0456
   47HIS    SC2  134   4.254   7.054   0.730 -0.3888 -0.0023 -0.1367
   47HIS    SC3  135   4.048   6.882   0.695 -0.1434 -0.3686  0.1424
   48ILE     BB  136   4.083   6.665   1.413 -0.0783 -0.1506  0.0141
   48ILE    SC1  137   3.938   6.901   1.553 -0.2441 -0.0954 -0.2436
   49GLY     BB  138   4.089   6.404   1.589 -0.0346 -0.1345  0.0422
   50ALA     BB  139   4.166   6.047   1.535  0.0718 -0.1946 -0.3205
   51LEU     BB  140   4.463   6.063   1.654  0.0011  0.2988  0.0512
   51LEU    SC1  141   4.700   5.865   1.541 -0.0488  0.3243  0.0745
   52ARG     BB  142   4.570   6.321   1.802  0.1580  0.1356  0.2151
   52ARG    SC1  143   4.595   6.509   1.523  0.2137  0.3295 -0.2075
   52ARG    SC2  144   4.800   6.538   1.339 -0.2550  0.2937  0.1190
   52ARG    SCP  145   4.764   6.546   1.236 -0.3080  0.1353  0.1217
   53TRP     BB  146   4.429   6.412   2.033  0.3582 -0.0173  0.1736
   53TRP    SC1  147   4.492   6.700   2.099  0.0565  0.0801  0.0832
   53TRP    SC2  148   4.486   6.956   2.185  0.1198  0.0936  0.0475
   53TRP    SC3  149   4.346   6.767   2.317  0.1743  0.1236  0.1494
   53TRP    SC4  150   4.323   7.026   2.388 -0.0176  0.1752 -0.0892
   54HIS     BB  151   4.584   6.279   2.293  0.1991 -0.3289  0.3037
   54HIS    SC1  152   4.398   6.333   2.525  0.1060  0.1397  0.0785
   54HIS    SC2  153   4.184   6.278   2.681 -0.0977 -0.0375 -0.2520
   54HIS    SC3  154   4.276   6.531   2.662 -0.0638 -0.0131  0.1524
   55PHE     BB  155   4.902   6.327   2.221  0.2159 -0.0476  0.0822
   55PHE    SC1  156   4.989   6.185   1.951  0.1661 -0.0239 -0.0310
   55PHE    SC2  157   5.039   6.178   1.686  0.1591 -0.1508 -0.0296
   55PHE    SC3  158   5.080   5.958   1.837 -0.0534 -0.1479  0.0352
   56LEU     BB  159   4.968   6.565   2.346  0.0799 -0.1662 -0.0491
   56LEU    SC1  160   4.996   6.846   2.231 -0.1910  0.2849  0.1568
   57LEU     BB  161   4.840   6.488   2.704  0.1874  0.2150 -0.2615
   57LEU    SC1  162   4.693   6.748   2.696  0.1384  0.1476 -0.1692
   58GLN     BB  163   5.023   6.273   2.790  0.2051 -0.0034 -0.0523
   58GLN    SC1  164   4.876   5.962   2.576 -0.3679 -0.1132  0.0494
   58GLN    SCP  165   4.907   5.976   2.712  0.1910 -0.1316 -0.1556
   58GLN    SCN  166   4.846   5.948   2.440  0.1687  0.1490 -0.1819
   59SER     BB  167   5.336   6.496   2.647 -0.2049  0.3099  0.2062
   59SER    SC1  168   5.573   6.551   2.725 -0.0765  0.0038  0.3219
   59SER    SCP  169   5.483   6.446   2.744  0.1594  0.0441  0.4651
   59SER    SCN  170   5.663   6.657   2.705 -0.0610  0.2181  0.3647
   60LEU     BB  171   5.202   6.795   2.840  0.2561  0.1401  0.2789
   60LEU    SC1  172   5.153   6.992   2.637 -0.1291 -0.0851  0.0436
   61GLU     BB  173   5.248   6.692   3.112  0.1592  0.0594 -0.0019
   61GLU    SC1  174   4.962   6.889   3.274  0.0869 -0.3616  0.0249
   61GLU    SCN  175   4.881   6.820   3.302 -0.0211 -0.0422  0.7060
   62ASPP    BB  176   5.612   6.657   3.203 -0.3406 -0.1050  0.1823
   62ASPP   SC1  177   5.552   6.470   3.434 -0.0153  0.0966 -0.0396
   63LEU     BB  178   5.636   6.961   3.053  0.0784  0.1848 -0.3120
   63LEU    SC1  179   5.639   7.116   2.759  0.2866 -0.1719 -0.0826
   64HIS     BB  180   5.472   7.110   3.282  0.3616 -0.1246  0.2051
   64HIS    SC1  181   5.244   7.245   3.131  0.0125  0.1611  0.3620
   64HIS    SC2  182   5.080   7.341   2.939  0.0852  0.0212  0.2268
   64HIS    SC3  183   5.087   7.458   3.183 -0.0745  0.1449  0.1738
   65LYS     BB  184   5.581   7.004   3.577  0.1684 -0.1900 -0.2636
   65LYS    SC1  185   5.302   6.808   3.665 -0.0969 -0.0018  0.0835
   65LYS    SC2  186   5.132   6.666   3.675 -0.1630  0.1245 -0.2634
   65LYS    SCP  187   5.035   6.719   3.681 -0.3800 -0.2541  0.1920
   66ASN     BB  188   5.934   7.030   3.583  0.0304  0.1871  0.1780
   66ASN    SC1  189   6.040   6.888   3.332  0.0255 -0.1412 -0.1103
   66ASN    SCP  190   6.135   6.857   3.430 -0.3095 -0.2519  0.3502
   66ASN    SCN  191   5.945   6.918   3.234 -0.2243  0.0056  0.3440
   67LEU     BB  192   5.957   7.355   3.480  0.0221  0.0104 -0.0463
   67LEU    SC1  193   5.884   7.368   3.164 -0.2269 -0.2741 -0.1450
   68SER     BB  194   6.027   7.512   3.810 -0.0174 -0.2292 -0.1775
   68SER    SC1  195   5.895   7.697   3.858  0.1586 -0.0605  0.0933
   68SER    SCP  196   6.021   7.758   3.860 -0.1118 -0.1853 -0.0401
   68SER    SCN  197   5.769   7.636   3.855 -0.1592 -0.0886 -0.6281
   69ARG     BB  198   6.363   7.551   3.801 -0.1052  0.1836  0.3179
   69ARG    SC1  199   6.454   7.696   4.016 -0.0800 -0.3126 -0.2309
   69ARG    SC2  200   6.618   7.996   4.114 -0.1519  0.4412 -0.2220
   69ARG    SCP  201   6.634   8.094   4.067 -0.2029  0.4899 -0.1401
   70LEU     BB  202   6.510   7.580   3.530  0.1531  0.0429  0.0303
   70LEU    SC1  203   6.359   7.410   3.306  0.0106 -0.2277 -0.2387
   71GLY     BB  204   6.209   7.886   3.421  0.3856 -0.0969  0.2211
   72ALA     BB  205   5.975   7.755   3.374 -0.1555 -0.1729 -0.3194
   73ARG     BB  206   5.608   7.722   3.346  0.1321  0.0382  0.0554
   73ARG    SC1  207   5.510   7.535   3.587 -0.0324 -0.2750 -0.0482
   73ARG    SC2  208   5.549   7.373   3.852  0.1307  0.3139  0.1650
   73ARG    SCP  209   5.522   7.473   3.814 -0.1270  0.2157  0.0673
   74LEU     BB  210   5.437   7.751   3.108  0.0977  0.0751  0.1017
   74LEU    SC1  211   5.539   7.566   2.867  0.2542  0.0353 -0.2427
   75LEU     BB  212   5.169   7.927   2.935 -0.2892  0.2830 -0.2783
   75LEU    SC1  213   5.368   8.185   3.018  0.1537 -0.0001 -0.0577
   76VAL     BB  214   4.837   8.096   2.929  0.1369 -0.0870  0.3459
   76VAL    SC1  215   4.913   8.303   2.782  0.0508 -0.1218  0.2509
   77ILE     BB  216   4.679   7.904   2.692  0.2734 -0.1109 -0.0175
   77ILE    SC1  217   4.734   7.621   2.807 -0.2332 -0.1920  0.0475
   78GLN     BB  218   4.465   7.963   2.519 -0.0076  0.0120  0.3234
   78GLN    SC1  219   4.539   8.386   2.481  0.3327 -0.1470 -0.0840
   78GLN    SCP  220   4.468   8.376   2.602  0.5513 -0.2084  0.0528
   78GLN    SCN  221   4.609   8.397   2.361 -0.1828 -0.1056 -0.3984
   79GLY     BB  222   4.267   8.011   2.347 -0.0517 -0.0758 -0.0260
   80GLU     BB  223   4.123   8.263   2.273 -0.1197  0.2902 -0.1831
   80GLU    SC1  224   4.028   8.329   2.641  0.0053  0.2230  0.1436
   80GLU    SCN  225   4.123   8.302   2.688 -0.0072  0.1037  0.1030
   81TYR     BB  226   4.227   8.330   1.997 -0.1326 -0.1671  0.1083
   81TYR    SC1  227   4.391   8.095   1.882  0.1743  0.0507 -0.2051
   81TYR    SC2  228   4.551   8.008   1.683  0.1282 -0.0685 -0.1907
   81TYR    SC3  229   4.560   7.890   1.926  0.0034 -0.0907 -0.1958
   82GLU     BB  230   4.374   8.640   1.994  0.2576 -0.0383 -0.0698
   82GLU    SC1  231   4.230   8.801   1.636 -0.0658 -0.0866  0.2902
   82GLU    SCN  232   4.331   8.759   1.645 -0.0913 -0.3273 -0.1993
   83SER     BB  233   4.682   8.494   2.009  0.0826 -0.3784 -0.1733
   83SER    SC1  234   4.835   8.324   1.917 -0.0031  0.3339 -0.4701
   83SER    SCP  235   4.844   8.208   1.994 -0.0254 -0.5059 -0.3264
   83SER    SCN  236   4.826   8.440   1.839  0.4098 -0.1459  0.1308
   84VAL     BB  237   4.888   8.732   2.233  0.0628 -0.1822 -0.0375
   84VAL    SC1  238   5.111   8.592   2.264  0.3212  0.2125 -0.0405
   85LEU     BB  239   4.631   8.899   2.355 -0.2041  0.1194 -0.2470
   85LEU    SC1  240   4.742   8.777   2.659 -0.3806 -0.2579 -0.4024
   86ARG     BB  241   4.486   9.197   2.259  0.4704 -0.1153 -0.3419
   86ARG    SC1  242   4.260   9.115   2.077 -0.2135 -0.2448  0.0092
   86ARG    SC2  243   4.202   9.364   1.883  0.0598  0.2450  0.0727
   86ARG    SCP  244   4.247   9.316   1.971 -0.1356 -0.0350  0.0339
   87ASP     BB  245   4.659   9.477   2.176 -0.3062 -0.1297  0.0211
   87ASP    SC1  246   4.508   9.702   2.139  0.3953  0.1670  0.0116
   87ASP    SCN  247   4.510   9.635   2.052  0.3283  0.2673 -0.0686
   88HIS     BB  248   4.939   9.332   2.046 -0.1282  0.1621 -0.1072
   88HIS    SC1  249   4.799   9.099   1.908 -0.2237 -0.0568  0.0233
   88HIS    SC2  250   4.771   8.890   1.739  0.2683 -0.0295 -0.1083
   88HIS    SC3  251   4.625   9.114   1.702 -0.2074 -0.3094 -0.0114
   89VAL     BB  252   5.114   9.338   2.322  0.4267  0.0484  0.1915
   89VAL    SC1  253   5.161   9.088   2.395 -0.1310 -0.0797  0.1540
   90GLN     BB  254   5.053   9.617   2.464  0.2162 -0.1501  0.1598
   90GLN    SC1  255   4.795   9.851   2.599 -0.0297 -0.2926 -0.2549
   90GLN    SCP  256   4.681   9.780   2.637  0.2792 -0.3840  0.0325
   90GLN    SCN  257   4.909   9.923   2.561 -0.1023  0.0778 -0.3002
   91LYS     BB  258   5.332   9.687   2.594 -0.3358  0.4052  0.1434
   91LYS    SC1  259   5.380   9.960   2.423 -0.3950 -0.0313 -0.2452
   91LYS    SC2  260   5.153  10.131   2.446 -0.5774 -0.1149 -0.1646
   91LYS    SCP  261   5.232  10.120   2.370  0.1322  0.7081  0.2711
   92TRP     BB  262   5.462   9.434   2.655 -0.2245  0.0759  0.1531
   92TRP    SC1  263   5.254   9.253   2.823  0.2767 -0.0994 -0.0384
   92TRP    SC2  264   5.083   9.052   2.878 -0.1251  0.2937  0.2229
   92TRP    SC3  265   5.280   9.113   3.052  0.0709  0.0638  0.0885
   92TRP    SC4  266   5.114   8.906   3.104 -0.0477  0.1686  0.1330
   93ASN     BB  267   5.643   9.305   2.403 -0.0627 -0.3108 -0.1353
   93ASN    SC1  268   5.628   9.028   2.265  0.0904 -0.0806  0.3078
   93ASN    SCP  269   5.657   8.965   2.386  0.4565  0.2848 -0.0777
   93ASN    SCN  270   5.598   9.090   2.143 -0.3735  0.1597  0.0288
   94ILE     BB  271   5.851   9.456   2.323  0.2548  0.1213 -0.1350
   94ILE    SC1  272   5.824   9.764   2.305 -0.0707  0.1055  0.0091
   95THR     BB  273   6.066   9.248   2.065  0.0978  0.0511 -0.4748
   95THR    SC1  274   6.297   9.335   2.119 -0.3240 -0.2352 -0.4018
   95THR    SCP  275   6.370   9.441   2.174  0.2024 -0.1809  0.0051
   95THR    SCN  276   6.224   9.229   2.065 -0.3047  0.0881  0.1225
   96GLN     BB  277   6.048   8.910   2.019 -0.2429 -0.1499 -0.0920
   96GLN    SC1  278   6.350   8.798   2.106 -0.0589  0.0926 -0.0021
   96GLN    SCP  279   6.246   8.879   2.059 -0.0735  0.1015 -0.1160
   96GLN    SCN  280   6.454   8.717   2.154 -0.0164  0.1118 -0.2223
   97VAL     BB  281   5.970   8.688   1.802  0.3068 -0.0261 -0.3223
   97VAL    SC1  282   5.712   8.730   1.764  0.3596  0.2855 -0.3598
   98THR     BB  283   6.119   8.410   1.857 -0.1794 -0.0945  0.2339
   98THR    SC1  284   6.386   8.361   1.855 -0.2375  0.1279 -0.0803
   98THR    SCP  285   6.394   8.230   1.806  0.0412 -0.1627 -0.0058
   98THR    SCN  286   6.377   8.492   1.904 -0.3258  0.0040 -0.4787
   99LEU     BB  287   5.957   8.215   1.655  0.0850 -0.1819 -0.0454
   99LEU    SC1  288   5.641   8.268   1.704 -0.1624  0.0499  0.1586
  100ASP     BB  289   6.110   8.006   1.461 -0.0404 -0.1281 -0.2901
  100ASP    SC1  290   6.405   7.990   1.550  0.0281 -0.1133 -0.1239
  100ASP    SCN  291   6.434   7.986   1.444 -0.5153  0.0269 -0.3143
  101ALA     BB  292   5.962   7.940   1.202 -0.0242  0.2336 -0.0923
  102GLU     BB  293   5.758   7.918   1.069  0.1473  0.0733  0.2416
  102GLU    SC1  294   5.738   7.510   1.146 -0.0331  0.1558  0.1743
  102GLU    SCN  295   5.668   7.436   1.104 -0.0880  0.2797  0.0430
  103MET     BB  296   5.572   7.998   0.887  0.2568  0.1251  0.1335
  103MET    SC1  297   5.329   7.749   1.069 -0.1209  0.0409  0.4632
  104GLU     BB  298   5.466   8.021   0.651  0.2215 -0.1606  0.1788
  104GLU    SC1  299   5.505   8.253   0.372 -0.1387  0.0277 -0.1012
  104GLU    SCN  300   5.614   8.271   0.369 -0.0457 -0.4021  0.0018
  105PRO     BB  301   5.125   7.956   0.616 -0.0312 -0.3466  0.0666
  105PRO    SC1  302   5.027   7.982   0.318 -0.0050  0.2092  0.1261
  106PHE     BB  303   4.968   7.893   0.812  0.4026 -0.0514  0.0407
  106PHE    SC1  304   4.758   7.676   0.734 -0.1165  0.1633  0.1030
  106PHE    SC2  305   4.509   7.700   0.631 -0.2528 -0.0667  0.3665
  106PHE    SC3  306   4.612   7.455   0.682  0.1900  0.0030 -0.1092
  107TYR     BB  307   4.962   8.063   1.088 -0.3750 -0.0001  0.0095
  107TYR    SC1  308   4.699   7.936   1.222  0.2360 -0.2904 -0.0205
  107TYR    SC2  309   4.470   7.816   1.299 -0.0577  0.1762 -0.1272
  107TYR    SC3  310   4.494   7.912   1.048  0.2794  0.0868 -0.1328
  108LYS     BB  311   4.894   8.344   1.167  0.4152  0.0434 -0.1774
  108LYS    SC1  312   4.716   8.370   1.443 -0.2106 -0.0313  0.2104
  108LYS    SC2  313   4.521   8.442   1.541  0.0907 -0.3588  0.0891
  108LYS    SCP  314   4.500   8.523   1.613  0.0393 -0.1541 -0.1401
  109GLU     BB  315   5.025   8.535   1.037  0.0836 -0.0579 -0.2981
  109GLU    SC1  316   4.730   8.714   0.794  0.4444  0.1568  0.2126
  109GLU    SCN  317   4.698   8.674   0.891 -0.0811 -0.0355 -0.0013
  110MET     BB  318   5.257   8.426   0.791  0.3558 -0.1667 -0.1876
  110MET    SC1  319   5.057   8.456   0.538  0.0415 -0.2741  0.3824
  111GLU     BB  320   5.510   8.482   0.884  0.2741  0.0212  0.0385
  111GLU    SC1  321   5.528   8.779   0.569 -0.0630 -0.1906  0.3476
  111GLU    SCN  322   5.441   8.841   0.595  0.0370 -0.0700  0.4094
  112ALA     BB  323   5.524   8.741   1.059  0.3021 -0.0113  0.1585
  113ASN     BB  324   5.507   8.775   1.346 -0.2586 -0.3372  0.0144
  113ASN    SC1  325   5.572   9.075   1.418  0.1133  0.1453 -0.0844
  113ASN    SCP  326   5.653   9.186   1.389 -0.0786  0.1325 -0.2553
  113ASN    SCN  327   5.492   8.964   1.447  0.0777  0.1159  0.1463
  114ILE     BB  328   5.185   8.781   1.466  0.0478  0.0154  0.1564
  114ILE    SC1  329   5.188   8.538   1.659 -0.1185 -0.0069  0.1321
  115ARG     BB  330   5.063   9.053   1.376  0.1520 -0.0659  0.0272
  115ARG    SC1  331   5.071   8.982   1.060 -0.2748 -0.2003  0.0966
  115ARG    SC2  332   5.132   9.019   0.741 -0.1437 -0.0153 -0.1677
  115ARG    SCP  333   5.093   8.922   0.774  0.1757 -0.0977  0.0109
  116ARG     BB  334   5.115   9.276   1.567 -0.1205 -0.5515  0.1838
  116ARG    SC1  335   4.927   9.534   1.593  0.0984  0.2827 -0.0467
  116ARG    SC2  336   4.702   9.685   1.697  0.0084 -0.1447 -0.2454
  116ARG    SCP  337   4.724   9.719   1.799 -0.2555  0.0334 -0.2386
  117LEU     BB  338   5.286   9.194   1.769 -0.1957  0.0448 -0.0782
  117LEU    SC1  339   5.262   8.909   1.953  0.2033  0.2528  0.0311
  118GLY     BB  340   5.524   9.310   1.855 -0.2332  0.1109 -0.0458
  119ALA     BB  341   5.437   9.615   2.078  0.0190  0.3426 -0.2113
  120GLU     BB  342   5.253   9.714   1.923 -0.0459 -0.1641  0.0124
  120GLU    SC1  343   4.944   9.913   2.085 -0.0039  0.2114  0.2962
  120GLU    SCN  344   5.004   9.974   2.016  0.0007 -0.0211  0.0798
  121LEU     BB  345   5.364   9.773   1.603  0.1723 -0.0723 -0.1185
  121LEU    SC1  346   5.416  10.128   1.607  0.2953  0.0730  0.3405
  122GLY     BB  347   5.513   9.633   1.478 -0.0286 -0.0613  0.1431
  123PHE     BB  348   5.839   9.399   1.676  0.0647 -0.2535 -0.1488
  123PHE    SC1  349   5.902   9.651   1.820  0.0339 -0.2207  0.1733
  123PHE    SC2  350   5.811   9.900   1.873 -0.0647 -0.2670  0.2237
  123PHE    SC3  351   6.070   9.839   1.917 -0.0654 -0.2043  0.3174
  124GLU     BB  352   6.036   9.106   1.582 -0.3306 -0.0189  0.0913
  124GLU    SC1  353   6.418   9.049   1.684 -0.3954  0.4301 -0.2412
  124GLU    SCN  354   6.407   9.069   1.576 -0.6509  0.0302 -0.3123
  125VAL     BB  355   6.042   8.885   1.376 -0.0797  0.1215  0.0158
  125VAL    SC1  356   5.949   8.938   1.133  0.2282  0.2718 -0.0744
  126LEU     BB  357   6.095   8.570   1.389  0.1879  0.0986  0.0339
  126LEU    SC1  358   5.835   8.417   1.255 -0.1902  0.1394  0.3822
  127SER     BB  359   6.332   8.465   1.323  0.0779  0.1560 -0.1446
  127SER    SC1  360   6.585   8.415   1.386 -0.1341  0.0849 -0.4069
  127SER    SCP  361   6.463   8.347   1.372  0.1224 -0.0882 -0.3209
  127SER    SCN  362   6.706   8.483   1.399  0.0154  0.0323  0.1171
  128ARG     BB  363   6.253   8.185   1.067  0.2034  0.2599 -0.2146
  128ARG    SC1  364   6.046   8.349   0.864  0.2475  0.1471 -0.0614
  128ARG    SC2  365   5.938   8.364   0.576 -0.0584  0.0499 -0.2191
  128ARG    SCP  366   5.948   8.264   0.621 -0.1778  0.1122 -0.0422
  129VAL     BB  367   6.481   8.001   1.036  0.3243 -0.0630  0.2093
  129VAL    SC1  368   6.522   8.003   0.774  0.0902  0.3341  0.1677
  130GLY     BB  369   6.625   7.712   1.174  0.3659  0.1410  0.0127
  131HIS     BB  370   6.616   7.533   1.419 -0.1897 -0.2226  0.0435
  131HIS    SC1  371   6.335   7.514   1.589  0.2387 -0.0483  0.3535
  131HIS    SC2  372   6.185   7.328   1.713  0.2241 -0.2102  0.1006
  131HIS    SC3  373   6.065   7.529   1.578  0.2373 -0.2179  0.0773
  132SER     BB  374   6.712   7.215   1.507  0.2561  0.1121  0.1175
  132SER    SC1  375   6.629   7.117   1.699 -0.0440 -0.1985 -0.1230
  132SER    SCP  376   6.681   7.163   1.578  0.1869 -0.1709  0.2940
  132SER    SCN  377   6.576   7.071   1.821 -0.2435  0.3863  0.3372
  133LEU     BB  378   6.889   7.019   1.278  0.0182 -0.1947 -0.2968
  133LEU    SC1  379   6.798   6.732   1.289  0.0428 -0.2799 -0.0712
  134TYR     BB  380   7.073   7.244   1.139 -0.1323  0.3773  0.0190
  134TYR    SC1  381   7.086   7.253   0.804  0.1139 -0.1252 -0.1992
  134TYR    SC2  382   7.234   7.305   0.584  0.0199  0.2938 -0.1721
  134TYR    SC3  383   6.968   7.262   0.561  0.0391  0.1626 -0.1560
  135ASP     BB  384   7.095   7.532   1.229 -0.1231  0.0336 -0.0474
  135ASP    SC1  385   7.362   7.630   1.403 -0.0683  0.2085 -0.3692
  135ASP    SCN  386   7.406   7.558   1.333  0.0146 -0.2316  0.0744
  136THR     BB  387   7.091   7.756   0.967  0.1285 -0.1440  0.3091
  136THR    SC1  388   6.908   7.715   0.783 -0.0219 -0.1390 -0.2132
  136THR    SCP  389   6.813   7.645   0.858  0.2211  0.1169  0.3241
  136THR    SCN  390   7.002   7.786   0.708  0.2050 -0.0093  0.1821
  137LYS     BB  391   7.332   7.943   0.975  0.0271  0.0339  0.3114
  137LYS    SC1  392   7.383   8.143   1.204  0.0800  0.2288 -0.0114
  137LYS    SC2  393   7.565   8.127   1.388  0.0678 -0.4937 -0.3013
  137LYS    SCP  394   7.550   8.071   1.481 -0.2882 -0.0963 -0.0837
  138ARG     BB  395   7.611   7.828   0.770  0.1709  0.2169 -0.1017
  138ARG    SC1  396   7.576   7.488   0.873  0.2904 -0.2271  0.3214
  138ARG    SC2  397   7.591   7.323   1.158  0.1681 -0.1545  0.2434
  138ARG    SCP  398   7.537   7.363   1.244 -0.3183  0.2613 -0.1905
  139ILE     BB  399   7.392   7.773   0.502  0.2632  0.3036 -0.0708
  139ILE    SC1  400   7.582   7.554   0.392  0.0604  0.0600  0.0520
  140LEU     BB  401   7.195   7.854   0.361 -0.1031 -0.2464  0.1150
  140LEU    SC1  402   6.997   7.634   0.255  0.0606 -0.0953  0.3972
  141ASP     BB  403   7.074   8.153   0.483 -0.0309 -0.3015  0.1608
  141ASP    SC1  404   7.244   8.324   0.667  0.1531 -0.2991  0.0292
  141ASP    SCN  405   7.254   8.311   0.776 -0.2781 -0.0437  0.1230
  142LEU     BB  406   6.817   8.228   0.392  0.1291  0.1252  0.0200
  142LEU    SC1  407   6.755   8.540   0.262 -0.2059  0.1201 -0.2673
  143ASN     BB  408   6.783   8.072   0.084 -0.1165 -0.3013  0.3742
  143ASN    SC1  409   6.557   8.176  -0.086  0.3809 -0.1310 -0.0040
  143ASN    SCP  410   6.668   8.096  -0.119 -0.2309 -0.5377  0.2118
  143ASN    SCN  411   6.447   8.256  -0.053  0.1973  0.1355  0.1127
  144GLY     BB  412   7.109   8.197  -0.017 -0.1954 -0.2606  0.0843
  145GLY     BB  413   7.354   8.014  -0.056  0.3948 -0.1522  0.1777
  146SER     BB  414   7.276   7.694  -0.098  0.2811 -0.2069  0.0883
  146SER    SC1  415   7.523   7.592  -0.130  0.1909 -0.1774 -0.0711
  146SER    SCP  416   7.587   7.519  -0.029  0.2206  0.2082 -0.0413
  146SER    SCN  417   7.459   7.665  -0.231  0.0596  0.1475  0.0151
  147PRO     BB  418   6.989   7.546  -0.243 -0.0333 -0.0521  0.0251
  147PRO    SC1  419   6.864   7.794  -0.322 -0.3402  0.1210  0.0157
  148PRO     BB  420   6.838   7.296  -0.166 -0.3589  0.1693 -0.1717
  148PRO    SC1  421   6.665   7.295   0.073  0.1520 -0.2452  0.0921
  149LEU     BB  422   6.806   7.025  -0.322 -0.0452  0.0964  0.0600
  149LEU    SC1  423   6.826   7.166  -0.609 -0.0463 -0.0910 -0.0576
  150THR     BB  424   6.860   6.659  -0.337 -0.0365 -0.1203  0.2460
  150THR    SC1  425   7.038   6.581  -0.525 -0.1586 -0.0641  0.0837
  150THR    SCP  426   6.970   6.702  -0.532  0.0395 -0.2276 -0.1907
  150THR    SCN  427   7.107   6.459  -0.517 -0.1973 -0.3470  0.1791
  151TYR     BB  428   6.966   6.375  -0.011  0.0944 -0.1625 -0.1105
  151TYR    SC1  429   6.830   6.169  -0.186  0.2982 -0.2027  0.1222
  151TYR    SC2  430   6.659   5.970  -0.250  0.3087 -0.1977  0.0790
  151TYR    SC3  431   6.917   5.914  -0.193  0.2939 -0.2046  0.1394
  152LYS     BB  432   7.299   6.272   0.168 -0.1913  0.0516  0.1056
  152LYS    SC1  433   7.330   5.964   0.075 -0.0526 -0.2931 -0.1349
  152LYS    SC2  434   7.212   5.724   0.147  0.1694 -0.1206 -0.1194
  152LYS    SCP  435   7.309   5.762   0.113  0.2089  0.1749  0.2596
  153ARG     BB  436   7.382   6.484   0.383  0.0437 -0.0064 -0.0394
  153ARG    SC1  437   7.418   6.407   0.710 -0.1054  0.0797 -0.1020
  153ARG    SC2  438   7.582   6.321   0.988 -0.1164  0.2100 -0.0648
  153ARG    SCP  439   7.683   6.358   1.010  0.0043 -0.0557 -0.1295
  154PHE     BB  440   7.153   6.749   0.316  0.0870  0.0497  0.1188
  154PHE    SC1  441   6.998   6.820   0.579 -0.1401  0.0869 -0.1663
  154PHE    SC2  442   6.797   6.882   0.748 -0.0674  0.2267 -0.1290
  154PHE    SC3  443   7.022   6.767   0.843 -0.0761  0.1918 -0.1504
  155LEU     BB  444   7.201   6.869   0.083  0.0975  0.1296  0.0503
  155LEU    SC1  445   7.214   7.216   0.094 -0.0054 -0.0223 -0.0784
  156HIS     BB  446   7.311   6.764  -0.170 -0.2004 -0.1715  0.2644
  156HIS    SC1  447   7.322   6.979  -0.409 -0.3676  0.0412  0.0598
  156HIS    SC2  448   7.362   7.002  -0.675  0.6104  0.0070  0.1681
  156HIS    SC3  449   7.294   7.219  -0.529 -0.2078 -0.0255 -0.1155
  157ILE     BB  450   7.491   6.553  -0.208  0.0671 -0.0693  0.0735
  157ILE    SC1  451   7.396   6.308  -0.371 -0.0380  0.1550 -0.2114
  158LEU     BB  452   7.765   6.538   0.009  0.2773 -0.0255  0.1037
  158LEU    SC1  453   7.964   6.568  -0.239  0.0586 -0.3081 -0.0892
  159SER     BB  454   7.773   6.750   0.253  0.1497 -0.2152  0.1281
  159SER    SC1  455   7.830   6.619   0.480  0.3374 -0.3210 -0.0912
  159SER    SCP  456   7.930   6.538   0.424  0.0459 -0.1727 -0.0029
  159SER    SCN  457   7.731   6.701   0.535  0.0274 -0.1787 -0.0271
  160GLN     BB  458   7.625   7.075   0.362 -0.1217  0.1720  0.1400
  160GLN    SC1  459   7.478   6.914   0.683 -0.0572  0.0664  0.0296
  160GLN    SCP  460   7.455   6.911   0.545 -0.2675  0.1960 -0.0928
  160GLN    SCN  461   7.501   6.918   0.821  0.2125 -0.0964 -0.1527
  161LEU     BB  462   7.965   7.083   0.594  0.0375 -0.2380 -0.1402
  161LEU    SC1  463   8.114   7.326   0.448 -0.3017  0.3334  0.2043
  162GLY     BB  464   7.940   7.053   0.858  0.3535 -0.2309 -0.2164
  163ASP     BB  465   7.905   6.859   1.007 -0.0454  0.0940 -0.0283
  163ASP    SC1  466   8.023   6.565   0.984 -0.1303 -0.1720  0.0821
  163ASP    SCN  467   7.936   6.529   0.926 -0.3855 -0.0972  0.3909
  164PRO     BB  468   7.656   6.849   1.285 -0.1162  0.1982 -0.0599
  164PRO    SC1  469   7.443   6.828   1.112 -0.0945  0.2503  0.0737
  165GLU     BB  470   7.704   6.926   1.506 -0.1393  0.3430  0.1339
  165GLU    SC1  471   7.777   7.301   1.650 -0.1139 -0.0745 -0.1896
  165GLU    SCN  472   7.765   7.395   1.594  0.2726  0.1037 -0.0049
  166VAL     BB  473   7.660   6.821   1.831 -0.3169 -0.3554 -0.1730
  166VAL    SC1  474   7.829   6.641   1.929  0.2115  0.2819  0.1648
  167PRO     BB  475   7.460   6.941   1.998  0.2513 -0.0228 -0.2991
  167PRO    SC1  476   7.274   6.696   2.076  0.0749 -0.1662  0.3853
  168VAL     BB  477   7.469   7.082   2.299 -0.1487  0.0320 -0.3351
  168VAL    SC1  478   7.674   7.248   2.326 -0.1740  0.0126  0.0241
  169ARG     BB  479   7.224   7.153   2.483 -0.0150  0.2867  0.0511
  169ARG    SC1  480   7.061   6.845   2.472  0.1043  0.1092  0.1846
  169ARG    SC2  481   7.097   6.553   2.542 -0.2691  0.1447 -0.2651
  169ARG    SCP  482   7.024   6.487   2.494 -0.1618 -0.0914 -0.1226
  170ASN     BB  483   7.300   7.354   2.711 -0.0047 -0.1651  0.2158
  170ASN    SC1  484   7.464   7.573   2.621  0.3629  0.2441 -0.1005
  170ASN    SCP  485   7.460   7.681   2.711 -0.2871 -0.1237  0.3205
  170ASN    SCN  486   7.468   7.466   2.532  0.2802  0.0548  0.1066
  171LEU     BB  487   7.086   7.418   2.925  0.3496 -0.1685 -0.2094
  171LEU    SC1  488   6.812   7.349   2.779 -0.3599 -0.3351 -0.1013
  172THR     BB  489   7.134   7.701   3.190 -0.2499 -0.0499  0.2063
  172THR    SC1  490   7.333   7.840   3.102 -0.0785 -0.0622 -0.1685
  172THR    SCP  491   7.242   7.790   3.195  0.0675 -0.0454  0.1921
  172THR    SCN  492   7.424   7.891   3.008 -0.0542  0.0788  0.1386
  173ALA     BB  493   7.002   7.731   3.428 -0.2693 -0.1802 -0.4640
  174GLU     BB  494   6.883   7.873   3.691  0.1472  0.1555  0.2684
  174GLU    SC1  495   7.080   7.998   3.939  0.1691  0.1858  0.5575
  174GLU    SCN  496   6.985   7.943   3.933  0.3560 -0.1502  0.3733
  175ASP     BB  497   6.679   8.166   3.620  0.0026 -0.0039  0.2327
  175ASP    SC1  498   6.755   8.359   3.839 -0.2139 -0.0814 -0.0524
  175ASP    SCN  499   6.699   8.276   3.884 -0.1263  0.0083  0.2517
  176PHE     BB  500   6.692   8.171   3.304  0.1750  0.3363  0.1630
  176PHE    SC1  501   6.584   7.931   3.144  0.4395 -0.0303  0.0216
  176PHE    SC2  502   6.413   7.817   2.969  0.0563  0.2487  0.2026
  176PHE    SC3  503   6.646   7.695   3.027 -0.0573 -0.1222 -0.0795
  177GLN     BB  504   6.866   8.397   3.238 -0.2478 -0.2742 -0.2198
  177GLN    SC1  505   7.208   8.301   3.067 -0.1206  0.1103 -0.1648
  177GLN    SCP  506   7.274   8.280   3.188 -0.3032 -0.2596  0.2851
  177GLN    SCN  507   7.141   8.322   2.946  0.1803 -0.3217 -0.0058
  178ARG     BB  508   6.770   8.676   3.340 -0.1518 -0.0882 -0.2303
  178ARG    SC1  509   7.013   8.878   3.372  0.0421  0.0093 -0.0378
  178ARG    SC2  510   7.229   8.993   3.582  0.1358  0.1020 -0.1885
  178ARG    SCP  511   7.324   9.036   3.619  0.0728  0.2470 -0.1865
  179CYS     BB  512   6.475   8.671   3.415  0.1009 -0.1703  0.3145
  179CYS    SC1  513   6.462   8.963   3.550 -0.1862 -0.0769  0.1484
  180MET     BB  514   6.324   8.501   3.490 -0.1658 -0.2367  0.2548
  180MET    SC1  515   6.325   8.642   3.870 -0.0380 -0.0325 -0.1348
  181SER     BB  516   5.967   8.478   3.512 -0.0518 -0.0661 -0.1964
  181SER    SC1  517   5.890   8.646   3.674 -0.1366  0.0396 -0.0010
  181SER    SCP  518   5.826   8.630   3.551 -0.3810  0.0196  0.0906
  181SER    SCN  519   5.954   8.662   3.798  0.2846 -0.1800 -0.2051
  182PRO     BB  520   5.815   8.172   3.550  0.1369  0.1489  0.0101
  182PRO    SC1  521   5.751   8.164   3.255 -0.4103  0.1541 -0.0285
  183GLU     BB  522   5.589   8.103   3.686 -0.0218 -0.0666 -0.0928
  183GLU    SC1  523   5.390   8.456   3.673  0.1360  0.0077 -0.2237
  183GLU    SCN  524   5.491   8.499   3.665  0.1839 -0.1362 -0.5988
  184PRO     BB  525   5.484   7.967   3.917  0.0144  0.1438 -0.1065
  184PRO    SC1  526   5.612   8.100   4.172  0.0319  0.3400 -0.2362
  185GLY     BB  527   5.247   7.794   4.003  0.0338 -0.0162  0.3042
  186LEU     BB  528   4.974   8.064   3.990  0.1175  0.0118 -0.0478
  186LEU    SC1  529   4.693   7.893   3.953  0.1731 -0.0664 -0.1394
  187ALA     BB  530   4.927   8.299   3.770  0.1185 -0.2123  0.0217
  188GLU     BB  531   4.660   8.338   3.645 -0.0496  0.2613 -0.0012
  188GLU    SC1  532   4.538   8.691   3.702  0.1500 -0.4553 -0.3723
  188GLU    SCN  533   4.431   8.683   3.679  0.0518 -0.1064 -0.1190
  189ARG     BB  534   4.559   8.195   3.435  0.1986  0.0668 -0.1479
  189ARG    SC1  535   4.216   8.224   3.398  0.2674  0.0750  0.0522
  189ARG    SC2  536   4.123   8.428   3.665 -0.5932  0.2346  0.1551
  189ARG    SCP  537   4.210   8.493   3.682  0.0374 -0.3308 -0.3868
  190TYR     BB  538   4.693   7.977   3.263 -0.0930 -0.1490  0.1295
  190TYR    SC1  539   4.968   7.916   3.350  0.1032  0.0171 -0.3013
  190TYR    SC2  540   5.175   7.979   3.511 -0.3312  0.3050  0.1741
  190TYR    SC3  541   5.039   7.749   3.550 -0.0826  0.0889 -0.1733
  191ARG     BB  542   4.536   7.762   3.194  0.2464 -0.0714 -0.0702
  191ARG    SC1  543   4.246   7.805   3.083 -0.0410  0.2785 -0.0720
  191ARG    SC2  544   4.078   7.842   2.801 -0.2513  0.0223 -0.2072
  191ARG    SCP  545   4.134   7.814   2.711  0.3464 -0.0826  0.1415
  192VAL     BB  546   4.558   7.508   3.313 -0.0400 -0.0662 -0.0537
  192VAL    SC1  547   4.593   7.537   3.574 -0.2699  0.1106 -0.0400
  193PRO     BB  548   4.488   7.263   3.193  0.1360  0.3031  0.0459
  193PRO    SC1  549   4.663   7.131   3.005 -0.2982 -0.1865  0.1400
  194VAL     BB  550   4.214   7.161   3.305  0.0485 -0.0564  0.2383
  194VAL    SC1  551   4.165   6.949   3.456  0.0898 -0.1986  0.0562
  195PRO     BB  552   4.006   7.467   3.297  0.3272 -0.0285  0.1248
  195PRO    SC1  553   4.057   7.539   3.537 -0.1815 -0.1311  0.0084
  196ALA     BB  554   3.806   7.493   3.085  0.0946 -0.0801 -0.0073
  197ASP     BB  555   3.836   7.391   2.839  0.2919 -0.1323 -0.0210
  197ASP    SC1  556   3.669   7.560   2.618 -0.3415  0.2012  0.1171
  197ASP    SCN  557   3.629   7.472   2.671  0.0148  0.1200  0.2854
  198LEU     BB  558   3.941   7.100   2.736 -0.1243 -0.2104 -0.0956
  198LEU    SC1  559   4.189   6.957   2.814 -0.2252 -0.2630 -0.1361
  199GLU     BB  560   3.714   6.969   2.649 -0.0770  0.1992 -0.3897
  199GLU    SC1  561   3.465   7.154   2.400 -0.3875 -0.0294  0.1300
  199GLU    SCN  562   3.535   7.164   2.484 -0.1407 -0.0508 -0.0583
  200ILE     BB  563   3.754   6.713   2.510  0.1184 -0.2076 -0.2846
  200ILE    SC1  564   3.739   6.520   2.752  0.1508  0.1999  0.0544
  201PRO     BB  565   3.965   6.495   2.288  0.1435  0.1912  0.3989
  201PRO    SC1  566   3.978   6.619   2.030  0.0750 -0.2781  0.0553
  202PRO     BB  567   3.967   6.183   2.260  0.2077 -0.0317 -0.1365
  202PRO    SC1  568   3.820   6.023   2.417 -0.0104 -0.0014 -0.0561
  203GLN     BB  569   4.145   5.982   2.094 -0.2253  0.4377 -0.1594
  203GLN    SC1  570   3.850   5.775   1.953 -0.0616  0.1152 -0.0867
  203GLN    SCP  571   3.752   5.678   1.930  0.2366 -0.0600  0.4687
  203GLN    SCN  572   3.948   5.873   1.976  0.3170  0.0156 -0.1168
  204SER     BB  573   4.261   5.788   2.344 -0.0837  0.4580 -0.3055
  204SER    SC1  574   4.436   5.832   2.534 -0.0328  0.0353  0.0454
  204SER    SCP  575   4.335   5.804   2.441  0.1237  0.2764  0.0042
  204SER    SCN  576   4.538   5.859   2.627  0.0341 -0.2647  0.2824
  205LEU     BB  577   4.285   5.457   2.198 -0.3271  0.3065 -0.2095
  205LEU    SC1  578   4.066   5.277   2.175  0.1657  0.2447 -0.1981
  206SER     BB  579   4.592   5.332   2.152  0.2185 -0.1380 -0.1666
  206SER    SC1  580   4.690   5.297   1.919  0.0146  0.3582 -0.1444
  206SER    SCP  581   4.798   5.359   1.856 -0.1405 -0.0497 -0.3416
  206SER    SCN  582   4.582   5.235   1.983  0.1789 -0.2335  0.0456
  207PRO     BB  583   4.814   5.507   2.420 -0.0245  0.0012  0.0027
  207PRO    SC1  584   4.687   5.473   2.685  0.3252 -0.0760  0.0778
  208TRP     BB  585   5.037   5.571   2.239  0.1069  0.1729 -0.2363
  208TRP    SC1  586   5.070   5.539   1.933  0.0316 -0.2374 -0.0219
  208TRP    SC2  587   5.055   5.554   1.664  0.0656 -0.1288 -0.0181
  208TRP    SC3  588   5.221   5.376   1.780  0.0433 -0.1828 -0.0688
  208TRP    SC4  589   5.209   5.394   1.511  0.0026 -0.1454 -0.0645
  209THR     BB  590   5.292   5.791   2.334 -0.3143 -0.0948 -0.0424
  209THR    SC1  591   5.475   5.821   2.167 -0.3041 -0.1197  0.1429
  209THR    SCP  592   5.519   5.688   2.162  0.3410 -0.1688 -0.2185
  209THR    SCN  593   5.431   5.953   2.171 -0.2261 -0.3375 -0.3966
  210GLY     BB  594   5.347   6.066   2.601  0.2459 -0.0870  0.0751
  211GLY     BB  595   5.645   6.114   2.586  0.0011  0.1623 -0.1089
  212GLU     BB  596   5.922   6.189   2.680 -0.1168  0.0775  0.0378
  212GLU    SC1  597   5.911   6.144   3.073  0.1822 -0.0259 -0.1863
  212GLU    SCN  598   5.971   6.221   3.023  0.0263  0.1129 -0.1665
  213THR     BB  599   6.110   6.128   2.374 -0.5416 -0.1098 -0.1197
  213THR    SC1  600   5.965   6.018   2.196 -0.1289 -0.0785  0.0341
  213THR    SCP  601   5.998   6.123   2.283 -0.0037  0.0011 -0.3863
  213THR    SCN  602   5.932   5.913   2.110 -0.4255 -0.0806 -0.1413
  214GLU     BB  603   6.426   5.944   2.348 -0.1392 -0.0420  0.1654
  214GLU    SC1  604   6.786   6.035   2.522 -0.0936  0.4682  0.1908
  214GLU    SCN  605   6.823   6.132   2.557  0.4747  0.4636 -0.2379
  215GLY     BB  606   6.369   5.693   2.245 -0.1476  0.0591  0.3027
  216LEU     BB  607   6.205   5.538   2.100  0.1578 -0.1315  0.0731
  216LEU    SC1  608   5.951   5.652   1.904  0.0871 -0.1071 -0.2240
  217ARG     BB  609   6.185   5.240   2.004  0.0449  0.0287 -0.0570
  217ARG    SC1  610   6.047   5.013   2.167  0.1068  0.1228 -0.3455
  217ARG    SC2  611   5.840   4.927   2.355 -0.1415  0.1412 -0.2479
  217ARG    SCP  612   5.780   5.019   2.362 -0.4169 -0.0425  0.0297
  218ARG     BB  613   6.393   5.222   1.805  0.0834 -0.1127  0.0772
  218ARG    SC1  614   6.538   4.938   1.802  0.2564  0.0108 -0.0729
  218ARG    SC2  615   6.439   4.735   2.055 -0.1398  0.6115 -0.0674
  218ARG    SCP  616   6.537   4.777   2.029  0.2549 -0.1888 -0.1765
  219LEU     BB  617   6.578   5.402   1.761 -0.0423  0.1674  0.0150
  219LEU    SC1  618   6.515   5.521   1.453 -0.1348  0.1132 -0.0794
  220GLU     BB  619   6.823   5.442   1.889  0.2978  0.0798 -0.2352
  220GLU    SC1  620   6.896   5.659   2.159 -0.1499 -0.3015 -0.2772
  220GLU    SCN  621   6.945   5.566   2.192  0.3097  0.0184  0.0742
  221GLN     BB  622   6.935   5.204   1.983 -0.1095  0.2933 -0.0465
  221GLN    SC1  623   6.619   5.170   2.234 -0.0505 -0.0282  0.1637
  221GLN    SCP  624   6.686   5.274   2.300 -0.4159 -0.0476  0.1083
  221GLN    SCN  625   6.553   5.066   2.168 -0.1996  0.0601 -0.2938
  222HIS     BB  626   7.072   4.978   1.874  0.3234 -0.3107 -0.0399
  222HIS    SC1  627   6.998   4.687   1.884 -0.0915 -0.0342 -0.0134
  222HIS    SC2  628   6.796   4.533   1.792  0.0616 -0.1459 -0.1680
  222HIS    SC3  629   7.018   4.418   1.892  0.0621 -0.0236 -0.0252
  223LEU     BB  630   7.309   5.018   1.627  0.0068  0.0393  0.0391
  223LEU    SC1  631   7.547   5.248   1.631  0.2210 -0.0161  0.2502
  224THR     BB  632   7.322   4.774   1.422 -0.0118  0.2743 -0.0159
  224THR    SC1  633   7.522   4.735   1.273  0.1051  0.0083  0.0700
  224THR    SCP  634   7.508   4.870   1.308  0.3502  0.0037 -0.3083
  224THR    SCN  635   7.537   4.600   1.239  0.5578 -0.1296  0.2436
  225ASP     BB  636   7.152   4.489   1.424  0.1207 -0.2421  0.2079
  225ASP    SC1  637   7.239   4.196   1.515 -0.3472 -0.1750 -0.2441
  225ASP    SCN  638   7.339   4.170   1.479 -0.0723  0.0225  0.2671
  226GLN     BB  639   6.965   4.415   1.198 -0.1093  0.1652  0.0048
  226GLN    SC1  640   7.050   4.043   1.133 -0.1615 -0.1221 -0.0395
  226GLN    SCP  641   7.056   4.097   1.262  0.3204 -0.6011  0.2189
  226GLN    SCN  642   7.044   3.989   1.004 -0.0537  0.4382 -0.2545
  227GLY     BB  643   6.808   4.526   1.022 -0.0644  0.0171 -0.0503
  228TRP     BB  644   6.546   4.704   1.036 -0.2852  0.2159  0.1842
  228TRP    SC1  645   6.400   4.565   1.225  0.0233  0.3422  0.0088
  228TRP    SC2  646   6.223   4.468   1.405  0.1037 -0.0693 -0.1242
  228TRP    SC3  647   6.460   4.568   1.488 -0.0623  0.2074  0.0306
  228TRP    SC4  648   6.282   4.474   1.668 -0.1175  0.1056 -0.0758
  229VAL     BB  649   6.370   4.621   0.735 -0.0205  0.1112 -0.1445
  229VAL    SC1  650   6.193   4.814   0.694  0.0466  0.1227 -0.3999
  230ALA     BB  651   6.487   4.426   0.578  0.1821 -0.0211 -0.2169
  231ASN     BB  652   6.755   4.377   0.453  0.1920 -0.2416 -0.2050
  231ASN    SC1  653   6.972   4.319   0.625 -0.1925 -0.0093 -0.1189
  231ASN    SCP  654   6.893   4.431   0.654  0.1080 -0.0098  0.0349
  231ASN    SCN  655   7.051   4.207   0.595  0.3291  0.0601  0.3360
  232PHE     BB  656   6.791   4.451   0.142  0.2279  0.0284 -0.3520
  232PHE    SC1  657   7.102   4.379   0.099 -0.1637 -0.1292  0.2433
  232PHE    SC2  658   7.333   4.400   0.237 -0.0552  0.1523  0.0298
  232PHE    SC3  659   7.338   4.335  -0.025 -0.2306  0.0173  0.0582
  233THR     BB  660   6.553   4.409  -0.082 -0.0364 -0.1241  0.0233
  233THR    SC1  661   6.490   4.543  -0.282  0.0804  0.0843  0.0289
  233THR    SCP  662   6.628   4.523  -0.265  0.3481  0.0338 -0.2785
  233THR    SCN  663   6.353   4.563  -0.300  0.2202 -0.5073 -0.0146
  234LYS     BB  664   6.387   4.095  -0.080  0.0711 -0.0418  0.2520
  234LYS    SC1  665   6.527   4.000   0.177 -0.0348 -0.1971  0.1490
  234LYS    SC2  666   6.491   3.932   0.426 -0.2971  0.0392  0.2122
  234LYS    SCP  667   6.490   3.861   0.510  0.3956 -0.4033 -0.0653
  235PRO     BB  668   6.117   4.077  -0.020 -0.0591  0.3184 -0.1017
  235PRO    SC1  669   6.065   3.857   0.161  0.2203  0.2277 -0.0348
  236ARG     BB  670   6.121   4.426   0.190  0.2972  0.0815 -0.0651
  236ARG    SC1  671   5.959   4.338   0.446  0.0792 -0.1039  0.2959
  236ARG    SC2  672   5.718   4.147   0.477 -0.1750 -0.1803 -0.0386
  236ARG    SCP  673   5.662   4.169   0.385 -0.1710  0.0986  0.0177
  237THR     BB  674   6.065   4.622  -0.060  0.3083 -0.1304  0.1171
  237THR    SC1  675   6.131   4.865  -0.088 -0.1512  0.1652  0.2342
  237THR    SCP  676   6.210   4.906  -0.196  0.1051 -0.1692  0.1481
  237THR    SCN  677   6.053   4.824   0.021 -0.2204  0.0833  0.0169
  238ILE     BB  678   5.802   4.450  -0.242 -0.1808 -0.2737  0.0393
  238ILE    SC1  679   5.752   4.535  -0.535 -0.0633  0.2393  0.1580
  239PRO     BB  680   5.691   4.309  -0.069  0.1360  0.2771  0.1370
  239PRO    SC1  681   5.643   3.998  -0.050 -0.2363  0.1377 -0.0161
  240ASN     BB  682   5.499   4.495   0.142 -0.0136 -0.0735 -0.2428
  240ASN    SC1  683   5.212   4.409   0.051 -0.1914 -0.0047 -0.0226
  240ASN    SCP  684   5.230   4.339   0.171 -0.3684  0.2118  0.2626
  240ASN    SCN  685   5.194   4.479  -0.069  0.0978 -0.0593  0.0209
  241SER     BB  686   5.641   4.671   0.313 -0.2250  0.0725  0.0188
  241SER    SC1  687   5.829   4.811   0.324 -0.0378 -0.1295 -0.0128
  241SER    SCP  688   5.830   4.950   0.305  0.0058  0.0631  0.1712
  241SER    SCN  689   5.828   4.672   0.342  0.1795  0.0370  0.0017
  242LEU     BB  690   5.526   4.690   0.667 -0.2397  0.0539  0.2204
  242LEU    SC1  691   5.553   4.956   0.816 -0.2142 -0.0542 -0.0742
  243LEU     BB  692   5.659   4.496   0.798  0.0136  0.0656 -0.0223
  243LEU    SC1  693   5.540   4.418   1.115  0.1610 -0.1665  0.0950
  244PRO     BB  694   5.932   4.518   0.919  0.0480 -0.1769  0.0512
  244PRO    SC1  695   6.111   4.291   0.944  0.1093 -0.1005 -0.1116
  245SER     BB  696   5.964   4.799   1.128 -0.0483  0.0713  0.0146
  245SER    SC1  697   5.747   4.867   1.224 -0.1886 -0.0638  0.1751
  245SER    SCP  698   5.609   4.886   1.237  0.0245  0.1701 -0.6452
  245SER    SCN  699   5.885   4.848   1.212  0.0209 -0.1227 -0.3284
  246THR     BB  700   6.182   5.057   1.143 -0.1787  0.3350  0.1268
  246THR    SC1  701   6.356   5.026   1.323 -0.3010  0.1239  0.0505
  246THR    SCP  702   6.334   5.037   1.185  0.2155  0.0931 -0.2625
  246THR    SCN  703   6.377   5.016   1.461 -0.1097 -0.0426 -0.2177
  247THR     BB  704   6.020   5.314   0.929  0.1468  0.2582 -0.3970
  247THR    SC1  705   5.980   5.230   0.698  0.4290 -0.0152 -0.1135
  247THR    SCP  706   6.072   5.334   0.720  0.2335  0.0565 -0.1453
  247THR    SCN  707   5.888   5.127   0.675  0.4492 -0.1338 -0.1672
  248GLY     BB  708   6.070   5.588   1.050  0.0812  0.3369  0.5074
  249LEU     BB  709   5.945   5.767   1.200 -0.2774  0.3292  0.0765
  249LEU    SC1  710   6.156   5.884   1.463 -0.1083 -0.0482  0.0129
  250SER     BB  711   5.776   6.073   1.210  0.0599  0.0040  0.0344
  250SER    SC1  712   5.578   6.110   1.077 -0.0510  0.2279  0.0947
  250SER    SCP  713   5.567   6.190   0.962  0.3143  0.1814 -0.0524
  250SER    SCN  714   5.589   6.030   1.191  0.0782  0.2807  0.0427
  251PRO     BB  715   5.698   5.999   1.559 -0.0683 -0.2868 -0.0938
  251PRO    SC1  716   5.557   5.762   1.665 -0.0361 -0.1470  0.0162
  252TYR     BB  717   5.807   6.202   1.742 -0.2394 -0.0299  0.1330
  252TYR    SC1  718   5.605   6.283   1.957  0.0229  0.0497  0.0299
  252TYR    SC2  719   5.361   6.398   1.934 -0.0015 -0.0207 -0.0717
  252TYR    SC3  720   5.449   6.313   2.175  0.1169  0.4271  0.0517
  253PHE     BB  721   5.871   6.459   1.547  0.1005  0.0573  0.2463
  253PHE    SC1  722   6.099   6.654   1.504 -0.0980  0.0939  0.0799
  253PHE    SC2  723   6.368   6.638   1.525 -0.1381 -0.2322  0.4565
  253PHE    SC3  724   6.236   6.846   1.636 -0.0543 -0.1379  0.3816
  254SER     BB  725   5.548   6.618   1.534 -0.0541  0.0652 -0.0323
  254SER    SC1  726   5.356   6.472   1.471  0.0698  0.2120 -0.1836
  254SER    SCP  727   5.412   6.581   1.403 -0.2340  0.1748 -0.0383
  254SER    SCN  728   5.300   6.363   1.539 -0.4165  0.1874 -0.1643
  255MET     BB  729   5.616   6.768   1.847 -0.0822 -0.0152  0.3234
  255MET    SC1  730   5.340   6.955   1.897 -0.3108 -0.0704 -0.2447
  256GLY     BB  731   5.850   6.784   1.920 -0.1804  0.3135 -0.0035
  257CYS     BB  732   5.999   6.549   2.063  0.2371  0.0048  0.2741
  257CYS    SC1  733   5.902   6.530   2.357  0.1645  0.0240  0.0194
  258LEU     BB  734   6.305   6.425   1.993  0.0954 -0.3568  0.0489
  258LEU    SC1  735   6.242   6.210   1.777  0.1190 -0.0308 -0.1108
  259SER     BB  736   6.599   6.555   1.883 -0.2713  0.1329 -0.1745
  259SER    SC1  737   6.695   6.723   1.994 -0.1788  0.4433 -0.0633
  259SER    SCP  738   6.776   6.807   1.916 -0.0649 -0.0921 -0.0898
  259SER    SCN  739   6.614   6.639   2.071  0.1293 -0.2040 -0.0044
  260VAL     BB  740   6.845   6.403   1.591  0.0843  0.2003 -0.3347
  260VAL    SC1  741   6.703   6.253   1.425 -0.2659  0.0885  0.0500
  261ARG     BB  742   7.155   6.488   1.657  0.0835 -0.0005  0.5064
  261ARG    SC1  743   7.187   6.793   1.611  0.1819 -0.1097  0.0392
  261ARG    SC2  744   7.258   7.092   1.592 -0.1001  0.0755 -0.0400
  261ARG    SCP  745   7.230   7.172   1.663  0.0350 -0.0208  0.1305
  262THR     BB  746   7.194   6.242   1.957  0.2320  0.0283  0.0981
  262THR    SC1  747   7.004   6.311   2.136  0.2856 -0.1682  0.1170
  262THR    SCP  748   6.904   6.221   2.175 -0.4843  0.0974 -0.3724
  262THR    SCN  749   7.104   6.401   2.097 -0.1196 -0.0046  0.2519
  263PHE     BB  750   7.144   5.995   1.723  0.1387 -0.2090  0.1707
  263PHE    SC1  751   6.857   5.943   1.769  0.1376 -0.0207 -0.0360
  263PHE    SC2  752   6.679   6.045   1.945  0.2722 -0.4532  0.3701
  263PHE    SC3  753   6.593   5.894   1.738  0.0967  0.2098 -0.0716
  264PHE     BB  754   7.277   6.014   1.411 -0.0011 -0.0483  0.1465
  264PHE    SC1  755   7.158   6.192   1.228 -0.1808 -0.0759 -0.1991
  264PHE    SC2  756   7.017   6.250   1.005 -0.0200  0.2104 -0.2314
  264PHE    SC3  757   7.132   6.448   1.148 -0.2981  0.0540  0.2302
  265GLN     BB  758   7.573   6.018   1.448 -0.2029 -0.2527  0.2323
  265GLN    SC1  759   7.613   6.385   1.498 -0.3896 -0.0696 -0.0197
  265GLN    SCP  760   7.741   6.424   1.457 -0.1191  0.2256 -0.3830
  265GLN    SCN  761   7.484   6.345   1.538 -0.0884  0.0576 -0.4441
  266ARG     BB  762   7.652   5.711   1.493  0.1349  0.4380  0.0630
  266ARG    SC1  763   7.547   5.712   1.827  0.0112 -0.1746  0.0353
  266ARG    SC2  764   7.404   5.802   2.076 -0.3821 -0.3241  0.3020
  266ARG    SCP  765   7.308   5.817   2.129 -0.4571  0.3529  0.0718
  267LEU     BB  766   7.716   5.578   1.272  0.1955  0.2341  0.1854
  267LEU    SC1  767   8.048   5.631   1.255 -0.0104 -0.0118  0.0071
  268SER     BB  768   7.669   5.822   0.998 -0.0823 -0.1354 -0.4156
  268SER    SC1  769   7.845   5.939   0.838 -0.2997  0.1948 -0.0288
  268SER    SCP  770   7.836   5.844   0.736  0.1636  0.3526  0.0220
  268SER    SCN  771   7.854   6.035   0.940  0.0996  0.3245  0.0540
  269ASN     BB  772   7.351   5.875   0.907  0.4216  0.0149  0.1376
  269ASN    SC1  773   7.283   5.974   0.617  0.0183  0.0017  0.0049
  269ASN    SCP  774   7.385   5.906   0.548  0.3034  0.0124  0.2682
  269ASN    SCN  775   7.182   6.042   0.685  0.2977  0.0692  0.2036
  270ILE     BB  776   7.129   5.644   1.047  0.1808  0.0478  0.2063
  270ILE    SC1  777   6.901   5.738   1.234  0.4421  0.0698  0.5223
  271TYR     BB  778   7.044   5.427   0.788  0.0386 -0.1068  0.1937
  271TYR    SC1  779   6.731   5.363   0.806  0.0369 -0.2453 -0.1274
  271TYR    SC2  780   6.535   5.382   0.991 -0.1084  0.1075 -0.3080
  271TYR    SC3  781   6.522   5.191   0.800 -0.0610 -0.1293 -0.0794
  272ALA     BB  782   7.299   5.380   0.623 -0.1015 -0.3844  0.1455
  273GLN     BB  783   7.519   5.329   0.840 -0.1497  0.0261  0.0435
  273GLN    SC1  784   7.371   5.274   1.176 -0.0696 -0.0241  0.0258
  273GLN    SCP  785   7.408   5.372   1.268 -0.1228  0.2239  0.0375
  273GLN    SCN  786   7.335   5.176   1.083  0.1293  0.1429  0.0202
  274ALA     BB  787   7.497   4.995   0.829 -0.1097  0.3902  0.3404
  275LYS     BB  788   7.280   4.832   0.890  0.1813 -0.1237 -0.0618
  275LYS    SC1  789   7.317   4.554   0.890  0.1187  0.2897  0.2245
  275LYS    SC2  790   7.405   4.349   1.012 -0.0814 -0.0701 -0.5810
  275LYS    SCP  791   7.491   4.304   0.960  0.1978 -0.0487 -0.1849
  276HIS     BB  792   7.021   4.965   0.944  0.1853 -0.0387  0.2743
  276HIS    SC1  793   6.899   4.996   1.195  0.1581 -0.1056  0.0894
  276HIS    SC2  794   6.833   5.148   1.408  0.1984  0.0017  0.0263
  276HIS    SC3  795   6.813   4.879   1.423 -0.2907  0.0274 -0.0025
  277HIS     BB  796   6.850   4.843   0.636  0.2822 -0.0248 -0.2174
  277HIS    SC1  797   6.607   4.940   0.472  0.0961  0.1271  0.1306
  277HIS    SC2  798   6.417   5.096   0.360  0.0516  0.1452  0.2307
  277HIS    SC3  799   6.453   4.843   0.272 -0.1321  0.0850  0.3219
  278SER     BB  800   7.074   4.832   0.363 -0.2102  0.2162 -0.0497
  278SER    SC1  801   7.316   4.847   0.413  0.2182 -0.0453 -0.0804
  278SER    SCP  802   7.396   4.763   0.491  0.0226 -0.3801  0.4825
  278SER    SCN  803   7.236   4.931   0.335  0.5616 -0.1321  0.1679
  279LEU     BB  804   6.903   4.912   0.078  0.0811  0.1938 -0.2485
  279LEU    SC1  805   7.166   4.889  -0.112  0.0624 -0.3550  0.1164
  280PRO     BB  806   6.657   4.973  -0.142 -0.1915 -0.2063  0.1575
  280PRO    SC1  807   6.777   5.019  -0.413 -0.2964 -0.2611  0.3152
  281PRO     BB  808   6.448   5.231  -0.119  0.1837  0.0659 -0.1717
  281PRO    SC1  809   6.267   5.264  -0.316 -0.1327 -0.1055  0.3080
  282VAL     BB  810   6.473   5.528   0.078 -0.2340  0.0229 -0.1028
  282VAL    SC1  811   6.309   5.702  -0.036 -0.1143  0.1823 -0.0354
  283SER     BB  812   6.723   5.512   0.267 -0.0847  0.0476 -0.0494
  283SER    SC1  813   6.893   5.318   0.332 -0.1965  0.1186 -0.2424
  283SER    SCP  814   6.761   5.282   0.364  0.0112 -0.0493 -0.2818
  283SER    SCN  815   7.024   5.354   0.301  0.0482  0.2205  0.1408
  284LEU     BB  816   6.831   5.773   0.441 -0.1695  0.1998  0.0973
  284LEU    SC1  817   6.826   5.845   0.741  0.0644  0.2446 -0.0333
  285GLN     BB  818   6.862   6.012   0.303 -0.2180  0.0631 -0.1735
  285GLN    SC1  819   6.914   6.304   0.532 -0.0124 -0.1507  0.3650
  285GLN    SCP  820   7.041   6.281   0.587 -0.0703  0.3969 -0.2470
  285GLN    SCN  821   6.787   6.327   0.477 -0.2047 -0.1117 -0.1765
  286GLY     BB  822   6.558   6.086   0.218 -0.1040 -0.0391 -0.3410
  287GLN     BB  823   6.339   5.957   0.441  0.1089 -0.1021 -0.2269
  287GLN    SC1  824   6.322   5.596   0.537 -0.1078 -0.0731 -0.2425
  287GLN    SCP  825   6.327   5.724   0.481 -0.4903  0.1330  0.0640
  287GLN    SCN  826   6.317   5.467   0.593  0.1664  0.1590  0.2197
  288LEU     BB  827   6.290   6.080   0.754  0.2685 -0.3733 -0.0945
  288LEU    SC1  828   6.416   5.877   0.972  0.3968 -0.1900 -0.0405
  289LEU     BB  829   6.434   6.339   0.714 -0.0768 -0.1591  0.0160
  289LEU    SC1  830   6.590   6.419   0.949 -0.1434  0.1040  0.2718
  290TRP     BB  831   6.279   6.585   0.548 -0.2488  0.0434 -0.0120
  290TRP    SC1  832   6.232   6.592   0.267 -0.2391  0.0631 -0.0105
  290TRP    SC2  833   6.005   6.600   0.121 -0.1312 -0.0485 -0.1876
  290TRP    SC3  834   6.132   6.364   0.161 -0.1322 -0.0112  0.0456
  290TRP    SC4  835   5.893   6.369   0.035  0.0115 -0.1004 -0.2378
  291ARG     BB  836   6.280   6.817   0.776 -0.1089  0.0517  0.3426
  291ARG    SC1  837   6.382   6.860   1.065 -0.2342  0.1227  0.2057
  291ARG    SC2  838   6.296   7.148   1.260 -0.1394  0.0480  0.1043
  291ARG    SCP  839   6.381   7.218   1.252 -0.2422  0.1495 -0.4232
  292GLU     BB  840   6.375   7.141   0.699 -0.3979 -0.2207 -0.2640
  292GLU    SC1  841   6.638   7.294   0.935 -0.0091  0.0290  0.0897
  292GLU    SCN  842   6.553   7.341   0.884  0.0213  0.0705  0.0768
  293PHE     BB  843   6.453   7.068   0.417  0.0801 -0.5248 -0.0562
  293PHE    SC1  844   6.642   6.873   0.334  0.1471  0.0755 -0.0281
  293PHE    SC2  845   6.721   6.787   0.091  0.1070 -0.0399 -0.0004
  293PHE    SC3  846   6.682   6.610   0.291  0.2651  0.0667  0.1267
  294PHE     BB  847   6.142   7.162   0.273 -0.4471  0.3687 -0.0579
  294PHE    SC1  848   6.174   7.096  -0.002 -0.2494 -0.0274 -0.0946
  294PHE    SC2  849   6.275   7.115  -0.252 -0.3787  0.0900 -0.1387
  294PHE    SC3  850   6.304   6.887  -0.112  0.0464  0.1573 -0.1063
  295TYR     BB  851   6.106   7.435   0.438  0.0658 -0.0044  0.0418
  295TYR    SC1  852   5.831   7.498   0.508 -0.2493  0.2348 -0.0407
  295TYR    SC2  853   5.619   7.331   0.490 -0.1544  0.1382 -0.3106
  295TYR    SC3  854   5.622   7.526   0.676 -0.3247 -0.0776 -0.0758
  296THR     BB  855   6.398   7.629   0.293 -0.2829  0.0353 -0.1394
  296THR    SC1  856   6.558   7.585   0.465  0.1602 -0.0655 -0.0775
  296THR    SCP  857   6.654   7.681   0.499  0.1967 -0.3444  0.1321
  296THR    SCN  858   6.463   7.488   0.430  0.1766 -0.1343 -0.4631
  297VAL     BB  859   6.340   7.706  -0.008 -0.1058 -0.0100  0.0015
  297VAL    SC1  860   6.433   7.589  -0.226 -0.3156  0.1589 -0.1838
  298ALA     BB  861   6.032   7.792  -0.017  0.2730  0.1279 -0.0452
  299SER     BB  862   5.819   7.903   0.210 -0.0637 -0.3138 -0.5674
  299SER    SC1  863   5.595   7.842   0.221  0.0787  0.1563  0.0964
  299SER    SCP  864   5.501   7.894   0.132 -0.1497  0.2936 -0.1513
  299SER    SCN  865   5.689   7.790   0.311 -0.1109  0.1677 -0.2635
  300ALA     BB  866   5.893   8.229   0.081  0.2818 -0.1220 -0.1560
  301THR     BB  867   6.065   8.261  -0.203 -0.1669  0.1066  0.3063
  301THR    SC1  868   6.139   8.477  -0.360  0.3047 -0.1422  0.0025
  301THR    SCP  869   6.151   8.587  -0.275 -0.6688  0.0553  0.2554
  301THR    SCN  870   6.127   8.367  -0.446 -0.0917  0.2365 -0.0861
  302GLN     BB  871   5.825   8.083  -0.396  0.1938 -0.4041  0.0878
  302GLN    SC1  872   5.929   8.293  -0.742  0.0367 -0.0709  0.3520
  302GLN    SCP  873   5.858   8.343  -0.852  0.2770 -0.0261 -0.0083
  302GLN    SCN  874   6.000   8.243  -0.633  0.0511 -0.3038  0.0167
  303ASN     BB  875   5.722   7.833  -0.427 -0.1025  0.2238 -0.6405
  303ASN    SC1  876   5.991   7.637  -0.459  0.1418  0.0475 -0.1394
  303ASN    SCP  877   6.029   7.653  -0.326 -0.2807  0.3556 -0.1437
  303ASN    SCN  878   5.953   7.621  -0.593 -0.0877 -0.3831 -0.1311
  304PHE     BB  879   5.446   7.647  -0.309  0.0934  0.1477 -0.1591
  304PHE    SC1  880   5.622   7.468  -0.128 -0.2244  0.0157  0.1813
  304PHE    SC2  881   5.738   7.374   0.097 -0.1301 -0.0784  0.0943
  304PHE    SC3  882   5.814   7.280  -0.144 -0.0768  0.1768  0.0075
  305THR     BB  883   5.098   7.780  -0.380  0.1688  0.0174 -0.0345
  305THR    SC1  884   4.989   7.940  -0.199 -0.0941  0.1090  0.0311
  305THR    SCP  885   4.871   7.934  -0.276 -0.0907 -0.1241 -0.3465
  305THR    SCN  886   5.106   7.946  -0.123 -0.3872  0.1752  0.1077
  306GLN     BB  887   5.050   7.762  -0.661 -0.0708 -0.1979  0.2484
  306GLN    SC1  888   4.744   7.920  -0.738 -0.2126 -0.3478  0.2773
  306GLN    SCP  889   4.713   7.947  -0.872  0.1320 -0.2920 -0.1048
  306GLN    SCN  890   4.775   7.893  -0.604 -0.0133 -0.3283 -0.0781
  307MET     BB  891   5.257   7.749  -0.876  0.4884 -0.0471 -0.0521
  307MET    SC1  892   5.097   7.554  -1.099  0.1306  0.1852  0.0868
  308ALA     BB  893   5.538   7.923  -0.873 -0.2022 -0.0825  0.1637
  309GLY     BB  894   5.812   7.849  -0.913 -0.1009  0.2071  0.0322
  310ASN     BB  895   6.085   7.785  -0.956 -0.0894  0.0468 -0.4933
  310ASN    SC1  896   6.280   8.009  -0.961  0.0642 -0.2052 -0.3230
  310ASN    SCP  897   6.238   7.992  -0.829 -0.2773 -0.5648  0.1925
  310ASN    SCN  898   6.322   8.027  -1.094 -0.1478  0.1096  0.3053
  311PRO     BB  899   6.213   7.530  -0.903  0.2842  0.2153  0.1271
  311PRO    SC1  900   6.433   7.432  -0.695  0.0252  0.0236 -0.1097
  312ILE     BB  901   6.008   7.287  -0.891  0.0369  0.2808  0.3203
  312ILE    SC1  902   6.015   7.149  -0.614 -0.3749 -0.2613  0.0806
  313CYS     BB  903   5.688   7.382  -0.986  0.3315 -0.0759  0.3168
  313CYS    SC1  904   5.584   7.404  -0.711  0.0503  0.0518 -0.0026
  314LEU     BB  905   5.558   7.374  -1.199  0.1639 -0.0423  0.1180
  314LEU    SC1  906   5.501   7.724  -1.282  0.3452  0.0104 -0.2934
  315GLN     BB  907   5.323   7.214  -1.373  0.2902 -0.2426  0.1696
  315GLN    SC1  908   5.445   6.878  -1.303 -0.3519  0.0362 -0.0706
  315GLN    SCP  909   5.492   7.003  -1.343  0.2612 -0.3329  0.3202
  315GLN    SCN  910   5.398   6.752  -1.263 -0.0782 -0.3146  0.0055
  316ILE     BB  911   4.996   7.122  -1.344  0.3175  0.2160  0.1784
  316ILE    SC1  912   4.865   7.209  -1.611 -0.3148 -0.3157  0.2897
  317HIS     BB  913   4.794   7.176  -1.114  0.1065 -0.0102  0.0051
  317HIS    SC1  914   4.983   7.151  -0.880  0.0157  0.0224  0.0555
  317HIS    SC2  915   5.111   7.279  -0.681  0.0259 -0.1458  0.1594
  317HIS    SC3  916   5.252   7.154  -0.874  0.0217  0.2948 -0.1455
  318TRP     BB  917   4.496   7.291  -1.130  0.0022  0.1591  0.3685
  318TRP    SC1  918   4.482   7.433  -0.858  0.0890 -0.1568 -0.0612
  318TRP    SC2  919   4.449   7.492  -0.597 -0.0654 -0.4580 -0.0078
  318TRP    SC3  920   4.685   7.395  -0.685  0.0089 -0.2923  0.0047
  318TRP    SC4  921   4.669   7.511  -0.441 -0.0726 -0.2527 -0.0191
  319TYR     BB  922   4.321   7.034  -1.163  0.3386  0.1436 -0.1824
  319TYR    SC1  923   4.549   6.891  -1.350  0.0506 -0.0759  0.2378
  319TYR    SC2  924   4.646   6.716  -1.532 -0.1081 -0.0327  0.1092
  319TYR    SC3  925   4.722   6.698  -1.273 -0.0144 -0.2032  0.0714
  320GLU     BB  926   4.040   7.205  -1.000 -0.0872 -0.2838  0.0393
  320GLU    SC1  927   3.907   7.292  -1.358 -0.0923 -0.0839  0.0903
  320GLU    SCN  928   3.886   7.285  -1.251 -0.1274 -0.1169  0.0813
  321ASP     BB  929   3.868   7.016  -0.808 -0.1450 -0.2747 -0.1626
  321ASP    SC1  930   3.826   7.160  -0.521  0.0018  0.1753 -0.0521
  321ASP    SCN  931   3.783   7.212  -0.433 -0.2137 -0.2859  0.1511
  322ALA     BB  932   3.889   6.695  -0.792 -0.0694  0.2813 -0.1234
  323GLU     BB  933   3.690   6.560  -0.779  0.2791  0.1933 -0.0311
  323GLU    SC1  934   3.447   6.549  -1.068  0.2611 -0.2651 -0.1991
  323GLU    SCN  935   3.497   6.626  -1.008  0.1887 -0.1982 -0.2232
  324ARG     BB  936   3.482   6.589  -0.494  0.0389 -0.1671  0.1187
  324ARG    SC1  937   3.396   6.919  -0.504 -0.2956 -0.1692  0.1091
  324ARG    SC2  938   3.369   7.040  -0.768  0.5542  0.1833 -0.0190
  324ARG    SCP  939   3.409   6.974  -0.847  0.4368  0.3014 -0.1820
  325LEU     BB  940   3.688   6.391  -0.287 -0.0098  0.2859  0.0074
  325LEU    SC1  941   3.839   6.467  -0.026  0.0067 -0.1108  0.0329
  326HIS     BB  942   3.676   6.121  -0.356 -0.3356 -0.1764  0.0010
  326HIS    SC1  943   3.369   6.080  -0.391  0.0820 -0.1404  0.3193
  326HIS    SC2  944   3.160   6.229  -0.476  0.0531 -0.2372  0.2183
  326HIS    SC3  945   3.116   5.994  -0.351  0.1020 -0.3614  0.0069
  327LYS     BB  946   3.935   5.888  -0.369 -0.1265 -0.2167 -0.0912
  327LYS    SC1  947   3.999   5.714  -0.603 -0.0484 -0.1169  0.0931
  327LYS    SC2  948   3.931   5.517  -0.682 -0.3751  0.0416 -0.1303
  327LYS    SCP  949   3.976   5.585  -0.609  0.1151  0.0285 -0.3836
  328TRP     BB  950   3.985   5.815  -0.125 -0.0141 -0.3771 -0.0383
  328TRP    SC1  951   4.263   5.714  -0.009  0.3517 -0.1180 -0.0456
  328TRP    SC2  952   4.519   5.798   0.015  0.3366 -0.1397  0.2214
  328TRP    SC3  953   4.328   5.896   0.180  0.1078  0.1081 -0.1730
  328TRP    SC4  954   4.581   5.988   0.197  0.1374 -0.0204  0.1686
  329LYS     BB  955   3.873   5.965   0.094  0.0312 -0.1226  0.0335
  329LYS    SC1  956   3.901   6.037   0.375  0.2657 -0.3110 -0.0553
  329LYS    SC2  957   3.748   6.049   0.610 -0.0626 -0.5482 -0.4054
  329LYS    SCP  958   3.830   6.121   0.598 -0.4870 -0.0145 -0.4467
  330THR     BB  959   3.455   5.890   0.098 -0.2250 -0.1985  0.0870
  330THR    SC1  960   3.432   6.138   0.210  0.1131 -0.1283  0.1204
  330THR    SCP  961   3.548   6.193   0.154  0.0576  0.3434 -0.0247
  330THR    SCN  962   3.316   6.083   0.266  0.0637  0.3716  0.0160
  331ALA     BB  963   3.434   5.675  -0.104  0.2207  0.0205 -0.2788
  332GLN     BB  964   3.565   5.560  -0.269 -0.1165  0.3507  0.1656
  332GLN    SC1  965   3.451   5.588  -0.610 -0.1598 -0.2803 -0.0151
  332GLN    SCP  966   3.354   5.610  -0.709  0.0884 -0.3414  0.0263
  332GLN    SCN  967   3.548   5.567  -0.512  0.0114 -0.5119  0.0673
  333THR     BB  968   3.613   5.140  -0.482 -0.0520  0.1266  0.0359
  333THR    SC1  969   3.418   5.079  -0.349 -0.2074 -0.1346  0.2002
  333THR    SCP  970   3.331   4.998  -0.423 -0.2486  0.2339  0.1851
  333THR    SCN  971   3.504   5.160  -0.275  0.2090 -0.0820  0.0189
  334GLY     BB  972   3.776   5.035  -0.679  0.0004 -0.1202  0.2258
  335PHE     BB  973   4.074   4.967  -0.641  0.2801 -0.2558 -0.0942
  335PHE    SC1  974   4.225   4.883  -0.916 -0.4375 -0.0555 -0.3455
  335PHE    SC2  975   4.436   4.894  -1.084 -0.2329  0.0198 -0.0914
  335PHE    SC3  976   4.233   4.723  -1.133 -0.1274 -0.0355 -0.3540
  336PRO     BB  977   4.094   4.791  -0.345  0.3254 -0.0362  0.0586
  336PRO    SC1  978   3.856   4.804  -0.175 -0.0684 -0.2052  0.1935
  337TRP     BB  979   4.453   4.783  -0.146 -0.0900 -0.0699 -0.1346
  337TRP    SC1  980   4.510   4.556   0.039 -0.0333  0.2035  0.1389
  337TRP    SC2  981   4.587   4.347   0.191  0.1535  0.0731 -0.1272
  337TRP    SC3  982   4.711   4.585   0.217  0.1989  0.0455 -0.0899
  337TRP    SC4  983   4.798   4.372   0.358 -0.0641  0.0924  0.1520
  338ILE     BB  984   4.532   5.108  -0.212  0.4649 -0.3242  0.0027
  338ILE    SC1  985   4.699   5.361  -0.146 -0.0731  0.0489  0.0015
  339ASP     BB  986   4.179   5.253  -0.050  0.2274 -0.0582 -0.0262
  339ASP    SC1  987   3.966   5.299  -0.212  0.0001 -0.0690 -0.1571
  339ASP    SCN  988   3.981   5.334  -0.316  0.0886  0.1925 -0.0654
  340ALA     BB  989   4.087   4.976   0.205 -0.0811 -0.3721  0.3101
  341ILE     BB  990   4.412   5.157   0.387  0.1688  0.4318  0.0856
  341ILE    SC1  991   4.673   5.085   0.235  0.0367  0.2765 -0.0719
  342MET     BB  992   4.416   5.466   0.372  0.1413 -0.1262  0.1820
  342MET    SC1  993   4.826   5.602   0.315  0.3431 -0.1107 -0.2913
  343THR     BB  994   4.035   5.557   0.431  0.0333 -0.0028  0.0318
  343THR    SC1  995   3.897   5.503   0.248 -0.0283 -0.2486  0.2521
  343THR    SCP  996   3.941   5.614   0.320 -0.0430  0.1856 -0.3526
  343THR    SCN  997   3.852   5.391   0.177 -0.1466 -0.2210  0.3067
  344GLN     BB  998   4.036   5.420   0.693  0.0157 -0.1189 -0.1613
  344GLN    SC1  999   3.765   5.167   0.567 -0.0783 -0.0263 -0.1256
  344GLN    SCP 1000   3.827   5.116   0.452 -0.4382  0.5800 -0.4126
  344GLN    SCN 1001   3.703   5.217   0.682  0.1475 -0.0157  0.2106
  345LEU     BB 1002   4.239   5.409   0.909  0.3848 -0.1190 -0.0344
  345LEU    SC1 1003   4.497   5.280   0.852 -0.2843  0.1243  0.1419
  346ARG     BB 1004   4.138   5.276   1.199 -0.1475 -0.2491  0.1662
  346ARG    SC1 1005   3.822   5.258   1.136 -0.3444 -0.0659 -0.0827
  346ARG    SC2 1006   3.527   5.290   0.971 -0.3949 -0.0106 -0.1508
  346ARG    SCP 1007   3.552   5.205   0.906  0.2734 -0.0288  0.0495
  347GLN     BB 1008   4.360   5.227   1.374 -0.1961  0.0908  0.4631
  347GLN    SC1 1009   4.574   4.939   1.165  0.0676  0.1940 -0.0816
  347GLN    SCP 1010   4.580   5.067   1.222  0.1861  0.0805 -0.0709
  347GLN    SCN 1011   4.568   4.811   1.109  0.1881 -0.0397  0.1927
  348GLU     BB 1012   4.675   5.387   1.361  0.0455 -0.1123  0.2952
  348GLU    SC1 1013   4.812   5.061   1.535 -0.1555 -0.2045  0.1245
  348GLU    SCN 1014   4.718   5.019   1.495 -0.0733 -0.0701 -0.2435
  349GLY     BB 1015   4.865   5.487   1.200  0.2443  0.1011  0.2426
  350TRP     BB 1016   5.077   5.357   1.082 -0.3141  0.2970 -0.0667
  350TRP    SC1 1017   5.181   5.091   1.131 -0.0951 -0.2010 -0.0396
  350TRP    SC2 1018   5.245   4.833   1.178  0.2288 -0.1723 -0.2887
  350TRP    SC3 1019   5.083   4.896   0.972 -0.0629 -0.1911 -0.0717
  350TRP    SC4 1020   5.142   4.638   1.023  0.2061 -0.1735 -0.2724
  351ILE     BB 1021   5.148   5.336   0.738 -0.0943  0.3040  0.0910
  351ILE    SC1 1022   4.902   5.171   0.647  0.1707 -0.0884  0.0641
  352HIS     BB 1023   5.423   5.420   0.599 -0.2121 -0.0396 -0.1919
  352HIS    SC1 1024   5.554   5.442   0.937  0.1224 -0.1956  0.0760
  352HIS    SC2 1025   5.583   5.297   1.163 -0.0480 -0.0575  0.1891
  352HIS    SC3 1026   5.514   5.558   1.177 -0.0941 -0.0560 -0.0237
  353HIS     BB 1027   5.526   5.231   0.429 -0.1766  0.1154  0.1247
  353HIS    SC1 1028   5.786   5.301   0.222  0.1000 -0.1640 -0.1639
  353HIS    SC2 1029   5.877   5.356  -0.026  0.0322 -0.0026 -0.1543
  353HIS    SC3 1030   6.050   5.333   0.180  0.0748  0.0265 -0.1867
  354LEU     BB 1031   5.378   5.053   0.254 -0.0963  0.3084  0.2306
  354LEU    SC1 1032   5.157   4.836   0.403 -0.0227  0.3228  0.2347
  355ALA     BB 1033   5.109   5.260   0.131  0.1779 -0.2819 -0.2767
  356ARG     BB 1034   5.362   5.454  -0.014  0.1790  0.0395 -0.0617
  356ARG    SC1 1035   5.476   5.684   0.200 -0.1012  0.1581  0.3187
  356ARG    SC2 1036   5.441   5.926   0.371 -0.2360 -0.0607  0.1435
  356ARG    SCP 1037   5.470   5.926   0.477  0.2311  0.4858  0.0679
  357HIS     BB 1038   5.294   5.352  -0.347 -0.1637  0.3449  0.1401
  357HIS    SC1 1039   5.444   5.066  -0.322  0.2701 -0.0638 -0.3033
  357HIS    SC2 1040   5.648   4.996  -0.160  0.1533  0.0704 -0.0933
  357HIS    SC3 1041   5.478   4.807  -0.251  0.0039  0.0357  0.2432
  358ALA     BB 1042   5.080   5.464  -0.428  0.0539 -0.0642  0.0682
  359VAL     BB 1043   4.959   5.739  -0.321  0.3028  0.2233  0.1462
  359VAL    SC1 1044   4.975   5.806  -0.065  0.0051 -0.0091  0.2316
  360ALA     BB 1045   4.939   5.871  -0.602  0.2736 -0.0349 -0.0269
  361CYS     BB 1046   4.786   5.691  -0.835 -0.0662 -0.1596 -0.0854
  361CYS    SC1 1047   4.875   5.421  -0.890  0.0321 -0.0196  0.3081
  362PHE     BB 1048   4.508   5.813  -0.959 -0.2194  0.0053  0.2093
  362PHE    SC1 1049   4.337   5.535  -0.977 -0.0436  0.1579  0.1410
  362PHE    SC2 1050   4.306   5.287  -0.873 -0.0295  0.0958 -0.0003
  362PHE    SC3 1051   4.185   5.353  -1.106  0.2244  0.1169 -0.1293
  363LEU     BB 1052   4.435   6.050  -0.813  0.0082 -0.2576  0.1261
  363LEU    SC1 1053   4.519   6.016  -0.494 -0.3039  0.0156 -0.3575
  364THR     BB 1054   4.653   6.289  -0.987  0.2353  0.1365 -0.2640
  364THR    SC1 1055   4.819   6.304  -0.802  0.0513  0.2298  0.0178
  364THR    SCP 1056   4.757   6.429  -0.809 -0.2796  0.2206  0.1357
  364THR    SCN 1057   4.881   6.178  -0.795 -0.5208  0.0387 -0.5670
  365ARG     BB 1058   4.705   6.138  -1.255  0.0137 -0.0319 -0.0089
  365ARG    SC1 1059   4.996   6.033  -1.216 -0.0269 -0.0557  0.2232
  365ARG    SC2 1060   5.084   5.730  -1.207 -0.1627  0.0961  0.1842
  365ARG    SCP 1061   5.033   5.688  -1.295 -0.3083  0.0235  0.2987
  366GLY     BB 1062   4.479   5.970  -1.334  0.0859 -0.0775 -0.1048
  367ASP     BB 1063   4.115   6.046  -1.178 -0.3658 -0.0846  0.0342
  367ASP    SC1 1064   3.980   5.782  -1.175  0.2874  0.3237  0.2089
  367ASP    SCN 1065   3.923   5.763  -1.083 -0.2334  0.0594 -0.1236
  368LEU     BB 1066   4.102   6.264  -0.995  0.1675  0.0228  0.2817
  368LEU    SC1 1067   4.038   6.215  -0.645 -0.3592  0.4312 -0.3118
  369TRP     BB 1068   4.276   6.555  -1.057  0.0619 -0.0351 -0.0095
  369TRP    SC1 1069   4.318   6.508  -1.312 -0.2419 -0.0208 -0.0105
  369TRP    SC2 1070   4.309   6.361  -1.539  0.1561  0.1001 -0.1126
  369TRP    SC3 1071   4.236   6.621  -1.543  0.0980  0.0845 -0.0847
  369TRP    SC4 1072   4.197   6.467  -1.761 -0.2022  0.0093  0.0166
  370ILE     BB 1073   4.458   6.660  -0.839  0.1021 -0.0914 -0.0494
  370ILE    SC1 1074   4.417   6.487  -0.585  0.1185 -0.2595 -0.1595
  371SER     BB 1075   4.499   6.931  -0.668  0.0675  0.0225 -0.1186
  371SER    SC1 1076   4.288   7.045  -0.631  0.1508 -0.0769 -0.2509
  371SER    SCP 1077   4.151   7.039  -0.658 -0.2444  0.0619 -0.2106
  371SER    SCN 1078   4.426   7.051  -0.605 -0.3242 -0.0356  0.2669
  372TRP     BB 1079   4.833   6.912  -0.446  0.1296  0.2491 -0.1480
  372TRP    SC1 1080   5.007   6.748  -0.601 -0.0557 -0.0645 -0.1430
  372TRP    SC2 1081   5.193   6.664  -0.778 -0.0302 -0.1721 -0.0665
  372TRP    SC3 1082   4.955   6.756  -0.866  0.0990  0.0732 -0.1708
  372TRP    SC4 1083   5.138   6.666  -1.042  0.2264  0.2398 -0.1259
  373GLU     BB 1084   4.783   7.061  -0.276  0.2713  0.2551 -0.1293
  373GLU    SC1 1085   5.046   7.287  -0.164 -0.0827 -0.3283  0.0262
  373GLU    SCN 1086   4.977   7.281  -0.078 -0.3560  0.0919 -0.1301
  374GLU     BB 1087   4.541   7.087  -0.125  0.1551  0.1900  0.1716
  374GLU    SC1 1088   4.212   7.264  -0.215 -0.0636  0.3445 -0.2578
  374GLU    SCN 1089   4.315   7.281  -0.179  0.1142 -0.4095 -0.2308
  375GLY     BB 1090   4.490   6.694  -0.088 -0.0758 -0.2302  0.0256
  376MET     BB 1091   4.691   6.616   0.139 -0.0485 -0.3612  0.0390
  376MET    SC1 1092   4.979   6.702   0.022 -0.0480 -0.2530 -0.2568
  377LYS     BB 1093   4.588   6.721   0.418  0.2431  0.0331 -0.0759
  377LYS    SC1 1094   4.705   7.003   0.454  0.1115 -0.1643  0.0610
  377LYS    SC2 1095   4.830   7.138   0.250 -0.1844  0.1088  0.0880
  377LYS    SCP 1096   4.908   7.207   0.214 -0.0138 -0.1289 -0.0181
  378VAL     BB 1097   4.390   6.465   0.473  0.0691 -0.0327  0.0191
  378VAL    SC1 1098   4.281   6.400   0.240 -0.0101  0.0989  0.0182
  379PHE     BB 1099   4.625   6.333   0.734 -0.2068  0.1448 -0.0354
  379PHE    SC1 1100   4.797   6.203   0.538  0.1563  0.1752  0.2310
  379PHE    SC2 1101   4.979   6.021   0.455  0.0050  0.0110  0.2536
  379PHE    SC3 1102   4.935   6.244   0.309 -0.2180 -0.2474 -0.0891
  380GLU     BB 1103   4.530   6.472   0.953  0.3190  0.1346 -0.1459
  380GLU    SC1 1104   4.673   6.847   0.930  0.2779  0.3289  0.3991
  380GLU    SCN 1105   4.713   6.781   1.008  0.1285  0.0113  0.2265
  381GLU     BB 1106   4.308   6.362   1.120  0.1009 -0.3101  0.3511
  381GLU    SC1 1107   4.034   6.395   0.811 -0.0600  0.5805 -0.1287
  381GLU    SCN 1108   3.927   6.379   0.791 -0.0595  0.1382  0.1108
  382LEU     BB 1109   4.417   6.020   1.109  0.1512 -0.0719 -0.0669
  382LEU    SC1 1110   4.359   5.723   1.223 -0.0254 -0.3093  0.3484
  383LEU     BB 1111   4.754   5.987   1.068 -0.4135 -0.0168  0.2605
  383LEU    SC1 1112   4.718   5.770   0.824 -0.0032  0.0297 -0.0603
  384LEU     BB 1113   5.048   6.102   1.222  0.0355 -0.1900  0.2222
  384LEU    SC1 1114   5.246   5.930   1.348  0.0915  0.2861 -0.2055
  385ASP     BB 1115   5.154   6.346   1.037  0.0043 -0.3607 -0.0229
  385ASP    SC1 1116   5.278   6.290   0.731 -0.5756 -0.0946 -0.4525
  385ASP    SCN 1117   5.211   6.334   0.655 -0.4354  0.1243 -0.4577
  386ALA     BB 1118   5.157   6.706   0.989  0.1650 -0.3330 -0.4113
  387ASP     BB 1119   5.252   6.891   1.145 -0.0854  0.0439  0.4299
  387ASP    SC1 1120   5.223   6.935   1.444  0.2187 -0.3261  0.0530
  387ASP    SCN 1121   5.168   6.874   1.518 -0.3143 -0.2144 -0.2016
  388TYR     BB 1122   5.451   7.127   1.010  0.0937  0.0476 -0.0745
  388TYR    SC1 1123   5.257   7.278   0.856  0.3191  0.1650 -0.1847
  388TYR    SC2 1124   5.169   7.460   0.678  0.0948  0.0723 -0.1726
  388TYR    SC3 1125   5.020   7.242   0.732  0.2804 -0.0292 -0.0594
  389SER     BB 1126   5.680   7.050   0.853 -0.1236 -0.1361 -0.2423
  389SER    SC1 1127   5.905   7.106   0.862 -0.3164  0.2804  0.0279
  389SER    SCP 1128   5.938   7.222   0.933  0.2766 -0.1825  0.1560
  389SER    SCN 1129   5.871   6.989   0.792 -0.1871  0.0025  0.0523
  390ILE     BB 1130   5.552   6.844   0.579  0.2539  0.1111 -0.0231
  390ILE    SC1 1131   5.834   6.840   0.452  0.2884  0.4366  0.0340
  391ASN     BB 1132   5.282   6.906   0.469 -0.2754 -0.2038 -0.0676
  391ASN    SC1 1133   5.058   6.686   0.500 -0.1024  0.2248  0.2572
  391ASN    SCP 1134   5.076   6.760   0.617  0.0341  0.3090 -0.1276
  391ASN    SCN 1135   5.040   6.612   0.382  0.1194  0.1807 -0.0614
  392ALA     BB 1136   5.337   7.053   0.185 -0.0235 -0.1235 -0.1142
  393GLY     BB 1137   5.587   6.888   0.056 -0.0630  0.0999  0.0077
  394ASN     BB 1138   5.461   6.606  -0.024  0.3084  0.1501 -0.0438
  394ASN    SC1 1139   5.349   6.470   0.202  0.0575  0.0061 -0.1661
  394ASN    SCP 1140   5.365   6.529   0.328  0.2888  0.1340 -0.0424
  394ASN    SCN 1141   5.333   6.412   0.076 -0.2154 -0.1526  0.1416
  395TRP     BB 1142   5.346   6.556  -0.309 -0.2557 -0.0127 -0.0743
  395TRP    SC1 1143   5.121   6.391  -0.345 -0.1638  0.1165 -0.0103
  395TRP    SC2 1144   4.853   6.363  -0.335 -0.1334 -0.2789 -0.1224
  395TRP    SC3 1145   5.008   6.236  -0.155 -0.0162 -0.1114 -0.1033
  395TRP    SC4 1146   4.740   6.234  -0.127  0.0034 -0.0308  0.1120
  396MET     BB 1147   5.662   6.524  -0.451 -0.0203  0.3282  0.0353
  396MET    SC1 1148   5.860   6.806  -0.311 -0.3054  0.2079 -0.0171
  397TRP     BB 1149   5.825   6.250  -0.540 -0.1281  0.1860  0.1042
  397TRP    SC1 1150   6.037   6.191  -0.339 -0.0803 -0.0889  0.0921
  397TRP    SC2 1151   6.266   6.177  -0.197  0.0269 -0.1095 -0.0798
  397TRP    SC3 1152   6.181   6.415  -0.292 -0.1532 -0.0619  0.1897
  397TRP    SC4 1153   6.411   6.400  -0.150 -0.1083 -0.0604  0.1177
  398LEU     BB 1154   5.746   6.102  -0.729 -0.2382  0.0039  0.0159
  398LEU    SC1 1155   5.953   5.933  -0.876 -0.1148  0.2505  0.1120
  399SER     BB 1156   5.477   6.223  -0.917 -0.3113 -0.1464 -0.0005
  399SER    SC1 1157   5.269   6.181  -0.830 -0.2136  0.2223  0.1901
  399SER    SCP 1158   5.175   6.219  -0.927 -0.0266  0.1363  0.3158
  399SER    SCN 1159   5.362   6.143  -0.733  0.1565 -0.4585 -0.0667
  400ALA     BB 1160   5.597   6.444  -1.024 -0.0470  0.0658 -0.1468
  401SER     BB 1161   5.763   6.734  -0.874  0.1913  0.0565 -0.2005
  401SER    SC1 1162   5.657   6.910  -0.799 -0.1656  0.2617 -0.3060
  401SER    SCP 1163   5.621   6.778  -0.772 -0.1161  0.0330  0.0001
  401SER    SCN 1164   5.693   7.043  -0.826 -0.1095 -0.0190 -0.2580
  402ALA     BB 1165   6.053   6.644  -0.774  0.3885 -0.1114 -0.2558
  403PHE     BB 1166   6.209   6.456  -0.917 -0.0660  0.0359  0.3230
  403PHE    SC1 1167   6.385   6.305  -0.683  0.0998 -0.0277 -0.1112
  403PHE    SC2 1168   6.632   6.339  -0.580  0.0074  0.0835  0.0792
  403PHE    SC3 1169   6.548   6.093  -0.652  0.0955  0.0126  0.2165
  404PHE     BB 1170   6.230   6.312  -1.189  0.2855  0.1225 -0.0300
  404PHE    SC1 1171   6.464   6.070  -1.121 -0.0689 -0.0093 -0.2977
  404PHE    SC2 1172   6.441   5.838  -0.983 -0.1136 -0.0508 -0.3744
  404PHE    SC3 1173   6.678   5.907  -1.093 -0.0122  0.0985 -0.0746
  405HIS     BB 1174   5.892   6.151  -1.269  0.0388 -0.2352  0.2297
  405HIS    SC1 1175   5.844   6.161  -1.566 -0.0935 -0.0274 -0.0847
  405HIS    SC2 1176   5.696   6.135  -1.790 -0.0939 -0.2388 -0.0627
  405HIS    SC3 1177   5.901   6.311  -1.783 -0.1235 -0.1964 -0.2119
  406HIS     BB 1178   5.609   5.818  -1.276 -0.2605  0.0165  0.0777
  406HIS    SC1 1179   5.515   5.699  -1.009  0.2577 -0.0908 -0.1454
  406HIS    SC2 1180   5.366   5.675  -0.785  0.1058  0.4424 -0.1764
  406HIS    SC3 1181   5.597   5.538  -0.808 -0.0404  0.1214  0.1588
  407TYR     BB 1182   5.389   5.874  -1.534  0.0119  0.1318 -0.0611
  407TYR    SC1 1183   5.373   6.183  -1.436  0.2533 -0.0234  0.2576
  407TYR    SC2 1184   5.268   6.414  -1.343  0.0996  0.0251 -0.0263
  407TYR    SC3 1185   5.457   6.419  -1.536  0.2193 -0.0826  0.0860
  408THR     BB 1186   5.272   5.629  -1.680 -0.1837 -0.0093 -0.2174
  408THR    SC1 1187   5.425   5.529  -1.865 -0.3274  0.0941  0.1693
  408THR    SCP 1188   5.459   5.457  -1.981 -0.1248  0.7475 -0.2396
  408THR    SCN 1189   5.391   5.601  -1.750  0.0182  0.0918  0.2394
  409ARG     BB 1190   5.084   5.407  -1.582  0.0455  0.2771 -0.0942
  409ARG    SC1 1191   4.959   5.263  -1.807  0.1624 -0.1257 -0.1483
  409ARG    SC2 1192   4.616   5.289  -1.858 -0.0939  0.0734 -0.3407
  409ARG    SCP 1193   4.633   5.285  -1.966 -0.1239  0.1575 -0.3488
  410ILE     BB 1194   5.111   5.246  -1.334 -0.0919 -0.0344 -0.0946
  410ILE    SC1 1195   4.871   5.051  -1.358 -0.1141 -0.0886  0.4446
  411PHE     BB 1196   5.303   5.275  -1.048 -0.0685 -0.2639 -0.1063
  411PHE    SC1 1197   5.571   5.121  -1.055  0.0488  0.0537  0.0383
  411PHE    SC2 1198   5.738   4.910  -1.047  0.0697  0.0756  0.2264
  411PHE    SC3 1199   5.838   5.161  -1.048  0.0402  0.0872  0.2140
  412CYS     BB 1200   5.193   5.005  -0.756 -0.0268  0.1435  0.1737
  412CYS    SC1 1201   5.424   4.830  -0.718  0.1209  0.0183 -0.1019
  413PRO     BB 1202   4.868   4.870  -0.846 -0.1592  0.1177  0.2273
  413PRO    SC1 1203   4.695   4.973  -0.681  0.2309 -0.0099 -0.0842
  414VAL     BB 1204   4.847   4.536  -0.975  0.0867 -0.1470 -0.0014
  414VAL    SC1 1205   4.785   4.618  -1.219  0.0929 -0.0105  0.0421
  415ARG     BB 1206   4.996   4.383  -0.740  0.0275 -0.2862 -0.2358
  415ARG    SC1 1207   4.950   4.102  -0.802  0.1231 -0.1305 -0.0630
  415ARG    SC2 1208   4.769   3.886  -0.986 -0.0283 -0.2938 -0.1910
  415ARG    SCP 1209   4.767   3.890  -0.877 -0.2269  0.2788 -0.1826
  416PHE     BB 1210   5.149   4.502  -0.511  0.1647  0.1617  0.1533
  416PHE    SC1 1211   5.036   4.701  -0.316 -0.1097 -0.0702 -0.1511
  416PHE    SC2 1212   4.969   4.819  -0.083  0.1165  0.0014 -0.1197
  416PHE    SC3 1213   4.995   4.967  -0.307 -0.5165 -0.1208 -0.2947
  417GLY     BB 1214   5.366   4.337  -0.433 -0.1086  0.0680 -0.1696
  418LYS     BB 1215   5.431   4.089  -0.447 -0.1235 -0.0529  0.0104
  418LYS    SC1 1216   5.703   4.011  -0.582  0.0463 -0.0696  0.0427
  418LYS    SC2 1217   5.801   3.973  -0.848  0.1183 -0.1711 -0.3258
  418LYS    SCP 1218   5.825   3.912  -0.760  0.0639 -0.1610 -0.3040
  419ARG     BB 1219   5.265   3.863  -0.303 -0.0967  0.0200 -0.0699
  419ARG    SC1 1220   5.301   3.555  -0.466  0.0278 -0.0351  0.1332
  419ARG    SC2 1221   5.377   3.253  -0.329 -0.0643 -0.4591  0.0790
  419ARG    SCP 1222   5.373   3.155  -0.377  0.0426 -0.1889 -0.5972
  420THR     BB 1223   5.023   3.992  -0.122  0.2106  0.3371  0.3835
  420THR    SC1 1224   4.902   4.187  -0.239 -0.0790 -0.2571  0.0513
  420THR    SCP 1225   4.793   4.218  -0.157 -0.2846  0.0450  0.0210
  420THR    SCN 1226   5.011   4.157  -0.322 -0.1985  0.0379  0.1353
  421ASP     BB 1227   5.036   3.974   0.208 -0.1329  0.1745 -0.1532
  421ASP    SC1 1228   5.326   3.950   0.293  0.0615  0.0448  0.2058
  421ASP    SCN 1229   5.372   3.865   0.241 -0.0424  0.0631  0.0772
  422PRO     BB 1230   4.845   3.862   0.503  0.3450  0.2095 -0.2125
  422PRO    SC1 1231   4.965   3.981   0.737  0.1281 -0.5391  0.2631
  423GLU     BB 1232   4.636   3.682   0.525 -0.1107  0.1553 -0.1115
  423GLU    SC1 1233   4.662   3.293   0.406  0.0199 -0.0442  0.1697
  423GLU    SCN 1234   4.732   3.351   0.345 -0.2042 -0.0317 -0.0961
  424GLY     BB 1235   4.411   3.723   0.772  0.0066  0.2910  0.0919
  425GLN     BB 1236   4.348   4.037   0.797 -0.0662 -0.0822 -0.1201
  425GLN    SC1 1237   4.619   4.021   1.041  0.0631  0.2047 -0.2234
  425GLN    SCP 1238   4.543   4.123   1.100 -0.0065 -0.1998  0.0189
  425GLN    SCN 1239   4.695   3.919   0.983 -0.0735 -0.1859 -0.0942
  426TYR     BB 1240   4.358   4.227   0.613 -0.0565  0.3938  0.0884
  426TYR    SC1 1241   4.514   4.488   0.652  0.2751 -0.1703 -0.3440
  426TYR    SC2 1242   4.660   4.715   0.649 -0.0731  0.0906  0.3400
  426TYR    SC3 1243   4.749   4.499   0.785  0.0762 -0.0628  0.0105
  427ILE     BB 1244   4.082   4.319   0.524  0.0109 -0.1318 -0.1398
  427ILE    SC1 1245   4.109   4.496   0.271 -0.1296 -0.0573 -0.1038
  428ARG     BB 1246   3.814   4.198   0.659 -0.1231 -0.1640  0.1170
  428ARG    SC1 1247   3.851   3.919   0.773 -0.1373 -0.0324  0.2427
  428ARG    SC2 1248   3.914   3.602   0.866  0.0088 -0.4110  0.1501
  428ARG    SCP 1249   3.843   3.531   0.910 -0.5575 -0.0754 -0.1053
  429LYS     BB 1250   3.768   4.391   0.917  0.2285  0.1679 -0.0878
  429LYS    SC1 1251   4.041   4.404   1.061  0.0817  0.1719  0.2356
  429LYS    SC2 1252   4.288   4.498   1.103  0.1482 -0.0757  0.0094
  429LYS    SCP 1253   4.189   4.526   1.141  0.1756 -0.0813  0.0865
  430TYR     BB 1254   3.727   4.668   0.739  0.0373 -0.0146  0.1820
  430TYR    SC1 1255   3.997   4.774   0.722  0.0847  0.0481 -0.1926
  430TYR    SC2 1256   4.253   4.815   0.646  0.1532  0.2002  0.1041
  430TYR    SC3 1257   4.154   4.944   0.862 -0.0939 -0.0629  0.1540
  431LEU     BB 1258   3.553   4.577   0.463  0.1809 -0.1192 -0.0529
  431LEU    SC1 1259   3.694   4.787   0.275  0.1748  0.0861  0.0879
  432PRO     BB 1260   3.267   4.415   0.400  0.0647 -0.3376  0.1545
  432PRO    SC1 1261   3.051   4.617   0.407 -0.0326 -0.2631  0.0823
  433VAL     BB 1262   3.242   4.201   0.215  0.0350  0.1073 -0.0786
  433VAL    SC1 1263   3.105   4.207  -0.012  0.1665  0.1529 -0.1585
  434LEU     BB 1264   3.551   4.049   0.197  0.1552  0.2192 -0.0383
  434LEU    SC1 1265   3.735   4.308   0.082 -0.0336  0.0234  0.0535
  435LYS     BB 1266   3.541   3.772   0.355 -0.0429  0.3743 -0.1647
  435LYS    SC1 1267   3.216   3.763   0.445 -0.0427  0.0886  0.0885
  435LYS    SC2 1268   2.984   3.680   0.375 -0.3878 -0.3851 -0.4240
  435LYS    SCP 1269   2.961   3.754   0.297 -0.0671  0.2571 -0.0044
  436ASN     BB 1270   3.702   3.548   0.363  0.0203 -0.0351  0.0973
  436ASN    SC1 1271   3.671   3.308   0.601  0.2558 -0.3733 -0.1220
  436ASN    SCP 1272   3.572   3.221   0.647 -0.0704 -0.0187  0.0547
  436ASN    SCN 1273   3.771   3.395   0.555  0.2660 -0.2243  0.3700
  437PHE     BB 1274   3.887   3.493   0.053 -0.0697 -0.2335 -0.3962
  437PHE    SC1 1275   3.726   3.594  -0.189 -0.2287 -0.0275  0.0711
  437PHE    SC2 1276   3.666   3.742  -0.407  0.2450  0.0023 -0.0493
  437PHE    SC3 1277   3.765   3.861  -0.186  0.4018 -0.1020 -0.0616
  438PRO     BB 1278   4.185   3.434  -0.108 -0.1346 -0.2160  0.1692
  438PRO    SC1 1279   4.207   3.635  -0.323  0.3899 -0.0308 -0.1408
  439THR     BB 1280   4.473   3.360  -0.057 -0.2774  0.0974  0.3172
  439THR    SC1 1281   4.567   3.110  -0.014  0.1654 -0.1437  0.4913
  439THR    SCP 1282   4.511   3.117   0.114  0.2302 -0.2701  0.0541
  439THR    SCN 1283   4.624   3.103  -0.142 -0.0618 -0.2180 -0.0829
  440LYS     BB 1284   4.638   3.608  -0.008  0.0760 -0.0364  0.1273
  440LYS    SC1 1285   4.944   3.491  -0.091 -0.2529 -0.1735  0.0921
  440LYS    SC2 1286   5.185   3.511   0.091 -0.0144 -0.0355  0.0048
  440LYS    SCP 1287   5.091   3.497   0.145  0.0888  0.0582  0.2195
  441TYR     BB 1288   4.548   3.866   0.034  0.1487  0.0447 -0.2519
  441TYR    SC1 1289   4.314   3.883   0.221 -0.1336 -0.0001  0.0378
  441TYR    SC2 1290   4.061   3.969   0.178 -0.1682 -0.0973  0.0435
  441TYR    SC3 1291   4.114   3.802   0.384 -0.0704  0.0530  0.1429
  442ILE     BB 1292   4.406   4.045  -0.210 -0.1270 -0.2793 -0.1167
  442ILE    SC1 1293   4.197   4.274  -0.230  0.1255 -0.0373 -0.0457
  443TYR     BB 1294   4.455   4.006  -0.576  0.4905  0.3366 -0.2206
  443TYR    SC1 1295   4.470   4.307  -0.635  0.2545  0.0453  0.1605
  443TYR    SC2 1296   4.369   4.555  -0.675 -0.0900 -0.1391 -0.1732
  443TYR    SC3 1297   4.587   4.521  -0.519 -0.1701  0.3445  0.0599
  444GLU     BB 1298   4.275   3.864  -0.761 -0.0457  0.1689 -0.2683
  444GLU    SC1 1299   4.393   3.527  -0.760 -0.2200  0.0521  0.2855
  444GLU    SCN 1300   4.489   3.491  -0.719 -0.2529 -0.2756  0.1073
  445PRO     BB 1301   3.911   3.955  -0.772 -0.2392 -0.1873  0.0608
  445PRO    SC1 1302   3.890   4.169  -0.583  0.1805  0.1808 -0.0184
  446TRP     BB 1303   3.765   4.079  -1.141  0.0519  0.0611  0.0568
  446TRP    SC1 1304   4.002   4.183  -1.211  0.0200 -0.1039  0.1679
  446TRP    SC2 1305   4.266   4.131  -1.241  0.0159 -0.0601  0.0499
  446TRP    SC3 1306   4.180   4.279  -1.032  0.0838 -0.0833  0.0943
  446TRP    SC4 1307   4.444   4.260  -1.085  0.0691 -0.1090  0.0298
  447THR     BB 1308   3.628   3.873  -1.413 -0.2447 -0.4164  0.0618
  447THR    SC1 1309   3.573   4.044  -1.609  0.0862  0.2600 -0.0096
  447THR    SCP 1310   3.580   4.183  -1.626  0.0351 -0.1836 -0.3543
  447THR    SCN 1311   3.567   3.905  -1.593  0.2260 -0.2182 -0.5441
  448ALA     BB 1312   3.674   3.602  -1.324  0.1004  0.0606  0.2191
  449SER     BB 1313   3.951   3.502  -1.151 -0.1081 -0.0962 -0.1289
  449SER    SC1 1314   4.138   3.663  -1.180 -0.0258  0.0409 -0.0769
  449SER    SCP 1315   4.098   3.697  -1.051  0.2436 -0.0873  0.2232
  449SER    SCN 1316   4.179   3.629  -1.310 -0.0661  0.4771 -0.0409
  450GLU     BB 1317   3.799   3.181  -1.034  0.0277 -0.1578  0.0842
  450GLU    SC1 1318   4.043   2.915  -0.975 -0.2822 -0.1981  0.0701
  450GLU    SCN 1319   3.993   2.878  -0.884 -0.1982 -0.1024  0.1588
  451GLU     BB 1320   3.500   3.147  -1.121  0.3794 -0.3064  0.0495
  451GLU    SC1 1321   3.607   3.091  -1.502 -0.1557 -0.4564 -0.1927
  451GLU    SCN 1322   3.514   3.140  -1.469  0.4002  0.3784  0.5953
  452GLU     BB 1323   3.249   3.284  -0.969 -0.1144  0.2146  0.0650
  452GLU    SC1 1324   3.194   3.527  -1.250  0.0916  0.0841 -0.2030
  452GLU    SCN 1325   3.117   3.601  -1.275  0.0509  0.1098 -0.0173
  453GLN     BB 1326   3.281   3.414  -0.683 -0.0113  0.0496  0.2783
  453GLN    SC1 1327   3.431   3.730  -0.872 -0.0799  0.0021 -0.2959
  453GLN    SCP 1328   3.525   3.834  -0.878 -0.5825  0.0139 -0.3149
  453GLN    SCN 1329   3.338   3.626  -0.866 -0.3502 -0.1930 -0.1811
  454ARG     BB 1330   3.397   3.297  -0.509 -0.1719  0.3714  0.2718
  454ARG    SC1 1331   3.479   2.992  -0.666  0.1221 -0.0054 -0.1195
  454ARG    SC2 1332   3.581   2.750  -0.835 -0.2013  0.0207  0.1900
  454ARG    SCP 1333   3.590   2.734  -0.727 -0.1392 -0.1995  0.1576
  455GLN     BB 1334   3.336   3.229  -0.234  0.0894  0.0520  0.0820
  455GLN    SC1 1335   3.029   3.032  -0.295 -0.0022 -0.2051  0.1705
  455GLN    SCP 1336   2.912   3.077  -0.358 -0.2806 -0.1661  0.3828
  455GLN    SCN 1337   3.146   2.988  -0.232 -0.2387 -0.2300  0.2621
  456ALA     BB 1338   3.282   3.444   0.038 -0.0223 -0.1381  0.0428
  457GLY     BB 1339   3.217   3.730  -0.067 -0.1847  0.0052 -0.1155
  458CYS     BB 1340   3.163   3.749  -0.390  0.2073  0.3179 -0.3670
  458CYS    SC1 1341   2.865   3.691  -0.449 -0.2203  0.4278 -0.0358
  459ILE     BB 1342   3.204   4.013  -0.465 -0.0832 -0.0227 -0.0490
  459ILE    SC1 1343   3.441   4.193  -0.376 -0.0197 -0.0836 -0.0932
  460ILE     BB 1344   3.173   4.130  -0.797  0.0136  0.1527  0.0702
  460ILE    SC1 1345   3.463   4.228  -0.847  0.0324  0.0380 -0.0503
  461GLY     BB 1346   3.019   4.310  -0.936  0.2049  0.0373 -0.0116
  462ARG     BB 1347   2.692   4.283  -0.817  0.2548 -0.2966 -0.2448
  462ARG    SC1 1348   2.675   3.970  -0.804 -0.2674 -0.1573 -0.2993
  462ARG    SC2 1349   2.871   3.764  -0.959 -0.4818  0.0410 -0.0013
  462ARG    SCP 1350   2.926   3.690  -1.018 -0.4662  0.1073 -0.0723
  463ASP     BB 1351   2.798   4.308  -0.441 -0.2075  0.0354  0.0291
  463ASP    SC1 1352   2.519   4.169  -0.370  0.0114  0.3130 -0.2274
  463ASP    SCN 1353   2.629   4.169  -0.375  0.0090  0.1905 -0.3465
  464TYR     BB 1354   3.070   4.525  -0.491  0.3153  0.3299  0.1474
  464TYR    SC1 1355   3.115   4.650  -0.214  0.3247 -0.0906  0.1916
  464TYR    SC2 1356   3.105   4.843  -0.026  0.0838 -0.1761  0.2694
  464TYR    SC3 1357   3.320   4.680  -0.040  0.2561  0.0482  0.2500
  465PRO     BB 1358   3.331   4.660  -0.643 -0.2121  0.1240  0.4487
  465PRO    SC1 1359   3.586   4.632  -0.500  0.2208 -0.3622 -0.1295
  466PHE     BB 1360   3.358   4.860  -0.945  0.1791  0.1868 -0.1073
  466PHE    SC1 1361   3.619   4.713  -1.021 -0.0765  0.0652 -0.1183
  466PHE    SC2 1362   3.824   4.575  -0.911 -0.3389 -0.2532 -0.0131
  466PHE    SC3 1363   3.754   4.532  -1.169 -0.3107 -0.1866 -0.0322
  467PRO     BB 1364   3.318   5.124  -0.934 -0.0608 -0.0806 -0.3184
  467PRO    SC1 1365   3.012   5.219  -0.949  0.0133 -0.1289 -0.0069
  468MET     BB 1366   3.556   5.354  -1.027  0.0554  0.2338 -0.3432
  468MET    SC1 1367   3.800   5.116  -1.167  0.0786 -0.0703  0.0161
  469VAL     BB 1368   3.471   5.650  -1.157  0.1558 -0.2083  0.1499
  469VAL    SC1 1369   3.221   5.689  -1.078  0.1800 -0.1078  0.1777
  470ASN     BB 1370   3.541   5.769  -1.435 -0.0128 -0.3646  0.0331
  470ASN    SC1 1371   3.487   5.651  -1.733  0.1497 -0.1882 -0.3913
  470ASN    SCP 1372   3.492   5.558  -1.629  0.4077 -0.0530 -0.1271
  470ASN    SCN 1373   3.483   5.744  -1.838  0.3986 -0.0470 -0.1213
  471HIS     BB 1374   3.619   6.129  -1.355 -0.0956 -0.3747 -0.0242
  471HIS    SC1 1375   3.555   6.094  -1.065 -0.1303 -0.0948  0.0383
  471HIS    SC2 1376   3.394   6.118  -0.849  0.0806  0.0630  0.1824
  471HIS    SC3 1377   3.648   6.029  -0.819  0.0547 -0.0892 -0.0285
  472LYS     BB 1378   3.799   6.291  -1.489 -0.3679  0.4241 -0.0562
  472LYS    SC1 1379   3.821   6.557  -1.296  0.1811  0.2367  0.0893
  472LYS    SC2 1380   3.863   6.808  -1.319  0.0413  0.4090 -0.1050
  472LYS    SCP 1381   3.866   6.829  -1.211 -0.2498 -0.2793  0.0945
  473GLU     BB 1382   3.879   5.952  -1.738 -0.3411 -0.0174  0.0628
  473GLU    SC1 1383   3.810   6.255  -2.002 -0.6207 -0.3444  0.1796
  473GLU    SCN 1384   3.863   6.165  -2.038  0.3252  0.2792 -0.4698
  474ALA     BB 1385   4.139   5.948  -1.804  0.1305  0.1663 -0.0664
  475SER     BB 1386   4.353   5.714  -1.695 -0.0113  0.2836  0.2113
  475SER    SC1 1387   4.196   5.544  -1.565 -0.0461 -0.1857 -0.0091
  475SER    SCP 1388   4.251   5.416  -1.560 -0.1804 -0.1485  0.3129
  475SER    SCN 1389   4.140   5.673  -1.570  0.0052 -0.0749  0.0430
  476ASP     BB 1390   4.629   5.915  -1.790 -0.0250  0.0018  0.1290
  476ASP    SC1 1391   4.860   5.816  -1.640  0.1271 -0.3505 -0.2062
  476ASP    SCN 1392   4.949   5.829  -1.576  0.0451  0.0666 -0.1515
  477ARG     BB 1393   4.563   6.143  -1.955  0.0519 -0.1985 -0.0696
  477ARG    SC1 1394   4.356   6.157  -2.160 -0.1665  0.0747  0.0546
  477ARG    SC2 1395   4.161   6.008  -2.293  0.3287  0.0878 -0.4103
  477ARG    SCP 1396   4.146   6.113  -2.262 -0.5187 -0.0196 -0.2200
  478ASN     BB 1397   4.682   6.407  -1.903 -0.2804 -0.3144  0.0709
  478ASN    SC1 1398   4.895   6.350  -1.676  0.1173  0.4032 -0.3122
  478ASN    SCP 1399   5.024   6.294  -1.680  0.2546  0.0606 -0.0809
  478ASN    SCN 1400   4.767   6.405  -1.673  0.1524 -0.1772  0.0594
  479LEU     BB 1401   4.640   6.622  -2.014 -0.2337  0.1580 -0.0482
  479LEU    SC1 1402   4.385   6.834  -2.012 -0.2392 -0.2988 -0.3495
  480GLN     BB 1403   4.907   6.774  -2.174  0.0441 -0.3459 -0.0123
  480GLN    SC1 1404   4.782   7.114  -2.085 -0.3612 -0.0773  0.1376
  480GLN    SCP 1405   4.716   7.232  -2.048  0.1399 -0.1895 -0.0116
  480GLN    SCN 1406   4.848   6.996  -2.121  0.5124  0.0140 -0.0186
  481LEU     BB 1407   5.186   6.618  -1.931  0.2091 -0.2712 -0.0261
  481LEU    SC1 1408   5.131   6.755  -1.637 -0.0025 -0.2437  0.0448
  482MET     BB 1409   5.324   6.441  -2.041  0.1476  0.2557  0.1909
  482MET    SC1 1410   5.205   6.055  -1.903  0.4136 -0.0981 -0.0453
  483ARG     BB 1411   5.604   6.435  -2.182  0.2307 -0.3405  0.2704
  483ARG    SC1 1412   5.530   6.221  -2.427  0.2235  0.0252  0.1603
  483ARG    SC2 1413   5.274   6.018  -2.526  0.1571 -0.2439  0.0523
  483ARG    SCP 1414   5.220   5.971  -2.609 -0.2401  0.0541  0.1147
  484ARG     BB 1415   5.811   6.678  -2.128 -0.0012 -0.1331  0.2792
  484ARG    SC1 1416   5.970   6.879  -2.326 -0.0218  0.0174  0.3759
  484ARG    SC2 1417   6.009   7.039  -2.624  0.0209  0.0661 -0.0769
  484ARG    SCP 1418   5.911   6.993  -2.606 -0.0241  0.2482  0.2098
  485VAL     BB 1419   5.844   6.800  -1.827  0.0682  0.0344  0.3097
  485VAL    SC1 1420   5.603   6.892  -1.765 -0.1952 -0.2863 -0.1750
  486ARG     BB 1421   6.149   6.915  -1.836 -0.2074  0.0204 -0.0047
  486ARG    SC1 1422   6.056   7.249  -1.951 -0.0857 -0.0564 -0.1101
  486ARG    SC2 1423   6.135   7.613  -1.878  0.3377  0.2266  0.1415
  486ARG    SCP 1424   6.049   7.559  -1.836  0.5196  0.3406  0.7461
  487GLU     BB 1425   6.357   6.909  -1.637  0.0770  0.1873 -0.0148
  487GLU    SC1 1426   6.335   6.534  -1.626  0.8441  0.0912  0.0123
  487GLU    SCN 1427   6.333   6.618  -1.697 -0.3579 -0.1532 -0.4894
  488GLU     BB 1428   6.548   7.138  -1.561  0.3771  0.2004 -0.0598
  488GLU    SC1 1429   6.561   7.304  -1.886 -0.2221 -0.3474  0.5286
  488GLU    SCN 1430   6.643   7.349  -1.829  0.1063  0.1927 -0.2178
  489GLN     BB 1431   6.382   7.386  -1.418 -0.0103  0.1705  0.2563
  489GLN    SC1 1432   6.587   7.657  -1.221  0.1211  0.1281  0.2144
  489GLN    SCP 1433   6.461   7.625  -1.169  0.0375  0.1775 -0.2069
  489GLN    SCN 1434   6.713   7.688  -1.272 -0.0154  0.4270 -0.1898
  490ARG     BB 1435   6.054   7.350  -1.435  0.3611  0.0514 -0.0146
  490ARG    SC1 1436   6.005   7.635  -1.361  0.1805 -0.3621  0.0849
  490ARG    SC2 1437   6.214   7.926  -1.424 -0.0011  0.0419  0.3899
  490ARG    SCP 1438   6.248   8.019  -1.473 -0.1598 -0.1274 -0.0973
  491GLY     BB 1439   5.899   7.142  -1.440  0.0328 -0.0498  0.3483
  492THR     BB 1440   6.023   6.845  -1.264  0.0206 -0.0694  0.2612
  492THR    SC1 1441   5.856   6.653  -1.359 -0.0185 -0.0468 -0.0522
  492THR    SCP 1442   5.859   6.570  -1.246 -0.6102 -0.4268 -0.1987
  492THR    SCN 1443   5.854   6.736  -1.472  0.0904 -0.2531 -0.1109
  493ALA     BB 1444   6.230   6.897  -1.140  0.0442 -0.0500 -0.0356
  494GLN     BB 1445   6.436   7.033  -0.945  0.0878  0.2867  0.1789
  494GLN    SC1 1446   6.711   7.212  -1.070  0.0567  0.1596 -0.1633
  494GLN    SCP 1447   6.679   7.077  -1.087 -0.3598 -0.0040  0.0154
  494GLN    SCN 1448   6.743   7.347  -1.053 -0.0366 -0.0556 -0.1491
  495LEU     BB 1449   6.625   6.751  -0.815  0.0715 -0.3573 -0.3294
  495LEU    SC1 1450   6.474   6.782  -0.564  0.0498  0.0640  0.1939
  496THR     BB 1451   6.689   6.509  -1.061 -0.2156 -0.1123  0.2752
  496THR    SC1 1452   6.893   6.336  -1.031  0.1192 -0.1040  0.0976
  496THR    SCP 1453   7.001   6.367  -0.947 -0.2433  0.3457  0.5836
  496THR    SCN 1454   6.785   6.304  -1.114  0.1726  0.4712 -0.0357
  497ARG     BB 1455   6.701   6.701  -1.333 -0.2203  0.1328 -0.0418
  497ARG    SC1 1456   6.806   6.665  -1.610 -0.0260 -0.2848  0.1009
  497ARG    SC2 1457   6.713   6.627  -1.899  0.5216  0.2035  0.1221
  497ARG    SCP 1458   6.643   6.617  -1.815 -0.0176 -0.3254 -0.2983
  998FAD   FLA1 1459   5.786   5.438  13.509 -0.0848 -0.2039  0.2164
  998FAD   FLA2 1460   5.556   5.745  13.538 -0.1777  0.0447 -0.0371
  998FAD   FLA3 1461   5.715   5.781  13.674 -0.1579 -0.0360  0.0017
  998FAD   FLA4 1462   5.370   6.031  13.587  0.0509 -0.0833  0.0318
  998FAD   FLA5 1463   5.546   6.145  13.784 -0.0343 -0.1630  0.1556
  998FAD   RIB1 1464   5.850   5.870  13.948  0.1752 -0.0755  0.2044
  998FAD   RIB2 1465   5.953   5.830  14.120  0.1501  0.1603  0.2783
  998FAD   PO4B 1466   5.857   5.668  14.446  0.3618  0.1981  0.2531
  998FAD   PO4A 1467   5.766   5.848  14.665 -0.1011 -0.1104  0.3283
  998FAD   RBS1 1468   5.870   6.193  14.503 -0.0330  0.1377  0.0736
  998FAD   RBS2 1469   5.723   6.357  14.416 -0.0580  0.0326 -0.0864
  998FAD   ADN3 1470   5.928   6.444  14.775 -0.1344  0.2724 -0.3483
  998FAD   ADN2 1471   5.689   6.564  14.873 -0.1388  0.0393 -0.0597
  998FAD   ADN1 1472   5.867   6.623  15.016 -0.1162 -0.1799  0.0074
    1MET     CA 1473   6.108   9.682   2.979 -0.2134  0.0883  0.0970
    2PRO     CA 1474   6.287   9.512   2.734  0.1648 -0.2618 -0.0252
    3HIS     CA 1475   6.291   9.216   2.709 -0.4026 -0.1211 -0.0022
    4ARG     CA 1476   6.008   9.109   2.567 -0.2943 -0.3065 -0.0744
    5THR     CA 1477   5.966   8.751   2.453  0.1330  0.0365  0.1908
    6ILE     CA 1478   5.876   8.456   2.224 -0.2609  0.1302 -0.1730
    7HIS     CA 1479   5.790   8.146   2.269  0.3197 -0.0593 -0.1525
    8LEU     CA 1480   5.566   8.044   2.124 -0.1076  0.0261  0.2697
    9PHE     CA 1481   5.507   7.753   2.079 -0.2750 -0.2573 -0.1773
   10ARG     CA 1482   5.488   7.489   1.920  0.2108  0.0236 -0.1327
   11LYS     CA 1483   5.715   7.322   1.859  0.4886 -0.2959 -0.1819
   12GLY     CA 1484   5.847   7.206   2.057  0.1064  0.1475 -0.1293
   13LEU     CA 1485   5.830   6.988   2.324 -0.2655  0.1489 -0.3132
   14ARG     CA 1486   6.057   7.013   2.493 -0.0673 -0.1456  0.1330
   15LEU     CA 1487   6.360   7.162   2.573  0.0568 -0.4265 -0.0233
   16HIS     CA 1488   6.640   7.025   2.481  0.0475  0.0800  0.0385
   17ASP     CA 1489   6.733   7.192   2.159  0.0318 -0.1304  0.1953
   18ASN     CA 1490   6.569   7.415   2.064 -0.2361  0.0464 -0.1819
   19PRO     CA 1491   6.729   7.607   1.900 -0.0128  0.0168 -0.2503
   20THR     CA 1492   6.733   7.941   2.025 -0.2214 -0.3930  0.0836
   21LEU     CA 1493   6.602   7.927   2.374  0.1181 -0.1667  0.0741
   22LEU     CA 1494   6.393   8.181   2.379  0.1463  0.0309  0.0300
   23ALA     CA 1495   6.523   8.403   2.285  0.1786 -0.0444  0.1684
   24ALA     CA 1496   6.795   8.478   2.266 -0.5384 -0.1173  0.1192
   25LEU     CA 1497   7.027   8.426   2.428 -0.0633  0.2193  0.1479
   26GLU     CA 1498   7.166   8.538   2.618  0.0229 -0.2814 -0.0023
   27SER     CA 1499   6.971   8.738   2.885  0.1523  0.0662  0.1776
   28SER     CA 1500   6.627   8.591   2.830 -0.0500  0.1515 -0.1023
   29GLU     CA 1501   6.450   8.817   2.938 -0.1194  0.0613 -0.0091
   30THR     CA 1502   6.134   8.750   3.000  0.0818 -0.3149 -0.0505
   31ILE     CA 1503   6.012   8.432   2.941 -0.2689 -0.0593  0.1381
   32TYR     CA 1504   5.790   8.362   2.735 -0.3145  0.1922 -0.1006
   33PRO     CA 1505   5.722   8.014   2.741 -0.1247  0.0651 -0.0366
   34VAL     CA 1506   5.456   7.940   2.546  0.2292 -0.0097  0.0248
   35TYR     CA 1507   5.116   7.726   2.535  0.1814 -0.0227  0.1286
   36VAL     CA 1508   4.847   7.658   2.297 -0.1375 -0.0182  0.2584
   37LEU     CA 1509   4.624   7.532   2.366 -0.2615 -0.3550 -0.1207
   38ASP     CA 1510   4.385   7.478   2.179  0.2562 -0.0341  0.5371
   39ARG     CA 1511   4.335   7.382   1.952 -0.0799 -0.0344  0.2701
   40ARG     CA 1512   4.357   7.474   1.634 -0.1977  0.2823 -0.0167
   41PHE     CA 1513   4.678   7.492   1.590  0.1631  0.0754  0.1792
   42LEU     CA 1514   4.811   7.206   1.624 -0.0559 -0.0461  0.1231
   43ALA     CA 1515   4.779   7.051   1.350 -0.1706 -0.0202  0.3506
   44SER     CA 1516   4.726   7.298   1.124  0.5373 -0.0016  0.1450
   45ALA     CA 1517   4.396   7.350   1.112 -0.1449  0.2626  0.1793
   46MET     CA 1518   4.292   7.143   1.247  0.1509 -0.1149 -0.0052
   47HIS     CA 1519   4.264   6.824   1.197  0.2586 -0.2586  0.4992
   48ILE     CA 1520   4.083   6.665   1.413  0.0220 -0.0913 -0.0716
   49GLY     CA 1521   4.089   6.404   1.589 -0.2465 -0.0619  0.1669
   50ALA     CA 1522   4.166   6.047   1.535  0.1914 -0.1233 -0.2643
   51LEU     CA 1523   4.463   6.063   1.654  0.1185  0.2620 -0.0396
   52ARG     CA 1524   4.570   6.321   1.802 -0.1153  0.2025 -0.3958
   53TRP     CA 1525   4.429   6.412   2.033  0.1876  0.0433 -0.0693
   54HIS     CA 1526   4.584   6.279   2.293  0.1176 -0.1741 -0.0075
   55PHE     CA 1527   4.902   6.327   2.221 -0.0747  0.1795  0.1172
   56LEU     CA 1528   4.968   6.565   2.346 -0.2194  0.0846  0.0147
   57LEU     CA 1529   4.840   6.488   2.704 -0.2619  0.0407 -0.0202
   58GLN     CA 1530   5.023   6.273   2.790 -0.3249  0.1577  0.0872
   59SER     CA 1531   5.336   6.496   2.647 -0.1867 -0.2650 -0.1180
   60LEU     CA 1532   5.202   6.795   2.840 -0.1155  0.2596  0.1992
   61GLU     CA 1533   5.248   6.692   3.112  0.0265  0.2291  0.2556
   62ASPP    CA 1534   5.612   6.657   3.203  0.1027  0.0371  0.0896
   63LEU     CA 1535   5.636   6.961   3.053 -0.2289  0.0753 -0.0555
   64HIS     CA 1536   5.472   7.110   3.282  0.4489 -0.1271  0.2494
   65LYS     CA 1537   5.581   7.004   3.577 -0.3100  0.1970 -0.1208
   66ASN     CA 1538   5.934   7.030   3.583 -0.0075 -0.4834  0.0245
   67LEU     CA 1539   5.957   7.355   3.480 -0.1024  0.3501 -0.0591
   68SER     CA 1540   6.027   7.512   3.810 -0.0358  0.2560 -0.1137
   69ARG     CA 1541   6.363   7.551   3.801  0.0012  0.1152  0.2236
   70LEU     CA 1542   6.510   7.580   3.530  0.0699  0.0609 -0.1154
   71GLY     CA 1543   6.209   7.886   3.421  0.0434 -0.0849 -0.0127
   72ALA     CA 1544   5.975   7.755   3.374 -0.1878 -0.2409  0.0508
   73ARG     CA 1545   5.608   7.722   3.346 -0.0073  0.0467 -0.3612
   74LEU     CA 1546   5.437   7.751   3.108  0.3573  0.4039 -0.2382
   75LEU     CA 1547   5.169   7.927   2.935 -0.1315  0.1318  0.0045
   76VAL     CA 1548   4.837   8.096   2.929  0.1396 -0.0269 -0.2089
   77ILE     CA 1549   4.679   7.904   2.692 -0.0632 -0.0940 -0.0432
   78GLN     CA 1550   4.465   7.963   2.519  0.0264  0.0114 -0.3904
   79GLY     CA 1551   4.267   8.011   2.347 -0.0610 -0.1506 -0.0740
   80GLU     CA 1552   4.123   8.263   2.273  0.0887 -0.0317  0.1571
   81TYR     CA 1553   4.227   8.330   1.997 -0.3759  0.0606  0.1921
   82GLU     CA 1554   4.374   8.640   1.994 -0.0217  0.0249  0.0029
   83SER     CA 1555   4.682   8.494   2.009  0.0088 -0.1320 -0.0568
   84VAL     CA 1556   4.888   8.732   2.233 -0.0519 -0.0286  0.0666
   85LEU     CA 1557   4.631   8.899   2.355  0.1049  0.2570 -0.0998
   86ARG     CA 1558   4.486   9.197   2.259 -0.2245 -0.0190 -0.3167
   87ASP     CA 1559   4.659   9.477   2.176 -0.0631  0.1773  0.0285
   88HIS     CA 1560   4.939   9.332   2.046 -0.1032 -0.3914  0.0691
   89VAL     CA 1561   5.114   9.338   2.322  0.0507 -0.0458  0.0707
   90GLN     CA 1562   5.053   9.617   2.464 -0.1275  0.0119 -0.0395
   91LYS     CA 1563   5.332   9.687   2.594 -0.0162  0.1993 -0.0923
   92TRP     CA 1564   5.462   9.434   2.655  0.1613 -0.4235  0.2543
   93ASN     CA 1565   5.643   9.305   2.403 -0.1412 -0.1728 -0.0483
   94ILE     CA 1566   5.851   9.456   2.323 -0.1101 -0.0405  0.0324
   95THR     CA 1567   6.066   9.248   2.065  0.2685  0.2732 -0.3718
   96GLN     CA 1568   6.048   8.910   2.019 -0.2092  0.1274  0.1448
   97VAL     CA 1569   5.970   8.688   1.802 -0.0419  0.0764 -0.1246
   98THR     CA 1570   6.119   8.410   1.857  0.2749 -0.1677  0.0006
   99LEU     CA 1571   5.957   8.215   1.655  0.0482  0.2835  0.0263
  100ASP     CA 1572   6.110   8.006   1.461  0.4894 -0.0678  0.1844
  101ALA     CA 1573   5.962   7.940   1.202 -0.1532  0.0330 -0.0603
  102GLU     CA 1574   5.758   7.918   1.069 -0.1735  0.5171  0.2765
  103MET     CA 1575   5.572   7.998   0.887  0.1610 -0.2836  0.0565
  104GLU     CA 1576   5.466   8.021   0.651  0.0805 -0.0458 -0.4481
  105PRO     CA 1577   5.125   7.956   0.616  0.3942 -0.2608 -0.1056
  106PHE     CA 1578   4.968   7.893   0.812 -0.1091 -0.3352 -0.0262
  107TYR     CA 1579   4.962   8.063   1.088 -0.0323  0.2533  0.3588
  108LYS     CA 1580   4.894   8.344   1.167 -0.4134 -0.4120 -0.0557
  109GLU     CA 1581   5.025   8.535   1.037 -0.0458  0.0548 -0.0994
  110MET     CA 1582   5.257   8.426   0.791 -0.2009  0.0171 -0.1888
  111GLU     CA 1583   5.510   8.482   0.884  0.2566  0.0933  0.2499
  112ALA     CA 1584   5.524   8.741   1.059 -0.2136  0.1965  0.1921
  113ASN     CA 1585   5.507   8.775   1.346  0.1342  0.1752  0.2088
  114ILE     CA 1586   5.185   8.781   1.466  0.1737  0.3003 -0.0835
  115ARG     CA 1587   5.063   9.053   1.376 -0.2210 -0.1288  0.3065
  116ARG     CA 1588   5.115   9.276   1.567  0.0946 -0.2357  0.0082
  117LEU     CA 1589   5.286   9.194   1.769  0.2957  0.0567  0.2379
  118GLY     CA 1590   5.524   9.310   1.855  0.0623  0.4978  0.2806
  119ALA     CA 1591   5.437   9.615   2.078 -0.2394 -0.4095 -0.0854
  120GLU     CA 1592   5.253   9.714   1.923 -0.2172  0.0118  0.2804
  121LEU     CA 1593   5.364   9.773   1.603 -0.3167 -0.1625  0.0990
  122GLY     CA 1594   5.513   9.633   1.478 -0.4308 -0.4754  0.0825
  123PHE     CA 1595   5.839   9.399   1.676  0.2533 -0.1980 -0.2087
  124GLU     CA 1596   6.036   9.106   1.582  0.0723 -0.2694 -0.2818
  125VAL     CA 1597   6.042   8.885   1.376  0.0551  0.1272 -0.0169
  126LEU     CA 1598   6.095   8.570   1.389 -0.3052 -0.1409  0.2908
  127SER     CA 1599   6.332   8.465   1.323 -0.0958  0.0684  0.1215
  128ARG     CA 1600   6.253   8.185   1.067 -0.0362 -0.0668  0.0619
  129VAL     CA 1601   6.481   8.001   1.036 -0.0063 -0.1495  0.1544
  130GLY     CA 1602   6.625   7.712   1.174  0.0518  0.2590 -0.3720
  131HIS     CA 1603   6.616   7.533   1.419 -0.0877 -0.0171  0.2086
  132SER     CA 1604   6.712   7.215   1.507  0.1331 -0.1250 -0.0647
  133LEU     CA 1605   6.889   7.019   1.278  0.1440  0.0239 -0.1886
  134TYR     CA 1606   7.073   7.244   1.139 -0.1950  0.1232  0.2513
  135ASP     CA 1607   7.095   7.532   1.229  0.2231 -0.0797 -0.1737
  136THR     CA 1608   7.091   7.756   0.967 -0.2037  0.0033  0.1047
  137LYS     CA 1609   7.332   7.943   0.975 -0.0151 -0.2996 -0.0559
  138ARG     CA 1610   7.611   7.828   0.770 -0.0094  0.2306  0.0223
  139ILE     CA 1611   7.392   7.773   0.502  0.1382 -0.0449 -0.0238
  140LEU     CA 1612   7.195   7.854   0.361 -0.1672 -0.1503 -0.2494
  141ASP     CA 1613   7.074   8.153   0.483 -0.3903 -0.1109  0.0294
  142LEU     CA 1614   6.817   8.228   0.392 -0.1358 -0.3586 -0.0104
  143ASN     CA 1615   6.783   8.072   0.084  0.0967 -0.2071 -0.0319
  144GLY     CA 1616   7.109   8.197  -0.017 -0.0790  0.0011 -0.0311
  145GLY     CA 1617   7.354   8.014  -0.056 -0.0725 -0.0130  0.1768
  146SER     CA 1618   7.276   7.694  -0.098 -0.0567  0.1166 -0.3114
  147PRO     CA 1619   6.989   7.546  -0.243  0.1888  0.0194 -0.0718
  148PRO     CA 1620   6.838   7.296  -0.166 -0.0961 -0.3140 -0.1630
  149LEU     CA 1621   6.806   7.025  -0.322 -0.4361 -0.1425  0.0514
  150THR     CA 1622   6.860   6.659  -0.337  0.0276  0.0217 -0.2067
  151TYR     CA 1623   6.966   6.375  -0.011 -0.1456 -0.0084  0.0813
  152LYS     CA 1624   7.299   6.272   0.168 -0.0198  0.0597  0.0917
  153ARG     CA 1625   7.382   6.484   0.383 -0.0827 -0.0812  0.0914
  154PHE     CA 1626   7.153   6.749   0.316  0.2622 -0.2417  0.2280
  155LEU     CA 1627   7.201   6.869   0.083  0.3511  0.1573 -0.6266
  156HIS     CA 1628   7.311   6.764  -0.170 -0.1035 -0.2201 -0.0928
  157ILE     CA 1629   7.491   6.553  -0.208 -0.2609 -0.2489 -0.0894
  158LEU     CA 1630   7.765   6.538   0.009 -0.1671 -0.2042  0.2432
  159SER     CA 1631   7.773   6.750   0.253  0.2174 -0.0199  0.1110
  160GLN     CA 1632   7.625   7.075   0.362 -0.3352 -0.0021  0.0262
  161LEU     CA 1633   7.965   7.083   0.594 -0.1112 -0.0097 -0.0255
  162GLY     CA 1634   7.940   7.053   0.858  0.2823 -0.1054  0.0179
  163ASP     CA 1635   7.905   6.859   1.007 -0.0168 -0.0736 -0.0212
  164PRO     CA 1636   7.656   6.849   1.285  0.2542 -0.0069 -0.0394
  165GLU     CA 1637   7.704   6.926   1.506  0.0736  0.4662  0.3952
  166VAL     CA 1638   7.660   6.821   1.831  0.1291  0.0003 -0.0928
  167PRO     CA 1639   7.460   6.941   1.998  0.0346  0.0757  0.1125
  168VAL     CA 1640   7.469   7.082   2.299 -0.0510  0.1154 -0.1510
  169ARG     CA 1641   7.224   7.153   2.483 -0.1728 -0.1176  0.1266
  170ASN     CA 1642   7.300   7.354   2.711 -0.0372  0.0074 -0.1711
  171LEU     CA 1643   7.086   7.418   2.925 -0.2934 -0.0413  0.0970
  172THR     CA 1644   7.134   7.701   3.190 -0.1805 -0.0444  0.1613
  173ALA     CA 1645   7.002   7.731   3.428  0.1369 -0.0313 -0.1703
  174GLU     CA 1646   6.883   7.873   3.691  0.4499 -0.0797 -0.4669
  175ASP     CA 1647   6.679   8.166   3.620  0.2170 -0.2697  0.1105
  176PHE     CA 1648   6.692   8.171   3.304 -0.1770 -0.1626  0.2105
  177GLN     CA 1649   6.866   8.397   3.238  0.2843  0.1891  0.0893
  178ARG     CA 1650   6.770   8.676   3.340  0.0262 -0.1736 -0.2772
  179CYS     CA 1651   6.475   8.671   3.415 -0.0854  0.2941 -0.1707
  180MET     CA 1652   6.324   8.501   3.490 -0.1995  0.0854  0.4303
  181SER     CA 1653   5.967   8.478   3.512 -0.0745 -0.3074 -0.1471
  182PRO     CA 1654   5.815   8.172   3.550  0.2040  0.1797  0.1001
  183GLU     CA 1655   5.589   8.103   3.686  0.3953  0.1145  0.2387
  184PRO     CA 1656   5.484   7.967   3.917  0.1266  0.1168 -0.1189
  185GLY     CA 1657   5.247   7.794   4.003 -0.2136  0.1711 -0.0901
  186LEU     CA 1658   4.974   8.064   3.990 -0.1070 -0.0822 -0.2200
  187ALA     CA 1659   4.927   8.299   3.770  0.0338 -0.2117 -0.0407
  188GLU     CA 1660   4.660   8.338   3.645 -0.0508  0.2914 -0.0381
  189ARG     CA 1661   4.559   8.195   3.435 -0.1616 -0.0662 -0.4647
  190TYR     CA 1662   4.693   7.977   3.263  0.1677 -0.0633  0.0465
  191ARG     CA 1663   4.536   7.762   3.194 -0.4268  0.1914  0.0604
  192VAL     CA 1664   4.558   7.508   3.313  0.1687  0.0430 -0.1496
  193PRO     CA 1665   4.488   7.263   3.193  0.1671  0.1362 -0.0485
  194VAL     CA 1666   4.214   7.161   3.305 -0.2443  0.1372  0.3906
  195PRO     CA 1667   4.006   7.467   3.297  0.1615  0.0114 -0.0296
  196ALA     CA 1668   3.806   7.493   3.085 -0.0822  0.1340 -0.0898
  197ASP     CA 1669   3.836   7.391   2.839 -0.0153 -0.3277  0.0062
  198LEU     CA 1670   3.941   7.100   2.736 -0.1018  0.0180 -0.2478
  199GLU     CA 1671   3.714   6.969   2.649 -0.1332 -0.2864  0.0716
  200ILE     CA 1672   3.754   6.713   2.510  0.0428  0.0703 -0.0511
  201PRO     CA 1673   3.965   6.495   2.288 -0.0905  0.0132 -0.0514
  202PRO     CA 1674   3.967   6.183   2.260 -0.1236 -0.1322  0.1376
  203GLN     CA 1675   4.145   5.982   2.094  0.3672 -0.2690 -0.0201
  204SER     CA 1676   4.261   5.788   2.344 -0.1411  0.0930  0.0213
  205LEU     CA 1677   4.285   5.457   2.198  0.1101 -0.0815 -0.2010
  206SER     CA 1678   4.592   5.332   2.152  0.1263 -0.1293 -0.0265
  207PRO     CA 1679   4.814   5.507   2.420  0.5483  0.3431  0.0957
  208TRP     CA 1680   5.037   5.571   2.239 -0.3566  0.4150  0.0378
  209THR     CA 1681   5.292   5.791   2.334 -0.1570 -0.5423 -0.1053
  210GLY     CA 1682   5.347   6.066   2.601  0.0743 -0.2197  0.0262
  211GLY     CA 1683   5.645   6.114   2.586  0.2929 -0.0886 -0.3999
  212GLU     CA 1684   5.922   6.189   2.680 -0.2193 -0.1982  0.2526
  213THR     CA 1685   6.110   6.128   2.374 -0.1455  0.0854  0.0350
  214GLU     CA 1686   6.426   5.944   2.348  0.1900 -0.3107 -0.1076
  215GLY     CA 1687   6.369   5.693   2.245  0.1059 -0.0150 -0.1954
  216LEU     CA 1688   6.205   5.538   2.100 -0.0269 -0.0075  0.3064
  217ARG     CA 1689   6.185   5.240   2.004 -0.0689 -0.0747  0.1115
  218ARG     CA 1690   6.393   5.222   1.805 -0.2273 -0.0629 -0.1643
  219LEU     CA 1691   6.578   5.402   1.761 -0.0163  0.2084  0.3962
  220GLU     CA 1692   6.823   5.442   1.889 -0.0763 -0.1647  0.1949
  221GLN     CA 1693   6.935   5.204   1.983 -0.0948  0.0155  0.2828
  222HIS     CA 1694   7.072   4.978   1.874  0.4475 -0.2033 -0.1328
  223LEU     CA 1695   7.309   5.018   1.627  0.4901  0.2868  0.0389
  224THR     CA 1696   7.322   4.774   1.422 -0.2150  0.2477  0.2499
  225ASP     CA 1697   7.152   4.489   1.424  0.0961 -0.1019  0.0445
  226GLN     CA 1698   6.965   4.415   1.198 -0.0763 -0.0792 -0.0456
  227GLY     CA 1699   6.808   4.526   1.022  0.3717 -0.3746  0.1352
  228TRP     CA 1700   6.546   4.704   1.036 -0.4148 -0.0139 -0.0594
  229VAL     CA 1701   6.370   4.621   0.735 -0.0348 -0.1878  0.0022
  230ALA     CA 1702   6.487   4.426   0.578  0.1768  0.3412  0.0632
  231ASN     CA 1703   6.755   4.377   0.453  0.0263  0.0804 -0.3078
  232PHE     CA 1704   6.791   4.451   0.142  0.0928 -0.0437 -0.2059
  233THR     CA 1705   6.553   4.409  -0.082  0.0240 -0.2530 -0.0349
  234LYS     CA 1706   6.387   4.095  -0.080 -0.1462  0.2314 -0.1946
  235PRO     CA 1707   6.117   4.077  -0.020  0.2354  0.3654  0.0098
  236ARG     CA 1708   6.121   4.426   0.190 -0.0631 -0.0659  0.1142
  237THR     CA 1709   6.065   4.622  -0.060 -0.0139 -0.1345 -0.1602
  238ILE     CA 1710   5.802   4.450  -0.242 -0.0758  0.0020 -0.1806
  239PRO     CA 1711   5.691   4.309  -0.069 -0.1710 -0.1775  0.3756
  240ASN     CA 1712   5.499   4.495   0.142 -0.2150  0.1640  0.2839
  241SER     CA 1713   5.641   4.671   0.313  0.3628  0.0546  0.0690
  242LEU     CA 1714   5.526   4.690   0.667  0.1841 -0.1106  0.0489
  243LEU     CA 1715   5.659   4.496   0.798 -0.1250 -0.2727  0.2548
  244PRO     CA 1716   5.932   4.518   0.919 -0.0379 -0.3551 -0.0632
  245SER     CA 1717   5.964   4.799   1.128  0.1770 -0.4703  0.0643
  246THR     CA 1718   6.182   5.057   1.143  0.1228 -0.1945 -0.0381
  247THR     CA 1719   6.020   5.314   0.929 -0.0078 -0.2181  0.0732
  248GLY     CA 1720   6.070   5.588   1.050 -0.1338 -0.0593  0.0796
  249LEU     CA 1721   5.945   5.767   1.200  0.2793  0.3493 -0.0209
  250SER     CA 1722   5.776   6.073   1.210 -0.1147 -0.3034 -0.2523
  251PRO     CA 1723   5.698   5.999   1.559  0.0242  0.0612 -0.3594
  252TYR     CA 1724   5.807   6.202   1.742 -0.2131  0.1502 -0.0433
  253PHE     CA 1725   5.871   6.459   1.547 -0.5352  0.2476 -0.3429
  254SER     CA 1726   5.548   6.618   1.534  0.0059 -0.1201  0.1920
  255MET     CA 1727   5.616   6.768   1.847 -0.0657 -0.0511 -0.2593
  256GLY     CA 1728   5.850   6.784   1.920 -0.4886  0.0387  0.2019
  257CYS     CA 1729   5.999   6.549   2.063  0.1345  0.1301 -0.0788
  258LEU     CA 1730   6.305   6.425   1.993  0.1091 -0.0535 -0.1816
  259SER     CA 1731   6.599   6.555   1.883  0.0180  0.1085 -0.3566
  260VAL     CA 1732   6.845   6.403   1.591  0.3134 -0.1423 -0.1437
  261ARG     CA 1733   7.155   6.488   1.657  0.1469  0.1864  0.0581
  262THR     CA 1734   7.194   6.242   1.957 -0.3074 -0.3305  0.4650
  263PHE     CA 1735   7.144   5.995   1.723 -0.3051  0.1665 -0.2088
  264PHE     CA 1736   7.277   6.014   1.411 -0.0490  0.0352 -0.0048
  265GLN     CA 1737   7.573   6.018   1.448  0.0260 -0.2834  0.0703
  266ARG     CA 1738   7.652   5.711   1.493 -0.1684 -0.1577  0.0622
  267LEU     CA 1739   7.716   5.578   1.272  0.3006  0.0596 -0.1764
  268SER     CA 1740   7.669   5.822   0.998 -0.1927  0.3598  0.1937
  269ASN     CA 1741   7.351   5.875   0.907  0.0153  0.0246  0.0782
  270ILE     CA 1742   7.129   5.644   1.047  0.0982 -0.0785  0.1720
  271TYR     CA 1743   7.044   5.427   0.788  0.1942  0.2511 -0.1425
  272ALA     CA 1744   7.299   5.380   0.623  0.0735  0.3146  0.1810
  273GLN     CA 1745   7.519   5.329   0.840  0.2929  0.0157 -0.0869
  274ALA     CA 1746   7.497   4.995   0.829  0.0148 -0.0029  0.0290
  275LYS     CA 1747   7.280   4.832   0.890  0.2232  0.0858 -0.1708
  276HIS     CA 1748   7.021   4.965   0.944 -0.0942 -0.0195  0.2867
  277HIS     CA 1749   6.850   4.843   0.636  0.0645  0.2859  0.1227
  278SER     CA 1750   7.074   4.832   0.363 -0.1647  0.1422 -0.0251
  279LEU     CA 1751   6.903   4.912   0.078  0.0377  0.3292 -0.2603
  280PRO     CA 1752   6.657   4.973  -0.142 -0.1991  0.2646 -0.0639
  281PRO     CA 1753   6.448   5.231  -0.119 -0.0407  0.0055 -0.2856
  282VAL     CA 1754   6.473   5.528   0.078 -0.1971  0.1979  0.1080
  283SER     CA 1755   6.723   5.512   0.267  0.0923  0.1721 -0.0668
  284LEU     CA 1756   6.831   5.773   0.441  0.3470 -0.0963 -0.0620
  285GLN     CA 1757   6.862   6.012   0.303 -0.2917  0.0477 -0.2615
  286GLY     CA 1758   6.558   6.086   0.218 -0.1009  0.4049  0.3083
  287GLN     CA 1759   6.339   5.957   0.441 -0.3100  0.3147  0.0458
  288LEU     CA 1760   6.290   6.080   0.754 -0.0563  0.0692  0.0212
  289LEU     CA 1761   6.434   6.339   0.714  0.0991 -0.1793  0.0945
  290TRP     CA 1762   6.279   6.585   0.548  0.0063  0.2958  0.2604
  291ARG     CA 1763   6.280   6.817   0.776 -0.0010 -0.2466 -0.2087
  292GLU     CA 1764   6.375   7.141   0.699 -0.4439 -0.0364 -0.1080
  293PHE     CA 1765   6.453   7.068   0.417 -0.3010  0.0179 -0.3240
  294PHE     CA 1766   6.142   7.162   0.273  0.0911  0.0886  0.2075
  295TYR     CA 1767   6.106   7.435   0.438  0.2154 -0.4056  0.3189
  296THR     CA 1768   6.398   7.629   0.293  0.2034  0.0171  0.0150
  297VAL     CA 1769   6.340   7.706  -0.008  0.3005  0.0287  0.1302
  298ALA     CA 1770   6.032   7.792  -0.017  0.2907  0.2511  0.2884
  299SER     CA 1771   5.819   7.903   0.210 -0.1935 -0.0963  0.0372
  300ALA     CA 1772   5.893   8.229   0.081 -0.3214 -0.0763  0.0036
  301THR     CA 1773   6.065   8.261  -0.203 -0.1099 -0.1689  0.1883
  302GLN     CA 1774   5.825   8.083  -0.396 -0.0422  0.1354 -0.3664
  303ASN     CA 1775   5.722   7.833  -0.427 -0.1872  0.2766  0.1401
  304PHE     CA 1776   5.446   7.647  -0.309  0.0301  0.4188 -0.0726
  305THR     CA 1777   5.098   7.780  -0.380  0.3907 -0.1443 -0.4068
  306GLN     CA 1778   5.050   7.762  -0.661  0.0688 -0.0219  0.0121
  307MET     CA 1779   5.257   7.749  -0.876 -0.0970  0.0060  0.3547
  308ALA     CA 1780   5.538   7.923  -0.873 -0.0436 -0.0385 -0.1777
  309GLY     CA 1781   5.812   7.849  -0.913 -0.3336  0.4309  0.1048
  310ASN     CA 1782   6.085   7.785  -0.956  0.2301  0.0687 -0.1525
  311PRO     CA 1783   6.213   7.530  -0.903 -0.1648 -0.0094  0.4068
  312ILE     CA 1784   6.008   7.287  -0.891  0.1813 -0.2051 -0.0919
  313CYS     CA 1785   5.688   7.382  -0.986  0.0156 -0.1136 -0.3132
  314LEU     CA 1786   5.558   7.374  -1.199 -0.1981  0.0346  0.0538
  315GLN     CA 1787   5.323   7.214  -1.373  0.0079  0.0511  0.1835
  316ILE     CA 1788   4.996   7.122  -1.344  0.0194 -0.1623 -0.0396
  317HIS     CA 1789   4.794   7.176  -1.114 -0.3999  0.0779 -0.4581
  318TRP     CA 1790   4.496   7.291  -1.130  0.1223  0.3288  0.3313
  319TYR     CA 1791   4.321   7.034  -1.163 -0.0532  0.0591  0.1355
  320GLU     CA 1792   4.040   7.205  -1.000  0.0050 -0.1423  0.1688
  321ASP     CA 1793   3.868   7.016  -0.808  0.0556 -0.2658  0.0350
  322ALA     CA 1794   3.889   6.695  -0.792 -0.1982  0.2691  0.3476
  323GLU     CA 1795   3.690   6.560  -0.779 -0.1663  0.1025  0.0003
  324ARG     CA 1796   3.482   6.589  -0.494 -0.2214 -0.2007 -0.2195
  325LEU     CA 1797   3.688   6.391  -0.287  0.0919 -0.2458  0.0010
  326HIS     CA 1798   3.676   6.121  -0.356 -0.1010 -0.0792  0.4048
  327LYS     CA 1799   3.935   5.888  -0.369 -0.0810 -0.0726 -0.1978
  328TRP     CA 1800   3.985   5.815  -0.125 -0.2466  0.4122  0.0907
  329LYS     CA 1801   3.873   5.965   0.094  0.3594 -0.0553 -0.3361
  330THR     CA 1802   3.455   5.890   0.098  0.2534  0.1656 -0.0182
  331ALA     CA 1803   3.434   5.675  -0.104  0.4524 -0.2335 -0.1800
  332GLN     CA 1804   3.565   5.560  -0.269 -0.1213  0.0814  0.0362
  333THR     CA 1805   3.613   5.140  -0.482 -0.0730 -0.0604  0.3481
  334GLY     CA 1806   3.776   5.035  -0.679 -0.3110 -0.1321  0.0007
  335PHE     CA 1807   4.074   4.967  -0.641  0.0123  0.0682 -0.1693
  336PRO     CA 1808   4.094   4.791  -0.345 -0.1472 -0.4224  0.2159
  337TRP     CA 1809   4.453   4.783  -0.146  0.1514  0.1935  0.0236
  338ILE     CA 1810   4.532   5.108  -0.212 -0.0379  0.1075 -0.0743
  339ASP     CA 1811   4.179   5.253  -0.050 -0.2693  0.2234 -0.2361
  340ALA     CA 1812   4.087   4.976   0.205  0.2720  0.0397 -0.1351
  341ILE     CA 1813   4.412   5.157   0.387  0.1065 -0.2203  0.1707
  342MET     CA 1814   4.416   5.466   0.372  0.3201  0.1641  0.1863
  343THR     CA 1815   4.035   5.557   0.431 -0.2599 -0.1724 -0.3795
  344GLN     CA 1816   4.036   5.420   0.693  0.1573  0.0881  0.0809
  345LEU     CA 1817   4.239   5.409   0.909  0.0203 -0.3175 -0.0750
  346ARG     CA 1818   4.138   5.276   1.199 -0.0819  0.0631  0.0229
  347GLN     CA 1819   4.360   5.227   1.374 -0.2932 -0.1470 -0.0566
  348GLU     CA 1820   4.675   5.387   1.361 -0.1156 -0.1322  0.0157
  349GLY     CA 1821   4.865   5.487   1.200  0.2964 -0.2292 -0.2142
  350TRP     CA 1822   5.077   5.357   1.082 -0.0012  0.0624 -0.0402
  351ILE     CA 1823   5.148   5.336   0.738  0.0741 -0.4003  0.1445
  352HIS     CA 1824   5.423   5.420   0.599 -0.1647  0.0767 -0.2115
  353HIS     CA 1825   5.526   5.231   0.429 -0.1037 -0.1825  0.0320
  354LEU     CA 1826   5.378   5.053   0.254  0.0121  0.4701  0.1750
  355ALA     CA 1827   5.109   5.260   0.131 -0.1531 -0.0998  0.0743
  356ARG     CA 1828   5.362   5.454  -0.014 -0.1559 -0.2129 -0.1187
  357HIS     CA 1829   5.294   5.352  -0.347 -0.0608 -0.0367  0.0175
  358ALA     CA 1830   5.080   5.464  -0.428 -0.0502  0.0805  0.1303
  359VAL     CA 1831   4.959   5.739  -0.321 -0.1282  0.0914 -0.0733
  360ALA     CA 1832   4.939   5.871  -0.602 -0.2855  0.2991  0.0011
  361CYS     CA 1833   4.786   5.691  -0.835 -0.3019 -0.1477 -0.1480
  362PHE     CA 1834   4.508   5.813  -0.959 -0.0196  0.3334 -0.1236
  363LEU     CA 1835   4.435   6.050  -0.813  0.0323 -0.2935 -0.4526
  364THR     CA 1836   4.653   6.289  -0.987 -0.2676 -0.1510  0.1812
  365ARG     CA 1837   4.705   6.138  -1.255  0.3297 -0.0537  0.3262
  366GLY     CA 1838   4.479   5.970  -1.334 -0.0502 -0.2558  0.0100
  367ASP     CA 1839   4.115   6.046  -1.178  0.5438 -0.0485  0.4487
  368LEU     CA 1840   4.102   6.264  -0.995  0.2030 -0.0895 -0.0090
  369TRP     CA 1841   4.276   6.555  -1.057  0.1993 -0.5825  0.0560
  370ILE     CA 1842   4.458   6.660  -0.839 -0.0460 -0.1338  0.3976
  371SER     CA 1843   4.499   6.931  -0.668 -0.0723 -0.0877  0.1976
  372TRP     CA 1844   4.833   6.912  -0.446 -0.0847  0.1015  0.2576
  373GLU     CA 1845   4.783   7.061  -0.276 -0.4333 -0.1825 -0.1277
  374GLU     CA 1846   4.541   7.087  -0.125 -0.0476 -0.3780 -0.2164
  375GLY     CA 1847   4.490   6.694  -0.088 -0.0067 -0.2152 -0.0177
  376MET     CA 1848   4.691   6.616   0.139 -0.0324 -0.0196  0.1222
  377LYS     CA 1849   4.588   6.721   0.418  0.2100  0.0121 -0.3940
  378VAL     CA 1850   4.390   6.465   0.473 -0.2864 -0.2512  0.3548
  379PHE     CA 1851   4.625   6.333   0.734  0.0658 -0.0472 -0.1625
  380GLU     CA 1852   4.530   6.472   0.953  0.1479 -0.1641  0.1277
  381GLU     CA 1853   4.308   6.362   1.120  0.0496  0.1239 -0.0995
  382LEU     CA 1854   4.417   6.020   1.109 -0.2572  0.0984 -0.3928
  383LEU     CA 1855   4.754   5.987   1.068 -0.0797 -0.2057 -0.0251
  384LEU     CA 1856   5.048   6.102   1.222 -0.1217  0.2679  0.2065
  385ASP     CA 1857   5.154   6.346   1.037  0.0721 -0.0075  0.0522
  386ALA     CA 1858   5.157   6.706   0.989  0.4678  0.1210  0.1453
  387ASP     CA 1859   5.252   6.891   1.145  0.1760  0.0240 -0.0694
  388TYR     CA 1860   5.451   7.127   1.010 -0.1489 -0.1251 -0.0096
  389SER     CA 1861   5.680   7.050   0.853  0.1239 -0.1613  0.1134
  390ILE     CA 1862   5.552   6.844   0.579  0.1066 -0.0935  0.1529
  391ASN     CA 1863   5.282   6.906   0.469  0.2056  0.1433  0.0733
  392ALA     CA 1864   5.337   7.053   0.185  0.1155  0.3789  0.2421
  393GLY     CA 1865   5.587   6.888   0.056 -0.4843 -0.3972  0.1602
  394ASN     CA 1866   5.461   6.606  -0.024  0.0479 -0.0139  0.1672
  395TRP     CA 1867   5.346   6.556  -0.309 -0.4419  0.2985  0.3053
  396MET     CA 1868   5.662   6.524  -0.451 -0.0851  0.4658 -0.0677
  397TRP     CA 1869   5.825   6.250  -0.540  0.0358 -0.1421 -0.1518
  398LEU     CA 1870   5.746   6.102  -0.729  0.1509 -0.3422  0.4073
  399SER     CA 1871   5.477   6.223  -0.917 -0.4421  0.4919 -0.0398
  400ALA     CA 1872   5.597   6.444  -1.024 -0.0940 -0.3114  0.0820
  401SER     CA 1873   5.763   6.734  -0.874  0.1009 -0.1106  0.2448
  402ALA     CA 1874   6.053   6.644  -0.774 -0.0505 -0.1611  0.2835
  403PHE     CA 1875   6.209   6.456  -0.917 -0.0102  0.0448  0.1575
  404PHE     CA 1876   6.230   6.312  -1.189 -0.3869 -0.1552 -0.6070
  405HIS     CA 1877   5.892   6.151  -1.269  0.2165 -0.2506 -0.2122
  406HIS     CA 1878   5.609   5.818  -1.276 -0.1113 -0.3673  0.1656
  407TYR     CA 1879   5.389   5.874  -1.534 -0.2512 -0.0228  0.0111
  408THR     CA 1880   5.272   5.629  -1.680  0.0632  0.0857  0.4532
  409ARG     CA 1881   5.084   5.407  -1.582 -0.0912 -0.1916 -0.0914
  410ILE     CA 1882   5.111   5.246  -1.334  0.1797 -0.1450  0.1059
  411PHE     CA 1883   5.303   5.275  -1.048  0.0653  0.1668 -0.1014
  412CYS     CA 1884   5.193   5.005  -0.756  0.2449 -0.2336 -0.0638
  413PRO     CA 1885   4.868   4.870  -0.846 -0.1390  0.2136 -0.1748
  414VAL     CA 1886   4.847   4.536  -0.975 -0.0489  0.2913 -0.1866
  415ARG     CA 1887   4.996   4.383  -0.740  0.0428 -0.1012 -0.0115
  416PHE     CA 1888   5.149   4.502  -0.511 -0.0002  0.0008 -0.1397
  417GLY     CA 1889   5.366   4.337  -0.433  0.0759 -0.0554 -0.2582
  418LYS     CA 1890   5.431   4.089  -0.447 -0.2653  0.1150  0.3585
  419ARG     CA 1891   5.265   3.863  -0.303 -0.0669 -0.0052 -0.3644
  420THR     CA 1892   5.023   3.992  -0.122  0.4548  0.0615  0.3904
  421ASP     CA 1893   5.036   3.974   0.208 -0.3356 -0.2331  0.0303
  422PRO     CA 1894   4.845   3.862   0.503  0.0572  0.0988  0.1443
  423GLU     CA 1895   4.636   3.682   0.525  0.3199  0.4209  0.1438
  424GLY     CA 1896   4.411   3.723   0.772 -0.1241 -0.2894  0.3478
  425GLN     CA 1897   4.348   4.037   0.797  0.0779 -0.3506 -0.3052
  426TYR     CA 1898   4.358   4.227   0.613  0.2941 -0.1236  0.1752
  427ILE     CA 1899   4.082   4.319   0.524  0.0201 -0.0271  0.4467
  428ARG     CA 1900   3.814   4.198   0.659  0.1241  0.0401 -0.0722
  429LYS     CA 1901   3.768   4.391   0.917 -0.0068  0.1108 -0.1585
  430TYR     CA 1902   3.727   4.668   0.739 -0.2376 -0.1488  0.1520
  431LEU     CA 1903   3.553   4.577   0.463 -0.0271  0.1759 -0.0613
  432PRO     CA 1904   3.267   4.415   0.400 -0.0956  0.0050 -0.1669
  433VAL     CA 1905   3.242   4.201   0.215  0.0766 -0.1328 -0.0459
  434LEU     CA 1906   3.551   4.049   0.197 -0.1078  0.0192  0.2320
  435LYS     CA 1907   3.541   3.772   0.355  0.2635 -0.1297  0.1186
  436ASN     CA 1908   3.702   3.548   0.363  0.0687 -0.0870  0.0749
  437PHE     CA 1909   3.887   3.493   0.053  0.0052  0.0588 -0.2050
  438PRO     CA 1910   4.185   3.434  -0.108  0.0088  0.2614  0.0729
  439THR     CA 1911   4.473   3.360  -0.057 -0.3542 -0.0057  0.3610
  440LYS     CA 1912   4.638   3.608  -0.008 -0.1530  0.0822 -0.0602
  441TYR     CA 1913   4.548   3.866   0.034 -0.4486  0.0598  0.5201
  442ILE     CA 1914   4.406   4.045  -0.210 -0.1717 -0.1085  0.2287
  443TYR     CA 1915   4.455   4.006  -0.576 -0.1177 -0.0141 -0.1460
  444GLU     CA 1916   4.275   3.864  -0.761  0.0196 -0.0519 -0.2663
  445PRO     CA 1917   3.911   3.955  -0.772 -0.4186  0.1682 -0.0043
  446TRP     CA 1918   3.765   4.079  -1.141  0.0282 -0.3331 -0.0146
  447THR     CA 1919   3.628   3.873  -1.413  0.0882 -0.1318 -0.1147
  448ALA     CA 1920   3.674   3.602  -1.324 -0.2532  0.1843 -0.5835
  449SER     CA 1921   3.951   3.502  -1.151 -0.0342  0.2161 -0.0346
  450GLU     CA 1922   3.799   3.181  -1.034 -0.1143 -0.2631 -0.3013
  451GLU     CA 1923   3.500   3.147  -1.121 -0.0695 -0.0562  0.3230
  452GLU     CA 1924   3.249   3.284  -0.969  0.0577 -0.0550  0.0459
  453GLN     CA 1925   3.281   3.414  -0.683 -0.1198  0.1263  0.0308
  454ARG     CA 1926   3.397   3.297  -0.509 -0.1216 -0.1713 -0.2592
  455GLN     CA 1927   3.336   3.229  -0.234 -0.0499  0.1219  0.2250
  456ALA     CA 1928   3.282   3.444   0.038 -0.1035 -0.2709 -0.0185
  457GLY     CA 1929   3.217   3.730  -0.067  0.0104  0.0627 -0.1500
  458CYS     CA 1930   3.163   3.749  -0.390 -0.1853 -0.0952 -0.0794
  459ILE     CA 1931   3.204   4.013  -0.465 -0.1404  0.2738 -0.0595
  460ILE     CA 1932   3.173   4.130  -0.797 -0.2245  0.1419 -0.0518
  461GLY     CA 1933   3.019   4.310  -0.936  0.0599 -0.0580  0.1681
  462ARG     CA 1934   2.692   4.283  -0.817 -0.1367 -0.0845  0.0024
  463ASP     CA 1935   2.798   4.308  -0.441 -0.1876 -0.0377  0.0171
  464TYR     CA 1936   3.070   4.525  -0.491 -0.1171  0.1040 -0.0642
  465PRO     CA 1937   3.331   4.660  -0.643 -0.2164 -0.3354  0.0861
  466PHE     CA 1938   3.358   4.860  -0.945  0.0975  0.0228  0.2912
  467PRO     CA 1939   3.318   5.124  -0.934 -0.0827  0.0498  0.0956
  468MET     CA 1940   3.556   5.354  -1.027  0.1523 -0.2765  0.1406
  469VAL     CA 1941   3.471   5.650  -1.157 -0.0397 -0.1954 -0.1481
  470ASN     CA 1942   3.541   5.769  -1.435 -0.1599  0.0101  0.2446
  471HIS     CA 1943   3.619   6.129  -1.355 -0.0867  0.3413  0.1266
  472LYS     CA 1944   3.799   6.291  -1.489  0.1026 -0.0802 -0.4154
  473GLU     CA 1945   3.879   5.952  -1.738  0.1271 -0.3727  0.0694
  474ALA     CA 1946   4.139   5.948  -1.804 -0.2139  0.1117  0.2154
  475SER     CA 1947   4.353   5.714  -1.695 -0.1008 -0.0071 -0.1934
  476ASP     CA 1948   4.629   5.915  -1.790 -0.0784  0.1034 -0.1932
  477ARG     CA 1949   4.563   6.143  -1.955  0.2676  0.0814 -0.5911
  478ASN     CA 1950   4.682   6.407  -1.903 -0.1996  0.1590  0.0445
  479LEU     CA 1951   4.640   6.622  -2.014  0.0340  0.2376 -0.0480
  480GLN     CA 1952   4.907   6.774  -2.174  0.2994 -0.2038  0.2212
  481LEU     CA 1953   5.186   6.618  -1.931 -0.1289 -0.1020 -0.4977
  482MET     CA 1954   5.324   6.441  -2.041  0.0768 -0.1444  0.1729
  483ARG     CA 1955   5.604   6.435  -2.182  0.5157  0.0346  0.0656
  484ARG     CA 1956   5.811   6.678  -2.128 -0.0301  0.2955 -0.0601
  485VAL     CA 1957   5.844   6.800  -1.827  0.2647 -0.0359  0.0362
  486ARG     CA 1958   6.149   6.915  -1.836 -0.1510  0.1405  0.1008
  487GLU     CA 1959   6.357   6.909  -1.637 -0.0029  0.1272 -0.0329
  488GLU     CA 1960   6.548   7.138  -1.561 -0.2041 -0.1238 -0.1370
  489GLN     CA 1961   6.382   7.386  -1.418  0.1597  0.0856  0.1226
  490ARG     CA 1962   6.054   7.350  -1.435 -0.0346  0.1104 -0.3176
  491GLY     CA 1963   5.899   7.142  -1.440 -0.1970  0.0408  0.1187
  492THR     CA 1964   6.023   6.845  -1.264  0.0893  0.1705  0.0166
  493ALA     CA 1965   6.230   6.897  -1.140 -0.1782 -0.1138 -0.0415
  494GLN     CA 1966   6.436   7.033  -0.945 -0.0861 -0.1739  0.3077
  495LEU     CA 1967   6.625   6.751  -0.815  0.2246  0.2321  0.0117
  496THR     CA 1968   6.689   6.509  -1.061 -0.2359 -0.0315 -0.1980
  497ARG     CA 1969   6.701   6.701  -1.333  0.5053 -0.0014  0.1984
  999W        W 1970   5.509   9.716   3.641  0.0248  0.0198  0.1643
 1000W        W 1971   0.210   1.360   4.109 -0.0742  0.1129  0.0242
 1001W        W 1972   7.358   4.997   6.333  0.1789  0.1857 -0.2628
 1002W        W 1973  10.242   9.804   0.861 -0.0670 -0.1412 -0.1589
 1003W        W 1974   9.781   4.167   2.139  0.2485 -0.0455  0.0247
 1004W        W 1975   5.092   0.652   7.877 -0.0375  0.1781 -0.1594
 1005W        W 1976  13.382   3.105  11.594  0.2639 -0.0549  0.1064
 1006W        W 1977   7.011  11.857   4.449 -0.0573  0.3269  0.3335
 1007W        W 1978   0.906   9.440   1.894  0.1617  0.1529  0.0094
 1008W        W 1979  12.212   1.016   6.240 -0.2028  0.0840  0.2319
 1009W        W 1980   9.438   2.965   7.193 -0.0902 -0.4770 -0.2425
 1010W        W 1981   5.642   9.774  12.698 -0.2519 -0.0943  0.1986
 1011W        W 1982   1.369   8.349   4.959 -0.0189 -0.0350  0.3471
 1012W        W 1983   2.537  10.682   6.809  0.2012  0.2963  0.0020
 1013W        W 1984  12.162   6.421   0.635  0.0051  0.1543  0.2129
 1014W        W 1985  10.408   2.664   8.641 -0.0111 -0.1593 -0.1041
 1015W        W 1986   0.773   1.167   2.860 -0.1311  0.3672 -0.2066
 1016W        W 1987   3.577  11.460   8.105  0.1119 -0.0539 -0.2057
 1017W        W 1988  12.872   5.246  11.481 -0.0328 -0.3290 -0.2740
 1018W        W 1989  10.847   3.912  11.746 -0.1234 -0.1638 -0.2206
 1019W        W 1990   1.439  13.451   8.061 -0.2253  0.1782  0.4273
 1020W        W 1991   3.687   1.556   4.752  0.1532  0.1189  0.2653
 1021W        W 1992   0.817   0.241   1.635 -0.1177  0.1337 -0.0067
 1022W        W 1993   7.738  11.093   6.053 -0.4330  0.1431  0.0879
 1023W        W 1994   5.907  11.968   5.349  0.1594  0.1595  0.1902
 1024W        W 1995   6.701   6.172   4.691  0.1065 -0.0207  0.1454
 1025W        W 1996   1.583   3.453  13.226 -0.1980 -0.1084 -0.0843
 1026W        W 1997   7.274   1.069   8.938  0.0137 -0.0716 -0.1355
 1027W        W 1998  11.469   1.111   1.964 -0.1065  0.0928 -0.0152
 1028W        W 1999   9.964   1.155   7.474  0.0617  0.1775  0.1209
 1029W        W 2000   4.012  10.959   5.181 -0.0357 -0.3696  0.0090
 1030W        W 2001  12.814   8.706  10.543 -0.2681 -0.2319 -0.3541
 1031W        W 2002   3.990  13.543   2.147 -0.0254  0.1130 -0.1526
 1032W        W 2003  10.662   6.283  13.398 -0.0284 -0.0919  0.0659
 1033W        W 2004  12.598   6.452   1.952  0.1292  0.0200 -0.1943
 1034W        W 2005   9.209   3.818   3.744 -0.0564  0.0867 -0.0071
 1035W        W 2006   6.682   8.206  10.892 -0.1947 -0.3527 -0.3861
 1036W        W 2007   6.266  10.648   1.371  0.1376 -0.0599 -0.1156
 1037W        W 2008   2.436  11.604  10.454  0.1353  0.2370 -0.1030
 1038W        W 2009  10.262   2.516   2.374 -0.0259  0.2064  0.1701
 1039W        W 2010   1.823   7.476   5.199 -0.0911 -0.1612  0.1571
 1040W        W 2011  12.844  10.876   4.492  0.2025  0.0400  0.2414
 1041W        W 2012  12.477   5.704   2.747  0.2392  0.0056  0.3242
 1042W        W 2013   8.744   9.471  11.634 -0.0141 -0.0051  0.2911
 1043W        W 2014   8.976  12.314   4.024  0.0657 -0.0152 -0.0903
 1044W        W 2015  12.124  13.578   9.292 -0.2933  0.1216 -0.1419
 1045W        W 2016  13.676  10.117   9.775  0.0781 -0.0072 -0.1868
 1046W        W 2017  12.330   9.959   0.960 -0.2101  0.2772 -0.1462
 1047W        W 2018   6.181  10.504   8.929 -0.0625  0.0718  0.3475
 1048W        W 2019   7.585   9.022   4.738  0.0394 -0.0230  0.1725
 1049W        W 2020   9.003  13.482   1.982  0.2932  0.3636 -0.0804
 1050W        W 2021   0.629   0.017   2.615 -0.1703 -0.1016  0.0342
 1051W        W 2022   8.523   1.756   0.091  0.5732  0.3923 -0.3356
 1052W        W 2023  12.774   7.359   2.227  0.0815  0.0750 -0.2736
 1053W        W 2024   5.466  13.535   5.287  0.0930  0.0054 -0.3323
 1054W        W 2025   7.077   6.089  13.295  0.1446  0.1518 -0.0076
 1055W        W 2026   2.829   9.551  10.973 -0.3618 -0.1911 -0.0138
 1056W        W 2027  10.430   2.286   3.768 -0.0525  0.1942  0.1905
 1057W        W 2028   3.699   3.324   7.521 -0.0241  0.0890  0.0949
 1058W        W 2029   2.119   1.522  11.127 -0.1310  0.1132  0.0510
 1059W        W 2030   7.503   7.161   9.132 -0.3347 -0.2448 -0.0741
 1060W        W 2031   5.128   3.662   4.894  0.0361  0.0250 -0.1022
 1061W        W 2032   1.151   2.639   1.318  0.2521  0.1777 -0.3292
 1062W        W 2033   7.054   8.639   7.608  0.0640  0.1146 -0.3073
 1063W        W 2034   1.788   3.132   6.433 -0.0552 -0.3521  0.0372
 1064W        W 2035   8.069   8.418  11.220  0.1620  0.0154 -0.1387
 1065W        W 2036   8.424   9.516   2.970  0.1545  0.2067  0.5235
 1066W        W 2037   6.707   1.728  11.252 -0.0835 -0.2056  0.1629
 1067W        W 2038   3.305   5.732   5.625 -0.0308 -0.2889  0.3286
 1068W        W 2039  12.453   2.455   4.394 -0.1504 -0.2677  0.0308
 1069W        W 2040   3.041   4.632   9.091  0.0435  0.0710  0.1107
 1070W        W 2041  12.814  10.505   5.657 -0.0030 -0.0411 -0.2494
 1071W        W 2042   5.724  13.079   8.914 -0.1546 -0.1222 -0.0776
 1072W        W 2043  12.944   0.300   4.049 -0.1364  0.0699  0.3301
 1073W        W 2044   3.619  10.473  11.888 -0.0922  0.1021  0.3426
 1074W        W 2045  11.852  11.054   3.703  0.1622 -0.0834 -0.2398
 1075W        W 2046   3.813   2.324  13.811 -0.0621 -0.2523  0.0144
 1076W        W 2047   7.383   7.584   6.586 -0.1110 -0.1692 -0.1155
 1077W        W 2048  10.888   4.462   7.429 -0.0104 -0.1656 -0.2332
 1078W        W 2049  11.010   2.435   7.237 -0.1349  0.0942 -0.0410
 1079W        W 2050   3.184   4.816   3.040 -0.3265 -0.0773  0.0219
 1080W        W 2051  10.252  11.134   1.718 -0.0613 -0.2393 -0.3466
 1081W        W 2052   5.602   6.656  11.166 -0.0214  0.1232  0.2488
 1082W        W 2053  12.907   7.574   7.322 -0.0416 -0.0905  0.0217
 1083W        W 2054   5.020   4.788   7.126 -0.0728  0.1601  0.1169
 1084W        W 2055  10.817   9.738   0.868  0.0023 -0.4112 -0.1315
 1085W        W 2056   7.449  13.527   7.252 -0.3570 -0.4523 -0.3410
 1086W        W 2057  10.843   1.776   5.022  0.3342 -0.1835 -0.0373
 1087W        W 2058   5.332  11.288   9.613  0.0413  0.3685  0.0552
 1088W        W 2059   6.953  13.351   3.689 -0.1563  0.2408 -0.0545
 1089W        W 2060  13.756  13.809   5.067 -0.0646  0.0951  0.0075
 1090W        W 2061  10.178   6.411   3.418 -0.2172 -0.2109  0.2242
 1091W        W 2062  12.920  10.315  13.375 -0.0759 -0.2568  0.0554
 1092W        W 2063  11.550   3.080   3.934 -0.1222  0.1625  0.2303
 1093W        W 2064   8.100  10.358   4.445 -0.1689  0.2197  0.0338
 1094W        W 2065   7.324   5.897   6.185  0.0759 -0.0664  0.0284
 1095W        W 2066  12.126  11.401  13.014 -0.3248 -0.2552 -0.2014
 1096W        W 2067   5.145   1.780   5.225  0.0558 -0.2106  0.0669
 1097W        W 2068   5.552   2.298   6.357  0.0800 -0.0945 -0.3741
 1098W        W 2069   0.337   8.905  11.720  0.0462  0.0711  0.2547
 1099W        W 2070   9.602   9.666   9.458 -0.0749 -0.0991  0.0746
 1100W        W 2071  11.725   6.386   6.498 -0.0345 -0.0868  0.1210
 1101W        W 2072   8.938   9.735   1.008 -0.0217 -0.1855 -0.3197
 1102W        W 2073   7.658   8.133   3.287  0.0608  0.2295  0.2437
 1103W        W 2074  12.581   1.723   0.496 -0.0396  0.0129 -0.0022
 1104W        W 2075   1.241   1.652   4.978 -0.0373  0.0243 -0.1305
 1105W        W 2076   9.144  13.139  10.041 -0.0546 -0.1650  0.1993
 1106W        W 2077   2.883   3.495   7.437 -0.4188  0.1927  0.3010
 1107W        W 2078  11.852   6.055   3.014 -0.1816 -0.0821 -0.1235
 1108W        W 2079   5.615   7.831   1.528 -0.0726 -0.4192  0.2358
 1109W        W 2080   5.082   5.092   3.584  0.2218 -0.3093 -0.1072
 1110W        W 2081  11.875   3.509   8.267 -0.0916  0.2483 -0.0957
 1111W        W 2082   1.658   9.396   2.867 -0.0398 -0.1681 -0.0574
 1112W        W 2083   0.443  11.491  10.184  0.0073 -0.2541 -0.4229
 1113W        W 2084   2.154   7.511   6.434  0.0588 -0.0504  0.1527
 1114W        W 2085   6.968  10.820   3.684  0.2669  0.3389 -0.0986
 1115W        W 2086   8.735   8.755  11.651 -0.0470 -0.0326 -0.3162
 1116W        W 2087  11.724   4.568  10.629  0.1369 -0.3491 -0.2131
 1117W        W 2088   5.030   1.563   3.374 -0.1133  0.1102  0.0115
 1118W        W 2089   3.770   8.156   7.196 -0.0252 -0.2581 -0.0805
 1119W        W 2090   6.252   9.200   5.537  0.0695  0.0442 -0.2552
 1120W        W 2091   2.980  12.670   9.103  0.2274  0.1808 -0.1731
 1121W        W 2092  12.966   9.697  10.938 -0.1692  0.0758 -0.0309
 1122W        W 2093   6.307   5.030   7.964  0.0655  0.0084  0.1276
 1123W        W 2094  12.542   2.878  13.342 -0.2335  0.2061  0.1520
 1124W        W 2095   2.608   0.359   9.605  0.1420  0.0077 -0.2560
 1125W        W 2096  10.831   3.687   2.063  0.0027  0.1113 -0.0538
 1126W        W 2097   1.617   8.598  11.647 -0.1275  0.0361  0.3055
 1127W        W 2098  10.848   8.547   3.611  0.1753  0.1514  0.1960
 1128W        W 2099   6.626  11.950  11.601  0.1094  0.2364  0.2261
 1129W        W 2100   3.415   9.962  11.800  0.2055  0.0141  0.4035
 1130W        W 2101  12.993   9.946  12.459  0.0096 -0.2693  0.1120
 1131W        W 2102   7.550   8.214  12.640 -0.1997 -0.0915 -0.1944
 1132W        W 2103   1.723   2.485   2.123 -0.2318  0.0909 -0.5549
 1133W        W 2104   6.035   2.330  10.064 -0.1411 -0.0993 -0.0962
 1134W        W 2105  11.894   6.060   7.518 -0.1298  0.1869 -0.1157
 1135W        W 2106   1.474   1.028   9.061 -0.1610 -0.2103 -0.0262
 1136W        W 2107   9.145   7.067   2.821  0.4046 -0.2721 -0.2241
 1137W        W 2108   5.502   3.287   1.752  0.1655  0.2757 -0.0714
 1138W        W 2109   6.023  11.862  12.221  0.2572  0.0581  0.1794
 1139W        W 2110   8.743   4.551   4.749 -0.1130 -0.0290  0.1323
 1140W        W 2111   4.769   1.660  11.508 -0.0588 -0.1556 -0.1375
 1141W        W 2112   3.261   6.841   4.376  0.1074 -0.0117 -0.0637
 1142W        W 2113   8.385   8.270   3.278 -0.3006 -0.0465  0.1015
 1143W        W 2114  10.173   3.147   4.802  0.0221  0.1408  0.1250
 1144W        W 2115   3.542   6.738   6.949 -0.3866 -0.0099 -0.3046
 1145W        W 2116   9.209  13.686   7.221 -0.0247  0.3235 -0.0664
 1146W        W 2117   5.479  12.102   2.490 -0.2714 -0.2461 -0.1880
 1147W        W 2118   6.141   0.437   1.777  0.0693  0.2118 -0.0739
 1148W        W 2119   1.755  13.904   5.624 -0.1881  0.2800 -0.1303
 1149W        W 2120   7.178   7.153   6.749 -0.1570  0.0999 -0.0433
 1150W        W 2121  12.882  13.042   7.609 -0.0401 -0.0139 -0.0016
 1151W        W 2122   3.012   1.731   1.461 -0.1957 -0.4080  0.0670
 1152W        W 2123   5.866   4.018   1.253  0.1103  0.1780 -0.1071
 1153W        W 2124  13.194  13.669   0.412  0.0287 -0.0325  0.0011
 1154W        W 2125   9.050   8.812  12.176 -0.1155  0.0719 -0.4319
 1155W        W 2126   6.353  10.038   9.288 -0.3750  0.0811 -0.3343
 1156W        W 2127   9.986   9.885   8.590 -0.0535 -0.3527 -0.0393
 1157W        W 2128   5.869  11.405  12.003  0.0578  0.3234  0.0873
 1158W        W 2129   8.633   0.763   7.314  0.4690  0.2589 -0.2207
 1159W        W 2130  13.629   2.549  10.823 -0.2388 -0.1248 -0.1443
 1160W        W 2131  11.646   6.947   1.247 -0.0973 -0.0562 -0.0345
 1161W        W 2132   2.538  12.921  10.911 -0.0971  0.2192 -0.0752
 1162W        W 2133  12.305   7.688   9.367  0.0389 -0.0209  0.0362
 1163W        W 2134   0.292   7.201  12.867  0.1418 -0.1238 -0.2148
 1164W        W 2135  11.710   1.886  13.124  0.1870  0.1280 -0.0205
 1165W        W 2136  11.967   0.793   9.395  0.2532  0.0931  0.2653
 1166W        W 2137   1.522   1.550   5.904 -0.1104 -0.0704 -0.3936
 1167W        W 2138   5.218   6.064  10.925 -0.2238 -0.0604 -0.0343
 1168W        W 2139   7.775  13.614   3.973 -0.1072 -0.0831  0.1162
 1169W        W 2140   0.600  12.114   1.780  0.0784 -0.1923  0.0393
 1170W        W 2141   8.830   4.196  10.706  0.2186  0.2301 -0.2689
 1171W        W 2142  12.859   7.700  10.686  0.1374  0.1172  0.2113
 1172W        W 2143  11.825   4.760   5.390  0.2153  0.4683  0.1992
 1173W        W 2144  11.791   3.554   7.062 -0.0143  0.1388  0.0003
 1174W        W 2145  13.876  13.139  13.170 -0.0422 -0.0495  0.0355
 1175W        W 2146   7.731   3.629   6.243 -0.1104 -0.3326  0.2163
 1176W        W 2147   3.104   5.060   1.076 -0.1971 -0.1334  0.0410
 1177W        W 2148   9.968   2.967   4.345  0.1572  0.3626 -0.0250
 1178W        W 2149  10.419   1.086  11.626 -0.1378 -0.4496  0.2630
 1179W        W 2150   0.128   4.592   3.216 -0.0315 -0.0941 -0.1091
 1180W        W 2151   6.634   7.455   5.656 -0.0374  0.1786 -0.0007
 1181W        W 2152   2.953   2.121  10.236  0.2723 -0.1995 -0.2060
 1182W        W 2153   2.047   5.063   4.784  0.2349 -0.4122  0.0677
 1183W        W 2154   0.872  11.192   0.471  0.0099  0.2597 -0.0155
 1184W        W 2155   0.904   3.133   7.227 -0.1379  0.0432 -0.3177
 1185W        W 2156   2.342   6.468   2.186  0.1191 -0.1256 -0.3334
 1186W        W 2157   1.089  12.269   1.804 -0.3332  0.2013 -0.0061
 1187W        W 2158   5.399   0.549   1.148 -0.1462  0.1987 -0.0400
 1188W        W 2159   9.562  13.253   7.291  0.1627 -0.1049  0.2657
 1189W        W 2160   1.257  13.892   3.206 -0.2255  0.1053 -0.0954
 1190W        W 2161   0.762   2.394   7.420 -0.0115 -0.1256 -0.0013
 1191W        W 2162   8.675   5.540   9.221 -0.2086 -0.3215 -0.0364
 1192W        W 2163  12.640   8.791   7.012  0.0698  0.3214  0.1184
 1193W        W 2164   7.581   4.978  12.836 -0.0266  0.0586  0.0561
 1194W        W 2165   1.202   4.892   3.963  0.1737  0.1857 -0.1207
 1195W        W 2166   2.344   1.898   3.437  0.1325 -0.0940  0.1051
 1196W        W 2167   2.719   6.280   4.768  0.0708 -0.1289 -0.1159
 1197W        W 2168   7.358   4.973   7.167  0.1462 -0.2787  0.0970
 1198W        W 2169  10.185   7.545   2.226 -0.2136  0.1144  0.1720
 1199W        W 2170   8.448  10.237   4.051  0.2654 -0.0886 -0.1085
 1200W        W 2171   2.410   7.802   6.115  0.0374 -0.0459 -0.0902
 1201W        W 2172   4.993   3.295  10.263  0.0706 -0.2521 -0.1908
 1202W        W 2173   8.664   9.794   4.757 -0.0727 -0.0709  0.1320
 1203W        W 2174   7.512   8.646   1.498  0.1190  0.0562 -0.1254
 1204W        W 2175  12.308  13.298   8.891  0.1631  0.0824  0.3054
 1205W        W 2176   3.453   5.817   1.018  0.0974  0.1237 -0.1382
 1206W        W 2177   9.428   7.443  11.130 -0.2731  0.2152  0.1604
 1207W        W 2178   0.804   0.151  13.777 -0.2577 -0.2009  0.2752
 1208W        W 2179   9.089   0.053  13.259 -0.1329  0.0153  0.1999
 1209W        W 2180   3.993  12.735   0.158 -0.0832  0.1208 -0.0433
 1210W        W 2181   4.159   9.978   7.691  0.1608  0.1178  0.1750
 1211W        W 2182  10.062  12.128   6.323  0.3809  0.0327 -0.0590
 1212W        W 2183   1.055   3.121   3.863 -0.0662  0.0706 -0.1895
 1213W        W 2184   5.012   1.193   7.280 -0.2094 -0.2696  0.2965
 1214W        W 2185   1.314   7.226  13.808 -0.2362 -0.2801 -0.0839
 1215W        W 2186   9.038   0.199  10.282 -0.3114  0.2895  0.0372
 1216W        W 2187   3.510   0.360   6.164 -0.0341 -0.0075  0.0119
 1217W        W 2188   9.492  12.866  12.007 -0.1536 -0.1094  0.1077
 1218W        W 2189   0.276   2.439   7.712 -0.0069  0.0784 -0.0954
 1219W        W 2190   0.404   7.385   6.938  0.1317 -0.2795 -0.2685
 1220W        W 2191  13.297   0.540   7.494 -0.3018 -0.4565 -0.1906
 1221W        W 2192   5.457   8.432   9.999 -0.1479  0.0047 -0.0828
 1222W        W 2193   4.739   4.603   2.665  0.0658 -0.1234 -0.1078
 1223W        W 2194   4.116   0.042   3.588 -0.2597 -0.1932 -0.1719
 1224W        W 2195   1.512  10.482   9.817  0.4621  0.2390  0.1558
 1225W        W 2196   7.951   9.968   9.048 -0.0880 -0.2666  0.0738
 1226W        W 2197   2.920   5.664   9.301  0.0558 -0.0139 -0.1600
 1227W        W 2198  10.337   6.158   5.376  0.0372  0.0732  0.1917
 1228W        W 2199   1.256   0.944   0.416 -0.0452  0.1669 -0.2351
 1229W        W 2200   3.999  12.797   1.714 -0.0553  0.0271 -0.1051
 1230W        W 2201   9.992   1.045   0.854  0.1724 -0.0931  0.0665
 1231W        W 2202   4.807  10.286   5.744 -0.1120 -0.0340 -0.0903
 1232W        W 2203   8.847   8.726  11.052  0.1592  0.0424  0.2208
 1233W        W 2204   6.890   8.673   0.713 -0.0204 -0.2063 -0.0235
 1234W        W 2205   1.006   5.148  11.362 -0.0746 -0.4535 -0.0641
 1235W        W 2206   6.071   2.155  11.993 -0.0688 -0.1426 -0.0219
 1236W        W 2207   2.380   8.797   9.434 -0.2211 -0.2230  0.1083
 1237W        W 2208   8.092   1.701   8.862 -0.1871  0.0505  0.0947
 1238W        W 2209   6.389   3.851  11.083  0.1259  0.2315  0.2141
 1239W        W 2210   4.855   2.315  12.660 -0.0598 -0.0027 -0.2666
 1240W        W 2211  10.429  12.572   9.878  0.1190  0.0942 -0.0736
 1241W        W 2212   4.106   6.606  11.654  0.0854 -0.0608 -0.1964
 1242W        W 2213   6.711   4.650   8.165  0.0845  0.0939 -0.1987
 1243W        W 2214   9.913   0.277  10.627  0.2511 -0.3393  0.1230
 1244W        W 2215  12.363  10.776   8.293  0.2406  0.1624 -0.2026
 1245W        W 2216  13.302  10.392   5.561  0.0633  0.1011  0.0360
 1246W        W 2217  12.663  10.742   6.080 -0.0834  0.0187 -0.0703
 1247W        W 2218   7.912   4.706  10.910  0.4242 -0.0364 -0.0790
 1248W        W 2219   6.444  13.205  11.093 -0.0110 -0.0372 -0.3139
 1249W        W 2220   5.805   3.839   7.366 -0.0593 -0.4117 -0.0482
 1250W        W 2221  10.821   4.417   5.137 -0.0977  0.1397 -0.1442
 1251W        W 2222  12.047  12.611  12.778  0.1389 -0.3815  0.0294
 1252W        W 2223   8.573  12.984  11.044  0.2107 -0.0419  0.1253
 1253W        W 2224  10.459  13.269   1.782 -0.0115  0.2141 -0.1051
 1254W        W 2225   7.224  13.519  12.788 -0.4038  0.2464  0.0031
 1255W        W 2226   7.404   3.231   6.409 -0.2601 -0.0662  0.3016
 1256W        W 2227  11.268   3.625   8.035  0.0589  0.0884  0.1008
 1257W        W 2228   4.585  12.538  13.059  0.1246 -0.1477 -0.1387
 1258W        W 2229   0.228   1.879   3.068  0.2638 -0.1489 -0.3884
 1259W        W 2230   9.780  13.221  10.287  0.1467  0.2082 -0.1853
 1260W        W 2231   7.202   0.502   7.309  0.1256 -0.0193  0.0983
 1261W        W 2232   5.726   2.698   9.875  0.3349 -0.4571 -0.1548
 1262W        W 2233   6.912  11.925  11.111 -0.3597 -0.1246 -0.0540
 1263W        W 2234   3.092   7.895  11.690  0.0563  0.0207 -0.0288
 1264W        W 2235  11.492   1.695   3.689 -0.0458 -0.3055 -0.1124
 1265W        W 2236   0.747   4.345   5.992 -0.1490 -0.3318 -0.0579
 1266W        W 2237   5.918   4.225   3.301  0.1128 -0.0290  0.0154
 1267W        W 2238  10.126   2.396   0.594 -0.0131 -0.0355  0.3526
 1268W        W 2239   1.149   1.137  12.611 -0.1461 -0.1419 -0.0417
 1269W        W 2240   3.371   2.945   7.351  0.0454 -0.4841 -0.1915
 1270W        W 2241  10.174  11.182   2.206 -0.1498 -0.0849  0.2781
 1271W        W 2242   3.901   7.409   0.523  0.0582  0.2567 -0.0860
 1272W        W 2243   3.404   4.206   7.770 -0.0305 -0.0447  0.2662
 1273W        W 2244  10.085  11.613   1.873  0.0298  0.0261 -0.0628
 1274W        W 2245   5.490   5.984   7.134 -0.0510 -0.3287 -0.3789
 1275W        W 2246   6.100  10.870   8.447  0.2044 -0.1376 -0.3081
 1276W        W 2247   2.332  12.770   6.065  0.2768  0.1263  0.2877
 1277W        W 2248   1.239   8.715   8.943 -0.0784 -0.1296 -0.1128
 1278W        W 2249   3.730   8.439  10.392  0.0788 -0.0915 -0.0099
 1279W        W 2250   6.206   9.941  10.358  0.1634  0.0493  0.0783
 1280W        W 2251   1.433  11.890   8.340 -0.1082  0.0514 -0.0256
 1281W        W 2252   3.847   1.430  13.266 -0.0497 -0.1644  0.0988
 1282W        W 2253  10.791   5.707  13.426 -0.1103  0.2021 -0.0627
 1283W        W 2254  11.904   9.925   4.688 -0.1737 -0.0862  0.2943
 1284W        W 2255  12.784   8.180   6.181  0.0410  0.0839 -0.3256
 1285W        W 2256   1.043   5.874   1.686  0.4685  0.0306 -0.2161
 1286W        W 2257  13.144   2.019   5.115 -0.0293 -0.0625  0.1334
 1287W        W 2258   2.104   3.948   5.954 -0.1464 -0.1190 -0.1406
 1288W        W 2259  13.604  12.862   2.294 -0.1908 -0.0388 -0.0131
 1289W        W 2260   9.727   4.383  12.020  0.0671  0.1472  0.4431
 1290W        W 2261   9.098   8.894   2.945  0.1204  0.1038  0.1359
 1291W        W 2262   7.756   2.432   8.192 -0.1888 -0.1879  0.2463
 1292W        W 2263   8.182   2.188  12.539  0.2117 -0.1646  0.1251
 1293W        W 2264  13.244   6.446   2.807  0.3473  0.0057  0.0576
 1294W        W 2265   6.220   5.961   3.540  0.0596  0.4130 -0.1706
 1295W        W 2266   9.091  12.090   1.501 -0.0420  0.2185 -0.2820
 1296W        W 2267   9.454   6.673   6.043 -0.1058 -0.2444 -0.0832
 1297W        W 2268   7.385  11.600   8.016  0.0831 -0.1548 -0.0873
 1298W        W 2269   3.233   7.412   1.632  0.0969 -0.1069 -0.2280
 1299W        W 2270   5.488   4.198   3.063  0.3708 -0.5648  0.0153
 1300W        W 2271   9.322  11.459   8.764  0.0306 -0.0456  0.0501
 1301W        W 2272  11.278  13.551   3.360 -0.0814  0.1454  0.0571
 1302W        W 2273   0.274  12.604   1.542  0.0099 -0.0982 -0.0686
 1303W        W 2274   1.645   7.070   4.527  0.0668  0.1745 -0.1937
 1304W        W 2275   0.953   9.291  10.815  0.2348  0.1870 -0.1297
 1305W        W 2276  13.331  13.838   8.055 -0.0039  0.1161  0.0982
 1306W        W 2277  13.103   7.161  12.134  0.1399 -0.3786 -0.0709
 1307W        W 2278  10.667  12.621   0.016  0.0557 -0.1596  0.1486
 1308W        W 2279   3.826   0.957   3.946 -0.1546  0.1239  0.1788
 1309W        W 2280  11.499   1.253   3.434  0.3935  0.2890  0.0360
 1310W        W 2281  10.315   5.578   7.605  0.0694  0.1127 -0.0307
 1311W        W 2282  11.548   2.569   8.570 -0.0355 -0.2672 -0.1984
 1312W        W 2283   9.557   6.713   2.313  0.0846 -0.1682  0.0137
 1313W        W 2284   8.675  12.764   3.082 -0.0718 -0.0070 -0.0846
 1314W        W 2285   8.275   0.477   3.604  0.0292 -0.1193 -0.0628
 1315W        W 2286  12.168  13.584   0.338 -0.2243 -0.0303 -0.2494
 1316W        W 2287   0.052  11.776   4.131  0.1048  0.0799  0.1732
 1317W        W 2288   8.159   8.669  12.981 -0.0086 -0.0131  0.0536
 1318W        W 2289   5.313  10.365   3.330 -0.2195  0.0556  0.0121
 1319W        W 2290  12.708   7.306  11.050  0.1050  0.1095 -0.1493
 1320W        W 2291  11.724   8.358   7.289  0.0142  0.1469  0.0555
 1321W        W 2292   6.785  12.978  13.202 -0.2789 -0.1400 -0.0404
 1322W        W 2293   6.509  12.724  13.625 -0.1727 -0.1286  0.2187
 1323W        W 2294   2.271   5.402   1.445  0.1663 -0.3789  0.1164
 1324W        W 2295   7.643   1.224   4.335  0.0056  0.1713  0.1319
 1325W        W 2296  13.385   8.247   9.468  0.2100 -0.0458  0.1592
 1326W        W 2297   4.250   8.479  10.805 -0.0425 -0.0101 -0.0393
 1327W        W 2298   3.244  12.814   2.287 -0.1094  0.1309 -0.1021
 1328W        W 2299  11.999   4.924  13.455 -0.1247  0.1599  0.2838
 1329W        W 2300   0.031   7.601   4.421 -0.0471  0.2945 -0.0428
 1330W        W 2301  11.994   7.893   6.603 -0.0548 -0.1268  0.1599
 1331W        W 2302   7.246   8.541  11.920  0.3969  0.3342 -0.1113
 1332W        W 2303  11.970   3.009   4.898  0.0384 -0.1115  0.1056
 1333W        W 2304   3.687  13.817  12.805  0.0075  0.1985  0.3821
 1334W        W 2305   1.529   7.434   2.943 -0.3410 -0.1555 -0.4456
 1335W        W 2306   4.640  13.414   1.323  0.1849  0.2759  0.1366
 1336W        W 2307   9.669   7.074   5.646  0.1537  0.2122  0.0082
 1337W        W 2308  10.195   1.177  11.174  0.2872  0.0605  0.2115
 1338W        W 2309  10.280   1.836   6.099 -0.0597  0.2338  0.2500
 1339W        W 2310   9.566  10.651   8.464  0.0060  0.1612  0.1955
 1340W        W 2311   1.007   7.904   9.243 -0.0752 -0.2009  0.2699
 1341W        W 2312   2.010  13.879   2.430  0.0437 -0.0783  0.0262
 1342W        W 2313  11.671   1.799   8.988 -0.1895 -0.4264 -0.6084
 1343W        W 2314   3.067  12.820   6.645  0.0330 -0.3028 -0.0857
 1344W        W 2315   6.596  12.213  13.799 -0.0265 -0.2007 -0.1210
 1345W        W 2316   4.894  10.436   4.564 -0.0526  0.3424 -0.2327
 1346W        W 2317  13.663  12.071   4.573  0.0947 -0.2882 -0.2179
 1347W        W 2318   5.134  12.213   0.826 -0.2434  0.1987 -0.0476
 1348W        W 2319   8.294  11.166   9.150  0.1004  0.1283  0.1755
 1349W        W 2320  13.339  13.235   7.396  0.1514 -0.0723  0.1936
 1350W        W 2321  10.238  13.099   9.596 -0.0364  0.1894 -0.0470
 1351W        W 2322  11.525   7.506   3.135 -0.0175  0.0741 -0.1189
 1352W        W 2323   9.694  11.864  12.412  0.0532 -0.1792  0.1141
 1353W        W 2324   4.407  13.750   1.776 -0.1093 -0.0177 -0.1470
 1354W        W 2325   9.830  13.764   4.667  0.0638  0.0611 -0.4592
 1355W        W 2326   7.196   0.393  11.297  0.2280  0.0148  0.0413
 1356W        W 2327   9.204   6.564  13.071  0.0090  0.2130 -0.0731
 1357W        W 2328   0.892   5.047   1.191 -0.2643 -0.1473 -0.2195
 1358W        W 2329   3.879   2.011   8.219  0.1112 -0.0369 -0.1387
 1359W        W 2330  13.078   0.234  12.077  0.0684 -0.0266  0.1209
 1360W        W 2331   6.178  12.382  13.525 -0.0082  0.5331  0.4597
 1361W        W 2332   3.334  13.485  11.545 -0.0350  0.1669  0.4126
 1362W        W 2333   9.433  13.660   1.092 -0.1020  0.2737  0.1238
 1363W        W 2334   0.958   7.589   8.850  0.2303  0.1006 -0.1647
 1364W        W 2335   8.725  13.318  13.813  0.0610 -0.0440 -0.1913
 1365W        W 2336   6.133  13.612  12.026  0.1410  0.4937  0.0249
 1366W        W 2337   6.389  10.674   1.842 -0.0515 -0.1972 -0.0280
 1367W        W 2338  11.661  11.704   4.104  0.1046 -0.2440 -0.1262
 1368W        W 2339   9.007  10.825  13.508 -0.4702  0.1939  0.1709
 1369W        W 2340   3.731  13.309  13.001  0.1841 -0.1134  0.0118
 1370W        W 2341   1.912   8.465  10.177  0.1121 -0.2393  0.2666
 1371W        W 2342   8.789   8.077  12.657  0.1801  0.2761 -0.0876
 1372W        W 2343   3.617   8.424   3.622 -0.2027  0.4251  0.1995
 1373W        W 2344  12.454  12.466   4.649  0.1586 -0.0941  0.3288
 1374W        W 2345   4.284  11.452   2.272  0.1667 -0.0620  0.1721
 1375W        W 2346  13.157   3.150  12.000  0.1993  0.0224 -0.0794
 1376W        W 2347   7.529   2.039   8.842  0.2082 -0.1375  0.0357
 1377W        W 2348  12.945  11.134   0.346 -0.2320 -0.0006  0.0684
 1378W        W 2349   1.323   8.985   5.796 -0.1548 -0.2328  0.1540
 1379W        W 2350   2.593   4.769  13.465  0.0686  0.1782  0.0117
 1380W        W 2351  11.998  13.090   9.392 -0.2425  0.2267  0.1920
 1381W        W 2352   8.948   5.089   9.093 -0.1681  0.0306 -0.0365
 1382W        W 2353   3.873   2.564   4.177  0.2970 -0.0093  0.0989
 1383W        W 2354  11.835   1.445   8.308  0.0929  0.0127  0.0596
 1384W        W 2355  13.165   7.780  10.293 -0.2195 -0.1358 -0.0796
 1385W        W 2356   6.029   4.498   2.068  0.2630 -0.2359 -0.1404
 1386W        W 2357   3.966   8.231  11.302  0.0929 -0.0180  0.1167
 1387W        W 2358  12.754   8.419   7.409  0.0501 -0.0158 -0.0819
 1388W        W 2359  10.518   8.525   5.624 -0.0150  0.1502 -0.0663
 1389W        W 2360  13.868  10.195   3.604  0.0152  0.3809 -0.2375
 1390W        W 2361   5.767   2.141   7.204 -0.0684  0.0431  0.2663
 1391W        W 2362   0.085   8.107   8.097  0.1157 -0.0346 -0.4500
 1392W        W 2363   8.721   9.464   9.551  0.1987  0.4522 -0.0268
 1393W        W 2364   0.492   6.847   8.988  0.1195 -0.0438  0.2197
 1394W        W 2365   9.438   6.477   4.464  0.2365 -0.0510 -0.2160
 1395W        W 2366   1.988   3.489  11.763 -0.1974  0.0396  0.0133
 1396W        W 2367   2.882   8.256  11.967  0.0551 -0.0497 -0.0009
 1397W        W 2368   1.827   3.092  10.741 -0.1387  0.1205 -0.1072
 1398W        W 2369   1.348   9.621   2.606  0.0454 -0.3351 -0.0966
 1399W        W 2370   0.533   0.007  12.997  0.0824 -0.0892 -0.2855
 1400W        W 2371  13.603   0.062   2.447 -0.2141 -0.1630  0.1549
 1401W        W 2372   2.144   0.530   4.734  0.0529 -0.3315  0.2496
 1402W        W 2373   3.862   0.445  11.147  0.2697 -0.1532 -0.2778
 1403W        W 2374  12.724   9.742   1.192  0.0801 -0.2131 -0.0505
 1404W        W 2375   2.252  13.161   2.036 -0.2279  0.1711  0.0117
 1405W        W 2376   2.031   5.370   6.005  0.1534 -0.2259 -0.0867
 1406W        W 2377   0.549   6.951   5.067  0.0330 -0.0090 -0.0061
 1407W        W 2378  11.724  11.219   9.682  0.2127  0.1334  0.0568
 1408W        W 2379   6.801   9.089   2.033  0.0877 -0.2378  0.0575
 1409W        W 2380  11.419   9.215   6.482  0.1243 -0.2126  0.0501
 1410W        W 2381   8.630  10.227   4.552  0.1757  0.1826  0.0262
 1411W        W 2382  10.283   7.718   7.002 -0.0591  0.3071 -0.0156
 1412W        W 2383   2.669   2.847   5.621  0.0605 -0.0274 -0.1538
 1413W        W 2384   6.917   9.894   8.999 -0.1360  0.0087 -0.2995
 1414W        W 2385  11.158   2.541   1.328  0.2315  0.0476  0.0074
 1415W        W 2386  13.785   7.612  11.103 -0.0441 -0.2168 -0.3904
 1416W        W 2387   5.129   4.238  12.683 -0.2634  0.0257 -0.1317
 1417W        W 2388   2.215   5.924   8.846  0.1665 -0.0524 -0.1861
 1418W        W 2389  13.323   2.603   3.130 -0.0146  0.1172  0.2696
 1419W        W 2390  12.772   8.658   6.578  0.1540  0.2191 -0.3071
 1420W        W 2391  13.098   6.191  12.319  0.1264 -0.3387 -0.3542
 1421W        W 2392   8.844   9.641  11.069  0.1145  0.0368  0.0524
 1422W        W 2393   0.139   0.534   8.764  0.0466 -0.2383  0.0798
 1423W        W 2394   9.715   4.910   8.135  0.0773  0.0987  0.0315
 1424W        W 2395   1.687   0.486   5.654 -0.0990  0.1043  0.0553
 1425W        W 2396   4.675   9.858  10.463  0.1482  0.2136  0.3986
 1426W        W 2397   2.352   1.586  12.016 -0.0561  0.0447 -0.0455
 1427W        W 2398   1.384   0.454  12.118 -0.0589 -0.2086 -0.0649
 1428W        W 2399   5.953  10.948   3.386 -0.0410 -0.2342  0.0598
 1429W        W 2400   0.878   6.906   6.036  0.0019  0.0038  0.0504
 1430W        W 2401   2.254  10.316  10.038 -0.2633  0.0964 -0.1503
 1431W        W 2402   8.857  11.414   9.088 -0.2744 -0.0510  0.2054
 1432W        W 2403   7.658   1.008   5.340 -0.0620  0.0015 -0.0455
 1433W        W 2404   8.920   1.767   3.053 -0.2113 -0.1943 -0.2058
 1434W        W 2405   3.279   3.770   5.328 -0.2882  0.4441 -0.1073
 1435W        W 2406  11.521  10.042   5.577 -0.2638  0.0018  0.0164
 1436W        W 2407  12.760  12.317  10.899 -0.0451  0.3276  0.2262
 1437W        W 2408  12.412  11.476   2.689 -0.0539 -0.1781  0.1480
 1438W        W 2409   3.579   6.562   1.509  0.2126 -0.1290 -0.0398
 1439W        W 2410   7.425  12.201  12.016  0.0077  0.0171  0.3743
 1440W        W 2411   1.333   5.430   8.411  0.0499  0.2159  0.1003
 1441W        W 2412  10.081   9.038   7.593  0.1347 -0.0723 -0.2567
 1442W        W 2413   2.808   3.796   0.981 -0.0271  0.2336 -0.2811
 1443W        W 2414   8.190   1.818   2.419  0.0179 -0.2303  0.1039
 1444W        W 2415   1.234   1.042  13.125 -0.0210  0.0624  0.0393
 1445W        W 2416   5.629   5.750   8.874 -0.0662 -0.1035 -0.2253
 1446W        W 2417   9.431   7.086  11.512  0.1330  0.1450  0.3271
 1447W        W 2418  10.973   9.691  10.331 -0.2208  0.2881  0.0200
 1448W        W 2419   1.172  12.717   3.151  0.4819 -0.1596  0.1101
 1449W        W 2420  12.968   9.042   9.525  0.2025  0.2569  0.1961
 1450W        W 2421   3.526  13.740  12.371 -0.2174  0.1375  0.2536
 1451W        W 2422   2.092   7.943  13.298  0.0650 -0.2905  0.1200
 1452W        W 2423  11.014   6.017  13.748  0.3878  0.2484  0.0698
 1453W        W 2424   6.683   0.079   5.252  0.0624 -0.0830 -0.2045
 1454W        W 2425   0.288  11.816   1.505  0.0558 -0.1634 -0.0807
 1455W        W 2426   8.920   1.480  11.471 -0.3576 -0.2557 -0.0218
 1456W        W 2427   6.237  11.409   9.451  0.2609  0.1179  0.2173
 1457W        W 2428   3.195   1.011   7.080 -0.1273 -0.1557 -0.0597
 1458W        W 2429   5.233   3.801  10.899 -0.2722  0.0799 -0.2203
 1459W        W 2430   2.995   9.439   2.084  0.2535 -0.0065 -0.0517
 1460W        W 2431   3.819   0.468  13.450 -0.1541  0.0042  0.1608
 1461W        W 2432  12.890   9.886   7.565 -0.2985 -0.0882  0.1247
 1462W        W 2433  10.666   7.749   7.280  0.2339  0.3593 -0.0957
 1463W        W 2434   8.813   9.113   0.660 -0.0826  0.1419  0.1475
 1464W        W 2435   1.505  12.000   1.907  0.0363 -0.3844  0.2187
 1465W        W 2436   8.631   3.810   2.474  0.0886  0.0716 -0.0280
 1466W        W 2437   3.120   9.402   7.863 -0.0367 -0.2068 -0.5044
 1467W        W 2438   9.906   3.350   3.367 -0.0481  0.0564 -0.1658
 1468W        W 2439  13.261  11.175   2.939 -0.0948  0.0278  0.0230
 1469W        W 2440  13.637   7.026   5.696 -0.0793 -0.0682 -0.0397
 1470W        W 2441   8.642  13.240   4.036  0.1995 -0.3955  0.1462
 1471W        W 2442   3.630  11.904  10.113  0.3105 -0.2389 -0.1027
 1472W        W 2443  11.489   2.475   4.359 -0.2093  0.0499  0.1897
 1473W        W 2444   2.744   9.008   3.680  0.4202 -0.0775 -0.0409
 1474W        W 2445   9.716   7.568   5.699 -0.0736 -0.1699  0.1833
 1475W        W 2446   4.952   6.672   1.805  0.3309 -0.0114  0.2853
 1476W        W 2447   3.922  11.782  12.331  0.2084 -0.1114  0.0006
 1477W        W 2448   3.318  11.907  12.348  0.1774 -0.1153  0.0940
 1478W        W 2449  12.890   8.343   0.692  0.0577  0.1601 -0.1007
 1479W        W 2450  12.902   9.399   0.656 -0.4426  0.2284  0.0434
 1480W        W 2451   3.065   6.778   2.228  0.0189 -0.1299  0.2386
 1481W        W 2452   0.699  12.569   1.886  0.0345  0.1650  0.1949
 1482W        W 2453   3.016   8.384  10.961 -0.0790 -0.0384  0.0480
 1483W        W 2454   4.926  13.588   0.526 -0.1354  0.2103 -0.1913
 1484W        W 2455  12.241   9.477   2.486 -0.0500  0.2847  0.2284
 1485W        W 2456   4.425   1.375   2.086  0.0936 -0.1777  0.0767
 1486W        W 2457  13.087  10.856   2.577  0.0256 -0.1346 -0.0811
 1487W        W 2458  10.021  11.923   9.882  0.1693 -0.1200 -0.2846
 1488W        W 2459   7.331   0.652   6.842 -0.0284 -0.3467  0.0255
 1489W        W 2460  11.939  11.464   2.793 -0.3156 -0.0815  0.2660
 1490W        W 2461   2.354  10.838   2.243  0.2835 -0.1777  0.0098
 1491W        W 2462   0.417   8.940   3.655  0.1469  0.0464 -0.0782
 1492W        W 2463  12.887   8.513   8.482  0.0259 -0.2485 -0.2917
 1493W        W 2464   9.941   9.399   8.475  0.1327  0.2232  0.0695
 1494W        W 2465   5.578   4.679  11.957  0.0080  0.0256  0.0206
 1495W        W 2466   0.049   8.539   4.881  0.1839  0.2417  0.2204
 1496W        W 2467   2.259   3.106   4.555 -0.1257 -0.1414 -0.2262
 1497W        W 2468   0.032   0.537  11.139  0.0009 -0.1927 -0.0979
 1498W        W 2469   2.700   4.951   0.244 -0.2165 -0.0590  0.0548
 1499W        W 2470  10.877  12.158   0.880  0.1356  0.1362  0.1032
 1500W        W 2471  12.872   9.254  11.645  0.0828 -0.2896  0.2104
 1501W        W 2472   7.355   8.879  10.900 -0.1139 -0.0267 -0.0492
 1502W        W 2473   7.459  11.623   3.234  0.2213  0.1439  0.0977
 1503W        W 2474   6.347  13.729   7.132  0.0018 -0.1045  0.0664
 1504W        W 2475  12.038   8.345  12.069  0.2190  0.1847 -0.2177
 1505W        W 2476   7.729  11.790   8.412 -0.3543 -0.2337  0.0275
 1506W        W 2477   9.129   0.435   0.616  0.0196 -0.1066  0.2271
 1507W        W 2478  10.956  12.404   2.607 -0.4387 -0.1915 -0.2836
 1508W        W 2479  10.613  10.624   5.019 -0.1772  0.4227 -0.3417
 1509W        W 2480   4.666  11.605   3.743  0.3988  0.0523 -0.3133
 1510W        W 2481  11.121   8.314   9.199  0.0383  0.1250 -0.0450
 1511W        W 2482   0.979   6.669   5.576  0.0060 -0.0853  0.3662
 1512W        W 2483  13.729   7.518   1.287  0.0086 -0.1955  0.0899
 1513W        W 2484   8.051  13.662   7.485  0.1624 -0.2552 -0.2715
 1514W        W 2485  12.152   6.348   7.899 -0.0158  0.2604 -0.0413
 1515W        W 2486   5.108   3.901   4.250 -0.0557  0.2661 -0.1629
 1516W        W 2487   5.101  11.516   2.077  0.1898  0.2300  0.4060
 1517W        W 2488   0.603   4.017   8.955 -0.0376 -0.0268 -0.1562
 1518W        W 2489  10.554  10.448   5.561  0.1185  0.3407  0.0106
 1519W        W 2490   1.324  13.882   5.034  0.1908  0.2790 -0.1601
 1520W        W 2491   2.624  12.984   6.428  0.0804  0.1144 -0.1879
 1521W        W 2492   4.119  13.319   6.866 -0.1288 -0.0741  0.0246
 1522W        W 2493   8.148   4.886   2.507  0.2374 -0.0002 -0.2841
 1523W        W 2494   1.082   4.563   4.896 -0.0203 -0.2089  0.2984
 1524W        W 2495   1.883  11.270  12.288  0.2671 -0.0091 -0.1319
 1525W        W 2496   9.455  11.496  10.523  0.0491 -0.1301 -0.0549
 1526W        W 2497   5.139   4.348   7.394  0.3816 -0.1244 -0.2548
 1527W        W 2498   7.519  10.626  13.904 -0.1762 -0.1565  0.0225
 1528W        W 2499  11.534   1.556  12.135  0.2850 -0.1403  0.1203
 1529W        W 2500   1.441  11.607  11.251 -0.1059 -0.2095 -0.4498
 1530W        W 2501   2.857  11.646  10.245 -0.0127  0.2232 -0.1213
 1531W        W 2502   1.353   3.464   2.461 -0.2195 -0.2642  0.0164
 1532W        W 2503  10.916   2.110  12.788  0.2956  0.3240 -0.0999
 1533W        W 2504   0.067   4.920   1.896 -0.2184  0.0140 -0.0334
 1534W        W 2505   6.048   6.099  11.755 -0.0444 -0.2039  0.1010
 1535W        W 2506   6.182   7.511  11.499 -0.1485  0.2162  0.3939
 1536W        W 2507   2.458  12.521   6.614  0.1570 -0.0597 -0.0194
 1537W        W 2508   2.908   5.653   3.200 -0.0586  0.1298 -0.2436
 1538W        W 2509  12.856  13.251  11.332 -0.3232  0.2151 -0.2382
 1539W        W 2510  10.734  13.359   6.192  0.0639  0.1901 -0.1116
 1540W        W 2511  11.970   0.883   3.427 -0.1906  0.0414  0.3372
 1541W        W 2512   8.817  13.735   4.623  0.0477  0.1744 -0.1135
 1542W        W 2513   2.048   2.932   4.062  0.2641 -0.0118  0.2336
 1543W        W 2514   8.305   1.175   1.047 -0.0831 -0.1694  0.1972
 1544W        W 2515   8.871   9.352  10.079 -0.5632  0.0584 -0.0169
 1545W        W 2516   5.661   9.671   0.153 -0.2513 -0.3997  0.1054
 1546W        W 2517  12.909   2.825   1.704 -0.1789 -0.0650 -0.2088
 1547W        W 2518   5.769   4.832   2.867  0.3169  0.0650 -0.1516
 1548W        W 2519  12.770   5.122  13.341  0.2421 -0.3193  0.1556
 1549W        W 2520  12.568   8.286   4.016  0.0316  0.2967 -0.2293
 1550W        W 2521   7.410  13.199   5.118 -0.2049  0.0747 -0.2806
 1551W        W 2522  11.552   8.353   8.353 -0.0422  0.0832 -0.1259
 1552W        W 2523   6.433  13.514   5.306  0.0158 -0.0338 -0.1463
 1553W        W 2524  13.869   6.961   4.454 -0.1196  0.3076 -0.2693
 1554W        W 2525  11.072  10.628   9.716 -0.0813 -0.1270 -0.1578
 1555W        W 2526   7.143   4.870   4.115  0.2526  0.0013 -0.2578
 1556W        W 2527   0.457   6.517  11.474 -0.0806 -0.3391  0.0513
 1557W        W 2528  13.456   8.293   0.843  0.3529 -0.1564 -0.2596
 1558W        W 2529  10.681   8.210   8.249 -0.2159 -0.0625  0.3037
 1559W        W 2530   0.023   0.568  10.157  0.1598  0.0957  0.4101
 1560W        W 2531  10.714   9.616  13.149 -0.1947 -0.1294  0.3564
 1561W        W 2532   0.500   5.065   5.511 -0.2088  0.1372 -0.3930
 1562W        W 2533   8.695   3.896  11.082  0.1820 -0.2241  0.1608
 1563W        W 2534  11.962   4.253   0.546  0.2241 -0.0490  0.2701
 1564W        W 2535   3.675   8.744   0.835 -0.0483 -0.1398  0.1125
 1565W        W 2536  13.852   5.793   7.682 -0.0838  0.0002  0.0017
 1566W        W 2537   4.925   3.418  10.812  0.3048 -0.0910 -0.0348
 1567W        W 2538   1.785   6.870  13.311 -0.2257  0.2592 -0.0069
 1568W        W 2539  12.788   2.251   8.564  0.1794 -0.1463  0.0696
 1569W        W 2540   3.632  12.646   3.441 -0.3638 -0.3098  0.0097
 1570W        W 2541   9.810   8.731   4.008  0.0360 -0.1222 -0.1218
 1571W        W 2542   2.395   2.328  10.856  0.1094  0.3881  0.3088
 1572W        W 2543   9.713   6.194   2.126 -0.0184  0.1218 -0.1533
 1573W        W 2544   2.681  11.831   8.259 -0.0944 -0.1189 -0.0083
 1574W        W 2545   7.253   7.127   6.261  0.1837  0.3616 -0.0679
 1575W        W 2546  11.443   5.181  11.965  0.2044  0.4037 -0.0374
 1576W        W 2547   6.620   9.353   9.217  0.3235 -0.3668  0.0218
 1577W        W 2548   6.908   0.720  11.132 -0.3132  0.0153 -0.0780
 1578W        W 2549   9.326   7.675   4.545  0.0886 -0.1035 -0.1241
 1579W        W 2550   6.888   4.073  13.698 -0.1562 -0.0776 -0.3532
 1580W        W 2551   2.259  12.065   0.040  0.2790 -0.0657 -0.2888
 1581W        W 2552   7.737   4.738   6.049  0.1262 -0.1420 -0.0698
 1582W        W 2553   9.631  12.258  13.329 -0.1110 -0.0064  0.3134
 1583W        W 2554  10.500   1.391   6.377  0.0320  0.1088 -0.0006
 1584W        W 2555   7.129  13.727   7.789  0.3072  0.7183  0.0160
 1585W        W 2556   8.123  12.375   3.777 -0.0797  0.1958  0.2416
 1586W        W 2557  10.965   1.909  13.660 -0.0591 -0.0070  0.1750
 1587W        W 2558  11.342   4.722   6.473 -0.0507 -0.2532  0.3031
 1588W        W 2559   4.085   8.896   9.606  0.0567 -0.2356  0.0717
 1589W        W 2560  11.737   5.670  11.038 -0.1055  0.0237  0.0796
 1590W        W 2561  12.274  10.900  13.038  0.2150 -0.0951 -0.0908
 1591W        W 2562   6.117   8.756   4.994 -0.1754  0.1469 -0.0140
 1592W        W 2563   5.920  13.274   2.167 -0.1204  0.0025 -0.1094
 1593W        W 2564   8.178   1.949   7.233  0.0199  0.2952  0.1752
 1594W        W 2565  10.637   3.709   5.983 -0.2870  0.0593 -0.2685
 1595W        W 2566   8.309   7.905   6.619  0.1265  0.2338 -0.0006
 1596W        W 2567   4.630   5.989   5.650  0.1743 -0.2182  0.1922
 1597W        W 2568  12.632   0.112   4.935 -0.1590 -0.1882  0.2733
 1598W        W 2569   8.792  12.009   1.867  0.0005  0.1201  0.4706
 1599W        W 2570   5.151   6.562  11.406 -0.0279  0.1447  0.3016
 1600W        W 2571  11.883   3.447   4.263 -0.0673  0.1697 -0.0043
 1601W        W 2572  12.270  10.378   3.978 -0.1584 -0.4069  0.0168
 1602W        W 2573   4.046   3.855  12.239  0.0158  0.0066  0.4053
 1603W        W 2574  11.424   6.985   0.745 -0.0798  0.0057  0.1773
 1604W        W 2575  13.291  12.102   4.907  0.2046 -0.0763 -0.1419
 1605W        W 2576   3.555   7.446   1.035  0.1304  0.4511 -0.2670
 1606W        W 2577  13.520   2.949  12.471  0.1193 -0.1068 -0.3298
 1607W        W 2578  11.743  11.844  10.992 -0.0858  0.2206 -0.0928
 1608W        W 2579   3.688   5.385   3.728 -0.0834 -0.1400 -0.0709
 1609W        W 2580   4.419  11.457   8.427  0.1978  0.2576  0.0178
 1610W        W 2581  12.691   1.254   4.222  0.2240 -0.0023  0.1245
 1611W        W 2582   4.402   7.859   7.522  0.1220 -0.3438  0.3240
 1612W        W 2583   6.383  12.014  11.135  0.1006  0.0472  0.3046
 1613W        W 2584   7.728   6.700   5.523 -0.2580 -0.2331  0.0185
 1614W        W 2585   1.463   8.489   9.869 -0.0137  0.0148  0.0763
 1615W        W 2586   4.025  11.934   8.644 -0.1100 -0.1211  0.4704
 1616W        W 2587   8.778   0.391   0.213 -0.0357 -0.1088  0.2107
 1617W        W 2588   7.450   2.191   6.418  0.0162  0.0870 -0.0337
 1618W        W 2589  12.813  12.124   8.829 -0.1955 -0.0086 -0.0202
 1619W        W 2590   9.705   9.662   3.857 -0.1414  0.2806  0.1333
 1620W        W 2591  12.037   0.135   6.751  0.1493 -0.2532 -0.0794
 1621W        W 2592  10.147  12.550  11.659 -0.1579 -0.0508 -0.0950
 1622W        W 2593  13.570   5.473   4.606 -0.0156 -0.0303  0.3333
 1623W        W 2594   7.650   7.252   4.837  0.1891 -0.0289 -0.3821
 1624W        W 2595   1.090  13.206   0.800  0.2481  0.1516 -0.1144
 1625W        W 2596  10.073   4.119   0.024 -0.0565  0.0712 -0.1258
 1626W        W 2597   9.988   3.160   1.062  0.4061 -0.2999 -0.1353
 1627W        W 2598  13.664   7.974   6.312  0.2233 -0.2087  0.0205
 1628W        W 2599   2.653   1.042   1.981 -0.0955 -0.1261  0.2610
 1629W        W 2600   1.135   7.228  11.049  0.3336 -0.0271 -0.0213
 1630W        W 2601   2.770   9.778   0.871 -0.0581  0.0920  0.0479
 1631W        W 2602   3.963   0.442   5.338 -0.1029 -0.0159  0.1495
 1632W        W 2603  10.222   8.262   9.093  0.1848 -0.5193 -0.0672
 1633W        W 2604   6.522  11.596  10.893  0.0839 -0.2468  0.0031
 1634W        W 2605  11.964  10.019   3.914 -0.1380  0.2307  0.2656
 1635W        W 2606   4.929   0.456   5.598  0.4827 -0.1202  0.0763
 1636W        W 2607  11.766  12.318   3.112  0.0883 -0.1979  0.0181
 1637W        W 2608   4.738   4.901   4.457  0.0580 -0.1334  0.0581
 1638W        W 2609   0.684   4.713   0.851 -0.1935  0.1178  0.1158
 1639W        W 2610   8.545   0.221   8.377  0.0006  0.0995  0.2941
 1640W        W 2611   3.853   8.241   4.086 -0.0293 -0.1027  0.1003
 1641W        W 2612  12.446  12.104   2.037  0.5689  0.2472  0.0215
 1642W        W 2613  12.363   9.781   8.477 -0.4865 -0.0748  0.1875
 1643W        W 2614   1.663   2.724  13.630  0.0950  0.1537  0.1232
 1644W        W 2615   1.100  10.971   0.859  0.0007 -0.2198  0.0701
 1645W        W 2616   0.448   7.428  10.198  0.0517  0.2440  0.0190
 1646W        W 2617  11.755  10.811   4.273  0.2781 -0.2474  0.2209
 1647W        W 2618  12.891   5.941  13.722 -0.1042  0.0083 -0.1037
 1648W        W 2619   4.514   2.363   6.260  0.1251 -0.1448  0.0490
 1649W        W 2620   6.799   0.513  11.607  0.3053  0.0676  0.2987
 1650W        W 2621   8.538   6.388   5.947 -0.2555  0.0196  0.1753
 1651W        W 2622   7.868   8.730   1.877  0.2325 -0.1758 -0.2029
 1652W        W 2623  13.542   8.195  12.009 -0.1296  0.1292 -0.0226
 1653W        W 2624  11.908  11.117  11.606 -0.2214  0.0920  0.0089
 1654W        W 2625   7.707   4.792   7.917  0.1132  0.4212 -0.2732
 1655W        W 2626  11.923  12.883  13.194  0.1297  0.2105  0.1130
 1656W        W 2627  10.424   9.427   8.614  0.1611 -0.1756  0.1715
 1657W        W 2628   1.537   3.502  12.009  0.2653  0.0405  0.0583
 1658W        W 2629   2.483   4.321   6.025 -0.2777 -0.0972  0.2457
 1659W        W 2630   4.239   9.079  10.085  0.0911  0.0805 -0.1350
 1660W        W 2631   6.964  13.285   0.811 -0.0259 -0.1897  0.2638
 1661W        W 2632   5.662   2.742   3.009  0.3017  0.1399 -0.2874
 1662W        W 2633  13.231  12.938  12.720 -0.1608  0.1354 -0.1202
 1663W        W 2634   9.330   7.969   7.670  0.1931 -0.1305  0.2594
 1664W        W 2635   7.876   9.162   9.632  0.0295 -0.4686  0.0101
 1665W        W 2636   9.278  10.550  11.199  0.1047 -0.2942  0.0186
 1666W        W 2637   6.769  13.173  13.742 -0.0505  0.2371  0.0453
 1667W        W 2638   5.239   5.733   9.809  0.0576  0.1799 -0.1747
 1668W        W 2639   9.969   4.725   2.226  0.2018 -0.1488 -0.0690
 1669W        W 2640   6.977   4.561  13.567  0.0125  0.1165 -0.1640
 1670W        W 2641   8.852   7.648   9.362  0.1665 -0.0398  0.1215
 1671W        W 2642   7.600   6.079   4.859 -0.2059  0.0437 -0.0327
 1672W        W 2643  11.762   7.816  11.993 -0.1274  0.0652 -0.1813
 1673W        W 2644   4.621  10.173   4.175 -0.2781 -0.1565 -0.0009
 1674W        W 2645   6.632  10.099  12.927 -0.2857  0.1856  0.3654
 1675W        W 2646   9.233   0.281   2.720  0.0409 -0.1180 -0.1098
 1676W        W 2647  13.039  12.559   8.951 -0.0320  0.0372  0.1718
 1677W        W 2648  10.458   2.252  11.086 -0.0251 -0.0673 -0.3522
 1678W        W 2649   1.139   0.286   9.444  0.1900  0.1873  0.1617
 1679W        W 2650   2.979   2.380   6.838 -0.4774 -0.0849 -0.0142
 1680W        W 2651  13.273  11.653   2.408  0.2986 -0.0122  0.0852
 1681W        W 2652  12.066   7.360   2.064 -0.0401  0.0036  0.0418
 1682W        W 2653   1.927  11.277  12.813  0.0883 -0.1588  0.2304
 1683W        W 2654  12.306   7.470   2.494  0.1687 -0.0792  0.1449
 1684W        W 2655   6.134   4.225  13.411  0.0009 -0.0721  0.0615
 1685W        W 2656  11.228   8.008   0.455  0.0933  0.1089 -0.0531
 1686W        W 2657   5.711   6.198   6.636 -0.1493 -0.2448 -0.0220
 1687W        W 2658   8.821   0.539   2.755 -0.0574  0.0287  0.3105
 1688W        W 2659  10.678   9.987   2.077  0.1538  0.2777  0.0070
 1689W        W 2660   3.769   9.607  11.808  0.1324  0.2384  0.1782
 1690W        W 2661  11.534  10.505   4.621 -0.0983  0.0598  0.0590
 1691W        W 2662  13.720   3.575  11.555 -0.1122 -0.1609 -0.1589
 1692W        W 2663   7.081   8.471  11.102 -0.3556 -0.0787  0.1361
 1693W        W 2664  12.166  11.112  11.194 -0.0819 -0.0633 -0.0085
 1694W        W 2665  11.355   5.621   4.611 -0.1298 -0.0230 -0.1160
 1695W        W 2666  10.457   8.338   2.556 -0.0576 -0.0347 -0.0982
 1696W        W 2667  13.474  12.715   7.365 -0.1124  0.0330 -0.2171
 1697W        W 2668   0.366   8.519   0.495  0.0844  0.3973  0.4002
 1698W        W 2669  10.761  11.003  10.705 -0.2527 -0.0326  0.1006
 1699W        W 2670   0.764   9.079  11.246  0.0814 -0.0645 -0.3018
 1700W        W 2671   1.531   5.735   6.030 -0.1120 -0.0751  0.3189
 1701W        W 2672  13.636   1.539   4.136  0.2032 -0.0010  0.2245
 1702W        W 2673   8.291   1.156  11.755 -0.0167 -0.0705 -0.4759
 1703W        W 2674   3.102   7.245   2.088  0.0664 -0.1550  0.0077
 1704W        W 2675   8.966  10.640  13.045 -0.1156  0.1521 -0.0593
 1705W        W 2676   1.128   0.896   8.010  0.1188 -0.2806 -0.0479
 1706W        W 2677   0.619  12.732   3.194  0.2991  0.1876  0.2180
 1707W        W 2678   2.350   1.370   4.073 -0.0490  0.3090 -0.0539
 1708W        W 2679   7.118   1.459  10.514  0.3268 -0.0202 -0.0950
 1709W        W 2680   3.522   7.007   0.733 -0.0355 -0.3366 -0.1462
 1710W        W 2681   1.040   8.530   1.503  0.0087 -0.3189 -0.1101
 1711W        W 2682  11.739   2.012   1.678  0.1296 -0.0546  0.0951
 1712W        W 2683   1.567   4.996  11.157  0.4282  0.2646  0.0771
 1713W        W 2684   5.118   7.273   3.632 -0.0119 -0.0310 -0.3810
 1714W        W 2685   3.112   1.468  10.886  0.3341  0.1840  0.0449
 1715W        W 2686   5.563   9.051   8.897  0.0119  0.3804 -0.0415
 1716W        W 2687   8.197   6.302   2.072  0.2442 -0.1951  0.0923
 1717W        W 2688   9.585   1.012   1.187 -0.1956  0.2102  0.1581
 1718W        W 2689   6.343  10.278   2.196  0.1492 -0.1351  0.1081
 1719W        W 2690   2.203  12.135   5.112  0.0713  0.0793 -0.1462
 1720W        W 2691  13.817   4.083   3.839  0.0837  0.3661  0.0144
 1721W        W 2692   8.144   2.518   0.945  0.1007 -0.0936  0.0765
 1722W        W 2693   8.940   8.671  13.644 -0.0916  0.1635 -0.2441
 1723W        W 2694   3.064   0.715   5.861 -0.0245 -0.0339  0.0813
 1724W        W 2695   7.501   2.526   3.684 -0.1228 -0.1496 -0.6542
 1725W        W 2696   1.393   5.592   2.039  0.1080  0.0357 -0.0101
 1726W        W 2697  10.953   8.118   1.128  0.3701 -0.0557 -0.1266
 1727W        W 2698  13.140   4.627   6.913  0.0802  0.0937 -0.1121
 1728W        W 2699   5.581   6.249   8.709  0.3689  0.1418  0.2023
 1729W        W 2700   8.209  11.052  12.182 -0.0801  0.0393 -0.3762
 1730W        W 2701   3.914  12.029   2.861  0.0986 -0.2038 -0.0861
 1731W        W 2702   7.817   3.761   8.625  0.2071  0.3430  0.2856
 1732W        W 2703  13.233   3.582   4.053 -0.0720  0.0303 -0.1534
 1733W        W 2704   8.266  12.702  11.830  0.2950 -0.1008  0.2739
 1734W        W 2705   7.005  13.746   9.976  0.2037 -0.0718  0.1376
 1735W        W 2706  13.288  13.204  13.110  0.1536 -0.0102 -0.0198
 1736W        W 2707   4.246  12.815   2.480 -0.0896 -0.0989  0.0341
 1737W        W 2708   5.129  11.704   3.575 -0.0504  0.2008 -0.2964
 1738W        W 2709   6.249   7.320  10.383  0.0354  0.3000  0.0319
 1739W        W 2710   7.791   6.167   0.343 -0.0609 -0.1801 -0.3389
 1740W        W 2711   5.652  10.430   8.745 -0.0481 -0.0965 -0.0716
 1741W        W 2712   6.033  12.270  11.481  0.3382 -0.0356 -0.0006
 1742W        W 2713   8.917   2.450  10.479 -0.3434  0.0336 -0.1054
 1743W        W 2714   0.162  10.618   5.603 -0.0345  0.4609 -0.2289
 1744W        W 2715  10.829   4.378   6.874 -0.2038  0.1049 -0.4791
 1745W        W 2716   0.803   0.606   0.194 -0.1830  0.0707  0.0045
 1746W        W 2717  10.796   6.238  10.068 -0.2123  0.2080 -0.1055
 1747W        W 2718   9.382   0.700  11.704 -0.1464 -0.2830 -0.0441
 1748W        W 2719   8.912   1.953  10.333 -0.0533 -0.0982 -0.0127
 1749W        W 2720   0.218  12.416  10.125 -0.1403 -0.2764 -0.0258
 1750W        W 2721  13.258  13.783  10.217  0.0395 -0.1004  0.1389
 1751W        W 2722   2.928   3.470   8.631 -0.2434 -0.3764 -0.2490
 1752W        W 2723   1.683   0.287  10.944 -0.1248 -0.1197  0.3046
 1753W        W 2724   8.119   8.704   9.603  0.1718  0.2458 -0.0635
 1754W        W 2725   2.490   8.372   8.202 -0.0463  0.3294  0.0970
 1755W        W 2726  13.635   3.034   3.540  0.2277 -0.1041  0.2934
 1756W        W 2727  11.773   1.489   7.255  0.1575  0.0676  0.3069
 1757W        W 2728   6.277   4.095   5.189 -0.3936  0.1295 -0.1273
 1758W        W 2729   8.737   8.569   0.790 -0.4306  0.3895 -0.0556
 1759W        W 2730  11.610   1.411   0.750 -0.2295 -0.2756  0.0686
 1760W        W 2731   9.241   1.701   3.513  0.0189 -0.5025 -0.0930
 1761W        W 2732   8.138  11.197  13.009  0.1107  0.2043  0.1406
 1762W        W 2733   6.819   8.057  11.369  0.0212  0.0418 -0.0566
 1763W        W 2734   4.717   0.429  10.270 -0.0105  0.0944 -0.0224
 1764W        W 2735   0.337   9.200   4.059  0.1366 -0.0149  0.0895
 1765W        W 2736   7.685   4.699   8.429 -0.0698 -0.1599 -0.0976
 1766W        W 2737  11.141  13.085   9.862 -0.2098 -0.2091  0.0084
 1767W        W 2738   9.069  11.741  10.341 -0.1613  0.0497  0.1839
 1768W        W 2739   5.523   0.112   6.769 -0.3847  0.0186  0.0422
 1769W        W 2740   3.229   7.439  11.868  0.1592  0.0053  0.2679
 1770W        W 2741   5.572  12.962  11.509 -0.0272 -0.1636 -0.1518
 1771W        W 2742   5.843   2.800  11.471 -0.2001 -0.1091  0.1722
 1772W        W 2743   8.445   0.581   4.105  0.0286 -0.0576 -0.3293
 1773W        W 2744  10.647   8.611   6.194  0.1850  0.1377 -0.1752
 1774W        W 2745   3.287  13.376  12.597  0.1563  0.0857  0.2356
 1775W        W 2746   8.329   9.549  13.078 -0.0554  0.0009  0.3922
 1776W        W 2747   5.175   0.026   4.677 -0.3888 -0.1727  0.1540
 1777W        W 2748  13.706   2.338   2.974  0.0886 -0.0645  0.2819
 1778W        W 2749  13.735   4.370   2.010  0.1277  0.1347  0.0185
 1779W        W 2750   7.844   2.546   1.445 -0.2146  0.3669 -0.0406
 1780W        W 2751   0.421   6.068  12.797  0.1178  0.0527 -0.1301
 1781W        W 2752   4.533   7.052   4.921 -0.3614  0.0682  0.1224
 1782W        W 2753   7.525   7.429  12.504 -0.0069  0.3174 -0.2237
 1783W        W 2754  10.042   2.213   8.158 -0.2462 -0.0223  0.0866
 1784W        W 2755   7.708  13.027   9.507  0.2336  0.0871 -0.1014
 1785W        W 2756   9.498   1.442   9.812 -0.1657  0.0534  0.0162
 1786W        W 2757  13.183   1.030   9.772  0.0173  0.1294 -0.0112
 1787W        W 2758   7.055  13.234   8.425  0.2580 -0.0265  0.0867
 1788W        W 2759   8.550  10.539   4.927  0.0704 -0.2353  0.1794
 1789W        W 2760   9.099   4.239   0.426  0.1131 -0.4781 -0.1553
 1790W        W 2761   6.425   6.788   7.813  0.1215  0.3160  0.0886
 1791W        W 2762   5.863   5.393   4.337 -0.0058 -0.1002 -0.1224
 1792W        W 2763   0.098   2.922   7.694  0.0031 -0.2743  0.0284
 1793W        W 2764   1.837  12.502  11.507  0.0555  0.0035  0.2838
 1794W        W 2765   2.163  12.928   1.298 -0.2958 -0.2866 -0.1410
 1795W        W 2766   4.503  12.447   6.559 -0.1462  0.0389  0.3176
 1796W        W 2767  11.202   5.028   0.046 -0.2228 -0.0836 -0.0132
 1797W        W 2768   6.406  13.370   3.985  0.2915  0.0977 -0.1044
 1798W        W 2769   1.502   4.103   8.904  0.2208  0.0306 -0.0883
 1799W        W 2770   9.167   1.466  10.231  0.0717 -0.1232 -0.0781
 1800W        W 2771   8.948   9.988   8.664  0.0525  0.0754 -0.1940
 1801W        W 2772   0.632   3.318   1.691 -0.1105 -0.0219 -0.1411
 1802W        W 2773  10.646   6.565   2.805 -0.0961 -0.1656  0.2055
 1803W        W 2774   7.076   0.084   4.515  0.2921 -0.0912  0.1107
 1804W        W 2775  10.513   8.604   7.986  0.2058  0.2203 -0.1593
 1805W        W 2776   7.209   1.455   4.458 -0.2340  0.0772 -0.0150
 1806W        W 2777   8.547   9.824   2.058 -0.1096 -0.1026  0.1679
 1807W        W 2778   0.822   7.726   1.889 -0.1697  0.0082  0.0353
 1808W        W 2779   3.902   9.242   5.771  0.3309  0.3819 -0.1632
 1809W        W 2780  11.422   9.122   5.635 -0.0594 -0.0275 -0.0493
 1810W        W 2781   7.905   6.224  13.266 -0.0170 -0.0341 -0.0381
 1811W        W 2782   7.461   5.215   4.108 -0.2164 -0.0747 -0.0377
 1812W        W 2783   7.193   5.299  13.300  0.2448 -0.0233  0.4119
 1813W        W 2784   7.776   7.837  12.441  0.2651  0.0832  0.0590
 1814W        W 2785   0.752   1.678   4.803  0.1179 -0.1218  0.1099
 1815W        W 2786   5.833   9.434  13.679  0.1674  0.1647  0.2608
 1816W        W 2787   3.238   9.351   0.110 -0.0020  0.1286  0.1115
 1817W        W 2788   9.460   3.973   9.224  0.1156  0.2512 -0.0809
 1818W        W 2789  12.616   3.694   2.119 -0.0671  0.1917  0.0286
 1819W        W 2790   6.226   6.327   6.610  0.1412  0.0360 -0.1624
 1820W        W 2791   5.745   2.682   6.044 -0.1630  0.0086  0.0889
 1821W        W 2792   2.682  10.371   5.105 -0.2606 -0.0106 -0.2113
 1822W        W 2793  10.877  13.146   3.397  0.1093  0.4586  0.0009
 1823W        W 2794  12.913  10.477   6.530 -0.1496  0.1291  0.0636
 1824W        W 2795   2.451   8.253  11.633  0.1168  0.1755 -0.2303
 1825W        W 2796   8.087   3.529  10.608  0.0230  0.4070  0.0226
 1826W        W 2797   8.384  10.699   1.456  0.1932  0.4034  0.3958
 1827W        W 2798   0.151  11.626   9.364  0.1661  0.2646  0.2577
 1828W        W 2799   7.004  11.937   8.210  0.1830  0.0107 -0.0745
 1829W        W 2800   3.154   9.842   0.278 -0.3735 -0.1472 -0.1215
 1830W        W 2801   8.743  12.586   8.704  0.0825 -0.4273 -0.1396
 1831W        W 2802   3.195   7.737  13.171  0.3072 -0.0891  0.0018
 1832W        W 2803   0.514  12.899   7.347  0.0655  0.2755 -0.0881
 1833W        W 2804   0.589  11.313   7.583 -0.1121 -0.0024 -0.1719
 1834W        W 2805  11.863  13.738   3.022 -0.0599 -0.0491 -0.1918
 1835W        W 2806   7.989   0.143   4.428  0.1685  0.0849  0.1900
 1836W        W 2807   0.169   0.179  13.229 -0.1148  0.2999 -0.2060
 1837W        W 2808   1.190   8.208  13.442  0.1615  0.0611  0.1059
 1838W        W 2809  13.162   1.884   8.622  0.0600  0.2252  0.1183
 1839W        W 2810  11.584  10.304  13.161 -0.1740 -0.0403 -0.3306
 1840W        W 2811   2.901  13.172   5.458 -0.3176 -0.0591  0.1324
 1841W        W 2812   1.318   4.858   5.380 -0.2525 -0.4513  0.1029
 1842W        W 2813   4.419   1.223   4.916 -0.1897  0.0792 -0.0613
 1843W        W 2814  10.929   1.512  12.959  0.0514 -0.0082  0.1427
 1844W        W 2815  11.884   5.164   5.075 -0.0371  0.0758  0.2661
 1845W        W 2816  11.911   4.529  13.101 -0.1515 -0.2531  0.0867
 1846W        W 2817   6.924   8.580   6.769  0.0934  0.4610 -0.1241
 1847W        W 2818   8.234   0.105   4.011  0.0777 -0.2277  0.1986
 1848W        W 2819  12.982  13.764   9.313  0.3122  0.1013 -0.1151
 1849W        W 2820  10.340   6.261   3.881 -0.0185  0.2526 -0.0525
 1850W        W 2821   4.964  10.223   0.022  0.0674  0.1810 -0.3373
 1851W        W 2822   9.786   2.215   0.250  0.0174  0.0092  0.0324
 1852W        W 2823   6.932  13.805  13.061  0.3274 -0.0365 -0.2899
 1853W        W 2824   2.636   8.357   2.482  0.2963 -0.1643  0.4147
 1854W        W 2825   8.113   4.518  13.701 -0.0403  0.1028 -0.1279
 1855W        W 2826   5.174   7.344   4.392 -0.0249  0.1259  0.2815
 1856W        W 2827  12.460   9.320   0.875 -0.2014  0.5500 -0.0721
 1857W        W 2828   2.070  13.763   3.470  0.1594 -0.0282  0.0731
 1858W        W 2829   4.981   5.542   5.470  0.1759 -0.1938 -0.3105
 1859W        W 2830  10.995   6.701   3.958 -0.1436  0.0181  0.0239
 1860W        W 2831   0.474  13.557   7.609 -0.2116  0.1735  0.1429
 1861W        W 2832   8.973   6.931   5.159 -0.2426 -0.1793 -0.2175
 1862W        W 2833   3.302  10.251  11.192  0.0350  0.1067 -0.0685
 1863W        W 2834   5.037   0.754  10.671 -0.1295 -0.0476 -0.1382
 1864W        W 2835   6.109  13.044   2.805  0.2060 -0.0804  0.2052
 1865W        W 2836   0.736   5.639   2.920 -0.0712  0.1362 -0.1836
 1866W        W 2837   9.414   8.498  10.213  0.1525 -0.1257 -0.3769
 1867W        W 2838  12.784   2.850   5.174  0.0578  0.2345  0.0442
 1868W        W 2839   8.998  10.828   2.244  0.0412 -0.0422 -0.1300
 1869W        W 2840   0.222   2.050  12.501 -0.0158  0.1281 -0.3309
 1870W        W 2841   4.650   9.632   3.487 -0.1863  0.0851 -0.1066
 1871W        W 2842  13.691   4.343   9.967  0.2602 -0.1224  0.0816
 1872W        W 2843  12.317   3.503   5.625  0.1446 -0.2347 -0.4309
 1873W        W 2844   7.399  10.771   8.734 -0.1476 -0.1782 -0.0269
 1874W        W 2845   2.081  10.635   4.352 -0.2566  0.0062 -0.1464
 1875W        W 2846   1.305   1.396   3.635  0.1055  0.0763 -0.0162
 1876W        W 2847   1.685   5.253   1.914  0.0555  0.1878 -0.2854
 1877W        W 2848   1.895   3.497   5.947  0.0605  0.1894  0.0763
 1878W        W 2849   8.853  10.677  10.953  0.1381 -0.1467 -0.1413
 1879W        W 2850  10.359   1.010   2.811 -0.2038 -0.0737 -0.2222
 1880W        W 2851   1.133   7.437   9.520  0.0993  0.4080 -0.0714
 1881W        W 2852   2.484  13.723   3.761  0.0962  0.0482  0.1936
 1882W        W 2853   4.652  10.955   9.988 -0.1816 -0.2858 -0.0581
 1883W        W 2854   9.265  13.572   9.059  0.0210  0.3613 -0.0700
 1884W        W 2855   4.951   3.777  10.433  0.0505 -0.2624 -0.2874
 1885W        W 2856   8.719  13.624   1.521  0.0661  0.0614 -0.1004
 1886W        W 2857   2.584   6.444  10.797 -0.0118 -0.1889 -0.0508
 1887W        W 2858   4.722   9.108   8.656  0.2247 -0.0681 -0.0636
 1888W        W 2859   4.113   1.400   3.098 -0.1102 -0.1574 -0.0688
 1889W        W 2860   6.395   3.872   7.944  0.1353  0.1055  0.0504
 1890W        W 2861   1.037  12.388  11.357  0.0481 -0.1508 -0.0020
 1891W        W 2862  10.655   9.168   4.949  0.2370 -0.1190 -0.0894
 1892W        W 2863   1.003  12.082   6.214  0.1406  0.2046 -0.2999
 1893W        W 2864   2.935  11.365  13.871 -0.2023 -0.0116  0.0567
 1894W        W 2865   4.206   6.430   3.492 -0.0898  0.1183 -0.2006
 1895W        W 2866   4.410   6.728   6.619  0.3141 -0.2320 -0.0895
 1896W        W 2867   8.751  13.352   2.427 -0.0068  0.1509 -0.0710
 1897W        W 2868   1.229  10.011   5.147 -0.2855  0.2007 -0.0747
 1898W        W 2869  12.791   1.787   8.275  0.0575  0.2224  0.3049
 1899W        W 2870  12.627  12.103  13.244 -0.0809  0.0422 -0.1938
 1900W        W 2871   4.473   0.180  12.631  0.0383  0.0696  0.2120
 1901W        W 2872   5.033  13.256   9.111 -0.1121  0.0717 -0.1332
 1902W        W 2873   5.916   4.241   4.470 -0.1656  0.3500 -0.1375
 1903W        W 2874   0.351  11.766   3.671  0.2404  0.0530 -0.0922
 1904W        W 2875   5.097   0.745   1.624  0.0274 -0.0359  0.1608
 1905W        W 2876   3.695  11.654   9.521 -0.0399  0.1755 -0.3417
 1906W        W 2877   0.321  10.148   3.975 -0.1185 -0.1129  0.0757
 1907W        W 2878   4.051  10.986   9.736 -0.1181 -0.4782  0.1984
 1908W        W 2879   7.714   4.031   9.981 -0.2958 -0.0782 -0.1840
 1909W        W 2880   4.282  10.205   2.852 -0.0368 -0.4282 -0.0228
 1910W        W 2881   8.540   3.180   8.170  0.5324  0.0913  0.1355
 1911W        W 2882   8.717   6.423  10.029 -0.3434 -0.0963 -0.1328
 1912W        W 2883   9.848   8.534   3.554  0.0767  0.0614  0.1111
 1913W        W 2884   3.599   6.549  10.896  0.1024 -0.0733  0.1406
 1914W        W 2885   4.626   2.422   2.455  0.3347 -0.0301  0.1879
 1915W        W 2886   6.371   2.434   3.355 -0.2379 -0.2092  0.1917
 1916W        W 2887   0.086  11.486   2.803  0.0767 -0.0331 -0.1543
 1917W        W 2888   8.578   7.347   8.195 -0.1108  0.2707  0.1337
 1918W        W 2889   9.153   4.532   1.583  0.1181 -0.3464  0.1083
 1919W        W 2890   1.213   8.113   9.646  0.0500 -0.0408  0.5780
 1920W        W 2891   2.191  12.414  10.159 -0.2923  0.0278 -0.0297
 1921W        W 2892  12.438  13.798   0.981  0.0623  0.1706  0.0755
 1922W        W 2893   3.466   7.053  10.700  0.0247  0.0143  0.0549
 1923W        W 2894  13.297  11.365   5.451 -0.0490  0.1375  0.1731
 1924W        W 2895  10.030  11.543   0.390 -0.2991  0.1933  0.1291
 1925W        W 2896  12.420   3.844   1.333  0.0890 -0.1644 -0.1824
 1926W        W 2897   6.195   2.028   9.586 -0.2824 -0.0496  0.1792
 1927W        W 2898  10.368   7.237  12.264  0.2428 -0.3028  0.0338
 1928W        W 2899   0.634   0.621   8.602  0.1295  0.0126 -0.5505
 1929W        W 2900   8.146  13.349  13.270 -0.2116 -0.0490 -0.3343
 1930W        W 2901   6.337   9.765  12.191 -0.0051 -0.0726  0.0240
 1931W        W 2902   8.901   3.669   8.979  0.1619 -0.2803 -0.3420
 1932W        W 2903   1.240   3.890  12.012  0.0708  0.2502 -0.0539
 1933W        W 2904  12.467  13.626  10.061 -0.2307 -0.1727  0.1457
 1934W        W 2905   3.564   7.780   0.219  0.2242  0.0478 -0.0198
 1935W        W 2906   4.848  10.828   2.450  0.1112  0.2910  0.0165
 1936W        W 2907   8.861   4.621   9.476  0.0338 -0.2324 -0.1540
 1937W        W 2908  13.637   9.472   0.973  0.0144  0.0937 -0.2608
 1938W        W 2909   6.291  13.670   4.397 -0.0648  0.1076 -0.1053
 1939W        W 2910   7.515  12.166   7.470  0.0161  0.1792 -0.4724
 1940W        W 2911  10.979   0.939   6.407  0.1430  0.2040  0.0178
 1941W        W 2912   4.307   2.075   2.169  0.0572  0.2749  0.2956
 1942W        W 2913   2.358   9.302   9.721  0.0544  0.0402  0.1106
 1943W        W 2914   8.359  10.866   2.854  0.0592 -0.0325  0.2461
 1944W        W 2915   2.925  10.921   5.867 -0.0567 -0.2655  0.0880
 1945W        W 2916   3.026   5.811   6.104  0.3218  0.0081 -0.1989
 1946W        W 2917  10.256   1.670  12.351  0.2145  0.0302 -0.0224
 1947W        W 2918  10.537   9.104   8.117 -0.0185 -0.2631  0.3214
 1948W        W 2919  12.570   9.614   0.152 -0.2014 -0.0356 -0.2297
 1949W        W 2920   0.424   2.857   8.152 -0.5526  0.0219  0.2765
 1950W        W 2921   5.967   8.376   4.635 -0.1491 -0.1015  0.2728
 1951W        W 2922  10.563   5.740  11.824 -0.0415 -0.0851  0.3361
 1952W        W 2923   1.451  13.106   8.434 -0.0964  0.3137 -0.1045
 1953W        W 2924  11.801  13.178   4.210  0.2463  0.1005 -0.0564
 1954W        W 2925   5.182  11.541   7.891  0.0306  0.1834 -0.3685
 1955W        W 2926  13.618   3.764   7.340 -0.2100 -0.1895 -0.1112
 1956W        W 2927   9.100   4.619   1.097 -0.2756 -0.2397  0.0696
 1957W        W 2928   3.454   5.390   9.266  0.0726 -0.1046 -0.3458
 1958W        W 2929   7.379   0.441  12.368 -0.0007 -0.0413 -0.3853
 1959W        W 2930   4.605   2.140  13.572 -0.0843 -0.4031 -0.1428
 1960W        W 2931   6.243   9.878   4.976  0.0182  0.1760 -0.0552
 1961W        W 2932   6.971  13.894  10.479 -0.0489  0.2783  0.0412
 1962W        W 2933   4.354   0.790   7.537  0.1098  0.1936 -0.2927
 1963W        W 2934  12.456   5.480   9.434  0.1959 -0.2393 -0.1350
 1964W        W 2935  12.642   3.311   2.406  0.3360  0.1618 -0.1760
 1965W        W 2936   0.357  13.687  11.309  0.2229 -0.2251 -0.1815
 1966W        W 2937  11.026  11.541   3.315 -0.0252  0.1116  0.2226
 1967W        W 2938  10.722  12.836   6.768 -0.0152 -0.0143  0.1669
 1968W        W 2939   8.898   7.963  11.421  0.0290  0.2792  0.2067
 1969W        W 2940  13.352   9.455   9.451 -0.0204  0.3743 -0.1259
 1970W        W 2941   2.245   1.499   6.285 -0.2091 -0.1654 -0.3246
 1971W        W 2942   5.171   0.615  10.175 -0.1911 -0.0504 -0.2439
 1972W        W 2943   0.950   3.243   5.855  0.4834  0.1978  0.2661
 1973W        W 2944  12.567   4.017  12.393  0.0120  0.1995  0.1929
 1974W        W 2945   8.468   1.706   0.985  0.0794  0.0035  0.2162
 1975W        W 2946   8.832   1.788   4.760  0.1498 -0.1831  0.0671
 1976W        W 2947  10.071  10.388   2.578  0.0010 -0.0033  0.1089
 1977W        W 2948   2.148  10.399   8.550  0.1913 -0.3230 -0.0972
 1978W        W 2949  13.820  13.452  11.170 -0.0363 -0.2857  0.1400
 1979W        W 2950   8.007   6.779   3.001  0.1548 -0.0131 -0.0270
 1980W        W 2951   9.069   1.608   7.302 -0.0062  0.1374  0.0329
 1981W        W 2952   3.384   7.509   9.469  0.0673  0.1030 -0.0643
 1982W        W 2953   5.999   4.478  11.559 -0.1573  0.3063  0.0174
 1983W        W 2954   6.088   8.861   0.562 -0.2973 -0.0831  0.0976
 1984W        W 2955   2.816  12.822   1.332 -0.0106 -0.1450  0.2826
 1985W        W 2956  13.346   0.314  13.551  0.0549 -0.3111 -0.2810
 1986W        W 2957   9.584   5.252   8.463  0.2288 -0.0837  0.0937
 1987W        W 2958   9.102   7.441   7.443  0.4678  0.0996  0.0757
 1988W        W 2959  13.918   6.717   8.136  0.4007  0.1635 -0.0129
 1989W        W 2960  11.406   2.524   0.772  0.3060  0.2237 -0.1229
 1990W        W 2961   6.158   7.312   5.620  0.1768 -0.0655 -0.4119
 1991W        W 2962   7.793   8.471   9.197  0.2930 -0.1128  0.2218
 1992W        W 2963  12.862   3.709   2.610  0.0521 -0.1569  0.1698
 1993W        W 2964   5.128  13.168   3.216  0.3128  0.3325  0.0885
 1994W        W 2965   1.950   6.138   5.270 -0.0017  0.2116  0.2695
 1995W        W 2966   9.093  10.240  10.706  0.2215  0.3268 -0.0638
 1996W        W 2967  11.965   1.164   1.754  0.2532  0.0322 -0.1268
 1997W        W 2968   5.983   4.410  12.179  0.0268  0.3201  0.0929
 1998W        W 2969   8.530   7.850   5.011  0.0835 -0.0925 -0.1301
 1999W        W 2970   2.849  10.127   0.567  0.0186 -0.1476  0.0843
 2000W        W 2971   5.075   9.316   6.255  0.0032 -0.1782  0.0265
 2001W        W 2972   4.986   4.143   3.222 -0.3271 -0.1448 -0.0782
 2002W        W 2973  11.223   5.773   8.740 -0.2164  0.1958  0.2302
 2003W        W 2974  12.401  13.460  10.635 -0.2652 -0.1060 -0.0977
 2004W        W 2975   2.346   8.915   1.801 -0.2323  0.1557 -0.1386
 2005W        W 2976  12.998  12.688  10.682  0.1965  0.0306 -0.2670
 2006W        W 2977  10.928   6.749  12.840  0.0963  0.4064  0.5848
 2007W        W 2978   1.831   3.032  10.196  0.1322  0.0199 -0.0254
 2008W        W 2979   9.598   7.621  10.614 -0.0721 -0.0317  0.1398
 2009W        W 2980  11.841  12.973   2.634 -0.1580 -0.0024  0.1232
 2010W        W 2981  11.517   9.509   3.331  0.0149 -0.0387  0.0807
 2011W        W 2982  10.867   3.418  11.470  0.1944  0.1753  0.0465
 2012W        W 2983  12.920  11.271   9.542 -0.0602  0.0391  0.0400
 2013W        W 2984   4.881   6.115   3.948  0.0116  0.0182  0.3071
 2014W        W 2985  12.599  12.277   7.144 -0.1879  0.0395  0.0251
 2015W        W 2986   6.460   2.130   2.740 -0.1392 -0.2943 -0.2902
 2016W        W 2987  11.939  10.646  11.417 -0.1465  0.2446  0.3392
 2017W        W 2988   3.363   8.202  12.276  0.2332  0.3747  0.1497
 2018W        W 2989   6.760  10.136   5.747 -0.1492  0.1139  0.2602
 2019W        W 2990   9.819   8.145   5.323  0.0926  0.1082 -0.1481
 2020W        W 2991   6.902   6.436   5.195  0.3343  0.1413  0.1542
 2021W        W 2992   5.962  10.032  12.397  0.1048  0.1934  0.1851
 2022W        W 2993   2.084  11.366  10.737 -0.0215 -0.1582  0.0027
 2023W        W 2994   3.766  12.105   6.899  0.1859  0.0820  0.1330
 2024W        W 2995  13.248   2.030  12.483 -0.0085  0.2973  0.0902
 2025W        W 2996   1.248   8.693   3.539  0.3302  0.0367  0.0973
 2026W        W 2997   4.142   4.065   6.394 -0.0402  0.1577 -0.0845
 2027W        W 2998  10.828   0.426   5.327  0.2547  0.1605  0.1782
 2028W        W 2999   4.098  12.658   4.534  0.0787 -0.0936 -0.3280
 2029W        W 3000   7.710   7.144  10.609  0.2825  0.1941 -0.0174
 2030W        W 3001   1.558   8.651  12.209 -0.3804 -0.0180 -0.2592
 2031W        W 3002   1.316  13.730  11.131 -0.1077  0.1067  0.3275
 2032W        W 3003  12.112   9.891   5.281 -0.0699 -0.2438 -0.1473
 2033W        W 3004  10.650  12.509   5.346 -0.1118 -0.0387 -0.0291
 2034W        W 3005   3.780  13.493   3.500 -0.1677  0.0796 -0.2436
 2035W        W 3006  11.343   1.036   1.472 -0.1298 -0.2390  0.0980
 2036W        W 3007   3.044   7.300  12.878  0.1436 -0.1543  0.0325
 2037W        W 3008   3.825   7.616   9.720 -0.1202  0.1244 -0.1169
 2038W        W 3009  13.003   6.056  10.638 -0.2007 -0.0032  0.0674
 2039W        W 3010   0.510   8.405   6.791 -0.0217  0.1837 -0.0546
 2040W        W 3011   3.146  11.786  11.780  0.2530  0.0795 -0.2751
 2041W        W 3012   0.729   7.716   0.552 -0.0895 -0.1141  0.0674
 2042W        W 3013   5.434   6.635   4.696 -0.3414 -0.0274 -0.0823
 2043W        W 3014   3.256   9.491   0.909  0.0481 -0.1030  0.2368
 2044W        W 3015   9.949  11.295   2.758 -0.1588  0.0155  0.1072
 2045W        W 3016   0.767  11.248   6.262 -0.3251 -0.0592  0.0129
 2046W        W 3017  10.059   8.261   4.913  0.0681 -0.0240  0.0738
 2047W        W 3018  10.619   1.377   3.161  0.0452  0.0238  0.1881
 2048W        W 3019   1.328   0.994  12.016  0.0558  0.0367 -0.1898
 2049W        W 3020   9.286  13.437   8.247 -0.0100  0.0028 -0.1727
 2050W        W 3021   8.030  13.359   8.635  0.3221  0.0379  0.1012
 2051W        W 3022   0.772   5.069  10.309  0.3788 -0.1148 -0.3291
 2052W        W 3023   5.724   7.179   5.165  0.1719 -0.2121 -0.1403
 2053W        W 3024  10.205   5.466   0.920  0.0401  0.0533 -0.1896
 2054W        W 3025   2.644   6.804  13.917 -0.0314 -0.2766 -0.0169
 2055W        W 3026   8.238   9.554   4.020  0.2212  0.3695  0.1704
 2056W        W 3027   3.530   0.558   5.698 -0.1223  0.1567 -0.1615
 2057W        W 3028   9.490   5.080   5.496 -0.3084 -0.2251 -0.3395
 2058W        W 3029   8.172   1.734   0.575  0.1282  0.1062 -0.4592
 2059W        W 3030   0.498   0.155   0.277  0.1305  0.0325 -0.2563
 2060W        W 3031   9.520  10.299   4.756  0.2071 -0.1283  0.0787
 2061W        W 3032   2.267   9.463   8.385  0.1115  0.0813 -0.0412
 2062W        W 3033  12.531   2.169  10.425 -0.1990  0.1174  0.1229
 2063W        W 3034   5.632   9.880  11.000 -0.0572 -0.1307 -0.2651
 2064W        W 3035   2.180   5.945   6.599 -0.2688 -0.0135 -0.4242
 2065W        W 3036   7.711  11.284   2.057 -0.4389 -0.0991 -0.0759
 2066W        W 3037   0.534   2.747   9.471  0.0552  0.1884 -0.0231
 2067W        W 3038  11.355   6.096   5.800 -0.0435  0.0186 -0.1710
 2068W        W 3039   8.066   1.413   7.358  0.1086 -0.0618 -0.3573
 2069W        W 3040  11.178   5.753   5.352  0.1473  0.0414 -0.3270
 2070W        W 3041   4.033  12.338   9.746  0.1165  0.0864  0.1450
 2071W        W 3042   8.180   3.217   4.530  0.0698 -0.0688 -0.0084
 2072W        W 3043   2.774   0.234   1.259  0.0077 -0.0503  0.2057
 2073W        W 3044  12.607   7.238   1.375 -0.1526 -0.1110  0.1025
 2074W        W 3045   7.790   9.755   8.419  0.2670 -0.0203 -0.2379
 2075W        W 3046   1.370   6.383  10.675 -0.2766 -0.1560  0.1586
 2076W        W 3047   3.522  13.383   2.419 -0.0175  0.3133  0.4520
 2077W        W 3048  10.942   3.621   4.981 -0.1626  0.0609  0.0684
 2078W        W 3049  12.218   1.440   6.464 -0.0436 -0.0509  0.1435
 2079W        W 3050   0.938   0.288   1.178 -0.1910  0.0443 -0.2009
 2080W        W 3051   3.304   1.981   8.151  0.0426  0.2413  0.1101
 2081W        W 3052   6.170   1.548   9.385  0.0909 -0.0780 -0.1946
 2082W        W 3053   4.858   3.416  12.902  0.1296 -0.1218  0.0626
 2083W        W 3054   1.656   6.792   0.651  0.1867  0.2278  0.2448
 2084W        W 3055   0.232   0.021   0.692 -0.1012  0.4023  0.1202
 2085W        W 3056   7.190   7.321   4.887 -0.2821  0.1092 -0.0968
 2086W        W 3057   7.667   6.289   2.842  0.1859  0.0331 -0.0017
 2087W        W 3058   1.021  12.107  10.160  0.0785  0.3638 -0.1676
 2088W        W 3059   5.881   0.353   5.928 -0.0088 -0.1986 -0.0086
 2089W        W 3060   1.517  10.161  10.530  0.1446 -0.3156 -0.0303
 2090W        W 3061   3.930  11.306   1.794  0.1412 -0.0837 -0.1524
 2091W        W 3062   9.701  13.059  10.859  0.3754 -0.1398  0.3726
 2092W        W 3063   7.721   7.416   7.915 -0.3125  0.0724  0.2544
 2093W        W 3064  11.552   5.977   0.074 -0.2534  0.0413  0.1854
 2094W        W 3065   7.427   3.454   8.894  0.0774  0.1154 -0.0067
 2095W        W 3066  11.461   1.567   5.846 -0.2880 -0.0391  0.2566
 2096W        W 3067   0.946  10.187  10.639  0.4458  0.2857 -0.1000
 2097W        W 3068   0.541  12.015   9.415  0.0861 -0.0334 -0.0211
 2098W        W 3069   5.056   3.061  12.020  0.1876 -0.3799 -0.0224
 2099W        W 3070  10.863  13.007   0.869 -0.5878  0.1138  0.2661
 2100W        W 3071  11.176  12.560   7.054 -0.1021 -0.5229  0.2313
 2101W        W 3072  13.433   4.056   7.724  0.1048 -0.1111  0.0034
 2102W        W 3073  10.406   2.798  13.765 -0.2084  0.0307 -0.1895
 2103W        W 3074   1.196  10.071   9.718 -0.0684  0.2000  0.1034
 2104W        W 3075  13.526  11.613   4.481  0.2274  0.3648 -0.1079
 2105W        W 3076   2.064   5.655   2.684 -0.0954 -0.0790 -0.1130
 2106W        W 3077   8.021   7.727  10.297 -0.0817  0.0043  0.2062
 2107W        W 3078   4.969   6.339   4.572 -0.1459  0.0383 -0.0863
 2108W        W 3079   6.539   8.894   8.499 -0.1740  0.1244  0.0672
 2109W        W 3080   3.170  10.880   1.301 -0.1526  0.2792 -0.4785
 2110W        W 3081   0.813  10.440  13.285  0.0434  0.0318 -0.0894
 2111W        W 3082   0.302   4.007   9.523 -0.0962 -0.1090 -0.2827
 2112W        W 3083   2.738   5.318  10.047  0.1642 -0.1081  0.1776
 2113W        W 3084   9.439   5.443  10.602  0.2230  0.0357 -0.1973
 2114W        W 3085  12.786   4.270   9.183 -0.1345  0.0234  0.2593
 2115W        W 3086   1.655   4.455  10.984 -0.0966  0.2563  0.0544
 2116W        W 3087   9.161   5.192   7.990  0.3343 -0.3546  0.2909
 2117W        W 3088   2.789   6.296  13.842  0.2011  0.2003 -0.1995
 2118W        W 3089   4.549   0.571   6.641  0.0457 -0.0494 -0.3124
 2119W        W 3090  13.252   0.205  10.602  0.0164  0.1660  0.1382
 2120W        W 3091   1.748  11.267  13.877  0.0898 -0.0518 -0.2978
 2121W        W 3092  13.771   3.224   2.750 -0.0319 -0.1769 -0.0350
 2122W        W 3093   4.569   1.882   6.887 -0.0076 -0.3851 -0.3474
 2123W        W 3094   4.168   5.942   6.666 -0.0952  0.1380  0.2406
 2124W        W 3095   0.453   9.388  10.930  0.2914 -0.0751  0.0786
 2125W        W 3096   5.717   8.696   0.133 -0.2846  0.4302 -0.2934
 2126W        W 3097   0.202   1.266  12.986  0.2544  0.0654  0.0435
 2127W        W 3098   6.651   2.757   6.288  0.4142  0.1242  0.0731
 2128W        W 3099   2.099   3.581   2.814 -0.3410 -0.0695 -0.1023
 2129W        W 3100   9.852   9.820   6.111  0.0275  0.0780 -0.0539
 2130W        W 3101   0.298  13.381   1.507 -0.1506  0.0352  0.0920
 2131W        W 3102   9.012   8.806   5.501  0.0752 -0.2555  0.0577
 2132W        W 3103   5.961   1.484   3.112 -0.0142  0.0029 -0.0027
 2133W        W 3104   7.743   7.933   6.400  0.1682 -0.1055 -0.2150
 2134W        W 3105   0.271   7.610   1.055 -0.0093  0.1359  0.1606
 2135W        W 3106   6.306   6.575  11.727  0.1142 -0.4489  0.0362
 2136W        W 3107   6.213   5.281   2.528 -0.0665  0.0261  0.1706
 2137W        W 3108   0.641   2.920   7.657  0.3195  0.0128 -0.0703
 2138W        W 3109  12.016   4.740   4.073  0.1774 -0.2268 -0.4475
 2139W        W 3110   9.473   3.153   9.754 -0.1633  0.0315  0.0641
 2140W        W 3111   8.347   9.792   3.563 -0.1697  0.4764  0.0362
 2141W        W 3112   9.054   9.135  11.786 -0.1050  0.3055  0.0267
 2142W        W 3113   7.096   2.684   8.022 -0.2222  0.1099 -0.2226
 2143W        W 3114   5.513  10.915   6.702 -0.0704  0.1155 -0.1533
 2144W        W 3115   0.662   5.764  11.589  0.0806  0.1224 -0.2531
 2145W        W 3116   7.941   2.960   5.603  0.0004  0.0631 -0.0077
 2146W        W 3117   2.868   0.825   8.424  0.3474 -0.1613 -0.2630
 2147W        W 3118  10.701  10.970   6.564  0.1201  0.2078 -0.2204
 2148W        W 3119   2.411   9.098  12.137  0.2625 -0.1942  0.0474
 2149W        W 3120   2.028   8.114   3.555  0.0945 -0.1380 -0.1023
 2150W        W 3121   4.649   7.757   5.729  0.2743  0.2318  0.2545
 2151W        W 3122   4.554   8.668  10.290  0.0874 -0.0448  0.1267
 2152W        W 3123   6.061   1.529   4.042  0.0920 -0.1098  0.1043
 2153W        W 3124   6.438  11.301   3.140 -0.0036  0.0113  0.0321
 2154W        W 3125   9.331  10.768   1.421 -0.1293  0.0344 -0.0935
 2155W        W 3126   3.649   3.276  10.806 -0.2006 -0.2113  0.0817
 2156W        W 3127  13.132   9.878   8.074  0.1236  0.0495 -0.0288
 2157W        W 3128   8.178   2.457  12.041  0.0912  0.0978 -0.0320
 2158W        W 3129  11.339  13.123   5.370  0.4621 -0.1096 -0.1287
 2159W        W 3130   5.910   3.222   2.137  0.1125  0.0250  0.2638
 2160W        W 3131  10.165   0.310   3.453 -0.2233 -0.1017 -0.0665
 2161W        W 3132   0.514  10.718   2.750  0.1573  0.0264  0.2478
 2162W        W 3133   2.620   9.907   3.994  0.3173  0.0011  0.0833
 2163W        W 3134   6.244   8.829  10.863  0.2128  0.1280  0.1725
 2164W        W 3135   5.260   9.343   9.858 -0.0764  0.2395 -0.0820
 2165W        W 3136   6.735   8.033  10.449 -0.1318 -0.0985  0.0853
 2166W        W 3137   4.961  10.718   7.465 -0.1183  0.3512  0.0956
 2167W        W 3138   1.537   5.412   8.872  0.1064  0.1420  0.2314
 2168W        W 3139  12.654   9.971   1.597  0.1659  0.1549 -0.1106
 2169W        W 3140   9.938   3.989  13.105  0.1351 -0.0526  0.3326
 2170W        W 3141   1.758  10.982  10.639 -0.0794 -0.0413  0.3575
 2171W        W 3142  10.996  13.854   7.093  0.1499  0.1151 -0.1119
 2172W        W 3143   5.962  11.242   4.213 -0.2520 -0.0593  0.1660
 2173W        W 3144   5.293   0.313   2.342  0.0607  0.0811 -0.0601
 2174W        W 3145   9.130   3.048   5.318 -0.0776  0.3019 -0.0606
 2175W        W 3146  12.760  10.940  12.727 -0.3555  0.1387 -0.2332
 2176W        W 3147   4.027   1.729  11.942  0.2237 -0.2271  0.0768
 2177W        W 3148   6.616   0.699   8.561  0.0431 -0.1249 -0.2068
 2178W        W 3149  12.675   2.580   8.937 -0.1496  0.0135  0.3050
 2179W        W 3150  12.898  13.776   6.959  0.0396  0.0729  0.0461
 2180W        W 3151   7.662  13.847   1.799  0.1196  0.0777 -0.1498
 2181W        W 3152   1.694   2.433   0.135 -0.3809  0.0427 -0.0435
 2182W        W 3153   6.134   3.790   9.186 -0.3081 -0.6338 -0.0976
 2183W        W 3154   6.023   3.218  13.829 -0.1651 -0.0523  0.0140
 2184W        W 3155  10.980  10.478  12.126  0.1133  0.1478 -0.1766
 2185W        W 3156  12.824   3.514   1.229  0.2179 -0.0827 -0.3236
 2186W        W 3157   4.087   1.735  10.788  0.1105  0.0273 -0.0262
 2187W        W 3158   1.366   3.656   4.500 -0.3334 -0.0537 -0.3340
 2188W        W 3159   3.628   3.050   0.161  0.1481 -0.1596 -0.3856
 2189W        W 3160   1.709   1.969   9.971 -0.1991 -0.0934 -0.0327
 2190W        W 3161  13.242   9.486  12.395  0.1798 -0.0623  0.1572
 2191W        W 3162   1.720   2.451   8.937  0.1835 -0.0535  0.1589
 2192W        W 3163   0.207   9.361   3.104 -0.0613  0.0988 -0.4009
 2193W        W 3164   8.069  10.389  13.316 -0.0160 -0.0838  0.0145
 2194W        W 3165   7.618   4.218   4.902 -0.2438  0.0863 -0.1144
 2195W        W 3166  10.583   6.049   1.679 -0.1784  0.0429 -0.1467
 2196W        W 3167   4.097   9.917   8.861 -0.0094  0.0937 -0.0378
 2197W        W 3168   1.953   3.173   7.709 -0.1228  0.2351  0.1722
 2198W        W 3169   2.172   3.194   6.804  0.1298 -0.1391  0.4072
 2199W        W 3170   2.761  11.999   1.901 -0.3326 -0.0229  0.1131
 2200W        W 3171  11.387  10.166   2.549 -0.2577  0.1370  0.1560
 2201W        W 3172  13.650  12.206  10.859  0.3309 -0.0432  0.0825
 2202W        W 3173  13.747  10.670   6.446  0.4265  0.1182 -0.3624
 2203W        W 3174   1.415   5.509  11.265 -0.0581 -0.2888  0.1998
 2204W        W 3175  11.398  11.202   4.832  0.5071 -0.2427 -0.2756
 2205W        W 3176  12.943   6.393  13.378  0.0566 -0.1103  0.1580
 2206W        W 3177   3.990   0.492   8.502  0.3150  0.1979 -0.1402
 2207W        W 3178   2.752   8.328   4.331 -0.1225 -0.1476  0.0324
 2208W        W 3179  12.396   5.947  12.022  0.0658 -0.0810 -0.0823
 2209W        W 3180   2.460  12.686   5.101  0.3492  0.0628  0.0760
 2210W        W 3181   2.648  13.868   5.946  0.1031 -0.0570 -0.1634
 2211W        W 3182   9.117   3.193   4.354 -0.2543 -0.0910  0.1353
 2212W        W 3183   5.955  10.890  11.880  0.0622  0.0292 -0.1236
 2213W        W 3184   8.759   0.375   3.730  0.1541  0.3142  0.1383
 2214W        W 3185   6.199  12.839  10.362  0.1162  0.2799  0.1074
 2215W        W 3186   0.982   2.687  13.040  0.2610  0.1785  0.0279
 2216W        W 3187   8.125   6.653   6.803 -0.3366  0.0474 -0.2810
 2217W        W 3188   3.018   7.858  10.827  0.0222  0.2543  0.5317
 2218W        W 3189   8.852   9.266   5.750 -0.0302 -0.2501  0.1998
 2219W        W 3190  13.402   5.848   7.478 -0.0656  0.2633 -0.0436
 2220W        W 3191  11.199   6.522   5.517  0.0738 -0.0104  0.2426
 2221W        W 3192   3.366   3.379   7.103 -0.0723  0.0722 -0.2284
 2222W        W 3193  10.063   9.001   0.525  0.0089  0.0841  0.0792
 2223W        W 3194   5.757  10.294   2.321 -0.0523  0.0146  0.3040
 2224W        W 3195   4.299  13.167  11.621 -0.2006 -0.3209  0.3463
 2225W        W 3196   4.243   9.145   7.951 -0.1740 -0.6082  0.3281
 2226W        W 3197  12.329  10.992   6.636 -0.0171 -0.2987 -0.1363
 2227W        W 3198  10.412   5.389  13.247  0.1175 -0.1400 -0.0728
 2228W        W 3199   0.269  12.117   2.207 -0.0519 -0.0156  0.0486
 2229W        W 3200  10.319   1.582   8.554 -0.0763 -0.0119 -0.2767
 2230W        W 3201  13.213   7.351   4.891  0.3171  0.0898  0.3847
 2231W        W 3202   3.170  13.851  12.742  0.0292 -0.2550 -0.1749
 2232W        W 3203  11.319   7.140   2.750  0.0779 -0.2146 -0.4181
 2233W        W 3204   1.304   3.890   1.322 -0.0148  0.0117 -0.1249
 2234W        W 3205   9.252   5.357   4.777 -0.1246  0.0029 -0.4490
 2235W        W 3206   8.129   4.167  12.731  0.0595  0.0174 -0.0491
 2236W        W 3207   7.082  11.997   7.206  0.2257 -0.1111 -0.1161
 2237W        W 3208   1.609  11.393   2.642  0.2908  0.1323 -0.0975
 2238W        W 3209   3.650   6.220   9.490 -0.0956 -0.1763  0.0123
 2239W        W 3210   5.085   0.426  11.089 -0.2840  0.2547  0.1699
 2240W        W 3211   0.399  11.651   1.994 -0.1053 -0.2223 -0.1650
 2241W        W 3212   7.415   2.265   1.365 -0.0926  0.0974 -0.1344
 2242W        W 3213   5.607   5.316  12.464  0.1739 -0.0302  0.2043
 2243W        W 3214  10.746   5.935   1.197 -0.2417  0.0813 -0.2344
 2244W        W 3215  10.132  13.638   1.036  0.2613  0.2997 -0.2352
 2245W        W 3216  12.580  11.815  12.408 -0.1755  0.0435  0.5178
 2246W        W 3217   3.126   2.351   8.551 -0.0809  0.2539  0.2314
 2247W        W 3218  10.466   0.599  11.508 -0.0022  0.2192  0.0275
 2248W        W 3219   0.935   4.612  12.446  0.2646 -0.0006 -0.0743
 2249W        W 3220  13.911   4.148  11.737  0.1207 -0.1350  0.0944
 2250W        W 3221   5.452  12.650  12.517 -0.3464  0.1633 -0.1627
 2251W        W 3222  10.566   1.235   9.890  0.0368  0.3439 -0.0569
 2252W        W 3223   5.844   4.925   6.084  0.0308 -0.0554 -0.1175
 2253W        W 3224   3.604   2.067   4.581 -0.0826  0.1254 -0.2502
 2254W        W 3225  10.340   8.127   0.012 -0.1382  0.1653  0.0493
 2255W        W 3226   6.408  11.707  10.294  0.3872  0.2075 -0.1667
 2256W        W 3227   1.303   2.461   8.500 -0.2573  0.1098  0.0900
 2257W        W 3228   5.458  10.019   9.769  0.1033  0.0750  0.1325
 2258W        W 3229   2.628   5.196   3.222 -0.1238  0.0953  0.0963
 2259W        W 3230   3.996   3.671  11.300 -0.0556 -0.0324 -0.2055
 2260W        W 3231   4.762   6.529   6.890 -0.2770 -0.0612  0.0618
 2261W        W 3232   4.111  13.480   7.394  0.0143  0.0339  0.3293
 2262W        W 3233  11.002  12.759   3.719 -0.1251  0.3800  0.0381
 2263W        W 3234   8.226   9.391   1.987  0.1691 -0.3996  0.1778
 2264W        W 3235   2.360   9.251   6.058  0.0832  0.0954  0.0321
 2265W        W 3236   0.221  13.172  10.047 -0.1467  0.0046  0.0182
 2266W        W 3237   6.102  10.133   2.723 -0.1536 -0.0041  0.0068
 2267W        W 3238   9.988   4.814  10.060 -0.0776 -0.2773 -0.0890
 2268W        W 3239   7.330   0.103   1.254 -0.1309  0.0946 -0.0645
 2269W        W 3240   7.946   2.950   1.104 -0.0330 -0.0171 -0.1519
 2270W        W 3241  10.702   8.379  13.622 -0.0748  0.1039  0.2632
 2271W        W 3242  12.246   7.247   4.843 -0.0860  0.3242  0.1526
 2272W        W 3243   2.758   7.188   5.334  0.0095 -0.2351 -0.2812
 2273W        W 3244  13.629   1.215   5.342 -0.2535 -0.0589 -0.0485
 2274W        W 3245   0.119   9.675   4.141 -0.0859  0.3149  0.0339
 2275W        W 3246  11.894   0.393   3.251 -0.0541  0.3275  0.0341
 2276W        W 3247   2.822   5.083   1.472  0.3976 -0.0294 -0.0118
 2277W        W 3248  12.132   6.157   0.112  0.1901 -0.0640 -0.2172
 2278W        W 3249  12.675  11.194   5.749 -0.1307 -0.0899  0.2095
 2279W        W 3250  10.149  11.435   7.142  0.4312 -0.0154  0.1238
 2280W        W 3251  12.378   8.242   1.946  0.0445 -0.0344 -0.4044
 2281W        W 3252   6.264   7.239   8.501 -0.2242 -0.0509  0.2198
 2282W        W 3253   7.871   8.244  13.051 -0.0554 -0.0972 -0.0897
 2283W        W 3254   4.141   0.013  13.422  0.0088 -0.2644 -0.0065
 2284W        W 3255  12.182   1.943  13.200 -0.1325  0.2252 -0.0565
 2285W        W 3256   5.852   9.348   4.462  0.3244  0.0464  0.0686
 2286W        W 3257   6.858   5.569   3.409 -0.0960 -0.0964 -0.2209
 2287W        W 3258   4.314  11.909   4.717  0.1824  0.4507  0.0882
 2288W        W 3259   5.903   7.945  10.881 -0.2942 -0.2188 -0.2297
 2289W        W 3260  10.615  11.880   4.954 -0.0292  0.0074  0.3122
 2290W        W 3261  12.567   5.776  11.578 -0.1376 -0.2223 -0.2469
 2291W        W 3262  10.306  13.823   1.691 -0.3935 -0.2525 -0.0619
 2292W        W 3263   3.865  10.058   9.810  0.1033  0.0989 -0.2037
 2293W        W 3264  12.764   2.670   0.198 -0.1777  0.1208 -0.1236
 2294W        W 3265   5.774  13.733  13.351 -0.1346  0.2117 -0.1085
 2295W        W 3266  10.074  13.461   9.872 -0.0967 -0.1318 -0.5150
 2296W        W 3267   5.381   6.217   3.084  0.1113 -0.1211  0.0088
 2297W        W 3268   7.655  10.866  12.175  0.1870  0.0338 -0.1135
 2298W        W 3269   3.475   6.439   7.687 -0.1198  0.0827  0.1017
 2299W        W 3270   3.380   2.256  12.996  0.0173  0.0907  0.0532
 2300W        W 3271   0.299   1.050   0.713 -0.4032 -0.1440  0.1194
 2301W        W 3272   1.224   4.231  11.160  0.0457  0.0365  0.1440
 2302W        W 3273   3.293  11.274   1.653  0.1827 -0.1992  0.1047
 2303W        W 3274   4.405   7.702   4.863 -0.0134 -0.1244 -0.0320
 2304W        W 3275  12.791   2.694   1.250  0.0147 -0.1832 -0.0346
 2305W        W 3276   2.705   2.804   2.127  0.1398 -0.0461 -0.4479
 2306W        W 3277   7.324   0.003  10.863  0.1793 -0.0578 -0.2889
 2307W        W 3278  10.163   7.613  13.156 -0.2558  0.2351  0.1506
 2308W        W 3279   0.394   0.456   2.724 -0.3965 -0.2324  0.2523
 2309W        W 3280   3.680  11.355   5.323  0.0563  0.1913 -0.2296
 2310W        W 3281  11.309   0.575   7.024  0.0007 -0.2727  0.1947
 2311W        W 3282   2.420   2.183  10.295 -0.0789  0.0436 -0.2682
 2312W        W 3283   8.174   6.948   1.780  0.0732  0.0862 -0.1999
 2313W        W 3284   2.711   6.737  10.288  0.1981  0.0191  0.0648
 2314W        W 3285  13.737   6.222  12.205  0.2159  0.0500  0.2816
 2315W        W 3286  13.760  13.175   2.789  0.0921 -0.0649 -0.3010
 2316W        W 3287   6.216   2.814   9.265 -0.3167 -0.1229 -0.1981
 2317W        W 3288   0.403  13.864   7.117  0.0408  0.3272  0.1311
 2318W        W 3289  11.300   0.053  12.718 -0.1585  0.0827  0.2245
 2319W        W 3290   9.217   6.377   2.051  0.0844 -0.0895 -0.0294
 2320W        W 3291   9.901   6.269  11.223 -0.0966 -0.3643  0.3487
 2321W        W 3292   7.840   4.850   1.616 -0.0439  0.2007  0.0151
 2322W        W 3293  12.694   1.182  12.766  0.0968  0.0112 -0.5938
 2323W        W 3294   0.290  10.027  12.611  0.2635  0.2904  0.1527
 2324W        W 3295  13.678   6.973   8.485 -0.1028 -0.0973  0.3195
 2325W        W 3296  13.250   5.267   3.606 -0.1733  0.1286 -0.2591
 2326W        W 3297   0.115   7.739   9.085  0.3104  0.2481 -0.0045
 2327W        W 3298  13.842   7.434   3.947 -0.0020 -0.0099 -0.1185
 2328W        W 3299   9.103  13.845  10.793  0.0877 -0.4129  0.3416
 2329W        W 3300   6.733  11.403   9.067  0.2721 -0.0438 -0.3427
 2330W        W 3301  12.655  11.144   4.081  0.4123 -0.2123 -0.1811
 2331W        W 3302  13.348  10.628   0.356 -0.2322 -0.1595  0.5455
 2332W        W 3303   0.223  13.561   3.573  0.1483  0.1149 -0.2426
 2333W        W 3304   9.377   7.868   5.350 -0.0391 -0.0226  0.1638
 2334W        W 3305  12.677   0.281   9.457 -0.2499  0.1824  0.0437
 2335W        W 3306   9.768   4.670   9.101 -0.0391 -0.0430  0.2194
 2336W        W 3307   5.045   3.125   4.690 -0.0222  0.1308 -0.1063
 2337W        W 3308  10.054  13.211   2.762  0.2925 -0.3015  0.4011
 2338W        W 3309   5.062   8.934   9.014  0.0830  0.0103  0.1981
 2339W        W 3310   7.984   3.670  12.516  0.3330  0.0034 -0.0885
 2340W        W 3311   6.600   8.722   4.740  0.2680  0.0269  0.2780
 2341W        W 3312  11.281   5.438  13.208  0.0386 -0.3020  0.1464
 2342W        W 3313   8.110   1.918   5.189 -0.0024  0.0447  0.1724
 2343W        W 3314   3.677   1.018   6.958 -0.0822 -0.2884 -0.0472
 2344W        W 3315  12.645   4.679   6.860  0.0729 -0.1224 -0.3778
 2345W        W 3316   2.478   8.596  12.015  0.0629  0.2262 -0.0771
 2346W        W 3317   9.226  12.868   9.020  0.2312 -0.0804  0.3714
 2347W        W 3318  11.980   8.025   9.136  0.0685  0.2114  0.2843
 2348W        W 3319   0.110   4.349  13.560  0.1333 -0.2298  0.0504
 2349W        W 3320   9.401   2.448  13.512  0.2339 -0.0281 -0.0426
 2350W        W 3321   1.237   7.318  11.813 -0.1984  0.4035  0.0684
 2351W        W 3322  12.803   2.868  10.791  0.0504 -0.0607 -0.0335
 2352W        W 3323   4.103   5.778   4.567 -0.0730  0.2932  0.2492
 2353W        W 3324   5.421   0.893   6.363 -0.0703 -0.0800 -0.0209
 2354W        W 3325   7.432  11.090  13.722 -0.3138 -0.1183  0.0360
 2355W        W 3326   8.811   5.346   1.434 -0.0879  0.0660  0.1285
 2356W        W 3327  10.927   2.618  12.590 -0.1953 -0.4825  0.2604
 2357W        W 3328   6.740  12.005  12.081 -0.2016 -0.0582 -0.0175
 2358W        W 3329  11.518   5.753  13.548  0.1294  0.0638  0.0811
 2359W        W 3330   0.728  13.838   0.739 -0.0633  0.0502 -0.0093
 2360W        W 3331   5.445   4.709   7.453  0.3033  0.0305  0.1443
 2361W        W 3332   6.802   0.260  11.039 -0.2259 -0.4640 -0.3458
 2362W        W 3333   3.079   1.989   7.214 -0.0359 -0.0589 -0.0895
 2363W        W 3334   3.178   2.270   3.317  0.2467  0.1196 -0.1646
 2364W        W 3335   3.009   4.778  12.486  0.1928 -0.0783 -0.0256
 2365W        W 3336   6.682   2.378   9.594  0.0979  0.1269  0.1132
 2366W        W 3337   4.572  12.365   8.532  0.0574 -0.1030 -0.0244
 2367W        W 3338   7.539  13.062   8.499  0.0007 -0.0495 -0.0271
 2368W        W 3339   7.915  11.327   8.636 -0.3847 -0.2961  0.2280
 2369W        W 3340   9.970   8.028   6.138  0.2073  0.1761 -0.0627
 2370W        W 3341  10.559  10.081   5.048 -0.0138 -0.0470 -0.1175
 2371W        W 3342   8.930   4.487   2.984 -0.1541 -0.0169  0.0606
 2372W        W 3343   8.496  13.599  12.925 -0.0212  0.0619 -0.2932
 2373W        W 3344  12.623  10.366   4.422 -0.0606 -0.1236  0.0236
 2374W        W 3345   2.141   1.671   5.543 -0.2169  0.2718  0.0373
 2375W        W 3346  11.009   1.580  12.022  0.1225  0.0983 -0.2072
 2376W        W 3347   6.398   7.172   4.132  0.0879  0.0885  0.3007
 2377W        W 3348   6.219   4.064   6.571  0.1450 -0.4117  0.2729
 2378W        W 3349   8.275  10.090   2.797 -0.0831  0.0793  0.1404
 2379W        W 3350   5.846   0.495   6.572 -0.2005 -0.0586  0.0359
 2380W        W 3351   0.204   2.575  10.838  0.2070 -0.1526 -0.1639
 2381W        W 3352   8.172  10.430   6.924 -0.3373  0.1485  0.1036
 2382W        W 3353   1.626   7.497   6.276 -0.1774 -0.0730  0.2285
 2383W        W 3354   8.079   4.953   0.789 -0.1901  0.2012  0.1083
 2384W        W 3355  10.500   9.605   6.627 -0.0005 -0.2414  0.1191
 2385W        W 3356  11.454   0.760   3.264  0.1689  0.3776  0.3496
 2386W        W 3357   1.000   0.364   3.409 -0.3180  0.1285 -0.1783
 2387W        W 3358   9.105   6.934  12.080  0.0762 -0.1502  0.0107
 2388W        W 3359   4.803   1.371   5.760 -0.1004 -0.1576 -0.1215
 2389W        W 3360  13.393   3.713   6.691 -0.2368 -0.0281  0.0579
 2390W        W 3361  11.475   5.875   7.771 -0.2209  0.1297 -0.3474
 2391W        W 3362  12.679   1.551   3.339 -0.0469 -0.0652  0.2666
 2392W        W 3363   1.957   8.524   7.984 -0.0105 -0.0768  0.1928
 2393W        W 3364   4.267   0.491  13.682 -0.2649  0.1958  0.2384
 2394W        W 3365  10.435   7.539   1.777 -0.0589 -0.0142 -0.1168
 2395W        W 3366   3.876  10.374  12.725  0.0595 -0.0843  0.0493
 2396W        W 3367  12.019   9.106  13.648 -0.1312  0.0355 -0.0192
 2397W        W 3368   4.174   6.597   7.609  0.2309  0.1477 -0.2559
 2398W        W 3369  11.422   9.688   2.831  0.2510 -0.0760  0.1779
 2399W        W 3370   9.885   5.944   5.592  0.3769 -0.1708 -0.2534
 2400W        W 3371   8.218  12.886   3.844 -0.2031  0.1644  0.2300
 2401W        W 3372  11.529   5.163   1.816 -0.1764  0.1388  0.2485
 2402W        W 3373  12.066   1.547   8.785  0.1518  0.0369  0.1918
 2403W        W 3374  11.915   7.827   9.618 -0.0199  0.1856 -0.2016
 2404W        W 3375  12.698  10.126   3.896 -0.0315  0.2245  0.2186
 2405W        W 3376   9.746  13.292   1.094  0.0589 -0.1528  0.2644
 2406W        W 3377   0.518   8.351   2.525 -0.0060  0.0775 -0.2199
 2407W        W 3378  10.119  10.289  12.956 -0.0940  0.1275  0.1699
 2408W        W 3379   0.510   8.841   2.293 -0.0343 -0.1171  0.2963
 2409W        W 3380   7.968   0.532   4.062  0.3910 -0.0869 -0.2494
 2410W        W 3381   6.120   4.785  11.920 -0.1218 -0.0746 -0.2532
 2411W        W 3382   9.294   1.414   8.208 -0.0567  0.0714 -0.0986
 2412W        W 3383   0.402   4.594  11.498  0.2045 -0.2194 -0.3993
 2413W        W 3384  10.228   8.136   5.708  0.1787 -0.0911  0.1896
 2414W        W 3385   6.098   7.664   6.468  0.1265 -0.2853 -0.1146
 2415W        W 3386   7.914  13.072   5.385  0.2696  0.0302 -0.0417
 2416W        W 3387   1.222  11.573   8.706  0.0686  0.0728  0.0369
 2417W        W 3388  10.967   1.806   8.642  0.1066 -0.2683 -0.1305
 2418W        W 3389   9.052  13.701  13.677 -0.1364  0.1469  0.1335
 2419W        W 3390  10.991  10.959   4.021 -0.1493 -0.0686 -0.2753
 2420W        W 3391   6.074   4.484   6.235  0.0753 -0.3154  0.1339
 2421W        W 3392   0.363  12.715   7.827 -0.3336 -0.1101  0.2051
 2422W        W 3393   9.841   5.991  13.820 -0.0628  0.1576 -0.0471
 2423W        W 3394   0.747   8.235   9.710  0.0721  0.0465  0.2602
 2424W        W 3395   0.082   8.269  10.203 -0.0026 -0.1918 -0.0541
 2425W        W 3396   5.651  13.084   2.549  0.0375 -0.4416 -0.1279
 2426W        W 3397   9.830  12.845   1.361  0.1554  0.0086 -0.1230
 2427W        W 3398   1.618   8.375   3.412 -0.1867  0.3909  0.0122
 2428W        W 3399   2.049  11.923   2.621 -0.3765  0.1139 -0.4131
 2429W        W 3400   0.985   6.732   3.682  0.0057  0.2016 -0.1442
 2430W        W 3401   0.047  12.534   5.052 -0.2459 -0.1337  0.2987
 2431W        W 3402  10.661  11.013   5.353  0.2304  0.0553  0.0767
 2432W        W 3403  12.707  10.696   0.348  0.1394 -0.0007 -0.3393
 2433W        W 3404  13.815  12.144   0.839  0.0992 -0.1483  0.3302
 2434W        W 3405   6.731   0.274   9.142 -0.2434 -0.0775  0.0358
 2435W        W 3406   0.581   2.485   3.637  0.2462  0.0169  0.0576
 2436W        W 3407   2.535   7.997   9.533 -0.1687 -0.0004 -0.2762
 2437W        W 3408  10.746  10.586   0.476 -0.2021  0.1040 -0.0680
 2438W        W 3409   1.782   7.650   3.878  0.2282  0.1027 -0.1143
 2439W        W 3410   1.345   0.499   3.711 -0.1203 -0.2619  0.1959
 2440W        W 3411  13.909  10.354   2.478  0.0913 -0.0461 -0.0362
 2441W        W 3412   4.372   2.822   0.537 -0.2930  0.2707  0.1848
 2442W        W 3413  13.165  11.303  12.916 -0.2033 -0.1080 -0.0388
 2443W        W 3414   8.052  12.322   1.983  0.0412  0.0911  0.0087
 2444W        W 3415  10.530   4.995   6.297 -0.0938 -0.1388 -0.2589
 2445W        W 3416   4.388   4.078   1.492 -0.1210  0.2742 -0.0924
 2446W        W 3417   1.562  11.920   2.852  0.0777 -0.0049  0.0423
 2447W        W 3418   8.263   9.646  11.654  0.0673 -0.2687  0.0497
 2448W        W 3419  12.754  12.603   8.528  0.5296  0.0076 -0.1942
 2449W        W 3420   9.320   2.688   5.019  0.1012 -0.2067 -0.0271
 2450W        W 3421   6.813  12.983   3.989 -0.0406 -0.4191  0.1345
 2451W        W 3422   2.678   5.053  10.542 -0.3227  0.1003  0.5201
 2452W        W 3423   5.920   5.007   9.598  0.0697 -0.0642  0.0486
 2453W        W 3424   5.871  13.433   7.953 -0.0139 -0.1120  0.4791
 2454W        W 3425   7.424  10.850  10.416  0.1830 -0.0402  0.0444
 2455W        W 3426  13.567   4.071   4.767  0.1610  0.0954 -0.0165
 2456W        W 3427   4.570   2.303   5.724 -0.1649 -0.0912  0.1639
 2457W        W 3428  13.105  13.488   7.794 -0.3053 -0.0951 -0.0292
 2458W        W 3429   8.944   7.338  10.007  0.1240 -0.0086  0.1972
 2459W        W 3430   0.604   0.045   7.954  0.0951  0.0127 -0.4827
 2460W        W 3431  10.466   9.952   3.734  0.1125 -0.2701  0.0401
 2461W        W 3432   9.244   7.237   8.991  0.2113  0.1501  0.0204
 2462W        W 3433   4.494  13.820   3.260  0.1238 -0.4311 -0.2208
 2463W        W 3434   6.675   7.159  10.136 -0.2911 -0.1998  0.3499
 2464W        W 3435  10.485   3.591   1.687  0.1642  0.0031  0.2031
 2465W        W 3436   6.868   3.587  13.777 -0.0695  0.0447  0.1934
 2466W        W 3437   3.937   6.933   6.622  0.1884  0.1664 -0.2557
 2467W        W 3438  12.011  11.161  10.601 -0.0550  0.1799  0.1387
 2468W        W 3439  11.292   0.135   3.312 -0.0412  0.1746  0.2597
 2469W        W 3440   0.649   3.603   7.210 -0.1431  0.1585  0.0592
 2470W        W 3441   3.601   1.544  11.940  0.0103  0.2046  0.3345
 2471W        W 3442  10.808   7.268  10.912  0.0507 -0.2993 -0.0137
 2472W        W 3443   6.189  12.329  13.042 -0.0603  0.0878  0.0660
 2473W        W 3444  11.071   2.479   0.346 -0.1145 -0.0244  0.0355
 2474W        W 3445   3.849   4.450   6.535  0.1161  0.1115 -0.0435
 2475W        W 3446   8.070   4.735   7.563  0.0503  0.0462 -0.2201
 2476W        W 3447   7.980   4.573  10.419 -0.0706 -0.1311  0.0320
 2477W        W 3448  10.777   3.877   6.686 -0.1009  0.1244 -0.3095
 2478W        W 3449   4.898  13.530  10.636  0.1997  0.0018  0.1207
 2479W        W 3450  13.529   3.899   1.991  0.1334  0.2148  0.3823
 2480W        W 3451   8.938  11.211   5.251  0.1555  0.3184  0.1723
 2481W        W 3452  11.567  12.822  10.032 -0.2044  0.1053 -0.2161
 2482W        W 3453  12.447  13.857   6.581  0.2643 -0.1662  0.1815
 2483W        W 3454   9.966   1.137  10.066 -0.1413 -0.1923  0.0675
 2484W        W 3455   6.294  13.564   6.598  0.0513  0.2812 -0.0257
 2485W        W 3456   2.166   5.199   8.179 -0.0796 -0.0533  0.1498
 2486W        W 3457   6.896  12.193   2.924  0.1070  0.0870 -0.0522
 2487W        W 3458   9.808  11.789  13.233  0.0735  0.1472  0.0949
 2488W        W 3459   9.439   1.031  10.116 -0.0240 -0.1560  0.1298
 2489W        W 3460   4.316   7.271   3.868 -0.1423  0.0184  0.3143
 2490W        W 3461   6.006   1.808   6.878 -0.3564 -0.0946  0.0610
 2491W        W 3462   7.654   2.243   3.239  0.1090 -0.0332 -0.1230
 2492W        W 3463   9.189   3.522   8.473  0.0919  0.0661 -0.0295
 2493W        W 3464   3.096   5.065   2.023 -0.1859  0.0318 -0.0913
 2494W        W 3465  13.846   4.154  13.083  0.3198 -0.2346 -0.3951
 2495W        W 3466  12.622  12.099   7.640  0.0387 -0.4822  0.3348
 2496W        W 3467   3.142   7.042  13.836 -0.2132  0.1410  0.2760
 2497W        W 3468   1.734   3.063  12.775  0.0412  0.1534 -0.2222
 2498W        W 3469  11.730   5.940  11.438 -0.0905 -0.0621  0.0202
 2499W        W 3470   5.899  12.188   0.330 -0.3822 -0.0243  0.0368
 2500W        W 3471   2.560   6.764   7.852 -0.1119  0.1379  0.2111
 2501W        W 3472   0.314  12.727   8.891  0.1832  0.2701 -0.0237
 2502W        W 3473   6.077  11.406  13.157 -0.0731 -0.0171 -0.0534
 2503W        W 3474   0.844  13.305   7.302  0.1231 -0.0270  0.0864
 2504W        W 3475  12.170   4.810  10.827 -0.0964  0.3300 -0.0411
 2505W        W 3476  12.164   7.241   8.052  0.0787  0.0034  0.0103
 2506W        W 3477   7.475   9.913   1.782  0.3082  0.2127  0.0400
 2507W        W 3478  13.683  11.870  12.061 -0.0788  0.0141  0.0273
 2508W        W 3479   6.022   6.226   4.112 -0.0661  0.0692 -0.0166
 2509W        W 3480  13.006   8.950   5.606  0.0454  0.1832 -0.0930
 2510W        W 3481   7.559   1.232  10.818 -0.1632 -0.0638  0.0455
 2511W        W 3482   8.286  13.250   6.770 -0.0385  0.0025 -0.2585
 2512W        W 3483   2.634   0.179   6.481  0.0939 -0.0431 -0.0129
 2513W        W 3484  13.903   7.626  10.189 -0.1052  0.0062 -0.1205
 2514W        W 3485   6.823  13.253  10.737  0.1975 -0.1704 -0.2304
 2515W        W 3486   0.061  12.724   7.129 -0.1658 -0.2139  0.4507
 2516W        W 3487   4.780  12.565   1.219  0.4843 -0.2570  0.2361
 2517W        W 3488   7.307  13.134  13.782  0.5907 -0.2491  0.6033
 2518W        W 3489   9.845  10.733   3.417 -0.0199 -0.2175  0.1433
 2519W        W 3490   2.932  10.436   7.128  0.1449 -0.0690  0.2920
 2520W        W 3491  11.414   5.164  10.360 -0.1976  0.1210  0.2298
 2521W        W 3492   5.225   3.885   7.232  0.3131  0.2149 -0.0616
 2522W        W 3493  11.301   7.894   5.978  0.0604 -0.1443 -0.0606
 2523W        W 3494   2.279  12.899   2.575 -0.1607  0.1383  0.3500
 2524W        W 3495   2.314   7.153   8.262  0.1936  0.1490  0.2967
 2525W        W 3496   4.174   5.325   6.665 -0.0727 -0.2064  0.0589
 2526W        W 3497   2.561  12.382  13.596  0.1139  0.1724 -0.0387
 2527W        W 3498   9.037  13.490   7.792 -0.1015  0.0672  0.0286
 2528W        W 3499   9.222   2.598   1.980  0.1712  0.0778 -0.0350
 2529W        W 3500   8.271   2.086   8.142 -0.3081  0.2224  0.2665
 2530W        W 3501   9.111   2.201  12.553  0.0040 -0.0043 -0.1765
 2531W        W 3502  11.655  10.665   1.508  0.0000  0.3626 -0.0842
 2532W        W 3503   8.547   4.326   0.327  0.0008  0.1120 -0.2879
 2533W        W 3504   7.898  13.014   2.512  0.3236  0.0003  0.4380
 2534W        W 3505  12.971  13.059   6.715  0.2122  0.1440 -0.0497
 2535W        W 3506  11.239   7.929  12.055 -0.0593  0.0808 -0.1012
 2536W        W 3507   0.690   9.399   7.781  0.0615 -0.2684 -0.1877
 2537W        W 3508   9.539   2.134   0.933 -0.0667  0.3116 -0.2472
 2538W        W 3509   7.448   2.112  11.904  0.3560 -0.0052 -0.3399
 2539W        W 3510   1.844   3.773  12.306 -0.0340 -0.0541 -0.2616
 2540W        W 3511  12.302   1.235   3.344  0.0016  0.1539 -0.0166
 2541W        W 3512  10.369  13.630   5.883 -0.1709 -0.0365  0.3337
 2542W        W 3513   9.792   0.376   4.524  0.2001 -0.2128  0.1539
 2543W        W 3514  11.547   4.290  13.354 -0.1652 -0.2189  0.2859
 2544W        W 3515   9.928  11.126   0.127 -0.0114  0.0596  0.3701
 2545W        W 3516   8.264   7.779   8.134 -0.2773  0.2058  0.0779
 2546W        W 3517   2.011   7.047   4.957 -0.0022 -0.0496 -0.1182
 2547W        W 3518   0.069   5.073   8.674 -0.0872  0.0602 -0.1097
 2548W        W 3519   7.839   6.350  11.893 -0.2713 -0.1046 -0.2944
 2549W        W 3520   5.841   4.806   5.084 -0.0405 -0.0932  0.1419
 2550W        W 3521   3.211  10.663   5.493 -0.0165  0.1443  0.1785
 2551W        W 3522   3.087  12.268   2.304 -0.4295 -0.0682 -0.1294
 2552W        W 3523   1.248   2.710   0.020  0.2766  0.1393 -0.2016
 2553W        W 3524  12.281  12.302   2.572  0.1824 -0.0984  0.1104
 2554W        W 3525  10.279   0.309   5.359 -0.2704 -0.0303 -0.2139
 2555W        W 3526  12.282   9.033  11.342 -0.1593 -0.2663 -0.0397
 2556W        W 3527  13.541   6.834  13.634  0.0257 -0.3728  0.0126
 2557W        W 3528   0.955  11.587   8.221  0.1884 -0.0463  0.0382
 2558W        W 3529   3.964   7.846  11.678  0.0116 -0.0021 -0.1218
 2559W        W 3530  11.063  11.209   6.909 -0.2103 -0.0514  0.2792
 2560W        W 3531  13.114   0.490   4.572 -0.3241 -0.0298  0.0297
 2561W        W 3532  11.766   1.139   6.752 -0.0835 -0.3185 -0.1199
 2562W        W 3533   5.575   4.688   6.991 -0.0125 -0.3241 -0.1088
 2563W        W 3534   0.846   5.684   8.263 -0.1808  0.1173  0.1044
 2564W        W 3535  10.039   5.623  12.920  0.2447 -0.2204  0.0153
 2565W        W 3536   8.306  10.258   9.297 -0.0354 -0.2028 -0.0005
 2566W        W 3537   7.767  11.227  13.381  0.2310 -0.2049  0.0123
 2567W        W 3538   1.428  10.966  10.083 -0.0030 -0.4847  0.0169
 2568W        W 3539   6.277   6.218  11.001 -0.1554 -0.1806  0.2887
 2569W        W 3540   3.142   4.194   1.195  0.1957  0.3916 -0.3958
 2570W        W 3541   7.985   1.588   6.894  0.1099  0.2606  0.0510
 2571W        W 3542   4.335   2.497   1.887  0.1476 -0.0855 -0.2204
 2572W        W 3543   9.852   1.595   2.246  0.0966 -0.2115 -0.2620
 2573W        W 3544   8.561   5.437   5.074  0.0763 -0.1439 -0.2389
 2574W        W 3545   2.082   6.188  12.639 -0.2000 -0.1454  0.1671
 2575W        W 3546   1.854   1.828   9.486 -0.4658  0.1570  0.0725
 2576W        W 3547   7.193   5.536   1.523 -0.0745  0.4059 -0.2555
 2577W        W 3548   1.222   4.384   3.889  0.4960 -0.0113 -0.2384
 2578W        W 3549   4.657  12.080   1.077  0.0863 -0.1286 -0.3853
 2579W        W 3550   5.410   9.151   4.482  0.1568 -0.0144 -0.0289
 2580W        W 3551   0.944   5.338   6.404  0.1276 -0.0295 -0.0739
 2581W        W 3552   0.112   6.143   7.947  0.0764  0.2104  0.0093
 2582W        W 3553  11.666   9.915   2.225 -0.0328  0.1320 -0.0958
 2583W        W 3554  10.579   5.791   5.108 -0.2621  0.0976 -0.1086
 2584W        W 3555   9.789  11.559  13.824  0.0258 -0.0244  0.0471
 2585W        W 3556   1.923  12.319   9.626 -0.2493  0.0667 -0.2318
 2586W        W 3557   5.660   7.462  12.170 -0.2185 -0.1495 -0.3776
 2587W        W 3558   4.630   3.604   9.121  0.1396 -0.0251  0.3006
 2588W        W 3559   6.365   9.190   4.045  0.1739 -0.0779 -0.3661
 2589W        W 3560   0.690   5.541   7.514 -0.0961 -0.2431 -0.0523
 2590W        W 3561  11.886  11.710   4.987 -0.0382  0.4196  0.0869
 2591W        W 3562   6.779   0.315   1.006  0.0700  0.2143  0.3023
 2592W        W 3563  10.553   9.983   1.218 -0.0936 -0.2348  0.1204
 2593W        W 3564   6.337  12.101   3.739 -0.3762 -0.0663  0.0154
 2594W        W 3565   3.934   8.207   8.060  0.2632 -0.2600  0.1049
 2595W        W 3566  11.092   8.987   5.219 -0.0091 -0.0935  0.1340
 2596W        W 3567   0.461   9.275   2.118 -0.0836 -0.1337 -0.0538
 2597W        W 3568  12.318   9.869   3.171 -0.2503 -0.1850 -0.0451
 2598W        W 3569   5.900   1.272  13.532  0.5148  0.0310  0.1234
 2599W        W 3570  11.154  11.093   5.289 -0.2788  0.0662  0.1849
 2600W        W 3571  10.440   9.320  12.217  0.0720  0.0353 -0.0751
 2601W        W 3572   2.386  12.116   4.277 -0.0566  0.4284  0.0218
 2602W        W 3573   6.243   5.672   6.851 -0.1011 -0.1875  0.1898
 2603W        W 3574  11.666  12.537   0.325  0.4365 -0.1404  0.3539
 2604W        W 3575  10.287   6.520   4.984  0.1440  0.1766 -0.0510
 2605W        W 3576   9.729  13.572  10.808 -0.1783 -0.0719  0.0869
 2606W        W 3577   4.568  10.891   3.060  0.4020  0.0539  0.1225
 2607W        W 3578   1.577  10.676   1.363 -0.0856  0.1272 -0.0671
 2608W        W 3579   3.468  10.330   9.527  0.0479 -0.1800  0.1280
 2609W        W 3580   8.812   1.993   3.548 -0.0171 -0.0458  0.0848
 2610W        W 3581   9.592   9.359   9.842 -0.0224  0.0348 -0.2477
 2611W        W 3582  12.610   5.788   9.022 -0.0293  0.1198 -0.2072
 2612W        W 3583   3.356   9.902   6.372 -0.2209  0.1023  0.1251
 2613W        W 3584   1.718   3.981   2.759 -0.0264  0.2451 -0.0105
 2614W        W 3585   4.560  12.291   4.435 -0.1516 -0.0773  0.2952
 2615W        W 3586   1.971  10.509   6.122 -0.1501  0.1166  0.0932
 2616W        W 3587   8.944   9.010   6.637  0.1422 -0.2231  0.1371
 2617W        W 3588   0.177   1.726   8.558  0.0212  0.0064 -0.1303
 2618W        W 3589   3.577   0.912  12.652  0.5032  0.1028 -0.0806
 2619W        W 3590   2.398  10.534   9.557  0.0702 -0.1294  0.3036
 2620W        W 3591  11.423  12.107   1.017  0.0069  0.3333  0.2628
 2621W        W 3592   4.836   8.249   4.449 -0.1069 -0.2489  0.2206
 2622W        W 3593  13.315   2.594   2.291  0.0918 -0.0591  0.0356
 2623W        W 3594  10.232   3.345   7.257 -0.0018 -0.0508 -0.0302
 2624W        W 3595   4.975   4.511   9.763  0.0820 -0.0216 -0.4485
 2625W        W 3596  13.266   9.307  12.991 -0.0553  0.2907 -0.0737
 2626W        W 3597   4.739  10.348   2.696 -0.1105 -0.0316  0.2172
 2627W        W 3598   0.424   9.839  11.207  0.0553 -0.0078 -0.2551
 2628W        W 3599   4.597  11.375   0.856 -0.1322  0.1950  0.1197
 2629W        W 3600  11.786   1.324  13.850  0.0915  0.0135  0.1613
 2630W        W 3601   0.549   8.459   5.638  0.0192 -0.1621 -0.1329
 2631W        W 3602   9.555   9.359   9.090  0.0091  0.0602 -0.1007
 2632W        W 3603  10.767   6.240   4.238  0.1438  0.2013 -0.1575
 2633W        W 3604   9.926   1.795   8.705  0.0600  0.2264 -0.3204
 2634W        W 3605   4.577   9.869   0.832  0.1277 -0.0771 -0.3953
 2635W        W 3606   9.803   4.939   2.726 -0.3190 -0.2750  0.1087
 2636W        W 3607  10.410   2.624   4.091  0.2250  0.0811  0.1997
 2637W        W 3608  13.892  13.014   1.491  0.1028 -0.0983  0.0784
 2638W        W 3609   9.689   1.053   9.575 -0.2490 -0.0667  0.1032
 2639W        W 3610   8.731   4.896   4.434 -0.0475 -0.1435  0.2421
 2640W        W 3611   8.124  12.305   6.122  0.0388 -0.1069 -0.0224
 2641W        W 3612   5.583  13.129   0.032  0.0655  0.4723  0.1087
 2642W        W 3613  10.843   2.444  10.080  0.4864 -0.1223  0.4025
 2643W        W 3614   9.870   0.112   8.643  0.0727 -0.1946 -0.1929
 2644W        W 3615   9.147   6.953   5.742  0.3805  0.1534  0.0381
 2645W        W 3616   4.433   2.242   3.621  0.3566  0.2073 -0.0553
 2646W        W 3617  10.480  11.480   3.586  0.1126  0.0528  0.2302
 2647W        W 3618   7.646   3.850   5.807  0.2514  0.3224 -0.0874
 2648W        W 3619   8.794   2.917  10.698  0.0876 -0.1128 -0.0055
 2649W        W 3620   5.159   6.908   7.954  0.1997  0.3897 -0.3392
 2650W        W 3621   9.137   0.994   9.714  0.1469  0.3043 -0.0824
 2651W        W 3622   4.802  11.723   7.608 -0.0667  0.2982  0.3108
 2652W        W 3623  11.323   2.327  10.723  0.0529  0.0201 -0.0668
 2653W        W 3624   1.816   6.376   7.367 -0.0041 -0.1227 -0.0388
 2654W        W 3625   4.412  11.684  11.930 -0.2160 -0.1921 -0.3017
 2655W        W 3626   2.698   5.456   3.741 -0.0035  0.0667 -0.1754
 2656W        W 3627  10.337  11.982  13.331 -0.0361 -0.1315 -0.2097
 2657W        W 3628   7.943   7.462  11.737 -0.3879  0.1542  0.0955
 2658W        W 3629   3.113   4.613   4.805 -0.2246  0.0544 -0.2660
 2659W        W 3630   0.086   5.290   4.613  0.3148 -0.1255  0.2018
 2660W        W 3631   2.395  10.198   9.054  0.0177  0.0017 -0.3599
 2661W        W 3632  10.594   8.511   1.146 -0.0060 -0.2692  0.3404
 2662W        W 3633  11.921   9.630   8.506  0.2490  0.4581 -0.1317
 2663W        W 3634   8.979   6.609   4.185  0.1239  0.2297 -0.0631
 2664W        W 3635   0.214  12.232   7.215  0.2491  0.1240 -0.0777
 2665W        W 3636   1.887   1.927   0.446 -0.0925 -0.0895  0.0189
 2666W        W 3637   8.782   6.139   2.430 -0.1772 -0.1514 -0.1000
 2667W        W 3638   3.354   4.348   5.280 -0.0628 -0.2450 -0.0674
 2668W        W 3639   5.122  10.023   0.757  0.1201  0.2001  0.1096
 2669W        W 3640  13.710   4.216   8.651  0.3578 -0.1010 -0.2361
 2670W        W 3641  13.473   8.850  12.837 -0.1130  0.0772 -0.1428
 2671W        W 3642   8.362   0.280   6.452 -0.0775 -0.0686 -0.0579
 2672W        W 3643   7.026   4.231   6.048 -0.0215 -0.2677  0.0811
 2673W        W 3644   1.934  10.274   8.961  0.0061 -0.0124 -0.0745
 2674W        W 3645   8.382   2.723   4.675  0.0328 -0.2835  0.1679
 2675W        W 3646   1.601  10.187   5.990  0.3631 -0.1149 -0.1376
 2676W        W 3647   5.027   4.369   4.157  0.1222  0.1336 -0.5425
 2677W        W 3648   6.365  11.202   6.388  0.1330  0.4538 -0.1778
 2678W        W 3649  11.174   5.174   3.216 -0.0412  0.0262 -0.0493
 2679W        W 3650  12.192   8.873   4.311 -0.1193 -0.1986 -0.0458
 2680W        W 3651   1.564  11.169   2.234  0.3785  0.0817  0.5997
 2681W        W 3652   0.509   0.807  11.008 -0.2762  0.2348  0.0467
 2682W        W 3653  10.618   8.365   4.653 -0.2268  0.3402  0.0005
 2683W        W 3654   3.222  13.128   8.401  0.1150 -0.1272  0.1875
 2684W        W 3655   1.929   5.665   0.054 -0.1371 -0.2235  0.2574
 2685W        W 3656  11.032   9.559   8.195  0.1762  0.0102  0.2083
 2686W        W 3657  11.006  10.986   9.391  0.2320 -0.1008 -0.1361
 2687W        W 3658   1.516   0.976   3.895  0.4069  0.1392  0.0623
 2688W        W 3659   0.022   4.479   5.287 -0.2850 -0.0504  0.2476
 2689W        W 3660   2.141  13.751   7.869 -0.2048  0.1287  0.2341
 2690W        W 3661   1.572  11.152   1.610 -0.0295 -0.0627 -0.1013
 2691W        W 3662   0.019  13.471   4.654  0.1151  0.2947 -0.0263
 2692W        W 3663   5.090   5.827   8.764 -0.1124  0.0607  0.0211
 2693W        W 3664  12.469   5.797  12.840 -0.0580 -0.1154  0.0110
 2694W        W 3665   4.380  10.511   3.741  0.5046  0.0622  0.3044
 2695W        W 3666  11.026  13.162   8.844 -0.1274  0.1860 -0.2401
 2696W        W 3667   1.352   0.401   7.494  0.0501 -0.1211  0.0108
 2697W        W 3668   5.862   1.577   1.801 -0.0363 -0.1380 -0.0171
 2698W        W 3669  12.782   9.517   5.650  0.0919 -0.2391 -0.2513
 2699W        W 3670   2.232   6.963  10.017  0.1952  0.3757  0.1433
 2700W        W 3671   9.754   7.820  11.119 -0.0566  0.0562  0.1279
 2701W        W 3672   5.248  11.442  13.253 -0.0961 -0.0984  0.0088
 2702W        W 3673   4.443   1.745   3.395  0.0245  0.0944  0.2015
 2703W        W 3674   6.160   2.521   9.629  0.4703 -0.1770 -0.0062
 2704W        W 3675  13.559  12.679  10.683 -0.0860 -0.3537  0.0019
 2705W        W 3676   4.976  10.093   1.606 -0.1146 -0.1960 -0.0431
 2706W        W 3677   2.439  12.777  12.113  0.2675 -0.1458 -0.1052
 2707W        W 3678   0.605   6.525  10.972 -0.1778 -0.0206 -0.1041
 2708W        W 3679   7.437   1.051  10.331 -0.2338  0.3227  0.2433
 2709W        W 3680  12.684   4.348   2.026 -0.0662 -0.0309 -0.0348
 2710W        W 3681  11.434   6.520   8.793 -0.1341  0.1009 -0.1140
 2711W        W 3682   2.195   5.070   0.190 -0.0143  0.1617 -0.0567
 2712W        W 3683   4.064   8.177  12.903 -0.1399 -0.3945  0.1803
 2713W        W 3684   0.318   9.338  10.396  0.0991  0.1709 -0.0414
 2714W        W 3685   6.337   6.637  10.333 -0.1332 -0.0075 -0.0344
 2715W        W 3686   6.634  10.809   6.184  0.0629  0.0653  0.0919
 2716W        W 3687  12.880   7.605   2.713  0.0085 -0.0827 -0.5653
 2717W        W 3688  12.448   7.829   3.976  0.2047 -0.1019 -0.0998
 2718W        W 3689  13.020   0.326   6.971 -0.1941  0.0553 -0.1871
 2719W        W 3690   4.140   3.797   4.180 -0.1270  0.1752  0.3725
 2720W        W 3691   3.074   1.640  10.439 -0.1159  0.0234 -0.0720
 2721W        W 3692   3.575  12.536   5.850  0.2415 -0.2483  0.0805
 2722W        W 3693   2.576   8.083   3.517  0.0293 -0.0206  0.1237
 2723W        W 3694   8.814  12.894   9.567  0.1031 -0.2101  0.0859
 2724W        W 3695   6.539   2.161  10.915 -0.1958 -0.1386 -0.1409
 2725W        W 3696   6.693   4.600   5.899 -0.1837  0.1169  0.1823
 2726W        W 3697   7.994  11.601   6.905  0.1853  0.1103 -0.1337
 2727W        W 3698   9.300  10.503   8.024  0.0625 -0.1392 -0.0185
 2728W        W 3699   6.323   3.972   3.229  0.0446 -0.2710 -0.1727
 2729W        W 3700   5.168   8.143  12.782  0.0526 -0.1731 -0.2150
 2730W        W 3701   2.898  10.511  11.363  0.2030 -0.0622 -0.0036
 2731W        W 3702  10.608   2.273   6.548  0.0833  0.1304 -0.0669
 2732W        W 3703  11.023  10.080  11.110  0.0874 -0.5800 -0.4404
 2733W        W 3704   0.947   7.461   4.131  0.2997 -0.0757 -0.0649
 2734W        W 3705   1.278   5.942  13.268 -0.1544 -0.2140  0.0284
 2735W        W 3706   6.306  13.313  11.588 -0.1505 -0.0198 -0.2518
 2736W        W 3707   5.186  13.174   6.224 -0.4635  0.1295 -0.4657
 2737W        W 3708   3.794   0.997   8.423  0.0791  0.1702 -0.0976
 2738W        W 3709   7.755   2.130   2.569  0.0516  0.0394 -0.0217
 2739W        W 3710   8.808   9.147   5.214  0.2269 -0.0688 -0.1961
 2740W        W 3711  12.091   7.985   7.161  0.0921 -0.0270  0.4542
 2741W        W 3712   8.037   6.152   6.781  0.1777  0.2024  0.1985
 2742W        W 3713  10.085   3.663   5.899  0.1269 -0.1120 -0.1680
 2743W        W 3714  12.313   1.578   0.956  0.1571 -0.1550  0.0843
 2744W        W 3715   2.652  13.677   4.413  0.1176 -0.1494  0.0302
 2745W        W 3716   7.905  12.612   9.274 -0.5149  0.0130  0.1175
 2746W        W 3717   8.359   8.225  12.968 -0.1316 -0.3614  0.1232
 2747W        W 3718   3.218  11.033  10.583 -0.2353 -0.2196  0.2187
 2748W        W 3719   1.173  12.714   9.539 -0.0916 -0.0583  0.1484
 2749W        W 3720   8.177   7.114   4.151  0.0704  0.0773  0.1782
 2750W        W 3721   8.648  13.070   7.768 -0.0258 -0.1341 -0.0372
 2751W        W 3722   9.661   5.194   9.255  0.0489  0.0870 -0.0799
 2752W        W 3723   9.958   7.978  12.853  0.2855 -0.2258  0.3080
 2753W        W 3724  12.956   1.205   6.000  0.1061 -0.2185  0.0534
 2754W        W 3725  10.150   6.487   8.456  0.0432  0.1759  0.1540
 2755W        W 3726   5.264   7.174  11.995 -0.1449 -0.2696  0.4646
 2756W        W 3727  11.962   6.532  12.792 -0.1376 -0.1233  0.3192
 2757W        W 3728   1.808  11.974   1.552 -0.0019 -0.0328 -0.0422
 2758W        W 3729   8.180  11.711  12.729  0.1519 -0.2272  0.2595
 2759W        W 3730   4.848   4.668  11.421 -0.0334  0.2514 -0.1611
 2760W        W 3731   1.659  12.706   4.740 -0.1482  0.2483  0.4555
 2761W        W 3732   8.648  13.274   4.562 -0.0935 -0.3821 -0.0083
 2762W        W 3733   1.467   5.756   1.393 -0.1623 -0.0568  0.1407
 2763W        W 3734  12.710   2.470  11.201  0.2369  0.0782 -0.0475
 2764W        W 3735   2.642   9.902  10.159  0.1023  0.0929  0.0714
 2765W        W 3736   7.167   1.728   7.427 -0.0705 -0.0901  0.0057
 2766W        W 3737   8.175   3.007   9.415  0.4594 -0.3054  0.1543
 2767W        W 3738   5.349   0.471   2.931 -0.1501 -0.2611 -0.1659
 2768W        W 3739   9.765   9.278   6.120  0.1843  0.1002  0.1332
 2769W        W 3740   2.446   2.729   4.983 -0.3135  0.1362  0.0904
 2770W        W 3741   5.875   4.318   6.801 -0.2672 -0.0358 -0.0482
 2771W        W 3742   0.050  10.503   9.870  0.0976  0.0627  0.0251
 2772W        W 3743   1.176   2.795  10.931  0.0648 -0.2187 -0.2399
 2773W        W 3744   0.876   5.036   5.167 -0.0670 -0.1047 -0.2238
 2774W        W 3745  12.637  12.573   3.095 -0.1038  0.0037 -0.2494
 2775W        W 3746   3.138   4.994   4.385  0.1544 -0.1723 -0.1405
 2776W        W 3747  10.489  12.402   4.321  0.2225 -0.1899  0.1981
 2777W        W 3748   8.126   1.900   6.589 -0.1509  0.0791  0.1953
 2778W        W 3749   9.330  10.625   6.001  0.0369 -0.1968 -0.2321
 2779W        W 3750   0.429  12.930  11.894  0.2942  0.2035 -0.0999
 2780W        W 3751   6.808  13.406   5.698  0.3409  0.0211 -0.0495
 2781W        W 3752   2.736   9.722   3.169  0.2818  0.3080  0.3524
 2782W        W 3753   7.177   9.335   6.399  0.0045 -0.2371 -0.0632
 2783W        W 3754   4.773   5.789  11.301 -0.1266  0.1046  0.1927
 2784W        W 3755   8.967  13.276   3.574  0.0190 -0.1716 -0.1116
 2785W        W 3756  12.985   3.351   9.553 -0.4687  0.0774  0.0384
 2786W        W 3757   1.807   0.781   3.274  0.2818  0.0723 -0.0798
 2787W        W 3758  10.893   2.651   6.771  0.1420 -0.0560  0.3692
 2788W        W 3759   0.731   5.122   2.688  0.1469  0.1560 -0.0456
 2789W        W 3760   8.104   4.093   8.902  0.3165 -0.4049  0.1306
 2790W        W 3761   4.527   2.483   5.162 -0.1897  0.4218 -0.2069
 2791W        W 3762  13.530  12.903   3.577 -0.1217  0.0734 -0.1901
 2792W        W 3763  10.987   9.210  10.120  0.3087 -0.2654 -0.0925
 2793W        W 3764  13.019   5.158   6.867  0.0009  0.2348  0.0879
 2794W        W 3765   8.390   2.686  10.521 -0.1102 -0.0572 -0.4733
 2795W        W 3766   2.488   3.473   9.106  0.1192 -0.4519  0.0391
 2796W        W 3767   1.567   8.649   0.646  0.0558  0.1158  0.0697
 2797W        W 3768   1.874   5.930   4.807 -0.2772 -0.1547 -0.0320
 2798W        W 3769   5.544  12.111   1.476  0.1122 -0.1660  0.0145
 2799W        W 3770   9.724   7.636   1.303  0.0592 -0.0717 -0.1042
 2800W        W 3771   4.640  11.025   7.728  0.0503  0.1295  0.2580
 2801W        W 3772   6.955  11.617  11.851  0.1490 -0.2019 -0.3210
 2802W        W 3773  12.390   4.949   9.447 -0.1585  0.0464 -0.3511
 2803W        W 3774   0.935   4.103   5.046  0.0996 -0.2577 -0.1291
 2804W        W 3775   4.511   8.696   4.536 -0.1350  0.1713  0.0215
 2805W        W 3776   8.198  11.292  11.728 -0.4167  0.2162 -0.0986
 2806W        W 3777  12.254   7.959   6.173  0.3033  0.2502  0.2956
 2807W        W 3778   2.941   8.346   3.809 -0.1726 -0.0561  0.2001
 2808W        W 3779   6.939   6.546   4.382  0.0303 -0.0136  0.0758
 2809W        W 3780  11.758   0.984   4.313 -0.4631  0.2889  0.2034
 2810W        W 3781   2.769   7.912   9.114 -0.2920 -0.3651 -0.1849
 2811W        W 3782   3.504   1.058  11.003 -0.2322 -0.0400 -0.0863
 2812W        W 3783   3.741   9.690   0.850  0.0735 -0.0465  0.0761
 2813W        W 3784   2.716   7.124  11.220 -0.1564  0.2107  0.0989
 2814W        W 3785   1.764   8.888  10.460 -0.1127 -0.2214 -0.0670
 2815W        W 3786   9.196   8.960   9.932 -0.3480  0.1903 -0.3484
 2816W        W 3787  12.935   9.683  10.401 -0.5370 -0.2865  0.0990
 2817W        W 3788   5.772  11.492   9.648 -0.1236 -0.0364 -0.2849
 2818W        W 3789   5.296   4.740   2.669 -0.0752 -0.1161 -0.0376
 2819W        W 3790   9.781   5.438   6.258 -0.2859 -0.2895 -0.1056
 2820W        W 3791  10.497  12.890   4.435 -0.2221 -0.0047 -0.3144
 2821W        W 3792   2.565   5.718   1.751 -0.0222  0.3366 -0.1691
 2822W        W 3793   4.683  10.037   6.183 -0.0527  0.1595  0.1238
 2823W        W 3794   5.214   9.080   6.646 -0.4019  0.1882 -0.2197
 2824W        W 3795   0.300   6.996   7.916  0.1431  0.1412  0.1568
 2825W        W 3796   0.696   9.403   3.452  0.0053 -0.0422 -0.2455
 2826W        W 3797   0.861  12.503   1.439  0.2529  0.2156  0.0311
 2827W        W 3798  13.069  10.824   9.818  0.2010  0.1680  0.1096
 2828W        W 3799   1.996   9.281  10.118 -0.3468 -0.2519  0.4841
 2829W        W 3800   4.164   6.819   7.069  0.0582 -0.1823 -0.0163
 2830W        W 3801   2.987   2.451  12.033 -0.0328 -0.5120  0.1333
 2831W        W 3802   7.103  10.709   4.501 -0.0120 -0.1005  0.0853
 2832W        W 3803   1.203  13.676   4.213 -0.0052  0.1456  0.0607
 2833W        W 3804   0.900   1.031  10.276  0.1362 -0.1909 -0.0539
 2834W        W 3805   6.690   0.662  10.627  0.3315  0.0425 -0.1663
 2835W        W 3806  12.879   6.675  12.575  0.1721 -0.3911 -0.1945
 2836W        W 3807   6.916   6.823   7.689 -0.0498  0.0402  0.1847
 2837W        W 3808   4.500   4.022  12.022  0.0163  0.0077 -0.0116
 2838W        W 3809   0.418   0.181   9.958  0.0940 -0.4630  0.2810
 2839W        W 3810   1.173   1.743   3.994 -0.1381 -0.2386  0.1685
 2840W        W 3811   0.490   6.495   0.152 -0.2586 -0.3373  0.2918
 2841W        W 3812   8.223  12.889   9.495  0.0259 -0.0342 -0.0186
 2842W        W 3813   1.931  12.633   5.203 -0.4653  0.1241 -0.1154
 2843W        W 3814   6.138   0.972  12.159 -0.2363 -0.2321 -0.0062
 2844W        W 3815   1.160   2.567   5.282 -0.2002  0.4025  0.0635
 2845W        W 3816  10.977   9.970  12.084  0.2113 -0.3323  0.3768
 2846W        W 3817   7.166  11.181   5.868  0.2755 -0.0235 -0.0349
 2847W        W 3818   6.435   0.304  11.368  0.2027  0.1625 -0.1268
 2848W        W 3819   9.622   8.766   7.503 -0.0269  0.0562  0.2640
 2849W        W 3820  10.424   1.075   1.169  0.0183  0.0456 -0.0970
 2850W        W 3821   9.418  11.226   2.342  0.2634  0.2169  0.0015
 2851W        W 3822  11.040   8.550   5.554 -0.3247  0.2527  0.0484
 2852W        W 3823   4.703   4.738   2.026  0.1047  0.3104  0.0736
 2853W        W 3824   1.327   6.003   9.752  0.0008  0.1668 -0.1022
 2854W        W 3825  11.327  13.471   4.158  0.1026 -0.2737 -0.2237
 2855W        W 3826   1.229   4.409  11.966 -0.1508  0.1309  0.2436
 2856W        W 3827   9.943   8.426   1.829 -0.0451 -0.0706 -0.3133
 2857W        W 3828   3.025   4.757   5.310  0.1908 -0.0840 -0.1669
 2858W        W 3829   9.508   0.166  11.872  0.0367  0.0356  0.3233
 2859W        W 3830   8.582   8.606  12.119  0.1055  0.1193  0.2056
 2860W        W 3831  12.267  11.386   9.324  0.1960  0.1718 -0.0994
 2861W        W 3832   6.502  11.659   3.769  0.2313  0.0415 -0.0542
 2862W        W 3833   5.939   4.612   7.622  0.0542  0.0028 -0.0621
 2863W        W 3834  10.484   1.741  12.859  0.1907 -0.1530 -0.3410
 2864W        W 3835   0.335   7.184   9.402  0.1527 -0.2702  0.1827
 2865W        W 3836   6.506   1.056   0.246  0.1711  0.0223 -0.0217
 2866W        W 3837   7.582  11.268  10.887 -0.0074 -0.1771 -0.3842
 2867W        W 3838   4.024   4.367   1.705  0.0183 -0.2140  0.2562
 2868W        W 3839  10.200   0.973   4.644  0.2622 -0.0549  0.1245
 2869W        W 3840  13.097   5.385  12.245  0.2334  0.2597 -0.0665
 2870W        W 3841   0.461   1.075   2.123 -0.1030  0.0034  0.0538
 2871W        W 3842  10.687   4.884   7.137  0.0185  0.1164 -0.0343
 2872W        W 3843  13.029   3.971   8.741 -0.0909 -0.0635 -0.1900
 2873W        W 3844   0.864   2.628   0.571  0.2439 -0.1371  0.5058
 2874W        W 3845   6.428   9.845   7.710  0.0071 -0.0126 -0.0750
 2875W        W 3846   7.153   7.955  12.357 -0.2384 -0.3529 -0.0693
 2876W        W 3847  13.502  10.649   3.765  0.1446  0.3581 -0.0247
 2877W        W 3848  10.364  13.705  11.359 -0.1747 -0.0830  0.0512
 2878W        W 3849  10.018  13.449   1.921  0.1357  0.0142  0.0650
 2879W        W 3850   5.334   3.538   5.425 -0.2697 -0.1445  0.0408
 2880W        W 3851   0.502   3.419   6.768  0.3796 -0.0192 -0.3229
 2881W        W 3852  10.732   4.859   8.853  0.1511  0.0047  0.0279
 2882W        W 3853  13.401  13.172  12.246  0.1129  0.0497 -0.2390
 2883W        W 3854   3.361   1.395  12.724  0.3158  0.0699  0.1109
 2884W        W 3855  12.060   7.510   3.865 -0.0719 -0.1053 -0.0929
 2885W        W 3856   7.715  11.985  13.434 -0.0472  0.3187 -0.0337
 2886W        W 3857   0.287   6.985   8.468 -0.1222 -0.3216 -0.0224
 2887W        W 3858  13.263   3.240   9.987 -0.0432  0.1579 -0.2305
 2888W        W 3859   5.410   6.217   9.714 -0.2420 -0.0566 -0.1600
 2889W        W 3860   3.762  11.509  13.393  0.1070 -0.2805 -0.0099
 2890W        W 3861  13.646   9.341   5.589 -0.0012 -0.0860  0.1203
 2891W        W 3862   5.576   1.875  10.946  0.0411  0.2629  0.1375
 2892W        W 3863   0.096   0.451   0.017 -0.2515  0.0875  0.0128
 2893W        W 3864   6.753   5.212   7.532 -0.0486 -0.0881 -0.2682
 2894W        W 3865  13.231   4.467   5.598  0.0568  0.2585  0.1352
 2895W        W 3866   5.518   6.758  10.685 -0.3170  0.0892 -0.1457
 2896W        W 3867   3.088   9.717   8.868 -0.1025 -0.1624 -0.0283
 2897W        W 3868  13.006  11.645  11.339 -0.1908  0.1155 -0.0329
 2898W        W 3869   0.512   6.972  11.247 -0.1027  0.0453 -0.0719
 2899W        W 3870  12.813  12.367   2.642  0.0106 -0.0220  0.0239
 2900W        W 3871   6.697   8.769   7.227 -0.0496  0.2162  0.1260
 2901W        W 3872  10.864   6.109   5.471 -0.0972  0.0929 -0.1584
 2902W        W 3873   8.262   6.952   8.189  0.2708  0.0102  0.2807
 2903W        W 3874   5.264  13.111  12.532 -0.0813 -0.1986  0.0500
 2904W        W 3875   2.814  12.057   0.681 -0.2048  0.0418 -0.0118
 2905W        W 3876   6.281   6.034   5.006  0.1172 -0.2073 -0.1790
 2906W        W 3877   4.607  13.452  11.345  0.1731  0.0104  0.0223
 2907W        W 3878   9.690  12.166  12.829  0.1949 -0.1286 -0.0570
 2908W        W 3879   8.883  11.569   0.654  0.0037  0.1282 -0.3611
 2909W        W 3880   0.949  11.167  12.570  0.0952 -0.0962 -0.2569
 2910W        W 3881   9.683   2.904   5.409 -0.0562 -0.1194 -0.2037
 2911W        W 3882   8.492   0.775  12.013 -0.1015 -0.4323  0.1376
 2912W        W 3883   7.193   9.428   7.042 -0.2197  0.0004  0.0926
 2913W        W 3884  11.978  12.758   1.550 -0.1022  0.0171 -0.0870
 2914W        W 3885   3.673  10.738   3.219  0.2396  0.1123  0.3216
 2915W        W 3886   1.255   8.707  13.052  0.2099  0.1781  0.1646
 2916W        W 3887  12.923   3.390   1.745 -0.2058 -0.2973 -0.2383
 2917W        W 3888  12.542   6.384  11.425  0.2127 -0.0068  0.1117
 2918W        W 3889   7.683   3.641  11.425 -0.0248  0.0033  0.1100
 2919W        W 3890   9.296   9.462   0.492  0.2615 -0.2442 -0.1913
 2920W        W 3891   0.066  11.890  10.331  0.1042 -0.0549 -0.0946
 2921W        W 3892   5.198  12.989   3.693  0.1014 -0.4037  0.0223
 2922W        W 3893   0.747   8.537   3.666  0.0652 -0.0098 -0.0483
 2923W        W 3894  10.289   2.740  11.853  0.1614  0.0487  0.0760
 2924W        W 3895   7.377   5.290   4.779 -0.0187 -0.1284 -0.1039
 2925W        W 3896   3.472   1.593  11.220 -0.2014 -0.1833  0.1605
 2926W        W 3897  11.219   5.792  11.267 -0.1137 -0.1350 -0.1675
 2927W        W 3898  13.611   9.639  13.221 -0.0829 -0.1078  0.1947
 2928W        W 3899   9.117   4.042   9.736  0.1078  0.2953  0.2096
 2929W        W 3900   6.179   2.708   6.630  0.1843 -0.1524  0.2397
 2930W        W 3901   3.357   3.706   7.514 -0.0355 -0.1710 -0.0484
 2931W        W 3902   4.662   8.648   3.181  0.0897 -0.0266  0.3084
 2932W        W 3903  13.480   3.650   4.981 -0.0129  0.3559 -0.1420
 2933W        W 3904   1.641  13.510   7.167 -0.1066 -0.0363 -0.0153
 2934W        W 3905  13.289   5.860  10.266 -0.1343  0.2104 -0.0874
 2935W        W 3906   0.978   8.981   4.920 -0.1113  0.2855 -0.2398
 2936W        W 3907   8.657   1.493  10.110  0.0168 -0.1184  0.1491
 2937W        W 3908   9.418   6.748  12.566  0.1042  0.2159 -0.2548
 2938W        W 3909   4.454   3.299   7.694 -0.1259 -0.1110 -0.2443
 2939W        W 3910   1.618   6.327  11.106  0.0571 -0.2038  0.4271
 2940W        W 3911   0.614   4.893   1.674  0.0380  0.2027  0.2644
 2941W        W 3912   6.951   3.150   1.668 -0.0258  0.2801  0.3912
 2942W        W 3913   1.375   6.232  13.676 -0.2239  0.1905 -0.2776
 2943W        W 3914   0.209   2.802   3.504  0.0503 -0.0036 -0.1838
 2944W        W 3915  10.339   4.052   8.900  0.0152  0.2258 -0.1527
 2945W        W 3916   4.971   0.812   3.039  0.0940  0.2828  0.1053
 2946W        W 3917   6.981   1.900   2.545  0.0706  0.0902 -0.0011
 2947W        W 3918   6.198   6.711   3.926  0.2417  0.1271 -0.2683
 2948W        W 3919   8.695  12.022  11.032  0.1168  0.0507  0.2697
 2949W        W 3920   0.314   9.542   5.908 -0.3128 -0.3657  0.1886
 2950W        W 3921   4.483   5.210   9.332  0.0769  0.1695  0.1899
 2951W        W 3922   1.182   8.435  11.851  0.0391 -0.1393  0.1612
 2952W        W 3923   4.730   2.026  12.214 -0.2073 -0.0697 -0.0075
 2953W        W 3924  11.953   1.459  13.025  0.0879  0.1032  0.2553
 2954W        W 3925  11.088   5.225   5.573  0.0328 -0.0563  0.2387
 2955W        W 3926   8.666   6.687   5.476 -0.2477 -0.1127  0.5346
 2956W        W 3927   7.973   7.151  11.011  0.1597  0.0195  0.1630
 2957W        W 3928  10.814  10.458   6.665 -0.2329  0.0887  0.2274
 2958W        W 3929   2.674  11.731  11.591 -0.1051  0.5588  0.2535
 2959W        W 3930   5.636   0.734   0.723  0.1846 -0.2165  0.3462
 2960W        W 3931   9.144  12.234  13.614 -0.0291  0.2286 -0.0502
 2961W        W 3932   2.725  12.982   2.115 -0.3707  0.0525  0.1698
 2962W        W 3933   7.581   9.428   1.043  0.1727  0.3070 -0.1371
 2963W        W 3934   2.967   4.555   2.375  0.1365  0.4652  0.0549
 2964W        W 3935   9.110  10.644  11.967 -0.1591  0.1793  0.1262
 2965W        W 3936   8.443   3.628   5.741 -0.1567  0.0493 -0.1683
 2966W        W 3937   9.154   0.488   4.355 -0.4127  0.0219 -0.0615
 2967W        W 3938   5.114   0.177  12.731 -0.0231 -0.3231  0.1178
 2968W        W 3939   5.353  13.370   8.633  0.0230  0.4777 -0.2007
 2969W        W 3940   8.404   7.532   9.484  0.0756 -0.1241  0.0393
 2970W        W 3941   2.725   1.072   3.559 -0.0862  0.3133 -0.1361
 2971W        W 3942   6.569  13.675   0.892 -0.1939  0.3492 -0.2431
 2972W        W 3943   0.866   1.140   3.488 -0.1421  0.1338 -0.0937
 2973W        W 3944   3.662   2.747  12.031 -0.1343  0.0598  0.1177
 2974W        W 3945  13.367   7.617   7.502  0.0465 -0.2798  0.2405
 2975W        W 3946   8.210   5.064   2.947  0.0169  0.1219  0.0086
 2976W        W 3947  11.493  11.742   4.655 -0.0938  0.0519  0.1769
 2977W        W 3948   6.109   2.568   8.239 -0.0361 -0.1144 -0.0676
 2978W        W 3949  10.751   5.814   0.697 -0.1018  0.0114 -0.3616
 2979W        W 3950   4.556   9.979   1.327  0.1019 -0.2576 -0.0968
 2980W        W 3951   8.867  12.382   5.558  0.1321 -0.1219 -0.3124
 2981W        W 3952   8.915  11.280   7.752 -0.0227  0.3218 -0.2887
 2982W        W 3953   3.173   1.586   8.626 -0.0568 -0.0035 -0.0746
 2983W        W 3954   3.384   1.875   5.008  0.0135 -0.1285  0.4612
 2984W        W 3955  11.714   1.855   0.099  0.5167 -0.3062 -0.2576
 2985W        W 3956   2.042   2.321   9.868  0.0952 -0.2643 -0.1958
 2986W        W 3957  10.307  10.180  11.497  0.1422 -0.1605  0.1825
 2987W        W 3958   8.130   1.663  12.641  0.0206 -0.1696  0.0927
 2988W        W 3959  12.417  12.989  11.457 -0.4133 -0.0220 -0.4110
 2989W        W 3960   4.939   9.646   3.919  0.2126 -0.0363 -0.0156
 2990W        W 3961   1.896   9.901   5.506 -0.0648 -0.1268  0.0133
 2991W        W 3962   9.623   3.290   2.454  0.1211 -0.0743 -0.1325
 2992W        W 3963   3.161   0.081   5.796  0.2806 -0.1618  0.1334
 2993W        W 3964  10.594   5.704  11.154 -0.1780  0.1066 -0.1987
 2994W        W 3965  12.631   8.668   8.955 -0.1695  0.2607 -0.0466
 2995W        W 3966   7.880   6.885   4.516  0.1977 -0.0349 -0.0323
 2996W        W 3967   5.598  12.627   9.153 -0.0634  0.0469 -0.0198
 2997W        W 3968   8.881   9.560   2.768 -0.1449  0.2723 -0.0845
 2998W        W 3969   9.449   2.960   8.192  0.0044  0.1518  0.0358
 2999W        W 3970   5.136   0.282   7.550  0.0931 -0.0276  0.0534
 3000W        W 3971   3.407   2.040  11.982 -0.0723  0.0088 -0.1107
 3001W        W 3972   2.044  10.125  10.489  0.0819 -0.1041 -0.1453
 3002W        W 3973   1.692   4.248  12.131 -0.1395  0.0994 -0.0905
 3003W        W 3974  13.639  11.854  13.751  0.2906 -0.1956  0.2322
 3004W        W 3975   7.262  12.092   3.277  0.1471  0.1585 -0.0369
 3005W        W 3976  10.608   0.857   8.048 -0.0221 -0.2665 -0.1813
 3006W        W 3977   4.142   6.827   5.191 -0.1806 -0.1419 -0.0571
 3007W        W 3978   2.419   4.101   6.817  0.1085  0.3551 -0.0380
 3008W        W 3979   3.663   5.172   2.720  0.0910 -0.4609 -0.0866
 3009W        W 3980   7.470  13.409   6.750  0.1575  0.1952 -0.1782
 3010W        W 3981   0.667  11.163   1.941 -0.1140 -0.1399  0.2069
 3011W        W 3982   6.426   7.211  11.134  0.1693  0.0155 -0.0901
 3012W        W 3983  12.912  13.865  13.448  0.0030  0.1092 -0.1303
 3013W        W 3984  11.897   8.738   2.439 -0.1109  0.1031  0.2399
 3014W        W 3985  11.808   6.039  11.950 -0.1804 -0.1431 -0.1892
 3015W        W 3986   0.578   0.865   6.507  0.1272 -0.0315 -0.2130
 3016W        W 3987  12.612  13.158  13.606  0.3759 -0.0033  0.1095
 3017W        W 3988  12.288   5.276   7.419  0.0655  0.1296  0.3313
 3018W        W 3989   3.246   0.413   7.757 -0.1968 -0.2999 -0.3181
 3019W        W 3990   0.093  12.199   1.755  0.2878  0.0599 -0.0507
 3020W        W 3991   5.195   6.739   8.478  0.1546  0.1028 -0.3285
 3021W        W 3992   2.417   6.371   4.072 -0.0820 -0.0399 -0.2728
 3022W        W 3993   3.147   0.115   8.109  0.1467 -0.0355  0.1395
 3023W        W 3994   1.885  11.702  11.662  0.2016 -0.4454 -0.0175
 3024W        W 3995  12.399   3.215  11.789 -0.1162 -0.1167  0.4074
 3025W        W 3996   5.406   5.240  10.203 -0.2895  0.1301  0.4278
 3026W        W 3997   6.400  13.478  13.858  0.0115 -0.1636 -0.1081
 3027W        W 3998   5.991   1.647   5.927 -0.0341 -0.1901  0.0948
 3028W        W 3999   5.932   4.879   6.598  0.1725  0.0220 -0.2923
 3029W        W 4000   5.427  11.615   9.983  0.2171 -0.2337  0.0488
 3030W        W 4001   9.584   9.232   7.826 -0.1650 -0.2014 -0.1874
 3031W        W 4002  10.089  12.124   3.996  0.0730 -0.1635 -0.1682
 3032W        W 4003  11.408   5.556   5.807  0.0362  0.1921  0.1266
 3033W        W 4004   6.520  11.700  12.479  0.0276  0.1463  0.1585
 3034W        W 4005   3.835   8.626   4.899 -0.1097 -0.1281  0.1823
 3035W        W 4006   0.794  13.524   9.492 -0.3377  0.0647 -0.3061
 3036W        W 4007   8.489   7.550   1.197 -0.2134  0.0330  0.0134
 3037W        W 4008  13.097   7.044   4.016 -0.2166 -0.1757 -0.2719
 3038W        W 4009   2.941   2.114   1.923  0.2479 -0.2039  0.0055
 3039W        W 4010   0.484   1.759   6.250 -0.0863 -0.0438 -0.0505
 3040W        W 4011  11.166   0.622  13.522  0.0381 -0.2766 -0.1453
 3041W        W 4012   7.412   1.215   9.414  0.1376  0.1060  0.1950
 3042W        W 4013  13.397   7.332   5.343  0.1589  0.0669  0.0047
 3043W        W 4014   4.697   8.343  10.656 -0.2190 -0.2498 -0.0589
 3044W        W 4015   4.704   9.509  10.808 -0.0420  0.2841  0.1349
 3045W        W 4016  11.163  13.343  11.693 -0.0399  0.0401  0.0478
 3046W        W 4017  11.330   9.706  11.295  0.0380 -0.4058  0.1465
 3047W        W 4018   5.714   3.318  11.351 -0.0868 -0.1798  0.3890
 3048W        W 4019   9.034   8.239   1.390 -0.0278  0.2956  0.2497
 3049W        W 4020   0.847   8.652   2.785  0.0076  0.1469  0.3538
 3050W        W 4021   1.145   9.034   9.981 -0.1002  0.4324  0.2182
 3051W        W 4022   8.694   9.590   8.203  0.1514  0.1729 -0.0422
 3052W        W 4023   8.663   5.842   4.278  0.1053 -0.0498 -0.0740
 3053W        W 4024   6.367   8.113  10.005 -0.0897 -0.2154 -0.0544
 3054W        W 4025   6.861   3.946  12.377 -0.0498 -0.1338  0.0674
 3055W        W 4026  10.553  12.100   2.647  0.2479  0.3638  0.0194
 3056W        W 4027  12.034   9.318   0.632  0.1211 -0.1688  0.1775
 3057W        W 4028  11.616   6.542   5.974 -0.0709 -0.3693  0.0400
 3058W        W 4029   9.749   1.887  11.425 -0.3185 -0.0952 -0.1376
 3059W        W 4030   7.975   0.326  10.642  0.2243  0.2118  0.0652
 3060W        W 4031   0.593   7.450   7.751  0.0109 -0.1453 -0.2338
 3061W        W 4032   6.656   8.562  13.538  0.0266  0.1032  0.2098
 3062W        W 4033   6.720  11.536   8.538 -0.0429  0.0512 -0.0819
 3063W        W 4034   4.434   2.657  12.685  0.2286 -0.1463  0.1001
 3064W        W 4035   4.822   2.080   3.359 -0.3014  0.1809 -0.1113
 3065W        W 4036   9.540   7.261   8.288  0.2193 -0.2729  0.0795
 3066W        W 4037  13.506   8.489   8.994 -0.0101  0.2840 -0.0819
 3067W        W 4038   2.184   3.435   6.385  0.1922 -0.0495 -0.1443
 3068W        W 4039  11.588   8.291   9.540 -0.2351  0.3430  0.1397
 3069W        W 4040   2.019   9.695  12.873 -0.1339 -0.4360  0.2148
 3070W        W 4041   7.024  10.938  11.225  0.0932  0.0754  0.1182
 3071W        W 4042  10.197   1.530   9.049  0.1646  0.1647  0.0486
 3072W        W 4043   6.548   3.193   3.838 -0.4090  0.2047  0.2852
 3073W        W 4044   3.874   7.021   8.639 -0.0078  0.2459 -0.1319
 3074W        W 4045  10.473   0.752   3.203  0.2190  0.0629  0.1112
 3075W        W 4046   5.155   0.067   0.373  0.0690 -0.2078 -0.2089
 3076W        W 4047   6.489   9.689  11.247  0.0602  0.0552 -0.0887
 3077W        W 4048   1.087   4.154   4.534  0.1756  0.2498 -0.1520
 3078W        W 4049   4.033   3.244   7.933 -0.0345 -0.1652 -0.0391
 3079W        W 4050  13.601   4.507   9.035 -0.1534  0.0446  0.1051
 3080W        W 4051   2.767  12.525  10.076 -0.0884  0.1579  0.0246
 3081W        W 4052   1.184   4.751   3.020  0.0959  0.0996 -0.0447
 3082W        W 4053  11.774  11.243   4.474 -0.1830 -0.1577 -0.0366
 3083W        W 4054  11.402  12.801   2.823 -0.3417 -0.0660  0.0071
 3084W        W 4055  10.357   7.898  12.422 -0.0654 -0.0698  0.0385
 3085W        W 4056  12.802   4.170  11.665  0.0560  0.1707 -0.1142
 3086W        W 4057  10.649  11.210   3.153 -0.0032  0.0648  0.1898
 3087W        W 4058   8.207  13.169   9.074  0.0938  0.1744 -0.2204
 3088W        W 4059   5.063   4.434   5.634 -0.3427 -0.4176 -0.2166
 3089W        W 4060  13.348   4.658   0.747 -0.2082  0.2974 -0.1370
 3090W        W 4061  13.825   8.794   9.917  0.0750  0.3302  0.3668
 3091W        W 4062  12.757   8.093  12.622  0.0841  0.3055 -0.3432
 3092W        W 4063  11.035   1.633   3.486 -0.1381 -0.0074  0.2925
 3093W        W 4064   3.272   9.317  10.834  0.2944 -0.0475 -0.4136
 3094W        W 4065  10.443  12.477  13.314 -0.2228 -0.1756  0.0867
 3095W        W 4066   2.133   1.976   8.447  0.0011 -0.0076  0.2771
 3096W        W 4067  12.615   1.117  10.493  0.3590  0.0936 -0.2799
 3097W        W 4068   5.024   5.720  11.748 -0.2242 -0.2078  0.5312
 3098W        W 4069   0.809   6.243  11.690  0.1037 -0.0853  0.1316
 3099W        W 4070  11.298   6.514   3.565 -0.1970 -0.1864 -0.0108
 3100W        W 4071   9.175  13.111   4.050 -0.1914 -0.6231  0.0688
 3101W        W 4072   1.935   1.048  10.344  0.1396  0.1564 -0.1628
 3102W        W 4073   5.318   8.190  12.226  0.3255  0.0202  0.4134
 3103W        W 4074   5.962   1.009  10.761  0.2276 -0.1848  0.0594
 3104W        W 4075   4.270  12.257   6.936  0.3897  0.1081  0.4589
 3105W        W 4076  13.596  11.464  11.617 -0.1155 -0.2962 -0.1473
 3106W        W 4077   2.428  13.756  12.385 -0.0625 -0.0993 -0.2578
 3107W        W 4078  13.178   3.029   6.102 -0.0666 -0.1268  0.2146
 3108W        W 4079  11.927   0.137   0.574  0.3293  0.0287 -0.1657
 3109W        W 4080   0.317  12.213   1.147 -0.1604 -0.1648  0.0119
 3110W        W 4081   4.515  13.005   1.059  0.0685  0.2409  0.0078
 3111W        W 4082  11.951   8.834   0.933 -0.0256  0.0888  0.0325
 3112W        W 4083   3.241   0.585   9.697  0.3411  0.0234 -0.2050
 3113W        W 4084   6.324   9.608  11.724 -0.0136 -0.0067  0.2055
 3114W        W 4085  12.149   5.955  12.471 -0.1389  0.3137  0.0271
 3115W        W 4086   0.019   5.395  13.424 -0.3329  0.0823  0.0787
 3116W        W 4087   9.638   7.997   5.816  0.0687  0.0611  0.0103
 3117W        W 4088   9.074   1.375   2.132 -0.0196 -0.3454  0.1093
 3118W        W 4089  10.636  10.590  11.665  0.4216 -0.2742 -0.2960
 3119W        W 4090   0.200   1.905   0.429 -0.0065  0.2235 -0.0768
 3120W        W 4091   6.662   5.047   3.286 -0.0016 -0.1378 -0.1209
 3121W        W 4092  11.434  13.272   2.563  0.0358  0.2965 -0.4326
 3122W        W 4093   6.991   2.402  11.852 -0.0596  0.0333 -0.1439
 3123W        W 4094   7.646  13.122   3.156 -0.2458  0.0551  0.0912
 3124W        W 4095  10.912   0.948   9.058 -0.3259 -0.0167  0.0799
 3125W        W 4096   0.601   0.578   9.125  0.2320  0.2223  0.1737
 3126W        W 4097   7.135   8.310   8.491 -0.0984 -0.0833  0.0144
 3127W        W 4098   9.433   7.237   6.034  0.0081  0.0097 -0.0391
 3128W        W 4099   6.172  11.820  11.731 -0.1911  0.5975  0.0438
 3129W        W 4100   7.722   8.157   5.788 -0.0293 -0.0824 -0.1925
 3130W        W 4101   3.777   2.428  11.356 -0.2549 -0.2665 -0.1204
 3131W        W 4102   6.288   1.092   8.680 -0.0387 -0.1367  0.0316
 3132W        W 4103   5.924  10.911  10.837 -0.1150  0.1734  0.1228
 3133W        W 4104   6.250   6.797   6.991 -0.2074 -0.0078 -0.1651
 3134W        W 4105  10.833   8.545  12.959 -0.0011 -0.2085  0.2803
 3135W        W 4106   9.967  12.442   1.661 -0.0941  0.1511 -0.0903
 3136W        W 4107   6.760   5.829   5.079 -0.0449 -0.1459 -0.0897
 3137W        W 4108  13.839   5.863  11.742 -0.4090  0.0707 -0.0840
 3138W        W 4109  12.293   8.328  12.547 -0.2172  0.0651  0.1394
 3139W        W 4110   5.358   9.532   0.613 -0.2738  0.0103  0.3062
 3140W        W 4111   4.863  11.558  11.894  0.0636  0.0006 -0.1080
 3141W        W 4112   7.889  13.872   4.895 -0.1520  0.1293 -0.6288
 3142W        W 4113   8.782   3.109   1.756 -0.1406  0.1311 -0.1965
 3143W        W 4114   8.603  12.250  11.731 -0.0562  0.3386  0.0162
 3144W        W 4115   4.883   6.829   8.901 -0.1978 -0.1499  0.0908
 3145W        W 4116  10.576   9.422   3.449 -0.0730  0.2108 -0.2394
 3146W        W 4117   1.932   0.945   0.396 -0.1830  0.1861  0.2785
 3147W        W 4118   8.820   4.783   6.670 -0.1890 -0.0591 -0.1460
 3148W        W 4119   0.091   3.811  13.416  0.1391 -0.0871  0.0979
 3149W        W 4120   6.063  12.966   1.719  0.0125  0.1746 -0.1055
 3150W        W 4121   4.689  10.231  12.604 -0.1468 -0.3816 -0.3558
 3151W        W 4122  13.423  11.559   8.653  0.2634 -0.0794  0.1890
 3152W        W 4123   2.248   8.515   2.140 -0.1548 -0.0048  0.2077
 3153W        W 4124  10.872   3.986   1.637 -0.2175 -0.2004 -0.0443
 3154W        W 4125   2.128  12.410   5.645  0.5162 -0.3094 -0.2256
 3155W        W 4126   0.805   1.709   3.693 -0.3314  0.4254  0.0119
 3156W        W 4127   3.873   5.490  10.005 -0.2659  0.0602  0.0384
 3157W        W 4128   3.674  13.342   8.457 -0.0241  0.0319 -0.0719
 3158W        W 4129  12.248  12.422   6.357 -0.1273 -0.1585  0.0815
 3159W        W 4130  10.890   1.892   9.423 -0.0483 -0.0344  0.0391
 3160W        W 4131   5.355  13.748  13.134 -0.4084  0.2952  0.1872
 3161W        W 4132  12.429   5.139   2.055 -0.0270 -0.1879 -0.1187
 3162W        W 4133   0.513   5.071   7.545 -0.0199  0.2150  0.2549
 3163W        W 4134   8.200   4.636   6.042 -0.0697  0.0794  0.2714
 3164W        W 4135   2.623   7.563  10.839  0.2705  0.1856  0.0496
 3165W        W 4136   9.893   5.443  13.382 -0.3142 -0.1111  0.3710
 3166W        W 4137   0.608  12.407   6.963  0.1005 -0.2161 -0.3032
 3167W        W 4138   5.437   5.363   4.165 -0.1956  0.2305  0.0917
 3168W        W 4139   5.901   9.500   6.636  0.0234 -0.0821  0.0384
 3169W        W 4140  12.296   4.263   6.081 -0.0562 -0.2349  0.3468
 3170W        W 4141  13.756  11.240   9.409 -0.2674  0.1308  0.0017
 3171W        W 4142   6.451   1.483  12.171 -0.1499 -0.1801  0.2931
 3172W        W 4143   9.991  12.002   1.399 -0.2561 -0.0552 -0.0051
 3173W        W 4144   4.410   6.956   1.695 -0.1940 -0.0362 -0.1562
 3174W        W 4145   3.573   1.337   5.250  0.1585  0.0552  0.0342
 3175W        W 4146   7.604  10.915   6.466  0.2120  0.2349  0.1364
 3176W        W 4147   1.919   5.814   3.530  0.1045  0.1830 -0.0452
 3177W        W 4148   5.412   8.231  13.821  0.1577  0.0681 -0.2162
 3178W        W 4149   3.253   7.025   7.232  0.0139  0.1093 -0.4502
 3179W        W 4150  11.484   0.158   0.846  0.0944 -0.1838 -0.1438
 3180W        W 4151   3.113   5.766   3.672 -0.2185  0.1074  0.0406
 3181W        W 4152  11.757   0.268  12.870 -0.3619  0.1471  0.5531
 3182W        W 4153  11.769   2.489  13.738  0.3129  0.0222 -0.1069
 3183W        W 4154  13.374  11.952  11.636  0.3257  0.3201 -0.1577
 3184W        W 4155   6.983   0.263   0.421 -0.0273 -0.0384  0.1783
 3185W        W 4156   4.030   0.595   1.893  0.1632 -0.4287 -0.1617
 3186W        W 4157   6.361   8.130   8.037 -0.1704 -0.1102 -0.3615
 3187W        W 4158   3.563   6.178   7.001  0.1000 -0.1614 -0.0091
 3188W        W 4159  10.480   2.995  12.885 -0.0309  0.3038 -0.2891
 3189W        W 4160   1.127   4.513  13.387  0.1413 -0.0742  0.1850
 3190W        W 4161   9.515  10.398   7.030 -0.0268  0.0616 -0.0447
 3191W        W 4162   6.612  10.903   2.218  0.0664 -0.2664 -0.2226
 3192W        W 4163   0.919  10.269   0.180  0.1064  0.0567 -0.1197
 3193W        W 4164   6.374  10.458   8.409 -0.0839  0.4583 -0.2401
 3194W        W 4165  11.684   9.028   9.726  0.1858 -0.0971  0.4591
 3195W        W 4166   7.766   1.174   9.076  0.1440 -0.3397  0.0582
 3196W        W 4167  12.543   9.976   5.665 -0.0134  0.1186  0.0064
 3197W        W 4168   1.450   2.986  13.268 -0.3396 -0.2344 -0.2408
 3198W        W 4169   4.918   7.912   4.896 -0.3527  0.1401  0.3935
 3199W        W 4170   2.723   9.351   1.152 -0.1707  0.2264  0.0531
 3200W        W 4171   8.408  10.853   7.034 -0.1306 -0.2105 -0.0254
 3201W        W 4172   1.861   3.313   4.309  0.1015  0.3789 -0.1706
 3202W        W 4173   7.643   2.434   8.647 -0.0561 -0.0785  0.2625
 3203W        W 4174   4.401   9.589   3.983 -0.2276 -0.1971  0.1220
 3204W        W 4175   4.111  10.031   0.966 -0.2140  0.0809  0.0687
 3205W        W 4176   5.102  12.176   1.308 -0.3037 -0.0633  0.1333
 3206W        W 4177   1.162  13.753  10.277 -0.3255  0.2526 -0.4065
 3207W        W 4178  12.277  10.287   7.924  0.1841 -0.2156 -0.0690
 3208W        W 4179   1.784   2.411   9.420 -0.1841 -0.0955  0.0109
 3209W        W 4180   1.851  10.669  12.458 -0.1690  0.0451  0.0354
 3210W        W 4181   3.648   4.392   8.219 -0.0617  0.0811 -0.0525
 3211W        W 4182  13.572   8.926   8.725 -0.1208 -0.2361  0.0025
 3212W        W 4183  10.142   1.630  11.003  0.2517  0.3850 -0.1439
 3213W        W 4184   3.431  10.057   4.456  0.4177  0.1290 -0.1858
 3214W        W 4185   5.237   9.220   0.254  0.0424  0.3294 -0.2096
 3215W        W 4186   7.576   9.524   8.779  0.0574 -0.0209 -0.0720
 3216W        W 4187   8.910   7.790   5.454  0.1120  0.1484 -0.2064
 3217W        W 4188   5.450  13.442  11.374 -0.0096  0.0739 -0.1000
 3218W        W 4189  12.738  11.150   0.782 -0.0305  0.0731  0.1341
 3219W        W 4190   6.120   3.801   0.712  0.2049  0.2908 -0.0192
 3220W        W 4191  11.558   0.128   6.880 -0.0738 -0.0166  0.2134
 3221W        W 4192   2.193  10.166   5.849  0.0254  0.0795  0.0158
 3222W        W 4193   6.211   0.417   9.448 -0.1909  0.1376  0.1878
 3223W        W 4194   7.845   7.861   0.058  0.3043 -0.1399 -0.2690
 3224W        W 4195   1.461   0.693  11.650 -0.2857  0.2305  0.1492
 3225W        W 4196   6.079  12.942  13.764  0.1461  0.1747 -0.2416
 3226W        W 4197   4.351   2.908   5.453 -0.1185 -0.1635  0.1520
 3227W        W 4198   0.934  12.851   1.119 -0.0719  0.1766  0.2837
 3228W        W 4199  13.459  12.977   6.932  0.2339  0.0891  0.0350
 3229W        W 4200   0.724   8.625  11.959 -0.2848 -0.0461 -0.3123
 3230W        W 4201   0.425  10.027  10.722 -0.3884 -0.1526  0.0284
 3231W        W 4202   2.383   9.460   0.362  0.1715 -0.1799  0.0009
 3232W        W 4203  12.086   7.555  10.323 -0.1025 -0.3041 -0.4399
 3233W        W 4204   9.740   8.303   4.437  0.3979  0.0356  0.0908
 3234W        W 4205  13.550   9.062   4.842 -0.0909  0.3431 -0.0562
 3235W        W 4206   0.616  11.697   4.721 -0.0554 -0.1320  0.1052
 3236W        W 4207   9.031   3.876   6.783 -0.0285 -0.0669  0.1048
 3237W        W 4208  12.286   4.452   3.195  0.1644  0.0701  0.0395
 3238W        W 4209  11.805  13.154   8.482  0.0124  0.3184  0.2507
 3239W        W 4210  11.935   2.459   1.517  0.0055 -0.3702  0.2560
 3240W        W 4211   2.701   3.839  11.941 -0.0533 -0.0389  0.0014
 3241W        W 4212   9.655   1.061   7.064 -0.1696 -0.1308  0.1180
 3242W        W 4213   8.387   1.423   6.032 -0.0830  0.1745 -0.0136
 3243W        W 4214   5.516  13.188   4.477 -0.2773  0.0854  0.2266
 3244W        W 4215  12.283   6.842   3.043 -0.0812  0.4324  0.1655
 3245W        W 4216   7.638   5.819  10.837 -0.2229 -0.2389  0.0220
 3246W        W 4217  11.744   3.144   2.473 -0.0243 -0.2054 -0.1014
 3247W        W 4218   3.441   0.614  11.388 -0.1495  0.0574 -0.0020
 3248W        W 4219   7.405   5.242   0.129  0.1858 -0.0416  0.1234
 3249W        W 4220   9.182   6.021  13.153 -0.2878  0.0148 -0.1332
 3250W        W 4221   3.982   4.748   2.623 -0.0700  0.1015 -0.2474
 3251W        W 4222   8.937  11.657   1.272  0.0824 -0.1747 -0.0031
 3252W        W 4223   5.145   0.215   7.057 -0.1494  0.0241 -0.0315
 3253W        W 4224   1.129   0.894   9.413 -0.2163 -0.1673 -0.0449
 3254W        W 4225  11.834  12.484   2.601  0.1188 -0.1647 -0.3298
 3255W        W 4226   5.751  12.565  10.654 -0.1017  0.2300  0.1857
 3256W        W 4227   0.524   4.502   8.748  0.0778 -0.1579  0.3240
 3257W        W 4228   7.434   0.433  11.899 -0.0499 -0.1725  0.0439
 3258W        W 4229   4.541   2.390   6.756  0.1234  0.1476  0.0779
 3259W        W 4230   4.511  13.045   7.399 -0.0227 -0.0096  0.0788
 3260W        W 4231   0.058   9.880   2.595 -0.2316  0.2325 -0.0360
 3261W        W 4232   8.186  10.222   0.611 -0.1455 -0.1818 -0.2497
 3262W        W 4233  13.380  10.590  13.493  0.2158 -0.0216  0.0662
 3263W        W 4234   0.938  11.681   0.226 -0.0734 -0.0486 -0.0000
 3264W        W 4235  10.777   3.497   0.132 -0.1587  0.1731  0.2112
 3265W        W 4236   8.108  13.287  10.479 -0.1368  0.0116 -0.3552
 3266W        W 4237  12.994   7.158  10.414  0.4603 -0.3037  0.3799
 3267W        W 4238   3.373   7.225   0.310  0.1905 -0.1143 -0.3309
 3268W        W 4239  13.798  10.331   0.579  0.0797 -0.0965 -0.0149
 3269W        W 4240  13.396  10.164   3.307  0.0937 -0.3211 -0.0523
 3270W        W 4241   5.839  12.065  12.711 -0.0037 -0.0532  0.1739
 3271W        W 4242  11.821   7.010   5.853  0.1535 -0.0418  0.2712
 3272W        W 4243  11.483   2.379   5.038  0.2420  0.1381  0.2582
 3273W        W 4244  10.418  12.592  10.841 -0.0229 -0.0227  0.2457
 3274W        W 4245   4.303   8.943   0.536  0.0190 -0.0792 -0.1426
 3275W        W 4246   5.401   6.507   5.189 -0.0630  0.0722 -0.0235
 3276W        W 4247   6.792  10.886   4.158 -0.3013  0.2525 -0.1822
 3277W        W 4248  13.301   9.867  12.083  0.1948  0.0923  0.1224
 3278W        W 4249   6.030   9.350  10.987  0.0005  0.2242 -0.1929
 3279W        W 4250   2.680   6.649   1.718 -0.1215  0.3606  0.1332
 3280W        W 4251   1.282   1.865   1.712 -0.2957  0.1764 -0.1276
 3281W        W 4252  11.808   0.886   9.824 -0.3829 -0.4226  0.0281
 3282W        W 4253   2.551   0.566   2.912  0.1074  0.0554  0.1605
 3283W        W 4254   1.038   6.823  13.303 -0.0429  0.0502  0.2746
 3284W        W 4255  11.301   3.047  10.901 -0.2371  0.1219  0.1865
 3285W        W 4256   1.733  10.723   1.862 -0.0344 -0.0315  0.0536
 3286W        W 4257   3.076   1.494   6.624  0.0884  0.1271  0.3482
 3287W        W 4258   5.269   2.751   9.579 -0.2014 -0.4569  0.1509
 3288W        W 4259   4.085   1.570   8.366 -0.0565  0.3034  0.2626
 3289W        W 4260   4.450   0.328   1.934 -0.1827 -0.2100  0.3092
 3290W        W 4261  10.749   1.603  12.440 -0.1267 -0.2021  0.2252
 3291W        W 4262  12.402   9.361   2.906  0.0825  0.5796  0.1074
 3292W        W 4263   0.973   7.189   0.377 -0.1383 -0.2606  0.0111
 3293W        W 4264   5.922  12.697  11.733 -0.2861  0.0426  0.1638
 3294W        W 4265   7.926   3.881   6.652 -0.0077  0.2292  0.0040
 3295W        W 4266   8.088   5.429   0.641 -0.1540 -0.2406 -0.0680
 3296W        W 4267   5.613  11.457   7.701 -0.3496 -0.1302  0.1202
 3297W        W 4268   5.759   3.539   0.946  0.0158  0.1879  0.1748
 3298W        W 4269   1.108   8.080  11.464 -0.0302 -0.0076 -0.0141
 3299W        W 4270  13.689   7.381  13.638 -0.0810 -0.1539  0.1871
 3300W        W 4271  13.512   3.708   2.994 -0.0664 -0.3215  0.2620
 3301W        W 4272  10.063   4.977   5.797 -0.0597  0.1285 -0.2396
 3302W        W 4273   5.633   3.028   0.081  0.2950 -0.1087 -0.3292
 3303W        W 4274  12.657  10.862   9.538 -0.0880  0.0940 -0.1504
 3304W        W 4275   8.382   8.801  11.287 -0.0570  0.0538 -0.1515
 3305W        W 4276  11.647   2.065   4.584  0.3292  0.1695 -0.1183
 3306W        W 4277  13.009   0.288   7.781 -0.2344  0.2411 -0.2005
 3307W        W 4278   7.932  11.639  13.139  0.1978 -0.0536  0.2525
 3308W        W 4279   4.835   1.922  10.759 -0.1585  0.3555 -0.0240
 3309W        W 4280  12.384   1.529  11.304  0.1079  0.0512 -0.1907
 3310W        W 4281  13.121   8.706   7.078  0.3058 -0.0066 -0.0712
 3311W        W 4282   1.622   3.513   2.940 -0.0508 -0.0129  0.0036
 3312W        W 4283   5.591  12.584   2.543  0.0325  0.2809  0.1647
 3313W        W 4284   8.428  11.545   6.431 -0.0910  0.0354 -0.0810
 3314W        W 4285  10.461   9.217   7.217  0.0327 -0.1028 -0.0641
 3315W        W 4286   7.347   3.856  13.756  0.1307  0.1222  0.1689
 3316W        W 4287   7.531   3.261   5.775 -0.6281 -0.3011 -0.1696
 3317W        W 4288   0.013   8.729  13.114  0.0884 -0.1165 -0.2311
 3318W        W 4289  13.740   9.678   6.031  0.3975 -0.0844 -0.0960
 3319W        W 4290   8.552   9.280   3.391  0.3374  0.0673 -0.2320
 3320W        W 4291  11.613   6.027   3.541  0.2234  0.4058 -0.2032
 3321W        W 4292   6.930  11.075   0.833  0.2121  0.1316  0.0134
 3322W        W 4293   0.888   5.169   4.288 -0.0657  0.2816 -0.2098
 3323W        W 4294   1.460  11.248   7.604 -0.2918 -0.1887  0.1718
 3324W        W 4295   9.617   4.334   0.209  0.1044  0.2226  0.0218
 3325W        W 4296  13.353  11.475  13.908  0.0061  0.0413 -0.0691
 3326W        W 4297   3.394   1.153  13.167 -0.0216 -0.0883 -0.0965
 3327W        W 4298   8.128   1.494   3.137  0.0617  0.0267  0.3263
 3328W        W 4299  13.378   7.596   7.002  0.0356 -0.0883  0.3120
 3329W        W 4300   2.526   5.608   6.235  0.0888 -0.1952 -0.1820
 3330W        W 4301   5.011   9.151   4.142  0.0894  0.2622  0.3026
 3331W        W 4302   0.695   5.515   3.998 -0.1531  0.2308 -0.2226
 3332W        W 4303   7.713   7.133   3.649 -0.0370  0.0721 -0.1285
 3333W        W 4304  11.562   5.665  12.758 -0.0147  0.0647 -0.2042
 3334W        W 4305  12.985   5.855  11.966 -0.0599 -0.1764 -0.0185
 3335W        W 4306   5.209   7.924  11.393  0.0582 -0.2483 -0.0973
 3336W        W 4307   5.544   0.104   0.610  0.1571 -0.2341  0.1221
 3337W        W 4308   2.134  10.060   8.156  0.1077 -0.2672  0.1495
 3338W        W 4309   4.914   8.418  13.760 -0.0245 -0.1000 -0.2469
 3339W        W 4310   8.758   3.329   8.659 -0.1832 -0.2114 -0.1453
 3340W        W 4311  10.641   3.142   1.912 -0.0132  0.1674 -0.1706
 3341W        W 4312   3.730  13.328   4.500  0.0606 -0.1601  0.2114
 3342W        W 4313  13.417  10.698   3.212  0.1403 -0.3105 -0.1397
 3343W        W 4314   7.284   3.910  10.490  0.2935 -0.1299 -0.0670
 3344W        W 4315   9.696   8.549  12.635  0.5000  0.4081 -0.0917
 3345W        W 4316  13.415  11.807   3.957 -0.0513 -0.1020 -0.4401
 3346W        W 4317  13.023   9.032   8.381 -0.0274  0.1917 -0.2576
 3347W        W 4318   3.593   1.151   9.806 -0.0309  0.0143 -0.0592
 3348W        W 4319  10.311   5.257   7.964  0.5805 -0.1548  0.2070
 3349W        W 4320   6.481  11.668   5.244  0.2636 -0.0455 -0.2776
 3350W        W 4321   4.508   3.757   5.769  0.3264 -0.1587 -0.1814
 3351W        W 4322  13.511   3.028  13.793 -0.2369 -0.1842 -0.1541
 3352W        W 4323   4.413  12.715   2.978 -0.3919 -0.1748 -0.0528
 3353W        W 4324   1.130   6.369   3.061 -0.0633 -0.2492  0.1206
 3354W        W 4325   8.140   6.331   2.600 -0.1600  0.2164  0.0520
 3355W        W 4326  11.511   6.487  11.867  0.1559  0.0966 -0.2519
 3356W        W 4327   0.132   2.574   9.800  0.3599  0.1998  0.3063
 3357W        W 4328   4.392   4.043  11.510 -0.2646  0.0346 -0.0423
 3358W        W 4329  12.582   0.986   2.363  0.1935  0.1087  0.1280
 3359W        W 4330   9.619   3.712   4.943  0.1616 -0.1350  0.1753
 3360W        W 4331  13.089   1.610   2.225  0.2136 -0.1500  0.0019
 3361W        W 4332  11.497   8.981   2.255 -0.0607 -0.1863 -0.2880
 3362W        W 4333  13.303   9.375   8.267 -0.1982  0.1718 -0.1352
 3363W        W 4334  11.171   1.052  13.893 -0.0672 -0.4324 -0.0397
 3364W        W 4335   9.573   4.991  10.731  0.0559  0.0668 -0.2979
 3365W        W 4336  11.593   9.821   5.074 -0.0272 -0.2407 -0.1423
 3366W        W 4337   5.671   1.570   3.739  0.0208  0.0999 -0.4227
 3367W        W 4338   0.838  13.848   7.385  0.2203 -0.1453 -0.0791
 3368W        W 4339   2.634   8.604   5.248 -0.0567 -0.0974 -0.1503
 3369W        W 4340   0.054  10.905   5.158  0.0207  0.0828 -0.0689
 3370W        W 4341   1.581  12.350   0.546  0.0545  0.0409 -0.1221
 3371W        W 4342   1.850   4.981   7.843  0.1291  0.1227 -0.0743
 3372W        W 4343   9.707  10.166   3.873 -0.3019 -0.2048 -0.1246
 3373W        W 4344   1.414   2.857   9.407  0.1688 -0.0401  0.0748
 3374W        W 4345  12.356   2.731   1.665  0.0363 -0.2353 -0.0072
 3375W        W 4346   0.749   5.928   4.787 -0.1868 -0.2190  0.1399
 3376W        W 4347   8.614  13.093  12.990 -0.0127 -0.2942 -0.3880
 3377W        W 4348   3.078  12.275   2.865 -0.2560  0.0291 -0.1884
 3378W        W 4349   2.417   4.604   2.483 -0.1039 -0.2659 -0.1651
 3379W        W 4350  12.631   7.626   6.126  0.0368  0.2946 -0.2689
 3380W        W 4351   0.264  10.984  10.954 -0.0753 -0.0089  0.2898
 3381W        W 4352   9.538   1.855   1.871 -0.1481 -0.0014  0.0662
 3382W        W 4353   7.968   5.352   1.669  0.1351  0.5297  0.0581
 3383W        W 4354  11.507   8.815   0.574  0.4251 -0.3336  0.1729
 3384W        W 4355   3.306   4.742   7.377  0.1815  0.0890 -0.3954
 3385W        W 4356   3.126   5.455   4.673  0.0446 -0.0509  0.0460
 3386W        W 4357   9.467   6.724   8.208  0.0265 -0.2219 -0.2050
 3387W        W 4358   2.274   8.654   8.897 -0.2482 -0.0511  0.0058
 3388W        W 4359  13.895   5.305   9.395  0.0390 -0.1427 -0.0181
 3389W        W 4360  13.330   2.824   5.565 -0.5305 -0.3409 -0.1945
 3390W        W 4361   4.442   3.577   1.273 -0.0433  0.2619  0.0047
 3391W        W 4362  10.907   5.003   6.583 -0.2578  0.0282  0.0824
 3392W        W 4363   1.231   5.217   9.962 -0.2613 -0.0615 -0.2645
 3393W        W 4364   9.087  11.932   6.794 -0.1608  0.1298 -0.0563
 3394W        W 4365   3.797   0.741   0.816 -0.0518  0.0732  0.0631
 3395W        W 4366  10.606   5.027   5.757  0.2231  0.2682 -0.0342
 3396W        W 4367   0.000   1.899   5.995  0.0147  0.1024 -0.2311
 3397W        W 4368  11.282   3.284   5.942 -0.1220  0.2758  0.3881
 3398W        W 4369   8.003  10.452   3.923  0.0217 -0.3703  0.1251
 3399W        W 4370   9.921  10.625   7.250  0.0357  0.0075  0.1864
 3400W        W 4371   5.168  11.851  11.541  0.0488  0.0126 -0.1651
 3401W        W 4372   8.027   7.290   9.908  0.3237 -0.1568  0.0304
 3402W        W 4373   0.368   7.675   3.335 -0.3324 -0.0207 -0.1723
 3403W        W 4374   3.648  12.813   0.531  0.1784  0.0926 -0.0115
 3404W        W 4375   6.376   4.906   6.192  0.2934  0.2570 -0.0405
 3405W        W 4376   1.366   1.484   1.399 -0.0260 -0.1419  0.1757
 3406W        W 4377   1.357   1.761   7.916 -0.2195  0.0335  0.1769
 3407W        W 4378   7.108  13.489   4.767  0.0484 -0.0028 -0.2401
 3408W        W 4379  13.016   0.820   7.150 -0.0211 -0.0855 -0.0096
 3409W        W 4380  11.428   4.752   9.624 -0.2341 -0.0831 -0.0191
 3410W        W 4381  12.361   8.358   6.440  0.0493  0.2489 -0.2342
 3411W        W 4382   7.957   0.819  13.042 -0.0319  0.1263  0.1945
 3412W        W 4383   0.062  12.800   9.729 -0.2686  0.1041 -0.1245
 3413W        W 4384   1.855  10.256   1.554 -0.0978  0.0174 -0.0643
 3414W        W 4385   1.097   9.589   1.455 -0.1768 -0.4377 -0.0711
 3415W        W 4386  12.183   4.980   3.482 -0.1172  0.0976 -0.1092
 3416W        W 4387   6.472   5.204   8.927  0.0071 -0.0528 -0.3334
 3417W        W 4388   1.967   4.435   9.918  0.0311 -0.0943 -0.1862
 3418W        W 4389  10.554   6.427  12.439  0.0374 -0.2098  0.0760
 3419W        W 4390   7.047  12.474   1.685  0.0767 -0.0088  0.2626
 3420W        W 4391   8.365  12.611  11.305 -0.1209  0.0528 -0.2893
 3421W        W 4392   9.545   0.939   2.756 -0.1458  0.0890 -0.0712
 3422W        W 4393   8.462   5.809   3.819 -0.2345  0.1282  0.2822
 3423W        W 4394   5.332   6.186   6.270 -0.1143  0.1145  0.1723
 3424W        W 4395  11.341   7.268   4.288  0.0692  0.1343 -0.0723
 3425W        W 4396   2.702   5.775   0.563  0.1549 -0.0652 -0.0338
 3426W        W 4397   4.160   8.455   0.417 -0.4027  0.1954 -0.0796
 3427W        W 4398   7.247   0.577   3.482  0.0643  0.1982  0.2747
 3428W        W 4399  13.510   4.969   2.056  0.4140  0.1701 -0.0267
 3429W        W 4400  11.761   2.704   0.380  0.0787  0.2294  0.3349
 3430W        W 4401   9.002   8.479  10.593 -0.1097  0.2558 -0.0026
 3431W        W 4402   9.646   7.215  12.809 -0.0126 -0.0562 -0.0499
 3432W        W 4403   4.544  13.066   4.438  0.1540  0.0360  0.2418
 3433W        W 4404   8.683  12.670   6.337 -0.1558  0.1995 -0.0263
 3434W        W 4405  13.403   7.969   0.488  0.3489  0.0981 -0.1353
 3435W        W 4406   2.612   5.395  11.218  0.0225  0.0397  0.0938
 3436W        W 4407  12.483   3.715   8.350 -0.2623 -0.4209 -0.0864
 3437W        W 4408   0.585   4.455   0.359  0.0885  0.1945  0.2543
 3438W        W 4409   6.483   8.325   7.101  0.0704  0.2300  0.1495
 3439W        W 4410  13.183   2.549   8.675  0.1054 -0.2455  0.1353
 3440W        W 4411  13.354  12.515   4.343 -0.1645 -0.1598  0.0780
 3441W        W 4412   0.422   5.270   8.356 -0.1783  0.0954 -0.2249
 3442W        W 4413  12.579   9.518   7.250 -0.0230 -0.1450 -0.0657
 3443W        W 4414  11.010  13.513  12.788 -0.2288  0.2959 -0.2180
 3444W        W 4415   2.966   5.990  10.687 -0.0382  0.1708 -0.2392
 3445W        W 4416   8.333   4.337  10.909  0.3563 -0.1110  0.0723
 3446W        W 4417  12.843   0.072   8.443  0.0074  0.1241 -0.1127
 3447W        W 4418   5.380  11.073   2.782  0.0654 -0.1943 -0.3695
 3448W        W 4419  11.911   7.840   1.760 -0.1854  0.2055  0.0011
 3449W        W 4420  13.551  12.374  13.793 -0.0638 -0.0694  0.0436
 3450W        W 4421   3.185   8.640  10.487  0.1073  0.0785  0.2994
 3451W        W 4422   1.778   7.015   2.963 -0.1104 -0.0710  0.3007
 3452W        W 4423   2.942   7.692   6.070  0.1292  0.1291 -0.1476
 3453W        W 4424   8.008   2.714   8.991  0.0255 -0.1918  0.2403
 3454W        W 4425   2.880  13.440   3.579 -0.1691  0.1543 -0.4149
 3455W        W 4426   7.351   2.787  10.878 -0.2720  0.2170  0.0980
 3456W        W 4427   5.731  12.553  13.824 -0.0538 -0.0772  0.1318
 3457W        W 4428  10.574   6.128  10.486  0.1514 -0.0755 -0.0698
 3458W        W 4429   8.691  11.784   8.341 -0.0590 -0.0180  0.1608
 3459W        W 4430  11.633   6.337   7.058 -0.1779  0.1101  0.1158
 3460W        W 4431   7.006   5.626   8.358 -0.3846 -0.0754 -0.1655
 3461W        W 4432  10.608   7.239   1.369  0.1408  0.1819  0.2841
 3462W        W 4433   5.924   5.389   6.426 -0.0039 -0.0283 -0.0614
 3463W        W 4434   9.760   2.126  13.258  0.0630  0.0948  0.1991
 3464W        W 4435   9.756   2.112   7.787  0.0869  0.0361 -0.2057
 3465W        W 4436   9.568   3.722   1.341  0.1227 -0.2581  0.2084
 3466W        W 4437   6.633   7.219   8.038  0.1788 -0.0194  0.0504
 3467W        W 4438  10.714   6.876  12.387  0.2140 -0.2466  0.0139
 3468W        W 4439   2.051   9.371   7.329 -0.0953  0.2370 -0.1249
 3469W        W 4440   1.474   6.433   7.918  0.1831 -0.3575  0.0583
 3470W        W 4441  13.477   3.694   8.668  0.5097 -0.0194  0.1868
 3471W        W 4442   9.787  10.631  13.520 -0.0491  0.3245  0.0156
 3472W        W 4443  10.430   0.918   6.401  0.0276 -0.2371 -0.0716
 3473W        W 4444   8.302   3.898   7.811 -0.3501  0.0101  0.1074
 3474W        W 4445   8.170  11.904   5.112  0.0957  0.1623  0.0434
 3475W        W 4446  13.305   5.205   9.481 -0.2481 -0.0325 -0.0162
 3476W        W 4447   8.509   4.788  13.869  0.1056  0.1083  0.1694
 3477W        W 4448   9.548   4.032   0.830  0.2266  0.2385  0.1612
 3478W        W 4449  11.156   4.295   2.070  0.4407  0.0694 -0.1119
 3479W        W 4450   6.455   1.279   9.711 -0.0477  0.4062  0.0328
 3480W        W 4451   3.410   3.838   8.771 -0.1433  0.1120  0.2640
 3481W        W 4452  13.362   4.401   2.402  0.1558  0.2200  0.2117
 3482W        W 4453   3.261   3.645   9.595 -0.0212  0.0292 -0.0016
 3483W        W 4454   4.771  12.031  11.987 -0.0302 -0.1639  0.2309
 3484W        W 4455   0.459   2.816  12.879 -0.0985  0.2945 -0.0220
 3485W        W 4456  12.586   8.567   3.422  0.2429 -0.1988 -0.0767
 3486W        W 4457   2.328   6.686   0.863 -0.0032 -0.0440 -0.0152
 3487W        W 4458   3.112  10.352   0.994 -0.0538  0.0227 -0.2845
 3488W        W 4459  11.287   7.478   9.598 -0.1025  0.1254 -0.2924
 3489W        W 4460   1.750  10.402   2.638 -0.1491 -0.2841 -0.0098
 3490W        W 4461   4.062   0.394  12.984 -0.0987 -0.0946 -0.0006
 3491W        W 4462   5.230   4.539   2.235  0.1241 -0.0007 -0.0883
 3492W        W 4463   6.684   3.242   5.013 -0.2142  0.1002  0.3089
 3493W        W 4464   1.558   1.997   2.072  0.1119 -0.1635  0.0362
 3494W        W 4465   1.812  13.897   7.440  0.0138 -0.1236 -0.1299
 3495W        W 4466   1.041   7.029   5.056  0.2977  0.0109  0.0656
 3496W        W 4467   8.018   3.346  11.087  0.0240  0.0729  0.3281
 3497W        W 4468   3.930   3.696  11.765  0.3281  0.0861  0.0672
 3498W        W 4469  13.698  12.827   4.149 -0.2611  0.0928  0.3165
 3499W        W 4470   7.783  10.192   7.607  0.0737  0.0636 -0.1434
 3500W        W 4471   1.339   0.042   5.819 -0.1259 -0.1360  0.1628
 3501W        W 4472  12.843  10.172  10.195 -0.0871  0.0811  0.1055
 3502W        W 4473   3.307   8.300  10.129  0.0402 -0.1618 -0.0554
 3503W        W 4474   5.266  12.586   1.519  0.2127  0.0144 -0.3875
 3504W        W 4475  12.864  13.248   0.380  0.4758 -0.0282 -0.3042
 3505W        W 4476   1.455  10.741   7.395  0.1569 -0.1021  0.3154
 3506W        W 4477   6.029  12.526   2.856  0.2817 -0.0590 -0.1198
 3507W        W 4478   8.867  10.890   7.272 -0.1377  0.2645  0.0081
 3508W        W 4479  11.074   4.357   2.602  0.0709 -0.0274  0.1767
 3509W        W 4480  13.708   7.293  12.991  0.0080  0.2802 -0.4172
 3510W        W 4481   3.178   9.925  10.818  0.0154  0.3008  0.1419
 3511W        W 4482   4.879  11.729   1.309 -0.3222  0.2020  0.2552
 3512W        W 4483   4.275   0.622   8.097 -0.0864  0.0466  0.1548
 3513W        W 4484   5.719   5.175   7.386 -0.0970  0.2152 -0.2747
 3514W        W 4485   4.996   4.813  11.866 -0.0479 -0.0434 -0.2451
 3515W        W 4486   2.924   9.956   2.303  0.4149  0.2784  0.1203
 3516W        W 4487   0.601   1.449   8.815  0.0414  0.2185 -0.0248
 3517W        W 4488   2.781  11.252   3.081 -0.0296  0.2627  0.4098
 3518W        W 4489   9.390   2.094   7.376 -0.0571  0.0886 -0.1477
 3519W        W 4490   5.479   1.098   3.697  0.1545  0.2304 -0.1789
 3520W        W 4491   3.676  12.173   5.460 -0.3878  0.0807  0.0285
 3521W        W 4492   1.035   2.854   2.962  0.2638 -0.2010  0.1519
 3522W        W 4493   1.904   5.833   0.719 -0.0256 -0.3211  0.0909
 3523W        W 4494  12.130   3.533   4.685  0.0051 -0.3631  0.0658
 3524W        W 4495   0.988   5.833  10.161  0.1293 -0.1455  0.0569
 3525W        W 4496   0.688  13.437  12.934  0.0728  0.1652 -0.1058
 3526W        W 4497   0.773   4.772  10.687  0.0293  0.0424  0.0454
 3527W        W 4498   6.606  11.773   6.511  0.1061  0.2944 -0.1664
 3528W        W 4499   2.626   2.076   3.815  0.0268 -0.1050  0.0865
 3529W        W 4500   4.389   8.261   2.950 -0.1702  0.0862 -0.2347
 3530W        W 4501  11.816   4.813   7.664 -0.0513 -0.2163  0.2246
 3531W        W 4502   0.990  11.018   7.439 -0.2531  0.3814  0.1066
 3532W        W 4503   7.013   3.204   0.611  0.1267  0.4505  0.0934
 3533W        W 4504   1.317   4.575   4.389 -0.1564 -0.0608 -0.3734
 3534W        W 4505   7.744   4.516  12.182 -0.1809  0.0917  0.0691
 3535W        W 4506  10.159   2.375   4.926 -0.1193 -0.0004 -0.0423
 3536W        W 4507   0.229  13.561  13.111  0.0557 -0.0545 -0.1698
 3537W        W 4508   6.340   2.697  11.750 -0.0391 -0.0445  0.0539
 3538W        W 4509   7.214   0.768  11.589  0.2947 -0.3573  0.1673
 3539W        W 4510   5.900   5.663  12.152  0.0011 -0.0063  0.0863
 3540W        W 4511   7.726   5.983   5.426  0.2133 -0.3473 -0.1553
 3541W        W 4512  13.027   4.492   8.791  0.2200 -0.2509 -0.1246
 3542W        W 4513  10.749  10.879  11.231 -0.1059 -0.0598 -0.0905
 3543W        W 4514   9.872   8.493   5.723 -0.2024  0.1657  0.3449
 3544W        W 4515   8.592   2.974   5.043  0.1037  0.0142 -0.3167
 3545W        W 4516   6.396   5.124   6.681  0.1616  0.0409  0.1644
 3546W        W 4517   5.927   2.255   4.948 -0.3415  0.1797  0.0495
 3547W        W 4518   7.939  10.074  12.047 -0.1291  0.1661 -0.0645
 3548W        W 4519   1.405   1.446   6.822  0.4388 -0.0951  0.0767
 3549W        W 4520   2.871   3.437  10.495 -0.1497  0.0142  0.1120
 3550W        W 4521   5.902   8.487   4.137 -0.3776 -0.0812 -0.3107
 3551W        W 4522  10.278   3.664   0.114 -0.1088 -0.2016  0.1028
 3552W        W 4523   5.130   5.186   7.419  0.2303 -0.0119 -0.2671
 3553W        W 4524   6.079   2.426   3.936 -0.0966 -0.2273 -0.3637
 3554W        W 4525   7.388   0.707   8.066 -0.3275 -0.2551 -0.2593
 3555W        W 4526   9.640  11.702   4.975  0.1268 -0.2673  0.2148
 3556W        W 4527   0.237  12.462   0.632 -0.1130 -0.0662  0.2581
 3557W        W 4528   1.229  10.481   9.385  0.1755 -0.0316 -0.1445
 3558W        W 4529  13.866   5.433   3.314  0.0465 -0.0388 -0.2441
 3559W        W 4530   9.251   1.787  13.360  0.0908  0.0754  0.0580
 3560W        W 4531   6.346   4.551  12.543 -0.0231 -0.3716  0.0127
 3561W        W 4532   8.949   2.160   2.269  0.1594  0.1615 -0.1637
 3562W        W 4533   2.307   1.938   4.566 -0.2239  0.1444  0.2573
 3563W        W 4534   3.113  13.912   0.534  0.0399  0.1168  0.1053
 3564W        W 4535   1.995   4.676  13.337  0.2112  0.1553 -0.3740
 3565W        W 4536   4.600   6.479   5.389 -0.1267 -0.1673 -0.0004
 3566W        W 4537   7.220   7.208   3.537  0.0024  0.3454  0.0334
 3567W        W 4538  10.218  11.082  12.648 -0.0249  0.1395  0.1422
 3568W        W 4539   9.155   2.505   7.411 -0.1320 -0.2222  0.0334
 3569W        W 4540   4.908   3.266  12.477 -0.4224 -0.1558  0.0928
 3570W        W 4541  13.778   9.362   2.793 -0.0076  0.1645  0.1644
 3571W        W 4542   5.850  10.313  11.070  0.1658 -0.4205  0.0853
 3572W        W 4543   4.250   8.014  12.468 -0.1109 -0.0109 -0.0219
 3573W        W 4544   1.985   0.959   9.127  0.2467 -0.1927 -0.1816
 3574W        W 4545   4.540  12.651   7.039  0.3348  0.2214  0.1154
 3575W        W 4546   4.304   1.649   4.713  0.0623  0.1569 -0.1879
 3576W        W 4547   6.175   7.237   7.847  0.3196 -0.1167  0.4895
 3577W        W 4548  10.785   1.874  10.940 -0.0912  0.0761  0.0647
 3578W        W 4549   9.262   7.834   1.184 -0.1801  0.0848  0.1911
 3579W        W 4550   7.422   8.637   4.442  0.0331  0.1276  0.1023
 3580W        W 4551   3.760   5.116   4.155 -0.2937  0.0792  0.0042
 3581W        W 4552  12.377  12.971  12.072  0.0609 -0.0918 -0.0417
 3582W        W 4553   9.307   1.278   4.571 -0.1262  0.2236 -0.0696
 3583W        W 4554  12.077   9.107   5.238 -0.3094  0.2135  0.1843
 3584W        W 4555   7.984  13.901   3.533  0.0727  0.4024 -0.3780
 3585W        W 4556  11.759  11.508   0.037 -0.2109  0.0890 -0.2811
 3586W        W 4557  13.304   5.945   2.861 -0.0912 -0.1388  0.3082
 3587W        W 4558   2.154   9.527  12.325  0.1661 -0.1044  0.1289
 3588W        W 4559  10.468  11.504   5.712 -0.0087  0.1344 -0.1927
 3589W        W 4560   0.715   7.853   1.023 -0.2657  0.2415 -0.0543
 3590W        W 4561   4.421   8.095   7.943 -0.1689 -0.1220 -0.0311
 3591W        W 4562   6.194   4.635   9.765 -0.0343  0.1923 -0.2171
 3592W        W 4563  11.136   7.433   0.592 -0.2869  0.2899 -0.2022
 3593W        W 4564  11.032  13.088   0.280 -0.0106 -0.1140  0.4334
 3594W        W 4565   7.958  11.722  11.346  0.2031  0.0475 -0.1422
 3595W        W 4566   8.211   8.990   1.683  0.1095  0.1093  0.0391
 3596W        W 4567   5.444   9.417   7.929  0.1249  0.4449 -0.4301
 3597W        W 4568  12.452   3.711   8.919  0.0342  0.2746  0.1733
 3598W        W 4569   8.124   8.772   3.570 -0.0642 -0.2241  0.2272
 3599W        W 4570   4.258   6.059   8.838 -0.3174  0.3115  0.2090
 3600W        W 4571  13.450  11.109   6.381 -0.3198 -0.0961  0.1750
 3601W        W 4572   3.873   0.091   0.997 -0.0990  0.0868 -0.2656
 3602W        W 4573   8.063   3.426   8.169 -0.0426  0.0639 -0.1721
 3603W        W 4574   2.604   7.785  11.853 -0.2633 -0.1572 -0.0012
 3604W        W 4575   0.036   9.548  11.257 -0.1955 -0.2597 -0.3498
 3605W        W 4576   0.072  13.042   8.514  0.3870 -0.1903 -0.1320
 3606W        W 4577  10.923   2.820   0.056  0.3259 -0.2276  0.2814
 3607W        W 4578   0.734   6.991   4.092  0.4121  0.3839  0.0120
 3608W        W 4579  10.057   6.928  13.487 -0.0100 -0.1783  0.1969
 3609W        W 4580  10.193   3.363   2.020  0.0548 -0.1090  0.1757
 3610W        W 4581   3.620   4.354   1.412 -0.1720 -0.0623  0.3354
 3611W        W 4582   2.792   1.538   1.971 -0.2541  0.1114  0.0309
 3612W        W 4583   4.275   9.202  13.334 -0.3958 -0.1441  0.2206
 3613W        W 4584  10.468   4.235   6.528  0.0792  0.0457 -0.1846
 3614W        W 4585  13.707  10.340  10.212  0.0726  0.1969 -0.0584
 3615W        W 4586  13.498  13.339   1.478 -0.2554  0.0008 -0.2069
 3616W        W 4587   4.495   0.433   8.519 -0.0684 -0.2952 -0.5214
 3617W        W 4588   5.295   3.919   3.692 -0.0357 -0.1446  0.0450
 3618W        W 4589   9.070   9.496  13.788 -0.1573  0.0782  0.0101
 3619W        W 4590   2.419  10.169  11.117  0.0758  0.0464 -0.2305
 3620W        W 4591   9.676   0.410   2.611  0.4658 -0.2144 -0.1184
 3621W        W 4592   9.814  13.676   1.529 -0.2961  0.0704  0.3655
 3622W        W 4593  12.238  11.279   8.236 -0.0663  0.1392  0.0835
 3623W        W 4594   7.668   1.546   3.495 -0.1223  0.0601 -0.1382
 3624W        W 4595   0.467   0.742   7.560  0.4080 -0.0200  0.1121
 3625W        W 4596   1.860  11.217  13.318 -0.0655 -0.0809  0.2640
 3626W        W 4597  11.465   7.391   5.846 -0.0595 -0.0202  0.0181
 3627W        W 4598  12.968  10.277   6.054 -0.0633 -0.1327  0.0098
 3628W        W 4599   9.413   4.770   4.097  0.0852  0.0589 -0.1512
 3629W        W 4600  13.818   5.830   2.443  0.2803  0.1463 -0.1295
 3630W        W 4601   8.886   6.130   1.188 -0.3557  0.0768  0.1195
 3631W        W 4602   7.503   0.034   2.361 -0.1027 -0.2204 -0.3602
 3632W        W 4603   6.502   9.983   8.293  0.2887 -0.3729  0.4564
 3633W        W 4604   5.557  11.072  11.684 -0.1745 -0.2032 -0.0325
 3634W        W 4605  10.899  10.128   4.624  0.1228  0.0442  0.2412
 3635W        W 4606   1.977   4.307   6.927 -0.0954  0.0038 -0.2002
 3636W        W 4607   1.419   0.774   1.963 -0.1168 -0.0412 -0.2306
 3637W        W 4608   4.021   9.290   2.716 -0.2495 -0.3853 -0.1372
 3638W        W 4609   2.938   7.809   7.307  0.0890 -0.1606 -0.2053
 3639W        W 4610   8.367   0.106   0.314  0.1693 -0.0818  0.2723
 3640W        W 4611   7.192   6.988   8.716 -0.0972  0.1261  0.1448
 3641W        W 4612   2.652   4.365   3.558  0.2061  0.0544 -0.1037
 3642W        W 4613  12.227  11.923   7.931  0.1712  0.0497 -0.0435
 3643W        W 4614   4.218   6.454  10.907  0.0460 -0.2230  0.3531
 3644W        W 4615   6.676  10.992   5.742 -0.1068  0.0702 -0.0867
 3645W        W 4616   5.591  11.165  12.402  0.1193 -0.3048 -0.0539
 3646W        W 4617   7.710  10.701  13.427 -0.0247  0.1164 -0.4825
 3647W        W 4618  11.501  13.258   3.761  0.0006 -0.0416  0.1504
 3648W        W 4619  11.488  12.465   2.250 -0.0854  0.1296  0.1709
 3649W        W 4620  10.754   7.617   9.671 -0.1254 -0.1711 -0.1102
 3650W        W 4621   7.587   2.384   9.157  0.3278 -0.4943 -0.4137
 3651W        W 4622   0.104  11.948  11.002 -0.0881  0.2066 -0.0051
 3652W        W 4623   9.037  11.763   7.881  0.0043  0.0580  0.3736
 3653W        W 4624  12.907   4.845   2.104  0.1400  0.2803 -0.0837
 3654W        W 4625   7.944   0.247   6.735  0.2333 -0.0470  0.1484
 3655W        W 4626   1.524   4.437   7.090 -0.1043  0.2830  0.2106
 3656W        W 4627  12.076  13.462   6.597 -0.3381  0.1887 -0.0197
 3657W        W 4628   4.138   8.880   0.986  0.0823  0.3796 -0.0357
 3658W        W 4629   9.833   7.300   9.726 -0.0152  0.1250  0.2585
 3659W        W 4630   3.512   2.648   2.569  0.1538 -0.1886  0.0599
 3660W        W 4631   0.465   8.522  12.392 -0.1824  0.1948 -0.0647
 3661W        W 4632   6.732   4.712  10.198  0.0594 -0.0103 -0.2724
 3662W        W 4633  10.375   0.238   3.019  0.1943 -0.2601 -0.0574
 3663W        W 4634   5.630   4.264   2.178 -0.0144 -0.4236 -0.0459
 3664W        W 4635   9.577   4.491   4.956 -0.4030  0.1275  0.1988
 3665W        W 4636   1.449   3.351   9.925 -0.1058  0.0111 -0.0613
 3666W        W 4637   8.901   6.113   8.485  0.2292  0.0468 -0.0930
 3667W        W 4638   3.238   2.042  10.822  0.0713  0.1008 -0.0846
 3668W        W 4639   4.061   9.675   1.395 -0.0776 -0.1538 -0.0225
 3669W        W 4640   2.256   6.496   1.355 -0.1049  0.0069 -0.2707
 3670W        W 4641   0.000   2.222  10.365  0.2121 -0.0212 -0.4687
 3671W        W 4642   0.297  11.307   3.413  0.0948 -0.1513  0.2094
 3672W        W 4643  13.002  10.724   0.795 -0.2545  0.1028  0.2669
 3673W        W 4644   9.108   3.986   8.359  0.1545 -0.1106 -0.2194
 3674W        W 4645   1.520   9.457   3.804 -0.0125 -0.2553 -0.3966
 3675W        W 4646   9.596   5.879  12.678 -0.0743 -0.1964 -0.0409
 3676W        W 4647  10.128   8.972  10.517 -0.2498 -0.2311 -0.0854
 3677W        W 4648  11.248   4.330   0.697  0.0832 -0.1026 -0.2241
 3678W        W 4649   4.849   3.470   4.445  0.2683 -0.0111  0.2070
 3679W        W 4650   6.073  11.744   4.101 -0.1992 -0.3175  0.1384
 3680W        W 4651   8.847  12.886   2.486 -0.2054 -0.0842 -0.0466
 3681W        W 4652  11.695   6.462  13.174 -0.1783 -0.3481  0.0835
 3682W        W 4653   1.398   0.538   9.114 -0.1341 -0.0662  0.1255
 3683W        W 4654   9.651   7.499  11.616 -0.1046 -0.3486 -0.1223
 3684W        W 4655   3.417  11.475  12.132 -0.1021  0.0961  0.3730
 3685W        W 4656   1.705   8.889  13.115 -0.1350  0.4485 -0.1362
 3686W        W 4657   2.967   5.406   8.020  0.4190 -0.2697 -0.1960
 3687W        W 4658   7.889   6.248   9.433 -0.3772 -0.0334 -0.1025
 3688W        W 4659   9.186  12.265   4.487  0.0438  0.1748  0.0037
 3689W        W 4660  10.737   5.775   8.823 -0.2405 -0.0167  0.0867
 3690W        W 4661   5.523   8.112   7.809  0.1732 -0.1030 -0.1979
 3691W        W 4662  13.774  11.626   8.981 -0.0102  0.1305 -0.0952
 3692W        W 4663   0.895   9.828   4.307  0.5292 -0.4031 -0.0856
 3693W        W 4664   6.669   0.095   3.289  0.3368  0.0300  0.1967
 3694W        W 4665  12.551   5.716   9.850 -0.3197  0.3611 -0.0629
 3695W        W 4666   5.739   4.017   9.412 -0.0863  0.0435 -0.1743
 3696W        W 4667   3.093   9.061   7.153  0.0060  0.2977 -0.1663
 3697W        W 4668   8.687  10.612   2.590 -0.1477  0.1782 -0.1178
 3698W        W 4669   7.364   9.491   7.497  0.0830  0.3675  0.1016
 3699W        W 4670   1.060   3.401   2.935 -0.3744  0.0682  0.0238
 3700W        W 4671   4.096  12.748   6.800  0.0358  0.0650 -0.1415
 3701W        W 4672   2.670   1.823   4.213  0.0618 -0.1306 -0.2467
 3702W        W 4673   5.077   0.242   1.406  0.5836  0.0165  0.1879
 3703W        W 4674   5.391   4.711  10.582  0.0788 -0.2584 -0.0374
 3704W        W 4675   9.677  13.723   3.417  0.0390 -0.3332 -0.0167
 3705W        W 4676   0.967   3.280  13.263 -0.2604 -0.0531 -0.2078
 3706W        W 4677   3.716   8.319   0.580 -0.1347  0.2677  0.4220
 3707W        W 4678   4.643   8.623   0.218 -0.1600 -0.1418  0.0911
 3708W        W 4679   6.869   4.632  12.281  0.0704  0.1351  0.0261
 3709W        W 4680  12.527   8.215   6.909 -0.0567 -0.1174 -0.0962
 3710W        W 4681   2.773   4.269   0.881 -0.0382  0.0989  0.0470
 3711W        W 4682   2.388   0.820   7.506  0.0228 -0.0312  0.3217
 3712W        W 4683   9.013   9.160  10.865 -0.1039 -0.3475  0.0742
 3713W        W 4684  11.322  13.037   3.266 -0.1631  0.2027  0.4588
 3714W        W 4685  11.027   5.955   9.163  0.2191 -0.0296  0.0213
 3715W        W 4686   8.618   1.988   2.729  0.2936 -0.1344  0.0939
 3716W        W 4687   7.973  10.693   8.571 -0.0494 -0.3763  0.0441
 3717W        W 4688   8.494  12.909   1.334 -0.1727 -0.2139  0.0190
 3718W        W 4689   0.315   2.050  13.346 -0.1294 -0.0307 -0.1836
 3719W        W 4690   6.706   9.191   4.500 -0.4009  0.5175  0.0516
 3720W        W 4691   0.999   2.516   6.635 -0.0418 -0.0043 -0.4119
 3721W        W 4692   7.380  11.105   7.856 -0.0927  0.0307  0.1250
 3722W        W 4693  10.286   4.095   5.675 -0.5274 -0.3819 -0.0331
 3723W        W 4694   2.235  12.430   9.222  0.1274 -0.0085  0.0144
 3724W        W 4695   5.998   1.001   3.017  0.2894 -0.1887 -0.0897
 3725W        W 4696   4.800  11.731  13.034  0.1567  0.0854 -0.0806
 3726W        W 4697   2.872   2.859   2.618 -0.2376  0.3229  0.3004
 3727W        W 4698   3.243   7.596   0.622  0.0891  0.0294 -0.0446
 3728W        W 4699  12.045   8.397   6.879  0.1266  0.3001  0.3229
 3729W        W 4700   1.699   8.048  10.124  0.0912  0.0439  0.1163
 3730W        W 4701   0.643  13.038   2.312  0.0396  0.1372  0.1345
 3731W        W 4702  11.658   0.542  12.063  0.1764  0.0537  0.1055
 3732W        W 4703   3.393  10.380   2.428 -0.2382 -0.0352 -0.0678
 3733W        W 4704   3.464   0.832   4.225 -0.1350  0.0620  0.3452
 3734W        W 4705   5.915  13.141   5.407 -0.1599  0.1783  0.0204
 3735W        W 4706   5.554  12.890   6.461 -0.0917  0.2527  0.1112
 3736W        W 4707  10.036   4.008   3.981  0.1075  0.2697  0.0034
 3737W        W 4708  13.329   8.595  11.890 -0.0978 -0.2323  0.1673
 3738W        W 4709   8.959  13.026  13.346 -0.1082 -0.2294 -0.0234
 3739W        W 4710   5.704   5.427   3.728  0.0176  0.0359 -0.1854
 3740W        W 4711   8.655   5.378   4.019 -0.2613 -0.1965  0.0144
 3741W        W 4712  10.041  12.252   9.557 -0.2975 -0.0220 -0.4879
 3742W        W 4713   6.492   5.409   5.227 -0.3076  0.3089  0.0129
 3743W        W 4714  12.575   1.830   1.378 -0.0663 -0.1590 -0.0136
 3744W        W 4715   0.331   1.537  12.574  0.3607  0.0806  0.4064
 3745W        W 4716   0.297   2.127   7.278  0.0796  0.1502 -0.1163
 3746W        W 4717   6.431   2.809   8.751  0.1884  0.1884 -0.0904
 3747W        W 4718  12.151   6.051   3.604  0.0956  0.0697 -0.0439
 3748W        W 4719   2.095  12.380   8.746 -0.0858  0.0841 -0.0227
 3749W        W 4720   9.921   5.397  10.768 -0.3590 -0.1587 -0.2961
 3750W        W 4721  13.448   7.358  10.203  0.1863 -0.0939 -0.0433
 3751W        W 4722   5.422  11.701  11.083  0.1802 -0.0405 -0.1572
 3752W        W 4723   8.053   2.935   5.055  0.0268 -0.0652 -0.0508
 3753W        W 4724  11.698  11.829  11.958  0.0515 -0.1415 -0.3971
 3754W        W 4725   4.834   8.012   9.587 -0.2218 -0.0033 -0.0796
 3755W        W 4726   4.291   6.111  10.457 -0.0975  0.2452  0.0240
 3756W        W 4727   4.335   0.087   0.043 -0.0331 -0.0760 -0.0540
 3757W        W 4728   5.304   9.976   4.655  0.0800  0.0599  0.1556
 3758W        W 4729  12.972  10.377   1.449  0.0456  0.1936  0.0458
 3759W        W 4730   3.797   1.313  11.601 -0.0768 -0.1443  0.0055
 3760W        W 4731   5.909   9.838   9.437  0.1753 -0.1765  0.1202
 3761W        W 4732   2.230   6.065   9.823  0.1613 -0.2166  0.5681
 3762W        W 4733   1.849  13.195  12.824 -0.0418 -0.0381 -0.1471
 3763W        W 4734   2.079   7.030   2.289 -0.2771 -0.2975  0.3836
 3764W        W 4735  13.466   4.700   9.625 -0.1133  0.2191  0.0007
 3765W        W 4736  13.903  11.168   1.932 -0.1761  0.0016  0.3841
 3766W        W 4737   7.494   8.999   2.028  0.1360 -0.2637 -0.0228
 3767W        W 4738   6.517   1.217   0.769 -0.1486 -0.0249  0.0172
 3768W        W 4739   2.630   1.688  13.772  0.0831  0.1214 -0.0116
 3769W        W 4740   6.922   2.940  13.686 -0.2082  0.0012 -0.2960
 3770W        W 4741   1.556  12.637  13.476 -0.0769  0.2551 -0.5039
 3771W        W 4742   1.618   9.304   7.499  0.1187  0.1097 -0.0935
 3772W        W 4743  13.911   9.286  11.712 -0.2042  0.2781  0.2207
 3773W        W 4744   8.337   9.820   5.741  0.2495  0.2307 -0.0137
 3774W        W 4745  12.758   0.455   8.148 -0.1281 -0.1160 -0.0241
 3775W        W 4746   6.790   5.646  13.311  0.0785 -0.1842  0.1769
 3776W        W 4747   7.030   1.120  13.052 -0.2664 -0.1670  0.2157
 3777W        W 4748   1.436  11.703   5.368  0.1274 -0.0910 -0.0071
 3778W        W 4749   7.303  12.167   8.515  0.0463  0.0447 -0.0530
 3779W        W 4750   7.031   0.685   5.096 -0.0664 -0.0783  0.1112
 3780W        W 4751   4.217  10.879   6.060 -0.0348 -0.2475 -0.2078
 3781W        W 4752   4.524   2.459  12.193 -0.5525 -0.2390 -0.0209
 3782W        W 4753   1.827   2.031   4.273 -0.0636  0.0559 -0.2325
 3783W        W 4754   9.097   2.576  12.043  0.0782 -0.0200  0.2954
 3784W        W 4755  12.358   0.666   8.376 -0.2356 -0.1830  0.0779
 3785W        W 4756   2.523  12.812   5.598  0.0154  0.2353 -0.0043
 3786W        W 4757   9.455   7.111   9.928  0.0536 -0.0904  0.1468
 3787W        W 4758  11.475   2.919   5.618 -0.1709 -0.2398  0.0311
 3788W        W 4759  12.539   9.918  11.715 -0.3866  0.1287 -0.1025
 3789W        W 4760  13.810   2.709  12.102 -0.1352  0.1051  0.1385
 3790W        W 4761   9.018   2.121   7.738  0.2574  0.0476 -0.2243
 3791W        W 4762  11.307   1.778  10.820 -0.0899 -0.3142  0.1152
 3792W        W 4763  10.438   1.428  10.306  0.4063 -0.2359 -0.1228
 3793W        W 4764   9.908   4.434   0.830  0.0295  0.3365  0.2439
 3794W        W 4765  13.273   9.841   0.698 -0.0925  0.0836  0.0582
 3795W        W 4766   4.609   8.042   5.285 -0.1056  0.0524 -0.2353
 3796W        W 4767   6.452  11.519  11.420 -0.1380  0.1561  0.0488
 3797W        W 4768   6.934   1.824  12.080  0.1107 -0.2784  0.1683
 3798W        W 4769  11.179   4.712   7.001 -0.2106 -0.1959  0.5264
 3799W        W 4770  10.111   9.661   9.892 -0.2136  0.1067 -0.4935
 3800W        W 4771   5.645   7.023   7.786  0.3008 -0.2960  0.1586
 3801W        W 4772   6.353  12.740   1.299  0.0651  0.0413 -0.0003
 3802W        W 4773  13.566  12.643   2.767 -0.0306 -0.0441  0.2001
 3803W        W 4774  12.179   9.822   0.495  0.0210  0.1946  0.2402
 3804W        W 4775   7.601   0.009   7.933  0.0393 -0.2211 -0.0044
 3805W        W 4776  12.615  13.211   6.182 -0.3790  0.2849 -0.1615
 3806W        W 4777   3.556   4.556   2.388 -0.0540  0.0955  0.0790
 3807W        W 4778  10.571  10.506   9.873 -0.0169  0.2638 -0.3414
 3808W        W 4779  10.414   5.862  13.894 -0.2055 -0.0168  0.0060
 3809W        W 4780   9.054   2.681  11.057 -0.2259 -0.0169 -0.0894
 3810W        W 4781   4.116   8.993   4.654 -0.2315 -0.1607 -0.0644
 3811W        W 4782   0.311  10.227   5.338 -0.1732  0.0527 -0.2119
 3812W        W 4783   4.798   3.710  13.426  0.1278 -0.0288  0.0239
 3813W        W 4784   6.886   1.954   8.205  0.2039 -0.0176 -0.2195
 3814W        W 4785   7.709   6.212   1.933 -0.1112 -0.0392 -0.0866
 3815W        W 4786   1.763   5.764  10.652  0.0879  0.3280  0.0325
 3816W        W 4787   9.075  11.469   8.304 -0.1752  0.2372 -0.1677
 3817W        W 4788  12.250   3.686   3.995  0.0959 -0.0812  0.1587
 3818W        W 4789   1.568   1.539   3.183  0.0073  0.0483 -0.3134
 3819W        W 4790   4.837   6.003   7.990 -0.3804 -0.1342 -0.0163
 3820W        W 4791   1.924   3.085  13.506  0.2574  0.0684  0.2384
 3821W        W 4792  12.298  13.864   3.448 -0.0179  0.1862 -0.1192
 3822W        W 4793  12.135   4.613   6.546 -0.1579 -0.0075  0.0027
 3823W        W 4794   0.532   9.262   8.354 -0.1475  0.2228 -0.1238
 3824W        W 4795  12.339   9.252  11.923 -0.0045  0.0313  0.0979
 3825W        W 4796   3.141   1.508   5.252 -0.0144 -0.1001  0.0943
 3826W        W 4797   4.526  10.355   0.940  0.0881  0.2151  0.3599
 3827W        W 4798  12.974  13.190   1.582  0.3794  0.3121  0.0231
 3828W        W 4799  10.555  10.361   0.078  0.0312  0.4231  0.0658
 3829W        W 4800   2.616  12.073  10.261 -0.0266  0.3613  0.2801
 3830W        W 4801  13.608   4.414   3.544  0.0915 -0.1654  0.0729
 3831W        W 4802   2.611   5.698  12.124  0.1436 -0.2459  0.0978
 3832W        W 4803  10.739   0.281  12.133 -0.0789 -0.0288 -0.0716
 3833W        W 4804   1.108   7.660  13.623 -0.2375 -0.3151 -0.1103
 3834W        W 4805  12.073   6.956   6.343  0.1079  0.0374 -0.1049
 3835W        W 4806   1.959  11.975   7.487 -0.7429  0.2279  0.1240
 3836W        W 4807   6.885   7.169  10.973 -0.3513 -0.0762 -0.3815
 3837W        W 4808  11.288   8.301   2.869  0.1050 -0.2514 -0.2082
 3838W        W 4809  12.318   1.880   2.266  0.1519  0.0898  0.0439
 3839W        W 4810   4.513  13.460  11.959  0.0299  0.1920  0.1830
 3840W        W 4811   6.865   7.003   5.835  0.1737  0.0067  0.1361
 3841W        W 4812   9.814   2.862   8.521 -0.0412  0.0129 -0.1280
 3842W        W 4813  10.325   8.541  10.653 -0.1108 -0.1979 -0.1061
 3843W        W 4814   7.371   9.658   6.049  0.2529  0.1954 -0.1125
 3844W        W 4815   7.973  13.623   6.622  0.1660  0.3126  0.2773
 3845W        W 4816  10.017   2.285  10.745 -0.2248 -0.0555 -0.2615
 3846W        W 4817   8.370   0.235  12.506  0.3063 -0.0456  0.0335
 3847W        W 4818   3.955  13.059   8.848  0.0657  0.0196 -0.0857
 3848W        W 4819   4.457   9.321  12.862  0.2552 -0.2125 -0.0517
 3849W        W 4820   5.468   3.964  12.348 -0.2431 -0.1248 -0.0359
 3850W        W 4821   6.323   9.973   9.765  0.1539  0.1461 -0.1575
 3851W        W 4822  13.118   5.232   4.522 -0.1097  0.1931 -0.0700
 3852W        W 4823   5.044   6.114   7.120  0.0771 -0.3662 -0.1319
 3853W        W 4824   8.158   6.302   3.176 -0.0012 -0.2022 -0.1434
 3854W        W 4825  12.493  13.498   2.352 -0.1123  0.1708 -0.0386
 3855W        W 4826  13.270   2.216   8.261  0.2376 -0.3537  0.0094
 3856W        W 4827   5.605   2.032   0.545 -0.0257  0.0855  0.0945
 3857W        W 4828   1.214   8.887   0.209  0.1202 -0.2181 -0.0892
 3858W        W 4829  10.606  11.749   8.885  0.4237 -0.0003 -0.0389
 3859W        W 4830  11.098  12.062   7.033  0.5436 -0.0052  0.1014
 3860W        W 4831   5.850   1.109   4.039  0.2662  0.1338  0.3349
 3861W        W 4832  10.178  10.584   0.279  0.1181  0.4244  0.4934
 3862W        W 4833  12.282   9.542  12.839 -0.2422  0.0397 -0.1187
 3863W        W 4834   0.550   8.443   7.730  0.0201  0.0062 -0.2716
 3864W        W 4835   4.652   7.391   8.925  0.0553 -0.1193  0.0141
 3865W        W 4836   0.561   5.472   6.103 -0.1740  0.5264 -0.0624
 3866W        W 4837   0.811  13.314   6.760 -0.4172  0.0429  0.0454
 3867W        W 4838   0.255  13.019  13.600  0.1192  0.0761  0.1371
 3868W        W 4839   3.453   3.619   2.662  0.0058  0.0558  0.3098
 3869W        W 4840   3.526   3.041   4.448 -0.4038 -0.2632 -0.3032
 3870W        W 4841   5.344  10.547   0.375 -0.0351  0.1984 -0.0431
 3871W        W 4842   3.210   7.187  11.461 -0.1137 -0.2123 -0.1277
 3872W        W 4843  13.055   4.625  10.405 -0.2090 -0.3263 -0.2140
 3873W        W 4844   7.849   3.019  13.159  0.2873  0.0062  0.1770
 3874W        W 4845   5.795  12.239   5.775 -0.2613 -0.1996  0.0948
 3875W        W 4846  13.495   4.387  12.169 -0.0365  0.0825  0.1456
 3876W        W 4847   4.546   0.623   2.963  0.0898 -0.3856  0.2590
 3877W        W 4848   4.034   6.102   4.980  0.1236 -0.0886 -0.2102
 3878W        W 4849  13.005   4.164   0.592 -0.2583  0.0495  0.0247
 3879W        W 4850   3.020   3.794   4.514 -0.1700 -0.1880 -0.4444
 3880W        W 4851  10.531   8.912  13.613 -0.0393 -0.1129  0.0147
 3881W        W 4852   8.310   6.583   7.554  0.0263  0.1567 -0.0290
 3882W        W 4853   5.815   9.194  11.395  0.3233  0.1724 -0.2088
 3883W        W 4854   3.351  11.876   1.100 -0.1002 -0.3377  0.4121
 3884W        W 4855  10.863   4.063   9.235  0.0995  0.0521 -0.0912
 3885W        W 4856  13.636   0.410   4.955  0.2019 -0.1895  0.0290
 3886W        W 4857   8.820   3.516   3.991  0.1088  0.0511 -0.0946
 3887W        W 4858   3.507   2.909   6.147  0.3155  0.2434 -0.2079
 3888W        W 4859   4.703  11.428   8.014  0.0604  0.1459 -0.2567
 3889W        W 4860   3.941   5.318  10.511  0.0890  0.0515  0.1687
 3890W        W 4861   8.110   0.471   9.627  0.1856 -0.2294  0.0686
 3891W        W 4862   5.698   5.064  10.591 -0.0622  0.2171  0.3190
 3892W        W 4863  10.340   1.663   9.842 -0.2641  0.3250 -0.0390
 3893W        W 4864   2.671   2.424   8.687  0.2562 -0.0944 -0.1872
 3894W        W 4865  10.370  10.106   4.596  0.1999  0.0737  0.1719
 3895W        W 4866  11.679   4.447   1.381 -0.0680  0.2505 -0.3038
 3896W        W 4867   8.074   4.309   2.846  0.0396 -0.4340  0.1427
 3897W        W 4868   8.842   5.105   2.175 -0.3900  0.1033 -0.2885
 3898W        W 4869  11.026  10.906   5.746  0.0352 -0.0341 -0.1212
 3899W        W 4870   1.413   6.615   1.054 -0.2156  0.2145  0.2349
 3900W        W 4871   0.653  12.480  11.758 -0.1076 -0.2491  0.1534
 3901W        W 4872   0.682   8.134   5.982 -0.1473 -0.1070 -0.0812
 3902W        W 4873   1.448   4.285   3.187  0.2582  0.2456  0.3426
 3903W        W 4874   3.005   8.173  13.077 -0.4506  0.0300  0.0496
 3904W        W 4875   3.836   3.001   7.078 -0.0004 -0.2338  0.0345
 3905W        W 4876   8.385  13.194   5.621 -0.1237 -0.3125  0.0245
 3906W        W 4877   4.291   7.676  11.371 -0.0442 -0.0329  0.1013
 3907W        W 4878   4.021   8.263   1.474 -0.1047  0.2358 -0.0944
 3908W        W 4879   3.655  12.161  10.537 -0.0098 -0.2015 -0.0031
 3909W        W 4880   3.128   7.990   6.414  0.2381  0.3292  0.2637
 3910W        W 4881   8.058   0.397  11.129  0.0371  0.2569  0.1508
 3911W        W 4882  10.360  11.738   9.452 -0.1198  0.0619 -0.2951
 3912W        W 4883  11.361   9.879   1.706  0.1786  0.0837 -0.0343
 3913W        W 4884  12.752   3.800   9.738 -0.2472 -0.0617  0.0394
 3914W        W 4885   6.203   2.310   8.645 -0.5976  0.1298  0.0377
 3915W        W 4886   3.477   0.066   2.988 -0.0602 -0.1130 -0.0346
 3916W        W 4887   7.491   9.706  12.628 -0.1863  0.2257 -0.0088
 3917W        W 4888   2.884  10.803   8.383 -0.0220 -0.1452  0.1336
 3918W        W 4889   3.864   7.228   8.164 -0.3361 -0.1423 -0.2715
 3919W        W 4890   1.257  11.356  12.188 -0.1072 -0.2573  0.0460
 3920W        W 4891   6.361  10.825   3.084 -0.0112 -0.0738  0.5038
 3921W        W 4892   8.467   1.615   7.028  0.1005  0.0670  0.0215
 3922W        W 4893   5.488   1.477   8.046 -0.1531 -0.0987  0.0655
 3923W        W 4894   3.902   8.216   6.675  0.2569  0.2150  0.0279
 3924W        W 4895   8.279  12.099  11.410  0.1861  0.3945 -0.1973
 3925W        W 4896  11.040   1.487   6.036  0.4095 -0.1171 -0.1963
 3926W        W 4897   5.926   1.035   6.759 -0.0621 -0.0585  0.0180
 3927W        W 4898   3.395   8.252  12.768 -0.1699  0.0555 -0.1397
 3928W        W 4899  10.487   3.006   2.366  0.1587 -0.1483  0.0271
 3929W        W 4900   3.041   0.717   2.872 -0.2060 -0.1487  0.2424
 3930W        W 4901   2.112   1.080  12.746  0.0225  0.0805  0.0276
 3931W        W 4902   4.869   3.010   0.799 -0.0238  0.0245  0.0838
 3932W        W 4903   8.025   0.078   2.149  0.3559 -0.0122 -0.1436
 3933W        W 4904  11.585   5.107   0.851  0.1306  0.0647 -0.1341
 3934W        W 4905   2.405   5.743  10.198  0.2714 -0.3095 -0.1270
 3935W        W 4906   5.950   2.302   0.900 -0.2157  0.2058  0.1377
 3936W        W 4907   6.379   5.728  11.863 -0.1137 -0.1182 -0.3107
 3937W        W 4908  13.170   0.293   9.483 -0.2893  0.0566 -0.1306
 3938W        W 4909   3.826  10.736  11.164 -0.1209  0.0060  0.1500
 3939W        W 4910   3.732   7.992   5.420  0.0357 -0.4241  0.1241
 3940W        W 4911   5.088   8.702   8.590 -0.0569  0.2020  0.2048
 3941W        W 4912  10.951   8.945  11.837 -0.0990 -0.0257  0.0796
 3942W        W 4913   3.146   2.573  13.328  0.1678  0.1409 -0.0763
 3943W        W 4914   6.097   3.656  13.340  0.2116 -0.0256  0.0237
 3944W        W 4915   0.689   6.786  12.331 -0.0923  0.3421 -0.0163
 3945W        W 4916   7.951   9.598  11.182 -0.3823 -0.1570 -0.0277
 3946W        W 4917  12.204  12.513   8.411  0.2989  0.0849 -0.1910
 3947W        W 4918   5.441   0.261   5.688  0.2765  0.4000 -0.2097
 3948W        W 4919   4.769   9.078   0.408 -0.2532  0.4670  0.1558
 3949W        W 4920   0.128   9.243   9.950 -0.0347 -0.2164 -0.2963
 3950W        W 4921   8.003   2.209   8.924 -0.2846 -0.1357  0.1318
 3951W        W 4922   4.909   7.141   8.458 -0.0963  0.0545  0.0738
 3952W        W 4923   4.331   4.891   8.435  0.1977 -0.0954 -0.0047
 3953W        W 4924   8.271   0.551   8.108  0.2118  0.1675 -0.1019
 3954W        W 4925   1.217  10.095  11.038 -0.1767  0.1083  0.3250
 3955W        W 4926   6.354  11.851  12.928  0.1145 -0.1533  0.1107
 3956W        W 4927  10.306  10.477   1.226  0.0446  0.1531  0.1638
 3957W        W 4928   8.855  13.425   5.518 -0.0836 -0.0995 -0.2307
 3958W        W 4929   4.007   0.095   9.079  0.3562 -0.1033 -0.2154
 3959W        W 4930   2.880   3.868   1.515  0.3381  0.1782  0.0124
 3960W        W 4931   1.008   5.844   6.444  0.0602  0.2117 -0.2638
 3961W        W 4932  13.742   3.046   9.912 -0.1455 -0.0476 -0.2312
 3962W        W 4933   2.739   1.443   2.490  0.0492  0.1926  0.0245
 3963W        W 4934   3.263   4.949   2.539 -0.0898 -0.0392 -0.0431
 3964W        W 4935   2.020   7.655   7.222 -0.3756 -0.0048  0.0455
 3965W        W 4936   0.753   0.481   0.686  0.2739  0.0902  0.0929
 3966W        W 4937  11.273   6.570   8.301 -0.0764  0.1788  0.0710
 3967W        W 4938   9.752  12.418  10.855 -0.0598  0.1498 -0.0741
 3968W        W 4939   1.714  11.755  12.154  0.0465 -0.0568  0.3915
 3969W        W 4940   9.996  13.133   0.713 -0.1288 -0.2837 -0.0986
 3970W        W 4941   7.797   7.661   2.998  0.3592  0.1856  0.1872
 3971W        W 4942   2.477   6.544   2.996  0.1155  0.1692  0.0085
 3972W        W 4943  13.363  10.985  11.094  0.0670  0.0065  0.1777
 3973W        W 4944   3.657  11.417   0.861 -0.2414  0.1009  0.0865
 3974W        W 4945   7.882   1.890  12.201 -0.1349 -0.0481 -0.1808
 3975W        W 4946   9.703   8.248   7.445 -0.1255  0.3308 -0.0401
 3976W        W 4947  11.923   6.158  13.537 -0.1217 -0.0733 -0.0470
 3977W        W 4948  11.283   3.796  12.774  0.2628 -0.1174  0.0223
 3978W        W 4949   7.711   6.698  10.918  0.0091  0.0456  0.0826
 3979W        W 4950   3.286   8.746   2.832  0.1732 -0.0316  0.3081
 3980W        W 4951  12.467  12.802  12.522  0.2659  0.3899  0.1153
 3981W        W 4952   1.154  12.747  12.451 -0.1640 -0.3325  0.1425
 3982W        W 4953  13.504  12.815   0.196 -0.1915 -0.0581  0.0439
 3983W        W 4954  12.564   1.596  13.083 -0.0360 -0.1138  0.0885
 3984W        W 4955   7.835   5.462   7.096  0.0529  0.0593  0.1929
 3985W        W 4956   3.653   5.988   5.218  0.0604  0.2307  0.2039
 3986W        W 4957   1.047   1.420  10.665 -0.1576  0.0323  0.1804
 3987W        W 4958   8.127   4.320   6.897  0.1801  0.0463  0.1524
 3988W        W 4959   0.783   2.906   5.367  0.1568 -0.1592  0.0199
 3989W        W 4960   3.046  13.678   2.887 -0.1430  0.1572 -0.1877
 3990W        W 4961  12.764   4.323   0.163 -0.4046  0.1361 -0.1204
 3991W        W 4962  12.736   5.717   1.110 -0.1906  0.3058 -0.3813
 3992W        W 4963   4.230  13.314   9.919  0.0146 -0.1957 -0.3041
 3993W        W 4964   3.805   2.143   1.330 -0.0153 -0.0213 -0.0541
 3994W        W 4965   2.988   9.203   8.885  0.2354 -0.0004  0.2364
 3995W        W 4966   6.276   7.777   9.613 -0.0575  0.1819  0.2207
 3996W        W 4967   7.832   2.324   7.630 -0.1063 -0.2939 -0.2479
 3997W        W 4968   1.263   9.279  13.827 -0.1256  0.1264  0.1996
 3998W        W 4969  11.052   2.658   4.553 -0.1611  0.0686  0.0050
 3999W        W 4970   4.463  12.954  12.265  0.0108 -0.1294  0.0811
 4000W        W 4971  12.679   6.180   2.841 -0.2942  0.3879 -0.1938
 4001W        W 4972   9.685  12.699   5.614  0.0782  0.1871 -0.0841
 4002W        W 4973   2.967   7.195  13.391  0.3502  0.0591  0.1266
 4003W        W 4974   5.905   9.255   7.961  0.0526 -0.3060 -0.1621
 4004W        W 4975  11.206   3.577   1.301 -0.0648 -0.0165 -0.2273
 4005W        W 4976   0.359   7.730   5.892 -0.0975  0.3807 -0.1310
 4006W        W 4977   1.671  13.080   8.951 -0.1143 -0.1667  0.1691
 4007W        W 4978   7.934   2.945   0.074 -0.0430 -0.1263 -0.4111
 4008W        W 4979   1.181  13.687   8.418 -0.4374  0.1638  0.2814
 4009W        W 4980   8.349   8.847   1.119 -0.1482  0.0183  0.0632
 4010W        W 4981   7.074   6.236   8.233 -0.0387 -0.1047 -0.0708
 4011W        W 4982   0.375   9.520   2.612  0.0044 -0.2418 -0.1574
 4012W        W 4983   1.689   0.192   3.615 -0.1760  0.2601 -0.1945
 4013W        W 4984   3.951  10.647   5.724  0.2143  0.2437  0.2631
 4014W        W 4985   7.936  13.492  11.297 -0.1610  0.0624 -0.0398
 4015W        W 4986   1.595  13.691   2.241 -0.1171  0.3102 -0.1249
 4016W        W 4987   4.252   2.641   4.856  0.1877 -0.0811  0.0370
 4017W        W 4988   3.837   6.598   9.794  0.1861  0.2060  0.1699
 4018W        W 4989   0.006   0.274   6.807 -0.2707 -0.1009  0.2589
 4019W        W 4990   9.915   4.339  13.481  0.0044  0.0816 -0.4034
 4020W        W 4991  10.738   8.966   3.369 -0.0167  0.1834  0.1343
 4021W        W 4992  11.281   4.521   0.171 -0.0148  0.0607 -0.2080
 4022W        W 4993   8.002   4.526   1.957 -0.2516 -0.1708 -0.3486
 4023W        W 4994  11.271   7.611   0.107 -0.3704  0.0211  0.2205
 4024W        W 4995  10.963   0.297  10.507  0.1088 -0.1292  0.1759
 4025W        W 4996  11.596   4.674   8.865  0.1067 -0.2464 -0.1527
 4026W        W 4997   7.874   9.517  10.127  0.4783  0.1359  0.1746
 4027W        W 4998  11.219  11.081  12.449  0.2782  0.0661 -0.1265
 4028W        W 4999  13.656  10.962   1.212 -0.0173  0.0148  0.2474
 4029W        W 5000   7.536   1.079   3.573 -0.1737 -0.1340 -0.0363
 4030W        W 5001  13.094   7.725   2.327 -0.1952  0.1689 -0.0875
 4031W        W 5002   8.287   4.255   1.200  0.0029  0.2661  0.0413
 4032W        W 5003   7.289  13.082  11.551 -0.1536  0.2112  0.0660
 4033W        W 5004   1.842  10.238   7.134  0.4072  0.1332 -0.4037
 4034W        W 5005  11.317   0.929   0.416 -0.0703 -0.0532  0.1185
 4035W        W 5006  11.133   1.071   6.878  0.3773  0.0721  0.1978
 4036W        W 5007   9.426  10.365  12.357  0.1718  0.0347  0.2049
 4037W        W 5008   9.482   2.339  10.263  0.0171 -0.3639  0.0989
 4038W        W 5009   9.481   5.475  12.456  0.0940  0.1060 -0.2025
 4039W        W 5010   4.093   2.469   5.676 -0.3049  0.1636  0.2329
 4040W        W 5011   5.077  11.028   7.996  0.1171 -0.2306  0.2316
 4041W        W 5012  13.352   5.482  10.650 -0.0703  0.0891 -0.3127
 4042W        W 5013   8.118  13.844  13.443 -0.2198 -0.0987 -0.0027
 4043W        W 5014   8.111  12.401   8.876  0.3271 -0.1431  0.1703
 4044W        W 5015   4.938   1.731   8.123 -0.3478 -0.0613  0.1651
 4045W        W 5016  13.668  10.622  12.818  0.2147 -0.1680 -0.1425
 4046W        W 5017   1.587   4.244   4.714  0.3431 -0.1563 -0.0192
 4047W        W 5018   2.271  13.529   0.090 -0.1562  0.0432 -0.3215
 4048W        W 5019  11.599  13.462   1.278  0.0201 -0.0814  0.3921
 4049W        W 5020  11.500   2.439   1.868  0.3576  0.4120 -0.2309
 4050W        W 5021   7.307   7.315  11.638  0.3303  0.1700  0.0184
 4051W        W 5022   2.998   8.609  12.788  0.0466 -0.0148 -0.3419
 4052W        W 5023   9.468  10.158   9.532 -0.0708  0.0231 -0.1479
 4053W        W 5024   2.548   0.552   1.967 -0.0309 -0.1213 -0.2624
 4054W        W 5025   1.701   4.555  13.762  0.1014  0.1005  0.1620
 4055W        W 5026   9.752   8.476   8.449  0.1284 -0.2304  0.1541
 4056W        W 5027   1.011   6.370   0.074  0.0751  0.1202  0.4060
 4057W        W 5028   9.390  11.851   7.466  0.2096  0.1129  0.3915
 4058W        W 5029  12.662   1.045   8.161 -0.1702  0.0802 -0.0933
 4059W        W 5030   5.857   9.568  10.587  0.0168 -0.3190  0.0807
 4060W        W 5031   6.561   2.337  13.740 -0.0496 -0.0789 -0.0442
 4061W        W 5032   2.888  10.978  13.480  0.1286 -0.1388  0.1953
 4062W        W 5033  10.745   7.380   6.562 -0.0588 -0.0360 -0.0251
 4063W        W 5034   3.903  11.300   7.326  0.2291  0.0586 -0.2135
 4064W        W 5035   3.078   8.197   5.985  0.3284  0.0290  0.0494
 4065W        W 5036   3.685   5.072   9.621  0.0613 -0.0624  0.0540
 4066W        W 5037   9.772   7.986   3.620  0.2606  0.0905 -0.1593
 4067W        W 5038   7.191   2.392  12.775 -0.2109  0.1881 -0.0978
 4068W        W 5039   8.898   9.501   8.650  0.1394  0.2749 -0.2650
 4069W        W 5040   8.939   0.878  13.448 -0.1717  0.1135 -0.0770
 4070W        W 5041  12.131   3.865   7.965 -0.0867 -0.2478 -0.2662
 4071W        W 5042   9.372   0.026   4.552 -0.1902  0.2128 -0.2403
 4072W        W 5043   7.913  11.596   1.057  0.0662 -0.2032 -0.2064
 4073W        W 5044  10.682  12.854   6.250  0.0749 -0.0585  0.0136
 4074W        W 5045  11.014   9.442   3.282 -0.0876  0.0165  0.0486
 4075W        W 5046  13.720   9.969   0.985  0.2743 -0.0681 -0.0687
 4076W        W 5047   9.031   8.400   4.006 -0.2928 -0.3815 -0.0245
 4077W        W 5048   9.689  12.286   7.448 -0.0718  0.1261  0.1527
 4078W        W 5049   4.081   6.539   6.292  0.3810 -0.0439  0.0614
 4079W        W 5050   5.897   7.071  10.735 -0.0340 -0.1371  0.2829
 4080W        W 5051   3.825   7.263   3.903 -0.3029 -0.0884 -0.1044
 4081W        W 5052  13.124   5.027   1.682  0.1643 -0.1845  0.0573
 4082W        W 5053   8.076   4.997  13.848  0.0522  0.1980  0.1951
 4083W        W 5054   7.684   1.995   6.988  0.2122 -0.2529 -0.0316
 4084W        W 5055   6.157   4.668  10.896 -0.0074 -0.2667  0.1457
 4085W        W 5056   9.538   3.189  11.699 -0.0409 -0.2183 -0.0671
 4086W        W 5057   3.452   2.736  13.671 -0.0377 -0.0665 -0.0111
 4087W        W 5058  13.362   6.445   2.038 -0.1585 -0.1494  0.1982
 4088W        W 5059   5.123   5.641  10.395 -0.0127 -0.2818 -0.0213
 4089W        W 5060  11.102   1.773   3.024 -0.0997 -0.1279 -0.0703
 4090W        W 5061  11.174   2.540   9.611  0.0457 -0.4124  0.0374
 4091W        W 5062   7.896   4.156  11.421  0.1670 -0.7204 -0.0656
 4092W        W 5063   0.883  13.720  12.516 -0.1349  0.0444  0.0034
 4093W        W 5064   9.011   3.498   7.948 -0.1045 -0.4603 -0.0556
 4094W        W 5065  13.219   5.426  11.785 -0.1029 -0.2557  0.0027
 4095W        W 5066   5.071   3.727  12.529 -0.1294 -0.0584  0.0475
 4096W        W 5067   7.359  12.055  12.464  0.3137 -0.1198 -0.0291
 4097W        W 5068   6.337  12.123   2.889  0.0144 -0.0847 -0.2079
 4098W        W 5069   8.465   6.897  10.831 -0.3426 -0.0803 -0.1307
 4099W        W 5070   0.066   0.789   3.656 -0.0719 -0.1960  0.0619
 4100W        W 5071   3.015   2.398   5.622  0.2071 -0.1660  0.0331
 4101W        W 5072   5.516   3.192   7.972  0.0934  0.1456  0.2864
 4102W        W 5073   9.965   6.727   3.828 -0.0277  0.1973  0.0825
 4103W        W 5074   4.895   4.011   9.421  0.1235 -0.0037 -0.0035
 4104W        W 5075  10.660   2.050  13.288 -0.0692 -0.2853  0.3634
 4105W        W 5076   4.227   5.779   3.609  0.0412  0.0850  0.2259
 4106W        W 5077  10.801   5.500   3.317 -0.1593  0.2287  0.1443
 4107W        W 5078  12.775  11.290  11.788 -0.2366  0.1332 -0.0136
 4108W        W 5079  10.014   9.982   3.498 -0.1667 -0.1783 -0.1297
 4109W        W 5080  13.115   6.925  10.928 -0.1217  0.1843  0.1909
 4110W        W 5081  11.268  10.866   4.478 -0.0520 -0.1289 -0.0218
 4111W        W 5082   7.235   1.728   2.090 -0.1959 -0.2807  0.1573
 4112W        W 5083  12.150  12.327   7.285  0.1154 -0.2136  0.0238
 4113W        W 5084   2.570   2.411   5.385  0.0345  0.1309 -0.0244
 4114W        W 5085   7.939   4.232   7.775  0.0918 -0.0489 -0.0040
 4115W        W 5086  11.366   5.047  13.486 -0.1813 -0.1340 -0.0979
 4116W        W 5087   6.205   0.209   4.153  0.1699 -0.2700  0.1368
 4117W        W 5088   9.223   0.772   8.148 -0.2416 -0.1657 -0.2811
 4118W        W 5089   2.200   5.755  12.565 -0.2167  0.3127  0.1084
 4119W        W 5090   4.962  11.270   6.143 -0.1341  0.1649 -0.1684
 4120W        W 5091   0.118   3.812   2.036 -0.0783  0.2195 -0.2514
 4121W        W 5092  13.560   5.390  11.439 -0.0630  0.0951 -0.2866
 4122W        W 5093   8.234  10.115   7.338  0.0595 -0.2120 -0.2088
 4123W        W 5094  11.127  12.736   5.122 -0.1155  0.1537 -0.1960
 4124W        W 5095  10.035  10.341  11.097 -0.0755 -0.1048 -0.1542
 4125W        W 5096  11.978  11.442  12.058  0.3721 -0.2573 -0.2331
 4126W        W 5097   3.408   0.588   6.894  0.1364 -0.2258  0.1887
 4127W        W 5098  12.253  12.777   2.878 -0.4067  0.1703  0.2882
 4128W        W 5099   2.661   0.025   7.920 -0.0279 -0.1760 -0.2987
 4129W        W 5100   8.679  11.646   3.637 -0.1271 -0.1340  0.0592
 4130W        W 5101   9.011   6.032   6.569  0.0511  0.3167  0.1240
 4131W        W 5102   6.422  12.189   0.458  0.2130  0.1416 -0.2507
 4132W        W 5103   7.928   4.996  12.044  0.2058 -0.0423  0.1144
 4133W        W 5104   3.569   9.506   7.618  0.0738 -0.0389 -0.1371
 4134W        W 5105   3.361   1.753  13.202  0.1633  0.1347 -0.2923
 4135W        W 5106   4.079   7.647  12.162  0.3254 -0.0595 -0.2365
 4136W        W 5107   0.957   1.361   0.212 -0.0811  0.3828  0.2066
 4137W        W 5108   8.617  12.422  10.314 -0.1193  0.0968  0.0313
 4138W        W 5109   2.960   0.749   1.095  0.0046  0.0828  0.0908
 4139W        W 5110   0.045  10.034  13.085 -0.0731 -0.0369  0.2446
 4140W        W 5111   7.830   5.668   7.611  0.3491 -0.0601 -0.0162
 4141W        W 5112  10.431  10.974   1.191 -0.1294  0.2940 -0.3060
 4142W        W 5113   0.658   2.143   8.785 -0.1432 -0.2509 -0.3009
 4143W        W 5114  11.414  10.030   4.560 -0.2552 -0.1353 -0.0619
 4144W        W 5115   0.583  10.202   8.213  0.0230  0.1394 -0.0764
 4145W        W 5116   4.265   9.230   3.478 -0.4694 -0.0168 -0.0099
 4146W        W 5117   0.918  12.989  12.857 -0.2584  0.1348  0.1442
 4147W        W 5118   1.457  11.013  12.468 -0.0388 -0.0954  0.2269
 4148W        W 5119   9.061   3.826  13.084 -0.3189  0.2455  0.3398
 4149W        W 5120   8.132   3.042   6.901  0.0998  0.0271 -0.1408
 4150W        W 5121   9.858   5.476   7.486 -0.0542 -0.1144  0.0954
 4151W        W 5122  11.165  13.227   7.049 -0.1047  0.1579 -0.2358
 4152W        W 5123   9.231   0.420  11.192  0.0118  0.0526 -0.3129
 4153W        W 5124   6.837   8.621   8.876 -0.3655 -0.0060  0.1164
 4154W        W 5125   8.098   6.460   6.365  0.0818  0.2646  0.0130
 4155W        W 5126   3.384   5.695  10.093 -0.1211 -0.2050  0.1330
 4156W        W 5127   0.266   5.768   5.780 -0.0895  0.0728 -0.2718
 4157W        W 5128  12.871   5.287   9.646  0.2436 -0.1388  0.1232
 4158W        W 5129   3.371   2.105  11.276  0.1774 -0.2021  0.2648
 4159W        W 5130   1.085   7.612  12.278 -0.0444  0.1503  0.3321
 4160W        W 5131  10.617   4.608   9.323 -0.2474  0.2770 -0.0341
 4161W        W 5132   1.814  10.509   7.597 -0.0784  0.0253  0.0989
 4162W        W 5133   1.933  12.331  12.400  0.0165  0.0500  0.0161
 4163W        W 5134  10.990   6.591   3.210 -0.1495  0.0073  0.0320
 4164W        W 5135   4.681   0.126   0.494 -0.0258  0.1304 -0.0493
 4165W        W 5136   4.144   0.012  11.162 -0.1262  0.2414  0.0686
 4166W        W 5137   8.691   6.329   4.551 -0.1031 -0.1780  0.0864
 4167W        W 5138   5.298  13.695   6.443 -0.1160  0.0975 -0.3244
 4168W        W 5139   4.326  10.547  11.123 -0.0629  0.3982  0.1087
 4169W        W 5140  11.769   8.477   0.380 -0.0712 -0.3167 -0.1551
 4170W        W 5141   8.971   4.559   4.213 -0.0210 -0.0864  0.0661
 4171W        W 5142   9.971   4.428   1.744 -0.2552  0.0806  0.2405
 4172W        W 5143   7.962   3.082   1.560 -0.1177  0.0688  0.0153
 4173W        W 5144  10.958   8.630  10.077 -0.0444  0.0165 -0.0740
 4174W        W 5145   5.264   0.067   8.428  0.1222  0.0579  0.0075
 4175W        W 5146  13.100   8.116   4.121 -0.1549  0.1532 -0.0369
 4176W        W 5147   0.577   6.467   5.009  0.1995 -0.0126  0.1520
 4177W        W 5148  12.983   8.630   3.116 -0.0618 -0.0008  0.0516
 4178W        W 5149   3.968  13.749   6.645  0.0253 -0.0548  0.1305
 4179W        W 5150  10.489   3.494   2.407 -0.1273  0.1144  0.1186
 4180W        W 5151   3.297  10.283   1.510 -0.1020  0.2140  0.1835
 4181W        W 5152   9.889   7.376   1.771 -0.0749 -0.2189 -0.3630
 4182W        W 5153   5.904  12.640   6.062  0.1807 -0.0837  0.0990
 4183W        W 5154  11.131  11.976  13.600  0.1943 -0.0382 -0.0110
 4184W        W 5155   2.698   6.199   9.967  0.1641 -0.1878 -0.0786
 4185W        W 5156   6.701   9.563   8.032 -0.0688  0.3588 -0.2573
 4186W        W 5157   2.434   5.994   1.385  0.1092 -0.0414  0.0955
 4187W        W 5158  11.654  13.795   1.683  0.0945 -0.3463  0.3046
 4188W        W 5159   3.878   4.493   7.706 -0.1637 -0.3320  0.2128
 4189W        W 5160   3.664   6.885  11.624 -0.0631 -0.0869 -0.0538
 4190W        W 5161   4.981   0.153   6.029 -0.1027 -0.3190 -0.0381
 4191W        W 5162   4.271   8.410  13.818 -0.0145 -0.0341  0.4957
 4192W        W 5163   6.024  11.270   0.742  0.0128  0.2798  0.1892
 4193W        W 5164  10.402   4.708   5.141 -0.0124 -0.0337  0.2405
 4194W        W 5165   8.232   3.295   5.382 -0.1040  0.3212 -0.0538
 4195W        W 5166   0.160   5.208  13.830  0.0218  0.2704 -0.0529
 4196W        W 5167   3.610   6.617   0.362 -0.0618 -0.2031 -0.0299
 4197W        W 5168   4.008   1.094   7.315  0.1702  0.2902 -0.1642
 4198W        W 5169   0.560   9.111   4.671 -0.1109 -0.2100  0.0644
 4199W        W 5170   0.878  10.569   9.057  0.3409 -0.0037  0.0118
 4200W        W 5171   2.968   1.402   5.770 -0.1798 -0.1138  0.0624
 4201W        W 5172   5.577   5.751   6.359 -0.0350  0.0985 -0.0156
 4202W        W 5173  11.227   1.281   2.965 -0.1699 -0.0633 -0.1816
 4203W        W 5174   2.357  11.864   0.497 -0.0813 -0.0278 -0.0919
 4204W        W 5175   4.127   8.142  13.385  0.0926 -0.1620  0.0510
 4205W        W 5176  11.203   3.211  13.918 -0.0350  0.0549  0.1733
 4206W        W 5177   8.435  12.569   3.505 -0.0710 -0.0920  0.1680
 4207W        W 5178   4.453   1.914   4.335 -0.1767 -0.4053 -0.0252
 4208W        W 5179  11.352   3.359  11.293  0.3502  0.1960 -0.2166
 4209W        W 5180  12.462   3.910   0.418 -0.1327 -0.0780  0.1583
 4210W        W 5181   2.462   6.400   9.000 -0.0010 -0.1883 -0.0210
 4211W        W 5182   0.676   5.516   0.063 -0.2018  0.1921 -0.0707
 4212W        W 5183   4.214  13.696  11.623 -0.0623  0.2592  0.0882
 4213W        W 5184   0.351   7.748   4.945  0.0098  0.0797  0.1832
 4214W        W 5185  12.824   1.832   4.599  0.0651 -0.0700  0.1847
 4215W        W 5186   8.950   3.515  12.700  0.0373 -0.0250 -0.1424
 4216W        W 5187  10.535   4.257   1.278  0.0446 -0.2530 -0.1053
 4217W        W 5188  11.545   6.551  12.432 -0.0131  0.2856  0.0108
 4218W        W 5189  13.303   7.414  10.849 -0.0215 -0.0808 -0.2712
 4219W        W 5190   4.874   3.536   0.950  0.0360 -0.2185  0.0064
 4220W        W 5191  12.034   4.358   7.869  0.2353  0.1853 -0.0946
 4221W        W 5192  11.026   2.123  11.257 -0.0436 -0.2186  0.1704
 4222W        W 5193   1.796  10.388  13.224 -0.0292  0.0385  0.0826
 4223W        W 5194  13.386   0.273   0.182  0.0707  0.0477 -0.0514
 4224W        W 5195   9.318  10.928   7.745  0.0909 -0.0496 -0.1813
 4225W        W 5196   8.420   7.747   5.487 -0.0575  0.4095 -0.0325
 4226W        W 5197   9.986   3.796   1.716 -0.3977  0.1263 -0.0207
 4227W        W 5198   4.792   0.644  13.548 -0.4363  0.0563  0.1644
 4228W        W 5199  12.288  11.359   0.913  0.0834 -0.1848  0.2189
 4229W        W 5200  13.144   2.344  10.007 -0.1801 -0.0711  0.0784
 4230W        W 5201  11.218  10.752   3.212  0.0483 -0.3462  0.2807
 4231W        W 5202   5.136  11.258   9.159  0.2669  0.3557  0.0500
 4232W        W 5203   2.607  13.575  11.915  0.0467 -0.0184 -0.4156
 4233W        W 5204   0.350   0.608  12.995  0.0721  0.2557 -0.1351
 4234W        W 5205  13.869   6.643  12.048  0.2115 -0.0043 -0.1092
 4235W        W 5206   0.862   7.849   3.224  0.2526 -0.3344  0.4093
 4236W        W 5207   6.449  12.219  10.694 -0.0048 -0.3951 -0.3932
 4237W        W 5208  12.909   0.772   0.677  0.3591 -0.2589  0.0472
 4238W        W 5209   3.048   0.679   2.051 -0.0123  0.4149  0.0796
 4239W        W 5210   3.191   8.235   7.353 -0.0317  0.2437 -0.0860
 4240W        W 5211   1.424   0.174   9.851  0.1119 -0.0301 -0.1227
 4241W        W 5212   6.981   6.076   5.792 -0.1007 -0.1662 -0.0977
 4242W        W 5213   1.607   0.748   8.018 -0.0035 -0.2237  0.2596
 4243W        W 5214  12.632   1.334   9.613  0.1384  0.0659 -0.1143
 4244W        W 5215   8.699  12.054   0.858  0.0941  0.0639 -0.3379
 4245W        W 5216   7.387  10.764   7.128  0.1828 -0.5130 -0.0561
 4246W        W 5217   0.217  12.813  10.625 -0.1551  0.0872  0.0129
 4247W        W 5218   9.338   6.244   8.303  0.0978 -0.0815  0.1804
 4248W        W 5219   0.963   0.840  10.734  0.2323 -0.3040 -0.2628
 4249W        W 5220   9.174   6.787  13.491 -0.0280 -0.1805  0.0650
 4250W        W 5221  12.834   2.900   3.791 -0.1592  0.1045  0.0446
 4251W        W 5222   0.923   6.130  12.907 -0.1969 -0.1769  0.0714
 4252W        W 5223  13.209   7.123   6.773  0.0366 -0.1209  0.1149
 4253W        W 5224   7.746   0.334   0.446 -0.1376 -0.2791 -0.2354
 4254W        W 5225   6.636  12.059   7.873  0.2256  0.3208 -0.1224
 4255W        W 5226   8.602   9.184   4.766 -0.1348 -0.2294  0.0100
 4256W        W 5227   0.092   2.060   5.479 -0.2009  0.0697  0.2994
 4257W        W 5228  11.513  11.846   6.671  0.0088  0.2558  0.0646
 4258W        W 5229   7.369   4.743  13.405  0.3176 -0.2032 -0.1263
 4259W        W 5230   7.266  13.473  10.655 -0.0333 -0.0629  0.2843
 4260W        W 5231   9.929   0.196  13.348  0.1539  0.2045  0.1900
 4261W        W 5232   2.339   9.455   3.450 -0.4872  0.1451  0.2037
 4262W        W 5233   9.411  10.934  11.556 -0.1664  0.0927  0.0022
 4263W        W 5234   5.263   1.730   9.223  0.3281 -0.2245 -0.0119
 4264W        W 5235   8.359  11.654   4.127 -0.0272 -0.0470 -0.2232
 4265W        W 5236  11.206   9.615  10.813  0.0707  0.2765  0.2251
 4266W        W 5237  11.564   2.274   0.319  0.4761 -0.1733 -0.3002
 4267W        W 5238   9.263  13.090   2.045 -0.3458 -0.1385  0.1759
 4268W        W 5239  12.754   6.250  11.821 -0.1896 -0.1263  0.0229
 4269W        W 5240  13.228   2.988   1.313 -0.0676  0.0759  0.1807
 4270W        W 5241   1.656  11.626  13.113 -0.1673 -0.2469 -0.0170
 4271W        W 5242   7.799   4.499   2.457 -0.3093 -0.0075 -0.0942
 4272W        W 5243   5.528   5.603   7.347  0.0024  0.2117 -0.0812
 4273W        W 5244   1.225   6.839   8.364 -0.0775 -0.2135  0.3516
 4274W        W 5245   0.322   0.305   5.753  0.0717  0.1296  0.0760
 4275W        W 5246   0.896   9.904   3.360  0.2076  0.2996 -0.2912
 4276W        W 5247   6.520   9.575   5.231 -0.3620 -0.0623 -0.1127
 4277W        W 5248   0.936   7.743  11.777  0.2467  0.0957 -0.2341
 4278W        W 5249   6.435   2.639   2.720 -0.1680 -0.0496  0.1942
 4279W        W 5250   9.104   0.481   5.848 -0.4943 -0.1733 -0.0420
 4280W        W 5251   6.075   7.902   0.625 -0.0370  0.2594 -0.0576
 4281W        W 5252   5.363   6.962   9.562 -0.0454  0.2758  0.1518
 4282W        W 5253  10.431   8.102   3.011 -0.3602  0.1736  0.1827
 4283W        W 5254   0.051  13.110   3.756  0.1851 -0.1864 -0.3740
 4284W        W 5255   9.912   9.135  12.342 -0.2264 -0.0706 -0.0994
 4285W        W 5256   6.235   0.997  13.767 -0.0030 -0.0395 -0.0731
 4286W        W 5257   3.512   5.112   3.231 -0.4404 -0.1018 -0.4136
 4287W        W 5258   3.352  11.392   4.953 -0.1071 -0.1274 -0.1031
 4288W        W 5259   5.513   9.022  13.768  0.1397 -0.2286 -0.0097
 4289W        W 5260   7.801  10.187   2.648  0.0135  0.0714  0.1042
 4290W        W 5261  11.076   0.163   0.557  0.0456  0.2201 -0.1923
 4291W        W 5262   1.718   8.889   3.373 -0.0554  0.1637  0.1655
 4292W        W 5263   5.734  13.707   3.527 -0.1053  0.2357 -0.0786
 4293W        W 5264   3.673  10.164   1.097 -0.0349  0.0854 -0.0711
 4294W        W 5265  13.492  10.431  11.853  0.4418 -0.0011 -0.1890
 4295W        W 5266   6.401   7.763  10.684 -0.1440 -0.1481 -0.2183
 4296W        W 5267  11.419   0.339   1.641  0.1218 -0.1200  0.1982
 4297W        W 5268   1.097  11.966   9.455  0.2402  0.1346  0.0351
 4298W        W 5269  10.108   0.599   6.239 -0.3010  0.2207  0.1968
 4299W        W 5270  12.443   1.933   6.343 -0.1344 -0.0546  0.3955
 4300W        W 5271   9.404  10.801   7.269  0.0849  0.0316 -0.1338
 4301W        W 5272  11.717   0.739   1.657  0.2717 -0.2746 -0.0610
 4302W        W 5273   9.290   1.506   2.901  0.0548  0.0584  0.0413
 4303W        W 5274   4.729  11.259   9.575  0.3023  0.1257 -0.0293
 4304W        W 5275   5.739  12.628   5.478  0.1856 -0.2093 -0.0065
 4305W        W 5276  10.550   3.422  12.697  0.2918 -0.1192 -0.2937
 4306W        W 5277  11.551   0.489   0.486  0.0275 -0.0803 -0.1046
 4307W        W 5278   0.148   8.194   5.958 -0.0221  0.0309  0.0158
 4308W        W 5279   6.187  13.916   5.075 -0.0460  0.2810  0.1370
 4309W        W 5280  10.789  10.807   8.899 -0.1386 -0.0463  0.0598
 4310W        W 5281   5.878  13.596   7.471 -0.0452  0.2437 -0.4138
 4311W        W 5282  13.432   0.114   5.446  0.3586 -0.1300  0.4348
 4312W        W 5283   9.073   0.407   5.268 -0.1056  0.0435  0.2392
 4313W        W 5284   5.079   0.926   3.979  0.2115 -0.1130  0.2813
 4314W        W 5285  10.845   1.979   6.259  0.1493 -0.0579  0.1570
 4315W        W 5286   0.346   1.027   8.798 -0.0772  0.0691  0.2287
 4316W        W 5287  13.327   4.952  12.081  0.0551  0.0218  0.2204
 4317W        W 5288   9.482   2.632   8.849  0.0570  0.2238  0.2583
 4318W        W 5289   3.738   3.450   1.901 -0.1065 -0.2076  0.0019
 4319W        W 5290   7.935   8.538   3.147 -0.2459 -0.0401  0.1913
 4320W        W 5291   2.583  11.247  10.921  0.0630 -0.0178 -0.0673
 4321W        W 5292  11.100   8.017   9.604 -0.1501 -0.1494 -0.0925
 4322W        W 5293   1.306   8.097   4.560 -0.1426  0.0525  0.1483
 4323W        W 5294  13.433   6.701   4.387 -0.0620 -0.1013 -0.1896
 4324W        W 5295   9.404   5.583  13.071 -0.2556 -0.1131 -0.1275
 4325W        W 5296   3.994   5.888   9.271  0.0132 -0.1553 -0.1359
 4326W        W 5297   3.389   8.654   0.419  0.0728 -0.2374  0.3324
 4327W        W 5298   3.537  12.329   8.724  0.0639  0.2209 -0.1333
 4328W        W 5299  12.977   4.232  10.699 -0.0331 -0.0367 -0.2746
 4329W        W 5300   4.347   3.131   4.956 -0.4279  0.0565  0.3590
 4330W        W 5301   4.146  13.460   2.610 -0.2529  0.3514 -0.3985
 4331W        W 5302  12.272   2.571  13.724 -0.1665  0.1203  0.2674
 4332W        W 5303   0.312   4.037  12.128  0.1065  0.0360 -0.1853
 4333W        W 5304   4.484   1.443   8.571  0.1642 -0.1477  0.2509
 4334W        W 5305  13.463   6.223  11.213 -0.2715 -0.0938  0.0839
 4335W        W 5306   2.464   6.180  10.403 -0.0472  0.0118  0.0940
 4336W        W 5307   8.962  12.366   9.580  0.0854 -0.0463  0.0003
 4337W        W 5308  10.385   1.979   2.569 -0.1327 -0.0164 -0.0394
 4338W        W 5309   8.581   1.909   5.257 -0.0784  0.2211  0.1097
 4339W        W 5310  11.442   9.646   8.888  0.0197  0.0114  0.1430
 4340W        W 5311   9.222  12.737  12.417  0.0098  0.0848 -0.0921
 4341W        W 5312   8.406  10.552   8.887 -0.0407  0.0007 -0.0998
 4342W        W 5313   2.956   9.942   5.616  0.2203  0.6661 -0.0100
 4343W        W 5314   2.773   4.152   0.390 -0.5673  0.1267 -0.0078
 4344W        W 5315   6.829   5.382  11.957  0.0136 -0.3581 -0.2943
 4345W        W 5316  12.380  12.166   3.063 -0.1513 -0.1421  0.0743
 4346W        W 5317   4.623   1.376   0.285 -0.1250  0.1578 -0.0161
 4347W        W 5318  13.331  11.252   6.892  0.0696  0.1402 -0.0876
 4348W        W 5319  13.740   1.125   5.908 -0.0694  0.0984 -0.0598
 4349W        W 5320   6.726  11.308   6.743  0.2133  0.0510 -0.2106
 4350W        W 5321   6.989   2.303   0.036 -0.2845  0.1900 -0.0635
 4351W        W 5322   2.374   6.000   4.991  0.0644  0.2813 -0.4428
 4352W        W 5323   3.992  11.538   4.526  0.1202  0.1123  0.1864
 4353W        W 5324   6.175   6.515   9.491 -0.2537 -0.0771 -0.4019
 4354W        W 5325  11.377   8.365  13.491 -0.0428  0.1939 -0.3498
 4355W        W 5326   1.217   8.255  10.724 -0.0510  0.2598  0.1167
 4356W        W 5327   3.871   0.836  13.151  0.1019  0.0523  0.2844
 4357W        W 5328  10.335   2.328   8.982  0.0205  0.1116 -0.3924
 4358W        W 5329   8.028  10.870   4.211 -0.0691  0.0116 -0.0735
 4359W        W 5330   9.540   8.299   3.037  0.1410  0.0788 -0.3074
 4360W        W 5331   3.081   5.695  12.406 -0.0520 -0.3475 -0.0995
 4361W        W 5332   6.429   5.596   7.296  0.2045 -0.1336  0.0642
 4362W        W 5333   8.121   4.267   5.279 -0.0090  0.1216  0.4152
 4363W        W 5334  10.160   3.521   0.696  0.0285  0.0591  0.1257
 4364W        W 5335   5.483  10.227   9.169 -0.2957  0.3205 -0.0779
 4365W        W 5336   8.724   3.235   5.534 -0.1893  0.4185 -0.2053
 4366W        W 5337   7.908  10.911  10.736 -0.1232  0.1632  0.0929
 4367W        W 5338   2.907   8.118   0.048 -0.0945  0.0635  0.1305
 4368W        W 5339   2.641   4.950  11.013 -0.1261 -0.4786  0.3862
 4369W        W 5340  12.890   2.436   3.053  0.0484 -0.2320  0.1495
 4370W        W 5341   0.811  10.942   0.044  0.2149 -0.2316 -0.0845
 4371W        W 5342   3.561   2.532   0.223  0.2319 -0.1872  0.0502
 4372W        W 5343   3.320   4.161   0.765 -0.0430  0.1791  0.1329
 4373W        W 5344  10.342  11.278   9.531 -0.0394  0.1041 -0.0744
 4374W        W 5345   1.170   2.346   8.938 -0.0031  0.0862 -0.2594
 4375W        W 5346   1.858   0.306   5.179 -0.0245  0.0370 -0.3359
 4376W        W 5347   0.687   2.388   9.760 -0.0583 -0.1325 -0.4259
 4377W        W 5348   1.488   8.312   7.998 -0.1031 -0.2023 -0.0887
 4378W        W 5349   8.053   7.834   3.396 -0.1825 -0.2383  0.1086
 4379W        W 5350  13.462   2.244  10.462 -0.0348  0.0401  0.1088
 4380W        W 5351   7.791   0.138  12.235 -0.2417  0.0578  0.1625
 4381W        W 5352   1.476   4.374   2.117 -0.0929  0.1900  0.3338
 4382W        W 5353   1.019  11.839  11.426 -0.0624 -0.1024 -0.1959
 4383W        W 5354  11.521   2.981   6.623 -0.3145  0.1167  0.0662
 4384W        W 5355  10.252   3.117  10.810  0.3927  0.0944 -0.2722
 4385W        W 5356   0.778   2.235   1.411 -0.1890  0.1152  0.4046
 4386W        W 5357   4.418   2.923   8.595 -0.0017 -0.1334  0.2086
 4387W        W 5358   3.355   3.429   1.556 -0.1607  0.0164  0.3403
 4388W        W 5359   2.274   1.537  12.523 -0.1445  0.0479  0.0502
 4389W        W 5360  13.838   0.780   0.987 -0.2757  0.0838  0.1159
 4390W        W 5361  13.323   5.412   1.930 -0.1895 -0.2522 -0.1373
 4391W        W 5362   0.130   2.258   3.761 -0.0669 -0.2941  0.2075
 4392W        W 5363   1.378   4.287   5.280  0.1287 -0.0569 -0.0965
 4393W        W 5364   1.708  10.741   8.884  0.1685 -0.4425  0.1983
 4394W        W 5365  12.556   3.700   4.769 -0.0242 -0.0959 -0.0753
 4395W        W 5366  13.237   1.425   0.843  0.1220 -0.2267 -0.0002
 4396W        W 5367   5.573   1.356  10.739 -0.0724 -0.1425  0.0562
 4397W        W 5368   0.574  11.210   2.945 -0.0645  0.0553  0.0578
 4398W        W 5369   2.644  12.860   8.780  0.1629  0.0472  0.0344
 4399W        W 5370   4.447  11.135   2.599 -0.0728  0.1303  0.0330
 4400W        W 5371   8.077  11.082   1.728 -0.0061 -0.2811 -0.0568
 4401W        W 5372   3.196   6.752   1.019 -0.3717 -0.1254 -0.1860
 4402W        W 5373  10.954  12.794  11.749  0.2212 -0.2170  0.2167
 4403W        W 5374   8.834   3.083  11.811  0.3274  0.2340 -0.1830
 4404W        W 5375  13.030   3.573   3.119 -0.0354  0.1994  0.2341
 4405W        W 5376  13.593   2.677   6.272  0.1313 -0.2139 -0.5391
 4406W        W 5377   1.247   0.516   6.964  0.0519  0.0146 -0.1008
 4407W        W 5378   9.306  12.467  11.775 -0.1624 -0.2184  0.1737
 4408W        W 5379  11.675  13.278   2.963  0.1684  0.1871  0.2823
 4409W        W 5380   0.454   5.617   4.478 -0.4567  0.0566 -0.2020
 4410W        W 5381   1.694   1.720  13.580 -0.0253  0.2699 -0.2018
 4411W        W 5382   6.810   7.104   6.437 -0.1997  0.2729  0.0991
 4412W        W 5383   2.110  13.331   8.650 -0.2250 -0.0389 -0.3140
 4413W        W 5384   8.225   8.206   9.454 -0.2399 -0.1162  0.1265
 4414W        W 5385   7.312  12.630  11.779  0.0283 -0.4609 -0.1517
 4415W        W 5386   4.550   3.068  10.741  0.0144  0.3263  0.0278
 4416W        W 5387  12.482  10.212   6.562 -0.1190 -0.0032 -0.2924
 4417W        W 5388   0.945   7.689   5.692 -0.0397  0.1986  0.1954
 4418W        W 5389  12.736   8.969   2.802 -0.0367  0.1817 -0.4320
 4419W        W 5390   8.037   6.839   2.307 -0.0218 -0.1280 -0.1721
 4420W        W 5391   1.093  11.250   2.379 -0.2066  0.1123  0.0107
 4421W        W 5392   9.475  11.978   7.966 -0.0833 -0.2928  0.0263
 4422W        W 5393   1.192   9.176   6.818 -0.1404  0.2042 -0.1842
 4423W        W 5394  10.852  12.704  12.237 -0.0045  0.0441  0.0746
 4424W        W 5395  12.363   0.576   9.101 -0.1229 -0.1949  0.0091
 4425W        W 5396   9.981   0.679   1.268 -0.1779 -0.1517 -0.0635
 4426W        W 5397   9.053   4.754   7.829 -0.0456  0.0608 -0.2931
 4427W        W 5398   4.445   3.674   6.244 -0.0258 -0.2774 -0.2032
 4428W        W 5399   7.051  10.967  10.684  0.0794  0.0899 -0.1185
 4429W        W 5400   3.409   7.054   5.632  0.3310 -0.1888 -0.0080
 4430W        W 5401  11.728  12.074  12.806  0.1137 -0.0444  0.0031
 4431W        W 5402  12.627   1.797   8.842  0.2433  0.0775 -0.2126
 4432W        W 5403   5.635  11.594   2.851  0.3457 -0.3478 -0.3095
 4433W        W 5404   6.902   6.444  11.518  0.2207  0.1114  0.0414
 4434W        W 5405   7.213   4.767   8.009  0.0932 -0.2483 -0.0907
 4435W        W 5406   3.582   7.866   4.444 -0.4371  0.1684  0.2414
 4436W        W 5407  12.277   9.496   5.506 -0.1538 -0.1133  0.1927
 4437W        W 5408   2.602   1.352   1.151 -0.0474  0.2199  0.2221
 4438W        W 5409   0.533   5.091   6.585  0.0309  0.3955 -0.0863
 4439W        W 5410   8.940  13.902  11.297  0.2620 -0.1325 -0.1146
 4440W        W 5411  11.823   8.165  13.408  0.0851  0.1397  0.0133
 4441W        W 5412   7.257   5.541  11.605 -0.1784  0.3487 -0.2236
 4442W        W 5413   9.388  13.383   6.748 -0.3902  0.1159 -0.2851
 4443W        W 5414  11.940  10.025  13.515 -0.2095  0.0973 -0.1209
 4444W        W 5415   1.468   4.541   9.113 -0.0370  0.1767  0.4584
 4445W        W 5416   0.573   9.199   1.578 -0.1272 -0.1990  0.1075
 4446W        W 5417   9.433  12.706   3.890 -0.0008 -0.1089 -0.0639
 4447W        W 5418   0.073   8.622   7.938 -0.0344  0.0195 -0.1449
 4448W        W 5419   6.071   3.962  11.927 -0.0372 -0.2002 -0.1376
 4449W        W 5420   4.686  10.241   7.200 -0.1146 -0.3747  0.2946
 4450W        W 5421   3.956   2.526   3.699 -0.1287  0.1412 -0.1329
 4451W        W 5422   9.304   8.723   8.486 -0.1929 -0.2867 -0.0894
 4452W        W 5423   8.330  12.796   5.389  0.0886 -0.1308 -0.0258
 4453W        W 5424  13.654  13.576   5.570 -0.2359 -0.1996  0.2553
 4454W        W 5425   0.218   0.181   2.333  0.2151  0.1523  0.0480
 4455W        W 5426   4.107   6.772   8.294  0.0626 -0.2743 -0.0412
 4456W        W 5427   1.405  10.192   7.439  0.2051  0.0060 -0.1265
 4457W        W 5428  10.700  11.702  13.880  0.0661  0.0095  0.3140
 4458W        W 5429   8.031   0.049   2.680 -0.3140  0.1238 -0.0990
 4459W        W 5430   0.976   1.809   2.886 -0.1481 -0.0792 -0.0326
 4460W        W 5431   9.108  12.068  11.446 -0.0173  0.0307 -0.0306
 4461W        W 5432   4.733   2.874   7.754  0.3255 -0.0649  0.0034
 4462W        W 5433   1.917   6.661  10.860 -0.4529 -0.0171  0.0814
 4463W        W 5434   2.119  13.013   4.163  0.1988 -0.0714 -0.1177
 4464W        W 5435  10.939   5.080  12.086 -0.1997  0.0446  0.2452
 4465W        W 5436  12.898   3.323  11.590 -0.3628 -0.1154  0.0172
 4466W        W 5437   8.723   6.677  10.487  0.3048  0.0914  0.0240
 4467W        W 5438  10.808   8.010   2.691 -0.2254  0.3345 -0.1053
 4468W        W 5439   8.698   9.330   1.705 -0.0318  0.0911 -0.2162
 4469W        W 5440  12.014   9.867  11.819 -0.1430 -0.0765 -0.0576
 4470W        W 5441  13.203   8.569   7.552 -0.2215 -0.1251  0.1465
 4471W        W 5442   2.208   3.734   9.482 -0.2180 -0.0193 -0.0097
 4472W        W 5443   0.850  11.686  10.364  0.1093 -0.0249  0.3762
 4473W        W 5444   6.283   0.579   0.932 -0.1810  0.4366 -0.1062
 4474W        W 5445   6.538   0.328   7.214  0.0657  0.6752 -0.0890
 4475W        W 5446   9.975   4.819   4.873 -0.0623  0.0727  0.0763
 4476W        W 5447   2.022   7.117   6.077  0.1444  0.1847  0.2640
 4477W        W 5448   8.391   5.021   1.820 -0.2904 -0.1144  0.0026
 4478W        W 5449  11.025   4.367  11.528 -0.0508 -0.1422  0.0216
 4479W        W 5450   6.324   8.661   9.895 -0.0166 -0.1153 -0.0726
 4480W        W 5451   8.128   5.628   9.050 -0.1935  0.0253  0.2689
 4481W        W 5452   0.508  12.258   7.631  0.2051 -0.0388 -0.0778
 4482W        W 5453   7.341  11.212  11.909 -0.1552  0.1366 -0.2778
 4483W        W 5454  13.671   5.636   7.057  0.1287  0.1057 -0.1509
 4484W        W 5455  12.132   5.181   0.740  0.3313  0.0642  0.0958
 4485W        W 5456   3.993   8.705  13.517  0.2846 -0.0515  0.0810
 4486W        W 5457  13.543   8.831   8.170  0.1944  0.0589 -0.3148
 4487W        W 5458   2.375   0.876   9.487 -0.5580  0.3719  0.3165
 4488W        W 5459   7.320   9.459   1.485 -0.2687 -0.2404 -0.4133
 4489W        W 5460   5.626  11.947   0.696 -0.3658 -0.0957  0.1914
 4490W        W 5461   5.245   4.762  12.702  0.0433 -0.0083  0.0813
 4491W        W 5462  11.905   8.341   2.110  0.2510  0.1437 -0.0288
 4492W        W 5463   4.997  12.344   7.056  0.5985  0.2123  0.2193
 4493W        W 5464  11.783   5.867   8.160 -0.4350  0.0807 -0.0748
 4494W        W 5465  11.496   4.671   1.007 -0.1374  0.1444  0.2550
 4495W        W 5466   2.046   4.915   2.673  0.0140  0.1790 -0.3377
 4496W        W 5467   7.038   4.413  10.478 -0.0231 -0.0930 -0.2022
 4497W        W 5468   8.845   4.091  10.248 -0.2313 -0.0628  0.3043
 4498W        W 5469   4.771  11.239   7.343  0.5093 -0.0788  0.2272
 4499W        W 5470   1.049  10.630   1.321 -0.0564  0.0113 -0.0600
 4500W        W 5471   1.253  12.883   9.087 -0.0322  0.0905 -0.1132
 4501W        W 5472   2.424   8.208   3.001  0.2515 -0.1268  0.0201
 4502W        W 5473   3.170  12.127  10.114 -0.0441 -0.0905  0.2630
 4503W        W 5474   0.668   7.282  10.873 -0.0786  0.0775 -0.2841
 4504W        W 5475  10.160   2.020   6.622 -0.2900  0.0615  0.2621
 4505W        W 5476   2.443   3.885   6.314 -0.1071 -0.3781  0.1906
 4506W        W 5477   4.392   3.726   2.290  0.1358  0.2006 -0.1234
 4507W        W 5478  11.814   1.346  10.016 -0.2696 -0.1418  0.0771
 4508W        W 5479   6.009   8.521  12.263 -0.3100 -0.0760 -0.3351
 4509W        W 5480   4.022  13.117  12.102 -0.3110 -0.3109 -0.1505
 4510W        W 5481   7.839   6.771  13.220  0.0952 -0.3178  0.1209
 4511W        W 5482   1.044  11.527  10.961  0.0598  0.3972 -0.1093
 4512W        W 5483   6.451   4.021   1.917  0.2538 -0.1508  0.1856
 4513W        W 5484   9.961   0.585   9.823 -0.2225  0.0626 -0.0289
 4514W        W 5485  13.050  10.478   3.446 -0.1245  0.0526 -0.1837
 4515W        W 5486   1.078   5.658   8.922 -0.0897  0.1166  0.1975
 4516W        W 5487   7.091   0.568   1.346  0.2456 -0.0304 -0.1695
 4517W        W 5488   2.871   6.178   5.280  0.4190  0.3648 -0.2210
 4518W        W 5489   9.798   7.113  13.912 -0.1553 -0.2305 -0.1035
 4519W        W 5490   6.523  12.021   1.932 -0.0680  0.0480  0.1593
 4520W        W 5491   0.901   8.385   5.190  0.0121 -0.0024  0.1765
 4521W        W 5492   2.764  10.721  12.349  0.2971  0.1278 -0.0527
 4522W        W 5493  11.807   1.318   6.182  0.2073  0.1729  0.0351
 4523W        W 5494   9.953  12.969   1.914 -0.4843  0.2251  0.1060
 4524W        W 5495   6.608   0.603   0.552  0.0170 -0.5414 -0.0204
 4525W        W 5496  10.882  12.665   4.217 -0.1650  0.1395 -0.3732
 4526W        W 5497  10.390   0.595   4.302 -0.0668  0.1581 -0.0368
 4527W        W 5498  10.614   2.129   9.724  0.5771  0.2693 -0.3325
 4528W        W 5499   1.023   3.746   0.922  0.0472 -0.1102 -0.0830
 4529W        W 5500   6.361  10.268   1.053 -0.0994  0.0820  0.0571
 4530W        W 5501   4.810   1.326  12.602 -0.0418  0.0260  0.0506
 4531W        W 5502  12.378  13.276   1.862  0.0717 -0.1548  0.2902
 4532W        W 5503   4.001   2.238  10.543 -0.0933 -0.0905 -0.2207
 4533W        W 5504  12.412   8.857  13.832 -0.3922 -0.1372  0.2566
 4534W        W 5505  13.544   6.706   3.615  0.1607  0.1398  0.1599
 4535W        W 5506  10.044  10.772  13.060  0.2567 -0.0837  0.0451
 4536W        W 5507   8.907   1.367   2.578  0.0742  0.1858 -0.0282
 4537W        W 5508   0.851   0.735   1.872 -0.1186  0.2445 -0.0799
 4538W        W 5509   5.471   9.289   3.958 -0.0344 -0.3172 -0.0207
 4539W        W 5510  12.011   2.373   1.961  0.1167  0.1025  0.1232
 4540W        W 5511   4.708   0.164  13.626  0.0249 -0.2891 -0.4807
 4541W        W 5512   8.833   3.952   7.855 -0.1297 -0.1132 -0.2420
 4542W        W 5513   7.303  11.897   0.091 -0.0982  0.0145  0.0857
 4543W        W 5514   4.582   0.352  13.139  0.1410 -0.1318 -0.3395
 4544W        W 5515  12.989  12.853   2.761 -0.1186 -0.0739 -0.0810
 4545W        W 5516   7.878   1.379   0.805  0.2473  0.5009 -0.0493
 4546W        W 5517  13.146   5.621   6.849  0.0941  0.0228  0.1162
 4547W        W 5518   4.622  12.365   7.877  0.2340 -0.0615 -0.2468
 4548W        W 5519   9.364   7.774   3.354 -0.2697  0.0715 -0.1631
 4549W        W 5520   6.524   4.985  12.203 -0.0021 -0.1045  0.0468
 4550W        W 5521  10.384   1.462   6.981 -0.0950 -0.0971 -0.0534
 4551W        W 5522   2.929   6.221  12.151 -0.0286  0.3490  0.0214
 4552W        W 5523   5.562  11.849   3.295  0.0744 -0.0135  0.3831
 4553W        W 5524   9.366  13.591   5.434  0.2893  0.1124  0.2484
 4554W        W 5525   8.278  11.149  10.387 -0.0608 -0.2105  0.2954
 4555W        W 5526   8.669  13.809   3.869 -0.0179 -0.1989 -0.1831
 4556W        W 5527   7.176   5.476   3.781 -0.3044  0.0614  0.0313
 4557W        W 5528   2.233  12.696   2.133 -0.0595  0.1719  0.0256
 4558W        W 5529   5.588  13.171   3.405  0.1149  0.0058 -0.1724
 4559W        W 5530   9.221   3.584   9.523  0.0139  0.0589 -0.1350
 4560W        W 5531   1.874  12.495   7.273 -0.1997  0.1192  0.0787
 4561W        W 5532   5.728   7.393  11.625  0.1517 -0.1163  0.1569
 4562W        W 5533   9.976   2.807  10.538 -0.1040  0.1100  0.0778
 4563W        W 5534  10.697   4.338  10.064  0.0646  0.2804  0.2269
 4564W        W 5535   1.833   5.441  11.558 -0.0193  0.1586  0.0091
 4565W        W 5536  11.713   6.744  11.048 -0.3346 -0.4435 -0.0883
 4566W        W 5537   5.975   1.313   8.282 -0.0266  0.1183  0.0662
 4567W        W 5538   3.558  12.328   0.303  0.1590 -0.1705  0.2833
 4568W        W 5539  13.171   0.424   6.182 -0.1956  0.1793  0.0581
 4569W        W 5540   6.696   4.487   5.228 -0.1531  0.1590  0.2817
 4570W        W 5541  10.191  11.419   9.067 -0.3548 -0.1268  0.0387
 4571W        W 5542   7.629  13.877  11.819 -0.1750 -0.1789 -0.3662
 4572W        W 5543   8.273  11.804  10.908  0.0053 -0.0053 -0.1302
 4573W        W 5544  12.530   8.086   4.481 -0.1278 -0.2151 -0.2618
 4574W        W 5545   0.403   2.905   6.748  0.3183  0.4767 -0.2674
 4575W        W 5546   3.399   2.784   0.727  0.1808 -0.3548 -0.3799
 4576W        W 5547   3.850   9.003  11.035 -0.2775 -0.0259  0.4120
 4577W        W 5548  11.858   7.716   5.620 -0.1367 -0.0616 -0.1326
 4578W        W 5549   8.623   0.860   1.248  0.4557  0.2467 -0.1158
 4579W        W 5550   0.444  12.041   0.664 -0.0279 -0.0400 -0.1704
 4580W        W 5551  10.738   8.137  12.650 -0.0175  0.0810 -0.0122
 4581W        W 5552   6.144  13.117   6.296 -0.1367 -0.2192 -0.2212
 4582W        W 5553   5.826   6.860   5.906 -0.2505  0.2532 -0.0616
 4583W        W 5554   5.156  10.029   6.462  0.1583  0.0404 -0.1149
 4584W        W 5555   3.722   4.023  10.336 -0.0120  0.3256  0.3628
 4585W        W 5556  11.694   7.892   4.562  0.0980  0.1419 -0.1664
 4586W        W 5557   3.364   5.570   5.156 -0.2408  0.0215  0.0575
 4587W        W 5558   0.644   6.206   9.391  0.0155  0.0118 -0.0287
 4588W        W 5559   1.516  10.299   6.449  0.3025  0.3686 -0.1887
 4589W        W 5560   6.252  10.376   6.802 -0.3994 -0.1856  0.0685
 4590W        W 5561   9.696   6.486   8.648  0.0422 -0.1195  0.0696
 4591W        W 5562   2.691   2.330   7.371  0.0013  0.0262 -0.1235
 4592W        W 5563  10.734   4.874  13.735  0.1098  0.2295 -0.1908
 4593W        W 5564   1.309   6.809   0.231  0.2938  0.0447  0.0153
 4594W        W 5565   5.323   4.943  12.264 -0.2662 -0.3076  0.4739
 4595W        W 5566   3.446  12.413   0.843 -0.4548 -0.1409  0.0020
 4596W        W 5567   9.186   0.946   6.761  0.0703  0.0892  0.1633
 4597W        W 5568   6.454   3.183   6.552  0.2171  0.0704  0.0625
 4598W        W 5569   4.662   6.408   8.856 -0.1702 -0.0130  0.0327
 4599W        W 5570   6.769  12.242   6.493  0.4794 -0.0026  0.0775
 4600W        W 5571   1.051   7.683   4.566 -0.2250 -0.0150 -0.3739
 4601W        W 5572   3.974   1.786   4.307 -0.1037 -0.0148 -0.1042
 4602W        W 5573   4.429   8.354   9.612  0.1802  0.0860  0.0614
 4603W        W 5574  12.276   2.003   3.291 -0.0150  0.3314 -0.0372
 4604W        W 5575   5.565  10.679  10.561  0.1324 -0.2752  0.0271
 4605W        W 5576  13.495   0.702  11.414 -0.3346 -0.5393 -0.1008
 4606W        W 5577   3.791   3.661   7.151 -0.3764  0.0208  0.2553
 4607W        W 5578  10.804   3.736   3.658  0.0139  0.0736  0.3556
 4608W        W 5579   3.401   8.272   6.782 -0.2239 -0.0321  0.3743
 4609W        W 5580  11.224   8.379  12.568  0.0149  0.4532  0.0887
 4610W        W 5581  11.963   6.661   8.795  0.0136  0.1101  0.0043
 4611W        W 5582  12.173   6.297  10.580  0.0415 -0.4070  0.0153
 4612W        W 5583   2.141   0.484   3.379 -0.0578 -0.0760  0.0499
 4613W        W 5584   6.404  13.421   1.837 -0.2445 -0.0889 -0.0279
 4614W        W 5585   0.297   5.835   8.367  0.0673 -0.2172  0.0539
 4615W        W 5586   6.254  12.650  11.030  0.0638  0.4291  0.2250
 4616W        W 5587   5.577   1.912   8.896 -0.0302  0.1524 -0.0340
 4617W        W 5588   8.243   0.726  10.688  0.1983 -0.1543 -0.1610
 4618W        W 5589  12.202   0.578   7.174 -0.1213  0.0691  0.1293
 4619W        W 5590  13.278  10.858  12.599 -0.0745  0.1131  0.3295
 4620W        W 5591   3.352   9.886   6.989 -0.3526  0.0284 -0.1482
 4621W        W 5592   1.823   3.694   7.619  0.2540  0.0742  0.0572
 4622W        W 5593   0.755   5.394   9.876 -0.2162 -0.0613 -0.2482
 4623W        W 5594   1.327   2.834   8.925  0.1031  0.0548 -0.1611
 4624W        W 5595   8.800   7.850   8.437 -0.0457 -0.2149  0.4332
 4625W        W 5596   7.053   4.545   3.623 -0.1079 -0.4809 -0.2958
 4626W        W 5597   8.772   1.889   9.756 -0.0363  0.1145  0.1490
 4627W        W 5598  13.165   5.314   1.292 -0.1529 -0.0859 -0.2887
 4628W        W 5599   4.093   3.666   7.578  0.0331  0.1951 -0.1837
 4629W        W 5600   1.512  12.926   0.376  0.1168 -0.1982  0.1204
 4630W        W 5601   8.386   9.549   8.599  0.0756 -0.0408 -0.2444
 4631W        W 5602   1.845   3.909   9.779 -0.0391 -0.2285  0.0300
 4632W        W 5603   2.740   5.542  10.771 -0.0479 -0.2027  0.2134
 4633W        W 5604   9.703   7.679   6.725 -0.1747 -0.0466 -0.2208
 4634W        W 5605   0.549   9.945   0.135  0.1033  0.1763  0.0067
 4635W        W 5606   7.450   5.870   8.213 -0.2407 -0.1689  0.0656
 4636W        W 5607   1.614   4.971   0.168  0.1033  0.2288 -0.3195
 4637W        W 5608  10.613   2.824  10.343  0.2444 -0.0377  0.3343
 4638W        W 5609  12.654   0.614   4.826  0.1016  0.2283 -0.0344
 4639W        W 5610   4.292   5.509   7.075  0.1328 -0.2709  0.1750
 4640W        W 5611   5.692   2.282   9.613  0.0795 -0.0745 -0.2569
 4641W        W 5612   3.256   9.472   9.255 -0.5356  0.0060 -0.0563
 4642W        W 5613   9.470   9.279   8.306 -0.2767 -0.0970 -0.0939
 4643W        W 5614   1.148  13.647   0.524 -0.1793 -0.1187 -0.0241
 4644W        W 5615   6.606  10.076   0.200  0.0612 -0.1891  0.1509
 4645W        W 5616  11.789   0.478   4.368 -0.0727  0.0856  0.0387
 4646W        W 5617  11.616   2.482  12.483  0.3225  0.0007 -0.2044
 4647W        W 5618   9.753  12.645  13.598  0.1727  0.0679  0.1553
 4648W        W 5619   1.478   5.900   8.594 -0.1931 -0.2630 -0.1647
 4649W        W 5620   3.935  13.836   5.303 -0.1080 -0.1641  0.3955
 4650W        W 5621   6.819   6.799  10.387 -0.0179  0.0529  0.4090
 4651W        W 5622  12.098   5.484  12.015  0.2967 -0.0945 -0.0228
 4652W        W 5623   7.272   7.373  12.921  0.0022 -0.1294  0.1518
 4653W        W 5624   2.268  10.887  12.606 -0.2007 -0.0406 -0.3498
 4654W        W 5625   0.820   9.290   1.160 -0.0418 -0.0616 -0.2068
 4655W        W 5626   0.648   5.923  13.305  0.1180  0.2277 -0.0249
 4656W        W 5627   1.795  12.125   4.140 -0.2061  0.0762 -0.1937
 4657W        W 5628  11.660   3.357   0.204 -0.3207 -0.0907  0.0613
 4658W        W 5629  11.371  11.975   6.193  0.2620 -0.1054 -0.0185
 4659W        W 5630   4.030   5.583   4.066 -0.2494 -0.0565 -0.1428
 4660W        W 5631   3.069   8.703  12.228 -0.2064  0.4165  0.2036
 4661W        W 5632  12.885   5.828   8.190 -0.2920  0.1198 -0.2069
 4662W        W 5633   0.473  12.709   9.391 -0.3539  0.1711  0.2817
 4663W        W 5634   5.750   1.949   3.230  0.2687  0.1257 -0.0212
 4664W        W 5635  10.845   1.519   0.031  0.0735 -0.0111 -0.0334
 4665W        W 5636   5.271  10.531   1.548  0.1299  0.2199  0.4424
 4666W        W 5637   8.369   7.990  11.048  0.1087  0.0794  0.2938
 4667W        W 5638   4.513   8.586   7.320 -0.1779  0.2564 -0.0092
 4668W        W 5639  12.063   4.429   1.004 -0.1171  0.1131 -0.1499
 4669W        W 5640   2.119   8.526  12.361 -0.1112  0.0915 -0.1300
 4670W        W 5641   4.451   0.176   2.779 -0.0391 -0.7522 -0.3141
 4671W        W 5642   0.634  10.551  13.791  0.1769  0.1952  0.0277
 4672W        W 5643  13.372   7.317  11.717 -0.1755 -0.3031  0.0951
 4673W        W 5644  11.969  13.396   3.375 -0.2231  0.2021  0.0739
 4674W        W 5645  12.744  13.161   3.182  0.0036 -0.2837 -0.0067
 4675W        W 5646   3.201   6.244   1.185  0.0200  0.0400 -0.1322
 4676W        W 5647   2.778  10.447   5.613 -0.2505 -0.5222 -0.1848
 4677W        W 5648   4.360   5.667   8.014  0.0746 -0.4059  0.0557
 4678W        W 5649  10.497  10.642  12.883  0.3865  0.0017  0.1941
 4679W        W 5650   0.725   6.035   3.804  0.2857  0.0238 -0.0622
 4680W        W 5651   0.589   2.544   5.016 -0.1760 -0.3397  0.2666
 4681W        W 5652   5.516   0.865   9.192 -0.2806 -0.0093  0.1321
 4682W        W 5653   5.004   9.201  12.681  0.1049 -0.2591  0.0278
 4683W        W 5654   5.762   3.103   1.195 -0.0835  0.1700  0.3069
 4684W        W 5655   1.140  11.632   4.874 -0.0285 -0.0431 -0.0082
 4685W        W 5656   8.040   7.293   9.010 -0.1348 -0.2759 -0.1551
 4686W        W 5657   9.922   4.546   3.054 -0.2033  0.2708  0.0939
 4687W        W 5658  13.129   4.071   4.189 -0.1108  0.1607 -0.0765
 4688W        W 5659   2.355   8.120  12.152 -0.0699 -0.0318  0.0189
 4689W        W 5660   3.811  11.140  11.530 -0.0232  0.2995 -0.1833
 4690W        W 5661   8.116   3.041   3.463 -0.0547  0.1529  0.0785
 4691W        W 5662   8.422  13.048   2.225  0.1877 -0.1093  0.0258
 4692W        W 5663  13.405   1.358   0.298 -0.0381  0.0363  0.2822
 4693W        W 5664   8.813   6.193   7.168 -0.0145 -0.1227 -0.2359
 4694W        W 5665   0.243   0.721   8.308 -0.2316  0.2727 -0.0177
 4695W        W 5666   1.219   0.312   1.959  0.1666 -0.0309  0.1282
 4696W        W 5667  11.886   2.456   8.212  0.2208 -0.1745 -0.0349
 4697W        W 5668  10.602  10.149  12.995  0.1109 -0.2172  0.2867
 4698W        W 5669   9.963   8.724   0.006 -0.1012 -0.1427  0.4147
 4699W        W 5670   3.966   7.760   5.788  0.1109 -0.0733 -0.0247
 4700W        W 5671   6.729   0.759   6.096 -0.0033  0.0016  0.0329
 4701W        W 5672   1.395   0.348  11.369  0.3124  0.1354 -0.1158
 4702W        W 5673   4.849   1.026  11.015  0.0352  0.1430  0.2529
 4703W        W 5674   8.068  11.949   6.540  0.0345 -0.2806 -0.0369
 4704W        W 5675  12.064   5.755   0.424  0.2216  0.2825  0.2423
 4705W        W 5676  11.895   5.454   6.035 -0.1482 -0.2962  0.0441
 4706W        W 5677  12.625   0.649  11.210  0.0093  0.4877 -0.1660
 4707W        W 5678   6.041   8.080  10.439  0.2125  0.2242  0.0379
 4708W        W 5679   9.980   7.462   2.790  0.0662  0.1405  0.1079
 4709W        W 5680   0.874   7.798  10.015  0.2622  0.0429 -0.1495
 4710W        W 5681   5.022   1.137   2.042 -0.2749 -0.2528  0.0663
 4711W        W 5682  13.620   2.397   5.366  0.1683  0.0965 -0.0368
 4712W        W 5683  11.831  12.090   1.280 -0.1020 -0.0662 -0.1494
 4713W        W 5684   1.004   4.132  11.564  0.2401 -0.2707 -0.0934
 4714W        W 5685   7.958   7.628   5.013  0.0090 -0.0649  0.1704
 4715W        W 5686   5.095  10.745   1.949 -0.1392 -0.3438  0.0047
 4716W        W 5687   1.140  11.826  12.169 -0.0356 -0.0299  0.1080
 4717W        W 5688  10.965   1.453   6.558  0.1609  0.3563 -0.0420
 4718W        W 5689  10.893   5.721  10.723  0.0823 -0.0099  0.0712
 4719W        W 5690   9.274   3.627   3.305 -0.2071 -0.2327 -0.1355
 4720W        W 5691   5.777  12.850  12.259 -0.0015  0.1711 -0.1637
 4721W        W 5692  10.451  13.057   7.564  0.0426  0.0554  0.2790
 4722W        W 5693   2.440  12.382   4.680 -0.0263 -0.0151 -0.0176
 4723W        W 5694   6.286   9.982   4.153 -0.0846 -0.0804  0.3779
 4724W        W 5695  12.944   3.838   0.241  0.1047 -0.5693 -0.0093
 4725W        W 5696   0.669   9.176   2.890  0.1301  0.0806  0.0905
 4726W        W 5697   9.427   4.338  11.633 -0.0167 -0.0867  0.1039
 4727W        W 5698   4.841  13.777  12.457 -0.2032  0.2079 -0.5238
 4728W        W 5699  13.697  13.348   8.282  0.0698  0.1966  0.1348
 4729W        W 5700   7.980  12.741  12.258  0.2724  0.0546  0.1918
 4730W        W 5701   6.935   3.768   7.197 -0.2235 -0.1952  0.0076
 4731W        W 5702   0.286  10.652   8.117  0.1431  0.1128  0.0658
 4732W        W 5703   9.274   9.072   6.310  0.0505 -0.0170 -0.0824
 4733W        W 5704   3.328   8.170   4.065  0.1970 -0.0278 -0.0906
 4734W        W 5705   3.314  10.409   8.085  0.1091  0.0106  0.0421
 4735W        W 5706   8.690  10.249   1.250 -0.0995 -0.2507 -0.2326
 4736W        W 5707   7.134   0.449  10.710  0.4901  0.1222  0.0716
 4737W        W 5708   7.039  12.090   2.083 -0.1821  0.1449 -0.0844
 4738W        W 5709   9.450   0.577   3.123 -0.1267 -0.2419 -0.1613
 4739W        W 5710   7.485   0.746  12.866 -0.0541  0.0565 -0.5156
 4740W        W 5711   0.352   0.287  10.900 -0.1411 -0.2338 -0.0785
 4741W        W 5712   9.869   2.535   3.922  0.2729 -0.2797  0.0383
 4742W        W 5713   7.521   4.327   5.836  0.0428 -0.0310  0.2499
 4743W        W 5714  12.089  13.691   1.914 -0.0898  0.0762  0.0054
 4744W        W 5715   9.321   2.450   4.604 -0.1259 -0.0317 -0.0153
 4745W        W 5716  10.346  10.271   0.772  0.0221 -0.1451  0.0862
 4746W        W 5717  12.658   7.576   8.002 -0.0566 -0.1719  0.2245
 4747W        W 5718   6.593   0.295   3.795 -0.3848  0.1627  0.0614
 4748W        W 5719  11.689   8.907   7.986 -0.1433  0.3813  0.1218
 4749W        W 5720  13.884   7.492   6.277  0.1358 -0.2035 -0.1766
 4750W        W 5721  10.148   9.760  11.419 -0.0612 -0.1050  0.0243
 4751W        W 5722  13.869  12.963   6.176 -0.3268 -0.1933 -0.0894
 4752W        W 5723   1.991  10.742   9.773  0.0976 -0.0342 -0.1173
 4753W        W 5724   6.817   4.898  11.836 -0.3135  0.0207  0.1448
 4754W        W 5725  13.689   1.546  11.049  0.2292 -0.0384 -0.1242
 4755W        W 5726   8.472   2.207   7.708  0.0744 -0.2080 -0.2312
 4756W        W 5727  13.626   4.592   6.989 -0.0766  0.2204  0.2607
 4757W        W 5728   8.652  12.230   6.007  0.2049  0.0155 -0.1544
 4758W        W 5729   0.863   1.869   7.912  0.3878 -0.0916 -0.1075
 4759W        W 5730   5.105  13.721   7.372 -0.0310 -0.0673 -0.1203
 4760W        W 5731   5.337   7.742  11.888 -0.3572 -0.0329 -0.1375
 4761W        W 5732   1.781  12.436  13.081 -0.0331 -0.2904  0.2219
 4762W        W 5733   6.676   0.010   4.247 -0.2628 -0.0708  0.1915
 4763W        W 5734  13.348   6.283   5.235 -0.1746  0.1013 -0.1253
 4764W        W 5735   2.376   2.918   9.103 -0.0099 -0.1312  0.1247
 4765W        W 5736  12.749  12.807  11.130 -0.3592  0.0128 -0.0754
 4766W        W 5737  13.584  10.775   0.749  0.0038  0.6331 -0.0345
 4767W        W 5738  10.031   0.375   3.974 -0.1889  0.0320  0.0107
 4768W        W 5739   2.425  12.481  11.235 -0.0297  0.0701 -0.0567
 4769W        W 5740   1.616  12.935   9.646 -0.0204 -0.3006  0.0354
 4770W        W 5741   7.786   1.855   2.170  0.2949  0.1361  0.1536
 4771W        W 5742   3.131  11.692   8.345  0.1617  0.0347  0.2250
 4772W        W 5743   8.431   9.412   0.768 -0.0132 -0.1872 -0.3281
 4773W        W 5744  11.811   6.125   1.020  0.2798  0.1466  0.0528
 4774W        W 5745  12.019   4.749   2.474  0.0618 -0.0420  0.2257
 4775W        W 5746   1.994  13.075   9.368 -0.2173 -0.0356  0.5280
 4776W        W 5747   7.266   0.767  13.360  0.0561  0.0281  0.1992
 4777W        W 5748   9.249   2.161   3.278  0.2818  0.1230 -0.4999
 4778W        W 5749   2.174   7.499   2.167 -0.0040  0.0069 -0.0048
 4779W        W 5750   6.404   5.076  10.038  0.1610  0.0067  0.2445
 4780W        W 5751  12.959   4.067   1.231 -0.1026  0.0664  0.1042
 4781W        W 5752   4.168  12.686  11.968 -0.2255  0.0767 -0.1448
 4782W        W 5753  11.614   7.785  13.673  0.1601 -0.0865 -0.0578
 4783W        W 5754  10.176   4.153  12.071  0.2092 -0.0340  0.4063
 4784W        W 5755   5.326   6.865  10.241 -0.0500 -0.2080 -0.0696
 4785W        W 5756   1.980  12.246  11.115  0.0998 -0.3255 -0.2278
 4786W        W 5757   8.745   5.388   4.586  0.2323 -0.1865  0.2920
 4787W        W 5758  12.883   8.098   1.156 -0.0208  0.1261  0.0967
 4788W        W 5759   2.079   9.121   0.614 -0.0639  0.0917  0.0726
 4789W        W 5760   4.523  12.822   8.379 -0.0448  0.0599  0.0507
 4790W        W 5761  10.190   5.260   2.689  0.0832  0.1317 -0.2820
 4791W        W 5762  12.716   6.287   6.563 -0.1013 -0.1902 -0.0737
 4792W        W 5763   4.524   1.999  11.754 -0.0658  0.0435  0.1753
 4793W        W 5764   0.289   8.460   9.797  0.1974  0.0554  0.0610
 4794W        W 5765   9.456   4.218  10.118 -0.2380  0.1218  0.0426
 4795W        W 5766   5.992  13.510   8.955  0.1838  0.1260 -0.1728
 4796W        W 5767   3.795   4.117   5.031  0.1977 -0.0944 -0.4741
 4797W        W 5768   1.396   0.935   6.675  0.0406  0.1282  0.0199
 4798W        W 5769  11.703  12.208   8.190  0.1396  0.0722 -0.1732
 4799W        W 5770   6.491   5.050  10.517 -0.1340 -0.2441 -0.0600
 4800W        W 5771   6.921   2.098  13.298  0.3461  0.1400  0.3864
 4801W        W 5772   4.207   1.067   9.511  0.0367  0.0693 -0.1738
 4802W        W 5773   7.391   8.464   5.369  0.0762 -0.4859 -0.0530
 4803W        W 5774  11.543  11.657  13.099 -0.2317 -0.1388  0.1399
 4804W        W 5775  13.168  10.431   4.226  0.0713  0.0638 -0.0696
 4805W        W 5776   9.902   7.402   6.235 -0.0344 -0.0752 -0.0453
 4806W        W 5777   0.721   4.193   1.723 -0.2156 -0.1011 -0.2889
 4807W        W 5778   7.176   0.188   1.722  0.2498 -0.2960 -0.4062
 4808W        W 5779  13.419   2.132   8.958  0.3268  0.4313  0.3498
 4809W        W 5780  13.596   4.617   1.623 -0.3059  0.0047  0.1159
 4810W        W 5781   0.509   7.478   5.471 -0.1633 -0.0252  0.2171
 4811W        W 5782  13.132  11.170   8.742  0.1217 -0.2346 -0.1033
 4812W        W 5783  11.979   2.021   9.468  0.3809 -0.4936 -0.0432
 4813W        W 5784   1.093   6.071   9.338  0.0205  0.1036  0.1325
 4814W        W 5785   4.907   3.538  12.040  0.0239 -0.2519  0.0821
 4815W        W 5786   4.560  10.125   8.702  0.4763  0.3926  0.2621
 4816W        W 5787  12.032   7.446  12.945  0.0186  0.1170 -0.2367
 4817W        W 5788   3.256   7.462   7.509 -0.1088 -0.0516 -0.1341
 4818W        W 5789   6.469   6.533   4.306 -0.1620  0.0714  0.2431
 4819W        W 5790   4.250   1.682   7.857 -0.2004  0.0452  0.0884
 4820W        W 5791   1.339   9.128  13.371  0.2316  0.0095 -0.1455
 4821W        W 5792  13.666  10.571   5.919 -0.0639 -0.0246 -0.0943
 4822W        W 5793  12.677  13.732   0.442 -0.0238 -0.3558  0.2645
 4823W        W 5794  13.318   5.609   3.255 -0.1837 -0.1279  0.0918
 4824W        W 5795  13.370   3.624   3.456  0.3329 -0.1529  0.0223
 4825W        W 5796   0.409   6.017  11.956  0.1676 -0.2719  0.0954
[truncated: 1,156,127 more chars]
